# Supplementary material for: Phenoloxidases in Plants—How Structural Diversity Enables Functional Specificity
Source: Front Plant Sci. 2021 Oct 1;12:754601. doi: 10.3389/fpls.2021.754601 (PMC8517187; doi:10.3389/fpls.2021.754601)
Supplement: Supplementary file 3 [file Data_Sheet_2.ZIP]

Archive with 62 entries (54 files):
- Figure 5/
- Figure 5/laccases.nxs
- Figure 5/mrbayes_infile.nxs
- Figure 6/
- Figure 6/lac_data.csv
- Figure 7/
- Figure 7/AlphaFold2_models/
- Figure 7/AlphaFold2_models/pocket_volumes/
- Figure 7/AlphaFold2_models/pocket_volumes/AtLAC5.pqr
- Figure 7/AlphaFold2_models/pocket_volumes/AtLAC8.pqr
- Figure 7/AlphaFold2_models/pocket_volumes/CoLAC1.pqr
- Figure 7/AlphaFold2_models/pocket_volumes/AtLAC7.pqr
- Figure 7/AlphaFold2_models/pocket_volumes/AtLAC17.pqr
- Figure 7/AlphaFold2_models/pocket_volumes/CoLAC3.pqr
- Figure 7/AlphaFold2_models/pocket_volumes/ChLAC8.pqr
- Figure 7/AlphaFold2_models/pocket_volumes/AtLAC4.pqr
- Figure 7/AlphaFold2_models/pocket_volumes/AtLAC9.pqr
- Figure 7/AlphaFold2_models/pocket_volumes/AtLAC10.pqr
- Figure 7/AlphaFold2_models/pocket_volumes/AtLAC16.pqr
- Figure 7/AlphaFold2_models/pocket_volumes/AtLAC11.pqr
- Figure 7/AlphaFold2_models/pocket_volumes/AtLAC2.pqr
- Figure 7/AlphaFold2_models/pocket_volumes/AtLAC12.pqr
- Figure 7/AlphaFold2_models/pocket_volumes/AtLAC15.pqr
- Figure 7/AlphaFold2_models/pocket_volumes/MsLAC1.pqr
- Figure 7/AlphaFold2_models/pocket_volumes/LcLAC.pqr
- Figure 7/AlphaFold2_models/pocket_volumes/AtLAC6.pqr
- Figure 7/AlphaFold2_models/pocket_volumes/AtLAC13.pqr
- Figure 7/AlphaFold2_models/pocket_volumes/AtLAC1.pqr
- Figure 7/AlphaFold2_models/pocket_volumes/AtLAC3.pqr
- Figure 7/AlphaFold2_models/pocket_volumes/AtLAC14.pqr
- Figure 7/AlphaFold2_models/models/
- Figure 7/AlphaFold2_models/models/fungi/
- Figure 7/AlphaFold2_models/models/fungi/F332A_relaxed_model_1.pdb
- Figure 7/AlphaFold2_models/models/fungi/F162A_relaxed_model_1.pdb
- Figure 7/AlphaFold2_models/models/fungi/F265A_relaxed_model_1.pdb
- Figure 7/AlphaFold2_models/models/fungi/F337A_relaxed_model_1.pdb
- Figure 7/AlphaFold2_models/models/fungi/F162A_F332A_relaxed_model_1.pdb
- Figure 7/AlphaFold2_models/models/fungi/1KYA_AP2_relaxed_model_1.pdb
- Figure 7/AlphaFold2_models/models/plantae/
- Figure 7/AlphaFold2_models/models/plantae/AtLAC7_relaxed_model_1.pdb
- Figure 7/AlphaFold2_models/models/plantae/LcLAC_relaxed_model_1.pdb
- Figure 7/AlphaFold2_models/models/plantae/CoLAC1_relaxed_model_1.pdb
- Figure 7/AlphaFold2_models/models/plantae/AtLAC17_relaxed_model_1.pdb
- Figure 7/AlphaFold2_models/models/plantae/AtLAC12_relaxed_model_1.pdb
- Figure 7/AlphaFold2_models/models/plantae/AtLAC10_relaxed_model_1.pdb
- Figure 7/AlphaFold2_models/models/plantae/AtLAC8_relaxed_model_1.pdb
- Figure 7/AlphaFold2_models/models/plantae/AtLAC2_relaxed_model_1.pdb
- Figure 7/AlphaFold2_models/models/plantae/AtLAC3_relaxed_model_1.pdb
- Figure 7/AlphaFold2_models/models/plantae/CoLAC3_relaxed_model_1.pdb
- Figure 7/AlphaFold2_models/models/plantae/AtLAC15_relaxed_model_1.pdb
- Figure 7/AlphaFold2_models/models/plantae/AtLAC11_relaxed_model_1.pdb
- Figure 7/AlphaFold2_models/models/plantae/AtLAC16_relaxed_model_1.pdb
- Figure 7/AlphaFold2_models/models/plantae/ChLAC8_relaxed_model_1.pdb
- Figure 7/AlphaFold2_models/models/plantae/AtLAC4_relaxed_model_1.pdb
- Figure 7/AlphaFold2_models/models/plantae/AtLAC13_relaxed_model_1.pdb
- Figure 7/AlphaFold2_models/models/plantae/AtLAC9_relaxed_model_1.pdb
- Figure 7/AlphaFold2_models/models/plantae/AtLAC5_relaxed_model_1.pdb
- Figure 7/AlphaFold2_models/models/plantae/AtLAC14_relaxed_model_1.pdb
- Figure 7/AlphaFold2_models/models/plantae/AtLAC1_relaxed_model_1.pdb
- Figure 7/AlphaFold2_models/models/plantae/MsLAC1_relaxed_model_1.pdb
- Figure 7/AlphaFold2_models/models/plantae/AtLAC6_relaxed_model_1.pdb
- Figure 7/model_data.csv
