# Supplementary material for: Phenoloxidases in Plants—How Structural Diversity Enables Functional Specificity
Source: Front Plant Sci. 2021 Oct 1;12:754601. doi: 10.3389/fpls.2021.754601 (PMC8517187; doi:10.3389/fpls.2021.754601)
Supplement: Supplementary file 3 [file Data_Sheet_2.ZIP › Figure 5/laccases.nxs]

#NEXUS
begin taxa;
	dimensions ntax=225;
	taxlabels
	'ABK92474.1-20-550'
	'ABK96191.1-54-546'
	'AFV52377.1-47-575'
	'AFV52378.1-42-570'
	'AFV52380.1-43-570'
	'AFV52381.1-43-570'
	'AFV52382.1-47-574'
	'AFV52383.1-41-573'
	'AFV52384.1-41-573'
	'Azfi_s0002.g001352-39-564'
	'Azfi_s0008.g011368-51-587'
	'Azfi_s0008.g011489-67-595'
	'Azfi_s0037.g025913-49-591'
	'Azfi_s0129.g048922-44-571'
	'Azfi_s0143.g051475-53-560'
	'Azfi_s0149.g053264-19-547'
	'Azfi_s0241.g059763-12-537'
	'Azfi_s0241.g059773-13-503'
	'Azfi_s0374.g067219-54-587'
	'Azfi_s0402.g068306-51-587'
	'Azfi_s1432.g103020-39-564'
	'CAA74103.1-36-555'
	'CAA74104.1-44-573'
	'CAA74105.1-47-580'
	'CAC14719.1-36-555'
	'EFJ17303.1-8-532'
	'EFJ27252.1-33-562'
	'EFJ35466.1-8-532'
	'ERM94240.1-41-534'
	'ERN07736.1-44-579'
	'KMZ56573.1-32-561'
	'KMZ57164.1-50-544'
	'KMZ57165.1-48-542'
	'KMZ59734.1-40-533'
	'KMZ68292.1-31-562'
	'KMZ75503.1-1-529'
	'KQJ87550.1-37-549'
	'KQJ93027.1-38-561'
	'KQK15785.1-4-540'
	'OAE20361.1-36-527'
	'OAE31495.1-37-528'
	'PNR52063.1-56-587'
	'PNT00315.1-42-539'
	'PNT23285.1-1-520'
	'PNT55697.1-38-559'
	'PNT65768.1-38-563'
	'PTQ26916.1-37-528'
	'PTQ30223.1-37-528'
	'PTQ38697.1-61-582'
	'QED40958.1-45-583'
	'XP_001690061.1-319-821'
	'XP_002298223.3-50-576'
	'XP_002299296.1-45-581'
	'XP_002299828.3-38-557'
	'XP_002300066.1-44-580'
	'XP_002300536.2-46-534'
	'XP_002306323.2-49-543'
	'XP_002307536.3-39-566'
	'XP_002307537.2-39-566'
	'XP_002307538.2-38-565'
	'XP_002308164.2-47-580'
	'XP_002308196.1-36-561'
	'XP_002308208.3-37-558'
	'XP_002309069.1-43-579'
	'XP_002310245.1-42-562'
	'XP_002311202.1-37-556'
	'XP_002312186.3-44-574'
	'XP_002312187.3-48-582'
	'XP_002312838.2-56-548'
	'XP_002313424.1-50-576'
	'XP_002313847.3-41-561'
	'XP_002314124.1-37-556'
	'XP_002315068.1-45-538'
	'XP_002315130.1-48-582'
	'XP_002315131.1-45-575'
	'XP_002316233.1-36-555'
	'XP_002317504.2-45-581'
	'XP_002317505.2-45-581'
	'XP_002317883.1-42-578'
	'XP_002319955.1-46-576'
	'XP_002320207.2-46-572'
	'XP_002322091.3-42-578'
	'XP_002322961.3-36-557'
	'XP_002322962.2-43-564'
	'XP_002325572.3-42-566'
	'XP_002325575.3-42-566'
	'XP_002326089.2-46-576'
	'XP_002962354.1-43-569'
	'XP_002962498.1-44-583'
	'XP_002962787.1-44-583'
	'XP_002968695.1-39-569'
	'XP_002976287.1-38-532'
	'XP_002976884.1-43-566'
	'XP_002980603.1-43-566'
	'XP_002985774.1-38-532'
	'XP_002989944.1-39-569'
	'XP_002991629.2-37-566'
	'XP_003558123.1-43-594'
	'XP_003558240.1-39-572'
	'XP_003558760.1-40-561'
	'XP_003559493.1-46-589'
	'XP_003560646.1-38-533'
	'XP_003562893.1-41-581'
	'XP_003563730.1-57-557'
	'XP_003564513.1-37-566'
	'XP_003564592.1-42-577'
	'XP_003564593.1-40-578'
	'XP_003564594.1-47-576'
	'XP_003564616.1-35-543'
	'XP_003564617.1-35-545'
	'XP_003566184.2-65-596'
	'XP_003568310.1-38-576'
	'XP_003570638.1-42-577'
	'XP_003570639.1-43-578'
	'XP_003570641.1-43-578'
	'XP_003571700.3-40-587'
	'XP_003572592.2-43-589'
	'XP_003573707.1-37-571'
	'XP_003576719.1-40-529'
	'XP_003577293.1-41-575'
	'XP_003577294.1-41-575'
	'XP_003577295.1-39-584'
	'XP_003577296.2-39-580'
	'XP_003578036.2-48-543'
	'XP_003578730.1-37-577'
	'XP_003579045.1-41-569'
	'XP_006370270.2-45-581'
	'XP_006370271.1-45-581'
	'XP_006371478.2-42-566'
	'XP_006371482.1-42-566'
	'XP_006373961.1-36-561'
	'XP_006373964.2-36-561'
	'XP_006374192.1-42-578'
	'XP_006377535.2-39-566'
	'XP_006379352.2-50-576'
	'XP_006379354.2-50-576'
	'XP_006380435.2-36-529'
	'XP_006388846.2-36-561'
	'XP_006826999.3-44-537'
	'XP_006828131.1-55-589'
	'XP_006840270.1-36-564'
	'XP_006846062.3-44-579'
	'XP_006846265.1-44-579'
	'XP_006846275.1-44-580'
	'XP_006848034.1-35-557'
	'XP_006856865.1-48-582'
	'XP_006856866.1-48-583'
	'XP_006857864.1-46-572'
	'XP_006878556.1-36-556'
	'XP_011621809.1-42-571'
	'XP_011624056.2-44-579'
	'XP_011628525.1-37-531'
	'XP_014757698.1-37-583'
	'XP_020519828.1-43-569'
	'XP_024318715.1-39-582'
	'XP_024370174.1-36-529'
	'XP_024371924.1-41-535'
	'XP_024373525.1-40-532'
	'XP_024396162.1-44-565'
	'XP_024397496.1-59-605'
	'XP_024398130.1-37-527'
	'XP_024399195.1-48-538'
	'XP_024403105.1-44-559'
	'XP_024443017.1-36-561'
	'XP_024443280.1-36-561'
	'XP_024446696.1-46-576'
	'XP_024446768.1-42-566'
	'XP_024448415.1-49-542'
	'XP_024452027.1-50-579'
	'XP_024455013.1-44-564'
	'XP_024456420.1-7-529'
	'XP_024460197.1-38-559'
	'XP_024460198.1-38-559'
	'XP_024516235.1-43-569'
	'XP_024519153.1-47-578'
	'XP_024519170.1-47-578'
	'XP_024521309.1-49-573'
	'XP_024521555.1-33-549'
	'XP_024542233.1-49-573'
	lcl_MA_10427033g0010-28-555
	lcl_MA_10428927g0020-43-570
	lcl_MA_10434084g0010-501-1021
	lcl_MA_10434090g0010-18-547
	lcl_MA_10434864g0010-47-575
	lcl_MA_118833g0010-79-618
	lcl_MA_122769g0010-6-532
	lcl_MA_132857g0010-10-537
	lcl_MA_136989g0010-46-575
	lcl_MA_14717g0010-43-567
	lcl_MA_170004g0010-36-561
	lcl_MA_185257g0010-43-567
	lcl_MA_19018g0010-44-537
	lcl_MA_192464g0010-6-534
	lcl_MA_192698g0010-28-557
	lcl_MA_19643g0010-40-567
	lcl_MA_208475g0010-239-706
	lcl_MA_21316g0010-36-560
	lcl_MA_213397g0020-50-523
	lcl_MA_28768g0010-45-568
	lcl_MA_33057g0010-43-568
	lcl_MA_57140g0010-18-547
	lcl_MA_57140g0020-47-576
	lcl_MA_63042g0010-54-557
	lcl_MA_67291g0010-43-570
	lcl_MA_75861g0010-44-572
	lcl_MA_76578g0010-28-556
	lcl_MA_811078g0010-10-537
	sp_O80434_LAC4_ARATH-14-534
	sp_O81081_LAC2_ARATH-15-547
	sp_Q1PDH6_LAC16_ARATH-13-539
	sp_Q56YT0_LAC3_ARATH-14-545
	sp_Q6ID18_LAC10_ARATH-14-536
	sp_Q84J37_LAC15_ARATH-12-542
	sp_Q8VZA1_LAC11_ARATH-14-534
	sp_Q9FJD5_LAC17_ARATH-14-555
	sp_Q9FLB5_LAC12_ARATH-19-546
	sp_Q9FY79_LAC14_ARATH-15-537
	sp_Q9LFD1_LAC9_ARATH-14-541
	sp_Q9LFD2_LAC8_ARATH-14-539
	sp_Q9LMS3_LAC1_ARATH-15-555
	sp_Q9LYQ2_LAC13_ARATH-14-547
	sp_Q9SIY8_LAC5_ARATH-15-555
	sp_Q9SR40_LAC7_ARATH-14-543
	sp_Q9ZPY2_LAC6_ARATH-14-540
	tr_Q2PAJ1_Q2PAJ1_MAIZE-49-584
;
end;
begin trees;
	tree con_50_majrule = [&R] (('PTQ38697.1-61-582'[&prob=1.0,prob_stddev=0.0,prob_range={1.0,1.0},prob(percent)="100",prob+-sd="100+-0",length_mean=0.532085772,length_median=0.529877,length_95%HPD={0.4218166,0.6361904}]:0.529877,(('XP_024403105.1-44-559'[&prob=1.0,prob_stddev=0.0,prob_range={1.0,1.0},prob(percent)="100",prob+-sd="100+-0",length_mean=0.373694358,length_median=0.3694301,length_95%HPD…
end;
begin figtree;
	set appearance.backgroundColorAttribute="Default";
	set appearance.backgroundColour=#ffffff;
	set appearance.branchColorAttribute="User selection";
	set appearance.branchColorGradient=false;
	set appearance.branchLineWidth=1.0;
	set appearance.branchMinLineWidth=0.0;
	set appearance.branchWidthAttribute="Fixed";
	set appearance.foregroundColour=#000000;
	set appearance.hilightingGradient=false;
	set appearance.selectionColour=#2d3680;
	set branchLabels.colorAttribute="User selection";
	set branchLabels.displayAttribute="Branch times";
	set branchLabels.fontName="Adobe Caslon Pro";
	set branchLabels.fontSize=8;
	set branchLabels.fontStyle=0;
	set branchLabels.isShown=false;
	set branchLabels.significantDigits=4;
	set layout.expansion=0;
	set layout.layoutType="RECTILINEAR";
	set layout.zoom=0;
	set legend.attribute="length_mean";
	set legend.fontSize=10.0;
	set legend.isShown=false;
	set legend.significantDigits=4;
	set nodeBars.barWidth=4.0;
	set nodeBars.displayAttribute="length_95%HPD";
	set nodeBars.isShown=false;
	set nodeLabels.colorAttribute="User selection";
	set nodeLabels.displayAttribute="prob";
	set nodeLabels.fontName="Adobe Caslon Pro";
	set nodeLabels.fontSize=8;
	set nodeLabels.fontStyle=0;
	set nodeLabels.isShown=true;
	set nodeLabels.significantDigits=4;
	set nodeShapeExternal.colourAttribute="User selection";
	set nodeShapeExternal.isShown=false;
	set nodeShapeExternal.minSize=10.0;
	set nodeShapeExternal.scaleType=Width;
	set nodeShapeExternal.shapeType=Circle;
	set nodeShapeExternal.size=4.0;
	set nodeShapeExternal.sizeAttribute="Fixed";
	set nodeShapeInternal.colourAttribute="User selection";
	set nodeShapeInternal.isShown=false;
	set nodeShapeInternal.minSize=10.0;
	set nodeShapeInternal.scaleType=Width;
	set nodeShapeInternal.shapeType=Circle;
	set nodeShapeInternal.size=4.0;
	set nodeShapeInternal.sizeAttribute="Fixed";
	set polarLayout.alignTipLabels=false;
	set polarLayout.angularRange=0;
	set polarLayout.rootAngle=0;
	set polarLayout.rootLength=100;
	set polarLayout.showRoot=true;
	set radialLayout.spread=0.0;
	set rectilinearLayout.alignTipLabels=false;
	set rectilinearLayout.curvature=0;
	set rectilinearLayout.rootLength=100;
	set scale.offsetAge=0.0;
	set scale.rootAge=1.0;
	set scale.scaleFactor=1.0;
	set scale.scaleRoot=false;
	set scaleAxis.automaticScale=true;
	set scaleAxis.fontSize=8.0;
	set scaleAxis.isShown=false;
	set scaleAxis.lineWidth=1.0;
	set scaleAxis.majorTicks=1.0;
	set scaleAxis.minorTicks=0.5;
	set scaleAxis.origin=0.0;
	set scaleAxis.reverseAxis=false;
	set scaleAxis.showGrid=true;
	set scaleBar.automaticScale=true;
	set scaleBar.fontSize=10.0;
	set scaleBar.isShown=true;
	set scaleBar.lineWidth=1.0;
	set scaleBar.scaleRange=0.0;
	set tipLabels.colorAttribute="User selection";
	set tipLabels.displayAttribute="Names";
	set tipLabels.fontName="Adobe Caslon Pro";
	set tipLabels.fontSize=8;
	set tipLabels.fontStyle=0;
	set tipLabels.isShown=true;
	set tipLabels.significantDigits=4;
	set trees.order=false;
	set trees.orderType="increasing";
	set trees.rooting=true;
	set trees.rootingType="User Selection";
	set trees.transform=false;
	set trees.transformType="cladogram";
end;
