# Supplementary material for: Phenoloxidases in Plants—How Structural Diversity Enables Functional Specificity
Source: Front Plant Sci. 2021 Oct 1;12:754601. doi: 10.3389/fpls.2021.754601 (PMC8517187; doi:10.3389/fpls.2021.754601)
Supplement: Supplementary file 3 [file Data_Sheet_2.ZIP › Figure 5/mrbayes_infile.nxs]

#NEXUS
[saved by seaview on Wed Apr 15 15:27:18 2020]
BEGIN DATA;
  DIMENSIONS NTAX=225 NCHAR=705;
  FORMAT DATATYPE=PROTEIN
  GAP=-
  ;
MATRIX
[1] XP_002322961.3-36-557
TTRLC-S-SKPIVTVNG-LFPGPTLYAREDDTVLVKVVNRV-KYNLSIHWHGIRQLR-TG
WADGPAYITQCPIQPGQSYVYNFTITGQRGTLLWHAHILWLRAT--VHGALVVLPK--LG
V----P-YP--F-P-A----PHKE----VVVVLAEWWKS-DTEAVINEALKSGLAPNVSD
AHTINGHPGAVS-T-C-SS-Q-GG-FTLPVQSGKTYMLRLINAALNEELFFKIAGHKLTV
VEVDATYVKPFKTDTVLIAPGQTTNVLV-TTNK-----NT-----G-K-YLVAASPFMDA
P-IAVDN-MTATATLHYS---------G-ALS----------------------------
NS--P---TTLTI----PP-PKNATALANQFTNSLRSLNSKT--FP---A-KVP--LT-V
DHSLFFTVGLGIN---PC--P--------------TC--KAG----NGSRVVA-SINNVT
F--VMPT---TALLQAHF-----F--N----------IS-GVFTTD--FPAKPP--HVFN
YTGT-PP----------TNL--QTTSGTKAYRLPYNSTVQLVMQD---TGIIS----PE-
NHPIHLHGFNFFAVGRGV-GNYN-PKTD-P-KKFNLVDPVERNTIGVPSGGWVAIRFRAD
NPGVWFMHCHLEVHTTWGLKMAFLVDNGKGPNESLLPPPSDLPKC
[2] XP_002322962.2-43-564
TTRLC-S-SKPVVTVNG-RFPGPTLYAREDDTVLVKVVNHV-KYNVSIHWHGIRQLR-TG
WADGPAYITQCPIQTGQSYVYNFTITGQRGTLLWHAHILWLRAT--VHGAIVVLPK--RG
V----P-YP--F-P-A----PHKE----FVVVLAEWWKS-DTEAVINEALKSGLAPNVSD
AHTINGHPGAVS-A-C-PS-Q-GG-FTLPVESGKTYMLRLINAALNEELFFKIAGHKLTL
VEVDATYVKPFKTDTVLIAPGQTTNVLV-TTNK-----NT-----G-K-YLVAASPFMDA
P-IAVDN-MTATATLHYS---------G-ALS----------------------------
GT--P---TTLTI----PP-PKNATAVANQFTNSLRSLNSKR--FP---A-KVP--LT-V
DHNLFFTVGLGIN---PC--P--------------TC--KAG----NGSRVVA-SINNVT
F--VMPT---TALLQAHF-----F--N----------IS-GVFTTD--FPSKPP--HVFN
YTGT-PP----------TNL--QTTSGTKVYRLRYNSTVELVMQD---TGIIS----PE-
NHPIHLHGFNFFGVGRGV-GNYN-PKTD-P-KKFNLVDPVERNTIGVPSGGWVAIRFRVD
NPGVWFMHCHLEVHTTWGLKMAFLVDNGKGPNESLLPPPSDLPKC
[3] XP_024460197.1-38-559
TTRLC-S-RKPIVTVNG-RFPGPTLYAREHDTVLVKVVNHV-KYNVSIHWHGIRQLR-TG
WADGPAYITQCPIQPGQSYVYNFTITGQRGTLLWHAHILWLRAT--VHGALVVLPK--RG
I----P-YP--F-P-A----PHKE----VLVVLAEWWKS-DTEAVINEALKSGLAPNVSD
AHTINGHPGAVS-A-C-SS-Q-GG-FTLPVKSGETYMLRLINAALNEELFFKIAGHKLTV
VEVDATYVKPFKTDTVLIAPGQTTNVLV-TANK-----NT-----G-K-YLVAASPFMDA
P-IAVDN-MTATATLQYS---------G-ALA----------------------------
NS--P---TTLTT----PP-PKNATAVANQFTNSLRSLNSRR--FP---A-KVP--LN-V
DHNLFFTVGLGVN---PC--P--------------SC--KAG----NGSRVVA-SINNVT
F--VMPT---TALLQAHF-----L--N----------IS-GVFTTD--FPAKPP--HVFN
YTGT-PP----------TNL--QTKSGTKVYRLSYNSTVQLVMQD---TGIIS----PE-
NHPIHLHGFNFFAVGRGV-GNYN-PKTD-T-KKFNLVDPVERNTIGVPSGGWVAIRFRAD
NPGVWFMHCHLEVHTTWGLKMAFLVDNGKGPKESLLPPPSDLPKC
[4] XP_024460198.1-38-559
TTRLC-S-RKPIVTVNG-RFPGPTLYAREHDTVLVKVVNHV-KYNVSIHWHGIRQLR-TG
WADGPAYITQCPIQPGQSYVYNFTITGQRGTLLWHAHILWLRAT--VHGAMVVLPK--RG
I----P-YP--F-P-A----PHKE----VVVVLAEWWKS-DTEAVINEALKSGLAPNVSD
AHTINGHPGAVS-A-C-SS-Q-GG-FTLPVKSGETYMLRLINAALNEELFFKIAGHKLTV
VEVDATYVKPFKTDTVLIAPGQTTNVLV-TTNK-----NT-----G-K-YLVAASPFMDA
P-IAVDN-MTATATLQYS---------G-ALA----------------------------
NS--P---TTLTT----PP-PKNATAVANQFTNSLRSLNSRR--FP---A-KVP--LN-V
DHNLFFTVGLGVN---PC--P--------------SC--KAG----NGSRVVA-SINNVT
F--VMPT---TALLQAHF-----F--N----------IS-GVFTTD--FPAKPP--HVFN
YTGT-PP----------TNL--QTKSGTKVYRLSYNSTVQLVMQD---TGIIS----PE-
NHPIHLHGFNFFAVGRGV-GNYN-PKTD-T-KKFNLVDPVERNTIGVPSGGWVAIRFRAD
NPGVWFMHCHLEVHTTWGLKMAFLVDNGKGPKESLLPPPSDLPKC
[5] XP_002308208.3-37-558
TTRLC-S-RKPIVTVNG-RFPGPTLYAREDDTVLVKVVNHV-KYNVSIHWHGIRQLR-TG
WADGPAYITQCPIQPGQSYVYNFTITGQRGTLLWHAHILWLRAT--VHGAMVVLPK--RG
I----P-YP--F-P-G----PHKE----VVVVLAEWWKS-DTEAVINEALKSGLAPNVSD
AHTINGHPGAVS-T-C-SS-Q-GG-FTLPVKSGETYMLRLINAALNEELFFKIAGHKLTV
VEVDATYVKPFKTDTVLIAPGQTTNVLV-TTNK-----NT-----G-K-YLVAASPFMDS
P-IAVDN-MTATATLQYS---------G-ALA----------------------------
NS--P---TTLTT----PP-PKNATAVANQFTNSLRSLNSRR--FP---A-KVP--LN-V
DHNLFFTVSLGVN---PC--P--------------SC--KAG----NGSRVVA-SINNVT
F--VMPT---TALLQAHF-----L--N----------IS-GVFTTD--FPAKPP--HVFN
YTGT-PP----------TNL--QTKSGTKVYRLSYNSTVQLVMQD---TGIIS----PE-
NHPIHLHGFNFFAVGRGV-GNYN-PKTD-T-KKFNLVDPVERNTIGVPSGGWVAIRFRAD
NPGVWFMHCHLEVHTTWGLKMAFLVDNGKGPKESLLPPPSDLPKC
[6] XP_002314124.1-37-556
STKLC-S-TKPIVTVNG-QFPGPTLVAREDDTVLVKVVNHV-KYNVSIHWHGIRQLR-TG
WADGPAYITQCPIQPGQSFVYNFTITGQRGTLLWHAHILWLRAT--VHGAIVILPK--RG
V----P-YP--F-P-T----PRKE----KVIILGEWWKS-DVEAVINEATKSGIAPNVSD
AHTINGHPGPVS-A-C-SS-H-GG-YNLSVHPGKTYMLRIINAALNEELFFKIAGHQLTV
VEVDATYVKPFKIDTVVIAPGQTTNVLV-TANR-----GS-----G-Q-YLVAASPFMDA
P-IAVDN-VTATATLHYS---------G-TLA----------------------------
ST--I---TTLTV----PP-AKNATPVATNFTNALRSLNSIK--YP---A-RVP--LK-I
DHSLFFTVGLGVN---PC--A--------------TC--I------NGSRVVA-DINNVT
F--VMPT---IALLQAHV-----F--N----------IS-GVFTDD--FPANPP--TPFN
YTGT-QP----------TNF--QTVKGTKLYRLAYNNTVQLVLQD---TGMLT----PE-
NHPVHLHGFNFFEVGRGV-GNFD-PNKD-P-KKFNLVDPVERNTIGVPAGGWTAIRFIAD
NPGVWFMHCHLEVHTTWGLKMAFVVDNGKGPNESVLPPPPDLPKC
[7] XP_002299828.3-38-557
TTRLC-S-EKPIVTVNG-RFPGPTLVAREDDTVLVKVVNHV-KYNVSIHWHGIRQLR-TG
WADGPAYITQCPLQPGQNFVYNFTITGQRGTLLWHAHILWLRAT--VHGGIVILPK--RG
V----P-YP--F-P-T----PHRE----EVIVLGEWWKS-DVEAVINEAMNSGRAPNVSD
AHTINGHPGPVS-G-C-SS-Q-GG-YNLPVRPGKTYMLRIINAALNEELFFKIAGHQLTV
VEVDATYVKPFKIDTIVIAPGQTTNVLV-TANR-----GS-----G-K-YLVAASPFMDA
P-IAVDN-VTATATLHYS---------G-TLA----------------------------
ST--T---TTLTV----PP-AQNATPVATNFTDALRSLNSIK--YP---A-RVP--LK-I
DHSLFFTIGLGVN---PC--A--------------TC--V------NGNRVVA-DINNVT
F--VMPT---IALLQAHF-----F--N----------IK-GVFTDD--FPGNPP--TPFN
YTGT-QP----------KNF--QTVNGTKLYRLAYNSTVQLVLQD---TGMLT----PE-
NHPVHLHGFNFFEVGRGI-GNFN-PKRD-P-KKFNLADPVERNTIGVPAGGWTAIRFIAD
NPGVWFMHCHLEVHTTWGLKMAFVVDNGKGPNESVLPPPPDLPKC
[8] XP_003558760.1-40-561
MSRLC-S-TKTILTVNG-KFPGPTLYAREGDNVLVKVVNHV-PHNVTIHWHGVRQIR-TG
WYDGPAYITQCPIQPGSSFLYNFTITGQRGTLLWHAHINWLRAT--VHGAIVILPK--LG
V----P-YP--F-P-A----PHKE----AVVVLGEWWKA-DIETIINRAMQLGVGPNISD
SHTINGHPGPMS-D-CASS-Q-DG-FKLNVESGKTYMLRIINAALNDDLFFKIAGHKLTV
VEVDAVYTKPYKTDILLITPGQTTNVLL-AADQ-----SA-----G-R-YLLSISPFMDA
P-VQVDN-TTGTAILHYT---------N-TVSA---------------------------
AA--R---LTLFK----PP-PQNATLIASKFADSLRSLNSKE--YP---A-NVP--RT-V
DHSLFFTIGVGVN---PC--P--------------NC--I------NGTRVVG-TINNLT
F--VMPS---TPILQAYY-----Y--N----------IP-GVFTED--FPATPP--HKFN
YTGS-GP----------KNL--RTMNGTRVYRLPYNASVQVILQD---TGIIS----TE-
SHPIHLHGFNFFVVGRGI-GNYS-PKTS-P-STFNLIDPIERNTIGVPTGGWTAIRFRAD
NPGVWFMHCHFEVHTSWGLKMVFVVENGKRPSETLIPPPKDLLQC
[9] XP_002311202.1-37-556
TTKLC-S-TKSIVTING-KFPGPTIYAREGDNVNIKLTNHV-QYNVTIHWHGVRQLR-TG
WSDGPAYITQCPIRPGQSYLYNFTLTGQRGTLLWHAHISWLRAT--IHGAIVILPQ--KG
V----P-YP--F-P-K----PDKE----KIIILGEWWKA-DVEAVVNQATQTGLPPNISD
AHIVNGQTGAVP-G-C-PS-P--G-FTLHVESGKTYLLRIINAALNDELFFKIAGHNITV
VEVDAAYTKPFSTDTIFIGPGQTTNALL-TADK-----SV-----G-K-YLMAVSPFMDT
V-VAVDN-VTAIAFLRYK---------G-TIA----------------------------
FS--P---PVLTT----TP-AINATPVTSTFMDNLRSLNSKK--FP---A-NVP--LT-V
DHSLYFTIGVGID---PC--A--------------TC--V------NGSKAVG-AINNIS
F--IMPT---TALLQAHY-----Y--S----------IS-GVFTDD--FPAMPP--NSFN
YTGN-NTA---------LNL--QTINGTRTYRLAFNSTVQLVLQG---TTIIA----PE-
SHPFHLHGFNFFVVGKGF-GNFD-ADND-P-KKFNLADPVERNTISVPTAGWAAIRFRAD
NPGVWFLHCHLEVHTTWGLKMVFVVDNGEGPDESLLPPPSDLPNC
[10] XP_002316233.1-36-555
TTKLC-S-TKSIPTING-KFPGPTIYAREGDNVNIRLTNQV-QYNVTVHWHGVRQLR-TG
WADGPAYITQCPIQPGQSYLYNFTLTGQRGTLLWHAHISWLRAT--IHGAIVIFPK--KG
V----P-YP--F-P-K----PDKE----KIIILSEWWKA-DVEAVVNQATMTGLPPNISD
AHTVNGHTGAVP-G-C-TS-P--G-FTLHVESGKTYLLRIINAALNDELFFKIAGHNITV
VEVDATFTKPFSTDTIFIGPGQTTNALL-TADK-----SI-----G-K-YLIAVSPFMDT
V-VAVDN-VTAIAFLRYK---------G-TLA----------------------------
FS--P---PVLTT----TP-AINATPATSTFMDKLRSLNSKK--YP---A-NVP--LT-V
DHDLYFTIGVGID---PC--A--------------TC--T------NGSKAVA-DINNVS
F--IMPT---TALLQAHY-----Y--N----------IS-GVFTDD--FPAKPP--ISFN
YTGN-NTA---------MNL--KTTNGTRAYRLAFNSAVQVVLQG---TTIIA----PE-
SHPFHLHGFNFFVVGKGI-GNFD-PDND-P-KKFNLADPVERNTVSVPTAGWIAIRFKAD
NPGVWFLHCHLEVHTTWGLKMAFVVDNGKGPNESILPPPSDLPTC
[11] KMZ56573.1-32-561
TTRLC-A-TKPIVTVNG-KFPGPTLYAREGDNVIVNVTNMV-KYNLTLHWHGVRQLR-TG
WADGPAYITQCPIQPGQSYLQNFTITGQRGTLWYHAHISWLRST--VHGAIVILPK--HG
V----S-YP--F-P-K----PHKE----VVIVLAEWWKS-DTEVIINEAIKSGLSPNVSD
AHTINGHPGNTP-D-C-NS-K-DR-FKLKVKRGKTYMLRIANCALNEELFFKVAGHNLTV
VEADAVYTKPFETNTLIITPGQTMNVLL-TTNQ-----KI-----A-R-YLVKVSTFMNS
G-VAIDN-NTATGMIEYK---------E-EFGS--------------------YEFTTR-
PI--P---IMGTQ----PP-PSNATSIARRMLDSLRSLNSAK--FP---A-LVP--QSPV
DQDLLFTIGLGIN---PC--P--------------TC----P----RKVRLVA-DINNVT
F--MMPT---TALLQAHY-----F--N----------IS-KVFSAD--FPRKPA--VAFN
YTET-QQP--------SVNM--VTTSGTRVYRLPYNSSVQLVYQD---TGIVG----PD-
NHPMHLHGYNFFVVGSGL-GNFN-PKTD-P-LNFNLVDPVERNTLAVPTGGWAAIRFRAD
NPGVWFMHCHLEVHTTWGLAMAFLVENGNGPQQSLLPPPKDYPKC
[12] XP_006840270.1-36-564
TTRLC-Q-TKPIVTVNG-GFPGPTVYAREGDNVLVKVVNHV-KYNLSIHWHGIRQVR-TG
WADGPAYITQCPIQTGQTYTYNFTITGQRGTLLWHAHILWLRAT--VHGAIVILPK--RG
V----P-YP--F-P-K----PHKE----VVVILAEWWNS-DVEAVINTAMKSGAAPNVSD
AHTINGHPGPLS-N-C-SS-QGGG-FKLEVESGKTYLLRIINAALNEELFFGVAGHPLTV
VEVDATYNKPFTTTTVLIAPGQTTNVLL-KADK-----SG-----G-R-YIAAASPFMDA
P-IAVDN-ATATALLHYT---------D-TPS----------------------------
SSSVS---TTFVS----LP-PLNATPVASKFMDSLRSLKKPP---S---S-SLPRHSR-V
DHSLFITVGLGIF---PC--P--------------TC--TAN----NGSRVLA-AMNNIS
F--VMPT---FNLLQAHY-----F--N----------IS-GVFTDD--FPAKPP--TPFN
YTQN-PTP---------QNTSIVLSNGTRLYRLPFNSSVQVVLQD---TGFIS----PE-
NHPVHLHGFNFFVVGRGI-GNFD-PKKD-P-AKFNLVDPVERNTVGLPSGGWTAFRFIAD
NPGVWFMHCHLEIHTTWGLKMAFVVDNGKGPNQSLLPPPPDLPKC
[13] CAA74103.1-36-555
TTKLC-S-SKSIPTING-KFPGPTIYAREGDNVNIRLTNQV-QYNVTVHWHGVSSCF-TG
WADGPAYITQCPIQPGQSYLYNFTLTGQRGTLLWHAHISWLRAT--IHGAIVIFPK--KG
V----P-YP--F-P-K----PDKE----KIIILSEWWKA-DVEAVVNQATMTGLPPNISD
AHTVNGHTGAVP-G-C-TS-P--G-FTLHVESGKTYLLRIINAALNDELFFKIAGHNITV
VEVDATFTKPFSTDTIFIGPGQTTNALL-TADK-----SI-----G-K-YLIAVSPFMDT
V-VAVDN-VTAIAFLRYN---------E-PLH----------------------------
SP--H---LSLTT----TP-AINATPATSTFMDKLRSLNSKK--YP---A-NVP--LT-V
DHDLYFTIGVGID---PC--A--------------TC--T------NGSKAVA-DINNVS
F--IMPT---TALLQAHY-----Y--N----------IS-GVFTDD--FPAKPP--ISFN
YTGN-NTA---------MNL--KTTNGTRAYRLAFNSAVQVVLQG---TTIIA----PE-
SHPFHLHGFNFFVVGKGI-GNFD-PDND-P-KKFNLADPVERNTVSVPTAGWIAIRFKAD
NPGVWFLHCHLEVHTTWGLKMAFVVDNGKGPNESILPPPSDLPTC
[14] CAC14719.1-36-555
TTKLC-S-SKSIPTING-KFPGPTIYAREGDNVNIRLTNQV-QYNVTVHWHGVSSCF-TG
WADGPAYITQCPIQPGQSYLYNFTLTGQRGTLLWHAHISWLRAT--IHGAIVIFPK--KG
V----P-YP--F-P-K----PDKE----KIIILSEWWKA-DVEAVVNQATMTGLPPNISD
AHTVNGHTGAVP-G-C-TS-P--G-FTLHVESGKTYLLRIINAALNDELFFKIAGHNITV
VEVDATFTKPFSADTIFIGPGQTTNALL-TADK-----SI-----G-K-YLIAVSPFMDT
V-VAVDN-VTAIAFLRYN---------E-PLH----------------------------
SP--H---LSLTT----TP-AINATPATSTFMDKLRSLNSKK--YP---A-NVP--LT-V
DHDLYFTIGVGID---PC--A--------------TC--T------NGSKAVA-DINNVS
F--IMPT---TALLQAHY-----Y--N----------IS-GVFTDD--FPAKPP--ISFN
YTGN-NTA---------MNL--KTTNGTRAYRLAFNSAVQVVLQG---TTIIA----PE-
SHPFHLHGFNFFVVGKGI-GNFD-PDND-P-KKFNLADPVERNTVSVPTAGWIAIRFKAD
NPGVWFLHCHLEVHTTWGLKMAFVVDNGKGPNESILPPPSDLPTC
[15] XP_024455013.1-44-564
VSRLC-H-AKPIVTVNG-RFPGPTVYVREGDRVQVNVTNHA-KYNMSIHWHGLKQFR-NG
WADGPAYITQCPIKTGHSYTYDFNVTGQRGTLWWHAHIFWLRAT--VYGAIVIMPK--PG
T----P-FP--F-P-Q----PHRE----ETIILGEWWNN-DVEEIEKQGSKLGLPPNASD
AHTINGKPGTLF-P-C-SE-K-HT-FAMEVEQGKTYLLRIINAALNDELFFAIAGHNMTV
VEVDAVYTKHFTTQAVLIAPGQTTNVLV-QATQ-----SP-----N-R-YFMAARPFMDA
P-LTVDN-KTATAILQYK---------G-IPN----------------------------
TV--I---PILPK----LP-APNDTAFALSYNAKLRSLNSPQ--FP---A-NVP--LK-V
DRHLFYTIGLGIN---PC--P--------------SC--L------NGTRLTA-SLNNIT
F--VMPQ---IGLLQAHY-----F--N----------TK-GIFRLD--FPDNPP--SPFN
YTGV-PLT---------ANL--GTTLGTRLSKIVYNSTVQLVLQD---TNLLT----VE-
SHPFHLHGYNFFVVGTGI-GNFD-PKKD-P-AKFNLVDPPERNTVGVPTGGWTAIRFKAD
NPGVWFMHCHLELHTSWGLKTAFVVEDGVGPDQSILPPPKDLPPC
[16] XP_002313847.3-41-561
VSRLC-H-AKPIVTVNG-RFPGPTVYVREGDRVLVNVTNHA-RYNMSIHWHGLKQFR-NG
WADGPAYITQCPIKTGHSYTYDFNVTGQRGTLWWHAHILWLRAT--VYGAIVIMPK--PG
T----P-FP--F-P-Q----PHRE----EIIIFGEWWNN-DVEDIEKQGNKLGLPPNASD
AHTINGKPGPLF-P-C-SE-K-HT-FTLEVEQAKTYLLRIINAALNDELFFAIAGHNMTV
VEIDAVYTKPFTTQTILIAPGQTTNVLV-QATQ-----TP-----N-R-YFMAARPFMDA
P-LSIDN-KTATAILQYK---------G-IPN----------------------------
TV--L---PLLPQ----LP-EPNDTAFARSYNAKLRSLNSPQ--FQ---A-NVP--LI-V
DRHLFYTIGLGIN---PC--P--------------TC--L------NGTKLTA-SLNNIT
F--VMPQ---IGLLQAHY-----F--N----------IK-GVFRLD--FPDNPP--TPFN
YTGA-PLT---------ANL--GTTLGTRVSKIAYNSTVQLVLQD---TNLLT----VE-
SHPFHLHGYNFFVVGTGI-GNFD-PKRD-P-AKFNLVDPPERNTVGVPTGGWTAIRFRAD
NPGVWFMHCHLELHTGWGLKTAFVVENGKLPDQSILPPPKDLPPC
[17] XP_002310245.1-42-562
VSRLC-H-AKPIVTVNG-RFPGPTIYVREGDRVMVNVTNYA-QYNMSIHWHGLKQYR-NG
WADGPAYITQCPIQTGSSYTYDFNVTGQRGTLWWHAHILWLRAT--VYGAIVIMPK--QG
T----P-YP--F-P-Q----PNME----VPILLGEWWNT-DVEEVEKQGTEMGLPPNMSD
AHTINGKPGPLF-P-C-SE-K-HT-FAMEIESGKTYLLRIINAALNDELFFGIAGHNMTV
VEVDAVYTKPFTTQTILIAPGQTTNVLV-LANQ-----VP-----G-R-YFMATRAFLDV
P-LPVDN-KTATAIMQYK---------G-IPN----------------------------
TD--L---PSFPQ----LP-ASNDTEFALGYNRKLRSLNTAQ--FP---A-NVP--LK-V
DRNLFYTVGFGKD---SC--P--------------TC--V------NGTRLLA-SLNNIS
F--VMPQ---IGLLQAHY-----F--N----------IS-GVFKTN--FPDKPP--TPFN
YTGA-PLT---------ASL--GTVHGTRLSKIAFNSTVELVLQD---TNLLT----VE-
SHPFHLHGYNFFVVGTGI-GNFD-PAKD-P-AKYNLVDPVERNTVGVPTGGWTAIRFRAD
NPGVWFMHCHLELHTGWGLKTAFVVEEGPGSDQSILPPPKDLPPC
[18] XP_006878556.1-36-556
VSRLC-H-AKSIVTVNG-RFPGPTIYAREGDRVVVNVTNYA-QYNLTIHWHGVKQLR-NG
WADGPAYITQCPIQSGQTYNYDFNITGQRGTLWWHAHIFWLRAT--IYGAIVIMPK--PG
T----P-YP--F-T-Q----PDLE----MNLVLGEWWNS-DVENVVNQANQLGVPPPSSD
AHTINGKPGPLF-P-C-SE-K-HT-FVMEVEFGKTYLLRIINAALNDELFFGIANHNMTV
VEIDAVYCKPYSTNALLIAPGQTTNVLV-KANQ-----AP-----G-R-YFMAVRPFIDV
P-IPIDN-KMATAIFQYK---------G-IPN----------------------------
TV--L---PLLPQ----LP-LSNDTNFVKIFNDNLRSLNSPQ--FP---A-NVP--PK-V
DRHLLYTIGLGQN---PC--S--------------TC--L------NGTQFTA-SINNIT
F--VMPQ---TALLQAHY-----S--K----------IN-GVFTTD--FPDRPV--KSFN
YTGA-PLT---------ANL--GTSLGTRLSKLKFNTSVELVLQD---TNLLT----VE-
SHPFHLHGFNFFVVGRGV-GNFD-PAKD-P-AKFNLVDPPERNTVGVPTGGWAAIRFRAD
NPGVWFMHCHLEVHTTWGLKMAFVVEDGKGPQQSVVSPPKDLLPC
[19] XP_002309069.1-43-579
VTRLC-R-TKSIVTVNG-QIPGPRIIAREGDRLLIKVVNHV-QYNVTLHWHGIRQLR-SG
WADGPAYVTQCPIQTGQSYVYNFTVTGQRGTLFWHAHISWLRAT--LYGPIVILPK--KG
V----S-YP--F-P-L----PHKE----VPIIFGEWWKA-DTEKIISQALKTGGAPNISD
AYTINGHPGLLY-N-C-SA-K-DT-FKLKVKPGKTYLLRLINAALNDELFFSIANHSLTV
VEADAVYVKPFKTHIVLITPGQTTNVLL-MAKAKA---PN-----S-T-FLMAARPYATG
P-GSFDN-TTTAGILEYD---------Q-NPSA------------------TNSKSKNK-
KL--P---LLKPS----LP-VFNDTTFATKFVKKIRSLANAR--FP---A-KVP--KK-V
DRRFFFTIGLGSL---PC--S------Q----N-KTC--QGP----NNTMFAA-SVNNVS
F--VQPN---IALLQSHF-----L--NR---------SK-GVYTTD--FPTNPP--FKFN
YTGT-PP----------SNT--MTAKGTKVVVLPFNTSVELVMQD---TSIIG----AE-
SHPLHLHGFNFFVVGQGF-GNFD-PKKD-P-VKFNLVDPAERNTVGVPSGGWVAIRFLAD
NPGVWFMHCHLEVHTSWGLKMAWVVNDGKRPSQKLPPPPSDLPKC
[20] XP_002299296.1-45-581
VTRLC-H-TKSMVTVNG-KFPGPRIVAREGDRLLIKVVNHV-QNNISIHWHGIRQLR-SG
WADGPAYVTQCPIQTGQSYVYNYTIVGQRGTLWWHAHISWLRST--LYGPLIILPK--LG
T----P-YP--F-V-K----PYKE----VPIIFGEWFNA-DPEAIINQALQTGGGPNVSD
AYTINGLPGPLY-N-C-SA-K-DT-FKLKVKPGKTYLLRLINAALNDELFFSIANHTFTV
VEADAVYVKPFDTKTLLIAPGQTTNVLL-KTKPHH---PN-----A-K-FFMTARPYVTG
Q-GTFDN-STVAGILEYE---------E-SHKT------------------IQSSHSTK-
RL--P---LFKPN----LP-PLNDTSFATKFTSKLRSLANAQ--FP---A-NVP--QK-V
DRQFFFTVGLGTH---SC--P------Q----N-QTC--QGP----NGTMFAA-SVNNVS
F--AMPT---TALLQAHH-----F--GQ---------SN-GVYTPD--FPINPL--TPFN
YTGN-PP----------NNT--MVSNGTKLVVLPFNTTVELIMQD---TSILG----AE-
SHPLHLHGFNFFVVGQGF-GNFD-PNKD-P-ANFNLIDPIERNTVGVPSGGWVAIRFLAD
NPGVWFMHCHLEVHTSWGLKMAWVVLDGKLPNQKLLPPPADLPRC
[21] XP_006370271.1-45-581
VTRLC-H-TKSIVTVNG-KFPGPRIVAREGDRLLIKVVNHV-QNNISIHWHGIRQLR-SG
WADGPAYITQCPIQTGQSYVYNYTIVGQRGTLWWHAHISWLRST--LYGPLIILPK--LG
T----T-YP--F-A-K----PHKE----VPIIFGEWFNA-DPEAIINQAMQTGGGPNVSD
AYTINGFPGPLY-N-C-SA-K-DT-FKLKVKPGKTYLLRMINAALNDELFFSIANHTLTV
VDVDAIYVKPFDTETLLIAPGQTTNVLL-KTKPHH---PN-----A-S-FFMSARPYVTG
Q-GTFDN-STVAGILEYE---------E-SNKT------------------IKSSHSPK-
KL--P---FYKPN----LP-PLNDTSFATNFTSKLRSLASAE--FP---A-NVP--QK-V
DRQFFFSVSLGTN---PC--S------K----N-KTC--QGP----NGTMFAA-SVNNVS
F--VMPT---KALLQAHH-----F--GQ---------SK-GVYSPN--FPINPL--IPFN
YTGT-PP----------NNT--MVSNGTKLVVLPFNTSVELIMQD---TSILG----AE-
SHPLHLHGFNFFVVGEGF-GNFD-PKKD-P-ANFNLVDPVERNTVGVPSGGWVAIRFLAD
NPGVWFMHCHLEVHTSWGLKMAWVVLDGKLPNQKLLPPPADLPKC
[22] XP_003568310.1-38-576
VTRLC-S-TKSIVTVNG-QYPGPTLFAREGDHVEVNVVNNS-PYNMTIHWHGVRQLR-SG
WYDGPAYITQCPIQPGQSYVYRFTITGQRGTLWWHAHVSWLRAT--VHGPIVILPP--LG
V----P-YP--FSP-V----PYKE----VPLMFGEWWKN-DTEAVIAQALQTGGGPNISD
AFTMNGLPGPLY-NVCSSA-G-ET-FKLKVEPGKTYMLRLINAALNDELFFAVANHTLTV
VDVDALYVKPFAVESLVIAPGQTSNVLL-TANN-N---PN-----A-R-YYMLARPYTNT
Q-GTFDN-TTVAGILEYE---------D-TSN--------------------GKAPSTS-
SL--P---ILRPT----LP-EINDTSVVSNYTAKLRSLASAE--YP---A-SVP--QQ-V
DREFFFTVGLGTH---PC--Q------SL--IN-GTC--QGP----NNTRFAA-SINNIS
F--VLPT---TALLQSHY-----T--GM---------SN-GVYASN--FPFYPL--RPWN
YTGT-PP----------NNT--NVMNGTKALVLPFGVAVELVMQD---TSILG----AE-
SHPLHLHGFNFFVVGQGF-GNYN-PSSD-P-AKFNLVDPVERNTVGVPAGGWVAIRFRAD
NPGVWFMHCHLEVHMSWGLKMAWVVLDGARPDQKLPPPPADLPKC
[23] XP_003564592.1-42-577
VTRLC-G-SKSIVTVNG-QFPGPELVAREGDRVHVRVTNHV-SHNMSLHWHGIRQMQ-TG
WADGPAYITQCPIQMGQTYVYKFTITGQRGTLWWHAHISWHRAT--VYGAIVILPK--LG
V----P-YP--F-A-A----PHKE----VPVIFGEWWAA-DTEVVMSQALKVGGAPNISD
AFTINGLPGPLY-N-C-SA-Q-DT-FKLKVTPGKTYLLRLINAALNDELFFSVANHTLTV
VEVDAVYVKPFTVKTIVISPGQTTNVLL-TAKPVN---PK-----A-N-FYMSAAPYSVI
RPGTFDN-TTVAGILEYH---------E-DPS--------------------SSSSFDK-
NL--P---LFKPM----LP-RFNDTKFVTNFTTKLRSLATTK--YP---A-AVP--QT-V
DKRFFFTIGLGTL---PC--P------K----N-MTC--QGP----NGTQFAA-AVNNVS
L--VLPT---KALLQSHF-----T--GL---------TT-GVYASD--FPAMPL--SPFN
YTGT-PP----------NNT--NVATGTKLLALPFNTSVELVMQD---TSVLG----IE-
SHPLHLHGFNYFVVGQGF-GNYD-SAKD-P-AKFNLVDPVERNTVGVPAGGWVAIRFLAD
NPGVWFMHCHLEVHTTWGLRMAWLVHDGSKPNQKLLPPPSDMPKC
[24] XP_003564593.1-40-578
VTRLC-S-SKSIVAVNG-QFPGPTVLAREGDLVVVRVVNKA-QYNMSIHWHGVRQLR-SG
WADGPAYITQCPIQPGQSYVYKFTISGQQGTLWWHAHISWLRAT--VYGPIVILPK--LG
V----P-YP--F-P-A----PFKE----VPLMFGEWWKA-DTEAVISQALQTGGGPNVSD
AFTINGLPGPLY-N-C-SA-K-DT-FKLKVKPGKMYMLRIINSALNDELFFSIAGHLLTV
VDVDAVYVKPVTVETLLITPGQTTNVLL-TTKPSY---PG-----A-N-YYMLASPYSTA
ASGTFDN-TTVAGILEYE---------H-DEYP------------------GSSASFNK-
NL--P---LFKPT----MP-QINDTSFVSNFTAKLRSLANED--YP---A-DVP--RE-V
DRRFFFTVGLGTH---PC--A-----GA----N-GTC--QGP----NGSRFAA-AVNNVS
F--VLPT---TALLQSHF-----T--GM---------SN-GVYESN--FPAMPS--SPFN
YTGT-PP----------NNT--NVSNGTKLVVLSYGESVELVMQG---TSILG----AE-
SHPFHLHGFNFFVVGQGF-GNFD-PMSD-P-AKYNLVDPVERNTVGVPAAGWVALRFRAD
NPGVWFMHCHLEVHVSWGLKMAWLVQDGSLSNQKLLPPPSDLPKC
[25] XP_006846265.1-44-579
MTRLC-H-TRQVVTVNG-MVPGPKIVAREGDQVVIKVVNHV-PNNVTIHWHGVRQLQ-SG
WADGPAYVTQCPIQTGQTYVYNFTITGQRGTLLWHAHATWLRST--IYGPIVILPK--RG
V----P-YP--F-P-E----PHEE----IPIIFGEWFNV-DPEAVLAQALQTGGGPNVSD
SYTINGHPGPLY-N-C-SA-K-DT-FKLKVERGKTYLLRLISAALNDELFFSIANHSLTV
VEADAIYVKPFTTDIVLITPGQTTNVLL-TAKPNP---PK-----T-T-FVMAARPYVTG
Q-GSFDN-STTTGILEYH---------S-PSL-------------------GNSSPSIT-
KL--P---LLLPT----LP-ALNDTNFAANFSRRFRSLASKQ--FP---A-NVP--QT-V
DRKFLFTVGLGTN---PC--P------N----N-QTC--QGP----NGSMFTA-SINNVS
F--SMPT---TAMLQAHF-----F--GQ---------SA-GVYTTD--FPENPP--IPFN
YTGA-PP----------NNT--LVMSGTKVEVLRFNTSVELVLQD---TGILG----AE-
SHPLHLHGFNFFIVGQGF-GNYD-PSKD-P-AKFNLVDPMERNTAGVPSGGWLALRFLAD
NPGVWLMHCHLEVHTSWGLKMAWLVSDGTLPNQKLPPPPSDLPKC
[26] XP_003562893.1-41-581
VTRLC-A-TKSIVTVNG-EFPGPALVAREGDRVLVRVTNQV-SHNMTLHWHGIRQLR-SG
WADGPAYVAQCPIQTGQSYVYNFTITGQRGTLWWHAHISWLRAT--VYGAIVILPE--FG
V----P-YP--F-A-A----PHEE----VPILFGEWWKA-DTEAVVKQALQTGGAPNISD
AFTINGLPGPLY-N-C-SA-K-DT-FKLKVQPGKTYLLRLINAALNDELFFSIAKHRLTV
VEVDAVYVKPFTVDTLVISPGQTTNVLL-TAKLFY---PK-----A-N-FFMSAVPYSNI
RPGTFDN-TTVAGILEYH---------N-PSSG------------------SVSSSFNK-
DL--P---LFRPK----LP-RFNDTGLVTKFTAKLRSLATAS--YP---A-AVP--QS-V
DKRFFFTIGLGTL---PC--P------T----N-TTC--QGP---TNITRFAA-AVNNVS
L--VLPS---TALLQSHY-----TGMGM---------SK-GVYASN--FPTAPL--STFN
YTGT-PP----------NNT--NVAQGTRLLVLPFNASVELVMQD---TSILG----IE-
SHPLHLHGFNFFVVGQGF-GNYD-VVND-P-AQFNLVDPVERNTVAVPAGGWVAIRFIAD
NPGVWFMHCHLEVHTTWGLRMAWLVRDGSLPNQKLLPPPSDLPKC
[27] XP_002300066.1-44-580
VTRLC-H-SKSMVTVNG-QFPGPRIVAREGDNLFIKVVNHV-QNNISIHWHGIRQLQ-SG
WADGPAYITQCPIQTGQSYVYNYTIVGQRGTLWWHAHISWLRST--VYGPLIILPK--RG
V----Q-YP--F-A-K----PYKE----VPIIFGEWFNV-DPEAVISQALQTGGGPNVSD
AYTINGLPGPLY-N-C-SA-E-DT-FKLKVKPGKTYMLRLINAALNDELFFSIANHSVTI
VDVDAVYVKPFDTETLLITPGQTTNVLL-KTKPYF---PN-----A-T-FFMTARPYATG
Q-GTFDN-STVAAILEYE---------S-PKTI------------------HSSQLSLK-
NL--P---LFKPT----LP-PLNDTAFAANFTSKLRSLASAQ--FP---A-KVP--QK-V
DMRFFFTVGLGTN---PC--P------K----N-QTC--QGP----NGTKFAA-SVNNVS
F--SLPT---TALLQAHF-----F--GK---------SN-GVYIPD--FPITPI--FPFN
YTGN-PP----------NNT--MVSTGTRLVVLPFNTSVELIMQD---TSILG----VE-
SHPLHLHGYNFFVVGQGF-GNFD-PNKD-P-AKFNLVDPVERNTVGVPSGGWAAIRFQAD
NPGVWFMHCHLEVHTSWGLEMAWVVLDGKLPNQKLIPPPADLPKC
[28] XP_006856866.1-48-583
IRRLC-H-TKPVVTVNG-QVPGPTLVAREGDRVLVKVVNHA-QYNITIHWHGVRQLQ-SG
WADGPAYVTQCPIQTGKTYVYNFTITGQRGTLLWHAHASWLRST--VYGAIVILPK--RH
V----P-FP--F-P-K----PHKD----IPIIFGEWWNV-DPEAVISQALQTGGAPNVSD
AYTINGHPGPLY-N-C-SA-K-DT-FRLMVEPGKTYLLRLINAALNDELFFSIANHSLTV
VEADAIYVKPFSTNVVVLAPGQTTNVLL-TTKSQP---AN-----A-T-FLMSARPYATG
P-ATFDN-STTAGILQYH---------Q-TNL-------------------TSPSSSTS-
KF--R---LLSPT----LP-TINDTNFVTSFTQKLKSLANNQ--FP---A-NVP--QK-V
DKQFFFTVGLGTS---PC--P------K----N-QTC--QGP----NGTKLTA-SINNVS
F--VLPS---IAMLQAHF-----S--AK---------LA-GVYTTD--FPNNPP--FPFN
YTGS-PP----------NNT--MVISGTKTVVLKFNTSVEVVLQD---TGILG----AE-
SHPLHLHGFNFFVMGQGF-GNYD-PSKD-P-AKFNLVDPMERNTVGVPSGGWVAIRFLAD
NPGVWFMHCHLEVHTSWGLKMAWVVMDGKLPNQKLLPPPSDLPQC
[29] XP_011624056.2-44-579
MTRLC-H-TKQVITVNG-LVPGPRIVAREGDRLLVKVVNHV-PNNVTLHWHGVRQLQ-SG
WADGPAYVTQCPIQTGQSYVYNFTIIGQRGTLFWHAHVSWLRST--LYGPLVILPK--RA
I----P-YP--F-A-K----PHEE----VPIIFGEWWNV-DSEAVISQALQTGGGPNISD
AYTINGHPGPLY-N-C-SA-K-DT-FRLEVEPGKTYLLRLINAALNDELFFSIANHSVTV
VETDAIYVKPFTTEVVLITPGQTTNVLL-TAKSQP---FG-----T-T-FVMAARPYVTG
L-GTFDN-STTVGLLHYN---------I-PSF-------------------VNSSASRP-
KL--P---LLLPT----LP-PLNDTAFATNFSRRLRSLATNQ--FP---A-NVP--QR-V
DKRFLFTVGLGTS---PC--P------K----N-QTC--QGP----NGTKFAA-SVNNVS
F--VLPT---TALLQSYF-----F--GQ---------SV-GIYTTD--FPDNPP--IPFN
YTGS-PP----------NNT--LASFGTKLEVLKFNTSVELVLQD---TGILG----AE-
SHPLHLHGFNFFVVGQGF-GNYD-PSKD-P-AKFNLVDPVERNTIGVPSGGWVALRFLAD
NPGVWFMHCHLEVHTSWGLKMSWLVLDGKLPSQKLLPPPSDLPRC
[30] XP_006370270.2-45-581
VTRLC-H-TKSMVTVNA-KFPGPCIVAREGDRLLIKVVNHV-QNNISIHWHGIRQLR-SG
WADGPAYVTQCPIQTGQSYVYNYTIVGQRGTLWWHAHISWLRST--LYGPLIILPK--LG
T----P-YP--F-A-K----PDKE----VPIIFGEWFNA-DPEAIINQAMQTGGGPNVSD
AYTINGLPGPLY-N-C-SA-K-NT-FKLKVKPGKTYLLRLINAALNEELFFSIANHTLTV
VGVDAIYVKPFDTETLLIASGQTTDVLL-KTKPHH---PD-----A-K-FFMSARPYVTG
Q-GTFDN-STVAGILEYE---------V-ARKT------------------IQSSHTSK-
RL--P---LYKPN----LP-PLNDTSFATNFTSKLRSLASAE--FP---A-NVP--QK-V
DRHFFFTVGLGTN---PC--S------K----N-QTC--QGP----NGTRFAA-SVNNVS
F--VMPT---KALLEAHH-----F--GQ---------SK-GVYSPN--FPISPL--IPFD
YTGT-PQ----------NNT--MVSHGTKLVMLPFNTSVELIMQD---TSILG----AE-
SHPLHLHGFNFFVVGQGF-GNFD-PKKD-P-ANFNLVDPVERNTVGVPSGGWVAIRFLAD
NPGVWFLHCHVELHMSWGLMMAWVVLDGKLPNHRLLPPPVDLPKC
[31] XP_006846275.1-44-580
ITRLC-R-TKQVITVNG-KVPGPKIVAREGDQVLVKVVNRV-SNNVTIHWHGVRQLQ-TG
WSDGPAYITQCPIQTGQSYTYNFTIIGQRGTLFWHAHVSWLRAT--IYGPFVILPK--IG
V----P-YP--F-P-K----PHKE----IPIVLGEWWTA-DTEAIISQALQTGGGPNISD
SYTINGHPGALY-N-C-SA-K-DT-FKLGVRPGKTFLLRIINAALNAELFFSIANHSLTV
VEVDAIYVKPFTTNTVLITPGQTTNVLL-TVKPNP---TN-----A-T-FAIAARPYVTG
R-GASDN-STTTGILHYH---------N-SSL-------------------SNSSISVP-
KF--P---LLLPS----LP-SLNDTNFATNFSRRLRSLASNQ--FP---A-NVP--QK-V
DKRFLFTVGLGTN---PC--P------K----N-QTC--QGP---NNATKFAA-SINNVS
F--SLPT---TALLQAHF-----F--GQ---------SA-GVYRTD--FPDNPP--NKFN
YTGM-PP----------NNT--NVSNGTRVEVLEFNTRVELVLQD---TGILW----VE-
SHPLHLHGFNFFVVGQGF-GNYN-PSTD-P-ANFNLVDPVERNTIGVPSGGWVALRFLAD
NPGVWFMHCHIEAHISWGLRMAWVVNDGKLPNQKLLPPPSHLPAC
[32] XP_006846062.3-44-579
VTRLC-H-TKQVVTVNG-QVPGPRIVAREGDRLLIKVINHV-PNNITIHWHGVRQLQ-SG
WADGPAYVTQCPIQTGQSYVYNFTIIGQRGTLFWHAHISWLRST--LYGPIVILPK--LG
I----P-YP--F-P-K----PHGE----VPIIFGEWWNV-DPEAVISQALQMGGGPNVSD
AYTINGHPGPLY-N-C-SA-K-DT-FRLEVEPGKTYLLRLINAALNDELFFSIANHSLTV
VETDAIYVKPFATEVVLITPGQTTNVLL-TAKSQP---LG-----T-T-FIMAARPYVTG
L-GTFDN-STTVGLLHYN---------I-PSF-------------------INSSASSP-
KL--P---LLLPT----LP-PLNDTAFATNFSRRLRSLATNQ--FP---A-NVP--QR-V
DKRFLFTVGLGTS---PC--P------K----N-QTC--QGP----NGTKFAA-SVNNVS
F--VLPT---TALLQSYF-----F--GQ---------SV-GIYITD--FPDNPP--IPFN
YTGS-PP----------NNT--LVRFGTKVEVLKFNTSVEVVLQD---TGILG----AE-
SHPLHLHGFNFFVVGQGF-GNYN-PSKD-P-AKFNLVDPVERNTVGVPSGGWVALRFLVD
NPGVWFMHCHLEVHTSWGLKMAWLVLDGKLPSQKLPPPPSDLPSC
[33] XP_006856865.1-48-582
IRRLC-H-AKPVATVNG-QVPGPTLIAREGDRVLVKVVNNA-QYNITIHWHGVRQLQ-SG
WADGPAYVTQCPIQTGQTYVYNFTITGQRGTLLWHAHASWLRST--VYGAIVILPR--RH
V----P-FP--F-P-T----PHQD----IPIIFGEWWNV-DPEAVISQALQTGGAPNVSD
SYTINGHPGPLY-N-C-SA-K-DT-FSLMVAPGKTYLLRLINAALNDELFFSIANHSLTV
VEADAIYVKPFSTNVVVLAPGQTTNVLL-TTKIQP---PN-----A-S-FLMSARPYATG
P-ATFDN-STTAGILQYQ-----------TNL-------------------TSSSSSRS-
KF--R---LLSPS----LP-TINDTNFVTSFTQKLKSLANNQ--FP---A-NVP--QK-V
DKQFFFTVGLGTS---PC--P------K----N-QTC--QGP----NGTKLTA-SINNVS
F--VLPS---IAMLQTHF-----S--GK---------LA-GVYTTD--FPNNPP--FPFN
YIGP-PP----------NNT--MVTSGTKAVVLKFNTSVEVVLQD---TGILG----AE-
SHPLHLHGFNFFVMGQGF-GNYD-PSKD-P-AKFNLVDPMERNTVGVPSGGWVAIRFLAD
NPGVWLMHCHLEVHTSWGLKMAWVVMDGTLPNQKLPPPPSDLPKC
[34] XP_002317504.2-45-581
VTRLC-H-TKSMVTVNG-KFPGPRIVAREGDRLVITVVNHV-QNNISIHWHGIRQLR-SG
WADGPAYVTQCPIQTGQSYVYNYTIVGQRGTLWWHAHISWLRST--LYGPIILLPK--LG
T----P-YP--F-A-K----PYKE----VPIIFGEWFNA-DPEAIINQAMQTGGGPNVSD
AYTINGLPGPLY-N-C-SA-K-DT-FKLKVKPGKTYLLRMINAALNDELFFSIANHTVTV
VDVDAVYVKPFDAETLLITPGQTTNVLL-KTKPDY---PN-----A-Q-FFMSARPYATG
Q-GTFDN-STVAGILEYE---------V-PNKT------------------SQSNHSTK-
KL--P---LYKPN----LP-PLNDTSFATNFSSKLRSLASAD--FP---A-NVP--QK-V
DRQFVFTVGLGTN---PC--S------K----N-QTC--QGP----NGTRFAA-SVNNVS
F--VMPS---TALLQAHH-----F--GQ---------SR-GVYSPY--FAISPL--IPFN
YTGT-PP----------NNT--MVSNGTKLVVLPFNTSVELIMQD---TSILG----AE-
SHPLHLHGFNFFVVGQGF-GNFD-PSKD-P-ANFNLVDPVERNTVGVPSGGWVAIRFLAD
NPGVWFMHCHLEVHTSWGLKMAWVVLDGKLPNQKLLPPPADLPKC
[35] XP_002317505.2-45-581
VTRLC-H-TRSMVTVNG-KFPGPRIVAREGDRLVIRMVNHV-QNNISIHWHGIRQLR-SG
WADGPAYVTQCPIQTGQSYVYNYTIVGQRGTLWWHAHISWLRST--LHGPIILLPK--LG
T----P-YP--F-A-K----PYKE----VPIIFGEWFNA-DPEAIISQAMQTGGGPNVSD
AYTINGLPGPLY-N-C-SA-K-DT-FKLKVKPGKTYLLRMINAALNDELFFSIANHTVTV
VDVDAVYVKPFDAETLLITPGQTTNVLL-KTKPDY---PN-----A-Q-FFMSARPYATG
Q-GTFDN-STVAGILEYE---------V-PNKT------------------SQSNHSTK-
KL--P---LYKPN----LP-PLNDTSFATNFSSKLRSLASAD--FP---A-NVP--QK-V
DRQFFFTVGLGTN---PC--S------K----N-QTC--QGP----NGTRFAA-SVNNVS
F--VMPT---TALLQAHH-----F--GQ---------SR-GVYSPY--FPISPL--IPFN
YTGT-PP----------NNT--MVSNGTKLVVLPFNTSVELIMQG---TSILG----AE-
SHPLHLHGFNFFVVGQGF-GNFD-PSKD-P-ANFNLVDPVERNTVGVPSGGWVAIRFLAD
NPGVWFMHCHLEVHTSWGLKMAWVVLDGKLPNQKLLPPPADLPKC
[36] ERN07736.1-44-579
MTRLC-H-TKQVITVNG-LVPGPRIVAREGDRLLVKVVNHV-PNNVTLHWHGVRQLQ-SG
WADGPAYVTQCPIQTGQSYVYNFTIIGQRGTLFWHAHVSWLRST--LYGPLVILPK--RA
I----P-YP--F-A-K----PHEE----VPIIFGEWWNV-DSEAVISQALQTGGGPNISD
AYTINGHPGPLY-N-C-SA-K-DT-FRLEVEPGKTYLLRLINAALNDELFFSIANHSVTV
VETDAIYVKPFTTEVVLITPGQTTNVLL-TAKSQP---FG-----T-T-FVMAARPYVTG
L-GTFDN-STTVGLLHYN---------I-PSF-------------------VNSSASRP-
KL--P---LLLPT----LP-PLNDTAFATNFSRRLRSLATNQ--FP---A-NVP--QR-V
DKRFLFTVGLGTS---PC--P------K----N-QTC--QGP----NGTKFAA-SVNNVS
F--VLPT---TALLQSYF-----F--GQ---------SV-GIYTTD--FPDNPP--IPFN
YTGS-PP----------NNT--LASFGTKLEVLKFNTSVELVLQD---TGILG----AE-
SHPLHLHGFNFFVVGQGF-GNYD-PSKD-P-AKFNLVDPVERNTIGVPSGGWVALRFLAD
NPGVWFMHCHLEVHTSWGLKMAWLVLDGKLPSQKLPPPPSDLPSC
[37] XP_003558240.1-39-572
VTRLC-N-TRAIPTVNG-KFPGPKIVTREGDRVVVKVVNNV-KHNVTIHWHGVRQLR-TG
WSDGPAYITQCPIQTGQSYVYNFTVTGQRGTLFWHAHVSWMRAT--LYGPIVILPK--LG
V----P-YP--F-P-K----PFKD----VPIMFGEWFNV-DPEAIIAQALQTGGGPNVSD
AYTINGLPGPLY-N-C-SS-R-DT-FKLKVQPGKWYLLRLINAALNDELFFSIANHTLTI
VDVDASYVKPFDTDVVLVTPGQTTNVLL-HAKPDE-GCQP-----A-T-HLMLARPYATS
RPGTYDN-TTVAAVLEYS---------P-SGQ-------------------------IK-
SR--P---LFRPT----LP-VFNDTSFAANYSAKHRSLASSE--YP---A-NVP--RR-I
DRPFFFAVGLGTT---PC--P------T----H-QGC--NGP---TNDTKFSA-SMNNVS
F--NMPT---TALLKAHY-----D--GN---------TA-GVYTAD--FPAMPT--QPFN
YTGT-PP----------NNT--NVSNGTKVAVLPYNASVEVVLQD---TSIQG----AE-
SHPLHLHGFDFFVVGQGV-GNYN-ASMH-P-AGFNLLDPVQRNTVGVPAGGWVAIRFYAD
NPGVWFMHCHLEVHTSWGLKMAWVVNDGPLPDQKLMPPPSDLPKC
[38] XP_002308164.2-47-580
FTRLC-H-TRSLVTVNG-QFPGPRLVAREGDQVLVKVVNHV-AENITIHWHGVRQLT-SG
WADGPAYVTQCPIQTGQAYTYNFTITGQRGTLLWHAHISWLRSS--LYGPIIILPK--LN
E----S-YP--F-K-K----PYKE----IPILFGEWFNV-DPEAVIAQALQTGAGPNVSD
AYTINGLPGPLY-N-C-SA-K-DT-YKLKVKPGKTYLLRLINAALNDELFFSIANHTLTV
VEADAVYVKPFEADTLLISPGQTTNVLL-KTKPHL---PN-----A-T-FYMFAGPYFSG
M-GSFDN-STTAGVLVYK---------H-PSS----------------------NNHLK-
KL--P---TLKPT----LP-PINATGFVANFTKKFRSLANAK--FP---A-NVP--QT-V
DRKFFFTVGLGTN---PC--P------K----N-TTC--QGP---NNNTKFAA-SINNVS
F--VLPS---VALLQSYF-----F--GQ---------SN-GVFTSD--FPQNPT--IPFN
YTGT-PP----------NNT--MVSNGTKAVVLTFNTSVELVMQG---TSIVA----AE-
SHPLHLHGFNFFVVGQGF-GNYD-PNKD-P-SNFNLVDPMERNTAGVPAGGWIAIRFLAD
NPGVWFMHCHLDVHTSWGLRMAWIVLDGPQPNQKIPPPPSDLPKC
[39] CAA74105.1-47-580
FTRLC-H-TRSLVTVNG-QFPGPRLVAREGDQVLVKVVNHV-AENITIHWHGVRQLT-TG
WADGPAYVTQCPIQTGQAYTYNFTITGQRGTLLWHAHISWLRSS--LYGPIIILPK--LN
E----S-YP--F-K-K----PYKE----IPILFGEWFNV-DPEAVIAQALQTGAGPNVSD
AYTINGLPGPLY-N-C-SA-K-DT-YKLKVKPGKTYLLRLINAALNDELFFSIANHTLTV
VEADAVYVKPFEADTLLISPGQTTNVLL-KTKPHL---PN-----A-T-FYMFAGPYFSG
M-GSFDN-STTAGVLVYK---------H-PSS----------------------NNHLK-
KL--P---TLKPT----LP-PINATGFVANFTKKFRSLANAK--FP---A-NVP--QT-V
DRKFFFTVGLGTN---PC--P------K----N-TTC--QGT---NNNTKFAA-SINNVS
F--VLPS---VALLQSYF-----L--WT---------VN-GVFTSD--FPQNPT--IPFN
YTGT-PP----------NNT--MVSNGTKAVVLTFNTSVELVMQG---TSIVA----AE-
SHPLHLHGFNFFVVGQGF-GNYD-PNKD-P-SNFNLVDPMERNTAGVPAGGWIAIRFLAD
NPGVWFMHCHLDVHTSWGLRMAWIVLDGPQPNQKIPPPPSDLPKC
[40] EFJ27252.1-33-562
VSKLC-S-TKHIISVNR-KFPGPTIHLDEGDRVVVKVTNRV-PHNMTIHWHGVRQLR-SA
WFDGPAYITQCPIQPNQTFTYNFTVTEQRGTLWWHAHINWLRAT--VHGAFIIHPK--PG
L----G-YP--F-P-K----PEKE----VPLVFSEWWKS-DVFKVVKQALGTGGGPNISD
AFTINGKPGPLY-N-C-SS-Q-DV-FVLNALPGKTYLLRLVNAVLNTELFFAIANHTLTV
VEADAGYVKPFNTNVVVIAPGQTMNLLV-TANQ-----AP-----G-R-YFMAAHSYESG
QNVTFDN-TTVTAIFQYQ---------Q-ASS----------------------------
SS--P---PVLPP----LP-FFNDTKPVTAFNNKLRKLATPE--DP---I-AVP--QT-V
DQHLFFTVGLAVE---NC--PPG---AS----N-KTC--QGP----NGGRFAA-SVNNIT
F--TVPT---TAILQAHY-----F--N----------TP-GVYSTD--FPFSPL--VKFN
YTGP-SLK--------NLNS--INGTRTKVAVLPYGANVELILQD---TSIVT----TE-
SHPIHLHGYNFYVVGTGF-GNYN-SSL--A-STFNLVDPPERNTIGVPVGGWAALRFKTD
NPGAWFMHCHLEIHQSWGLDTAFIVNNGKGPSQSLQPPPADLPKC
[41] XP_002991629.2-37-566
VSKLC-S-TKHIISVNR-KFPGPTIHLDEGDRVVVKVTNRV-PHNMTIHWHGVRQLR-SA
WFDGPAYITQCPIQPNQTFTYNFTVTEQRGTLWWHAHINWLRAT--VHGAFIIHPK--PG
L----G-YP--F-P-K----PEKE----VPLIFSEWWKS-DVLKVVKQALGTGGGPNISD
AFTINGKPGPLY-N-C-SS-Q-DV-FVLNALPGKTYLLRLVNAVLNTELFFAIANHTLTV
VEADAGYVKPFNTNVVVIAPGQTMNLLV-TANQ-----AP-----G-R-YFMAAHSYESG
QNVTFDN-TTVTAIFQYQ---------Q-ASS----------------------------
SS--P---PVLPP----LP-FFNDTKPVTAFNSKLRKLATPE--DP---I-AVP--QT-V
DQHLFFTVGLAVE---NC--PPG---AS----N-KTC--QGP----NGGRFAA-SVNNIT
F--TVPT---TAILQAHY-----F--N----------TP-GVYSTD--FPISPL--VKFN
YTGP-SLK--------NLNS--INGTRTKVAVLPYGANVELILQD---TSIVT----TE-
SHPIHLHGYNFYVVGTGF-GNYN-SSL--A-STFNLVDPPERNTIGVPVGGWAALRFKTD
NPGAWFMHCHLEIHQSWGLDAAFIVNNGKGPSQSLQPPPADLPKC
[42] XP_002313424.1-50-576
VTRLC-H-TKSMVTVNG-KFPGPRVVAREGDRLVVKVVNHV-PNNISIHWHGIRQLQ-SG
WADGPAYITQCPIQTNQTYVYNFTVTGQRGTLFWHAHLSWLRAS--VYGPLIIFPK--RN
V----S-YP--F-A-K----PHKE----VTIMLGEWFNA-DPEAVIRQALQTGGGPNVSE
AYTFNGLTGPLY-N-C-SA-N-NT-YKLKVKPGKTYLLRLINAALNDELFFSIANHTFTV
VEVDATYVKPFETNLLVITPGQTTNVLL-KTKPIA---PN-----A-S-FYMLARPYFTG
Q-GTFDN-TTVAGILEYE---------T-SS-----------------------------
NS--T---TFKPT----LP-PINATNAVANFTRKLRSLANFQ--FP---V-NVP--QT-V
DKKFFFTVGLGNN---PC--P------K----N-QTC--QGP----NGTKFSA-SVNNIS
M--ALPS---TALLQSYF-----F--KK---------SN-GVYTSD--FPSSPL--HPFN
YTGT-PP----------NNT--FVTNGTKLIVLPFNTNVEVVMQG---TSILG----AE-
SHPLHLHGFNFYVVGEGF-GNFD-PNND-P-KNFNLVDPVERNTVGVPSGGWVAIRFHAD
NPGVWFMHCHFDVHLSWGLRMAWIVLDGTLPSQKLPPPPSDLPKC
[43] XP_002298223.3-50-576
VTRLC-H-TKSMVTVNG-KFPGPRVVAREGDRLVVKVVNHV-PNNISIHWHGIRQLQ-SG
WADGPAYITQCPIQTNQTYVYNFTVTGQRGTLFWHAHLSWLRAS--VYGPLIILPK--RN
V----S-YP--F-A-K----PHKE----VTIMLGEWFNA-DTEAVISQALQTGGGPNVSE
AYTFNGLPGPLY-N-C-SE-N-NT-YKLKVKPGKTYLLRLINAALNDDLFFSIANHTFTV
VEVDATYAKPFETNLLVITAGQTTNVLL-KTKSIA---PN-----A-S-FYMLARPYFTG
Q-GTFDN-TTVAGILEYE---------T-SS-----------------------------
NS--T---AFKST----LP-PINATNVVANFTRKLRSLANSR--FP---V-NVP--QT-V
DKKFFFTVGLGNS---PC--P------K----N-QTC--QGP----NGTKFAA-SVNNIS
M--ALPS---SALLQSYF-----F--KK---------SN-GVYTSD--FPSFPL--HPFN
YTGT-PP----------NNT--LVTNGNKLVVVPFNTSVEVVMQG---TRIFG----AE-
SHPLHLHGFNFYVVGEGF-GNFD-PNND-P-KNFNLVDPVERNTVGVPTAGWVAIRFYAD
NPGVWFMHCHFDVHLSWGLRMAWIVLDGTLPSQKLPPPPSDLPKC
[44] XP_006379354.2-50-576
VTRLC-H-TKSMVTVNG-KFPGPRVVAREGDRLVVKVVNHV-PNNISIHWHGIRQLQ-SG
WADGPAYITQCPIQTNQTYVYNFTITGQRGTLFWHAHLSWLRAS--VYGPLIILPK--RN
V----S-YP--F-A-K----PHKE----VTIMLGEWFNA-DTEAVISQALQTGGGPNVSE
AYTFNGLPGPLY-N-C-SE-N-NT-YKLKVKPGKTYLLRLINAALNDDLFFSIANHTFTV
VEVDATYAKPFETNLLVITAGQTTNVLL-KAKPIA---PN-----A-S-FYMLARPYFTG
Q-GTFDN-TTVAGILEYE---------T-SS-----------------------------
NS--T---AFKPT----LP-PINATNVVANFTRRLRSLANSR--FP---V-NVP--QT-V
DKKFFFTVGLGNS---PC--P------K----N-QTC--QGP----NGTKFSA-SVNNIS
M--ALPS---SALLQSYF-----F--KK---------SN-GVYTSD--FPSFPL--HPFN
YTGT-PP----------NNT--LVANGTKLVVVPFNTSVEVVMQG---TRIFG----AE-
SHPLHLHGFNFYVVGEGF-GNFD-PNND-P-KNFNLVDPVERNTVGVPTAGWVAIRFHAD
NPGVWFMHCHFDVHLSWGLRMAWIVLDGTLPSQKLPPPPSDLPKC
[45] XP_006379352.2-50-576
VTRLC-H-TKSMVTVNG-KFPGPRVVAREGDRLVVKVVNHV-PNNISIHWHGIRQLQ-SG
WADGPAYITQCPIQTNQTYVYNFTITGQRGTLFWHAHLSWLRAS--VYGPLIILPK--RN
V----S-YP--F-A-K----PHKE----VTIMLGEWFNA-DTEAVISQALQTGGGPNVSE
AYTFNGLPGPLY-N-C-SE-N-NT-YKLKVKPGKTYLLRLINVALNDDLFFSIANHTFTV
VEVDATYAKPFETNLLVITAGQTTNVLL-KTKPIA---PN-----A-S-FYMLARPYFTG
Q-GTFDN-TTVAGILEYE---------T-SS-----------------------------
NS--T---AFKPT----LP-PINATNVVANFTRRLRSLANSR--FP---V-NVP--QT-A
DKKFFFTVGLGNS---PC--P------K----N-QTC--QGP----NGTKFSA-SVNNIS
M--ALPS---SALLQSYF-----F--KK---------SN-GVYTSD--FPSFPL--HPFN
YTGT-PP----------NNT--LVANGTKLVVVPFNTSVEVVMQG---TRIFG----AE-
SHPLHLHGFNFYVVGEGF-GNFD-PNND-P-KNFNLVDPVERNTVGVPTAGWVAIRFHAD
NPGVWFMHCHFDVHLSWGLRMAWIVLDGTLPSQKLPPPPSDLPKC
[46] XP_003566184.2-65-596
VTRLC-L-TKSIPTVNG-QFPGPKISVREGDRLVVNVHNNI-NNNVTFHWHGVRQLR-SG
WADGPAYITQCPIRPGQSYVYSFRIVGQRGTLWWHAHFSWLRAT--LHGPMVILPP--LG
V----P-YP--F-P-K----PYRE----VPLMLGEWFNA-DPEAVIKQALQTGGGPNVSD
AYTFNGFPGPTY-N-C-SA-K-ST-YKLKVKPGRTYMLRLINAALNDELFFAVANHTLTV
VQADASYVKPFTANTLVISPGQTMDVLL-TAAAST---SS-----S-A-FAIAVAPYTNT
V-GTFDN-TTAIAVLEYS---------P-QRP-------------------------SM-
LR--N---LPAPS----LP-LYNDTNAVTNFSSKFRSLDNAR--YP---A-QVP--MT-V
DRHFFFTVGLGAD---PCQSP------I----N-GTC--QGP----NNTRFAA-SINNVS
F--IMPK---TSLLQAHY-----Q--RM---------YK-GVLMAN--FPTAPV--RKFN
YTGT-PP----------NNT--FVTHGTRVVPLAFNTTVEVVLQD---TSIQG----AE-
SHPLHLHGYDFYVVGTGF-GNYD-ANND-T-AKYNLVDPVKRNTISVPTAGWVAIRFIAD
NPGVWIMHCHLDVHLSWGLSMAWLVNDGPLPNQKLPPPPADIPKC
[47] KQK15785.1-4-540
VTRLC-A-TKSIMTVNG-EFPGPALVAREGDRVLVRVTNQV-SHNMTLHWHGIRQLR-SG
WADGPAYVAQCPIQIGQSYVYNFNITGQRGTLWWHAHISWIRAT--VYGAIVILPE--LG
I----P-YP--L-A-A----PHEE----VPILFGEWWKA-NTEAVVKQALQTGGAPNISD
AFTINGLPGPLY-N-C-SA-KMNE-LVLKVEAGKTYLLRLINAALNDELFFVIANHKLTV
VEVDAVCVKPFTVNTLVISPGQTTNVLL-TAKPFN---PK-----A-N-FYMSAVPYSTI
RPGTFDN-TTVTGILEYH---------N-PNSG------------------SASSSFDK-
DL--P---LFKPT----MP-RFNDTGPVTNFTTKLRSLATAT--YP---V-IVP--RS-V
DKRFLFTIGPGTL---PC--P------V----N-MTC--QGP---TNVTRFAA-AMNNVS
L--VFPS---TALLQSHY-----TGMGM---------SK-GVYASN--FPTAPL--TPFS
YTGT-PP----------NNI--NVAKGTRLLVLPFNTSVELVMQE---TSILG----VE-
SHPLHLHGFNFFVVGQGF-GNYD-AVND-L-AKFNLVDPVERNTVGVPASGWVAIRFLAD
NPGVWFMHCHLEVHTTWGLRMAWLVLDGSLANQKFICLPS-----
[48] AFV52381.1-43-570
VTRLC-K-NYTIVTVNG-QLPGPTIHVHNGDTVIVKAYNRA-QYNATLHWHGVKQLR-TG
WADGPAYITQCPIPPGGHYTQRFTITGQEGTLWWHSHISWLRAT--VHGAIVILPQ--RG
S----L-YP--F-P-K----PRAE----IPIIIGEWWNK-DPITVINQAILTGGAPNLSD
AFTINGQPGDLY-P-C-ST-S-ET-FRLPVKRGETYLLRIVNAALNTGHFFKIARHKFTV
VAVDASYTKPYKTDVIVISAGQTADVLV-TADQ-----PV-----G-K-YYMAARPYNNQ
AAGAFDN-TTTTAIIEYI---------G-YQN----------------------------
ST--R---PIFPK----LP-FYNDTPVVTKFSKALRSLASPE--HP---V-EVP--QT-V
HKSFISTVGLGLL---PC--E------T----G-NTC--EGP----NGTRLSA-SMNNIS
F--VDPT---IAILQANY-----F--G----------IN-GVFSTD--FPSKPP--HKFN
YTGD-DIP--------RNLW--FPLPATKVKVLKYNATVQLVFQS---TNIFV----AE-
NHPMHLHGYNFYVIGEGF-GNYN-PKTD-P-LKFNLVDPPERNTVIAPVSGWVAIRFKAD
NPGVWFLHCHLDDHLVWGLNMVFIVKNGHGPLATLEPPPKDLPPC
[49] XP_003564594.1-47-576
VTRLC-A-TKSIPTVNG-QFPGPRLVAREGDRLVVKVHNHI-NYNVSFHWHGIRQLR-NG
WADGPAYITQCPIQGGQSYVYDFTITGQRGTLWWHAHFSWLRVH--LYGPLVILPK--RA
E----G-YP--F-P-L----PYKE----FPIMFGEWFKA-DSEAVINQALQTGAGPNVSD
AYTFNGLSGPTY-N-C-SS-K-DT-YKLKVQPGRTYMLRLINSALNNELFFGIANHTLTV
VEADANYVKPFTSKTVVISPGQTMNVLL-TTSSNP---AS-----R-A-FAMSIAPYTNT
Q-GTFDN-TTATAVLEYA---------S-TRP-------------------------SS-
TQ--N---LAMPA----LP-RYNDTNAVANFSSNFRSLASAQ--YP---A-RVP--QA-V
DRHVLFTVGLGTD---PC--P------S----N-QTC--QGP----NGTKFAA-SINNNS
F--VRPK---TALLEAHY-----Q--SR---------YA-GVLMAN--FPTTPP--HPFN
YTGT-PP----------NKT--FVAHGTRVVPLSFNTTVELVMQG---TSIQG----AE-
SHPLHMHGFNFFVVGQGF-GNYD-PVND-P-AKYNLIDPVERNTVSVPTAGWVAVRFLAD
NPGVWLMHCHFDVHLSWGLSMAWLVNDGPLPNQKMLPPPSDLPKC
[50] AFV52380.1-43-570
VTRLC-K-NYTIVTVNG-QLPGPTIHVHNGDTVIVKAYNRA-QHNATLHWHGVKQLR-TG
WADGPAYITQCPIPPGGHYTQRFTISGQEGTLWWHSHISWLRAT--VHGAIVILPQ--RG
S----L-YP--F-P-K----PRAE----IPIIIGEWWNK-DPITVINQAILTGGAPNLSD
AFTINGQPGDLY-P-C-ST-S-ET-FRLPVKRGETYLLRIVNAALNTGHFFKIARHKFTV
VAVDASYTKPYKTDVIVISAGQTADVLV-TADQ-----PV-----G-K-YYMAARPYNNQ
AAGAFDN-TTTTAIIEYI---------G-YQN----------------------------
ST--R---PIFPK----LP-FYNDTPVVTKFSKALRSLASPE--HP---V-EVP--QT-V
HKSFISTVGLGLL---PC--E------T----G-NTC--EGP----NGTRLSA-SMNNIS
F--VDPT---IAILQANY-----F--G----------IN-GVFSTD--FPSKPP--HKFN
YTGD-DIP--------RNLW--FPLPATKVKVLKYNATVQLVFQS---TNIFV----AE-
NHPMHLHGYNFYVIGEGF-GNYN-PKTD-P-LKFNLVDPPERNTVIAPVSGWVAIRFKAD
NPGVWFLHCHLDDHLVWGLNMVFIVKNGHGPLATLEPPPKDLPPC
[51] XP_024542233.1-49-573
VSKLC-K-TKSLIAVNN-LFPGPVVYADEEDTVVVNVTNNC-QYNITIHWHGIRQLR-SG
WADGPVYITQCPLQTGDTYQYKFKIQRQSGTLWWHAHDTWLRAT--VHGAIVVFPK--TG
V----P-YP--F-H-Y----PREE----HIILIGEWWNA-NVEDVESQSLLTGGAPQLSD
AYTINGHPGPLY-N-C-SS-Q-DV-YVLKVFPNEHYLLRIVNVALNQELFFTVANHNLTV
VEIDGDFTKPYTTSTIFLTPGQSTTALF-ITNQ-----PT-----A-K-YYMGASPYSSA
AGVPFPT-TPTLAIVEYQ---------G-SSN----------------------------
ST--P---PVMPT----FP-ATNDTGLVANFSASLRSLADTT--HP---E-PVP--QT-V
DRSLLFTIGLGTK---PC--G------E----N-RVC--QGI----AGTKLTA-SMNNIS
F--VLPD---IALLQAYY-----N--N----------IS-GVFTRD--FPDTPP--IVFN
YTGT-PP----------NNT--TPQRGTRLLVIPYNANVQMVFQD---TSILG----IE-
NHPIHVHGYSFYIVGQGT-GNFN-SSQ--T-STFNLFDPPRRNTVGVPVGGWAAIRFKAD
NPGVWYIHCHLEVHTMWGLTMAFIVLNGARANETLPPPPPDLPRC
[52] XP_002315131.1-45-575
VKRLC-K-THNSITVNG-MFPGPTLEVKNGDTLVVKVVNKA-RYNVTIHWHGIRQMR-TG
WADGPEFVTQCPIRPGGSYTYRFNIEGQEGTLWWHAHSSWLRAT--VYGALIIHPR--EG
S----S-YP--F-A-K----PKRE----TPILLGEWWDA-NPVDVVREATRTGAAPNISD
AYTINGQPGDLY-N-C-SS-E-DT-TIVPIASGETNLLRVINAALNQPLFFTIANHKFTV
IGADASYLKPFTTSVIMLGPGQTTDVLI-SGDQ-----LP-----G-R-YYMAARAYQSA
QNAPFDN-TTTTAILEYK---------S-ALCP-----------------------AKC-
TT--K---PVMPR----LP-AYNDTATVTAFSGSLRSPRK---------V-EVP--TD-I
DENLFFTIGLGLN---NC--P------KNS-RA-RRC--QGP----NGTRFTA-SMNNVS
F--VFPS--NIALLQAYQ-----Q--K----------VP-GIYTTD--FPAKPP--VKFD
YTG--NVS--------RSLF--QPVRGTKLYKLKYGSRVQIVLQD---TSIVT----PE-
NHPIHLHGYDFYIIAEGF-GNFN-PKTH-K-SKFNLVDPPMRNTVAVPSNGWAVIRFVAD
NPGVWLMHCHLDVHITWGLAMAFLVEDGIGELQSVEPPPADLPIC
[53] XP_006828131.1-55-589
VTRLC-K-TINVITVNG-QLPGPTLEVNNGDTLIINAVNRA-RYNVTLHWHGIRQIR-TG
WADGPEFVTQCPIRPGGSYTYRFTIENQEGTLWWHAHSSWLRAT--VYGALIIHPK--PG
A----S-YP--F-T-K----PKRE----APIILGEWWNR-NPIDVVNQATRTGAAPNISD
AYTINGQPGDLY-N-C-SS-K-DT-VVIPVASGETNLFRIINAALNAELFFKIANHKFTV
VAVDASYTKPYTTDVLMIAPGQTTDLLV-TADQ-----AP-----G-R-YYIAARAYASN
INVAFDN-TTTTAILQYQ---------G-LPCP---------------------APGTS-
AP--Q---PIMPS----LP-FYNDTNTATRFTTSLRSLNSRE--FP---A-RVP--QS-V
DENLFFTVGLGLF---NC--R------T----G-QMC--GGP----NNTRFAA-SVNNIS
F--ALPQ--SLSILQAHT-----Y--G----------VN-GVFTRD--FPRVPP--VQFD
YTAQ-NVS--------RALW--QPVRGTRVKQMKFGSVVQVVLQG---TNIVN----GE-
NHPMHLHGHDFYVLAEGF-GNFN-PSRD-T-SNFNLVDPPLRNTMGVPINGWAVIRFVAD
NPGVWLMHCHFDVHINWGLAMVFLVENGISELESLEPPPIDLPPC
[54] ABK92474.1-20-550
VKRLC-K-THNSITVNG-MFPGPTLEVKNGDTLVVKVVNRA-RYNVTIHWHGIRQMR-TG
WADGPEFVTQCPIRPGGSYTYRFTIEGQEGTLWWHAHSSWLRAT--VYGALIIHPR--EG
S----S-YP--F-S-K----PKRE----TPILLGEWWDA-NPIDVVREATRTGAAPNISD
AYTINGQPGDLF-N-C-SS-K-DT-TIVPIDSGETNLLRVINAALNQPLFFTIANHKFTV
VGADASYLKPFTTSVIMLGPGQTTDVLI-SGDQ-----LP-----G-R-YYMAARAYQSA
QNAPFDN-TTTTAILEYK---------S-VLCP-----------------------AKC-
TK--K---PFMPP----LP-AYNDTATVTAFSRSFRSPRK---------V-EVP--TD-I
DENLFFTIGLGLN---NC--P------KNF-RA-RRC--QGP----NGTRFTA-SMNNVS
F--VFPS--KASLLQAYK-----Q--K----------IP-GVFTTD--FPAKPQ--VKFD
YTG--NVS--------RSLF--QPARGTKLYKLKYGSRVQIVLQD---TSIVT----PE-
NHPIHLHGYDFYIIAEGF-GNFN-PKTD-K-SKFNLVDPPMRNTVAVPVNGWAVIRFVAD
NPGVWLMHCHLDVHITWGLAMAFLVEEGIGILQSVEPPPADLPIC
[55] XP_024519153.1-47-578
VRRLG-R-TKNIITVNG-ELPGPTIYANDGDRLLITVRNTV-KYKMSIHWHGIRQFR-SP
WFDGPAYVTQCPLKQGQSFLYNFTVDSHMGTLFWHAHIMWLRAT--VYGAIVIYPR--RT
M----P-YP--F-K-S----PYEE----QVVILGEWWNN-DIQAIEEDALRHG-APNQSD
AYTINGFPGPSY-K-E-SE-A-QV-YTLNAITGKRYLLRLVNAALNMELFFSIANHSMTV
VEVDAEYTKPYTTDTILLTPGQTTNVVI-TADQ-----PC-----A-R-YFMSAVPYMSA
QHVPYTP-TAATAVLEYI---------A-CDMK-----------------------SST-
FA--T---PETPI----QP-FFNDTSYATRFSGSLRSLASSQ--HK---I-DVP--QT-V
DKEFLFAIGLGIK---PC--S------P----G-STC--RAP----DNGNFTA-SINNVS
F--ALPT--KMSLMEAYY-----R--N----------VP-GIYSTD--FPVAPV--NPFD
YTDQ-SSGS-------LKNV--APQVGTRISVIPYGSNVQIVFQN---TYIAG----FE-
NHPIHLHGYNFYVLGYGF-GNYD-ASKS---SQFNLVDPPLRNTIGVPSGGWAVIRFKAD
NPGVWYMHCHLEIHTTWGLATAILVTNGVGPDQSIVPPPDDYPQC
[56] XP_002312186.3-44-574
VKRLC-K-THNSITVNG-MFPGPTLEVKNGDTLVVKVVNRA-RYNVTIHWHGIRQMR-TG
WADGPEFVTQCPIRPGGSYTYRFTIEGQEGTLWWHAHSSWLRAT--VYGALIIHPR--EG
S----S-YP--F-S-K----PKRE----TPILLGEWWDT-NPIDVVREATRTGAAPNISD
AYTINGQPGDLF-N-C-SS-K-DT-TIVPIDSGETNLLRVINAALNQPLFFTIANHKFTV
VGADASYLKPFTTSVIMLGPGQTTDVLI-SGDQ-----LP-----G-R-YYMAARAYQSA
QNAPFDN-TTTTAILEYK---------S-VLCP-----------------------AKC-
TK--K---PFMPP----LP-AYNDTATVTAFSRSFRSPRK---------V-EVP--TD-I
DENLFFTIGLGLN---NC--P------KNF-RA-RRC--QGP----NGTRFTA-SMNNVS
F--VFPS--KASLLQAYK-----Q--K----------IP-GVFTTD--FPAKPQ--VKFD
YTG--NVS--------RSLF--QPARGTKLYKLKYGSRVQIVLQD---TSIVT----PE-
NHPIHLHGYDFYIIAEGF-GNFN-PKTD-K-SKFNLVDPPMRNTVAVPVNGWAVIRFVAD
NPGVWLMHCHLDVHITWGLAMAFLVEEGIGILQSVEPPPADLPIC
[57] XP_024521309.1-49-573
VSKLC-K-TKSLIAVNN-LFPGPVVYADEEDTVVVNVTNNC-QYNITIHWHGIRQIR-SG
WADGPVYITQCPLQTGDTYQYKFKIQRQSGTLWWHAHDTWLRGT--VHGAIVVFPK--TG
V----P-YP--F-H-Y----PREE----HIILIGEWWNA-NVEDVESQSLLTGGAPQLSD
AYTINGHPGPLY-N-C-SS-Q-DV-YVLKVFPNEHYLLRIVNVALNQELFFTVANHNLTV
VEIDGDFTKPYTTSTIFLTPGQSTTALF-ITNQ-----PT-----A-K-YYMGASPYSSA
AGVPFPT-TPTLAIVEYQ---------G-SSN----------------------------
ST--P---PVMPT----FP-ATNDTGLVANFSASLRSLADTT--HP---E-PVP--QT-V
DRSLLFTIGLGTK---PC--G------E----N-RVC--QGI----AGTKLTA-SMNNIS
F--VLPD---IALLQAYY-----N--N----------IS-GVFTRD--FPDTPP--IVFN
YTGT-PP----------NNT--TPQRGTRLLVIPYNANVQMVFQD---TSILG----VE-
NHPIHVHGYSFYIVGQGT-GNFN-SSQ--T-STFNLFDPPRRNTVGVPVGGWAAIRFKAD
NPGVWYIHCHLEVHTMWGLTMAFIVLNGARANETLPPPPPDLPRC
[58] EFJ17303.1-8-532
VSKLC-K-TKSLIAVNN-LFPGPVVYADEEDTVVVNVTNNC-QYNITIHWHGIRQLR-SG
WADGPVYITQCPLQTGDTYQYKFKIQRQSGTLWWHAHDTWLRAT--VHGAIVVFPK--TG
V----P-YP--F-H-Y----PREE----HIILIGEWWNA-NVEDVESQSLLTGGAPQLSD
AYTINGHPGPLY-N-C-SS-Q-GK-LFLFVFPNEHYLLRIVNVALNQELFFTVANHNLTV
VEIDGDFTKPYTTSTIFLTPGQSTTALF-ITNQ-----PT-----A-K-YYMGASPYSSA
AGVPFPT-TPTLAIVEYQ---------G-SSN----------------------------
ST--P---PVMPT----FP-ATNDTGLVANFSASLRSLADTT--HP---E-PVP--QT-V
DRSLLFTIGLGTK---PC--G------E----N-RVC--QGI----AGTKLTA-SMNNIS
F--VLPD---IALLQAYY-----N--N----------IS-GVFTRD--FPDTPP--IVFN
YTGT-PP----------NNT--TPQRGTRLLVIPYNANVQMVFQD---TSILG----IE-
NHPIHVHGYSFYIVGQGT-GNFN-SSQ--T-STFNLFDPPRRNTVGVPVGGWAAIRFKAD
NPGVWYIHCHLEVHTMWGLTMAFIVLNGARANETLPPPPPDLPRC
[59] XP_024519170.1-47-578
VRRLG-R-TKNIITVNG-ELPGPTIYANDGDRLLITVRNTV-KYKMSIHWHGIRQFR-SP
WFDGPAYVTQCPLKQGQSFLYNFTVDSHMGTLFWHAHILWLRAT--VYGAIVIYPR--RT
M----P-YP--F-K-S----PYEE----QVVILGEWWNN-DIQAIEEDALRHG-APNQSD
AYTINGFPGPSY-K-E-SE-A-QV-YTLNAITGKRYLLRLVNAALNMELFFSIANHSMTV
VEVDAEYTKPYITDTILLTPGQTTNVVI-TADQ-----PC-----A-R-YFMSAVPYMSA
QHVPYTP-TAATAVLEYI---------A-CDMK-----------------------SST-
FA--T---PETPI----QP-FFNDTSYATRFSGSLRSLASSQ--HK---I-DVP--QT-V
DKEFLFAIGLGIK---PC--S------P----G-SAC--RAP----DNGNFTA-SINNVS
F--ALPT--KMSLMEAYY-----R--N----------VP-GIYSTD--FPVAPV--NPFD
YTDQ-GSGS-------LKNV--APQVGTRISVIPYGSNVQIVFQN---TYIAG----FE-
NHPIHLHGYNFYVLGYGF-GNYD-VSKS---SHFNLVDPPLRNTIGVPSGGWAVIRFKAD
NPGVWYMHCHLEIHTTWGLATAILVTNGVGPDQSIVPPPDDYPQC
[60] EFJ35466.1-8-532
VSKLC-K-TKSLIAVNN-LFPGPVVYADEEDTVVVNVTNNC-QYNITIHWHGIRQIR-SG
WADGPVYITQCPLQTGDTYQYKFKIQRQSGTLWWHAHDTWLRGT--VHGAIVVFPK--TG
V----P-YP--F-H-Y----PREE----HIILIGEWWNA-NVEDVESQSLLTGGAPQLSD
AYTINGHPGPLY-N-C-SS-Q-GK-LFLFVFPNEHYLLRIVNVALNQELFFTVANHNLTV
VEIDGDFTKPYTTSTIFLTPGQSTTALF-ITNQ-----PT-----A-K-YYMGASPYSSA
AGVPFPT-TPTLAIVEYQ---------G-SSN----------------------------
ST--P---PVMPT----FP-ATNDTGLVANFSASLRSLADTT--HP---E-PVP--QT-V
DRSLLFTIGLGTK---PC--G------E----N-RVC--QGI----AGTKLTA-SMNNIS
F--VLPD---IALLQAYY-----N--N----------IS-GVFTRD--FPDTPP--IVFN
YTGT-PP----------NNT--TPQRGTRLLVIPYNANVQMVFQD---TSILG----VE-
NHPIHVHGYSFYIVGQGT-GNFN-SSQ--T-STFNLFDPPRRNTVGVPVGGWAAIRFKAD
NPGVWYIHCHLEVHTMWGLTMAFIVLNGARANETLPPPPPDLPRC
[61] AFV52378.1-42-570
VKRLC-G-MHNIITVNG-QFPGPTLHVRNGDTLMVKVYNNA-QYNATIHWHGVRQFR-TG
WADGPEFITQCPIRPGGSYTYRFNITDQEGTLWWHGHSSWLRAT--VYGALIITPR--PG
T----T-YP--F-T-K----PHGQ----VPILLGEWWNR-NPMDVVNQATRTGAAPNVSD
AFTINGQPGDLY-Q-C-SS-S-DT-FRVSVKSGETKLLRVINAALNTDLFFSVGSHKMTV
VAVDALYTKPFQTNFLMLGPGQTTDVLI-TADQ-----AT-----G-R-YYMAARAYSSG
QGVPFDN-TTTVAILEYK---------G-SSS--------------------------S-
KS--T---PTMPS----LP-FYNDTKTATKFANGLKSLASND--HP---V-FVP--QK-V
NENLFYTVGLGLI---KC--P-----------G-QSC--GGP----NGSRFAA-SMNNVS
F--VLPS--TSSILQAQH-----F--G----------TK-GVFSRD--FPDNPA--VLFD
YTAQ-NVS--------RGIW--SPVKDTKVKVLNYNTTVQIILQG---TNIFA----GE-
SHPIHLHGYDFYIVGAGF-GNYN-PQTD-S-QKFNLVDPPMRNTVNVPVNGWSAIRFVAD
NPGAWLMHCHLDVHITWGLAMVFVVNNGPDSLLSLESPPLDLPQC
[62] AFV52384.1-41-573
VTRLC-K-THNVIIVNG-QFPGPTLHVRNGDTLSVKVYNRA-QYNATVHWHGIRQFR-TG
WADGPEFITQCPIRPGGSYTYRFTITGQEGTLWWHAHSSWLRAS--VYGALIIHPR--LG
T----T-YP--F-T-A----PHRE----TPIMLGEWWNR-NPIDVVNQATRTGAAPNVSD
AYTINGQPGDLY-P-C-SR-R-ET-FRVRIYNEEIHLLRIVNAALNQELFFTVANHKLTV
VAVDASYTKPFRTKTVMLGPGQTTDVLLRGARH-----RV-----G-R-YYMAARAYDSA
QGVPFDN-TTTTAILEYR---------T-RRPP-----------------------PSS-
SF--R---PVMPI----LP-AYNDTRTATNFARGLRSLGTRE--HP---V-YVP--QT-V
DESLFYTIGLGLF---NC--P-----------N-RSC--GGP----NGTRFTA-SMNNIS
F--VLPS--TYSVLQAHY-----F--G----------KK-GVFTTG--FPDNPP--VQFN
YTAQ-NVS--------RSLW--SPVRGTKVKVLKYNAKVQVILQD---TNIVN----AE-
NHPIHLHGYDFYIVGEGF-GNYN-PRTD-P-QKFNLVDPPLRNTVAVPVNGWAAIRFVAD
NPGAWLMHCHLDVHITWGLAMVFLVENGPSYMTTIESPPPDLPVC
[63] AFV52383.1-41-573
VTRLC-K-THNVIIVNG-QFPGPTLHVRNGDTLSVKVYNRA-QYNATVHWHGIRQFR-TG
WADGPEFITQCPIRPGGSYTYRFTITGQEGTLWWHAHSSWLRAS--VYGALIIHPR--LG
T----T-YP--F-T-P----PHRE----TPIMLGEWWNR-NPIDVVNQATRTGAAPNVSD
AYTINGQPGDLY-P-C-SR-R-ET-FRVRIYNEEIHLLRIVNAALNQELFFTVANHKLTV
VAVDASYTKPFRTKTVMLGPGQTTDVLLRGARH-----RV-----G-R-YYMAARAYDSA
QGVPFDN-TTTTAILEYR---------T-RRPP-----------------------PSS-
SF--R---PVMPI----LP-AYNDTRTATNFARGLRSLGTRE--HP---V-YVP--QT-V
DESLFYTIGLGLF---NC--P-----------N-RSC--GGP----NGTRFTA-SMNNIS
F--VLPS--TYSVLQAHY-----F--G----------KK-GVFTTG--FPDNPP--VQFN
YTAQ-NVS--------RSLW--SPVRGTKVKVLKYNAKVQVILQD---TNIVN----AE-
NHPIHLHGYDFYIVGEGF-GNYN-PRTD-P-QKFNLVDPPLRNTVAVPVNGWAAIRFVAD
NPGAWLMHCHLDVHITWGLAMVFLVENGPSYMTTIESPPPDLPVC
[64] XP_002312187.3-48-582
VKRLC-K-TQNSITVNG-MFPGPTLEVNNGDTLVVNVVNKA-QYNVTIHWHGVRQMR-TG
WADGPEFVTQCPIRPGGSYTYKFTIQGQEGTLWWHAHSSWLRAT--VYGALIVHPK--EG
S----P-YP--F-S-K---QPKRE----TAILLGEWWNA-NPIDVVREATRTGGAPNVSD
AYTVNGQPGDLY-N-C-SS-Q-DT-VIVPIDSGETNLLRVVNSALNQPLFFTVANHKFTV
VGADASYVKPFTTSVLMLGPGQTTDVLI-SGDQ-----TP-----S-R-YYMAARAYQSA
QNAPFDN-TTTTAILEYK---------S-SACA---------------------AKNCS-
SN--K---PIMPP----LP-AYNDTATVTTFTTSFKSADK---------T-LVP--TD-I
DESLFFTIGLGLN---PC--P------SNFNKS-SQC--QGP----NGTRFTA-SMNNVS
F--VLPS--NFSLLQAHH-----Q--R----------IQ-GVFTTD--FPANPP--RKFD
YTG--NVS--------RSLF--QPVAGTKLYNLKYGSRVQIVLQD---TSIVT----PE-
NHPIHLHGYDFYIIAQGF-GNYN-PRAD-P-SKFNLVDPPLRNTVAVPVNGWAVIRFVAD
NPGVWLMHCHLDVHITWGLATAFLVENGVGQLQSIESPPEDLPLC
[65] AFV52377.1-47-575
VKKLC-G-TQNIITVNG-QFPGPTIHARNGDTVIVKVYNNA-QYNATIHWHGVRQFR-TG
WSDGPEFITQCPIRPGGSYTYKFTLTDQEGTLWWHGHSSWLRAT--VYGALIISPR--LG
S----T-YP--Y-T-K----PHGQ----VPILLGEWWNR-NPIDVVNQATQTGAAPSVSD
AFTINGRPGDLY-Q-C-SS-S-DT-LHISVKNGETKLLRVINAALNTDLFFSVSSHTMTV
VAVDALYTKPFQTNVLMLGPGQTTDVLV-TADQ-----SI-----G-R-YYMAARAYSSG
QGVPFDN-TTTVAILEYE---------G-SSS--------------------------T-
TS--N---PNMPN----LP-FYNDTQSATSFANGLRSLASND--HP---V-FVP--RS-V
DKNLLYTIGLGLI---NC--P-----------G-QSC--GGP----NGSRFAA-SMNNIS
F--VLPT--TSSILQAQH-----F--G----------VK-GVFSGD--FPDNPP--VQFD
YTAQ-NVN--------RGLW--STVKGTKVKVLNYNTTVQVILQG---TNIFA----GE-
SHPIHLHGYDFYIVGTGF-GNYS-PQND-P-QKFNLVDPPMRNTVNVPVNGWAAIRFVAD
NPGAWLMHCHLDAHITWGLAMVFLVNNGPNSLLSLESPPVDLPQC
[66] XP_002315130.1-48-582
VKRLC-K-TQNSITVNG-MFPGPTLEVNNGDTLVVNVVNKA-RYNVTIHWHGIRQMR-TG
WADGPEFVTQCPIRPGGSYTYRFTIQGQEGTLWWHAHSSWLRAT--VYGALIIHPK--EG
S----S-YP--F-S-K---QPKRE----TAILLGEWWNA-NPIDVVRESTRTGGTPNSSD
AYTINGQPGDLY-N-C-SS-Q-DT-VIVPIDSGETNLLRVVNSALNQPLFFTVANHKLTV
VGADASYVKPFTTSVLMLGPGQTTDVLI-SGDQ-----NP-----S-R-YYMAARAYQSA
QNAPFDN-TTTTAILEYK---------S-SPCA---------------------AKNCS-
SN--K---PIMPP----LP-TFNDTATVTAFTSSFKSTDK---------T-FVP--TD-I
DESLFFTVGLGLN---PC--P------PNFNKS-SQC--QGP----NGTRFTA-SMNNVS
F--VLPS--NFSLLQAHH-----Q--R----------IQ-GVFTTD--FPANPP--RKFD
YTG--NVS--------RSLF--TPVPGTKLYRLKYGSRVQIVLQD---TSIVT----SE-
NHPIHLHGYDFYIIAQGF-GNYN-PRTD-P-SKFNLVDPPLRNTVAVPVNGWAVIRFVAD
NPGVWLMHCHLDVHITWGLATAFLVENGVGELQSIESPPEDLPLC
[67] CAA74104.1-44-573
VKRLC-K-THNSITVNG-MFPGPTLEVKNGDTLVVKVVNRA-RYNVTIHWHGIRQMR-TG
WADGPEFVTQCPIRPGGSYTYRFTIEGRRNTLGWHAHSSWLRAT--VYGALIIHPR--EG
S----S-YS--F-S-K----PKRE----TPILLGEWWDT-NPIDVVREATRTGAAPNISD
AYTINGQPGDLF-N-C-SS-K-DT-TIVPIDSGETNLLRVINAALNQPLFFTIANHKFTV
VGADASYLKPFTTSVIMLGPGQTTDVLI-SGDQ-----LP-----G-R-YYMAARAYQSA
QNAPFDN-TTTTAILEYK---------S-VLCP-----------------------AKC-
TK--K---PFMPP----LP-AYNDTATVTAFSRSFRSPRK---------V-EVP--TD-I
DENLFFTIGLGLN---NC--P------KNF-RA-RRC--QGP----NGTRFTA-SMNMVS
F--VF-F--KASLLQAYK-----Q--K----------IP-GVFTTD--FPAKPQ--VKFD
YTG--NVS--------RSLF--QPARGTKLYKLKYGSRVQIVLQD---TSIVT----PE-
NHPIHLHGYDFYIIAEGF-GNFN-PKTD-K-SKFNLVDPPMRNTVAVPVNGWAVIRFVAD
NPGVWLMHCHLDVHITWGLAMAFLVEEGIGILQSVEPPPADLPIC
[68] XP_003564513.1-37-566
VKRLC-K-EHNIITVNG-QFPGPTLEVREGDTLVVNVVNQA-QYNVTIHWHGIRQFR-TG
WADGPEFVTQCPIKPGGSYKYKFTIEGQEGTLWWHAHSSWLRAT--VYGALIIRPR--ED
K----A-YP--F-E-K----PSRE----VPLMLGEWWDA-NPIDVIREAQRTGGGPNVSD
AFTVNGQPGDLY-N-C-SR-E-ET-TAISVKPGETALLRFINSALNHELFVSIANHKMTV
VGADASYTEPFVTSVLMIAPGQTTDVLV-TMDQ-----AP-----T-R-YYIAARGYVTT
QGVAFDN-TTTTAILEYD---------C-GCST----------------------DFGP-
AI--R---PAFPT----LP-AFNDTSAATAFAAGIKSPRK---------V-EIP--SP-V
DENLFFTVGLGLF---NC--K------P----G-QQC--GAP----NNTRFTA-SMNNIS
F--VFPK--ATSLLHAHY-----Y--D----------IP-DVFTTD--FPAYPS--VQFD
YTAQ-NVS--------RSLW--QPIPATKLYKLRYNSVVQIVLQD---TSIVT----PE-
NHPIHLHGYDFYILAEGF-GNFD-AKKD-A-EKFNLENPPQRNTVAVPVNGWAVIRFRAD
NPGVWLMHCHLDVHITWGLAMAFLVEDGYGKLQTLEAPPVDLPMC
[69] XP_002980603.1-43-566
VRRLC-N-SKSLVAVNG-RYPGPVIFANQGDRLLINVTNNG-PYNITMHWHGIRQLF-SC
WADGPAYVTQCPIQPGGSYLYNYTIVRQSGTLFYHAHETWLRAT--VHGAMVVFPT--SG
E----P-YP--F-V-F----PKEE----HIIILGEWWNA-NVEDVENQALLTGGGPALSD
AYTINGLPGPLY-N-C-SA-N-DV-YKLRVQPNKVYLLRIINAALNIELFFSVANHNITV
VETDGDYTKPYSTTSIMITPGQTTNVLL-TTDQ-----PV-----G-R-YYMGASPYMSA
MNVPFRM-TPTLAILEYA---------G-SNA----------------------------
SS--T---PVMPN----FP-QSNDTAFVTTFSTSLRSLANAQ--HP---E-PVP--QT-I
TSNFFLTVGLGAK---PC--D------A----N-FGC--QGP----NGSKFTA-SVSNIS
F--VLPS---VSVLQAYF-----F--N----------IS-NVFSPD--FPAQPL--NVFD
YTGN-PP----------SNI--TPLRGTRAAVIPFNASVQMVLQD---TSILG----VE-
NHPIHLHGFSFYIVGQGF-GNFN-NSA--A-AAFNLVDPPRRNTVAVPVGGWAAIRFWAD
NPGVWYMHCHLEIHTSWGLATTFIVQNGPG-NQTLPPPPPDLPQC
[70] XP_002976884.1-43-566
VRRLC-N-SKSLVAVNG-RYPGPVIFANQGDRLLINVTNNG-PYNITMHWHGIRQLF-SC
WADGPAYVTQCPIQPGGSYLYNYTIVRQSGTLFYHAHETWLRAT--VHGAMVVFPT--SG
E----P-YP--F-V-F----PKEE----HIIILGEWWNA-NVEDVETQALLTGGGPALSD
AYTINGLPGPLY-N-C-SA-N-DV-YKLRVQPNKVYLLRIINAALNIELFFSVANHNITV
VETDGDYTKPYSTTSIMITPGQTTNVLL-TTDQ-----PV-----G-R-YYMGASPYMSA
MNVPFRM-TPTLAILEYA---------G-SNA----------------------------
SS--T---PVMPN----FP-QSNDTAFVTTFSTSLRSLANAQ--HP---E-PVP--QT-I
TSNFFLTVGLGAK---PC--D------A----N-FGC--QGP----NGSKFTA-SVSNIS
F--VLPS---VSVLQAYF-----F--N----------IS-NVFSPD--FPAQPL--NVFD
YTGN-PP----------SNI--TPLRGTRAAVIPFNASVQMVLQD---TSILG----VE-
NHPIHLHGFSFYIVGQGF-GNFN-NSA--A-AAFNLVDPPRRNTVAVPVGGWAAIRFWAD
NPGVWYMHCHLEIHTSWGLATTFIVQNGPG-NQTLPPPPPDLPQC
[71] XP_002322091.3-42-578
VTRLC-T-TKQLLMVNG-QYPGPTIAVHEGDNVEINVKNQI-AQNTTLHWHGVRQLR-TG
WADGPAYVTQCPIRGGQSYTYKFTVTGQRGTLLWHAHYAWQRAS--VYGAFIIYPR----
I----P-YP--F-S-H---PIQAE----IPIIFGEWWNG-DPDEVENRTMLTGAGPDSSN
AYTINGLPGPLY-P-C-SN-Q-DT-YIQTVEYGKTYMLRIINAALADELFFAIAKHTLTV
VEVDAVYTKPFATTSIMIAPGQTTTVLM-TANQ-----VPDFT--G-M-FVMAARPYLTS
V-FPFNN-STTIGFLRYK---------N-ARTW-------------------KGKSPVD-
PS--S---LKLHN----LP-AMEDTAFATKFSDKIKSLASPQ--YP---C-NVP--KT-I
DKRVITTISLNIQ---DC--P------E----N-KTC--SGY----KGKSFFA-SMNNQS
F--VRPS---ISILESYY-----K--N----------LT-GSFSSD--FPEKPP--NNFD
YTGG-DPL--------TQNM--NTKFGTKLIVVPYGTNVEIVLQD---TSFVN----LE-
NHPIHVHGHNFFIVGSGF-GNFN-EARD-P-KRYNLVDPPERNTVAVPSGGWAAIRIKAD
NPGVWFIHCHLEQHTSWGLATGFIVQNGQGPSQSMLPPPQDLPSC
[72] AFV52382.1-47-574
VKKLC-G-THNIITVNG-QFPGPTLNVSNGDTLIVKVYNKA-QYNATIHWHGVRQFR-TA
WADGPEFVTQCPIRPGGSYTYRFTITGQEGTLWWHAHSSWLRAS--VYGALIISPT--MG
T----T-YP--F-T-K----PDRQ----IPIALGEWWNR-NPIDVVNQATRTGAAPNVSD
AFTINGQPGDLY-P-C-SS-S-DI-FRVSVKAGETNLLRIMNSAMNTDLFFSVANHTMTV
VAVDALYTKPLKTNVLMLGPGQTTDVLL-VADQ-----GI-----G-R-YYMAARAYSSG
QGVPFDN-TTTTAILEYE---------G-SST----------------------------
TS--A---PTMPS----LP-FYNDTKTVTTFADGLRSLGSHD--HP---V-FVP--QS-V
DENLFYTVGLGLI---NC--T-----------G-QSC--GGP----NGSRFAA-SMNNVS
F--VLPS--SFSILQAQL-----L--G----------KK-GVFTAD--FPDNPS--TQFD
YTAQ-NIS--------RGLW--SPVKDTRVKVLKYNTTVQLILQG---TNIFA----GE-
SHPIHLHGHDFYIVGAGF-GNYN-SRTD-P-QKFNLVDPPMRNTVNVPVNGWAAIRFVAD
NPGAWLMHCHLDVHITWGLAMVFVVNNGPDSLLSLESPPSDLPLC
[73] XP_002319955.1-46-576
VKRLC-R-THNTITVNG-LFPGPTLEVRDGDTLVIKAVNNA-RYNVTLHWHGIRQLR-NP
WADGPDRVTQCPIRPGRSYTYRFTIENQEGTLWWHAHSRWLRAT--VYGALIIHPK--LG
S----P-YP--F-P-M----PRTE----IPILLGEWWDR-NPMDVLRIADFTGAAPNISD
AYTINGQPGDLY-R-C-SK-Q-ET-VRFPVGSGETILLRVINSALNQELFFGVANHILTV
VAVDAAYTKPFTTSVIMIAPGQTTDVLL-TADQ-----TP-----G-H-YYMAARAYNSA
N-APFDN-TTTTAILEYK---------T-APRN--------------------AKKGK--
QS--T---PIFPR----LP-GFNDTNSAIAFTSRLRSPSK---------V-KVP--LQ-I
DENLFFTVGLGLI---NC--T------NP--NS-PRC--QGP----NGTRFAA-SINNMS
F--VLPK--RNSLMQAYY-----Q--G----------QP-GIFTTD--FPPVPP--VKFD
YTG--NVS--------RGLW--QPVKSTKLYKLKFGAKVQIVLQD---TSIVT----VE-
DHPMHLHGYHFAVIGSGF-GNFN-PQTD-P-ARFNLIDPPYRNTIGTPPGGWVAIRFEAD
NPGIWFMHCHLDSHLNWGLGMAFLVENGVGKLQSVQPPPLDLPRC
[74] XP_024516235.1-43-569
VTRLC-S-TKNIVNVNG-QFPGPEIHLDEGDMLVVKVNNQV-PENITLHWHGVFQNR-TG
WYDGPAYVTQCPIQSGSSYTYKFVIKNQRGTLWWHAHIRWMRAT--VYGALIIHPR--PG
S----S-FP--F-P-A----PDAE----VPILLGEWWQS-DVQAVLNQALASGGGPNVSD
AFTINGLPGPLY-N-C-SG-N-DV-YALDVEQGKTYLLRIINAAMNTDLFFGIANHKLTV
VEADASYQQPFETDYIVITPGQTTNVLF-TADQ-----TP-----G-Q-YFMAASAYAAA
VPNPFDN-TTTAGIIRYK---------S-SPS----------------------------
SF--F---SGLPR----LP-AFNDTRKVVSFNSKLRGLLTEE--LP-----TVP--VK-V
DRHLFFTVGLNRE---DC--PRG---AP----N-SSC--QG-----NGGRFAA-SINNIT
Y--VSPR---SSILGAYY-----T--NK---------LM-NVFTKD--FSTKPP--VKFD
YTGR-PL----------RNL--NSKNGTKARIIPYGSSVQIILQG---TSLVN----AE-
SHPIHLHGYDFFIVGQGF-GNYK-KKYQ---ANFNLVDPPLRNTISVPLKGWAAIRLIAN
NPGVWFMHCHLDIHTTWGLDTVLIVENGEGPLQSIQAPPPDYPRC
[75] XP_002962354.1-43-569
VTRLC-S-TKNIVNVNG-QFPGPEIHLDEGDMLVVKVNNQV-PENITLHWHGVFQNR-TG
WYDGPAYVTQCPIQSGSSYTYKFVIKNQRGTLWWHAHIRWMRAT--VYGALIIHPR--PG
S----S-FP--F-P-A----PDAE----VPILLGEWWQS-DVQAVLNQALASGGGPNVSD
AFTINGLPGPLY-N-C-SG-N-DV-YVLDVEQGKTYLLRIINAAMNTDLFFGIANHKLTV
VEADASYHQPFETDYIVITPGQTTNVLF-TADQ-----TP-----G-Q-YFMAASAYAAA
VPNPFDN-TTTAGIIRYK---------S-SPS----------------------------
SF--F---SGLPR----LP-AFNDTRKVVSFNSKLRGLLTEE--LP-----TVP--VK-V
DRHLFFTVGLNRE---DC--PRG---AP----N-SSC--QG-----NGGRFVA-SINNIT
Y--VSPR---SSILGAYY-----T--NK---------LM-NVFTKD--FSTKPP--VKFD
YTGR-PL----------RNL--NSKNGTKARIIPYGSSVQIILQG---TSLVN----AE-
SHPIHLHGYDFFIVGQGF-GNYK-KKYE---ASFNLVDPPLRNTISVPLKGWAAIRLIAN
NPGVWFMHCHLDIHTTWGLDTVLIVENGEGPLQSIQAPPPDYPRC
[76] XP_006857864.1-46-572
VTKLC-K-TTNIITING-MYPGPVVYAQEDDRVIVKVTNLT-PHNATIHWHGVRQKL-SC
WFDGPSYLTQCPIQAGQSFTYEFTLVGQKGTLFWHAHFSWLRAT--VYGALVIYPK--ND
V----P-YP--F-P-S----PYEE----HILIIGEWWNK-DVLQIERDVLASGGNPPVAD
AYVINGQPGPLY-N-C-SK-N-DI-YILEVVPKETYLLRIINAALNTGHFFAIADHKLTV
AELDGEYTKSYTVDHIMLGPGQSANVLV-TTDQ-----PV-----A-K-YAMAASPYISA
QNVSFQN-ISAIAHFHYR---------N-ANP----------------------------
NG--V---ALPAQ----VP-NFNENSAANNFVTGLRSLNA---------V-RVP--LE-I
DTNLFFTVGLNVD---EC--HSS---TP----N-KSC--QGI----NGGVNKA-SMNNIS
F--VRPS---VSLLEAYY-----K--H----------IN-GYYTDD--FPGVPL--KNYD
FVNG-APNNI------PNDT--QALNGTRVYVLEYGTRVQLILQD---TVIVG----VE-
NHPIHLHGYSFYVVGSGS-GNYN-PQS----ANFNLVDPPYRNTVGVPVGGWAAIRFVAD
NPGVWFMHCHFEIHLSWGLSMAFIVKNGDGPLESLPHPPADLPKC
[77] PNT23285.1-1-520
------------------MFPGPTLEVNNGDTLVVNVVNKA-QYNVTIHWHGVRQMR-TG
WADGPEFVTQCPIRPGGSYTYKFTIQGQEGTLWWHAHSSWLRAT--VYGALIVHPK--EG
S----P-YP--F-S-K---QPKRE----TAILLGEWWNA-NPIDVVREATRTGGAPNVSD
AYTVNGQPGDLY-N-C-SS-Q-DT-VIVPIDSGETNLLRVVNSALNQPLFFTVANHKFTV
VGADASYVKPFTTSVLMLGPGQTTDVLI-SGDQ-----TP-----S-R-YYMAARAYQSA
QNAPFDN-TTTTAILEYK---------S-SACA---------------------AKNCS-
SN--K---PIMPP----LP-AYNDTATVTTFTTSFKSADK---------T-LVP--TD-I
DESLFFTIGLGLN---PC--P------SNFNKS-SQC--QGP----NGTRFTA-SMNNVS
F--VLPS--NFSLLQAHH-----Q--R----------IQ-GVFTTD--FPANPP--RKFD
YTG--NVS--------RSLF--QPVAGTKLYNLKYGSRVQIVLQD---TSIVT----PE-
NHPIHLHGYDFYIIAQGF-GNYN-PRAD-P-SKFNLVDPPLRNTVAVPVNGWAVIRFVAD
NPGVWLMHCHLDVHITWGLATAFLVENGVGQLQSIESPPEDLPLC
[78] XP_006374192.1-42-578
VTRLC-T-TKQLLMVNG-QYPGPTIAVHEGDNVEIKVKNRI-AQNTTLHWHGVRQLR-TG
WADGPAYITQCPIRGGQSYTYKFTVTGQRGTLLWHAHYAWQRAS--VYGALIIYPR----
I----P-YP--F-S-H---PIQAE----IPIIFGEWWNG-DPDEIEKTMLLTGGGPDSSN
AYTINGLPGPLY-P-C-SN-Q-DT-FIQTVEYGKTYLLRIINAALTNELFFAIAKHTLTV
VEVDAVYTKPFATTSIMIAPGQTTTVLM-TANQ-----VPDFT--G-M-FVMAARPYLTS
V-FPFNN-STTIGFLRYK---------N-ARTW-------------------KGKSPVD-
PS--S---LRLHN----LP-AMEDTAFATKFSDKIKSLASPQ--YP---C-NVP--KT-I
DKRVITTISLNLQ---DC--P------E----N-KTC--LGL----KGKSFFA-SMNNQS
F--VRPS---ISILESYY-----K--N----------LT-SSFSSD--FPQKPP--NNFD
YTGV-HPL--------TQNM--NTKFGTKLLVLPYGTNIEIVLQD---TSFLN----LE-
NHPIHVHGHNFFIVGSGF-GNFN-EARD-P-KRYNLVDPPERNTVAVPSGGWAAIRIKAD
NPGVWFVHCHLEQHTSWGLATGFIVQNGQGPSQSLLPPPHDLPSC
[79] XP_003558123.1-43-594
VKRLC-K-TQKIITVNG-QFPGPTIEVHDGDTLAIRAVNMA-QYNVTLHWHGLRQLR-NG
WADGPEFVTQCPIRPGSSYTYRYTIQGQEGTLWWHAHSSWLRAT--VHGALIIHPK--RG
L----P-YP--F-P-K----PNKE----FPVLLAEWWRK-DPIAVIRQSMVTGAPPNISD
TILINGQPGDFL-E-C-SS-Q-ET-SIIPVVAGETNLLRIINAAMNSELFVSLAGHKMTV
VAADAVYTRPFETTVVLLGPGQTTDVLV-TADA-----AP-----A-R-YYLAARVYASA
QGVPFDN-TTATAIFQYK---------N-AAGCPTTTNPALNGPVGRPSQRSSAHPGRA-
GP--A---PLMPA----LP-AFNDTNTATAFSKSIRSP------RP---V-KVP--GP-V
TQEVFTTVGFGLF---NC--R------P----G-PFC--QGP----NNTRFAA-SMNNVS
F--QLPN--TVSLLQAHY-----H--H----------VP-GVFTED--FPAVPP--VIFD
FTSQ-NVP--------RSLW--QPVKGTRLYRVKYGAVVQMVFQD---TGIFA----AE-
EHPMHIHGYHFYVLATGF-GNYD-ARRD-A-AKFNMVDPPSRNTIGVPVGGWAVVRFVAD
NPGVWLVHCHIDAHLTGGLGMALLVEDGKAELQATVPPPLDLPIC
[80] XP_002317883.1-42-578
VTRLC-T-TKQLLTVNG-QYPGPTIAVHEGDRVEIKVKNRI-AHNTTLHWHGLRQLR-TG
WADGPAYITQCPIRGGQSYTYKFTVIKQRGTLLWHAHYAWQRAS--VYGALIIYPR----
M----P-YP--F-S-A---QIQAE----IPIILGEWWNG-DPDEVEKIMMLTGAGPDSSN
AYTINGMPGPLY-P-C-SN-R-DT-FIQTVEYGRTYMLRIINAALANELFFAIAKHKLTV
VEVDAVYTKPFTTTSIMIAPGQTTTVLM-TANQ-----VPDST--G-M-FAMAARPYLTS
V-FPSNN-STTISFLRYK---------N-ARNR-------------------RGKPPSN-
LS--S---LKLYN----LP-AMEDTAFATKFSGNIKSLASPK--YP---C-DVP--KT-I
DKRVITTISLNLQ---DC--P------A----K-KTC--LGF----RGKKFFA-SMNNQS
F--VRPS---ISILESYY-----K--N----------LT-TSFSSD--FPEKPP--NAFD
YTGG-DPL--------SQNM--NTEFGTKLIVVPYGTNLEIVLQD---TSFLN----LE-
NHPIHVHGHNFFIVGSGF-GNFN-KAKD-P-KRYNLVDPPERNTVAVPSGGWAAIRIKAD
NPGVWFIHCHLEQHTSWGLAAGFIVQNGQEPSQRLLPPPQDLPSC
[81] XP_003579045.1-41-569
VKRLC-NGGMSIVTANG-QFPGPTVEVSEGDSLVVNVVNNA-TYNVTIHWHGVRQMR-TG
WSDGPEFVTQCPIRPGQSYTYRFTVTGQEGTLWWHAHSSWLRAT--VYGALLIRPR--DG
V----P-YP--F-D-F----AAET----VPILLGEWWDM-NPIDVIRAATRTGAAPNVSD
ALTVNGQPGDLY-S-CSSS-Q-DT-TVFPVKSGETNLLRFINAALNTELFVSLAGHAMTV
VGADASYTKPYNTSVLVLGPGQTTDVLV-TFDQ-----PP-----G-R-YYLAARAYASA
QGVPFDN-TTTTAIFDYG---------A-GDG----------------------------
TT--S---PAMPT----LP-AYNDTATVTAFTTSLRNLHS---------I-GLP--SV-V
DEDLFFTVGVGLF---NC--S------K----G-QSC--GGP----NNTRFAA-SINNVS
F--VLPS--TVSILQAHY-----D--GG--------ANA-GVFTTD--FPANPP--VQFD
YTAQ-NVS--------RGLW--QPVPGTKLYNLKYGAVVQVVLQG---TNIFA----GE-
NHPIHIHGYDFYILAEGF-GNFD-AATD-T-AKFNLDDPPMRNTVGVPVNGWAVIRFVAD
NPGVWLMHCHLDVHITWGLAMAFLVKDGVGELQSLGAPPPDLPIC
[82] XP_002326089.2-46-576
VRRLC-R-THNTITVNG-LFPGPTLEVRDGDTLVIKAINNA-RYNVTLHWHGVRQLR-NP
WADGPDRVTQCPIQPGRSYTYRFTIENQEGTLWWHAHSRWLRAT--VYGALIIHPK--LG
S----P-YS--F-P-M----PIRE----IPILLGEWWVR-NPMDVLRLADFTGAAPNVSD
AYTINGQPGDLY-R-C-SK-Q-ET-VRFPVDPGETILLRVINSAMNQELFFAVANHILTV
VAVDAACTMPFATSFIMIAPGQTTNVLL-TADQ-----TP-----G-H-YYMAAHAYNSA
N-APFDN-TTTTAILEYK---------S-APCN--------------------ANKGK--
SS--T---PIFPQ----LP-GFNDTNSAIAFTSSLRSPSK---------V-NVP--LQ-I
DENLFFTVGFGLI---NC--T------NP--NS-PRC--QGP----NGTRFAA-SINNVS
F--VLPT--RNSLMQAYY-----Q--G----------QP-GVFTTD--FPPVPP--VKFD
YTG--NVS--------RGLW--QPVKATKLYKLKFGAKVQIVFQD---TSTVT----VE-
DHPMHLHGHNFAVVGSGF-GNFN-PQTD-P-AKFNLINPPYRNTIGNPPGGWVAIRFVAD
NPGIWLLHCHLDSHLNWGLAMAFLVENGVGNLQSVQPPPLDLPQC
[83] XP_024446696.1-46-576
VRRLC-R-THNTITVNG-LFPGPTLEVRDGDTLVIKAINNA-RYNVTLHWHGVRQLR-NP
WADGPDRVTQCPIQPGRSYTYRFTIENQEGTLWWHAHSRWLRAT--VYGALIIHPK--LG
S----P-YS--F-P-M----PIRE----IPILLGEWWVR-NPMDVLRLADFTGAAPNVSD
AYTINGQPGDLY-R-C-SK-Q-ET-VRFPVDPGETILLRVINSAMNQELFFAVANHILTV
VAVDAACTMPFATSFIMIAPGQTTNVLL-TADQ-----TP-----G-H-YYMAAHAYNSA
N-APFDN-TTTTAILEYK---------S-APCN--------------------ANKGK--
SS--T---PIFPQ----LP-GFNDTNSAIAFTSSLRSPSK---------V-NVP--LQ-I
DENLFFTVGFGLI---NC--T------NP--NS-PRC--QGP----NGTRFAA-SINNVS
F--VLPT--RNSLMQAYY-----Q--G----------QP-GVFTTD--FPPVPP--VKFD
YTG--NVS--------RGLW--QPVKATKLYKLKFGAKVQIVFQD---TSIVT----VE-
DHPMHLHGHNFAVVGSGF-GNFN-PQTD-P-AKFNLINPPYRNTIGNPPGGWVAIRFVAD
NPGIWLLHCHLDSHLNWGLAMAFLVENGVGNLQSVQPPPLDLPQC
[84] XP_002325575.3-42-566
FTRLC-E-TKTMLTVNG-SFPGPTIHARRGDTIYVNVHNEG-DYGVTIHWHGVKQPR-NP
WSDGPENITQCPIQPGKNFTYEIILSDEEGTLWWHAHSDWTRAT--VHGAIVISPA--RG
T----T-YP--F-P-A----PYAE----QTIIIGSWFKG-DVKAVIDEALATGAGPAISN
SLTINGQPGDLY-P-C-SE-E-NT-YRLKVNSGRTYLLRVINAVMNEEQFFGIAGHSLTV
VGQDAAYIKPITTNYIMITPGQTMDILV-TANQ-----PR-----S-Y-YYIASYSFSDG
AMVAFDE-TTTTAIFQYN---------G-NYSR---------------------------
PS--A---IPLPV----LP-VFNDSAAAENYTSRVRGLASRD--HP---V-NVP--QT-I
NRRLYITIALNYL---PC--T-----------E-ATCI--------NSTRLAA-SMNNVS
F--AAKP---IDILQAYY-----R--S----------IN-GVFDAD--FPREPQ--KYFN
FTGN-MTS---------INV--ATARGTKVTMLNYGEAVEIVFQG---TNLLA----EM-
NHPIHLHGFSFYLVGHGK-GNFN-NETD-P-KSYNLIDPPEINTVALPRSGWAAIRFVAN
NPGVWFIHCHLEKHSSWGMDTVLIVRNGRTRAQSMRPPPATLPSC
[85] XP_006371478.2-42-566
FTRLC-E-TKTMLTVNG-SFPGPTIHARRGDTIYVNVHNEG-DYGVTIHWHGVKQPR-NP
WSDGPENITQCPIQPGKNFTYEIILSDEEGTLWWHAHSDWTRAT--VHGAIVISPA--RG
T----T-YP--F-P-A----PYAE----QTIIIGSWFKG-DVKAVIDEALATGGGPNISN
SLTINGQPGDLY-P-C-SE-E-NT-YRLKVNSGRTYLLRVINAVMNEEQFFGIAGHSLTV
VGQDAAYIKPITTNYIMITPGQTMDILV-TANR-----PR-----S-Y-YYIASHSFADG
AGIAFDN-TTTTAIFQYN---------G-NYGR---------------------------
PS--S---IPLPV----LP-IFNDTAAAENYTSRVRGLASRD--HP---V-NVP--QT-I
NRRLYIAIALNFL---PC--T-----------E-ATCT--------GPNRLAA-SMNNVS
F--AAKP---IDILQAYY-----R--S----------IN-GVFDAD--FPREPQ--KYFN
FTGN-MTS---------INV--ATARGTKVTMLNYGEAVEIVFQG---TNLLA----EM-
NHPIHLHGFSFYLVGHGK-GNFN-NETD-P-KSYNLIDPPEINTVALPRSGWAAIRFVAN
NPGVWFIHCHLEKHSSWGMDTVLIVRNGRTRAQSMRPPPATLPSC
[86] XP_024446768.1-42-566
FTRLC-E-TKTMLTVNG-SFPGPTIHARRGDTIYVNVHNEG-DYGVTIHWHGVKQPR-NP
WSDGPENITQCPIQPGKNFTYEIILSDEEGTLWWHAHSDWTRAT--VHGAIVISPA--RG
T----T-YP--F-P-A----PYAE----QTIIIGSWFKG-DVKAVIDEALATGVGPNISN
SLTINGQPGDLY-P-C-SD-K-NT-YRLKVNSGRTYLLRVINAVMNEEQFFGIAGHSLTV
VGQDAAYIKPITTNYIMITPGQTMEILV-TANQ-----PP-----S-Y-YYIASHSFVDG
AGIAFDN-TTTTAIFQYN---------G-NYSR---------------------------
PK--S---IPRPV----LP-VFNDTAAAENYTSRVRGLASRD--HP---V-NVP--QI-I
NRRLYITIALNFL---PC--T-----------E-ATCN--------SSTRLAA-SMNNVS
F--AAKP---IDILQAYY-----R--S----------IN-GVFDAD--FPSEPQ--KYFN
FTGD-VTS---------INV--ATARGTKVTMLNYGEAVEIVFQG---TNLLA----EM-
NHPIHLHGFSFYLVGHGK-GNFN-NETD-P-KSYNLIDPPEINTVALRRSGWAAIRFVAN
NPGVWFIHCHLEKHSSWGMDTVLIVRNGNTTAQSMRPPPATLPSC
[87] XP_002320207.2-46-572
VNKLC-N-SKQIVTVNN-MFPGPVVYAQQGDRLIVKVSNES-PYNATIHWHGVRQIL-SC
WFDGPSYITQCPIQPGQTFTYEFTLVGQKGTFFWHAHVSWLRAT--VYGALVVYPK--PG
V----P-YP--F-K-Y----PYEE----HIVILGEYWLQ-DIVHLERQVVASGGGPPPAN
AYTINGHPGPNY-N-C-SA-T-DV-YKIDVLPGKTYLLRLINAGLNMENFFAIANHKLTI
VEADAEYTKPFTTDRVMLGPGQTMIVLV-TADQ-----TI-----G-K-YSMAMGPYASG
QNVAFQN-ISAIAYFQYV---------G-AMP----------------------------
NS--L---SLPAR----LP-SFNDNLAVKTVMDGLRGLNT---------S-DVP--KE-I
DTNLFLTIGMNVN---KC--RSK---TP----Q-QNC--QGL----NNGTMAA-SMNNIS
F--IKPT---VSVLEAYY-----K--G----------ID-GFFTDN--FPGAPF--RFYD
FVNG-APNNA------PNDT--SSMNGTRVKVLEYGTRVQMILQD---TGTVT----TE-
NHPIHLHGYSFYVVGYGA-GNYN-PQT----ANLNLVDPPYMNTIGVPVGGWAAIRFVAD
NPGVWFMHCHLDIHQSWGLGTVFIVKNGNGHLETLPHPPADLPRC
[88] XP_006371482.1-42-566
FTRLC-E-TKTMLTVNG-SFPGPTIHARRGDTIYVNVHNEG-DYGVTIHWHGVKQPR-NP
WSDGPENITQCPIQPGKNFTYEIILSDEEGTLWWHAHSDWTRAT--VHGAIVISPA--RG
T----T-YP--F-P-A----PYAE----QTIIIGSWFKR-DVKAVIDEVLATGVGPAPSN
SLTINGQPGDLY-P-C-SE-E-NT-YRLKVNSGRTYLLRVINAVMNEEQFFGIAGHSLTV
VGQDAAYIKPITTNYIMITPGQTMDILV-TANQ-----PP-----S-Y-YYIASYSFSDG
AGVAFDE-TTTTAIFQYN---------G-NYSR---------------------------
PS--A---IPLPV----LP-VFNDTAAAENYTSRVRGLASRD--HP---V-NVP--QT-I
NRRLYIAIALNNL---SC--T-----------E-ATCI--------NSTRLAA-SMNNVS
F--AAKP---IDILQAYY-----R--S----------IN-GVFDAD--FPSEPQ--KYFN
FTGN-VTS---------INV--ITARGTKVTMLNYGEAVEIVFQG---TNLLA----EM-
NHPIHLHGFSFYLVGHGK-GNFN-NETD-P-KSYNLIDPPEINTVALPRSGWAAIRFVAN
NPGVWFIHCHLEKHSSWGMDTVLIVRNGRTREQSMRPPPATLPSC
[89] XP_002325572.3-42-566
FTRLC-E-TKTMLTVNG-SFPGPTIHARRGDTIYVNVHNEG-DYGVTIHWHGVKQPR-NP
WSDGPENITQCPIQPGKNFTYEIILSDEEGTLWWHAHSDWTRAT--VHGAIVISPA--RG
T----T-YP--F-P-A----PYAE----QTIIIGSWFKG-DVKAVIDDALATGGGPAISN
SLTINGQPGDKY-P-C-SE-E-NT-YRLMVNSGRTYLLRVINAVMNEEQFFGIAGHSLTV
VGQDAAYIKPITTNYIMITPGQTMDILV-TANR-----PR-----S-Y-YYIASHSFADG
AGIAFDK-TTTTAIFQYN---------G-NYGR---------------------------
PS--S---IPLPV----LP-IFNDTAAAENYTSRVRGLASRD--HP---V-NVP--QT-V
NRRLYITIALNRL---PC--T-----------E-ATCT--------GPNRLFA-SMNNVS
F--AAKP---IDILQAYY-----R--S----------IN-GVFEAD--FPSEPQ--KYFN
FTGN-VTS---------INV--ATARGTKVTMLNYGEAVEIVFQG---TNLLA----EM-
NHPIHLHGFSFYLVGHGK-GNFN-NETD-P-KSYNLIDPPEINTVALPRSGWAAIRFVAN
NPGVWFIHCHLEKHSSWGMDTVLIVRNGRTRAQSMRPPPATLPSC
[90] XP_002308196.1-36-561
VRRLC-T-EQVVTAVNG-SLPGPTLRVQEGDTLKVHVFNKS-PYNMTLHWHGVFQLL-SA
WADGPNMVTQCPIPPGGKYTYQFKLLKQEGTLWWHAHVSWLRAT--VYGALIIRPR--SG
H----P-YP--F-P-K----PDKE----VPILFGEWWNA-NVVDVENQALASGAAPNTSD
AFTINGLPGDLY-P-C-SQ-N-RI-FKLKVQKGKTYLLRIINAALNNELFFKIANHNMKV
VAVDAGYTVPYVTGVVVIGPGQTVDVLL-AADQ-----EV-----G-S-YYMAANAYSSA
A-GPFDN-TTTRGIVVYE---------G-APT----------------------------
SA--T---PIMPL----MP-AFNDTPTAHKFFTNITGLAGGP--HW---V-PVP--RQ-I
DEHMFVTMGLGLS---IC--P--------------TCS--------NGTRLSA-SMNNFS
F--VSPT--TLSMLQAFF-----F--N----------VS-GIYTPD--FPDTPP--IKFD
YTNA-SINAL--N---PSLL--ITPKSTSVKVLKYNSTVEMVLQN---TAILA----VE-
NHPMHLHGFNFHVLAQGF-GNYD-PVKD-P-KKFNLVNPQSRNTIGVPVGGWAVIRFTAN
NPGVWFMHCHLDVHLPWGLATAFVVKNGPTEDSTLPPPPADLPQC
[91] XP_011621809.1-42-571
YTRLC-S-TKNILTING-QYPGPALHVHTGGTLIVNVINNS-TTNITLHWHGLKQPR-NP
WSDGPEYVTQCPIRPGQNFSYRLIFSDEEGTIWWHAHSDWSRGT--VHGPIFVYPK--NG
T----G-YP--F-P-K----PAGE----IPIILGEWWKN-DVMEVMETMLESGDEPEISN
AYTINGQPGDLY-N-C-SQ-P-GT-FRTTVEQGKTYLVRLINSAMNTELFYAVANHTLTV
VGMDGSYLKPFNTTYVMITPGQTMDILL-KADQ-----PK-----N-F-YYMAARAYASG
VGVSFGN-TTTSGILQYK---------G-YENP-----------------------KNS-
SS--M---PVIPF----FP-FFNDTKSAMSFSKKPRSLASKE--HP---V-SVP--QT-V
NDDMLITVSVNIA---PC--A-----------N-SSC--SGP----NGNRLSA-SLNNIS
F--ENPS---IDVLQAYY-----A--R----------IN-GIYGID--FPSKPS--PVFN
FTGN--VS--------DVGN--APFNATKVRFLEWNSNVQIVFQG---TSLVA----AE-
NHPMHLHGYSFYVVGQGL-GNYN-NETD-P-KTFNLKDPPHLNTVGLPLNGWVAIRFKAD
NPGVWFMHCHLERHSSWGMSTVFITKNGKNVGERMLRPPANLIQC
[92] XP_024443280.1-36-561
VRRLC-S-EQVVTAVNG-SLPGPTLRVREGDTLIVHVFNKS-PYNLTIHWHGVFQLL-SA
WADGPSMVTQCPIPPGGKYTYKFELLQQEGTLWWHAHVSFLRAT--VYGALVIRPR--SG
H----P-YP--F-P-K----PHRE----VPILLGEWWNA-NVVDVENQAEAIGAPPNISD
AYTINGLPGDLY-N-C-SQ-N-RM-YKLKVQKGKTYLLRIINAALNNQLFFKIANHNMTV
VAVDAGYTVPYVTDVVVTGPGQTVDVLL-AADQ-----EV-----G-S-YFMAANAYASA
GPPPFDN-TTTRGTVVYE---------G-APT----------------------------
SA--T---PIMPL----MP-AFTDTPTAHKFFTSITGLAGGP--HW---V-PVP--RQ-V
DEHMFVTVGLGLS---IC--P--------------TCL--------NGTRLSA-SMNNFS
F--ARPS--SLSMLQAFF-----F--N----------VS-GIYTPD--FPDTPP--VKFD
YTNV--INAV--N---PSLL--ITPKSTSVKVLKYNATVEMVLQN---TALLG----VE-
NHPIHLHGFNFHVLAQGF-GNYD-PVND-P-KKFNLINPLSRNTINVPVGGWGVIRFTAN
NPGVWFFHCHLDVHLPFGLATAFVVENGPTPESTLPPPPVDLPQC
[93] PNT55697.1-38-559
FTRLC-N-TKEILTVNG-KFPGPTLEAYTGDELIVTVYNRA-KYNITLHWHGARQVR-NP
WSDGPEYITQCPIQPGRRFNYKITLTTEEGTIWWHAHNSWARAT--VHGALIIYPK--HG
S----H-YP--F-P-K----PHAE--------FGEWWKK-DVMKIPGDANITGGEPTLSA
AFTINGEPGYMY-P-C-SK-A-GT-FKMMVEQGKTYLLRIINAVLDENLFFSIAKHKLTI
VGKDGCYLKPFTSDYLMITPGQTMDVLF-EANQ-----PP-----S-H-YSMASRAYSSA
FGAGFDN-TTTTAIVEYH---------G-IYHL---------------------------
PK--S---PHFSP----LP-PYNRTQASTDFTKQFRSPVK---------A-HVP--QK-V
DTRLFFTISVNLL---NC--S------T----D-KPC--AGP----FGKRFAA-SMNNIS
F--VNPP--SLDILQAYY-----Y--G----------VA-GVFERN--FPRKPP--NEFN
YTAE-NLP--------ANLL--TPSFGTEVRVLKYNASVEIILQG---TNVLA----AD-
NHPIHLHGYSFYVVGWGF-GNFD-PSKD-P-SRYNLVDPPEETTVGVPHNGWAAIRFRAD
NPGVWLLHCHIERHVTWGMGMVFLVKNGVSSQARILKPPRDLPRC
[94] XP_006373961.1-36-561
VRRLC-S-EQVVTAVNG-SLPGPTLRVREGDTLIVHVFNKS-PYNLTIHWHGVFQLL-SA
WADGPSMVTQCPIPPGGKYTYKFELLQQEGTLWWHAHVSFLRAT--VYGALVIRPR--SG
H----P-YP--F-P-K----PHRE----VPILLGEWWNA-NVVDVENQAEAIGAPPNISD
AYTINGLPGDLY-N-C-SQ-N-RM-YKLKVQKGKTYLLRIINAALNNQLFFKIANHNMTV
VAVDAGYTVPYVTDVVVTGPGQTVDVLL-AADQ-----EV-----G-S-YFMAANAYASA
GPPPFDN-TTTRGTVVYE---------G-APT----------------------------
SA--T---PIMPL----MP-AFTDTPTAHKFFTSITGLAGGP--HW---V-PVP--RQ-V
DEHMFVTVGLGLS---IC--P--------------TCL--------NGTRLSA-SMNNFS
F--ARPS--SLSMLQAFF-----F--N----------VS-GIYTPD--FPDTPP--VKFD
YTNV--INAV--N---PSLL--ITPKSTSVKVLKYNATVEMVLQN---TALLG----VE-
NHPIHLHGFNFHVLAQGF-GNYD-PVND-P-KKFNLINPLSRNTINVPVGGWGVIRITAN
NPGVWFFHCHLDVHLPFGLATAFVVENGPTPESTLPPPPVDLPQC
[95] XP_020519828.1-43-569
YTRLC-R-TKVILTVNG-QYPGPTLYVRKGGTLIVKVLNKS-SYNITLHWHGVKQPR-NP
WYDGPAYITQCPIKPGGRFTYKVFFSAEEGTVWWHAHSDWSRAT--VHGAIVVYPR--IG
A----S-YP--F-P-K----PDGE----MPIIFGEWWKK-DVMQVLREAVITGGDPNISD
AFNINGQPGDLY-P-C-SR-S-GT-FRMFVEQGKTYLLRLVNCAMNDELFYSVANHTLTV
VGMDGSYLKPFATNFIVITPGQTMDVLL-TANQ-----PR-----N-L-YYMAARSYSSG
QGVAFDN-TTTTAILQYA---------N-TKN----------------------------
TS--V---PIFAT----LP-YYNDTSSATSFTLKLKSLASKD--HP---I-SVP--TN-I
DDSLVITVSVNTI---PC--V-----------N-NSC--QGP----NGSRLAA-SLNNIS
F--QNPS---FDILQAYY-----A--R----------VS-GVFTKD--FPSMPP--FVFN
FTAD-SFP--------ESLQ--IPELGTKVRFLEWNSNVQIVFQG---TNLVA----GE-
NHPFHVHGHSVYVVGQGF-GNYD-AVKD-P-LSFNLLDPPNLNTVDVPVRGWAAIRFKAN
NPGVWFLHCHLERHLTWGMNTVFITKNGPSLSDRLLPPPPDLPSC
[96] XP_024452027.1-50-579
FTRLC-N-TKEILTVNG-KFPGPTLEAYTGDELIVTVYNRA-KYNITLHWHGARQVR-NP
WSDGPEYITQCPIQPGRRFNYKITLTTEEGTIWWHAHNSWARAT--VHGALIIYPK--HG
S----H-YP--F-P-K----PHAEFGLSLPLYVGEWWKK-DVMKIPGDANITGGEPTLSA
AFTINGEPGYMY-P-C-SK-A-GT-FKMMVEQGKTYLLRIINAVLDENLFFSIAKHKLTI
VGKDGCYLKPFTSDYLMITPGQTMDVLF-EANQ-----PP-----S-H-YSMASRAYSSA
FGAGFDN-TTTTAIVEYH---------G-IYHL---------------------------
PK--S---PHFSP----LP-PYNRTQASTDFTKQFRSPVK---------A-HVP--QK-V
DTRLFFTISVNLL---NC--S------T----D-KPC--AGP----FGKRFAA-SMNNIS
F--VNPP--SLDILQAYY-----Y--G----------VA-GVFERN--FPRKPP--NEFN
YTAE-NLP--------ANLL--TPSFGTEVRVLKYNASVEIILQG---TNVLA----AD-
NHPIHLHGYSFYVVGWGF-GNFD-PSKD-P-SRYNLVDPPEETTVGVPHNGWAAIRFRAD
NPGVWLLHCHIERHVTWGMGMVFLVKNGVSSQARILKPPRDLPRC
[97] XP_006373964.2-36-561
VRRLC-S-EQVVTAVNG-SLPGPTLRVREGDTLIVHVFNKS-PYNLTIHWHGVFQLL-SA
WADGPSMVTQCPITPGGKYTYKFKLLQQEGTLWWHAHFSLLRAT--VYGALIIRPR--SG
H----P-YP--F-P-K----PNKE----VPILLGEWWNG-DVVGIERKAAATGASPKISD
AYTINGLPGDLY-N-C-SQ-D-RM-YKLKVQKGKTYLLRIINAALDNQLFFMIANHNMTV
VAVDAGYTVPYVTDVVVTGPGQTVDVLL-AADQ-----EV-----G-S-YFMAANSYASA
RPAPFDN-TTTRGIVVYE---------G-APT----------------------------
SA--T---PIMPR----MP-AFNDTPTAHKFFTSITGLAGGP--HW---V-PVP--RQ-I
DEHMFVTVGLGLS---IC--P--------------TCS--------NGTRLSA-SMNNFS
F--ARPS--SLSMLQAFF-----F--N----------VS-GIYTPD--FPDTPP--IKFD
YTNA--INAQ--N---LSLL--FTPKSTSVKVLKYNATVEMVLQN---TAFLG----VE-
NHPIHLHGFTFHVLAQGF-GNYD-PVND-H-KNFNLINPLSRNTINVPVGGWAVIRFTAN
NPGVWFFHCHLEAHLSMGLATAFVVENGPTPESTLPPPPVDLPQC
[98] KMZ75503.1-1-529
---MC-D-DRNIITVNG-MYPGPFIQVRNGDSLVISVVNRA-QYNVTIHWHGVRQLL-TA
WSDGPEFVTQCPIRPGESYTYRFKITDQEGTLWWHAHSSWLRAT--VYGAIAIYPR--EG
T----T-YP--F-N-K----PDRD----FPVILGEWWNA-NPIDVVNEAIRTGAAPNISD
AFTINGQPGDLY-S-C-SR-K-HT-ETFRVRYGENILLRVVNAALNQELYFSIGNHMMTV
VGVDASYTKPFLTNLLMLGPGQTTDVLI-TADQ-----LP-----G-K-YYVAARAFASA
PNVSFDN-TTTTAILKYT---------K-YGCS--------------------SKASAS-
AS--Q---PLLPA----LP-AFNDSLPGKAFASRLRSPGV---------V-QVP--QP-V
DMNLLFTVGLGLF---NC--K------P----G-QNC--GGP----NNTRLTA-SVNNIS
Y--VSPT--NYSILQANF-----L--G----------LP-DVFNPN--LPPVPP--LKFN
FTSA-NIP--------RKLW--QPMPGTEVLRVKYGSVVQLVFQD---TSILA----PE-
NHPMHLHGYDFYILATGS-GNFN-ETTD-T-AKFNLIDPPRRNTVAVPGGGWSVIRFLAN
NPGAWFMHCHLDIHLTWGLAMVFVVDNGVGELQTLKPPPPDLPMC
[99] XP_006848034.1-35-557
VSPLC-K-KRVVVAVND-RFPGPTIRVREGDTLIVHVINDS-PYNITIHWHGVFQRG-TP
WYDGPSYVTQCPIKPGASFTYKFALVDQEGTLWWHAHVSWLRAT--VYGALIIRPR--IG
Q----SGYP--F-P-K----PDKE----IPLMLGEWWNA-NVVDLEGNFIRTG-SANISD
AFTINGRPGDLY-P-C-SS---GT-YKLNVDPGKKYLLRIINAALNNQLFFKIANHNLLV
VGVDASYTNPYKTDVVVVAPGQTVDALL-VANQ-----PP-----A-S-YYMAARAYISA
P-NTFDS-TTATGILVYK---------T-PNTT---------------------------
KA--S---PIMPS----LP-AFNDTPTAHKYYTDITGLVSRP--KY-----MVP--LN-V
DVKMFITVGLGLS---PC--A--------------QCA--------RGSGVAG-SMNNES
F--VIPN--KTSMLEAQF-----Y--G----------TS-GIFTKD--FPDRPP--LVFD
YTNS-SLPT-------VPFW--FPNKSTRTRSVAYNSTVEMVFQN---TAIVA----VE-
NHPIHLHGFDFYVLAQGF-GNFN-ETLD-R-GKFNLVNPQMRNTIAVPVGGWAVVRFVAN
NPGVWLLHCHLDVHLPTGLATAFVVENGPTPSSKLPPPPADLPKC
[100] XP_006388846.2-36-561
VRRLC-S-EQVVTAVNG-SLPGPTLRVREGDTLIVHVFNKS-PYDLSIHWHGVFQLL-SA
WADGPSMVTQCPITPGGKYTYKFKLLQQEGTLWWHAHFSLLRAT--VYGALIIRPR--SG
H----P-YP--F-P-K----PNKE----IPILLGEWWNA-DVVGIEREAAATGAPPKISD
AYTINGLPGDLY-N-C-SQ-N-RM-YKLKVQKGKTYLLRIINAALDNQLFFKIANHNMTV
VAVDAGYTVPYVTDVVVTGPGQTVDVLL-AADQ-----EV-----G-S-YFMAANAYASA
GPPPFDN-TTTRGIVVYE---------G-APT----------------------------
SA--T---PIMPL----MP-AFTDTPTAHKFFTSITGLAGGP--HW---V-PVP--RH-I
DEHMFVTVGLGLS---IC--P--------------TCL--------NGTRLSA-SMNNFS
F--ARPS--SLSMLQAFF-----F--N----------VS-GIYTPD--FPDTPP--VKFD
YTNV--INAV--N---PSLL--ITPKSTSVKVLKYNATVEMVLQN---TALLG----VE-
NHPIHLHGFNFHMLAQGF-GNYD-PVND-P-KKFNLINPLSRNTINVPVGGWGVIRFTAN
NPGVWFIHCHLEAHLPMGLATAFVVENGPTPESTLPPPPVDLPQC
[101] XP_024443017.1-36-561
LRRLC-S-EQVVTAVNG-SLPGPTLRVREGDTLIVHVFNKS-PYDLSIHWHGVFQLL-SA
WADGPSMVTQCPITPGGKYTYKFKLLQQEGTLWWHAHFSLLRAT--VYGALIIRPR--SG
H----P-YP--F-P-K----PNKE----IPILLGEWWNA-DVVGIERKAAATGAPPKISD
AYTINGLPGDLY-N-C-SQ-N-RM-YKLKVQKGKTYLLRIINAALDNQLFFKIANHNMTV
VAVDAGYTVPYVTDVVVTGPGQTVDVLL-AADQ-----EV-----G-S-YFMAANAYASA
GPPPFDN-TTTRGIVVYE---------G-APT----------------------------
SA--T---PIMPL----MP-AFTDTPTAHKFFTSITGLAGGP--HW---V-PVP--RH-I
DEHMFVTVGLGLS---IC--P--------------TCL--------NGTRLSA-SMNNFS
F--ARPS--SLSMLQAFF-----F--N----------VS-GIYTPD--FPDTPP--VKFD
YTNV--INAV--N---PSLL--ITPKSTSVKVLKYNATVEMVLQN---TALLG----VE-
NHPIHLHGFNFHVLAQGF-GNYD-PVND-P-KKFNLINPLSRNTINVPVGGWGVIRFTAN
NPGVWFIHCHLEAHLPMGLATAFVVENGPTPESTLPPPPVDLPQC
[102] XP_002307537.2-39-566
YTRLC-S-TKNIMTVNG-QFPGPTLYVTKGETIIVDVINKS-PHNITIHWHGVKQPK-YP
WSDGPEYITQCPIQPGGKFSQRVIFSNEEGTLWWHAHSDWTRAT--VYGAIVIYPK--KG
T----E-YP--F-P-M----PHAD----VPIILGEWWKK-DIFEIFDQFRASGADPDVSD
AYTINGQPGDLY-P-C-SK-S-DT-FKLSVDYGKTYLLRLINAALQDILFFSITNHQVTV
VGTDASYTKPLKVDYIAISPGQTIDVLL-EANQ-----PL-----D-H-YYMAAKVYSSA
NGVQYDN-TTATAIVQYN---------G-NYTP---------------------------
SS--T---PSLPY----LP-YFNDTTASVNFTGRLRSLADNN--HP---I-YVP--MS-I
STPLFFTVSVNIF---TC--A-----------N-TSC---GA----NQSRLAA-SVNNIS
F--QTPT--RMDILRAYY-----N--Q----------IN-GVYGDH--FPDKPP--LFFN
FTAD-TIP--------LIYK--TPSKGTEVKVLEYNSTVEIVFQG---TNVAA----GT-
DHPMHIHGTSFYVVGWGF-GNFD-KDKD-P-LRYNLVDPPLQNTIVIPKNGWSVIRFKAT
NPGVWFVHCHLERHLSWGMEMAFIIKNGRGKKAQMLPPPPYMPPC
[103] XP_002307536.3-39-566
YTRLC-S-TKNIMTVNG-QFPGPTLYVTKGETIIVDVINKS-PHNITIHWHGVNQPK-YP
WSDGPEYITQCPIQPGGKFKQRVIFSDEEGTLWWHAHSDWTRAT--VYGAIVIYPK--KG
T----E-YP--F-P-A----PHAD----VPIILGEWWKK-DIFEIFDQFRASGADPNVSD
SYTINGQPGDLY-P-C-SK-S-DT-FKLSVDYGKTYLLRLINAALQDIVFFSITNHQVTV
VGTDASYTKPLKVDYIAISPGQTIDVLL-EANQ-----PL-----D-H-YYMAAKVYSSA
NGVQYDN-TTTTAIVQYN---------G-NYTP---------------------------
SS--T---LSLPY----LP-YFNDTTASVNFTGRLRSLADNN--HP---I-HVP--MS-I
STPLFFTVSVNIF---TC--A-----------N-TSC---GA----NQSRLAA-SVNNIS
F--QTPT--RMDILRAYY-----N--Q----------IN-GVYGDH--FPDKPP--LFFN
FTAD-TIP--------LIYE--TPSKGTEVKVLEYNSTVEIVFQG---TNVAA----GT-
DHPMHIHGTSFYVVGWGF-GNFD-KDKD-P-LRYNLFDPPLQNTIAVPKNGWSVIRFKAT
NPGVWFVHCHLERHLSWGMEMAFIIKNGRGKKAHMLPPPPYMPPC
[104] XP_024521555.1-33-549
ITRLC-R-TRTIVTVNG-EFPGPQIEVDEEDRVIIEVTNKA-SSGISIHWHGVYQKR-TC
WFDGPSYVTQCPIQPGNSFTYNFTVVGQRGTLWWHAHAGWLRAT--VYGAFIIQPS----
-----S-NP--L-P--------EE----HTIILGQWWNS-DVSAMVDEATAAGVPPNISD
ALTINGLPGLLYGG-C-SE-S-DT-ARVRVAESNTHLLRLVNAAMQIEMFFGIANHTLEV
IEIDASYVKPFNTSTVVIGPGQSMNVLI-TTGS-----DV-----G-S-YLMAARAYSAA
PSIPIDN-TTSSAILEVG---------D-SSDV---------------------------
----P---ADLPD----LP-GHFDTAFVTEFEDKVLGLVE---------G-AVP--TE-I
DKEMVITVSMNVL---DC--P------PDA-SE-ESC--QF-----FEGRAGA-SMNNIS
Y--VHPN---TSILEAFY-----T--GA---------SS-GVYTTD--FPQYPP--VVFD
YTGP-PP----------ANL--NAVRGTKVHVVEYGTRMQVILQG---TSLVV----AE-
SHPMHLHGFDFFVVGRGL-GNYN-SSL--A-STFNLWDPPKHNTVQVPAGGWTALRFLAT
NPGAWYFHCHLDFHLSVGLGIVLIVENGDEPSEQLVPPPV-MPAC
[105] XP_003564616.1-35-543
VNRLC-N-STDIIAVNG-QLPGPTIEVNDGDEVVVNVTNGS-PYNLTIHWHGMLQLL-TP
WADGPSMVTQCPIQPNSSYAYRFNVTGQEGTLWWHAHSSFLRAT--VYGALIVKPR--NG
S----A-YP--F-P-T----PDQE----VPLVLGEWWSQ-NVVDVEKDALMSGQLPSRSD
AFTVNGLTGQLY-P-C-AN---ET-FTVVVEPNTTVLLRVINAALNTHLFFKLAGHNFTV
VAVDACYTANHTTDTLVLAPGNTVDALIFTGPK-----PA-----G-S-YYMAVQPHDTI
SPTSDDD-STATAILRYN---------G-TSP----------------------------
TA--T---PAMPA----MP-TSSDTSTANAFYFGLRGVKA--------FT-AVP--TK-V
DVNMTIELGLGQL---PC--D------S----AQTSC---------NGTAFAA-AMNGVS
F--RLPT--RVSLLEAQF-----K----------------GVYTAD--FPDGPP------
----------------GSGM--AMVEGTKVRSLPYNSTVEIVLQN---PTAVP----AE-
NHPIHLHGFNFFVLAQGL-GTFT-PGN--A-SAYNLVDPVSRNTLAVPTGGWAVIRFVAN
NPGMWFFHCHLDAHVPMGLGMVFAVQNGTAPGSILPPPPADLPMC
[106] XP_006377535.2-39-566
YTRLC-S-TKNIMTVNG-QFPGPTLYVTKGETIIVDVINKS-PHNITIHWHGVKQPK-YP
WSDGPEYITQCPIQPGGKFSQRVIFSEEEGTLWWHAHSDWTRAT--VYGAIVIYPN--EG
T----K-YP--F-L-A----PHAD----VPIILGEWWKK-DIFDIFDQFRASGADPNVSD
AYTINGQPGDLY-P-C-SK-S-DT-FKLSVDYGKTYLLRLINAALQDILFFSITDHQVTV
VGTDAGYTKPLKVDYVAISPGQTIDVLL-EANQ-----PL-----D-H-YYMAAKVYSSA
NGVQYDN-TTTTAIVQYN---------G-NYTP---------------------------
SS--T---SSLPY----LF-YFNDTTALVNFTGRLRSLADNN--HP---I-HVP--LS-I
STTLFFTVSVNRF---TC--A-----------N-TSC---GA----TQSRLAA-SVNNIS
F--QTPT--RMDILRAYY-----N--Q----------IN-GVYGDH--FPDIPP--LFFN
FTAD-SIP--------LIYE--TPSKGTEVKVLEYNSTVEIVFQG---TNVAA----GT-
DHPMHIHGTSFYVVGWGF-GNFD-KDKD-P-LRYNLVDPPLQNTIAVPKNGWSVIRFKAT
NPGVWFMHCHLERHLSWGMEMTFIIKNGRGKKAQMLPPPPYMPPC
[107] PNR52063.1-56-587
VRRLN-T-TKRLIAVNG-KFPGPPVYAYEGDRLIIKVTNNI-TEDVAIHWHGVRQFL-SC
WADGTAYITQCPIRSGKSYNHDFTITGQVGTLLWHAHISWLRST--LHGAIVILPK--PG
V----R-HP--FDP-Q----PDYA----VPIIFGEWWNG-DTQLVEENAMRKGSAPNVSD
AATINGYPGPLY-K-H-SR-P-DI-FTLNVVPGKTYQLNLVNSALEVSYYFAVANHSLTV
VALDASYVRPYTTDFIYLSPGQTADVLL-STNM-----TR-----G-R-YYMAATVFSVV
PLLGIPM-NTTTALLKYP---------D-YRS----------------------------
SV--A---PILPE----LP-DHNDTGPRQNFIDNLRSINITR--EQ---N-PVP--LA-V
DRHLMFTVGYALEPNNTC--S------P----Y-ALC--QGV----NHSRFSA-AVNNIS
F--DNPW--NTSLLQAFF-----L--NQP--------VR-SLF-IG--FPNKPI--NVYN
YTGT-VP----------ANT--TPRHSTKVVTLNFGDNVQLVLQD---TLLLE----YD-
VHPFHLHGHNFYIVGEGY-GNYD-SVLD-P-LTFNLIDPPQRNTAGVPAGGWIAIRWTAN
NPGVWLLHCHLEMHLSWGMEMAFVVRNGDGVNETLPGPPSDYPHC
[108] XP_003570639.1-43-578
HPRLC-K-NKTILTVNG-QFPGPTITARRGDVVIVNVYNQG-NKNITIHWHGVDQPR-NP
WYDGPEFITQCPIQPGTNFTYRILLSDEEGTIWWHAHSDFDRAT--VHGAFVIHPK--HG
S----F-YP--F-K-M----PHKE----IPIILGEWWKA-DVTHLLEESKRTGGEVNLSD
ANIINGQPGDFF-P-C-SK-D-NI-FKLPVQTGKTYLLRIINAGLTNDLFYGIAGHLLTI
VGTDGRYTKPFTVKHIMISPGQTMDALL-EADRAINGSSN-----G-R-YYMAARTFASN
TALDFNN-STTTAILEYT---------D-APPS------------------------RR-
AG--T---PDFPN----LP-ANLDMNAATEYTAQLRSLASKD--HP---V-DVP--MH-V
DHPMLITIAINVL---PC--A------P----N-QTC--DGP----NGNRLAA-SLNNVS
F--QNPS---IDILDAYY-----S--S----------VN-GVFEAS--FPNKPP--FFFN
FTDT-VVP--------PELE--VTKVGTKVKMLNYGDVVEVVFQD---TTING----AE-
THPMHLHGFAFYVVGRGF-GNYD-KLKD-P-ATYNLIDPPYQNTVTVPKAGWTAIRWRAT
NPGVWFMHCHFDRHTVWGMNTVFIVKDGKTPDTKMMKRPPSMPRC
[109] XP_002989944.1-39-569
VNKLC-R-ATRIVAVNG-QFPGPSIRIQQGDKVIVRVHNMI-RSNITIHWHGVQQRL-SC
WQDGPAFITQCPIQERNSFTYRFRV--QVGTLFWHAHAAWLRGT--VHGAFIIEPVTRRP
R----P-YP--F-P-Q----PFRD----ETIILGDWFVN-DLLEEEERAIVSGGAPDMSN
AFIINGKPGPLF-N-C-SATE-ET-HKIGFIPGEAYLLRIINAALEQDLFFSIANHTMTV
VEIDASYTKHLTVTEFLITPGQTVSVLV-KASQ-----HG-----G-S-YYMAASPWRSG
GAL-FQP-TVALGIIEYI---------T-PHG-------------------------NF-
SL--M---PVLHN----LP-NPDDKALGQKFQKLLRSLNSKQ--YP---E-QVP--QL-A
DRRLFHVVSLNVK---PC--S------P----G-IIC--SGP----AGLRLSS-SINNVS
F--VSPK--TSSILEAYY-----N--R----------IP-GVFTAD--FPDKPP--VPYD
YVGK-AFD--------ISDL--FSETGTRVSVIPYGANVQLVLQT---TINLA----ND-
SHPFHLHGFDFYIVGEGH-GNFD-GARD-E-RKFNLVDPPRRNTALIPIKGWIALRFKAD
NPGTWLFHCHLDGHLTWGLEMAFIVLNGEGPNQTLPSPPKHRPKC
[110] XP_002968695.1-39-569
VNKLC-R-ATRIVAVNG-QFPGPSIRIQQGDKVIVRVHNMI-RSNITIHWHGVQQRL-SC
WQDGPAFITQCPIQERNSFTYRFRV--QVGTLFWHAHAAWLRGT--VHGAFIIEPVTRRP
R----P-YP--F-P-Q----PFRD----ETIILGDWFVN-DLLEEEERAIVSGGAPDMSN
AFIINGKPGPLF-N-C-SATE-ET-HKIGFIPGEAYLLRIINAALEQDLFFSIANHTMTV
VEIDASYTKHLTVTEFLITPGQTVSVLV-KASQ-----HG-----G-S-YYMAASPWRSG
GAL-FQP-TAALGIIEYI---------T-PHG-------------------------NF-
SL--M---PVLHN----LP-NPDDKALGQKFQKLLRSLNSKQ--YP---E-QVP--QF-A
DRRLFHVVSLNVK---PC--S------P----G-INC--SGP----AGLRLSS-SINNVS
F--VSPK--TSSILEAYY-----N--R----------IP-GVFTAD--FPDKPP--APYD
YVGK-AFD--------ISDL--FSETGTRVSVIPYGANVQLVLQT---TINLA----ND-
SHPFHLHGFDFYIVGEGH-GNFD-GARD-E-RKFNLVDPPRRNTALIPIKGWIALRFKAD
NPGTWLFHCHLDGHLTWGLEMAFIVLNGEGPKQTLPSPPKHRPKC
[111] XP_024397496.1-59-605
FTRLN-H-TKRMIVVNG-QFPGPAIRANEDDIVIVNVTNLV-AAPVTIHWHGVKQIR-TC
WADGVPYITMCPLQQNQSFSHRFQLLNQTGTMWYHAHISWLRAS--VHGPIVLRPR--KF
E----S-FP--F-T-S----PKRE----ITIMIGEWWNN-DVEDVLAYALARGGRYNISD
AITLNGQPGFLY-N-H-SS-K-DA-LKVKVTHGETYLLRVVNACLNFGMFFGVANHSLKV
VQLDSAYVKPFTVNTVLIAPGQTLDALL-TANR-----AS-----G-R-YYMAASPYSVP
DPVPFPE-IPATARMEYE---------E-SSYE--------------------IERSSS-
EI--V---TYMPT----FP-SPNDSNYRHKFDDLQKSINTTY--QT---L-DVP--ET-V
DKHLFFTVGYGLDKSSSC--H------P----F-KTCV-DGY---DGQYRVVG-SVNNIS
F--VTPNTTSKSLLEIAY-----L--RDHG-------NA-SALDLD--FPSQPT--MTFN
YTGS-TRLP-------LSQW--FSKHATKLSVINYNASVQIILQN---TNIVQ----FE-
THPFHLHGYSFYIVGRGN-GNYD-PDSS-P-ATFNLVDPPLRNTFGVPHRGWLALRFRAD
NPGVWLFHCHFEIHTSWGMETVLYVKEGTGTNQTLEAPPSDLPAC
[112] XP_003570638.1-42-577
YPRLC-Q-NKKILTVNG-QFPGPTITARRGDVVIVNVINQG-NKNITIHWHGVDQPR-NP
WYDGPEFITQCPIQPGTNFTYRILLSEEEGTIWWHAHSDFDRAS--VHGAFVIHPK--NG
T----Y-YP--F-K-M----PHEE----IPIILGEWWKT-DVTHLLEESKRTGGEVNLSD
ANIINGQPGDFY-P-C-SQ-S-NI-FKLPVQTGKTYLLRIINAGLTNDLFYGIAGHLLTI
VGTDGRYTKPFTVKHIMISPGQTMDALL-EADRAINGSSN-----G-R-YYMAAHTFASN
PNLTFTN-STATAILDYV---------D-APPA------------------------KR-
AG--P---PDFPN----LP-NFFDMKAATEYTAQLRSLASKD--HP---V-DVP--MK-V
DVPMLITIAVNVL---PC--A------S----N-ETC--EAP----DNTRLAA-SLNNVS
F--QNPS---IDILDAYA-----Q--S----------QN-GVYEVN--FPDKPP--FFFN
FTDT-NVP--------KELE--VTKVGTKVKMLNYGEVVEVVFQD---TAING----AE-
THPMHLHGFAFYVVGRGF-GNYD-AKKD-P-ATYNLIDPPYQNTVTVPKAGWTAIRWRAS
NPGVWFMHCHFDRHTVWGMNTVFIVRDGKKDDEKMFSRPANMPRC
[113] KMZ68292.1-31-562
YTRLC-R-SKHILTVNG-EFPGPTLRVHRGDSVIVKAHNDA-RHNITLHWHGLKQPR-NP
WSDGPEYITQCPIRPGQTFTYTLNFTDEEGTIWWHAHNSWARAT--VHGAIVVLPK--NN
R------YP--F-P-T----PHAD----FPLILGEWWKR-DVMGIPGNENITGGEPTLSD
AFTINGRPGHLY-P-C-GE-Q-EGMSRIKVERGRRYLFRIINAVMDENMFLALAGHKMTV
VGTDGSYTKPFITSYLMITAGQTMDVLV-ETNQ-----SP-----E-MVYLVASRAYNDA
FGAGFDH-STTTAVLEYY---------D-SDG----------------------------
GS--N---LFPRY----LP-AVNDTPAATAFTRRLRSLVDDT--HR---IDHLP--MQ-V
DQRLFYTFSVNLQ---NC--T-----VA----K-KHC--KGP----FGRRFAA-SVNNIS
F--VTPT--KVDLLKAYY-----S--H----------IT-GVFESN--FPDNPP--TKFD
YTGD-NLP--------ENLL--SSGFGTRVKVLEYNTSVEIVLQG---TNVLV----SD-
NHPIHFHGTTFFTVGWGF-GNFD-ENKD-P-GGYNLVDPPEQNTVGVPKNGWTAIRFVAD
NPGIWLMHCHLDRHQNWGMTMVIIVKNGNTPETSIIPPPKDLPSC
[114] XP_002307538.2-38-565
YTRLC-S-KKKILTVNG-QFPGPALHVHHGDTIYVTVHNKG-RYNITIHWHGVKLTG-YP
WSDGPEYITQCPIQPGGKFKQKIIFSTEEGTLWWHAHSDWSRAT--VHGPIIVYPKI-NG
T----G-YP--F-S-K----PLVE----VPIILGEWWKR-DVMDVLQEAVITGGDPAVSD
AFTINGQPGDLY-P-C-SK-S-ET-IKLNVHQGNSYLLRIVNAALNTILFFSVAKHNLTV
VGIDGSYAKQLTSGYITIASGQTIDAVL-HANQ-----DP-----N-H-YYMAARAFTSS
PSVAFDN-TTATAIVQYS---------G-DYTL---------------------------
SS--F---PSLPQ----LP-YYDDTNAAYSFLSSLRSLADED--HP---V-RVP--SN-I
TTRIVSTLSVNAL---PC--H------R----N-RSC--EGP----NGTILAA-SMNNIT
F--VNPS---VDILEAYY-----K--H----------IH-GVYGAD--FPSFPP--LVFN
FTAD-NLP--------LILE--VSKTGTEVKILPFNSAVEIIFQG---TNVVA----GD-
DHPMHLHGYSFYIVGWGY-GNFD-KDKD-P-QNYNLIDPPFRNTVTVPRNGWTTIRFEAT
NPGVWFMHCHFDRHLVWGMETVFIVQDGT--EARLSPPPPDMPPC
[115] XP_002962498.1-44-583
ITRLC-S-TKSIIVVNN-QFPGPQIDVEEGDSLEIKVNNFI-NHNITLHWHGIFQNR-TG
WFDGPAYITQCPIQRQRSFVYKFDVVRQRGTLWWHAHITFLRAT--VYGALIVHPK--QS
-------FP--F-L-RPGEAKPKE----LVVMLGEWWKS-DVLDVIGQAMLTGAGTNLSD
AFTINGLPGPLYGK-C-SQ-Q-DT-QVFNLQPGTRYLLRLISAAMNTELFFGIANHTLTI
VEADAQYVKPFTTPSLVISPGQAITALF-TTDR-----DP-----SLT-YSMAAHAFASA
PPIPFQN-TTTAAILSYA---------S-PPR-------------------------KS-
FP--R---FLLPS----LPPSTAGSAFSDAFAAKLRSADRVR--RE---F-PLP--ASPA
AEKFFITVGLNVQ---SC--PPTM--NP----N-ISCALPVP----GGGRFGA-SMNNVS
F--IGSS---SAFLKQHF-----D--F----------IH-GTYTTD--FPRFP---RPYN
FTAS-PA---------IANQ--NAPEGTKARIIPYGATVEVVLQG---TTLLA----PE-
NHPIHLHGFDFYVLATGR-GNFN-RTRD-S-PAFNLVDPPLRNTISVPAAGWAVIRFVAD
NPGTWVFHCHLDLHSLTGLDTVFIVEDGAEEWQRLEPPPKDLPPC
[116] XP_002962787.1-44-583
ITRLC-S-TKSIIVVNN-QFPGPQIDVEEGDSLEIRVNNFI-NHNITLHWHGIFQNR-TG
WFDGPAYITQCPIQRQRSFVYKFDVVRQRGTLWWHAHITFLRAT--VYGALIVHPK--ES
-------LP--F-L-RPGEPKPKE----LVVMLGEWWKS-DVLDVIGQAMLTGAGTNLSD
AFTINGLPGPLYGK-C-SQ-Q-DT-QVFNLQPGTRYLLRLISAAMNTELFFGIANHTLTI
VEADAQYVKPFTTPSLVISPGQAITALF-TTDR-----DP-----SLT-YSMAAHAFASA
PPIPFQN-TTTAAILSYA---------S-PPR-------------------------KS-
FP--R---FLLPS----LPPSTAGSAFSDAFAAKLRSPDRVR--RE---F-PLP--ASPV
AEKFFITVGLNVQ---RC--PPTM--NP----N-ISCLLPVP----GGGRFGA-SMNNVS
F--IGSS---SAFLKQHF-----D--F----------IH-GGYTTD--FPRFP---RPYN
FTAS-PA---------IANQ--NAPEGTKARIIPYGATVEVVLQG---TTLLA----PE-
NHPIHLHGFDFYVLATGR-GNFN-RTRD-S-PAFNLVDPPLRNTISVPAAGWAVIRFVAN
NPGTWAFHCHLDLHSLTGLDTVFIVEDGAEEWQRLEPPPKDLPPC
[117] XP_003570641.1-43-578
YKRLC-R-DKTILTVNG-QFPGPTITARKGEVVIVKVHNQG-NKNITIHWHGVDQPR-NP
WYDGPEFITQCPIQPGTSFTYRIVLSDEEGTIWWHAHSDFDRAT--VHGAFVIHPK--RG
S----N-YP--F-K-A----PERE----IPIILGEWWKE-DVTHMLEQSKRTGGEVDLSD
ANTINGQPGDLF-P-C-SK-D-AT-FKLPVRTGKTYLLRIINAGLTNDLFFGIAGHPITI
IGTDGRYLKPFTVKHIMISPGQTMDALL-DTDRAIMGSSN-----G-R-YYMAARTFASN
PDLDFNN-STATAILEYM---------D-APRA------------------------RR-
VG--L---PDFPN----LP-ANLDMDAATEYTAQLRSLASKD--HP---V-DVP--MH-V
DEEMFITIAVNVF---PC--A------H----N-KTC--EGP----RGNSLAA-SLNNVS
F--QNPS---IDILDAYY-----S--A----------VD-GVYEAN--FPNQPP--FFFN
FTDT-TVP--------VEFE--FTKAGTKVKVLEYGSVVEVVFQD---TALNG----AE-
THPMHLHGYAFYTVGKGF-GIFN-KSTD-P-AKYNLVDPPYQNTVTVPKAGWTAIRWRAT
NPGVWFMHCHFDRHTVWGMNTVFIVKDGNTPRSKMMSRPASMPKC
[118] PTQ38697.1-61-582
VTANC-V-TKDMIVVNG-QFPGPTIYAVEGDTIIVNVTNNA-GSGVTIHWHGVRQVL-SC
WQDGVGYITQCPLKQGDSFVYNFTLQGQTGTVFWHAHTTWLRAT--VHGAIVVFPR--DF
T------YP--H-T-K----PDDQ----FIVTLGEWWNG-DPEAIEIAGLEGGGPFQLAD
ALLVNGKPGYRY-N-C-TD-V-EG-TRFTISAGKTYLLRVINAGLNTEEFLGIANHKQTV
VEVDGEYVTPTDFDTTYIGPGQTMNVLI-TADQ-----AP-----G-S-YYMEAKGYSSV
ILNDVPK-IPASALFQYD---------S-APV-------------------------LD-
PS--T---TFYPG----LP-AENDSSFAMQFENSLFTLRP---------Q-DVP--LN-A
TRNMLFTVGTASQ---FC--E------P----S-QNCT----------FRAAG-EVNNIT
F--VLPK---IDLLQAYY-----F--G----------IE-GVYTTD--FPDFPE--SPFF
YTSPDSPP--------TAQQ--ISKLGTRVSVLEYGTVLDLVLQG---TMVFA----FE-
SHPFHLHGYHFYVLGRGQ-GDWD-PINS-P-STLNYYNPPHRFTVDVPSRGWVAIRFAAT
NPGVWFLHCHLEKHTSWGMQMAFIVKNGVGPDQTLPPPPPRLTAC
[119] PNT00315.1-42-539
VTRLL-T-------------------PSNGDSIHIKVKNRI-AQNTTLHWHGVRQLR-TG
WADGPAYVTQCPIRGGQSYTYKFTVTGQRGTLLWHAHYAWQRAS--VYGAFIIYPR----
I----Q-YP--F-S-H---RIQAE----IPIIFGEWWNG-DPDEVEKTMLLTGGGPDSSN
AYTINGLPGPLY-P-C-SN-Q-DT-FIQTVEYGKTYLLRIINAALTNELFFAIAKHTLTV
VEVVAVYTKPFATTSIMISPGQTTTVLM-TANK-----VPDFT--G-M-FVMAARPYLTS
V-FPSNN-STTIGFLRYK---------N-ARTW-------------------KGKSPVD-
PS--S---LKLHN----LP-AMEDTAFATKFSDKIRSLASSQ--YP---C-NVP--KT-I
DKRVITTISLNLQ---DC--P------E----N-KTC--SGF----KGKSFFA-SMNNQS
F--VRPS---ISILESYY-----K--N----------LT-GSFSSG--FPEKPP--NNFD
YT-----------------------------VLPYGTNIEIVLQD---TSFLN----LE-
NHPIHVHGHNFFIVGSGF-GNFN-EARD-P-KRYNLVDPPERNTVAVPSGGWAAIRIKAD
NPGVWFIHCHLEEHTSWGLATGFIVHNGQGPSQSLLPPPPS----
[120] XP_003578730.1-37-577
ISQLC-RPEMNITAVNG-QLPGPTIHAKEGDTVIVHLLNDS-PYNMTIHWHGIFQRG-SQ
WADGPVMVTQCPVRPAANYTYSFNVTGQEGTLWWHAHISFLRAT--VYGALVILPR--GG
A---GA-YP--FSP-K----PDKE----MVVMLGEWWND-NVHELQETAFLTGNPAPAAD
AYTINGKPGDLY-N-C-SA-P-NT-RRFEVRRNETYLVRIINAALNTPLFFKVANHSFTV
VGADACYTTPYRTDVVVVAPGQTVDALM-ATPD-----APPVAGQR-R-YYMAASPYDSA
IPPPFSP-TIATAVLEYV---------G-GGD-------------------------NT-
TT--D---IQMPD----MP-PFTDTNTAHRFLSNLTALVLPG--KP-----TVPL-GA-M
GTRMFVTIGMGQA---DC--Q------P----D-QTM--CDP----TSTKFAS-SMNNAS
F--VLPRG-TLSMLEAHR-----S--N----------AT-GVYTRD--FPDRPP--LIFD
YTAD-ASDT-------AQLQ--YTTKSTKVRTLRFNETVEMVLQN---TRLIA----KE-
SHPMHLHGFNFFVLAQGF-GNYN-ETVA-V-PQFNFVNPQERNTLAVPTGGWAVIRFIAD
NPGMWYMHCHFDAHLDFGLGMVFEVLDGPTPETSVPPPPKDLPRC
[121] XP_024456420.1-7-529
--------QRPLLGCNSLSFQGPALHVHHGDTIYVTVHNKG-RYNITIHWHGVKLTG-YP
WSDGPEYITQCPIQPGGKFKQKIIFSTEEGTLWWHAHSDWSRAT--VHGPIIVYPKI-NG
T----G-YP--F-S-K----PLVE----VPIILGEWWKR-DVMDVLQEAVITGGDPAVSD
AFTINGQPGDLY-P-C-SK-S-ET-IKLNVHQGNSYLLRIVNAALNTILFFSVAKHNLTV
VGIDGSYAKQLTSGYITIASGQTIDAVL-HANQ-----DP-----N-H-YYMAARAFTSS
PSVAFDN-TTATAIVQYS---------G-DYTL---------------------------
SS--F---PSLPQ----LP-YYDDTNAAYSFLSSLRSLADED--HP---V-RVP--SN-I
TTRIVSTLSVNAL---PC--H------R----N-RSC--EGP----NGTILAA-SMNNIT
F--VNPS---VDILEAYY-----K--H----------IH-GVYGAD--FPSFPP--LVFN
FTAD-NLP--------LILE--VSKTGTEVKILPFNSAVEIIFQG---TNVVA----GD-
DHPMHLHGYSFYIVGWGY-GNFD-KDKD-P-QNYNLIDPPFRNTVTVPRNGWTTIRFEAT
NPGVWFMHCHFDRHLVWGMETVFIVQDGT--EARLSPPPPDMPPC
[122] XP_003564617.1-35-545
ISQLC-T-DTVIYTANE-QLPGPTIEATEGDTVVVHVVNDS-PYPLSIHWHGIFQLL-SG
WADGAHMITDCSVQPSGNFTYQFNVTAQEGTLWWHAHSSLLRAT--IYGALIIKPR--NG
T---DG-YP--F-P-A----PYGE----IPILLGEWWNK-NVNDVEIDAHLTGLGQDISD
ALTLNGLPGDQT-P-C-TG-A-GI-YGVEVEYNKTYLLRIINAAVNVELFFKVAGHNFTV
VAIDASYTDPYATDTIVITPGQTVDALM-TTSA-----PP-----G-R-YYMAANVFDS-
--FRFNT-GTATGIVKYE---------D-APDD---------------------------
DA--T---ATMPT----MP-SHEDVVTAGNFYWSLTGLVRPS--DP-----PVP--KT-V
DHDMVVEFGVDQA---PC--A------V----EQTKC---------QGFALVA-FMNRNS
F--QFPR--NASLLKALY-----D----------------GVYSED--FPSSPP------
-----------------PLP--GIRRATSVKRLNYGDVVEVVLQSRVYSSVLG----AE-
NHPIHLHGFNFFVLAQGL-GRFD-PRAN---STYNLVNPQVRNTVAVPAGGWAVIRFTAN
NPGMWFMHCHLDAHLPLGLAMVFEVLDGPAPN-LLPPPPVDYPKC
[123] XP_003573707.1-37-571
LNRLC-N-DTLMTVVNG-QFPGPAIEITEGDSVAVHIVNMS-PYGLTIHWHGVLVQM-NC
WADGAGMITQCPIQPNNNFTYRFDVVGQEGTLWWHAHVASLRAS--IHGALIIRPR--AS
-----L-YP--F-P-R----PDKE----IPIIIGEWWEM-DLVQLDRRLR-NGLLFDMPS
AATINGKPGDLY-N-C-S--K-ET-NILSIEHGKKYLLRIVNAVLNSEYYLKIAGHKFTV
VGADANYVKPYTTDVIAIAPGQTVDALL-VASDAHN--PG-----G-R-YYMVAKANQPP
KPIQISR-FISRATVQYN---------N-NGPE-------------------SKQDDEE-
AD--P---VTAPE----MP-DEHDQITSFYFHGNLTSLQL-----P---H-PVP--VN-V
DERLFFALDSGSF----C--DEG----G----S-LPCVKTTNMTIHRFRNMVG-TINNIS
F--QLPA--TTPLLQAHY-----Y--N----------KV--STLRD--MPDRAP--RMFY
FS--------------ETIE--PTSKATSVRRLPYNATVEIVFQS---PLLGD----TF-
ANPMHLHGYNFFVLAQGF-GMYR-PERD-V-KRYNLVDPPVRNTVQVPIFGWAAVRFVAN
NPGVWFLHCHYGHHSSSGMATTFLVENGPTLDMSLPPPPEDLPAC
[124] XP_003577296.2-39-580
MNRAC-RGDTLVTVVNG-QLPGPAIEVTEGDSVVVHLVNKS-PYGLTIHWHGVKQRL-NC
WADGVDMVTQCPIQPGRNFTYRFNVAGQEGTLWWHAHVASFRAT--VHGALIIRPR--SG
V---TS-YP--F-P-E----PHKE----IPIFIGEWWEV-DLVKLDTTLG-DG-VDYNPV
NTTINGKLGDLY-N-C-S--E-DN-FIIEVEQGKTYLLRIVNAALFSEYYLKIAGHRFTV
VAADANYVKPYTTDIIAIAPGESVDAIV-LADA-----PP-----G-K-YYMVALGNQQP
PPIQIPP-LSSRVLVKYN---------Y-NPSK--------------------EQALTL-
GA--S---VMAPE----MP-DQHNTIASFYFHGNMTGSFA----HL-----PVP--VH-V
DEHLFISLALGVI----C--RGGHVPSP----S-LPC--SKL----NGSILAA-TMNNIS
F--EFPS--NVSLLEAHY-----R--G----------NM--NMLHK--LPDKPP--IVYN
FTDR-AMISE--GSEEAALE--STLIATTVRRFRFNTTVEIVFQS---TTVLQ----SD-
SNPMHLHGHDFFVLAQGL-GNYN-AERD-V-GRYNLVDPPVRNTVLVPSSGWAAIRFVTD
NPGVWFLHCHYGFHMSIGMAVVFEVDNGQTLNTTLAPPPADLPIC
[125] XP_014757698.1-37-583
MNRAC-K-DTLVTVVNG-QLPGPAIEVTEGDSVVVHVVNKS-PHGLTIHWHGVKQRL-NC
WADGVGMITQCPIQPGKNFTYRFNVAGQEGTLWWHAHVASLRAT--VHGALIIRPR--SG
GDAGTL-YP--F-P-R----PHKE----VPIFIGEWWDV-DLVELDMRMA-DGFFDDYPV
NATINGMLGDLY-D-C-A--E-DI-YVMQVEPGKTYMLRIVNVALLSRYYLKIAGHRFTV
VAADANYVKPYNTDVIAIAPGESMDALV-VADA-----PH-----G-K-YYMVALANQPP
LPQQIPV-FSSRGVLQYS---------Y-NPIK--------------------GEDPTV-
IN--S---LMVPE----MP-DQHDMMTSFYFHGNLTGATP----HP-----PLP--IN-V
DDRLFISLALGSI----C--RGSHVPLP----S-SPCRGYDV----NESISVA-TMNNVS
F--QLPT--KVSLLEAHY-----R--G----------NM--IKLHE--LPDKPP--TEYN
YTDK-TMIPW--GSKEAALE--STTKAMSVRMFRFNTTVEIVFQS---TAILN----SD-
ANPMHLHGHDFFVLAQGL-GNYD-AERD-A-GSYNLVDPPVRNTVLVPPVGWAAIRFVTD
NPGVWFLHCHYGFHTSMGMAVAFEVENGQSSDMTLPPPPIDLPRC
[126] PNT65768.1-38-563
LNRLC-N-DTLVTVVNG-QLPGPTIEVREGDSVVVHVINKS-PHGLTIHWHGVKLQL-NC
WADGAGMITQCPIRPNNNFTYRFDIVEQEGTLWWHAHVASLRAT--IHGALIIRPR--PG
P---SS-YP--F-P-K----PEKE----IPIVIGEWWEM-DLVELDMRLR-NGNLFDVPR
AATINGQTGDLY-N-C-SAHK-ES-NILNVEHGKTYLLRIVNAALNSEYYLKIAGHKFTV
VGADANYVKPYTTDVITIAPGETVDALL-VTDA-H---PG-----G-R-YYMIAMAYQPP
KPKQFPL-FLSRGIVQYY---------D-NNAS------------------PRKEEEAL-
PN--T---PMAPE----MP-DQHDAVPSFYFYGNLTSLQP---------H-PLP--TI-V
DERLFYALDAGYF----C--REG---------G-SSCQ--------NVSNIVA-TINNVS
F--QLPE--TTPLLQAHY-----Y--N----------NM----KGT--LPDGSP--RMFN
YS--------------MSLA--PTSKATSVRKLRYNTTVEIVFQS---PVIAD----SY-
SNPMHLHGHDFFVLAQGF-GKFD-EKKD-V-KTYNLVDPPVRNTVHVPIYGWAAIRFVTK
NPGVWYLHCHYGHHSSTGMAVALVVENGPTLDTTLPPPPADFPSC
[127] KQJ93027.1-38-561
LNRLC-N-DTLVTVVNG-QLPGPTIEVREGDSVVVHVINKS-PHGLTIHWHGVKLQL-NC
WADGAGMITQCPIRPNNNFTYRFDIVEQEGTLWWHAHVASLRAT--IHGALIIRPR--PG
P---SS-YP--F-P-K----PEKE----IPIVIGEWWEM-DLVELDMRLR-NGNLFDVPR
AATINGQTGDLY-N-C-S--K-ES-NILNVEHGKTYLLRIVNAALNSEYYLKIAGHKFTV
VGADANYVKPYTTDVITIAPGETVDALL-VTDA-H---PG-----G-R-YYMIAMAYQPP
KPKQFPL-FLSRGIVQYY---------D-NNAS------------------PRKEEEAL-
PN--T---PMAPE----MP-DQHDAVPSFYFYGNLTSLQP---------H-PLP--TI-V
DERLFYALDAGYF----C--REG---------G-SSCQ--------NVSNIVA-TINNVS
F--QLPE--TTPLLQAHY-----Y--N----------NM----KGT--LPDGSP--RMFN
YS--------------MSLA--PTSKATSVRKLRYNTTVEIVFQS---PVIAD----SY-
SNPMHLHGHDFFVLAQGF-GKFD-EKKD-V-KTYNLVDPPVRNTVHVPIYGWAAIRFVTK
NPGVWYLHCHYGHHSSTGMAVALVVENGPTLDTTLPPPPADFPSC
[128] XP_024318715.1-39-582
MNRAC-RGDTLVTVVNG-QLPGPAIEVTEGDSVVVHLVNKS-PYGLTIHWHGVKQRL-NC
WADGVDMVTQCPIQPGRNFTYRFNVAGQEGTLWWHAHVASFRAT--VHGALIIRPR--SG
V---TS-YP--F-P-E----PHKE----IPIFIGEWWEV-DLVKLDTTLG-DG-VDYNPV
NTTINGKLGDLY-N-C-SVHE-DN-FIIEVEQGKTYLLRIVNAALFSEYYLKIAGHRFTV
VAADANYVKPYTTDIIAIAPGESVDAIV-LADA-----PP-----G-K-YYMVALGNQQP
PPIQIPP-LSSRVLVKYN---------Y-NPSK--------------------EQALTL-
GA--S---VMAPE----MP-DQHNTIASFYFHGNMTGSFA----HL-----PVP--VH-V
DEHLFISLALGVI----C--RGGHVPSP----S-LPC--SKL----NGSILAA-TMNNIS
F--EFPS--NVSLLEAHY-----R--G----------NM--NMLHK--LPDKPP--IVYN
FTDR-AMISE--GSEEAALE--STLIATTVRRFRFNTTVEIVFQS---TTVLQ----SD-
SNPMHLHGHDFFVLAQGL-GNYN-AERD-V-GRYNLVDPPVRNTVLVPSSGWAAIRFVTD
NPGVWFLHCHYGFHMSIGMAVVFEVDNGQTLNTTLAPPPADLPIC
[129] XP_003571700.3-40-587
MQHLC-K-DTLVTVVNG-QFPGPAVEATEGDTVVVHVINQS-PYGITIHWHGVKQRL-TC
WADGAGMITQCPIQPNTAFTYRFTVAGQEGTLWWHAHVASLRAT--LHGILIIRPK--SG
-----S-YP--F-Q-K----PHMD----VPIIIGEWWQK-DLTEVEKGYL--NSNDNDPA
AAAINGKLGDLY-N-C-S--E-NS-YVLEVERGKTYMLRLVNAALFSEYYYKVAGHRFTV
VGVDANYVKPYDTDVLAIAPGETMDVLM-VADA-----PP-----C-R-YNMVALSIQAP
APPQIQT-FVSRGLVRYK---------N-VAVN---------------------RTRVC-
SE--Q---ALTPK----MP-DRHDTATTFFFHGNLTGSLPPG--HQSLLR-QVR--DR-V
DERLFITLGQGSI----C--KGG----N----QEGSCKRGGS----NESMLVA-YMNNVS
F--HLSEK-TVSLLEARW-----H--R----------RNTTVTVEE--LPGRPA--RVFN
FTDL-ALIPLIPGGKGEELE--PTRKATTVRRFAHNATVEVVFQS---TAALQ----SD-
SNPMHVHGHDFFVLAQGK-GNYD-AARD-V-GRYNLVDPPMKNTVQVPRLGWAAIRFVAD
NPGMWFMHCHFEYHIATGMATVFQVDDGPTLDTTLPPPPLDLPKC
[130] XP_024403105.1-44-559
VTRNC-A-TVDIPTVNG-RFPGPTIEVNEGDTLVIKVTNKQ-QYPVTLHWHGIKQFR-TN
YADGPAHITQCPIQPNKSYIYEFTLNDQRGTFFWHAHINWMRST--VHGALIVHPK--KK
A-------P--Y-G-A----VAGE----IPIIMGEFFGL-HPNVVELGFINTLAPVENRT
ASTINGFPGPFF-N-C-SA-T----KVYKVKKGKTYLLRIIDAALNSDHYFAVANHSVTV
VAADGNYLKPFKTSYVPMSPGQTTDVLI-KFDK-----PC-----G-R-YYFGMNAGPVP
AVAPPPF-VPAVSIFQYE---------G-ADS----------------------------
TT--S---PVVPV----FP-DRFNLAPLNAYHAKLKNLNR---------Y-HLP--RK-V
DKSFLYVVGISSV---NC--I------P----S-ENC----------TRKIAG-TMQNMT
F--DDPV--GTSILEAYA-----S--G----------AK-GVYTTD--FPAQPP--SLNV
NTTR-PD---------PHYL--AGNRGTRLRELKFGSVVQVVLQN---FFAFG----VL-
DHPFHLHGHDFYVVGQNY-GVYD-PVQS-P-KTFNLKDPPLFNTIGVPNGGWVALRFKAN
NPGVWLLHCHFERHKSWGMHQVFITRNGVGKSQTLPGPKHPLPKC
[131] XP_024396162.1-44-565
FTRNC-G-SVNITTVNG-MYPGPVVNITEGDTVVVNVTNMQ-EYPVTIHWHGIFQFM-TN
WADGPAHFTQCSLKTGNSQIYEFIVSGQSGTFFWHAHNNWLRAT--MFGAFIVHPR--DP
P----PNYG----V-E----VAGE----FSMISGEWFDT-QPNDVEMGYLYRPIPVDTSK
ANTLNGLTGPLY-N-C-TP-D-ET-QVFRVQNGSTYLLRLTNAGLNNNHWFTVANHTLTV
VSVDGNYVKPFATDAVLIAPGQTTDVLL-TANQ-----TI-----G-S-YYGGVGLAQIP
QVPPLEA-REALAIIEYE---------G-APA----------------------------
DF--P---LSTPP----FP-APSDPMVVDDYTAKVLGYTD---------M-DLP--ET-M
DHNLVYVVGIALV---DC--I------P----S-EPCT--------STQKLAG-TVQNFT
F--DEPQ--NSSVLEAYF-----Y--N----------IS-GVYETG--FPELPP--EFID
FTGR-PS---------PEYG--IGSRATLVKELEFNQTVELVLQN---VNAAV----ML-
DHPFHLHGHDFYVVGRNY-GNFN-QTTD-P-ATFNLRDPPRFNTISVHSGGWVALRFRAN
NPGVWLLHCHFERHKTWGMEAAFITKNGTQLNETLPGPKHPLPPC
[132] XP_003577293.1-41-575
QTHLC-N-TTKIYVVNG-QLPGPTIDVTDGDTVVVHVKNHL-PHGLTIHWHGVRQIM-SC
WSDGAGFVTECPIPPGGEHTYRFNVTGQVGTLWWHAHVTCLRAT--VAGALVIRPK---G
N----K-YP--F-P-T----PAKD----VPIIIGEWWEL-DLVELDRRMH-DGNFDDNPL
SATINGKLGDLS-N-C-S--E-ES-FVLDVVRGKTYLLRIINTALFSEYYFKVAGHALTV
VGADGNYLTPYKTDMVTVAPGEAIDVLM-VADA-----KP-----A-Q-YHMVALANQPP
EPPQIPG-FVSRGLVRYV---------G-VPSNNN-------------------------
GM--P---VPTPL----MP-NQHNTMPSFYFHNNLTGLAHPD------RH-RVP--MH-V
DERLFVTLGLGSI----C--RNG----S----K-TSCKRRRS----NETIVVA-TMNNVS
F--HHLT--KASLLESYY-----D--G-------------KLYTED--FPDNPP--HPYN
YTDR-ALIPP--GPLEEALE--PTFKATKLRRFKYNSSIEIVFQS---TALLQ----SD-
SNPMHLHGYDFFVLAQGI-GNFN-PRTD-P-KRFNYHNPQLRNTVQVPRTGWAAIRFIAD
NPGIWYLHCHFEFHIIMGMATAFIVENGPTPETSLPPPPPEFKRC
[133] XP_003559493.1-46-589
MRHLC-N-DTLATVVNG-QFPGPALEATQGDTVVVHVVNKS-PHGITIHWHGVKQRL-TC
WADGAGMVTQCPIQPNTSFTYRFDVGDQVGTLWWHAHVSFLRAT--LHGIIVIRPK--SV
-----A-YP--F-L-K----PDMD----VPVIISEWWQK-DLIKVDKNFSVGGSFDDNPA
AAAINGKLGDLY-N-C-S--E-DN-FALDVEPGKTYLLRLVNAALFSEYYFKVARHKLTV
VGSDANYVTPYTTDVVAVAAGETIDVLM-VADA-----PP-----C-Q-YYMAALANQPP
PPPQIPV-FAARAVVRYT---------S-ISSR---------------------AQHMC-
GK--E---PLMPK----MP-DQHDTITTVYFHGNLTGLPG----HP-LLP-QIR--GH-V
HERLYLTLGKGSI----C--RDR----N----K-TFCKRGGN----PESFEVA-YINNVS
F--HLPE--KIALLEARY-----H--G----------KI-NMPVED--LPSKPP--RAFD
FTDK-ALIPSVPGGKLEELE--PTRKATMTRRFGYNTTVEVVFQS---TATMQ----SD-
SNPMHLHGHDFFVLAHGL-GNYD-AKRD-V-KSYNLVDPPKKNTVQVPRLGWAAIRFVAD
NPGAWFMHCHFEFHIAMGMAAVFEVENGPMPETSLPPPPLDLPKC
[134] XP_003577294.1-41-575
QTHLC-N-TTKIYVVNG-QLPGPTIDVTDGDTVVVHVKNHL-PHGLTIHWHGVRQIM-SC
WSDGAGFVTECPIPPGGEHTYRFNVTGQVGTLWWHAHVTCLRAT--VAGALVIRPK---G
N----K-YP--F-P-T----PAKD----VPIIIGEWWEL-DLVELDRRMH-DGNFDDNPL
SATINGKLGDLS-N-C-S--E-ES-FVLDVARGETYLLRIINTALFSEYYFKVAGHTLTV
VGADGNYLTPYKTDMVTVAPGEAIDVLM-VADA-----KP-----A-H-YHMVALANQPP
EPPQIPG-FVSRGLVRYA---------G-VPNNNN-------------------------
GM--P---VPTPL----MP-NQHNTMPSFYFHNNLTGLAHPD------RH-RVP--MH-V
DERLFVTLGLGSI----C--RNG----S----K-TSCKRRRS----NETIVVA-TMNNVS
F--HHPT--KASLLESYY-----D--G-------------KLYTED--FPDNPP--HPYN
YTDR-ALIPP--GPLEEALE--PTFKSTKLRRFKYNASIEIVFQS---TALLQ----SD-
SNPMHLHGYDFFVLAQGI-GNFN-PRTD-P-KKFNYHNPQLRNTVQVPRTGWAAVRFIAD
NPGVWYLHCHFEFHIIMGMATAFIVENGPTPETSLPPPPPEFKRC
[135] XP_003577295.1-39-584
MNQAC-K-DTLVTVVNG-QVPGPAIEVTEGDSVVVHVVNQS-PHGLTIHWHGVKQRL-NC
WADGVGMVTQCPIQPGRNFTYRFNVVGQEGTLWWHAHVAFLRAT--VHGALIIRPR--SR
E-VGKL-YP--F-P-K----PHKE----IPIFIGEWWEM-DLIEVDRKMT-HGFLFQFPI
NSTINGKLGDLY-N-C-P--V-DN-SVMEVEEGKTYLLRIVNAALLSEYYLKIASHRFTV
VAADANYVKPYTTDIIAIAPGESVDALV-VADA-----PP-----G-K-YYMVALANQQP
PPTQIPL-LGSRRVVQYR---------V-KSSK--------------------EGDPPG-
GS--L---VMAPK----MP-DQHDTITTFYFHGNITSAFP----HP-----PVP--VD-V
DEHMFISLGLGSV----C--RGGRVSSP----S-SPCRGFEL----NESILVA-TMNNIS
F--ELPT--IVPLLEAHY-----H--N----------NM--NMVHK--LPDRPP--IMYN
FTDQ-AMIQY--GSEEAALE--STSKATTVRRFRFNTTVEIVFQS---TTLLQ----SD-
SNPMHLHGHDIFVLAQGF-GNYN-AQRD-T-GKYNLVDPPVRNTVLVPAMGWAVIRFVTN
NPGVWFLHCHYGFHMSMGMAVVFEVDDGPTLGATLPPPPTDLPRC
[136] XP_003572592.2-43-589
MRHLC-N-DTLVTVVNG-QFPGPALEATEGDTVVVHVVNES-PHGITIHWHGVKQRL-SC
WADGAGMVTQCPIQPNTTFTYRFEVGDQVGTLWWHAHVSSLRAT--LHGIIIIRPK--SG
-----A-YP--F-L-K----PDMD----VPVIISEWWQR-DLIKVDKNFSTGGNFDDNPA
AAAINGKLGDLY-N-C-S--E-DN-FVLDVEPGKTYLLRLVNAALFSEYYFKVAGHKLTV
VGSDANYVRPYTTDVIAVGAGETIDVLM-VADA-----PP-----C-Q-YYMAALANQPP
PPPQIPV-FASRALIQYT---------N-ISSN-------------------HAARHSC-
GK--E---PLMPD----MP-SQHDTITTVYFHGNLTGLPG----HP-LLP-QIR--GP-V
HEHLYLALGKGSM----C--TDR----N----K-TSCKRGGN----PESFEVA-YINNVS
F--HLPE--KTSLLEARY-----Y--G----------RTMNVPVED--LPSKPP--RAFN
YTDN-ALIPVAGNVKLEELE--PTRKATMTRRFRYNTTVEVVFQS---TATMQ----SD-
SNPMHLHGHDFFVLAHGH-GNYD-ARRD-V-KSYNLVDPPMKNTVQVPRLGWAAIRFVAD
NPGAWFMHCHFEFHIAMGMAAVFEVENGPTLEMSLPPPPLDLPKC
[137] KQJ87550.1-37-549
MNRAC-R-DSLVTVVNG-QVPGPAIDVTEGDSVVVHVVNKS-PHGLTIHWHGVKQRL-NC
WADGVGMITQCPIQQGSNFTYRFSVVGQEGTLWWHAHVASLRAT--VHGALIIRPR--SG
R-AGTL-YP--F-P-K----PHKE----IPIFIGEWWEV-DLVELDRRMA-DGSFDDNPI
NATINGKLGDVY-N-C-S--E-EN-YVLEVEQGKTYLLRIVNAALFSEFYLKVASHKFTL
VAADANYVKPYTTDIISIAPGESVDAVV-VADA-----PP-----G-K-YYMVALGMQPP
LPTQIPV-SETRGVLQYS---------Y-NPSQ--------------------GKDLPI-
GA--P---VMVPE----MP-DLHDPITSFYFYGNLTSAFP----HP--------------
--------------------RKGHVSTP----S-SPCGEFDE----N-VILVA-TMNNVS
F--KIPT--TEPLLEAHY-----H--G----------NM--NTLHE--LPDRPP--IVYN
FTDQ-AIIDF--GRKVAALE--STSRITTTRRFQFNTTVDIVFQS---TTLLQ----RD-
SNPMHLHGHDFFVIAQGL-GNYN-AEMD-V-EKYNLVDPPPSGL------------FVTD
NPGVWFLHCHYGFHATMGMAVAFEVENGKTLDTTLPPPPADFPRC
[138] KMZ57165.1-48-542
KSVDC-F-KKLVITING-SAPGPTIYAREGDTVIVEVINGLITENTAIHWHGIRQIG-TP
WSDGAEAVTQCPILPGEHFFYNF-VVDRAGTFMYHAHYGMQSSD-GLVGMIIVSVK--PG
F----V-EP--F---K----YDHD----RNILLTDWWHK-SKSEQTTG---------LLS
SLLIQGR-G-RY-N-C-SLITDSP-YVLKVDPGKTYRLRVGSLTSLSALNFEIEGHNMTV
VEADGHYVAPFLVSNLYIYSGETYSVLI-TANQ-----DP-----S-NKYWIATNVVSR-
----PPN-DTGLAILNYR---------Q-QSS-------------------------GS-
SP--S---TNPPI----GP-LWNDTAPRIRQSLKIKAHRD----HI---I-SPP--KT-S
DQTIILLNTQNKI---------------------------------D-GYIKW-SINNVS
Y--TLPQ---IPYLISLK-----K--N----------VT-DAFDQSP-APVSYD-YQSYD
IYSV------------QTNP--NATSSSSIYRLEFNSTVDIILQN---GNTLN-PNNSE-
THPWHFHGHDFWVLGYGT-GKYD-PKTDLE-KNSNLVDPIMKNTVPLHPYGWTAIRFIAD
NPGAWFFHCHIDPHLLMGMSVVFVGK-----------LPSSIMSC
[139] XP_002306323.2-49-543
RSPDC-Y-KKLVITING-RTPGPTIFAQQNDTVIVEVKNNLLTENTAIHWHGIRQIG-TP
WFDGTEGVTQCPVLPGDTFVYKF-VVDRPGTYLYHAHYGMQREA-GLYGSIRVALP--DG
K----S-EP--F---A----YDYD----RSIILNDWYHK-STYEQAAG---------LSS
SLLIHGK-G-RL-N-C-STAPESL-YSMTVVPGKTYRLRISSLTALSALSFQIEGHNMTV
VEADGHYVEPFVVKNLFIYSGETYSVLV-KTDQ-----YP-----S-RNYWATTNVVSR-
----NSTPPPGLAIFNYY---------P-NHP-------------------------RR-
SP--P---TIPPS----GP-LWNDVDSRFNQSLAIKARKG----HI---H-SPP--AT-S
DRVIVLLNTQNEV---------------------------------N-GTRRW-SVNDVS
F--NLPH---TPYLIALK-----E--N----------LL-HTFSQTP-PPEGYD-FANYN
ISVK------------QEDS--NGTTSDAIYRLQFNSTVDIILQN---ANSMV-ANVSE-
THPWHLHGHDFWVLGYGR-GKFD-RIND-P-KKYNLVDPIMKNTVPVHPYGWTALRFKAD
NPGVWAFHCHIESHFFMGMRVTFVGK-----------LPSSIMGC
[140] XP_002315068.1-45-538
KSPDC-Y-KKLIITING-RSPGPTIFAQQGDTVVVELKNSLWTENVAVHWHGIRQLG-TP
WSDGTEGVTQCPILPGETFIYKF-VVDRAGTYLYHGHYGMQRAA-GLYGSIIVSLP--EG
V----S-EP--F---S----YDYD----HNIILSDWYHA-STNEQAAG---------LSA
SLLIYGR-G-KY-N-C-SLSPESP-YSLTVVPGKTYRLRIGSLTSLSALSFEIEGHDMTV
VEADGNYVEPFAIRNLYIYSGETYSVLV-KADQ-----DS-----S-RNYWATINVVAR-
----KPA-PTGLAIFNYY---------P-NHP-------------------------QK-
QP--P---TVPTT----GP-LWNDTTSRLAQSLAFKARQG----FI---N-TPP--VT-S
DRVIVLLNTQNKI---------------------------------D-GHFKW-SLNNLS
L--ILPQ---TPYLIALR-----E--N----------LT-DAFVQDP-PPDGYD-FANYD
IHSV------------AKNV--NATSSNRIYRLRFNSTVDVILQN---ANSMT-VNNSE-
THPWHLHGHDFWVLGYGT-GKYN-LSRD-W-RKYNVVNPIMKNTAPLHPYGWTALRFRAD
NPGVWAFHCHVESHFYMGMGVVFGGE-----------LPSSIRGC
[141] XP_006826999.3-44-537
KSPDC-Y-EKLVITING-ESPGPTIFAEQGNTVVVEVDNLLVTENLAIHWHGIRQIG-SP
WSDGANGITQCPVQPGEKFVYKF-VVDKAGTYIYHAHYGLQRSS-GLYGSIHVIPS--DG
V----K-EP--F---S----YDRE----HTLLINDWWHK-SSAEQTAG---------LSS
SLLIQGR-G-AY-N-C-SLVPESP-HVIPVVFGKTYRLRIASVTSLSAINFMIEGHNMTI
VEADGNYVEPVVVQNLNLYSGETYSVIV-KADN-----DP-----S-RNYWAAVNILGR-
----MPK-PTGTAVFNYY---------P-NHP-------------------------KK-
PP--L---TTPPN----GP-LWNDTNYALAQSQSLKALKG----FN---P-GPP--FS-S
DRAINMFFTQNKI---------------------------------E-GFSRW-SINNFS
F--VLPS---TPYLIALK-----Q--N----------LP-HTFDPTP-PPEKYD-LQNYD
IHLP------------PKNP--NASYSDSIYRLDFNSTIDIILQN---TNMLD-PNKSE-
THPWHLHGHHFWVLGHGI-GVFD-PVND-P-KKYNLVNPVVKNTVPAFPYGWTVIRFRAD
NPGIWAFHCHVEAHYYLGMGVVFVAR-----------LPKSIMGC
[142] XP_003578036.2-48-543
KSPDC-V-RKLAVTVNG-GTPGPTIRAAQGDTVVVTVKNSLMTENVAIHWHGIRQIG-TP
WADGTEGVTQCPILPGETFEYRF-VVDRPGTYMYHAHYGMQRSA-GLNGMIIVSPA--E-
-----P-EP--F---S----YDGE----HDVFLNDWWHK-STYEQAAG---------LAS
SLLINGR-G-RF-N-C-SALPDAV-QVFAVVPGRTYRFRIGSVTSLSALNFEIEGHPMTV
VEADGHYVKPFVVKNLNIYSGETYSVLI-KADQ-----DP-----N-RNYWLASNVVSR-
----KPS-PTGTAVLSYYG-------GR-SSP-------------------------RA-
LP--P---TAAPT----GP-AWNDTAYRIAQSQATVSHPA----HV--HP-PPP--PR-A
DRTILLLNSQNKI---------------------------------D-GRIKW-ALNNVS
F--VLPH---VPYLVSLK-----H--G----------LR-GTFDERP-PPETYDNSTGYD
VYGV------------QPNP--NATTSDGLYRLAFGSVVDVVLQN---ANMLA-PNNSE-
THPWHLHGHDFWVLGYGV-GRYD-PVAH-P-AAYNLKDPIMKNTVAVHPYGWTALRFRAD
NPGVWAFHCHIEAHFFMGMGVAFVGQ-----------LPEEVMRC
[143] XP_024448415.1-49-542
KSPDC-Y-KKLVITING-RTPGPTIFAQQNDTVIVEVKNSLLTENTAIHWHGIRQIG-TP
WFDGTEGVTQCPILPGDTFVYKF-VVDRPGTYLYHAHYGMQREA-GIYGSIRVALP--DG
E----S-EP--F---A----YDYD----RSIILTDWYHK-STYEQATG---------LSS
SLLIQGK-G-RF-D-C-SAAPESL-YSTTVVPGKTYRLRISSLTALSALSFQIEGHSLTV
VEADGHYVEPFVVKNLFIYSGETYSVLV-KTDQ-----DP-----S-RNYWATTNVVSR-
----NAT-PPGLAIFNYY---------P-NHP-------------------------RR-
SP--P---TIPPS----GP-MWNDIEPRFNQSVAIKARKG----HI---Y-SPP--AT-S
DRVIVFLNTQNRV---------------------------------N-GNVRW-SVNNVS
F--NIPH---TPYLIALK-----E--N----------LL-HTFSQTP-PPEGYD-FKNYD
IFAR------------QNNT--NATTSDAIYRLQLNSTVDIILQN---ANTMN-PNNSE-
THPWHLHGHDFWVLGYGK-GKFD-PIND-P-KNYNLVDPIMKNTVPVHPLGWTALRFKAD
NPGAWAFHCHIESHFFMGMGVVFVGK-----------LPSSIMGC
[144] ERM94240.1-41-534
HSPDC-F-EKLVIAING-QSPGPSIVAEQGDTIVVELTNRLLTENIAIHWHGIRQIG-TP
WSDGTEGVTQCPILPAQTHVYKF-VVDRPGTYLYHAHYGMQREA-GLYGSIRVSLP--KG
A----K-EP--F---A----YDGE----HSLLLADWWHR-STYEQSTG---------LSS
SLLIQGR-G-SY-N-C-SLVPQSP-HFMTVVPGKTYRIRIASVTSLSALNFQIEGHNMTI
VEADGHYVEPVVVQNLNIYSGETYSVLV-KADR-----DP-----S-RNYWAAVNVRAR-
----KPE-PTGVAIFNYY---------P-NHP-------------------------KR-
RP--P---TIPPA----GP-VWNDTSYAIAQSQSIKARAG----FI---H-TPP--SQ-S
DRVITLLNTQNLI---------------------------------D-GFRRW-SLNNVS
F--TLPH---TPYLIAIH-----Q--N----------LT-HAFNQTP-APDSYR-AKEYD
IFRP------------PPNP--NATQSDSIYRLRFNSTVDIILQN---ANTLN-PNNSE-
THPWHLHGHDFWVLGYGI-GVFD-PVND-P-KKYNLVNPIMKNSAAVFPYGWTALRFKAD
NPGAWAFHCHIEAHFYMGMGVVFLGK-----------LPDSIMGC
[145] XP_006380435.2-36-529
KSPDC-Y-KKLVITING-RTPGPTILAKQNDTVIVEVKNSLLTENTAIHWHGIRQIG-TP
WFDGTEGVTQCPILPGDTFVYKF-VVDRPGTYLYHAHYGMQREA-GIYGSIRVALP--DG
E----S-EP--F---A----YDYD----RSIILTDWYHK-STYEQAAG---------LSS
SLLIQGK-G-RF-D-C-SAAPESL-YSTTVVPGKTYRLRISSLSALSALSFQIEGHNMTV
VEADGHYVEPFVVKNLFIYSGETYSVLV-KTDQ-----DP-----S-RNYWATTNVVSR-
----NAT-PPGLAIFNYY---------P-NHP-------------------------RR-
SP--P---TIPPS----GP-MWNDIAPRFNQSVAIKARRG----HI---Y-PPP--AT-S
DRVIVLLNTQNTV---------------------------------N-GNVRW-SVNKVS
F--NIPH---TPYLIALK-----E--N----------LL-HTFSQTP-PPEGYD-FKNYD
IFAR------------QNNT--NATTSDAIYRLQLNSTVDIILQN---ANTMN-PNNSE-
THPWHLHGHDFWVLGYGK-GKFD-PIND-P-KNYNLVDPIMKNTVPVHPFGWTALRFKAD
NPGVWAFHCHIESHFFMGMGVVFVGK-----------LPSSIMGC
[146] KMZ57164.1-50-544
KSLDC-V-KKLVISING-MTPGPTIYAQEGDTVSIEVNNFLMNSSTIVHWHGIRMIG-VP
WFDGVQKVTQCPILAGDKLQYVF-LVDQAGTYMYHSHWGMQKSN-GPYGMIVVSPK--DG
V----V-EP--F---K----YDHD----RSIMLSDWYHK-SVEDQTKG---------LFV
SLLIQGR-G-RY-N-C-SFATDSP-YMLTVDAGKTYRLRIGSLASLSALSFEIQGHNMTV
VEADGHYVAPFVVSSLYIYSGETYSVLF-TANQ-----DP-----S-RNYWMAVNVVAR-
----LPN-DTGLAILNYR---------Q-NN--------------------------TT-
TP--T---TAPPI----GP-LWNDTASRISQSLKLRAHPD----RI---I-SPP--KT-S
DQKILMLSTENTG---------------------------------EHGLLKW-SVNNVS
S--IWPE---YPFLISLK-----K--N----------FT-NAFNQTS-SPVTYD-YKNYD
IYSV------------PKYP--NTTYTNSIYRLKFNSTVDLILQN---ANTLE-PNHSG-
THPWHLHGHNFWVMGYGT-GKYD-PEADLE-KTYNLVDPIMKNTVPVHPYGWTVIRFIAD
NPGVWTFHCHIDAHLVMGMVAFFVGA-----------LPNSILGC
[147] XP_002312838.2-56-548
WSPDG-L-ENVVMGING-KFPGPTIRARAGDTVHVHLTNKLHTEGVVIHWHGIRQKG-TP
WADGTASISQCAINPGESFDYRF-TVDRAGTYFYHGHYGMQRSA-GLYGSLIVDVA--EG
E----K-EP--F---H----YDGE----FDLLLSDWWHE-SAHHQEVG---------LSS
TLLVNGR-G-QY-G-C-SLAEQAP-YILHVDPNKTYRIRLSSTTALASLNLAIGNHKMLV
VEADGNYLQPFETDDLDIYSGESYSVLL-KTSQ-----DP-----S-QNYWISFGVRGR-
----KPQ-PQALTILNYK---------T-NSA-------------------------SK-
FP--L---SPPPV----TP-RWDDYAHSKAFTNKVKALDH----KT--IP-KPP--ST-Y
HRRIILLNTQNKM---------------------------------N-GYTKW-SINNVS
L--SLPA---TPYLGSIR-----F--G----------LQ-NGFDQTK-PPESFP--VQYD
VMKP------------PGNP--NTTTGNGVYMLSYYSTVDVILQN---ANALA-ENVSE-
IHPWHLHGHDFWVLGYGE-GKFT--KDD-E-KKFNMKNPPYRNSAVIFPYGWTALRFVAD
NPGVWAFHCHIEPHLHMGMGVVLLPK-----------IPKEALSC
[148] ABK96191.1-54-546
WSPDG-I-ENVVMGING-QFPGPTIRARAGDIVHVQLTNKLHTEGVVIHWHGIRQKG-TP
WADGTASISQCVINPGETFDYRF-TVDRAGTYFYHGHYGMQRSA-GLYGSMIVDVA--EG
E----K-EP--F---H----YDGE----FDLLLSDWWHK-SVHHQEVG---------LSS
ALLINGR-G-QY-G-C-SLAEQAP-YILHVDPNKTYRIRIASTTALASLNLAIGNHKMMV
VEADGNYLQPFETNDLDIYSGESYSVLL-KTSQ-----DS-----S-QNYWISFGVRGR-
----EPH-PQALTILNYK---------T-NSA-------------------------SK-
LP--L---SPPPV----TP-RWDDYAHSKAFSNKIKALDH----KS--IP-KPS--PT-Y
HRRIVLLNTQNKM---------------------------------N-GYTKW-SINNVS
L--SIPA---TPYLGSIR-----F--G----------LR-DAFDQTK-PPEDFP--GHYD
VMKP------------PVNP--NTTTGSGVYMLGYYSTVDVILQN---ANALT-ENVSE-
IHPWHLHGHDFWVLGYGE-GKFT--KSD-E-KKFNLKNPPYRNTAVIFPYGWTALRFVAD
NPGVWAFHCHIEPHLHLGMGVVFVAK-----------IPKEALSC
[149] KMZ59734.1-40-533
WSPDC-Q-QNMMIGING-QFPGPTIRAKAGDIIVVEVKNTLPTEGVVIHWHGIRQYG-TP
WSDGTASISQCPINPEETYVYRY-TVDKPGTYFYHGHFGMQRSA-GLYGSLIVDVA--DG
E----K-EP--F---N----YDGE----LNLLLSDWYHE-NVFSQMTG---------LSS
SILINGR-G-QY-G-C-SLATQRP-VMFLVEPKKTYRIRIASTTSLASLNMAIGEHKMTV
VEADGNYVKPFRVTDLDIYSGESYSVLI-ATRK-----KR-----S-SNFWINVGVRGR-
----KPA-PPAMAILNYK---------P-SLD-------------------------YK-
LP--K---SRPPV----TP-QWNDFARSKSFTYKLRARRG----TL---K-NHA--LT-V
NRRIELLNTQNKM---------------------------------NGNYLKW-AINNVS
L--VLPP---TPYLGALK-----Y--G----------LK-GTFDADS-PPETFP--KSYN
VMAP------------AQNP--NTTQSSNIYVLEFNRTVDVILQN---ANALA-ENVSE-
VHPWHLHGHDFWVLGYGD-GKFR-KEKD-I-PRFNLKNPPLKNTVVVFPYGWTAIRFIAD
NPGVWAFHCHIEPHLHMGMGVVVLGD-----------VPKEALAC
[150] XP_003576719.1-40-529
KSLDC-F-EKLAVTVNG-ESPGPTIHAARGDTVVVTVRNKLETENTAIHWHGIRQIG-TP
WADGVSGVTQCPILPGETFTYRF-VVDRAGTYLYHAHYGMQRVA-GLNGMIVVTEP--AG
A----V-EP--F---T----YDGE----HTVLLGDWWHK-SVYEQATG---------LSS
SLLINGR-GTAF-N-C-SQLSAAA--LFTFVPGKTYLVRIGSLASLSSLSFEIEGHSMTV
VEADGHYVKPFVVRNLFVYSGETYSVLV-KADQ-----DP-----A-RNYWAASHIVGR-
---DTTT-PIGKAVVSYSS-------GA-NGL-------------------------TT-
PP--P---TAPPA----GP-VWNDTAIRVAQSRAIVAHPA----HV---I-PAP--AR-P
DRTLLLLNKQARV---------------------------------D-GHLKW-AINGVS
L--AFPS---TPFLVSMK-----R--G----------LT-GAYDPRP-PPDTYT-AAGAD
------------------GV--NATVRSAAYRLGLGSVVDVVLQN---AEMLSGGNRSE-
THPWHLHGHDFWVLAHGD-GEFD-PAAD-G-GR--LVRPIMKNTVPLHPHGWTAIRFRAD
NPGVWLFHCHLEAHVYMGMGVVFVGR-----------LPASIMGC
[151] PTQ30223.1-37-528
AAPDC-V-EKQVISING-EFPGPNIRSVAGDTVRVHVINRMPTEAVVIHWHGMLQTG-TP
WEDGAAYVSQCPIDPEDEYTYDF-VTENAGTYFWHGHYGMQRAA-GFYGQLIVDPP--EN
F----T-EP--F---K----YDGE----HSIVLNDWWHA-SMIDQQLG---------LFS
SLLIEGR-G-RY-N-C-SLMESKL-HVMPVEAGKTYRLRIASVASLGSFNFILEGHNFTV
VEADGHYVEPVTMSDIDVYSGESYSVLF-TANA-----DS-----S-RNYWAGFNVRGR-
----DPK-LTGLAVLQYV---------N-TSG----------------------------
EP--S---TPAPV----SP-RWNDYAYSVAKARQYLARKE----FI---V-PLP--QR-P
DRQIFLLNTQNRV---------------------------------N-GRLKW-ALNNVS
F--VPTA---TPALAALK-----Y--N----------IT-HGGHSSATPPDYFQ--EGYD
IMKP------------PPYP--ETVQGSGVYELKGDQVVDIILQN---ACSLT-ANVSE-
VHPWHLHGHDFWILGYGD-GVFN-ASKD-Y-ASLNYYNPPLRNTAPLFPFGWTVLRFVTD
NPGVWPFHCHIESHFHMGMGVIFLPD-----------VPTDTMGC
[152] XP_002300536.2-46-534
KYLDC-F-KKLAIAING-QTPGPHINATRGDTIIVTVLNNLLMENVAIHWHGIRQLG-NG
WNDGTDSVNQCAAMPGGYFTYQF-VVDQAGTYMYHSHYGMQKSS-GLYGLITVNPL--LG
E----E-TP--Y---H----YE-D----REIILSDWYHD-SAYEHAVK---------LSS
SLLINGR-G-RY-Q-C-ELLTETP-DVVKVKPEQTYRFRIASLTSLSALSFQIEGHKMTV
VETDGVHVVPFVTDNLYIYSGETYSVLV-TTDQ-----NH-----S-RNYGISINVIAR-
----KPE-PNGFAILNYE---------P-NPL-------------------------DA-
QH--L---PQPPP----GP-LWNDTDSQRNQSLAIKGLRG----YV---P-APP--KT-A
DKVLHLLNTQNTV---------------------------------N-GYKVW-AVNNVS
H--ALPD---TPYLVALK-----L--N----------IP-DVFDPTP-APEDYD--HSYN
IYEI------------PENT--NATTSTSIYRLPFNKTVDIILQN---AKGMG--GDSE-
THPWHLHGHNFWVLGFGK-GKFN-PST----ASLNLENPIMKNTVPLFPYGWTALRFRTD
NPGIWLFHCHIEAHFYLGMLVLFVTK-----------PPQQNMGC
[153] PTQ26916.1-37-528
AAPDC-V-EKQVISING-EFPGPNIRSVAGDTVRVHVINRMPTEAVVIHWHGMLQTG-TP
WEDGAAYVSQCPIDPEDEYTYDF-VTENAGTYFWHGHYGMQRAA-GFYGQLIVDPP--EN
F----T-EP--F---K----YDGE----HSIVLNDWWHA-SMIDQQLG---------LFS
SLLIEGR-G-RY-N-C-SLMESKL-HVMPVEAGKTYRLRIASVASLGSFNFILEGHNFTV
VEADGHYVEPVTMSDIDVYSGESYSVLF-TANA-----DC-----S-RNYWAGFNVRGR-
----DPK-PTGLAVLQYV---------N-TSG----------------------------
EP--S---TCAPV----SP-RWNDYAYSVAKARQYLARKE----FI---V-PLP--QR-P
DRQIFLLNTQNRV---------------------------------N-GRLKW-ALNNVS
F--VPTA---TPALAALK-----Y--N----------IT-HGGLSSATPPDYFQ--EGYD
IMKP------------PPYP--ETVQGSGVYELKGDQVVDIILQN---ACSLT-AKVSE-
VHPWHLHGHDFWILGYGD-GVFN-ASKD-Y-ASLNYYNPPLRNTAPLFPFGWTVLRFVTD
NPGVWPFHCHIESHFHMGMGVIFLPE-----------VPTDTMGC
[154] XP_024370174.1-36-529
ASPDC-V-EKLVLSVNN-QFPSPTIHAMEGDTLVVRVTNAIPTEGVVFHWHGIHQTT-TP
FFDGAAYVSQCPINPGETFTYRF-TVERAGTYFYHGHFGMQRAG-GLFGSLIVSIS--LH
-----K-EP--F---A----YDGE----HSIILTDWWHK-SIYEQQLG---------LTS
SLLIQGR-G-SY-N-C-TGLPLAP-HVLPVMPGKTYRLRIASVASLSSLNFILEGHTLTV
VQADGRYVKPFQVDNLNVYSGQSYDVLF-TTNK-----EP-----S-RNFWAAVNVRGR-
----KMS-PTGLAILQYL---------P-NPA-------------------------TL-
VP--L---TPTPV----SP-AWNDTAASVAQAKMILAKFG----YE---Q-APP--LK-P
DRTVTILGTQNMV---------------------------------D-GHIKW-ALNNIS
H--VARP---TPVLAALK-----Y--N----------IR-GAFDSEP-PPDFPI--KDYD
VFAP------------PPTNYRNATSGSPVYVFTKDSVVDIIVQN---ANTLT-PNNSE-
IHPWHLHGHDFWILGYGE-GQFD-PEKD-P-AFFNLVDPPVRNTVAVFPYGWVVIRFIAN
NPGAWPFHCHIEPHFHMGMGTVFIPE-----------LPTQTLGC
[155] OAE31495.1-37-528
AAPDC-V-EKQVISING-EFPGPNIRSVAGDTVRVHVINRMPTEAVVIHWHGMLQTG-TP
WEDGAAYVSQCPIDPEDEYTYDF-VTENAGTYFWHGHYGMQRAA-GFYGQLIVDPP--EN
F----T-EP--F---K----YDGE----HSIVLNDWWHA-SMIDQQLG---------LFS
SLLIEGR-G-RY-N-C-SLMESKL-HVMPVEAGKTYRLRIASVASLGSFNFILEGHNFTV
VEADGHYVEPVTMSDIDVYSGESYSVLF-TANA-----DC-----S-RNYWAGFNVRGR-
----DPK-LTGLAVLQYV---------N-TSG----------------------------
EP--S---TPAPV----SP-RWNDYAYSVAKARQYLARKE----FI---V-PLP--QR-P
DRQIFLLNTQNRV---------------------------------N-GRLKW-ALNNVS
F--VPTA---TPALAALK-----Y--N----------IT-HGGHSSATPPDYFQ--EGYD
IMKP------------PPYP--ETVQGSGVYELKGDQVVDIILQN---ACSLT-ANVSE-
VHPWHLHGHDFWILGYGD-GVFN-ASKD-Y-ASLNYYNPPLRNTAPLFPFGWTVLRFVTD
NPGVWPFHCHIESHFHMGMGVIFLPD-----------VPTDTMGC
[156] XP_002985774.1-38-532
WAPDC-V-ETVVIGING-QYPGPTIRATAGDTIRVELENGMSTEGLAIHWHGIRQIG-TP
FYDGVPFASQCPINPGETFTYEF-VVDRPGTYFYHGHYGLQRSA-GLYGSLIVDPV--PS
D----A-VP--F---T----YDGE----LSIVLNDWWHR-SIYSQETG---------LSQ
SLLIEGR-G-RY-N-C-SLIPQAM-HALAVRPGLTYRLRIASVASLSSLNFLLEGHNMTL
VEADGHYVTPVEISNLDIYSGETYSVLV-TANQ-----DP-----S-RSYWAAVNVRGR-
----RPA-PTGLAILSYG---------D-GSS-------------------------SSA
PP--S---TPAPQ----SP-AWDDFAYSVAQARRVVSRPG----FQ---I-PLP--ER-A
NVRLMLLSTQNRI---------------------------------D-GKIKW-AINNVS
Y--VPRA---TPVIAAFQ-----F--N----------LT-TAYDLAASPPRDFS--RGYK
IRNA------------PPNP--SAIQGSGVYTFRHNDVVDVVLQN---SNTLV-PNNSE-
IHPWHLHGHDFWVLGYGS-GIYR-SHRH-G-STLNFVNPPMRNTVAVFPYGWTYLRFRAD
NPGVWAFHCHIESHFHMGMGVMFLPR-----------IPAQALGC
[157] XP_024398130.1-37-527
AAPDC-Y-SKTIIGING-GYPGPTIRATQGDTVKVTFENHVVTEGITMHWHGIRQIG-SP
WADGTAAISQCPILYGESFTYEF-IVDRPGTYFYHGHFGCQRAA-GFYGPLIVDLP--KD
K----H-EP--F---T----YDGE----HMIILNDWWHR-SIVGQEQG---------LES
SLLLEGR-G-RY-N-C-SNVERAP-HVWSVERGKTYRLRLASVASLSSLNFKIEGHSMKV
VEADGHSIEPFWTDNLDLYSGETYSVLV-KADK-----Q------G-DNFHLGLNVRGR-
----NDEVPTGLGILNYK-----------DKP-------------------------VQ-
QP--T---TPAPK----GP-AWNDFEASKRQAKTYKALQN---------N-PDP--TS-V
TRTLVLLTTQNKV---------------------------------E-GRIKW-SINNLT
Y--APLQ---TPLLAGLV-----Y--N----------IS-GAYDTTP-PPDYPA--HGYN
IFAP------------PEPP--HTNVGSGMYQFNTGDVVDVIIQN---AAALN--NVSE-
IHPWHLHGHDFWILGYGE-GQFD-PAES-P-KSYDLKSPPTRNNVATFPFGWTAVRVHLD
NPGAWPFHCHVEWHFHMGMGVVFVRARG---------IPNSVLGC
[158] XP_024399195.1-48-538
AAPDC-Y-AKTVIGING-VYPGPTIRAVQGDILKITFHNYIATEGITMHWHGIRQVG-SA
WADGTAAVAQCPILYGESFTYEF-IVDRPGTYFYHGHFGSQRAA-GFYGALIVDLP--AG
K----H-EP--Y---H----YDGE----HMIIVNDWWHR-PIVTQEQG---------LEA
SLLLEGR-G-RY-N-C-SAVERAP-HVMKVERGKTYRLRLASVASLSSLNFKIEGHKMKV
VEADGHNVQPFWTDNLDLYSGETYSVLV-SANM------P-----G-DNYHLGLNVRGR-
----EDHVPTGLGILNYN-----------NAP-------------------------VR-
QP--S---TPAPK----GP-AWDDFEASKRQARKYKALKH---------N-PDP--TS-V
TRTLILLTTQQKL---------------------------------K-GHIKW-AINNVT
Y--APLP---TPVLAGLV-----Y--N----------IS-GSYDTAP-PPDKMP--ADYN
IYAP------------PPVT--ETNKGSGVYQFKTGDVVDVIIQN---CGNLQ--NISE-
NHPWHLHGHDFWILGYGD-GKYD-PKTS-P-KTFNLKNPPMRNNVPTFPFAWTAIRFKLD
NPGAWPFHCHIEWHVHLGMGVVFVRAKG---------IPNSVLGC
[159] XP_011628525.1-37-531
WSPDCST-ESLLIAING-HFPGPTIRARAGDAIVVELHNKLPTEGVVIHWHGITQFE-SP
WADGTASISQCAINPEETFIYRF-KVDKAGTYFYHGHHGMQRSA-GLYGSLIVEVA--EG
K----Q-EP--F---H----YNAE----LSLLLSDWWHQ-SIYQQMVD---------LHS
SLLIEGK-G-RH-N-C-SLKSEAP-HVLQVEPNKTYRLRIASVTSLASLNFAFGNHKLVL
VEADGSYIQPVTVESLDIYSGETYSLLL-HTNQ-----DP-----S-TNYWASASIISR-
----HPK-PPGLAILNYR---------P-NPS-------------------------SL-
LP--R---SAPPT----PP-KWNDTARAIAFARKIVADPL----RN---T-NPP--AS-A
IHRIVLLNTQNKI---------------------------------N-GYTKW-AINNVS
L--VLPA---TPYLGSIR-----Y--G----------LH-SAFDFHTNPPEDFP--ENYD
IFRP------------PQNP--NATTGNAVYKLKLGSTVDVILQN---ANLLT-EGTSE-
VHPWHLHGHDFWVLGFGD-GRFN-WQRD-A-ARFNLKDPPRKNTVALFPYGWTAIRFVAD
NPGVWAFHCHIEPHLHMGMGVVIVRN-----------VPRDVLGC
[160] XP_024371924.1-41-535
AAPDC-V-QKLVLAVNG-QFPSPTIRAVEGDTVVVQVTNHIPTEGVSFHWHGIHQRG-TP
YYDGAAYVSQCPINPGETFTYRF-KVDKAGTYFYHGHFGLQRSG-GIYGSLIVDLP--AG
K----K-EP--F---S----YDAE----LSIILNDWWHK-SVYEQELG---------LNS
SLLIEGR-G-RY-N-C-SLLPRAP-HVLPVTPGKTYRLRIASVASLSSLNFILEGHKMTV
VQADARNVQPFVVDNLDVYSGQSYDVLF-TANQ-----DA-----S-KNYWASINVRGR-
----KPA-PTGLAILQYL---------P-NPA-------------------------NL-
LP--T---TAAPV----SP-VWNDTATSVALAKKIYANVD----CE---A-SPP--KK-S
HRTVVILGTQNNI---------------------------------E-GRIKW-ALNNIS
Y--VHNP---TPVLAALK-----Y--K----------IR-GVIDAAP-PPNSPV--KNYD
VYSP------------PSAAFRNASYGSPVYIFKKDIVVDVIVQN---ANTLT-PNNSE-
IHPWHLHGHDFWVMGYGD-GLFD-LKKD-V-ASFNLVDPPLRNTVAVFPNGWVAIRFVAD
NPGVWPFHCHVEPHFYMGMGTVFLPS-----------LPKETLGC
[161] XP_002976287.1-38-532
WAPDC-V-ETVVIGING-QYPGPTIRATAGDTIRVELENGMSTEGLAIHWHGIRQIG-TP
FYDGVPFASQCPINPGETFTYEF-VVDRPGTYFYHGHYGLQRSA-GLYGSLIVDPV--PS
D----A-VP--F---T----YDGE----LSIVLNDWWHR-SIYSQETG---------LSQ
SLLIEGR-G-RY-N-C-SLIPQAM-HALAVRPGLTYRLRIASVASLSSLNFLLEGHNMTL
VEADGHYVTPVEISNLDIYSGETYSVLV-TANQ-----DP-----S-RSYWAAVNVRGR-
----RPA-PTGLAILSYG---------D-GSS-------------------------SSA
PP--S---TPSPQ----SP-AWDDFAYSVAQARRVVSRPG----FQ---I-PLP--ER-A
NVRLMLLSTQNRI---------------------------------D-GKIKW-AINNVS
Y--VPRA---TPVIAAFQ-----F--N----------LT-TAYDLAASPPRDFS--RGYK
IRNA------------PPNP--SAIQGSGVYTFRHNDVVDVVLQN---SNTLV-PNNSE-
IHPWHLHGHDFWVLGYGS-GIYR-PHRH-A-STLNFVNPPMRNTVAVFPYGWTYLRFRAD
NPGVWAFHCHIESHFHMGMGVMFLPR-----------IPAQALGC
[162] XP_024373525.1-40-532
SAPDC-V-EKLIIAANG-QYPSPPIFAVEGDTIVIEVTNHIPTEGIVFHWHGIYQKG-TP
YYDGAAYVSQCPINPGETFTYKF-KVDRAGTYFYHGHFGMQRSA-GLYGSLIVTLP--DH
K----K-EP--F---S----YDGE----HRLLLNDWWHK-SIYEQELG---------LNS
SLLIEGR-G-KY-N-C-SLLPWAP-HVIPVTPGETYRLRIASVASLSTLNFILENHKMTV
VMADGHYVKPFDVYNLDIYSGQTYDVLF-TANQ-----DT-----S-KNYWAAINVRGR-
----NPL-PTGLAVIQYL---------P-NPA-------------------------TL-
LP--T---TSAPV----SP-VWNDTATSLNFAKKLLAKPG----YE---P-PPP--KK-C
DRTLVLLGTQNEI---------------------------------N-GNVKW-AVNNIS
Y--VHNA---TPTIAALK-----Y--K----------IK-GVNNPVP-PPDFPA--ESYN
IFAP------------PSPP--SATYGTPVYVFEKDDIVDVIVQN---ANTMT-PNVSE-
IHPWHLHGHDFWVLGYGD-GLYN-ASRD-P-ASFNLVDPPLRNTVAVFPYGWVAFRYVAD
NPGAWPFHCHVESHFHMGMGTVFIPK-----------LPLQTLGC
[163] OAE20361.1-36-527
WAPDC-V-DKLVIAINE-GFPGPTINVTEGDTIKVNVLNKLPTEGIVIHWHGMHQKG-TP
WADGTAFVSQCPIGPGEEFLYEF-VAARVGTYFYHGHHGMQRAA-GFYGALNVHPR--NR
T----V-EP--F---K----YDKE----YTILLNDWWHK-SVHEQEYN---------LLA
SLLIGGR-G-AY-N-C-SKVPQVP-FSITVDPGKTYRLRISSVASLAALNFILEGHVMTV
VEVDGHYVKPVVVDNLDVYSGESFSVLF-TADQ-----DP-----S-RNYWAGVNVRAR-
----LPS-PTGVAVLSYN---------P-NDP-------------------------GM-
LP--T---TPRPV----SP-AWNDFALSMSKAKQYVAHPD----FK---E-PLP--QK-T
DRHLFLLNLQNTW---------------------------------K-NGRRW-SANNIS
F--VPTS---TPILAAYK-----Y--N----------LM-GEAPAS--PPDSYP--TDYN
ISAP------------PPFP--EANEGHAAYEFNLGDVVDVIIQN---ANSLT-ASNSE-
IHPWHLHGHDFWLLGYGN-GKFN-VSTD-Y-ATMDTSQAPRRNTVPVFPWGWTVIRFVAD
NPGLWPFHCHIEPHLHMGMGVIFLPD-----------MPKRTLGC
[164] XP_003560646.1-38-533
WSPDC-E-EKVLIGING-QFPGPTIRAKAGDTIVVELKNALHTEGVVIHWHGIRQIG-TP
WADGTAAISQCAINPEEHFTYRF-VVDKPGTYFYHGHYGMQRAA-GLYGSLIVDVA--DG
E----E-EP--F---K----YDGE----LNLLLSDWYHE-SIYNQMVG---------LSS
SLLINGR-G-QF-N-C-SLAKHAP-VVFPVLPNKTYRLRVASTTSLASLNLAIGNHKLTV
VEADGNYVEPFTVDDMDIYSGDSYSVLL-TTDQ-----NP-----S-SNYWISIGVRGR-
----NPK-APALALLNYR---------PNNRA-------------------------MK-
LP--A---VAPPA----TP-AWNDYAHSKAFTQRILARAG-----T---P-PPP--AT-S
DRRIELLNTQNKM---------------------------------D-GGIKW-SINNAS
M--VLPA---TPYLGSLKL----L--G----------LK-PTLGASARPAESFG--RGYD
VTRP------------PANP--NTTVGDNVYVLAHNATVDVVLQN---ANALA-HNVSE-
VHPWHLHGHDFWVLGYGE-GAYNGDAAD-A-ARLNLRNPPLRNTAVIFPYGWTALRFVAD
NPGVWAFHCHIEPHLHMGMGVIFVGE-----------VPKAAISC
[165] XP_003563730.1-57-557
WAPDC-Q-QRVMIGING-EFPGPTIRARAGDIVSVTVRNKLHTEGLVIHWHGMRQFG-TP
WADGTASISQCAITAGETFTYEF-VADKPGTYFYHGHFGMQRAA-GLYGSLIVDAT--EE
Q----G-EP--Y---RK--DYDGE----LNMLLSDWYHE-NVYAQSAGL-------DLKD
TILINGR-G-QY-E-C-MLGSQAP-VVFAVEPGKTYRLRIASTTTLSALNVQVQGHELVV
VEADGNHVEPFAVKDLDIYSGESYSVLL-KTDK-----NP-----S-S-YWISVGVRGR-
----EPK-LPATALLNYT-----------NSR-------------------------SE-
WP--TGRFASPPE----TP-AWDDLKRSKDFTYKIKARNE----TN---E-PPP--PK-A
YRTIVMLNTQALV---------------------------------G-GHVKW-SVNNVS
L--ALPA---TPYLGAYY-----Y--G----------LQ-SAFDASEQAPEGFP--EEYD
VEKP------------PEQNGYETKLSDRVYEVAHGAVVDVVLQN---ADMRR-DNDSE-
THPWHLHGHDFWVLGYGE-GRYT-GKEE----QLNTADPPLRNTVVVFPHGWTALRFVAN
NTGAWAFHCHIEPHLHMGMGAVFMRDL---------KVPRDAVMC
[166] XP_001690061.1-319-821
GAPSC-F-ARSIVLTSG-YFE-PAIVINQGDTLRINLINNIPSDGISIHYHGLRMSGPAA
WLDGVSYIGLCPVAPGSSYQYEFKVNDPPGTYLWHDHAAGFKGD-GLEGPLIVLPP--RA
A----A-QPDLW---S----YDGD----ETLFLGDWYHA-TTSSMLFR---------LNQ
AVLVNGA-G-FYGD-C-SLYPGTH-TQVTVQPGKTYRLRLVNAALLVYMTVCFEGHNVTL
IAADAVPVAPVSTQCVDVNSGQRIDVLL-KADQ-----PA-----A-N-YWISVVPQYRA
--------PAGYAVLHYA---------A-AGVN-----------------------AST-
FP--A---TTAPQPVSITP--WSDSMNAKVVLAPRRPGQASL---------APP--AA-A
SKLVYVNLSQPLF-------------------N-------------ENGQLRW-ALDNVA
MPRTPPC---QPLLSSLR-----K--D----------PK-GVGTAG--KSRTTP--VYYE
GLSP-VPV--------------YPSVGLHIVELAGGAVVDLIVNNNP-ANSFT-RIAME-
QHPFHLHGHRFWVLGRGTGGNYN-ASAH-A-AGLNTANPSYRDTVTIAAGGWAYLRFVAD
NPGIWPFHCHILPHIFMGQQLYFLA-----------PPPSKTPKC
[167] lcl_MA_33057g0010-43-568
VTRIC-H-TKPIVTVNG-EFPGPTIEAREGDRLVIKVTNHV-KYNVSIHWHGIRQLR-TG
WADGPAYITQCPIQTGQSYTYNFTIIGQRGTLWWHAHILWLRAT--LYGAIVILPQ--PN
V----P-YP--FKP-K----PHKE----ITLVLGEWWNS-DVEAVINQALQTGGAPNISD
AHTINGKPGQLF-K-C-PI-K-DT-FTLPVEQGKNYLLRIVNAALNDELFFEVAKHQLKV
VEVDAVYTKPFDTKAIVIAPGQTTNVLL-HANK-----RS-----G-S-YFVAARPFMDA
P-VTVNN-KTATAILHYV---------G-GTSA----------------------SDIS-
SF--N---PLMPR----LP-LLNDTAFATSFSSRLRSLNSVQ--FP---A-KVP--QT-V
DRNLFFTVGLALE---SC--S--------------TC--N------NGSRASA-SINNIS
F--VMPS---ISLLQAHI-----F--N----------IS-GVFTAD--FPDRPP--TPFN
YTGT-PP----------KNL--ITSKGTRLSHLPFNSTVQLILQD---TSVLT----VE-
NHPIHLHGFNFFIVGRGF-GNYN-PNTD-P-AGFNLLDPPERNTVGVPTGGWTAIRFRAD
NPGVWFMHCHLEVHTTWGLKMAFLVENGAGPDQSVLPPPSDFPKC
[168] lcl_MA_10434084g0010-501-1021
VSRLC-Q-TKPIVTVNG-EFPGPTIYAREGDTVIVNVTNHV-KYNISIHWHGVRQLR-TG
WADGPAYITQCPIQTGQSYAYNFTITGQRGTLWWHAHILWLRAT--IHGAIVILPP--KH
H----L-YP--F-P-K----PHKE----ITLLLGEWWNA-DVEAVINEALKSGGAPNVSD
AHTINGKPGPLF-K-C-PT-K-DT-FVVSVEHGKTYLFRIINVALNDELFFDVADHHLKV
VEVDAVYTKPLRTKSIVIAPGQTTNALL-YANK-----GS-----G-R-YFIATRTFMDA
P-VAVDN-KTATAILQYG---------N-SNSN---------------------------
TD--F---IAMPR----IP-SQNDTSFATNFSNSLRSLNSAR--FP---A-KVP--QT-V
DRHLLFTVGLAMD---SC--P--------------TC--N------NGSRVAA-SINNIS
F--VMPK---ISLLQAHF-----F--N----------IS-GVFTTD--FPDKPP--MPYN
YTGS-PP----------QNP--MTSKGTRLTRIPFNSTVQLVLQG---TSVLT----VE-
NHPVHLHGFNFFIVGRGF-GNYD-PIKD-P-AKFNLLDPPERNTVGVPTGGWTAIRFRAD
NPGVWFMHCHLEVHTTWGLKMAFVVENGDGPNQSILPPPRDLPKC
[169] lcl_MA_118833g0010-79-618
VTRLC-H-TKPLITVNG-KSPGPKIVVREGDRVIIRVHNHV-KDNVSIHWHGVRQLR-SG
WADGPAYITQCPIQTGKTYTYNFTVTGQRGTLWWHAHISWLRAS--VYGAFIIYPK--RG
V----P-YP--F-P-K----PYKE----VPMILGEWWNA-DTEKVVNQSMITGGGPNVSD
CYSINGHPGPLY-N-C-TA-F-DT-FILNVDPGKTYLLRIINAALNDEMFISIANHTMTV
VEVDAVYTKHVTTNTIMIAPGQTTNVLL-TASASD--YKG-----K-K-FFILASPYATG
Q-GTFDN-TTLAGILSYS---------K-HVHFN----------------TSHLNSSSN-
FT--N---AILPK----LP-VFNDTAFATNFTLKLKSLANAQ--YP---A-LVP--QT-V
DRKFYFIVSLGLN---PC--P------K----G-QKC--QGV----NGTKFTA-SINNIS
F--VMPS---VALLQSHY-----T--GK---------MK-GVYKTN--FPDNPL--FPFN
YTGN-PP----------KNV--TTPNGTRVKVLPFNTTVQVVLQD---TSIAG----AE-
SHPLHLHGFNFFIVGQGF-GNYN-ETKD-S-PKFNLIDPVERNTAGVPSGGWVALRFRAD
NPGVWFMHCHLEVHTSWGLKMAWVVKNGKGPSQSLPPPPPDLPHC
[170] lcl_MA_75861g0010-44-572
VTRLC-R-TKSLLMVNG-QFPGPTIAVNEGDSVEVKVRNDG-EYNMTIHWHGIRQIG-TA
WSDGPAYITQCPIQKGQSYTYKFKVDGQVGTLFWHAHISWQRAS--IHGAFTIYPR--KG
V----P-YP--F-P-K----PDAE----AQILFGEWWNG-DVETIEAEASKYGGGPNVSD
AYTINGQPGLLF-P-C-SA-K-DT-FVQHVHHGKKYLLRIVNAALNDPLFFSITNHTMTV
VEIDAVYTKPYRTDYIVLAPGQTTSVIM-AADQ-----PN-----G-K-YIMAARPYVTS
D-VPFDN-GTTTAILQYA---------G-SSRS------------------------SS-
EK--L---QIMPN----LP-DMRDTESATKFAASLRSLNSRQ--YP---S-IVP--KK-I
DTRLFFTVGLNLQ---DC--P------P----G-ETC--KGY----YGGRFSA-SVNNQS
F--ILPQ---TALLQAAY-----N--N----------NS-GVFARD--FPSKPP--LQFN
YTAS-NLS---------INM--NPQFSTRVNCIPYNANVELILQD---TGIMG----FE-
NHPIHIHGYNFFVVGRGF-GNYN-PNTD-P-SLFNLADPPMHNTVGVPKGGWAALRFKAD
NPGVWFMHCHLEVHTSWGLAMAFLVEKEGGLRQSLGPPPHDLPPC
[171] lcl_MA_19643g0010-40-567
VSRLC-E-EQNIITING-QLPGPTLYVHNGDTIVVKVYNNA-KYNATLHWHGVRQLR-TG
WADGPAYVTQCPIPPGGSYTYRFTITEQEGTLWWHAHVSWLRAT--VYGALVILPK--KG
N----P-YP--F-P-K----PSGE----SPIVLGEWWKG-DPIAVVNQAILTGGAPNISD
AFTINGQPGDQY-P-C-ST-P-DT-FHLSVKRGETYLLRIVNAALNTKHFFKIAGHEVTV
VAVDACYTKPFKTDVIVIAPGQTADVLL-TANQ-----PV-----D-K-YYMAARPYSSL
SSGGFDK-TTTTAILDYM---------G-RQI----------------------------
ST--R---PVFPS----LP-FYNDTATVTTFSRGLRSLASPE--HP---V-DVP--HK-I
DETLIFTVGLGLL---TC--P------P----Q-KIC--GGP----NKTRLAA-SVNNVS
F--ALPT---IALLQASY-----F--H----------IK-GVFTTD--FPPTPP--VVFD
YTGP-NIP--------RSLW--APVSGTKVKLLNYNSTVQLVFQG---TSIFA----AE-
SHPMHLHGYSFYVVGQGF-GNYN-PQTD-P-LKFNLIDPPKRNTVGVPLSGWTAIRFRAD
NPGMWFMHCHLEDHLTWGLSMAFLVKNGASYSASVEPPPRDLPRC
[172] lcl_MA_122769g0010-6-532
VTRLC-H-TKDIVTVNR-EYPGPAIHAREGDTLFIKVTNHV-EYNVTIHWHGIRQLR-TG
WNDGPAYITQCPIQPGQSYVYRFTITGQQGTLWWHAHISWLRAT--LHGAIIIYPK--HG
V----P-YT--F-P-H----PEAE----IPIILGEWWNA-DVEQLVAKANTTGTAPDISD
AFTINGLPGALY-N-C-SG-Q-DSIFRLPVSWGKTYLLRIINAALNHELFFSVADHILTV
VAADAVYTKPYKTDILLLAPGQTTDVLL-TADQ-----PQ-----G-R-YFMAAQAYVSA
SGVPFDN-TTATAILEYQ---------D-SSA-------------------------ES-
YA--D---PIMPF----LP-VFNDSQTADDFSASLRSLAN---------A-KVP--QT-V
DRDFFLTVGLALQ---RC--P------P----G-QLC--NGF----QGQRLQA-AINNIS
F--ILPH---TAILQSYY-----Y--G----------NY-ETFTTD--FPDKPI--IEFD
YTGK-GLP--------TSYW--QADTGTKISVIPFNSNVQLVLQN---TNIIG----TE-
NHPIHLHGYNFYIVGQGH-GNYD-PTQD-A-GKFNLEDPPERNTVAVPAGGWAAIRFKAD
NPGIWFMHCHLEVHTSWGLSMAFLVENGIGPLETLEPPPYDLPRC
[173] lcl_MA_14717g0010-43-567
VTRLC-K-QRIIATVNG-QLPGPTIHVSDGDTVNIKAYNRA-GYNATLHWHGVEQIR-TG
WADGPAYITQCPIPPGGHYTYRFTISGQEGTVWWHAHVSWLRAT--VHGAFVIYPK--RG
K----P-YP--F-P-K----PLAE----IPLVIGEWWNN-NPVAVIDEAVLTGGAPNISD
TFTINGQPGDLL-P-C-SS-S-ET-FRFAVKQGETYLLRIVNAALNSGHFFKIAGHEFTV
VAVDACYTKPYKTDVIVISAGQTTDVLI-TANQ-----PV-----G-K-YYMAARPYNNQ
ES--FDN-TTATAILEYI---------G-HQN----------------------------
ST--R---PILPS----LP-AYNDTATVTRFSRALRSLASRE--YP---V-DVP--HT-I
DESLIATVGLGLL---PC--D------R------KEC--DGP----NNMSLSA-SINNVS
F--VEPT---IALLQAYY-----F--S----------IN-GVFTTD--FPSKPG--VRFN
YTGE-DIL--------ESLW--VPERATKVKELKYNSTVQLVFQA---TNIFV----AE-
NHPMHLHGYNFYVVGQGF-GNYN-PETD-P-DNFNLVDPPQRNTVIAPVSGWVAIRFRAD
NPGMWFLHCHLDDHFTWGLNMVFLVQNGDGPLESLEPPPQDLPKC
[174] lcl_MA_185257g0010-43-567
VTRLC-K-QRIIATVNG-QLPGPAIHVHDGDTVNIKAYNRA-GYNATLHWHGVEQIR-TG
WADGPAYITQCPIPPGGRYTYRFTISGQEGTVWWHAHVSWLRAT--VHGAFVIYPK--RG
K----P-YP--F-P-K----PLAE----IPLVIGEWWNN-NPVAVIDEAVLTGGAPNISD
TFTINGQPGDLL-P-C-SS-S-ET-FRFAVKQGETYLLRLVNAALNSGHFFKIAGHEFTV
VAVDACYTKPYKTDVVVISAGQTTDVLI-TANQ-----PV-----G-K-YYMAARPYNNQ
ES--FDN-TTATAILEYI---------G-HQN----------------------------
ST--R---PILPS----LP-AYNDTATVTRFSRALRSLASRE--YP---V-DVP--HT-I
DESLIATVGLGLL---PC--D------R------KQC--DGP----NNMSLSA-SINNVS
F--VEPT---IALLQAYY-----F--S----------IN-GVFTTD--FPSKPG--VRFN
YTGE-DIL--------ESLW--VPDRATKVKELKYNSTVQLVFQA---TNIFV----AE-
NHPMHLHGYNFYIVGQGV-GNYK-PDAD-P-DNFNLVDPPQRNTVIAPVSGWVARRFRAD
NPGMWFLHCHLDDHFTWGLNMVFLVQNGDGPSESLEPPPQDLPKC
[175] lcl_MA_132857g0010-10-537
VTRLC-E-QSTIITVNG-QLPGPTLYVYNGDTVVVTVYNNA-QYNATVHWHGVKQLR-TG
WADGPAYITQCPIQPGGKYTYRFTITGQEGTVWWHAHVSWLRAT--VHGALVIFPK--KG
S----S-YP--F-P-R----PSAE----IPIIIGEWWNK-DPVTIINQAILTGGAPNLSD
AFTINGQPGDLY-P-C-ST-S-ET-FRVLVQSGETYLLRIVNAALNSGHFFKIAGHEFTV
VAVDASYTKPYKTDVIVISAGQTADVLL-TADQ-----PV-----G-I-YYMAAQAYNNQ
QTGDFDN-TTTTAILEYR---------G-QQN----------------------------
ST--S---PILPS----LP-FYNDTETVTKFSRALRSLASPE--YP---V-DVP--LS-I
DESLISTVGLGLL---PC--A------T----G-KTC--EGP----NGTRLSA-SMNNVS
F--TTPK---FALLQANF-----F--A----------IN-DVFTTD--FPSDPP--IKFN
YTGE-DIP--------KSLW--VPDSGTKVKVLRYNTAVQLVFQA---TNIFV----AE-
NHPMHLHGYNFYVVGEGF-GNYN-PETD-P-PNFNLVDPPQRNTVIAPVSGWVAIRFKAD
NPGVWFLHCHLDDHLTWGLNMVFLVRNGDDPSATLEPPPPDLPRC
[176] lcl_MA_10428927g0020-43-570
ISRLC-G-QQTIVAVNG-QLPGPTLYVQNGDTVVVTAINRA-QYNATLHWHGVTQLR-TG
WADGTGYITQCPIQPGGSFTHRFTITGQEGTLWWHAHVSWLRAT--VYGAIVIYPK--RG
S----L-YP--F-P-K----PRAE----IPIMIGEWWNR-DPISVVNQANLTGAAPNISD
AFTINGQPGDLY-P-C-SA-S-ET-FRVSVQPGETYLLRIVNAALNDEHFFKIANHELTV
VAVDACYTKPYTTDVIWIAPGQTADVLL-AANQ-----PV-----G-K-YYMAARAYSTQ
QLGQFDN-TTTTAILEYL---------G-DLF----------------------------
ST--P---PILPM----LP-FYNDTATVTRFSNGLRSLASPE--HP---A-DVP--HT-I
DESIISTVGLGLL---PC--P------P----G-QIC--GGP----NGTRLTA-SMNNIS
F--ALPT---IALLQAAY-----F--G----------IN-GVFTRD--FPPNPP--VIFN
YTGQ-NIR--------RSLW--APTSGTKLKVFEYNSTVQIVFQA---TNIFV----AD-
NHPMHLHGYSFYVVGQGF-GNYD-PLTD-P-LKFNLVDPPKRNTVGVPVNGWAAIRFRAN
NPGVWFVHCHLEDHLSFGLNMAFLVKNGRSYLETLEPPPPDLPMC
[177] lcl_MA_67291g0010-43-570
VTRLC-K-NYTIVTVNG-QLPGPTIHVHNGDTVIVKAYNRA-QYNATLHWHGVKQLR-TG
WADGPAYITQCPIPPGGHYTQRFTITGQEGTLWWHSHISWLRAT--VHGAIVILPQ--RG
S----L-YP--F-P-K----PRAE----IPIIIGEWWNK-DPITVINQAILTGGAPNLSD
AFTINGQPGDLY-P-C-ST-S-ET-FRLPVKRGETYLLRIVNAALNTGHFFKIARHKFTV
VAVDASYTKPYKTDVIVISAGQTADVLV-TADQ-----PV-----G-K-YYMAARPYNNQ
AAGAFDN-TTTTAIIEYI---------G-YQN----------------------------
ST--R---PIFPK----LP-FYNDTPVVTKFSKALRSLASPE--HP---V-EVP--QT-V
HKSFISTVGLGLL---PC--E------S----G-NTC--EGP----NGTRLSA-SMNNIS
F--VDPT---IAILQANY-----F--G----------IN-GVFSTD--FPSKPP--HKFN
YTGD-DIP--------RNLW--FPLPATKVKVLKYNATVQLVFQS---TNIFV----AE-
NHPMHLHGYNFYVIGEGF-GNYN-PKTD-P-LKFNLVDPPERNTVIAPVSGWVAIRFKAD
NPGVWFLHCHLDDHLVWGLNMVFIVKNGHGPLATLEPPPKDLPPC
[178] lcl_MA_811078g0010-10-537
VTRLC-K-QYTIIVVNG-QLPGPTIHVRNGDTVIVKTYNRA-KYNATLHWHGVTQLR-TG
WADGPGYITQCPIQPGGHYTYRFTITKQEGTLWWHAHVSWLLAT--VHGAFVIYPK--RG
S----L-YP--F-P-K----PHGE----IPIIIGEWWNS-DPIAVIDEALLTGGAPNLSN
AYTINGQPGDLY-N-C-SK-P-ET-FRLPVKRGQTYLLRMVNAALNSGHFFKIAGHEFTV
VAVDACYTKPYKTDVIFISTGQTTDVLL-TANQ-----PV-----G-K-YYMAARDYNNQ
GSGAFDN-TTTTAILEYM---------G-HQN----------------------------
ST--R---PIFPM----LP-YYNHTATVTKFSRALRSLASEE--HP---V-DVP--QT-V
HKSFISTVGLGLL---PC--E------T----G-NTC--EGP----NGTRLSA-SINNIS
F--VLPT---IALLQAYY-----F--S----------IN-GVFMTD--FPSKPP--FRFN
YTGQ-DIP--------KKLW--APDLATKVKVLKYNTTVQLVFQG---TNIFV----AE-
NHPMHLHGFSFYVVGEGF-GNYN-PVTD-P-LKFNLVDPPQRNTVISPVSGWVAIRFKAD
NPGVWFLHCHLDDHLAWGLNMVFLVKNGHSPLATLEPPPADLPKC
[179] lcl_MA_28768g0010-45-568
ITKLC-N-TTTIVTVNG-MFPGPTIYAQEDDTVIVKVTNQV-SYNITLHWHGVKQKL-SC
WADGPRFITQCPIQTGQSYTYKFTLTGQRGTLWWHAHVGWLRAT--VNGAIVIYPK--TG
V----P-YP--F-Q-F----PAEE----HVLILGEWWGA-NVANLENAVMASGGGPPLSD
AYLINGHPGPTY-N-C-SA-Q-DV-WTMPVVKGKTYLMRVINAALNIEHFFSVAKHKITV
VAADAEYTKPYTVDNIMIAPGNTFDILL-RAYR-----GP-----S-RDYYIGISPYLSA
N-LTVNT-GKSFAILNYQ---------R-NSSA---------------------------
SS--P---IIKPR----LP-KINDSAAVLNGLSVIKSLNSQS--YP---A-NVP--QK-V
DRNLFFAIELNLE---AC--K------K----G-QTC--KAP----NNTRFQA-SINNVT
F--QVPQ---TSILQAYY-----N--N----------IQ-GVYSPN--FPDNPP--TPFD
YTGN-SL----------KNL--QSDFGTRVSILKYNQSVQLVLQG---TNLTS----AE-
NHPVHLHGHNFFVVGFGT-GKYP----G-P-SNFNLVDPPSRNVIGVPTNGWVAIRFIAD
NPGVWYLHCHLEIHLTWGLSMAFLTLNGNGPNQTLPPPPPDYPKC
[180] lcl_MA_170004g0010-36-561
LTREC-K-QYTRITVNG-QFPGPTIYVHDGDTVVATSVNKG-PYNATVHWHGVKQLR-TG
WADGPEYITQCPIPPGGNFTQRFTISGQEGTIWWHAHSSWLRAT--VHGAIVVYPK--EG
K----S-YP--F-P-K----PYGE----VPIIIGEWWNS-NPIAVIDAAILSGGAPNLSD
YYTINGQPGDRF-P-C----P-KT-FRLQLKSGETYLLRIVNAALNSGHFFKIAGHEFTV
VAVDATYTKPYKTDVIVISAGQTTDVLV-TANK-----PV-----G-K-YYMAARAYNNE
GSSDFDN-TTATAILQYH---------G-QNS----------------------------
TS--T---AVFPT----LP-AYNDTAAVTKFSLALRSLASEE--HP---V-DVP--QT-I
SESLVSTVGLGLS---PC--A------A----G-KTC--SGP----NGTRLAA-SMNNVS
F--VSPT---IALLQAYY-----F--G----------IN-GVYTTD--FPSKPP--VVFN
YTGD-NIS--------KGLW--APQHATKVKVLKYNATVQLVLQT---TNIFV----AE-
NHPMHLHGYNFYVVGQGF-GNYN-PVTD-P-LKFNLVDPPERNTVIAPISGWVAIRFKAN
NPGVWFLHCHLDDHLTWGLNMVFLVENGPGLSATLETPPADLPKC
[181] lcl_MA_10434864g0010-47-575
IQRLC-Q-MHNIVTVNG-QFPGPTLYVNNGDNVVVTIFNNG-PYNATIHWHGIHQLR-TG
WADGPEYITQCPIQPGGSYTYRFTIVDQEGTLWWHAHVLWLRAT--VHGAIVIYPK--KG
S----S-YP--F-P-K----PKHE----ATIVLGEWWNS-NPMDVVKQADLTGAAPDISD
AFTINGQPGDLY-P-C-SS-S-DT-FKLPVTFGETYLLRIVGAALNTELFFKIADHEFVV
VAVDASYTKPYRTDVIMITPGQTVDILL-TANR-----AP-----G-Q-YYMAARAYSSA
L-APFDN-TTTTAILMYD---------S-STP-------------------------TL-
QS--G---PLLPS----LP-LYNDTAAVTEFTTSLRSLASFE--HP---V-EVP--QT-I
DENIITTVGLGLR---PC--P------P----D-QTC--GGL----NGKRLIA-SMNNIS
F--VFPT---ISILQASY-----F--A----------ID-GVFQPD--FPGNPP--IEFD
YTGAEDIP--------ADLW--NPESDTRVRVIRFDSNVQLVFQG---TNIIS----GE-
NHPMHLHGFDFYVVGEGF-GNYD-PLLD-P-LNFNLVDPVKRNTVGVPANGWAAIRFKAN
NPGAWFLHCHLDVHLLWGLTTVFLVTNGPGLL-ALEAPPPDLPVC
[182] lcl_MA_76578g0010-28-556
VKRLC-G-TQNIITVNG-QFPGPTLHVSNGDTLMIKVYNNA-QYNATIHWHGVRQFR-TG
WADGPEFITQCPIRPGGSYTYRFTIIGQEGTLWWHAHSSWLRAT--VYGALIISPS--PG
A----T-YP--F-T-T----PHGE----VPILLGEWWNR-NPIDVVNQATRTGAAPNVSD
AFTINGQPGDLY-Q-C-SS-S-DT-IRVSVKSGETKLLRVINAALNTDLFFTVGSHTMTV
VAVDALYTKPFQTNFLMLGPGQTTDVLV-TADK-----AT-----G-R-YYMAARAYSSG
QGVPFDN-TTTVAILEYE---------G-SSS--------------------------S-
TS--V---PTMPN----LP-VYNDTQTATRFANALRSLASHD--HP---V-FVP--QS-V
NENLFYTIGLGLI---NC--P-----------G-QSC--GGP----NGSRFAA-SINNIS
F--VLPT--TSSILEAQH-----F--G----------MK-GVFSGD--FPDNPP--MQFD
YTAQ-SVS--------RGLW--SPVKGTRVKVLNYNTTVQVILQG---TNIFA----GE-
SHPIHLHGYDFYIVGSGF-GNYN-QKTD-A-QKFNLADPPMRNTVNVPVNGWAAIRFVAD
NPGAWLMHCHLDVHITWGLAMVFVVSNGPGSFLSIESPPVDLPQC
[183] lcl_MA_192464g0010-6-534
VKRLC-G-THNIITVNG-QFPGPTLRVRNGDTLMVKVYNNA-QYNATIHWHGVRQFR-TG
WADGPEFITQCPIRPGGSYTYRFNITDQEGTLWWHAHSSWLRAT--VYGALIISPR--LG
A----T-YP--F-T-R----PHGQ----VPILLGEWWNR-NPIDVVNQATRTGAAPNVSD
AFTINGQPGDVY-Q-C-SS-S-DT-FRVSVKSGETKLLRVINAALNTDLFFSVGSHKMTV
VAVDALYTKPFQTNFLMVGPGQTTDVLV-TADQ-----AT-----A-R-YYMAARAYSSG
QGVPFDN-TTTVAILEYK---------G-SSS--------------------------S-
KS--T---PTMPS----LP-FYNDTQTATKFANSLKSLASND--HP---V-FVP--QR-V
DENLFYTVGLGLI---KC--P-----------G-QSC--GGP----NGSRFAA-SMNNVS
F--VLPS--TSSILQAQH-----F--G----------MK-GVFTGD--FPDNPP--VQFD
YTAQ-NVS--------RGLW--SPVKATRVKVLNYNTTVQVILQG---TNIFA----GE-
SHPIHLHGYDFYIVGSGF-GNYN-PKTD-P-QKFNLIDPPMRNTVNVPVKGWAAIRFVAD
NPGAWLMHCHLDVHITWGLAMVFVVNNGPGSLFSLGSPPIDLPQC
[184] lcl_MA_136989g0010-46-575
VTKLC-K-PLAIVTINE-MYPGPIIYAQEDDRIIVKVTNET-PYNTTIHWHGVRQRL-TC
WSDGPAYITQCPIQAGQTFTYEFTLVQQKGTMLWHAHISWLRAT--VHGPIVIYPK--TG
V----P-YP--F-L-F----PYEE----HVIVLGEYWLM-DTQELERKVVQSGGGPPSAD
AYVINGHPGPLY-N-C-SE-H-DM-YTIIAIPGKTYLLRIINVALNMEHFFTISNHKMTV
VEVDGEYTKPFVTDHLMITPGQTTNVLV-TADQ-----QI-----G-S-YYMGMGPYMSA
RNIHFQT-SPALALLQYQ---------G-SS-----------------------------
NI--L---RQKPV----LP-KFNDNELVQSFMNGLKSLADEE--NP---V-NVP--QT-I
DRDLFFTIGLNVE---RC--KSS---NP----K-DHC--QAP----NGGVFAA-SMNNIT
F--VRPN---LSILQAYY-----Y--G----------LD-GYFTED--FPDTPQ--RLFD
FVNG-APNNV------PKDT--QSLLGTRLNVLEYGSNVQLIVQD---TGTAG----AE-
NHPIHLHGFSFYVVASGI-GNYD-PST----AMLNLVDPPYRNTIGVPVGGWAAIRFTAD
NPGIWFVHCHLEIHTTWGLSMAFLVQNGEGPLETLPPPPSDMPAC
[185] lcl_MA_21316g0010-36-560
LTREC-K-QYTRITVNG-QFPGPTIYVHDGDTVVVTSVNKG-PYNATVHWHGMKQLR-TG
WADGPEYITQCPIPPGGNFTQRFTISGQERTIWWHAHSSWLRAT--VHGAIVVYPK--EG
K----S-YP--F-P-K----PYGE----VPIIIGEWWNS-NPIAVIDAAILSGGAPNLSD
YYTINGQPGDLF-P-C----P-KT-FRLHVKSGKTYLLRIVNAALNSGHFFKIAGHEFTV
VAVDATYTKPYKTDVIVISAGQTTDVLV-TANK-----PV-----G-K-YYMSARAYNNE
GSGDFDR-TTATAILQYH---------G-QN-----------------------------
ST--H---AVFPT----LP-AYNDTAAVTKFSLALRSLASEE--HP---V-DVP--QT-I
SESLISTVGLGLS---PC--A------A----G-KTC--SGP----NSTRLAA-SMNNVS
F--VSPT---IALLQAYY-----F--G----------IN-GVYTTD--FPSKPP--VVFN
YTGD-NIS--------KGLW--APQHATKVKVLKYNATVQLVLQT---TNIFV----AE-
NHPMHLHGYNFYVVGQGF-GNYN-PITD-P-PKFNLVDPPERNTVISPISGWVAIRFKAN
NPGVWFLHCHLDDHLTWGLNMVFLVENGPGLSATLETPPADLPKC
[186] lcl_MA_10434090g0010-18-547
VKKLC-G-THNIITVNG-QFPGPTLHVRNGDKLKVKVHNKA-QYNATIHWHGVRQFR-TG
WSDGPEFITQCPIRPGRSYTYKFTITGQEGTLWWHAHSSWLRAT--VYGALIILPR--LG
T----T-YPFTF-T-R----PHRQ----IPILLGEWWNR-NPIDVVNQATRTGAAPNVSD
AFTINGQPGDLY-K-C-SS-S-DT-FSVSVKAGETNLLRIINAALNTDLFFSLANHTMTV
VAVDALYTKRLQTNFLMLGPGQTTDILV-TANQ-----AT-----G-R-YYMAARAYSSG
QGIPFDN-TTTTAILEYE---------G-SST----------------------------
TS--A---PTMPN----LP-FYNDTKTATSFANGLRSLASHD--HP---V-FVP--QS-V
NENLFYTIGLGLI---KC--P-----------G-QSC--GGP----NGSRFAA-SMNNIS
F--VPPT--TSSILQAHH-----F--G----------MK-GVFSRD--FPDKPS--VRFD
YTAQ-NIS--------RGLW--SPVKGTRVKVLEYNTTVQVILQG---TNIFA----GE-
SHPIHLHGYDFYIVGAGF-GNYN-SQTD-P-QKFNLVDPPMRNTVNVPVNGWAAIRFVAD
NPGAWVMHCHLDVHITWGLAMVFVVNNGPDSLLSLESPPRDLPRC
[187] lcl_MA_57140g0020-47-576
VKRLC-G-THNIITVNG-QFPGPTLRVRNGDKLKVKVYNKA-QYNATIHWHGVRQFR-TG
WSDGPEFITQCPIRPGRSYTYRFTITGQEGTLWWHAHSSWLRAT--VYGALIILPR--LD
T----T-YPFTF-T-R----PHRQ----IPILLGEWWNR-NPIDIVNQATRTGAAPNVSD
AFTINGQPGDLF-K-C-SS-S-DT-FRVPVKAGETNLLRVINAALNTDLFFSIASHTMTV
VAVDASYTKPLQTNSLMLGPGQTTDILV-TTNQ-----AT-----G-R-YYMAARAYSSG
QGVPFDN-TTTTAILEYE---------G-SST----------------------------
TS--A---PTMPN----LP-FYNDTKTVTSFADRLRSMNSRD--HP---V-FVP--QS-V
EENLFYTIGLGLI---NC--P-----------G-QSC--GGP----NGTRLAA-SMNNIS
F--VLPT--TSSILQAQH-----F--G----------MK-GVFSRD--FPDNPS--VRFD
YTAK-NIS--------RGLW--SPVKDTRVKVLKYNTTVQVILQG---TNIFA----GE-
SHPIHLHGYDFYIVGSGF-GNYN-PQTD-P-QKFNLVDPPMRNTVNVPVNGWAAIRFVAD
NPGAWLMHCHLDVHITWGLAMVFLVNNGPDYLQSLESPPRDLPLC
[188] lcl_MA_57140g0010-18-547
VKKLC-G-THNIITVNG-QFPGPTLHVRNGDKLKVKVHNKG-QYNATIHWHGVRQFR-TG
WSDGPEFITQCPIRPGRSYTYKFTVTGHEGTLWWHAHSSWLRAT--VYGALIILPR--LG
T----T-YPFTF-T-R----PHRQ----IPILLGEWWNR-NPIDVVNQATRTGAAPNVSD
AFTINGQPGDLY-K-C-SS-S-DT-FSVSVKAGETNLLRVINAGMNTDLFFSVANHTMTV
VAVDALYTKPLQTNFLMLGPGQTTDILV-TANQ-----AT-----G-R-YYMAARAYSSG
QGVPFDN-TTTTAILEYE---------G-SST----------------------------
KS--A---PTMPN----LP-FYNDTKTATTFANGLRSLASHD--HP---V-FVP--QS-V
NENLFYSIGLGLI---KC--P-----------G-QSC--GGP----NGSRFAA-SMNNIS
F--VLPT--TSSILQAQH-----F--G----------MK-GVFSRD--FPDNPS--VRFD
YTAQ-NIS--------RGLW--SPVKGTRVKVLKYNTTVQVILQG---TNIFA----GE-
SHPIHMHGYDFYIVGEGF-GNYN-SQTD-P-QKFNLVDPPMRNTVNVPVNGWAAIRFVAD
NPGAWLLHCHLDVHVTWGLAMVFVVNNGPDSLLSLESPPRDLPRC
[189] lcl_MA_192698g0010-28-557
VKRLC-G-THNIITVNG-QFPGPTLRVRNGDKLKVKVYNKA-QYNATIHWHGVRQFR-TG
WSDGPAFITQCPIRPGRSYTYRFTITRQEGTLWWHAHSSWLRAT--VYGALIITPR--LG
T----T-YPFTF-T-R----PHRQ----IPILLGEWWNG-NPIDVVNQATRTGAAPNVSD
ALTINGQPGDLY-P-C-SS-S-DT-FRVSVKAGETNLLRVINAALNTDLFFSIANHTMTV
VAVDASYTKPLQTNFLMLGPGQTTDILL-TANQ-----AI-----D-R-YYIAARAYSSG
QGVPFDN-TTTTAILEYE---------G-SST----------------------------
TS--A---PMMPN----LP-FYNDTKAVTNFAAGLRSLASND--HP---V-FVP--RS-V
DENLFYTVNLGLI---NC--P-----------G-NSC--GGP----NGSRFAA-SMNNIS
F--VFPT--TSSILQAQY-----F--G----------VK-GVFSRN--FPDNPP--VQFD
YTAQ-NIS--------RDLW--SPVKDTRVKVLNYNTTVQLILQG---TNIFV----GE-
SHPIHLHGYDFYIVGAGF-GNYN-SQTD-P-QKFNLIDPPLRNTVNVPVNGWAALRFVAD
NPGAWLMHCHLDVHITWGLATVFVVDNGPDSLLSLESPPRDLPLC
[190] lcl_MA_10427033g0010-28-555
VKKLC-G-THNIITVNG-QFPGPTLNVSNGDTLIVKVYNKA-QYNATIHWHGVRQFR-TA
WADGPEFITQCPIRPGGSYTYRFTITGQEGTLWWHAHSSWLRAS--VYGALIISPT--MG
T----T-YP--F-T-K----PDRQ----IPIALGEWWNR-NPIDVVNQATRTGAAPNVSD
AFTINGQPGDLY-P-C-SS-S-DI-FRVSVKAGETNLLRIMNSAMNTDLFFSVANHTMTV
VAVDALYTKPLKTNVLMLGPGQTTDVLL-VADQ-----GI-----G-R-YYMAARAYSSG
QGVPFDN-TTTTAILEYE---------G-SST----------------------------
TS--A---PTMPS----LP-FYNDTKTVTTFADGLRSLGSHD--HP---V-FVP--QS-V
DENLFYTVGLGLI---NC--T-----------G-QSC--GGP----NGSRFAA-SMNNVS
F--VLPS--SFSILQAQL-----L--G----------KK-GVFTAD--FPDNPS--TQFD
YTAQ-NIS--------RGLW--SPVKDTRVKVLKYNTTVQLILQG---TNIFA----GE-
SHPIHLHGHDFYIVGAGF-GNYN-SRTD-P-QKFNLVDPPMRNTVNVPVNGWAAIRFVAD
NPGAWLMHCHLDVHITWGLAMVFVVNNGPDSLLSLESPPSDLPLC
[191] lcl_MA_63042g0010-54-557
ISRLC-Q-QHSIIAVNG-QLPGPTLYVHNGDTVVVTVINRA-QYNATIHWHGVRQLR-TG
WADGTGYVTQCPIQPGGSFIHRFTITGQEGTLFWHAHVSWLRAT--MYGAIVIYPK--RG
S----L-YP--F-P-K----TRVE----IPIMIGKWWNK-DPILVVNQANLT--------
----------------------ET-FRVSVQRGETYLLRIVNAGLNVEHFFKIANHELTV
VAVDASYTKPYKTDVIVITPGQSADVLV-TANQ-----PV-----G-K-YYMAARAYSTQ
QPGFFDN-TTTTAILEYL---------G-HLS----------------------------
ST--P---PILPV----LP-FYNDTATVARFSRGLRSLASPE--HP---A-DVP--HA-I
DESIISTVGLGLL---PC--P------P----G-QIC--GGP----NGTRLTATSMNNIS
F--ALPT---IALLQAAY-----F--G----------IN-GVFTTD--FPPNPP--VIFD
YTGQ-NIP--------RSLW--APTSGTKLKVLEYDSTVQMVFQG---TNIFV----AD-
NHPMHLHGYNFYVVGEGF-GNYN-PLTD-P-LKFNLVDPPSRNTIGVPVNGWTAIRFRAD
NPGVWFMHCHFDDHQSFGLNMAFLVKNGHGYLATLEAPPPDLPRC
[192] lcl_MA_213397g0020-50-523
VKRLC-K-EQNIVTVNG-QFPGPTIYIHEGDTLRVEVENQS-KYNITIHWHGIRQLR-SC
WADGPAYVTQCPIALGTSYVYKFTTQGQEGTLWWHAHISWLRAT--VYGALVIYPR--IG
R----P-YP--F-P-K----PSAE----VPILLGEWWNA-NVEDVINEAIRSGGAANESD
AFTVNSQPGDLF-S-C-SK-E-DT-FRVSVESGKTYLLRIVNAALNHPLFFAVAKHKMTV
VAVDASYTKPYKTITVLISPGQTTDVLL-QAEK-----SS-----G-K-YYMAARVYNSA
PGIPFDN-STTTAILNYK---------A-NDDG--------------------TSSSNS-
NS--L---PIMPR----LP-AFNDTPTAFKFSTKLRSLKA-----------SVP--QT-V
DEEMLITIGLGLH---SC--P-----------N-NSC--AGP----SGERL---------
------------------------------------------------------------
-------------------------LGTRVKVLKFNSTVQVVLQG---TGLLT----IE-
SHPIHIHGFDFHVIGQGF-GNYN-PEKD-P-LDFNLVDPQMRNTIAVPTGGWAAIPLQFL
QAGIWLMHCHLDSHSIVGLTMAFLVEDGPGKSNTLPPPPLDLPKC
[193] lcl_MA_208475g0010-239-706
VKRLC-G-TRNIITVNG-QFPGPTIYARNGDTVIVKVYNNA-QYNATIHWHGVRQFR-TG
WSDGPEFITQCPICPGGSYTYKFTLTDQEGTLWWHGHSSWLRAT--VYGALIISPR--LG
T----T-YP--Y-Y-K----PHGQ----LPILLGEWWNR-NPIDVVNQATRTGAAPNVSD
AFTINGRPGDLY-Q-C-SS-S-DT-LRVSVKNGETKLLRVINAALNTDLFFSVGCHTMTV
VAVDALYTKPFQTNVLMLGPGQTTDVLV-TADK-----AT-----G-R-YYMAARAYSSG
QGVPFDN-TTTVAILEYE---------G-R------------------------------
------------------------------------------------------------
----------------------------------QSC--GGP----NGSRFAA-SMNNIS
F--VLPT--TSSILQAQH-----F--G----------VK-GVFSGD--FPDNPP--VQFD
YTAQ-NVN--------RDLW--SPVKGTKVKVLNYNTTVQVILQG---TNIFA----GE-
SHPIHLHGYDFYIVGTGF-GNYN-PQND-P-QKFNLVDPPMRNTVNVPVNGWAAIRFVAD
NPGAWLLHCHLDAHITWGLAMVFLVNNGPNSLLSLESPPVDLPQC
[194] lcl_MA_19018g0010-44-537
WSPDC-V-ERMVIAING-QFPGPTVRARVGETIVVEVENLMPTEGVVIHWHGIHQIG-TP
WADGTAYITQCAINPGETYVYKF-LAEKPGTYFYHGHHGMQRTA-GLYGSLIVESG--ED
E----A-EP--F---E----YDGE----LSIIISDWWHK-SVYEQMTG---------LSS
SLLIQGR-G-RY-N-C----PQTP-HVLSVEAGKTYRLRIASVASLSSLNFLIQGHLMTI
VEADGNYVEPIQVQKLDIYSGETYSVLL-TADQ-----DP-----S-RNYWAALNVRGR-
----PPK-PTGLAILNYL---------P-NPS-------------------------TS-
VP--P---SVPLP----SP-SWNDFAYSKDFSRNIVARRGQHSYQD---N-SVP--LK-T
DRSIFLLNTQNLV---------------------------------E-GYIKW-AINNVS
Q--ALPS---TPYLASLK-----Y--R----------LN----DESRPAPENYQGIKEYD
ITKP------------PPNP--NATIGTVMYNFVLNSTVDLILQN---ANTLI-PGNSE-
IHPWHMHGHSFWILGYGD-GLFD-ADKD-P-LSYNLRNPPLRNTVTLFPFGWTAIRLKAD
NPGVWAFHCHLEAHLQMGMGIVFVGS-----------LPRSAMGC
[195] Azfi_s0008.g011368-51-587
FTRLC-H-TKRIATVND-QFPGPSIFVHEGDRVLINVTNELPDKNITIHWHGVRQLR-SA
WFDGPAYVTQCPIQPGQSYLYNFTITGQRGTLFWHAHISWMRST--VHGAFIIRPK--PH
H----Y-YP--F-P-T----PIAE----IPVVLGEWWSV-STEGVIKEALLSGGGPNVSD
AYTINGKPGPLY-K-C-SK-K-DT-FKILVEQNQTYMLRIVNAALNDELFVSVANHTLTV
VEVDATYTKPFSTDTILVTPGQTTNVLL-TTNQ-----PK-----G-I-YALAVRAYNSA
GPVPFDN-TTSIAIVEYA---------K-HPK----------------------------
ST--K---LKLPT----LP-SYNDTSLANKFSASLKSLNSKE--FP---A-RVP--KT-I
DRNLLFTVGLARK---PC--P------R----G-HVC--QGP----SGGMFGA-SMNNIS
F--SLPT---KSLLQSFF-----M--NSRSTMLNANENK-GMFPTN--FPDMPT--IAFN
FTGT-QP----------KNL--TPKRGTRLSWLAYNSTVQLILQG---TSILG----TE-
SHPIHLHGFNFFVVGQGS-GNFN-NKKD-P-ALFNLVDPQERNTINVPKGGWVALRFQAD
NPGVWFMHCHLEVHASWGLETAFLVPNGVGSNASLQPPPLDFPTC
[196] Azfi_s0402.g068306-51-587
FTRLC-H-TKRIATVND-QFPGPSIFVHEGDRVLINVTNELPNKNITIHWHGVRQLR-SA
WFDGPAYITQCPIQPGQSYLYNFTITGQRGTLFWHAHISWMRST--VHGAFIIRPK--SH
H----N-YP--F-S-N----PIAE----IPIVLGEWWSA-STEAVIKEALLSGGGPNVSD
AYTINGKPGSLY-K-C-SK-K-DT-FKFRVEQNQTYMLRIVNAALNDELFVSVANHTLTV
VEVDATYTKPFSTDTILVTPGQTTNVLL-TTNQ-----PK-----G-I-YALAVRAYNSA
GPVPFDN-TTSIAIVEYA---------K-HPK----------------------------
PA--K---LKLPS----LP-SYNDTTLANKFSASLKSLNSKE--FP---A-RVP--KT-I
DRNLLFTVGLARK---PC--P------R----G-HVC--QGP----SGGMFGA-SMNNIS
F--SLPT---KSLLQSFF-----M--NSRSTMLDANENK-GMFPTN--FPDMPT--IAFN
FTGT-QP----------KNL--TPKRGTRLSWLAHNSSVQLILQG---TSILG----TE-
SHPIHLHGFNFFVVGQGS-GNYN-NKKD-P-TLFNLVDPQERNTINVPKGGWVALRFRAD
NPGVWFMHCHLEVHASWGLETAFLVPNGVGSNDSLQPPPLDFPTC
[197] Azfi_s0002.g001352-39-564
VTRLC-H-TKTIVAVNG-MFPGPTLTVKEGDHVSVNVTNLV-SDNITIHWHGVRQVL-SA
WADGPAYITQCPLQTGTSFVQRFKIVDQRGTLFWHSHISWLRAT--VYGAIVIRPR--HK
S----R-YP--F-P-K----PAHE----YTFVLGEWWNA-DVEEVLKEALAIGRGYNISN
ALTINGHPGALY-D-C-SQ-H-LT-QVFDVKQGKTYLLRVINAALNFQLYFSVANHNITV
VEADAEYTQSFETDVIVLAPGQTTNVLI-KANQ-----PK-----G-N-YYIAASVFSPA
NVVPFPT-IPTTAILSYT---------S-SLAS-----------------------NIT-
FS--Q---LTLPT----FP-AYDDSIFAHNFSQSLKGQYYSQGYYY---Y-TVP--MK-L
DYDLFYTVSYSLQ---PC--A--------------TCL--------QGFGLSA-SLNNQT
F--LSPN---ISILQAFY-----N--H----------IS-GVYDAG--FPDTPT--DPFN
YTGD-SDAT-------------YSELRTRVKVLEFGQSVQIVFQG---TASLQ----LE-
SHPIHLHGQNFYIVGSGF-GNYN-ASSD-P-ASFNLHNPPSRNTVSVPSGGWAAVRFSTT
NPGVWFMHCHIDLHTAWGMSMAFIVKNGRNSDQILPPPPPDMPPC
[198] Azfi_s1432.g103020-39-564
VTRLC-H-TKTIVAVNG-MFPGPTLTVKEGDHVSVNVTNLV-SDNITIHWHGVRQVL-SA
WADGPAYITQCPLQTGTSFVQRFKIVDQRGTLFWHSHISWLRAT--VYGAIVIRPR--HK
S----R-YP--F-P-K----PAHE----YTFVLGEWWNA-DVEEVLKEALAIGRGYNISN
ALTINGHPGALY-D-C-SQ-H-LT-QVFDVKQGKTYLLRVINAALNFQLYFSVANHNITV
VEADAEYTQSFETDVIVLAPGQTTNVLI-KANQ-----PK-----G-N-YYIAASVFSPA
NVVPFPT-IPTTAILSYT---------S-SLAS-----------------------NIT-
FS--Q---LTLPT----FP-AYDDSIFAHNFSQSLKGQYYSQGYYY---Y-TVP--MK-L
DYDLFYTVSYSLQ---PC--A--------------TCL--------QGFGLSA-SLNNQT
F--LSPN---ISILQAFY-----N--H----------IS-GVYDAG--FPDTPT--DPFN
YTGD-SDVT-------------YSELQTRVKVLEFGQSVQIVFQG---TASLQ----LE-
SHPIHLHGQNFYIVGSGF-GNYN-ASSD-P-ASFNLHNPPSRNTVSVPSGGWAAVRFSTT
NPGVWFMHCHIDLHTAWGMSMAFIVKNGRNSDQILPPPPPDMPPC
[199] Azfi_s0374.g067219-54-587
VTRLC-H-TKSMITVNG-QYPGPTVYVQEGDNIIVNVTNLV-PNNVTIHWHGVRQIR-SA
WADGPVYITQCPIQTGQSYVHRFTVTGQRGTLLWHAHISWLRAT--VHGAFIIRPS--SG
A----S-YP--F-T-T----PLND----FPIVLGEWWNS-DIEEVIKEALETGAGYNISD
ALTINGQPGDLY-S-C-SQ-G-AT-PMFNVTRGNTYLLRVINAAVNFQLYFGVAGHNLTV
VEADAEYTKPFSTGYIVLAPGQTTSVLL-VANQ-----TA-----G-Q-YYVAASVFSPA
PTVPFPA-IPTTAILNYV---------G-STTT---------------------NPNTS-
TI--I---GSLPT----FP-EYNNVTEVQAFANRLRSQSFSRGYYY---M-DVP--QT-V
DVSLFFTVGYSLQ---PC--E------P----G-NTC--QGP----FGDRIVA-SINNVT
F--EEPT---VSVLQAYY-----N--Q----------IN-NSYTAD--FPDNPP--NTFN
YTDT-YTG----------GF--LSMMGTRVKVLDYNSSVQIVFQD---TSLLF----FE-
SHPIHLHGQNFYIVGSGF-GTYN-PSTD-P-ANFNLVDPPSRNTVAMPAGGWAAVRFRAN
NPGAWFMHCHIDLHTSWGMSMAFIVKNGNGPNQSLPAPPSDLPPC
[200] Azfi_s0037.g025913-49-591
VTRLC-N-TKSLISVNG-QFPGPTQYVREGDKVVVNVTNFV-ASNATIHWHGVRQLL-SA
WADGPAYITQCPIQPRQSYVYRFQIVGQRGTLFWHAHYSWLRAT--VYGAFIILPK--NI
S----T-YP--F-P-K----PNEL----PPLLLGEWWNA-DVESVIAQALVTGGAYNISN
ALTINGQPGDLY-N-C-SS-N-GT-IVYNVNKGKSYMLRVINAAINFQMYFAVQNHTLTV
VEIDAEYTTPFTTDVILLAPGQTTSILL-KLST-----QTILDDGA-Q-FYIAASVYSPP
NAVPFPT-VPTTAILQYG---------C-ASCVI----------------------GSR-
SG--S---LALPT----FP-AANDTNFQANFTNSLRGIGFSRGFYY---Y-DVP--ME-V
DVSVLHTVGYNLQ---PC--PLNA--NP----N-VNC--QAP----NATIFRS-SISNIT
F--VVPS--NFNILQAYY-----Q--H----------VS-ANYTTN--FPDVPE--FQYN
YTAV-DPI----------NK--SGRPGTRVRVIPFNATVQVVYQN---TATLF----FE-
SHPIHLHGQSFYVVGYGN-GTFN-PMVD-T-ASFNLVNPPSRNTISLLPGGWAAIRFRAI
NPGAWFVHCHFDIHQTWGMDMAFITQNGVGPSETLPPPPNDFPRC
[201] Azfi_s0241.g059763-12-537
VTRLC-R-TKSAVTVNG-LYPGPTVHLTEGDRVSIKVTNLV-SNNITIHWHGVKQIL-SA
WADGPAYVTQCPIQTGTTFTYKFRVVEQRGTLFWHAHISWLRST--LHGAFIIHPK--KP
N----F-SP--YVP-P----NAEE----KIIILGDWWNI-DTEEVINRAIAAGGRYNASD
AYTINGQPGPLY-N-C-SL-E-DT-PVFHVQKGRTYLLRIINAALNAQYYFAITNHTLTV
VEHDAEYLQPFETDVLLISSGQTFNVLV-TANK-----KP-----G-S-YVVAASIYQPQ
PRL-TTS-TPATAVLYYK---------H-SGAV---------------------NTSVN-
TS--A---MPLPT----FP-AYTNSTFENEFGERLRSLPGAY---------VVP--KT-I
DEDLLFTVGYALQ---NC--T--------------DCV-QLT----TGSRMGA-AVSNYG
F--VHPS--SSSILQALY-----N--N----------VS-GVYETD--FPGVPE--VQYN
YTSN-FTN--------------FAKMATKVKVLEYGANVQLVLQD---TGTLF----FE-
SHPMHLHGQNFFIVGYGV-GTYN-NLTD-P-TKFNLVDPPSVNTVAVPFGGWVAIRFQAN
NPGAWFLHCHIEIHISLGMGMTFITKNGNQPGQILGPPPADLPRC
[202] Azfi_s0129.g048922-44-571
ITRIC-H-TKQVVSING-QFPGPTMFVREGDNVVVNVTNLV-PHNMTIHWHGVRQLL-SA
WADGPAYITQCPIQTGKSYVHRFRMVEQRGTLLYHAHISWLRAT--VHGAFVILPK--SK
G----L-VP--Y-K-P----PKAQ----FPVVLGEWWNA-EVEDVIAEALKIGGAYNISD
ALTINGQPGVLY-N-C-SL-D-GT-SVFEVEKGQTYLLKLINAAVNFHLYVGVAGHNLTI
VNADAEYTEPLTREIVVLAPGQTSDVLL-TANQ-----AV-----G-Q-YLLAASVFSPA
NPVPYPT-IPTTAIIRYK---------G-ASTD-----------------------LSL-
TP--S---LSLPS----FP-LFNDSIFVANFTQSLRGLPIDNS------S-RVP--QT-Y
DENLFFTVGYAIN---SC--P--------------NCTFRPF----PGLRLSA-SINNVT
F--VDPL---LSLQQAYY-----Y--N----------VN-GTYQGD--FPSNPL--FEYN
YTGA-GPT----------NR--KSELATKVKLLKFNSKVQLILQN---TAVLF----FE-
NHPIHLHGQNFYIVGSGF-GTFN-ETKD-T-PNFNLINPPFRNTIGVPAGGWAALRFTAD
NPGVWFMHCHFDFHSSMGMSMVFITENGKGRKQTLPPPPSDLPQC
[203] Azfi_s0008.g011489-67-595
VTRFC-NDTKQILSVNG-QFPGPTIYVRQGDKVNVKVSNHV-NENVTIHWHGVRQML-TN
WADGPAYITQCPLKPNDHYTHSFMVYRDQGTLFWHAHIGWQRAT--VYGAFIILPM--QG
K----P-YP--F-PIQ----PKAD----FPLVLGEWWKM-DVNDVEKFGLASGIGYNISD
ALTINGQPGLLY-N-C-SQ-Q-DV--TLKVKKGETYLLRIVNAAMNFQMYFHIANHKLTV
VETDCMLKKPYTTNVVLLAPGQTADVLV-TTDQ-----EA-----D-T-YMMAASVFSPP
DPVPYPE-IPTTGLFVYD---------D-TPE-------------------------TT-
FS--E---LKLPI----FP-KYNDTSFAHEYIMNLRSLNTKD--HP---A-EVP--KT-I
DKNFFFTVGYSVS---EC--P------V----G-ETC--IGP----QGGKVST-SVNNVT
F--TTPN---MAILQAYY-----EKTH----------VN-SAYQED--FPSMPE--FQYN
YTAN-TPE--------GWNF--HSIHGTKVVVLDLNTNVELVLQN---TKNLF----FE-
SHPFHLHGYNFYVVGVGM-GTYN-PEKD-P-SSFNLVDPPAMNTVGIPSGGWVALRFYTD
NPGVWLMHCHFEMHTSWGMMMVWIVKDG----ENLPPPPKDYPKC
[204] Azfi_s0149.g053264-19-547
VTRLC-H-TKSAVTVNG-QFPGPSVYLTEGDTVIVKVTNLV-SENITIHWHGVQQIL-SA
WADGPSYITQCPIQTGASYTYKFKVVEQRGTLFWHAHISWLRST--LHGAFIIRPK--NR
V---SE-SP--YIP-H----NARE--V-SPIILGEWWNS-NTEDVITQAIATGGRYNSSD
AYTINSQPGPLY-N-C-SL-E-GT-HVVEVQKGRTYLLRIINAAINTHLFFGVANHTLTV
VERDAVYVQPFETNAILLSPGETINVLL-KAKRY----YA-----G-S-FAIAANVYQPQ
SRV--GS-VPATAILYYR---------H-SGPI---------------------NTAIN-
TS--L---VPLPG----FP-TSTNATFENEFVASLKSLPGQH---------AIP--QT-V
DEDLFFTVGYALQ---NC--S--------------DCPRSFS----PGIRMGT-ALNNYG
F--VHPV--ANSILQAYL-----G--N----------VS-NVYDPN--FPNVPE--VQYN
YTSS-RTN--------------FATMATKVKVLDYGANVQIVLQD---TGSLF----FE-
SHPMHLHGQNFFIVGHNT-GTYD-PLTD-P-ASFNLIDPPSVNTVSVPFGGWTAIRFQAL
NPGAWFFHCHIEIHVSLGMSMAFITKNGNQPGQILGPPPLDLPVC
[205] Azfi_s0241.g059773-13-503
VTRLC-H-TKSLVSING-QFPGPTVYVREGDTVVVKVTNLV-TYNVTIHWHGVRQLL-SA
WADGPAYITQCPIQPGNSYVHKFRIVDQRGTLFYHAHISWLRAT--VHGAFIILPK--MN
V----P-YP--F-T-S----PIQE----IPLLI---------------------------
----------------------DT-PVFDVTAGKTYLMRIINAAMNFQMFVGVAKHKLTV
VELDAEYAQPYETDTVVLAPGQTTNVLL-TADQ-----DI-----N-Q-YFIAVSVFSPA
NEVPFPR-LQATAVLRYS---------G-ATT-------------------------SL-
SS--S---LAMPS----LP-KNDDISYVSEFTKSLRGQPFSRGFYY---Y-QVP--QT-V
DEDLFFTISYATQ---PC--S--------------TCTFQNS----AGFRISA-SINNVT
F--KDPA---VSLLQAYYNNNNNN--N----------VN-GVYDTD--FPSDPL--FVYN
YTGP-APA----------NR--QSVYATKVKVLEFGSNVQIVFQD---TSTTL----FE-
SHPIHLHGQNFYIVGTGT-GTYD-PNTD-P-STFNLQDPPSRNTVSVPYAGWAVVRFRTT
NPGVWFMHCHFDIHSVWGMSMAFIVKNGQGASQTLPPPPADLPPC
[206] Azfi_s0143.g051475-53-560
WAPDC-V-EKLIISING-QYPGPTIRARVGDLVVVELQNIMPTETVLLHWHGILQRG-TP
WYDGTGGVSQCAINPGETFIYKF-VVDKAGTYFYHGHLGLQRSA-GFYGSLIVDVA--KG
E----K-EP--F---Q----YDGE----LSIILNDWWHK-SAIEQGVG---------LSS
SLLIEGR-G-SY-D-C-ALVEQAP-FVLRVQPGKTYRLRIASVASLATLNFQIEGHNMTV
VEADGNYVEAVTLGNLNVYSGETYSVLL-KAYD-----VP--PKGQ-KNFWAVSRVRGR-
----LPK-PPGLAVLTYAAPDEQDTSKK-PAA-------------------------AV-
LP--S---TSPPL----SPAAWDDTAFSVAQSRLFVARQG----VG--IP-RPP--SG-S
DQLLILLNAQSRV---------------------------------H-GLLKW-AINNIS
W--EATG---TPVLAAMK-----Y--G----------LL-EGGEEE--PTRTYGAVGSYD
IRRP------------PTNP--NGRMGSGVYTFTFNSTVDVVLQN---ANTLT-PNNSE-
VHPWHLHGHEFWVLGYGE-GVFD-PARH-T-ATFNTKNPPLRNTVPVFPYGWTALRFVAD
NPGVWPFHCHLESHVHMGMGVIFLGK-----------PPKTILGC
[207] sp_Q84J37_LAC15_ARATH-12-542
YTKLC-S-TKAILTVNS-QFPGPIIKVHKGDTIYVNVQNRA-SENITMHWHGVEQPR-NP
WSDGPEYITQCPIRPGSDFLYKVIFSIEDTTVWWHAHSSWTRAT--VHGLIFVYPR--PP
Q----I-LP--F-P-K----ADHE----VPIILGEWWKR-DVREVVEEFVRTGGAPNVSD
ALTINGHPGFLY-P-C-SK-S-DT-FHLTVEKGKTYRIRMVNAAMNLPLFFAIANHSLTV
VSADGHYIKPIKATYITISPGETLDMLL-HADQ-----DP-----E-RTYYMAARAYQSG
N-IDFNN-STTIGILSYT---------S-SCKA-----------------------KTS-
SF--S---GYYPT----LP-FYNDTSAAFGFFTKIKCLFS---------G-QVP--VQ-I
SRRIITTVSINLR---MC--P------Q------NSC--EGP----NGSRLAA-SMNNIS
F--VTPS--HVDILKAYY-----Y--H----------IK-GVYGTR--FPEFPP--LIFN
FTAE-NQP--------LFLE--TPRLATEVKVIEFGQVVELVIQG---TSLVG----GGL
DHPMHLHGFSFYVVGVGF-GNYNISEED-PSSRYNLYDPPYKNTMTVPRNGWIAIRFVAD
NPGVWFMHCHLDRHQTWGMNVVFIVKNGREPNQQILPPPDDLPPC
[208] sp_O80434_LAC4_ARATH-14-534
VTRLC-S-SKPTVTVNG-RYPGPTIYAREDDTLLIKVVNHV-KYNVSIHWHGVRQVR-TG
WADGPAYITQCPIQPGQVYTYNYTLTGQRGTLWWHAHILWLRAT--VYGALVILPK--RG
V----P-YP--F-P-K----PDNE----KVIVLGEWWKS-DTENIINEALKSGLAPNVSD
SHMINGHPGPVR-N-C-PS-Q--G-YKLSVENGKTYLLRLVNAALNEELFFKVAGHIFTV
VEVDAVYVKPFKTDTVLIAPGQTTNVLL-TASK-----SA-----G-K-YLVTASPFMDA
P-IAVDN-VTATATVHYS---------G-TLS----------------------------
SS--P---TILTL----PP-PQNATSIANNFTNSLRSLNSKK--YP---A-LVP--TT-I
DHHLFFTVGLGLN---AC--P--------------TC--KAG----NGSRVVA-SINNVT
F--IMPK---TALLPAHY-----F--N----------TS-GVFTTD--FPKNPP--HVFN
YSGG-SV----------TNM--ATETGTRLYKLPYNATVQLVLQD---TGVIA----PE-
NHPVHLHGFNFFEVGRGL-GNFN-STKD-P-KNFNLVDPVERNTIGVPSGGWVVIRFRAD
NPGVWFMHCHLEVHTTWGLKMAFLVENGKGPNQSILPPPKDLPKC
[209] sp_Q9LFD2_LAC8_ARATH-14-539
VKPLC-K-EQIIPAANG-SLPGPTINVREGDTLVVNVINNS-TYNVTIHWHGVFQLK-SV
WMDGANMITQCPIQPGYNFTYQFDITGQEGTLLWHAHVVNLRAT--LHGALVIRPR--SG
R----P-YP--F-P-K----PYKE----VPIVFQQWWDT-DVRLLQLR------PAPVSD
AYLINGLAGDSY-P-C-SE-N-RM-FNLKVVQGKTYLLRIVNAALNTHLFFKIANHNVTV
VAVDAVYSTPYLTDVMILTPGQTVDALL-TADQ-----AI-----G-K-YYMATLPYISA
IG-TPDI-KPTRGLIVYQ---------G-ATS----------------------------
SS--S---PAEPL----MP-VPNDMSTAHRFTSNITSLVGGP--HW---T-PVP--RH-V
DEKMFITMGLGLD---PC--P------A----G-TKC--IGP----LGQRYAG-SLNNRT
F--MIPE--RISMQEAYF-----Y--N----------IS-GIYTDD--FPNQPP--LKFD
YTKF-EQR-T--NND-MKMM--FPERKTSVKKIRFNSTVEIVLQN---TAIIS----PE-
SHPMHLHGFNFYVLGYGF-GNYD-PIRD-A-RKLNLFNPQMHNTVGVPPGGWVVLRFIAN
NPGVWLFHCHMDAHLPYGIMSAFIVQNGPTPETSLPSPPSNLPQC
[210] sp_O81081_LAC2_ARATH-15-547
ITRLC-K-TKTIVTVNG-KFPGPRVTAREGDNLQIKVVNHV-SNNISIHWHGIRQLR-SG
WADGPSYVTQCPIRMGQSYVYNFTVTGQRGTLWWHAHIQWMRAT--VYGPLIILPK--LH
Q----P-YP--F-P-K----PYKQ----VPILFGEWFNA-DPQAVVQQALQTGAGPNASD
AHTFNGLPGPLY-N-C-ST-K-DT-YKLMVKPGKTYLLRLINAALNDELFFTIANHTLTV
VEADACYVKPFQTNIVLLGPGQTTNVLL-KTKPIY---PN-----A-T-FYMLARPYFTG
Q-GTIDN-TTVAGILQYQ---------H-HTK------------------------SSK-
NL--S---IIKPS----LP-PINSTSYAANFTKMFRSLASST--FP---A-NVP--KV-V
DKQYFFAIGLGTN---PC--P------K----N-QTC--QGP---TNTTKFAA-SINNVS
F--ILPN--KTSLLQSYF-----V--GK---------SK-NVFMTD--FPTAPI--IPFN
YTGT-PP----------NNT--MVSRGTKVVVLKYKTTVELVLQG---TSILG----IE-
AHPIHLHGFNFYVVGQGF-GNFN-PARD-P-KHYNLVDPVERNTINIPSGGWVAIRFLAD
NPGVWLMHCHIEIHLSWGLTMAWVVLDGDLPNQKLLPPPSDFPKC
[211] sp_Q9FJD5_LAC17_ARATH-14-555
VTRLC-H-TKSLVSVNG-QFPGPKLIAREGDQVLIKVVNQV-PNNISLHWHGIRQLR-SG
WADGPAYITQCPIQTGQSYVYNYTIVGQRGTLWYHAHISWLRST--VYGPLIILPK--RG
V----P-YP--F-A-K----PHKE----VPMIFGEWFNA-DTEAIIRQATQTGGGPNVSD
AYTINGLPGPLY-N-C-SA-K-DT-FRLRVKPGKTYLLRLINAALNDELFFSIANHTVTV
VEADAIYVKPFETETILIAPGQTTNVLL-KTKSSY---PS-----A-S-FFMTARPYVTG
Q-GTFDN-STVAGILEYE---------P-PKQTK----------------GAHSRTSIK-
NL--Q---LFKPI----LP-ALNDTNFATKFSNKLRSLNSKN--FP---A-NVP--LN-V
DRKFFFTVGLGTN---PCNHK------N----N-QTC--QGP---TNTTMFAA-SISNIS
F--TMPT---KALLQSHY-----S--GQ---------SH-GVYSPK--FPWSPI--VPFN
YTGT-PP----------NNT--MVSNGTNLMVLPYNTSVELVMQD---TSILG----AE-
SHPLHLHGFNFFVVGQGF-GNFD-PNKD-P-RNFNLVDPIERNTVGVPSGGWAAIRFLAD
NPGVWFMHCHLEVHTSWGLRMAWLVLDGDKPDQKLLPPPADLPKC
[212] sp_Q9ZPY2_LAC6_ARATH-14-540
LTRLC-Q-TNEIVTVNK-KFPGPAISAQEDDRIVIKVINMT-PYNTTIHWHGIKQKR-SC
WYDGPSYITQCPIQSGQSFTYNFKVAQQKGTFLWHAHFSWLRAT--VYGPLIVYPK--AS
V----P-YP--F-K-K----PFNE----HTILLGEYWLK-NVVELEQHVLESGGPPPPAD
AFTINGQPGPNY-N-C-SS-K-DV-YEIQIVPRKIYLLRLINAGINMETFFTIANHRLTI
VEVDGEYTKPYTTERVMLVPGQTMNILV-TADQ-----TV-----G-R-YSMAMGPYESA
KNVKFQN-TSAIANFQYI---------G-ALP----------------------------
NN--V---TVPAK----LP-IFNDNIAVKTVMDGLRSLNA---------V-DVP--RN-I
DAHLFITIGLNVN---KC--NSE---NP----N-NKC--QGP----RKGRLAA-SMNNIS
F--IEPK---VSILEAYY-----K--Q----------LE-GYFTLD--FPTTPE--KAYD
FVNG-APNDI------ANDT--QAANGTRAIVFEYGSRIQIIFQN---TGTLT----TE-
NHPIHLHGHSFYVIGYGT-GNYD-QQT----AKFNLEDPPYLNTIGVPVGGWAAIRFVAN
NPGLWLLHCHFDIHQTWGMSTMFIVKNGKKVQESLPHPPADLPKC
[213] sp_Q9SIY8_LAC5_ARATH-15-555
VKRLC-E-THNSITVNG-MFPGPMLVVNNGDTLVVKVINRA-RYNITIHWHGVRQMR-TG
WADGPEFVTQCPIRPGSSYTYRFTIQGQEGTLWWHAHSSWLRAT--VYGSLLVFPP--AG
S----S-YP--F-T-K----PHRN----VPLLLGEWWDA-NPVDVLRESIRTGGAPNNSD
AYTINGQPGDLY-K-C-SS-Q-DT-TVVPINVGETILLRVINSALNQPLFFTVANHKLTV
VGADASYLKPFTTNVIVLGPGQTTDVLI-TGDQ-----PP-----N-R-YYMAARAYQSA
QNAPFGN-TTTTAILQYK---------S-APCC------GVGG--------GSGTKKGN-
SF--K---PIMPI----LP-AYNDTNTVTRFSQSFRSLRR---------A-EVP--TE-I
DENLFVTIGLGLN---NC--P------KNF-RS-RRC--QGP----NGTRFTA-SMNNVS
F--ALPS--NYSLLQAHH-----H--G----------IP-GVFTTD--FPAKPP--VKFD
YTGN-NIS--------RSLY--QPDRGTKLYKLKYGSRVQIVLQD---TGIVT----PE-
NHPIHLHGYDFYIIAEGF-GNFN-PKKD-T-AKFNLEDPPLRNTVGVPVNGWAVIRFIAD
NPGVWIMHCHLDAHISWGLAMAFLVENGNGVLQTIEQPPHDLPVC
[214] sp_Q1PDH6_LAC16_ARATH-13-539
TTKLC-S-SKPIVTVNG-QFPGPTIVAREGDTILIKVVNHV-KYNVSIHWHGIRQLR-TG
WADGPAYITQCPIQPGQNYLHNFTLTGQRGTLWWHAHILWLRAT--VHGAIVILPK--LG
V----P-YP--F-P-K----PYKE----KTIVLSEWWKS-DVEELINEASRIGTAPSASD
AHTINGHSGSIS-N-C-PS-Q-SS-YGLPVRAGKTYMLRIINAALNEELFFKIAGHVLTV
VEVDAVYTKPYKTDTVFIAPGQTTNVLL-TANA-----NA-----GSN-YMVAATTFTDA
H-IPYDN-VTATATLHYI---------G-HTST-----------------------VST-
SK--K---TVLAS----LP-PQNATWVATKFTRSLRSLNSLE--YP---A-RVP--TT-V
EHSLFFTVGLGAN---PC--Q--------------SC--N------NGVRLVA-GINNVT
F--TMPK---TALLQAHF-----F--N----------IS-GVFTDD--FPAKPS--NPYD
YTAP-VKL--------GVNA--ATMKGTKLYRLPYNATVQIVLQN---TAMIL----SD-
NHPFHLHGFNFFEVGRGL-GNFN-PEKD-P-KAFNLVDPVERNTVGVPAGGWTAIRFIAD
NPGVWFMHCHLELHTTWGLKMAFVVDNGHGPDQSLLPPPADLPKC
[215] sp_Q8VZA1_LAC11_ARATH-14-534
ISRIC-N-AKPIVTVNG-MFPGPTVYAREGDRVIINVTNHV-QYNMSIHWHGLKQYR-NG
WADGPAYITQCPIQTGQSYLYDFNVTGQRGTLWWHAHILWLRAT--VYGAIVILPA--PG
K----P-YP--F-P-Q----PYQE----SNIILGEWWNK-DVETAVNQANQLGAPPPMSD
AHTINGKPGPLF-P-C-SE-K-HT-FVIEAEAGKTYLLRIINAALNDELFFGIAGHNMTV
VEIDAVYTKPFTTKAILLGPGQTTNVLV-KTDR-----SP-----N-R-YFMAASPFMDA
P-VSVDN-KTVTAILQYK---------G-VPN----------------------------
TV--L---PILPK----LP-LPNDTSFALDYNGKLKSLNTPN--FP---A-LVP--LK-V
DRRLFYTIGLGIN---AC--P--------------TC--V------NGTNLAA-SINNIT
F--IMPK---TALLKAHY-----S--N----------IS-GVFRTD--FPDRPP--KAFN
YTGV-PLT---------ANL--GTSTGTRLSRVKFNTTIELVLQD---TNLLT----VE-
SHPFHLHGYNFFVVGTGV-GNFD-PKKD-P-AKFNLVDPPERNTVGVPTGGWAAIRFRAD
NPGVWFMHCHLEVHTMWGLKMAFVVENGETPELSVLPPPKDYPSC
[216] sp_Q6ID18_LAC10_ARATH-14-536
VTRIC-S-TKQIVTVNG-KFPGPTIYANEDDTILVNVVNNV-KYNVSIHWHGIRQLR-TG
WADGPAYITQCPIKPGHSYVYNFTVTGQRGTLWWHAHVLWLRAT--VHGAIVILPK--LG
L----P-YP--F-P-K----PHRE----EVIILGEWWKS-DTETVVNEALKSGLAPNVSD
AHVINGHPGFVP-N-C-PS-Q-GN-FKLAVESGKTYMLRLINAALNEELFFKIAGHRFTV
VEVDAVYVKPFNTDTILIAPGQTTTALV-SAAR-----PS-----G-Q-YLIAAAPFQDS
AVVAVDN-RTATATVHYS---------G-TLS----------------------------
AT--P---TKTTS----PP-PQNATSVANTFVNSLRSLNSKT--YP---A-NVP--IT-V
DHDLLFTVGLGIN---RC--H--------------SC--KAG----NFSRVVA-AINNIT
F--KMPK---TALLQAHY-----F--N----------LT-GIYTTD--FPAKPR--RVFD
FTGK-PP----------SNL--ATMKATKLYKLPYNSTVQVVLQD---TGNVA----PE-
NHPIHLHGFNFFVVGLGT-GNYN-SKKD-S-NKFNLVDPVERNTVGVPSGGWAAIRFRAD
NPGVWFMHCHLEVHTTWGLKMAFLVENGKGPNQSIRPPPSDLPKC
[217] sp_Q9LMS3_LAC1_ARATH-15-555
VTRLC-H-TKQLLTVNG-QYPGPTVAVHEGDIVEIKVTNRI-AHNTTIHWHGLRQYR-TG
WADGPAYITQCPIRSKQSYTYRFKVEDQRGTLLWHAHHSWQRAS--VYGAFIIYPR--Q-
-----P-YP--F-S-G--SHIQSE----IPIILGEWWND-DVDNVEKAMMKTGAGAKVSD
AYTLNGLPGPLY-P-C-ST-K-DT-FTATVDAGKTYILRIINAALNNELFVAVANHTLTV
VEVDAVYTKPVHTKAIMIAPGQTTTLLL-RADQ-----LS--G--G-E-FLIAATPYVTS
V-FPFNN-STTVGFIRYT---------G-KTKPENSV--------------NTRRRRRL-
TA--M---STVVA----LP-NMLDTKFATKFSDSIKSLGSAK--YP---C-KVP--TK-I
DKRVITTISLNLQ---DC--P------L----N-QTC--DGY----AGKRFFA-SMNNIS
F--VRPP---ISILESYY-----K--K----------QS-GVFSLD--FPEKPP--NRFD
FTGV-DPV--------SENM--NTEFGTKLFEVEFGSRLEIVFQG---TSFLN----IE-
NHPLHVHGHNFFVVGRGF-GNFD-PEKD-P-KRYNLVDPPERNTFAVPTGGWAAIRINAD
NPGVWFIHCHLEQHTSWGLAMGFIVKDGPLPSQTLLPPPHDLPQC
[218] sp_Q56YT0_LAC3_ARATH-14-545
VKRLC-R-THQSITVNG-QYPGPTLVVRNGDSLAITVINRA-RYNISIHWHGIRQLR-NP
WADGPEYITQCPIRPGQTYTYRFKIEDQEGTLWWHAHSRWLRAT--VYGALIIYPR--LG
S----P-YP--F-S-M----PKRD----IPILLGEWWDR-NPMDVLKQAQFTGAAANVSD
AYTINGQPGDLY-R-C-SR-A-GT-IRFPIFPGETVQLRVINAGMNQELFFSVANHQFTV
VETDSAYTKPFTTNVIMIGPGQTTNVLL-TANQ-----RP-----G-R-YYMAARAYNSA
N-APFDN-TTTTAILQYV---------N-APTR--------------------RGRGRG-
QI--A---PVFPV----LP-GFNDTATATAFTNRLRYWKR---------A-PVP--QQ-V
DENLFFTVGLGLI---NC--A------NP--NS-PRC--QGP----NGTRFAA-SMNNMS
F--VLPR--SNSVMQAYY-----Q--G----------TP-GIFTTD--FPPVPP--VQFD
YTG--NVS--------RGLW--QPIKGTKAYKLKYKSNVQIVLQD---TSIVT----PE-
NHPMHLHGYQFYVVGSGF-GNFN-PRTD-P-ARFNLFDPPERNTIGTPPGGWVAIRFVAD
NPGAWFMHCHIDSHLGWGLAMVFLVENGRGQLQSVQAPPLDLPRC
[219] sp_Q9SR40_LAC7_ARATH-14-543
VSRLC-K-RQVITVVNG-SLPGPTIRVKEGDSLVIHVLNHS-PHNITIHWHGIFHKL-TV
WADGPSMITQCPIQPGQRYAYRFNITGQEGTLWWHAHASFLRAT--VYGALVIRPK--SG
H----S-YP--F-P-K----PHKE----VPILFGEWWNT-DVVALEEAAIATGVPPNNSD
AYTINGRPGNLY-P-C-SK-D-RM-FSLNVVKGKRYLLRIINAAMNIQLFFKIANHRLTV
VAADAVYTAPYVTDVIVIAPGQTIDALL-FADQ-----SVD----T-S-YYMAAHPYASA
P-APFPN-TTTRGVIHYG---------G-ASKT------------------------GR-
SK--P---VLMPK----LP-SFFDTLTAYRFYSNLTALVNGP--HW---V-PVP--RY-V
DEEMLVTIGLGLE---AC--A------D----N-TTC-----------PKFSA-SMSNHS
F--VLPK--KLSILEAVF-----H--D----------VK-GIFTAD--FPDQPP--VKFD
YTNP-NVTQT--N---PGLL--FTQKSTSAKILKFNTTVEVVLQN---HALIA----AE-
SHPMHLHGFNFHVLAQGF-GNYD-PSRD-R-SKLNLVDPQSRNTLAVPVGGWAVIRFTAN
NPGAWIFHCHIDVHLPFGLGMIFVVKNGPTKSTTLPPPPPDLPKC
[220] sp_Q9LFD1_LAC9_ARATH-14-541
VTPLC-K-EQMIPIVNG-SLPGPTINVREGDTLVVHVINKS-TYNVTIHWHGVFQLK-SV
WMDGANMITQCPIQPSNNFTYQFDITGQEGTLLWHAHVVNLRAT--IHGALIIRPR--SG
R----P-YP--F-P-K----PYKE----VPLIFQQWWDT-DVRLLELR------PAPVSD
AYLINGLAGDSY-P-C-SK-N-RM-FNLKVVQGKTYLLRIINAALNTHLFFKIANHNVTV
VAVDAVYTTPYLTDVMILTPGQTIDAIL-TADQ-----PI-----G-T-YYMAIIPYFSA
IGASPDT-KPTRGLIVYE---------G-ATS----------------------------
SS--S---PTKPW----MP-PANDIPTAHRFSSNITSLVGGP--HW---T-PVP--RH-V
DEKMFITMGLGLD---PC--P------S----N-AKC--VGP----LDQRLAG-SLNNRT
F--MIPE--RISMQEAYF-----Y--N----------IT-GVYTDD--FPDQPP--LKFD
FTKF-EQHPT--NSD-MEMM--FPERKTSVKTIRFNSTVEIVLQN---TGILT----PE-
SHPMHLHGFNFYVLGYGF-GNYD-PIRD-A-RKLNLFNPQMHNTVGVPPGGWVVLRFIAN
NPGIWLFHCHMDAHLPLGIMMAFIVQNGPTRETSLPSPPSNLPQC
[221] sp_Q9FLB5_LAC12_ARATH-19-546
VKRLC-K-TRNAITVNG-MFPGPTLEVNNGDTLEVKVHNRA-RYNITIHWHGVRQIR-TG
WADGPEFVTQCPIRPGKSYTYRFTIQGQEGTLWWHAHSSWLRAT--VYGALIIHPT--PG
S----S-FP--F-P-K----PDRQ----TALMLGEWWNA-NPVDVINQATRTGAAPNISD
AYTINGQPGDLY-N-C-ST-K-ET-VVVPINSGETSLLRVINAALNQPLFFTVANHKLTV
VGADASYLKPFTTKVLMLGPGQTTDVLL-TADQ-----PP-----K-R-YYIAARAYQSA
QNAPFDN-TTTTAILQYK---------K----------------------------TTT-
TS--K---PIMPV----LP-AFNDTNTVTSFSRKFKSLRN---------V-VVP--KT-I
DDNLFFTIGLGLD---NC--P------KKF-PK-SRC--QGL----NGTRFTA-SMNNVS
F--VLPS--NFSLLQAHS-----N--G----------IP-GVFTTD--FPSKPP--VKFD
YTGN-NIS--------RALF--QPVKGTKLYKLKYGSRVQVVLQD---TNIVT----SE-
NHPIHLHGYDFYIVGEGF-GNFN-PKKD-T-SKFNLVDPPLRNTVAVPVNGWAVIRFVAD
NPGVWLMHCHLDVHIKWGLAMAFLVDNGVGELETLEAPPHDLPIC
[222] sp_Q9LYQ2_LAC13_ARATH-14-547
VKRLC-R-VHNSITVNG-QFPGPTLEVRNGDSLVITAINKA-RYNISLHWHGIRQMR-NP
WADGPEYITQCPIQPGGSYTYRFTMEDQEGTLWWHAHSRWLRAT--VYGALIIRPP--LS
S----PHYP--F-P-V---IPKRE----ITLLLGEWWDR-NPMDVLNLAQFTGAAPNISD
AFTINGQPGDLY-R-C-SS-Q-ET-LRFLVGSGEIVLLRVINSALNQELFFGVANHKLTV
VAADASYTKPFSTNVIMLGPGQTTDVLL-TADQ-----PP-----A-H-YYMAAHAYNSA
N-AAFDN-TTTTAILKYK---------D-ASCV--------------------TLQAKS-
QA--R---AIPAQ----LP-GFNDTATAAAFTAQMKSPSK---------V-KVP--LE-I
DENLFFTVGLGLF---NC--P------TP--NT-QRC--QGP----NGTRFTA-SINNVS
F--VFPK--QNSIMQAYY-----Q--G----------TP-GVFTTD--FPPTPP--VTFD
YTG--NVS--------RGLW--QPTRGTKAYKLKFNSQVQIILQD---TSIVT----TE-
NHPMHLHGYEFYVVGTGV-GNFN-PNTD-T-SSFNLIDPPRRNTIGTPPGGWVAIRFVAN
NPGAWLMHCHIDSHIFWGLAMVFLVENGEGHLQSVQSPPLDLPQC
[223] sp_Q9FY79_LAC14_ARATH-15-537
YTRLC-N-TNKILTVNG-EFPGPTLKAYRGDKLIVNVINNA-NYNITLHWHGARQIR-NP
WSDGPEYVTQCPIRPGESYVYRIDLKVEEGTIWWHAHSQWARAT--VHGAFIVYPK--RG
S----S-YP--F-P-K----PHRE----IPLILGEWWKKENIMHIPGKANKTGGEPAISD
SYTINGQPGYLY-P-C-SK-P-ET-FKITVVRGRRYLLRIINAVMDEELFFAIANHTLTV
VAKDGFYLKHFKSDYLMITPGQSMDVLL-HANQ-----RP-----N-H-YFVAARAYSSA
FGAGFDK-TTTTAILQYK---------G-DTLN---------------------------
RI--K---PILPY----LP-PYNRTEASTRFTNQFRS----Q--RP---V-NVP--VK-I
NTRLLYAISVNLM---NC--S------D----D-RPC--TGP----FGKRFSS-SINNIS
F--VNPS---VDILRAYY-----R--H----------IG-GVFQED--FPRNPP--TKFN
YTGE-NLP-------------FPTRFGTKVVVLDYNSSVELILQG---TTVWA----SN-
IHPIHLHGYNFYVVGSGF-GNFD-RRKD-P-LRYNLVDPPEETTVGVPRNGWTAVRFVAN
NPGVWLLHCHIERHATWGMNTVFIVKDGPTKSSRMVKPPPDLPSC
[224] tr_Q2PAJ1_Q2PAJ1_MAIZE-49-584
VTRLC-H-EKTILAVNG-QFPGPTIYARKDDVVIVNVYNQG-YKNITLHWHGVDQPR-NP
WSDGPEYITQCPIQPGANFTYKIIFTEEEGTLWWHAHSEFDRAT--VHGAIVIHPK--RG
T----V-YP--Y-P-K----PHKE----MPIILGEWWNA-DVEQILLESQRTGGDVNISD
ANTINGQPGDFA-P-C-SK-E-DT-FKMSVEHGKTYLLRVINAGLTNEMFFAVAGHRLTV
VGTDGRYLRPFTVDYILISPGQTMNMLL-EANCATDGSAN-----S-R-YYMAARPFFTN
TAVNVDD-KNTTAIVEYT---------D-APPS------------------------AS-
AG--P---PDSPD----LP-AMDDIAAATAYTAQLRSLVTKE--HP---I-DVP--ME-V
DEHMLVTISVNTI---PC--E------P----N-KTC--AGP----GNNRLAA-SLNNVS
F--MNPT---IDILDAYY-----D--S----------IS-GVYEPD--FPNKPP--FFFN
FTAP-NPP--------QDLW--FTKRGTKVKVVEYGTILEVVFQD---TAILG----AE-
SHPMHLHGFSFYVVGRGF-GNFD-KDKD-P-ATYNLVDPPYQNTVSVPTGGWAAMRFRAA
NPGVWFMHCHFDRHTVWGMDTVFIVKNGKGPDAQMMPRPPNMPKC
[225] QED40958.1-45-583
VTRLC-G-TKSIVTVNG-QYPGPTLLAREGDHVEVNVVNRS-PYNISIHWHGVRQLL-SG
WADGPSYITQCPIQPGQSYVYRYQVVGQRGTLWWHAHISWLRAT--VYGPIVILPP--AG
V----P-YP--F-P-A----PDEE----VPVMFGEWWRN-DTEAVIAQALQTGGGPNVSD
AYTINGLTGPLY-N-C-SA-Q-DT-FKLKVKPGKTYMLRLINAALNDELFFSIANHTLTV
VDVDALYVKPFTVDTLVIAPGQTSNVLL-ATKPTY---PG-----A-S-YSMEARPYTNT
Q-GTFDN-TTVAGILEYE---------D-PSS-------------------SPPSQNNN-
SL--P---VFAPS----LP-QINDTSFVANYTAKLRSLASAE--YP---A-AVP--QD-I
DRRFFFTVGLGTH---PC--A------AA--NG-TSC--QGP----NGSRFAA-SINNVS
F--VLPA---TALLQAHF-----A--GR---------SN-GVYATD--FPAFPL--TPFN
YTGTPPP----------NNT--NVMNGTKVAVLPFGASVELVLQD---TSILG----AE-
SHPLHLHGFNFFVVGQGF-GNFD-PAND-P-AKFNLVDPVERNTVGVPAGGWVAIRFRAD
NPGVWFMHCHLEVHMSWGLKMAWLVLDGSLPNQKLPPPPLDLPQC
;
END;
BEGIN NOTES;
  TEXT TAXON=1 TEXT=laccase-4 [Populus trichocarpa]
;
  TEXT TAXON=2 TEXT=laccase-4 [Populus trichocarpa]
;
  TEXT TAXON=3 TEXT=laccase-4-like [Populus trichocarpa]
;
  TEXT TAXON=4 TEXT=laccase-4 [Populus trichocarpa]
;
  TEXT TAXON=5 TEXT=laccase-4 [Populus trichocarpa]
;
  TEXT TAXON=6 TEXT=laccase-4 [Populus trichocarpa]
;
  TEXT TAXON=7 TEXT=laccase-4 [Populus trichocarpa]
;
  TEXT TAXON=8 TEXT=laccase-22 [Brachypodium distachyon]
;
  TEXT TAXON=9 TEXT=laccase-4 [Populus trichocarpa]
;
  TEXT TAXON=10 TEXT=laccase-4 [Populus trichocarpa]
;
  TEXT TAXON=11 TEXT=laccase [Zostera marina]
;
  TEXT TAXON=12 TEXT=laccase-4 [Amborella trichopoda]
;
  TEXT TAXON=13 TEXT=laccase [Populus trichocarpa]
;
  TEXT TAXON=14 TEXT=laccase [Populus trichocarpa]
;
  TEXT TAXON=15 TEXT=laccase-11 [Populus trichocarpa]
;
  TEXT TAXON=16 TEXT=laccase-11 [Populus trichocarpa]
;
  TEXT TAXON=17 TEXT=laccase-11 [Populus trichocarpa]
;
  TEXT TAXON=18 TEXT=laccase-11 [Amborella trichopoda]
;
  TEXT TAXON=19 TEXT=laccase-17 [Populus trichocarpa]
;
  TEXT TAXON=20 TEXT=laccase-17 [Populus trichocarpa]
;
  TEXT TAXON=21 TEXT=laccase-17 [Populus trichocarpa]
;
  TEXT TAXON=22 TEXT=laccase-13 [Brachypodium distachyon]
;
  TEXT TAXON=23 TEXT=laccase-4 [Brachypodium distachyon]
;
  TEXT TAXON=24 TEXT=laccase-13 [Brachypodium distachyon]
;
  TEXT TAXON=25 TEXT=laccase-17 [Amborella trichopoda]
;
  TEXT TAXON=26 TEXT=laccase-4 [Brachypodium distachyon]
;
  TEXT TAXON=27 TEXT=laccase-17 [Populus trichocarpa]
;
  TEXT TAXON=28 TEXT=laccase-4 [Amborella trichopoda]
;
  TEXT TAXON=29 TEXT=laccase-17-like [Amborella trichopoda]
;
  TEXT TAXON=30 TEXT=laccase-17 [Populus trichocarpa]
;
  TEXT TAXON=31 TEXT=laccase-17 [Amborella trichopoda]
;
  TEXT TAXON=32 TEXT=laccase-17 [Amborella trichopoda]
;
  TEXT TAXON=33 TEXT=laccase-4 [Amborella trichopoda]
;
  TEXT TAXON=34 TEXT=laccase-17 [Populus trichocarpa]
;
  TEXT TAXON=35 TEXT=laccase-17 [Populus trichocarpa]
;
  TEXT TAXON=36 TEXT=hypothetical protein AMTR_s00012p00061860 [Amborella trichopoda]
;
  TEXT TAXON=37 TEXT=laccase-10 [Brachypodium distachyon]
;
  TEXT TAXON=38 TEXT=laccase-2 [Populus trichocarpa]
;
  TEXT TAXON=39 TEXT=laccase [Populus trichocarpa]
;
  TEXT TAXON=40 TEXT=hypothetical protein SELMODRAFT_95740 [Selaginella moellendorffii]
;
  TEXT TAXON=41 TEXT=laccase-13 [Selaginella moellendorffii]
;
  TEXT TAXON=42 TEXT=laccase-2 [Populus trichocarpa]
;
  TEXT TAXON=43 TEXT=laccase-2 [Populus trichocarpa]
;
  TEXT TAXON=44 TEXT=laccase-2 [Populus trichocarpa]
;
  TEXT TAXON=45 TEXT=laccase-2 [Populus trichocarpa]
;
  TEXT TAXON=46 TEXT=putative laccase-11 [Brachypodium distachyon]
;
  TEXT TAXON=47 TEXT=hypothetical protein BRADI_1g24910v3 [Brachypodium distachyon]
;
  TEXT TAXON=48 TEXT=laccase [Picea abies]
;
  TEXT TAXON=49 TEXT=putative laccase-5 [Brachypodium distachyon]
;
  TEXT TAXON=50 TEXT=laccase [Picea abies]
;
  TEXT TAXON=51 TEXT=laccase-4 [Selaginella moellendorffii]
;
  TEXT TAXON=52 TEXT=laccase-12 [Populus trichocarpa]
;
  TEXT TAXON=53 TEXT=laccase-12 [Amborella trichopoda]
;
  TEXT TAXON=54 TEXT=unknown [Populus trichocarpa]
;
  TEXT TAXON=55 TEXT=laccase-10 [Selaginella moellendorffii]
;
  TEXT TAXON=56 TEXT=laccase-12 [Populus trichocarpa]
;
  TEXT TAXON=57 TEXT=laccase-4 [Selaginella moellendorffii]
;
  TEXT TAXON=58 TEXT=hypothetical protein SELMODRAFT_114788 [Selaginella moellendorffii]
;
  TEXT TAXON=59 TEXT=laccase-10 [Selaginella moellendorffii]
;
  TEXT TAXON=60 TEXT=hypothetical protein SELMODRAFT_80214 [Selaginella moellendorffii]
;
  TEXT TAXON=61 TEXT=laccase [Picea abies]
;
  TEXT TAXON=62 TEXT=laccase [Picea abies]
;
  TEXT TAXON=63 TEXT=laccase [Picea abies]
;
  TEXT TAXON=64 TEXT=laccase-12 [Populus trichocarpa]
;
  TEXT TAXON=65 TEXT=laccase [Picea abies]
;
  TEXT TAXON=66 TEXT=laccase-12 [Populus trichocarpa]
;
  TEXT TAXON=67 TEXT=laccase [Populus trichocarpa]
;
  TEXT TAXON=68 TEXT=laccase-3 [Brachypodium distachyon]
;
  TEXT TAXON=69 TEXT=laccase-4 [Selaginella moellendorffii]
;
  TEXT TAXON=70 TEXT=laccase-13 [Selaginella moellendorffii]
;
  TEXT TAXON=71 TEXT=laccase-1 [Populus trichocarpa]
;
  TEXT TAXON=72 TEXT=laccase [Picea abies]
;
  TEXT TAXON=73 TEXT=laccase-3 [Populus trichocarpa]
;
  TEXT TAXON=74 TEXT=laccase-12 [Selaginella moellendorffii]
;
  TEXT TAXON=75 TEXT=laccase-12 [Selaginella moellendorffii]
;
  TEXT TAXON=76 TEXT=laccase-6 [Amborella trichopoda]
;
  TEXT TAXON=77 TEXT=hypothetical protein POPTR_008G073800 [Populus trichocarpa]
;
  TEXT TAXON=78 TEXT=laccase-1 [Populus trichocarpa]
;
  TEXT TAXON=79 TEXT=laccase-3 [Brachypodium distachyon]
;
  TEXT TAXON=80 TEXT=laccase-1 [Populus trichocarpa]
;
  TEXT TAXON=81 TEXT=laccase-23 [Brachypodium distachyon]
;
  TEXT TAXON=82 TEXT=laccase-13 [Populus trichocarpa]
;
  TEXT TAXON=83 TEXT=laccase-13-like [Populus trichocarpa]
;
  TEXT TAXON=84 TEXT=laccase-14 [Populus trichocarpa]
;
  TEXT TAXON=85 TEXT=laccase-14 [Populus trichocarpa]
;
  TEXT TAXON=86 TEXT=laccase-14 [Populus trichocarpa]
;
  TEXT TAXON=87 TEXT=laccase-6 [Populus trichocarpa]
;
  TEXT TAXON=88 TEXT=laccase-14 [Populus trichocarpa]
;
  TEXT TAXON=89 TEXT=laccase-14 [Populus trichocarpa]
;
  TEXT TAXON=90 TEXT=laccase-7 [Populus trichocarpa]
;
  TEXT TAXON=91 TEXT=laccase-14-like [Amborella trichopoda]
;
  TEXT TAXON=92 TEXT=laccase-7 [Populus trichocarpa]
;
  TEXT TAXON=93 TEXT=hypothetical protein POPTR_001G206200 [Populus trichocarpa]
;
  TEXT TAXON=94 TEXT=laccase-7 [Populus trichocarpa]
;
  TEXT TAXON=95 TEXT=laccase-14 [Amborella trichopoda]
;
  TEXT TAXON=96 TEXT=laccase-14 [Populus trichocarpa]
;
  TEXT TAXON=97 TEXT=laccase-7 [Populus trichocarpa]
;
  TEXT TAXON=98 TEXT=laccase [Zostera marina]
;
  TEXT TAXON=99 TEXT=laccase-7 [Amborella trichopoda]
;
  TEXT TAXON=100 TEXT=laccase-7 [Populus trichocarpa]
;
  TEXT TAXON=101 TEXT=laccase-7-like [Populus trichocarpa]
;
  TEXT TAXON=102 TEXT=laccase-15 [Populus trichocarpa]
;
  TEXT TAXON=103 TEXT=laccase-15 [Populus trichocarpa]
;
  TEXT TAXON=104 TEXT=laccase-4 isoform X2 [Selaginella moellendorffii]
;
  TEXT TAXON=105 TEXT=laccase-7 [Brachypodium distachyon]
;
  TEXT TAXON=106 TEXT=laccase-15 [Populus trichocarpa]
;
  TEXT TAXON=107 TEXT=hypothetical protein PHYPA_008437 [Physcomitrella patens]
;
  TEXT TAXON=108 TEXT=putative laccase-9 [Brachypodium distachyon]
;
  TEXT TAXON=109 TEXT=laccase-11 isoform X2 [Selaginella moellendorffii]
;
  TEXT TAXON=110 TEXT=laccase-11 [Selaginella moellendorffii]
;
  TEXT TAXON=111 TEXT=laccase-4-like isoform X3 [Physcomitrella patens]
;
  TEXT TAXON=112 TEXT=laccase-21 [Brachypodium distachyon]
;
  TEXT TAXON=113 TEXT=laccase [Zostera marina]
;
  TEXT TAXON=114 TEXT=laccase-15 isoform X1 [Populus trichocarpa]
;
  TEXT TAXON=115 TEXT=laccase-4 [Selaginella moellendorffii]
;
  TEXT TAXON=116 TEXT=laccase-4 [Selaginella moellendorffii]
;
  TEXT TAXON=117 TEXT=putative laccase-9 [Brachypodium distachyon]
;
  TEXT TAXON=118 TEXT=hypothetical protein MARPO_0049s0002 [Marchantia polymorpha]
;
  TEXT TAXON=119 TEXT=hypothetical protein POPTR_015G040700 [Populus trichocarpa]
;
  TEXT TAXON=120 TEXT=laccase-25 [Brachypodium distachyon]
;
  TEXT TAXON=121 TEXT=laccase-15 isoform X2 [Populus trichocarpa]
;
  TEXT TAXON=122 TEXT=laccase-8 [Brachypodium distachyon]
;
  TEXT TAXON=123 TEXT=laccase-15 [Brachypodium distachyon]
;
  TEXT TAXON=124 TEXT=laccase-15 isoform X2 [Brachypodium distachyon]
;
  TEXT TAXON=125 TEXT=laccase-15 [Brachypodium distachyon]
;
  TEXT TAXON=126 TEXT=hypothetical protein BRADI_3g02290v3 [Brachypodium distachyon]
;
  TEXT TAXON=127 TEXT=hypothetical protein BRADI_3g02290v3 [Brachypodium distachyon]
;
  TEXT TAXON=128 TEXT=laccase-15 isoform X1 [Brachypodium distachyon]
;
  TEXT TAXON=129 TEXT=laccase-15 [Brachypodium distachyon]
;
  TEXT TAXON=130 TEXT=laccase-12-like [Physcomitrella patens]
;
  TEXT TAXON=131 TEXT=laccase-11-like [Physcomitrella patens]
;
  TEXT TAXON=132 TEXT=laccase-19 [Brachypodium distachyon]
;
  TEXT TAXON=133 TEXT=laccase-19 [Brachypodium distachyon]
;
  TEXT TAXON=134 TEXT=laccase-19 [Brachypodium distachyon]
;
  TEXT TAXON=135 TEXT=laccase-15 [Brachypodium distachyon]
;
  TEXT TAXON=136 TEXT=laccase-20 [Brachypodium distachyon]
;
  TEXT TAXON=137 TEXT=hypothetical protein BRADI_4g11857v3 [Brachypodium distachyon]
;
  TEXT TAXON=138 TEXT=L-ascorbate oxidase [Zostera marina]
;
  TEXT TAXON=139 TEXT=L-ascorbate oxidase [Populus trichocarpa]
;
  TEXT TAXON=140 TEXT=L-ascorbate oxidase [Populus trichocarpa]
;
  TEXT TAXON=141 TEXT=L-ascorbate oxidase isoform X1 [Amborella trichopoda]
;
  TEXT TAXON=142 TEXT=L-ascorbate oxidase [Brachypodium distachyon]
;
  TEXT TAXON=143 TEXT=L-ascorbate oxidase-like [Populus trichocarpa]
;
  TEXT TAXON=144 TEXT=hypothetical protein AMTR_s00010p00213750 [Amborella trichopoda]
;
  TEXT TAXON=145 TEXT=L-ascorbate oxidase [Populus trichocarpa]
;
  TEXT TAXON=146 TEXT=L-ascorbate oxidase [Zostera marina]
;
  TEXT TAXON=147 TEXT=L-ascorbate oxidase [Populus trichocarpa]
;
  TEXT TAXON=148 TEXT=unknown [Populus trichocarpa]
;
  TEXT TAXON=149 TEXT=L-ascorbate oxidase [Zostera marina]
;
  TEXT TAXON=150 TEXT=L-ascorbate oxidase [Brachypodium distachyon]
;
  TEXT TAXON=151 TEXT=hypothetical protein MARPO_0127s0010 [Marchantia polymorpha]
;
  TEXT TAXON=152 TEXT=L-ascorbate oxidase [Populus trichocarpa]
;
  TEXT TAXON=153 TEXT=hypothetical protein MARPO_0268s0001 [Marchantia polymorpha]
;
  TEXT TAXON=154 TEXT=L-ascorbate oxidase-like [Physcomitrella patens]
;
  TEXT TAXON=155 TEXT=hypothetical protein AXG93_1670s1130 [Marchantia polymorpha subsp. ruderalis]
;
  TEXT TAXON=156 TEXT=L-ascorbate oxidase [Selaginella moellendorffii]
;
  TEXT TAXON=157 TEXT=L-ascorbate oxidase-like [Physcomitrella patens]
;
  TEXT TAXON=158 TEXT=L-ascorbate oxidase-like [Physcomitrella patens]
;
  TEXT TAXON=159 TEXT=L-ascorbate oxidase [Amborella trichopoda]
;
  TEXT TAXON=160 TEXT=L-ascorbate oxidase-like [Physcomitrella patens]
;
  TEXT TAXON=161 TEXT=L-ascorbate oxidase [Selaginella moellendorffii]
;
  TEXT TAXON=162 TEXT=L-ascorbate oxidase-like [Physcomitrella patens]
;
  TEXT TAXON=163 TEXT=hypothetical protein AXG93_209s1300 [Marchantia polymorpha subsp. ruderalis]
;
  TEXT TAXON=164 TEXT=L-ascorbate oxidase [Brachypodium distachyon]
;
  TEXT TAXON=165 TEXT=L-ascorbate oxidase [Brachypodium distachyon]
;
  TEXT TAXON=166 TEXT=predicted protein [Chlamydomonas reinhardtii]
;
  TEXT TAXON=167 TEXT=high_confidence
;
  TEXT TAXON=168 TEXT=high_confidence
;
  TEXT TAXON=169 TEXT=high_confidence
;
  TEXT TAXON=170 TEXT=high_confidence
;
  TEXT TAXON=171 TEXT=high_confidence
;
  TEXT TAXON=172 TEXT=high_confidence
;
  TEXT TAXON=173 TEXT=high_confidence
;
  TEXT TAXON=174 TEXT=high_confidence
;
  TEXT TAXON=175 TEXT=high_confidence
;
  TEXT TAXON=176 TEXT=high_confidence
;
  TEXT TAXON=177 TEXT=high_confidence
;
  TEXT TAXON=178 TEXT=high_confidence
;
  TEXT TAXON=179 TEXT=high_confidence
;
  TEXT TAXON=180 TEXT=high_confidence
;
  TEXT TAXON=181 TEXT=high_confidence
;
  TEXT TAXON=182 TEXT=high_confidence
;
  TEXT TAXON=183 TEXT=high_confidence
;
  TEXT TAXON=184 TEXT=high_confidence
;
  TEXT TAXON=185 TEXT=high_confidence
;
  TEXT TAXON=186 TEXT=high_confidence
;
  TEXT TAXON=187 TEXT=high_confidence
;
  TEXT TAXON=188 TEXT=high_confidence
;
  TEXT TAXON=189 TEXT=high_confidence
;
  TEXT TAXON=190 TEXT=high_confidence
;
  TEXT TAXON=191 TEXT=high_confidence
;
  TEXT TAXON=192 TEXT=high_confidence
;
  TEXT TAXON=193 TEXT=high_confidence
;
  TEXT TAXON=194 TEXT=high_confidence
;
  TEXT TAXON=195 TEXT=sequence match in blast db Azolla filiculoides protein v1.1
;
  TEXT TAXON=196 TEXT=sequence match in blast db Azolla filiculoides protein v1.1
;
  TEXT TAXON=197 TEXT=sequence match in blast db Azolla filiculoides protein v1.1
;
  TEXT TAXON=198 TEXT=sequence match in blast db Azolla filiculoides protein v1.1
;
  TEXT TAXON=199 TEXT=sequence match in blast db Azolla filiculoides protein v1.1
;
  TEXT TAXON=200 TEXT=sequence match in blast db Azolla filiculoides protein v1.1
;
  TEXT TAXON=201 TEXT=sequence match in blast db Azolla filiculoides protein v1.1
;
  TEXT TAXON=202 TEXT=sequence match in blast db Azolla filiculoides protein v1.1
;
  TEXT TAXON=203 TEXT=sequence match in blast db Azolla filiculoides protein v1.1
;
  TEXT TAXON=204 TEXT=sequence match in blast db Azolla filiculoides protein v1.1
;
  TEXT TAXON=205 TEXT=sequence match in blast db Azolla filiculoides protein v1.1
;
  TEXT TAXON=206 TEXT=sequence match in blast db Azolla filiculoides protein v1.1
;
  TEXT TAXON=207 TEXT=Laccase-15 OS_Arabidopsis thaliana GN_TT10 PE_1 SV_1 ; MatureChain: 22-565
;
  TEXT TAXON=208 TEXT=Laccase-4 OS_Arabidopsis thaliana GN_IRX12 PE_2 SV_2 ; MatureChain: 25-558
;
  TEXT TAXON=209 TEXT=Laccase-8 OS_Arabidopsis thaliana GN_LAC8 PE_2 SV_1 ; MatureChain: 26-584
;
  TEXT TAXON=210 TEXT=Laccase-2 OS_Arabidopsis thaliana GN_LAC2 PE_2 SV_1 ; MatureChain: 27-573
;
  TEXT TAXON=211 TEXT=Laccase-17 OS_Arabidopsis thaliana GN_LAC17 PE_2 SV_1 ; MatureChain: 23-577
;
  TEXT TAXON=212 TEXT=Laccase-6 OS_Arabidopsis thaliana GN_LAC6 PE_2 SV_1 ; MatureChain: 30-569
;
  TEXT TAXON=213 TEXT=Laccase-5 OS_Arabidopsis thaliana GN_LAC5 PE_2 SV_1 ; MatureChain: 26-580
;
  TEXT TAXON=214 TEXT=Laccase-16 OS_Arabidopsis thaliana GN_LAC16 PE_2 SV_2 ; MatureChain: 28-566
;
  TEXT TAXON=215 TEXT=Laccase-11 OS_Arabidopsis thaliana GN_LAC11 PE_2 SV_1 ; MatureChain: 24-557
;
  TEXT TAXON=216 TEXT=Laccase-10 OS_Arabidopsis thaliana GN_LAC10 PE_2 SV_1 ; MatureChain: 23-558
;
  TEXT TAXON=217 TEXT=Laccase-1 OS_Arabidopsis thaliana GN_LAC1 PE_2 SV_1 ; MatureChain: 26-581
;
  TEXT TAXON=218 TEXT=Laccase-3 OS_Arabidopsis thaliana GN_LAC3 PE_2 SV_2 ; MatureChain: 26-570
;
  TEXT TAXON=219 TEXT=Laccase-7 OS_Arabidopsis thaliana GN_LAC7 PE_2 SV_1 ; MatureChain: 24-567
;
  TEXT TAXON=220 TEXT=Laccase-9 OS_Arabidopsis thaliana GN_LAC9 PE_2 SV_1 ; MatureChain: 26-586
;
  TEXT TAXON=221 TEXT=Laccase-12 OS_Arabidopsis thaliana GN_LAC12 PE_2 SV_1 ; MatureChain: 20-565
;
  TEXT TAXON=222 TEXT=Laccase-13 OS_Arabidopsis thaliana GN_LAC13 PE_2 SV_1 ; MatureChain: 22-569
;
  TEXT TAXON=223 TEXT=Laccase-14 OS=Arabidopsis thaliana GN=LAC14 PE=2 SV=1
;
  TEXT TAXON=224 TEXT=Laccase OS=Zea mays OX=4577 GN=lac3 PE=2 SV=1
;
  TEXT TAXON=225 TEXT=laccase 1 [Miscanthus sinensis var. sinensis]
;
END;

begin mrbayes;
 set autoclose=yes;
 prset aamodelpr=Fixed(Wag);
 prset statefreqpr=fixed(empirical);
 lset rates=invgamma;
 mcmc temp=0.05 samplefreq=100 nchains=8;
 sump;
 sumt;
end;
