# Supplementary material for: Phenoloxidases in Plants—How Structural Diversity Enables Functional Specificity
Source: Front Plant Sci. 2021 Oct 1;12:754601. doi: 10.3389/fpls.2021.754601 (PMC8517187; doi:10.3389/fpls.2021.754601)
Supplement: Supplementary file 3 [file Data_Sheet_2.ZIP › Figure 6/lac_data.csv]

Kingdom	Species	Name	Accession	MW	MW calc.	Length (aa)	PI	Targeting	pH.ABTS	pH.DMP	pH.GUA	pH.SGZ	pH.PYGL	pH.LDOPA	pH.GOH	Km.ABTS	Km.DMP	Km.GUA	Km.SGZ	Km.PYGL	Km.LDOPA	Km.GOH	Temperature.optimum	Glycosylation.sites	Eo.[V]	Expression	other	References
Fungi	Agaricus bisporus			96							5.6																	Wood (1980)
Fungi	Agaricus bisporus			65																								Perry (1993)
Fungi	Agaricus blazei			66			4		2	5.5		6				63	1026	4307	4									Ullrich (2005)
Fungi	Agrocybe praecox			66			4																					Steffen (2002)
Fungi	Albatrella dispansus			62					4														70					Wang & Ng (2004b)
Fungi	Armillaria mellea		Lac I	80			3.1																					Curir (1997)
Fungi	Armillaria mellea Lac I		Lac II	59			4.1			3.5							178											Rehman & Thurston (1992)
Fungi	Aspergillus nidulans II			80						6.5													55					Scherer & Fischer (1998)
Fungi	Basidiomycete PM1	Laccase	Q12571				3.6				4.5																	Col et al., 1993a, 1993b
Fungi	Basidiomycota sp.		655386 (Brenda)									4.5							26									Dwivendi et al., 2011
Fungi	Botrytis cinerea			74			4			3.5							100						57					Slomczynski (1995)
Fungi	Cantharellus cibarius			92					4														50					Ng & Wang (2004)
Fungi	Ceriporiopsis subvermispora L1			71			3.4		3	4	3					30	2900	1600										Fukushima & Kirk (1995); Wang & Ng (2004b)
Fungi	Ceriporiopsis subvermispora L2			68			4.8		3	4	5					20	7700	440										Fukushima & Kirk, (1995); Wang & Ng (2004b)
Fungi	Ceriporiopsissubvermispora	Lcs1	O59944				3.6																					Karahanian et al., 1998
Fungi	Cerrena maxima		D0VWU3	62			3.5											230					50					Koroleva (2001); Shleev (2004)
Fungi	Cerrena sp.		E7BLR0						3	3.5	4.5					3.3	393	849					50	6 N				Chen et al., 2012
Fungi	Cerrena unicolor			66			4																					Bekker (1990)
Fungi	Cerrena unicolor			58																								Kim (2002)
Fungi	Chaetomium termophilum			77			5.1									190	96	400	34				60					Chefetz (1998)
Fungi	Chalara paradoxa			67					4.5	4.5	6.5	6.5				770	14720	10230	3400									Robles (2002)
Fungi	Colletotrichum graminicola			85								6							214									Anderson & Nicholson (1996)
Fungi	Coniothyrium minitans			74			4			3.5							100						60					Dahiya (1998)
Fungi	Coprinopsis cinerea	Lcc1	Q69AX8				3.85		4			6.5																Yaver et al., 1999
Fungi	Coprinopsis cinerea		A8N3P5						3							86		17600					55					Lin et al. 2013
Fungi	Coprinus cinereus			58			4		4			6.5				26							65					Schneider (1999)
Fungi	Coprinus friesii			60			3.5		5	8						41												Heinzkill (1998)
Fungi	Coriolopsis fulvocinnerea			54–65			3.5											80										Shleev (2004); Smirnov (2001)
Fungi	Coriolopsis gallica			84			4.25		3														70					Calvo (1998)
Fungi	Coriolopsis rigida I			66			3.9		2.5	3						12	328											Saparrat (2002)
Fungi	Coriolopsis rigida II			66			3.9		2.5	3						11	348											Saparrat (2002)
Fungi	Coriolus hirsutus			55			4																					Koroljova-Skorobogat'ko (1998)
Fungi	Coriolus hirsutus			78			4.2									8							45					Lee & Shin (1999)
Fungi	Coriolus maxima			57																								Smirnov (2001)
Fungi	Coriolus zonatus			60			4.6																55					Koroljova (1999)
Fungi	Cryptococcus neoformans			77																								Williamson (1994)
Fungi	Cyathus stercoreus			70			3.5		4.8																			Sethuraman (1999)
Fungi	Daedalea quercina			69			3		2	4	4.5	7				38	48	93	131				60					Baldrian (2004)
Fungi	Dichomitus squalens c1			66			3.5			3																		Perie (1998)
Fungi	Dichomitus squalens c2			66			3.6			3																		Perie (1998)
Fungi	Fomes fomentarius																						52					Rogalski (1991)
Fungi	Formitella fraxinea		688328 (Brenda)						3							270												Dwivendi et al., 2011
Fungi	Gaeumannomyces graminis			190			5.6			4.5							26	510										Edens (1999)
Fungi	Ganoderma fornicatum		B5G555				5.3		2.5	3	3					104	277	1263					55					Huang et al., 2011
Fungi	Ganoderma lucidum			67												4							25					Lalitha Kumari & Sirsi (1972); Ko (2001)
Fungi	Ganoderma sp.			68							4.5					77		217					50		0.63		size by SDS page	Sharma (2013)
Fungi	Ganoderma tsugae																											Eller (1998)
Fungi	Hericium echinaceum			63					5														50					Wang & Ng (2004c)
Fungi	Junghuhnia separabilima			60			3.5																					Vares (1992)
Fungi	Lactarius piperatus			67																								Iwasaki (1967)
Fungi	Lentinula edodes	LeLcc1	8WZG3	72			3		4	4	4		4			108	557	917		417			40					Nagai et al., 2002
Fungi	Lentinus edodes			65			3																					Kofujita (1991)
Fungi	Lentinus sp.	nLcc4				521										65												Maestre_Reyna (2015)
Fungi	Magnaporthe grisea			70								6							118				30					Iyer & Chattoo (2003)
Fungi	Marasmius quercophilus			60			4.2					5											80					Farnet (2000)
Fungi	Marasmius quercophilus			60			4.95					5											80					Farnet (2000)
Fungi	Marasmius quercophilus			65			3.6					4.5							7				75					Dedeyan (2000)
Fungi	Marasmius quercophilus			65					2.6			6.2				8			50				80					Farnet, (2002, 2004)
Fungi	Marasmius quercophilus			60					4			4.5				113			4.2				80					Farnet (2004)
Fungi	Mauginiella sp.			63			5.6		2.4	3.5	4																	Palonen (2003)
Fungi	Melanocarpus albomyces			80			4		3.5		6.25	6.5											65					Kiiskinen (2002)
Fungi	Melanocarpus albomyces		656736 (Brenda)									6							1.8									Dwivendi et al., 2011
Fungi	Melanocarpus albomyces								4			6.5				280			2.4						0.46		recombinant	Frasconi et al., 2010
Fungi	Monocillium indicum			100																								Thakker (1992)
Fungi	Myrothecium verrucaria			62																								Sulistyaningdyah (2004)
Fungi	Neurospora crassa			64																								Froehner & Eriksson (1974)
Fungi	Ophiostoma novo-ulmi			79			5.1		2.8		6	6																Binz & Canevascini (1997)
Fungi	Panaeolus papilionaceus			60					3	8						51												Heinzkill (1998)
Fungi	Panaeolus sphinctrinus			60					3	7						32												Heinzkill (1998)
Fungi	Panus tigrinus			64			2.95																					Maltseva (1991)
Fungi	Panus tigrinus			63																								Leontievsky (1997)
Fungi	Phanerochaete chrysosporium			47																								Srinivasan (1995)
Fungi	Phanerochaete flavido-alba			94					3														30					Perez (1996)
Fungi	Phellinus noxius			70																								Geiger (1986)
Fungi	Phellinus ribis			152					5	5		6				207	38		11									Min (2001)
Fungi	Phlebia radiata			64			3.5																					Vares (1995)
Fungi	Phlebia tremellosa			64																								Vares (1994)
Fungi	Pholiota mutabilis																											Leonowicz & Malinowska (1982)
Fungi	Phoma sp.		B3TLA6	75	66.3	607	8.3		2.5	4.5	5	5.5				8	266	648	20				65	5 N; 9 O			homodimer	Junghanns et al., 2009
Fungi	Physisporinus rivulosus		684624 (Brenda)						3			3				10.7			2.8									Dwivendi et al., 2011
Fungi	Physisporinus rivulosus Lacc 1			66			3.3		2.5	3	3.5	3.5																Hakala (2005)
Fungi	Physisporinus rivulosus Lacc 2			67			3.3		2.5	3	3.5	3.5																Hakala (2005)
Fungi	Physisporinus rivulosus Lacc 3			68			3.2		2.5	3	3.5	3.5																Hakala (2005)
Fungi	Physisporinus rivulosus Lacc 4			68			3.1		2.5	3	3.5	3.5																Hakala (2005)
Fungi	Pleurotus eryngii I			65			4.1		4.5								1400	7600					55					Munoz (1997)
Fungi	Pleurotus eryngii II			61			4.2		4.5								400	8000					55					Munoz (1997)
Fungi	Pleurotus florida			77			4.1											30000										Das (2000)
Fungi	Pleurotus ostreatus	POX2	Q12739				3.3		2.5	3.5						39	7.6								0.74			Garzillo et al., 2001
Fungi	Pleurotus ostreatus	PoxA1b	O60199	62			6.9		3	4.5		6				370	260		220						0.65			Garzillo et al., 2001; Giardina et al., 1999
Fungi	Pleurotus ostreatus	Poxa3	Q96TR4				4.3		3.6	5.5		6.2				70	14000		36									Palmieri et al., 2003
Fungi	Pleurotus ostreatus			67			3.6					5.8											50					Hublik & Schinner (2000)
Fungi	Pleurotus ostreatus		O60199						3	5.3		6				70	570		40									Autore et al., 2009
Fungi	Pleurotus ostreatus POXA1w			61			6.7		3	4		6				90	2100		130				55					Palmieri (1997)
Fungi	Pleurotus ostreatus POXA2			67			4		3	6.5	6	6				120	740	3100	140				30					Palmieri (1997)
Fungi	Pleurotus ostreatus POXC			59			2.9		3	4	6	6				280	230	1200	20				55					Palmieri (1993, 1997); Sannia (1986)
Fungi	Pleurotus pulmonarius Lcc2			46					4.75		7	6.35				210		550	12				50					De Souza & Peralta (2003)
Fungi	Pleurotus sajor-caju IV			55			3.6		2.1							92												Lo (2001)
Fungi	Podospora anserine			383																								Molitoris & Esser (1970); Durrens (1981)
Fungi	Polyporus anceps											5.25																Petroski (1980)
Fungi	Polyporus anisoporus			58			3.4																					Vaitkyavichyus (1984)
Fungi	Polyporus brumalis		A3F8Z8	63.4					4	4	4		4	4		20	70	10700		560	660		40					Nakade et al., 2010
Fungi	Polyporus pinsitus			66					3	5						22												Heinzkill (1998)
Fungi	Pycnoporus cinnabarinus	Lac1	Q9UVQ2				3.5																					Sigoillot et al., 1999
Fungi	Pycnoporus cinnabarinus	Lcc3–1	O59896	81			3.7				4																	Eggert et al., 1996
Fungi	Pycnoporus cinnabarinus			63			3				4.25	4.7						330	30									Schliephake (2000)
Fungi	Pycnoporus coccineus			70																								Oda (1991)
Fungi	Pycnoporus coccineus BRFM 938		FJ858750	61.8			4.85		4.75							26							65	3 N: 10%	0.723		size by MALDI-TOF	Uzan et al., 2010
Fungi	Pycnoporus sanguineus	Lacps1	Q96TR6 or Q96VA5	67					4.4							147							74.4	0.24	0.747			Zimbardi et al., 2016
Fungi	Pycnoporus sanguineus		671552 (Brenda)									5							91									Dwivendi et al., 2011
Fungi	Pycnoporus sanguineus BRFM 66		FJ858749	59.5			4.91		4.5							33							71	3 N: 7%	0.746		size by MALDI-TOF	Uzan et al., 2010
Fungi	Pycnoporus sanguineus BRFM 902		FJ858751	62.9			4.72		4.75							32							65	3 N: 9%	0.729		size by MALDI-TOF	Uzan et al., 2010
Fungi	Rhizoctonia solani 4			170																								Iwasaki (1967)
Fungi	Rigidoporus lignosus B			55			3.7		3	6.2						80	480											Bonomo (1998)
Fungi	Rigidoporus lignosus S			60			3.1		3	6.2						49	108											Bonomo (1998)
Fungi	Russula delica			63																								Matsubara & Iwasaki (1972)
Fungi	Schizophyllum commune			63																								De Vries (1986)
Fungi	Sclerotium rolfsii SRL1			55			5.2		2.4														62					Ryan (2003)
Fungi	Sclerotium rolfsii SRL2			86																								Ryan (2003)
Fungi	Stropharia coronilla			67			4.4																					Steffen (2002)
Fungi	Stropharia rugosoannulata			66					2.5	3.5																		Schlosser & Höfer (2002)
Fungi	Thanatephorus cucumeris	Laccase 4	Q02081				7.5		2.7			7																Wahleithner et al., 1996
Fungi	Thelephora terrestris			66					3.4		4.8	5				16		121	3				45					Kanunfre & Zancan (1998)
Fungi	Trametes gallica Lac I			60			3.1		2.2	3	4					12	420	405					70					Dong & Zhang (2004)
Fungi	Trametes gallica Lac II			60			3		2.2	3	4					9	410	400					70					Dong & Zhang (2004)
Fungi	Trametes hirsuta			66			3.85											63										Shleev (2004); Vares & Hatakka (1997)
Fungi	Trametes hirsuta		Q02497						3			4.5				41			34		290				0.78			Frasconi et al., 2010
Fungi	Trametes multicolor II			63			3																					Leitner (2002)
Fungi	Trametes ochracea			64			4.7											90										Shleev (2004)
Fungi	Trametes pubescens	Lap2	Q8TG94	65			2.6		3	3	3	4.5				14	72	360										Galhaup et al., 2002
Fungi	Trametes sanguinea			62			3.5																					Nishizawa (1995)
Fungi	Trametes sanguinea		C1JCL7				4.5									106		250	102					5 N				Vite-Vallejo et al., 2009
Fungi	Trametes sp.	LacA	Q5I7J0	58.5			4.2				4.5					25	25.5	420					50	11-12 %			MW by MALDI-MS	Xiao et al., 2003
Fungi	Trametes sp. C30	LAC1	Q9UVQ5				3.6					4.75				10.7		71	1.8						0.73			Klonowska et al., 2002; Dedeyan et al., 2000
Fungi	Trametes sp. C30	Lac2	Q8NID5				3.2					5.75				536		1006	6.8						0.56			Klonowska et al., 2002
Fungi	Trametes trogii			70			3.45									30	410											Garzillo (1998)
Fungi	Trametes versicolor	Lac1	Q96UT7				3									60												Bertrand et al., 2002
Fungi	Trametes versicolor			68					2.5	3.5		4				37	15						55					Rogalski (1990); Höfer & Schlosser (1999)
Fungi	Trametes versicolor		673096 (Brenda)									4.5							8									Dwivendi et al., 2011
Fungi	Trametes versicolor		Fluka				3					4.5				130			66						0.8			Frasconi et al., 2010
Fungi	Trametes villosa	LCC1	Q99044	63			3.5		2.7			5.25																Yaver et al., 1996
Fungi	Trametes villosa	LCC2	Q99046				6.5		6			5.25																Yaver et al., 1996
Fungi	Trametes villosa 3			63			6.25		2.7			5.25																Yaver et al., 1996
Fungi	Trichoderma sp.			71																								Assavanig (1992)
Fungi	Tricholoma giganteum			43					4														70					Wang & Ng (2004a)
Fungi	Volvariella volvacea	lac1	Q6X938	58			3.7		3	4.6		5.6				30	570		10				45					Chen et al., 2003
Plantae	Acer pseudoplatanus		Q38757		62.5	565	4.6	Secretory																				Sterjiades et al., 1992
Plantae	Arabidopsis thaliana	AtLac1	Q9LMS3		65.2	581	9.26	Secretory																5 N; 1 O		root, flower		Turlapati et al., 2011
Plantae	Arabidopsis thaliana	AtLac10	Q6ID18		61.3	558	9.92	Secretory																10 N; 8 O		ubiquitous		Turlapati et al., 2011
Plantae	Arabidopsis thaliana	AtLac11	Q8VZA1		61.7	557	8.9	Secretory																12 N; 1 O		ubiquitous	lignification	Turlapati et al., 2011; Zhao et al., 2015
Plantae	Arabidopsis thaliana	AtLac12	Q9FLB5		62.7	565	9.6	Secretory																9 N; 2 O		ubiquitous		Turlapati et al., 2011
Plantae	Arabidopsis thaliana	AtLac13	Q9LYQ2		63.1	569	7.46	Secretory																7 N; 4 O		root		Turlapati et al., 2011
Plantae	Arabidopsis thaliana	AtLac14	Q9FY79		64.9	569	9.96	Secretory																8 N; 1 O		flower, silique		Turlapati et al., 2011
Plantae	Arabidopsis thaliana	AtLac15	Q84J37		64	565	7.51	Secretory																9 N		root, flower, silique, cauline	TT10	Turlapati et al., 2011
Plantae	Arabidopsis thaliana	AtLac16	Q1PDH6		57.2	523	8.77	Secretory																8 N		not detected		Turlapati et al., 2011
Plantae	Arabidopsis thaliana	AtLac17	Q9FJD5		64	577	9.56	Secretory																15 N		ubiquitous	lignification	Turlapati et al., 2011; Berthet et al., 2011
Plantae	Arabidopsis thaliana	AtLac2	O81081		63.8	573	9.92	Secretory																17 N; 1 O		ubiquitous		Turlapati et al., 2011
Plantae	Arabidopsis thaliana	AtLac3	Q56YT0		64	670	9.88	Secretory																7 N; 5 O		root, flower, stem base		Turlapati et al., 2011
Plantae	Arabidopsis thaliana	AtLac4	O80434		61.5	558	9.31	Secretory																14 N; 1 O		ubiquitous	lignification	Turlapati et al., 2011; Berthet et al., 2011
Plantae	Arabidopsis thaliana	AtLac5	Q9SIY8		64.1	580	8.99	Secretory																8 N; 1 O		ubiquitous		Turlapati et al., 2011
Plantae	Arabidopsis thaliana	AtLac6	Q9ZPY2		63.9	569	8.98	Secretory																7 N		not detected		Turlapati et al., 2011
Plantae	Arabidopsis thaliana	AtLac7	Q9SR40		62.4	567	9.19	Secretory																11 N; 3 O		root, flower, silique, stem base		Turlapati et al., 2011
Plantae	Arabidopsis thaliana	AtLac8	Q9LFD2		65.3	584	8.09	Secretory																8 N; 4 O		flower, silique, root		Turlapati et al., 2011
Plantae	Arabidopsis thaliana	AtLac9	Q9LFD1		65.6	586	7.56	Secretory																9 N; 5 O		root		Turlapati et al., 2011
Plantae	Brachypodium dystachion	BdLAC5	I1H6Z9		62.8	572		Secretory																		ubiquitous (not leaves)	lignification	Wang et al., 2015
Plantae	Brachypodium dystachion	BdLAC6	I1H9G1		62.1	561		Secretory																		ubiquitous (not leaves)		Wang et al., 2015
Plantae	Brassica juncea			148				Secretory	3.5														40					Telke et al., 2011
Plantae	Carica papaya			43					6							40							75				hexameric	Jaiswal et al., 2015
Plantae	Gossypium spp.	LAC02_1	Cotton_A_20043		55.103	501	9.26	Mitochondrial																				Balasubramanian et al., 2016
Plantae	Gossypium spp.	LAC02_2	Cotton_A_30643		63.723	578	9.36	Secretory																				Balasubramanian et al., 2016
Plantae	Gossypium spp.	LAC02_3	Cotton_A_30645		63.776	578	9.21	Secretory																				Balasubramanian et al., 2016
Plantae	Gossypium spp.	LAC02_4	Cotton_A_30646		63.635	578	9.35	Secretory																				Balasubramanian et al., 2016
Plantae	Gossypium spp.	LAC03_1	Cotton_A_04178		64.51	576	8.71	Secretory																				Balasubramanian et al., 2016
Plantae	Gossypium spp.	LAC03_2	Cotton_A_24290		63.92	576	8.52	Secretory																				Balasubramanian et al., 2016
Plantae	Gossypium spp.	LAC04_1	Cotton_A_00335		61.245	558	7.65	Secretory																				Balasubramanian et al., 2016
Plantae	Gossypium spp.	LAC04_2	Cotton_A_05572		60.628	557	9.28	Secretory																				Balasubramanian et al., 2016
Plantae	Gossypium spp.	LAC04_3	Cotton_A_06597		60.761	557	9.26	Secretory																				Balasubramanian et al., 2016
Plantae	Gossypium spp.	LAC04_4	Cotton_A_12917		61.108	557	9.42	Secretory																				Balasubramanian et al., 2016
Plantae	Gossypium spp.	LAC04_5	Cotton_A_13553		64.234	580	8.45	Secretory																				Balasubramanian et al., 2016
Plantae	Gossypium spp.	LAC04_6	Cotton_A_20282		61.301	556	9.1	Secretory																				Balasubramanian et al., 2016
Plantae	Gossypium spp.	LAC04_7	Cotton_A_29171		57.243	509	5.19	Non-secretory																				Balasubramanian et al., 2016
Plantae	Gossypium spp.	LAC04_8	Cotton_A_32213		61.279	556	8.32	Secretory																				Balasubramanian et al., 2016
Plantae	Gossypium spp.	LAC05_1	Cotton_A_13817		60.683	545	9.41	Secretory																				Balasubramanian et al., 2016
Plantae	Gossypium spp.	LAC05_2	Cotton_A_13818		63.281	568	9.25	Secretory																				Balasubramanian et al., 2016
Plantae	Gossypium spp.	LAC05_3	Cotton_A_13820		59.726	538	9.23	Non-secretory																				Balasubramanian et al., 2016
Plantae	Gossypium spp.	LAC05_4	Cotton_A_15837		59.411	539	6.56	Non-secretory																				Balasubramanian et al., 2016
Plantae	Gossypium spp.	LAC06_1	Cotton_A_14417		63.011	569	6.49	Secretory																				Balasubramanian et al., 2016
Plantae	Gossypium spp.	LAC06_2	Cotton_A_25874		61.874	557	7.97	Non-secretory																				Balasubramanian et al., 2016
Plantae	Gossypium spp.	LAC07_1	Cotton_A_22687		60.477	550	7.42	Mitochondrial																				Balasubramanian et al., 2016
Plantae	Gossypium spp.	LAC07_2	Cotton_A_30033		62.69	568	8.57	Secretory																				Balasubramanian et al., 2016
Plantae	Gossypium spp.	LAC07_3	Cotton_A_30034		62.683	571	8.8	Secretory																				Balasubramanian et al., 2016
Plantae	Gossypium spp.	LAC07_4	Cotton_A_30035		59.578	542	8.14	Non-secretory																				Balasubramanian et al., 2016
Plantae	Gossypium spp.	LAC07_5	Cotton_A_35771		62.267	565	7.06	Secretory																				Balasubramanian et al., 2016
Plantae	Gossypium spp.	LAC11_1	Cotton_A_00882		62.768	564	9.11	Secretory																				Balasubramanian et al., 2016
Plantae	Gossypium spp.	LAC11_2	Cotton_A_17036		65.228	588	8.69	Secretory																				Balasubramanian et al., 2016
Plantae	Gossypium spp.	LAC11_3	Cotton_A_19723		62.213	564	8.76	Secretory																				Balasubramanian et al., 2016
Plantae	Gossypium spp.	LAC11_4	Cotton_A_26217		59.677	536	9.16	Secretory																				Balasubramanian et al., 2016
Plantae	Gossypium spp.	LAC11_5	Cotton_A_26221		49.982	450	9.46	Mitochondrial																				Balasubramanian et al., 2016
Plantae	Gossypium spp.	LAC12	Cotton_A_31477		59.049	534	9.43	Non-secretory																				Balasubramanian et al., 2016
Plantae	Gossypium spp.	LAC14_1	Cotton_A_04514		63.286	567	5.48	Secretory																				Balasubramanian et al., 2016
Plantae	Gossypium spp.	LAC14_2	Cotton_A_04517		63.128	564	6.83	Secretory																				Balasubramanian et al., 2016
Plantae	Gossypium spp.	LAC14_3	Cotton_A_04519		64.751	583	5.01	Non-secretory																				Balasubramanian et al., 2016
Plantae	Gossypium spp.	LAC14_4	Cotton_A_04522		58.041	521	4.76	Secretory																				Balasubramanian et al., 2016
Plantae	Gossypium spp.	LAC14_5	Cotton_A_04526		61.351	552	4.81	Secretory																				Balasubramanian et al., 2016
Plantae	Gossypium spp.	LAC14_6	Cotton_A_10403		66.001	581	6.05	Secretory																				Balasubramanian et al., 2016
Plantae	Gossypium spp.	LAC14_7	Cotton_A_37880		63.839	572	6.25	Secretory																				Balasubramanian et al., 2016
Plantae	Gossypium spp.	LAC15	Cotton_A_04513		59.121	528	7.68	Non-secretory																				Balasubramanian et al., 2016
Plantae	Gossypium spp.	LAC17_1	Cotton_A_00902		63.511	576	8.48	Secretory																				Balasubramanian et al., 2016
Plantae	Gossypium spp.	LAC17_2	Cotton_A_00905		63.494	576	8.73	Secretory																				Balasubramanian et al., 2016
Plantae	Gossypium spp.	LAC17_3	Cotton_A_00947		63.511	576	8.75	Secretory																				Balasubramanian et al., 2016
Plantae	Gossypium spp.	LAC17_4	Cotton_A_07013		63.98	579	8.93	Secretory																				Balasubramanian et al., 2016
Plantae	Gossypium spp.	LAC17_5	Cotton_A_12054		68.113	614	9.85	Secretory																				Balasubramanian et al., 2016
Plantae	Leucaena leucocephala			110												1920							80					Jaiswal et al., 2014
Plantae	Liriodendron tulipifera	LAC2-1	O24041		60.6	570	9.3	Secretory																18 N		xylem		LaFayette et al., 1999
Plantae	Liriodendron tulipifera	LAC2-2	O24042		60.8	585	9.3	Secretory																19 N				LaFayette et al., 1999
Plantae	Liriodendron tulipifera	LAC2-3	O24043		61.1	586	9.3	Secretory																18 N		xylem		LaFayette et al., 1999
Plantae	Liriodendron tulipifera	LAC2-4	O24044		61.2	585	9.5	Secretory																17 N		xylem		LaFayette et al., 1999
Plantae	Litchi chinensis	ADE/LAC	B2CMA7 ?	116	62			Vacuole								2356						74		11 N		ppel/pericarp, leaf, shoot, root	size by urea SDS-page	Fang et al., 2015
Plantae	Lolium perenne	LAC2-1	Q8W0V5		62	578	5.8	Secretory																9 N		root, stem, meristem		Gavnholt et al., 2002
Plantae	Lolium perenne	LAC5-4	Q8W0V4		59	610	5	Secretory																14 N		stem, flower, meristem	orig. paper missed SP	Gavnholt et al., 2002
Plantae	Lolium perenne	LAC5-6	Q8W0V6		61	579	9	Secretory																13 N		stem, flower, meristem		Gavnholt et al., 2002
Plantae	Miscanthus sinensis	MsLAC1	QED40958		62.95	583	5.95	Secretory																recombinant				He et al., 2019
Plantae	Oryza sativa	OsLAC1	Os01g0374600			599		Secretory																7 N				Liu et al., 2017
Plantae	Oryza sativa	OsLAC10	Os02g0749700			579		Secretory																6 N		root, shoot, stamen, pistil, palea		Liu et al., 2017
Plantae	Oryza sativa	OsLAC11	Os03g0273200			578		Secretory																15 N				Liu et al., 2017
Plantae	Oryza sativa	OsLAC12	Os03g0297900			646		Secretory																3 N		root, stamen, palea		Liu et al., 2017
Plantae	Oryza sativa	OsLAC13	Os05g0458300			513		-																-				Liu et al., 2017
Plantae	Oryza sativa	OsLAC14	Os05g0458500			549		Secretory																11 N		root, shoot, stamen, pistil, palea, lemma		Liu et al., 2017
Plantae	Oryza sativa	OsLAC15	Os05g0458600			574		Secretory																12 N				Liu et al., 2017
Plantae	Oryza sativa	OsLAC16	Os07g0101000			583		Secretory																11 N				Liu et al., 2017
Plantae	Oryza sativa	OsLAC17	Os10g0346300			599		Secretory																-				Liu et al., 2017
Plantae	Oryza sativa	OsLAC18	LOC_Os10g30120			69		Secretory																2 N				Liu et al., 2017
Plantae	Oryza sativa	OsLAC19	Os10g0437400			467		Mitochondrial																5 N				Liu et al., 2017
Plantae	Oryza sativa	OsLAC2	Os01g0634500			562		Secretory																13 N				Liu et al., 2017
Plantae	Oryza sativa	OsLAC20	Os11g0108650			201		Secretory																1 N				Liu et al., 2017
Plantae	Oryza sativa	OsLAC21	Os11g0108700			326		-																8 N				Liu et al., 2017
Plantae	Oryza sativa	OsLAC22	Os11g0264000			595		Secretory																8 N				Liu et al., 2017
Plantae	Oryza sativa	OsLAC23	Os11g0641500			590		Secretory																8 N				Liu et al., 2017
Plantae	Oryza sativa	OsLAC24	Os11g0641800			580		Secretory																8 N				Liu et al., 2017
Plantae	Oryza sativa	OsLAC25	Os11g0696900			583		Secretory																8 N				Liu et al., 2017
Plantae	Oryza sativa	OsLAC26	Os11g0708100			586		Chloroplast																-				Liu et al., 2017
Plantae	Oryza sativa	OsLAC27	Os12g0108000			567		Secretory																11 N				Liu et al., 2017
Plantae	Oryza sativa	OsLAC28	Os12g0257600			571		Secretory																13 N		root, shoot, stamen, pistil, lemma		Liu et al., 2017
Plantae	Oryza sativa	OsLAC29	Os12g0258700			579		Secretory																14 N				Liu et al., 2017
Plantae	Oryza sativa	OsLAC3	Os01g0827300			567		Secretory																8 N				Liu et al., 2017
Plantae	Oryza sativa	OsLAC30	Os12g0259800			577		Secretory																10 N				Liu et al., 2017
Plantae	Oryza sativa	OsLAC4	Os01g0842400			579		Secretory																14 N				Liu et al., 2017
Plantae	Oryza sativa	OsLAC5	Os01g0842500			577		Secretory																11 N				Liu et al., 2017
Plantae	Oryza sativa	OsLAC6	Os01g0843800			547		Mitochondrial																10 N				Liu et al., 2017
Plantae	Oryza sativa	OsLAC7	Os01g0850550			580		Secretory																6 N				Liu et al., 2017
Plantae	Oryza sativa	OsLAC8	Os01g0850700			559		Secretory																15 N				Liu et al., 2017
Plantae	Oryza sativa	OsLAC9	Os01g0850800			554		Secretory																5 N				Liu et al., 2017
Plantae	Picea abies	PaLAC1	K4NZE7		59.1	542	7.9	Secretory							4							3.5		6 N			Vmax: 13.7	Koutaniemi et al., 2015
Plantae	Picea abies	PaLAC2	K4PCQ7		59.5	542	8.87	Secretory																9 N				Koutaniemi et al., 2015
Plantae	Picea abies	PaLAC3a-c	K4P1L9		60.5	545	8.9	Secretory																8 N				Koutaniemi et al., 2015
Plantae	Picea abies	PaLAC4	K4NZF4		59.1	541	7.1	Secretory																12 N				Koutaniemi et al., 2015
Plantae	Picea abies	PaLAC5a,b	K4PCR3		61.5	547	9.7	Secretory																8 N				Koutaniemi et al., 2015
Plantae	Pinus taeda	Lac 1	Q9AUI6		61.7	556	9.62	Secretory																21 N		xylem		Sato et al., 2001; Sato and Whetten, 2006
Plantae	Pinus taeda	Lac 2	Q9AUI5		60	543	8.49	Secretory																9 N		xylem		Sato et al., 2001; Sato and Whetten, 2006
Plantae	Pinus taeda	Lac 3	Q9AUI4		60.4	546	9.58	Secretory																17 N		xylem		Sato et al., 2001
Plantae	Pinus taeda	Lac 4	Q9AUI3		59.5	546	7.34	Secretory																8 N		xylem		Sato et al., 2001
Plantae	Pinus taeda	Lac 5	Q9AUI2		60.9	552	9.49	Secretory																21 N		not detected		Sato et al., 2001
Plantae	Pinus taeda	Lac 6	Q9AUI1		60.5	549	9.93	Secretory																20 N		xylem		Sato et al., 2001
Plantae	Pinus taeda	Lac 7	Q9AUI0		59.2	536	8.87	Secretory																12 N		xylem, needles, shoot tips, pollen cones, roots		Sato et al., 2001
Plantae	Pinus taeda	Lac 8	Q9AUH9		59.7	539	7.66	Secretory																10 N		xylem		Sato et al., 2001
Plantae	Pinus taeda			70			9					5.9	5.9		5.9							12000				xylem		Bao et al., 1993
Plantae	Populus trichocarpa	PtLAC1	Q9ZQW5		43.7 fragment	407		Secretory																		stem		Ranocha et al., 1999
Plantae	Populus trichocarpa	PtLAC110	Q9ZQW2	110	63.9	580	9.5	Secretory																14 N		stem		Ranocha et al., 1999; Ranocha et al., 2002
Plantae	Populus trichocarpa	PtLAC2	Q9ZQW4		47.6 fragment	437		Secretory																		stem		Ranocha et al., 1999
Plantae	Populus trichocarpa	PtLAC3	Q9ZQW3		60.9	555		Secretory																		stem		Ranocha et al., 1999
Plantae	Populus trichocarpa	PtLAC90	Q9ZP47	90	63.9	574	9.2	Secretory								26						1.5		7 N		stem	Km GCHO:25; Vmax: 90.5 (GOH); 69 (GCHO); 13 (ABTS)	Ranocha et al., 1999; Ranocha et al., 2002
Plantae	Rhus vernicifera		Q94ID0					Secretory	4	5.8		8				45			69		170				0.41			Frasconi et al., 2010
Plantae	Saccharum officinarum	SofLAC	CA256359.1					Secretory																		root, young stem		Cesarino et al., 2013
Plantae	Tetracystis aeria A			100			4.8	-	2.75	6.5		7				28.8	1830		40.5					N-linked: A: 53 %; B: 27 %			heterotrimer: AB2	Otto and Schlosser, 2014
Plantae	Tetracystis aeria B			71				-
Plantae	Zea mays	ZmLac1	Q4VJ26		67.2	641	6.15	Secretory																7 N		roots, leaves, mesocotyl		Liang et al., 2006
Plantae	Zea mays	ZmLac2	Q2PAJ2		63.5	582	9.62	Secretory																14 N		leaf, root		Caparrós-Ruiz et al., 2006
Plantae	Zea mays	ZmLac3	Q2PAJ1		63.7	584	5.66	Secretory														134.4		5 N		root		Caparrós-Ruiz et al., 2006; Xie et al., 2020
Plantae	Zea mays	ZmLac4	Q2PAJ0		63.8	587	8.74	Secretory																15 N		leaf, root		Caparrós-Ruiz et al., 2006
Plantae	Zea mays	ZmLac5	Q2PAI9		64.3	586	8.87	Secretory																15 N		leaf, root		Caparrós-Ruiz et al., 2006
Plantae	Zea Mays
Prokaryota	Azospirillum lipoferum											6							35				30					Diamantidis et al., 2000
Prokaryota	Bacillus clausii				58.4				4	9	9	7.5				132	8535											Ihssen et al., 2015
Prokaryota	Bacillus coagulans				59.7				4	7.5	8.5	8				31	628											Ihssen et al., 2015
Prokaryota	Bacillus halodurans			56								7.75											45					Ruijssenaars et al., 2004
Prokaryota	Bacillus licheniformis		Q65MU7	59.1		513			4.2	7		7				6.5	56.7		4.3				85					Koschorreck et al., 2008
Prokaryota	Bacillus licheniformis		GU972589	65					4.2	6.6		6.2				44	57.5		4.1				70	yes (MW after deglyc.)			monomeric	Lu et al., 2013
Prokaryota	Bacillus pumilus															80	680											Reiss et al., 2011
Prokaryota	Bacillus subtilis		P07788	58.5		513			3	7		7				87	60		10				37					Durao et al., 2006
Prokaryota	Bacillus subtilis			65			7.7		4			6				106	60		26				75					Martins et al. 2002
Prokaryota	Bacillus tequilensis SN4								5.5	8	8	6.5	6.5	9		1404	840	3258					85					Sondhi et al., 2014
Prokaryota	Bovine rumen RL5			57			5.29		4.5	4.5		4.5				26	0.45		0.43				60					Beloqui et al., 2006
Prokaryota	gamma-proteobacterium JB			120								7							10				55					Singh et al., 2007
Prokaryota	Haloferax volcanii		D4GPK6	63.4 with sp		579			6			8.4				670			35				45	~7 %				Uthandi et al., 2010
Prokaryota	Lactobacillus plantarum J16 CECT 8944			62.5					3.5	7.5						210	1670						60					Callejon et al., 2015
Prokaryota	marine bacterium	lac21										7.5											45	recombinant				Fang et al., 2012
Prokaryota	Meiothermus ruberDSM 1279		D3PLX1	55.4		499			5	8		7.5				27.3	3.01		4.2				70					Kalyani et al., 2016
Prokaryota	Pseudomonas desmolyticum			43					4														60					Kalme et al., 2009
Prokaryota	Sinorhizobium meliloti			45			6.2																				homodimer	Rosconi et al. 2005
Prokaryota	Stenotrophomonas maltophilia											7				700			53				40					Galai et al., 2009
Prokaryota	Streptomyces coelicolor			32					4	4													60	recombinant				Dube et al., 2008
Prokaryota	Streptomyces cyaneus			75			5.6		4.5							380							70					Arias et al., 2003
Prokaryota	Streptomyces psammoticus			43			7.9		8.5							390							45					Niladevi et al., 2008
Prokaryota	Streptomyces sviceus	Ssl1							4	9		8				360	890		15.8									Gunne et al., 2012
Prokaryota	Thermus thermophilus			53			7.18		4.5			5.5				900			1880				92					Miyazaki 2005
Prokaryota	Thioalkalivibrio sp								5	9.5						4600	4000						50					Ausec et al., 2015
