# Supplementary material for: Phenoloxidases in Plants—How Structural Diversity Enables Functional Specificity
Source: Front Plant Sci. 2021 Oct 1;12:754601. doi: 10.3389/fpls.2021.754601 (PMC8517187; doi:10.3389/fpls.2021.754601)
Supplement: Supplementary file 3 [file Data_Sheet_2.ZIP › Figure 7/AlphaFold2_models/pocket_volumes/AtLAC5.pqr]

ATOM      1    O STP     3       7.031 -12.697   5.003 0.00 1.73
ATOM      2    O STP     3       6.679 -12.715   4.635 0.00 1.55
ATOM      3    O STP     3       4.556  -9.309   1.686 0.00 2.97
ATOM      4    O STP     3       4.107  -9.853   1.101 0.00 3.6
ATOM      5    O STP     3       4.327  -9.876   1.386 0.00 3.61
ATOM      6    O STP     3       3.079  -6.942  -0.210 0.00 1.09
ATOM      7    O STP     3       1.188  -8.570   8.015 0.00 1.73
ATOM      8    O STP     3       1.181  -8.981   9.266 0.00 0.38
ATOM      9    O STP     3       1.177  -8.948   6.484 0.00 2.33
ATOM     10    O STP     3       1.164  -8.946   6.490 0.00 2.32
ATOM     11    O STP     3       1.633  -9.665   7.127 0.00 0.84
ATOM     12    O STP     3       1.205  -8.584   7.897 0.00 1.77
ATOM     13    O STP     3       0.627  -8.776   9.015 0.00 0.27
ATOM     14    O STP     3       5.196 -18.049  -1.519 0.00 1.37
ATOM     15    O STP     3       5.233 -16.873  -1.520 0.00 2.11
ATOM     16    O STP     3       4.672 -16.966  -1.280 0.00 1.05
ATOM     17    O STP     3       5.401  -6.075   6.033 0.00 0.27
ATOM     18    O STP     3      -5.107 -10.139  -1.283 0.00 0.21
ATOM     19    O STP     3      -5.011 -10.248  -1.039 0.00 0.49
ATOM     20    O STP     3       4.672  -8.099   5.021 0.00 2.26
ATOM     21    O STP     3       4.695  -7.982   5.077 0.00 2.22
ATOM     22    O STP     3       4.861  -7.763   5.249 0.00 2.03
ATOM     23    O STP     3       4.921  -8.263   5.095 0.00 2.04
ATOM     24    O STP     3       5.154  -8.089   5.287 0.00 1.77
ATOM     25    O STP     3       5.464  -8.295   5.603 0.00 0.9
ATOM     26    O STP     3       5.619  -6.644   5.505 0.00 0.77
ATOM     27    O STP     3       4.796 -10.114   2.962 0.00 3.07
ATOM     28    O STP     3       4.388  -9.938   2.365 0.00 3.43
ATOM     29    O STP     3       6.002 -16.435  -1.614 0.00 2.9
ATOM     30    O STP     3       5.971 -17.358  -2.091 0.00 2.91
ATOM     31    O STP     3       6.415 -18.155  -2.186 0.00 3.07
ATOM     32    O STP     3       6.140 -17.998  -2.234 0.00 2.99
ATOM     33    O STP     3       5.408 -16.765  -1.651 0.00 2.43
ATOM     34    O STP     3       6.496 -17.164  -1.846 0.00 3.01
ATOM     35    O STP     3       3.267  -6.820   6.389 0.00 1.86
ATOM     36    O STP     3       3.067  -6.198   6.260 0.00 1.12
ATOM     37    O STP     3       3.205  -6.796   6.610 0.00 1.65
ATOM     38    O STP     3       1.780  -9.765   4.618 0.00 2.27
ATOM     39    O STP     3       1.610 -10.004   4.489 0.00 2
ATOM     40    O STP     3       1.644  -9.710   7.160 0.00 0.67
ATOM     41    O STP     3       1.264  -8.943   6.520 0.00 2.35
ATOM     42    O STP     3       4.149 -10.172   1.392 0.00 3.85
ATOM     43    O STP     3       4.272 -10.043   1.444 0.00 3.75
ATOM     44    O STP     3       6.112 -12.294   4.429 0.00 1.89
ATOM     45    O STP     3       4.976 -10.420   3.122 0.00 2.81
ATOM     46    O STP     3       5.085 -12.326   2.334 0.00 2.14
ATOM     47    O STP     3       6.538 -14.470   0.548 0.00 2.16
ATOM     48    O STP     3       6.638 -14.598   0.470 0.00 2.27
ATOM     49    O STP     3       5.843 -12.659  -0.729 0.00 2.66
ATOM     50    O STP     3      -3.000  -9.681  -1.519 0.00 1.69
ATOM     51    O STP     3      -2.697  -8.602  -1.660 0.00 0.46
ATOM     52    O STP     3      -2.073  -9.967  -1.471 0.00 2.2
ATOM     53    O STP     3      -2.233  -9.855  -1.321 0.00 2.26
ATOM     54    O STP     3      -3.513  -9.623  -1.795 0.00 1.19
ATOM     55    O STP     3       5.639 -13.237  -1.409 0.00 2.44
ATOM     56    O STP     3       5.525 -14.185  -1.907 0.00 2.31
ATOM     57    O STP     3       5.632 -14.550  -1.864 0.00 2.3
ATOM     58    O STP     3       5.952 -14.716  -3.204 0.00 1.13
ATOM     59    O STP     3       6.098 -15.680  -2.403 0.00 2.11
ATOM     60    O STP     3       5.784 -12.640  -1.246 0.00 2.53
ATOM     61    O STP     3       1.204  -8.548   7.984 0.00 1.74
ATOM     62    O STP     3       1.196  -8.554   7.985 0.00 1.75
ATOM     63    O STP     3       3.441  -6.818   6.311 0.00 1.82
ATOM     64    O STP     3       4.423  -6.761   6.215 0.00 1.45
ATOM     65    O STP     3       1.640  -9.677   7.131 0.00 0.8
ATOM     66    O STP     3       0.692  -8.205   4.780 0.00 1.08
ATOM     67    O STP     3       0.947  -8.201   5.402 0.00 1.77
ATOM     68    O STP     3       0.278  -8.415   6.322 0.00 1.21
ATOM     69    O STP     3      -0.767 -10.231   1.585 0.00 1.6
ATOM     70    O STP     3      -1.442  -9.844   0.594 0.00 1.89
ATOM     71    O STP     3      -2.911 -10.398   0.312 0.00 1.14
ATOM     72    O STP     3       5.914 -12.313   4.399 0.00 1.74
ATOM     73    O STP     3       6.272 -12.302   4.582 0.00 1.86
ATOM     74    O STP     3      -3.267 -10.689  -0.398 0.00 1.39
ATOM     75    O STP     3       2.295  -7.472  -0.171 0.00 1.35
ATOM     76    O STP     3      -1.920  -9.996  -0.994 0.00 2.41
ATOM     77    O STP     3       1.658  -9.235  -0.122 0.00 2.26
ATOM     78    O STP     3       2.142  -7.957  -0.020 0.00 1.68
ATOM     79    O STP     3       5.355 -16.746  -1.647 0.00 2.37
ATOM     80    O STP     3       0.734 -11.133   0.152 0.00 1.89
ATOM     81    O STP     3       1.462 -11.289   0.221 0.00 2.11
ATOM     82    O STP     3       3.388 -12.850  -2.142 0.00 1.67
ATOM     83    O STP     3      -1.827 -11.458  -1.518 0.00 0.88
ATOM     84    O STP     3      -1.565 -11.207  -1.437 0.00 1.19
ATOM     85    O STP     3      -1.805 -10.874  -1.411 0.00 1.63
ATOM     86    O STP     3      -3.130 -10.467  -0.443 0.00 1.68
ATOM     87    O STP     3       0.722 -10.425   0.541 0.00 2.56
ATOM     88    O STP     3      -0.851  -9.845  -0.191 0.00 2.33
ATOM     89    O STP     3       1.104 -10.770   3.230 0.00 1.88
ATOM     90    O STP     3       1.405  -8.859   6.875 0.00 2.21
ATOM     91    O STP     3       1.644  -8.691   6.827 0.00 2.1
ATOM     92    O STP     3       5.964 -12.228   4.279 0.00 1.91
ATOM     93    O STP     3       4.779 -10.114   2.946 0.00 3.08
ATOM     94    O STP     3       4.800 -10.135   2.953 0.00 3.07
ATOM     95    O STP     3       1.266  -8.938   6.392 0.00 2.38
ATOM     96    O STP     3       1.576  -8.696   5.722 0.00 2.5
ATOM     97    O STP     3       1.916  -9.599   4.359 0.00 2.51
ATOM     98    O STP     3       4.394  -9.802   2.892 0.00 3.22
ATOM     99    O STP     3       4.400 -11.487  -1.080 0.00 2.8
ATOM    100    O STP     3       5.679 -12.683  -1.129 0.00 2.7
ATOM    101    O STP     3       6.139 -16.772  -1.848 0.00 3
ATOM    102    O STP     3       5.989 -16.449  -1.650 0.00 2.92
ATOM    103    O STP     3       6.596 -14.539   0.431 0.00 2.27
ATOM    104    O STP     3       4.408 -16.861  -1.270 0.00 0.36
ATOM    105    O STP     3       5.756 -16.570  -1.648 0.00 2.72
ATOM    106    O STP     3       5.726 -17.810  -2.610 0.00 2.56
ATOM    107    O STP     3       3.371 -12.739  -2.096 0.00 1.73
ATOM    108    O STP     3       4.144 -11.526  -1.203 0.00 2.69
ATOM    109    O STP     3       4.470 -11.391  -1.212 0.00 2.61
ATOM    110    O STP     3       4.005 -10.130   1.185 0.00 3.82
ATOM    111    O STP     3       2.704 -10.202   0.780 0.00 3.45
ATOM    112    O STP     3       4.830 -10.176   2.939 0.00 3.06
ATOM    113    O STP     3       4.290 -10.083   1.824 0.00 3.67
ATOM    114    O STP     3       1.841  -9.733   3.854 0.00 2.49
ATOM    115    O STP     3       3.008 -10.126   0.978 0.00 3.58
ATOM    116    O STP     3       4.145 -10.187   1.456 0.00 3.84
ATOM    117    O STP     3       2.901 -10.257   1.522 0.00 3.47
ATOM    118    O STP     3       2.063 -10.439   0.821 0.00 3.17
ATOM    119    O STP     3      -0.258 -10.400   1.734 0.00 1.79
ATOM    120    O STP     3       1.391 -10.410   2.812 0.00 2.47
ATOM    121    O STP     3       2.446 -10.436   1.610 0.00 3.24
ATOM    122    O STP     3       3.255 -12.795  -2.302 0.00 1.48
ATOM    123    O STP     3       2.323  -8.188   6.036 0.00 2.22
ATOM    124    O STP     3       1.583  -8.412   7.598 0.00 1.61
ATOM    125    O STP     3      -1.221  -9.745  -0.186 0.00 2.35
ATOM    126    O STP     3      -2.026 -10.035  -1.087 0.00 2.43
ATOM    127    O STP     3      -2.060 -10.082  -1.750 0.00 1.91
ATOM    128    O STP     3      -2.037 -10.007  -1.125 0.00 2.42
ATOM    129    O STP     3      -3.887 -10.219  -0.742 0.00 1.13
ATOM    130    O STP     3       3.106  -6.749  -0.174 0.00 0.77
TER         
END         
