# Supplementary material for: Phenoloxidases in Plants—How Structural Diversity Enables Functional Specificity
Source: Front Plant Sci. 2021 Oct 1;12:754601. doi: 10.3389/fpls.2021.754601 (PMC8517187; doi:10.3389/fpls.2021.754601)
Supplement: Supplementary file 3 [file Data_Sheet_2.ZIP › Figure 7/AlphaFold2_models/pocket_volumes/AtLAC8.pqr]

ATOM      1    O STP     2      13.219  -5.462  -0.056 0.00 1.55
ATOM      2    O STP     2      13.407  -5.097   0.122 0.00 0.52
ATOM      3    O STP     2       7.010  -5.574   9.521 0.00 1.85
ATOM      4    O STP     2       6.884  -4.969   9.134 0.00 1.41
ATOM      5    O STP     2       7.011  -5.134   8.929 0.00 1.74
ATOM      6    O STP     2       6.935  -5.543   9.732 0.00 1.73
ATOM      7    O STP     2       4.069  -7.973   3.069 0.00 2.42
ATOM      8    O STP     2       1.604  -8.391   2.139 0.00 1.17
ATOM      9    O STP     2       1.942  -8.094   2.214 0.00 1.44
ATOM     10    O STP     2       5.784  -8.034   2.671 0.00 3.14
ATOM     11    O STP     2       5.565  -8.272   3.360 0.00 3.32
ATOM     12    O STP     2       5.368  -9.265   2.790 0.00 1.92
ATOM     13    O STP     2       5.842  -8.276   1.008 0.00 2.15
ATOM     14    O STP     2       6.955  -6.726   1.774 0.00 2.96
ATOM     15    O STP     2       6.562  -7.577   2.266 0.00 3.25
ATOM     16    O STP     2       7.361  -6.355   1.798 0.00 3.11
ATOM     17    O STP     2       7.341  -5.362   1.674 0.00 2.58
ATOM     18    O STP     2       7.250  -6.408   5.110 0.00 3.55
ATOM     19    O STP     2       7.487  -5.530   1.814 0.00 2.79
ATOM     20    O STP     2       3.087  -7.483   3.086 0.00 1.76
ATOM     21    O STP     2       3.607  -7.513   3.688 0.00 1.8
ATOM     22    O STP     2       4.741  -8.182   3.393 0.00 2.88
ATOM     23    O STP     2       5.876  -8.226   3.911 0.00 3.55
ATOM     24    O STP     2       4.989  -8.204   3.659 0.00 3.04
ATOM     25    O STP     2       7.127  -7.534   3.484 0.00 3.67
ATOM     26    O STP     2       7.074  -7.556   5.077 0.00 4.19
ATOM     27    O STP     2       6.218  -7.779   4.971 0.00 3.73
ATOM     28    O STP     2       7.181  -7.350   2.656 0.00 3.52
ATOM     29    O STP     2       5.376  -7.846   8.549 0.00 2.15
ATOM     30    O STP     2       7.082  -7.668   8.025 0.00 3.64
ATOM     31    O STP     2       7.171  -7.818   8.057 0.00 3.57
ATOM     32    O STP     2       7.190  -7.448   7.120 0.00 3.99
ATOM     33    O STP     2       7.401  -7.594   6.195 0.00 4.27
ATOM     34    O STP     2       7.454  -7.553   6.413 0.00 4.28
ATOM     35    O STP     2       7.701  -8.389   7.484 0.00 3.56
ATOM     36    O STP     2       6.279  -7.796   5.430 0.00 3.63
ATOM     37    O STP     2       6.117  -7.500   7.202 0.00 3.09
ATOM     38    O STP     2       7.648  -8.953   7.289 0.00 3.06
ATOM     39    O STP     2       5.652  -8.094   5.125 0.00 3.16
ATOM     40    O STP     2       9.190  -5.014   6.725 0.00 1.1
ATOM     41    O STP     2       7.712  -5.699   6.040 0.00 3.47
ATOM     42    O STP     2       7.586  -5.576   6.537 0.00 3.23
ATOM     43    O STP     2       7.705  -5.755   5.990 0.00 3.49
ATOM     44    O STP     2       7.193  -5.884   7.389 0.00 2.99
ATOM     45    O STP     2       7.029  -7.603   5.071 0.00 4.19
ATOM     46    O STP     2       7.400  -7.573   5.870 0.00 4.29
ATOM     47    O STP     2       7.568  -7.417   6.226 0.00 4.3
ATOM     48    O STP     2       7.211  -7.585   5.418 0.00 4.22
ATOM     49    O STP     2       7.952 -10.496   5.124 0.00 1.06
ATOM     50    O STP     2       7.410  -7.624   5.763 0.00 4.24
ATOM     51    O STP     2       7.303  -6.904   7.204 0.00 3.71
ATOM     52    O STP     2       6.813  -6.700   0.089 0.00 1.16
ATOM     53    O STP     2       7.106  -7.409   8.524 0.00 3.31
ATOM     54    O STP     2       6.273  -6.282  11.178 0.00 2.02
ATOM     55    O STP     2      13.779  -5.335  -0.492 0.00 0.82
ATOM     56    O STP     2      13.649  -5.422  -0.449 0.00 1.14
ATOM     57    O STP     2      13.084  -5.341  -0.047 0.00 1.39
ATOM     58    O STP     2       7.217  -6.928   8.426 0.00 3.09
ATOM     59    O STP     2       7.678  -6.752   6.397 0.00 3.95
ATOM     60    O STP     2       7.720  -5.857   6.264 0.00 3.52
ATOM     61    O STP     2       8.944  -2.958   4.962 0.00 1.16
ATOM     62    O STP     2       5.726  -7.695  -0.737 0.00 0.49
ATOM     63    O STP     2       5.809  -7.709  -0.557 0.00 0.75
ATOM     64    O STP     2      13.263 -10.305  -1.478 0.00 1.33
ATOM     65    O STP     2      13.349 -10.391  -1.340 0.00 1.47
ATOM     66    O STP     2       5.051  -8.021   4.226 0.00 3.02
ATOM     67    O STP     2       7.678  -7.604   2.495 0.00 3.08
ATOM     68    O STP     2       7.563  -5.314   6.223 0.00 3.12
ATOM     69    O STP     2       8.687  -3.639   5.128 0.00 1.57
ATOM     70    O STP     2       8.459  -4.359   5.237 0.00 2.08
ATOM     71    O STP     2       9.042  -2.988   5.019 0.00 0.93
ATOM     72    O STP     2      10.168 -10.586  -0.178 0.00 0.41
ATOM     73    O STP     2      11.229  -9.705  -0.329 0.00 1.59
ATOM     74    O STP     2       5.953  -7.460  -0.579 0.00 0.66
ATOM     75    O STP     2       7.338  -6.360   1.779 0.00 3.1
ATOM     76    O STP     2      10.576  -6.615  -0.270 0.00 1.86
ATOM     77    O STP     2      13.214  -5.503  -0.092 0.00 1.62
ATOM     78    O STP     2      13.220  -5.819  -0.228 0.00 1.92
ATOM     79    O STP     2      13.846  -7.202   1.004 0.00 1.5
ATOM     80    O STP     2       7.068  -3.717   0.585 0.00 0.94
ATOM     81    O STP     2       7.187  -4.123   1.025 0.00 1.59
ATOM     82    O STP     2       6.959  -3.695   0.853 0.00 1.13
ATOM     83    O STP     2       8.873  -3.046   4.966 0.00 1.27
ATOM     84    O STP     2      13.196 -10.222  -1.211 0.00 1.54
ATOM     85    O STP     2      12.623  -9.876  -0.239 0.00 2.23
ATOM     86    O STP     2      11.442  -3.825   0.296 0.00 0.41
ATOM     87    O STP     2      10.715  -4.426  -0.101 0.00 1.32
ATOM     88    O STP     2      10.707  -4.428  -0.097 0.00 1.32
ATOM     89    O STP     2       8.625  -3.746   2.944 0.00 0.92
ATOM     90    O STP     2       7.854  -4.882   1.658 0.00 2.38
ATOM     91    O STP     2      12.656  -7.878   0.197 0.00 2.29
ATOM     92    O STP     2      12.813  -8.108  -0.102 0.00 1.84
ATOM     93    O STP     2      12.465  -8.334   0.381 0.00 2.49
ATOM     94    O STP     2      10.716  -4.433  -0.104 0.00 1.32
ATOM     95    O STP     2      13.087  -6.010  -0.335 0.00 2.05
ATOM     96    O STP     2      12.762  -6.950  -0.172 0.00 2.04
ATOM     97    O STP     2      13.006  -6.077  -0.380 0.00 2.09
ATOM     98    O STP     2      13.439  -6.353   0.180 0.00 1.6
ATOM     99    O STP     2      13.135  -6.003  -0.456 0.00 1.92
ATOM    100    O STP     2      11.243  -5.812  -0.599 0.00 1.93
ATOM    101    O STP     2      12.787  -6.196  -0.472 0.00 2.14
ATOM    102    O STP     2      13.002  -6.045  -1.430 0.00 0.86
ATOM    103    O STP     2      13.562  -5.745  -1.077 0.00 0.77
ATOM    104    O STP     2      13.727  -5.365  -0.526 0.00 0.93
ATOM    105    O STP     2      13.546  -5.756  -1.010 0.00 0.91
ATOM    106    O STP     2      11.337  -8.152   0.327 0.00 2.18
ATOM    107    O STP     2       8.367  -4.542   5.414 0.00 2.31
ATOM    108    O STP     2       8.432  -4.817   5.626 0.00 2.34
ATOM    109    O STP     2       7.869  -5.461   5.888 0.00 3.21
ATOM    110    O STP     2       7.657  -6.988   6.294 0.00 4.08
ATOM    111    O STP     2       8.617  -7.492   6.229 0.00 3.39
ATOM    112    O STP     2       5.679  -8.278   3.684 0.00 3.45
ATOM    113    O STP     2       5.701  -8.864   3.740 0.00 2.83
ATOM    114    O STP     2       5.644 -10.018   3.563 0.00 1.27
ATOM    115    O STP     2       6.761  -7.890   4.413 0.00 3.94
ATOM    116    O STP     2       5.798  -7.967   4.655 0.00 3.51
ATOM    117    O STP     2       5.962  -8.458   1.169 0.00 2.16
ATOM    118    O STP     2       5.983  -8.214   1.440 0.00 2.51
ATOM    119    O STP     2       6.330  -5.892  12.128 0.00 1.8
ATOM    120    O STP     2       6.307  -6.004  12.258 0.00 1.89
ATOM    121    O STP     2       6.308  -6.100  11.159 0.00 1.92
ATOM    122    O STP     2       6.270  -6.263  11.563 0.00 1.95
ATOM    123    O STP     2       7.269  -7.588   9.067 0.00 2.73
ATOM    124    O STP     2       7.250  -7.580   8.697 0.00 3.1
ATOM    125    O STP     2       8.010  -7.774   9.342 0.00 1.78
ATOM    126    O STP     2       6.653  -6.728  11.687 0.00 1.31
ATOM    127    O STP     2       7.715  -8.412   7.513 0.00 3.54
ATOM    128    O STP     2      10.413  -9.564   8.778 0.00 1.02
ATOM    129    O STP     2       7.171  -7.818   8.057 0.00 3.57
ATOM    130    O STP     2       8.241 -12.137   7.616 0.00 0.78
ATOM    131    O STP     2       8.181 -12.254   7.633 0.00 0.49
ATOM    132    O STP     2       8.119 -10.815   8.065 0.00 1.72
ATOM    133    O STP     2       8.185 -10.840   8.095 0.00 1.63
ATOM    134    O STP     2       8.060 -11.179   7.884 0.00 1.51
ATOM    135    O STP     2       5.100  -7.724   8.003 0.00 2.04
ATOM    136    O STP     2       0.928  -8.764   2.024 0.00 0.38
ATOM    137    O STP     2       1.020  -8.768   2.191 0.00 0.55
ATOM    138    O STP     2       1.478  -7.839   2.662 0.00 0.52
ATOM    139    O STP     2       1.127  -8.656   2.160 0.00 0.79
ATOM    140    O STP     2       1.978  -7.696   2.528 0.00 1.37
ATOM    141    O STP     2       2.469  -7.428   2.906 0.00 1.48
TER         
END         
