# Supplementary material for: Phenoloxidases in Plants—How Structural Diversity Enables Functional Specificity
Source: Front Plant Sci. 2021 Oct 1;12:754601. doi: 10.3389/fpls.2021.754601 (PMC8517187; doi:10.3389/fpls.2021.754601)
Supplement: Supplementary file 3 [file Data_Sheet_2.ZIP › Figure 7/AlphaFold2_models/pocket_volumes/CoLAC1.pqr]

ATOM      1    O STP     4      -0.409 -10.140   5.519 0.00 0.1
ATOM      2    O STP     4       0.590 -11.152   4.709 0.00 2.13
ATOM      3    O STP     4      -0.434 -10.647   5.487 0.00 0.74
ATOM      4    O STP     4       0.437 -10.525   4.880 0.00 1.6
ATOM      5    O STP     4       0.642 -11.150   4.672 0.00 2.19
ATOM      6    O STP     4       0.271 -11.706   3.725 0.00 1.85
ATOM      7    O STP     4       0.095 -11.777   3.371 0.00 1.67
ATOM      8    O STP     4      -0.164 -11.879   3.683 0.00 1.41
ATOM      9    O STP     4      -0.362 -11.456   4.788 0.00 0.96
ATOM     10    O STP     4      -0.543 -10.602   5.633 0.00 0.2
ATOM     11    O STP     4      -0.500 -10.551   5.543 0.00 0.58
ATOM     12    O STP     4      -2.818 -11.826   1.412 0.00 1.16
ATOM     13    O STP     4      -0.645 -11.717   2.062 0.00 1.24
ATOM     14    O STP     4      -2.936 -12.070   1.355 0.00 1.68
ATOM     15    O STP     4      -3.405 -12.359   2.553 0.00 1.09
ATOM     16    O STP     4       3.437 -11.904   2.470 0.00 2.22
ATOM     17    O STP     4       3.979 -11.805   2.427 0.00 2.19
ATOM     18    O STP     4       3.205 -11.922   2.429 0.00 2.24
ATOM     19    O STP     4       5.039 -11.473   0.977 0.00 1.65
ATOM     20    O STP     4       3.565 -11.492   1.508 0.00 1.86
ATOM     21    O STP     4       4.595 -11.297   1.411 0.00 2.07
ATOM     22    O STP     4       4.098 -11.985  -2.342 0.00 1.91
ATOM     23    O STP     4       3.970 -13.184  -3.188 0.00 1.84
ATOM     24    O STP     4       3.717 -11.964  -2.588 0.00 2.28
ATOM     25    O STP     4       0.505 -12.739  -0.482 0.00 2.84
ATOM     26    O STP     4       0.645 -12.607  -0.172 0.00 2.72
ATOM     27    O STP     4       0.936 -12.279  -0.632 0.00 2.7
ATOM     28    O STP     4       2.204 -11.423  -1.388 0.00 2.68
ATOM     29    O STP     4       4.104 -12.318   2.561 0.00 1.66
ATOM     30    O STP     4       4.348 -11.516   2.711 0.00 1.85
ATOM     31    O STP     4       1.917 -10.858   4.454 0.00 1.65
ATOM     32    O STP     4       1.245 -11.737   4.098 0.00 2.17
ATOM     33    O STP     4       1.252 -11.778   4.158 0.00 2.08
ATOM     34    O STP     4       4.330 -18.218  -5.634 0.00 2.48
ATOM     35    O STP     4       4.316 -18.202  -5.650 0.00 2.48
ATOM     36    O STP     4       4.993 -14.875  -4.709 0.00 1.96
ATOM     37    O STP     4       5.298 -15.035  -4.364 0.00 1.86
ATOM     38    O STP     4       4.330 -18.252  -5.741 0.00 2.46
ATOM     39    O STP     4       4.230 -16.290  -5.658 0.00 1.78
ATOM     40    O STP     4       4.407 -18.370  -5.747 0.00 2.44
ATOM     41    O STP     4       4.364 -16.495  -6.643 0.00 0.94
ATOM     42    O STP     4      -1.392 -15.359  -1.020 0.00 1.71
ATOM     43    O STP     4      -3.660 -12.428   2.251 0.00 1.45
ATOM     44    O STP     4      -3.816 -12.938   2.416 0.00 0.54
ATOM     45    O STP     4      -2.955 -12.077   1.341 0.00 1.7
ATOM     46    O STP     4       0.420 -13.211  -0.707 0.00 2.69
ATOM     47    O STP     4      -1.011 -14.378  -1.445 0.00 2.61
ATOM     48    O STP     4       0.234 -15.011  -0.338 0.00 0.83
ATOM     49    O STP     4       0.688 -12.549  -0.034 0.00 2.66
ATOM     50    O STP     4       0.451 -13.100  -0.653 0.00 2.72
ATOM     51    O STP     4       1.134 -12.430   1.708 0.00 1.82
ATOM     52    O STP     4       4.122 -11.262   1.149 0.00 1.92
ATOM     53    O STP     4       3.461 -11.273   0.485 0.00 1.75
ATOM     54    O STP     4       2.787 -13.015  -3.584 0.00 1.78
ATOM     55    O STP     4       3.410 -13.369  -4.233 0.00 1.89
ATOM     56    O STP     4       2.532 -14.864  -5.253 0.00 0.52
ATOM     57    O STP     4       3.601 -12.820  -3.210 0.00 2.24
ATOM     58    O STP     4       2.921 -12.635  -2.875 0.00 2.21
ATOM     59    O STP     4       1.829 -10.180  -2.078 0.00 2.18
ATOM     60    O STP     4       3.984 -11.591  -3.055 0.00 1.42
ATOM     61    O STP     4       3.732 -11.937  -2.608 0.00 2.24
ATOM     62    O STP     4       4.420 -11.912  -2.231 0.00 1.5
ATOM     63    O STP     4       2.739 -11.672  -2.086 0.00 2.51
ATOM     64    O STP     4       2.548  -9.403  -2.818 0.00 0.35
ATOM     65    O STP     4       1.774 -10.182  -1.976 0.00 2.23
ATOM     66    O STP     4       1.106 -11.793   5.223 0.00 1.23
ATOM     67    O STP     4       0.920 -11.372   4.907 0.00 1.93
ATOM     68    O STP     4       1.563 -10.140  -1.952 0.00 2.11
ATOM     69    O STP     4       1.690 -10.126  -2.281 0.00 1.88
ATOM     70    O STP     4       1.014 -10.233  -1.778 0.00 1.8
ATOM     71    O STP     4       1.054  -9.500  -1.692 0.00 0.96
ATOM     72    O STP     4       1.047  -9.688  -1.762 0.00 1.32
ATOM     73    O STP     4       0.794  -9.711  -1.620 0.00 0.96
ATOM     74    O STP     4       0.873  -9.826  -1.712 0.00 1.32
ATOM     75    O STP     4       0.446 -10.391   4.693 0.00 1.39
ATOM     76    O STP     4       2.646 -12.180   2.314 0.00 2.12
ATOM     77    O STP     4       0.706 -12.547  -0.071 0.00 2.68
ATOM     78    O STP     4       1.863 -12.291   2.630 0.00 1.98
ATOM     79    O STP     4       1.107 -11.390   4.531 0.00 2.24
ATOM     80    O STP     4       1.148 -11.626   4.848 0.00 1.76
ATOM     81    O STP     4       1.225 -11.784   4.023 0.00 2.15
ATOM     82    O STP     4       0.931 -11.243   4.663 0.00 2.24
ATOM     83    O STP     4       1.173 -10.787   4.771 0.00 1.89
ATOM     84    O STP     4       0.565 -10.663   4.775 0.00 1.82
ATOM     85    O STP     4       1.742 -10.560   4.652 0.00 1.55
ATOM     86    O STP     4       3.048 -11.836   2.697 0.00 2.08
ATOM     87    O STP     4       1.928  -9.473  -1.719 0.00 1.35
ATOM     88    O STP     4       0.447 -13.196  -0.709 0.00 2.69
ATOM     89    O STP     4       3.642 -13.026  -3.592 0.00 2.1
ATOM     90    O STP     4       3.602 -13.338  -4.173 0.00 1.99
ATOM     91    O STP     4       4.112 -13.817  -4.323 0.00 1.77
ATOM     92    O STP     4       5.390 -15.060  -4.203 0.00 1.82
ATOM     93    O STP     4       6.427 -14.935  -3.920 0.00 0.34
ATOM     94    O STP     4       5.711 -16.237  -3.514 0.00 1.09
ATOM     95    O STP     4       4.847 -11.098   1.528 0.00 1.89
ATOM     96    O STP     4       5.194 -11.448   0.931 0.00 1.52
ATOM     97    O STP     4       5.100 -10.912   2.502 0.00 1.45
ATOM     98    O STP     4       5.559 -10.034   3.006 0.00 0.27
ATOM     99    O STP     4      -1.366 -12.941  -0.851 0.00 2.52
ATOM    100    O STP     4      -1.602 -15.718  -1.401 0.00 1.69
ATOM    101    O STP     4      -1.691 -15.879  -1.272 0.00 1.5
ATOM    102    O STP     4      -6.012 -11.965  -3.314 0.00 0.73
ATOM    103    O STP     4      -4.019 -11.852   1.353 0.00 1.08
ATOM    104    O STP     4      -3.555 -12.413   2.518 0.00 1.25
ATOM    105    O STP     4      -2.981 -12.059   1.320 0.00 1.68
ATOM    106    O STP     4      -4.851 -12.677  -4.260 0.00 0.81
ATOM    107    O STP     4      -4.648 -12.790  -4.302 0.00 0.76
ATOM    108    O STP     4      -3.652 -11.076  -2.558 0.00 2.72
ATOM    109    O STP     4      -2.975 -13.670  -2.791 0.00 1.44
ATOM    110    O STP     4      -2.936 -12.760  -2.437 0.00 1.85
ATOM    111    O STP     4      -3.642 -11.081  -2.548 0.00 2.72
ATOM    112    O STP     4      -3.782 -11.274  -2.637 0.00 2.6
ATOM    113    O STP     4      -4.653 -12.608  -4.126 0.00 1.11
ATOM    114    O STP     4      -3.608 -11.282  -2.491 0.00 2.66
ATOM    115    O STP     4      -4.487 -12.354  -3.623 0.00 1.6
ATOM    116    O STP     4      -1.951 -14.124  -2.707 0.00 1.5
ATOM    117    O STP     4      -2.304 -13.874  -2.508 0.00 1.8
ATOM    118    O STP     4      -1.283 -14.342  -3.195 0.00 0.35
ATOM    119    O STP     4      -0.398 -14.700  -3.071 0.00 1.11
ATOM    120    O STP     4      -1.157 -14.926  -1.517 0.00 2.38
ATOM    121    O STP     4      -1.087 -14.807  -1.380 0.00 2.41
ATOM    122    O STP     4      -1.859 -14.200  -2.247 0.00 2
ATOM    123    O STP     4      -1.120 -14.540  -1.675 0.00 2.56
ATOM    124    O STP     4      -5.841 -10.709  -2.726 0.00 0.8
ATOM    125    O STP     4      -4.016 -10.279  -2.352 0.00 2.51
ATOM    126    O STP     4      -4.889 -10.132  -1.852 0.00 0.99
ATOM    127    O STP     4      -4.181  -8.921  -2.152 0.00 0.85
ATOM    128    O STP     4      -4.001 -10.258  -2.359 0.00 2.5
ATOM    129    O STP     4      -4.205  -8.943  -3.127 0.00 1.23
ATOM    130    O STP     4      -3.606 -11.073  -2.493 0.00 2.72
ATOM    131    O STP     4      -3.563 -11.632   0.254 0.00 1.32
ATOM    132    O STP     4      -3.989 -10.544  -0.976 0.00 1.22
ATOM    133    O STP     4      -3.866 -10.549  -2.418 0.00 2.57
ATOM    134    O STP     4      -4.000 -10.283  -2.352 0.00 2.52
ATOM    135    O STP     4      -4.198  -8.285  -3.646 0.00 0.77
ATOM    136    O STP     4      -4.187  -8.291  -3.655 0.00 0.76
ATOM    137    O STP     4      -3.996 -10.268  -2.356 0.00 2.51
ATOM    138    O STP     4      -3.959 -10.298  -2.379 0.00 2.51
ATOM    139    O STP     4      -3.503 -11.312  -2.331 0.00 2.64
ATOM    140    O STP     4      -3.433 -11.615  -1.407 0.00 2
ATOM    141    O STP     4      -3.044 -11.828  -1.918 0.00 2.37
ATOM    142    O STP     4      -4.396 -12.048   1.855 0.00 1.06
ATOM    143    O STP     4      -6.017 -12.404  -3.708 0.00 0.7
ATOM    144    O STP     4      -3.127 -13.649  -2.914 0.00 1.29
ATOM    145    O STP     4      -5.964 -10.779  -2.764 0.00 0.71
ATOM    146    O STP     4      -5.837 -11.644  -3.022 0.00 1.01
ATOM    147    O STP     4       3.760 -18.786  -6.653 0.00 1.41
ATOM    148    O STP     4       2.856 -18.078  -5.285 0.00 0.45
TER         
END         
