# Supplementary material for: Phenoloxidases in Plants—How Structural Diversity Enables Functional Specificity
Source: Front Plant Sci. 2021 Oct 1;12:754601. doi: 10.3389/fpls.2021.754601 (PMC8517187; doi:10.3389/fpls.2021.754601)
Supplement: Supplementary file 3 [file Data_Sheet_2.ZIP › Figure 7/AlphaFold2_models/pocket_volumes/AtLAC7.pqr]

ATOM      1    O STP     3     -12.140 -11.472  -9.345 0.00 2.06
ATOM      2    O STP     3     -11.545 -12.058  -9.215 0.00 1.25
ATOM      3    O STP     3     -12.394 -11.738  -9.289 0.00 1.63
ATOM      4    O STP     3     -12.857 -11.952  -9.599 0.00 1.03
ATOM      5    O STP     3     -12.259 -11.489  -9.483 0.00 1.95
ATOM      6    O STP     3      -3.389 -10.407 -12.876 0.00 0.58
ATOM      7    O STP     3      -3.740 -10.826 -12.492 0.00 1.44
ATOM      8    O STP     3      -3.744 -10.855 -12.421 0.00 1.46
ATOM      9    O STP     3      -6.282 -15.764 -13.597 0.00 2.84
ATOM     10    O STP     3      -4.662 -12.528  -7.064 0.00 1.83
ATOM     11    O STP     3      -9.008 -11.542  -2.967 0.00 1.14
ATOM     12    O STP     3      -9.142 -11.532  -3.095 0.00 0.95
ATOM     13    O STP     3      -8.960 -11.524  -3.063 0.00 1.23
ATOM     14    O STP     3      -4.430 -13.933  -5.131 0.00 1.61
ATOM     15    O STP     3      -3.577 -13.849  -4.963 0.00 1.21
ATOM     16    O STP     3      -4.487 -13.785  -3.792 0.00 0.94
ATOM     17    O STP     3      -2.813 -13.672  -3.913 0.00 0.85
ATOM     18    O STP     3      -4.775 -13.832  -5.499 0.00 1.83
ATOM     19    O STP     3      -6.544 -13.028  -3.820 0.00 1.76
ATOM     20    O STP     3      -6.406 -13.029  -3.787 0.00 1.73
ATOM     21    O STP     3      -5.974 -13.165  -3.426 0.00 1.41
ATOM     22    O STP     3      -7.206 -13.274  -3.499 0.00 1.47
ATOM     23    O STP     3      -5.585 -13.310  -3.342 0.00 1.16
ATOM     24    O STP     3      -7.219 -13.310  -3.435 0.00 1.4
ATOM     25    O STP     3      -7.370 -13.359  -3.145 0.00 0.94
ATOM     26    O STP     3      -5.752 -13.161  -3.221 0.00 1.19
ATOM     27    O STP     3      -9.779 -10.004 -11.575 0.00 0.79
ATOM     28    O STP     3      -5.983 -13.455 -14.052 0.00 2.46
ATOM     29    O STP     3      -7.063 -11.013 -12.909 0.00 1
ATOM     30    O STP     3      -9.963  -9.929 -11.598 0.00 0.95
ATOM     31    O STP     3      -8.824 -11.696  -4.765 0.00 1.7
ATOM     32    O STP     3      -8.753 -12.114  -5.816 0.00 2.23
ATOM     33    O STP     3      -8.785 -12.139  -5.846 0.00 2.21
ATOM     34    O STP     3      -8.875 -10.963  -5.664 0.00 1
ATOM     35    O STP     3      -8.548 -11.571  -3.625 0.00 1.64
ATOM     36    O STP     3     -11.976 -10.578  -9.927 0.00 2.13
ATOM     37    O STP     3     -11.981 -10.581  -9.769 0.00 2.3
ATOM     38    O STP     3     -12.105 -10.981  -9.561 0.00 2.2
ATOM     39    O STP     3     -10.174  -6.563 -10.662 0.00 1.17
ATOM     40    O STP     3     -10.526  -8.686 -10.457 0.00 2.48
ATOM     41    O STP     3     -10.118  -7.990 -10.229 0.00 2.42
ATOM     42    O STP     3      -9.363  -4.892  -6.494 0.00 0.41
ATOM     43    O STP     3      -9.532  -5.115  -6.797 0.00 0.63
ATOM     44    O STP     3     -11.440 -10.060  -9.589 0.00 2.81
ATOM     45    O STP     3     -11.284  -9.844  -9.531 0.00 2.96
ATOM     46    O STP     3     -11.179  -9.125  -9.864 0.00 2.67
ATOM     47    O STP     3     -12.350  -5.648  -8.510 0.00 1.08
ATOM     48    O STP     3     -11.035  -5.864  -8.622 0.00 2.04
ATOM     49    O STP     3      -3.716 -12.781  -6.926 0.00 1.7
ATOM     50    O STP     3      -3.633 -12.950  -7.237 0.00 1.59
ATOM     51    O STP     3      -3.404 -13.000  -7.823 0.00 0.86
ATOM     52    O STP     3     -10.682  -9.258  -9.531 0.00 3.36
ATOM     53    O STP     3     -11.044  -8.475  -8.959 0.00 2.8
ATOM     54    O STP     3     -10.420  -9.109  -9.723 0.00 3.32
ATOM     55    O STP     3     -10.768  -9.272  -9.527 0.00 3.31
ATOM     56    O STP     3     -11.008  -6.821  -8.304 0.00 2.57
ATOM     57    O STP     3     -10.203  -8.613  -9.743 0.00 3.08
ATOM     58    O STP     3     -11.068  -6.583  -8.237 0.00 2.55
ATOM     59    O STP     3     -11.001  -5.753  -8.761 0.00 1.9
ATOM     60    O STP     3     -11.175  -6.625  -8.197 0.00 2.52
ATOM     61    O STP     3     -11.009  -6.818  -8.302 0.00 2.57
ATOM     62    O STP     3     -12.372  -5.911  -8.367 0.00 1.35
ATOM     63    O STP     3     -12.512  -6.528  -8.544 0.00 0.83
ATOM     64    O STP     3      -3.848 -13.080  -7.226 0.00 1.94
ATOM     65    O STP     3      -3.966 -13.001  -7.010 0.00 2.08
ATOM     66    O STP     3     -11.615  -6.530  -7.702 0.00 1.76
ATOM     67    O STP     3     -11.311  -6.550  -7.843 0.00 2.04
ATOM     68    O STP     3      -9.018 -12.797  -5.879 0.00 1.2
ATOM     69    O STP     3      -8.948 -12.870  -6.608 0.00 1.29
ATOM     70    O STP     3      -4.915 -13.091  -7.204 0.00 2.66
ATOM     71    O STP     3      -6.342 -13.073  -3.985 0.00 1.67
ATOM     72    O STP     3      -7.483 -12.214 -15.882 0.00 0.76
ATOM     73    O STP     3      -7.035 -10.554  -8.915 0.00 2.62
ATOM     74    O STP     3      -7.071 -10.559  -8.976 0.00 2.67
ATOM     75    O STP     3      -3.553 -13.158  -8.024 0.00 1.21
ATOM     76    O STP     3      -3.892 -13.281  -7.755 0.00 1.87
ATOM     77    O STP     3      -5.021 -13.120  -7.277 0.00 2.73
ATOM     78    O STP     3      -5.373 -11.648 -11.877 0.00 2.52
ATOM     79    O STP     3      -5.192 -12.371 -11.306 0.00 2.39
ATOM     80    O STP     3      -4.096 -11.610 -12.347 0.00 2.1
ATOM     81    O STP     3      -3.807 -10.927 -12.434 0.00 1.57
ATOM     82    O STP     3      -3.268 -11.907 -11.681 0.00 0.54
ATOM     83    O STP     3      -6.991 -10.302  -9.559 0.00 2.54
ATOM     84    O STP     3      -5.744 -13.270  -8.548 0.00 3.01
ATOM     85    O STP     3      -5.196 -13.380  -7.959 0.00 2.82
ATOM     86    O STP     3      -6.094 -14.870  -9.078 0.00 2.54
ATOM     87    O STP     3      -6.229 -12.642  -8.181 0.00 2.96
ATOM     88    O STP     3      -7.373 -12.760  -3.898 0.00 1.75
ATOM     89    O STP     3      -8.750 -12.096  -5.991 0.00 2.28
ATOM     90    O STP     3      -8.709 -11.819  -7.122 0.00 2.66
ATOM     91    O STP     3      -8.470 -11.756  -7.530 0.00 2.71
ATOM     92    O STP     3      -8.620 -12.044  -6.827 0.00 2.55
ATOM     93    O STP     3      -7.587 -12.271  -7.690 0.00 2.6
ATOM     94    O STP     3      -8.930 -11.647  -7.550 0.00 2.68
ATOM     95    O STP     3      -6.014 -14.583 -13.858 0.00 2.54
ATOM     96    O STP     3      -7.897  -9.616  -9.750 0.00 2.7
ATOM     97    O STP     3      -7.891  -9.173  -9.867 0.00 2.35
ATOM     98    O STP     3      -8.028  -9.275  -9.758 0.00 2.53
ATOM     99    O STP     3      -7.866  -9.627  -9.766 0.00 2.69
ATOM    100    O STP     3      -5.161 -11.972 -11.964 0.00 2.67
ATOM    101    O STP     3      -3.529 -12.234 -13.848 0.00 1.25
ATOM    102    O STP     3      -5.716 -13.426 -13.774 0.00 2.53
ATOM    103    O STP     3      -6.535 -13.331 -15.255 0.00 2.03
ATOM    104    O STP     3      -4.260 -12.756 -14.020 0.00 1.38
ATOM    105    O STP     3      -6.071 -15.837 -11.419 0.00 2.24
ATOM    106    O STP     3      -6.441 -10.825 -12.156 0.00 1.79
ATOM    107    O STP     3      -7.718  -8.458 -10.443 0.00 1.11
ATOM    108    O STP     3     -11.342  -6.625  -8.168 0.00 2.43
ATOM    109    O STP     3     -12.212  -8.091  -8.199 0.00 1.26
ATOM    110    O STP     3     -11.622  -7.381  -8.422 0.00 2.17
ATOM    111    O STP     3     -10.959  -8.482  -8.976 0.00 2.85
ATOM    112    O STP     3     -11.007  -6.819  -8.302 0.00 2.57
ATOM    113    O STP     3     -11.823 -11.011  -9.196 0.00 2.44
ATOM    114    O STP     3     -11.556 -11.046  -9.114 0.00 2.37
ATOM    115    O STP     3      -8.993 -11.601  -7.584 0.00 2.65
ATOM    116    O STP     3     -11.824 -11.012  -9.197 0.00 2.44
ATOM    117    O STP     3      -8.754 -11.790  -6.992 0.00 2.59
ATOM    118    O STP     3     -11.825 -11.012  -9.194 0.00 2.44
ATOM    119    O STP     3     -11.202  -9.866  -9.522 0.00 3.01
ATOM    120    O STP     3     -11.273  -9.914  -9.520 0.00 2.98
ATOM    121    O STP     3     -11.861  -8.502  -8.479 0.00 1.77
ATOM    122    O STP     3     -11.256  -9.837  -9.518 0.00 2.99
ATOM    123    O STP     3     -10.045  -9.799 -11.176 0.00 1.58
ATOM    124    O STP     3     -10.660  -9.303  -9.533 0.00 3.36
ATOM    125    O STP     3     -10.400  -9.161  -9.722 0.00 3.32
ATOM    126    O STP     3      -7.061 -10.608  -8.930 0.00 2.67
ATOM    127    O STP     3      -8.288 -10.762  -3.177 0.00 0.47
ATOM    128    O STP     3      -4.991 -13.149  -7.107 0.00 2.63
TER         
END         
