# Supplementary material for: Phenoloxidases in Plants—How Structural Diversity Enables Functional Specificity
Source: Front Plant Sci. 2021 Oct 1;12:754601. doi: 10.3389/fpls.2021.754601 (PMC8517187; doi:10.3389/fpls.2021.754601)
Supplement: Supplementary file 3 [file Data_Sheet_2.ZIP › Figure 7/AlphaFold2_models/pocket_volumes/AtLAC17.pqr]

ATOM      1    O STP     1       8.142  -6.512   5.801 0.00 1.91
ATOM      2    O STP     1       7.762  -6.178   5.059 0.00 2.86
ATOM      3    O STP     1       7.827  -7.473   6.539 0.00 0.38
ATOM      4    O STP     1       8.393  -6.605   6.437 0.00 0.74
ATOM      5    O STP     1       7.254  -4.604   5.351 0.00 2.62
ATOM      6    O STP     1       7.426  -5.668   4.649 0.00 3.35
ATOM      7    O STP     1       7.257  -3.204   6.952 0.00 1.67
ATOM      8    O STP     1       6.098  -5.703   5.427 0.00 2.1
ATOM      9    O STP     1       1.310  -9.813   2.991 0.00 1.09
ATOM     10    O STP     1       1.120  -9.602   2.932 0.00 0.83
ATOM     11    O STP     1       1.150  -9.934   3.249 0.00 0.2
ATOM     12    O STP     1      12.072  -4.026   5.528 0.00 2.17
ATOM     13    O STP     1      11.954  -4.104   5.295 0.00 2.32
ATOM     14    O STP     1       6.805  -5.112   3.109 0.00 2.52
ATOM     15    O STP     1       5.919  -3.551   2.516 0.00 0.61
ATOM     16    O STP     1       6.790  -6.364   3.361 0.00 3.21
ATOM     17    O STP     1       6.817  -6.191   3.480 0.00 3.28
ATOM     18    O STP     1       2.661  -6.551   3.334 0.00 2.27
ATOM     19    O STP     1       5.370  -7.802   2.426 0.00 2.42
ATOM     20    O STP     1       5.823  -7.501   1.071 0.00 0.95
ATOM     21    O STP     1       6.649  -6.544   2.548 0.00 2.33
ATOM     22    O STP     1       4.214  -8.262   2.255 0.00 2.51
ATOM     23    O STP     1       3.772  -8.228   2.382 0.00 2.59
ATOM     24    O STP     1       4.054  -8.260   2.359 0.00 2.6
ATOM     25    O STP     1       3.541  -8.104   2.554 0.00 2.62
ATOM     26    O STP     1       2.974  -7.772   2.723 0.00 2.56
ATOM     27    O STP     1       2.315  -7.353   2.582 0.00 2.31
ATOM     28    O STP     1       2.369  -6.641   3.089 0.00 2.19
ATOM     29    O STP     1       3.788  -8.058   2.648 0.00 2.62
ATOM     30    O STP     1       3.285  -6.776   4.073 0.00 2.15
ATOM     31    O STP     1       3.356  -6.946   3.515 0.00 2.55
ATOM     32    O STP     1       3.349  -7.061   3.434 0.00 2.54
ATOM     33    O STP     1       2.407  -6.370   3.434 0.00 2.1
ATOM     34    O STP     1       2.864  -6.400   4.579 0.00 1.62
ATOM     35    O STP     1       2.414  -6.306   3.737 0.00 1.87
ATOM     36    O STP     1       2.284  -6.430   3.304 0.00 2.07
ATOM     37    O STP     1       2.283  -5.932   3.493 0.00 1.46
ATOM     38    O STP     1      11.949  -3.541   5.745 0.00 2.01
ATOM     39    O STP     1      12.329  -2.993   6.270 0.00 1.32
ATOM     40    O STP     1       3.716  -8.156   2.006 0.00 2.15
ATOM     41    O STP     1       9.574  -1.281   7.323 0.00 2.08
ATOM     42    O STP     1       6.800  -1.705   9.086 0.00 1.72
ATOM     43    O STP     1       7.334  -1.711   8.139 0.00 2.22
ATOM     44    O STP     1       8.973  -1.289   7.115 0.00 2.49
ATOM     45    O STP     1       9.293  -1.329   7.219 0.00 2.3
ATOM     46    O STP     1       9.009  -0.704   7.221 0.00 2.08
ATOM     47    O STP     1       7.061  -1.783   9.006 0.00 1.47
ATOM     48    O STP     1       6.887  -1.606   8.421 0.00 2.28
ATOM     49    O STP     1       6.658  -0.318   8.411 0.00 2.07
ATOM     50    O STP     1       7.285   0.741   8.339 0.00 1.46
ATOM     51    O STP     1       7.767   0.973   8.160 0.00 1.28
ATOM     52    O STP     1       7.603  -5.826   4.037 0.00 3.67
ATOM     53    O STP     1       8.916  -0.980   4.777 0.00 0.43
ATOM     54    O STP     1       8.925  -1.413   5.105 0.00 1.42
ATOM     55    O STP     1      10.025  -2.154   4.634 0.00 1.1
ATOM     56    O STP     1       9.839  -2.676   5.218 0.00 2.32
ATOM     57    O STP     1      10.692  -4.222   4.200 0.00 2.74
ATOM     58    O STP     1      10.047  -5.103   2.502 0.00 2.07
ATOM     59    O STP     1      10.002  -5.390   2.943 0.00 2.69
ATOM     60    O STP     1      10.663  -4.124   4.370 0.00 2.79
ATOM     61    O STP     1      10.441  -3.424   4.745 0.00 2.49
ATOM     62    O STP     1      11.115 -10.659   0.747 0.00 1.98
ATOM     63    O STP     1      11.178 -10.580   0.780 0.00 2
ATOM     64    O STP     1      11.348 -11.280   1.111 0.00 1.3
ATOM     65    O STP     1      11.127 -10.629   0.652 0.00 1.94
ATOM     66    O STP     1      11.526 -10.712  -0.517 0.00 0.64
ATOM     67    O STP     1      10.185 -11.165   0.737 0.00 1.39
ATOM     68    O STP     1      10.146 -10.837  -0.664 0.00 0.79
ATOM     69    O STP     1      10.393 -10.685  -0.735 0.00 1.02
ATOM     70    O STP     1       9.813 -11.012  -0.567 0.00 0.43
ATOM     71    O STP     1      10.386 -10.688  -0.794 0.00 0.99
ATOM     72    O STP     1       9.647 -11.178  -0.339 0.00 0.5
ATOM     73    O STP     1       9.760 -11.087  -0.482 0.00 0.52
ATOM     74    O STP     1       9.183 -12.010   0.444 0.00 0.18
ATOM     75    O STP     1       9.619 -11.392   0.407 0.00 1.05
ATOM     76    O STP     1       9.784 -11.081  -0.479 0.00 0.55
ATOM     77    O STP     1       9.651 -11.209  -0.256 0.00 0.59
ATOM     78    O STP     1      13.192  -9.518   1.741 0.00 2.61
ATOM     79    O STP     1       4.110  -8.158   2.524 0.00 2.62
ATOM     80    O STP     1       5.389  -7.679   2.654 0.00 2.51
ATOM     81    O STP     1       4.242  -6.258   4.993 0.00 1.23
ATOM     82    O STP     1       3.031  -6.209   4.891 0.00 1.19
ATOM     83    O STP     1       3.228  -6.976   4.163 0.00 1.86
ATOM     84    O STP     1       7.607  -5.733   4.332 0.00 3.59
ATOM     85    O STP     1       8.117  -8.544   5.223 0.00 0.63
ATOM     86    O STP     1       7.998  -7.605   4.612 0.00 1.98
ATOM     87    O STP     1       7.936  -6.780   5.668 0.00 2.09
ATOM     88    O STP     1       6.060  -7.186   2.894 0.00 2.69
ATOM     89    O STP     1       7.722  -6.567   3.826 0.00 3.24
ATOM     90    O STP     1       7.599  -5.834   4.035 0.00 3.67
ATOM     91    O STP     1      10.423  -6.353   2.262 0.00 2.49
ATOM     92    O STP     1      10.394  -6.329   2.275 0.00 2.5
ATOM     93    O STP     1      10.250  -5.878   2.572 0.00 2.53
ATOM     94    O STP     1      11.926 -10.150   1.303 0.00 2.09
ATOM     95    O STP     1      12.121  -9.695   1.680 0.00 2.16
ATOM     96    O STP     1       9.826  -8.812   2.551 0.00 0.14
ATOM     97    O STP     1       5.557  -0.383   8.262 0.00 1.27
ATOM     98    O STP     1       5.678   0.060   9.273 0.00 1.02
ATOM     99    O STP     1       5.427   0.178   9.349 0.00 0.15
ATOM    100    O STP     1      11.642  -4.007   4.931 0.00 2.56
ATOM    101    O STP     1      11.616  -4.060   4.613 0.00 2.6
ATOM    102    O STP     1      11.710  -2.945   6.306 0.00 1.58
ATOM    103    O STP     1      10.716  -2.250   6.417 0.00 1.56
ATOM    104    O STP     1       6.457  -0.741   8.596 0.00 2.21
ATOM    105    O STP     1       6.446  -1.319  10.158 0.00 0.49
ATOM    106    O STP     1       6.358  -1.300   9.340 0.00 1.87
ATOM    107    O STP     1       6.461  -1.323   9.700 0.00 1.35
ATOM    108    O STP     1       5.704  -0.367   9.102 0.00 1.71
ATOM    109    O STP     1       6.873   0.685   8.389 0.00 1.48
ATOM    110    O STP     1       6.488  -0.213   8.432 0.00 2.04
ATOM    111    O STP     1       6.219  -0.474   8.590 0.00 2.14
ATOM    112    O STP     1       8.088  -6.649   5.806 0.00 1.9
ATOM    113    O STP     1       7.675  -5.644   4.259 0.00 3.6
ATOM    114    O STP     1      12.884  -8.352   2.078 0.00 2.22
ATOM    115    O STP     1      12.662  -7.081   2.175 0.00 2.15
ATOM    116    O STP     1      10.831  -7.604   2.164 0.00 1.84
ATOM    117    O STP     1      10.929  -6.451   2.247 0.00 2.25
ATOM    118    O STP     1      10.400  -6.338   2.231 0.00 2.46
ATOM    119    O STP     1      13.157  -9.451   1.802 0.00 2.62
ATOM    120    O STP     1      14.019  -9.464   2.654 0.00 2.44
ATOM    121    O STP     1      13.795  -8.967   2.678 0.00 2.17
ATOM    122    O STP     1      13.118  -6.737   2.617 0.00 1.89
ATOM    123    O STP     1      13.914  -5.481   3.985 0.00 2.16
ATOM    124    O STP     1      11.068  -3.997   4.506 0.00 2.79
ATOM    125    O STP     1      11.084  -4.002   4.512 0.00 2.79
ATOM    126    O STP     1      11.051  -4.009   4.497 0.00 2.79
ATOM    127    O STP     1      14.196  -5.225   3.703 0.00 1.61
ATOM    128    O STP     1      11.199  -9.190   1.763 0.00 1.73
ATOM    129    O STP     1       8.183  -8.100   5.566 0.00 1
ATOM    130    O STP     1       8.521  -7.289   3.448 0.00 2.23
ATOM    131    O STP     1       7.651  -6.205   3.827 0.00 3.51
ATOM    132    O STP     1      13.599  -9.552   0.778 0.00 1.77
ATOM    133    O STP     1       7.630  -4.759   4.685 0.00 3.05
ATOM    134    O STP     1       6.373  -4.124   6.150 0.00 1.62
ATOM    135    O STP     1       9.599  -1.401   7.261 0.00 2.11
ATOM    136    O STP     1       8.435  -1.491   7.387 0.00 2.36
ATOM    137    O STP     1       6.150  -3.246   7.218 0.00 1.16
ATOM    138    O STP     1       8.900  -1.329   5.239 0.00 1.36
ATOM    139    O STP     1       5.679  -0.363   9.106 0.00 1.68
ATOM    140    O STP     1       6.674  -1.629   8.926 0.00 2.02
ATOM    141    O STP     1       5.856  -1.077   9.706 0.00 1.51
ATOM    142    O STP     1       6.038  -1.226   9.649 0.00 1.62
ATOM    143    O STP     1       6.474  -2.833   7.599 0.00 1.47
ATOM    144    O STP     1       8.606  -1.404   7.263 0.00 2.43
ATOM    145    O STP     1       8.943  -1.541   6.670 0.00 2.4
ATOM    146    O STP     1       9.164  -2.271   5.546 0.00 2.42
ATOM    147    O STP     1       7.742  -1.938   7.775 0.00 2.19
ATOM    148    O STP     1       9.700  -0.900   7.428 0.00 1.68
ATOM    149    O STP     1      11.077 -11.754   1.266 0.00 0.34
ATOM    150    O STP     1       5.612  -7.697   2.365 0.00 2.37
ATOM    151    O STP     1       4.218  -8.854   2.112 0.00 1.8
ATOM    152    O STP     1       4.049  -8.602   2.282 0.00 2.21
ATOM    153    O STP     1       3.634  -8.592   2.307 0.00 2.16
ATOM    154    O STP     1       4.303  -8.180   1.712 0.00 1.92
ATOM    155    O STP     1       1.370 -10.348   2.789 0.00 0.57
ATOM    156    O STP     1       1.349  -9.921   2.972 0.00 1.06
ATOM    157    O STP     1       1.399 -10.357   2.770 0.00 0.49
ATOM    158    O STP     1       0.544  -8.640   2.733 0.00 0.34
ATOM    159    O STP     1       0.749  -8.532   2.685 0.00 0.64
ATOM    160    O STP     1       1.699  -6.856   1.419 0.00 0.99
ATOM    161    O STP     1       0.603  -8.694   2.705 0.00 0.56
TER         
END         
