# Supplementary material for: Phenoloxidases in Plants—How Structural Diversity Enables Functional Specificity
Source: Front Plant Sci. 2021 Oct 1;12:754601. doi: 10.3389/fpls.2021.754601 (PMC8517187; doi:10.3389/fpls.2021.754601)
Supplement: Supplementary file 3 [file Data_Sheet_2.ZIP › Figure 7/AlphaFold2_models/pocket_volumes/CoLAC3.pqr]

ATOM      1    O STP     2     -10.809  -8.563  -5.982 0.00 0.55
ATOM      2    O STP     2      -9.042 -15.104  -5.683 0.00 1.08
ATOM      3    O STP     2      -9.280 -15.078  -5.791 0.00 0.65
ATOM      4    O STP     2      -8.472 -15.474  -5.970 0.00 0.18
ATOM      5    O STP     2      -8.696 -15.233  -5.689 0.00 1.18
ATOM      6    O STP     2      -4.195 -13.385   0.408 0.00 2.27
ATOM      7    O STP     2      -3.590 -12.723   1.344 0.00 2.12
ATOM      8    O STP     2      -3.087 -13.022   0.769 0.00 1.91
ATOM      9    O STP     2      -2.339 -13.501   0.167 0.00 1.82
ATOM     10    O STP     2      -2.630 -13.879  -0.686 0.00 2.51
ATOM     11    O STP     2      -2.629 -13.892  -0.691 0.00 2.51
ATOM     12    O STP     2      -2.633 -13.882  -0.690 0.00 2.51
ATOM     13    O STP     2      -2.609 -13.831  -0.612 0.00 2.46
ATOM     14    O STP     2      -4.123 -13.441   0.305 0.00 2.26
ATOM     15    O STP     2      -2.517 -14.386  -0.726 0.00 2.1
ATOM     16    O STP     2      -4.533 -13.606   0.846 0.00 1.82
ATOM     17    O STP     2      -6.296 -14.371  -7.121 0.00 1.29
ATOM     18    O STP     2      -3.318 -16.376  -9.721 0.00 2.16
ATOM     19    O STP     2      -3.991 -17.153 -10.744 0.00 2.29
ATOM     20    O STP     2      -4.008 -17.134 -10.746 0.00 2.28
ATOM     21    O STP     2      -3.766 -16.862 -10.432 0.00 2.19
ATOM     22    O STP     2      -3.973 -17.222 -10.716 0.00 2.25
ATOM     23    O STP     2      -7.383 -15.080  -6.238 0.00 0.87
ATOM     24    O STP     2      -3.477 -16.485  -9.996 0.00 2.18
ATOM     25    O STP     2      -2.731 -16.032  -9.101 0.00 2.17
ATOM     26    O STP     2      -2.173 -15.874  -9.579 0.00 1.42
ATOM     27    O STP     2      -2.122 -16.635  -8.233 0.00 1.68
ATOM     28    O STP     2      -3.520 -16.531 -10.168 0.00 2.15
ATOM     29    O STP     2      -3.958 -17.481 -10.906 0.00 2.09
ATOM     30    O STP     2      -3.766 -16.619 -10.955 0.00 2.05
ATOM     31    O STP     2      -3.988 -17.129 -10.741 0.00 2.29
ATOM     32    O STP     2      -3.501 -19.427 -12.313 0.00 1.83
ATOM     33    O STP     2      -3.830 -19.561 -11.992 0.00 2.19
ATOM     34    O STP     2      -2.638 -19.231 -13.723 0.00 1.24
ATOM     35    O STP     2      -2.509 -18.950 -13.851 0.00 0.87
ATOM     36    O STP     2      -2.185 -16.575  -4.274 0.00 1.75
ATOM     37    O STP     2      -2.274 -16.301  -4.560 0.00 1.94
ATOM     38    O STP     2      -8.912 -10.581  -3.672 0.00 1.69
ATOM     39    O STP     2      -8.892  -9.456  -4.050 0.00 1.59
ATOM     40    O STP     2      -8.790 -10.533  -4.266 0.00 1.97
ATOM     41    O STP     2     -11.566  -9.377  -6.701 0.00 1.2
ATOM     42    O STP     2     -11.588  -9.494  -6.760 0.00 1.3
ATOM     43    O STP     2      -9.379  -9.274  -6.145 0.00 2.37
ATOM     44    O STP     2     -11.218  -8.593  -6.262 0.00 0.84
ATOM     45    O STP     2      -9.326  -9.164  -5.961 0.00 2.27
ATOM     46    O STP     2      -8.744  -9.268  -4.802 0.00 2.17
ATOM     47    O STP     2      -8.625 -10.175  -5.141 0.00 2.52
ATOM     48    O STP     2      -8.819  -9.198  -4.462 0.00 1.91
ATOM     49    O STP     2      -3.903 -12.098   2.418 0.00 1.47
ATOM     50    O STP     2      -3.752 -11.877   1.777 0.00 1.73
ATOM     51    O STP     2      -8.943 -10.451  -3.558 0.00 1.58
ATOM     52    O STP     2      -8.648  -8.951  -4.379 0.00 1.61
ATOM     53    O STP     2      -8.741  -9.263  -4.800 0.00 2.17
ATOM     54    O STP     2      -8.359  -8.642  -3.928 0.00 0.23
ATOM     55    O STP     2      -5.604 -12.957  -0.583 0.00 0.62
ATOM     56    O STP     2      -5.282 -12.890  -0.949 0.00 1.4
ATOM     57    O STP     2      -5.262 -12.885  -0.802 0.00 1.41
ATOM     58    O STP     2      -3.926 -12.103   2.413 0.00 1.48
ATOM     59    O STP     2      -4.006 -12.131   2.296 0.00 1.64
ATOM     60    O STP     2      -4.914 -13.124   2.334 0.00 1.1
ATOM     61    O STP     2      -3.210 -12.507   1.225 0.00 1.65
ATOM     62    O STP     2      -3.595 -12.688   1.373 0.00 2.11
ATOM     63    O STP     2      -3.711 -12.554   1.491 0.00 2.1
ATOM     64    O STP     2      -3.251 -11.274   1.727 0.00 0.73
ATOM     65    O STP     2      -4.064 -11.287   1.647 0.00 0.7
ATOM     66    O STP     2      -3.753 -12.749   1.334 0.00 2.16
ATOM     67    O STP     2      -3.941 -12.130   2.218 0.00 1.71
ATOM     68    O STP     2      -4.560 -13.556   0.887 0.00 1.88
ATOM     69    O STP     2      -4.805 -13.964   1.001 0.00 0.96
ATOM     70    O STP     2      -4.701 -13.426   1.756 0.00 1.56
ATOM     71    O STP     2      -4.780 -13.450   1.826 0.00 1.51
ATOM     72    O STP     2      -4.637 -13.579   0.955 0.00 1.8
ATOM     73    O STP     2      -4.875 -13.419   1.973 0.00 1.4
ATOM     74    O STP     2      -4.874 -13.572   2.021 0.00 1.17
ATOM     75    O STP     2      -3.223 -11.241   1.736 0.00 0.62
ATOM     76    O STP     2      -5.418 -12.421  -0.782 0.00 0.18
ATOM     77    O STP     2      -5.577 -12.623  -2.331 0.00 1.58
ATOM     78    O STP     2      -7.560 -12.264  -4.091 0.00 2.22
ATOM     79    O STP     2      -8.695 -10.695  -7.281 0.00 2.68
ATOM     80    O STP     2      -9.135 -10.963  -8.038 0.00 1.67
ATOM     81    O STP     2      -7.529 -11.914  -5.965 0.00 3.24
ATOM     82    O STP     2      -7.889 -11.615  -6.100 0.00 3.06
ATOM     83    O STP     2      -8.247 -11.014  -7.300 0.00 2.59
ATOM     84    O STP     2      -8.456 -11.053  -6.636 0.00 2.79
ATOM     85    O STP     2      -7.500 -11.975  -5.948 0.00 3.23
ATOM     86    O STP     2      -9.124 -10.828  -7.706 0.00 2.04
ATOM     87    O STP     2      -4.220 -10.028  -4.548 0.00 0.56
ATOM     88    O STP     2      -4.335 -10.131  -4.716 0.00 0.87
ATOM     89    O STP     2      -5.474 -12.965  -5.303 0.00 3.62
ATOM     90    O STP     2      -5.269 -12.901  -3.176 0.00 2.3
ATOM     91    O STP     2      -4.797 -12.835  -4.277 0.00 2.94
ATOM     92    O STP     2      -6.862 -12.713  -5.465 0.00 3.54
ATOM     93    O STP     2      -6.787 -12.805  -5.425 0.00 3.58
ATOM     94    O STP     2      -7.265 -12.067  -5.742 0.00 3.36
ATOM     95    O STP     2      -5.366 -12.835  -5.350 0.00 3.55
ATOM     96    O STP     2      -8.051 -11.108  -5.447 0.00 2.78
ATOM     97    O STP     2      -5.114 -11.733  -5.408 0.00 2.66
ATOM     98    O STP     2      -5.731 -12.166  -5.634 0.00 3.13
ATOM     99    O STP     2      -5.777 -11.537  -6.578 0.00 1.86
ATOM    100    O STP     2      -2.441 -13.998  -3.381 0.00 2.23
ATOM    101    O STP     2      -2.395 -14.780  -5.183 0.00 2.74
ATOM    102    O STP     2      -2.141 -14.642  -5.214 0.00 2.4
ATOM    103    O STP     2      -2.865 -13.518  -6.874 0.00 1.85
ATOM    104    O STP     2      -5.139 -13.055  -5.502 0.00 3.42
ATOM    105    O STP     2      -5.371 -12.948  -5.305 0.00 3.62
ATOM    106    O STP     2      -2.491 -14.758  -5.006 0.00 2.76
ATOM    107    O STP     2      -3.322 -13.923  -6.639 0.00 2.64
ATOM    108    O STP     2      -1.744 -12.588  -2.412 0.00 0.76
ATOM    109    O STP     2      -2.592 -13.842  -0.654 0.00 2.47
ATOM    110    O STP     2      -3.156 -13.801  -0.458 0.00 2.34
ATOM    111    O STP     2      -2.648 -13.555  -2.762 0.00 2.33
ATOM    112    O STP     2      -1.738 -12.610  -2.235 0.00 0.6
ATOM    113    O STP     2      -1.440 -13.379   0.013 0.00 1.07
ATOM    114    O STP     2      -3.869 -13.666  -0.297 0.00 2.21
ATOM    115    O STP     2      -6.396 -13.846  -7.190 0.00 1.28
ATOM    116    O STP     2      -8.179 -14.563  -5.479 0.00 1.89
ATOM    117    O STP     2      -6.527 -13.175  -5.469 0.00 3.52
ATOM    118    O STP     2      -6.814 -12.795  -5.421 0.00 3.57
ATOM    119    O STP     2      -6.790 -13.517  -5.442 0.00 3.2
ATOM    120    O STP     2      -7.414 -13.853  -5.365 0.00 2.73
ATOM    121    O STP     2      -7.748 -14.224  -5.184 0.00 2.22
ATOM    122    O STP     2      -1.626 -16.972  -7.189 0.00 1.76
ATOM    123    O STP     2      -6.323 -14.088  -4.897 0.00 2.46
ATOM    124    O STP     2      -6.239 -14.405  -4.809 0.00 2
ATOM    125    O STP     2      -3.418 -14.310  -7.795 0.00 2.33
ATOM    126    O STP     2      -3.439 -14.153  -7.540 0.00 2.42
ATOM    127    O STP     2      -3.638 -14.532  -8.118 0.00 2.04
ATOM    128    O STP     2      -6.224 -13.969  -6.794 0.00 2.02
ATOM    129    O STP     2      -3.472 -16.149  -9.581 0.00 1.97
ATOM    130    O STP     2      -5.359 -12.960  -5.314 0.00 3.61
ATOM    131    O STP     2      -6.094 -13.029  -5.305 0.00 3.63
ATOM    132    O STP     2      -4.949 -13.191  -1.782 0.00 1.67
ATOM    133    O STP     2      -5.989 -13.053  -5.235 0.00 3.6
ATOM    134    O STP     2      -1.891 -16.343  -3.652 0.00 1.65
ATOM    135    O STP     2      -1.812 -16.409  -3.564 0.00 1.53
ATOM    136    O STP     2      -2.312 -14.839  -0.882 0.00 1.82
ATOM    137    O STP     2      -2.285 -14.738  -0.936 0.00 1.9
ATOM    138    O STP     2      -1.875 -16.322  -3.510 0.00 1.57
ATOM    139    O STP     2      -1.982 -15.298  -2.492 0.00 1.32
ATOM    140    O STP     2      -2.278 -15.487  -4.804 0.00 2.4
ATOM    141    O STP     2      -2.197 -15.146  -5.268 0.00 2.54
ATOM    142    O STP     2      -3.385 -14.060  -7.816 0.00 2.15
ATOM    143    O STP     2      -3.430 -14.145  -7.505 0.00 2.43
ATOM    144    O STP     2      -3.389 -14.361  -7.831 0.00 2.3
ATOM    145    O STP     2      -9.040 -10.271  -7.047 0.00 2.63
ATOM    146    O STP     2      -8.627 -10.727  -7.342 0.00 2.66
ATOM    147    O STP     2      -9.152 -10.148  -6.797 0.00 2.64
ATOM    148    O STP     2      -9.337  -9.685  -6.323 0.00 2.55
ATOM    149    O STP     2     -11.711  -9.523  -6.687 0.00 1.06
ATOM    150    O STP     2     -11.646  -9.573  -6.867 0.00 1.27
ATOM    151    O STP     2     -11.804  -9.633  -7.123 0.00 1.01
ATOM    152    O STP     2      -8.873  -9.952  -7.310 0.00 2.13
ATOM    153    O STP     2      -8.358 -10.383  -7.716 0.00 2.05
ATOM    154    O STP     2      -9.612 -10.282  -7.434 0.00 1.92
ATOM    155    O STP     2     -11.748  -9.693  -7.244 0.00 0.83
ATOM    156    O STP     2      -8.162 -11.603  -7.831 0.00 1.61
ATOM    157    O STP     2      -8.058 -11.828  -8.123 0.00 0.84
ATOM    158    O STP     2     -11.219  -8.587  -6.254 0.00 0.82
ATOM    159    O STP     2     -11.246  -8.548  -6.282 0.00 0.69
TER         
END         
