# Supplementary material for: Phenoloxidases in Plants—How Structural Diversity Enables Functional Specificity
Source: Front Plant Sci. 2021 Oct 1;12:754601. doi: 10.3389/fpls.2021.754601 (PMC8517187; doi:10.3389/fpls.2021.754601)
Supplement: Supplementary file 3 [file Data_Sheet_2.ZIP › Figure 7/AlphaFold2_models/pocket_volumes/ChLAC8.pqr]

ATOM      1    O STP     2      15.057  -5.749   1.783 0.00 0.71
ATOM      2    O STP     2      15.080  -5.819   1.738 0.00 0.72
ATOM      3    O STP     2      13.947  -4.063   3.112 0.00 2.21
ATOM      4    O STP     2      12.077  -2.687   4.049 0.00 4.05
ATOM      5    O STP     2      12.795  -2.610   3.624 0.00 3.5
ATOM      6    O STP     2      13.098  -5.747   2.676 0.00 1.04
ATOM      7    O STP     2      12.778  -2.860   3.869 0.00 3.66
ATOM      8    O STP     2      13.195  -4.896   3.048 0.00 1.69
ATOM      9    O STP     2      12.138  -5.499   2.811 0.00 1.47
ATOM     10    O STP     2      11.732  -2.410   3.374 0.00 3.54
ATOM     11    O STP     2      11.712  -2.464   3.532 0.00 3.69
ATOM     12    O STP     2      12.066  -2.686   4.050 0.00 4.06
ATOM     13    O STP     2      13.184  -2.357   2.799 0.00 2.68
ATOM     14    O STP     2      13.834  -3.973   3.208 0.00 2.36
ATOM     15    O STP     2      10.212  -2.995   5.586 0.00 4.28
ATOM     16    O STP     2       9.432  -3.352   5.918 0.00 4.31
ATOM     17    O STP     2       9.818  -4.339   5.379 0.00 3.22
ATOM     18    O STP     2       9.206  -3.669   5.946 0.00 4.17
ATOM     19    O STP     2      10.182  -3.942   7.258 0.00 2.92
ATOM     20    O STP     2       8.815  -5.714   7.299 0.00 2.64
ATOM     21    O STP     2      12.597  -3.572   7.538 0.00 2.44
ATOM     22    O STP     2      11.821  -2.975   6.174 0.00 3.5
ATOM     23    O STP     2       9.608  -5.773   8.223 0.00 1.67
ATOM     24    O STP     2       9.633  -5.860   8.672 0.00 0.88
ATOM     25    O STP     2      13.270  -3.892   8.078 0.00 1.81
ATOM     26    O STP     2      14.415  -2.484   7.891 0.00 2.93
ATOM     27    O STP     2      14.998  -1.937   8.604 0.00 2.89
ATOM     28    O STP     2       9.621   0.486   6.752 0.00 2.86
ATOM     29    O STP     2      11.301  -0.097   5.223 0.00 2.77
ATOM     30    O STP     2       5.705  -3.337   7.782 0.00 1.64
ATOM     31    O STP     2       6.338  -1.633   7.761 0.00 1.57
ATOM     32    O STP     2       6.327  -1.022   8.150 0.00 1.36
ATOM     33    O STP     2      15.316  -4.130   4.179 0.00 1.01
ATOM     34    O STP     2      14.948  -4.035   4.061 0.00 1.34
ATOM     35    O STP     2      12.399  -2.782   4.301 0.00 3.78
ATOM     36    O STP     2      11.717  -2.506   5.547 0.00 4.09
ATOM     37    O STP     2      13.299  -3.463   8.031 0.00 2.28
ATOM     38    O STP     2      13.123  -4.203   8.021 0.00 1.5
ATOM     39    O STP     2      15.460  -2.617   7.874 0.00 2.75
ATOM     40    O STP     2      13.061  -2.903   4.047 0.00 3.4
ATOM     41    O STP     2       6.881  -5.774   7.116 0.00 3.08
ATOM     42    O STP     2       7.277  -5.962   7.290 0.00 2.83
ATOM     43    O STP     2       6.465  -7.269   6.390 0.00 1.13
ATOM     44    O STP     2       6.779  -5.890   7.441 0.00 2.77
ATOM     45    O STP     2      11.086  -2.311   5.074 0.00 4.58
ATOM     46    O STP     2      11.093  -2.320   5.077 0.00 4.58
ATOM     47    O STP     2      12.377  -2.787   3.997 0.00 3.89
ATOM     48    O STP     2      11.714  -0.291   4.657 0.00 2.74
ATOM     49    O STP     2      11.450  -0.508   5.137 0.00 3.14
ATOM     50    O STP     2      11.114  -1.487   5.410 0.00 4.04
ATOM     51    O STP     2       7.985   1.578   8.920 0.00 1.59
ATOM     52    O STP     2       7.842   1.951   8.991 0.00 1.34
ATOM     53    O STP     2       8.064   0.251   8.848 0.00 2.09
ATOM     54    O STP     2       8.064   0.104   8.368 0.00 2.42
ATOM     55    O STP     2       6.519  -5.367   6.703 0.00 3.4
ATOM     56    O STP     2       6.615  -5.312   6.769 0.00 3.43
ATOM     57    O STP     2       6.453  -5.719   7.580 0.00 2.65
ATOM     58    O STP     2       7.029  -6.095   7.748 0.00 2.39
ATOM     59    O STP     2       5.258  -5.509   6.226 0.00 2.73
ATOM     60    O STP     2       6.363  -4.426   7.271 0.00 2.66
ATOM     61    O STP     2       3.556  -5.028   6.380 0.00 1
ATOM     62    O STP     2       4.115  -5.052   6.178 0.00 1.84
ATOM     63    O STP     2       7.881   1.805   8.370 0.00 1.81
ATOM     64    O STP     2       7.912   2.317   9.235 0.00 0.34
ATOM     65    O STP     2       8.207   0.452   8.358 0.00 2.47
ATOM     66    O STP     2       8.203   0.972   8.302 0.00 2.36
ATOM     67    O STP     2      10.530   1.035   8.312 0.00 0.58
ATOM     68    O STP     2       8.641   0.680   7.996 0.00 2.52
ATOM     69    O STP     2      14.739  -0.593   8.888 0.00 2.33
ATOM     70    O STP     2       9.019  -2.849   6.182 0.00 3.99
ATOM     71    O STP     2       7.223  -0.659   2.606 0.00 1.15
ATOM     72    O STP     2       9.919  -0.012   6.178 0.00 3.15
ATOM     73    O STP     2       9.523   0.532   7.014 0.00 2.86
ATOM     74    O STP     2       9.645   0.488   6.065 0.00 2.6
ATOM     75    O STP     2       9.547  -2.298   4.713 0.00 3.94
ATOM     76    O STP     2       8.539  -2.627   4.296 0.00 3.36
ATOM     77    O STP     2      10.051  -2.353   5.302 0.00 4.45
ATOM     78    O STP     2      10.016  -0.395   6.126 0.00 3.39
ATOM     79    O STP     2       9.363  -3.004   5.761 0.00 4.36
ATOM     80    O STP     2       8.918  -2.708   6.344 0.00 3.82
ATOM     81    O STP     2       8.835  -2.765   6.332 0.00 3.79
ATOM     82    O STP     2       5.042  -5.607   5.753 0.00 2.67
ATOM     83    O STP     2       4.597  -5.921   5.595 0.00 2.05
ATOM     84    O STP     2       6.019  -5.607   6.032 0.00 3.14
ATOM     85    O STP     2       5.947  -5.620   5.770 0.00 3.06
ATOM     86    O STP     2       6.367  -7.112   6.285 0.00 1.35
ATOM     87    O STP     2       5.997  -6.609   5.308 0.00 1.68
ATOM     88    O STP     2      13.710  -1.761   3.203 0.00 2.04
ATOM     89    O STP     2      11.224  -1.579   3.177 0.00 2.9
ATOM     90    O STP     2      12.052  -2.678   4.066 0.00 4.07
ATOM     91    O STP     2      11.320  -2.254   4.581 0.00 4.35
ATOM     92    O STP     2       6.311  -5.731   8.118 0.00 2.01
ATOM     93    O STP     2       4.034  -5.069   6.048 0.00 1.83
ATOM     94    O STP     2       8.011  -2.386   3.860 0.00 2.79
ATOM     95    O STP     2       7.516  -0.979   2.821 0.00 1.54
ATOM     96    O STP     2       7.350  -0.699   2.371 0.00 0.99
ATOM     97    O STP     2       7.379  -0.613   2.218 0.00 0.61
ATOM     98    O STP     2      10.695  -0.811   1.957 0.00 0.79
ATOM     99    O STP     2      11.276  -2.221   4.269 0.00 4.13
ATOM    100    O STP     2       8.102  -2.839   3.949 0.00 2.99
ATOM    101    O STP     2       5.008  -5.399   5.130 0.00 2.31
ATOM    102    O STP     2       4.930  -5.585   5.691 0.00 2.6
ATOM    103    O STP     2       5.248  -5.597   5.995 0.00 2.78
ATOM    104    O STP     2       3.768  -5.065   6.089 0.00 1.5
ATOM    105    O STP     2       7.409  -3.740   3.986 0.00 2.6
ATOM    106    O STP     2       7.045  -4.740   4.553 0.00 2.9
ATOM    107    O STP     2       6.616  -5.713   3.524 0.00 1.99
ATOM    108    O STP     2       6.557  -5.768   3.530 0.00 1.98
ATOM    109    O STP     2       9.290  -3.203   5.873 0.00 4.35
ATOM    110    O STP     2       8.951  -3.663   5.912 0.00 4.15
ATOM    111    O STP     2       6.611  -5.387   6.820 0.00 3.4
ATOM    112    O STP     2       6.189  -5.358   4.975 0.00 2.84
ATOM    113    O STP     2      13.218  -2.294   2.611 0.00 2.5
ATOM    114    O STP     2       8.099   1.235   8.253 0.00 2.21
ATOM    115    O STP     2       9.300   0.640   7.291 0.00 2.74
ATOM    116    O STP     2       9.531   0.824   7.069 0.00 2.66
ATOM    117    O STP     2       9.489   0.636   7.129 0.00 2.81
ATOM    118    O STP     2       7.834   0.335   9.573 0.00 1.36
TER         
END         
