# Supplementary material for: Phenoloxidases in Plants—How Structural Diversity Enables Functional Specificity
Source: Front Plant Sci. 2021 Oct 1;12:754601. doi: 10.3389/fpls.2021.754601 (PMC8517187; doi:10.3389/fpls.2021.754601)
Supplement: Supplementary file 3 [file Data_Sheet_2.ZIP › Figure 7/AlphaFold2_models/pocket_volumes/AtLAC4.pqr]

ATOM      1    O STP     3      -5.808 -16.930  -6.710 0.00 2.27
ATOM      2    O STP     3      -5.782 -16.941  -6.663 0.00 2.28
ATOM      3    O STP     3      -5.424 -17.843  -6.411 0.00 2.14
ATOM      4    O STP     3      -3.734 -14.124  -6.226 0.00 1.9
ATOM      5    O STP     3      -4.429 -13.894  -8.570 0.00 1.93
ATOM      6    O STP     3      -5.624 -13.353 -10.583 0.00 2.14
ATOM      7    O STP     3      -5.553 -13.849 -10.939 0.00 2.11
ATOM      8    O STP     3      -5.505 -12.960 -10.024 0.00 2.19
ATOM      9    O STP     3      -5.130 -13.195  -9.370 0.00 2.24
ATOM     10    O STP     3     -13.146  -7.053  -6.961 0.00 1.65
ATOM     11    O STP     3     -11.297  -7.944  -5.436 0.00 1.07
ATOM     12    O STP     3     -12.748  -7.690  -7.230 0.00 1.83
ATOM     13    O STP     3     -12.116  -7.609  -6.966 0.00 1.99
ATOM     14    O STP     3     -12.108  -7.604  -6.960 0.00 1.99
ATOM     15    O STP     3     -13.373  -7.328  -7.211 0.00 1.72
ATOM     16    O STP     3     -13.508  -7.338  -7.334 0.00 1.66
ATOM     17    O STP     3     -13.484  -6.231  -7.120 0.00 0.48
ATOM     18    O STP     3     -13.294  -6.532  -7.003 0.00 1.07
ATOM     19    O STP     3      -8.079 -13.546  -3.739 0.00 0.4
ATOM     20    O STP     3      -7.721 -12.620  -4.808 0.00 2.04
ATOM     21    O STP     3      -5.579 -13.816 -10.833 0.00 2.17
ATOM     22    O STP     3      -4.779 -13.885  -8.670 0.00 2.28
ATOM     23    O STP     3     -12.747  -8.880  -9.881 0.00 0.68
ATOM     24    O STP     3      -5.903 -13.690  -1.115 0.00 0.55
ATOM     25    O STP     3      -4.847 -13.570  -1.087 0.00 0.56
ATOM     26    O STP     3      -5.632 -13.394  -1.932 0.00 1.59
ATOM     27    O STP     3      -5.879 -13.618  -2.638 0.00 1.74
ATOM     28    O STP     3      -4.887 -13.358  -1.759 0.00 1.47
ATOM     29    O STP     3      -3.400 -15.202  -3.493 0.00 0.55
ATOM     30    O STP     3      -3.848 -14.332  -3.958 0.00 2.28
ATOM     31    O STP     3      -3.440 -14.378  -3.505 0.00 1.92
ATOM     32    O STP     3      -4.693 -13.391  -1.585 0.00 1.35
ATOM     33    O STP     3      -3.300 -14.053  -2.017 0.00 1.01
ATOM     34    O STP     3      -4.269 -14.248  -4.280 0.00 2.6
ATOM     35    O STP     3      -3.298 -13.226  -5.019 0.00 1.38
ATOM     36    O STP     3      -3.278 -13.726  -6.014 0.00 0.93
ATOM     37    O STP     3     -10.046  -7.517  -6.311 0.00 1.93
ATOM     38    O STP     3      -9.832  -8.857  -9.134 0.00 1.78
ATOM     39    O STP     3     -10.351  -7.844  -7.960 0.00 1.79
ATOM     40    O STP     3     -10.495  -7.356  -7.061 0.00 2.17
ATOM     41    O STP     3     -10.483  -8.193  -8.527 0.00 1.7
ATOM     42    O STP     3      -9.970  -7.652  -5.818 0.00 1.81
ATOM     43    O STP     3     -10.014  -7.991  -5.425 0.00 1.24
ATOM     44    O STP     3      -9.959  -7.664  -5.804 0.00 1.79
ATOM     45    O STP     3      -6.875 -11.106  -7.399 0.00 2.55
ATOM     46    O STP     3      -9.719  -9.219  -9.231 0.00 1.55
ATOM     47    O STP     3      -9.508  -8.007  -6.182 0.00 1.28
ATOM     48    O STP     3      -9.587  -7.509  -5.292 0.00 0.77
ATOM     49    O STP     3      -7.188 -12.602  -5.576 0.00 2.42
ATOM     50    O STP     3      -6.827 -11.430  -7.180 0.00 2.56
ATOM     51    O STP     3      -7.676 -12.606  -4.829 0.00 2.08
ATOM     52    O STP     3      -7.880 -13.221  -3.959 0.00 1.25
ATOM     53    O STP     3      -7.017 -13.212  -4.006 0.00 2
ATOM     54    O STP     3      -6.736 -13.459  -3.859 0.00 2.07
ATOM     55    O STP     3      -5.313 -12.890  -9.545 0.00 2.28
ATOM     56    O STP     3      -6.291 -11.815  -8.487 0.00 2.06
ATOM     57    O STP     3      -7.368 -10.379  -8.826 0.00 1.27
ATOM     58    O STP     3      -6.770 -11.077  -7.887 0.00 2.41
ATOM     59    O STP     3      -5.352 -12.655 -10.772 0.00 1.35
ATOM     60    O STP     3      -6.892 -11.153  -7.564 0.00 2.59
ATOM     61    O STP     3      -6.880 -11.261  -7.521 0.00 2.59
ATOM     62    O STP     3      -9.487  -9.171  -9.167 0.00 1.69
ATOM     63    O STP     3      -5.767 -13.314 -10.586 0.00 1.97
ATOM     64    O STP     3      -5.585 -13.269 -10.717 0.00 1.98
ATOM     65    O STP     3      -8.775  -9.385  -9.505 0.00 1.11
ATOM     66    O STP     3      -6.717 -14.234 -11.264 0.00 0.61
ATOM     67    O STP     3      -5.828 -12.612  -9.691 0.00 1.87
ATOM     68    O STP     3     -13.771  -7.460  -7.719 0.00 1.51
ATOM     69    O STP     3     -13.283  -7.976  -8.065 0.00 1.44
ATOM     70    O STP     3     -12.733  -8.450  -9.374 0.00 0.89
ATOM     71    O STP     3     -10.126  -5.401  -7.262 0.00 0.38
ATOM     72    O STP     3      -9.767  -8.876  -9.127 0.00 1.79
ATOM     73    O STP     3      -9.922  -5.861  -7.229 0.00 1.26
ATOM     74    O STP     3      -9.696  -5.798  -6.945 0.00 0.94
ATOM     75    O STP     3      -9.863  -5.842  -7.378 0.00 1.01
ATOM     76    O STP     3      -9.892  -8.830  -9.153 0.00 1.76
ATOM     77    O STP     3     -10.489  -8.205  -8.561 0.00 1.69
ATOM     78    O STP     3      -7.170 -12.606  -5.576 0.00 2.43
ATOM     79    O STP     3      -4.986 -14.360  -5.899 0.00 3.2
ATOM     80    O STP     3      -4.987 -14.367  -5.918 0.00 3.2
ATOM     81    O STP     3      -5.134 -14.050  -5.594 0.00 3.12
ATOM     82    O STP     3      -5.435 -13.776  -5.782 0.00 2.98
ATOM     83    O STP     3      -7.452 -12.665  -4.754 0.00 2.15
ATOM     84    O STP     3      -5.872  -9.870  -6.520 0.00 0.73
ATOM     85    O STP     3      -6.592 -11.921  -6.612 0.00 2.51
ATOM     86    O STP     3      -5.451 -15.993  -6.416 0.00 2.36
ATOM     87    O STP     3      -2.078 -13.949  -2.011 0.00 0.57
ATOM     88    O STP     3      -5.182 -15.285  -6.217 0.00 2.68
ATOM     89    O STP     3      -4.748 -14.147  -5.386 0.00 3.09
ATOM     90    O STP     3      -5.042 -14.611  -5.992 0.00 3.04
ATOM     91    O STP     3      -4.416 -14.153  -4.136 0.00 2.49
ATOM     92    O STP     3      -4.335 -14.198  -4.438 0.00 2.68
ATOM     93    O STP     3      -3.441 -14.600  -3.617 0.00 1.78
ATOM     94    O STP     3      -2.221 -14.112  -2.730 0.00 0.89
ATOM     95    O STP     3      -4.875 -14.454  -6.166 0.00 3.11
ATOM     96    O STP     3      -4.053 -14.341  -6.522 0.00 2.29
ATOM     97    O STP     3      -3.914 -13.624  -5.034 0.00 2.26
ATOM     98    O STP     3      -3.681 -13.000  -4.998 0.00 1.22
ATOM     99    O STP     3      -4.253 -14.380  -6.084 0.00 2.66
ATOM    100    O STP     3      -4.306 -14.425  -6.193 0.00 2.7
ATOM    101    O STP     3      -4.450 -14.073  -5.245 0.00 2.92
ATOM    102    O STP     3      -4.246 -14.129  -4.626 0.00 2.68
TER         
END         
