# Supplementary material for: Phenoloxidases in Plants—How Structural Diversity Enables Functional Specificity
Source: Front Plant Sci. 2021 Oct 1;12:754601. doi: 10.3389/fpls.2021.754601 (PMC8517187; doi:10.3389/fpls.2021.754601)
Supplement: Supplementary file 3 [file Data_Sheet_2.ZIP › Figure 7/AlphaFold2_models/pocket_volumes/AtLAC9.pqr]

ATOM      1    O STP     2       7.067  -3.907  17.563 0.00 2.52
ATOM      2    O STP     2       7.212  -3.880  17.688 0.00 2.53
ATOM      3    O STP     2       7.021  -4.846  17.606 0.00 1.12
ATOM      4    O STP     2       7.335  -3.896  17.881 0.00 2.44
ATOM      5    O STP     2       5.509  -6.731   4.415 0.00 3.05
ATOM      6    O STP     2       6.076  -6.860   3.817 0.00 2.97
ATOM      7    O STP     2       5.015  -7.482   1.383 0.00 0.33
ATOM      8    O STP     2       2.254  -7.264   2.625 0.00 0.61
ATOM      9    O STP     2       4.855  -6.748   4.427 0.00 2.69
ATOM     10    O STP     2       2.528  -7.027   3.566 0.00 1.55
ATOM     11    O STP     2      10.356  -2.930   2.084 0.00 1.68
ATOM     12    O STP     2      11.410  -4.220   1.247 0.00 2.02
ATOM     13    O STP     2      11.991  -3.655   0.228 0.00 1.48
ATOM     14    O STP     2      11.556  -3.255   0.291 0.00 1.28
ATOM     15    O STP     2       1.474  -7.891   3.022 0.00 0.68
ATOM     16    O STP     2       1.725  -7.565   3.628 0.00 1.01
ATOM     17    O STP     2       1.513  -7.884   3.041 0.00 0.77
ATOM     18    O STP     2       2.544  -6.082   4.109 0.00 1.3
ATOM     19    O STP     2       1.693  -7.468   3.699 0.00 0.8
ATOM     20    O STP     2       1.655  -7.540   3.695 0.00 0.8
ATOM     21    O STP     2       1.825  -7.619   3.550 0.00 1.21
ATOM     22    O STP     2       7.302  -2.900  17.454 0.00 3.6
ATOM     23    O STP     2       7.442  -2.781  17.623 0.00 3.67
ATOM     24    O STP     2       8.290  -2.770  17.081 0.00 3.31
ATOM     25    O STP     2       6.833  -2.563  10.256 0.00 1.5
ATOM     26    O STP     2       6.541  -2.319  11.183 0.00 0.67
ATOM     27    O STP     2       6.254  -1.572   9.774 0.00 0.71
ATOM     28    O STP     2       6.708  -2.133   9.160 0.00 1.97
ATOM     29    O STP     2       7.052  -1.990   1.867 0.00 0.95
ATOM     30    O STP     2       7.137  -2.024   1.698 0.00 0.82
ATOM     31    O STP     2       5.279  -0.693  15.989 0.00 0.48
ATOM     32    O STP     2       2.006  -3.808  15.747 0.00 0.75
ATOM     33    O STP     2       6.117  -3.556  15.074 0.00 2.89
ATOM     34    O STP     2       6.508  -2.786  17.299 0.00 3.43
ATOM     35    O STP     2       6.545  -3.530  15.703 0.00 3.01
ATOM     36    O STP     2       5.383  -2.772  16.404 0.00 3.1
ATOM     37    O STP     2       5.916  -3.410  15.568 0.00 3
ATOM     38    O STP     2       6.104  -2.489  13.117 0.00 1.22
ATOM     39    O STP     2       5.714  -2.631  16.957 0.00 3.25
ATOM     40    O STP     2       5.013  -1.316  16.159 0.00 1.87
ATOM     41    O STP     2       4.838  -0.993  16.585 0.00 1.08
ATOM     42    O STP     2       6.013  -2.681  17.435 0.00 3.26
ATOM     43    O STP     2       6.007  -3.685  12.912 0.00 1.85
ATOM     44    O STP     2       6.604  -3.575  11.009 0.00 1.32
ATOM     45    O STP     2       6.960  -3.089   9.864 0.00 1.98
ATOM     46    O STP     2       6.722  -2.192   9.092 0.00 2.04
ATOM     47    O STP     2       6.900  -2.899   9.093 0.00 2.3
ATOM     48    O STP     2       7.218  -2.228   2.023 0.00 1.26
ATOM     49    O STP     2       7.540  -4.499   3.294 0.00 2.98
ATOM     50    O STP     2       7.478  -3.578   3.059 0.00 2.49
ATOM     51    O STP     2       7.118  -4.920   3.319 0.00 2.79
ATOM     52    O STP     2       7.116  -5.134   1.568 0.00 0.7
ATOM     53    O STP     2       7.768  -9.774   9.604 0.00 0.3
ATOM     54    O STP     2       7.801  -9.736   9.775 0.00 0.62
ATOM     55    O STP     2       5.195  -4.434  13.713 0.00 1.59
ATOM     56    O STP     2      11.873  -7.357   2.914 0.00 2.83
ATOM     57    O STP     2       8.266  -5.794   5.105 0.00 3.84
ATOM     58    O STP     2       9.395  -6.485   5.051 0.00 3.06
ATOM     59    O STP     2      10.135  -6.793   4.147 0.00 2.67
ATOM     60    O STP     2       8.673  -3.053   3.749 0.00 2.73
ATOM     61    O STP     2      10.052  -2.952   2.323 0.00 1.77
ATOM     62    O STP     2       8.581  -3.069   5.158 0.00 2.7
ATOM     63    O STP     2       8.155  -4.140   3.806 0.00 3.46
ATOM     64    O STP     2       7.925  -5.289   4.976 0.00 3.99
ATOM     65    O STP     2       8.137  -4.288   3.818 0.00 3.51
ATOM     66    O STP     2       8.907  -4.744   7.119 0.00 3.34
ATOM     67    O STP     2       9.653  -3.004   6.143 0.00 1.1
ATOM     68    O STP     2       9.964  -3.463   6.898 0.00 1.3
ATOM     69    O STP     2       8.866  -5.350   6.689 0.00 3.38
ATOM     70    O STP     2      12.188  -4.404   1.240 0.00 1.69
ATOM     71    O STP     2       6.036  -8.457   4.935 0.00 1.14
ATOM     72    O STP     2       5.806  -7.988   4.127 0.00 1.79
ATOM     73    O STP     2       8.940  -1.880   4.445 0.00 1.84
ATOM     74    O STP     2       8.883  -1.982   4.916 0.00 1.92
ATOM     75    O STP     2       8.550  -3.344   3.500 0.00 2.98
ATOM     76    O STP     2       6.804  -0.347   7.542 0.00 0.96
ATOM     77    O STP     2       6.711  -1.460   7.534 0.00 1.53
ATOM     78    O STP     2       7.714  -4.183   6.061 0.00 3.59
ATOM     79    O STP     2       7.960  -4.301   5.759 0.00 3.75
ATOM     80    O STP     2       4.825  -1.346  15.857 0.00 1.82
ATOM     81    O STP     2       9.417  -6.418  12.202 0.00 2.2
ATOM     82    O STP     2       9.254  -6.812  11.430 0.00 2.6
ATOM     83    O STP     2       8.700  -6.253  12.300 0.00 2.06
ATOM     84    O STP     2       3.002  -2.776  19.246 0.00 1
ATOM     85    O STP     2       5.816  -7.160   2.611 0.00 1.95
ATOM     86    O STP     2       6.158  -7.537   3.092 0.00 2.01
ATOM     87    O STP     2       6.849  -1.775   8.893 0.00 1.77
ATOM     88    O STP     2       6.915  -0.563   8.614 0.00 0.83
ATOM     89    O STP     2       4.999  -6.397   4.670 0.00 2.82
ATOM     90    O STP     2       4.395  -5.656   5.623 0.00 2.05
ATOM     91    O STP     2       5.042  -6.526   4.609 0.00 2.85
ATOM     92    O STP     2       3.403  -5.795   4.532 0.00 1.68
ATOM     93    O STP     2       2.900  -5.811   4.371 0.00 1.45
ATOM     94    O STP     2       5.892  -7.009   4.410 0.00 3.04
ATOM     95    O STP     2       5.966  -6.746   4.298 0.00 3.27
ATOM     96    O STP     2       5.868  -7.151   4.412 0.00 2.89
ATOM     97    O STP     2       4.388  -7.184   4.436 0.00 1.96
ATOM     98    O STP     2       6.072  -2.655  12.683 0.00 1.22
ATOM     99    O STP     2       2.803  -2.918  19.035 0.00 0.75
ATOM    100    O STP     2       3.236  -3.627  16.799 0.00 1.48
ATOM    101    O STP     2       3.314  -3.514  16.824 0.00 1.66
ATOM    102    O STP     2       3.936  -2.940  19.663 0.00 1.66
ATOM    103    O STP     2       3.133  -2.841  19.183 0.00 1.17
ATOM    104    O STP     2       4.542  -2.998  18.152 0.00 2.23
ATOM    105    O STP     2       7.659  -8.811   6.536 0.00 1.29
ATOM    106    O STP     2       7.669  -8.918   6.559 0.00 1.19
ATOM    107    O STP     2       8.512  -5.990   5.368 0.00 3.71
ATOM    108    O STP     2       6.567  -8.364   5.619 0.00 1.33
ATOM    109    O STP     2       6.374  -6.397   4.334 0.00 3.42
ATOM    110    O STP     2       7.939  -4.422   5.856 0.00 3.83
ATOM    111    O STP     2       7.935  -4.489   5.810 0.00 3.83
ATOM    112    O STP     2       4.324  -5.642   5.591 0.00 1.99
ATOM    113    O STP     2       4.602  -5.423   5.806 0.00 1.92
ATOM    114    O STP     2       7.722  -4.206   6.063 0.00 3.61
ATOM    115    O STP     2       7.905  -9.120  10.018 0.00 0.78
ATOM    116    O STP     2       3.431  -3.320  16.223 0.00 1.77
ATOM    117    O STP     2       4.211  -3.203  16.327 0.00 2.28
ATOM    118    O STP     2       4.596  -1.238  15.781 0.00 1.46
ATOM    119    O STP     2       4.563  -3.012  18.100 0.00 2.25
ATOM    120    O STP     2       4.647  -2.983  18.057 0.00 2.31
ATOM    121    O STP     2       5.714  -2.631  16.963 0.00 3.25
ATOM    122    O STP     2       3.303  -3.520  16.766 0.00 1.69
ATOM    123    O STP     2       2.871  -3.442  16.265 0.00 1.53
ATOM    124    O STP     2       5.835  -3.465  15.538 0.00 2.91
ATOM    125    O STP     2       5.790  -4.242  13.996 0.00 2.33
ATOM    126    O STP     2       6.026  -4.124  14.004 0.00 2.53
ATOM    127    O STP     2       6.516  -3.478  15.926 0.00 3.08
ATOM    128    O STP     2       7.004  -3.029  17.220 0.00 3.51
ATOM    129    O STP     2       6.862  -4.923  13.818 0.00 1.99
ATOM    130    O STP     2       4.488  -5.286   5.793 0.00 1.66
ATOM    131    O STP     2       8.587  -5.689  11.136 0.00 1.61
ATOM    132    O STP     2       8.392  -8.056  10.761 0.00 1.47
ATOM    133    O STP     2       9.123  -5.144   7.201 0.00 3.32
ATOM    134    O STP     2       8.185  -8.422  10.409 0.00 1.27
ATOM    135    O STP     2       7.775  -9.030  10.147 0.00 0.21
ATOM    136    O STP     2       9.071  -7.143  11.035 0.00 2.3
ATOM    137    O STP     2       9.264  -6.839  11.119 0.00 2.58
ATOM    138    O STP     2       7.136  -3.016   8.688 0.00 2.41
ATOM    139    O STP     2       6.818  -2.085   8.852 0.00 2.02
ATOM    140    O STP     2       7.973  -3.666   8.515 0.00 2.35
ATOM    141    O STP     2       7.751  -3.680   9.575 0.00 1.77
ATOM    142    O STP     2       9.047  -6.446  11.862 0.00 2.39
ATOM    143    O STP     2       8.600  -7.612  11.453 0.00 1.64
ATOM    144    O STP     2       9.275  -6.858  11.160 0.00 2.6
ATOM    145    O STP     2       8.337  -8.229  10.570 0.00 1.43
ATOM    146    O STP     2       9.703  -4.117   7.284 0.00 2.31
ATOM    147    O STP     2       7.043  -4.549   6.008 0.00 3.06
ATOM    148    O STP     2       6.434  -6.293   4.360 0.00 3.45
ATOM    149    O STP     2      10.587  -2.513   1.386 0.00 0.97
ATOM    150    O STP     2      11.573  -3.684  -0.126 0.00 1.01
ATOM    151    O STP     2      11.726  -3.620   0.271 0.00 1.62
ATOM    152    O STP     2      10.850  -4.944   1.681 0.00 2.13
ATOM    153    O STP     2      11.972  -7.211   2.676 0.00 2.78
ATOM    154    O STP     2      11.210  -8.000   2.915 0.00 2.1
ATOM    155    O STP     2      10.326  -2.871   2.091 0.00 1.68
TER         
END         
