# Supplementary material for: Phenoloxidases in Plants—How Structural Diversity Enables Functional Specificity
Source: Front Plant Sci. 2021 Oct 1;12:754601. doi: 10.3389/fpls.2021.754601 (PMC8517187; doi:10.3389/fpls.2021.754601)
Supplement: Supplementary file 3 [file Data_Sheet_2.ZIP › Figure 7/AlphaFold2_models/pocket_volumes/AtLAC10.pqr]

ATOM      1    O STP     4     -14.191  11.854  -5.784 0.00 1.41
ATOM      2    O STP     4     -14.198  10.890  -6.307 0.00 1.78
ATOM      3    O STP     4     -14.255  12.373  -5.985 0.00 1.22
ATOM      4    O STP     4     -13.377  10.161  -8.792 0.00 1.93
ATOM      5    O STP     4     -11.612   9.095  -7.003 0.00 1.21
ATOM      6    O STP     4     -13.374  10.025  -8.684 0.00 2
ATOM      7    O STP     4     -13.627   9.387  -7.595 0.00 2.57
ATOM      8    O STP     4     -13.859   9.706  -7.364 0.00 2.41
ATOM      9    O STP     4     -14.314  12.033  -6.583 0.00 1.08
ATOM     10    O STP     4     -13.921   8.870  -7.499 0.00 2.52
ATOM     11    O STP     4     -13.843   8.431  -7.188 0.00 2.01
ATOM     12    O STP     4     -14.185  10.556  -6.617 0.00 1.98
ATOM     13    O STP     4     -14.298   9.702  -7.057 0.00 2.24
ATOM     14    O STP     4     -11.604   9.005  -6.981 0.00 1.15
ATOM     15    O STP     4     -14.226   8.795  -7.300 0.00 2.42
ATOM     16    O STP     4     -14.466   8.967  -7.095 0.00 2.29
ATOM     17    O STP     4     -17.972   7.561  -5.583 0.00 0.17
ATOM     18    O STP     4     -16.919   7.834  -6.746 0.00 1.16
ATOM     19    O STP     4     -16.455   7.390  -7.643 0.00 0.76
ATOM     20    O STP     4     -17.094   7.668  -6.225 0.00 0.32
ATOM     21    O STP     4     -18.412   8.047  -5.999 0.00 0.41
ATOM     22    O STP     4     -18.182   7.738  -5.979 0.00 0.85
ATOM     23    O STP     4     -16.261   7.803  -7.548 0.00 1.41
ATOM     24    O STP     4     -15.152   8.463  -7.125 0.00 1.96
ATOM     25    O STP     4     -15.076   8.456  -7.160 0.00 1.98
ATOM     26    O STP     4     -16.415   8.077  -7.151 0.00 1.59
ATOM     27    O STP     4     -16.578   8.252  -7.143 0.00 1.33
ATOM     28    O STP     4     -14.181  10.814  -6.344 0.00 1.8
ATOM     29    O STP     4     -14.192  11.854  -5.785 0.00 1.41
ATOM     30    O STP     4     -14.026  12.761  -5.905 0.00 0.5
ATOM     31    O STP     4     -14.270  12.396  -5.981 0.00 1.19
ATOM     32    O STP     4     -14.310  12.789  -5.908 0.00 0.24
ATOM     33    O STP     4     -14.191  11.853  -5.785 0.00 1.41
ATOM     34    O STP     4     -14.326  11.354  -5.625 0.00 1.29
ATOM     35    O STP     4     -14.973  10.061  -6.977 0.00 1.25
ATOM     36    O STP     4     -14.218  10.695  -6.553 0.00 1.91
ATOM     37    O STP     4     -14.756   9.846  -7.052 0.00 1.67
ATOM     38    O STP     4     -14.297  11.153  -5.400 0.00 0.91
ATOM     39    O STP     4     -18.642   5.740 -15.398 0.00 2.05
ATOM     40    O STP     4     -18.664   5.834 -15.473 0.00 2.02
ATOM     41    O STP     4     -18.699   5.834 -15.323 0.00 1.87
ATOM     42    O STP     4     -19.115   4.520 -15.011 0.00 1.91
ATOM     43    O STP     4     -18.937   4.712 -15.190 0.00 2.09
ATOM     44    O STP     4     -14.620   7.543 -15.683 0.00 2.06
ATOM     45    O STP     4     -14.424   7.058 -15.222 0.00 2.11
ATOM     46    O STP     4     -14.681   8.153 -16.835 0.00 1.65
ATOM     47    O STP     4     -14.592   6.695 -15.214 0.00 2.17
ATOM     48    O STP     4     -17.530   1.066 -10.594 0.00 0.75
ATOM     49    O STP     4     -16.034   4.237 -14.940 0.00 2.02
ATOM     50    O STP     4     -15.805   3.537 -14.647 0.00 1.3
ATOM     51    O STP     4     -16.791   4.170 -14.188 0.00 3
ATOM     52    O STP     4     -17.090   5.450  -9.682 0.00 0.59
ATOM     53    O STP     4     -18.208   0.967 -10.398 0.00 0.28
ATOM     54    O STP     4     -17.278   2.703 -12.995 0.00 2.68
ATOM     55    O STP     4     -17.268   2.727 -12.999 0.00 2.7
ATOM     56    O STP     4     -17.115   3.485 -13.348 0.00 2.99
ATOM     57    O STP     4     -17.381   2.576 -12.705 0.00 2.49
ATOM     58    O STP     4     -17.362   2.571 -12.812 0.00 2.54
ATOM     59    O STP     4     -17.599   3.690 -11.852 0.00 2.05
ATOM     60    O STP     4     -17.103   3.478 -13.325 0.00 3
ATOM     61    O STP     4     -17.673   2.592 -11.859 0.00 1.97
ATOM     62    O STP     4     -14.875   8.606 -19.473 0.00 1.99
ATOM     63    O STP     4     -16.183   8.409 -19.416 0.00 2.96
ATOM     64    O STP     4     -13.412  10.221  -8.769 0.00 1.88
ATOM     65    O STP     4     -13.341  10.209  -9.622 0.00 1.72
ATOM     66    O STP     4     -17.492   1.446 -12.194 0.00 1.48
ATOM     67    O STP     4     -17.592   1.981 -11.552 0.00 1.67
ATOM     68    O STP     4     -17.676   1.420 -11.134 0.00 1.34
ATOM     69    O STP     4     -16.041   2.863 -13.291 0.00 1.93
ATOM     70    O STP     4     -16.848   0.741 -12.980 0.00 0.77
ATOM     71    O STP     4     -15.398   2.329 -13.408 0.00 0.75
ATOM     72    O STP     4     -15.719   2.783 -13.145 0.00 1.34
ATOM     73    O STP     4     -14.858   8.614 -19.457 0.00 1.99
ATOM     74    O STP     4     -16.289   8.672 -18.052 0.00 3.24
ATOM     75    O STP     4     -16.399   8.828 -18.262 0.00 3.4
ATOM     76    O STP     4     -16.107   8.021 -17.147 0.00 2.7
ATOM     77    O STP     4     -16.813   4.153 -14.201 0.00 2.98
ATOM     78    O STP     4     -16.840   4.224 -14.135 0.00 3.07
ATOM     79    O STP     4     -17.385   2.723 -13.173 0.00 2.57
ATOM     80    O STP     4     -18.436   2.342 -13.636 0.00 0.91
ATOM     81    O STP     4     -16.853   3.764 -13.485 0.00 3.06
ATOM     82    O STP     4     -16.851   4.097 -13.992 0.00 3.06
ATOM     83    O STP     4     -16.808   4.175 -14.171 0.00 3.02
ATOM     84    O STP     4     -14.012   6.834 -12.103 0.00 2.09
ATOM     85    O STP     4     -14.019   6.836 -12.166 0.00 2.04
ATOM     86    O STP     4     -13.590   9.677 -10.502 0.00 1.42
ATOM     87    O STP     4     -13.557   8.070 -15.832 0.00 0.76
ATOM     88    O STP     4     -13.639   7.989 -15.845 0.00 1.01
ATOM     89    O STP     4     -14.291   8.162 -11.056 0.00 1.71
ATOM     90    O STP     4     -16.323   8.797 -18.275 0.00 3.37
ATOM     91    O STP     4     -16.307  10.514 -17.914 0.00 2.24
ATOM     92    O STP     4     -16.080   8.833 -18.288 0.00 3.19
ATOM     93    O STP     4     -13.615   8.005 -15.859 0.00 0.97
ATOM     94    O STP     4     -14.794   7.598 -15.897 0.00 2.09
ATOM     95    O STP     4     -15.645   8.018 -16.793 0.00 2.43
ATOM     96    O STP     4     -16.839   4.226 -14.135 0.00 3.07
ATOM     97    O STP     4     -16.848   5.546 -10.849 0.00 1.95
ATOM     98    O STP     4     -17.047   5.323 -10.715 0.00 1.84
ATOM     99    O STP     4     -16.606   4.331 -13.218 0.00 2.79
ATOM    100    O STP     4     -16.981   5.366 -10.554 0.00 1.73
ATOM    101    O STP     4     -16.833   5.559 -10.838 0.00 1.95
ATOM    102    O STP     4     -13.984   6.129 -11.425 0.00 1.79
ATOM    103    O STP     4     -14.539   7.588 -10.735 0.00 1.93
ATOM    104    O STP     4     -14.518   6.250 -11.670 0.00 2.16
ATOM    105    O STP     4     -13.907   8.781  -7.808 0.00 2.31
ATOM    106    O STP     4     -13.797   9.007  -7.557 0.00 2.55
ATOM    107    O STP     4     -15.323   5.356 -15.552 0.00 1.85
ATOM    108    O STP     4     -16.635  10.556 -18.016 0.00 2.38
ATOM    109    O STP     4     -17.309   9.080 -18.520 0.00 3.64
ATOM    110    O STP     4     -17.382   9.003 -18.403 0.00 3.55
ATOM    111    O STP     4     -14.435   6.842 -15.122 0.00 2.16
ATOM    112    O STP     4     -14.008   6.835 -12.105 0.00 2.08
ATOM    113    O STP     4     -16.207   7.007 -10.194 0.00 1.24
ATOM    114    O STP     4     -14.291   6.479 -11.640 0.00 2.26
ATOM    115    O STP     4     -17.661  10.019 -17.685 0.00 2.15
ATOM    116    O STP     4     -17.307   9.248 -18.488 0.00 3.52
ATOM    117    O STP     4     -15.467   5.817 -15.366 0.00 2.32
ATOM    118    O STP     4     -17.225   8.270 -17.379 0.00 2.74
ATOM    119    O STP     4     -13.338  10.174  -9.646 0.00 1.73
ATOM    120    O STP     4     -13.607  10.704  -9.667 0.00 1.19
TER         
END         
