# Supplementary material for: Phenoloxidases in Plants—How Structural Diversity Enables Functional Specificity
Source: Front Plant Sci. 2021 Oct 1;12:754601. doi: 10.3389/fpls.2021.754601 (PMC8517187; doi:10.3389/fpls.2021.754601)
Supplement: Supplementary file 3 [file Data_Sheet_2.ZIP › Figure 7/AlphaFold2_models/pocket_volumes/AtLAC16.pqr]

ATOM      1    O STP     2     -10.948  -4.809  -5.598 0.00 0.66
ATOM      2    O STP     2     -10.977  -4.770  -5.587 0.00 0.67
ATOM      3    O STP     2     -11.340  -3.714  -5.377 0.00 1.04
ATOM      4    O STP     2      -2.130 -14.179  -1.352 0.00 2.07
ATOM      5    O STP     2      -1.888 -14.296  -0.846 0.00 1.82
ATOM      6    O STP     2      -1.062 -14.183  -0.188 0.00 2.18
ATOM      7    O STP     2      -1.815 -14.006  -1.369 0.00 2.25
ATOM      8    O STP     2       0.950 -16.759  -3.755 0.00 2.03
ATOM      9    O STP     2       1.833 -17.507  -2.541 0.00 1.91
ATOM     10    O STP     2       1.828 -17.473  -2.583 0.00 1.93
ATOM     11    O STP     2       0.902 -15.988  -3.593 0.00 2.24
ATOM     12    O STP     2       0.136 -14.220  -2.243 0.00 2.53
ATOM     13    O STP     2       1.539 -15.711  -2.500 0.00 2.29
ATOM     14    O STP     2       1.541 -16.006  -0.973 0.00 1.66
ATOM     15    O STP     2       1.312 -14.545  -1.284 0.00 2.86
ATOM     16    O STP     2      -0.662 -14.580   0.179 0.00 1.87
ATOM     17    O STP     2      -0.695 -14.348   0.127 0.00 2.18
ATOM     18    O STP     2       1.194 -14.405  -1.243 0.00 2.9
ATOM     19    O STP     2     -19.022  -9.453 -12.129 0.00 1.07
ATOM     20    O STP     2     -17.561 -10.979 -10.913 0.00 0.94
ATOM     21    O STP     2     -18.282  -9.693 -11.578 0.00 1.22
ATOM     22    O STP     2      -0.112 -10.331  -4.186 0.00 0.22
ATOM     23    O STP     2      -0.861 -11.065  -4.524 0.00 1.76
ATOM     24    O STP     2      -0.506 -10.976  -4.539 0.00 1.69
ATOM     25    O STP     2      -0.192 -10.585  -4.939 0.00 0.69
ATOM     26    O STP     2     -17.380  -7.705 -13.407 0.00 1.13
ATOM     27    O STP     2     -17.722  -7.782 -12.820 0.00 1.69
ATOM     28    O STP     2     -17.791  -7.623 -13.443 0.00 1.43
ATOM     29    O STP     2     -17.795  -7.617 -13.449 0.00 1.42
ATOM     30    O STP     2     -17.812  -7.635 -13.474 0.00 1.38
ATOM     31    O STP     2     -17.713  -7.814 -12.548 0.00 1.81
ATOM     32    O STP     2     -12.597  -6.249  -8.815 0.00 0.98
ATOM     33    O STP     2     -12.736  -5.271  -6.987 0.00 1.17
ATOM     34    O STP     2     -12.576  -5.128  -6.926 0.00 1.16
ATOM     35    O STP     2     -12.624  -3.528  -6.239 0.00 1.29
ATOM     36    O STP     2     -12.120  -6.022  -8.968 0.00 0.73
ATOM     37    O STP     2     -12.113  -6.011  -8.991 0.00 0.68
ATOM     38    O STP     2     -11.985  -6.056  -8.997 0.00 0.36
ATOM     39    O STP     2     -11.986  -6.053  -8.996 0.00 0.37
ATOM     40    O STP     2     -11.999  -6.050  -8.994 0.00 0.42
ATOM     41    O STP     2     -12.619  -3.386  -6.213 0.00 1.33
ATOM     42    O STP     2     -14.102  -0.952  -7.189 0.00 1.17
ATOM     43    O STP     2     -13.133  -1.947  -6.346 0.00 1.41
ATOM     44    O STP     2     -13.051  -1.393  -6.775 0.00 1.14
ATOM     45    O STP     2     -13.047  -1.769  -6.480 0.00 1.31
ATOM     46    O STP     2     -14.409  -1.096  -7.096 0.00 1.28
ATOM     47    O STP     2     -15.269  -0.741  -6.790 0.00 0.87
ATOM     48    O STP     2     -16.626  -0.256  -6.960 0.00 0.4
ATOM     49    O STP     2     -15.838  -0.369  -6.580 0.00 0.94
ATOM     50    O STP     2     -16.515  -0.229  -6.833 0.00 0.63
ATOM     51    O STP     2     -16.601  -0.190  -6.866 0.00 0.6
ATOM     52    O STP     2     -14.923  -1.305  -7.482 0.00 0.64
ATOM     53    O STP     2     -12.965  -2.266  -6.279 0.00 1.35
ATOM     54    O STP     2     -13.264  -2.530  -4.363 0.00 0.63
ATOM     55    O STP     2     -11.921  -3.433  -5.678 0.00 1.11
ATOM     56    O STP     2     -12.568  -3.106  -5.900 0.00 1.47
ATOM     57    O STP     2     -16.670  -8.064 -11.814 0.00 1.3
ATOM     58    O STP     2     -14.185  -9.695  -7.968 0.00 2.33
ATOM     59    O STP     2     -12.776 -10.559  -8.987 0.00 1.09
ATOM     60    O STP     2     -13.970 -11.757 -10.555 0.00 1.61
ATOM     61    O STP     2     -13.738 -11.726 -10.504 0.00 1.47
ATOM     62    O STP     2     -13.448 -12.009 -10.501 0.00 1.11
ATOM     63    O STP     2     -14.252 -11.720 -10.792 0.00 1.56
ATOM     64    O STP     2     -16.159  -7.667  -9.648 0.00 1.62
ATOM     65    O STP     2     -14.518  -9.325  -7.804 0.00 2.57
ATOM     66    O STP     2     -14.164  -9.036  -7.632 0.00 2.58
ATOM     67    O STP     2     -12.926  -9.917  -8.185 0.00 1.88
ATOM     68    O STP     2     -12.919  -6.633  -8.677 0.00 0.98
ATOM     69    O STP     2     -15.007  -8.285  -7.877 0.00 2.59
ATOM     70    O STP     2      -0.104 -12.466   2.596 0.00 1.21
ATOM     71    O STP     2       0.024 -12.255   2.061 0.00 1.39
ATOM     72    O STP     2     -12.177 -10.372  -7.723 0.00 1.32
ATOM     73    O STP     2     -13.397  -9.730  -7.870 0.00 2.12
ATOM     74    O STP     2      -9.628 -11.904  -5.535 0.00 0.94
ATOM     75    O STP     2      -9.685 -11.849  -5.818 0.00 1.09
ATOM     76    O STP     2     -13.693  -8.473  -6.386 0.00 1.32
ATOM     77    O STP     2     -18.286  -9.691 -11.579 0.00 1.22
ATOM     78    O STP     2     -18.281  -9.685 -11.579 0.00 1.22
ATOM     79    O STP     2     -18.104  -8.479 -12.068 0.00 1.68
ATOM     80    O STP     2      -0.752 -14.460   0.351 0.00 1.87
ATOM     81    O STP     2     -14.083  -9.008  -7.455 0.00 2.39
ATOM     82    O STP     2     -13.497  -9.673  -7.906 0.00 2.22
ATOM     83    O STP     2     -16.707  -7.783 -12.592 0.00 0.86
ATOM     84    O STP     2     -15.699  -7.018  -6.962 0.00 1.21
ATOM     85    O STP     2     -15.372  -7.159  -6.851 0.00 1.56
ATOM     86    O STP     2     -15.602  -7.484  -7.271 0.00 1.7
ATOM     87    O STP     2     -15.509  -7.564  -7.271 0.00 1.82
ATOM     88    O STP     2     -15.827  -7.143  -7.151 0.00 1.25
ATOM     89    O STP     2     -14.284  -7.525  -7.000 0.00 2.2
ATOM     90    O STP     2     -13.076  -4.658  -6.725 0.00 0.47
ATOM     91    O STP     2     -14.832  -7.127  -6.717 0.00 1.73
ATOM     92    O STP     2     -14.413  -8.145  -7.627 0.00 2.61
ATOM     93    O STP     2     -14.242  -7.492  -7.006 0.00 2.17
ATOM     94    O STP     2     -14.272  -7.540  -7.012 0.00 2.22
ATOM     95    O STP     2     -16.933  -7.138  -9.461 0.00 1.13
ATOM     96    O STP     2     -17.299  -8.210 -11.439 0.00 1.99
ATOM     97    O STP     2     -16.950  -8.273 -11.249 0.00 1.94
ATOM     98    O STP     2     -17.783  -8.007 -12.018 0.00 2.03
ATOM     99    O STP     2     -17.230  -7.096  -9.642 0.00 0.98
ATOM    100    O STP     2     -15.347  -8.045  -7.708 0.00 2.29
ATOM    101    O STP     2     -15.347  -8.044  -7.708 0.00 2.29
ATOM    102    O STP     2     -15.347  -8.045  -7.708 0.00 2.29
ATOM    103    O STP     2     -14.837  -9.164  -7.911 0.00 2.55
ATOM    104    O STP     2     -16.070 -10.056 -10.387 0.00 1.46
ATOM    105    O STP     2     -18.527  -6.843 -11.627 0.00 0.79
ATOM    106    O STP     2     -12.592  -3.399  -6.157 0.00 1.37
ATOM    107    O STP     2     -10.994 -11.655  -8.126 0.00 0.59
ATOM    108    O STP     2      -4.987 -12.412  -3.933 0.00 1.98
ATOM    109    O STP     2      -5.057 -11.405  -4.258 0.00 1.61
ATOM    110    O STP     2      -7.566 -12.610  -4.777 0.00 0.14
ATOM    111    O STP     2      -6.396  -9.908  -5.708 0.00 0.48
ATOM    112    O STP     2      -6.516  -9.939  -5.324 0.00 1.2
ATOM    113    O STP     2      -5.789 -10.908  -4.048 0.00 2
ATOM    114    O STP     2      -7.211 -10.500  -5.148 0.00 0.88
ATOM    115    O STP     2      -8.792 -11.929  -5.576 0.00 1.4
ATOM    116    O STP     2      -8.771 -13.225  -7.706 0.00 0.51
ATOM    117    O STP     2      -8.904 -13.008  -7.402 0.00 0.64
ATOM    118    O STP     2      -8.713 -13.352  -7.695 0.00 0.44
ATOM    119    O STP     2      -8.883 -12.033  -5.721 0.00 1.4
ATOM    120    O STP     2      -9.043 -12.347  -6.683 0.00 0.96
ATOM    121    O STP     2      -1.028 -14.164  -0.191 0.00 2.21
ATOM    122    O STP     2      -0.762 -12.480   1.664 0.00 0.8
ATOM    123    O STP     2      -0.079 -12.628   2.027 0.00 1.8
ATOM    124    O STP     2      -0.040 -12.593   2.046 0.00 1.79
ATOM    125    O STP     2      -0.012 -13.032   1.680 0.00 1.84
ATOM    126    O STP     2       0.446 -12.878   1.686 0.00 1.77
ATOM    127    O STP     2       3.025 -14.361  -1.892 0.00 0.83
ATOM    128    O STP     2       1.686 -14.098  -1.003 0.00 2.77
ATOM    129    O STP     2       1.693 -14.092  -1.026 0.00 2.77
ATOM    130    O STP     2       0.758 -12.899   1.483 0.00 1.69
ATOM    131    O STP     2       1.631 -14.142  -1.046 0.00 2.8
ATOM    132    O STP     2      -0.633 -14.226   0.042 0.00 2.33
ATOM    133    O STP     2       3.348 -12.676   1.046 0.00 0.99
ATOM    134    O STP     2       3.339 -12.652   1.046 0.00 0.95
ATOM    135    O STP     2       3.337 -12.677   1.039 0.00 1.01
ATOM    136    O STP     2       2.288 -13.885  -0.642 0.00 2.37
ATOM    137    O STP     2       2.126 -13.955  -0.642 0.00 2.47
ATOM    138    O STP     2       3.285 -12.981   0.410 0.00 1.19
ATOM    139    O STP     2       2.180 -13.132   1.146 0.00 1.39
ATOM    140    O STP     2       2.442 -14.633  -0.320 0.00 1.34
ATOM    141    O STP     2       2.255 -18.046  -2.624 0.00 1.7
ATOM    142    O STP     2       1.782 -17.482  -1.017 0.00 1.31
ATOM    143    O STP     2       2.390 -15.204  -0.318 0.00 0.36
ATOM    144    O STP     2       2.250 -18.043  -2.619 0.00 1.7
ATOM    145    O STP     2       2.177 -13.878  -1.044 0.00 2.46
ATOM    146    O STP     2       1.791 -12.734  -1.808 0.00 0.71
ATOM    147    O STP     2      -0.273 -12.572   2.489 0.00 1.35
ATOM    148    O STP     2      -0.094 -12.521   2.309 0.00 1.55
ATOM    149    O STP     2      -0.334 -12.573   2.624 0.00 1.2
ATOM    150    O STP     2      -4.973 -13.480  -2.306 0.00 2.21
ATOM    151    O STP     2      -2.147 -13.644  -1.619 0.00 1.97
ATOM    152    O STP     2      -6.249 -12.781  -1.472 0.00 1.42
ATOM    153    O STP     2      -5.633 -12.806  -2.091 0.00 1.91
ATOM    154    O STP     2      -0.476 -11.475  -4.497 0.00 1.85
ATOM    155    O STP     2      -5.196 -14.817  -2.806 0.00 0.55
ATOM    156    O STP     2      -5.053 -14.795  -2.413 0.00 1.23
ATOM    157    O STP     2      -7.325 -11.726  -4.056 0.00 1.91
ATOM    158    O STP     2      -7.609 -11.639  -4.280 0.00 1.78
ATOM    159    O STP     2      -6.268 -11.763  -3.487 0.00 2.46
ATOM    160    O STP     2      -6.306 -11.764  -3.309 0.00 2.38
ATOM    161    O STP     2      -7.894 -11.585  -4.075 0.00 1.39
ATOM    162    O STP     2      -6.318 -11.706  -3.144 0.00 2.26
ATOM    163    O STP     2      -5.652 -12.419  -3.578 0.00 2.29
ATOM    164    O STP     2      -5.372 -12.639  -3.648 0.00 2.28
ATOM    165    O STP     2      -5.297 -12.889  -3.256 0.00 2.18
ATOM    166    O STP     2      -6.303 -12.745  -1.471 0.00 1.4
ATOM    167    O STP     2      -6.173 -12.075  -2.640 0.00 2.05
ATOM    168    O STP     2      -7.331 -11.726  -4.037 0.00 1.89
ATOM    169    O STP     2      -6.225 -11.926  -2.706 0.00 2.04
ATOM    170    O STP     2      -5.613 -13.936  -1.330 0.00 1.26
ATOM    171    O STP     2      -4.917 -13.829  -2.122 0.00 2.12
ATOM    172    O STP     2      -1.362 -11.711  -4.440 0.00 2.14
ATOM    173    O STP     2      -0.796 -11.975  -4.447 0.00 2.15
ATOM    174    O STP     2       0.180 -14.429  -7.297 0.00 1.98
ATOM    175    O STP     2       0.247 -14.359  -7.147 0.00 1.95
ATOM    176    O STP     2      -1.149 -14.079  -7.768 0.00 1.02
ATOM    177    O STP     2      -1.631 -13.831  -7.763 0.00 0.62
ATOM    178    O STP     2       0.231 -14.613  -7.339 0.00 2.03
ATOM    179    O STP     2       0.596 -15.188  -6.833 0.00 1.96
ATOM    180    O STP     2      -0.573 -14.747  -7.746 0.00 1.37
ATOM    181    O STP     2       0.250 -14.827  -7.406 0.00 2.07
ATOM    182    O STP     2       0.912 -15.959  -5.726 0.00 1.89
ATOM    183    O STP     2       0.856 -16.302  -3.763 0.00 2.17
ATOM    184    O STP     2       1.536 -16.810  -7.413 0.00 2.16
ATOM    185    O STP     2       0.323 -14.978  -7.534 0.00 1.99
ATOM    186    O STP     2      -0.530 -14.813  -7.797 0.00 1.31
ATOM    187    O STP     2       0.278 -14.432  -7.147 0.00 1.96
ATOM    188    O STP     2       0.895 -16.073  -5.581 0.00 1.85
ATOM    189    O STP     2       1.102 -15.864  -6.492 0.00 2.01
ATOM    190    O STP     2      -1.331 -11.711  -4.458 0.00 2.16
ATOM    191    O STP     2      -1.641 -11.789  -4.799 0.00 1.75
ATOM    192    O STP     2      -2.301 -11.794  -4.458 0.00 1.5
ATOM    193    O STP     2      -5.622 -10.412  -3.853 0.00 1.44
ATOM    194    O STP     2     -12.203 -10.346  -8.428 0.00 1.51
ATOM    195    O STP     2     -11.414 -11.201  -8.482 0.00 0.77
ATOM    196    O STP     2     -10.995 -11.652  -7.148 0.00 0.76
ATOM    197    O STP     2      -9.133 -11.945  -5.668 0.00 1.31
ATOM    198    O STP     2     -10.341 -11.962  -6.604 0.00 0.93
ATOM    199    O STP     2      -9.439 -12.393  -7.098 0.00 0.89
ATOM    200    O STP     2      -8.752 -13.313  -7.492 0.00 0.38
ATOM    201    O STP     2     -12.341 -10.196  -8.290 0.00 1.65
ATOM    202    O STP     2     -13.368  -2.371  -4.309 0.00 0.62
ATOM    203    O STP     2     -14.954   0.414  -1.539 0.00 0.65
ATOM    204    O STP     2     -14.988   0.421  -1.565 0.00 0.59
ATOM    205    O STP     2     -14.012  -0.904  -1.642 0.00 1.01
ATOM    206    O STP     2     -14.077  -2.286  -3.276 0.00 1.02
ATOM    207    O STP     2     -13.307  -0.959  -0.419 0.00 1.02
ATOM    208    O STP     2     -13.342  -0.890  -0.414 0.00 1.15
ATOM    209    O STP     2     -13.821  -2.481  -3.539 0.00 0.65
ATOM    210    O STP     2     -13.729  -0.705  -0.803 0.00 1.4
ATOM    211    O STP     2     -13.034  -0.526  -0.408 0.00 0.93
ATOM    212    O STP     2     -13.065  -0.435  -0.484 0.00 0.94
ATOM    213    O STP     2     -13.844  -0.770  -1.010 0.00 1.34
ATOM    214    O STP     2     -14.289  -2.146  -2.824 0.00 1.27
ATOM    215    O STP     2     -14.232  -2.211  -2.626 0.00 1.11
ATOM    216    O STP     2     -14.452  -2.171  -2.995 0.00 1.2
ATOM    217    O STP     2     -14.695   0.341  -1.059 0.00 0.91
ATOM    218    O STP     2     -13.842  -0.679  -0.848 0.00 1.41
ATOM    219    O STP     2     -12.737  -1.118  -6.679 0.00 0.59
ATOM    220    O STP     2     -10.953  -4.825  -5.610 0.00 0.64
ATOM    221    O STP     2     -11.050  -4.835  -5.671 0.00 0.55
TER         
END         
