# Supplementary material for: Phenoloxidases in Plants—How Structural Diversity Enables Functional Specificity
Source: Front Plant Sci. 2021 Oct 1;12:754601. doi: 10.3389/fpls.2021.754601 (PMC8517187; doi:10.3389/fpls.2021.754601)
Supplement: Supplementary file 3 [file Data_Sheet_2.ZIP › Figure 7/AlphaFold2_models/pocket_volumes/AtLAC11.pqr]

ATOM      1    O STP     4       2.088 -10.671   5.457 0.00 1.11
ATOM      2    O STP     4       2.064 -10.710   5.336 0.00 1.26
ATOM      3    O STP     4       1.815 -10.546   5.586 0.00 0.41
ATOM      4    O STP     4       6.103 -15.177  -0.577 0.00 2.41
ATOM      5    O STP     4       6.024 -14.319  -2.878 0.00 2.64
ATOM      6    O STP     4       6.041 -15.307  -1.471 0.00 2.6
ATOM      7    O STP     4       5.834 -11.607   0.282 0.00 2.83
ATOM      8    O STP     4       6.767 -14.526   1.494 0.00 2.37
ATOM      9    O STP     4       5.611 -11.802   0.310 0.00 3.04
ATOM     10    O STP     4       6.501 -10.256   0.893 0.00 2.03
ATOM     11    O STP     4       5.942 -10.823   0.701 0.00 2.54
ATOM     12    O STP     4       6.559  -9.732   1.167 0.00 1.9
ATOM     13    O STP     4       6.502  -9.900   1.176 0.00 2.08
ATOM     14    O STP     4       5.584  -9.977   0.705 0.00 1.67
ATOM     15    O STP     4       5.766 -10.618   0.948 0.00 2.65
ATOM     16    O STP     4       2.585 -11.247   4.122 0.00 1.72
ATOM     17    O STP     4       2.576 -11.216   4.109 0.00 1.76
ATOM     18    O STP     4       3.005 -11.197   3.129 0.00 2.13
ATOM     19    O STP     4       3.238 -11.696   2.692 0.00 1.73
ATOM     20    O STP     4      -2.885 -11.883   2.217 0.00 0.28
ATOM     21    O STP     4       6.539  -9.497   2.738 0.00 1.52
ATOM     22    O STP     4       6.500  -9.905   1.177 0.00 2.09
ATOM     23    O STP     4       6.711  -9.596   1.078 0.00 1.6
ATOM     24    O STP     4       2.106 -10.718   5.346 0.00 1.29
ATOM     25    O STP     4       3.886  -9.293   4.612 0.00 1.39
ATOM     26    O STP     4       2.878 -10.249   4.043 0.00 2.04
ATOM     27    O STP     4       2.351 -10.724   4.774 0.00 1.79
ATOM     28    O STP     4       2.284 -10.714   4.809 0.00 1.72
ATOM     29    O STP     4       4.669 -12.709  -3.599 0.00 2.41
ATOM     30    O STP     4       5.012 -13.197  -4.617 0.00 1.96
ATOM     31    O STP     4       5.171 -11.505  -3.880 0.00 0.43
ATOM     32    O STP     4       4.612 -12.619  -3.308 0.00 2.59
ATOM     33    O STP     4       4.861 -12.803  -4.339 0.00 1.92
ATOM     34    O STP     4       5.108 -13.407  -5.042 0.00 1.89
ATOM     35    O STP     4       4.909 -12.807  -5.149 0.00 1.31
ATOM     36    O STP     4       5.234 -12.870  -1.850 0.00 3.07
ATOM     37    O STP     4       5.836 -12.299  -1.792 0.00 2.26
ATOM     38    O STP     4      -2.430  -9.317  -1.563 0.00 0.29
ATOM     39    O STP     4      -2.570 -10.344  -1.591 0.00 1.66
ATOM     40    O STP     4      -2.473 -10.619  -0.580 0.00 0.84
ATOM     41    O STP     4      -3.338 -10.796  -1.294 0.00 1.22
ATOM     42    O STP     4      -3.057 -11.169   0.298 0.00 0.56
ATOM     43    O STP     4      -3.156 -12.292   1.470 0.00 0.61
ATOM     44    O STP     4      -3.002 -11.674   1.206 0.00 1.01
ATOM     45    O STP     4      -3.196 -12.118   1.690 0.00 1
ATOM     46    O STP     4      -3.166 -11.815   1.726 0.00 1.25
ATOM     47    O STP     4      -3.838 -11.291   1.833 0.00 0.3
ATOM     48    O STP     4      -3.153 -11.791   1.689 0.00 1.24
ATOM     49    O STP     4      -3.845 -11.329   1.880 0.00 0.39
ATOM     50    O STP     4       2.407 -11.040   5.280 0.00 0.97
ATOM     51    O STP     4       2.340 -10.730   4.912 0.00 1.69
ATOM     52    O STP     4      -2.278 -10.299  -2.458 0.00 2.07
ATOM     53    O STP     4      -2.514  -9.611  -3.010 0.00 1.05
ATOM     54    O STP     4       2.066  -9.034  -2.089 0.00 0.39
ATOM     55    O STP     4      -3.967 -13.271  -4.950 0.00 0.8
ATOM     56    O STP     4      -4.279 -12.516  -3.030 0.00 1.26
ATOM     57    O STP     4      -4.324 -12.372  -2.880 0.00 1.3
ATOM     58    O STP     4       1.124 -11.889  -1.502 0.00 1.15
ATOM     59    O STP     4      -1.976 -11.210  -3.415 0.00 1.38
ATOM     60    O STP     4      -2.881 -12.544  -3.951 0.00 0.84
ATOM     61    O STP     4      -2.243 -10.312  -2.492 0.00 2.07
ATOM     62    O STP     4      -1.943 -10.339  -2.381 0.00 1.88
ATOM     63    O STP     4      -1.091 -10.599  -2.363 0.00 1.42
ATOM     64    O STP     4       0.818 -11.397  -1.424 0.00 1.35
ATOM     65    O STP     4       2.592 -11.294   4.205 0.00 1.58
ATOM     66    O STP     4       5.216 -10.919   2.112 0.00 2.68
ATOM     67    O STP     4       5.071 -11.315   1.770 0.00 2.88
ATOM     68    O STP     4       3.052 -11.022   3.329 0.00 2.17
ATOM     69    O STP     4       3.595  -9.577   4.143 0.00 1.79
ATOM     70    O STP     4       3.030 -11.179   3.101 0.00 2.16
ATOM     71    O STP     4       5.663 -10.710   0.960 0.00 2.72
ATOM     72    O STP     4       5.304 -11.385   0.778 0.00 3.08
ATOM     73    O STP     4       3.400 -11.401   2.559 0.00 2.17
ATOM     74    O STP     4       2.000  -9.981  -2.002 0.00 1.64
ATOM     75    O STP     4       1.694  -9.210  -1.931 0.00 0.2
ATOM     76    O STP     4       2.199 -11.240  -1.192 0.00 2.26
ATOM     77    O STP     4       6.085  -8.465   4.038 0.00 0.4
ATOM     78    O STP     4       3.908  -9.277   4.417 0.00 1.61
ATOM     79    O STP     4       3.345 -11.709  -0.703 0.00 2.7
ATOM     80    O STP     4       2.779 -11.500  -1.174 0.00 2.63
ATOM     81    O STP     4       4.600 -12.563  -3.204 0.00 2.64
ATOM     82    O STP     4       3.877 -12.326  -1.357 0.00 2.8
ATOM     83    O STP     4       5.133 -12.841  -1.488 0.00 3.14
ATOM     84    O STP     4       4.344 -12.459  -3.135 0.00 2.54
ATOM     85    O STP     4       4.320 -12.505  -3.237 0.00 2.47
ATOM     86    O STP     4       3.811 -12.270  -2.230 0.00 2.48
ATOM     87    O STP     4       3.245 -11.918  -1.067 0.00 2.8
ATOM     88    O STP     4       2.967 -11.735  -1.205 0.00 2.72
ATOM     89    O STP     4       3.505 -12.865  -3.549 0.00 1.09
ATOM     90    O STP     4       4.480 -12.601  -3.340 0.00 2.5
ATOM     91    O STP     4       6.732 -14.515   1.643 0.00 2.31
ATOM     92    O STP     4       5.771 -10.310   2.693 0.00 2.1
ATOM     93    O STP     4       6.491  -9.660   2.637 0.00 1.68
ATOM     94    O STP     4       5.176  -9.169   4.211 0.00 1.18
ATOM     95    O STP     4       6.134 -10.629   3.038 0.00 1.19
ATOM     96    O STP     4       6.372  -8.697   3.584 0.00 0.51
ATOM     97    O STP     4       6.499  -9.906   1.176 0.00 2.09
ATOM     98    O STP     4       6.817 -11.165   0.306 0.00 1.78
ATOM     99    O STP     4       5.105 -11.160   1.989 0.00 2.8
ATOM    100    O STP     4       6.011 -11.982   2.850 0.00 0.77
ATOM    101    O STP     4       2.624 -11.211   4.023 0.00 1.79
ATOM    102    O STP     4       6.899 -14.644   1.560 0.00 2.35
ATOM    103    O STP     4       5.740 -14.715  -1.138 0.00 2.59
ATOM    104    O STP     4       6.081 -15.134  -0.557 0.00 2.41
ATOM    105    O STP     4       1.982  -9.911  -2.026 0.00 1.6
ATOM    106    O STP     4       1.982  -9.940  -2.031 0.00 1.63
ATOM    107    O STP     4       5.522 -10.250   0.784 0.00 2.05
ATOM    108    O STP     4      -1.914 -10.790  -3.104 0.00 1.72
ATOM    109    O STP     4      -1.817 -10.785  -3.765 0.00 0.99
ATOM    110    O STP     4      -2.269 -10.264  -2.290 0.00 2.03
ATOM    111    O STP     4      -3.759 -11.238  -2.293 0.00 1.4
ATOM    112    O STP     4      -5.327 -12.576  -3.309 0.00 1.24
ATOM    113    O STP     4      -3.666 -13.379  -4.721 0.00 1.35
ATOM    114    O STP     4      -3.779 -13.602  -5.171 0.00 0.6
ATOM    115    O STP     4      -3.709 -13.397  -4.733 0.00 1.37
ATOM    116    O STP     4      -3.487 -13.281  -4.684 0.00 1.26
ATOM    117    O STP     4      -5.231 -12.406  -3.103 0.00 1.22
ATOM    118    O STP     4      -5.329 -12.801  -3.557 0.00 1.29
ATOM    119    O STP     4      -4.572 -13.107  -3.739 0.00 1.35
ATOM    120    O STP     4      -4.575 -13.170  -3.742 0.00 1.26
ATOM    121    O STP     4      -3.709 -13.398  -4.722 0.00 1.37
ATOM    122    O STP     4      -3.489 -13.322  -4.710 0.00 1.25
ATOM    123    O STP     4      -5.640 -13.100  -3.507 0.00 0.46
ATOM    124    O STP     4      -5.262 -11.370  -2.692 0.00 0.57
TER         
END         
