# Supplementary material for: Phenoloxidases in Plants—How Structural Diversity Enables Functional Specificity
Source: Front Plant Sci. 2021 Oct 1;12:754601. doi: 10.3389/fpls.2021.754601 (PMC8517187; doi:10.3389/fpls.2021.754601)
Supplement: Supplementary file 3 [file Data_Sheet_2.ZIP › Figure 7/AlphaFold2_models/pocket_volumes/AtLAC2.pqr]

ATOM      1    O STP     2      -0.381 -12.498   0.857 0.00 1.57
ATOM      2    O STP     2      -0.176 -12.188   0.303 0.00 2.14
ATOM      3    O STP     2       0.504 -11.894   2.722 0.00 1.8
ATOM      4    O STP     2       0.441 -11.676   3.944 0.00 2.16
ATOM      5    O STP     2       0.439 -11.672   3.949 0.00 2.16
ATOM      6    O STP     2       0.662 -11.640   3.640 0.00 2.28
ATOM      7    O STP     2      -0.031 -10.638   3.667 0.00 0.75
ATOM      8    O STP     2       0.595 -11.412   3.894 0.00 2.26
ATOM      9    O STP     2      -3.790 -11.221  -0.223 0.00 0.81
ATOM     10    O STP     2      -3.637 -11.159  -0.297 0.00 0.83
ATOM     11    O STP     2      -1.546 -11.721  -0.234 0.00 1.11
ATOM     12    O STP     2      -0.585 -11.793  -0.057 0.00 1.87
ATOM     13    O STP     2       4.293 -18.812  -7.184 0.00 1.9
ATOM     14    O STP     2       5.118 -19.428  -8.118 0.00 2.27
ATOM     15    O STP     2       4.315 -19.701  -9.314 0.00 1
ATOM     16    O STP     2      -4.344 -11.059  -4.157 0.00 2.39
ATOM     17    O STP     2      -4.319 -11.146  -4.239 0.00 2.35
ATOM     18    O STP     2      -4.702  -9.524  -4.505 0.00 0.84
ATOM     19    O STP     2      -3.745 -11.416  -4.499 0.00 2.15
ATOM     20    O STP     2      -3.640 -11.395  -4.480 0.00 2.14
ATOM     21    O STP     2      -7.033 -12.466  -5.161 0.00 0.87
ATOM     22    O STP     2      -6.826 -12.208  -4.752 0.00 1.11
ATOM     23    O STP     2      -4.634 -10.826  -3.805 0.00 2.5
ATOM     24    O STP     2      -6.658 -11.358  -4.106 0.00 1.24
ATOM     25    O STP     2      -6.704 -11.324  -4.137 0.00 1.11
ATOM     26    O STP     2      -4.860 -11.755  -4.388 0.00 2.1
ATOM     27    O STP     2      -6.710 -11.494  -4.097 0.00 1.16
ATOM     28    O STP     2      -6.660 -11.404  -4.120 0.00 1.26
ATOM     29    O STP     2       0.352 -15.548  -8.256 0.00 1.27
ATOM     30    O STP     2       0.077 -15.549  -8.248 0.00 1.2
ATOM     31    O STP     2       0.609 -15.101  -9.076 0.00 0.94
ATOM     32    O STP     2       0.700 -15.409  -8.185 0.00 1.05
ATOM     33    O STP     2       4.968 -19.269  -8.034 0.00 2.17
ATOM     34    O STP     2       3.952 -18.018  -6.840 0.00 1.64
ATOM     35    O STP     2       0.631 -15.098  -9.082 0.00 0.96
ATOM     36    O STP     2       0.658 -15.076  -9.106 0.00 0.95
ATOM     37    O STP     2       0.259 -16.166  -7.773 0.00 1.25
ATOM     38    O STP     2       0.244 -15.868  -7.872 0.00 1.46
ATOM     39    O STP     2       1.072 -15.855  -7.231 0.00 1.43
ATOM     40    O STP     2       0.448 -15.921  -7.630 0.00 1.43
ATOM     41    O STP     2       3.315 -16.844  -6.380 0.00 1.98
ATOM     42    O STP     2      -6.907 -12.535  -5.298 0.00 0.7
ATOM     43    O STP     2       4.634 -14.976  -0.809 0.00 0.93
ATOM     44    O STP     2       4.429 -14.507  -0.799 0.00 1.46
ATOM     45    O STP     2       3.165 -12.613  -3.356 0.00 1.78
ATOM     46    O STP     2       2.861 -13.463  -3.814 0.00 2.4
ATOM     47    O STP     2       3.674 -13.269  -1.943 0.00 2.4
ATOM     48    O STP     2       3.092 -13.941  -4.340 0.00 2.24
ATOM     49    O STP     2       6.012 -15.347  -3.549 0.00 0.46
ATOM     50    O STP     2      -4.441 -10.194  -1.932 0.00 1.74
ATOM     51    O STP     2      -4.382 -10.535  -1.140 0.00 1.35
ATOM     52    O STP     2      -0.446 -12.508   0.520 0.00 1.84
ATOM     53    O STP     2      -0.249 -12.614   1.448 0.00 0.86
ATOM     54    O STP     2      -0.572 -12.528   0.520 0.00 1.71
ATOM     55    O STP     2       3.771 -12.256   3.173 0.00 0.91
ATOM     56    O STP     2       3.265 -11.311   3.265 0.00 1.71
ATOM     57    O STP     2       4.275 -10.328   3.692 0.00 0.49
ATOM     58    O STP     2       4.176  -9.807   4.436 0.00 0.54
ATOM     59    O STP     2       3.218 -10.402   4.940 0.00 0.56
ATOM     60    O STP     2       4.176  -9.807   4.437 0.00 0.54
ATOM     61    O STP     2       3.099 -10.343   4.633 0.00 1.25
ATOM     62    O STP     2      -0.096 -10.282   5.659 0.00 0.68
ATOM     63    O STP     2      -0.260 -10.908   5.888 0.00 0.71
ATOM     64    O STP     2       0.111 -10.472   5.498 0.00 1.14
ATOM     65    O STP     2      -0.113 -11.313  -2.930 0.00 2.05
ATOM     66    O STP     2      -0.900 -11.542  -3.831 0.00 1.62
ATOM     67    O STP     2      -0.108 -11.824  -3.564 0.00 1.65
ATOM     68    O STP     2       0.261 -11.541   4.798 0.00 1.69
ATOM     69    O STP     2       1.256 -10.623   4.350 0.00 2.01
ATOM     70    O STP     2       2.151 -10.107   4.818 0.00 1.3
ATOM     71    O STP     2       2.557 -10.294   4.737 0.00 1.34
ATOM     72    O STP     2       0.743 -10.900   4.325 0.00 2.21
ATOM     73    O STP     2       0.017 -11.537   5.181 0.00 1.32
ATOM     74    O STP     2       1.267 -10.640   4.340 0.00 2.01
ATOM     75    O STP     2      -4.250 -10.380  -2.479 0.00 2.21
ATOM     76    O STP     2      -4.242 -10.377  -2.497 0.00 2.21
ATOM     77    O STP     2       0.187 -11.298  -1.592 0.00 2.29
ATOM     78    O STP     2      -0.537 -11.044  -2.330 0.00 1.97
ATOM     79    O STP     2      -1.958 -10.991  -2.429 0.00 1.39
ATOM     80    O STP     2      -0.183 -12.419   1.599 0.00 1.17
ATOM     81    O STP     2      -2.679 -11.620  -4.376 0.00 1.82
ATOM     82    O STP     2       0.956 -14.235  -3.859 0.00 1.49
ATOM     83    O STP     2       0.664 -14.492  -4.073 0.00 1.14
ATOM     84    O STP     2      -2.134 -11.673  -4.430 0.00 1.7
ATOM     85    O STP     2       1.806 -12.775  -1.648 0.00 2.84
ATOM     86    O STP     2       1.268 -12.108  -1.057 0.00 2.78
ATOM     87    O STP     2       1.813 -12.789  -2.448 0.00 2.82
ATOM     88    O STP     2       0.866 -11.616  -1.596 0.00 2.62
ATOM     89    O STP     2      -0.187 -11.280  -2.947 0.00 2.04
ATOM     90    O STP     2       3.127 -10.723   1.119 0.00 0.08
ATOM     91    O STP     2       3.337 -12.422   2.810 0.00 1.55
ATOM     92    O STP     2       2.618 -11.813   0.305 0.00 2.16
ATOM     93    O STP     2       2.677 -11.637   2.305 0.00 2.05
ATOM     94    O STP     2       0.945 -11.780   3.375 0.00 2.21
ATOM     95    O STP     2       2.766 -11.695   2.761 0.00 2.18
ATOM     96    O STP     2       2.350 -11.634   2.875 0.00 2.15
ATOM     97    O STP     2       3.970 -13.463   0.989 0.00 0.58
ATOM     98    O STP     2       3.969 -13.444   1.117 0.00 0.46
ATOM     99    O STP     2       3.168 -13.125  -1.211 0.00 2.52
ATOM    100    O STP     2       3.083 -12.492  -0.355 0.00 2.11
ATOM    101    O STP     2       3.841 -14.019  -0.480 0.00 1.67
ATOM    102    O STP     2       3.769 -13.961  -0.627 0.00 1.8
ATOM    103    O STP     2       5.424 -19.035  -8.264 0.00 1.66
ATOM    104    O STP     2       5.546 -18.900  -8.358 0.00 1.36
ATOM    105    O STP     2       4.217 -14.344  -0.715 0.00 1.53
ATOM    106    O STP     2       2.242 -16.454  -6.549 0.00 1.61
ATOM    107    O STP     2       0.694 -15.088  -4.859 0.00 0.36
ATOM    108    O STP     2       2.432 -16.418  -6.255 0.00 1.73
ATOM    109    O STP     2       2.794 -13.691  -4.260 0.00 2.42
ATOM    110    O STP     2       2.858 -13.072  -3.046 0.00 2.57
ATOM    111    O STP     2       0.946 -11.719  -2.159 0.00 2.55
ATOM    112    O STP     2       4.387 -13.936  -1.960 0.00 1.91
ATOM    113    O STP     2       5.317 -15.505  -3.368 0.00 1.69
ATOM    114    O STP     2       2.728 -13.703  -4.281 0.00 2.41
ATOM    115    O STP     2       1.577 -13.200  -3.246 0.00 2.47
ATOM    116    O STP     2       3.303 -16.740  -6.129 0.00 2.06
ATOM    117    O STP     2       3.576 -17.090  -5.879 0.00 1.88
ATOM    118    O STP     2       2.334 -14.581  -4.868 0.00 1.85
ATOM    119    O STP     2       1.775 -15.482  -5.810 0.00 1.53
ATOM    120    O STP     2       4.073 -15.067  -4.775 0.00 2.01
ATOM    121    O STP     2       3.625 -15.951  -5.377 0.00 1.87
ATOM    122    O STP     2       3.781 -16.389  -5.325 0.00 1.68
ATOM    123    O STP     2       4.398 -15.232  -4.509 0.00 1.82
ATOM    124    O STP     2       0.313 -14.616  -4.271 0.00 0.58
ATOM    125    O STP     2       0.850 -14.404  -3.700 0.00 1.02
ATOM    126    O STP     2       0.457 -14.718  -4.283 0.00 0.87
ATOM    127    O STP     2       4.894 -18.931  -7.985 0.00 1.84
ATOM    128    O STP     2       5.637 -18.926  -8.240 0.00 1.21
ATOM    129    O STP     2       3.140 -10.710   0.603 0.00 0.6
ATOM    130    O STP     2       0.954 -14.147  -1.008 0.00 0.74
ATOM    131    O STP     2      -4.848 -11.922  -4.467 0.00 2.01
ATOM    132    O STP     2      -5.036 -11.909  -4.514 0.00 1.93
ATOM    133    O STP     2      -5.835 -12.464  -5.343 0.00 0.74
ATOM    134    O STP     2      -4.840 -12.886  -5.454 0.00 0.52
ATOM    135    O STP     2      -4.448 -12.314  -4.740 0.00 1.75
ATOM    136    O STP     2      -4.167 -12.863  -4.785 0.00 1.09
ATOM    137    O STP     2      -4.372 -10.483  -2.829 0.00 2.23
ATOM    138    O STP     2      -4.654 -10.694  -3.555 0.00 2.44
ATOM    139    O STP     2      -4.826 -10.956  -3.792 0.00 2.42
ATOM    140    O STP     2      -6.650 -11.465  -4.137 0.00 1.29
ATOM    141    O STP     2      -4.923 -11.100  -3.844 0.00 2.35
ATOM    142    O STP     2      -4.651 -10.729  -3.587 0.00 2.47
ATOM    143    O STP     2      -4.414 -11.232  -0.311 0.00 1.11
ATOM    144    O STP     2      -4.261 -10.803  -0.980 0.00 1.43
ATOM    145    O STP     2      -0.954 -12.513   0.460 0.00 1.29
ATOM    146    O STP     2      -1.575 -12.194   0.133 0.00 0.63
ATOM    147    O STP     2       0.738 -10.779   4.385 0.00 2.16
ATOM    148    O STP     2       0.079  -9.868   4.199 0.00 0.78
ATOM    149    O STP     2       4.176  -9.807   4.435 0.00 0.54
ATOM    150    O STP     2      -0.262 -15.555  -8.413 0.00 0.74
ATOM    151    O STP     2       0.470 -15.135  -9.067 0.00 0.72
ATOM    152    O STP     2       0.671 -15.000  -9.174 0.00 0.84
ATOM    153    O STP     2      -0.681 -15.859  -8.246 0.00 0.49
ATOM    154    O STP     2      -0.116 -15.694  -8.070 0.00 1.27
ATOM    155    O STP     2      -0.072 -15.613  -8.168 0.00 1.22
ATOM    156    O STP     2      -0.533 -12.125   3.824 0.00 0.42
ATOM    157    O STP     2       0.555 -12.317   4.226 0.00 0.99
TER         
END         
