# Supplementary material for: Phenoloxidases in Plants—How Structural Diversity Enables Functional Specificity
Source: Front Plant Sci. 2021 Oct 1;12:754601. doi: 10.3389/fpls.2021.754601 (PMC8517187; doi:10.3389/fpls.2021.754601)
Supplement: Supplementary file 3 [file Data_Sheet_2.ZIP › Figure 7/AlphaFold2_models/pocket_volumes/AtLAC12.pqr]

ATOM      1    O STP     2       9.598  -2.246   4.103 0.00 0.65
ATOM      2    O STP     2       0.712  -8.959   3.328 0.00 1.06
ATOM      3    O STP     2       0.628  -9.190   3.257 0.00 0.47
ATOM      4    O STP     2       0.575  -8.753   3.289 0.00 0.99
ATOM      5    O STP     2       7.385  -1.777   8.025 0.00 3.02
ATOM      6    O STP     2       7.056   0.076   8.327 0.00 2.02
ATOM      7    O STP     2       7.010  -0.613   8.158 0.00 2.4
ATOM      8    O STP     2       5.408   0.068   9.118 0.00 1.92
ATOM      9    O STP     2       5.513   0.002   8.901 0.00 2.14
ATOM     10    O STP     2       6.458   0.587   8.688 0.00 1.74
ATOM     11    O STP     2       5.569   0.025   8.871 0.00 2.12
ATOM     12    O STP     2       7.385  -1.780   8.025 0.00 3.02
ATOM     13    O STP     2       6.328  -2.220   8.831 0.00 2.61
ATOM     14    O STP     2       7.549  -1.842   8.191 0.00 2.82
ATOM     15    O STP     2       4.924  -1.026   9.919 0.00 1.73
ATOM     16    O STP     2       5.272  -1.798   9.119 0.00 2.73
ATOM     17    O STP     2       3.451  -5.903   5.486 0.00 1.41
ATOM     18    O STP     2       3.292  -6.238   4.874 0.00 1.91
ATOM     19    O STP     2       2.204  -7.443   4.637 0.00 1.27
ATOM     20    O STP     2       3.183  -6.283   4.719 0.00 1.97
ATOM     21    O STP     2       2.206  -7.659   5.019 0.00 0.41
ATOM     22    O STP     2       4.301  -1.011  10.601 0.00 1.07
ATOM     23    O STP     2      10.686  -3.301   9.289 0.00 1.85
ATOM     24    O STP     2      10.675  -3.293   9.305 0.00 1.84
ATOM     25    O STP     2      10.766  -3.747   9.021 0.00 1.54
ATOM     26    O STP     2      14.292 -12.829   3.706 0.00 2.74
ATOM     27    O STP     2      13.553 -13.609   3.424 0.00 2.24
ATOM     28    O STP     2      12.648 -14.384   3.434 0.00 1.77
ATOM     29    O STP     2      12.455  -9.479   4.720 0.00 2.08
ATOM     30    O STP     2      12.737  -9.267   4.379 0.00 2.7
ATOM     31    O STP     2      13.765 -10.485   4.771 0.00 2.32
ATOM     32    O STP     2       5.681  -4.676   2.654 0.00 0.63
ATOM     33    O STP     2       1.977  -8.499   4.191 0.00 0.93
ATOM     34    O STP     2      13.774  -9.130   4.894 0.00 2.4
ATOM     35    O STP     2      13.314  -7.332   6.168 0.00 2.29
ATOM     36    O STP     2      12.752  -6.596   5.965 0.00 2.29
ATOM     37    O STP     2       2.615  -7.735   2.875 0.00 2.28
ATOM     38    O STP     2       2.580  -7.689   2.945 0.00 2.37
ATOM     39    O STP     2       1.862  -7.977   2.735 0.00 1.89
ATOM     40    O STP     2       1.795  -8.122   3.455 0.00 1.92
ATOM     41    O STP     2       2.221  -7.769   2.926 0.00 2.23
ATOM     42    O STP     2       2.483  -7.671   2.994 0.00 2.4
ATOM     43    O STP     2       0.975  -8.631   3.266 0.00 1.38
ATOM     44    O STP     2       1.953  -8.380   3.757 0.00 1.64
ATOM     45    O STP     2       2.685  -7.783   2.937 0.00 2.23
ATOM     46    O STP     2      13.460 -10.975   3.319 0.00 1.99
ATOM     47    O STP     2      13.430 -11.020   3.548 0.00 2.17
ATOM     48    O STP     2      13.928 -12.249   3.467 0.00 2.42
ATOM     49    O STP     2      14.300 -12.798   3.754 0.00 2.72
ATOM     50    O STP     2      14.107 -10.476   5.053 0.00 2.15
ATOM     51    O STP     2       6.939   1.533   8.274 0.00 0.86
ATOM     52    O STP     2       3.378  -6.302   3.888 0.00 2.31
ATOM     53    O STP     2       2.559  -7.586   2.988 0.00 2.41
ATOM     54    O STP     2       1.986  -8.062   3.543 0.00 2.03
ATOM     55    O STP     2       2.608  -7.301   2.883 0.00 2.26
ATOM     56    O STP     2       2.085  -6.905   2.484 0.00 1.38
ATOM     57    O STP     2       3.988  -6.127   4.232 0.00 2.18
ATOM     58    O STP     2       8.500  -5.958   2.138 0.00 0.98
ATOM     59    O STP     2       8.912  -7.150   2.975 0.00 1.8
ATOM     60    O STP     2       8.976  -5.650   3.333 0.00 2.74
ATOM     61    O STP     2       8.679  -7.747   2.329 0.00 0.78
ATOM     62    O STP     2       7.264  -4.595   4.709 0.00 3.39
ATOM     63    O STP     2       6.312  -4.324   4.099 0.00 2.81
ATOM     64    O STP     2       7.584  -4.647   4.491 0.00 3.29
ATOM     65    O STP     2       6.733  -4.473   4.683 0.00 3.3
ATOM     66    O STP     2       5.745  -4.325   3.572 0.00 2.3
ATOM     67    O STP     2       3.708  -2.476   9.746 0.00 1.84
ATOM     68    O STP     2       4.314  -2.402   9.448 0.00 2.27
ATOM     69    O STP     2       3.972  -1.724  10.564 0.00 1.46
ATOM     70    O STP     2       3.504  -2.030  10.466 0.00 1.29
ATOM     71    O STP     2       8.774  -4.329   4.622 0.00 3.29
ATOM     72    O STP     2       8.848  -3.912   3.215 0.00 1.76
ATOM     73    O STP     2       5.056  -2.939   3.101 0.00 1.02
ATOM     74    O STP     2       8.264  -3.989   5.449 0.00 3.48
ATOM     75    O STP     2       8.655  -4.556   4.248 0.00 3.24
ATOM     76    O STP     2       9.380  -2.848   4.537 0.00 1.93
ATOM     77    O STP     2       5.697  -3.867   3.436 0.00 2.07
ATOM     78    O STP     2       7.904  -2.659   6.037 0.00 2.97
ATOM     79    O STP     2       9.181  -5.452   3.422 0.00 2.86
ATOM     80    O STP     2       9.117  -5.272   3.576 0.00 2.9
ATOM     81    O STP     2       3.951  -1.478  10.722 0.00 1.24
ATOM     82    O STP     2       5.207  -1.940   9.111 0.00 2.77
ATOM     83    O STP     2       5.405  -1.938   9.058 0.00 2.77
ATOM     84    O STP     2       4.675  -2.116   9.589 0.00 2.35
ATOM     85    O STP     2       6.119  -2.236   9.461 0.00 1.94
ATOM     86    O STP     2       3.260  -2.460   9.553 0.00 1.35
ATOM     87    O STP     2       3.639  -2.610   7.737 0.00 0.83
ATOM     88    O STP     2       3.844  -2.247   8.432 0.00 1.73
ATOM     89    O STP     2      11.367  -5.948   4.039 0.00 2.69
ATOM     90    O STP     2      10.058  -5.048   6.972 0.00 1.78
ATOM     91    O STP     2       7.452  -4.182   5.403 0.00 3.53
ATOM     92    O STP     2       3.579  -2.569   7.683 0.00 0.56
ATOM     93    O STP     2       8.545  -2.466   7.281 0.00 2.66
ATOM     94    O STP     2       7.386  -1.781   8.022 0.00 3.02
ATOM     95    O STP     2       7.914  -2.819   6.355 0.00 3.2
ATOM     96    O STP     2       4.932  -2.721   2.954 0.00 0.65
ATOM     97    O STP     2       6.213  -4.008   6.508 0.00 2.83
ATOM     98    O STP     2       6.865  -4.238   5.087 0.00 3.35
ATOM     99    O STP     2       5.693  -3.779   7.237 0.00 2.64
ATOM    100    O STP     2       4.014  -3.066   9.718 0.00 1.23
ATOM    101    O STP     2       5.323  -3.029   8.163 0.00 2.45
ATOM    102    O STP     2       4.755  -2.298   8.935 0.00 2.62
ATOM    103    O STP     2       5.718  -4.048   7.058 0.00 2.62
ATOM    104    O STP     2       5.661  -3.654   7.410 0.00 2.6
ATOM    105    O STP     2       5.702  -4.091   7.117 0.00 2.55
ATOM    106    O STP     2       5.672  -3.199   7.924 0.00 2.55
ATOM    107    O STP     2       6.199  -2.152   8.658 0.00 2.84
ATOM    108    O STP     2       7.265  -4.075   5.490 0.00 3.51
ATOM    109    O STP     2       8.722  -2.558   7.269 0.00 2.6
ATOM    110    O STP     2       7.947  -3.007   6.109 0.00 3.31
ATOM    111    O STP     2       8.157  -3.214   5.956 0.00 3.32
ATOM    112    O STP     2       7.176   1.303   8.133 0.00 0.98
ATOM    113    O STP     2       7.859  -0.107   8.554 0.00 1.39
ATOM    114    O STP     2      11.477  -5.944   6.333 0.00 1.45
ATOM    115    O STP     2      12.847  -8.796   4.612 0.00 2.61
ATOM    116    O STP     2      12.838  -9.113   4.332 0.00 2.83
ATOM    117    O STP     2      11.297  -6.137   3.745 0.00 2.72
ATOM    118    O STP     2      12.368  -6.518   5.543 0.00 2.28
ATOM    119    O STP     2      11.277  -6.155   3.709 0.00 2.73
ATOM    120    O STP     2       9.464  -5.510   3.470 0.00 2.77
ATOM    121    O STP     2       9.335  -7.666   2.947 0.00 1.5
ATOM    122    O STP     2      13.150  -9.248   3.568 0.00 2.34
ATOM    123    O STP     2      13.839 -11.766   2.985 0.00 1.89
ATOM    124    O STP     2      11.682  -7.673   3.448 0.00 2.4
ATOM    125    O STP     2      12.340  -8.422   3.919 0.00 2.49
ATOM    126    O STP     2      13.099  -9.224   3.861 0.00 2.57
ATOM    127    O STP     2      13.047  -9.321   4.280 0.00 2.87
ATOM    128    O STP     2      13.055  -9.378   4.282 0.00 2.85
ATOM    129    O STP     2      12.437  -8.348   2.196 0.00 1.15
ATOM    130    O STP     2       8.681  -7.971   2.162 0.00 0.29
ATOM    131    O STP     2       6.881  -6.725   4.387 0.00 1.31
ATOM    132    O STP     2      12.311  -9.656   4.950 0.00 1.61
ATOM    133    O STP     2       3.385  -6.319   3.916 0.00 2.32
ATOM    134    O STP     2       2.503  -8.091   2.424 0.00 1.58
ATOM    135    O STP     2       2.004  -8.176   2.432 0.00 1.43
ATOM    136    O STP     2       5.355   0.150   8.787 0.00 1.87
TER         
END         
