# Supplementary material for: Phenoloxidases in Plants—How Structural Diversity Enables Functional Specificity
Source: Front Plant Sci. 2021 Oct 1;12:754601. doi: 10.3389/fpls.2021.754601 (PMC8517187; doi:10.3389/fpls.2021.754601)
Supplement: Supplementary file 3 [file Data_Sheet_2.ZIP › Figure 7/AlphaFold2_models/pocket_volumes/AtLAC15.pqr]

ATOM      1    O STP     5       3.664  17.438   3.925 0.00 1.53
ATOM      2    O STP     5       3.856  18.054   4.308 0.00 1.47
ATOM      3    O STP     5       5.026  16.664   2.862 0.00 1.58
ATOM      4    O STP     5       6.232  16.729   2.058 0.00 1.95
ATOM      5    O STP     5       7.777  15.759   1.589 0.00 2.31
ATOM      6    O STP     5       9.832  13.024   2.962 0.00 0.97
ATOM      7    O STP     5      10.424  12.688   4.556 0.00 1.06
ATOM      8    O STP     5      10.428  12.568   4.501 0.00 0.82
ATOM      9    O STP     5       9.893  13.228   5.357 0.00 1.38
ATOM     10    O STP     5       9.960  13.032   5.438 0.00 1.22
ATOM     11    O STP     5      10.077  13.377   4.876 0.00 1.64
ATOM     12    O STP     5      10.404  12.473   4.502 0.00 0.45
ATOM     13    O STP     5       9.579  13.691   3.622 0.00 1.44
ATOM     14    O STP     5      10.328  17.660   3.609 0.00 2.69
ATOM     15    O STP     5      10.246  16.409   3.327 0.00 2.05
ATOM     16    O STP     5       9.363  16.035   2.238 0.00 2.27
ATOM     17    O STP     5       5.426  16.342   2.275 0.00 1.95
ATOM     18    O STP     5       5.026  16.451   2.955 0.00 1.25
ATOM     19    O STP     5       5.646  15.617   2.189 0.00 1.74
ATOM     20    O STP     5       5.618  15.563   2.264 0.00 1.61
ATOM     21    O STP     5      10.313  12.985   4.855 0.00 1.42
ATOM     22    O STP     5      10.133  13.544   4.890 0.00 1.51
ATOM     23    O STP     5      10.521  12.863   4.853 0.00 1.15
ATOM     24    O STP     5      10.569  12.868   4.855 0.00 1.05
ATOM     25    O STP     5      10.467  13.376   4.889 0.00 0.92
ATOM     26    O STP     5      10.412  18.478   4.619 0.00 3
ATOM     27    O STP     5      10.440  12.606   4.411 0.00 0.91
ATOM     28    O STP     5       9.565  13.658   2.685 0.00 1.37
ATOM     29    O STP     5       6.002  14.945   2.178 0.00 1.57
ATOM     30    O STP     5       9.623  15.645   2.485 0.00 2.13
ATOM     31    O STP     5       7.815  15.693   1.578 0.00 2.34
ATOM     32    O STP     5       9.794  17.640   2.980 0.00 2.64
ATOM     33    O STP     5       7.809  15.699   1.578 0.00 2.34
ATOM     34    O STP     5       5.974  14.602   1.697 0.00 1.21
ATOM     35    O STP     5       5.965  14.713   1.804 0.00 1.37
ATOM     36    O STP     5       6.817  15.058   1.839 0.00 1.86
ATOM     37    O STP     5       7.652  15.053   1.692 0.00 2.15
ATOM     38    O STP     5       9.339  14.220   2.779 0.00 1.81
ATOM     39    O STP     5       6.062  15.014   2.052 0.00 1.77
ATOM     40    O STP     5       7.758  15.860   0.815 0.00 1.12
ATOM     41    O STP     5      10.359  12.228   3.112 0.00 0.57
ATOM     42    O STP     5       9.824  12.904   6.191 0.00 0.77
ATOM     43    O STP     5       9.663  13.243   6.225 0.00 1.03
ATOM     44    O STP     5       9.665  13.302   6.294 0.00 0.95
ATOM     45    O STP     5      -2.808  16.448   1.063 0.00 0.49
ATOM     46    O STP     5      -2.844  16.474   1.110 0.00 0.69
ATOM     47    O STP     5      -3.258  15.726   5.910 0.00 1.09
ATOM     48    O STP     5      -3.194  15.667   5.835 0.00 1.27
ATOM     49    O STP     5      -3.478  15.242   6.240 0.00 0.36
ATOM     50    O STP     5       3.493  18.633   4.455 0.00 1.34
ATOM     51    O STP     5      -1.106  16.128   3.440 0.00 2.56
ATOM     52    O STP     5       1.763  17.603   2.754 0.00 1.19
ATOM     53    O STP     5       0.939  12.937   5.431 0.00 1.19
ATOM     54    O STP     5       1.192  12.689   5.233 0.00 0.76
ATOM     55    O STP     5       1.753  17.598   2.752 0.00 1.18
ATOM     56    O STP     5      -0.677  14.959   4.763 0.00 2.03
ATOM     57    O STP     5      -0.979  15.920   4.277 0.00 2.55
ATOM     58    O STP     5       0.017  13.656   5.140 0.00 1.44
ATOM     59    O STP     5       0.212  13.343   5.091 0.00 1.24
ATOM     60    O STP     5      -1.604  16.127   3.134 0.00 2.42
ATOM     61    O STP     5      -2.550  15.773   3.455 0.00 2.29
ATOM     62    O STP     5      -1.082  15.811   4.265 0.00 2.63
ATOM     63    O STP     5      -1.893  15.463   4.655 0.00 2.54
ATOM     64    O STP     5      -1.863  14.795   5.100 0.00 2.21
ATOM     65    O STP     5      -1.659  14.680   5.139 0.00 2.08
ATOM     66    O STP     5       0.934  13.105   5.542 0.00 1.24
ATOM     67    O STP     5      -1.074  14.152   5.212 0.00 1.55
ATOM     68    O STP     5      -2.681  16.533   1.507 0.00 1.19
ATOM     69    O STP     5      -1.836  16.247   2.944 0.00 2.28
ATOM     70    O STP     5      -0.616  16.631   3.541 0.00 2.32
ATOM     71    O STP     5      -2.678  16.530   1.513 0.00 1.19
ATOM     72    O STP     5      -1.391  17.080   2.886 0.00 1.48
ATOM     73    O STP     5      -0.154  15.151   4.951 0.00 1.45
ATOM     74    O STP     5      -0.390  16.806   3.766 0.00 2.24
ATOM     75    O STP     5      -0.882  16.274   4.520 0.00 2.08
ATOM     76    O STP     5       1.660  19.112   4.247 0.00 1.4
ATOM     77    O STP     5       1.996  19.091   4.093 0.00 1.6
ATOM     78    O STP     5      -0.398  16.783   3.756 0.00 2.26
ATOM     79    O STP     5       1.864  17.793   3.392 0.00 1.64
ATOM     80    O STP     5      -2.681  16.530   1.503 0.00 1.18
ATOM     81    O STP     5      -2.512  16.105   3.029 0.00 2.12
ATOM     82    O STP     5      -3.304  16.686   3.126 0.00 0.53
ATOM     83    O STP     5      -1.948  14.647   5.692 0.00 1.46
ATOM     84    O STP     5      -2.431  15.055   5.690 0.00 1.7
ATOM     85    O STP     5      -2.580  15.643   5.465 0.00 1.91
ATOM     86    O STP     5      -2.553  15.659   5.417 0.00 1.95
ATOM     87    O STP     5      -2.803  15.862   3.510 0.00 2.05
ATOM     88    O STP     5      -2.670  15.701   5.424 0.00 1.84
ATOM     89    O STP     5      -2.613  15.799   3.412 0.00 2.26
ATOM     90    O STP     5      -3.004  15.677   5.711 0.00 1.48
ATOM     91    O STP     5      -2.065  14.811   5.365 0.00 1.97
ATOM     92    O STP     5      -3.472  15.152   6.284 0.00 0.13
ATOM     93    O STP     5       1.277  13.354   5.655 0.00 0.79
TER         
END         
