# Supplementary material for: Phenoloxidases in Plants—How Structural Diversity Enables Functional Specificity
Source: Front Plant Sci. 2021 Oct 1;12:754601. doi: 10.3389/fpls.2021.754601 (PMC8517187; doi:10.3389/fpls.2021.754601)
Supplement: Supplementary file 3 [file Data_Sheet_2.ZIP › Figure 7/AlphaFold2_models/pocket_volumes/MsLAC1.pqr]

ATOM      1    O STP     2     -10.273  -7.811  -9.674 0.00 2.25
ATOM      2    O STP     2      -9.898  -8.306 -10.188 0.00 2.24
ATOM      3    O STP     2     -10.036  -7.442  -9.895 0.00 1.65
ATOM      4    O STP     2      -9.573  -7.940 -10.512 0.00 1.57
ATOM      5    O STP     2     -10.910  -7.849  -9.864 0.00 1.91
ATOM      6    O STP     2      -7.359  -9.727  -9.935 0.00 1.38
ATOM      7    O STP     2      -5.405 -13.243  -2.215 0.00 2.09
ATOM      8    O STP     2      -5.116 -13.046  -2.226 0.00 1.7
ATOM      9    O STP     2      -4.801 -14.056  -2.656 0.00 1.36
ATOM     10    O STP     2      -4.877 -13.842  -2.999 0.00 1.95
ATOM     11    O STP     2      -5.252 -13.319  -1.609 0.00 1.29
ATOM     12    O STP     2      -3.654 -13.161  -6.110 0.00 1.3
ATOM     13    O STP     2      -4.470 -13.637  -6.796 0.00 2.49
ATOM     14    O STP     2      -4.500 -14.315  -5.171 0.00 2.58
ATOM     15    O STP     2      -4.008 -15.655  -7.104 0.00 1.57
ATOM     16    O STP     2      -4.165 -15.543  -5.857 0.00 1.79
ATOM     17    O STP     2      -3.130 -14.200  -4.234 0.00 0.99
ATOM     18    O STP     2      -4.234 -16.220 -11.734 0.00 2.29
ATOM     19    O STP     2      -3.894 -16.202 -11.869 0.00 1.87
ATOM     20    O STP     2      -5.352 -14.570 -13.268 0.00 2.34
ATOM     21    O STP     2      -5.591 -13.081  -2.144 0.00 2.01
ATOM     22    O STP     2      -7.627 -12.145 -16.635 0.00 0.44
ATOM     23    O STP     2      -7.584 -12.107 -16.707 0.00 0.26
ATOM     24    O STP     2      -6.132 -13.930  -2.815 0.00 2.21
ATOM     25    O STP     2      -5.815 -13.745  -2.914 0.00 2.37
ATOM     26    O STP     2      -5.613 -13.211  -2.106 0.00 2.1
ATOM     27    O STP     2      -5.088 -13.745  -2.870 0.00 2.12
ATOM     28    O STP     2      -5.155 -13.645  -2.765 0.00 2.11
ATOM     29    O STP     2      -5.570 -13.214  -2.178 0.00 2.15
ATOM     30    O STP     2      -5.145 -13.730  -2.883 0.00 2.16
ATOM     31    O STP     2      -6.421 -14.558  -2.433 0.00 1.14
ATOM     32    O STP     2      -5.352 -13.296  -1.649 0.00 1.42
ATOM     33    O STP     2      -4.658 -14.320  -4.770 0.00 2.51
ATOM     34    O STP     2      -4.706 -14.355  -4.881 0.00 2.58
ATOM     35    O STP     2      -5.602 -14.123  -4.121 0.00 2.35
ATOM     36    O STP     2      -4.968 -14.312  -4.736 0.00 2.5
ATOM     37    O STP     2      -4.525 -14.327  -5.118 0.00 2.58
ATOM     38    O STP     2      -5.467 -14.187  -4.559 0.00 2.37
ATOM     39    O STP     2      -5.841 -12.085  -2.072 0.00 0.32
ATOM     40    O STP     2      -6.007 -13.880  -3.340 0.00 2.41
ATOM     41    O STP     2      -6.997 -12.981  -4.685 0.00 1.39
ATOM     42    O STP     2      -7.410 -12.168  -6.068 0.00 1.53
ATOM     43    O STP     2      -7.308 -12.535  -5.020 0.00 1.15
ATOM     44    O STP     2      -6.600 -11.968  -8.024 0.00 2.78
ATOM     45    O STP     2      -6.464 -12.357  -7.931 0.00 2.85
ATOM     46    O STP     2      -3.656 -13.051  -6.390 0.00 1.41
ATOM     47    O STP     2      -6.156 -14.636 -14.226 0.00 2.39
ATOM     48    O STP     2      -6.821 -15.004 -15.427 0.00 2.67
ATOM     49    O STP     2      -6.818 -15.015 -15.397 0.00 2.67
ATOM     50    O STP     2      -6.001 -14.514 -14.013 0.00 2.4
ATOM     51    O STP     2      -6.103 -12.500 -12.580 0.00 0.77
ATOM     52    O STP     2      -9.922  -5.878  -8.443 0.00 0.91
ATOM     53    O STP     2     -10.608  -8.608 -10.639 0.00 1.71
ATOM     54    O STP     2     -10.599  -8.507 -10.588 0.00 1.79
ATOM     55    O STP     2     -10.990  -7.805  -9.752 0.00 1.87
ATOM     56    O STP     2      -9.985  -7.564  -7.408 0.00 2.24
ATOM     57    O STP     2      -6.781 -15.816 -15.447 0.00 2.56
ATOM     58    O STP     2      -7.005 -10.462  -8.968 0.00 2.53
ATOM     59    O STP     2      -4.974 -12.255 -10.795 0.00 1.77
ATOM     60    O STP     2      -5.383 -12.477 -11.233 0.00 2.11
ATOM     61    O STP     2      -6.632 -11.241 -10.193 0.00 1.6
ATOM     62    O STP     2      -5.337 -12.510 -10.683 0.00 2.35
ATOM     63    O STP     2      -5.490 -12.385 -11.794 0.00 1.92
ATOM     64    O STP     2      -5.477 -12.352 -11.856 0.00 1.85
ATOM     65    O STP     2      -7.359 -10.076  -9.598 0.00 1.99
ATOM     66    O STP     2      -6.639 -10.345  -8.814 0.00 2.32
ATOM     67    O STP     2      -5.554 -14.165 -13.084 0.00 2.38
ATOM     68    O STP     2      -5.467 -14.384 -13.354 0.00 2.45
ATOM     69    O STP     2      -5.910 -14.258 -13.533 0.00 2.27
ATOM     70    O STP     2      -5.459 -12.826 -12.094 0.00 1.89
ATOM     71    O STP     2      -5.496 -12.413 -11.861 0.00 1.9
ATOM     72    O STP     2      -4.281 -15.835  -5.762 0.00 1.57
ATOM     73    O STP     2      -4.499 -14.327  -5.154 0.00 2.58
ATOM     74    O STP     2      -4.239 -14.257  -3.927 0.00 1.84
ATOM     75    O STP     2      -4.686 -14.591  -4.957 0.00 2.36
ATOM     76    O STP     2      -4.511 -16.714  -6.222 0.00 0.5
ATOM     77    O STP     2      -6.583 -13.195  -5.843 0.00 1.77
ATOM     78    O STP     2      -5.694  -9.285  -7.859 0.00 0.6
ATOM     79    O STP     2      -9.997  -7.502  -7.419 0.00 2.22
ATOM     80    O STP     2      -9.981  -7.577  -7.404 0.00 2.24
ATOM     81    O STP     2      -9.772  -7.512  -7.095 0.00 1.74
ATOM     82    O STP     2     -10.005  -7.509  -7.424 0.00 2.23
ATOM     83    O STP     2     -10.032  -7.744  -7.204 0.00 2.03
ATOM     84    O STP     2      -6.816 -14.165  -9.449 0.00 1.37
ATOM     85    O STP     2      -5.277 -13.909  -9.837 0.00 2.91
ATOM     86    O STP     2      -4.526 -15.256  -9.837 0.00 2.74
ATOM     87    O STP     2      -4.575 -15.847  -9.750 0.00 2.45
ATOM     88    O STP     2      -4.110 -16.124  -8.644 0.00 1.97
ATOM     89    O STP     2      -3.877 -16.460  -8.389 0.00 1.6
ATOM     90    O STP     2      -9.560 -11.696  -7.031 0.00 0.39
ATOM     91    O STP     2      -7.008 -12.333  -7.377 0.00 2.59
ATOM     92    O STP     2      -8.227 -11.750  -7.127 0.00 1.76
ATOM     93    O STP     2      -6.959 -12.386  -7.396 0.00 2.62
ATOM     94    O STP     2     -10.126  -8.166  -7.078 0.00 1.82
ATOM     95    O STP     2     -10.047  -9.047  -6.580 0.00 0.9
ATOM     96    O STP     2      -9.374  -8.774 -10.305 0.00 2.04
ATOM     97    O STP     2      -4.401 -14.429  -9.226 0.00 2.74
ATOM     98    O STP     2      -4.369 -14.165  -8.593 0.00 2.53
ATOM     99    O STP     2      -4.597 -14.155  -9.270 0.00 2.77
ATOM    100    O STP     2     -10.015  -7.856  -7.617 0.00 2.31
ATOM    101    O STP     2     -10.415  -7.478  -8.298 0.00 2.37
ATOM    102    O STP     2     -10.488  -7.441  -8.682 0.00 2.37
ATOM    103    O STP     2      -8.863 -11.072  -7.372 0.00 1.52
ATOM    104    O STP     2      -9.704  -9.719  -6.949 0.00 0.7
ATOM    105    O STP     2      -8.520 -10.389  -8.295 0.00 1.83
ATOM    106    O STP     2      -8.504  -9.735  -8.715 0.00 2.12
ATOM    107    O STP     2      -6.400 -12.113  -8.909 0.00 2.55
ATOM    108    O STP     2      -6.747 -11.385  -8.509 0.00 2.67
ATOM    109    O STP     2      -6.143 -12.824  -8.793 0.00 2.74
ATOM    110    O STP     2      -5.266 -13.745  -9.731 0.00 2.95
ATOM    111    O STP     2      -6.379 -11.472  -9.518 0.00 2.31
ATOM    112    O STP     2      -6.806 -10.733  -8.892 0.00 2.62
ATOM    113    O STP     2     -10.233  -8.899 -10.614 0.00 1.63
ATOM    114    O STP     2      -9.565  -8.696 -10.227 0.00 2.17
ATOM    115    O STP     2     -12.425  -6.559  -8.576 0.00 0.96
ATOM    116    O STP     2     -12.628  -6.583  -8.782 0.00 0.7
ATOM    117    O STP     2     -12.162  -6.216  -8.234 0.00 0.92
ATOM    118    O STP     2     -10.519  -7.293  -8.433 0.00 2.42
ATOM    119    O STP     2     -10.503  -7.170  -8.338 0.00 2.37
ATOM    120    O STP     2      -9.981  -7.577  -7.406 0.00 2.24
ATOM    121    O STP     2     -10.486  -7.659  -8.122 0.00 2.09
ATOM    122    O STP     2     -10.016  -7.857  -7.617 0.00 2.31
ATOM    123    O STP     2      -3.685 -13.738  -7.762 0.00 1.45
ATOM    124    O STP     2      -4.520 -16.176  -9.521 0.00 2.23
ATOM    125    O STP     2      -4.351 -15.040  -9.530 0.00 2.71
ATOM    126    O STP     2      -4.040 -16.186  -8.066 0.00 1.7
ATOM    127    O STP     2      -4.296 -14.000  -7.704 0.00 2.38
ATOM    128    O STP     2      -6.566 -14.497 -15.614 0.00 2.4
ATOM    129    O STP     2      -6.242 -14.265 -16.106 0.00 1.94
ATOM    130    O STP     2      -6.318 -15.326 -14.597 0.00 2.19
ATOM    131    O STP     2      -6.456 -14.365 -13.657 0.00 1.72
ATOM    132    O STP     2      -3.189 -12.797  -6.323 0.00 0.52
ATOM    133    O STP     2      -6.430 -14.642  -3.237 0.00 1.16
ATOM    134    O STP     2      -6.312 -14.518  -3.266 0.00 1.48
ATOM    135    O STP     2      -6.093 -13.927  -3.235 0.00 2.34
ATOM    136    O STP     2      -6.428 -13.880  -2.255 0.00 1.82
ATOM    137    O STP     2      -6.422 -13.844  -2.190 0.00 1.78
ATOM    138    O STP     2      -5.638 -13.178  -2.065 0.00 2.05
ATOM    139    O STP     2      -5.455 -13.098  -1.279 0.00 0.54
ATOM    140    O STP     2      -6.324 -14.494  -3.232 0.00 1.52
TER         
END         
