# Supplementary material for: Phenoloxidases in Plants—How Structural Diversity Enables Functional Specificity
Source: Front Plant Sci. 2021 Oct 1;12:754601. doi: 10.3389/fpls.2021.754601 (PMC8517187; doi:10.3389/fpls.2021.754601)
Supplement: Supplementary file 3 [file Data_Sheet_2.ZIP › Figure 7/AlphaFold2_models/pocket_volumes/LcLAC.pqr]

ATOM      1    O STP    26       6.824 -11.213  -1.113 0.00 1.06
ATOM      2    O STP    26       6.725 -11.276  -1.068 0.00 0.91
ATOM      3    O STP    26       7.150 -10.901  -1.481 0.00 1.46
ATOM      4    O STP    26       7.354 -10.576  -0.579 0.00 1.55
ATOM      5    O STP    26       8.341 -10.963  -0.811 0.00 1
ATOM      6    O STP    26       7.369 -10.878  -1.562 0.00 1.36
ATOM      7    O STP    26       9.457 -11.195  -1.368 0.00 0.63
ATOM      8    O STP    26       7.319 -10.358  -0.487 0.00 1.34
ATOM      9    O STP    26       7.166  -9.710  -0.428 0.00 0.25
ATOM     10    O STP    26       7.406 -10.079  -0.364 0.00 0.83
ATOM     11    O STP    26       7.222 -10.844  -1.459 0.00 1.54
ATOM     12    O STP    26       6.993 -10.259  -1.804 0.00 0.31
ATOM     13    O STP    26       9.022 -11.163  -0.594 0.00 0.8
ATOM     14    O STP    26       7.993 -10.782  -0.641 0.00 1.12
ATOM     15    O STP    26      10.194 -11.415  -1.110 0.00 1.24
ATOM     16    O STP    26      10.100 -11.457  -0.479 0.00 1.38
ATOM     17    O STP    26      10.330 -11.791  -0.113 0.00 1.38
ATOM     18    O STP    26      10.123 -11.368  -1.374 0.00 1.17
ATOM     19    O STP    26       6.690 -10.919  -0.063 0.00 0.51
ATOM     20    O STP    26       7.298 -10.822  -1.101 0.00 1.6
ATOM     21    O STP    26       7.270 -10.593  -0.443 0.00 1.43
ATOM     22    O STP    26       6.584 -11.198  -0.564 0.00 0.09
TER         
END         
