# Supplementary material for: Phenoloxidases in Plants—How Structural Diversity Enables Functional Specificity
Source: Front Plant Sci. 2021 Oct 1;12:754601. doi: 10.3389/fpls.2021.754601 (PMC8517187; doi:10.3389/fpls.2021.754601)
Supplement: Supplementary file 3 [file Data_Sheet_2.ZIP › Figure 7/AlphaFold2_models/pocket_volumes/AtLAC6.pqr]

ATOM      1    O STP     2       6.719 -13.736  11.758 0.00 1.66
ATOM      2    O STP     2       5.136 -11.220   2.410 0.00 2.1
ATOM      3    O STP     2       5.363 -11.867   2.602 0.00 1.53
ATOM      4    O STP     2       5.199 -11.600   2.664 0.00 1.84
ATOM      5    O STP     2       4.233 -10.564   0.962 0.00 2.2
ATOM      6    O STP     2       3.753 -10.778   1.329 0.00 1.85
ATOM      7    O STP     2       4.598 -10.487   1.667 0.00 2.53
ATOM      8    O STP     2       6.158 -10.275   1.278 0.00 1.89
ATOM      9    O STP     2       6.918 -10.174  -1.014 0.00 1.49
ATOM     10    O STP     2       7.265  -9.932  -1.004 0.00 0.77
ATOM     11    O STP     2       7.174 -10.531  -0.947 0.00 0.41
ATOM     12    O STP     2       6.321 -10.133   1.440 0.00 1.64
ATOM     13    O STP     2       7.238  -8.582   2.993 0.00 0.68
ATOM     14    O STP     2       6.746  -9.183   2.827 0.00 1.48
ATOM     15    O STP     2       5.937 -10.003  10.909 0.00 2.33
ATOM     16    O STP     2       6.803 -11.543  12.045 0.00 2
ATOM     17    O STP     2       9.195 -10.694  12.636 0.00 2.89
ATOM     18    O STP     2       9.123 -10.785  12.528 0.00 2.94
ATOM     19    O STP     2       9.200 -10.737  12.666 0.00 2.9
ATOM     20    O STP     2       8.489 -11.063  12.017 0.00 2.9
ATOM     21    O STP     2       6.998  -8.573  11.522 0.00 1.41
ATOM     22    O STP     2       8.619  -9.251  12.225 0.00 2.05
ATOM     23    O STP     2       4.171  -8.149  -0.402 0.00 0.25
ATOM     24    O STP     2       4.169  -8.716  -0.867 0.00 1.64
ATOM     25    O STP     2       4.045  -9.701  -0.677 0.00 2
ATOM     26    O STP     2       4.395 -10.248   0.378 0.00 2.23
ATOM     27    O STP     2       4.664 -10.009   0.317 0.00 2.38
ATOM     28    O STP     2       4.337  -9.463  -0.715 0.00 2.21
ATOM     29    O STP     2       3.832  -8.360  -0.948 0.00 0.91
ATOM     30    O STP     2       5.139  -9.585   2.994 0.00 2.9
ATOM     31    O STP     2       5.013 -10.247   1.984 0.00 2.86
ATOM     32    O STP     2       5.056 -10.195   1.930 0.00 2.86
ATOM     33    O STP     2       3.908 -10.045  -0.969 0.00 1.18
ATOM     34    O STP     2       4.043  -9.711  -0.666 0.00 2
ATOM     35    O STP     2       4.021  -9.735  -0.796 0.00 1.86
ATOM     36    O STP     2       4.574  -8.890  -1.534 0.00 1.68
ATOM     37    O STP     2       4.577  -8.906  -1.495 0.00 1.72
ATOM     38    O STP     2       4.742  -8.665  -2.158 0.00 1.14
ATOM     39    O STP     2       5.030  -8.794  -1.927 0.00 1.42
ATOM     40    O STP     2       6.359  -9.654  -1.924 0.00 1.57
ATOM     41    O STP     2       4.356  -9.452  -0.756 0.00 2.19
ATOM     42    O STP     2       6.264  -9.485  -2.039 0.00 1.47
ATOM     43    O STP     2       6.998 -10.433  -1.354 0.00 1.05
ATOM     44    O STP     2       6.870 -10.157  -1.147 0.00 1.56
ATOM     45    O STP     2       7.068 -10.553  -1.388 0.00 0.72
ATOM     46    O STP     2       6.875 -10.096  -1.296 0.00 1.56
ATOM     47    O STP     2       6.351  -9.561  -2.018 0.00 1.53
ATOM     48    O STP     2       6.347  -9.566  -2.324 0.00 1.04
ATOM     49    O STP     2       5.163  -9.461   3.001 0.00 2.86
ATOM     50    O STP     2       4.354  -8.483   4.484 0.00 2.72
ATOM     51    O STP     2       4.317  -8.711   4.462 0.00 2.73
ATOM     52    O STP     2       2.585  -6.201   4.117 0.00 0.5
ATOM     53    O STP     2       6.879  -3.458   3.554 0.00 1.65
ATOM     54    O STP     2       7.301  -4.168   2.748 0.00 0.76
ATOM     55    O STP     2       7.228  -3.400   3.532 0.00 1.16
ATOM     56    O STP     2       6.745  -3.766   3.277 0.00 1.7
ATOM     57    O STP     2       6.578  -3.856   3.971 0.00 1.5
ATOM     58    O STP     2       6.545  -6.470   9.729 0.00 0.61
ATOM     59    O STP     2       6.526  -6.240   6.562 0.00 1.32
ATOM     60    O STP     2       6.782  -5.471   6.306 0.00 0.61
ATOM     61    O STP     2       8.263  -0.972   4.013 0.00 0.88
ATOM     62    O STP     2       8.020  -0.960   4.053 0.00 1.14
ATOM     63    O STP     2       3.572  -6.020   5.012 0.00 2.1
ATOM     64    O STP     2       2.525  -5.889   4.216 0.00 0.95
ATOM     65    O STP     2       4.105  -9.250   6.807 0.00 2.56
ATOM     66    O STP     2       4.160  -9.235   5.810 0.00 2.39
ATOM     67    O STP     2       4.178  -8.715   7.102 0.00 2.61
ATOM     68    O STP     2       4.547  -7.055   5.319 0.00 2.89
ATOM     69    O STP     2       3.237  -8.504   7.535 0.00 1.23
ATOM     70    O STP     2       7.050 -13.102   5.649 0.00 1.41
ATOM     71    O STP     2       6.950 -12.602   5.745 0.00 1.32
ATOM     72    O STP     2       6.193 -12.145   5.275 0.00 1.4
ATOM     73    O STP     2       5.170  -9.545   2.963 0.00 2.9
ATOM     74    O STP     2       5.486 -11.356   4.532 0.00 1.81
ATOM     75    O STP     2       3.829  -5.421   5.571 0.00 1.27
ATOM     76    O STP     2       4.269  -5.462   5.675 0.00 1.67
ATOM     77    O STP     2       6.927  -2.114   5.263 0.00 2.01
ATOM     78    O STP     2       6.813  -1.937   5.518 0.00 1.87
ATOM     79    O STP     2       6.811  -1.873   5.459 0.00 1.86
ATOM     80    O STP     2       6.810  -1.818   5.402 0.00 1.85
ATOM     81    O STP     2       6.885  -1.952   5.255 0.00 1.94
ATOM     82    O STP     2       3.377  -5.216   4.192 0.00 0.25
ATOM     83    O STP     2       5.177  -5.396   4.679 0.00 2.15
ATOM     84    O STP     2       6.051  -4.348   5.088 0.00 1.76
ATOM     85    O STP     2       6.085  -4.284   4.967 0.00 1.73
ATOM     86    O STP     2       4.514  -5.981   5.238 0.00 2.58
ATOM     87    O STP     2       3.887  -5.931   5.082 0.00 2.22
ATOM     88    O STP     2       2.970  -5.609   4.352 0.00 0.96
ATOM     89    O STP     2       2.241  -5.862   4.158 0.00 0.08
ATOM     90    O STP     2       2.897  -5.854   4.538 0.00 1.42
ATOM     91    O STP     2       2.525  -5.888   4.215 0.00 0.95
ATOM     92    O STP     2       6.108  -2.156   6.211 0.00 0.4
ATOM     93    O STP     2       8.023  -1.083   4.006 0.00 1.3
ATOM     94    O STP     2       6.812  -1.806   5.404 0.00 1.84
ATOM     95    O STP     2       7.026  -2.053   5.029 0.00 2
ATOM     96    O STP     2       6.894  -2.164   5.440 0.00 1.99
ATOM     97    O STP     2       7.443  -1.931   4.504 0.00 1.87
ATOM     98    O STP     2       6.227  -4.427   2.933 0.00 1.69
ATOM     99    O STP     2       6.595  -3.990   2.964 0.00 1.75
ATOM    100    O STP     2       6.028  -3.520   2.053 0.00 0.59
ATOM    101    O STP     2       6.238  -4.537   2.901 0.00 1.57
ATOM    102    O STP     2       5.859  -4.131   2.349 0.00 0.92
ATOM    103    O STP     2       6.195  -3.382   2.112 0.00 0.8
ATOM    104    O STP     2       7.621  -1.735   4.240 0.00 1.68
ATOM    105    O STP     2       7.461  -1.964   4.371 0.00 1.87
ATOM    106    O STP     2       7.927  -1.253   4.078 0.00 1.38
ATOM    107    O STP     2       7.390  -2.043   4.295 0.00 1.88
ATOM    108    O STP     2       7.483  -4.204   2.672 0.00 0.1
ATOM    109    O STP     2       7.212  -2.193   4.236 0.00 1.91
ATOM    110    O STP     2       8.375  -1.076   3.820 0.00 0.59
ATOM    111    O STP     2       8.076  -1.086   3.998 0.00 1.25
ATOM    112    O STP     2       4.742  -6.453   5.326 0.00 2.81
ATOM    113    O STP     2       4.930  -5.777   5.072 0.00 2.51
ATOM    114    O STP     2       4.710  -6.802   5.342 0.00 2.89
ATOM    115    O STP     2       5.670  -8.082   3.496 0.00 2.01
ATOM    116    O STP     2       9.713 -10.323  13.189 0.00 2.55
ATOM    117    O STP     2       9.397 -10.738  12.955 0.00 2.78
ATOM    118    O STP     2       8.749 -10.739  13.339 0.00 1.74
ATOM    119    O STP     2      10.230  -8.966  13.798 0.00 1.96
ATOM    120    O STP     2       8.783  -9.585  12.274 0.00 2.26
ATOM    121    O STP     2       8.752  -9.280  12.260 0.00 2.12
ATOM    122    O STP     2      10.365  -9.220  13.922 0.00 2.16
ATOM    123    O STP     2       9.335  -8.893  12.881 0.00 1.65
ATOM    124    O STP     2      11.696 -10.027  16.072 0.00 2.75
ATOM    125    O STP     2      10.760  -9.595  14.134 0.00 2.44
ATOM    126    O STP     2      10.781  -9.521  14.166 0.00 2.43
ATOM    127    O STP     2      12.165  -7.667  13.915 0.00 1.37
ATOM    128    O STP     2      11.666  -8.185  14.120 0.00 1.67
ATOM    129    O STP     2       5.428  -9.936  11.268 0.00 1.65
ATOM    130    O STP     2       7.328 -13.379   6.104 0.00 1.17
ATOM    131    O STP     2       4.689  -8.423   8.246 0.00 2.43
ATOM    132    O STP     2       4.710  -8.374   8.348 0.00 2.39
ATOM    133    O STP     2       6.374  -6.440   9.354 0.00 0.67
ATOM    134    O STP     2       6.424  -6.449   9.556 0.00 0.77
ATOM    135    O STP     2       6.512  -6.351   9.727 0.00 0.51
ATOM    136    O STP     2       6.262  -6.520   9.378 0.00 0.84
ATOM    137    O STP     2       9.958 -10.412  11.487 0.00 0.91
ATOM    138    O STP     2       9.123 -10.753  12.512 0.00 2.93
ATOM    139    O STP     2       9.654 -10.306  11.313 0.00 1.17
ATOM    140    O STP     2       5.194  -7.306   8.393 0.00 1.9
ATOM    141    O STP     2       4.747  -8.486   8.461 0.00 2.32
ATOM    142    O STP     2       5.467  -9.926  10.237 0.00 2.28
ATOM    143    O STP     2       5.396 -11.511   5.115 0.00 1.71
ATOM    144    O STP     2       7.016 -13.766   5.681 0.00 1.22
ATOM    145    O STP     2       7.594 -11.994   9.009 0.00 1.59
ATOM    146    O STP     2       7.707 -12.534   7.519 0.00 1.1
ATOM    147    O STP     2       7.587 -11.945  11.231 0.00 3.13
ATOM    148    O STP     2       7.054 -11.652  10.718 0.00 2.61
ATOM    149    O STP     2       7.036 -13.274  11.680 0.00 2.11
ATOM    150    O STP     2       7.391 -11.774   8.422 0.00 1.12
ATOM    151    O STP     2       4.664  -8.481   8.041 0.00 2.49
ATOM    152    O STP     2       5.193  -7.326   7.547 0.00 2.08
ATOM    153    O STP     2       6.447  -6.443   6.963 0.00 1.15
ATOM    154    O STP     2       4.858  -6.686   5.551 0.00 2.77
ATOM    155    O STP     2       5.049  -9.732   8.344 0.00 2.08
ATOM    156    O STP     2       5.477 -10.220   9.894 0.00 2.21
ATOM    157    O STP     2       4.309  -9.668   7.043 0.00 2.32
ATOM    158    O STP     2       5.388 -11.489   5.074 0.00 1.72
ATOM    159    O STP     2       7.649 -12.450   7.440 0.00 1.05
ATOM    160    O STP     2       7.925 -12.168   9.703 0.00 2.1
ATOM    161    O STP     2       7.642 -11.976  11.226 0.00 3.14
ATOM    162    O STP     2       8.938 -10.628  12.262 0.00 2.87
ATOM    163    O STP     2       7.386 -11.484  11.466 0.00 2.97
ATOM    164    O STP     2       6.971 -13.211   5.543 0.00 1.42
ATOM    165    O STP     2       6.804  -1.933   5.527 0.00 1.86
ATOM    166    O STP     2       6.738  -2.529   5.598 0.00 1.78
ATOM    167    O STP     2       5.382 -12.037   2.577 0.00 1.26
ATOM    168    O STP     2       5.650 -12.284   2.636 0.00 0.9
ATOM    169    O STP     2       5.655 -12.290   2.636 0.00 0.89
ATOM    170    O STP     2       5.656 -12.293   2.638 0.00 0.88
TER         
END         
