# Supplementary material for: Phenoloxidases in Plants—How Structural Diversity Enables Functional Specificity
Source: Front Plant Sci. 2021 Oct 1;12:754601. doi: 10.3389/fpls.2021.754601 (PMC8517187; doi:10.3389/fpls.2021.754601)
Supplement: Supplementary file 3 [file Data_Sheet_2.ZIP › Figure 7/AlphaFold2_models/pocket_volumes/AtLAC13.pqr]

ATOM      1    O STP     3      -5.335  16.044  -3.180 0.00 1.19
ATOM      2    O STP     3     -15.137  11.225  -8.530 0.00 1.55
ATOM      3    O STP     3     -14.852  11.281  -8.655 0.00 1.87
ATOM      4    O STP     3     -14.726  11.431  -8.598 0.00 1.95
ATOM      5    O STP     3     -14.929  11.173  -9.547 0.00 1.52
ATOM      6    O STP     3     -13.520  13.219  -9.834 0.00 2.8
ATOM      7    O STP     3     -13.824  12.460 -10.113 0.00 2.48
ATOM      8    O STP     3     -15.509  12.760  -6.924 0.00 1.73
ATOM      9    O STP     3     -15.063  12.895  -7.077 0.00 2.07
ATOM     10    O STP     3     -15.470  13.342  -7.198 0.00 1.17
ATOM     11    O STP     3     -14.290  12.827  -7.612 0.00 2.57
ATOM     12    O STP     3     -14.014  13.122  -8.116 0.00 2.56
ATOM     13    O STP     3     -14.786  12.504 -10.814 0.00 0.54
ATOM     14    O STP     3     -15.378  13.469  -7.393 0.00 0.94
ATOM     15    O STP     3     -14.046  12.195 -10.295 0.00 2.26
ATOM     16    O STP     3     -13.528  13.229  -9.838 0.00 2.78
ATOM     17    O STP     3      -8.642  15.250  -3.824 0.00 1.14
ATOM     18    O STP     3      -8.308  15.084  -3.791 0.00 1.58
ATOM     19    O STP     3      -9.472  15.265  -4.558 0.00 1.18
ATOM     20    O STP     3      -9.048  14.753  -5.010 0.00 2.12
ATOM     21    O STP     3      -7.993  14.082  -4.250 0.00 2.27
ATOM     22    O STP     3      -8.849  14.700  -4.917 0.00 2.16
ATOM     23    O STP     3      -7.872  14.687  -4.045 0.00 2.32
ATOM     24    O STP     3      -8.689  13.260  -3.897 0.00 0.77
ATOM     25    O STP     3      -8.389  13.424  -3.921 0.00 1.39
ATOM     26    O STP     3      -7.796  14.535  -4.002 0.00 2.35
ATOM     27    O STP     3      -6.976  15.017  -3.679 0.00 2.35
ATOM     28    O STP     3      -7.661  13.656  -4.445 0.00 1.96
ATOM     29    O STP     3      -6.263  14.076  -4.123 0.00 1.68
ATOM     30    O STP     3      -5.834  13.986  -4.003 0.00 1.52
ATOM     31    O STP     3      -5.536  13.922  -3.993 0.00 1.35
ATOM     32    O STP     3      -5.361  13.881  -4.087 0.00 1.06
ATOM     33    O STP     3      -5.304  13.450  -3.813 0.00 0.66
ATOM     34    O STP     3      -6.431  15.872  -1.764 0.00 0.48
ATOM     35    O STP     3      -6.408  15.932  -1.837 0.00 0.76
ATOM     36    O STP     3      -6.890  15.185  -3.590 0.00 2.3
ATOM     37    O STP     3      -7.000  15.005  -3.700 0.00 2.36
ATOM     38    O STP     3      -6.882  15.200  -3.578 0.00 2.29
ATOM     39    O STP     3      -6.146  16.129  -2.072 0.00 1.18
ATOM     40    O STP     3      -5.961  16.181  -2.131 0.00 1.2
ATOM     41    O STP     3      -6.403  16.038  -3.437 0.00 1.76
ATOM     42    O STP     3      -6.232  15.856  -3.194 0.00 2
ATOM     43    O STP     3      -6.017  15.947  -3.123 0.00 1.92
ATOM     44    O STP     3      -5.662  15.906  -3.095 0.00 1.67
ATOM     45    O STP     3      -7.017  15.038  -3.709 0.00 2.35
ATOM     46    O STP     3      -6.870  15.211  -3.575 0.00 2.28
ATOM     47    O STP     3      -8.111  16.883 -12.501 0.00 2.31
ATOM     48    O STP     3      -8.280  16.900 -12.581 0.00 2.28
ATOM     49    O STP     3      -7.154  19.075 -12.341 0.00 2.19
ATOM     50    O STP     3      -7.404  19.983 -12.572 0.00 2.48
ATOM     51    O STP     3      -6.322  19.374 -12.849 0.00 1.48
ATOM     52    O STP     3     -15.182  12.637  -4.875 0.00 1.24
ATOM     53    O STP     3     -15.261  12.617  -4.884 0.00 1.18
ATOM     54    O STP     3     -15.149  12.718  -4.774 0.00 1.13
ATOM     55    O STP     3     -14.770  13.076  -4.846 0.00 0.93
ATOM     56    O STP     3     -15.636  12.587  -5.574 0.00 0.78
ATOM     57    O STP     3     -14.538  12.898  -5.743 0.00 1.75
ATOM     58    O STP     3     -14.423  12.961  -6.058 0.00 1.94
ATOM     59    O STP     3      -9.284  13.615  -9.295 0.00 2.69
ATOM     60    O STP     3      -8.917  13.594  -9.439 0.00 2.41
ATOM     61    O STP     3      -9.568  15.277  -4.586 0.00 1.14
ATOM     62    O STP     3     -10.300  15.555  -6.848 0.00 2.68
ATOM     63    O STP     3     -10.153  15.773  -6.832 0.00 2.4
ATOM     64    O STP     3     -12.578  12.667  -6.268 0.00 1.06
ATOM     65    O STP     3     -13.692  12.692  -6.566 0.00 2.14
ATOM     66    O STP     3     -14.219  16.368 -11.927 0.00 1.69
ATOM     67    O STP     3     -10.649  14.198 -10.332 0.00 3.47
ATOM     68    O STP     3     -10.805  13.983 -10.501 0.00 3.31
ATOM     69    O STP     3     -10.257  13.935 -11.247 0.00 2.62
ATOM     70    O STP     3      -8.647  16.855 -12.670 0.00 2.21
ATOM     71    O STP     3      -6.604  17.926 -10.143 0.00 1.04
ATOM     72    O STP     3      -6.614  17.862 -10.357 0.00 1.21
ATOM     73    O STP     3      -8.570  14.025 -11.024 0.00 1.89
ATOM     74    O STP     3      -8.347  15.242 -10.920 0.00 2.57
ATOM     75    O STP     3      -9.985  14.450 -10.718 0.00 3.19
ATOM     76    O STP     3      -7.964  15.935 -11.483 0.00 2.31
ATOM     77    O STP     3     -10.158  15.393  -6.879 0.00 2.83
ATOM     78    O STP     3     -10.417  15.200  -7.142 0.00 2.88
ATOM     79    O STP     3     -10.218  15.267  -7.005 0.00 2.88
ATOM     80    O STP     3      -9.486  14.992  -5.819 0.00 2.22
ATOM     81    O STP     3      -9.504  15.235  -4.636 0.00 1.28
ATOM     82    O STP     3     -13.337  13.230  -6.996 0.00 2.23
ATOM     83    O STP     3     -14.433  13.152  -5.868 0.00 1.58
ATOM     84    O STP     3     -13.830  12.883  -6.784 0.00 2.39
ATOM     85    O STP     3     -12.096  13.898  -7.334 0.00 2.31
ATOM     86    O STP     3     -12.579  11.714 -11.120 0.00 1.19
ATOM     87    O STP     3     -12.954  12.366 -10.731 0.00 2.2
ATOM     88    O STP     3     -14.041  12.008 -10.537 0.00 2.05
ATOM     89    O STP     3     -14.610  10.643 -10.924 0.00 0.47
ATOM     90    O STP     3      -8.218  15.247 -10.350 0.00 2.38
ATOM     91    O STP     3      -7.702  16.320  -9.278 0.00 0.54
ATOM     92    O STP     3      -7.925  15.578 -11.031 0.00 2.47
ATOM     93    O STP     3      -9.159  14.569 -10.534 0.00 3.03
ATOM     94    O STP     3      -9.241  14.438 -10.109 0.00 3.08
ATOM     95    O STP     3     -13.541  13.220  -9.753 0.00 2.76
ATOM     96    O STP     3     -14.396  16.304 -11.827 0.00 1.59
ATOM     97    O STP     3     -13.101  12.425 -10.660 0.00 2.3
ATOM     98    O STP     3     -13.017  12.467 -10.693 0.00 2.32
ATOM     99    O STP     3     -13.067  17.264 -11.763 0.00 1.27
ATOM    100    O STP     3     -10.429  14.442  -8.695 0.00 3.1
ATOM    101    O STP     3     -10.080  14.361  -8.858 0.00 3.13
ATOM    102    O STP     3     -11.974  14.011  -7.479 0.00 2.42
ATOM    103    O STP     3      -9.215  13.472  -8.831 0.00 2.36
ATOM    104    O STP     3     -12.366  13.572 -10.438 0.00 2.95
ATOM    105    O STP     3     -11.355  11.882 -11.068 0.00 1.33
ATOM    106    O STP     3     -10.976  12.695 -10.868 0.00 2.07
ATOM    107    O STP     3     -10.052  13.392 -11.767 0.00 1.63
ATOM    108    O STP     3     -11.173  13.998 -10.453 0.00 3.26
ATOM    109    O STP     3     -12.263  14.024 -10.800 0.00 2.73
ATOM    110    O STP     3     -10.622  14.210 -10.308 0.00 3.47
ATOM    111    O STP     3      -9.799  14.194  -9.624 0.00 3.31
ATOM    112    O STP     3     -10.628  14.215 -10.330 0.00 3.47
ATOM    113    O STP     3     -12.198  17.113 -11.458 0.00 1.31
ATOM    114    O STP     3     -13.844  13.261  -8.266 0.00 2.56
ATOM    115    O STP     3      -8.643  16.683  -7.069 0.00 1.07
ATOM    116    O STP     3     -10.269  15.483  -6.853 0.00 2.76
ATOM    117    O STP     3     -10.491  15.153  -7.238 0.00 2.88
ATOM    118    O STP     3     -12.780  13.712  -7.580 0.00 2.31
ATOM    119    O STP     3     -10.224  15.457  -6.855 0.00 2.78
ATOM    120    O STP     3     -12.131  11.848 -10.985 0.00 1.4
ATOM    121    O STP     3     -11.517  11.383 -11.317 0.00 0.53
ATOM    122    O STP     3     -11.974  11.531 -11.177 0.00 0.91
ATOM    123    O STP     3      -7.870  15.655 -11.085 0.00 2.44
ATOM    124    O STP     3      -7.791  15.590 -11.081 0.00 2.35
ATOM    125    O STP     3     -12.482  12.454  -6.194 0.00 0.27
ATOM    126    O STP     3     -15.278  12.701  -4.766 0.00 0.97
ATOM    127    O STP     3     -15.046  12.879  -4.657 0.00 0.94
ATOM    128    O STP     3     -15.594  12.728  -6.839 0.00 1.62
ATOM    129    O STP     3     -16.178  13.031  -6.911 0.00 0.41
ATOM    130    O STP     3      -7.242  20.447 -12.827 0.00 2.52
ATOM    131    O STP     3      -7.305  20.567 -12.822 0.00 2.6
ATOM    132    O STP     3      -7.464  20.213 -12.603 0.00 2.57
ATOM    133    O STP     3      -7.329  20.577 -10.787 0.00 0.57
ATOM    134    O STP     3      -7.610  21.605 -13.614 0.00 2.69
TER         
END         
