# Supplementary material for: Phenoloxidases in Plants—How Structural Diversity Enables Functional Specificity
Source: Front Plant Sci. 2021 Oct 1;12:754601. doi: 10.3389/fpls.2021.754601 (PMC8517187; doi:10.3389/fpls.2021.754601)
Supplement: Supplementary file 3 [file Data_Sheet_2.ZIP › Figure 7/AlphaFold2_models/pocket_volumes/AtLAC1.pqr]

ATOM      1    O STP     3      -8.896  -9.952  -7.494 0.00 2.81
ATOM      2    O STP     3      -8.934 -10.220  -7.467 0.00 2.7
ATOM      3    O STP     3      -9.375 -10.577  -7.007 0.00 2.11
ATOM      4    O STP     3      -9.975  -8.874  -8.323 0.00 1.54
ATOM      5    O STP     3      -9.291  -9.396  -8.307 0.00 2.33
ATOM      6    O STP     3      -9.690 -10.298  -6.653 0.00 1.84
ATOM      7    O STP     3     -11.497  -7.088  -8.818 0.00 1
ATOM      8    O STP     3     -11.876  -6.648  -9.085 0.00 0.74
ATOM      9    O STP     3     -11.923  -6.639  -9.152 0.00 0.52
ATOM     10    O STP     3     -11.745  -6.915  -8.850 0.00 1.11
ATOM     11    O STP     3     -11.767  -6.662  -8.991 0.00 0.96
ATOM     12    O STP     3     -11.963  -7.259  -8.959 0.00 0.63
ATOM     13    O STP     3      -9.449  -6.582  -9.858 0.00 0.49
ATOM     14    O STP     3      -9.450  -8.900  -9.524 0.00 1.28
ATOM     15    O STP     3      -9.340  -8.662  -9.045 0.00 1.99
ATOM     16    O STP     3      -9.403  -6.886  -9.597 0.00 0.93
ATOM     17    O STP     3      -4.798 -14.087  -3.690 0.00 1.09
ATOM     18    O STP     3      -4.894 -13.613  -3.411 0.00 1.82
ATOM     19    O STP     3      -5.252 -13.616  -2.060 0.00 1.12
ATOM     20    O STP     3      -4.837 -13.556  -2.546 0.00 1.44
ATOM     21    O STP     3      -4.476 -10.970 -10.944 0.00 0.49
ATOM     22    O STP     3      -1.702 -13.329  -9.932 0.00 1.68
ATOM     23    O STP     3      -1.651 -13.269 -10.097 0.00 1.69
ATOM     24    O STP     3      -3.205 -13.408  -8.322 0.00 1.75
ATOM     25    O STP     3      -4.530 -11.666 -10.416 0.00 0.62
ATOM     26    O STP     3      -5.835 -11.767  -7.555 0.00 2.8
ATOM     27    O STP     3      -4.123 -12.242  -6.340 0.00 2.33
ATOM     28    O STP     3      -6.003 -10.608  -8.128 0.00 2.28
ATOM     29    O STP     3      -5.126 -10.801 -10.094 0.00 0.7
ATOM     30    O STP     3      -4.482  -8.310  -7.537 0.00 0.65
ATOM     31    O STP     3      -4.167  -8.241  -7.268 0.00 0.48
ATOM     32    O STP     3      -5.185  -8.755  -8.031 0.00 1.2
ATOM     33    O STP     3      -1.942 -12.821 -10.684 0.00 1.26
ATOM     34    O STP     3      -1.552 -13.199  -9.992 0.00 1.52
ATOM     35    O STP     3      -9.794 -10.348  -8.829 0.00 0.63
ATOM     36    O STP     3      -9.320  -8.949  -9.291 0.00 1.67
ATOM     37    O STP     3      -6.184 -13.116  -8.631 0.00 1.43
ATOM     38    O STP     3      -5.057 -11.871  -9.506 0.00 1.34
ATOM     39    O STP     3      -4.913 -10.726 -10.456 0.00 0.45
ATOM     40    O STP     3      -5.408 -12.276  -8.382 0.00 2.33
ATOM     41    O STP     3      -1.406 -16.177 -10.878 0.00 1.5
ATOM     42    O STP     3      -1.274 -14.563 -11.307 0.00 1.09
ATOM     43    O STP     3      -2.143 -15.110  -8.505 0.00 2.08
ATOM     44    O STP     3      -2.182 -14.400  -8.379 0.00 2.23
ATOM     45    O STP     3     -10.205  -9.427  -5.095 0.00 0.56
ATOM     46    O STP     3     -10.509  -9.627  -4.784 0.00 0.54
ATOM     47    O STP     3      -8.813  -9.929  -7.495 0.00 2.8
ATOM     48    O STP     3      -9.379  -9.373  -6.356 0.00 1.72
ATOM     49    O STP     3      -9.041  -9.893  -7.335 0.00 2.66
ATOM     50    O STP     3      -8.837  -9.394  -6.636 0.00 1.87
ATOM     51    O STP     3      -7.648 -11.012  -7.365 0.00 2.4
ATOM     52    O STP     3      -9.256 -11.161  -6.869 0.00 1.79
ATOM     53    O STP     3      -5.428 -12.173  -5.601 0.00 2.2
ATOM     54    O STP     3      -2.042 -15.335  -8.298 0.00 2.04
ATOM     55    O STP     3      -2.214 -16.153  -7.703 0.00 1.43
ATOM     56    O STP     3      -2.439 -16.368  -6.897 0.00 0.7
ATOM     57    O STP     3      -9.431  -6.563  -9.864 0.00 0.45
ATOM     58    O STP     3      -8.788  -6.675  -9.479 0.00 0.74
ATOM     59    O STP     3      -8.320  -6.955  -9.257 0.00 0.86
ATOM     60    O STP     3      -9.107  -8.849  -8.920 0.00 2.13
ATOM     61    O STP     3      -8.418  -6.699  -9.363 0.00 0.82
ATOM     62    O STP     3      -2.102 -12.471  -4.829 0.00 1.8
ATOM     63    O STP     3      -2.357 -12.738  -2.881 0.00 1.91
ATOM     64    O STP     3      -2.857 -12.600  -2.796 0.00 2.11
ATOM     65    O STP     3      -0.826 -12.489  -2.732 0.00 0.67
ATOM     66    O STP     3      -6.537 -13.062  -8.351 0.00 1.51
ATOM     67    O STP     3      -2.403 -12.956  -4.278 0.00 2.42
ATOM     68    O STP     3      -2.161 -12.953  -3.894 0.00 2.16
ATOM     69    O STP     3      -7.369  -8.018  -7.727 0.00 1.28
ATOM     70    O STP     3      -8.267  -9.433  -7.926 0.00 2.51
ATOM     71    O STP     3      -5.252 -12.247  -5.617 0.00 2.36
ATOM     72    O STP     3      -5.163 -12.245  -5.595 0.00 2.38
ATOM     73    O STP     3      -4.817 -11.948  -6.541 0.00 2.49
ATOM     74    O STP     3      -5.634 -13.698  -2.129 0.00 0.93
ATOM     75    O STP     3      -5.331 -13.689  -3.139 0.00 1.42
ATOM     76    O STP     3      -4.266 -13.224  -4.293 0.00 2.5
ATOM     77    O STP     3      -5.242 -12.338  -5.516 0.00 2.29
ATOM     78    O STP     3      -1.669 -14.277  -7.916 0.00 1.63
ATOM     79    O STP     3      -2.085 -14.457  -8.124 0.00 2.19
ATOM     80    O STP     3      -1.876 -13.496  -4.140 0.00 1.57
ATOM     81    O STP     3      -2.951 -13.174  -4.973 0.00 2.76
ATOM     82    O STP     3      -2.525 -13.043  -4.583 0.00 2.55
ATOM     83    O STP     3      -2.527 -13.003  -4.787 0.00 2.53
ATOM     84    O STP     3      -2.922 -13.808  -5.094 0.00 2.13
ATOM     85    O STP     3      -2.953 -13.172  -4.971 0.00 2.76
ATOM     86    O STP     3      -3.054 -12.585  -2.691 0.00 2.13
ATOM     87    O STP     3      -3.448 -12.658  -2.872 0.00 2.14
ATOM     88    O STP     3      -4.058 -13.090  -4.379 0.00 2.63
ATOM     89    O STP     3      -4.292 -13.500  -4.325 0.00 2.18
ATOM     90    O STP     3      -3.740 -12.844  -2.679 0.00 1.86
ATOM     91    O STP     3      -4.809 -13.238  -1.926 0.00 0.76
ATOM     92    O STP     3      -5.537 -13.671  -1.988 0.00 0.98
ATOM     93    O STP     3      -3.062 -12.605  -2.650 0.00 2.09
ATOM     94    O STP     3      -2.944 -13.170  -4.966 0.00 2.76
ATOM     95    O STP     3      -5.886 -11.738  -7.614 0.00 2.82
ATOM     96    O STP     3     -11.954  -7.094  -8.930 0.00 0.86
ATOM     97    O STP     3      -8.673 -10.917  -7.390 0.00 2.42
ATOM     98    O STP     3      -9.764 -10.309  -8.766 0.00 0.86
ATOM     99    O STP     3      -9.206  -8.852  -8.948 0.00 2.15
ATOM    100    O STP     3     -11.046  -7.630  -8.796 0.00 0.86
ATOM    101    O STP     3     -11.928  -6.715  -9.094 0.00 0.65
ATOM    102    O STP     3      -5.867 -11.777  -7.633 0.00 2.81
ATOM    103    O STP     3      -7.414  -8.181  -7.876 0.00 1.55
ATOM    104    O STP     3     -10.526 -10.274  -5.309 0.00 0.69
ATOM    105    O STP     3      -1.334 -13.716 -11.118 0.00 1.44
ATOM    106    O STP     3      -0.075 -19.273 -11.594 0.00 3.53
ATOM    107    O STP     3       0.000 -19.435 -11.318 0.00 3.57
ATOM    108    O STP     3      -0.662 -17.539 -11.400 0.00 2.36
ATOM    109    O STP     3      -0.822 -17.223 -11.443 0.00 2.21
ATOM    110    O STP     3      -0.874 -14.018 -11.900 0.00 1.49
ATOM    111    O STP     3      -0.952 -13.986 -11.807 0.00 1.49
ATOM    112    O STP     3      -1.004 -13.789 -12.094 0.00 1.29
ATOM    113    O STP     3      -0.915 -13.723 -12.400 0.00 1.25
ATOM    114    O STP     3      -0.920 -13.716 -12.469 0.00 1.19
ATOM    115    O STP     3      -0.896 -13.408 -12.794 0.00 0.97
ATOM    116    O STP     3      -0.833 -13.272 -12.961 0.00 0.79
ATOM    117    O STP     3      -0.905 -13.674 -12.480 0.00 1.2
ATOM    118    O STP     3      -1.510 -13.453 -11.127 0.00 1.25
ATOM    119    O STP     3      -0.213 -18.593 -10.164 0.00 2.68
ATOM    120    O STP     3       0.841 -18.808 -11.825 0.00 2.45
ATOM    121    O STP     3      -3.955  -8.104  -7.258 0.00 0.22
TER         
END         
