# Supplementary material for: Phenoloxidases in Plants—How Structural Diversity Enables Functional Specificity
Source: Front Plant Sci. 2021 Oct 1;12:754601. doi: 10.3389/fpls.2021.754601 (PMC8517187; doi:10.3389/fpls.2021.754601)
Supplement: Supplementary file 3 [file Data_Sheet_2.ZIP › Figure 7/AlphaFold2_models/pocket_volumes/AtLAC3.pqr]

ATOM      1    O STP     3     -11.038  15.359  -1.726 0.00 1.75
ATOM      2    O STP     3     -11.332  14.605  -1.206 0.00 0.54
ATOM      3    O STP     3     -11.501  14.682  -1.232 0.00 0.53
ATOM      4    O STP     3     -11.436  15.448  -1.486 0.00 1.13
ATOM      5    O STP     3     -10.881  15.264  -1.687 0.00 1.73
ATOM      6    O STP     3     -10.913  15.364  -1.747 0.00 1.83
ATOM      7    O STP     3      -3.704  14.123  -0.222 0.00 2.18
ATOM      8    O STP     3      -4.734  13.661  -0.016 0.00 0.68
ATOM      9    O STP     3      -5.859  17.107  -2.701 0.00 2.96
ATOM     10    O STP     3      -4.919  15.888  -1.158 0.00 1.87
ATOM     11    O STP     3      -5.323  16.156  -1.334 0.00 1.92
ATOM     12    O STP     3      -5.924  16.908  -4.286 0.00 3.29
ATOM     13    O STP     3      -5.911  16.903  -4.294 0.00 3.29
ATOM     14    O STP     3      -6.768  16.849  -3.058 0.00 2.65
ATOM     15    O STP     3      -5.197  15.704  -4.634 0.00 2.39
ATOM     16    O STP     3      -7.386  16.625  -3.280 0.00 2.57
ATOM     17    O STP     3      -9.220  17.013  -5.542 0.00 2.68
ATOM     18    O STP     3      -9.116  20.410  -6.692 0.00 1.64
ATOM     19    O STP     3      -9.120  20.453  -6.691 0.00 1.64
ATOM     20    O STP     3      -9.185  20.511  -6.750 0.00 1.62
ATOM     21    O STP     3     -10.681  17.024  -3.406 0.00 1.08
ATOM     22    O STP     3      -9.617  16.634  -4.102 0.00 2.57
ATOM     23    O STP     3      -5.873  19.047  -1.566 0.00 0.71
ATOM     24    O STP     3      -5.843  19.114  -1.728 0.00 1.08
ATOM     25    O STP     3      -5.938  19.349  -1.700 0.00 0.78
ATOM     26    O STP     3      -3.711  17.640  -5.433 0.00 2.28
ATOM     27    O STP     3      -3.055  18.188  -4.249 0.00 0.95
ATOM     28    O STP     3      -1.720  19.376  -4.936 0.00 1.09
ATOM     29    O STP     3      -3.251  18.058  -6.043 0.00 2.31
ATOM     30    O STP     3      -1.727  19.374  -5.104 0.00 1.23
ATOM     31    O STP     3      -5.209  15.925  -4.939 0.00 2.64
ATOM     32    O STP     3      -5.239  16.976  -5.350 0.00 3.22
ATOM     33    O STP     3      -5.633  16.858  -5.081 0.00 3.4
ATOM     34    O STP     3      -5.900  17.145  -2.856 0.00 3.03
ATOM     35    O STP     3      -5.914  16.932  -4.152 0.00 3.24
ATOM     36    O STP     3      -3.036  18.254  -3.981 0.00 0.7
ATOM     37    O STP     3      -6.364  17.166  -7.102 0.00 2.64
ATOM     38    O STP     3      -6.680  17.037  -8.161 0.00 1.75
ATOM     39    O STP     3      -7.922  16.362  -7.014 0.00 2.64
ATOM     40    O STP     3      -7.237  17.016  -6.589 0.00 3.24
ATOM     41    O STP     3      -8.078  15.935  -7.176 0.00 2.2
ATOM     42    O STP     3      -7.277  16.973  -6.564 0.00 3.23
ATOM     43    O STP     3      -8.025  15.723  -7.189 0.00 1.9
ATOM     44    O STP     3     -10.674  15.938  -3.014 0.00 2.48
ATOM     45    O STP     3      -8.426  16.498  -3.260 0.00 2.34
ATOM     46    O STP     3     -10.456  15.793  -2.712 0.00 2.44
ATOM     47    O STP     3      -9.604  16.607  -4.102 0.00 2.6
ATOM     48    O STP     3     -10.665  15.940  -3.031 0.00 2.49
ATOM     49    O STP     3      -8.330  16.565  -3.332 0.00 2.39
ATOM     50    O STP     3      -5.112  15.907  -4.987 0.00 2.56
ATOM     51    O STP     3      -9.635  16.365  -5.955 0.00 2.45
ATOM     52    O STP     3     -10.389  15.908  -3.236 0.00 2.64
ATOM     53    O STP     3     -10.974  15.151  -4.676 0.00 1.88
ATOM     54    O STP     3      -9.170  16.886  -5.519 0.00 2.81
ATOM     55    O STP     3      -7.229  17.039  -6.503 0.00 3.3
ATOM     56    O STP     3      -8.424  16.200  -6.929 0.00 2.37
ATOM     57    O STP     3     -10.914  15.886  -2.883 0.00 2.27
ATOM     58    O STP     3     -10.094  15.890  -7.007 0.00 1.59
ATOM     59    O STP     3     -10.008  16.182  -6.274 0.00 2.12
ATOM     60    O STP     3     -11.266  14.973  -4.885 0.00 1.67
ATOM     61    O STP     3     -11.271  15.010  -4.957 0.00 1.66
ATOM     62    O STP     3     -11.331  15.137  -5.687 0.00 1.29
ATOM     63    O STP     3     -10.975  15.872  -3.040 0.00 2.21
ATOM     64    O STP     3     -11.206  15.029  -4.842 0.00 1.74
ATOM     65    O STP     3     -11.059  15.812  -3.136 0.00 2.08
ATOM     66    O STP     3     -11.119  15.887  -3.060 0.00 2.02
ATOM     67    O STP     3     -10.573  16.714  -6.652 0.00 0.44
ATOM     68    O STP     3      -7.324  16.970  -7.060 0.00 2.84
ATOM     69    O STP     3      -7.729  16.582  -7.295 0.00 2.48
ATOM     70    O STP     3      -6.995  17.173  -6.252 0.00 3.41
ATOM     71    O STP     3      -7.253  17.165  -6.314 0.00 3.36
ATOM     72    O STP     3      -6.123  17.100  -5.468 0.00 3.44
ATOM     73    O STP     3      -6.286  17.438  -6.075 0.00 3.44
ATOM     74    O STP     3      -8.631  20.662  -6.569 0.00 1.32
ATOM     75    O STP     3      -7.002  20.194  -6.187 0.00 1.35
ATOM     76    O STP     3      -3.455  18.079  -6.443 0.00 2.44
ATOM     77    O STP     3      -4.864  22.557  -7.545 0.00 1.88
ATOM     78    O STP     3      -3.829  19.830  -7.584 0.00 2.14
ATOM     79    O STP     3      -1.748  22.870  -6.668 0.00 2.46
ATOM     80    O STP     3      -1.683  22.427  -6.702 0.00 2.32
ATOM     81    O STP     3      -1.691  24.271  -7.171 0.00 2.61
ATOM     82    O STP     3      -3.398  19.737  -7.478 0.00 2.2
ATOM     83    O STP     3      -1.063  21.224  -6.991 0.00 1.48
ATOM     84    O STP     3      -1.614  22.776  -6.503 0.00 2.37
ATOM     85    O STP     3      -1.645  22.300  -6.685 0.00 2.29
ATOM     86    O STP     3      -3.142  19.600  -7.362 0.00 2.26
ATOM     87    O STP     3      -4.989  17.350  -6.077 0.00 3.07
ATOM     88    O STP     3      -5.869  17.520  -6.279 0.00 3.28
ATOM     89    O STP     3      -4.198  16.408  -7.144 0.00 0.89
ATOM     90    O STP     3      -3.479  18.102  -6.414 0.00 2.49
ATOM     91    O STP     3      -1.707  21.084  -6.712 0.00 2.02
ATOM     92    O STP     3      -8.868  21.358  -7.017 0.00 0.89
ATOM     93    O STP     3     -10.002  15.016  -2.497 0.00 1.83
ATOM     94    O STP     3     -10.255  15.793  -2.951 0.00 2.57
ATOM     95    O STP     3      -5.831  17.256  -2.807 0.00 2.99
ATOM     96    O STP     3      -5.827  17.260  -2.809 0.00 2.99
ATOM     97    O STP     3      -5.830  17.275  -2.800 0.00 2.97
ATOM     98    O STP     3      -2.885  18.334  -4.122 0.00 0.68
ATOM     99    O STP     3      -4.290  18.006  -2.534 0.00 1.51
ATOM    100    O STP     3      -7.967  16.584  -3.286 0.00 2.42
ATOM    101    O STP     3      -5.870  17.082  -2.646 0.00 2.92
ATOM    102    O STP     3      -2.013  15.150   2.212 0.00 1.25
ATOM    103    O STP     3      -2.018  15.147   2.215 0.00 1.24
ATOM    104    O STP     3      -2.097  15.108   2.220 0.00 1.18
ATOM    105    O STP     3      -3.351  15.152   0.406 0.00 2.13
ATOM    106    O STP     3      -2.762  15.044   0.622 0.00 2.29
ATOM    107    O STP     3      -2.579  15.024   0.782 0.00 2.25
ATOM    108    O STP     3      -2.101  15.222   1.128 0.00 2.06
ATOM    109    O STP     3      -3.281  15.135   0.406 0.00 2.18
ATOM    110    O STP     3      -1.581  15.160   1.258 0.00 1.76
ATOM    111    O STP     3      -1.755  15.233   1.261 0.00 1.89
ATOM    112    O STP     3      -1.285  15.096   2.086 0.00 1.04
ATOM    113    O STP     3      -2.771  15.352   0.523 0.00 2.05
ATOM    114    O STP     3      -2.301  15.912   0.755 0.00 1.49
ATOM    115    O STP     3      -2.317  14.044   0.005 0.00 1.86
ATOM    116    O STP     3      -2.558  14.052   0.034 0.00 1.95
ATOM    117    O STP     3      -2.734  14.897   0.615 0.00 2.32
ATOM    118    O STP     3      -0.925  15.275   1.136 0.00 0.52
ATOM    119    O STP     3      -1.902  13.831  -0.037 0.00 1.54
ATOM    120    O STP     3      -1.613  13.905   0.132 0.00 1.26
ATOM    121    O STP     3      -3.733  14.177  -0.175 0.00 2.22
ATOM    122    O STP     3      -4.296  13.733  -0.008 0.00 1.49
ATOM    123    O STP     3      -3.041  14.591   0.440 0.00 2.33
ATOM    124    O STP     3      -3.316  14.543   0.314 0.00 2.32
ATOM    125    O STP     3      -3.332  15.128   0.383 0.00 2.18
ATOM    126    O STP     3      -1.515  15.190   2.063 0.00 1.28
TER         
END         
