# Supplementary material for: Phenoloxidases in Plants—How Structural Diversity Enables Functional Specificity
Source: Front Plant Sci. 2021 Oct 1;12:754601. doi: 10.3389/fpls.2021.754601 (PMC8517187; doi:10.3389/fpls.2021.754601)
Supplement: Supplementary file 3 [file Data_Sheet_2.ZIP › Figure 7/AlphaFold2_models/pocket_volumes/AtLAC14.pqr]

ATOM      1    O STP    22       9.808 -12.778   5.579 0.00 0.86
ATOM      2    O STP    22      10.008 -14.670   4.122 0.00 1.88
ATOM      3    O STP    22       9.535 -13.540   4.705 0.00 1.18
ATOM      4    O STP    22       9.378 -12.964   4.692 0.00 0.66
ATOM      5    O STP    22       9.891 -12.871   5.689 0.00 1.02
ATOM      6    O STP    22       9.980 -14.605   4.159 0.00 1.82
ATOM      7    O STP    22      10.014 -14.665   4.138 0.00 1.87
ATOM      8    O STP    22      10.289 -14.691   3.114 0.00 1.52
ATOM      9    O STP    22      10.206 -15.717   4.418 0.00 1.66
ATOM     10    O STP    22       9.894 -15.551   3.650 0.00 2.2
ATOM     11    O STP    22       8.932 -15.435   3.776 0.00 0.63
ATOM     12    O STP    22       9.757 -15.709   3.504 0.00 2.12
ATOM     13    O STP    22       9.893 -15.637   3.569 0.00 2.24
ATOM     14    O STP    22      10.300 -14.727   3.040 0.00 1.54
ATOM     15    O STP    22       9.189 -15.782   2.997 0.00 1.1
ATOM     16    O STP    22       9.767 -15.756   3.499 0.00 2.11
ATOM     17    O STP    22       9.898 -15.654   3.568 0.00 2.24
ATOM     18    O STP    22       9.347 -13.736   4.674 0.00 0.79
TER         
END         
