# Supplementary material for: Phenoloxidases in Plants—How Structural Diversity Enables Functional Specificity
Source: Front Plant Sci. 2021 Oct 1;12:754601. doi: 10.3389/fpls.2021.754601 (PMC8517187; doi:10.3389/fpls.2021.754601)
Supplement: Supplementary file 3 [file Data_Sheet_2.ZIP › Figure 7/AlphaFold2_models/models/fungi/F332A_relaxed_model_1.pdb]

ATOM      1  N   GLY A   1      -6.974  -9.569 -16.808  1.00  0.84           N  
ATOM      2  H   GLY A   1      -7.737  -9.600 -17.469  1.00  0.84           H  
ATOM      3  H2  GLY A   1      -6.409 -10.400 -16.911  1.00  0.84           H  
ATOM      4  H3  GLY A   1      -6.431  -8.751 -17.048  1.00  0.84           H  
ATOM      5  CA  GLY A   1      -7.505  -9.454 -15.447  1.00  0.84           C  
ATOM      6  HA2 GLY A   1      -8.107  -8.550 -15.364  1.00  0.84           H  
ATOM      7  HA3 GLY A   1      -6.690  -9.406 -14.724  1.00  0.84           H  
ATOM      8  C   GLY A   1      -8.379 -10.647 -15.137  1.00  0.84           C  
ATOM      9  O   GLY A   1      -8.655 -11.451 -16.026  1.00  0.84           O  
ATOM     10  N   ILE A   2      -8.795 -10.778 -13.885  1.00  0.97           N  
ATOM     11  H   ILE A   2      -8.543 -10.047 -13.235  1.00  0.97           H  
ATOM     12  CA  ILE A   2      -9.903 -11.645 -13.474  1.00  0.97           C  
ATOM     13  HA  ILE A   2     -10.064 -12.405 -14.239  1.00  0.97           H  
ATOM     14  C   ILE A   2     -11.182 -10.801 -13.415  1.00  0.97           C  
ATOM     15  CB  ILE A   2      -9.589 -12.378 -12.154  1.00  0.97           C  
ATOM     16  HB  ILE A   2     -10.484 -12.925 -11.856  1.00  0.97           H  
ATOM     17  O   ILE A   2     -11.121  -9.625 -13.072  1.00  0.97           O  
ATOM     18  CG1 ILE A   2      -9.222 -11.392 -11.030  1.00  0.97           C  
ATOM     19 HG12 ILE A   2      -8.313 -10.849 -11.288  1.00  0.97           H  
ATOM     20 HG13 ILE A   2     -10.037 -10.676 -10.922  1.00  0.97           H  
ATOM     21  CG2 ILE A   2      -8.464 -13.402 -12.396  1.00  0.97           C  
ATOM     22 HG21 ILE A   2      -8.689 -13.995 -13.283  1.00  0.97           H  
ATOM     23 HG22 ILE A   2      -7.511 -12.892 -12.540  1.00  0.97           H  
ATOM     24 HG23 ILE A   2      -8.389 -14.087 -11.551  1.00  0.97           H  
ATOM     25  CD1 ILE A   2      -9.001 -12.063  -9.678  1.00  0.97           C  
ATOM     26 HD11 ILE A   2      -8.249 -12.850  -9.741  1.00  0.97           H  
ATOM     27 HD12 ILE A   2      -8.628 -11.320  -8.973  1.00  0.97           H  
ATOM     28 HD13 ILE A   2      -9.942 -12.482  -9.321  1.00  0.97           H  
ATOM     29  N   GLY A   3     -12.313 -11.379 -13.822  1.00  0.98           N  
ATOM     30  H   GLY A   3     -12.304 -12.366 -14.039  1.00  0.98           H  
ATOM     31  CA  GLY A   3     -13.590 -10.666 -13.903  1.00  0.98           C  
ATOM     32  HA2 GLY A   3     -13.427  -9.672 -14.318  1.00  0.98           H  
ATOM     33  HA3 GLY A   3     -14.250 -11.210 -14.579  1.00  0.98           H  
ATOM     34  C   GLY A   3     -14.296 -10.508 -12.548  1.00  0.98           C  
ATOM     35  O   GLY A   3     -13.738 -10.883 -11.515  1.00  0.98           O  
ATOM     36  N   PRO A   4     -15.557 -10.037 -12.545  1.00  0.98           N  
ATOM     37  CA  PRO A   4     -16.303  -9.765 -11.318  1.00  0.98           C  
ATOM     38  HA  PRO A   4     -15.683  -9.137 -10.678  1.00  0.98           H  
ATOM     39  C   PRO A   4     -16.673 -11.014 -10.508  1.00  0.98           C  
ATOM     40  CB  PRO A   4     -17.543  -8.978 -11.762  1.00  0.98           C  
ATOM     41  HB2 PRO A   4     -17.327  -7.910 -11.740  1.00  0.98           H  
ATOM     42  HB3 PRO A   4     -18.416  -9.194 -11.146  1.00  0.98           H  
ATOM     43  O   PRO A   4     -16.982 -10.900  -9.328  1.00  0.98           O  
ATOM     44  CG  PRO A   4     -17.750  -9.416 -13.209  1.00  0.98           C  
ATOM     45  HG2 PRO A   4     -18.283  -8.661 -13.787  1.00  0.98           H  
ATOM     46  HG3 PRO A   4     -18.281 -10.368 -13.233  1.00  0.98           H  
ATOM     47  CD  PRO A   4     -16.320  -9.607 -13.708  1.00  0.98           C  
ATOM     48  HD2 PRO A   4     -16.300 -10.348 -14.507  1.00  0.98           H  
ATOM     49  HD3 PRO A   4     -15.929  -8.654 -14.064  1.00  0.98           H  
ATOM     50  N   VAL A   5     -16.626 -12.207 -11.107  1.00  0.99           N  
ATOM     51  H   VAL A   5     -16.300 -12.237 -12.063  1.00  0.99           H  
ATOM     52  CA  VAL A   5     -16.837 -13.487 -10.417  1.00  0.99           C  
ATOM     53  HA  VAL A   5     -17.072 -13.302  -9.369  1.00  0.99           H  
ATOM     54  C   VAL A   5     -15.541 -14.285 -10.483  1.00  0.99           C  
ATOM     55  CB  VAL A   5     -18.017 -14.271 -11.022  1.00  0.99           C  
ATOM     56  HB  VAL A   5     -17.775 -14.559 -12.045  1.00  0.99           H  
ATOM     57  O   VAL A   5     -15.140 -14.713 -11.569  1.00  0.99           O  
ATOM     58  CG1 VAL A   5     -18.295 -15.544 -10.212  1.00  0.99           C  
ATOM     59 HG11 VAL A   5     -18.499 -15.285  -9.172  1.00  0.99           H  
ATOM     60 HG12 VAL A   5     -19.158 -16.066 -10.625  1.00  0.99           H  
ATOM     61 HG13 VAL A   5     -17.434 -16.210 -10.250  1.00  0.99           H  
ATOM     62  CG2 VAL A   5     -19.302 -13.430 -11.066  1.00  0.99           C  
ATOM     63 HG21 VAL A   5     -20.138 -14.039 -11.412  1.00  0.99           H  
ATOM     64 HG22 VAL A   5     -19.533 -13.038 -10.076  1.00  0.99           H  
ATOM     65 HG23 VAL A   5     -19.180 -12.591 -11.751  1.00  0.99           H  
ATOM     66  N   ALA A   6     -14.871 -14.465  -9.345  1.00  0.99           N  
ATOM     67  H   ALA A   6     -15.265 -14.122  -8.481  1.00  0.99           H  
ATOM     68  CA  ALA A   6     -13.558 -15.103  -9.296  1.00  0.99           C  
ATOM     69  HA  ALA A   6     -13.534 -15.913 -10.024  1.00  0.99           H  
ATOM     70  C   ALA A   6     -13.235 -15.706  -7.921  1.00  0.99           C  
ATOM     71  CB  ALA A   6     -12.492 -14.066  -9.685  1.00  0.99           C  
ATOM     72  HB1 ALA A   6     -12.691 -13.679 -10.685  1.00  0.99           H  
ATOM     73  HB2 ALA A   6     -12.509 -13.236  -8.978  1.00  0.99           H  
ATOM     74  HB3 ALA A   6     -11.503 -14.524  -9.670  1.00  0.99           H  
ATOM     75  O   ALA A   6     -13.699 -15.223  -6.888  1.00  0.99           O  
ATOM     76  N   ASP A   7     -12.364 -16.718  -7.925  1.00  0.99           N  
ATOM     77  H   ASP A   7     -12.026 -17.063  -8.812  1.00  0.99           H  
ATOM     78  CA  ASP A   7     -11.678 -17.199  -6.726  1.00  0.99           C  
ATOM     79  HA  ASP A   7     -12.288 -16.981  -5.850  1.00  0.99           H  
ATOM     80  C   ASP A   7     -10.327 -16.478  -6.567  1.00  0.99           C  
ATOM     81  CB  ASP A   7     -11.473 -18.723  -6.778  1.00  0.99           C  
ATOM     82  HB2 ASP A   7     -10.975 -18.980  -7.713  1.00  0.99           H  
ATOM     83  HB3 ASP A   7     -10.805 -19.003  -5.964  1.00  0.99           H  
ATOM     84  O   ASP A   7      -9.514 -16.402  -7.500  1.00  0.99           O  
ATOM     85  CG  ASP A   7     -12.755 -19.556  -6.632  1.00  0.99           C  
ATOM     86  OD1 ASP A   7     -13.628 -19.190  -5.814  1.00  0.99           O  
ATOM     87  OD2 ASP A   7     -12.829 -20.611  -7.299  1.00  0.99           O  
ATOM     88  N   LEU A   8     -10.070 -15.984  -5.358  1.00  0.99           N  
ATOM     89  H   LEU A   8     -10.790 -16.085  -4.657  1.00  0.99           H  
ATOM     90  CA  LEU A   8      -8.803 -15.404  -4.922  1.00  0.99           C  
ATOM     91  HA  LEU A   8      -8.125 -15.301  -5.770  1.00  0.99           H  
ATOM     92  C   LEU A   8      -8.159 -16.359  -3.917  1.00  0.99           C  
ATOM     93  CB  LEU A   8      -9.036 -14.010  -4.310  1.00  0.99           C  
ATOM     94  HB2 LEU A   8      -8.072 -13.601  -4.007  1.00  0.99           H  
ATOM     95  HB3 LEU A   8      -9.645 -14.120  -3.413  1.00  0.99           H  
ATOM     96  O   LEU A   8      -8.446 -16.318  -2.723  1.00  0.99           O  
ATOM     97  CG  LEU A   8      -9.743 -12.997  -5.220  1.00  0.99           C  
ATOM     98  HG  LEU A   8     -10.757 -13.334  -5.432  1.00  0.99           H  
ATOM     99  CD1 LEU A   8      -9.818 -11.648  -4.514  1.00  0.99           C  
ATOM    100 HD11 LEU A   8     -10.359 -10.937  -5.138  1.00  0.99           H  
ATOM    101 HD12 LEU A   8     -10.355 -11.764  -3.572  1.00  0.99           H  
ATOM    102 HD13 LEU A   8      -8.819 -11.261  -4.313  1.00  0.99           H  
ATOM    103  CD2 LEU A   8      -9.009 -12.775  -6.534  1.00  0.99           C  
ATOM    104 HD21 LEU A   8      -9.520 -11.967  -7.058  1.00  0.99           H  
ATOM    105 HD22 LEU A   8      -7.974 -12.487  -6.348  1.00  0.99           H  
ATOM    106 HD23 LEU A   8      -9.049 -13.678  -7.142  1.00  0.99           H  
ATOM    107  N   THR A   9      -7.301 -17.252  -4.403  1.00  0.99           N  
ATOM    108  H   THR A   9      -7.064 -17.210  -5.384  1.00  0.99           H  
ATOM    109  CA  THR A   9      -6.610 -18.223  -3.549  1.00  0.99           C  
ATOM    110  HA  THR A   9      -7.277 -18.512  -2.737  1.00  0.99           H  
ATOM    111  C   THR A   9      -5.370 -17.589  -2.933  1.00  0.99           C  
ATOM    112  CB  THR A   9      -6.247 -19.498  -4.315  1.00  0.99           C  
ATOM    113  HB  THR A   9      -5.491 -19.278  -5.068  1.00  0.99           H  
ATOM    114  O   THR A   9      -4.403 -17.282  -3.634  1.00  0.99           O  
ATOM    115  CG2 THR A   9      -5.745 -20.588  -3.373  1.00  0.99           C  
ATOM    116 HG21 THR A   9      -5.476 -21.472  -3.951  1.00  0.99           H  
ATOM    117 HG22 THR A   9      -6.535 -20.841  -2.665  1.00  0.99           H  
ATOM    118 HG23 THR A   9      -4.873 -20.234  -2.823  1.00  0.99           H  
ATOM    119  OG1 THR A   9      -7.386 -20.038  -4.939  1.00  0.99           O  
ATOM    120  HG1 THR A   9      -7.836 -19.322  -5.394  1.00  0.99           H  
ATOM    121  N   ILE A  10      -5.394 -17.417  -1.616  1.00  0.99           N  
ATOM    122  H   ILE A  10      -6.218 -17.708  -1.110  1.00  0.99           H  
ATOM    123  CA  ILE A  10      -4.314 -16.836  -0.827  1.00  0.99           C  
ATOM    124  HA  ILE A  10      -3.738 -16.172  -1.471  1.00  0.99           H  
ATOM    125  C   ILE A  10      -3.394 -17.948  -0.338  1.00  0.99           C  
ATOM    126  CB  ILE A  10      -4.873 -15.995   0.338  1.00  0.99           C  
ATOM    127  HB  ILE A  10      -5.340 -16.661   1.064  1.00  0.99           H  
ATOM    128  O   ILE A  10      -3.830 -18.889   0.317  1.00  0.99           O  
ATOM    129  CG1 ILE A  10      -5.949 -14.973  -0.097  1.00  0.99           C  
ATOM    130 HG12 ILE A  10      -6.895 -15.498  -0.228  1.00  0.99           H  
ATOM    131 HG13 ILE A  10      -6.095 -14.249   0.705  1.00  0.99           H  
ATOM    132  CG2 ILE A  10      -3.701 -15.302   1.043  1.00  0.99           C  
ATOM    133 HG21 ILE A  10      -3.074 -14.792   0.311  1.00  0.99           H  
ATOM    134 HG22 ILE A  10      -3.100 -16.045   1.568  1.00  0.99           H  
ATOM    135 HG23 ILE A  10      -4.074 -14.595   1.784  1.00  0.99           H  
ATOM    136  CD1 ILE A  10      -5.644 -14.217  -1.395  1.00  0.99           C  
ATOM    137 HD11 ILE A  10      -6.228 -13.298  -1.428  1.00  0.99           H  
ATOM    138 HD12 ILE A  10      -5.917 -14.827  -2.256  1.00  0.99           H  
ATOM    139 HD13 ILE A  10      -4.579 -13.992  -1.453  1.00  0.99           H  
ATOM    140  N   THR A  11      -2.110 -17.866  -0.675  1.00  0.99           N  
ATOM    141  H   THR A  11      -1.799 -17.034  -1.155  1.00  0.99           H  
ATOM    142  CA  THR A  11      -1.110 -18.889  -0.321  1.00  0.99           C  
ATOM    143  HA  THR A  11      -1.463 -19.461   0.537  1.00  0.99           H  
ATOM    144  C   THR A  11       0.207 -18.247   0.085  1.00  0.99           C  
ATOM    145  CB  THR A  11      -0.855 -19.873  -1.479  1.00  0.99           C  
ATOM    146  HB  THR A  11       0.007 -20.497  -1.244  1.00  0.99           H  
ATOM    147  O   THR A  11       0.444 -17.066  -0.167  1.00  0.99           O  
ATOM    148  CG2 THR A  11      -2.037 -20.795  -1.743  1.00  0.99           C  
ATOM    149 HG21 THR A  11      -1.811 -21.448  -2.586  1.00  0.99           H  
ATOM    150 HG22 THR A  11      -2.922 -20.200  -1.967  1.00  0.99           H  
ATOM    151 HG23 THR A  11      -2.219 -21.404  -0.858  1.00  0.99           H  
ATOM    152  OG1 THR A  11      -0.599 -19.181  -2.676  1.00  0.99           O  
ATOM    153  HG1 THR A  11      -1.276 -18.504  -2.743  1.00  0.99           H  
ATOM    154  N   ASN A  12       1.092 -19.033   0.698  1.00  0.98           N  
ATOM    155  H   ASN A  12       0.845 -19.995   0.881  1.00  0.98           H  
ATOM    156  CA  ASN A  12       2.495 -18.656   0.812  1.00  0.98           C  
ATOM    157  HA  ASN A  12       2.560 -17.569   0.865  1.00  0.98           H  
ATOM    158  C   ASN A  12       3.262 -19.126  -0.429  1.00  0.98           C  
ATOM    159  CB  ASN A  12       3.101 -19.230   2.097  1.00  0.98           C  
ATOM    160  HB2 ASN A  12       4.135 -18.896   2.184  1.00  0.98           H  
ATOM    161  HB3 ASN A  12       3.092 -20.319   2.046  1.00  0.98           H  
ATOM    162  O   ASN A  12       3.109 -20.274  -0.848  1.00  0.98           O  
ATOM    163  CG  ASN A  12       2.344 -18.800   3.333  1.00  0.98           C  
ATOM    164  ND2 ASN A  12       2.449 -17.556   3.731  1.00  0.98           N  
ATOM    165 HD21 ASN A  12       1.869 -17.275   4.509  1.00  0.98           H  
ATOM    166 HD22 ASN A  12       2.955 -16.873   3.185  1.00  0.98           H  
ATOM    167  OD1 ASN A  12       1.677 -19.597   3.973  1.00  0.98           O  
ATOM    168  N   ALA A  13       4.130 -18.278  -0.976  1.00  0.98           N  
ATOM    169  H   ALA A  13       4.194 -17.340  -0.606  1.00  0.98           H  
ATOM    170  CA  ALA A  13       5.038 -18.659  -2.055  1.00  0.98           C  
ATOM    171  HA  ALA A  13       5.196 -19.737  -2.016  1.00  0.98           H  
ATOM    172  C   ALA A  13       6.407 -17.990  -1.903  1.00  0.98           C  
ATOM    173  CB  ALA A  13       4.396 -18.326  -3.406  1.00  0.98           C  
ATOM    174  HB1 ALA A  13       3.437 -18.837  -3.496  1.00  0.98           H  
ATOM    175  HB2 ALA A  13       4.244 -17.249  -3.484  1.00  0.98           H  
ATOM    176  HB3 ALA A  13       5.047 -18.648  -4.219  1.00  0.98           H  
ATOM    177  O   ALA A  13       6.517 -16.870  -1.402  1.00  0.98           O  
ATOM    178  N   ALA A  14       7.455 -18.669  -2.378  1.00  0.98           N  
ATOM    179  H   ALA A  14       7.280 -19.550  -2.840  1.00  0.98           H  
ATOM    180  CA  ALA A  14       8.748 -18.036  -2.597  1.00  0.98           C  
ATOM    181  HA  ALA A  14       8.972 -17.388  -1.750  1.00  0.98           H  
ATOM    182  C   ALA A  14       8.675 -17.189  -3.874  1.00  0.98           C  
ATOM    183  CB  ALA A  14       9.848 -19.100  -2.690  1.00  0.98           C  
ATOM    184  HB1 ALA A  14      10.812 -18.610  -2.826  1.00  0.98           H  
ATOM    185  HB2 ALA A  14       9.876 -19.700  -1.780  1.00  0.98           H  
ATOM    186  HB3 ALA A  14       9.663 -19.751  -3.544  1.00  0.98           H  
ATOM    187  O   ALA A  14       8.421 -17.727  -4.951  1.00  0.98           O  
ATOM    188  N   VAL A  15       8.909 -15.886  -3.756  1.00  0.98           N  
ATOM    189  H   VAL A  15       9.117 -15.514  -2.840  1.00  0.98           H  
ATOM    190  CA  VAL A  15       8.897 -14.943  -4.881  1.00  0.98           C  
ATOM    191  HA  VAL A  15       8.906 -15.508  -5.814  1.00  0.98           H  
ATOM    192  C   VAL A  15      10.159 -14.089  -4.868  1.00  0.98           C  
ATOM    193  CB  VAL A  15       7.627 -14.070  -4.897  1.00  0.98           C  
ATOM    194  HB  VAL A  15       7.671 -13.424  -5.773  1.00  0.98           H  
ATOM    195  O   VAL A  15      10.748 -13.851  -3.812  1.00  0.98           O  
ATOM    196  CG1 VAL A  15       6.350 -14.908  -5.005  1.00  0.98           C  
ATOM    197 HG11 VAL A  15       6.189 -15.478  -4.090  1.00  0.98           H  
ATOM    198 HG12 VAL A  15       5.496 -14.250  -5.169  1.00  0.98           H  
ATOM    199 HG13 VAL A  15       6.427 -15.595  -5.848  1.00  0.98           H  
ATOM    200  CG2 VAL A  15       7.525 -13.183  -3.658  1.00  0.98           C  
ATOM    201 HG21 VAL A  15       8.340 -12.459  -3.668  1.00  0.98           H  
ATOM    202 HG22 VAL A  15       6.578 -12.643  -3.671  1.00  0.98           H  
ATOM    203 HG23 VAL A  15       7.584 -13.785  -2.752  1.00  0.98           H  
ATOM    204  N   SER A  16      10.576 -13.634  -6.048  1.00  0.98           N  
ATOM    205  H   SER A  16      10.069 -13.911  -6.877  1.00  0.98           H  
ATOM    206  CA  SER A  16      11.796 -12.842  -6.240  1.00  0.98           C  
ATOM    207  HA  SER A  16      12.056 -12.360  -5.297  1.00  0.98           H  
ATOM    208  C   SER A  16      11.593 -11.713  -7.261  1.00  0.98           C  
ATOM    209  CB  SER A  16      12.952 -13.776  -6.625  1.00  0.98           C  
ATOM    210  HB2 SER A  16      13.874 -13.200  -6.704  1.00  0.98           H  
ATOM    211  HB3 SER A  16      13.079 -14.532  -5.850  1.00  0.98           H  
ATOM    212  O   SER A  16      12.247 -11.719  -8.308  1.00  0.98           O  
ATOM    213  OG  SER A  16      12.685 -14.421  -7.856  1.00  0.98           O  
ATOM    214  HG  SER A  16      12.623 -13.722  -8.511  1.00  0.98           H  
ATOM    215  N   PRO A  17      10.665 -10.768  -7.015  1.00  0.98           N  
ATOM    216  CA  PRO A  17      10.312  -9.730  -7.989  1.00  0.98           C  
ATOM    217  HA  PRO A  17      10.003 -10.184  -8.931  1.00  0.98           H  
ATOM    218  C   PRO A  17      11.460  -8.754  -8.286  1.00  0.98           C  
ATOM    219  CB  PRO A  17       9.121  -9.006  -7.367  1.00  0.98           C  
ATOM    220  HB2 PRO A  17       9.095  -7.959  -7.667  1.00  0.98           H  
ATOM    221  HB3 PRO A  17       8.197  -9.508  -7.656  1.00  0.98           H  
ATOM    222  O   PRO A  17      11.506  -8.165  -9.363  1.00  0.98           O  
ATOM    223  CG  PRO A  17       9.339  -9.169  -5.865  1.00  0.98           C  
ATOM    224  HG2 PRO A  17       8.405  -9.084  -5.308  1.00  0.98           H  
ATOM    225  HG3 PRO A  17      10.068  -8.438  -5.517  1.00  0.98           H  
ATOM    226  CD  PRO A  17       9.928 -10.573  -5.772  1.00  0.98           C  
ATOM    227  HD2 PRO A  17      10.579 -10.649  -4.901  1.00  0.98           H  
ATOM    228  HD3 PRO A  17       9.118 -11.299  -5.707  1.00  0.98           H  
ATOM    229  N   ASP A  18      12.406  -8.610  -7.359  1.00  0.98           N  
ATOM    230  H   ASP A  18      12.297  -9.059  -6.460  1.00  0.98           H  
ATOM    231  CA  ASP A  18      13.650  -7.863  -7.539  1.00  0.98           C  
ATOM    232  HA  ASP A  18      13.582  -7.310  -8.476  1.00  0.98           H  
ATOM    233  C   ASP A  18      14.880  -8.775  -7.668  1.00  0.98           C  
ATOM    234  CB  ASP A  18      13.807  -6.847  -6.401  1.00  0.98           C  
ATOM    235  HB2 ASP A  18      12.888  -6.269  -6.300  1.00  0.98           H  
ATOM    236  HB3 ASP A  18      14.605  -6.152  -6.663  1.00  0.98           H  
ATOM    237  O   ASP A  18      16.006  -8.319  -7.556  1.00  0.98           O  
ATOM    238  CG  ASP A  18      14.143  -7.506  -5.062  1.00  0.98           C  
ATOM    239  OD1 ASP A  18      13.908  -8.730  -4.900  1.00  0.98           O  
ATOM    240  OD2 ASP A  18      14.620  -6.769  -4.175  1.00  0.98           O  
ATOM    241  N   GLY A  19      14.699 -10.083  -7.865  1.00  0.98           N  
ATOM    242  H   GLY A  19      13.753 -10.407  -8.005  1.00  0.98           H  
ATOM    243  CA  GLY A  19      15.791 -11.060  -7.889  1.00  0.98           C  
ATOM    244  HA2 GLY A  19      15.473 -11.920  -8.478  1.00  0.98           H  
ATOM    245  HA3 GLY A  19      16.657 -10.614  -8.378  1.00  0.98           H  
ATOM    246  C   GLY A  19      16.242 -11.570  -6.513  1.00  0.98           C  
ATOM    247  O   GLY A  19      16.992 -12.547  -6.465  1.00  0.98           O  
ATOM    248  N   PHE A  20      15.763 -11.004  -5.398  1.00  0.98           N  
ATOM    249  H   PHE A  20      15.163 -10.194  -5.464  1.00  0.98           H  
ATOM    250  CA  PHE A  20      15.963 -11.574  -4.063  1.00  0.98           C  
ATOM    251  HA  PHE A  20      16.855 -12.200  -4.073  1.00  0.98           H  
ATOM    252  C   PHE A  20      14.767 -12.447  -3.664  1.00  0.98           C  
ATOM    253  CB  PHE A  20      16.212 -10.466  -3.039  1.00  0.98           C  
ATOM    254  HB2 PHE A  20      15.317  -9.849  -2.965  1.00  0.98           H  
ATOM    255  HB3 PHE A  20      17.026  -9.831  -3.389  1.00  0.98           H  
ATOM    256  O   PHE A  20      13.633 -11.982  -3.579  1.00  0.98           O  
ATOM    257  CG  PHE A  20      16.553 -11.002  -1.661  1.00  0.98           C  
ATOM    258  CD1 PHE A  20      15.525 -11.373  -0.774  1.00  0.98           C  
ATOM    259  HD1 PHE A  20      14.492 -11.244  -1.062  1.00  0.98           H  
ATOM    260  CD2 PHE A  20      17.897 -11.146  -1.269  1.00  0.98           C  
ATOM    261  HD2 PHE A  20      18.688 -10.846  -1.941  1.00  0.98           H  
ATOM    262  CE1 PHE A  20      15.837 -11.892   0.494  1.00  0.98           C  
ATOM    263  HE1 PHE A  20      15.044 -12.162   1.175  1.00  0.98           H  
ATOM    264  CE2 PHE A  20      18.210 -11.650   0.007  1.00  0.98           C  
ATOM    265  HE2 PHE A  20      19.241 -11.733   0.318  1.00  0.98           H  
ATOM    266  CZ  PHE A  20      17.179 -12.023   0.888  1.00  0.98           C  
ATOM    267  HZ  PHE A  20      17.414 -12.395   1.874  1.00  0.98           H  
ATOM    268  N   SER A  21      15.009 -13.734  -3.402  1.00  0.97           N  
ATOM    269  H   SER A  21      15.965 -14.057  -3.431  1.00  0.97           H  
ATOM    270  CA  SER A  21      13.945 -14.677  -3.041  1.00  0.97           C  
ATOM    271  HA  SER A  21      13.063 -14.448  -3.639  1.00  0.97           H  
ATOM    272  C   SER A  21      13.558 -14.572  -1.564  1.00  0.97           C  
ATOM    273  CB  SER A  21      14.366 -16.107  -3.392  1.00  0.97           C  
ATOM    274  HB2 SER A  21      15.284 -16.356  -2.861  1.00  0.97           H  
ATOM    275  HB3 SER A  21      14.550 -16.170  -4.464  1.00  0.97           H  
ATOM    276  O   SER A  21      14.386 -14.839  -0.693  1.00  0.97           O  
ATOM    277  OG  SER A  21      13.357 -17.036  -3.041  1.00  0.97           O  
ATOM    278  HG  SER A  21      13.253 -17.010  -2.087  1.00  0.97           H  
ATOM    279  N   ARG A  22      12.274 -14.329  -1.278  1.00  0.96           N  
ATOM    280  H   ARG A  22      11.656 -14.115  -2.048  1.00  0.96           H  
ATOM    281  CA  ARG A  22      11.685 -14.457   0.069  1.00  0.96           C  
ATOM    282  HA  ARG A  22      12.340 -15.089   0.669  1.00  0.96           H  
ATOM    283  C   ARG A  22      10.317 -15.135   0.041  1.00  0.96           C  
ATOM    284  CB  ARG A  22      11.617 -13.088   0.768  1.00  0.96           C  
ATOM    285  HB2 ARG A  22      12.602 -12.623   0.761  1.00  0.96           H  
ATOM    286  HB3 ARG A  22      11.350 -13.263   1.811  1.00  0.96           H  
ATOM    287  O   ARG A  22       9.697 -15.243  -1.013  1.00  0.96           O  
ATOM    288  CG  ARG A  22      10.598 -12.116   0.147  1.00  0.96           C  
ATOM    289  HG2 ARG A  22      11.041 -11.638  -0.727  1.00  0.96           H  
ATOM    290  HG3 ARG A  22       9.689 -12.637  -0.154  1.00  0.96           H  
ATOM    291  CD  ARG A  22      10.211 -11.062   1.182  1.00  0.96           C  
ATOM    292  HD2 ARG A  22       9.861 -11.568   2.082  1.00  0.96           H  
ATOM    293  HD3 ARG A  22      11.101 -10.495   1.450  1.00  0.96           H  
ATOM    294  NE  ARG A  22       9.170 -10.147   0.675  1.00  0.96           N  
ATOM    295  HE  ARG A  22       9.456  -9.537  -0.077  1.00  0.96           H  
ATOM    296  NH1 ARG A  22       7.631 -10.387   2.368  1.00  0.96           N  
ATOM    297 HH11 ARG A  22       8.028 -11.284   2.612  1.00  0.96           H  
ATOM    298 HH12 ARG A  22       6.931  -9.982   2.973  1.00  0.96           H  
ATOM    299  NH2 ARG A  22       7.397  -8.737   0.877  1.00  0.96           N  
ATOM    300 HH21 ARG A  22       7.653  -8.307  -0.001  1.00  0.96           H  
ATOM    301 HH22 ARG A  22       6.651  -8.341   1.431  1.00  0.96           H  
ATOM    302  CZ  ARG A  22       8.072  -9.765   1.308  1.00  0.96           C  
ATOM    303  N   GLN A  23       9.840 -15.574   1.205  1.00  0.97           N  
ATOM    304  H   GLN A  23      10.366 -15.361   2.040  1.00  0.97           H  
ATOM    305  CA  GLN A  23       8.441 -15.981   1.365  1.00  0.97           C  
ATOM    306  HA  GLN A  23       8.151 -16.598   0.515  1.00  0.97           H  
ATOM    307  C   GLN A  23       7.537 -14.743   1.369  1.00  0.97           C  
ATOM    308  CB  GLN A  23       8.249 -16.802   2.651  1.00  0.97           C  
ATOM    309  HB2 GLN A  23       7.185 -16.985   2.799  1.00  0.97           H  
ATOM    310  HB3 GLN A  23       8.610 -16.225   3.502  1.00  0.97           H  
ATOM    311  O   GLN A  23       7.856 -13.740   2.013  1.00  0.97           O  
ATOM    312  CG  GLN A  23       8.983 -18.153   2.614  1.00  0.97           C  
ATOM    313  HG2 GLN A  23      10.048 -17.982   2.458  1.00  0.97           H  
ATOM    314  HG3 GLN A  23       8.867 -18.647   3.579  1.00  0.97           H  
ATOM    315  CD  GLN A  23       8.449 -19.092   1.536  1.00  0.97           C  
ATOM    316  NE2 GLN A  23       9.307 -19.771   0.809  1.00  0.97           N  
ATOM    317 HE21 GLN A  23       8.893 -20.365   0.106  1.00  0.97           H  
ATOM    318 HE22 GLN A  23      10.303 -19.665   0.941  1.00  0.97           H  
ATOM    319  OE1 GLN A  23       7.259 -19.245   1.329  1.00  0.97           O  
ATOM    320  N   ALA A  24       6.421 -14.840   0.657  1.00  0.98           N  
ATOM    321  H   ALA A  24       6.272 -15.673   0.105  1.00  0.98           H  
ATOM    322  CA  ALA A  24       5.393 -13.816   0.556  1.00  0.98           C  
ATOM    323  HA  ALA A  24       5.525 -13.075   1.345  1.00  0.98           H  
ATOM    324  C   ALA A  24       4.001 -14.440   0.704  1.00  0.98           C  
ATOM    325  CB  ALA A  24       5.554 -13.107  -0.789  1.00  0.98           C  
ATOM    326  HB1 ALA A  24       6.553 -12.674  -0.840  1.00  0.98           H  
ATOM    327  HB2 ALA A  24       4.813 -12.314  -0.888  1.00  0.98           H  
ATOM    328  HB3 ALA A  24       5.418 -13.821  -1.601  1.00  0.98           H  
ATOM    329  O   ALA A  24       3.825 -15.645   0.499  1.00  0.98           O  
ATOM    330  N   VAL A  25       3.018 -13.609   1.039  1.00  0.98           N  
ATOM    331  H   VAL A  25       3.253 -12.633   1.145  1.00  0.98           H  
ATOM    332  CA  VAL A  25       1.597 -13.921   0.896  1.00  0.98           C  
ATOM    333  HA  VAL A  25       1.445 -14.996   0.991  1.00  0.98           H  
ATOM    334  C   VAL A  25       1.178 -13.493  -0.506  1.00  0.98           C  
ATOM    335  CB  VAL A  25       0.758 -13.225   1.981  1.00  0.98           C  
ATOM    336  HB  VAL A  25       0.911 -12.147   1.940  1.00  0.98           H  
ATOM    337  O   VAL A  25       1.318 -12.329  -0.869  1.00  0.98           O  
ATOM    338  CG1 VAL A  25      -0.720 -13.521   1.747  1.00  0.98           C  
ATOM    339 HG11 VAL A  25      -1.027 -13.039   0.819  1.00  0.98           H  
ATOM    340 HG12 VAL A  25      -1.328 -13.141   2.567  1.00  0.98           H  
ATOM    341 HG13 VAL A  25      -0.882 -14.592   1.620  1.00  0.98           H  
ATOM    342  CG2 VAL A  25       1.149 -13.725   3.376  1.00  0.98           C  
ATOM    343 HG21 VAL A  25       1.194 -14.814   3.387  1.00  0.98           H  
ATOM    344 HG22 VAL A  25       2.119 -13.310   3.648  1.00  0.98           H  
ATOM    345 HG23 VAL A  25       0.415 -13.392   4.110  1.00  0.98           H  
ATOM    346  N   VAL A  26       0.703 -14.439  -1.311  1.00  0.98           N  
ATOM    347  H   VAL A  26       0.573 -15.368  -0.937  1.00  0.98           H  
ATOM    348  CA  VAL A  26       0.408 -14.229  -2.733  1.00  0.98           C  
ATOM    349  HA  VAL A  26       0.531 -13.172  -2.970  1.00  0.98           H  
ATOM    350  C   VAL A  26      -1.035 -14.579  -3.060  1.00  0.98           C  
ATOM    351  CB  VAL A  26       1.383 -15.004  -3.638  1.00  0.98           C  
ATOM    352  HB  VAL A  26       1.125 -14.785  -4.674  1.00  0.98           H  
ATOM    353  O   VAL A  26      -1.628 -15.462  -2.437  1.00  0.98           O  
ATOM    354  CG1 VAL A  26       2.834 -14.563  -3.420  1.00  0.98           C  
ATOM    355 HG11 VAL A  26       2.904 -13.477  -3.491  1.00  0.98           H  
ATOM    356 HG12 VAL A  26       3.182 -14.878  -2.436  1.00  0.98           H  
ATOM    357 HG13 VAL A  26       3.466 -15.012  -4.187  1.00  0.98           H  
ATOM    358  CG2 VAL A  26       1.304 -16.524  -3.488  1.00  0.98           C  
ATOM    359 HG21 VAL A  26       1.956 -16.993  -4.225  1.00  0.98           H  
ATOM    360 HG22 VAL A  26       1.618 -16.825  -2.488  1.00  0.98           H  
ATOM    361 HG23 VAL A  26       0.285 -16.867  -3.666  1.00  0.98           H  
ATOM    362  N   VAL A  27      -1.577 -13.922  -4.084  1.00  0.99           N  
ATOM    363  H   VAL A  27      -0.994 -13.276  -4.597  1.00  0.99           H  
ATOM    364  CA  VAL A  27      -2.930 -14.158  -4.602  1.00  0.99           C  
ATOM    365  HA  VAL A  27      -3.499 -14.762  -3.895  1.00  0.99           H  
ATOM    366  C   VAL A  27      -2.795 -14.910  -5.918  1.00  0.99           C  
ATOM    367  CB  VAL A  27      -3.688 -12.838  -4.827  1.00  0.99           C  
ATOM    368  HB  VAL A  27      -3.206 -12.309  -5.649  1.00  0.99           H  
ATOM    369  O   VAL A  27      -2.104 -14.451  -6.827  1.00  0.99           O  
ATOM    370  CG1 VAL A  27      -5.152 -13.100  -5.206  1.00  0.99           C  
ATOM    371 HG11 VAL A  27      -5.669 -12.150  -5.341  1.00  0.99           H  
ATOM    372 HG12 VAL A  27      -5.649 -13.663  -4.416  1.00  0.99           H  
ATOM    373 HG13 VAL A  27      -5.214 -13.660  -6.139  1.00  0.99           H  
ATOM    374  CG2 VAL A  27      -3.656 -11.904  -3.613  1.00  0.99           C  
ATOM    375 HG21 VAL A  27      -2.644 -11.795  -3.221  1.00  0.99           H  
ATOM    376 HG22 VAL A  27      -3.978 -10.910  -3.923  1.00  0.99           H  
ATOM    377 HG23 VAL A  27      -4.320 -12.266  -2.828  1.00  0.99           H  
ATOM    378  N   ASN A  28      -3.419 -16.083  -6.028  1.00  0.98           N  
ATOM    379  H   ASN A  28      -3.953 -16.415  -5.238  1.00  0.98           H  
ATOM    380  CA  ASN A  28      -3.339 -16.946  -7.214  1.00  0.98           C  
ATOM    381  HA  ASN A  28      -3.724 -17.921  -6.917  1.00  0.98           H  
ATOM    382  C   ASN A  28      -1.884 -17.223  -7.663  1.00  0.98           C  
ATOM    383  CB  ASN A  28      -4.282 -16.401  -8.313  1.00  0.98           C  
ATOM    384  HB2 ASN A  28      -4.154 -16.989  -9.222  1.00  0.98           H  
ATOM    385  HB3 ASN A  28      -4.027 -15.366  -8.539  1.00  0.98           H  
ATOM    386  O   ASN A  28      -1.593 -17.331  -8.852  1.00  0.98           O  
ATOM    387  CG  ASN A  28      -5.751 -16.487  -7.920  1.00  0.98           C  
ATOM    388  ND2 ASN A  28      -6.650 -15.883  -8.658  1.00  0.98           N  
ATOM    389 HD21 ASN A  28      -6.394 -15.341  -9.471  1.00  0.98           H  
ATOM    390 HD22 ASN A  28      -7.609 -15.993  -8.358  1.00  0.98           H  
ATOM    391  OD1 ASN A  28      -6.119 -17.120  -6.946  1.00  0.98           O  
ATOM    392  N   GLY A  29      -0.964 -17.335  -6.696  1.00  0.97           N  
ATOM    393  H   GLY A  29      -1.277 -17.209  -5.744  1.00  0.97           H  
ATOM    394  CA  GLY A  29       0.449 -17.657  -6.920  1.00  0.97           C  
ATOM    395  HA2 GLY A  29       0.521 -18.376  -7.736  1.00  0.97           H  
ATOM    396  HA3 GLY A  29       0.844 -18.130  -6.021  1.00  0.97           H  
ATOM    397  C   GLY A  29       1.365 -16.475  -7.268  1.00  0.97           C  
ATOM    398  O   GLY A  29       2.558 -16.702  -7.460  1.00  0.97           O  
ATOM    399  N   GLY A  30       0.853 -15.239  -7.337  1.00  0.96           N  
ATOM    400  H   GLY A  30      -0.133 -15.105  -7.163  1.00  0.96           H  
ATOM    401  CA  GLY A  30       1.633 -14.050  -7.705  1.00  0.96           C  
ATOM    402  HA2 GLY A  30       2.689 -14.306  -7.785  1.00  0.96           H  
ATOM    403  HA3 GLY A  30       1.305 -13.706  -8.686  1.00  0.96           H  
ATOM    404  C   GLY A  30       1.508 -12.868  -6.736  1.00  0.96           C  
ATOM    405  O   GLY A  30       0.554 -12.762  -5.964  1.00  0.96           O  
ATOM    406  N   THR A  31       2.497 -11.972  -6.789  1.00  0.97           N  
ATOM    407  H   THR A  31       3.237 -12.114  -7.463  1.00  0.97           H  
ATOM    408  CA  THR A  31       2.450 -10.637  -6.173  1.00  0.97           C  
ATOM    409  HA  THR A  31       1.404 -10.420  -5.957  1.00  0.97           H  
ATOM    410  C   THR A  31       3.036  -9.587  -7.143  1.00  0.97           C  
ATOM    411  CB  THR A  31       3.123 -10.590  -4.795  1.00  0.97           C  
ATOM    412  HB  THR A  31       2.673 -11.360  -4.168  1.00  0.97           H  
ATOM    413  O   THR A  31       4.080  -9.862  -7.745  1.00  0.97           O  
ATOM    414  CG2 THR A  31       4.635 -10.811  -4.819  1.00  0.97           C  
ATOM    415 HG21 THR A  31       4.998 -10.860  -3.792  1.00  0.97           H  
ATOM    416 HG22 THR A  31       4.867 -11.747  -5.327  1.00  0.97           H  
ATOM    417 HG23 THR A  31       5.133  -9.986  -5.327  1.00  0.97           H  
ATOM    418  OG1 THR A  31       2.874  -9.341  -4.186  1.00  0.97           O  
ATOM    419  HG1 THR A  31       2.092  -9.431  -3.637  1.00  0.97           H  
ATOM    420  N   PRO A  32       2.405  -8.409  -7.330  1.00  0.98           N  
ATOM    421  CA  PRO A  32       1.039  -8.087  -6.915  1.00  0.98           C  
ATOM    422  HA  PRO A  32       1.003  -8.016  -5.828  1.00  0.98           H  
ATOM    423  C   PRO A  32       0.037  -9.141  -7.401  1.00  0.98           C  
ATOM    424  CB  PRO A  32       0.715  -6.714  -7.517  1.00  0.98           C  
ATOM    425  HB2 PRO A  32       0.121  -6.105  -6.835  1.00  0.98           H  
ATOM    426  HB3 PRO A  32       0.196  -6.832  -8.468  1.00  0.98           H  
ATOM    427  O   PRO A  32       0.289  -9.867  -8.364  1.00  0.98           O  
ATOM    428  CG  PRO A  32       2.088  -6.102  -7.770  1.00  0.98           C  
ATOM    429  HG2 PRO A  32       2.070  -5.376  -8.584  1.00  0.98           H  
ATOM    430  HG3 PRO A  32       2.450  -5.646  -6.849  1.00  0.98           H  
ATOM    431  CD  PRO A  32       2.952  -7.314  -8.105  1.00  0.98           C  
ATOM    432  HD2 PRO A  32       3.986  -7.127  -7.816  1.00  0.98           H  
ATOM    433  HD3 PRO A  32       2.879  -7.547  -9.167  1.00  0.98           H  
ATOM    434  N   GLY A  33      -1.069  -9.273  -6.679  1.00  0.98           N  
ATOM    435  H   GLY A  33      -1.207  -8.646  -5.899  1.00  0.98           H  
ATOM    436  CA  GLY A  33      -2.179 -10.124  -7.067  1.00  0.98           C  
ATOM    437  HA2 GLY A  33      -1.828 -11.154  -7.122  1.00  0.98           H  
ATOM    438  HA3 GLY A  33      -2.970 -10.053  -6.321  1.00  0.98           H  
ATOM    439  C   GLY A  33      -2.747  -9.718  -8.431  1.00  0.98           C  
ATOM    440  O   GLY A  33      -2.475  -8.618  -8.924  1.00  0.98           O  
ATOM    441  N   PRO A  34      -3.531 -10.601  -9.070  1.00  0.98           N  
ATOM    442  CA  PRO A  34      -4.093 -10.334 -10.386  1.00  0.98           C  
ATOM    443  HA  PRO A  34      -3.287 -10.226 -11.111  1.00  0.98           H  
ATOM    444  C   PRO A  34      -4.943  -9.058 -10.385  1.00  0.98           C  
ATOM    445  CB  PRO A  34      -4.932 -11.572 -10.724  1.00  0.98           C  
ATOM    446  HB2 PRO A  34      -4.308 -12.299 -11.244  1.00  0.98           H  
ATOM    447  HB3 PRO A  34      -5.810 -11.327 -11.322  1.00  0.98           H  
ATOM    448  O   PRO A  34      -5.669  -8.788  -9.428  1.00  0.98           O  
ATOM    449  CG  PRO A  34      -5.319 -12.125  -9.351  1.00  0.98           C  
ATOM    450  HG2 PRO A  34      -5.536 -13.192  -9.386  1.00  0.98           H  
ATOM    451  HG3 PRO A  34      -6.169 -11.570  -8.955  1.00  0.98           H  
ATOM    452  CD  PRO A  34      -4.082 -11.827  -8.512  1.00  0.98           C  
ATOM    453  HD2 PRO A  34      -4.373 -11.696  -7.470  1.00  0.98           H  
ATOM    454  HD3 PRO A  34      -3.354 -12.632  -8.608  1.00  0.98           H  
ATOM    455  N   LEU A  35      -4.896  -8.312 -11.490  1.00  0.99           N  
ATOM    456  H   LEU A  35      -4.229  -8.548 -12.211  1.00  0.99           H  
ATOM    457  CA  LEU A  35      -5.820  -7.209 -11.739  1.00  0.99           C  
ATOM    458  HA  LEU A  35      -5.740  -6.495 -10.919  1.00  0.99           H  
ATOM    459  C   LEU A  35      -7.257  -7.739 -11.771  1.00  0.99           C  
ATOM    460  CB  LEU A  35      -5.428  -6.515 -13.059  1.00  0.99           C  
ATOM    461  HB2 LEU A  35      -4.448  -6.052 -12.944  1.00  0.99           H  
ATOM    462  HB3 LEU A  35      -5.351  -7.276 -13.836  1.00  0.99           H  
ATOM    463  O   LEU A  35      -7.567  -8.601 -12.599  1.00  0.99           O  
ATOM    464  CG  LEU A  35      -6.432  -5.452 -13.541  1.00  0.99           C  
ATOM    465  HG  LEU A  35      -7.411  -5.923 -13.635  1.00  0.99           H  
ATOM    466  CD1 LEU A  35      -6.567  -4.267 -12.595  1.00  0.99           C  
ATOM    467 HD11 LEU A  35      -6.922  -4.600 -11.620  1.00  0.99           H  
ATOM    468 HD12 LEU A  35      -7.313  -3.585 -13.004  1.00  0.99           H  
ATOM    469 HD13 LEU A  35      -5.613  -3.749 -12.497  1.00  0.99           H  
ATOM    470  CD2 LEU A  35      -6.016  -4.936 -14.914  1.00  0.99           C  
ATOM    471 HD21 LEU A  35      -5.982  -5.762 -15.625  1.00  0.99           H  
ATOM    472 HD22 LEU A  35      -6.747  -4.213 -15.277  1.00  0.99           H  
ATOM    473 HD23 LEU A  35      -5.035  -4.462 -14.866  1.00  0.99           H  
ATOM    474  N   ILE A  36      -8.117  -7.210 -10.903  1.00  0.99           N  
ATOM    475  H   ILE A  36      -7.773  -6.523 -10.247  1.00  0.99           H  
ATOM    476  CA  ILE A  36      -9.564  -7.437 -10.960  1.00  0.99           C  
ATOM    477  HA  ILE A  36      -9.755  -8.410 -11.413  1.00  0.99           H  
ATOM    478  C   ILE A  36     -10.179  -6.368 -11.858  1.00  0.99           C  
ATOM    479  CB  ILE A  36     -10.197  -7.450  -9.552  1.00  0.99           C  
ATOM    480  HB  ILE A  36     -10.009  -6.486  -9.078  1.00  0.99           H  
ATOM    481  O   ILE A  36      -9.879  -5.185 -11.698  1.00  0.99           O  
ATOM    482  CG1 ILE A  36      -9.559  -8.560  -8.690  1.00  0.99           C  
ATOM    483 HG12 ILE A  36      -8.473  -8.484  -8.722  1.00  0.99           H  
ATOM    484 HG13 ILE A  36      -9.858  -9.525  -9.100  1.00  0.99           H  
ATOM    485  CG2 ILE A  36     -11.719  -7.672  -9.659  1.00  0.99           C  
ATOM    486 HG21 ILE A  36     -12.189  -6.835 -10.176  1.00  0.99           H  
ATOM    487 HG22 ILE A  36     -12.170  -7.724  -8.668  1.00  0.99           H  
ATOM    488 HG23 ILE A  36     -11.936  -8.596 -10.195  1.00  0.99           H  
ATOM    489  CD1 ILE A  36      -9.970  -8.550  -7.220  1.00  0.99           C  
ATOM    490 HD11 ILE A  36     -11.003  -8.883  -7.125  1.00  0.99           H  
ATOM    491 HD12 ILE A  36      -9.330  -9.233  -6.661  1.00  0.99           H  
ATOM    492 HD13 ILE A  36      -9.865  -7.545  -6.811  1.00  0.99           H  
ATOM    493  N   THR A  37     -11.023  -6.773 -12.803  1.00  0.99           N  
ATOM    494  H   THR A  37     -11.236  -7.756 -12.891  1.00  0.99           H  
ATOM    495  CA  THR A  37     -11.752  -5.847 -13.671  1.00  0.99           C  
ATOM    496  HA  THR A  37     -11.635  -4.846 -13.256  1.00  0.99           H  
ATOM    497  C   THR A  37     -13.248  -6.127 -13.684  1.00  0.99           C  
ATOM    498  CB  THR A  37     -11.195  -5.780 -15.102  1.00  0.99           C  
ATOM    499  HB  THR A  37     -11.770  -5.037 -15.655  1.00  0.99           H  
ATOM    500  O   THR A  37     -13.700  -7.263 -13.530  1.00  0.99           O  
ATOM    501  CG2 THR A  37      -9.723  -5.388 -15.152  1.00  0.99           C  
ATOM    502 HG21 THR A  37      -9.119  -6.238 -14.836  1.00  0.99           H  
ATOM    503 HG22 THR A  37      -9.541  -4.536 -14.497  1.00  0.99           H  
ATOM    504 HG23 THR A  37      -9.442  -5.115 -16.169  1.00  0.99           H  
ATOM    505  OG1 THR A  37     -11.275  -7.012 -15.782  1.00  0.99           O  
ATOM    506  HG1 THR A  37     -10.912  -6.845 -16.655  1.00  0.99           H  
ATOM    507  N   GLY A  38     -14.025  -5.071 -13.895  1.00  0.98           N  
ATOM    508  H   GLY A  38     -13.592  -4.160 -13.940  1.00  0.98           H  
ATOM    509  CA  GLY A  38     -15.458  -5.129 -14.172  1.00  0.98           C  
ATOM    510  HA2 GLY A  38     -16.014  -5.404 -13.276  1.00  0.98           H  
ATOM    511  HA3 GLY A  38     -15.662  -5.878 -14.936  1.00  0.98           H  
ATOM    512  C   GLY A  38     -15.948  -3.778 -14.679  1.00  0.98           C  
ATOM    513  O   GLY A  38     -15.143  -2.906 -15.002  1.00  0.98           O  
ATOM    514  N   ASN A  39     -17.256  -3.599 -14.755  1.00  0.98           N  
ATOM    515  H   ASN A  39     -17.857  -4.361 -14.475  1.00  0.98           H  
ATOM    516  CA  ASN A  39     -17.902  -2.371 -15.198  1.00  0.98           C  
ATOM    517  HA  ASN A  39     -17.141  -1.632 -15.446  1.00  0.98           H  
ATOM    518  C   ASN A  39     -18.768  -1.789 -14.082  1.00  0.98           C  
ATOM    519  CB  ASN A  39     -18.733  -2.635 -16.462  1.00  0.98           C  
ATOM    520  HB2 ASN A  39     -19.556  -3.307 -16.216  1.00  0.98           H  
ATOM    521  HB3 ASN A  39     -19.156  -1.694 -16.816  1.00  0.98           H  
ATOM    522  O   ASN A  39     -19.248  -2.508 -13.205  1.00  0.98           O  
ATOM    523  CG  ASN A  39     -17.910  -3.234 -17.580  1.00  0.98           C  
ATOM    524  ND2 ASN A  39     -17.898  -4.542 -17.684  1.00  0.98           N  
ATOM    525 HD21 ASN A  39     -17.272  -4.935 -18.373  1.00  0.98           H  
ATOM    526 HD22 ASN A  39     -18.353  -5.080 -16.960  1.00  0.98           H  
ATOM    527  OD1 ASN A  39     -17.267  -2.554 -18.361  1.00  0.98           O  
ATOM    528  N   MET A  40     -19.000  -0.482 -14.135  1.00  0.98           N  
ATOM    529  H   MET A  40     -18.525   0.067 -14.837  1.00  0.98           H  
ATOM    530  CA  MET A  40     -19.993   0.170 -13.289  1.00  0.98           C  
ATOM    531  HA  MET A  40     -19.683   0.077 -12.249  1.00  0.98           H  
ATOM    532  C   MET A  40     -21.353  -0.521 -13.475  1.00  0.98           C  
ATOM    533  CB  MET A  40     -20.042   1.654 -13.650  1.00  0.98           C  
ATOM    534  HB2 MET A  40     -20.383   1.762 -14.680  1.00  0.98           H  
ATOM    535  HB3 MET A  40     -19.034   2.063 -13.574  1.00  0.98           H  
ATOM    536  O   MET A  40     -21.794  -0.758 -14.603  1.00  0.98           O  
ATOM    537  CG  MET A  40     -20.957   2.448 -12.714  1.00  0.98           C  
ATOM    538  HG2 MET A  40     -21.989   2.123 -12.851  1.00  0.98           H  
ATOM    539  HG3 MET A  40     -20.669   2.236 -11.684  1.00  0.98           H  
ATOM    540  SD  MET A  40     -20.876   4.242 -12.956  1.00  0.98           S  
ATOM    541  CE  MET A  40     -21.489   4.396 -14.655  1.00  0.98           C  
ATOM    542  HE1 MET A  40     -21.484   5.447 -14.944  1.00  0.98           H  
ATOM    543  HE2 MET A  40     -20.835   3.851 -15.336  1.00  0.98           H  
ATOM    544  HE3 MET A  40     -22.502   4.000 -14.719  1.00  0.98           H  
ATOM    545  N   GLY A  41     -22.001  -0.874 -12.366  1.00  0.98           N  
ATOM    546  H   GLY A  41     -21.600  -0.597 -11.481  1.00  0.98           H  
ATOM    547  CA  GLY A  41     -23.220  -1.685 -12.338  1.00  0.98           C  
ATOM    548  HA2 GLY A  41     -23.782  -1.523 -13.258  1.00  0.98           H  
ATOM    549  HA3 GLY A  41     -23.839  -1.356 -11.502  1.00  0.98           H  
ATOM    550  C   GLY A  41     -23.001  -3.194 -12.185  1.00  0.98           C  
ATOM    551  O   GLY A  41     -23.979  -3.913 -11.967  1.00  0.98           O  
ATOM    552  N   ASP A  42     -21.762  -3.690 -12.250  1.00  0.98           N  
ATOM    553  H   ASP A  42     -20.988  -3.081 -12.475  1.00  0.98           H  
ATOM    554  CA  ASP A  42     -21.479  -5.102 -11.993  1.00  0.98           C  
ATOM    555  HA  ASP A  42     -22.192  -5.688 -12.573  1.00  0.98           H  
ATOM    556  C   ASP A  42     -21.706  -5.472 -10.515  1.00  0.98           C  
ATOM    557  CB  ASP A  42     -20.065  -5.513 -12.462  1.00  0.98           C  
ATOM    558  HB2 ASP A  42     -19.331  -4.797 -12.090  1.00  0.98           H  
ATOM    559  HB3 ASP A  42     -19.822  -6.474 -12.009  1.00  0.98           H  
ATOM    560  O   ASP A  42     -21.621  -4.655  -9.589  1.00  0.98           O  
ATOM    561  CG  ASP A  42     -19.915  -5.693 -13.983  1.00  0.98           C  
ATOM    562  OD1 ASP A  42     -20.937  -5.756 -14.699  1.00  0.98           O  
ATOM    563  OD2 ASP A  42     -18.760  -5.868 -14.441  1.00  0.98           O  
ATOM    564  N   ARG A  43     -21.974  -6.764 -10.303  1.00  0.98           N  
ATOM    565  H   ARG A  43     -21.988  -7.359 -11.119  1.00  0.98           H  
ATOM    566  CA  ARG A  43     -21.989  -7.419  -8.994  1.00  0.98           C  
ATOM    567  HA  ARG A  43     -21.980  -6.664  -8.208  1.00  0.98           H  
ATOM    568  C   ARG A  43     -20.724  -8.256  -8.856  1.00  0.98           C  
ATOM    569  CB  ARG A  43     -23.266  -8.255  -8.865  1.00  0.98           C  
ATOM    570  HB2 ARG A  43     -24.127  -7.602  -9.008  1.00  0.98           H  
ATOM    571  HB3 ARG A  43     -23.279  -9.015  -9.647  1.00  0.98           H  
ATOM    572  O   ARG A  43     -20.558  -9.235  -9.582  1.00  0.98           O  
ATOM    573  CG  ARG A  43     -23.373  -8.938  -7.497  1.00  0.98           C  
ATOM    574  HG2 ARG A  43     -23.336  -8.190  -6.706  1.00  0.98           H  
ATOM    575  HG3 ARG A  43     -22.548  -9.639  -7.361  1.00  0.98           H  
ATOM    576  CD  ARG A  43     -24.698  -9.697  -7.429  1.00  0.98           C  
ATOM    577  HD2 ARG A  43     -25.515  -8.987  -7.562  1.00  0.98           H  
ATOM    578  HD3 ARG A  43     -24.722 -10.435  -8.231  1.00  0.98           H  
ATOM    579  NE  ARG A  43     -24.835 -10.373  -6.139  1.00  0.98           N  
ATOM    580  HE  ARG A  43     -24.046 -10.304  -5.512  1.00  0.98           H  
ATOM    581  NH1 ARG A  43     -26.948 -11.203  -6.356  1.00  0.98           N  
ATOM    582 HH11 ARG A  43     -26.984 -10.745  -7.255  1.00  0.98           H  
ATOM    583 HH12 ARG A  43     -27.727 -11.707  -5.957  1.00  0.98           H  
ATOM    584  NH2 ARG A  43     -25.777 -11.620  -4.505  1.00  0.98           N  
ATOM    585 HH21 ARG A  43     -24.854 -11.651  -4.095  1.00  0.98           H  
ATOM    586 HH22 ARG A  43     -26.504 -12.198  -4.109  1.00  0.98           H  
ATOM    587  CZ  ARG A  43     -25.849 -11.059  -5.670  1.00  0.98           C  
ATOM    588  N   PHE A  44     -19.861  -7.879  -7.925  1.00  0.98           N  
ATOM    589  H   PHE A  44     -20.127  -7.133  -7.298  1.00  0.98           H  
ATOM    590  CA  PHE A  44     -18.626  -8.587  -7.628  1.00  0.98           C  
ATOM    591  HA  PHE A  44     -18.247  -9.022  -8.552  1.00  0.98           H  
ATOM    592  C   PHE A  44     -18.897  -9.719  -6.641  1.00  0.98           C  
ATOM    593  CB  PHE A  44     -17.573  -7.597  -7.124  1.00  0.98           C  
ATOM    594  HB2 PHE A  44     -18.001  -6.965  -6.346  1.00  0.98           H  
ATOM    595  HB3 PHE A  44     -16.746  -8.150  -6.678  1.00  0.98           H  
ATOM    596  O   PHE A  44     -19.423  -9.488  -5.559  1.00  0.98           O  
ATOM    597  CG  PHE A  44     -17.031  -6.742  -8.248  1.00  0.98           C  
ATOM    598  CD1 PHE A  44     -15.955  -7.214  -9.021  1.00  0.98           C  
ATOM    599  HD1 PHE A  44     -15.483  -8.150  -8.762  1.00  0.98           H  
ATOM    600  CD2 PHE A  44     -17.643  -5.519  -8.578  1.00  0.98           C  
ATOM    601  HD2 PHE A  44     -18.482  -5.154  -8.005  1.00  0.98           H  
ATOM    602  CE1 PHE A  44     -15.487  -6.474 -10.123  1.00  0.98           C  
ATOM    603  HE1 PHE A  44     -14.658  -6.837 -10.714  1.00  0.98           H  
ATOM    604  CE2 PHE A  44     -17.168  -4.786  -9.679  1.00  0.98           C  
ATOM    605  HE2 PHE A  44     -17.641  -3.862  -9.979  1.00  0.98           H  
ATOM    606  CZ  PHE A  44     -16.090  -5.249 -10.442  1.00  0.98           C  
ATOM    607  HZ  PHE A  44     -15.729  -4.662 -11.272  1.00  0.98           H  
ATOM    608  N   GLN A  45     -18.543 -10.939  -7.036  1.00  0.99           N  
ATOM    609  H   GLN A  45     -18.091 -11.009  -7.937  1.00  0.99           H  
ATOM    610  CA  GLN A  45     -18.624 -12.165  -6.249  1.00  0.99           C  
ATOM    611  HA  GLN A  45     -18.950 -11.928  -5.236  1.00  0.99           H  
ATOM    612  C   GLN A  45     -17.219 -12.768  -6.168  1.00  0.99           C  
ATOM    613  CB  GLN A  45     -19.654 -13.125  -6.861  1.00  0.99           C  
ATOM    614  HB2 GLN A  45     -19.676 -14.046  -6.278  1.00  0.99           H  
ATOM    615  HB3 GLN A  45     -19.358 -13.381  -7.879  1.00  0.99           H  
ATOM    616  O   GLN A  45     -16.827 -13.611  -6.979  1.00  0.99           O  
ATOM    617  CG  GLN A  45     -21.065 -12.525  -6.883  1.00  0.99           C  
ATOM    618  HG2 GLN A  45     -21.124 -11.747  -7.644  1.00  0.99           H  
ATOM    619  HG3 GLN A  45     -21.279 -12.073  -5.914  1.00  0.99           H  
ATOM    620  CD  GLN A  45     -22.108 -13.588  -7.185  1.00  0.99           C  
ATOM    621  NE2 GLN A  45     -22.895 -13.991  -6.208  1.00  0.99           N  
ATOM    622 HE21 GLN A  45     -22.862 -13.534  -5.308  1.00  0.99           H  
ATOM    623 HE22 GLN A  45     -23.535 -14.743  -6.418  1.00  0.99           H  
ATOM    624  OE1 GLN A  45     -22.239 -14.089  -8.293  1.00  0.99           O  
ATOM    625  N   LEU A  46     -16.442 -12.271  -5.209  1.00  0.99           N  
ATOM    626  H   LEU A  46     -16.866 -11.637  -4.547  1.00  0.99           H  
ATOM    627  CA  LEU A  46     -15.018 -12.554  -5.059  1.00  0.99           C  
ATOM    628  HA  LEU A  46     -14.653 -13.084  -5.939  1.00  0.99           H  
ATOM    629  C   LEU A  46     -14.817 -13.469  -3.852  1.00  0.99           C  
ATOM    630  CB  LEU A  46     -14.246 -11.227  -4.951  1.00  0.99           C  
ATOM    631  HB2 LEU A  46     -14.583 -10.701  -4.058  1.00  0.99           H  
ATOM    632  HB3 LEU A  46     -13.185 -11.445  -4.833  1.00  0.99           H  
ATOM    633  O   LEU A  46     -14.921 -13.046  -2.700  1.00  0.99           O  
ATOM    634  CG  LEU A  46     -14.439 -10.295  -6.166  1.00  0.99           C  
ATOM    635  HG  LEU A  46     -15.501 -10.113  -6.329  1.00  0.99           H  
ATOM    636  CD1 LEU A  46     -13.778  -8.950  -5.902  1.00  0.99           C  
ATOM    637 HD11 LEU A  46     -14.203  -8.496  -5.007  1.00  0.99           H  
ATOM    638 HD12 LEU A  46     -13.952  -8.281  -6.746  1.00  0.99           H  
ATOM    639 HD13 LEU A  46     -12.706  -9.090  -5.764  1.00  0.99           H  
ATOM    640  CD2 LEU A  46     -13.842 -10.876  -7.450  1.00  0.99           C  
ATOM    641 HD21 LEU A  46     -13.940 -10.156  -8.263  1.00  0.99           H  
ATOM    642 HD22 LEU A  46     -12.787 -11.110  -7.303  1.00  0.99           H  
ATOM    643 HD23 LEU A  46     -14.384 -11.777  -7.736  1.00  0.99           H  
ATOM    644  N   ASN A  47     -14.572 -14.749  -4.117  1.00  0.99           N  
ATOM    645  H   ASN A  47     -14.458 -15.027  -5.081  1.00  0.99           H  
ATOM    646  CA  ASN A  47     -14.388 -15.755  -3.079  1.00  0.99           C  
ATOM    647  HA  ASN A  47     -14.970 -15.490  -2.197  1.00  0.99           H  
ATOM    648  C   ASN A  47     -12.917 -15.810  -2.662  1.00  0.99           C  
ATOM    649  CB  ASN A  47     -14.920 -17.087  -3.605  1.00  0.99           C  
ATOM    650  HB2 ASN A  47     -15.973 -16.995  -3.872  1.00  0.99           H  
ATOM    651  HB3 ASN A  47     -14.369 -17.331  -4.514  1.00  0.99           H  
ATOM    652  O   ASN A  47     -12.063 -16.298  -3.402  1.00  0.99           O  
ATOM    653  CG  ASN A  47     -14.785 -18.217  -2.604  1.00  0.99           C  
ATOM    654  ND2 ASN A  47     -14.393 -19.374  -3.072  1.00  0.99           N  
ATOM    655 HD21 ASN A  47     -14.141 -19.426  -4.049  1.00  0.99           H  
ATOM    656 HD22 ASN A  47     -14.242 -20.133  -2.423  1.00  0.99           H  
ATOM    657  OD1 ASN A  47     -15.050 -18.084  -1.417  1.00  0.99           O  
ATOM    658  N   VAL A  48     -12.614 -15.294  -1.475  1.00  0.99           N  
ATOM    659  H   VAL A  48     -13.365 -14.939  -0.901  1.00  0.99           H  
ATOM    660  CA  VAL A  48     -11.263 -15.300  -0.910  1.00  0.99           C  
ATOM    661  HA  VAL A  48     -10.531 -15.234  -1.715  1.00  0.99           H  
ATOM    662  C   VAL A  48     -11.051 -16.616  -0.181  1.00  0.99           C  
ATOM    663  CB  VAL A  48     -11.050 -14.092   0.016  1.00  0.99           C  
ATOM    664  HB  VAL A  48     -11.802 -14.101   0.805  1.00  0.99           H  
ATOM    665  O   VAL A  48     -11.725 -16.882   0.809  1.00  0.99           O  
ATOM    666  CG1 VAL A  48      -9.652 -14.116   0.649  1.00  0.99           C  
ATOM    667 HG11 VAL A  48      -8.888 -14.111  -0.128  1.00  0.99           H  
ATOM    668 HG12 VAL A  48      -9.523 -13.241   1.285  1.00  0.99           H  
ATOM    669 HG13 VAL A  48      -9.529 -15.001   1.274  1.00  0.99           H  
ATOM    670  CG2 VAL A  48     -11.183 -12.785  -0.775  1.00  0.99           C  
ATOM    671 HG21 VAL A  48     -10.391 -12.724  -1.521  1.00  0.99           H  
ATOM    672 HG22 VAL A  48     -12.152 -12.729  -1.270  1.00  0.99           H  
ATOM    673 HG23 VAL A  48     -11.099 -11.934  -0.098  1.00  0.99           H  
ATOM    674  N   ILE A  49     -10.126 -17.440  -0.671  1.00  0.99           N  
ATOM    675  H   ILE A  49      -9.590 -17.116  -1.463  1.00  0.99           H  
ATOM    676  CA  ILE A  49      -9.807 -18.765  -0.129  1.00  0.99           C  
ATOM    677  HA  ILE A  49     -10.554 -19.053   0.611  1.00  0.99           H  
ATOM    678  C   ILE A  49      -8.455 -18.677   0.574  1.00  0.99           C  
ATOM    679  CB  ILE A  49      -9.799 -19.832  -1.252  1.00  0.99           C  
ATOM    680  HB  ILE A  49      -9.001 -19.584  -1.953  1.00  0.99           H  
ATOM    681  O   ILE A  49      -7.429 -18.533  -0.089  1.00  0.99           O  
ATOM    682  CG1 ILE A  49     -11.124 -19.860  -2.051  1.00  0.99           C  
ATOM    683 HG12 ILE A  49     -11.931 -20.227  -1.416  1.00  0.99           H  
ATOM    684 HG13 ILE A  49     -11.384 -18.852  -2.373  1.00  0.99           H  
ATOM    685  CG2 ILE A  49      -9.494 -21.219  -0.651  1.00  0.99           C  
ATOM    686 HG21 ILE A  49      -8.547 -21.205  -0.112  1.00  0.99           H  
ATOM    687 HG22 ILE A  49      -9.415 -21.968  -1.439  1.00  0.99           H  
ATOM    688 HG23 ILE A  49     -10.283 -21.506   0.044  1.00  0.99           H  
ATOM    689  CD1 ILE A  49     -11.055 -20.719  -3.320  1.00  0.99           C  
ATOM    690 HD11 ILE A  49     -11.973 -20.591  -3.895  1.00  0.99           H  
ATOM    691 HD12 ILE A  49     -10.211 -20.408  -3.934  1.00  0.99           H  
ATOM    692 HD13 ILE A  49     -10.954 -21.774  -3.066  1.00  0.99           H  
ATOM    693  N   ASP A  50      -8.436 -18.774   1.901  1.00  0.99           N  
ATOM    694  H   ASP A  50      -9.288 -18.991   2.397  1.00  0.99           H  
ATOM    695  CA  ASP A  50      -7.204 -18.720   2.686  1.00  0.99           C  
ATOM    696  HA  ASP A  50      -6.484 -18.085   2.170  1.00  0.99           H  
ATOM    697  C   ASP A  50      -6.580 -20.117   2.816  1.00  0.99           C  
ATOM    698  CB  ASP A  50      -7.470 -18.055   4.046  1.00  0.99           C  
ATOM    699  HB2 ASP A  50      -8.142 -18.685   4.629  1.00  0.99           H  
ATOM    700  HB3 ASP A  50      -7.964 -17.099   3.876  1.00  0.99           H  
ATOM    701  O   ASP A  50      -7.126 -21.000   3.472  1.00  0.99           O  
ATOM    702  CG  ASP A  50      -6.186 -17.807   4.850  1.00  0.99           C  
ATOM    703  OD1 ASP A  50      -5.111 -18.295   4.426  1.00  0.99           O  
ATOM    704  OD2 ASP A  50      -6.273 -17.120   5.889  1.00  0.99           O  
ATOM    705  N   ASN A  51      -5.415 -20.316   2.199  1.00  0.98           N  
ATOM    706  H   ASN A  51      -5.029 -19.540   1.681  1.00  0.98           H  
ATOM    707  CA  ASN A  51      -4.602 -21.531   2.277  1.00  0.98           C  
ATOM    708  HA  ASN A  51      -5.074 -22.230   2.968  1.00  0.98           H  
ATOM    709  C   ASN A  51      -3.206 -21.243   2.866  1.00  0.98           C  
ATOM    710  CB  ASN A  51      -4.546 -22.186   0.883  1.00  0.98           C  
ATOM    711  HB2 ASN A  51      -3.768 -22.949   0.863  1.00  0.98           H  
ATOM    712  HB3 ASN A  51      -4.301 -21.422   0.145  1.00  0.98           H  
ATOM    713  O   ASN A  51      -2.220 -21.889   2.497  1.00  0.98           O  
ATOM    714  CG  ASN A  51      -5.830 -22.876   0.475  1.00  0.98           C  
ATOM    715  ND2 ASN A  51      -6.117 -22.920  -0.804  1.00  0.98           N  
ATOM    716 HD21 ASN A  51      -5.588 -22.354  -1.453  1.00  0.98           H  
ATOM    717 HD22 ASN A  51      -7.024 -23.308  -1.020  1.00  0.98           H  
ATOM    718  OD1 ASN A  51      -6.556 -23.457   1.259  1.00  0.98           O  
ATOM    719  N   LEU A  52      -3.081 -20.251   3.751  1.00  0.98           N  
ATOM    720  H   LEU A  52      -3.896 -19.704   3.991  1.00  0.98           H  
ATOM    721  CA  LEU A  52      -1.813 -19.902   4.391  1.00  0.98           C  
ATOM    722  HA  LEU A  52      -1.048 -19.849   3.616  1.00  0.98           H  
ATOM    723  C   LEU A  52      -1.367 -20.975   5.388  1.00  0.98           C  
ATOM    724  CB  LEU A  52      -1.944 -18.528   5.070  1.00  0.98           C  
ATOM    725  HB2 LEU A  52      -1.056 -18.336   5.673  1.00  0.98           H  
ATOM    726  HB3 LEU A  52      -2.805 -18.557   5.738  1.00  0.98           H  
ATOM    727  O   LEU A  52      -2.113 -21.381   6.275  1.00  0.98           O  
ATOM    728  CG  LEU A  52      -2.124 -17.377   4.068  1.00  0.98           C  
ATOM    729  HG  LEU A  52      -2.859 -17.643   3.309  1.00  0.98           H  
ATOM    730  CD1 LEU A  52      -2.576 -16.099   4.770  1.00  0.98           C  
ATOM    731 HD11 LEU A  52      -2.712 -15.299   4.043  1.00  0.98           H  
ATOM    732 HD12 LEU A  52      -1.845 -15.794   5.519  1.00  0.98           H  
ATOM    733 HD13 LEU A  52      -3.534 -16.280   5.258  1.00  0.98           H  
ATOM    734  CD2 LEU A  52      -0.797 -17.086   3.370  1.00  0.98           C  
ATOM    735 HD21 LEU A  52      -0.101 -16.646   4.084  1.00  0.98           H  
ATOM    736 HD22 LEU A  52      -0.378 -17.995   2.937  1.00  0.98           H  
ATOM    737 HD23 LEU A  52      -0.983 -16.392   2.550  1.00  0.98           H  
ATOM    738  N   THR A  53      -0.115 -21.419   5.283  1.00  0.97           N  
ATOM    739  H   THR A  53       0.442 -21.059   4.521  1.00  0.97           H  
ATOM    740  CA  THR A  53       0.445 -22.486   6.134  1.00  0.97           C  
ATOM    741  HA  THR A  53      -0.243 -22.690   6.954  1.00  0.97           H  
ATOM    742  C   THR A  53       1.775 -22.115   6.789  1.00  0.97           C  
ATOM    743  CB  THR A  53       0.610 -23.799   5.350  1.00  0.97           C  
ATOM    744  HB  THR A  53       1.005 -24.558   6.026  1.00  0.97           H  
ATOM    745  O   THR A  53       2.245 -22.832   7.670  1.00  0.97           O  
ATOM    746  CG2 THR A  53      -0.707 -24.324   4.779  1.00  0.97           C  
ATOM    747 HG21 THR A  53      -1.074 -23.654   4.002  1.00  0.97           H  
ATOM    748 HG22 THR A  53      -1.453 -24.395   5.570  1.00  0.97           H  
ATOM    749 HG23 THR A  53      -0.548 -25.311   4.345  1.00  0.97           H  
ATOM    750  OG1 THR A  53       1.517 -23.640   4.279  1.00  0.97           O  
ATOM    751  HG1 THR A  53       2.398 -23.542   4.646  1.00  0.97           H  
ATOM    752  N   ASN A  54       2.425 -21.027   6.368  1.00  0.95           N  
ATOM    753  H   ASN A  54       1.992 -20.448   5.664  1.00  0.95           H  
ATOM    754  CA  ASN A  54       3.751 -20.655   6.855  1.00  0.95           C  
ATOM    755  HA  ASN A  54       4.332 -21.566   6.992  1.00  0.95           H  
ATOM    756  C   ASN A  54       3.689 -19.935   8.216  1.00  0.95           C  
ATOM    757  CB  ASN A  54       4.465 -19.814   5.784  1.00  0.95           C  
ATOM    758  HB2 ASN A  54       4.470 -20.352   4.836  1.00  0.95           H  
ATOM    759  HB3 ASN A  54       3.934 -18.871   5.657  1.00  0.95           H  
ATOM    760  O   ASN A  54       3.224 -18.803   8.308  1.00  0.95           O  
ATOM    761  CG  ASN A  54       5.897 -19.493   6.163  1.00  0.95           C  
ATOM    762  ND2 ASN A  54       6.619 -18.800   5.321  1.00  0.95           N  
ATOM    763 HD21 ASN A  54       6.201 -18.428   4.481  1.00  0.95           H  
ATOM    764 HD22 ASN A  54       7.475 -18.438   5.717  1.00  0.95           H  
ATOM    765  OD1 ASN A  54       6.387 -19.849   7.223  1.00  0.95           O  
ATOM    766  N   HIS A  55       4.251 -20.554   9.258  1.00  0.92           N  
ATOM    767  H   HIS A  55       4.609 -21.487   9.107  1.00  0.92           H  
ATOM    768  CA  HIS A  55       4.292 -20.015  10.625  1.00  0.92           C  
ATOM    769  HA  HIS A  55       3.281 -19.726  10.913  1.00  0.92           H  
ATOM    770  C   HIS A  55       5.170 -18.767  10.805  1.00  0.92           C  
ATOM    771  CB  HIS A  55       4.773 -21.117  11.575  1.00  0.92           C  
ATOM    772  HB2 HIS A  55       4.939 -20.686  12.562  1.00  0.92           H  
ATOM    773  HB3 HIS A  55       5.725 -21.515  11.223  1.00  0.92           H  
ATOM    774  O   HIS A  55       5.079 -18.098  11.835  1.00  0.92           O  
ATOM    775  CG  HIS A  55       3.785 -22.240  11.729  1.00  0.92           C  
ATOM    776  CD2 HIS A  55       3.752 -23.412  11.023  1.00  0.92           C  
ATOM    777  HD2 HIS A  55       4.421 -23.697  10.223  1.00  0.92           H  
ATOM    778  ND1 HIS A  55       2.762 -22.292  12.651  1.00  0.92           N  
ATOM    779  HD1 HIS A  55       2.540 -21.601  13.354  1.00  0.92           H  
ATOM    780  CE1 HIS A  55       2.158 -23.484  12.533  1.00  0.92           C  
ATOM    781  HE1 HIS A  55       1.356 -23.832  13.167  1.00  0.92           H  
ATOM    782  NE2 HIS A  55       2.708 -24.189  11.532  1.00  0.92           N  
ATOM    783  N   THR A  56       6.021 -18.428   9.832  1.00  0.92           N  
ATOM    784  H   THR A  56       6.079 -18.994   8.998  1.00  0.92           H  
ATOM    785  CA  THR A  56       6.784 -17.171   9.872  1.00  0.92           C  
ATOM    786  HA  THR A  56       7.079 -16.982  10.904  1.00  0.92           H  
ATOM    787  C   THR A  56       5.956 -15.960   9.441  1.00  0.92           C  
ATOM    788  CB  THR A  56       8.077 -17.239   9.051  1.00  0.92           C  
ATOM    789  HB  THR A  56       8.667 -16.361   9.312  1.00  0.92           H  
ATOM    790  O   THR A  56       6.466 -14.845   9.460  1.00  0.92           O  
ATOM    791  CG2 THR A  56       8.920 -18.476   9.361  1.00  0.92           C  
ATOM    792 HG21 THR A  56       8.410 -19.377   9.021  1.00  0.92           H  
ATOM    793 HG22 THR A  56       9.877 -18.395   8.845  1.00  0.92           H  
ATOM    794 HG23 THR A  56       9.098 -18.539  10.435  1.00  0.92           H  
ATOM    795  OG1 THR A  56       7.834 -17.198   7.661  1.00  0.92           O  
ATOM    796  HG1 THR A  56       7.534 -16.308   7.464  1.00  0.92           H  
ATOM    797  N   MET A  57       4.708 -16.173   9.020  1.00  0.94           N  
ATOM    798  H   MET A  57       4.338 -17.111   9.064  1.00  0.94           H  
ATOM    799  CA  MET A  57       3.775 -15.158   8.534  1.00  0.94           C  
ATOM    800  HA  MET A  57       4.161 -14.162   8.752  1.00  0.94           H  
ATOM    801  C   MET A  57       2.434 -15.318   9.270  1.00  0.94           C  
ATOM    802  CB  MET A  57       3.618 -15.290   7.006  1.00  0.94           C  
ATOM    803  HB2 MET A  57       3.035 -14.446   6.637  1.00  0.94           H  
ATOM    804  HB3 MET A  57       3.077 -16.208   6.777  1.00  0.94           H  
ATOM    805  O   MET A  57       2.234 -16.287  10.006  1.00  0.94           O  
ATOM    806  CG  MET A  57       4.975 -15.326   6.282  1.00  0.94           C  
ATOM    807  HG2 MET A  57       5.493 -16.238   6.576  1.00  0.94           H  
ATOM    808  HG3 MET A  57       5.574 -14.475   6.604  1.00  0.94           H  
ATOM    809  SD  MET A  57       4.893 -15.333   4.474  1.00  0.94           S  
ATOM    810  CE  MET A  57       4.759 -13.547   4.251  1.00  0.94           C  
ATOM    811  HE1 MET A  57       5.705 -13.069   4.506  1.00  0.94           H  
ATOM    812  HE2 MET A  57       3.984 -13.152   4.908  1.00  0.94           H  
ATOM    813  HE3 MET A  57       4.510 -13.316   3.216  1.00  0.94           H  
ATOM    814  N   LEU A  58       1.523 -14.358   9.121  1.00  0.94           N  
ATOM    815  H   LEU A  58       1.721 -13.578   8.510  1.00  0.94           H  
ATOM    816  CA  LEU A  58       0.152 -14.501   9.624  1.00  0.94           C  
ATOM    817  HA  LEU A  58       0.181 -14.894  10.640  1.00  0.94           H  
ATOM    818  C   LEU A  58      -0.603 -15.530   8.772  1.00  0.94           C  
ATOM    819  CB  LEU A  58      -0.542 -13.127   9.648  1.00  0.94           C  
ATOM    820  HB2 LEU A  58      -1.585 -13.258   9.935  1.00  0.94           H  
ATOM    821  HB3 LEU A  58      -0.525 -12.705   8.644  1.00  0.94           H  
ATOM    822  O   LEU A  58      -0.482 -15.507   7.548  1.00  0.94           O  
ATOM    823  CG  LEU A  58       0.115 -12.127  10.618  1.00  0.94           C  
ATOM    824  HG  LEU A  58       1.174 -12.029  10.378  1.00  0.94           H  
ATOM    825  CD1 LEU A  58      -0.521 -10.754  10.481  1.00  0.94           C  
ATOM    826 HD11 LEU A  58      -0.401 -10.373   9.467  1.00  0.94           H  
ATOM    827 HD12 LEU A  58      -0.028 -10.062  11.163  1.00  0.94           H  
ATOM    828 HD13 LEU A  58      -1.582 -10.802  10.727  1.00  0.94           H  
ATOM    829  CD2 LEU A  58      -0.012 -12.561  12.081  1.00  0.94           C  
ATOM    830 HD21 LEU A  58       0.403 -11.790  12.730  1.00  0.94           H  
ATOM    831 HD22 LEU A  58       0.515 -13.498  12.260  1.00  0.94           H  
ATOM    832 HD23 LEU A  58      -1.063 -12.690  12.341  1.00  0.94           H  
ATOM    833  N   LYS A  59      -1.348 -16.433   9.425  1.00  0.96           N  
ATOM    834  H   LYS A  59      -1.399 -16.358  10.431  1.00  0.96           H  
ATOM    835  CA  LYS A  59      -2.100 -17.540   8.792  1.00  0.96           C  
ATOM    836  HA  LYS A  59      -1.785 -17.635   7.753  1.00  0.96           H  
ATOM    837  C   LYS A  59      -3.609 -17.298   8.722  1.00  0.96           C  
ATOM    838  CB  LYS A  59      -1.815 -18.863   9.512  1.00  0.96           C  
ATOM    839  HB2 LYS A  59      -2.112 -18.770  10.556  1.00  0.96           H  
ATOM    840  HB3 LYS A  59      -2.421 -19.644   9.051  1.00  0.96           H  
ATOM    841  O   LYS A  59      -4.376 -18.209   8.440  1.00  0.96           O  
ATOM    842  CG  LYS A  59      -0.346 -19.289   9.419  1.00  0.96           C  
ATOM    843  HG2 LYS A  59       0.271 -18.657  10.059  1.00  0.96           H  
ATOM    844  HG3 LYS A  59      -0.006 -19.182   8.389  1.00  0.96           H  
ATOM    845  CD  LYS A  59      -0.186 -20.756   9.826  1.00  0.96           C  
ATOM    846  HD2 LYS A  59      -0.824 -21.363   9.185  1.00  0.96           H  
ATOM    847  HD3 LYS A  59       0.850 -21.054   9.661  1.00  0.96           H  
ATOM    848  CE  LYS A  59      -0.546 -20.994  11.291  1.00  0.96           C  
ATOM    849  HE2 LYS A  59      -1.508 -20.536  11.518  1.00  0.96           H  
ATOM    850  HE3 LYS A  59       0.204 -20.528  11.930  1.00  0.96           H  
ATOM    851  NZ  LYS A  59      -0.628 -22.443  11.562  1.00  0.96           N  
ATOM    852  HZ1 LYS A  59       0.149 -22.973  11.195  1.00  0.96           H  
ATOM    853  HZ2 LYS A  59      -0.693 -22.573  12.562  1.00  0.96           H  
ATOM    854  HZ3 LYS A  59      -1.520 -22.818  11.272  1.00  0.96           H  
ATOM    855  N   SER A  60      -4.022 -16.089   9.054  1.00  0.97           N  
ATOM    856  H   SER A  60      -3.314 -15.394   9.239  1.00  0.97           H  
ATOM    857  CA  SER A  60      -5.353 -15.582   8.770  1.00  0.97           C  
ATOM    858  HA  SER A  60      -5.938 -16.338   8.246  1.00  0.97           H  
ATOM    859  C   SER A  60      -5.226 -14.396   7.838  1.00  0.97           C  
ATOM    860  CB  SER A  60      -6.057 -15.182  10.065  1.00  0.97           C  
ATOM    861  HB2 SER A  60      -5.355 -15.164  10.899  1.00  0.97           H  
ATOM    862  HB3 SER A  60      -6.503 -14.193   9.964  1.00  0.97           H  
ATOM    863  O   SER A  60      -4.134 -13.849   7.676  1.00  0.97           O  
ATOM    864  OG  SER A  60      -7.073 -16.121  10.304  1.00  0.97           O  
ATOM    865  HG  SER A  60      -7.625 -16.116   9.519  1.00  0.97           H  
ATOM    866  N   THR A  61      -6.335 -13.973   7.251  1.00  0.98           N  
ATOM    867  H   THR A  61      -7.178 -14.521   7.340  1.00  0.98           H  
ATOM    868  CA  THR A  61      -6.349 -12.801   6.382  1.00  0.98           C  
ATOM    869  HA  THR A  61      -5.621 -12.077   6.748  1.00  0.98           H  
ATOM    870  C   THR A  61      -7.705 -12.111   6.385  1.00  0.98           C  
ATOM    871  CB  THR A  61      -5.923 -13.221   4.968  1.00  0.98           C  
ATOM    872  HB  THR A  61      -5.022 -13.830   5.036  1.00  0.98           H  
ATOM    873  O   THR A  61      -8.702 -12.670   6.830  1.00  0.98           O  
ATOM    874  CG2 THR A  61      -6.976 -14.007   4.189  1.00  0.98           C  
ATOM    875 HG21 THR A  61      -7.842 -13.380   3.976  1.00  0.98           H  
ATOM    876 HG22 THR A  61      -7.287 -14.875   4.770  1.00  0.98           H  
ATOM    877 HG23 THR A  61      -6.544 -14.351   3.249  1.00  0.98           H  
ATOM    878  OG1 THR A  61      -5.608 -12.071   4.238  1.00  0.98           O  
ATOM    879  HG1 THR A  61      -4.747 -11.781   4.549  1.00  0.98           H  
ATOM    880  N   SER A  62      -7.772 -10.895   5.874  1.00  0.98           N  
ATOM    881  H   SER A  62      -6.926 -10.467   5.525  1.00  0.98           H  
ATOM    882  CA  SER A  62      -9.017 -10.254   5.463  1.00  0.98           C  
ATOM    883  HA  SER A  62      -9.725 -11.016   5.136  1.00  0.98           H  
ATOM    884  C   SER A  62      -8.709  -9.353   4.278  1.00  0.98           C  
ATOM    885  CB  SER A  62      -9.648  -9.471   6.616  1.00  0.98           C  
ATOM    886  HB2 SER A  62      -9.756 -10.125   7.482  1.00  0.98           H  
ATOM    887  HB3 SER A  62     -10.642  -9.153   6.305  1.00  0.98           H  
ATOM    888  O   SER A  62      -7.604  -8.827   4.203  1.00  0.98           O  
ATOM    889  OG  SER A  62      -8.883  -8.342   6.979  1.00  0.98           O  
ATOM    890  HG  SER A  62      -9.485  -7.594   6.983  1.00  0.98           H  
ATOM    891  N   ILE A  63      -9.635  -9.192   3.334  1.00  0.98           N  
ATOM    892  H   ILE A  63     -10.558  -9.586   3.453  1.00  0.98           H  
ATOM    893  CA  ILE A  63      -9.398  -8.355   2.154  1.00  0.98           C  
ATOM    894  HA  ILE A  63      -8.350  -8.059   2.117  1.00  0.98           H  
ATOM    895  C   ILE A  63     -10.210  -7.081   2.269  1.00  0.98           C  
ATOM    896  CB  ILE A  63      -9.695  -9.108   0.843  1.00  0.98           C  
ATOM    897  HB  ILE A  63     -10.728  -9.454   0.867  1.00  0.98           H  
ATOM    898  O   ILE A  63     -11.436  -7.152   2.307  1.00  0.98           O  
ATOM    899  CG1 ILE A  63      -8.789 -10.346   0.669  1.00  0.98           C  
ATOM    900 HG12 ILE A  63      -9.070 -10.849  -0.256  1.00  0.98           H  
ATOM    901 HG13 ILE A  63      -8.972 -11.037   1.491  1.00  0.98           H  
ATOM    902  CG2 ILE A  63      -9.541  -8.175  -0.370  1.00  0.98           C  
ATOM    903 HG21 ILE A  63      -8.590  -7.645  -0.327  1.00  0.98           H  
ATOM    904 HG22 ILE A  63     -10.346  -7.439  -0.380  1.00  0.98           H  
ATOM    905 HG23 ILE A  63      -9.607  -8.744  -1.298  1.00  0.98           H  
ATOM    906  CD1 ILE A  63      -7.284 -10.067   0.601  1.00  0.98           C  
ATOM    907 HD11 ILE A  63      -6.934  -9.673   1.555  1.00  0.98           H  
ATOM    908 HD12 ILE A  63      -7.053  -9.362  -0.196  1.00  0.98           H  
ATOM    909 HD13 ILE A  63      -6.772 -11.005   0.388  1.00  0.98           H  
ATOM    910  N   HIS A  64      -9.520  -5.941   2.277  1.00  0.99           N  
ATOM    911  H   HIS A  64      -8.512  -5.987   2.229  1.00  0.99           H  
ATOM    912  CA  HIS A  64     -10.143  -4.645   2.063  1.00  0.99           C  
ATOM    913  HA  HIS A  64     -11.180  -4.719   2.392  1.00  0.99           H  
ATOM    914  C   HIS A  64     -10.170  -4.290   0.576  1.00  0.99           C  
ATOM    915  CB  HIS A  64      -9.467  -3.566   2.914  1.00  0.99           C  
ATOM    916  HB2 HIS A  64      -9.611  -3.809   3.967  1.00  0.99           H  
ATOM    917  HB3 HIS A  64      -8.399  -3.549   2.695  1.00  0.99           H  
ATOM    918  O   HIS A  64      -9.168  -4.460  -0.123  1.00  0.99           O  
ATOM    919  CG  HIS A  64     -10.041  -2.195   2.670  1.00  0.99           C  
ATOM    920  CD2 HIS A  64      -9.352  -1.071   2.304  1.00  0.99           C  
ATOM    921  HD2 HIS A  64      -8.285  -0.982   2.163  1.00  0.99           H  
ATOM    922  ND1 HIS A  64     -11.373  -1.845   2.722  1.00  0.99           N  
ATOM    923  HD1 HIS A  64     -12.154  -2.431   2.982  1.00  0.99           H  
ATOM    924  CE1 HIS A  64     -11.488  -0.556   2.380  1.00  0.99           C  
ATOM    925  HE1 HIS A  64     -12.413  -0.000   2.347  1.00  0.99           H  
ATOM    926  NE2 HIS A  64     -10.277  -0.045   2.129  1.00  0.99           N  
ATOM    927  N   TRP A  65     -11.315  -3.792   0.104  1.00  0.98           N  
ATOM    928  H   TRP A  65     -12.074  -3.673   0.760  1.00  0.98           H  
ATOM    929  CA  TRP A  65     -11.522  -3.303  -1.262  1.00  0.98           C  
ATOM    930  HA  TRP A  65     -10.756  -3.727  -1.912  1.00  0.98           H  
ATOM    931  C   TRP A  65     -11.361  -1.783  -1.278  1.00  0.98           C  
ATOM    932  CB  TRP A  65     -12.885  -3.765  -1.792  1.00  0.98           C  
ATOM    933  HB2 TRP A  65     -12.909  -3.606  -2.871  1.00  0.98           H  
ATOM    934  HB3 TRP A  65     -13.679  -3.176  -1.333  1.00  0.98           H  
ATOM    935  O   TRP A  65     -12.328  -1.026  -1.178  1.00  0.98           O  
ATOM    936  CG  TRP A  65     -13.188  -5.202  -1.573  1.00  0.98           C  
ATOM    937  CD1 TRP A  65     -13.955  -5.691  -0.580  1.00  0.98           C  
ATOM    938  HD1 TRP A  65     -14.444  -5.090   0.173  1.00  0.98           H  
ATOM    939  CD2 TRP A  65     -12.662  -6.353  -2.287  1.00  0.98           C  
ATOM    940  CE2 TRP A  65     -13.160  -7.530  -1.659  1.00  0.98           C  
ATOM    941  CE3 TRP A  65     -11.779  -6.515  -3.374  1.00  0.98           C  
ATOM    942  HE3 TRP A  65     -11.386  -5.635  -3.861  1.00  0.98           H  
ATOM    943  NE1 TRP A  65     -13.937  -7.066  -0.622  1.00  0.98           N  
ATOM    944  HE1 TRP A  65     -14.324  -7.631   0.120  1.00  0.98           H  
ATOM    945  CH2 TRP A  65     -11.916  -8.941  -3.168  1.00  0.98           C  
ATOM    946  HH2 TRP A  65     -11.630  -9.928  -3.502  1.00  0.98           H  
ATOM    947  CZ2 TRP A  65     -12.808  -8.811  -2.096  1.00  0.98           C  
ATOM    948  HZ2 TRP A  65     -13.190  -9.687  -1.592  1.00  0.98           H  
ATOM    949  CZ3 TRP A  65     -11.393  -7.799  -3.799  1.00  0.98           C  
ATOM    950  HZ3 TRP A  65     -10.689  -7.907  -4.611  1.00  0.98           H  
ATOM    951  N   HIS A  66     -10.114  -1.344  -1.375  1.00  0.98           N  
ATOM    952  H   HIS A  66      -9.377  -2.010  -1.557  1.00  0.98           H  
ATOM    953  CA  HIS A  66      -9.736   0.038  -1.155  1.00  0.98           C  
ATOM    954  HA  HIS A  66     -10.108   0.332  -0.174  1.00  0.98           H  
ATOM    955  C   HIS A  66     -10.372   1.006  -2.157  1.00  0.98           C  
ATOM    956  CB  HIS A  66      -8.214   0.141  -1.105  1.00  0.98           C  
ATOM    957  HB2 HIS A  66      -7.827  -0.606  -0.412  1.00  0.98           H  
ATOM    958  HB3 HIS A  66      -7.807  -0.065  -2.095  1.00  0.98           H  
ATOM    959  O   HIS A  66     -10.157   0.920  -3.370  1.00  0.98           O  
ATOM    960  CG  HIS A  66      -7.765   1.498  -0.638  1.00  0.98           C  
ATOM    961  CD2 HIS A  66      -7.099   1.778   0.524  1.00  0.98           C  
ATOM    962  HD2 HIS A  66      -6.767   1.062   1.262  1.00  0.98           H  
ATOM    963  ND1 HIS A  66      -8.045   2.700  -1.253  1.00  0.98           N  
ATOM    964  HD1 HIS A  66      -8.654   2.839  -2.047  1.00  0.98           H  
ATOM    965  CE1 HIS A  66      -7.597   3.680  -0.461  1.00  0.98           C  
ATOM    966  HE1 HIS A  66      -7.762   4.732  -0.636  1.00  0.98           H  
ATOM    967  NE2 HIS A  66      -6.989   3.168   0.616  1.00  0.98           N  
ATOM    968  N   GLY A  67     -11.094   1.986  -1.605  1.00  0.98           N  
ATOM    969  H   GLY A  67     -11.166   1.978  -0.598  1.00  0.98           H  
ATOM    970  CA  GLY A  67     -11.795   3.063  -2.308  1.00  0.98           C  
ATOM    971  HA2 GLY A  67     -11.808   3.932  -1.651  1.00  0.98           H  
ATOM    972  HA3 GLY A  67     -11.257   3.332  -3.218  1.00  0.98           H  
ATOM    973  C   GLY A  67     -13.255   2.765  -2.669  1.00  0.98           C  
ATOM    974  O   GLY A  67     -13.971   3.655  -3.129  1.00  0.98           O  
ATOM    975  N   PHE A  68     -13.744   1.541  -2.443  1.00  0.98           N  
ATOM    976  H   PHE A  68     -13.158   0.845  -2.005  1.00  0.98           H  
ATOM    977  CA  PHE A  68     -15.170   1.257  -2.602  1.00  0.98           C  
ATOM    978  HA  PHE A  68     -15.511   1.732  -3.522  1.00  0.98           H  
ATOM    979  C   PHE A  68     -15.983   1.859  -1.453  1.00  0.98           C  
ATOM    980  CB  PHE A  68     -15.418  -0.244  -2.758  1.00  0.98           C  
ATOM    981  HB2 PHE A  68     -16.487  -0.437  -2.663  1.00  0.98           H  
ATOM    982  HB3 PHE A  68     -14.913  -0.785  -1.958  1.00  0.98           H  
ATOM    983  O   PHE A  68     -15.601   1.787  -0.290  1.00  0.98           O  
ATOM    984  CG  PHE A  68     -14.971  -0.762  -4.107  1.00  0.98           C  
ATOM    985  CD1 PHE A  68     -15.737  -0.486  -5.250  1.00  0.98           C  
ATOM    986  HD1 PHE A  68     -16.644   0.095  -5.167  1.00  0.98           H  
ATOM    987  CD2 PHE A  68     -13.751  -1.444  -4.243  1.00  0.98           C  
ATOM    988  HD2 PHE A  68     -13.111  -1.561  -3.381  1.00  0.98           H  
ATOM    989  CE1 PHE A  68     -15.285  -0.906  -6.511  1.00  0.98           C  
ATOM    990  HE1 PHE A  68     -15.834  -0.618  -7.396  1.00  0.98           H  
ATOM    991  CE2 PHE A  68     -13.331  -1.926  -5.491  1.00  0.98           C  
ATOM    992  HE2 PHE A  68     -12.392  -2.453  -5.584  1.00  0.98           H  
ATOM    993  CZ  PHE A  68     -14.103  -1.653  -6.629  1.00  0.98           C  
ATOM    994  HZ  PHE A  68     -13.758  -1.962  -7.605  1.00  0.98           H  
ATOM    995  N   PHE A  69     -17.144   2.426  -1.780  1.00  0.96           N  
ATOM    996  H   PHE A  69     -17.424   2.440  -2.750  1.00  0.96           H  
ATOM    997  CA  PHE A  69     -18.009   3.099  -0.810  1.00  0.96           C  
ATOM    998  HA  PHE A  69     -17.390   3.729  -0.171  1.00  0.96           H  
ATOM    999  C   PHE A  69     -18.741   2.105   0.111  1.00  0.96           C  
ATOM   1000  CB  PHE A  69     -18.975   3.999  -1.600  1.00  0.96           C  
ATOM   1001  HB2 PHE A  69     -18.394   4.604  -2.295  1.00  0.96           H  
ATOM   1002  HB3 PHE A  69     -19.638   3.368  -2.192  1.00  0.96           H  
ATOM   1003  O   PHE A  69     -19.112   2.448   1.228  1.00  0.96           O  
ATOM   1004  CG  PHE A  69     -19.800   4.957  -0.764  1.00  0.96           C  
ATOM   1005  CD1 PHE A  69     -21.202   4.917  -0.813  1.00  0.96           C  
ATOM   1006  HD1 PHE A  69     -21.684   4.237  -1.499  1.00  0.96           H  
ATOM   1007  CD2 PHE A  69     -19.170   5.932   0.028  1.00  0.96           C  
ATOM   1008  HD2 PHE A  69     -18.092   5.992   0.056  1.00  0.96           H  
ATOM   1009  CE1 PHE A  69     -21.965   5.778  -0.001  1.00  0.96           C  
ATOM   1010  HE1 PHE A  69     -23.045   5.748  -0.016  1.00  0.96           H  
ATOM   1011  CE2 PHE A  69     -19.938   6.816   0.810  1.00  0.96           C  
ATOM   1012  HE2 PHE A  69     -19.467   7.546   1.451  1.00  0.96           H  
ATOM   1013  CZ  PHE A  69     -21.334   6.723   0.818  1.00  0.96           C  
ATOM   1014  HZ  PHE A  69     -21.908   7.398   1.435  1.00  0.96           H  
ATOM   1015  N   GLN A  70     -18.940   0.859  -0.343  1.00  0.97           N  
ATOM   1016  H   GLN A  70     -18.569   0.643  -1.257  1.00  0.97           H  
ATOM   1017  CA  GLN A  70     -19.528  -0.242   0.442  1.00  0.97           C  
ATOM   1018  HA  GLN A  70     -19.760  -1.040  -0.263  1.00  0.97           H  
ATOM   1019  C   GLN A  70     -20.885   0.101   1.094  1.00  0.97           C  
ATOM   1020  CB  GLN A  70     -18.490  -0.801   1.440  1.00  0.97           C  
ATOM   1021  HB2 GLN A  70     -18.147   0.006   2.087  1.00  0.97           H  
ATOM   1022  HB3 GLN A  70     -18.956  -1.556   2.074  1.00  0.97           H  
ATOM   1023  O   GLN A  70     -21.201  -0.344   2.202  1.00  0.97           O  
ATOM   1024  CG  GLN A  70     -17.266  -1.438   0.764  1.00  0.97           C  
ATOM   1025  HG2 GLN A  70     -16.532  -1.673   1.535  1.00  0.97           H  
ATOM   1026  HG3 GLN A  70     -16.800  -0.718   0.092  1.00  0.97           H  
ATOM   1027  CD  GLN A  70     -17.576  -2.722  -0.004  1.00  0.97           C  
ATOM   1028  NE2 GLN A  70     -16.664  -3.179  -0.833  1.00  0.97           N  
ATOM   1029 HE21 GLN A  70     -16.875  -4.031  -1.334  1.00  0.97           H  
ATOM   1030 HE22 GLN A  70     -15.767  -2.719  -0.894  1.00  0.97           H  
ATOM   1031  OE1 GLN A  70     -18.640  -3.322   0.095  1.00  0.97           O  
ATOM   1032  N   LYS A  71     -21.719   0.893   0.403  1.00  0.95           N  
ATOM   1033  H   LYS A  71     -21.400   1.246  -0.488  1.00  0.95           H  
ATOM   1034  CA  LYS A  71     -23.025   1.328   0.921  1.00  0.95           C  
ATOM   1035  HA  LYS A  71     -22.837   1.803   1.884  1.00  0.95           H  
ATOM   1036  C   LYS A  71     -23.964   0.149   1.148  1.00  0.95           C  
ATOM   1037  CB  LYS A  71     -23.670   2.361  -0.006  1.00  0.95           C  
ATOM   1038  HB2 LYS A  71     -24.002   1.889  -0.930  1.00  0.95           H  
ATOM   1039  HB3 LYS A  71     -22.915   3.111  -0.241  1.00  0.95           H  
ATOM   1040  O   LYS A  71     -24.370  -0.525   0.203  1.00  0.95           O  
ATOM   1041  CG  LYS A  71     -24.842   3.073   0.685  1.00  0.95           C  
ATOM   1042  HG2 LYS A  71     -24.458   3.543   1.590  1.00  0.95           H  
ATOM   1043  HG3 LYS A  71     -25.610   2.352   0.967  1.00  0.95           H  
ATOM   1044  CD  LYS A  71     -25.473   4.147  -0.213  1.00  0.95           C  
ATOM   1045  HD2 LYS A  71     -24.688   4.678  -0.752  1.00  0.95           H  
ATOM   1046  HD3 LYS A  71     -26.122   3.676  -0.951  1.00  0.95           H  
ATOM   1047  CE  LYS A  71     -26.280   5.122   0.659  1.00  0.95           C  
ATOM   1048  HE2 LYS A  71     -27.312   4.777   0.729  1.00  0.95           H  
ATOM   1049  HE3 LYS A  71     -25.861   5.108   1.665  1.00  0.95           H  
ATOM   1050  NZ  LYS A  71     -26.207   6.519   0.160  1.00  0.95           N  
ATOM   1051  HZ1 LYS A  71     -26.679   7.148   0.794  1.00  0.95           H  
ATOM   1052  HZ2 LYS A  71     -26.559   6.618  -0.782  1.00  0.95           H  
ATOM   1053  HZ3 LYS A  71     -25.249   6.838   0.177  1.00  0.95           H  
ATOM   1054  N   GLY A  72     -24.348  -0.061   2.405  1.00  0.95           N  
ATOM   1055  H   GLY A  72     -23.929   0.516   3.121  1.00  0.95           H  
ATOM   1056  CA  GLY A  72     -25.201  -1.179   2.826  1.00  0.95           C  
ATOM   1057  HA2 GLY A  72     -25.521  -0.989   3.851  1.00  0.95           H  
ATOM   1058  HA3 GLY A  72     -26.082  -1.232   2.188  1.00  0.95           H  
ATOM   1059  C   GLY A  72     -24.507  -2.547   2.810  1.00  0.95           C  
ATOM   1060  O   GLY A  72     -25.134  -3.569   3.094  1.00  0.95           O  
ATOM   1061  N   THR A  73     -23.211  -2.577   2.498  1.00  0.97           N  
ATOM   1062  H   THR A  73     -22.757  -1.710   2.250  1.00  0.97           H  
ATOM   1063  CA  THR A  73     -22.349  -3.761   2.531  1.00  0.97           C  
ATOM   1064  HA  THR A  73     -22.897  -4.580   2.997  1.00  0.97           H  
ATOM   1065  C   THR A  73     -21.142  -3.515   3.428  1.00  0.97           C  
ATOM   1066  CB  THR A  73     -21.939  -4.238   1.123  1.00  0.97           C  
ATOM   1067  HB  THR A  73     -21.240  -5.070   1.209  1.00  0.97           H  
ATOM   1068  O   THR A  73     -20.056  -4.003   3.144  1.00  0.97           O  
ATOM   1069  CG2 THR A  73     -23.145  -4.734   0.326  1.00  0.97           C  
ATOM   1070 HG21 THR A  73     -22.801  -5.137  -0.627  1.00  0.97           H  
ATOM   1071 HG22 THR A  73     -23.655  -5.521   0.881  1.00  0.97           H  
ATOM   1072 HG23 THR A  73     -23.834  -3.909   0.141  1.00  0.97           H  
ATOM   1073  OG1 THR A  73     -21.343  -3.205   0.376  1.00  0.97           O  
ATOM   1074  HG1 THR A  73     -20.390  -3.318   0.418  1.00  0.97           H  
ATOM   1075  N   ASN A  74     -21.314  -2.807   4.553  1.00  0.96           N  
ATOM   1076  H   ASN A  74     -22.207  -2.365   4.721  1.00  0.96           H  
ATOM   1077  CA  ASN A  74     -20.228  -2.548   5.507  1.00  0.96           C  
ATOM   1078  HA  ASN A  74     -19.475  -1.930   5.019  1.00  0.96           H  
ATOM   1079  C   ASN A  74     -19.524  -3.847   5.958  1.00  0.96           C  
ATOM   1080  CB  ASN A  74     -20.821  -1.762   6.689  1.00  0.96           C  
ATOM   1081  HB2 ASN A  74     -21.582  -2.364   7.184  1.00  0.96           H  
ATOM   1082  HB3 ASN A  74     -21.287  -0.849   6.318  1.00  0.96           H  
ATOM   1083  O   ASN A  74     -18.316  -3.857   6.153  1.00  0.96           O  
ATOM   1084  CG  ASN A  74     -19.792  -1.380   7.731  1.00  0.96           C  
ATOM   1085  ND2 ASN A  74     -19.215  -0.207   7.670  1.00  0.96           N  
ATOM   1086 HD21 ASN A  74     -19.357   0.409   6.882  1.00  0.96           H  
ATOM   1087 HD22 ASN A  74     -18.495   0.019   8.342  1.00  0.96           H  
ATOM   1088  OD1 ASN A  74     -19.505  -2.152   8.630  1.00  0.96           O  
ATOM   1089  N   TRP A  75     -20.245  -4.974   6.027  1.00  0.97           N  
ATOM   1090  H   TRP A  75     -21.226  -4.912   5.795  1.00  0.97           H  
ATOM   1091  CA  TRP A  75     -19.686  -6.307   6.308  1.00  0.97           C  
ATOM   1092  HA  TRP A  75     -19.165  -6.276   7.265  1.00  0.97           H  
ATOM   1093  C   TRP A  75     -18.673  -6.807   5.266  1.00  0.97           C  
ATOM   1094  CB  TRP A  75     -20.847  -7.303   6.408  1.00  0.97           C  
ATOM   1095  HB2 TRP A  75     -21.498  -6.976   7.218  1.00  0.97           H  
ATOM   1096  HB3 TRP A  75     -20.450  -8.279   6.688  1.00  0.97           H  
ATOM   1097  O   TRP A  75     -17.871  -7.685   5.576  1.00  0.97           O  
ATOM   1098  CG  TRP A  75     -21.663  -7.483   5.159  1.00  0.97           C  
ATOM   1099  CD1 TRP A  75     -22.853  -6.893   4.904  1.00  0.97           C  
ATOM   1100  HD1 TRP A  75     -23.381  -6.234   5.577  1.00  0.97           H  
ATOM   1101  CD2 TRP A  75     -21.372  -8.309   3.985  1.00  0.97           C  
ATOM   1102  CE2 TRP A  75     -22.427  -8.139   3.039  1.00  0.97           C  
ATOM   1103  CE3 TRP A  75     -20.325  -9.186   3.625  1.00  0.97           C  
ATOM   1104  HE3 TRP A  75     -19.497  -9.315   4.307  1.00  0.97           H  
ATOM   1105  NE1 TRP A  75     -23.307  -7.278   3.660  1.00  0.97           N  
ATOM   1106  HE1 TRP A  75     -24.212  -7.003   3.305  1.00  0.97           H  
ATOM   1107  CH2 TRP A  75     -21.379  -9.661   1.476  1.00  0.97           C  
ATOM   1108  HH2 TRP A  75     -21.376 -10.168   0.523  1.00  0.97           H  
ATOM   1109  CZ2 TRP A  75     -22.436  -8.795   1.800  1.00  0.97           C  
ATOM   1110  HZ2 TRP A  75     -23.234  -8.624   1.093  1.00  0.97           H  
ATOM   1111  CZ3 TRP A  75     -20.327  -9.860   2.387  1.00  0.97           C  
ATOM   1112  HZ3 TRP A  75     -19.512 -10.520   2.128  1.00  0.97           H  
ATOM   1113  N   ALA A  76     -18.727  -6.280   4.043  1.00  0.97           N  
ATOM   1114  H   ALA A  76     -19.389  -5.537   3.871  1.00  0.97           H  
ATOM   1115  CA  ALA A  76     -17.838  -6.605   2.936  1.00  0.97           C  
ATOM   1116  HA  ALA A  76     -17.432  -7.604   3.095  1.00  0.97           H  
ATOM   1117  C   ALA A  76     -16.645  -5.643   2.836  1.00  0.97           C  
ATOM   1118  CB  ALA A  76     -18.653  -6.620   1.633  1.00  0.97           C  
ATOM   1119  HB1 ALA A  76     -18.037  -6.982   0.810  1.00  0.97           H  
ATOM   1120  HB2 ALA A  76     -19.529  -7.261   1.734  1.00  0.97           H  
ATOM   1121  HB3 ALA A  76     -18.979  -5.608   1.392  1.00  0.97           H  
ATOM   1122  O   ALA A  76     -15.809  -5.843   1.961  1.00  0.97           O  
ATOM   1123  N   ASP A  77     -16.542  -4.626   3.703  1.00  0.98           N  
ATOM   1124  H   ASP A  77     -17.272  -4.476   4.385  1.00  0.98           H  
ATOM   1125  CA  ASP A  77     -15.457  -3.644   3.634  1.00  0.98           C  
ATOM   1126  HA  ASP A  77     -15.431  -3.230   2.626  1.00  0.98           H  
ATOM   1127  C   ASP A  77     -14.085  -4.275   3.881  1.00  0.98           C  
ATOM   1128  CB  ASP A  77     -15.717  -2.491   4.612  1.00  0.98           C  
ATOM   1129  HB2 ASP A  77     -16.708  -2.078   4.424  1.00  0.98           H  
ATOM   1130  HB3 ASP A  77     -15.689  -2.873   5.632  1.00  0.98           H  
ATOM   1131  O   ASP A  77     -13.141  -3.933   3.179  1.00  0.98           O  
ATOM   1132  CG  ASP A  77     -14.676  -1.382   4.439  1.00  0.98           C  
ATOM   1133  OD1 ASP A  77     -14.514  -0.912   3.296  1.00  0.98           O  
ATOM   1134  OD2 ASP A  77     -14.011  -1.025   5.431  1.00  0.98           O  
ATOM   1135  N   GLY A  78     -13.976  -5.233   4.813  1.00  0.97           N  
ATOM   1136  H   GLY A  78     -14.812  -5.484   5.320  1.00  0.97           H  
ATOM   1137  CA  GLY A  78     -12.772  -6.058   4.976  1.00  0.97           C  
ATOM   1138  HA2 GLY A  78     -12.131  -5.884   4.111  1.00  0.97           H  
ATOM   1139  HA3 GLY A  78     -13.061  -7.109   4.954  1.00  0.97           H  
ATOM   1140  C   GLY A  78     -11.856  -5.829   6.186  1.00  0.97           C  
ATOM   1141  O   GLY A  78     -11.234  -6.810   6.605  1.00  0.97           O  
ATOM   1142  N   PRO A  79     -11.738  -4.629   6.786  1.00  0.98           N  
ATOM   1143  CA  PRO A  79     -10.858  -4.400   7.930  1.00  0.98           C  
ATOM   1144  HA  PRO A  79      -9.824  -4.478   7.594  1.00  0.98           H  
ATOM   1145  C   PRO A  79     -11.072  -5.380   9.078  1.00  0.98           C  
ATOM   1146  CB  PRO A  79     -11.085  -2.958   8.352  1.00  0.98           C  
ATOM   1147  HB2 PRO A  79     -11.980  -2.890   8.970  1.00  0.98           H  
ATOM   1148  HB3 PRO A  79     -10.219  -2.524   8.854  1.00  0.98           H  
ATOM   1149  O   PRO A  79     -12.181  -5.519   9.619  1.00  0.98           O  
ATOM   1150  CG  PRO A  79     -11.385  -2.290   7.030  1.00  0.98           C  
ATOM   1151  HG2 PRO A  79     -11.941  -1.363   7.173  1.00  0.98           H  
ATOM   1152  HG3 PRO A  79     -10.441  -2.132   6.508  1.00  0.98           H  
ATOM   1153  CD  PRO A  79     -12.201  -3.342   6.291  1.00  0.98           C  
ATOM   1154  HD2 PRO A  79     -13.260  -3.219   6.516  1.00  0.98           H  
ATOM   1155  HD3 PRO A  79     -12.012  -3.234   5.223  1.00  0.98           H  
ATOM   1156  N   ALA A  80      -9.991  -6.071   9.448  1.00  0.97           N  
ATOM   1157  H   ALA A  80      -9.097  -5.848   9.034  1.00  0.97           H  
ATOM   1158  CA  ALA A  80     -10.022  -7.070  10.501  1.00  0.97           C  
ATOM   1159  HA  ALA A  80     -10.762  -7.825  10.237  1.00  0.97           H  
ATOM   1160  C   ALA A  80     -10.433  -6.423  11.829  1.00  0.97           C  
ATOM   1161  CB  ALA A  80      -8.656  -7.748  10.608  1.00  0.97           C  
ATOM   1162  HB1 ALA A  80      -8.665  -8.452  11.440  1.00  0.97           H  
ATOM   1163  HB2 ALA A  80      -8.420  -8.270   9.680  1.00  0.97           H  
ATOM   1164  HB3 ALA A  80      -7.888  -6.998  10.801  1.00  0.97           H  
ATOM   1165  O   ALA A  80      -9.903  -5.392  12.236  1.00  0.97           O  
ATOM   1166  N   PHE A  81     -11.396  -7.043  12.507  1.00  0.96           N  
ATOM   1167  H   PHE A  81     -11.824  -7.846  12.069  1.00  0.96           H  
ATOM   1168  CA  PHE A  81     -11.947  -6.602  13.790  1.00  0.96           C  
ATOM   1169  HA  PHE A  81     -12.726  -7.321  14.043  1.00  0.96           H  
ATOM   1170  C   PHE A  81     -12.644  -5.230  13.784  1.00  0.96           C  
ATOM   1171  CB  PHE A  81     -10.892  -6.708  14.893  1.00  0.96           C  
ATOM   1172  HB2 PHE A  81     -11.402  -6.629  15.853  1.00  0.96           H  
ATOM   1173  HB3 PHE A  81     -10.203  -5.868  14.813  1.00  0.96           H  
ATOM   1174  O   PHE A  81     -13.109  -4.776  14.828  1.00  0.96           O  
ATOM   1175  CG  PHE A  81     -10.102  -7.996  14.881  1.00  0.96           C  
ATOM   1176  CD1 PHE A  81     -10.702  -9.191  15.319  1.00  0.96           C  
ATOM   1177  HD1 PHE A  81     -11.717  -9.188  15.689  1.00  0.96           H  
ATOM   1178  CD2 PHE A  81      -8.773  -7.996  14.420  1.00  0.96           C  
ATOM   1179  HD2 PHE A  81      -8.317  -7.078  14.078  1.00  0.96           H  
ATOM   1180  CE1 PHE A  81      -9.968 -10.388  15.304  1.00  0.96           C  
ATOM   1181  HE1 PHE A  81     -10.418 -11.304  15.658  1.00  0.96           H  
ATOM   1182  CE2 PHE A  81      -8.038  -9.190  14.407  1.00  0.96           C  
ATOM   1183  HE2 PHE A  81      -7.014  -9.193  14.064  1.00  0.96           H  
ATOM   1184  CZ  PHE A  81      -8.638 -10.378  14.852  1.00  0.96           C  
ATOM   1185  HZ  PHE A  81      -8.059 -11.290  14.849  1.00  0.96           H  
ATOM   1186  N   ILE A  82     -12.829  -4.602  12.623  1.00  0.96           N  
ATOM   1187  H   ILE A  82     -12.356  -4.951  11.802  1.00  0.96           H  
ATOM   1188  CA  ILE A  82     -13.780  -3.496  12.471  1.00  0.96           C  
ATOM   1189  HA  ILE A  82     -14.054  -3.101  13.449  1.00  0.96           H  
ATOM   1190  C   ILE A  82     -15.057  -4.036  11.840  1.00  0.96           C  
ATOM   1191  CB  ILE A  82     -13.179  -2.327  11.673  1.00  0.96           C  
ATOM   1192  HB  ILE A  82     -13.037  -2.675  10.650  1.00  0.96           H  
ATOM   1193  O   ILE A  82     -16.103  -4.068  12.489  1.00  0.96           O  
ATOM   1194  CG1 ILE A  82     -11.804  -1.860  12.195  1.00  0.96           C  
ATOM   1195 HG12 ILE A  82     -11.503  -0.979  11.628  1.00  0.96           H  
ATOM   1196 HG13 ILE A  82     -11.057  -2.630  12.002  1.00  0.96           H  
ATOM   1197  CG2 ILE A  82     -14.164  -1.146  11.603  1.00  0.96           C  
ATOM   1198 HG21 ILE A  82     -15.066  -1.437  11.065  1.00  0.96           H  
ATOM   1199 HG22 ILE A  82     -14.439  -0.799  12.600  1.00  0.96           H  
ATOM   1200 HG23 ILE A  82     -13.711  -0.324  11.048  1.00  0.96           H  
ATOM   1201  CD1 ILE A  82     -11.780  -1.514  13.687  1.00  0.96           C  
ATOM   1202 HD11 ILE A  82     -12.711  -1.037  13.994  1.00  0.96           H  
ATOM   1203 HD12 ILE A  82     -10.966  -0.810  13.862  1.00  0.96           H  
ATOM   1204 HD13 ILE A  82     -11.625  -2.414  14.281  1.00  0.96           H  
ATOM   1205  N   ASN A  83     -14.955  -4.542  10.613  1.00  0.97           N  
ATOM   1206  H   ASN A  83     -14.066  -4.463  10.141  1.00  0.97           H  
ATOM   1207  CA  ASN A  83     -16.105  -4.951   9.811  1.00  0.97           C  
ATOM   1208  HA  ASN A  83     -17.011  -4.498  10.213  1.00  0.97           H  
ATOM   1209  C   ASN A  83     -16.317  -6.465   9.818  1.00  0.97           C  
ATOM   1210  CB  ASN A  83     -15.912  -4.411   8.391  1.00  0.97           C  
ATOM   1211  HB2 ASN A  83     -15.035  -4.866   7.931  1.00  0.97           H  
ATOM   1212  HB3 ASN A  83     -16.786  -4.664   7.791  1.00  0.97           H  
ATOM   1213  O   ASN A  83     -17.438  -6.921   9.620  1.00  0.97           O  
ATOM   1214  CG  ASN A  83     -15.710  -2.908   8.405  1.00  0.97           C  
ATOM   1215  ND2 ASN A  83     -16.744  -2.115   8.480  1.00  0.97           N  
ATOM   1216 HD21 ASN A  83     -17.690  -2.455   8.385  1.00  0.97           H  
ATOM   1217 HD22 ASN A  83     -16.542  -1.126   8.511  1.00  0.97           H  
ATOM   1218  OD1 ASN A  83     -14.596  -2.437   8.489  1.00  0.97           O  
ATOM   1219  N   GLN A  84     -15.270  -7.257  10.065  1.00  0.97           N  
ATOM   1220  H   GLN A  84     -14.363  -6.829  10.183  1.00  0.97           H  
ATOM   1221  CA  GLN A  84     -15.343  -8.721  10.070  1.00  0.97           C  
ATOM   1222  HA  GLN A  84     -16.306  -9.027  10.477  1.00  0.97           H  
ATOM   1223  C   GLN A  84     -14.251  -9.360  10.934  1.00  0.97           C  
ATOM   1224  CB  GLN A  84     -15.248  -9.243   8.626  1.00  0.97           C  
ATOM   1225  HB2 GLN A  84     -15.361 -10.328   8.638  1.00  0.97           H  
ATOM   1226  HB3 GLN A  84     -16.068  -8.831   8.038  1.00  0.97           H  
ATOM   1227  O   GLN A  84     -13.227  -8.739  11.218  1.00  0.97           O  
ATOM   1228  CG  GLN A  84     -13.930  -8.885   7.927  1.00  0.97           C  
ATOM   1229  HG2 GLN A  84     -13.851  -7.804   7.808  1.00  0.97           H  
ATOM   1230  HG3 GLN A  84     -13.079  -9.227   8.517  1.00  0.97           H  
ATOM   1231  CD  GLN A  84     -13.860  -9.525   6.553  1.00  0.97           C  
ATOM   1232  NE2 GLN A  84     -13.163 -10.629   6.407  1.00  0.97           N  
ATOM   1233 HE21 GLN A  84     -13.168 -11.036   5.482  1.00  0.97           H  
ATOM   1234 HE22 GLN A  84     -12.801 -11.104   7.221  1.00  0.97           H  
ATOM   1235  OE1 GLN A  84     -14.436  -9.059   5.588  1.00  0.97           O  
ATOM   1236  N   CYS A  85     -14.441 -10.622  11.326  1.00  0.98           N  
ATOM   1237  H   CYS A  85     -15.282 -11.099  11.032  1.00  0.98           H  
ATOM   1238  CA  CYS A  85     -13.324 -11.440  11.799  1.00  0.98           C  
ATOM   1239  HA  CYS A  85     -12.717 -10.833  12.470  1.00  0.98           H  
ATOM   1240  C   CYS A  85     -12.457 -11.873  10.604  1.00  0.98           C  
ATOM   1241  CB  CYS A  85     -13.828 -12.642  12.606  1.00  0.98           C  
ATOM   1242  HB2 CYS A  85     -13.020 -13.369  12.687  1.00  0.98           H  
ATOM   1243  HB3 CYS A  85     -14.657 -13.120  12.085  1.00  0.98           H  
ATOM   1244  O   CYS A  85     -12.981 -12.014   9.491  1.00  0.98           O  
ATOM   1245  SG  CYS A  85     -14.328 -12.200  14.288  1.00  0.98           S  
ATOM   1246  N   PRO A  86     -11.147 -12.095  10.795  1.00  0.98           N  
ATOM   1247  CA  PRO A  86     -10.310 -12.615   9.725  1.00  0.98           C  
ATOM   1248  HA  PRO A  86     -10.342 -11.908   8.895  1.00  0.98           H  
ATOM   1249  C   PRO A  86     -10.780 -13.989   9.230  1.00  0.98           C  
ATOM   1250  CB  PRO A  86      -8.885 -12.652  10.273  1.00  0.98           C  
ATOM   1251  HB2 PRO A  86      -8.672 -13.642  10.677  1.00  0.98           H  
ATOM   1252  HB3 PRO A  86      -8.157 -12.392   9.505  1.00  0.98           H  
ATOM   1253  O   PRO A  86     -11.236 -14.840   9.995  1.00  0.98           O  
ATOM   1254  CG  PRO A  86      -8.918 -11.608  11.388  1.00  0.98           C  
ATOM   1255  HG2 PRO A  86      -8.156 -11.778  12.149  1.00  0.98           H  
ATOM   1256  HG3 PRO A  86      -8.791 -10.623  10.939  1.00  0.98           H  
ATOM   1257  CD  PRO A  86     -10.335 -11.716  11.944  1.00  0.98           C  
ATOM   1258  HD2 PRO A  86     -10.391 -12.489  12.711  1.00  0.98           H  
ATOM   1259  HD3 PRO A  86     -10.631 -10.752  12.357  1.00  0.98           H  
ATOM   1260  N   ILE A  87     -10.616 -14.214   7.933  1.00  0.98           N  
ATOM   1261  H   ILE A  87     -10.161 -13.488   7.400  1.00  0.98           H  
ATOM   1262  CA  ILE A  87     -10.733 -15.514   7.286  1.00  0.98           C  
ATOM   1263  HA  ILE A  87     -11.695 -15.948   7.557  1.00  0.98           H  
ATOM   1264  C   ILE A  87      -9.608 -16.392   7.837  1.00  0.98           C  
ATOM   1265  CB  ILE A  87     -10.664 -15.383   5.748  1.00  0.98           C  
ATOM   1266  HB  ILE A  87      -9.652 -15.083   5.477  1.00  0.98           H  
ATOM   1267  O   ILE A  87      -8.454 -15.976   7.946  1.00  0.98           O  
ATOM   1268  CG1 ILE A  87     -11.648 -14.303   5.232  1.00  0.98           C  
ATOM   1269 HG12 ILE A  87     -12.673 -14.634   5.394  1.00  0.98           H  
ATOM   1270 HG13 ILE A  87     -11.508 -13.370   5.779  1.00  0.98           H  
ATOM   1271  CG2 ILE A  87     -10.966 -16.747   5.095  1.00  0.98           C  
ATOM   1272 HG21 ILE A  87     -11.984 -17.062   5.322  1.00  0.98           H  
ATOM   1273 HG22 ILE A  87     -10.844 -16.685   4.014  1.00  0.98           H  
ATOM   1274 HG23 ILE A  87     -10.265 -17.505   5.447  1.00  0.98           H  
ATOM   1275  CD1 ILE A  87     -11.447 -13.950   3.757  1.00  0.98           C  
ATOM   1276 HD11 ILE A  87     -11.694 -14.801   3.122  1.00  0.98           H  
ATOM   1277 HD12 ILE A  87     -12.094 -13.113   3.498  1.00  0.98           H  
ATOM   1278 HD13 ILE A  87     -10.411 -13.656   3.588  1.00  0.98           H  
ATOM   1279  N   SER A  88      -9.971 -17.588   8.272  1.00  0.98           N  
ATOM   1280  H   SER A  88     -10.924 -17.877   8.106  1.00  0.98           H  
ATOM   1281  CA  SER A  88      -9.051 -18.571   8.838  1.00  0.98           C  
ATOM   1282  HA  SER A  88      -8.251 -18.084   9.397  1.00  0.98           H  
ATOM   1283  C   SER A  88      -8.427 -19.423   7.741  1.00  0.98           C  
ATOM   1284  CB  SER A  88      -9.850 -19.452   9.790  1.00  0.98           C  
ATOM   1285  HB2 SER A  88      -9.262 -20.320  10.090  1.00  0.98           H  
ATOM   1286  HB3 SER A  88     -10.747 -19.810   9.285  1.00  0.98           H  
ATOM   1287  O   SER A  88      -9.149 -19.840   6.837  1.00  0.98           O  
ATOM   1288  OG  SER A  88     -10.210 -18.676  10.915  1.00  0.98           O  
ATOM   1289  HG  SER A  88     -10.621 -17.863  10.613  1.00  0.98           H  
ATOM   1290  N   SER A  89      -7.145 -19.780   7.860  1.00  0.97           N  
ATOM   1291  H   SER A  89      -6.537 -19.257   8.474  1.00  0.97           H  
ATOM   1292  CA  SER A  89      -6.542 -20.802   6.993  1.00  0.97           C  
ATOM   1293  HA  SER A  89      -6.447 -20.377   5.994  1.00  0.97           H  
ATOM   1294  C   SER A  89      -7.417 -22.063   6.899  1.00  0.97           C  
ATOM   1295  CB  SER A  89      -5.136 -21.158   7.475  1.00  0.97           C  
ATOM   1296  HB2 SER A  89      -5.169 -21.459   8.522  1.00  0.97           H  
ATOM   1297  HB3 SER A  89      -4.496 -20.282   7.366  1.00  0.97           H  
ATOM   1298  O   SER A  89      -8.007 -22.522   7.884  1.00  0.97           O  
ATOM   1299  OG  SER A  89      -4.572 -22.195   6.702  1.00  0.97           O  
ATOM   1300  HG  SER A  89      -3.674 -21.921   6.501  1.00  0.97           H  
ATOM   1301  N   GLY A  90      -7.545 -22.592   5.684  1.00  0.97           N  
ATOM   1302  H   GLY A  90      -7.104 -22.097   4.922  1.00  0.97           H  
ATOM   1303  CA  GLY A  90      -8.426 -23.700   5.323  1.00  0.97           C  
ATOM   1304  HA2 GLY A  90      -8.405 -24.449   6.114  1.00  0.97           H  
ATOM   1305  HA3 GLY A  90      -8.048 -24.152   4.405  1.00  0.97           H  
ATOM   1306  C   GLY A  90      -9.887 -23.309   5.077  1.00  0.97           C  
ATOM   1307  O   GLY A  90     -10.696 -24.195   4.803  1.00  0.97           O  
ATOM   1308  N   HIS A  91     -10.239 -22.023   5.170  1.00  0.98           N  
ATOM   1309  H   HIS A  91      -9.523 -21.337   5.359  1.00  0.98           H  
ATOM   1310  CA  HIS A  91     -11.600 -21.520   4.974  1.00  0.98           C  
ATOM   1311  HA  HIS A  91     -12.241 -22.341   4.654  1.00  0.98           H  
ATOM   1312  C   HIS A  91     -11.650 -20.470   3.863  1.00  0.98           C  
ATOM   1313  CB  HIS A  91     -12.178 -20.980   6.294  1.00  0.98           C  
ATOM   1314  HB2 HIS A  91     -13.199 -20.637   6.123  1.00  0.98           H  
ATOM   1315  HB3 HIS A  91     -11.602 -20.118   6.629  1.00  0.98           H  
ATOM   1316  O   HIS A  91     -10.628 -20.004   3.357  1.00  0.98           O  
ATOM   1317  CG  HIS A  91     -12.213 -22.013   7.390  1.00  0.98           C  
ATOM   1318  CD2 HIS A  91     -13.313 -22.705   7.822  1.00  0.98           C  
ATOM   1319  HD2 HIS A  91     -14.322 -22.585   7.458  1.00  0.98           H  
ATOM   1320  ND1 HIS A  91     -11.131 -22.478   8.103  1.00  0.98           N  
ATOM   1321  HD1 HIS A  91     -10.165 -22.221   7.960  1.00  0.98           H  
ATOM   1322  CE1 HIS A  91     -11.571 -23.429   8.940  1.00  0.98           C  
ATOM   1323  HE1 HIS A  91     -10.943 -23.990   9.616  1.00  0.98           H  
ATOM   1324  NE2 HIS A  91     -12.895 -23.611   8.803  1.00  0.98           N  
ATOM   1325  N   SER A  92     -12.864 -20.099   3.466  1.00  0.99           N  
ATOM   1326  H   SER A  92     -13.683 -20.485   3.913  1.00  0.99           H  
ATOM   1327  CA  SER A  92     -13.084 -19.063   2.468  1.00  0.99           C  
ATOM   1328  HA  SER A  92     -12.187 -18.446   2.435  1.00  0.99           H  
ATOM   1329  C   SER A  92     -14.231 -18.143   2.852  1.00  0.99           C  
ATOM   1330  CB  SER A  92     -13.292 -19.683   1.081  1.00  0.99           C  
ATOM   1331  HB2 SER A  92     -13.255 -18.899   0.325  1.00  0.99           H  
ATOM   1332  HB3 SER A  92     -12.480 -20.384   0.887  1.00  0.99           H  
ATOM   1333  O   SER A  92     -15.110 -18.513   3.633  1.00  0.99           O  
ATOM   1334  OG  SER A  92     -14.527 -20.366   0.975  1.00  0.99           O  
ATOM   1335  HG  SER A  92     -15.158 -19.741   0.608  1.00  0.99           H  
ATOM   1336  N   PHE A  93     -14.233 -16.946   2.279  1.00  0.99           N  
ATOM   1337  H   PHE A  93     -13.469 -16.705   1.663  1.00  0.99           H  
ATOM   1338  CA  PHE A  93     -15.316 -15.988   2.428  1.00  0.99           C  
ATOM   1339  HA  PHE A  93     -16.208 -16.512   2.772  1.00  0.99           H  
ATOM   1340  C   PHE A  93     -15.640 -15.340   1.085  1.00  0.99           C  
ATOM   1341  CB  PHE A  93     -14.939 -14.954   3.488  1.00  0.99           C  
ATOM   1342  HB2 PHE A  93     -14.671 -15.479   4.405  1.00  0.99           H  
ATOM   1343  HB3 PHE A  93     -14.063 -14.409   3.138  1.00  0.99           H  
ATOM   1344  O   PHE A  93     -14.754 -14.839   0.392  1.00  0.99           O  
ATOM   1345  CG  PHE A  93     -16.043 -13.967   3.795  1.00  0.99           C  
ATOM   1346  CD1 PHE A  93     -15.858 -12.600   3.522  1.00  0.99           C  
ATOM   1347  HD1 PHE A  93     -14.917 -12.251   3.124  1.00  0.99           H  
ATOM   1348  CD2 PHE A  93     -17.268 -14.415   4.321  1.00  0.99           C  
ATOM   1349  HD2 PHE A  93     -17.413 -15.460   4.554  1.00  0.99           H  
ATOM   1350  CE1 PHE A  93     -16.890 -11.680   3.764  1.00  0.99           C  
ATOM   1351  HE1 PHE A  93     -16.738 -10.631   3.560  1.00  0.99           H  
ATOM   1352  CE2 PHE A  93     -18.310 -13.499   4.536  1.00  0.99           C  
ATOM   1353  HE2 PHE A  93     -19.265 -13.844   4.904  1.00  0.99           H  
ATOM   1354  CZ  PHE A  93     -18.120 -12.135   4.265  1.00  0.99           C  
ATOM   1355  HZ  PHE A  93     -18.925 -11.436   4.437  1.00  0.99           H  
ATOM   1356  N   LEU A  94     -16.923 -15.363   0.723  1.00  0.99           N  
ATOM   1357  H   LEU A  94     -17.601 -15.732   1.374  1.00  0.99           H  
ATOM   1358  CA  LEU A  94     -17.424 -14.717  -0.481  1.00  0.99           C  
ATOM   1359  HA  LEU A  94     -16.637 -14.719  -1.236  1.00  0.99           H  
ATOM   1360  C   LEU A  94     -17.774 -13.263  -0.172  1.00  0.99           C  
ATOM   1361  CB  LEU A  94     -18.623 -15.508  -1.033  1.00  0.99           C  
ATOM   1362  HB2 LEU A  94     -18.304 -16.525  -1.260  1.00  0.99           H  
ATOM   1363  HB3 LEU A  94     -19.392 -15.554  -0.261  1.00  0.99           H  
ATOM   1364  O   LEU A  94     -18.772 -12.993   0.497  1.00  0.99           O  
ATOM   1365  CG  LEU A  94     -19.239 -14.876  -2.296  1.00  0.99           C  
ATOM   1366  HG  LEU A  94     -19.515 -13.840  -2.096  1.00  0.99           H  
ATOM   1367  CD1 LEU A  94     -18.272 -14.905  -3.475  1.00  0.99           C  
ATOM   1368 HD11 LEU A  94     -17.958 -15.929  -3.682  1.00  0.99           H  
ATOM   1369 HD12 LEU A  94     -17.404 -14.282  -3.260  1.00  0.99           H  
ATOM   1370 HD13 LEU A  94     -18.766 -14.494  -4.356  1.00  0.99           H  
ATOM   1371  CD2 LEU A  94     -20.505 -15.631  -2.702  1.00  0.99           C  
ATOM   1372 HD21 LEU A  94     -20.264 -16.667  -2.939  1.00  0.99           H  
ATOM   1373 HD22 LEU A  94     -20.950 -15.148  -3.572  1.00  0.99           H  
ATOM   1374 HD23 LEU A  94     -21.223 -15.595  -1.883  1.00  0.99           H  
ATOM   1375  N   TYR A  95     -16.991 -12.343  -0.722  1.00  0.98           N  
ATOM   1376  H   TYR A  95     -16.191 -12.637  -1.264  1.00  0.98           H  
ATOM   1377  CA  TYR A  95     -17.383 -10.945  -0.811  1.00  0.98           C  
ATOM   1378  HA  TYR A  95     -17.874 -10.646   0.115  1.00  0.98           H  
ATOM   1379  C   TYR A  95     -18.373 -10.797  -1.965  1.00  0.98           C  
ATOM   1380  CB  TYR A  95     -16.148 -10.066  -0.991  1.00  0.98           C  
ATOM   1381  HB2 TYR A  95     -16.471  -9.043  -1.185  1.00  0.98           H  
ATOM   1382  HB3 TYR A  95     -15.587 -10.401  -1.863  1.00  0.98           H  
ATOM   1383  O   TYR A  95     -18.066 -11.164  -3.099  1.00  0.98           O  
ATOM   1384  CG  TYR A  95     -15.241 -10.065   0.222  1.00  0.98           C  
ATOM   1385  CD1 TYR A  95     -15.388  -9.066   1.200  1.00  0.98           C  
ATOM   1386  HD1 TYR A  95     -16.151  -8.309   1.096  1.00  0.98           H  
ATOM   1387  CD2 TYR A  95     -14.248 -11.053   0.370  1.00  0.98           C  
ATOM   1388  HD2 TYR A  95     -14.155 -11.838  -0.366  1.00  0.98           H  
ATOM   1389  CE1 TYR A  95     -14.517  -9.023   2.303  1.00  0.98           C  
ATOM   1390  HE1 TYR A  95     -14.617  -8.239   3.040  1.00  0.98           H  
ATOM   1391  CE2 TYR A  95     -13.373 -11.012   1.472  1.00  0.98           C  
ATOM   1392  HE2 TYR A  95     -12.612 -11.767   1.600  1.00  0.98           H  
ATOM   1393  OH  TYR A  95     -12.693  -9.979   3.526  1.00  0.98           O  
ATOM   1394  HH  TYR A  95     -13.008  -9.288   4.113  1.00  0.98           H  
ATOM   1395  CZ  TYR A  95     -13.504  -9.994   2.438  1.00  0.98           C  
ATOM   1396  N   ASP A  96     -19.569 -10.300  -1.657  1.00  0.98           N  
ATOM   1397  H   ASP A  96     -19.738 -10.009  -0.704  1.00  0.98           H  
ATOM   1398  CA  ASP A  96     -20.678 -10.174  -2.601  1.00  0.98           C  
ATOM   1399  HA  ASP A  96     -20.303 -10.310  -3.616  1.00  0.98           H  
ATOM   1400  C   ASP A  96     -21.285  -8.769  -2.503  1.00  0.98           C  
ATOM   1401  CB  ASP A  96     -21.697 -11.300  -2.363  1.00  0.98           C  
ATOM   1402  HB2 ASP A  96     -22.212 -11.150  -1.414  1.00  0.98           H  
ATOM   1403  HB3 ASP A  96     -21.164 -12.249  -2.308  1.00  0.98           H  
ATOM   1404  O   ASP A  96     -22.100  -8.493  -1.620  1.00  0.98           O  
ATOM   1405  CG  ASP A  96     -22.727 -11.402  -3.485  1.00  0.98           C  
ATOM   1406  OD1 ASP A  96     -22.980 -10.423  -4.212  1.00  0.98           O  
ATOM   1407  OD2 ASP A  96     -23.343 -12.480  -3.667  1.00  0.98           O  
ATOM   1408  N   PHE A  97     -20.841  -7.869  -3.379  1.00  0.98           N  
ATOM   1409  H   PHE A  97     -20.213  -8.180  -4.107  1.00  0.98           H  
ATOM   1410  CA  PHE A  97     -21.238  -6.460  -3.376  1.00  0.98           C  
ATOM   1411  HA  PHE A  97     -22.194  -6.375  -2.858  1.00  0.98           H  
ATOM   1412  C   PHE A  97     -21.464  -5.930  -4.797  1.00  0.98           C  
ATOM   1413  CB  PHE A  97     -20.223  -5.619  -2.582  1.00  0.98           C  
ATOM   1414  HB2 PHE A  97     -20.596  -4.598  -2.502  1.00  0.98           H  
ATOM   1415  HB3 PHE A  97     -20.171  -6.008  -1.565  1.00  0.98           H  
ATOM   1416  O   PHE A  97     -21.073  -6.542  -5.790  1.00  0.98           O  
ATOM   1417  CG  PHE A  97     -18.820  -5.579  -3.158  1.00  0.98           C  
ATOM   1418  CD1 PHE A  97     -17.867  -6.536  -2.760  1.00  0.98           C  
ATOM   1419  HD1 PHE A  97     -18.140  -7.304  -2.051  1.00  0.98           H  
ATOM   1420  CD2 PHE A  97     -18.455  -4.570  -4.071  1.00  0.98           C  
ATOM   1421  HD2 PHE A  97     -19.171  -3.816  -4.364  1.00  0.98           H  
ATOM   1422  CE1 PHE A  97     -16.559  -6.487  -3.272  1.00  0.98           C  
ATOM   1423  HE1 PHE A  97     -15.823  -7.211  -2.953  1.00  0.98           H  
ATOM   1424  CE2 PHE A  97     -17.146  -4.523  -4.585  1.00  0.98           C  
ATOM   1425  HE2 PHE A  97     -16.860  -3.738  -5.269  1.00  0.98           H  
ATOM   1426  CZ  PHE A  97     -16.198  -5.481  -4.184  1.00  0.98           C  
ATOM   1427  HZ  PHE A  97     -15.188  -5.431  -4.563  1.00  0.98           H  
ATOM   1428  N   GLN A  98     -22.143  -4.790  -4.906  1.00  0.97           N  
ATOM   1429  H   GLN A  98     -22.322  -4.263  -4.063  1.00  0.97           H  
ATOM   1430  CA  GLN A  98     -22.443  -4.123  -6.176  1.00  0.97           C  
ATOM   1431  HA  GLN A  98     -22.050  -4.701  -7.012  1.00  0.97           H  
ATOM   1432  C   GLN A  98     -21.771  -2.755  -6.226  1.00  0.97           C  
ATOM   1433  CB  GLN A  98     -23.961  -3.977  -6.356  1.00  0.97           C  
ATOM   1434  HB2 GLN A  98     -24.392  -3.549  -5.450  1.00  0.97           H  
ATOM   1435  HB3 GLN A  98     -24.160  -3.295  -7.183  1.00  0.97           H  
ATOM   1436  O   GLN A  98     -21.582  -2.124  -5.189  1.00  0.97           O  
ATOM   1437  CG  GLN A  98     -24.638  -5.314  -6.671  1.00  0.97           C  
ATOM   1438  HG2 GLN A  98     -24.368  -6.053  -5.917  1.00  0.97           H  
ATOM   1439  HG3 GLN A  98     -24.290  -5.665  -7.643  1.00  0.97           H  
ATOM   1440  CD  GLN A  98     -26.153  -5.174  -6.713  1.00  0.97           C  
ATOM   1441  NE2 GLN A  98     -26.846  -5.488  -5.641  1.00  0.97           N  
ATOM   1442 HE21 GLN A  98     -27.829  -5.262  -5.680  1.00  0.97           H  
ATOM   1443 HE22 GLN A  98     -26.362  -5.720  -4.785  1.00  0.97           H  
ATOM   1444  OE1 GLN A  98     -26.757  -4.782  -7.696  1.00  0.97           O  
ATOM   1445  N   VAL A  99     -21.471  -2.285  -7.436  1.00  0.96           N  
ATOM   1446  H   VAL A  99     -21.602  -2.891  -8.233  1.00  0.96           H  
ATOM   1447  CA  VAL A  99     -20.869  -0.962  -7.678  1.00  0.96           C  
ATOM   1448  HA  VAL A  99     -20.830  -0.403  -6.742  1.00  0.96           H  
ATOM   1449  C   VAL A  99     -21.743  -0.141  -8.632  1.00  0.96           C  
ATOM   1450  CB  VAL A  99     -19.410  -1.094  -8.146  1.00  0.96           C  
ATOM   1451  HB  VAL A  99     -19.014  -0.100  -8.353  1.00  0.96           H  
ATOM   1452  O   VAL A  99     -21.373   0.096  -9.780  1.00  0.96           O  
ATOM   1453  CG1 VAL A  99     -18.568  -1.726  -7.030  1.00  0.96           C  
ATOM   1454 HG11 VAL A  99     -18.980  -2.686  -6.721  1.00  0.96           H  
ATOM   1455 HG12 VAL A  99     -18.533  -1.057  -6.171  1.00  0.96           H  
ATOM   1456 HG13 VAL A  99     -17.558  -1.913  -7.396  1.00  0.96           H  
ATOM   1457  CG2 VAL A  99     -19.223  -1.961  -9.395  1.00  0.96           C  
ATOM   1458 HG21 VAL A  99     -18.185  -1.869  -9.713  1.00  0.96           H  
ATOM   1459 HG22 VAL A  99     -19.834  -1.629 -10.234  1.00  0.96           H  
ATOM   1460 HG23 VAL A  99     -19.478  -2.998  -9.176  1.00  0.96           H  
ATOM   1461  N   PRO A 100     -22.961   0.246  -8.216  1.00  0.97           N  
ATOM   1462  CA  PRO A 100     -23.959   0.796  -9.135  1.00  0.97           C  
ATOM   1463  HA  PRO A 100     -24.163   0.077  -9.928  1.00  0.97           H  
ATOM   1464  C   PRO A 100     -23.534   2.113  -9.800  1.00  0.97           C  
ATOM   1465  CB  PRO A 100     -25.221   0.969  -8.284  1.00  0.97           C  
ATOM   1466  HB2 PRO A 100     -25.820   0.060  -8.340  1.00  0.97           H  
ATOM   1467  HB3 PRO A 100     -25.814   1.830  -8.596  1.00  0.97           H  
ATOM   1468  O   PRO A 100     -23.966   2.389 -10.916  1.00  0.97           O  
ATOM   1469  CG  PRO A 100     -24.689   1.137  -6.861  1.00  0.97           C  
ATOM   1470  HG2 PRO A 100     -24.388   2.173  -6.700  1.00  0.97           H  
ATOM   1471  HG3 PRO A 100     -25.422   0.833  -6.114  1.00  0.97           H  
ATOM   1472  CD  PRO A 100     -23.460   0.234  -6.848  1.00  0.97           C  
ATOM   1473  HD2 PRO A 100     -23.753  -0.779  -6.571  1.00  0.97           H  
ATOM   1474  HD3 PRO A 100     -22.722   0.621  -6.146  1.00  0.97           H  
ATOM   1475  N   ASP A 101     -22.710   2.909  -9.121  1.00  0.96           N  
ATOM   1476  H   ASP A 101     -22.509   2.676  -8.159  1.00  0.96           H  
ATOM   1477  CA  ASP A 101     -22.369   4.290  -9.471  1.00  0.96           C  
ATOM   1478  HA  ASP A 101     -22.525   4.433 -10.540  1.00  0.96           H  
ATOM   1479  C   ASP A 101     -20.893   4.646  -9.200  1.00  0.96           C  
ATOM   1480  CB  ASP A 101     -23.331   5.231  -8.722  1.00  0.96           C  
ATOM   1481  HB2 ASP A 101     -23.119   6.261  -9.007  1.00  0.96           H  
ATOM   1482  HB3 ASP A 101     -24.347   5.011  -9.053  1.00  0.96           H  
ATOM   1483  O   ASP A 101     -20.533   5.822  -9.165  1.00  0.96           O  
ATOM   1484  CG  ASP A 101     -23.291   5.114  -7.189  1.00  0.96           C  
ATOM   1485  OD1 ASP A 101     -22.669   4.159  -6.662  1.00  0.96           O  
ATOM   1486  OD2 ASP A 101     -23.991   5.932  -6.549  1.00  0.96           O  
ATOM   1487  N   GLN A 102     -20.027   3.641  -9.029  1.00  0.97           N  
ATOM   1488  H   GLN A 102     -20.374   2.698  -9.131  1.00  0.97           H  
ATOM   1489  CA  GLN A 102     -18.582   3.833  -8.890  1.00  0.97           C  
ATOM   1490  HA  GLN A 102     -18.364   4.900  -8.845  1.00  0.97           H  
ATOM   1491  C   GLN A 102     -17.841   3.272 -10.104  1.00  0.97           C  
ATOM   1492  CB  GLN A 102     -18.055   3.211  -7.588  1.00  0.97           C  
ATOM   1493  HB2 GLN A 102     -18.315   2.153  -7.552  1.00  0.97           H  
ATOM   1494  HB3 GLN A 102     -16.968   3.292  -7.591  1.00  0.97           H  
ATOM   1495  O   GLN A 102     -18.085   2.145 -10.532  1.00  0.97           O  
ATOM   1496  CG  GLN A 102     -18.585   3.908  -6.326  1.00  0.97           C  
ATOM   1497  HG2 GLN A 102     -18.483   4.987  -6.434  1.00  0.97           H  
ATOM   1498  HG3 GLN A 102     -19.642   3.675  -6.191  1.00  0.97           H  
ATOM   1499  CD  GLN A 102     -17.809   3.455  -5.093  1.00  0.97           C  
ATOM   1500  NE2 GLN A 102     -16.749   4.153  -4.730  1.00  0.97           N  
ATOM   1501 HE21 GLN A 102     -16.156   3.836  -3.977  1.00  0.97           H  
ATOM   1502 HE22 GLN A 102     -16.477   4.974  -5.252  1.00  0.97           H  
ATOM   1503  OE1 GLN A 102     -18.109   2.445  -4.470  1.00  0.97           O  
ATOM   1504  N   ALA A 103     -16.893   4.050 -10.615  1.00  0.98           N  
ATOM   1505  H   ALA A 103     -16.734   4.955 -10.196  1.00  0.98           H  
ATOM   1506  CA  ALA A 103     -15.955   3.660 -11.657  1.00  0.98           C  
ATOM   1507  HA  ALA A 103     -15.853   2.575 -11.666  1.00  0.98           H  
ATOM   1508  C   ALA A 103     -14.581   4.275 -11.368  1.00  0.98           C  
ATOM   1509  CB  ALA A 103     -16.494   4.103 -13.017  1.00  0.98           C  
ATOM   1510  HB1 ALA A 103     -16.562   5.191 -13.055  1.00  0.98           H  
ATOM   1511  HB2 ALA A 103     -15.829   3.754 -13.808  1.00  0.98           H  
ATOM   1512  HB3 ALA A 103     -17.487   3.682 -13.178  1.00  0.98           H  
ATOM   1513  O   ALA A 103     -14.465   5.206 -10.578  1.00  0.98           O  
ATOM   1514  N   GLY A 104     -13.539   3.763 -12.012  1.00  0.99           N  
ATOM   1515  H   GLY A 104     -13.703   2.986 -12.637  1.00  0.99           H  
ATOM   1516  CA  GLY A 104     -12.172   4.251 -11.886  1.00  0.99           C  
ATOM   1517  HA2 GLY A 104     -11.813   4.543 -12.873  1.00  0.99           H  
ATOM   1518  HA3 GLY A 104     -12.142   5.136 -11.251  1.00  0.99           H  
ATOM   1519  C   GLY A 104     -11.216   3.208 -11.322  1.00  0.99           C  
ATOM   1520  O   GLY A 104     -11.392   2.000 -11.509  1.00  0.99           O  
ATOM   1521  N   THR A 105     -10.161   3.694 -10.675  1.00  0.99           N  
ATOM   1522  H   THR A 105     -10.044   4.697 -10.647  1.00  0.99           H  
ATOM   1523  CA  THR A 105      -9.047   2.876 -10.198  1.00  0.99           C  
ATOM   1524  HA  THR A 105      -9.105   1.897 -10.673  1.00  0.99           H  
ATOM   1525  C   THR A 105      -9.111   2.672  -8.686  1.00  0.99           C  
ATOM   1526  CB  THR A 105      -7.705   3.492 -10.604  1.00  0.99           C  
ATOM   1527  HB  THR A 105      -7.470   4.326  -9.943  1.00  0.99           H  
ATOM   1528  O   THR A 105      -9.062   3.624  -7.902  1.00  0.99           O  
ATOM   1529  CG2 THR A 105      -6.590   2.459 -10.527  1.00  0.99           C  
ATOM   1530 HG21 THR A 105      -5.657   2.936 -10.825  1.00  0.99           H  
ATOM   1531 HG22 THR A 105      -6.800   1.627 -11.199  1.00  0.99           H  
ATOM   1532 HG23 THR A 105      -6.503   2.082  -9.508  1.00  0.99           H  
ATOM   1533  OG1 THR A 105      -7.757   3.978 -11.931  1.00  0.99           O  
ATOM   1534  HG1 THR A 105      -8.247   4.799 -11.850  1.00  0.99           H  
ATOM   1535  N   PHE A 106      -9.155   1.405  -8.300  1.00  0.99           N  
ATOM   1536  H   PHE A 106      -9.126   0.699  -9.022  1.00  0.99           H  
ATOM   1537  CA  PHE A 106      -9.221   0.881  -6.943  1.00  0.99           C  
ATOM   1538  HA  PHE A 106      -9.098   1.681  -6.212  1.00  0.99           H  
ATOM   1539  C   PHE A 106      -8.092  -0.136  -6.755  1.00  0.99           C  
ATOM   1540  CB  PHE A 106     -10.601   0.231  -6.734  1.00  0.99           C  
ATOM   1541  HB2 PHE A 106     -10.702  -0.621  -7.406  1.00  0.99           H  
ATOM   1542  HB3 PHE A 106     -10.687  -0.143  -5.713  1.00  0.99           H  
ATOM   1543  O   PHE A 106      -7.254  -0.361  -7.637  1.00  0.99           O  
ATOM   1544  CG  PHE A 106     -11.768   1.146  -7.011  1.00  0.99           C  
ATOM   1545  CD1 PHE A 106     -12.267   1.984  -6.001  1.00  0.99           C  
ATOM   1546  HD1 PHE A 106     -11.832   1.957  -5.013  1.00  0.99           H  
ATOM   1547  CD2 PHE A 106     -12.335   1.179  -8.299  1.00  0.99           C  
ATOM   1548  HD2 PHE A 106     -11.949   0.542  -9.081  1.00  0.99           H  
ATOM   1549  CE1 PHE A 106     -13.322   2.866  -6.285  1.00  0.99           C  
ATOM   1550  HE1 PHE A 106     -13.691   3.542  -5.528  1.00  0.99           H  
ATOM   1551  CE2 PHE A 106     -13.393   2.058  -8.577  1.00  0.99           C  
ATOM   1552  HE2 PHE A 106     -13.820   2.097  -9.568  1.00  0.99           H  
ATOM   1553  CZ  PHE A 106     -13.885   2.901  -7.570  1.00  0.99           C  
ATOM   1554  HZ  PHE A 106     -14.680   3.600  -7.788  1.00  0.99           H  
ATOM   1555  N   TRP A 107      -8.059  -0.780  -5.600  1.00  0.99           N  
ATOM   1556  H   TRP A 107      -8.740  -0.563  -4.887  1.00  0.99           H  
ATOM   1557  CA  TRP A 107      -7.161  -1.896  -5.346  1.00  0.99           C  
ATOM   1558  HA  TRP A 107      -7.157  -2.565  -6.206  1.00  0.99           H  
ATOM   1559  C   TRP A 107      -7.672  -2.706  -4.159  1.00  0.99           C  
ATOM   1560  CB  TRP A 107      -5.739  -1.362  -5.149  1.00  0.99           C  
ATOM   1561  HB2 TRP A 107      -5.069  -2.205  -4.982  1.00  0.99           H  
ATOM   1562  HB3 TRP A 107      -5.399  -0.884  -6.068  1.00  0.99           H  
ATOM   1563  O   TRP A 107      -8.681  -2.365  -3.550  1.00  0.99           O  
ATOM   1564  CG  TRP A 107      -5.534  -0.403  -4.031  1.00  0.99           C  
ATOM   1565  CD1 TRP A 107      -5.988   0.867  -3.939  1.00  0.99           C  
ATOM   1566  HD1 TRP A 107      -6.608   1.357  -4.675  1.00  0.99           H  
ATOM   1567  CD2 TRP A 107      -4.787  -0.650  -2.819  1.00  0.99           C  
ATOM   1568  CE2 TRP A 107      -4.821   0.525  -2.019  1.00  0.99           C  
ATOM   1569  CE3 TRP A 107      -4.087  -1.766  -2.326  1.00  0.99           C  
ATOM   1570  HE3 TRP A 107      -4.086  -2.693  -2.880  1.00  0.99           H  
ATOM   1571  NE1 TRP A 107      -5.562   1.423  -2.748  1.00  0.99           N  
ATOM   1572  HE1 TRP A 107      -5.850   2.325  -2.396  1.00  0.99           H  
ATOM   1573  CH2 TRP A 107      -3.451  -0.515  -0.344  1.00  0.99           C  
ATOM   1574  HH2 TRP A 107      -2.937  -0.500   0.606  1.00  0.99           H  
ATOM   1575  CZ2 TRP A 107      -4.207   0.581  -0.768  1.00  0.99           C  
ATOM   1576  HZ2 TRP A 107      -4.322   1.444  -0.129  1.00  0.99           H  
ATOM   1577  CZ3 TRP A 107      -3.373  -1.664  -1.130  1.00  0.99           C  
ATOM   1578  HZ3 TRP A 107      -2.784  -2.495  -0.770  1.00  0.99           H  
ATOM   1579  N   TYR A 108      -7.024  -3.820  -3.864  1.00  0.99           N  
ATOM   1580  H   TYR A 108      -6.219  -4.081  -4.416  1.00  0.99           H  
ATOM   1581  CA  TYR A 108      -7.376  -4.670  -2.738  1.00  0.99           C  
ATOM   1582  HA  TYR A 108      -7.979  -4.085  -2.044  1.00  0.99           H  
ATOM   1583  C   TYR A 108      -6.124  -5.107  -1.994  1.00  0.99           C  
ATOM   1584  CB  TYR A 108      -8.207  -5.860  -3.227  1.00  0.99           C  
ATOM   1585  HB2 TYR A 108      -9.096  -5.472  -3.724  1.00  0.99           H  
ATOM   1586  HB3 TYR A 108      -8.547  -6.429  -2.362  1.00  0.99           H  
ATOM   1587  O   TYR A 108      -5.065  -5.257  -2.611  1.00  0.99           O  
ATOM   1588  CG  TYR A 108      -7.477  -6.785  -4.181  1.00  0.99           C  
ATOM   1589  CD1 TYR A 108      -7.502  -6.532  -5.566  1.00  0.99           C  
ATOM   1590  HD1 TYR A 108      -8.038  -5.674  -5.945  1.00  0.99           H  
ATOM   1591  CD2 TYR A 108      -6.760  -7.888  -3.683  1.00  0.99           C  
ATOM   1592  HD2 TYR A 108      -6.745  -8.083  -2.621  1.00  0.99           H  
ATOM   1593  CE1 TYR A 108      -6.816  -7.377  -6.457  1.00  0.99           C  
ATOM   1594  HE1 TYR A 108      -6.832  -7.174  -7.518  1.00  0.99           H  
ATOM   1595  CE2 TYR A 108      -6.080  -8.738  -4.573  1.00  0.99           C  
ATOM   1596  HE2 TYR A 108      -5.558  -9.604  -4.193  1.00  0.99           H  
ATOM   1597  OH  TYR A 108      -5.452  -9.312  -6.813  1.00  0.99           O  
ATOM   1598  HH  TYR A 108      -5.601  -9.038  -7.722  1.00  0.99           H  
ATOM   1599  CZ  TYR A 108      -6.108  -8.487  -5.959  1.00  0.99           C  
ATOM   1600  N   HIS A 109      -6.231  -5.322  -0.684  1.00  0.99           N  
ATOM   1601  H   HIS A 109      -7.114  -5.144  -0.227  1.00  0.99           H  
ATOM   1602  CA  HIS A 109      -5.104  -5.762   0.139  1.00  0.99           C  
ATOM   1603  HA  HIS A 109      -4.530  -6.489  -0.435  1.00  0.99           H  
ATOM   1604  C   HIS A 109      -5.515  -6.441   1.437  1.00  0.99           C  
ATOM   1605  CB  HIS A 109      -4.201  -4.572   0.454  1.00  0.99           C  
ATOM   1606  HB2 HIS A 109      -3.291  -4.941   0.927  1.00  0.99           H  
ATOM   1607  HB3 HIS A 109      -3.922  -4.135  -0.505  1.00  0.99           H  
ATOM   1608  O   HIS A 109      -6.678  -6.374   1.832  1.00  0.99           O  
ATOM   1609  CG  HIS A 109      -4.803  -3.518   1.355  1.00  0.99           C  
ATOM   1610  CD2 HIS A 109      -5.685  -2.532   1.005  1.00  0.99           C  
ATOM   1611  HD2 HIS A 109      -6.082  -2.351   0.017  1.00  0.99           H  
ATOM   1612  ND1 HIS A 109      -4.549  -3.361   2.699  1.00  0.99           N  
ATOM   1613  HD1 HIS A 109      -4.018  -3.976   3.298  1.00  0.99           H  
ATOM   1614  CE1 HIS A 109      -5.259  -2.320   3.150  1.00  0.99           C  
ATOM   1615  HE1 HIS A 109      -5.267  -1.966   4.171  1.00  0.99           H  
ATOM   1616  NE2 HIS A 109      -5.977  -1.792   2.152  1.00  0.99           N  
ATOM   1617  N   SER A 110      -4.543  -7.074   2.105  1.00  0.98           N  
ATOM   1618  H   SER A 110      -3.610  -7.074   1.718  1.00  0.98           H  
ATOM   1619  CA  SER A 110      -4.759  -7.534   3.477  1.00  0.98           C  
ATOM   1620  HA  SER A 110      -5.617  -8.206   3.460  1.00  0.98           H  
ATOM   1621  C   SER A 110      -5.026  -6.365   4.396  1.00  0.98           C  
ATOM   1622  CB  SER A 110      -3.594  -8.289   4.110  1.00  0.98           C  
ATOM   1623  HB2 SER A 110      -3.161  -9.019   3.426  1.00  0.98           H  
ATOM   1624  HB3 SER A 110      -2.813  -7.588   4.403  1.00  0.98           H  
ATOM   1625  O   SER A 110      -4.229  -5.434   4.432  1.00  0.98           O  
ATOM   1626  OG  SER A 110      -4.096  -8.947   5.257  1.00  0.98           O  
ATOM   1627  HG  SER A 110      -3.753  -9.843   5.285  1.00  0.98           H  
ATOM   1628  N   HIS A 111      -6.067  -6.457   5.205  1.00  0.96           N  
ATOM   1629  H   HIS A 111      -6.683  -7.251   5.110  1.00  0.96           H  
ATOM   1630  CA  HIS A 111      -6.295  -5.506   6.289  1.00  0.96           C  
ATOM   1631  HA  HIS A 111      -5.516  -4.744   6.272  1.00  0.96           H  
ATOM   1632  C   HIS A 111      -6.134  -6.182   7.659  1.00  0.96           C  
ATOM   1633  CB  HIS A 111      -7.607  -4.775   6.015  1.00  0.96           C  
ATOM   1634  HB2 HIS A 111      -8.437  -5.372   6.392  1.00  0.96           H  
ATOM   1635  HB3 HIS A 111      -7.731  -4.684   4.936  1.00  0.96           H  
ATOM   1636  O   HIS A 111      -6.833  -5.881   8.624  1.00  0.96           O  
ATOM   1637  CG  HIS A 111      -7.623  -3.378   6.578  1.00  0.96           C  
ATOM   1638  CD2 HIS A 111      -7.642  -2.220   5.853  1.00  0.96           C  
ATOM   1639  HD2 HIS A 111      -7.677  -2.130   4.777  1.00  0.96           H  
ATOM   1640  ND1 HIS A 111      -7.547  -3.063   7.928  1.00  0.96           N  
ATOM   1641  CE1 HIS A 111      -7.506  -1.729   7.983  1.00  0.96           C  
ATOM   1642  HE1 HIS A 111      -7.431  -1.178   8.909  1.00  0.96           H  
ATOM   1643  NE2 HIS A 111      -7.579  -1.185   6.757  1.00  0.96           N  
ATOM   1644  HE2 HIS A 111      -7.583  -0.198   6.541  1.00  0.96           H  
ATOM   1645  N   LEU A 112      -5.220  -7.158   7.731  1.00  0.96           N  
ATOM   1646  H   LEU A 112      -4.712  -7.384   6.888  1.00  0.96           H  
ATOM   1647  CA  LEU A 112      -4.810  -7.816   8.967  1.00  0.96           C  
ATOM   1648  HA  LEU A 112      -5.402  -7.413   9.789  1.00  0.96           H  
ATOM   1649  C   LEU A 112      -3.337  -7.518   9.266  1.00  0.96           C  
ATOM   1650  CB  LEU A 112      -5.094  -9.325   8.874  1.00  0.96           C  
ATOM   1651  HB2 LEU A 112      -4.531  -9.734   8.035  1.00  0.96           H  
ATOM   1652  HB3 LEU A 112      -6.155  -9.476   8.676  1.00  0.96           H  
ATOM   1653  O   LEU A 112      -2.442  -8.157   8.700  1.00  0.96           O  
ATOM   1654  CG  LEU A 112      -4.699 -10.081  10.159  1.00  0.96           C  
ATOM   1655  HG  LEU A 112      -3.658  -9.878  10.409  1.00  0.96           H  
ATOM   1656  CD1 LEU A 112      -5.561  -9.691  11.359  1.00  0.96           C  
ATOM   1657 HD11 LEU A 112      -5.385  -8.648  11.626  1.00  0.96           H  
ATOM   1658 HD12 LEU A 112      -6.615  -9.826  11.117  1.00  0.96           H  
ATOM   1659 HD13 LEU A 112      -5.302 -10.308  12.219  1.00  0.96           H  
ATOM   1660  CD2 LEU A 112      -4.833 -11.583   9.935  1.00  0.96           C  
ATOM   1661 HD21 LEU A 112      -4.589 -12.119  10.852  1.00  0.96           H  
ATOM   1662 HD22 LEU A 112      -5.849 -11.823   9.620  1.00  0.96           H  
ATOM   1663 HD23 LEU A 112      -4.124 -11.872   9.159  1.00  0.96           H  
ATOM   1664  N   SER A 113      -3.107  -6.609  10.222  1.00  0.95           N  
ATOM   1665  H   SER A 113      -3.890  -6.064  10.554  1.00  0.95           H  
ATOM   1666  CA  SER A 113      -1.763  -6.179  10.633  1.00  0.95           C  
ATOM   1667  HA  SER A 113      -1.849  -5.279  11.241  1.00  0.95           H  
ATOM   1668  C   SER A 113      -0.928  -5.802   9.396  1.00  0.95           C  
ATOM   1669  CB  SER A 113      -1.155  -7.284  11.514  1.00  0.95           C  
ATOM   1670  HB2 SER A 113      -1.080  -8.196  10.922  1.00  0.95           H  
ATOM   1671  HB3 SER A 113      -1.824  -7.473  12.354  1.00  0.95           H  
ATOM   1672  O   SER A 113      -1.462  -5.261   8.438  1.00  0.95           O  
ATOM   1673  OG  SER A 113       0.123  -6.957  12.024  1.00  0.95           O  
ATOM   1674  HG  SER A 113       0.009  -6.159  12.545  1.00  0.95           H  
ATOM   1675  N   THR A 114       0.354  -6.158   9.372  1.00  0.95           N  
ATOM   1676  H   THR A 114       0.707  -6.594  10.212  1.00  0.95           H  
ATOM   1677  CA  THR A 114       1.300  -5.836   8.296  1.00  0.95           C  
ATOM   1678  HA  THR A 114       0.962  -4.898   7.855  1.00  0.95           H  
ATOM   1679  C   THR A 114       1.333  -6.849   7.142  1.00  0.95           C  
ATOM   1680  CB  THR A 114       2.695  -5.551   8.859  1.00  0.95           C  
ATOM   1681  HB  THR A 114       3.399  -5.417   8.038  1.00  0.95           H  
ATOM   1682  O   THR A 114       2.262  -6.858   6.328  1.00  0.95           O  
ATOM   1683  CG2 THR A 114       2.720  -4.289   9.722  1.00  0.95           C  
ATOM   1684 HG21 THR A 114       2.050  -4.389  10.576  1.00  0.95           H  
ATOM   1685 HG22 THR A 114       3.735  -4.105  10.075  1.00  0.95           H  
ATOM   1686 HG23 THR A 114       2.397  -3.437   9.125  1.00  0.95           H  
ATOM   1687  OG1 THR A 114       3.114  -6.617   9.688  1.00  0.95           O  
ATOM   1688  HG1 THR A 114       2.716  -6.448  10.545  1.00  0.95           H  
ATOM   1689  N   GLN A 115       0.340  -7.745   7.037  1.00  0.96           N  
ATOM   1690  H   GLN A 115      -0.443  -7.658   7.669  1.00  0.96           H  
ATOM   1691  CA  GLN A 115       0.327  -8.803   6.012  1.00  0.96           C  
ATOM   1692  HA  GLN A 115       1.257  -9.364   6.099  1.00  0.96           H  
ATOM   1693  C   GLN A 115       0.255  -8.240   4.580  1.00  0.96           C  
ATOM   1694  CB  GLN A 115      -0.843  -9.756   6.286  1.00  0.96           C  
ATOM   1695  HB2 GLN A 115      -0.763 -10.132   7.306  1.00  0.96           H  
ATOM   1696  HB3 GLN A 115      -1.774  -9.194   6.209  1.00  0.96           H  
ATOM   1697  O   GLN A 115       0.720  -8.875   3.629  1.00  0.96           O  
ATOM   1698  CG  GLN A 115      -0.881 -10.962   5.334  1.00  0.96           C  
ATOM   1699  HG2 GLN A 115       0.034 -11.542   5.460  1.00  0.96           H  
ATOM   1700  HG3 GLN A 115      -0.946 -10.632   4.297  1.00  0.96           H  
ATOM   1701  CD  GLN A 115      -2.096 -11.834   5.598  1.00  0.96           C  
ATOM   1702  NE2 GLN A 115      -1.945 -13.005   6.169  1.00  0.96           N  
ATOM   1703 HE21 GLN A 115      -1.046 -13.378   6.439  1.00  0.96           H  
ATOM   1704 HE22 GLN A 115      -2.796 -13.461   6.468  1.00  0.96           H  
ATOM   1705  OE1 GLN A 115      -3.216 -11.463   5.284  1.00  0.96           O  
ATOM   1706  N   TYR A 116      -0.285  -7.035   4.414  1.00  0.95           N  
ATOM   1707  H   TYR A 116      -0.618  -6.540   5.229  1.00  0.95           H  
ATOM   1708  CA  TYR A 116      -0.271  -6.303   3.150  1.00  0.95           C  
ATOM   1709  HA  TYR A 116      -0.806  -6.875   2.393  1.00  0.95           H  
ATOM   1710  C   TYR A 116       1.165  -6.082   2.633  1.00  0.95           C  
ATOM   1711  CB  TYR A 116      -1.035  -5.001   3.399  1.00  0.95           C  
ATOM   1712  HB2 TYR A 116      -2.100  -5.226   3.341  1.00  0.95           H  
ATOM   1713  HB3 TYR A 116      -0.825  -4.648   4.409  1.00  0.95           H  
ATOM   1714  O   TYR A 116       1.454  -6.356   1.461  1.00  0.95           O  
ATOM   1715  CG  TYR A 116      -0.764  -3.871   2.444  1.00  0.95           C  
ATOM   1716  CD1 TYR A 116      -0.565  -2.575   2.951  1.00  0.95           C  
ATOM   1717  HD1 TYR A 116      -0.580  -2.407   4.017  1.00  0.95           H  
ATOM   1718  CD2 TYR A 116      -0.757  -4.103   1.060  1.00  0.95           C  
ATOM   1719  HD2 TYR A 116      -0.936  -5.101   0.689  1.00  0.95           H  
ATOM   1720  CE1 TYR A 116      -0.339  -1.501   2.076  1.00  0.95           C  
ATOM   1721  HE1 TYR A 116      -0.181  -0.506   2.465  1.00  0.95           H  
ATOM   1722  CE2 TYR A 116      -0.588  -3.015   0.189  1.00  0.95           C  
ATOM   1723  HE2 TYR A 116      -0.716  -3.100  -0.880  1.00  0.95           H  
ATOM   1724  OH  TYR A 116      -0.242  -0.698  -0.169  1.00  0.95           O  
ATOM   1725  HH  TYR A 116       0.042   0.100   0.282  1.00  0.95           H  
ATOM   1726  CZ  TYR A 116      -0.365  -1.727   0.692  1.00  0.95           C  
ATOM   1727  N   CYS A 117       2.105  -5.747   3.521  1.00  0.97           N  
ATOM   1728  H   CYS A 117       1.808  -5.515   4.458  1.00  0.97           H  
ATOM   1729  CA  CYS A 117       3.536  -5.577   3.212  1.00  0.97           C  
ATOM   1730  HA  CYS A 117       3.632  -4.933   2.338  1.00  0.97           H  
ATOM   1731  C   CYS A 117       4.244  -6.886   2.864  1.00  0.97           C  
ATOM   1732  CB  CYS A 117       4.216  -4.908   4.412  1.00  0.97           C  
ATOM   1733  HB2 CYS A 117       5.218  -4.589   4.123  1.00  0.97           H  
ATOM   1734  HB3 CYS A 117       4.293  -5.618   5.235  1.00  0.97           H  
ATOM   1735  O   CYS A 117       5.290  -6.920   2.202  1.00  0.97           O  
ATOM   1736  SG  CYS A 117       3.296  -3.477   4.989  1.00  0.97           S  
ATOM   1737  N   ASP A 118       3.631  -7.995   3.257  1.00  0.97           N  
ATOM   1738  H   ASP A 118       2.790  -7.894   3.807  1.00  0.97           H  
ATOM   1739  CA  ASP A 118       4.071  -9.336   2.925  1.00  0.97           C  
ATOM   1740  HA  ASP A 118       5.155  -9.312   2.819  1.00  0.97           H  
ATOM   1741  C   ASP A 118       3.593  -9.828   1.553  1.00  0.97           C  
ATOM   1742  CB  ASP A 118       3.729 -10.271   4.089  1.00  0.97           C  
ATOM   1743  HB2 ASP A 118       3.676 -11.291   3.707  1.00  0.97           H  
ATOM   1744  HB3 ASP A 118       2.745 -10.034   4.494  1.00  0.97           H  
ATOM   1745  O   ASP A 118       3.943 -10.940   1.159  1.00  0.97           O  
ATOM   1746  CG  ASP A 118       4.767 -10.213   5.214  1.00  0.97           C  
ATOM   1747  OD1 ASP A 118       5.935  -9.854   4.922  1.00  0.97           O  
ATOM   1748  OD2 ASP A 118       4.447 -10.663   6.335  1.00  0.97           O  
ATOM   1749  N   GLY A 119       2.895  -8.987   0.784  1.00  0.97           N  
ATOM   1750  H   GLY A 119       2.605  -8.111   1.194  1.00  0.97           H  
ATOM   1751  CA  GLY A 119       2.622  -9.202  -0.639  1.00  0.97           C  
ATOM   1752  HA2 GLY A 119       3.023  -8.356  -1.197  1.00  0.97           H  
ATOM   1753  HA3 GLY A 119       3.122 -10.106  -0.985  1.00  0.97           H  
ATOM   1754  C   GLY A 119       1.145  -9.337  -1.003  1.00  0.97           C  
ATOM   1755  O   GLY A 119       0.838  -9.343  -2.200  1.00  0.97           O  
ATOM   1756  N   LEU A 120       0.241  -9.400  -0.016  1.00  0.98           N  
ATOM   1757  H   LEU A 120       0.566  -9.339   0.938  1.00  0.98           H  
ATOM   1758  CA  LEU A 120      -1.199  -9.519  -0.249  1.00  0.98           C  
ATOM   1759  HA  LEU A 120      -1.341 -10.214  -1.076  1.00  0.98           H  
ATOM   1760  C   LEU A 120      -1.800  -8.169  -0.663  1.00  0.98           C  
ATOM   1761  CB  LEU A 120      -1.903 -10.090   0.992  1.00  0.98           C  
ATOM   1762  HB2 LEU A 120      -1.336 -10.928   1.397  1.00  0.98           H  
ATOM   1763  HB3 LEU A 120      -1.923  -9.320   1.763  1.00  0.98           H  
ATOM   1764  O   LEU A 120      -2.364  -7.446   0.155  1.00  0.98           O  
ATOM   1765  CG  LEU A 120      -3.340 -10.540   0.650  1.00  0.98           C  
ATOM   1766  HG  LEU A 120      -3.820  -9.818  -0.010  1.00  0.98           H  
ATOM   1767  CD1 LEU A 120      -3.360 -11.899  -0.024  1.00  0.98           C  
ATOM   1768 HD11 LEU A 120      -3.172 -12.667   0.726  1.00  0.98           H  
ATOM   1769 HD12 LEU A 120      -4.358 -12.042  -0.438  1.00  0.98           H  
ATOM   1770 HD13 LEU A 120      -2.621 -11.963  -0.824  1.00  0.98           H  
ATOM   1771  CD2 LEU A 120      -4.205 -10.716   1.884  1.00  0.98           C  
ATOM   1772 HD21 LEU A 120      -3.603 -11.082   2.716  1.00  0.98           H  
ATOM   1773 HD22 LEU A 120      -5.008 -11.432   1.713  1.00  0.98           H  
ATOM   1774 HD23 LEU A 120      -4.685  -9.769   2.131  1.00  0.98           H  
ATOM   1775  N   ARG A 121      -1.652  -7.837  -1.945  1.00  0.98           N  
ATOM   1776  H   ARG A 121      -1.089  -8.455  -2.512  1.00  0.98           H  
ATOM   1777  CA  ARG A 121      -2.168  -6.619  -2.582  1.00  0.98           C  
ATOM   1778  HA  ARG A 121      -3.152  -6.402  -2.167  1.00  0.98           H  
ATOM   1779  C   ARG A 121      -2.315  -6.807  -4.077  1.00  0.98           C  
ATOM   1780  CB  ARG A 121      -1.248  -5.415  -2.319  1.00  0.98           C  
ATOM   1781  HB2 ARG A 121      -1.463  -4.626  -3.040  1.00  0.98           H  
ATOM   1782  HB3 ARG A 121      -1.519  -5.035  -1.334  1.00  0.98           H  
ATOM   1783  O   ARG A 121      -1.460  -7.456  -4.672  1.00  0.98           O  
ATOM   1784  CG  ARG A 121       0.258  -5.753  -2.349  1.00  0.98           C  
ATOM   1785  HG2 ARG A 121       0.482  -6.334  -3.244  1.00  0.98           H  
ATOM   1786  HG3 ARG A 121       0.489  -6.363  -1.476  1.00  0.98           H  
ATOM   1787  CD  ARG A 121       1.194  -4.539  -2.328  1.00  0.98           C  
ATOM   1788  HD2 ARG A 121       0.939  -3.869  -1.507  1.00  0.98           H  
ATOM   1789  HD3 ARG A 121       1.109  -4.008  -3.276  1.00  0.98           H  
ATOM   1790  NE  ARG A 121       2.587  -4.945  -2.127  1.00  0.98           N  
ATOM   1791  HE  ARG A 121       2.851  -5.843  -2.507  1.00  0.98           H  
ATOM   1792  NH1 ARG A 121       3.361  -3.159  -0.838  1.00  0.98           N  
ATOM   1793 HH11 ARG A 121       4.133  -2.675  -0.403  1.00  0.98           H  
ATOM   1794 HH12 ARG A 121       2.527  -2.616  -1.011  1.00  0.98           H  
ATOM   1795  NH2 ARG A 121       4.665  -4.862  -1.275  1.00  0.98           N  
ATOM   1796 HH21 ARG A 121       4.865  -5.775  -1.658  1.00  0.98           H  
ATOM   1797 HH22 ARG A 121       5.404  -4.285  -0.899  1.00  0.98           H  
ATOM   1798  CZ  ARG A 121       3.503  -4.312  -1.409  1.00  0.98           C  
ATOM   1799  N   GLY A 122      -3.313  -6.197  -4.700  1.00  0.99           N  
ATOM   1800  H   GLY A 122      -4.003  -5.707  -4.148  1.00  0.99           H  
ATOM   1801  CA  GLY A 122      -3.448  -6.171  -6.155  1.00  0.99           C  
ATOM   1802  HA2 GLY A 122      -3.863  -7.114  -6.510  1.00  0.99           H  
ATOM   1803  HA3 GLY A 122      -2.457  -6.056  -6.593  1.00  0.99           H  
ATOM   1804  C   GLY A 122      -4.338  -5.028  -6.646  1.00  0.99           C  
ATOM   1805  O   GLY A 122      -5.119  -4.482  -5.871  1.00  0.99           O  
ATOM   1806  N   PRO A 123      -4.210  -4.622  -7.918  1.00  0.99           N  
ATOM   1807  CA  PRO A 123      -4.998  -3.533  -8.479  1.00  0.99           C  
ATOM   1808  HA  PRO A 123      -5.059  -2.707  -7.770  1.00  0.99           H  
ATOM   1809  C   PRO A 123      -6.423  -3.976  -8.835  1.00  0.99           C  
ATOM   1810  CB  PRO A 123      -4.210  -3.077  -9.704  1.00  0.99           C  
ATOM   1811  HB2 PRO A 123      -4.853  -2.633 -10.464  1.00  0.99           H  
ATOM   1812  HB3 PRO A 123      -3.445  -2.365  -9.396  1.00  0.99           H  
ATOM   1813  O   PRO A 123      -6.688  -5.155  -9.089  1.00  0.99           O  
ATOM   1814  CG  PRO A 123      -3.545  -4.367 -10.190  1.00  0.99           C  
ATOM   1815  HG2 PRO A 123      -4.245  -4.919 -10.817  1.00  0.99           H  
ATOM   1816  HG3 PRO A 123      -2.625  -4.165 -10.739  1.00  0.99           H  
ATOM   1817  CD  PRO A 123      -3.281  -5.152  -8.906  1.00  0.99           C  
ATOM   1818  HD2 PRO A 123      -2.256  -4.981  -8.576  1.00  0.99           H  
ATOM   1819  HD3 PRO A 123      -3.454  -6.215  -9.075  1.00  0.99           H  
ATOM   1820  N   PHE A 124      -7.335  -3.011  -8.908  1.00  0.99           N  
ATOM   1821  H   PHE A 124      -7.078  -2.064  -8.669  1.00  0.99           H  
ATOM   1822  CA  PHE A 124      -8.729  -3.224  -9.279  1.00  0.99           C  
ATOM   1823  HA  PHE A 124      -8.820  -4.157  -9.835  1.00  0.99           H  
ATOM   1824  C   PHE A 124      -9.190  -2.066 -10.175  1.00  0.99           C  
ATOM   1825  CB  PHE A 124      -9.536  -3.359  -7.979  1.00  0.99           C  
ATOM   1826  HB2 PHE A 124      -9.579  -2.393  -7.477  1.00  0.99           H  
ATOM   1827  HB3 PHE A 124      -8.970  -4.014  -7.317  1.00  0.99           H  
ATOM   1828  O   PHE A 124      -8.988  -0.904  -9.840  1.00  0.99           O  
ATOM   1829  CG  PHE A 124     -10.938  -3.931  -8.078  1.00  0.99           C  
ATOM   1830  CD1 PHE A 124     -11.871  -3.481  -9.034  1.00  0.99           C  
ATOM   1831  HD1 PHE A 124     -11.644  -2.677  -9.719  1.00  0.99           H  
ATOM   1832  CD2 PHE A 124     -11.330  -4.907  -7.142  1.00  0.99           C  
ATOM   1833  HD2 PHE A 124     -10.640  -5.242  -6.382  1.00  0.99           H  
ATOM   1834  CE1 PHE A 124     -13.158  -4.032  -9.077  1.00  0.99           C  
ATOM   1835  HE1 PHE A 124     -13.871  -3.693  -9.814  1.00  0.99           H  
ATOM   1836  CE2 PHE A 124     -12.638  -5.411  -7.147  1.00  0.99           C  
ATOM   1837  HE2 PHE A 124     -12.951  -6.113  -6.388  1.00  0.99           H  
ATOM   1838  CZ  PHE A 124     -13.553  -4.959  -8.104  1.00  0.99           C  
ATOM   1839  HZ  PHE A 124     -14.581  -5.285  -8.049  1.00  0.99           H  
ATOM   1840  N   VAL A 125      -9.807  -2.348 -11.321  1.00  0.99           N  
ATOM   1841  H   VAL A 125      -9.963  -3.316 -11.563  1.00  0.99           H  
ATOM   1842  CA  VAL A 125     -10.358  -1.310 -12.209  1.00  0.99           C  
ATOM   1843  HA  VAL A 125     -10.307  -0.341 -11.713  1.00  0.99           H  
ATOM   1844  C   VAL A 125     -11.832  -1.575 -12.494  1.00  0.99           C  
ATOM   1845  CB  VAL A 125      -9.529  -1.187 -13.501  1.00  0.99           C  
ATOM   1846  HB  VAL A 125      -9.492  -2.154 -14.003  1.00  0.99           H  
ATOM   1847  O   VAL A 125     -12.203  -2.659 -12.943  1.00  0.99           O  
ATOM   1848  CG1 VAL A 125     -10.124  -0.152 -14.464  1.00  0.99           C  
ATOM   1849 HG11 VAL A 125     -10.236   0.810 -13.964  1.00  0.99           H  
ATOM   1850 HG12 VAL A 125      -9.473  -0.037 -15.330  1.00  0.99           H  
ATOM   1851 HG13 VAL A 125     -11.097  -0.484 -14.825  1.00  0.99           H  
ATOM   1852  CG2 VAL A 125      -8.095  -0.734 -13.187  1.00  0.99           C  
ATOM   1853 HG21 VAL A 125      -8.115   0.254 -12.727  1.00  0.99           H  
ATOM   1854 HG22 VAL A 125      -7.513  -0.700 -14.108  1.00  0.99           H  
ATOM   1855 HG23 VAL A 125      -7.610  -1.425 -12.496  1.00  0.99           H  
ATOM   1856  N   VAL A 126     -12.673  -0.569 -12.262  1.00  0.99           N  
ATOM   1857  H   VAL A 126     -12.293   0.306 -11.928  1.00  0.99           H  
ATOM   1858  CA  VAL A 126     -14.078  -0.576 -12.681  1.00  0.99           C  
ATOM   1859  HA  VAL A 126     -14.354  -1.573 -13.025  1.00  0.99           H  
ATOM   1860  C   VAL A 126     -14.230   0.387 -13.851  1.00  0.99           C  
ATOM   1861  CB  VAL A 126     -15.026  -0.219 -11.525  1.00  0.99           C  
ATOM   1862  HB  VAL A 126     -14.797   0.780 -11.156  1.00  0.99           H  
ATOM   1863  O   VAL A 126     -14.040   1.591 -13.697  1.00  0.99           O  
ATOM   1864  CG1 VAL A 126     -16.482  -0.280 -11.991  1.00  0.99           C  
ATOM   1865 HG11 VAL A 126     -17.151  -0.109 -11.148  1.00  0.99           H  
ATOM   1866 HG12 VAL A 126     -16.695  -1.264 -12.409  1.00  0.99           H  
ATOM   1867 HG13 VAL A 126     -16.677   0.491 -12.736  1.00  0.99           H  
ATOM   1868  CG2 VAL A 126     -14.898  -1.205 -10.365  1.00  0.99           C  
ATOM   1869 HG21 VAL A 126     -15.153  -2.206 -10.712  1.00  0.99           H  
ATOM   1870 HG22 VAL A 126     -13.886  -1.187  -9.962  1.00  0.99           H  
ATOM   1871 HG23 VAL A 126     -15.591  -0.920  -9.573  1.00  0.99           H  
ATOM   1872  N   TYR A 127     -14.547  -0.128 -15.032  1.00  0.99           N  
ATOM   1873  H   TYR A 127     -14.692  -1.125 -15.106  1.00  0.99           H  
ATOM   1874  CA  TYR A 127     -14.729   0.686 -16.229  1.00  0.99           C  
ATOM   1875  HA  TYR A 127     -13.984   1.481 -16.225  1.00  0.99           H  
ATOM   1876  C   TYR A 127     -16.111   1.347 -16.244  1.00  0.99           C  
ATOM   1877  CB  TYR A 127     -14.481  -0.170 -17.477  1.00  0.99           C  
ATOM   1878  HB2 TYR A 127     -14.725   0.421 -18.361  1.00  0.99           H  
ATOM   1879  HB3 TYR A 127     -15.154  -1.027 -17.463  1.00  0.99           H  
ATOM   1880  O   TYR A 127     -17.110   0.729 -15.875  1.00  0.99           O  
ATOM   1881  CG  TYR A 127     -13.045  -0.649 -17.604  1.00  0.99           C  
ATOM   1882  CD1 TYR A 127     -12.059   0.221 -18.109  1.00  0.99           C  
ATOM   1883  HD1 TYR A 127     -12.323   1.218 -18.429  1.00  0.99           H  
ATOM   1884  CD2 TYR A 127     -12.687  -1.952 -17.201  1.00  0.99           C  
ATOM   1885  HD2 TYR A 127     -13.442  -2.621 -16.815  1.00  0.99           H  
ATOM   1886  CE1 TYR A 127     -10.721  -0.203 -18.207  1.00  0.99           C  
ATOM   1887  HE1 TYR A 127      -9.971   0.467 -18.600  1.00  0.99           H  
ATOM   1888  CE2 TYR A 127     -11.348  -2.379 -17.301  1.00  0.99           C  
ATOM   1889  HE2 TYR A 127     -11.056  -3.373 -16.995  1.00  0.99           H  
ATOM   1890  OH  TYR A 127      -9.068  -1.906 -17.882  1.00  0.99           O  
ATOM   1891  HH  TYR A 127      -8.501  -1.190 -18.179  1.00  0.99           H  
ATOM   1892  CZ  TYR A 127     -10.362  -1.504 -17.801  1.00  0.99           C  
ATOM   1893  N   ASP A 128     -16.179   2.594 -16.706  1.00  0.98           N  
ATOM   1894  H   ASP A 128     -15.333   3.056 -17.008  1.00  0.98           H  
ATOM   1895  CA  ASP A 128     -17.442   3.269 -17.010  1.00  0.98           C  
ATOM   1896  HA  ASP A 128     -18.249   2.814 -16.435  1.00  0.98           H  
ATOM   1897  C   ASP A 128     -17.731   3.141 -18.515  1.00  0.98           C  
ATOM   1898  CB  ASP A 128     -17.391   4.740 -16.569  1.00  0.98           C  
ATOM   1899  HB2 ASP A 128     -16.611   5.261 -17.124  1.00  0.98           H  
ATOM   1900  HB3 ASP A 128     -17.129   4.782 -15.512  1.00  0.98           H  
ATOM   1901  O   ASP A 128     -16.989   3.701 -19.326  1.00  0.98           O  
ATOM   1902  CG  ASP A 128     -18.725   5.478 -16.758  1.00  0.98           C  
ATOM   1903  OD1 ASP A 128     -19.672   4.890 -17.341  1.00  0.98           O  
ATOM   1904  OD2 ASP A 128     -18.793   6.644 -16.323  1.00  0.98           O  
ATOM   1905  N   PRO A 129     -18.802   2.438 -18.931  1.00  0.97           N  
ATOM   1906  CA  PRO A 129     -19.202   2.381 -20.336  1.00  0.97           C  
ATOM   1907  HA  PRO A 129     -18.404   1.902 -20.904  1.00  0.97           H  
ATOM   1908  C   PRO A 129     -19.498   3.753 -20.965  1.00  0.97           C  
ATOM   1909  CB  PRO A 129     -20.452   1.495 -20.356  1.00  0.97           C  
ATOM   1910  HB2 PRO A 129     -20.501   0.893 -21.264  1.00  0.97           H  
ATOM   1911  HB3 PRO A 129     -21.347   2.109 -20.258  1.00  0.97           H  
ATOM   1912  O   PRO A 129     -19.487   3.872 -22.190  1.00  0.97           O  
ATOM   1913  CG  PRO A 129     -20.304   0.624 -19.109  1.00  0.97           C  
ATOM   1914  HG2 PRO A 129     -21.266   0.264 -18.744  1.00  0.97           H  
ATOM   1915  HG3 PRO A 129     -19.632  -0.208 -19.316  1.00  0.97           H  
ATOM   1916  CD  PRO A 129     -19.647   1.577 -18.118  1.00  0.97           C  
ATOM   1917  HD2 PRO A 129     -19.070   1.006 -17.391  1.00  0.97           H  
ATOM   1918  HD3 PRO A 129     -20.403   2.180 -17.614  1.00  0.97           H  
ATOM   1919  N   ASN A 130     -19.782   4.772 -20.147  1.00  0.98           N  
ATOM   1920  H   ASN A 130     -19.732   4.611 -19.151  1.00  0.98           H  
ATOM   1921  CA  ASN A 130     -20.032   6.154 -20.552  1.00  0.98           C  
ATOM   1922  HA  ASN A 130     -19.984   6.217 -21.639  1.00  0.98           H  
ATOM   1923  C   ASN A 130     -18.953   7.110 -20.018  1.00  0.98           C  
ATOM   1924  CB  ASN A 130     -21.439   6.584 -20.111  1.00  0.98           C  
ATOM   1925  HB2 ASN A 130     -21.453   6.647 -19.023  1.00  0.98           H  
ATOM   1926  HB3 ASN A 130     -21.653   7.578 -20.505  1.00  0.98           H  
ATOM   1927  O   ASN A 130     -19.264   8.260 -19.704  1.00  0.98           O  
ATOM   1928  CG  ASN A 130     -22.529   5.651 -20.583  1.00  0.98           C  
ATOM   1929  ND2 ASN A 130     -23.170   4.970 -19.663  1.00  0.98           N  
ATOM   1930 HD21 ASN A 130     -22.810   5.007 -18.720  1.00  0.98           H  
ATOM   1931 HD22 ASN A 130     -23.835   4.279 -19.982  1.00  0.98           H  
ATOM   1932  OD1 ASN A 130     -22.840   5.528 -21.758  1.00  0.98           O  
ATOM   1933  N   ASP A 131     -17.706   6.638 -19.917  1.00  0.98           N  
ATOM   1934  H   ASP A 131     -17.543   5.660 -20.111  1.00  0.98           H  
ATOM   1935  CA  ASP A 131     -16.584   7.408 -19.383  1.00  0.98           C  
ATOM   1936  HA  ASP A 131     -16.724   7.471 -18.304  1.00  0.98           H  
ATOM   1937  C   ASP A 131     -16.503   8.825 -19.993  1.00  0.98           C  
ATOM   1938  CB  ASP A 131     -15.282   6.638 -19.626  1.00  0.98           C  
ATOM   1939  HB2 ASP A 131     -15.211   6.376 -20.681  1.00  0.98           H  
ATOM   1940  HB3 ASP A 131     -15.305   5.710 -19.054  1.00  0.98           H  
ATOM   1941  O   ASP A 131     -16.276   8.971 -21.202  1.00  0.98           O  
ATOM   1942  CG  ASP A 131     -14.028   7.411 -19.220  1.00  0.98           C  
ATOM   1943  OD1 ASP A 131     -14.086   8.420 -18.489  1.00  0.98           O  
ATOM   1944  OD2 ASP A 131     -12.936   6.975 -19.625  1.00  0.98           O  
ATOM   1945  N   PRO A 132     -16.647   9.887 -19.177  1.00  0.98           N  
ATOM   1946  CA  PRO A 132     -16.654  11.260 -19.669  1.00  0.98           C  
ATOM   1947  HA  PRO A 132     -17.383  11.352 -20.474  1.00  0.98           H  
ATOM   1948  C   PRO A 132     -15.294  11.725 -20.211  1.00  0.98           C  
ATOM   1949  CB  PRO A 132     -17.110  12.096 -18.472  1.00  0.98           C  
ATOM   1950  HB2 PRO A 132     -16.709  13.109 -18.500  1.00  0.98           H  
ATOM   1951  HB3 PRO A 132     -18.200  12.124 -18.446  1.00  0.98           H  
ATOM   1952  O   PRO A 132     -15.240  12.781 -20.836  1.00  0.98           O  
ATOM   1953  CG  PRO A 132     -16.597  11.301 -17.273  1.00  0.98           C  
ATOM   1954  HG2 PRO A 132     -17.154  11.529 -16.364  1.00  0.98           H  
ATOM   1955  HG3 PRO A 132     -15.532  11.482 -17.135  1.00  0.98           H  
ATOM   1956  CD  PRO A 132     -16.823   9.864 -17.729  1.00  0.98           C  
ATOM   1957  HD2 PRO A 132     -16.104   9.208 -17.238  1.00  0.98           H  
ATOM   1958  HD3 PRO A 132     -17.839   9.549 -17.493  1.00  0.98           H  
ATOM   1959  N   ALA A 133     -14.213  10.971 -19.978  1.00  0.98           N  
ATOM   1960  H   ALA A 133     -14.325  10.134 -19.425  1.00  0.98           H  
ATOM   1961  CA  ALA A 133     -12.873  11.247 -20.494  1.00  0.98           C  
ATOM   1962  HA  ALA A 133     -12.833  12.279 -20.842  1.00  0.98           H  
ATOM   1963  C   ALA A 133     -12.484  10.370 -21.703  1.00  0.98           C  
ATOM   1964  CB  ALA A 133     -11.886  11.104 -19.328  1.00  0.98           C  
ATOM   1965  HB1 ALA A 133     -12.161  11.784 -18.523  1.00  0.98           H  
ATOM   1966  HB2 ALA A 133     -11.907  10.080 -18.953  1.00  0.98           H  
ATOM   1967  HB3 ALA A 133     -10.876  11.337 -19.665  1.00  0.98           H  
ATOM   1968  O   ALA A 133     -11.335  10.429 -22.149  1.00  0.98           O  
ATOM   1969  N   ALA A 134     -13.403   9.553 -22.237  1.00  0.98           N  
ATOM   1970  H   ALA A 134     -14.323   9.528 -21.820  1.00  0.98           H  
ATOM   1971  CA  ALA A 134     -13.113   8.577 -23.293  1.00  0.98           C  
ATOM   1972  HA  ALA A 134     -12.373   7.870 -22.918  1.00  0.98           H  
ATOM   1973  C   ALA A 134     -12.538   9.188 -24.585  1.00  0.98           C  
ATOM   1974  CB  ALA A 134     -14.397   7.797 -23.598  1.00  0.98           C  
ATOM   1975  HB1 ALA A 134     -14.735   7.281 -22.699  1.00  0.98           H  
ATOM   1976  HB2 ALA A 134     -15.179   8.477 -23.936  1.00  0.98           H  
ATOM   1977  HB3 ALA A 134     -14.199   7.054 -24.371  1.00  0.98           H  
ATOM   1978  O   ALA A 134     -11.818   8.521 -25.321  1.00  0.98           O  
ATOM   1979  N   ASP A 135     -12.826  10.457 -24.882  1.00  0.98           N  
ATOM   1980  H   ASP A 135     -13.329  11.015 -24.207  1.00  0.98           H  
ATOM   1981  CA  ASP A 135     -12.300  11.164 -26.054  1.00  0.98           C  
ATOM   1982  HA  ASP A 135     -12.324  10.475 -26.898  1.00  0.98           H  
ATOM   1983  C   ASP A 135     -10.833  11.614 -25.896  1.00  0.98           C  
ATOM   1984  CB  ASP A 135     -13.230  12.342 -26.393  1.00  0.98           C  
ATOM   1985  HB2 ASP A 135     -14.248  11.971 -26.505  1.00  0.98           H  
ATOM   1986  HB3 ASP A 135     -12.924  12.751 -27.357  1.00  0.98           H  
ATOM   1987  O   ASP A 135     -10.167  11.939 -26.890  1.00  0.98           O  
ATOM   1988  CG  ASP A 135     -13.221  13.464 -25.346  1.00  0.98           C  
ATOM   1989  OD1 ASP A 135     -13.194  13.136 -24.141  1.00  0.98           O  
ATOM   1990  OD2 ASP A 135     -13.243  14.640 -25.777  1.00  0.98           O  
ATOM   1991  N   LEU A 136     -10.295  11.596 -24.671  1.00  0.99           N  
ATOM   1992  H   LEU A 136     -10.895  11.321 -23.906  1.00  0.99           H  
ATOM   1993  CA  LEU A 136      -8.933  12.033 -24.352  1.00  0.99           C  
ATOM   1994  HA  LEU A 136      -8.684  12.874 -24.999  1.00  0.99           H  
ATOM   1995  C   LEU A 136      -7.863  10.964 -24.607  1.00  0.99           C  
ATOM   1996  CB  LEU A 136      -8.865  12.526 -22.895  1.00  0.99           C  
ATOM   1997  HB2 LEU A 136      -9.071  11.689 -22.229  1.00  0.99           H  
ATOM   1998  HB3 LEU A 136      -7.846  12.861 -22.700  1.00  0.99           H  
ATOM   1999  O   LEU A 136      -6.688  11.315 -24.728  1.00  0.99           O  
ATOM   2000  CG  LEU A 136      -9.818  13.685 -22.547  1.00  0.99           C  
ATOM   2001  HG  LEU A 136     -10.852  13.364 -22.666  1.00  0.99           H  
ATOM   2002  CD1 LEU A 136      -9.603  14.097 -21.091  1.00  0.99           C  
ATOM   2003 HD11 LEU A 136      -8.584  14.454 -20.939  1.00  0.99           H  
ATOM   2004 HD12 LEU A 136      -9.795  13.241 -20.445  1.00  0.99           H  
ATOM   2005 HD13 LEU A 136     -10.313  14.882 -20.829  1.00  0.99           H  
ATOM   2006  CD2 LEU A 136      -9.563  14.917 -23.422  1.00  0.99           C  
ATOM   2007 HD21 LEU A 136     -10.196  15.735 -23.077  1.00  0.99           H  
ATOM   2008 HD22 LEU A 136      -9.852  14.698 -24.449  1.00  0.99           H  
ATOM   2009 HD23 LEU A 136      -8.515  15.211 -23.373  1.00  0.99           H  
ATOM   2010  N   TYR A 137      -8.235   9.691 -24.734  1.00  0.99           N  
ATOM   2011  H   TYR A 137      -9.216   9.462 -24.671  1.00  0.99           H  
ATOM   2012  CA  TYR A 137      -7.300   8.581 -24.930  1.00  0.99           C  
ATOM   2013  HA  TYR A 137      -6.341   8.989 -25.248  1.00  0.99           H  
ATOM   2014  C   TYR A 137      -7.753   7.626 -26.045  1.00  0.99           C  
ATOM   2015  CB  TYR A 137      -7.052   7.875 -23.588  1.00  0.99           C  
ATOM   2016  HB2 TYR A 137      -6.312   7.088 -23.730  1.00  0.99           H  
ATOM   2017  HB3 TYR A 137      -6.620   8.594 -22.892  1.00  0.99           H  
ATOM   2018  O   TYR A 137      -8.882   7.677 -26.517  1.00  0.99           O  
ATOM   2019  CG  TYR A 137      -8.290   7.271 -22.959  1.00  0.99           C  
ATOM   2020  CD1 TYR A 137      -9.042   7.999 -22.013  1.00  0.99           C  
ATOM   2021  HD1 TYR A 137      -8.753   9.003 -21.737  1.00  0.99           H  
ATOM   2022  CD2 TYR A 137      -8.700   5.981 -23.342  1.00  0.99           C  
ATOM   2023  HD2 TYR A 137      -8.133   5.418 -24.068  1.00  0.99           H  
ATOM   2024  CE1 TYR A 137     -10.203   7.434 -21.450  1.00  0.99           C  
ATOM   2025  HE1 TYR A 137     -10.804   7.996 -20.750  1.00  0.99           H  
ATOM   2026  CE2 TYR A 137      -9.869   5.426 -22.795  1.00  0.99           C  
ATOM   2027  HE2 TYR A 137     -10.205   4.443 -23.090  1.00  0.99           H  
ATOM   2028  OH  TYR A 137     -11.749   5.580 -21.362  1.00  0.99           O  
ATOM   2029  HH  TYR A 137     -12.214   6.138 -20.734  1.00  0.99           H  
ATOM   2030  CZ  TYR A 137     -10.621   6.146 -21.851  1.00  0.99           C  
ATOM   2031  N   ASP A 138      -6.838   6.769 -26.499  1.00  0.99           N  
ATOM   2032  H   ASP A 138      -5.913   6.802 -26.094  1.00  0.99           H  
ATOM   2033  CA  ASP A 138      -7.098   5.733 -27.505  1.00  0.99           C  
ATOM   2034  HA  ASP A 138      -8.103   5.854 -27.908  1.00  0.99           H  
ATOM   2035  C   ASP A 138      -6.998   4.316 -26.914  1.00  0.99           C  
ATOM   2036  CB  ASP A 138      -6.094   5.859 -28.662  1.00  0.99           C  
ATOM   2037  HB2 ASP A 138      -6.401   5.191 -29.467  1.00  0.99           H  
ATOM   2038  HB3 ASP A 138      -5.121   5.518 -28.308  1.00  0.99           H  
ATOM   2039  O   ASP A 138      -7.537   3.370 -27.490  1.00  0.99           O  
ATOM   2040  CG  ASP A 138      -5.930   7.269 -29.238  1.00  0.99           C  
ATOM   2041  OD1 ASP A 138      -6.927   7.979 -29.496  1.00  0.99           O  
ATOM   2042  OD2 ASP A 138      -4.758   7.634 -29.477  1.00  0.99           O  
ATOM   2043  N   VAL A 139      -6.271   4.158 -25.800  1.00  0.99           N  
ATOM   2044  H   VAL A 139      -5.827   4.975 -25.406  1.00  0.99           H  
ATOM   2045  CA  VAL A 139      -6.014   2.874 -25.134  1.00  0.99           C  
ATOM   2046  HA  VAL A 139      -6.730   2.138 -25.501  1.00  0.99           H  
ATOM   2047  C   VAL A 139      -6.206   3.013 -23.621  1.00  0.99           C  
ATOM   2048  CB  VAL A 139      -4.592   2.355 -25.446  1.00  0.99           C  
ATOM   2049  HB  VAL A 139      -3.865   3.022 -24.983  1.00  0.99           H  
ATOM   2050  O   VAL A 139      -5.556   3.843 -22.986  1.00  0.99           O  
ATOM   2051  CG1 VAL A 139      -4.393   0.939 -24.886  1.00  0.99           C  
ATOM   2052 HG11 VAL A 139      -5.144   0.263 -25.294  1.00  0.99           H  
ATOM   2053 HG12 VAL A 139      -4.475   0.946 -23.799  1.00  0.99           H  
ATOM   2054 HG13 VAL A 139      -3.401   0.567 -25.142  1.00  0.99           H  
ATOM   2055  CG2 VAL A 139      -4.291   2.304 -26.953  1.00  0.99           C  
ATOM   2056 HG21 VAL A 139      -5.056   1.718 -27.463  1.00  0.99           H  
ATOM   2057 HG22 VAL A 139      -3.311   1.857 -27.120  1.00  0.99           H  
ATOM   2058 HG23 VAL A 139      -4.275   3.315 -27.359  1.00  0.99           H  
ATOM   2059  N   ASP A 140      -7.070   2.167 -23.062  1.00  0.99           N  
ATOM   2060  H   ASP A 140      -7.622   1.577 -23.668  1.00  0.99           H  
ATOM   2061  CA  ASP A 140      -7.267   1.928 -21.627  1.00  0.99           C  
ATOM   2062  HA  ASP A 140      -6.355   2.153 -21.075  1.00  0.99           H  
ATOM   2063  C   ASP A 140      -7.612   0.443 -21.452  1.00  0.99           C  
ATOM   2064  CB  ASP A 140      -8.397   2.822 -21.095  1.00  0.99           C  
ATOM   2065  HB2 ASP A 140      -9.317   2.602 -21.638  1.00  0.99           H  
ATOM   2066  HB3 ASP A 140      -8.138   3.864 -21.287  1.00  0.99           H  
ATOM   2067  O   ASP A 140      -8.670  -0.011 -21.888  1.00  0.99           O  
ATOM   2068  CG  ASP A 140      -8.654   2.656 -19.593  1.00  0.99           C  
ATOM   2069  OD1 ASP A 140      -7.784   2.147 -18.852  1.00  0.99           O  
ATOM   2070  OD2 ASP A 140      -9.724   3.089 -19.119  1.00  0.99           O  
ATOM   2071  N   ASN A 141      -6.674  -0.349 -20.938  1.00  0.98           N  
ATOM   2072  H   ASN A 141      -5.880   0.073 -20.476  1.00  0.98           H  
ATOM   2073  CA  ASN A 141      -6.801  -1.801 -20.817  1.00  0.98           C  
ATOM   2074  HA  ASN A 141      -7.825  -2.037 -20.525  1.00  0.98           H  
ATOM   2075  C   ASN A 141      -5.890  -2.322 -19.691  1.00  0.98           C  
ATOM   2076  CB  ASN A 141      -6.523  -2.458 -22.193  1.00  0.98           C  
ATOM   2077  HB2 ASN A 141      -7.197  -2.018 -22.928  1.00  0.98           H  
ATOM   2078  HB3 ASN A 141      -6.756  -3.521 -22.134  1.00  0.98           H  
ATOM   2079  O   ASN A 141      -5.262  -1.543 -18.982  1.00  0.98           O  
ATOM   2080  CG  ASN A 141      -5.098  -2.324 -22.709  1.00  0.98           C  
ATOM   2081  ND2 ASN A 141      -4.870  -2.589 -23.972  1.00  0.98           N  
ATOM   2082 HD21 ASN A 141      -3.890  -2.641 -24.209  1.00  0.98           H  
ATOM   2083 HD22 ASN A 141      -5.618  -2.905 -24.574  1.00  0.98           H  
ATOM   2084  OD1 ASN A 141      -4.156  -2.031 -22.002  1.00  0.98           O  
ATOM   2085  N   ASP A 142      -5.794  -3.640 -19.523  1.00  0.98           N  
ATOM   2086  H   ASP A 142      -6.433  -4.245 -20.018  1.00  0.98           H  
ATOM   2087  CA  ASP A 142      -4.959  -4.242 -18.475  1.00  0.98           C  
ATOM   2088  HA  ASP A 142      -5.365  -3.968 -17.502  1.00  0.98           H  
ATOM   2089  C   ASP A 142      -3.485  -3.780 -18.511  1.00  0.98           C  
ATOM   2090  CB  ASP A 142      -4.997  -5.770 -18.619  1.00  0.98           C  
ATOM   2091  HB2 ASP A 142      -4.670  -6.038 -19.624  1.00  0.98           H  
ATOM   2092  HB3 ASP A 142      -4.280  -6.195 -17.917  1.00  0.98           H  
ATOM   2093  O   ASP A 142      -2.862  -3.639 -17.459  1.00  0.98           O  
ATOM   2094  CG  ASP A 142      -6.349  -6.434 -18.350  1.00  0.98           C  
ATOM   2095  OD1 ASP A 142      -7.338  -5.771 -17.983  1.00  0.98           O  
ATOM   2096  OD2 ASP A 142      -6.390  -7.681 -18.460  1.00  0.98           O  
ATOM   2097  N   ASP A 143      -2.934  -3.505 -19.700  1.00  0.98           N  
ATOM   2098  H   ASP A 143      -3.521  -3.528 -20.521  1.00  0.98           H  
ATOM   2099  CA  ASP A 143      -1.537  -3.086 -19.884  1.00  0.98           C  
ATOM   2100  HA  ASP A 143      -0.909  -3.692 -19.231  1.00  0.98           H  
ATOM   2101  C   ASP A 143      -1.299  -1.614 -19.502  1.00  0.98           C  
ATOM   2102  CB  ASP A 143      -1.082  -3.329 -21.336  1.00  0.98           C  
ATOM   2103  HB2 ASP A 143      -1.687  -2.724 -22.010  1.00  0.98           H  
ATOM   2104  HB3 ASP A 143      -0.051  -2.990 -21.436  1.00  0.98           H  
ATOM   2105  O   ASP A 143      -0.150  -1.168 -19.432  1.00  0.98           O  
ATOM   2106  CG  ASP A 143      -1.127  -4.795 -21.782  1.00  0.98           C  
ATOM   2107  OD1 ASP A 143      -0.750  -5.677 -20.977  1.00  0.98           O  
ATOM   2108  OD2 ASP A 143      -1.484  -5.025 -22.962  1.00  0.98           O  
ATOM   2109  N   THR A 144      -2.362  -0.844 -19.242  1.00  0.99           N  
ATOM   2110  H   THR A 144      -3.286  -1.246 -19.317  1.00  0.99           H  
ATOM   2111  CA  THR A 144      -2.257   0.553 -18.809  1.00  0.99           C  
ATOM   2112  HA  THR A 144      -1.287   0.923 -19.139  1.00  0.99           H  
ATOM   2113  C   THR A 144      -2.259   0.725 -17.289  1.00  0.99           C  
ATOM   2114  CB  THR A 144      -3.290   1.469 -19.474  1.00  0.99           C  
ATOM   2115  HB  THR A 144      -2.975   2.488 -19.248  1.00  0.99           H  
ATOM   2116  O   THR A 144      -2.116   1.843 -16.794  1.00  0.99           O  
ATOM   2117  CG2 THR A 144      -3.332   1.337 -20.993  1.00  0.99           C  
ATOM   2118 HG21 THR A 144      -3.926   2.151 -21.410  1.00  0.99           H  
ATOM   2119 HG22 THR A 144      -3.779   0.383 -21.270  1.00  0.99           H  
ATOM   2120 HG23 THR A 144      -2.317   1.386 -21.387  1.00  0.99           H  
ATOM   2121  OG1 THR A 144      -4.592   1.260 -18.991  1.00  0.99           O  
ATOM   2122  HG1 THR A 144      -5.029   2.114 -18.939  1.00  0.99           H  
ATOM   2123  N   VAL A 145      -2.353  -0.355 -16.512  1.00  0.99           N  
ATOM   2124  H   VAL A 145      -2.459  -1.258 -16.953  1.00  0.99           H  
ATOM   2125  CA  VAL A 145      -2.248  -0.288 -15.049  1.00  0.99           C  
ATOM   2126  HA  VAL A 145      -2.686   0.654 -14.718  1.00  0.99           H  
ATOM   2127  C   VAL A 145      -0.778  -0.275 -14.620  1.00  0.99           C  
ATOM   2128  CB  VAL A 145      -3.063  -1.406 -14.378  1.00  0.99           C  
ATOM   2129  HB  VAL A 145      -2.674  -2.377 -14.685  1.00  0.99           H  
ATOM   2130  O   VAL A 145       0.006  -1.153 -14.986  1.00  0.99           O  
ATOM   2131  CG1 VAL A 145      -2.998  -1.308 -12.848  1.00  0.99           C  
ATOM   2132 HG11 VAL A 145      -3.566  -2.130 -12.413  1.00  0.99           H  
ATOM   2133 HG12 VAL A 145      -3.419  -0.360 -12.512  1.00  0.99           H  
ATOM   2134 HG13 VAL A 145      -1.967  -1.386 -12.503  1.00  0.99           H  
ATOM   2135  CG2 VAL A 145      -4.544  -1.310 -14.778  1.00  0.99           C  
ATOM   2136 HG21 VAL A 145      -4.659  -1.458 -15.852  1.00  0.99           H  
ATOM   2137 HG22 VAL A 145      -4.943  -0.332 -14.510  1.00  0.99           H  
ATOM   2138 HG23 VAL A 145      -5.122  -2.081 -14.268  1.00  0.99           H  
ATOM   2139  N   ILE A 146      -0.402   0.731 -13.825  1.00  0.99           N  
ATOM   2140  H   ILE A 146      -1.111   1.392 -13.543  1.00  0.99           H  
ATOM   2141  CA  ILE A 146       0.936   0.906 -13.255  1.00  0.99           C  
ATOM   2142  HA  ILE A 146       1.580   0.107 -13.621  1.00  0.99           H  
ATOM   2143  C   ILE A 146       0.842   0.799 -11.733  1.00  0.99           C  
ATOM   2144  CB  ILE A 146       1.598   2.231 -13.701  1.00  0.99           C  
ATOM   2145  HB  ILE A 146       1.022   3.069 -13.309  1.00  0.99           H  
ATOM   2146  O   ILE A 146       0.396   1.727 -11.064  1.00  0.99           O  
ATOM   2147  CG1 ILE A 146       1.614   2.336 -15.242  1.00  0.99           C  
ATOM   2148 HG12 ILE A 146       0.586   2.373 -15.603  1.00  0.99           H  
ATOM   2149 HG13 ILE A 146       2.078   1.438 -15.650  1.00  0.99           H  
ATOM   2150  CG2 ILE A 146       3.030   2.305 -13.126  1.00  0.99           C  
ATOM   2151 HG21 ILE A 146       3.473   3.276 -13.345  1.00  0.99           H  
ATOM   2152 HG22 ILE A 146       3.644   1.515 -13.561  1.00  0.99           H  
ATOM   2153 HG23 ILE A 146       3.020   2.198 -12.042  1.00  0.99           H  
ATOM   2154  CD1 ILE A 146       2.331   3.574 -15.798  1.00  0.99           C  
ATOM   2155 HD11 ILE A 146       1.925   4.476 -15.340  1.00  0.99           H  
ATOM   2156 HD12 ILE A 146       3.403   3.513 -15.609  1.00  0.99           H  
ATOM   2157 HD13 ILE A 146       2.179   3.623 -16.876  1.00  0.99           H  
ATOM   2158  N   THR A 147       1.300  -0.312 -11.164  1.00  0.99           N  
ATOM   2159  H   THR A 147       1.636  -1.050 -11.766  1.00  0.99           H  
ATOM   2160  CA  THR A 147       1.388  -0.489  -9.710  1.00  0.99           C  
ATOM   2161  HA  THR A 147       0.644   0.142  -9.225  1.00  0.99           H  
ATOM   2162  C   THR A 147       2.767  -0.079  -9.205  1.00  0.99           C  
ATOM   2163  CB  THR A 147       1.099  -1.933  -9.279  1.00  0.99           C  
ATOM   2164  HB  THR A 147       1.121  -1.969  -8.190  1.00  0.99           H  
ATOM   2165  O   THR A 147       3.767  -0.598  -9.710  1.00  0.99           O  
ATOM   2166  CG2 THR A 147      -0.262  -2.432  -9.757  1.00  0.99           C  
ATOM   2167 HG21 THR A 147      -0.285  -2.490 -10.846  1.00  0.99           H  
ATOM   2168 HG22 THR A 147      -0.445  -3.425  -9.346  1.00  0.99           H  
ATOM   2169 HG23 THR A 147      -1.042  -1.753  -9.414  1.00  0.99           H  
ATOM   2170  OG1 THR A 147       2.093  -2.803  -9.772  1.00  0.99           O  
ATOM   2171  HG1 THR A 147       2.898  -2.280  -9.765  1.00  0.99           H  
ATOM   2172  N   LEU A 148       2.823   0.766  -8.178  1.00  0.99           N  
ATOM   2173  H   LEU A 148       1.956   1.152  -7.833  1.00  0.99           H  
ATOM   2174  CA  LEU A 148       4.031   1.053  -7.403  1.00  0.99           C  
ATOM   2175  HA  LEU A 148       4.910   0.719  -7.953  1.00  0.99           H  
ATOM   2176  C   LEU A 148       3.986   0.293  -6.085  1.00  0.99           C  
ATOM   2177  CB  LEU A 148       4.168   2.557  -7.133  1.00  0.99           C  
ATOM   2178  HB2 LEU A 148       5.093   2.715  -6.579  1.00  0.99           H  
ATOM   2179  HB3 LEU A 148       3.345   2.874  -6.493  1.00  0.99           H  
ATOM   2180  O   LEU A 148       2.978   0.325  -5.383  1.00  0.99           O  
ATOM   2181  CG  LEU A 148       4.180   3.452  -8.379  1.00  0.99           C  
ATOM   2182  HG  LEU A 148       3.207   3.407  -8.870  1.00  0.99           H  
ATOM   2183  CD1 LEU A 148       4.439   4.888  -7.927  1.00  0.99           C  
ATOM   2184 HD11 LEU A 148       3.682   5.168  -7.195  1.00  0.99           H  
ATOM   2185 HD12 LEU A 148       5.423   4.962  -7.464  1.00  0.99           H  
ATOM   2186 HD13 LEU A 148       4.386   5.573  -8.773  1.00  0.99           H  
ATOM   2187  CD2 LEU A 148       5.263   3.053  -9.381  1.00  0.99           C  
ATOM   2188 HD21 LEU A 148       6.232   3.031  -8.882  1.00  0.99           H  
ATOM   2189 HD22 LEU A 148       5.040   2.068  -9.791  1.00  0.99           H  
ATOM   2190 HD23 LEU A 148       5.285   3.770 -10.202  1.00  0.99           H  
ATOM   2191  N   VAL A 149       5.069  -0.400  -5.763  1.00  0.99           N  
ATOM   2192  H   VAL A 149       5.849  -0.402  -6.405  1.00  0.99           H  
ATOM   2193  CA  VAL A 149       5.152  -1.282  -4.602  1.00  0.99           C  
ATOM   2194  HA  VAL A 149       4.393  -1.011  -3.869  1.00  0.99           H  
ATOM   2195  C   VAL A 149       6.513  -1.134  -3.934  1.00  0.99           C  
ATOM   2196  CB  VAL A 149       4.898  -2.730  -5.063  1.00  0.99           C  
ATOM   2197  HB  VAL A 149       5.391  -2.899  -6.020  1.00  0.99           H  
ATOM   2198  O   VAL A 149       7.546  -1.191  -4.594  1.00  0.99           O  
ATOM   2199  CG1 VAL A 149       5.424  -3.743  -4.057  1.00  0.99           C  
ATOM   2200 HG11 VAL A 149       6.510  -3.805  -4.127  1.00  0.99           H  
ATOM   2201 HG12 VAL A 149       5.176  -3.349  -3.072  1.00  0.99           H  
ATOM   2202 HG13 VAL A 149       4.992  -4.731  -4.218  1.00  0.99           H  
ATOM   2203  CG2 VAL A 149       3.415  -3.018  -5.266  1.00  0.99           C  
ATOM   2204 HG21 VAL A 149       3.283  -4.035  -5.637  1.00  0.99           H  
ATOM   2205 HG22 VAL A 149       2.990  -2.322  -5.990  1.00  0.99           H  
ATOM   2206 HG23 VAL A 149       2.910  -2.919  -4.306  1.00  0.99           H  
ATOM   2207  N   ASP A 150       6.527  -1.041  -2.613  1.00  0.98           N  
ATOM   2208  H   ASP A 150       5.654  -1.037  -2.104  1.00  0.98           H  
ATOM   2209  CA  ASP A 150       7.714  -1.237  -1.792  1.00  0.98           C  
ATOM   2210  HA  ASP A 150       8.583  -0.854  -2.327  1.00  0.98           H  
ATOM   2211  C   ASP A 150       7.954  -2.723  -1.507  1.00  0.98           C  
ATOM   2212  CB  ASP A 150       7.588  -0.435  -0.497  1.00  0.98           C  
ATOM   2213  HB2 ASP A 150       8.452  -0.669   0.125  1.00  0.98           H  
ATOM   2214  HB3 ASP A 150       7.615   0.628  -0.738  1.00  0.98           H  
ATOM   2215  O   ASP A 150       7.039  -3.491  -1.200  1.00  0.98           O  
ATOM   2216  CG  ASP A 150       6.341  -0.715   0.340  1.00  0.98           C  
ATOM   2217  OD1 ASP A 150       5.374  -1.357  -0.136  1.00  0.98           O  
ATOM   2218  OD2 ASP A 150       6.302  -0.200   1.468  1.00  0.98           O  
ATOM   2219  N   TRP A 151       9.202  -3.161  -1.618  1.00  0.98           N  
ATOM   2220  H   TRP A 151       9.922  -2.521  -1.923  1.00  0.98           H  
ATOM   2221  CA  TRP A 151       9.576  -4.552  -1.406  1.00  0.98           C  
ATOM   2222  HA  TRP A 151       8.710  -5.107  -1.047  1.00  0.98           H  
ATOM   2223  C   TRP A 151      10.661  -4.683  -0.352  1.00  0.98           C  
ATOM   2224  CB  TRP A 151       9.987  -5.178  -2.732  1.00  0.98           C  
ATOM   2225  HB2 TRP A 151      10.907  -4.715  -3.088  1.00  0.98           H  
ATOM   2226  HB3 TRP A 151       9.193  -4.968  -3.448  1.00  0.98           H  
ATOM   2227  O   TRP A 151      11.751  -4.132  -0.489  1.00  0.98           O  
ATOM   2228  CG  TRP A 151      10.149  -6.659  -2.673  1.00  0.98           C  
ATOM   2229  CD1 TRP A 151      11.308  -7.345  -2.787  1.00  0.98           C  
ATOM   2230  HD1 TRP A 151      12.279  -6.900  -2.946  1.00  0.98           H  
ATOM   2231  CD2 TRP A 151       9.105  -7.653  -2.483  1.00  0.98           C  
ATOM   2232  CE2 TRP A 151       9.710  -8.944  -2.499  1.00  0.98           C  
ATOM   2233  CE3 TRP A 151       7.704  -7.583  -2.317  1.00  0.98           C  
ATOM   2234  HE3 TRP A 151       7.227  -6.614  -2.330  1.00  0.98           H  
ATOM   2235  NE1 TRP A 151      11.055  -8.698  -2.693  1.00  0.98           N  
ATOM   2236  HE1 TRP A 151      11.782  -9.386  -2.831  1.00  0.98           H  
ATOM   2237  CH2 TRP A 151       7.558 -10.011  -2.200  1.00  0.98           C  
ATOM   2238  HH2 TRP A 151       6.953 -10.900  -2.100  1.00  0.98           H  
ATOM   2239  CZ2 TRP A 151       8.952 -10.112  -2.357  1.00  0.98           C  
ATOM   2240  HZ2 TRP A 151       9.442 -11.075  -2.378  1.00  0.98           H  
ATOM   2241  CZ3 TRP A 151       6.934  -8.753  -2.186  1.00  0.98           C  
ATOM   2242  HZ3 TRP A 151       5.860  -8.691  -2.087  1.00  0.98           H  
ATOM   2243  N   TYR A 152      10.349  -5.450   0.688  1.00  0.97           N  
ATOM   2244  H   TYR A 152       9.417  -5.839   0.731  1.00  0.97           H  
ATOM   2245  CA  TYR A 152      11.249  -5.786   1.783  1.00  0.97           C  
ATOM   2246  HA  TYR A 152      12.101  -5.106   1.784  1.00  0.97           H  
ATOM   2247  C   TYR A 152      11.768  -7.212   1.600  1.00  0.97           C  
ATOM   2248  CB  TYR A 152      10.501  -5.615   3.114  1.00  0.97           C  
ATOM   2249  HB2 TYR A 152      11.178  -5.866   3.930  1.00  0.97           H  
ATOM   2250  HB3 TYR A 152       9.671  -6.321   3.153  1.00  0.97           H  
ATOM   2251  O   TYR A 152      11.026  -8.093   1.170  1.00  0.97           O  
ATOM   2252  CG  TYR A 152       9.966  -4.212   3.335  1.00  0.97           C  
ATOM   2253  CD1 TYR A 152      10.778  -3.246   3.961  1.00  0.97           C  
ATOM   2254  HD1 TYR A 152      11.776  -3.503   4.284  1.00  0.97           H  
ATOM   2255  CD2 TYR A 152       8.675  -3.859   2.888  1.00  0.97           C  
ATOM   2256  HD2 TYR A 152       8.037  -4.592   2.417  1.00  0.97           H  
ATOM   2257  CE1 TYR A 152      10.299  -1.935   4.147  1.00  0.97           C  
ATOM   2258  HE1 TYR A 152      10.927  -1.190   4.612  1.00  0.97           H  
ATOM   2259  CE2 TYR A 152       8.206  -2.542   3.054  1.00  0.97           C  
ATOM   2260  HE2 TYR A 152       7.222  -2.253   2.716  1.00  0.97           H  
ATOM   2261  OH  TYR A 152       8.556  -0.311   3.850  1.00  0.97           O  
ATOM   2262  HH  TYR A 152       9.086   0.243   4.428  1.00  0.97           H  
ATOM   2263  CZ  TYR A 152       9.014  -1.577   3.688  1.00  0.97           C  
ATOM   2264  N   HIS A 153      13.029  -7.468   1.934  1.00  0.97           N  
ATOM   2265  H   HIS A 153      13.617  -6.681   2.169  1.00  0.97           H  
ATOM   2266  CA  HIS A 153      13.656  -8.797   1.890  1.00  0.97           C  
ATOM   2267  HA  HIS A 153      13.275  -9.354   1.033  1.00  0.97           H  
ATOM   2268  C   HIS A 153      13.333  -9.639   3.126  1.00  0.97           C  
ATOM   2269  CB  HIS A 153      15.172  -8.620   1.716  1.00  0.97           C  
ATOM   2270  HB2 HIS A 153      15.542  -7.916   2.461  1.00  0.97           H  
ATOM   2271  HB3 HIS A 153      15.665  -9.575   1.898  1.00  0.97           H  
ATOM   2272  O   HIS A 153      13.461 -10.865   3.099  1.00  0.97           O  
ATOM   2273  CG  HIS A 153      15.593  -8.140   0.348  1.00  0.97           C  
ATOM   2274  CD2 HIS A 153      14.763  -7.821  -0.689  1.00  0.97           C  
ATOM   2275  HD2 HIS A 153      13.683  -7.834  -0.691  1.00  0.97           H  
ATOM   2276  ND1 HIS A 153      16.917  -7.971  -0.068  1.00  0.97           N  
ATOM   2277  CE1 HIS A 153      16.843  -7.530  -1.330  1.00  0.97           C  
ATOM   2278  HE1 HIS A 153      17.696  -7.305  -1.953  1.00  0.97           H  
ATOM   2279  NE2 HIS A 153      15.568  -7.436  -1.727  1.00  0.97           N  
ATOM   2280  HE2 HIS A 153      15.249  -7.152  -2.642  1.00  0.97           H  
ATOM   2281  N   VAL A 154      12.873  -8.991   4.196  1.00  0.96           N  
ATOM   2282  H   VAL A 154      12.750  -7.992   4.109  1.00  0.96           H  
ATOM   2283  CA  VAL A 154      12.433  -9.615   5.446  1.00  0.96           C  
ATOM   2284  HA  VAL A 154      12.672 -10.678   5.420  1.00  0.96           H  
ATOM   2285  C   VAL A 154      10.919  -9.466   5.560  1.00  0.96           C  
ATOM   2286  CB  VAL A 154      13.168  -8.996   6.652  1.00  0.96           C  
ATOM   2287  HB  VAL A 154      12.912  -7.940   6.734  1.00  0.96           H  
ATOM   2288  O   VAL A 154      10.393  -8.375   5.360  1.00  0.96           O  
ATOM   2289  CG1 VAL A 154      12.790  -9.696   7.962  1.00  0.96           C  
ATOM   2290 HG11 VAL A 154      12.985 -10.767   7.896  1.00  0.96           H  
ATOM   2291 HG12 VAL A 154      13.363  -9.275   8.789  1.00  0.96           H  
ATOM   2292 HG13 VAL A 154      11.735  -9.527   8.178  1.00  0.96           H  
ATOM   2293  CG2 VAL A 154      14.692  -9.117   6.489  1.00  0.96           C  
ATOM   2294 HG21 VAL A 154      15.191  -8.752   7.387  1.00  0.96           H  
ATOM   2295 HG22 VAL A 154      15.026  -8.508   5.649  1.00  0.96           H  
ATOM   2296 HG23 VAL A 154      14.970 -10.156   6.313  1.00  0.96           H  
ATOM   2297  N   ALA A 155      10.223 -10.564   5.868  1.00  0.94           N  
ATOM   2298  H   ALA A 155      10.718 -11.425   6.052  1.00  0.94           H  
ATOM   2299  CA  ALA A 155       8.781 -10.530   6.108  1.00  0.94           C  
ATOM   2300  HA  ALA A 155       8.301 -10.109   5.224  1.00  0.94           H  
ATOM   2301  C   ALA A 155       8.449  -9.622   7.301  1.00  0.94           C  
ATOM   2302  CB  ALA A 155       8.262 -11.957   6.324  1.00  0.94           C  
ATOM   2303  HB1 ALA A 155       8.477 -12.568   5.447  1.00  0.94           H  
ATOM   2304  HB2 ALA A 155       7.183 -11.926   6.471  1.00  0.94           H  
ATOM   2305  HB3 ALA A 155       8.726 -12.395   7.208  1.00  0.94           H  
ATOM   2306  O   ALA A 155       9.197  -9.613   8.282  1.00  0.94           O  
ATOM   2307  N   ALA A 156       7.329  -8.903   7.246  1.00  0.94           N  
ATOM   2308  H   ALA A 156       6.714  -9.036   6.456  1.00  0.94           H  
ATOM   2309  CA  ALA A 156       7.017  -7.832   8.192  1.00  0.94           C  
ATOM   2310  HA  ALA A 156       7.787  -7.065   8.110  1.00  0.94           H  
ATOM   2311  C   ALA A 156       7.012  -8.317   9.654  1.00  0.94           C  
ATOM   2312  CB  ALA A 156       5.686  -7.205   7.778  1.00  0.94           C  
ATOM   2313  HB1 ALA A 156       5.741  -6.855   6.747  1.00  0.94           H  
ATOM   2314  HB2 ALA A 156       4.875  -7.929   7.863  1.00  0.94           H  
ATOM   2315  HB3 ALA A 156       5.479  -6.353   8.425  1.00  0.94           H  
ATOM   2316  O   ALA A 156       7.681  -7.730  10.502  1.00  0.94           O  
ATOM   2317  N   LYS A 157       6.399  -9.480   9.923  1.00  0.90           N  
ATOM   2318  H   LYS A 157       5.851  -9.877   9.173  1.00  0.90           H  
ATOM   2319  CA  LYS A 157       6.374 -10.129  11.253  1.00  0.90           C  
ATOM   2320  HA  LYS A 157       5.907  -9.437  11.954  1.00  0.90           H  
ATOM   2321  C   LYS A 157       7.767 -10.447  11.828  1.00  0.90           C  
ATOM   2322  CB  LYS A 157       5.509 -11.401  11.150  1.00  0.90           C  
ATOM   2323  HB2 LYS A 157       5.989 -12.107  10.473  1.00  0.90           H  
ATOM   2324  HB3 LYS A 157       4.546 -11.122  10.723  1.00  0.90           H  
ATOM   2325  O   LYS A 157       7.915 -10.585  13.040  1.00  0.90           O  
ATOM   2326  CG  LYS A 157       5.258 -12.092  12.504  1.00  0.90           C  
ATOM   2327  HG2 LYS A 157       4.839 -11.366  13.202  1.00  0.90           H  
ATOM   2328  HG3 LYS A 157       6.197 -12.472  12.906  1.00  0.90           H  
ATOM   2329  CD  LYS A 157       4.285 -13.272  12.361  1.00  0.90           C  
ATOM   2330  HD2 LYS A 157       3.350 -12.905  11.938  1.00  0.90           H  
ATOM   2331  HD3 LYS A 157       4.714 -14.010  11.684  1.00  0.90           H  
ATOM   2332  CE  LYS A 157       4.008 -13.917  13.726  1.00  0.90           C  
ATOM   2333  HE2 LYS A 157       3.649 -13.142  14.403  1.00  0.90           H  
ATOM   2334  HE3 LYS A 157       4.943 -14.307  14.127  1.00  0.90           H  
ATOM   2335  NZ  LYS A 157       2.992 -15.002  13.629  1.00  0.90           N  
ATOM   2336  HZ1 LYS A 157       2.797 -15.412  14.531  1.00  0.90           H  
ATOM   2337  HZ2 LYS A 157       3.280 -15.731  12.992  1.00  0.90           H  
ATOM   2338  HZ3 LYS A 157       2.112 -14.632  13.299  1.00  0.90           H  
ATOM   2339  N   LEU A 158       8.776 -10.623  10.973  1.00  0.92           N  
ATOM   2340  H   LEU A 158       8.598 -10.405  10.002  1.00  0.92           H  
ATOM   2341  CA  LEU A 158      10.161 -10.924  11.364  1.00  0.92           C  
ATOM   2342  HA  LEU A 158      10.178 -11.336  12.373  1.00  0.92           H  
ATOM   2343  C   LEU A 158      11.060  -9.681  11.383  1.00  0.92           C  
ATOM   2344  CB  LEU A 158      10.753 -11.952  10.386  1.00  0.92           C  
ATOM   2345  HB2 LEU A 158      10.799 -11.492   9.399  1.00  0.92           H  
ATOM   2346  HB3 LEU A 158      11.777 -12.159  10.698  1.00  0.92           H  
ATOM   2347  O   LEU A 158      12.198  -9.753  11.853  1.00  0.92           O  
ATOM   2348  CG  LEU A 158      10.007 -13.288  10.256  1.00  0.92           C  
ATOM   2349  HG  LEU A 158       9.008 -13.120   9.852  1.00  0.92           H  
ATOM   2350  CD1 LEU A 158      10.794 -14.157   9.270  1.00  0.92           C  
ATOM   2351 HD11 LEU A 158      10.308 -15.124   9.144  1.00  0.92           H  
ATOM   2352 HD12 LEU A 158      10.834 -13.658   8.302  1.00  0.92           H  
ATOM   2353 HD13 LEU A 158      11.808 -14.313   9.638  1.00  0.92           H  
ATOM   2354  CD2 LEU A 158       9.891 -14.031  11.589  1.00  0.92           C  
ATOM   2355 HD21 LEU A 158       9.271 -13.451  12.273  1.00  0.92           H  
ATOM   2356 HD22 LEU A 158      10.879 -14.172  12.027  1.00  0.92           H  
ATOM   2357 HD23 LEU A 158       9.412 -14.997  11.429  1.00  0.92           H  
ATOM   2358  N   GLY A 159      10.586  -8.583  10.801  1.00  0.90           N  
ATOM   2359  H   GLY A 159       9.622  -8.579  10.499  1.00  0.90           H  
ATOM   2360  CA  GLY A 159      11.322  -7.343  10.649  1.00  0.90           C  
ATOM   2361  HA2 GLY A 159      10.897  -6.797   9.806  1.00  0.90           H  
ATOM   2362  HA3 GLY A 159      12.367  -7.561  10.430  1.00  0.90           H  
ATOM   2363  C   GLY A 159      11.249  -6.443  11.884  1.00  0.90           C  
ATOM   2364  O   GLY A 159      10.630  -6.778  12.897  1.00  0.90           O  
ATOM   2365  N   PRO A 160      11.909  -5.278  11.826  1.00  0.91           N  
ATOM   2366  CA  PRO A 160      11.685  -4.219  12.801  1.00  0.91           C  
ATOM   2367  HA  PRO A 160      11.842  -4.595  13.812  1.00  0.91           H  
ATOM   2368  C   PRO A 160      10.258  -3.664  12.678  1.00  0.91           C  
ATOM   2369  CB  PRO A 160      12.734  -3.156  12.465  1.00  0.91           C  
ATOM   2370  HB2 PRO A 160      12.409  -2.151  12.736  1.00  0.91           H  
ATOM   2371  HB3 PRO A 160      13.674  -3.400  12.960  1.00  0.91           H  
ATOM   2372  O   PRO A 160       9.716  -3.602  11.579  1.00  0.91           O  
ATOM   2373  CG  PRO A 160      12.897  -3.308  10.953  1.00  0.91           C  
ATOM   2374  HG2 PRO A 160      13.860  -2.938  10.603  1.00  0.91           H  
ATOM   2375  HG3 PRO A 160      12.077  -2.792  10.453  1.00  0.91           H  
ATOM   2376  CD  PRO A 160      12.743  -4.809  10.727  1.00  0.91           C  
ATOM   2377  HD2 PRO A 160      13.717  -5.296  10.776  1.00  0.91           H  
ATOM   2378  HD3 PRO A 160      12.276  -4.987   9.759  1.00  0.91           H  
ATOM   2379  N   ALA A 161       9.700  -3.171  13.789  1.00  0.90           N  
ATOM   2380  H   ALA A 161      10.164  -3.310  14.675  1.00  0.90           H  
ATOM   2381  CA  ALA A 161       8.379  -2.528  13.802  1.00  0.90           C  
ATOM   2382  HA  ALA A 161       7.630  -3.251  13.479  1.00  0.90           H  
ATOM   2383  C   ALA A 161       8.286  -1.322  12.847  1.00  0.90           C  
ATOM   2384  CB  ALA A 161       8.066  -2.103  15.243  1.00  0.90           C  
ATOM   2385  HB1 ALA A 161       8.067  -2.974  15.897  1.00  0.90           H  
ATOM   2386  HB2 ALA A 161       8.797  -1.373  15.591  1.00  0.90           H  
ATOM   2387  HB3 ALA A 161       7.076  -1.648  15.272  1.00  0.90           H  
ATOM   2388  O   ALA A 161       7.239  -1.087  12.263  1.00  0.90           O  
ATOM   2389  N   PHE A 162       9.395  -0.596  12.664  1.00  0.90           N  
ATOM   2390  H   PHE A 162      10.222  -0.867  13.177  1.00  0.90           H  
ATOM   2391  CA  PHE A 162       9.524   0.505  11.709  1.00  0.90           C  
ATOM   2392  HA  PHE A 162       8.648   0.542  11.062  1.00  0.90           H  
ATOM   2393  C   PHE A 162      10.771   0.275  10.840  1.00  0.90           C  
ATOM   2394  CB  PHE A 162       9.593   1.842  12.466  1.00  0.90           C  
ATOM   2395  HB2 PHE A 162       9.609   2.651  11.736  1.00  0.90           H  
ATOM   2396  HB3 PHE A 162      10.526   1.891  13.028  1.00  0.90           H  
ATOM   2397  O   PHE A 162      11.888   0.588  11.275  1.00  0.90           O  
ATOM   2398  CG  PHE A 162       8.441   2.082  13.422  1.00  0.90           C  
ATOM   2399  CD1 PHE A 162       7.155   2.350  12.921  1.00  0.90           C  
ATOM   2400  HD1 PHE A 162       6.982   2.384  11.855  1.00  0.90           H  
ATOM   2401  CD2 PHE A 162       8.648   1.998  14.813  1.00  0.90           C  
ATOM   2402  HD2 PHE A 162       9.631   1.781  15.203  1.00  0.90           H  
ATOM   2403  CE1 PHE A 162       6.080   2.523  13.809  1.00  0.90           C  
ATOM   2404  HE1 PHE A 162       5.080   2.663  13.425  1.00  0.90           H  
ATOM   2405  CE2 PHE A 162       7.575   2.193  15.700  1.00  0.90           C  
ATOM   2406  HE2 PHE A 162       7.727   2.128  16.767  1.00  0.90           H  
ATOM   2407  CZ  PHE A 162       6.292   2.457  15.196  1.00  0.90           C  
ATOM   2408  HZ  PHE A 162       5.462   2.581  15.876  1.00  0.90           H  
ATOM   2409  N   PRO A 163      10.638  -0.333   9.650  1.00  0.93           N  
ATOM   2410  CA  PRO A 163      11.754  -0.493   8.723  1.00  0.93           C  
ATOM   2411  HA  PRO A 163      12.536  -1.076   9.210  1.00  0.93           H  
ATOM   2412  C   PRO A 163      12.342   0.853   8.286  1.00  0.93           C  
ATOM   2413  CB  PRO A 163      11.194  -1.290   7.543  1.00  0.93           C  
ATOM   2414  HB2 PRO A 163      11.934  -1.967   7.116  1.00  0.93           H  
ATOM   2415  HB3 PRO A 163      10.817  -0.602   6.786  1.00  0.93           H  
ATOM   2416  O   PRO A 163      11.628   1.823   8.070  1.00  0.93           O  
ATOM   2417  CG  PRO A 163      10.013  -2.044   8.149  1.00  0.93           C  
ATOM   2418  HG2 PRO A 163       9.285  -2.316   7.385  1.00  0.93           H  
ATOM   2419  HG3 PRO A 163      10.364  -2.931   8.677  1.00  0.93           H  
ATOM   2420  CD  PRO A 163       9.461  -1.030   9.148  1.00  0.93           C  
ATOM   2421  HD2 PRO A 163       8.915  -1.544   9.940  1.00  0.93           H  
ATOM   2422  HD3 PRO A 163       8.808  -0.322   8.638  1.00  0.93           H  
ATOM   2423  N   LEU A 164      13.664   0.916   8.096  1.00  0.92           N  
ATOM   2424  H   LEU A 164      14.210   0.082   8.256  1.00  0.92           H  
ATOM   2425  CA  LEU A 164      14.357   2.146   7.665  1.00  0.92           C  
ATOM   2426  HA  LEU A 164      13.888   2.994   8.165  1.00  0.92           H  
ATOM   2427  C   LEU A 164      14.218   2.445   6.161  1.00  0.92           C  
ATOM   2428  CB  LEU A 164      15.838   2.083   8.078  1.00  0.92           C  
ATOM   2429  HB2 LEU A 164      16.291   1.211   7.605  1.00  0.92           H  
ATOM   2430  HB3 LEU A 164      16.343   2.967   7.690  1.00  0.92           H  
ATOM   2431  O   LEU A 164      14.839   3.379   5.653  1.00  0.92           O  
ATOM   2432  CG  LEU A 164      16.093   2.023   9.593  1.00  0.92           C  
ATOM   2433  HG  LEU A 164      15.644   1.120  10.006  1.00  0.92           H  
ATOM   2434  CD1 LEU A 164      17.603   1.965   9.838  1.00  0.92           C  
ATOM   2435 HD11 LEU A 164      17.796   1.878  10.907  1.00  0.92           H  
ATOM   2436 HD12 LEU A 164      18.020   1.094   9.332  1.00  0.92           H  
ATOM   2437 HD13 LEU A 164      18.077   2.868   9.453  1.00  0.92           H  
ATOM   2438  CD2 LEU A 164      15.538   3.241  10.333  1.00  0.92           C  
ATOM   2439 HD21 LEU A 164      15.910   4.161   9.881  1.00  0.92           H  
ATOM   2440 HD22 LEU A 164      14.449   3.233  10.288  1.00  0.92           H  
ATOM   2441 HD23 LEU A 164      15.828   3.202  11.383  1.00  0.92           H  
ATOM   2442  N   GLY A 165      13.444   1.635   5.444  1.00  0.94           N  
ATOM   2443  H   GLY A 165      12.955   0.899   5.934  1.00  0.94           H  
ATOM   2444  CA  GLY A 165      13.226   1.732   4.009  1.00  0.94           C  
ATOM   2445  HA2 GLY A 165      14.079   2.210   3.527  1.00  0.94           H  
ATOM   2446  HA3 GLY A 165      12.335   2.330   3.815  1.00  0.94           H  
ATOM   2447  C   GLY A 165      13.032   0.362   3.385  1.00  0.94           C  
ATOM   2448  O   GLY A 165      13.425  -0.656   3.954  1.00  0.94           O  
ATOM   2449  N   ALA A 166      12.417   0.355   2.209  1.00  0.97           N  
ATOM   2450  H   ALA A 166      12.088   1.226   1.819  1.00  0.97           H  
ATOM   2451  CA  ALA A 166      12.297  -0.838   1.389  1.00  0.97           C  
ATOM   2452  HA  ALA A 166      12.010  -1.678   2.022  1.00  0.97           H  
ATOM   2453  C   ALA A 166      13.630  -1.182   0.712  1.00  0.97           C  
ATOM   2454  CB  ALA A 166      11.177  -0.593   0.385  1.00  0.97           C  
ATOM   2455  HB1 ALA A 166      10.308  -0.229   0.933  1.00  0.97           H  
ATOM   2456  HB2 ALA A 166      11.480   0.153  -0.350  1.00  0.97           H  
ATOM   2457  HB3 ALA A 166      10.929  -1.524  -0.126  1.00  0.97           H  
ATOM   2458  O   ALA A 166      14.412  -0.293   0.354  1.00  0.97           O  
ATOM   2459  N   ASP A 167      13.870  -2.473   0.492  1.00  0.98           N  
ATOM   2460  H   ASP A 167      13.167  -3.151   0.751  1.00  0.98           H  
ATOM   2461  CA  ASP A 167      15.046  -2.964  -0.224  1.00  0.98           C  
ATOM   2462  HA  ASP A 167      15.931  -2.463   0.168  1.00  0.98           H  
ATOM   2463  C   ASP A 167      14.955  -2.667  -1.730  1.00  0.98           C  
ATOM   2464  CB  ASP A 167      15.217  -4.465   0.025  1.00  0.98           C  
ATOM   2465  HB2 ASP A 167      14.309  -4.993  -0.267  1.00  0.98           H  
ATOM   2466  HB3 ASP A 167      16.036  -4.825  -0.597  1.00  0.98           H  
ATOM   2467  O   ASP A 167      15.969  -2.364  -2.365  1.00  0.98           O  
ATOM   2468  CG  ASP A 167      15.553  -4.763   1.487  1.00  0.98           C  
ATOM   2469  OD1 ASP A 167      16.702  -4.466   1.884  1.00  0.98           O  
ATOM   2470  OD2 ASP A 167      14.658  -5.279   2.199  1.00  0.98           O  
ATOM   2471  N   ALA A 168      13.745  -2.679  -2.295  1.00  0.98           N  
ATOM   2472  H   ALA A 168      12.960  -2.953  -1.722  1.00  0.98           H  
ATOM   2473  CA  ALA A 168      13.485  -2.305  -3.680  1.00  0.98           C  
ATOM   2474  HA  ALA A 168      14.261  -1.615  -4.012  1.00  0.98           H  
ATOM   2475  C   ALA A 168      12.136  -1.593  -3.849  1.00  0.98           C  
ATOM   2476  CB  ALA A 168      13.557  -3.561  -4.559  1.00  0.98           C  
ATOM   2477  HB1 ALA A 168      14.547  -4.010  -4.479  1.00  0.98           H  
ATOM   2478  HB2 ALA A 168      13.373  -3.302  -5.602  1.00  0.98           H  
ATOM   2479  HB3 ALA A 168      12.817  -4.293  -4.237  1.00  0.98           H  
ATOM   2480  O   ALA A 168      11.199  -1.798  -3.080  1.00  0.98           O  
ATOM   2481  N   THR A 169      12.030  -0.808  -4.919  1.00  0.99           N  
ATOM   2482  H   THR A 169      12.851  -0.676  -5.492  1.00  0.99           H  
ATOM   2483  CA  THR A 169      10.744  -0.383  -5.484  1.00  0.99           C  
ATOM   2484  HA  THR A 169       9.956  -0.481  -4.738  1.00  0.99           H  
ATOM   2485  C   THR A 169      10.428  -1.278  -6.671  1.00  0.99           C  
ATOM   2486  CB  THR A 169      10.783   1.078  -5.934  1.00  0.99           C  
ATOM   2487  HB  THR A 169      11.559   1.176  -6.693  1.00  0.99           H  
ATOM   2488  O   THR A 169      11.264  -1.440  -7.565  1.00  0.99           O  
ATOM   2489  CG2 THR A 169       9.465   1.574  -6.527  1.00  0.99           C  
ATOM   2490 HG21 THR A 169       9.264   1.079  -7.477  1.00  0.99           H  
ATOM   2491 HG22 THR A 169       9.526   2.649  -6.700  1.00  0.99           H  
ATOM   2492 HG23 THR A 169       8.646   1.370  -5.837  1.00  0.99           H  
ATOM   2493  OG1 THR A 169      11.119   1.901  -4.847  1.00  0.99           O  
ATOM   2494  HG1 THR A 169      12.026   2.175  -4.999  1.00  0.99           H  
ATOM   2495  N   LEU A 170       9.225  -1.841  -6.693  1.00  0.99           N  
ATOM   2496  H   LEU A 170       8.592  -1.630  -5.935  1.00  0.99           H  
ATOM   2497  CA  LEU A 170       8.699  -2.611  -7.809  1.00  0.99           C  
ATOM   2498  HA  LEU A 170       9.528  -2.870  -8.467  1.00  0.99           H  
ATOM   2499  C   LEU A 170       7.705  -1.756  -8.594  1.00  0.99           C  
ATOM   2500  CB  LEU A 170       8.044  -3.923  -7.344  1.00  0.99           C  
ATOM   2501  HB2 LEU A 170       7.899  -4.558  -8.218  1.00  0.99           H  
ATOM   2502  HB3 LEU A 170       7.055  -3.687  -6.951  1.00  0.99           H  
ATOM   2503  O   LEU A 170       6.824  -1.119  -8.017  1.00  0.99           O  
ATOM   2504  CG  LEU A 170       8.789  -4.720  -6.266  1.00  0.99           C  
ATOM   2505  HG  LEU A 170       8.920  -4.089  -5.387  1.00  0.99           H  
ATOM   2506  CD1 LEU A 170       7.941  -5.932  -5.873  1.00  0.99           C  
ATOM   2507 HD11 LEU A 170       8.476  -6.536  -5.141  1.00  0.99           H  
ATOM   2508 HD12 LEU A 170       7.002  -5.601  -5.429  1.00  0.99           H  
ATOM   2509 HD13 LEU A 170       7.708  -6.531  -6.753  1.00  0.99           H  
ATOM   2510  CD2 LEU A 170      10.159  -5.201  -6.739  1.00  0.99           C  
ATOM   2511 HD21 LEU A 170      10.616  -5.808  -5.958  1.00  0.99           H  
ATOM   2512 HD22 LEU A 170      10.804  -4.343  -6.926  1.00  0.99           H  
ATOM   2513 HD23 LEU A 170      10.061  -5.794  -7.649  1.00  0.99           H  
ATOM   2514  N   ILE A 171       7.818  -1.798  -9.916  1.00  0.99           N  
ATOM   2515  H   ILE A 171       8.559  -2.364 -10.304  1.00  0.99           H  
ATOM   2516  CA  ILE A 171       6.840  -1.244 -10.852  1.00  0.99           C  
ATOM   2517  HA  ILE A 171       6.038  -0.760 -10.294  1.00  0.99           H  
ATOM   2518  C   ILE A 171       6.263  -2.425 -11.628  1.00  0.99           C  
ATOM   2519  CB  ILE A 171       7.481  -0.176 -11.762  1.00  0.99           C  
ATOM   2520  HB  ILE A 171       8.277  -0.658 -12.329  1.00  0.99           H  
ATOM   2521  O   ILE A 171       7.019  -3.191 -12.224  1.00  0.99           O  
ATOM   2522  CG1 ILE A 171       8.107   0.959 -10.914  1.00  0.99           C  
ATOM   2523 HG12 ILE A 171       7.341   1.394 -10.272  1.00  0.99           H  
ATOM   2524 HG13 ILE A 171       8.879   0.538 -10.270  1.00  0.99           H  
ATOM   2525  CG2 ILE A 171       6.424   0.366 -12.744  1.00  0.99           C  
ATOM   2526 HG21 ILE A 171       6.864   1.099 -13.420  1.00  0.99           H  
ATOM   2527 HG22 ILE A 171       6.015  -0.437 -13.357  1.00  0.99           H  
ATOM   2528 HG23 ILE A 171       5.613   0.838 -12.188  1.00  0.99           H  
ATOM   2529  CD1 ILE A 171       8.769   2.082 -11.721  1.00  0.99           C  
ATOM   2530 HD11 ILE A 171       9.314   2.741 -11.046  1.00  0.99           H  
ATOM   2531 HD12 ILE A 171       8.017   2.669 -12.248  1.00  0.99           H  
ATOM   2532 HD13 ILE A 171       9.470   1.651 -12.436  1.00  0.99           H  
ATOM   2533  N   ASN A 172       4.944  -2.620 -11.599  1.00  0.99           N  
ATOM   2534  H   ASN A 172       4.375  -1.914 -11.153  1.00  0.99           H  
ATOM   2535  CA  ASN A 172       4.265  -3.795 -12.180  1.00  0.99           C  
ATOM   2536  HA  ASN A 172       3.264  -3.835 -11.750  1.00  0.99           H  
ATOM   2537  C   ASN A 172       4.892  -5.140 -11.756  1.00  0.99           C  
ATOM   2538  CB  ASN A 172       4.076  -3.607 -13.704  1.00  0.99           C  
ATOM   2539  HB2 ASN A 172       3.737  -4.544 -14.145  1.00  0.99           H  
ATOM   2540  HB3 ASN A 172       5.015  -3.321 -14.177  1.00  0.99           H  
ATOM   2541  O   ASN A 172       5.110  -6.034 -12.570  1.00  0.99           O  
ATOM   2542  CG  ASN A 172       3.023  -2.561 -14.010  1.00  0.99           C  
ATOM   2543  ND2 ASN A 172       2.683  -2.330 -15.254  1.00  0.99           N  
ATOM   2544 HD21 ASN A 172       3.025  -2.902 -16.013  1.00  0.99           H  
ATOM   2545 HD22 ASN A 172       1.836  -1.790 -15.361  1.00  0.99           H  
ATOM   2546  OD1 ASN A 172       2.482  -1.944 -13.114  1.00  0.99           O  
ATOM   2547  N   GLY A 173       5.224  -5.265 -10.466  1.00  0.98           N  
ATOM   2548  H   GLY A 173       5.013  -4.490  -9.852  1.00  0.98           H  
ATOM   2549  CA  GLY A 173       5.742  -6.502  -9.869  1.00  0.98           C  
ATOM   2550  HA2 GLY A 173       5.693  -6.406  -8.784  1.00  0.98           H  
ATOM   2551  HA3 GLY A 173       5.114  -7.339 -10.173  1.00  0.98           H  
ATOM   2552  C   GLY A 173       7.190  -6.856 -10.206  1.00  0.98           C  
ATOM   2553  O   GLY A 173       7.626  -7.956  -9.877  1.00  0.98           O  
ATOM   2554  N   LYS A 174       7.948  -5.945 -10.825  1.00  0.99           N  
ATOM   2555  H   LYS A 174       7.522  -5.076 -11.112  1.00  0.99           H  
ATOM   2556  CA  LYS A 174       9.384  -6.120 -11.079  1.00  0.99           C  
ATOM   2557  HA  LYS A 174       9.748  -6.986 -10.527  1.00  0.99           H  
ATOM   2558  C   LYS A 174      10.187  -4.919 -10.612  1.00  0.99           C  
ATOM   2559  CB  LYS A 174       9.650  -6.356 -12.563  1.00  0.99           C  
ATOM   2560  HB2 LYS A 174       9.333  -5.480 -13.129  1.00  0.99           H  
ATOM   2561  HB3 LYS A 174      10.727  -6.469 -12.692  1.00  0.99           H  
ATOM   2562  O   LYS A 174       9.708  -3.789 -10.691  1.00  0.99           O  
ATOM   2563  CG  LYS A 174       8.963  -7.609 -13.112  1.00  0.99           C  
ATOM   2564  HG2 LYS A 174       7.881  -7.480 -13.102  1.00  0.99           H  
ATOM   2565  HG3 LYS A 174       9.234  -8.468 -12.499  1.00  0.99           H  
ATOM   2566  CD  LYS A 174       9.439  -7.833 -14.547  1.00  0.99           C  
ATOM   2567  HD2 LYS A 174      10.527  -7.905 -14.547  1.00  0.99           H  
ATOM   2568  HD3 LYS A 174       9.138  -6.987 -15.164  1.00  0.99           H  
ATOM   2569  CE  LYS A 174       8.841  -9.122 -15.104  1.00  0.99           C  
ATOM   2570  HE2 LYS A 174       7.767  -8.983 -15.220  1.00  0.99           H  
ATOM   2571  HE3 LYS A 174       9.005  -9.920 -14.379  1.00  0.99           H  
ATOM   2572  NZ  LYS A 174       9.481  -9.467 -16.396  1.00  0.99           N  
ATOM   2573  HZ1 LYS A 174       9.058 -10.290 -16.799  1.00  0.99           H  
ATOM   2574  HZ2 LYS A 174       9.408  -8.691 -17.038  1.00  0.99           H  
ATOM   2575  HZ3 LYS A 174      10.462  -9.658 -16.252  1.00  0.99           H  
ATOM   2576  N   GLY A 175      11.416  -5.151 -10.174  1.00  0.98           N  
ATOM   2577  H   GLY A 175      11.765  -6.099 -10.160  1.00  0.98           H  
ATOM   2578  CA  GLY A 175      12.311  -4.081  -9.756  1.00  0.98           C  
ATOM   2579  HA2 GLY A 175      12.289  -3.275 -10.489  1.00  0.98           H  
ATOM   2580  HA3 GLY A 175      11.970  -3.679  -8.802  1.00  0.98           H  
ATOM   2581  C   GLY A 175      13.750  -4.545  -9.602  1.00  0.98           C  
ATOM   2582  O   GLY A 175      14.115  -5.657  -9.965  1.00  0.98           O  
ATOM   2583  N   ARG A 176      14.578  -3.662  -9.053  1.00  0.99           N  
ATOM   2584  H   ARG A 176      14.186  -2.785  -8.741  1.00  0.99           H  
ATOM   2585  CA  ARG A 176      15.969  -3.942  -8.688  1.00  0.99           C  
ATOM   2586  HA  ARG A 176      16.140  -5.018  -8.654  1.00  0.99           H  
ATOM   2587  C   ARG A 176      16.230  -3.385  -7.305  1.00  0.99           C  
ATOM   2588  CB  ARG A 176      16.933  -3.300  -9.698  1.00  0.99           C  
ATOM   2589  HB2 ARG A 176      16.650  -2.258  -9.846  1.00  0.99           H  
ATOM   2590  HB3 ARG A 176      17.945  -3.328  -9.294  1.00  0.99           H  
ATOM   2591  O   ARG A 176      15.741  -2.302  -6.978  1.00  0.99           O  
ATOM   2592  CG  ARG A 176      16.938  -4.016 -11.047  1.00  0.99           C  
ATOM   2593  HG2 ARG A 176      17.392  -5.000 -10.928  1.00  0.99           H  
ATOM   2594  HG3 ARG A 176      15.918  -4.143 -11.410  1.00  0.99           H  
ATOM   2595  CD  ARG A 176      17.738  -3.210 -12.068  1.00  0.99           C  
ATOM   2596  HD2 ARG A 176      18.767  -3.121 -11.720  1.00  0.99           H  
ATOM   2597  HD3 ARG A 176      17.301  -2.218 -12.173  1.00  0.99           H  
ATOM   2598  NE  ARG A 176      17.707  -3.900 -13.353  1.00  0.99           N  
ATOM   2599  HE  ARG A 176      17.215  -4.782 -13.369  1.00  0.99           H  
ATOM   2600  NH1 ARG A 176      18.873  -2.415 -14.683  1.00  0.99           N  
ATOM   2601 HH11 ARG A 176      19.200  -1.911 -13.871  1.00  0.99           H  
ATOM   2602 HH12 ARG A 176      19.183  -2.214 -15.623  1.00  0.99           H  
ATOM   2603  NH2 ARG A 176      17.975  -4.267 -15.531  1.00  0.99           N  
ATOM   2604 HH21 ARG A 176      18.334  -3.951 -16.420  1.00  0.99           H  
ATOM   2605 HH22 ARG A 176      17.488  -5.143 -15.412  1.00  0.99           H  
ATOM   2606  CZ  ARG A 176      18.193  -3.510 -14.506  1.00  0.99           C  
ATOM   2607  N   SER A 177      17.070  -4.073  -6.547  1.00  0.98           N  
ATOM   2608  H   SER A 177      17.376  -4.980  -6.868  1.00  0.98           H  
ATOM   2609  CA  SER A 177      17.684  -3.544  -5.332  1.00  0.98           C  
ATOM   2610  HA  SER A 177      17.163  -2.632  -5.038  1.00  0.98           H  
ATOM   2611  C   SER A 177      19.164  -3.210  -5.581  1.00  0.98           C  
ATOM   2612  CB  SER A 177      17.513  -4.545  -4.183  1.00  0.98           C  
ATOM   2613  HB2 SER A 177      16.515  -4.982  -4.208  1.00  0.98           H  
ATOM   2614  HB3 SER A 177      17.640  -4.030  -3.231  1.00  0.98           H  
ATOM   2615  O   SER A 177      19.752  -3.664  -6.572  1.00  0.98           O  
ATOM   2616  OG  SER A 177      18.489  -5.564  -4.272  1.00  0.98           O  
ATOM   2617  HG  SER A 177      18.422  -6.109  -3.485  1.00  0.98           H  
ATOM   2618  N   PRO A 178      19.832  -2.482  -4.666  1.00  0.97           N  
ATOM   2619  CA  PRO A 178      21.283  -2.303  -4.721  1.00  0.97           C  
ATOM   2620  HA  PRO A 178      21.528  -1.736  -5.619  1.00  0.97           H  
ATOM   2621  C   PRO A 178      22.085  -3.618  -4.735  1.00  0.97           C  
ATOM   2622  CB  PRO A 178      21.626  -1.466  -3.485  1.00  0.97           C  
ATOM   2623  HB2 PRO A 178      22.467  -0.798  -3.671  1.00  0.97           H  
ATOM   2624  HB3 PRO A 178      21.838  -2.117  -2.636  1.00  0.97           H  
ATOM   2625  O   PRO A 178      23.219  -3.631  -5.212  1.00  0.97           O  
ATOM   2626  CG  PRO A 178      20.340  -0.689  -3.209  1.00  0.97           C  
ATOM   2627  HG2 PRO A 178      20.275  -0.390  -2.163  1.00  0.97           H  
ATOM   2628  HG3 PRO A 178      20.281   0.178  -3.866  1.00  0.97           H  
ATOM   2629  CD  PRO A 178      19.255  -1.695  -3.583  1.00  0.97           C  
ATOM   2630  HD2 PRO A 178      19.041  -2.339  -2.730  1.00  0.97           H  
ATOM   2631  HD3 PRO A 178      18.351  -1.171  -3.894  1.00  0.97           H  
ATOM   2632  N   SER A 179      21.518  -4.725  -4.236  1.00  0.96           N  
ATOM   2633  H   SER A 179      20.566  -4.675  -3.900  1.00  0.96           H  
ATOM   2634  CA  SER A 179      22.148  -6.054  -4.239  1.00  0.96           C  
ATOM   2635  HA  SER A 179      23.229  -5.919  -4.246  1.00  0.96           H  
ATOM   2636  C   SER A 179      21.824  -6.898  -5.480  1.00  0.96           C  
ATOM   2637  CB  SER A 179      21.807  -6.808  -2.945  1.00  0.96           C  
ATOM   2638  HB2 SER A 179      22.209  -6.248  -2.100  1.00  0.96           H  
ATOM   2639  HB3 SER A 179      22.283  -7.788  -2.965  1.00  0.96           H  
ATOM   2640  O   SER A 179      22.448  -7.937  -5.685  1.00  0.96           O  
ATOM   2641  OG  SER A 179      20.412  -6.972  -2.758  1.00  0.96           O  
ATOM   2642  HG  SER A 179      20.257  -7.358  -1.893  1.00  0.96           H  
ATOM   2643  N   THR A 180      20.890  -6.458  -6.329  1.00  0.97           N  
ATOM   2644  H   THR A 180      20.416  -5.595  -6.103  1.00  0.97           H  
ATOM   2645  CA  THR A 180      20.327  -7.232  -7.452  1.00  0.97           C  
ATOM   2646  HA  THR A 180      21.016  -8.033  -7.719  1.00  0.97           H  
ATOM   2647  C   THR A 180      20.140  -6.372  -8.710  1.00  0.97           C  
ATOM   2648  CB  THR A 180      18.995  -7.879  -7.058  1.00  0.97           C  
ATOM   2649  HB  THR A 180      18.564  -8.365  -7.933  1.00  0.97           H  
ATOM   2650  O   THR A 180      19.152  -6.467  -9.433  1.00  0.97           O  
ATOM   2651  CG2 THR A 180      19.127  -8.930  -5.956  1.00  0.97           C  
ATOM   2652 HG21 THR A 180      19.482  -8.476  -5.031  1.00  0.97           H  
ATOM   2653 HG22 THR A 180      18.147  -9.372  -5.778  1.00  0.97           H  
ATOM   2654 HG23 THR A 180      19.818  -9.712  -6.272  1.00  0.97           H  
ATOM   2655  OG1 THR A 180      18.150  -6.843  -6.628  1.00  0.97           O  
ATOM   2656  HG1 THR A 180      18.281  -6.683  -5.691  1.00  0.97           H  
ATOM   2657  N   THR A 181      21.131  -5.546  -9.044  1.00  0.96           N  
ATOM   2658  H   THR A 181      21.927  -5.490  -8.425  1.00  0.96           H  
ATOM   2659  CA  THR A 181      21.069  -4.574 -10.160  1.00  0.96           C  
ATOM   2660  HA  THR A 181      20.204  -3.931  -9.997  1.00  0.96           H  
ATOM   2661  C   THR A 181      20.902  -5.177 -11.565  1.00  0.96           C  
ATOM   2662  CB  THR A 181      22.320  -3.688 -10.163  1.00  0.96           C  
ATOM   2663  HB  THR A 181      22.272  -2.994 -11.002  1.00  0.96           H  
ATOM   2664  O   THR A 181      20.807  -4.438 -12.540  1.00  0.96           O  
ATOM   2665  CG2 THR A 181      22.460  -2.876  -8.876  1.00  0.96           C  
ATOM   2666 HG21 THR A 181      23.298  -2.185  -8.963  1.00  0.96           H  
ATOM   2667 HG22 THR A 181      22.624  -3.532  -8.020  1.00  0.96           H  
ATOM   2668 HG23 THR A 181      21.549  -2.303  -8.707  1.00  0.96           H  
ATOM   2669  OG1 THR A 181      23.479  -4.487 -10.281  1.00  0.96           O  
ATOM   2670  HG1 THR A 181      24.231  -3.891 -10.266  1.00  0.96           H  
ATOM   2671  N   THR A 182      20.870  -6.505 -11.685  1.00  0.97           N  
ATOM   2672  H   THR A 182      20.837  -7.032 -10.825  1.00  0.97           H  
ATOM   2673  CA  THR A 182      20.650  -7.241 -12.941  1.00  0.97           C  
ATOM   2674  HA  THR A 182      20.704  -6.545 -13.778  1.00  0.97           H  
ATOM   2675  C   THR A 182      19.266  -7.883 -13.034  1.00  0.97           C  
ATOM   2676  CB  THR A 182      21.731  -8.310 -13.163  1.00  0.97           C  
ATOM   2677  HB  THR A 182      21.499  -8.884 -14.060  1.00  0.97           H  
ATOM   2678  O   THR A 182      18.974  -8.508 -14.050  1.00  0.97           O  
ATOM   2679  CG2 THR A 182      23.120  -7.694 -13.331  1.00  0.97           C  
ATOM   2680 HG21 THR A 182      23.109  -7.012 -14.181  1.00  0.97           H  
ATOM   2681 HG22 THR A 182      23.409  -7.141 -12.437  1.00  0.97           H  
ATOM   2682 HG23 THR A 182      23.845  -8.485 -13.522  1.00  0.97           H  
ATOM   2683  OG1 THR A 182      21.813  -9.185 -12.061  1.00  0.97           O  
ATOM   2684  HG1 THR A 182      22.246  -8.706 -11.350  1.00  0.97           H  
ATOM   2685  N   ALA A 183      18.415  -7.735 -12.012  1.00  0.98           N  
ATOM   2686  H   ALA A 183      18.683  -7.196 -11.201  1.00  0.98           H  
ATOM   2687  CA  ALA A 183      17.042  -8.221 -12.063  1.00  0.98           C  
ATOM   2688  HA  ALA A 183      17.068  -9.289 -12.278  1.00  0.98           H  
ATOM   2689  C   ALA A 183      16.249  -7.545 -13.193  1.00  0.98           C  
ATOM   2690  CB  ALA A 183      16.388  -8.035 -10.692  1.00  0.98           C  
ATOM   2691  HB1 ALA A 183      15.364  -8.407 -10.711  1.00  0.98           H  
ATOM   2692  HB2 ALA A 183      16.369  -6.980 -10.417  1.00  0.98           H  
ATOM   2693  HB3 ALA A 183      16.956  -8.586  -9.941  1.00  0.98           H  
ATOM   2694  O   ALA A 183      16.543  -6.416 -13.608  1.00  0.98           O  
ATOM   2695  N   ASP A 184      15.256  -8.257 -13.719  1.00  0.98           N  
ATOM   2696  H   ASP A 184      15.055  -9.174 -13.345  1.00  0.98           H  
ATOM   2697  CA  ASP A 184      14.419  -7.751 -14.800  1.00  0.98           C  
ATOM   2698  HA  ASP A 184      15.060  -7.454 -15.629  1.00  0.98           H  
ATOM   2699  C   ASP A 184      13.620  -6.528 -14.346  1.00  0.98           C  
ATOM   2700  CB  ASP A 184      13.447  -8.830 -15.293  1.00  0.98           C  
ATOM   2701  HB2 ASP A 184      12.684  -8.351 -15.907  1.00  0.98           H  
ATOM   2702  HB3 ASP A 184      12.944  -9.277 -14.436  1.00  0.98           H  
ATOM   2703  O   ASP A 184      13.127  -6.465 -13.224  1.00  0.98           O  
ATOM   2704  CG  ASP A 184      14.081  -9.930 -16.144  1.00  0.98           C  
ATOM   2705  OD1 ASP A 184      15.224  -9.754 -16.617  1.00  0.98           O  
ATOM   2706  OD2 ASP A 184      13.342 -10.914 -16.377  1.00  0.98           O  
ATOM   2707  N   LEU A 185      13.425  -5.585 -15.264  1.00  0.99           N  
ATOM   2708  H   LEU A 185      13.814  -5.726 -16.185  1.00  0.99           H  
ATOM   2709  CA  LEU A 185      12.517  -4.460 -15.074  1.00  0.99           C  
ATOM   2710  HA  LEU A 185      12.223  -4.399 -14.026  1.00  0.99           H  
ATOM   2711  C   LEU A 185      11.234  -4.675 -15.872  1.00  0.99           C  
ATOM   2712  CB  LEU A 185      13.221  -3.146 -15.448  1.00  0.99           C  
ATOM   2713  HB2 LEU A 185      13.526  -3.194 -16.493  1.00  0.99           H  
ATOM   2714  HB3 LEU A 185      12.508  -2.328 -15.343  1.00  0.99           H  
ATOM   2715  O   LEU A 185      11.211  -5.388 -16.882  1.00  0.99           O  
ATOM   2716  CG  LEU A 185      14.453  -2.834 -14.578  1.00  0.99           C  
ATOM   2717  HG  LEU A 185      15.205  -3.610 -14.721  1.00  0.99           H  
ATOM   2718  CD1 LEU A 185      15.055  -1.505 -15.020  1.00  0.99           C  
ATOM   2719 HD11 LEU A 185      15.299  -1.542 -16.082  1.00  0.99           H  
ATOM   2720 HD12 LEU A 185      15.968  -1.312 -14.456  1.00  0.99           H  
ATOM   2721 HD13 LEU A 185      14.343  -0.705 -14.820  1.00  0.99           H  
ATOM   2722  CD2 LEU A 185      14.106  -2.746 -13.092  1.00  0.99           C  
ATOM   2723 HD21 LEU A 185      13.207  -2.148 -12.948  1.00  0.99           H  
ATOM   2724 HD22 LEU A 185      13.935  -3.747 -12.695  1.00  0.99           H  
ATOM   2725 HD23 LEU A 185      14.924  -2.283 -12.539  1.00  0.99           H  
ATOM   2726  N   SER A 186      10.159  -4.034 -15.430  1.00  0.99           N  
ATOM   2727  H   SER A 186      10.218  -3.497 -14.577  1.00  0.99           H  
ATOM   2728  CA  SER A 186       8.925  -3.975 -16.207  1.00  0.99           C  
ATOM   2729  HA  SER A 186       8.654  -4.988 -16.505  1.00  0.99           H  
ATOM   2730  C   SER A 186       9.123  -3.156 -17.477  1.00  0.99           C  
ATOM   2731  CB  SER A 186       7.782  -3.426 -15.362  1.00  0.99           C  
ATOM   2732  HB2 SER A 186       8.100  -2.531 -14.828  1.00  0.99           H  
ATOM   2733  HB3 SER A 186       6.922  -3.196 -15.991  1.00  0.99           H  
ATOM   2734  O   SER A 186       9.801  -2.128 -17.473  1.00  0.99           O  
ATOM   2735  OG  SER A 186       7.440  -4.450 -14.462  1.00  0.99           O  
ATOM   2736  HG  SER A 186       7.217  -4.052 -13.618  1.00  0.99           H  
ATOM   2737  N   VAL A 187       8.512  -3.623 -18.564  1.00  0.99           N  
ATOM   2738  H   VAL A 187       7.931  -4.444 -18.473  1.00  0.99           H  
ATOM   2739  CA  VAL A 187       8.472  -2.927 -19.849  1.00  0.99           C  
ATOM   2740  HA  VAL A 187       9.011  -1.982 -19.775  1.00  0.99           H  
ATOM   2741  C   VAL A 187       7.016  -2.638 -20.170  1.00  0.99           C  
ATOM   2742  CB  VAL A 187       9.114  -3.748 -20.979  1.00  0.99           C  
ATOM   2743  HB  VAL A 187       8.553  -4.674 -21.111  1.00  0.99           H  
ATOM   2744  O   VAL A 187       6.233  -3.565 -20.356  1.00  0.99           O  
ATOM   2745  CG1 VAL A 187       9.081  -2.964 -22.299  1.00  0.99           C  
ATOM   2746 HG11 VAL A 187       8.076  -2.603 -22.515  1.00  0.99           H  
ATOM   2747 HG12 VAL A 187       9.351  -3.626 -23.122  1.00  0.99           H  
ATOM   2748 HG13 VAL A 187       9.755  -2.109 -22.251  1.00  0.99           H  
ATOM   2749  CG2 VAL A 187      10.574  -4.122 -20.678  1.00  0.99           C  
ATOM   2750 HG21 VAL A 187      11.177  -3.220 -20.569  1.00  0.99           H  
ATOM   2751 HG22 VAL A 187      10.631  -4.694 -19.752  1.00  0.99           H  
ATOM   2752 HG23 VAL A 187      10.971  -4.738 -21.485  1.00  0.99           H  
ATOM   2753  N   ILE A 188       6.675  -1.361 -20.261  1.00  0.99           N  
ATOM   2754  H   ILE A 188       7.395  -0.666 -20.126  1.00  0.99           H  
ATOM   2755  CA  ILE A 188       5.373  -0.872 -20.704  1.00  0.99           C  
ATOM   2756  HA  ILE A 188       4.641  -1.679 -20.669  1.00  0.99           H  
ATOM   2757  C   ILE A 188       5.538  -0.420 -22.151  1.00  0.99           C  
ATOM   2758  CB  ILE A 188       4.885   0.254 -19.773  1.00  0.99           C  
ATOM   2759  HB  ILE A 188       5.593   1.081 -19.820  1.00  0.99           H  
ATOM   2760  O   ILE A 188       6.399   0.411 -22.439  1.00  0.99           O  
ATOM   2761  CG1 ILE A 188       4.834  -0.265 -18.315  1.00  0.99           C  
ATOM   2762 HG12 ILE A 188       4.275  -1.200 -18.283  1.00  0.99           H  
ATOM   2763 HG13 ILE A 188       5.849  -0.464 -17.971  1.00  0.99           H  
ATOM   2764  CG2 ILE A 188       3.518   0.769 -20.252  1.00  0.99           C  
ATOM   2765 HG21 ILE A 188       3.558   1.096 -21.291  1.00  0.99           H  
ATOM   2766 HG22 ILE A 188       2.760  -0.007 -20.148  1.00  0.99           H  
ATOM   2767 HG23 ILE A 188       3.225   1.633 -19.656  1.00  0.99           H  
ATOM   2768  CD1 ILE A 188       4.200   0.701 -17.314  1.00  0.99           C  
ATOM   2769 HD11 ILE A 188       4.617   1.701 -17.432  1.00  0.99           H  
ATOM   2770 HD12 ILE A 188       3.125   0.741 -17.489  1.00  0.99           H  
ATOM   2771 HD13 ILE A 188       4.378   0.347 -16.299  1.00  0.99           H  
ATOM   2772  N   SER A 189       4.765  -0.997 -23.069  1.00  0.99           N  
ATOM   2773  H   SER A 189       3.986  -1.565 -22.768  1.00  0.99           H  
ATOM   2774  CA  SER A 189       4.907  -0.720 -24.505  1.00  0.99           C  
ATOM   2775  HA  SER A 189       5.890  -0.279 -24.673  1.00  0.99           H  
ATOM   2776  C   SER A 189       3.861   0.282 -24.981  1.00  0.99           C  
ATOM   2777  CB  SER A 189       4.873  -2.000 -25.342  1.00  0.99           C  
ATOM   2778  HB2 SER A 189       3.889  -2.463 -25.265  1.00  0.99           H  
ATOM   2779  HB3 SER A 189       5.069  -1.755 -26.386  1.00  0.99           H  
ATOM   2780  O   SER A 189       2.707   0.214 -24.561  1.00  0.99           O  
ATOM   2781  OG  SER A 189       5.866  -2.899 -24.871  1.00  0.99           O  
ATOM   2782  HG  SER A 189       5.598  -3.161 -23.987  1.00  0.99           H  
ATOM   2783  N   VAL A 190       4.256   1.198 -25.864  1.00  0.99           N  
ATOM   2784  H   VAL A 190       5.220   1.185 -26.167  1.00  0.99           H  
ATOM   2785  CA  VAL A 190       3.368   2.205 -26.456  1.00  0.99           C  
ATOM   2786  HA  VAL A 190       2.339   1.881 -26.297  1.00  0.99           H  
ATOM   2787  C   VAL A 190       3.564   2.308 -27.964  1.00  0.99           C  
ATOM   2788  CB  VAL A 190       3.511   3.591 -25.796  1.00  0.99           C  
ATOM   2789  HB  VAL A 190       2.875   4.288 -26.341  1.00  0.99           H  
ATOM   2790  O   VAL A 190       4.682   2.279 -28.471  1.00  0.99           O  
ATOM   2791  CG1 VAL A 190       3.013   3.557 -24.349  1.00  0.99           C  
ATOM   2792 HG11 VAL A 190       3.647   2.908 -23.745  1.00  0.99           H  
ATOM   2793 HG12 VAL A 190       3.009   4.567 -23.937  1.00  0.99           H  
ATOM   2794 HG13 VAL A 190       1.994   3.170 -24.321  1.00  0.99           H  
ATOM   2795  CG2 VAL A 190       4.939   4.153 -25.820  1.00  0.99           C  
ATOM   2796 HG21 VAL A 190       4.955   5.131 -25.338  1.00  0.99           H  
ATOM   2797 HG22 VAL A 190       5.620   3.485 -25.293  1.00  0.99           H  
ATOM   2798 HG23 VAL A 190       5.275   4.277 -26.849  1.00  0.99           H  
ATOM   2799  N   THR A 191       2.472   2.489 -28.697  1.00  0.99           N  
ATOM   2800  H   THR A 191       1.572   2.449 -28.240  1.00  0.99           H  
ATOM   2801  CA  THR A 191       2.492   2.735 -30.136  1.00  0.99           C  
ATOM   2802  HA  THR A 191       3.324   2.176 -30.563  1.00  0.99           H  
ATOM   2803  C   THR A 191       2.649   4.237 -30.394  1.00  0.99           C  
ATOM   2804  CB  THR A 191       1.218   2.214 -30.806  1.00  0.99           C  
ATOM   2805  HB  THR A 191       0.368   2.793 -30.446  1.00  0.99           H  
ATOM   2806  O   THR A 191       1.852   5.022 -29.872  1.00  0.99           O  
ATOM   2807  CG2 THR A 191       1.277   2.323 -32.330  1.00  0.99           C  
ATOM   2808 HG21 THR A 191       0.373   1.886 -32.755  1.00  0.99           H  
ATOM   2809 HG22 THR A 191       1.338   3.368 -32.633  1.00  0.99           H  
ATOM   2810 HG23 THR A 191       2.146   1.780 -32.701  1.00  0.99           H  
ATOM   2811  OG1 THR A 191       0.982   0.859 -30.506  1.00  0.99           O  
ATOM   2812  HG1 THR A 191       1.809   0.378 -30.586  1.00  0.99           H  
ATOM   2813  N   PRO A 192       3.620   4.665 -31.223  1.00  0.99           N  
ATOM   2814  CA  PRO A 192       3.798   6.075 -31.559  1.00  0.99           C  
ATOM   2815  HA  PRO A 192       4.130   6.599 -30.663  1.00  0.99           H  
ATOM   2816  C   PRO A 192       2.506   6.718 -32.087  1.00  0.99           C  
ATOM   2817  CB  PRO A 192       4.913   6.122 -32.610  1.00  0.99           C  
ATOM   2818  HB2 PRO A 192       4.483   6.161 -33.611  1.00  0.99           H  
ATOM   2819  HB3 PRO A 192       5.573   6.974 -32.451  1.00  0.99           H  
ATOM   2820  O   PRO A 192       1.811   6.150 -32.933  1.00  0.99           O  
ATOM   2821  CG  PRO A 192       5.659   4.798 -32.447  1.00  0.99           C  
ATOM   2822  HG2 PRO A 192       6.475   4.904 -31.731  1.00  0.99           H  
ATOM   2823  HG3 PRO A 192       6.047   4.434 -33.398  1.00  0.99           H  
ATOM   2824  CD  PRO A 192       4.633   3.840 -31.863  1.00  0.99           C  
ATOM   2825  HD2 PRO A 192       4.179   3.253 -32.661  1.00  0.99           H  
ATOM   2826  HD3 PRO A 192       5.123   3.187 -31.140  1.00  0.99           H  
ATOM   2827  N   GLY A 193       2.196   7.921 -31.606  1.00  0.99           N  
ATOM   2828  H   GLY A 193       2.803   8.310 -30.899  1.00  0.99           H  
ATOM   2829  CA  GLY A 193       1.018   8.700 -31.992  1.00  0.99           C  
ATOM   2830  HA2 GLY A 193       1.196   9.744 -31.733  1.00  0.99           H  
ATOM   2831  HA3 GLY A 193       0.880   8.632 -33.071  1.00  0.99           H  
ATOM   2832  C   GLY A 193      -0.296   8.281 -31.322  1.00  0.99           C  
ATOM   2833  O   GLY A 193      -1.335   8.842 -31.666  1.00  0.99           O  
ATOM   2834  N   LYS A 194      -0.279   7.314 -30.394  1.00  0.99           N  
ATOM   2835  H   LYS A 194       0.605   6.878 -30.176  1.00  0.99           H  
ATOM   2836  CA  LYS A 194      -1.440   6.947 -29.569  1.00  0.99           C  
ATOM   2837  HA  LYS A 194      -2.351   7.290 -30.060  1.00  0.99           H  
ATOM   2838  C   LYS A 194      -1.431   7.657 -28.218  1.00  0.99           C  
ATOM   2839  CB  LYS A 194      -1.506   5.421 -29.385  1.00  0.99           C  
ATOM   2840  HB2 LYS A 194      -0.560   5.078 -28.966  1.00  0.99           H  
ATOM   2841  HB3 LYS A 194      -2.289   5.178 -28.666  1.00  0.99           H  
ATOM   2842  O   LYS A 194      -0.377   8.018 -27.696  1.00  0.99           O  
ATOM   2843  CG  LYS A 194      -1.767   4.634 -30.675  1.00  0.99           C  
ATOM   2844  HG2 LYS A 194      -1.756   3.572 -30.432  1.00  0.99           H  
ATOM   2845  HG3 LYS A 194      -0.981   4.835 -31.404  1.00  0.99           H  
ATOM   2846  CD  LYS A 194      -3.131   4.990 -31.263  1.00  0.99           C  
ATOM   2847  HD2 LYS A 194      -3.885   4.885 -30.483  1.00  0.99           H  
ATOM   2848  HD3 LYS A 194      -3.125   6.024 -31.609  1.00  0.99           H  
ATOM   2849  CE  LYS A 194      -3.473   4.075 -32.432  1.00  0.99           C  
ATOM   2850  HE2 LYS A 194      -3.396   3.040 -32.096  1.00  0.99           H  
ATOM   2851  HE3 LYS A 194      -2.747   4.238 -33.228  1.00  0.99           H  
ATOM   2852  NZ  LYS A 194      -4.848   4.376 -32.887  1.00  0.99           N  
ATOM   2853  HZ1 LYS A 194      -5.490   4.224 -32.122  1.00  0.99           H  
ATOM   2854  HZ2 LYS A 194      -4.917   5.354 -33.130  1.00  0.99           H  
ATOM   2855  HZ3 LYS A 194      -5.116   3.796 -33.669  1.00  0.99           H  
ATOM   2856  N   ARG A 195      -2.618   7.823 -27.641  1.00  0.99           N  
ATOM   2857  H   ARG A 195      -3.428   7.579 -28.192  1.00  0.99           H  
ATOM   2858  CA  ARG A 195      -2.843   8.353 -26.291  1.00  0.99           C  
ATOM   2859  HA  ARG A 195      -1.924   8.792 -25.903  1.00  0.99           H  
ATOM   2860  C   ARG A 195      -3.255   7.216 -25.358  1.00  0.99           C  
ATOM   2861  CB  ARG A 195      -3.916   9.445 -26.359  1.00  0.99           C  
ATOM   2862  HB2 ARG A 195      -4.134   9.803 -25.354  1.00  0.99           H  
ATOM   2863  HB3 ARG A 195      -4.816   8.987 -26.770  1.00  0.99           H  
ATOM   2864  O   ARG A 195      -4.195   6.484 -25.661  1.00  0.99           O  
ATOM   2865  CG  ARG A 195      -3.509  10.642 -27.237  1.00  0.99           C  
ATOM   2866  HG2 ARG A 195      -2.708  11.188 -26.739  1.00  0.99           H  
ATOM   2867  HG3 ARG A 195      -3.149  10.302 -28.208  1.00  0.99           H  
ATOM   2868  CD  ARG A 195      -4.689  11.591 -27.476  1.00  0.99           C  
ATOM   2869  HD2 ARG A 195      -4.345  12.427 -28.084  1.00  0.99           H  
ATOM   2870  HD3 ARG A 195      -5.013  11.977 -26.510  1.00  0.99           H  
ATOM   2871  NE  ARG A 195      -5.810  10.910 -28.162  1.00  0.99           N  
ATOM   2872  HE  ARG A 195      -5.619  10.031 -28.620  1.00  0.99           H  
ATOM   2873  NH1 ARG A 195      -7.486  12.360 -27.555  1.00  0.99           N  
ATOM   2874 HH11 ARG A 195      -6.825  12.871 -26.988  1.00  0.99           H  
ATOM   2875 HH12 ARG A 195      -8.477  12.453 -27.385  1.00  0.99           H  
ATOM   2876  NH2 ARG A 195      -7.992  10.455 -28.577  1.00  0.99           N  
ATOM   2877 HH21 ARG A 195      -7.721   9.539 -28.904  1.00  0.99           H  
ATOM   2878 HH22 ARG A 195      -8.952  10.614 -28.305  1.00  0.99           H  
ATOM   2879  CZ  ARG A 195      -7.082  11.251 -28.104  1.00  0.99           C  
ATOM   2880  N   TYR A 196      -2.576   7.074 -24.230  1.00  0.99           N  
ATOM   2881  H   TYR A 196      -1.831   7.728 -24.034  1.00  0.99           H  
ATOM   2882  CA  TYR A 196      -2.809   6.007 -23.254  1.00  0.99           C  
ATOM   2883  HA  TYR A 196      -3.530   5.284 -23.636  1.00  0.99           H  
ATOM   2884  C   TYR A 196      -3.353   6.593 -21.960  1.00  0.99           C  
ATOM   2885  CB  TYR A 196      -1.492   5.269 -22.981  1.00  0.99           C  
ATOM   2886  HB2 TYR A 196      -0.714   5.996 -22.745  1.00  0.99           H  
ATOM   2887  HB3 TYR A 196      -1.621   4.638 -22.102  1.00  0.99           H  
ATOM   2888  O   TYR A 196      -2.728   7.503 -21.418  1.00  0.99           O  
ATOM   2889  CG  TYR A 196      -1.028   4.404 -24.132  1.00  0.99           C  
ATOM   2890  CD1 TYR A 196      -1.282   3.022 -24.101  1.00  0.99           C  
ATOM   2891  HD1 TYR A 196      -1.779   2.583 -23.247  1.00  0.99           H  
ATOM   2892  CD2 TYR A 196      -0.361   4.976 -25.233  1.00  0.99           C  
ATOM   2893  HD2 TYR A 196      -0.140   6.033 -25.244  1.00  0.99           H  
ATOM   2894  CE1 TYR A 196      -0.909   2.209 -25.183  1.00  0.99           C  
ATOM   2895  HE1 TYR A 196      -1.100   1.146 -25.149  1.00  0.99           H  
ATOM   2896  CE2 TYR A 196       0.009   4.167 -26.323  1.00  0.99           C  
ATOM   2897  HE2 TYR A 196       0.532   4.595 -27.165  1.00  0.99           H  
ATOM   2898  OH  TYR A 196       0.010   2.011 -27.375  1.00  0.99           O  
ATOM   2899  HH  TYR A 196      -0.207   1.090 -27.215  1.00  0.99           H  
ATOM   2900  CZ  TYR A 196      -0.291   2.788 -26.307  1.00  0.99           C  
ATOM   2901  N   ARG A 197      -4.459   6.057 -21.432  1.00  0.99           N  
ATOM   2902  H   ARG A 197      -4.915   5.304 -21.927  1.00  0.99           H  
ATOM   2903  CA  ARG A 197      -4.862   6.298 -20.041  1.00  0.99           C  
ATOM   2904  HA  ARG A 197      -4.586   7.310 -19.743  1.00  0.99           H  
ATOM   2905  C   ARG A 197      -4.112   5.323 -19.149  1.00  0.99           C  
ATOM   2906  CB  ARG A 197      -6.379   6.150 -19.875  1.00  0.99           C  
ATOM   2907  HB2 ARG A 197      -6.680   5.162 -20.224  1.00  0.99           H  
ATOM   2908  HB3 ARG A 197      -6.873   6.901 -20.491  1.00  0.99           H  
ATOM   2909  O   ARG A 197      -4.544   4.188 -18.979  1.00  0.99           O  
ATOM   2910  CG  ARG A 197      -6.824   6.324 -18.408  1.00  0.99           C  
ATOM   2911  HG2 ARG A 197      -6.545   7.318 -18.058  1.00  0.99           H  
ATOM   2912  HG3 ARG A 197      -6.361   5.577 -17.763  1.00  0.99           H  
ATOM   2913  CD  ARG A 197      -8.336   6.144 -18.337  1.00  0.99           C  
ATOM   2914  HD2 ARG A 197      -8.573   5.117 -18.617  1.00  0.99           H  
ATOM   2915  HD3 ARG A 197      -8.781   6.808 -19.079  1.00  0.99           H  
ATOM   2916  NE  ARG A 197      -8.927   6.428 -17.009  1.00  0.99           N  
ATOM   2917  HE  ARG A 197      -8.346   6.421 -16.182  1.00  0.99           H  
ATOM   2918  NH1 ARG A 197     -11.023   6.626 -17.855  1.00  0.99           N  
ATOM   2919 HH11 ARG A 197     -11.953   7.019 -17.878  1.00  0.99           H  
ATOM   2920 HH12 ARG A 197     -10.728   6.200 -18.723  1.00  0.99           H  
ATOM   2921  NH2 ARG A 197     -10.728   7.142 -15.752  1.00  0.99           N  
ATOM   2922 HH21 ARG A 197     -11.678   7.483 -15.744  1.00  0.99           H  
ATOM   2923 HH22 ARG A 197     -10.276   7.033 -14.855  1.00  0.99           H  
ATOM   2924  CZ  ARG A 197     -10.206   6.733 -16.862  1.00  0.99           C  
ATOM   2925  N   PHE A 198      -3.000   5.766 -18.580  1.00  0.99           N  
ATOM   2926  H   PHE A 198      -2.751   6.736 -18.706  1.00  0.99           H  
ATOM   2927  CA  PHE A 198      -2.314   5.001 -17.547  1.00  0.99           C  
ATOM   2928  HA  PHE A 198      -2.388   3.944 -17.803  1.00  0.99           H  
ATOM   2929  C   PHE A 198      -2.994   5.192 -16.196  1.00  0.99           C  
ATOM   2930  CB  PHE A 198      -0.830   5.360 -17.499  1.00  0.99           C  
ATOM   2931  HB2 PHE A 198      -0.396   4.947 -16.588  1.00  0.99           H  
ATOM   2932  HB3 PHE A 198      -0.741   6.445 -17.452  1.00  0.99           H  
ATOM   2933  O   PHE A 198      -3.398   6.302 -15.854  1.00  0.99           O  
ATOM   2934  CG  PHE A 198      -0.046   4.819 -18.677  1.00  0.99           C  
ATOM   2935  CD1 PHE A 198       0.105   3.430 -18.834  1.00  0.99           C  
ATOM   2936  HD1 PHE A 198      -0.299   2.757 -18.092  1.00  0.99           H  
ATOM   2937  CD2 PHE A 198       0.520   5.687 -19.625  1.00  0.99           C  
ATOM   2938  HD2 PHE A 198       0.390   6.754 -19.519  1.00  0.99           H  
ATOM   2939  CE1 PHE A 198       0.778   2.905 -19.947  1.00  0.99           C  
ATOM   2940  HE1 PHE A 198       0.854   1.835 -20.074  1.00  0.99           H  
ATOM   2941  CE2 PHE A 198       1.235   5.163 -20.717  1.00  0.99           C  
ATOM   2942  HE2 PHE A 198       1.671   5.825 -21.451  1.00  0.99           H  
ATOM   2943  CZ  PHE A 198       1.354   3.773 -20.886  1.00  0.99           C  
ATOM   2944  HZ  PHE A 198       1.877   3.370 -21.741  1.00  0.99           H  
ATOM   2945  N   ARG A 199      -3.100   4.107 -15.429  1.00  0.99           N  
ATOM   2946  H   ARG A 199      -2.755   3.241 -15.819  1.00  0.99           H  
ATOM   2947  CA  ARG A 199      -3.727   4.043 -14.105  1.00  0.99           C  
ATOM   2948  HA  ARG A 199      -4.191   4.997 -13.855  1.00  0.99           H  
ATOM   2949  C   ARG A 199      -2.648   3.763 -13.068  1.00  0.99           C  
ATOM   2950  CB  ARG A 199      -4.823   2.965 -14.113  1.00  0.99           C  
ATOM   2951  HB2 ARG A 199      -5.261   2.900 -13.117  1.00  0.99           H  
ATOM   2952  HB3 ARG A 199      -4.383   1.999 -14.359  1.00  0.99           H  
ATOM   2953  O   ARG A 199      -2.262   2.614 -12.862  1.00  0.99           O  
ATOM   2954  CG  ARG A 199      -5.936   3.269 -15.124  1.00  0.99           C  
ATOM   2955  HG2 ARG A 199      -6.411   4.212 -14.855  1.00  0.99           H  
ATOM   2956  HG3 ARG A 199      -5.524   3.358 -16.130  1.00  0.99           H  
ATOM   2957  CD  ARG A 199      -6.981   2.153 -15.131  1.00  0.99           C  
ATOM   2958  HD2 ARG A 199      -7.319   1.969 -14.111  1.00  0.99           H  
ATOM   2959  HD3 ARG A 199      -6.523   1.241 -15.513  1.00  0.99           H  
ATOM   2960  NE  ARG A 199      -8.124   2.507 -15.986  1.00  0.99           N  
ATOM   2961  HE  ARG A 199      -8.074   2.250 -16.962  1.00  0.99           H  
ATOM   2962  NH1 ARG A 199      -9.307   3.733 -14.428  1.00  0.99           N  
ATOM   2963 HH11 ARG A 199     -10.032   4.403 -14.214  1.00  0.99           H  
ATOM   2964 HH12 ARG A 199      -8.564   3.623 -13.752  1.00  0.99           H  
ATOM   2965  NH2 ARG A 199     -10.148   3.409 -16.462  1.00  0.99           N  
ATOM   2966 HH21 ARG A 199     -10.994   3.887 -16.186  1.00  0.99           H  
ATOM   2967 HH22 ARG A 199     -10.024   3.133 -17.426  1.00  0.99           H  
ATOM   2968  CZ  ARG A 199      -9.186   3.202 -15.618  1.00  0.99           C  
ATOM   2969  N   LEU A 200      -2.116   4.822 -12.471  1.00  0.99           N  
ATOM   2970  H   LEU A 200      -2.546   5.721 -12.638  1.00  0.99           H  
ATOM   2971  CA  LEU A 200      -1.071   4.763 -11.457  1.00  0.99           C  
ATOM   2972  HA  LEU A 200      -0.387   3.955 -11.715  1.00  0.99           H  
ATOM   2973  C   LEU A 200      -1.683   4.478 -10.088  1.00  0.99           C  
ATOM   2974  CB  LEU A 200      -0.302   6.090 -11.466  1.00  0.99           C  
ATOM   2975  HB2 LEU A 200      -0.986   6.893 -11.191  1.00  0.99           H  
ATOM   2976  HB3 LEU A 200       0.040   6.268 -12.486  1.00  0.99           H  
ATOM   2977  O   LEU A 200      -2.527   5.238  -9.620  1.00  0.99           O  
ATOM   2978  CG  LEU A 200       0.910   6.129 -10.522  1.00  0.99           C  
ATOM   2979  HG  LEU A 200       0.603   5.859  -9.512  1.00  0.99           H  
ATOM   2980  CD1 LEU A 200       1.996   5.157 -10.982  1.00  0.99           C  
ATOM   2981 HD11 LEU A 200       2.905   5.317 -10.402  1.00  0.99           H  
ATOM   2982 HD12 LEU A 200       2.222   5.321 -12.036  1.00  0.99           H  
ATOM   2983 HD13 LEU A 200       1.664   4.130 -10.833  1.00  0.99           H  
ATOM   2984  CD2 LEU A 200       1.494   7.543 -10.495  1.00  0.99           C  
ATOM   2985 HD21 LEU A 200       1.837   7.825 -11.491  1.00  0.99           H  
ATOM   2986 HD22 LEU A 200       0.732   8.250 -10.167  1.00  0.99           H  
ATOM   2987 HD23 LEU A 200       2.332   7.583  -9.798  1.00  0.99           H  
ATOM   2988  N   VAL A 201      -1.227   3.414  -9.435  1.00  0.99           N  
ATOM   2989  H   VAL A 201      -0.560   2.821  -9.908  1.00  0.99           H  
ATOM   2990  CA  VAL A 201      -1.727   2.963  -8.132  1.00  0.99           C  
ATOM   2991  HA  VAL A 201      -2.381   3.720  -7.700  1.00  0.99           H  
ATOM   2992  C   VAL A 201      -0.551   2.751  -7.197  1.00  0.99           C  
ATOM   2993  CB  VAL A 201      -2.529   1.656  -8.280  1.00  0.99           C  
ATOM   2994  HB  VAL A 201      -1.867   0.859  -8.617  1.00  0.99           H  
ATOM   2995  O   VAL A 201       0.326   1.933  -7.488  1.00  0.99           O  
ATOM   2996  CG1 VAL A 201      -3.165   1.227  -6.955  1.00  0.99           C  
ATOM   2997 HG11 VAL A 201      -3.690   0.283  -7.097  1.00  0.99           H  
ATOM   2998 HG12 VAL A 201      -3.883   1.966  -6.600  1.00  0.99           H  
ATOM   2999 HG13 VAL A 201      -2.398   1.094  -6.192  1.00  0.99           H  
ATOM   3000  CG2 VAL A 201      -3.649   1.805  -9.307  1.00  0.99           C  
ATOM   3001 HG21 VAL A 201      -4.283   0.918  -9.304  1.00  0.99           H  
ATOM   3002 HG22 VAL A 201      -4.241   2.684  -9.052  1.00  0.99           H  
ATOM   3003 HG23 VAL A 201      -3.234   1.924 -10.308  1.00  0.99           H  
ATOM   3004  N   SER A 202      -0.528   3.459  -6.068  1.00  0.99           N  
ATOM   3005  H   SER A 202      -1.278   4.104  -5.862  1.00  0.99           H  
ATOM   3006  CA  SER A 202       0.460   3.192  -5.026  1.00  0.99           C  
ATOM   3007  HA  SER A 202       1.376   2.826  -5.488  1.00  0.99           H  
ATOM   3008  C   SER A 202      -0.051   2.118  -4.083  1.00  0.99           C  
ATOM   3009  CB  SER A 202       0.842   4.447  -4.260  1.00  0.99           C  
ATOM   3010  HB2 SER A 202       1.095   5.234  -4.971  1.00  0.99           H  
ATOM   3011  HB3 SER A 202       0.016   4.763  -3.623  1.00  0.99           H  
ATOM   3012  O   SER A 202      -0.836   2.377  -3.175  1.00  0.99           O  
ATOM   3013  OG  SER A 202       1.994   4.142  -3.502  1.00  0.99           O  
ATOM   3014  HG  SER A 202       1.937   4.574  -2.647  1.00  0.99           H  
ATOM   3015  N   LEU A 203       0.442   0.905  -4.298  1.00  0.99           N  
ATOM   3016  H   LEU A 203       1.147   0.807  -5.015  1.00  0.99           H  
ATOM   3017  CA  LEU A 203       0.260  -0.222  -3.402  1.00  0.99           C  
ATOM   3018  HA  LEU A 203      -0.662  -0.093  -2.835  1.00  0.99           H  
ATOM   3019  C   LEU A 203       1.417  -0.282  -2.390  1.00  0.99           C  
ATOM   3020  CB  LEU A 203       0.165  -1.530  -4.210  1.00  0.99           C  
ATOM   3021  HB2 LEU A 203       1.166  -1.738  -4.588  1.00  0.99           H  
ATOM   3022  HB3 LEU A 203      -0.130  -2.315  -3.514  1.00  0.99           H  
ATOM   3023  O   LEU A 203       1.830  -1.385  -2.041  1.00  0.99           O  
ATOM   3024  CG  LEU A 203      -0.774  -1.600  -5.417  1.00  0.99           C  
ATOM   3025  HG  LEU A 203      -0.512  -0.835  -6.148  1.00  0.99           H  
ATOM   3026  CD1 LEU A 203      -0.647  -2.981  -6.073  1.00  0.99           C  
ATOM   3027 HD11 LEU A 203      -1.298  -3.027  -6.946  1.00  0.99           H  
ATOM   3028 HD12 LEU A 203       0.384  -3.151  -6.382  1.00  0.99           H  
ATOM   3029 HD13 LEU A 203      -0.941  -3.760  -5.369  1.00  0.99           H  
ATOM   3030  CD2 LEU A 203      -2.222  -1.445  -4.999  1.00  0.99           C  
ATOM   3031 HD21 LEU A 203      -2.368  -0.499  -4.478  1.00  0.99           H  
ATOM   3032 HD22 LEU A 203      -2.867  -1.480  -5.876  1.00  0.99           H  
ATOM   3033 HD23 LEU A 203      -2.488  -2.265  -4.331  1.00  0.99           H  
ATOM   3034  N   SER A 204       2.000   0.847  -1.965  1.00  0.98           N  
ATOM   3035  H   SER A 204       1.619   1.737  -2.252  1.00  0.98           H  
ATOM   3036  CA  SER A 204       3.072   0.859  -0.959  1.00  0.98           C  
ATOM   3037  HA  SER A 204       3.704  -0.007  -1.155  1.00  0.98           H  
ATOM   3038  C   SER A 204       2.558   0.723   0.472  1.00  0.98           C  
ATOM   3039  CB  SER A 204       3.982   2.085  -1.069  1.00  0.98           C  
ATOM   3040  HB2 SER A 204       4.739   2.031  -0.287  1.00  0.98           H  
ATOM   3041  HB3 SER A 204       4.493   2.035  -2.030  1.00  0.98           H  
ATOM   3042  O   SER A 204       1.458   1.169   0.800  1.00  0.98           O  
ATOM   3043  OG  SER A 204       3.292   3.316  -0.950  1.00  0.98           O  
ATOM   3044  HG  SER A 204       3.940   3.986  -0.718  1.00  0.98           H  
ATOM   3045  N   CYS A 205       3.376   0.118   1.329  1.00  0.97           N  
ATOM   3046  H   CYS A 205       4.247  -0.269   0.994  1.00  0.97           H  
ATOM   3047  CA  CYS A 205       3.153   0.072   2.767  1.00  0.97           C  
ATOM   3048  HA  CYS A 205       2.086  -0.000   2.978  1.00  0.97           H  
ATOM   3049  C   CYS A 205       3.668   1.290   3.512  1.00  0.97           C  
ATOM   3050  CB  CYS A 205       3.851  -1.144   3.350  1.00  0.97           C  
ATOM   3051  HB2 CYS A 205       4.025  -0.962   4.410  1.00  0.97           H  
ATOM   3052  HB3 CYS A 205       4.816  -1.327   2.878  1.00  0.97           H  
ATOM   3053  O   CYS A 205       3.186   1.549   4.608  1.00  0.97           O  
ATOM   3054  SG  CYS A 205       2.828  -2.588   3.226  1.00  0.97           S  
ATOM   3055  N   ASP A 206       4.673   1.985   2.982  1.00  0.96           N  
ATOM   3056  H   ASP A 206       5.156   1.574   2.195  1.00  0.96           H  
ATOM   3057  CA  ASP A 206       5.274   3.124   3.676  1.00  0.96           C  
ATOM   3058  HA  ASP A 206       4.526   3.546   4.347  1.00  0.96           H  
ATOM   3059  C   ASP A 206       5.660   4.281   2.739  1.00  0.96           C  
ATOM   3060  CB  ASP A 206       6.412   2.605   4.573  1.00  0.96           C  
ATOM   3061  HB2 ASP A 206       6.020   1.783   5.170  1.00  0.96           H  
ATOM   3062  HB3 ASP A 206       7.220   2.193   3.967  1.00  0.96           H  
ATOM   3063  O   ASP A 206       5.018   5.337   2.796  1.00  0.96           O  
ATOM   3064  CG  ASP A 206       6.997   3.637   5.538  1.00  0.96           C  
ATOM   3065  OD1 ASP A 206       6.763   4.851   5.356  1.00  0.96           O  
ATOM   3066  OD2 ASP A 206       7.754   3.187   6.426  1.00  0.96           O  
ATOM   3067  N   PRO A 207       6.649   4.139   1.832  1.00  0.97           N  
ATOM   3068  CA  PRO A 207       7.151   5.285   1.098  1.00  0.97           C  
ATOM   3069  HA  PRO A 207       7.467   6.054   1.803  1.00  0.97           H  
ATOM   3070  C   PRO A 207       6.084   5.890   0.189  1.00  0.97           C  
ATOM   3071  CB  PRO A 207       8.367   4.790   0.313  1.00  0.97           C  
ATOM   3072  HB2 PRO A 207       8.512   5.338  -0.618  1.00  0.97           H  
ATOM   3073  HB3 PRO A 207       9.259   4.852   0.937  1.00  0.97           H  
ATOM   3074  O   PRO A 207       5.248   5.203  -0.407  1.00  0.97           O  
ATOM   3075  CG  PRO A 207       8.015   3.327   0.064  1.00  0.97           C  
ATOM   3076  HG2 PRO A 207       7.319   3.255  -0.772  1.00  0.97           H  
ATOM   3077  HG3 PRO A 207       8.902   2.719  -0.114  1.00  0.97           H  
ATOM   3078  CD  PRO A 207       7.300   2.928   1.353  1.00  0.97           C  
ATOM   3079  HD2 PRO A 207       8.039   2.581   2.077  1.00  0.97           H  
ATOM   3080  HD3 PRO A 207       6.567   2.150   1.140  1.00  0.97           H  
ATOM   3081  N   ASN A 208       6.195   7.204   0.022  1.00  0.98           N  
ATOM   3082  H   ASN A 208       6.970   7.648   0.494  1.00  0.98           H  
ATOM   3083  CA  ASN A 208       5.633   7.887  -1.131  1.00  0.98           C  
ATOM   3084  HA  ASN A 208       4.818   7.287  -1.536  1.00  0.98           H  
ATOM   3085  C   ASN A 208       6.694   7.991  -2.224  1.00  0.98           C  
ATOM   3086  CB  ASN A 208       5.039   9.239  -0.723  1.00  0.98           C  
ATOM   3087  HB2 ASN A 208       4.530   9.694  -1.573  1.00  0.98           H  
ATOM   3088  HB3 ASN A 208       4.304   9.050   0.059  1.00  0.98           H  
ATOM   3089  O   ASN A 208       7.897   8.000  -1.948  1.00  0.98           O  
ATOM   3090  CG  ASN A 208       6.049  10.240  -0.215  1.00  0.98           C  
ATOM   3091  ND2 ASN A 208       6.225  10.305   1.084  1.00  0.98           N  
ATOM   3092 HD21 ASN A 208       6.952  10.911   1.436  1.00  0.98           H  
ATOM   3093 HD22 ASN A 208       5.757   9.636   1.679  1.00  0.98           H  
ATOM   3094  OD1 ASN A 208       6.657  11.001  -0.955  1.00  0.98           O  
ATOM   3095  N   TYR A 209       6.239   8.089  -3.466  1.00  0.99           N  
ATOM   3096  H   TYR A 209       5.240   8.114  -3.610  1.00  0.99           H  
ATOM   3097  CA  TYR A 209       7.109   8.147  -4.631  1.00  0.99           C  
ATOM   3098  HA  TYR A 209       8.145   8.037  -4.310  1.00  0.99           H  
ATOM   3099  C   TYR A 209       6.972   9.480  -5.342  1.00  0.99           C  
ATOM   3100  CB  TYR A 209       6.802   6.989  -5.582  1.00  0.99           C  
ATOM   3101  HB2 TYR A 209       7.470   7.052  -6.441  1.00  0.99           H  
ATOM   3102  HB3 TYR A 209       5.781   7.088  -5.950  1.00  0.99           H  
ATOM   3103  O   TYR A 209       5.870   9.990  -5.510  1.00  0.99           O  
ATOM   3104  CG  TYR A 209       6.969   5.633  -4.938  1.00  0.99           C  
ATOM   3105  CD1 TYR A 209       8.257   5.097  -4.764  1.00  0.99           C  
ATOM   3106  HD1 TYR A 209       9.124   5.645  -5.102  1.00  0.99           H  
ATOM   3107  CD2 TYR A 209       5.842   4.921  -4.493  1.00  0.99           C  
ATOM   3108  HD2 TYR A 209       4.849   5.330  -4.609  1.00  0.99           H  
ATOM   3109  CE1 TYR A 209       8.421   3.848  -4.145  1.00  0.99           C  
ATOM   3110  HE1 TYR A 209       9.411   3.438  -4.006  1.00  0.99           H  
ATOM   3111  CE2 TYR A 209       6.004   3.659  -3.901  1.00  0.99           C  
ATOM   3112  HE2 TYR A 209       5.131   3.097  -3.601  1.00  0.99           H  
ATOM   3113  OH  TYR A 209       7.455   1.899  -3.156  1.00  0.99           O  
ATOM   3114  HH  TYR A 209       8.378   1.637  -3.135  1.00  0.99           H  
ATOM   3115  CZ  TYR A 209       7.293   3.121  -3.717  1.00  0.99           C  
ATOM   3116  N   THR A 210       8.086  10.008  -5.842  1.00  0.99           N  
ATOM   3117  H   THR A 210       8.957   9.544  -5.628  1.00  0.99           H  
ATOM   3118  CA  THR A 210       8.053  10.957  -6.959  1.00  0.99           C  
ATOM   3119  HA  THR A 210       7.129  11.533  -6.933  1.00  0.99           H  
ATOM   3120  C   THR A 210       8.085  10.155  -8.256  1.00  0.99           C  
ATOM   3121  CB  THR A 210       9.215  11.949  -6.888  1.00  0.99           C  
ATOM   3122  HB  THR A 210      10.159  11.414  -6.990  1.00  0.99           H  
ATOM   3123  O   THR A 210       9.134   9.624  -8.636  1.00  0.99           O  
ATOM   3124  CG2 THR A 210       9.117  13.025  -7.969  1.00  0.99           C  
ATOM   3125 HG21 THR A 210       9.205  12.575  -8.958  1.00  0.99           H  
ATOM   3126 HG22 THR A 210       9.923  13.747  -7.836  1.00  0.99           H  
ATOM   3127 HG23 THR A 210       8.161  13.543  -7.894  1.00  0.99           H  
ATOM   3128  OG1 THR A 210       9.199  12.600  -5.640  1.00  0.99           O  
ATOM   3129  HG1 THR A 210       8.842  11.978  -5.002  1.00  0.99           H  
ATOM   3130  N   PHE A 211       6.925  10.034  -8.898  1.00  0.99           N  
ATOM   3131  H   PHE A 211       6.113  10.489  -8.507  1.00  0.99           H  
ATOM   3132  CA  PHE A 211       6.734   9.334 -10.161  1.00  0.99           C  
ATOM   3133  HA  PHE A 211       7.479   8.541 -10.222  1.00  0.99           H  
ATOM   3134  C   PHE A 211       6.916  10.278 -11.355  1.00  0.99           C  
ATOM   3135  CB  PHE A 211       5.357   8.660 -10.181  1.00  0.99           C  
ATOM   3136  HB2 PHE A 211       5.288   7.973  -9.337  1.00  0.99           H  
ATOM   3137  HB3 PHE A 211       4.586   9.418 -10.049  1.00  0.99           H  
ATOM   3138  O   PHE A 211       6.373  11.383 -11.362  1.00  0.99           O  
ATOM   3139  CG  PHE A 211       5.080   7.894 -11.461  1.00  0.99           C  
ATOM   3140  CD1 PHE A 211       4.418   8.520 -12.535  1.00  0.99           C  
ATOM   3141  HD1 PHE A 211       4.090   9.545 -12.450  1.00  0.99           H  
ATOM   3142  CD2 PHE A 211       5.500   6.558 -11.587  1.00  0.99           C  
ATOM   3143  HD2 PHE A 211       6.013   6.077 -10.767  1.00  0.99           H  
ATOM   3144  CE1 PHE A 211       4.173   7.806 -13.722  1.00  0.99           C  
ATOM   3145  HE1 PHE A 211       3.655   8.282 -14.541  1.00  0.99           H  
ATOM   3146  CE2 PHE A 211       5.246   5.843 -12.771  1.00  0.99           C  
ATOM   3147  HE2 PHE A 211       5.555   4.812 -12.854  1.00  0.99           H  
ATOM   3148  CZ  PHE A 211       4.583   6.469 -13.841  1.00  0.99           C  
ATOM   3149  HZ  PHE A 211       4.381   5.920 -14.749  1.00  0.99           H  
ATOM   3150  N   SER A 212       7.648   9.845 -12.380  1.00  0.99           N  
ATOM   3151  H   SER A 212       8.074   8.932 -12.313  1.00  0.99           H  
ATOM   3152  CA  SER A 212       7.784  10.567 -13.649  1.00  0.99           C  
ATOM   3153  HA  SER A 212       6.829  11.040 -13.882  1.00  0.99           H  
ATOM   3154  C   SER A 212       8.123   9.622 -14.802  1.00  0.99           C  
ATOM   3155  CB  SER A 212       8.841  11.680 -13.534  1.00  0.99           C  
ATOM   3156  HB2 SER A 212       8.782  12.321 -14.413  1.00  0.99           H  
ATOM   3157  HB3 SER A 212       8.619  12.292 -12.660  1.00  0.99           H  
ATOM   3158  O   SER A 212       8.619   8.514 -14.596  1.00  0.99           O  
ATOM   3159  OG  SER A 212      10.162  11.167 -13.420  1.00  0.99           O  
ATOM   3160  HG  SER A 212      10.418  10.832 -14.283  1.00  0.99           H  
ATOM   3161  N   ILE A 213       7.921  10.084 -16.034  1.00  0.99           N  
ATOM   3162  H   ILE A 213       7.522  11.004 -16.155  1.00  0.99           H  
ATOM   3163  CA  ILE A 213       8.345   9.384 -17.249  1.00  0.99           C  
ATOM   3164  HA  ILE A 213       8.944   8.511 -16.990  1.00  0.99           H  
ATOM   3165  C   ILE A 213       9.234  10.342 -18.037  1.00  0.99           C  
ATOM   3166  CB  ILE A 213       7.121   8.897 -18.051  1.00  0.99           C  
ATOM   3167  HB  ILE A 213       6.514   9.763 -18.315  1.00  0.99           H  
ATOM   3168  O   ILE A 213       8.800  11.430 -18.411  1.00  0.99           O  
ATOM   3169  CG1 ILE A 213       6.256   7.942 -17.192  1.00  0.99           C  
ATOM   3170 HG12 ILE A 213       6.865   7.095 -16.879  1.00  0.99           H  
ATOM   3171 HG13 ILE A 213       5.930   8.462 -16.291  1.00  0.99           H  
ATOM   3172  CG2 ILE A 213       7.584   8.206 -19.345  1.00  0.99           C  
ATOM   3173 HG21 ILE A 213       8.295   8.824 -19.892  1.00  0.99           H  
ATOM   3174 HG22 ILE A 213       8.044   7.243 -19.124  1.00  0.99           H  
ATOM   3175 HG23 ILE A 213       6.718   8.072 -19.994  1.00  0.99           H  
ATOM   3176  CD1 ILE A 213       4.987   7.417 -17.872  1.00  0.99           C  
ATOM   3177 HD11 ILE A 213       4.452   6.769 -17.178  1.00  0.99           H  
ATOM   3178 HD12 ILE A 213       4.341   8.257 -18.127  1.00  0.99           H  
ATOM   3179 HD13 ILE A 213       5.232   6.840 -18.763  1.00  0.99           H  
ATOM   3180  N   ASP A 214      10.490   9.959 -18.267  1.00  0.99           N  
ATOM   3181  H   ASP A 214      10.786   9.043 -17.959  1.00  0.99           H  
ATOM   3182  CA  ASP A 214      11.469  10.833 -18.915  1.00  0.99           C  
ATOM   3183  HA  ASP A 214      11.636  11.701 -18.276  1.00  0.99           H  
ATOM   3184  C   ASP A 214      10.948  11.329 -20.273  1.00  0.99           C  
ATOM   3185  CB  ASP A 214      12.811  10.110 -19.114  1.00  0.99           C  
ATOM   3186  HB2 ASP A 214      13.377  10.651 -19.872  1.00  0.99           H  
ATOM   3187  HB3 ASP A 214      12.627   9.108 -19.501  1.00  0.99           H  
ATOM   3188  O   ASP A 214      10.534  10.538 -21.122  1.00  0.99           O  
ATOM   3189  CG  ASP A 214      13.704  10.017 -17.873  1.00  0.99           C  
ATOM   3190  OD1 ASP A 214      13.347  10.483 -16.771  1.00  0.99           O  
ATOM   3191  OD2 ASP A 214      14.825   9.469 -18.020  1.00  0.99           O  
ATOM   3192  N   GLY A 215      10.980  12.646 -20.485  1.00  0.98           N  
ATOM   3193  H   GLY A 215      11.262  13.246 -19.723  1.00  0.98           H  
ATOM   3194  CA  GLY A 215      10.567  13.276 -21.743  1.00  0.98           C  
ATOM   3195  HA2 GLY A 215      10.929  14.304 -21.756  1.00  0.98           H  
ATOM   3196  HA3 GLY A 215      11.026  12.742 -22.575  1.00  0.98           H  
ATOM   3197  C   GLY A 215       9.057  13.315 -22.001  1.00  0.98           C  
ATOM   3198  O   GLY A 215       8.665  13.713 -23.094  1.00  0.98           O  
ATOM   3199  N   HIS A 216       8.212  12.929 -21.040  1.00  0.99           N  
ATOM   3200  H   HIS A 216       8.572  12.620 -20.148  1.00  0.99           H  
ATOM   3201  CA  HIS A 216       6.758  12.907 -21.211  1.00  0.99           C  
ATOM   3202  HA  HIS A 216       6.498  13.315 -22.188  1.00  0.99           H  
ATOM   3203  C   HIS A 216       6.056  13.759 -20.154  1.00  0.99           C  
ATOM   3204  CB  HIS A 216       6.241  11.465 -21.172  1.00  0.99           C  
ATOM   3205  HB2 HIS A 216       5.153  11.479 -21.233  1.00  0.99           H  
ATOM   3206  HB3 HIS A 216       6.514  11.018 -20.216  1.00  0.99           H  
ATOM   3207  O   HIS A 216       6.375  13.694 -18.969  1.00  0.99           O  
ATOM   3208  CG  HIS A 216       6.771  10.596 -22.282  1.00  0.99           C  
ATOM   3209  CD2 HIS A 216       6.079  10.155 -23.376  1.00  0.99           C  
ATOM   3210  HD2 HIS A 216       5.051  10.385 -23.613  1.00  0.99           H  
ATOM   3211  ND1 HIS A 216       8.044  10.079 -22.373  1.00  0.99           N  
ATOM   3212  HD1 HIS A 216       8.819  10.268 -21.754  1.00  0.99           H  
ATOM   3213  CE1 HIS A 216       8.118   9.338 -23.484  1.00  0.99           C  
ATOM   3214  HE1 HIS A 216       9.006   8.831 -23.830  1.00  0.99           H  
ATOM   3215  NE2 HIS A 216       6.938   9.341 -24.122  1.00  0.99           N  
ATOM   3216  N   ASN A 217       5.043  14.507 -20.591  1.00  0.99           N  
ATOM   3217  H   ASN A 217       4.808  14.460 -21.572  1.00  0.99           H  
ATOM   3218  CA  ASN A 217       4.050  15.081 -19.690  1.00  0.99           C  
ATOM   3219  HA  ASN A 217       4.511  15.292 -18.725  1.00  0.99           H  
ATOM   3220  C   ASN A 217       2.922  14.070 -19.454  1.00  0.99           C  
ATOM   3221  CB  ASN A 217       3.514  16.401 -20.264  1.00  0.99           C  
ATOM   3222  HB2 ASN A 217       2.683  16.742 -19.646  1.00  0.99           H  
ATOM   3223  HB3 ASN A 217       3.142  16.231 -21.274  1.00  0.99           H  
ATOM   3224  O   ASN A 217       2.650  13.208 -20.292  1.00  0.99           O  
ATOM   3225  CG  ASN A 217       4.541  17.518 -20.281  1.00  0.99           C  
ATOM   3226  ND2 ASN A 217       4.332  18.523 -21.098  1.00  0.99           N  
ATOM   3227 HD21 ASN A 217       3.503  18.549 -21.674  1.00  0.99           H  
ATOM   3228 HD22 ASN A 217       5.023  19.258 -21.055  1.00  0.99           H  
ATOM   3229  OD1 ASN A 217       5.531  17.532 -19.576  1.00  0.99           O  
ATOM   3230  N   MET A 218       2.238  14.221 -18.328  1.00  0.99           N  
ATOM   3231  H   MET A 218       2.520  14.958 -17.698  1.00  0.99           H  
ATOM   3232  CA  MET A 218       1.100  13.412 -17.912  1.00  0.99           C  
ATOM   3233  HA  MET A 218       0.844  12.683 -18.680  1.00  0.99           H  
ATOM   3234  C   MET A 218      -0.092  14.338 -17.687  1.00  0.99           C  
ATOM   3235  CB  MET A 218       1.467  12.667 -16.622  1.00  0.99           C  
ATOM   3236  HB2 MET A 218       1.742  13.397 -15.861  1.00  0.99           H  
ATOM   3237  HB3 MET A 218       0.600  12.114 -16.260  1.00  0.99           H  
ATOM   3238  O   MET A 218       0.013  15.310 -16.944  1.00  0.99           O  
ATOM   3239  CG  MET A 218       2.631  11.689 -16.823  1.00  0.99           C  
ATOM   3240  HG2 MET A 218       2.319  10.921 -17.531  1.00  0.99           H  
ATOM   3241  HG3 MET A 218       3.484  12.214 -17.253  1.00  0.99           H  
ATOM   3242  SD  MET A 218       3.188  10.879 -15.302  1.00  0.99           S  
ATOM   3243  CE  MET A 218       4.041  12.251 -14.480  1.00  0.99           C  
ATOM   3244  HE1 MET A 218       4.837  12.628 -15.123  1.00  0.99           H  
ATOM   3245  HE2 MET A 218       4.470  11.899 -13.542  1.00  0.99           H  
ATOM   3246  HE3 MET A 218       3.337  13.056 -14.269  1.00  0.99           H  
ATOM   3247  N   THR A 219      -1.228  14.060 -18.323  1.00  0.99           N  
ATOM   3248  H   THR A 219      -1.260  13.261 -18.939  1.00  0.99           H  
ATOM   3249  CA  THR A 219      -2.463  14.830 -18.095  1.00  0.99           C  
ATOM   3250  HA  THR A 219      -2.230  15.784 -17.621  1.00  0.99           H  
ATOM   3251  C   THR A 219      -3.375  14.053 -17.159  1.00  0.99           C  
ATOM   3252  CB  THR A 219      -3.173  15.152 -19.414  1.00  0.99           C  
ATOM   3253  HB  THR A 219      -3.519  14.230 -19.883  1.00  0.99           H  
ATOM   3254  O   THR A 219      -4.018  13.108 -17.601  1.00  0.99           O  
ATOM   3255  CG2 THR A 219      -4.362  16.083 -19.202  1.00  0.99           C  
ATOM   3256 HG21 THR A 219      -4.035  17.002 -18.716  1.00  0.99           H  
ATOM   3257 HG22 THR A 219      -5.111  15.591 -18.582  1.00  0.99           H  
ATOM   3258 HG23 THR A 219      -4.808  16.322 -20.168  1.00  0.99           H  
ATOM   3259  OG1 THR A 219      -2.282  15.798 -20.294  1.00  0.99           O  
ATOM   3260  HG1 THR A 219      -1.618  15.150 -20.541  1.00  0.99           H  
ATOM   3261  N   ILE A 220      -3.423  14.410 -15.875  1.00  0.99           N  
ATOM   3262  H   ILE A 220      -2.920  15.238 -15.590  1.00  0.99           H  
ATOM   3263  CA  ILE A 220      -4.275  13.746 -14.877  1.00  0.99           C  
ATOM   3264  HA  ILE A 220      -4.087  12.673 -14.917  1.00  0.99           H  
ATOM   3265  C   ILE A 220      -5.747  13.987 -15.218  1.00  0.99           C  
ATOM   3266  CB  ILE A 220      -3.947  14.227 -13.447  1.00  0.99           C  
ATOM   3267  HB  ILE A 220      -4.041  15.313 -13.423  1.00  0.99           H  
ATOM   3268  O   ILE A 220      -6.140  15.128 -15.452  1.00  0.99           O  
ATOM   3269  CG1 ILE A 220      -2.497  13.841 -13.075  1.00  0.99           C  
ATOM   3270 HG12 ILE A 220      -1.819  14.118 -13.882  1.00  0.99           H  
ATOM   3271 HG13 ILE A 220      -2.429  12.763 -12.933  1.00  0.99           H  
ATOM   3272  CG2 ILE A 220      -4.933  13.630 -12.420  1.00  0.99           C  
ATOM   3273 HG21 ILE A 220      -4.691  13.960 -11.409  1.00  0.99           H  
ATOM   3274 HG22 ILE A 220      -5.951  13.965 -12.618  1.00  0.99           H  
ATOM   3275 HG23 ILE A 220      -4.902  12.541 -12.453  1.00  0.99           H  
ATOM   3276  CD1 ILE A 220      -1.998  14.548 -11.813  1.00  0.99           C  
ATOM   3277 HD11 ILE A 220      -2.090  15.625 -11.952  1.00  0.99           H  
ATOM   3278 HD12 ILE A 220      -2.564  14.235 -10.935  1.00  0.99           H  
ATOM   3279 HD13 ILE A 220      -0.950  14.298 -11.652  1.00  0.99           H  
ATOM   3280  N   ILE A 221      -6.537  12.912 -15.231  1.00  0.99           N  
ATOM   3281  H   ILE A 221      -6.102  12.023 -15.032  1.00  0.99           H  
ATOM   3282  CA  ILE A 221      -7.977  12.904 -15.545  1.00  0.99           C  
ATOM   3283  HA  ILE A 221      -8.348  13.929 -15.535  1.00  0.99           H  
ATOM   3284  C   ILE A 221      -8.826  12.152 -14.507  1.00  0.99           C  
ATOM   3285  CB  ILE A 221      -8.224  12.326 -16.957  1.00  0.99           C  
ATOM   3286  HB  ILE A 221      -9.302  12.297 -17.116  1.00  0.99           H  
ATOM   3287  O   ILE A 221     -10.050  12.198 -14.564  1.00  0.99           O  
ATOM   3288  CG1 ILE A 221      -7.674  10.887 -17.106  1.00  0.99           C  
ATOM   3289 HG12 ILE A 221      -6.589  10.916 -17.204  1.00  0.99           H  
ATOM   3290 HG13 ILE A 221      -7.916  10.306 -16.215  1.00  0.99           H  
ATOM   3291  CG2 ILE A 221      -7.629  13.262 -18.025  1.00  0.99           C  
ATOM   3292 HG21 ILE A 221      -8.016  14.270 -17.880  1.00  0.99           H  
ATOM   3293 HG22 ILE A 221      -6.542  13.284 -17.953  1.00  0.99           H  
ATOM   3294 HG23 ILE A 221      -7.910  12.921 -19.022  1.00  0.99           H  
ATOM   3295  CD1 ILE A 221      -8.265  10.141 -18.307  1.00  0.99           C  
ATOM   3296 HD11 ILE A 221      -7.804   9.156 -18.385  1.00  0.99           H  
ATOM   3297 HD12 ILE A 221      -9.338  10.012 -18.166  1.00  0.99           H  
ATOM   3298 HD13 ILE A 221      -8.085  10.683 -19.235  1.00  0.99           H  
ATOM   3299  N   GLU A 222      -8.198  11.454 -13.560  1.00  0.99           N  
ATOM   3300  H   GLU A 222      -7.188  11.468 -13.543  1.00  0.99           H  
ATOM   3301  CA  GLU A 222      -8.861  10.773 -12.442  1.00  0.99           C  
ATOM   3302  HA  GLU A 222      -9.813  11.258 -12.230  1.00  0.99           H  
ATOM   3303  C   GLU A 222      -7.949  10.860 -11.215  1.00  0.99           C  
ATOM   3304  CB  GLU A 222      -9.113   9.297 -12.798  1.00  0.99           C  
ATOM   3305  HB2 GLU A 222      -9.529   9.229 -13.803  1.00  0.99           H  
ATOM   3306  HB3 GLU A 222      -8.139   8.808 -12.782  1.00  0.99           H  
ATOM   3307  O   GLU A 222      -6.736  10.673 -11.335  1.00  0.99           O  
ATOM   3308  CG  GLU A 222     -10.005   8.491 -11.843  1.00  0.99           C  
ATOM   3309  HG2 GLU A 222     -11.041   8.812 -11.952  1.00  0.99           H  
ATOM   3310  HG3 GLU A 222      -9.695   8.674 -10.814  1.00  0.99           H  
ATOM   3311  CD  GLU A 222      -9.870   6.988 -12.154  1.00  0.99           C  
ATOM   3312  OE1 GLU A 222      -9.195   6.261 -11.392  1.00  0.99           O  
ATOM   3313  OE2 GLU A 222     -10.314   6.525 -13.225  1.00  0.99           O  
ATOM   3314  N   THR A 223      -8.513  11.114 -10.040  1.00  0.99           N  
ATOM   3315  H   THR A 223      -9.512  11.263 -10.012  1.00  0.99           H  
ATOM   3316  CA  THR A 223      -7.833  11.015  -8.742  1.00  0.99           C  
ATOM   3317  HA  THR A 223      -6.878  10.501  -8.847  1.00  0.99           H  
ATOM   3318  C   THR A 223      -8.721  10.208  -7.819  1.00  0.99           C  
ATOM   3319  CB  THR A 223      -7.574  12.397  -8.133  1.00  0.99           C  
ATOM   3320  HB  THR A 223      -8.516  12.938  -8.046  1.00  0.99           H  
ATOM   3321  O   THR A 223      -9.873  10.574  -7.619  1.00  0.99           O  
ATOM   3322  CG2 THR A 223      -6.908  12.324  -6.756  1.00  0.99           C  
ATOM   3323 HG21 THR A 223      -6.011  11.707  -6.807  1.00  0.99           H  
ATOM   3324 HG22 THR A 223      -6.647  13.327  -6.418  1.00  0.99           H  
ATOM   3325 HG23 THR A 223      -7.595  11.889  -6.031  1.00  0.99           H  
ATOM   3326  OG1 THR A 223      -6.716  13.114  -8.992  1.00  0.99           O  
ATOM   3327  HG1 THR A 223      -6.940  12.827  -9.880  1.00  0.99           H  
ATOM   3328  N   ASP A 224      -8.200   9.110  -7.283  1.00  0.99           N  
ATOM   3329  H   ASP A 224      -7.219   8.921  -7.431  1.00  0.99           H  
ATOM   3330  CA  ASP A 224      -8.904   8.262  -6.323  1.00  0.99           C  
ATOM   3331  HA  ASP A 224      -8.364   7.315  -6.324  1.00  0.99           H  
ATOM   3332  C   ASP A 224     -10.354   7.929  -6.735  1.00  0.99           C  
ATOM   3333  CB  ASP A 224      -8.780   8.859  -4.909  1.00  0.99           C  
ATOM   3334  HB2 ASP A 224      -9.348   8.261  -4.196  1.00  0.99           H  
ATOM   3335  HB3 ASP A 224      -9.208   9.861  -4.918  1.00  0.99           H  
ATOM   3336  O   ASP A 224     -11.294   8.146  -5.976  1.00  0.99           O  
ATOM   3337  CG  ASP A 224      -7.331   8.922  -4.424  1.00  0.99           C  
ATOM   3338  OD1 ASP A 224      -6.531   8.024  -4.759  1.00  0.99           O  
ATOM   3339  OD2 ASP A 224      -6.979   9.909  -3.741  1.00  0.99           O  
ATOM   3340  N   SER A 225     -10.539   7.394  -7.951  1.00  0.98           N  
ATOM   3341  H   SER A 225      -9.717   7.261  -8.524  1.00  0.98           H  
ATOM   3342  CA  SER A 225     -11.842   7.068  -8.575  1.00  0.98           C  
ATOM   3343  HA  SER A 225     -11.606   6.638  -9.548  1.00  0.98           H  
ATOM   3344  C   SER A 225     -12.768   8.253  -8.902  1.00  0.98           C  
ATOM   3345  CB  SER A 225     -12.574   5.957  -7.808  1.00  0.98           C  
ATOM   3346  HB2 SER A 225     -13.383   5.568  -8.427  1.00  0.98           H  
ATOM   3347  HB3 SER A 225     -11.879   5.142  -7.606  1.00  0.98           H  
ATOM   3348  O   SER A 225     -13.864   8.063  -9.420  1.00  0.98           O  
ATOM   3349  OG  SER A 225     -13.132   6.410  -6.590  1.00  0.98           O  
ATOM   3350  HG  SER A 225     -12.546   7.069  -6.209  1.00  0.98           H  
ATOM   3351  N   ILE A 226     -12.322   9.491  -8.683  1.00  0.98           N  
ATOM   3352  H   ILE A 226     -11.445   9.615  -8.199  1.00  0.98           H  
ATOM   3353  CA  ILE A 226     -13.062  10.699  -9.055  1.00  0.98           C  
ATOM   3354  HA  ILE A 226     -14.102  10.438  -9.248  1.00  0.98           H  
ATOM   3355  C   ILE A 226     -12.482  11.271 -10.348  1.00  0.98           C  
ATOM   3356  CB  ILE A 226     -13.057  11.713  -7.889  1.00  0.98           C  
ATOM   3357  HB  ILE A 226     -12.031  12.036  -7.712  1.00  0.98           H  
ATOM   3358  O   ILE A 226     -11.313  11.656 -10.399  1.00  0.98           O  
ATOM   3359  CG1 ILE A 226     -13.579  11.102  -6.565  1.00  0.98           C  
ATOM   3360 HG12 ILE A 226     -12.867  10.358  -6.209  1.00  0.98           H  
ATOM   3361 HG13 ILE A 226     -13.620  11.886  -5.809  1.00  0.98           H  
ATOM   3362  CG2 ILE A 226     -13.871  12.967  -8.255  1.00  0.98           C  
ATOM   3363 HG21 ILE A 226     -13.906  13.638  -7.397  1.00  0.98           H  
ATOM   3364 HG22 ILE A 226     -14.887  12.694  -8.542  1.00  0.98           H  
ATOM   3365 HG23 ILE A 226     -13.391  13.494  -9.079  1.00  0.98           H  
ATOM   3366  CD1 ILE A 226     -14.969  10.454  -6.622  1.00  0.98           C  
ATOM   3367 HD11 ILE A 226     -15.239  10.104  -5.626  1.00  0.98           H  
ATOM   3368 HD12 ILE A 226     -14.965   9.597  -7.297  1.00  0.98           H  
ATOM   3369 HD13 ILE A 226     -15.715  11.178  -6.952  1.00  0.98           H  
ATOM   3370  N   ASN A 227     -13.300  11.359 -11.401  1.00  0.98           N  
ATOM   3371  H   ASN A 227     -14.225  10.963 -11.320  1.00  0.98           H  
ATOM   3372  CA  ASN A 227     -12.918  12.047 -12.639  1.00  0.98           C  
ATOM   3373  HA  ASN A 227     -12.020  11.576 -13.038  1.00  0.98           H  
ATOM   3374  C   ASN A 227     -12.593  13.518 -12.343  1.00  0.98           C  
ATOM   3375  CB  ASN A 227     -14.040  11.926 -13.685  1.00  0.98           C  
ATOM   3376  HB2 ASN A 227     -14.989  12.230 -13.242  1.00  0.98           H  
ATOM   3377  HB3 ASN A 227     -13.822  12.593 -14.519  1.00  0.98           H  
ATOM   3378  O   ASN A 227     -13.363  14.201 -11.664  1.00  0.98           O  
ATOM   3379  CG  ASN A 227     -14.155  10.526 -14.263  1.00  0.98           C  
ATOM   3380  ND2 ASN A 227     -15.354  10.009 -14.404  1.00  0.98           N  
ATOM   3381 HD21 ASN A 227     -15.390   9.081 -14.802  1.00  0.98           H  
ATOM   3382 HD22 ASN A 227     -16.187  10.485 -14.088  1.00  0.98           H  
ATOM   3383  OD1 ASN A 227     -13.176   9.887 -14.603  1.00  0.98           O  
ATOM   3384  N   THR A 228     -11.482  14.024 -12.875  1.00  0.99           N  
ATOM   3385  H   THR A 228     -10.919  13.429 -13.466  1.00  0.99           H  
ATOM   3386  CA  THR A 228     -10.991  15.387 -12.631  1.00  0.99           C  
ATOM   3387  HA  THR A 228     -11.642  15.867 -11.900  1.00  0.99           H  
ATOM   3388  C   THR A 228     -11.040  16.248 -13.884  1.00  0.99           C  
ATOM   3389  CB  THR A 228      -9.577  15.407 -12.022  1.00  0.99           C  
ATOM   3390  HB  THR A 228      -9.306  16.438 -11.795  1.00  0.99           H  
ATOM   3391  O   THR A 228     -11.024  15.753 -15.011  1.00  0.99           O  
ATOM   3392  CG2 THR A 228      -9.512  14.604 -10.726  1.00  0.99           C  
ATOM   3393 HG21 THR A 228     -10.350  14.873 -10.083  1.00  0.99           H  
ATOM   3394 HG22 THR A 228      -9.560  13.538 -10.947  1.00  0.99           H  
ATOM   3395 HG23 THR A 228      -8.576  14.822 -10.211  1.00  0.99           H  
ATOM   3396  OG1 THR A 228      -8.609  14.883 -12.901  1.00  0.99           O  
ATOM   3397  HG1 THR A 228      -8.360  15.578 -13.516  1.00  0.99           H  
ATOM   3398  N   ALA A 229     -11.046  17.568 -13.700  1.00  0.98           N  
ATOM   3399  H   ALA A 229     -11.053  17.923 -12.755  1.00  0.98           H  
ATOM   3400  CA  ALA A 229     -10.641  18.468 -14.769  1.00  0.98           C  
ATOM   3401  HA  ALA A 229     -11.325  18.327 -15.606  1.00  0.98           H  
ATOM   3402  C   ALA A 229      -9.196  18.113 -15.192  1.00  0.98           C  
ATOM   3403  CB  ALA A 229     -10.775  19.916 -14.288  1.00  0.98           C  
ATOM   3404  HB1 ALA A 229     -10.499  20.598 -15.092  1.00  0.98           H  
ATOM   3405  HB2 ALA A 229     -11.806  20.106 -13.991  1.00  0.98           H  
ATOM   3406  HB3 ALA A 229     -10.119  20.089 -13.435  1.00  0.98           H  
ATOM   3407  O   ALA A 229      -8.359  17.885 -14.310  1.00  0.98           O  
ATOM   3408  N   PRO A 230      -8.885  18.046 -16.502  1.00  0.99           N  
ATOM   3409  CA  PRO A 230      -7.544  17.703 -16.960  1.00  0.99           C  
ATOM   3410  HA  PRO A 230      -7.353  16.669 -16.672  1.00  0.99           H  
ATOM   3411  C   PRO A 230      -6.459  18.628 -16.385  1.00  0.99           C  
ATOM   3412  CB  PRO A 230      -7.605  17.763 -18.486  1.00  0.99           C  
ATOM   3413  HB2 PRO A 230      -6.921  17.049 -18.944  1.00  0.99           H  
ATOM   3414  HB3 PRO A 230      -7.400  18.775 -18.834  1.00  0.99           H  
ATOM   3415  O   PRO A 230      -6.517  19.846 -16.571  1.00  0.99           O  
ATOM   3416  CG  PRO A 230      -9.058  17.408 -18.788  1.00  0.99           C  
ATOM   3417  HG2 PRO A 230      -9.381  17.800 -19.753  1.00  0.99           H  
ATOM   3418  HG3 PRO A 230      -9.190  16.327 -18.750  1.00  0.99           H  
ATOM   3419  CD  PRO A 230      -9.811  18.058 -17.630  1.00  0.99           C  
ATOM   3420  HD2 PRO A 230     -10.067  19.088 -17.880  1.00  0.99           H  
ATOM   3421  HD3 PRO A 230     -10.714  17.483 -17.426  1.00  0.99           H  
ATOM   3422  N   LEU A 231      -5.441  18.051 -15.740  1.00  0.99           N  
ATOM   3423  H   LEU A 231      -5.499  17.056 -15.580  1.00  0.99           H  
ATOM   3424  CA  LEU A 231      -4.296  18.782 -15.184  1.00  0.99           C  
ATOM   3425  HA  LEU A 231      -4.373  19.828 -15.482  1.00  0.99           H  
ATOM   3426  C   LEU A 231      -2.979  18.226 -15.740  1.00  0.99           C  
ATOM   3427  CB  LEU A 231      -4.350  18.729 -13.644  1.00  0.99           C  
ATOM   3428  HB2 LEU A 231      -4.311  17.685 -13.334  1.00  0.99           H  
ATOM   3429  HB3 LEU A 231      -5.300  19.139 -13.302  1.00  0.99           H  
ATOM   3430  O   LEU A 231      -2.623  17.078 -15.480  1.00  0.99           O  
ATOM   3431  CG  LEU A 231      -3.197  19.488 -12.957  1.00  0.99           C  
ATOM   3432  HG  LEU A 231      -2.242  19.135 -13.347  1.00  0.99           H  
ATOM   3433  CD1 LEU A 231      -3.278  21.002 -13.171  1.00  0.99           C  
ATOM   3434 HD11 LEU A 231      -3.182  21.242 -14.230  1.00  0.99           H  
ATOM   3435 HD12 LEU A 231      -4.234  21.373 -12.801  1.00  0.99           H  
ATOM   3436 HD13 LEU A 231      -2.466  21.491 -12.633  1.00  0.99           H  
ATOM   3437  CD2 LEU A 231      -3.216  19.224 -11.454  1.00  0.99           C  
ATOM   3438 HD21 LEU A 231      -3.143  18.151 -11.274  1.00  0.99           H  
ATOM   3439 HD22 LEU A 231      -2.367  19.716 -10.979  1.00  0.99           H  
ATOM   3440 HD23 LEU A 231      -4.145  19.596 -11.022  1.00  0.99           H  
ATOM   3441  N   VAL A 232      -2.240  19.045 -16.492  1.00  0.99           N  
ATOM   3442  H   VAL A 232      -2.566  19.991 -16.627  1.00  0.99           H  
ATOM   3443  CA  VAL A 232      -0.936  18.669 -17.065  1.00  0.99           C  
ATOM   3444  HA  VAL A 232      -0.975  17.619 -17.357  1.00  0.99           H  
ATOM   3445  C   VAL A 232       0.165  18.823 -16.017  1.00  0.99           C  
ATOM   3446  CB  VAL A 232      -0.597  19.477 -18.333  1.00  0.99           C  
ATOM   3447  HB  VAL A 232      -0.479  20.530 -18.078  1.00  0.99           H  
ATOM   3448  O   VAL A 232       0.343  19.907 -15.461  1.00  0.99           O  
ATOM   3449  CG1 VAL A 232       0.703  18.974 -18.979  1.00  0.99           C  
ATOM   3450 HG11 VAL A 232       0.904  19.526 -19.897  1.00  0.99           H  
ATOM   3451 HG12 VAL A 232       0.608  17.913 -19.210  1.00  0.99           H  
ATOM   3452 HG13 VAL A 232       1.545  19.119 -18.302  1.00  0.99           H  
ATOM   3453  CG2 VAL A 232      -1.709  19.359 -19.386  1.00  0.99           C  
ATOM   3454 HG21 VAL A 232      -1.865  18.311 -19.641  1.00  0.99           H  
ATOM   3455 HG22 VAL A 232      -2.642  19.772 -19.004  1.00  0.99           H  
ATOM   3456 HG23 VAL A 232      -1.434  19.907 -20.287  1.00  0.99           H  
ATOM   3457  N   VAL A 233       0.923  17.752 -15.792  1.00  0.99           N  
ATOM   3458  H   VAL A 233       0.680  16.894 -16.266  1.00  0.99           H  
ATOM   3459  CA  VAL A 233       2.069  17.681 -14.875  1.00  0.99           C  
ATOM   3460  HA  VAL A 233       2.412  18.693 -14.658  1.00  0.99           H  
ATOM   3461  C   VAL A 233       3.236  16.937 -15.530  1.00  0.99           C  
ATOM   3462  CB  VAL A 233       1.678  17.019 -13.535  1.00  0.99           C  
ATOM   3463  HB  VAL A 233       2.547  17.043 -12.877  1.00  0.99           H  
ATOM   3464  O   VAL A 233       3.048  16.202 -16.498  1.00  0.99           O  
ATOM   3465  CG1 VAL A 233       0.545  17.777 -12.831  1.00  0.99           C  
ATOM   3466 HG11 VAL A 233       0.360  17.328 -11.855  1.00  0.99           H  
ATOM   3467 HG12 VAL A 233      -0.372  17.717 -13.418  1.00  0.99           H  
ATOM   3468 HG13 VAL A 233       0.830  18.821 -12.701  1.00  0.99           H  
ATOM   3469  CG2 VAL A 233       1.246  15.555 -13.678  1.00  0.99           C  
ATOM   3470 HG21 VAL A 233       2.050  14.970 -14.127  1.00  0.99           H  
ATOM   3471 HG22 VAL A 233       1.037  15.143 -12.690  1.00  0.99           H  
ATOM   3472 HG23 VAL A 233       0.351  15.479 -14.295  1.00  0.99           H  
ATOM   3473  N   ASP A 234       4.446  17.094 -14.998  1.00  0.99           N  
ATOM   3474  H   ASP A 234       4.552  17.755 -14.242  1.00  0.99           H  
ATOM   3475  CA  ASP A 234       5.629  16.317 -15.413  1.00  0.99           C  
ATOM   3476  HA  ASP A 234       5.364  15.685 -16.260  1.00  0.99           H  
ATOM   3477  C   ASP A 234       6.128  15.344 -14.330  1.00  0.99           C  
ATOM   3478  CB  ASP A 234       6.726  17.261 -15.926  1.00  0.99           C  
ATOM   3479  HB2 ASP A 234       6.317  17.847 -16.750  1.00  0.99           H  
ATOM   3480  HB3 ASP A 234       7.546  16.661 -16.321  1.00  0.99           H  
ATOM   3481  O   ASP A 234       6.969  14.481 -14.587  1.00  0.99           O  
ATOM   3482  CG  ASP A 234       7.296  18.221 -14.885  1.00  0.99           C  
ATOM   3483  OD1 ASP A 234       7.086  18.039 -13.666  1.00  0.99           O  
ATOM   3484  OD2 ASP A 234       7.991  19.186 -15.277  1.00  0.99           O  
ATOM   3485  N   SER A 235       5.573  15.437 -13.120  1.00  0.99           N  
ATOM   3486  H   SER A 235       4.910  16.180 -12.953  1.00  0.99           H  
ATOM   3487  CA  SER A 235       5.799  14.481 -12.043  1.00  0.99           C  
ATOM   3488  HA  SER A 235       5.910  13.494 -12.492  1.00  0.99           H  
ATOM   3489  C   SER A 235       4.612  14.427 -11.083  1.00  0.99           C  
ATOM   3490  CB  SER A 235       7.099  14.802 -11.300  1.00  0.99           C  
ATOM   3491  HB2 SER A 235       7.327  13.980 -10.620  1.00  0.99           H  
ATOM   3492  HB3 SER A 235       7.912  14.886 -12.021  1.00  0.99           H  
ATOM   3493  O   SER A 235       3.873  15.400 -10.927  1.00  0.99           O  
ATOM   3494  OG  SER A 235       7.009  16.000 -10.555  1.00  0.99           O  
ATOM   3495  HG  SER A 235       7.029  16.743 -11.163  1.00  0.99           H  
ATOM   3496  N   ILE A 236       4.425  13.276 -10.443  1.00  0.99           N  
ATOM   3497  H   ILE A 236       5.072  12.522 -10.628  1.00  0.99           H  
ATOM   3498  CA  ILE A 236       3.360  13.020  -9.471  1.00  0.99           C  
ATOM   3499  HA  ILE A 236       2.804  13.936  -9.272  1.00  0.99           H  
ATOM   3500  C   ILE A 236       4.026  12.568  -8.175  1.00  0.99           C  
ATOM   3501  CB  ILE A 236       2.367  11.966 -10.024  1.00  0.99           C  
ATOM   3502  HB  ILE A 236       2.923  11.057 -10.254  1.00  0.99           H  
ATOM   3503  O   ILE A 236       4.679  11.525  -8.157  1.00  0.99           O  
ATOM   3504  CG1 ILE A 236       1.696  12.467 -11.324  1.00  0.99           C  
ATOM   3505 HG12 ILE A 236       2.462  12.776 -12.037  1.00  0.99           H  
ATOM   3506 HG13 ILE A 236       1.086  13.340 -11.093  1.00  0.99           H  
ATOM   3507  CG2 ILE A 236       1.296  11.619  -8.975  1.00  0.99           C  
ATOM   3508 HG21 ILE A 236       1.752  11.319  -8.031  1.00  0.99           H  
ATOM   3509 HG22 ILE A 236       0.687  10.783  -9.320  1.00  0.99           H  
ATOM   3510 HG23 ILE A 236       0.646  12.474  -8.791  1.00  0.99           H  
ATOM   3511  CD1 ILE A 236       0.827  11.424 -12.039  1.00  0.99           C  
ATOM   3512 HD11 ILE A 236       1.408  10.522 -12.231  1.00  0.99           H  
ATOM   3513 HD12 ILE A 236      -0.048  11.176 -11.438  1.00  0.99           H  
ATOM   3514 HD13 ILE A 236       0.485  11.832 -12.990  1.00  0.99           H  
ATOM   3515  N   GLN A 237       3.865  13.325  -7.087  1.00  0.99           N  
ATOM   3516  H   GLN A 237       3.301  14.160  -7.146  1.00  0.99           H  
ATOM   3517  CA  GLN A 237       4.120  12.774  -5.759  1.00  0.99           C  
ATOM   3518  HA  GLN A 237       4.991  12.121  -5.817  1.00  0.99           H  
ATOM   3519  C   GLN A 237       2.900  11.948  -5.353  1.00  0.99           C  
ATOM   3520  CB  GLN A 237       4.456  13.870  -4.739  1.00  0.99           C  
ATOM   3521  HB2 GLN A 237       3.595  14.522  -4.592  1.00  0.99           H  
ATOM   3522  HB3 GLN A 237       5.289  14.462  -5.118  1.00  0.99           H  
ATOM   3523  O   GLN A 237       1.815  12.500  -5.210  1.00  0.99           O  
ATOM   3524  CG  GLN A 237       4.865  13.231  -3.400  1.00  0.99           C  
ATOM   3525  HG2 GLN A 237       5.672  12.520  -3.579  1.00  0.99           H  
ATOM   3526  HG3 GLN A 237       4.022  12.684  -2.977  1.00  0.99           H  
ATOM   3527  CD  GLN A 237       5.338  14.240  -2.362  1.00  0.99           C  
ATOM   3528  NE2 GLN A 237       6.054  13.798  -1.352  1.00  0.99           N  
ATOM   3529 HE21 GLN A 237       6.268  12.813  -1.279  1.00  0.99           H  
ATOM   3530 HE22 GLN A 237       6.360  14.491  -0.685  1.00  0.99           H  
ATOM   3531  OE1 GLN A 237       5.094  15.434  -2.419  1.00  0.99           O  
ATOM   3532  N   ILE A 238       3.074  10.637  -5.208  1.00  0.99           N  
ATOM   3533  H   ILE A 238       4.001  10.262  -5.345  1.00  0.99           H  
ATOM   3534  CA  ILE A 238       1.999   9.697  -4.887  1.00  0.99           C  
ATOM   3535  HA  ILE A 238       1.073  10.258  -4.758  1.00  0.99           H  
ATOM   3536  C   ILE A 238       2.292   9.013  -3.552  1.00  0.99           C  
ATOM   3537  CB  ILE A 238       1.762   8.723  -6.062  1.00  0.99           C  
ATOM   3538  HB  ILE A 238       1.559   9.332  -6.942  1.00  0.99           H  
ATOM   3539  O   ILE A 238       3.349   8.404  -3.372  1.00  0.99           O  
ATOM   3540  CG1 ILE A 238       0.498   7.880  -5.808  1.00  0.99           C  
ATOM   3541 HG12 ILE A 238      -0.343   8.554  -5.645  1.00  0.99           H  
ATOM   3542 HG13 ILE A 238       0.620   7.287  -4.901  1.00  0.99           H  
ATOM   3543  CG2 ILE A 238       2.991   7.856  -6.392  1.00  0.99           C  
ATOM   3544 HG21 ILE A 238       2.836   7.353  -7.346  1.00  0.99           H  
ATOM   3545 HG22 ILE A 238       3.879   8.479  -6.489  1.00  0.99           H  
ATOM   3546 HG23 ILE A 238       3.150   7.111  -5.613  1.00  0.99           H  
ATOM   3547  CD1 ILE A 238       0.135   6.961  -6.980  1.00  0.99           C  
ATOM   3548 HD11 ILE A 238       0.859   6.151  -7.071  1.00  0.99           H  
ATOM   3549 HD12 ILE A 238      -0.854   6.531  -6.822  1.00  0.99           H  
ATOM   3550 HD13 ILE A 238       0.118   7.537  -7.905  1.00  0.99           H  
ATOM   3551  N   PHE A 239       1.373   9.152  -2.603  1.00  0.98           N  
ATOM   3552  H   PHE A 239       0.532   9.662  -2.834  1.00  0.98           H  
ATOM   3553  CA  PHE A 239       1.449   8.543  -1.276  1.00  0.98           C  
ATOM   3554  HA  PHE A 239       2.498   8.429  -1.004  1.00  0.98           H  
ATOM   3555  C   PHE A 239       0.854   7.130  -1.274  1.00  0.98           C  
ATOM   3556  CB  PHE A 239       0.794   9.470  -0.237  1.00  0.98           C  
ATOM   3557  HB2 PHE A 239       0.904   8.996   0.738  1.00  0.98           H  
ATOM   3558  HB3 PHE A 239      -0.271   9.562  -0.448  1.00  0.98           H  
ATOM   3559  O   PHE A 239       0.149   6.755  -2.212  1.00  0.98           O  
ATOM   3560  CG  PHE A 239       1.418  10.854  -0.151  1.00  0.98           C  
ATOM   3561  CD1 PHE A 239       2.549  11.058   0.654  1.00  0.98           C  
ATOM   3562  HD1 PHE A 239       2.931  10.254   1.265  1.00  0.98           H  
ATOM   3563  CD2 PHE A 239       0.935  11.926  -0.925  1.00  0.98           C  
ATOM   3564  HD2 PHE A 239       0.068  11.801  -1.557  1.00  0.98           H  
ATOM   3565  CE1 PHE A 239       3.235  12.283   0.594  1.00  0.98           C  
ATOM   3566  HE1 PHE A 239       4.201  12.375   1.067  1.00  0.98           H  
ATOM   3567  CE2 PHE A 239       1.572  13.176  -0.917  1.00  0.98           C  
ATOM   3568  HE2 PHE A 239       1.190  13.974  -1.538  1.00  0.98           H  
ATOM   3569  CZ  PHE A 239       2.736  13.354  -0.161  1.00  0.98           C  
ATOM   3570  HZ  PHE A 239       3.274  14.290  -0.213  1.00  0.98           H  
ATOM   3571  N   ALA A 240       1.141   6.339  -0.233  1.00  0.98           N  
ATOM   3572  H   ALA A 240       1.736   6.675   0.511  1.00  0.98           H  
ATOM   3573  CA  ALA A 240       0.511   5.032  -0.044  1.00  0.98           C  
ATOM   3574  HA  ALA A 240       0.885   4.347  -0.804  1.00  0.98           H  
ATOM   3575  C   ALA A 240      -1.015   5.143  -0.207  1.00  0.98           C  
ATOM   3576  CB  ALA A 240       0.896   4.465   1.329  1.00  0.98           C  
ATOM   3577  HB1 ALA A 240       0.457   3.475   1.449  1.00  0.98           H  
ATOM   3578  HB2 ALA A 240       1.979   4.379   1.417  1.00  0.98           H  
ATOM   3579  HB3 ALA A 240       0.511   5.098   2.129  1.00  0.98           H  
ATOM   3580  O   ALA A 240      -1.616   6.102   0.282  1.00  0.98           O  
ATOM   3581  N   ALA A 241      -1.598   4.185  -0.933  1.00  0.98           N  
ATOM   3582  H   ALA A 241      -1.014   3.453  -1.312  1.00  0.98           H  
ATOM   3583  CA  ALA A 241      -3.024   4.051  -1.238  1.00  0.98           C  
ATOM   3584  HA  ALA A 241      -3.140   3.074  -1.707  1.00  0.98           H  
ATOM   3585  C   ALA A 241      -3.673   5.042  -2.215  1.00  0.98           C  
ATOM   3586  CB  ALA A 241      -3.777   3.994   0.074  1.00  0.98           C  
ATOM   3587  HB1 ALA A 241      -3.801   4.958   0.582  1.00  0.98           H  
ATOM   3588  HB2 ALA A 241      -4.798   3.685  -0.150  1.00  0.98           H  
ATOM   3589  HB3 ALA A 241      -3.294   3.241   0.696  1.00  0.98           H  
ATOM   3590  O   ALA A 241      -4.824   4.842  -2.622  1.00  0.98           O  
ATOM   3591  N   GLN A 242      -2.955   6.081  -2.638  1.00  0.99           N  
ATOM   3592  H   GLN A 242      -2.016   6.201  -2.285  1.00  0.99           H  
ATOM   3593  CA  GLN A 242      -3.457   7.003  -3.653  1.00  0.99           C  
ATOM   3594  HA  GLN A 242      -4.492   7.254  -3.418  1.00  0.99           H  
ATOM   3595  C   GLN A 242      -3.435   6.380  -5.056  1.00  0.99           C  
ATOM   3596  CB  GLN A 242      -2.643   8.295  -3.637  1.00  0.99           C  
ATOM   3597  HB2 GLN A 242      -1.590   8.045  -3.761  1.00  0.99           H  
ATOM   3598  HB3 GLN A 242      -2.952   8.913  -4.480  1.00  0.99           H  
ATOM   3599  O   GLN A 242      -2.607   5.515  -5.370  1.00  0.99           O  
ATOM   3600  CG  GLN A 242      -2.822   9.114  -2.351  1.00  0.99           C  
ATOM   3601  HG2 GLN A 242      -3.883   9.312  -2.194  1.00  0.99           H  
ATOM   3602  HG3 GLN A 242      -2.440   8.556  -1.496  1.00  0.99           H  
ATOM   3603  CD  GLN A 242      -2.063  10.429  -2.456  1.00  0.99           C  
ATOM   3604  NE2 GLN A 242      -2.503  11.492  -1.814  1.00  0.99           N  
ATOM   3605 HE21 GLN A 242      -2.073  12.372  -2.060  1.00  0.99           H  
ATOM   3606 HE22 GLN A 242      -3.391  11.443  -1.334  1.00  0.99           H  
ATOM   3607  OE1 GLN A 242      -1.060  10.528  -3.143  1.00  0.99           O  
ATOM   3608  N   ARG A 243      -4.329   6.865  -5.924  1.00  0.99           N  
ATOM   3609  H   ARG A 243      -5.034   7.490  -5.558  1.00  0.99           H  
ATOM   3610  CA  ARG A 243      -4.410   6.523  -7.345  1.00  0.99           C  
ATOM   3611  HA  ARG A 243      -3.469   6.051  -7.628  1.00  0.99           H  
ATOM   3612  C   ARG A 243      -4.588   7.767  -8.205  1.00  0.99           C  
ATOM   3613  CB  ARG A 243      -5.562   5.551  -7.660  1.00  0.99           C  
ATOM   3614  HB2 ARG A 243      -5.447   5.245  -8.699  1.00  0.99           H  
ATOM   3615  HB3 ARG A 243      -6.514   6.075  -7.585  1.00  0.99           H  
ATOM   3616  O   ARG A 243      -5.355   8.667  -7.870  1.00  0.99           O  
ATOM   3617  CG  ARG A 243      -5.603   4.272  -6.815  1.00  0.99           C  
ATOM   3618  HG2 ARG A 243      -6.100   3.489  -7.387  1.00  0.99           H  
ATOM   3619  HG3 ARG A 243      -4.576   3.965  -6.618  1.00  0.99           H  
ATOM   3620  CD  ARG A 243      -6.332   4.417  -5.481  1.00  0.99           C  
ATOM   3621  HD2 ARG A 243      -6.299   3.465  -4.953  1.00  0.99           H  
ATOM   3622  HD3 ARG A 243      -5.802   5.147  -4.868  1.00  0.99           H  
ATOM   3623  NE  ARG A 243      -7.730   4.849  -5.626  1.00  0.99           N  
ATOM   3624  HE  ARG A 243      -8.208   4.659  -6.496  1.00  0.99           H  
ATOM   3625  NH1 ARG A 243      -7.972   5.450  -3.439  1.00  0.99           N  
ATOM   3626 HH11 ARG A 243      -6.980   5.352  -3.276  1.00  0.99           H  
ATOM   3627 HH12 ARG A 243      -8.527   5.927  -2.743  1.00  0.99           H  
ATOM   3628  NH2 ARG A 243      -9.682   5.684  -4.817  1.00  0.99           N  
ATOM   3629 HH21 ARG A 243     -10.210   5.934  -3.994  1.00  0.99           H  
ATOM   3630 HH22 ARG A 243     -10.186   5.456  -5.662  1.00  0.99           H  
ATOM   3631  CZ  ARG A 243      -8.448   5.339  -4.637  1.00  0.99           C  
ATOM   3632  N   TYR A 244      -3.958   7.751  -9.373  1.00  0.99           N  
ATOM   3633  H   TYR A 244      -3.403   6.938  -9.595  1.00  0.99           H  
ATOM   3634  CA  TYR A 244      -4.158   8.750 -10.419  1.00  0.99           C  
ATOM   3635  HA  TYR A 244      -5.068   9.314 -10.214  1.00  0.99           H  
ATOM   3636  C   TYR A 244      -4.314   8.053 -11.767  1.00  0.99           C  
ATOM   3637  CB  TYR A 244      -2.979   9.735 -10.450  1.00  0.99           C  
ATOM   3638  HB2 TYR A 244      -3.134  10.434 -11.272  1.00  0.99           H  
ATOM   3639  HB3 TYR A 244      -2.059   9.187 -10.657  1.00  0.99           H  
ATOM   3640  O   TYR A 244      -3.480   7.221 -12.120  1.00  0.99           O  
ATOM   3641  CG  TYR A 244      -2.804  10.533  -9.173  1.00  0.99           C  
ATOM   3642  CD1 TYR A 244      -3.596  11.675  -8.951  1.00  0.99           C  
ATOM   3643  HD1 TYR A 244      -4.326  11.977  -9.687  1.00  0.99           H  
ATOM   3644  CD2 TYR A 244      -1.882  10.118  -8.192  1.00  0.99           C  
ATOM   3645  HD2 TYR A 244      -1.283   9.235  -8.356  1.00  0.99           H  
ATOM   3646  CE1 TYR A 244      -3.477  12.397  -7.749  1.00  0.99           C  
ATOM   3647  HE1 TYR A 244      -4.118  13.249  -7.573  1.00  0.99           H  
ATOM   3648  CE2 TYR A 244      -1.763  10.838  -6.987  1.00  0.99           C  
ATOM   3649  HE2 TYR A 244      -1.068  10.541  -6.215  1.00  0.99           H  
ATOM   3650  OH  TYR A 244      -2.475  12.622  -5.571  1.00  0.99           O  
ATOM   3651  HH  TYR A 244      -2.982  13.437  -5.543  1.00  0.99           H  
ATOM   3652  CZ  TYR A 244      -2.570  11.968  -6.757  1.00  0.99           C  
ATOM   3653  N   SER A 245      -5.320   8.425 -12.561  1.00  0.99           N  
ATOM   3654  H   SER A 245      -5.939   9.153 -12.234  1.00  0.99           H  
ATOM   3655  CA  SER A 245      -5.277   8.134 -13.999  1.00  0.99           C  
ATOM   3656  HA  SER A 245      -4.575   7.316 -14.164  1.00  0.99           H  
ATOM   3657  C   SER A 245      -4.772   9.351 -14.753  1.00  0.99           C  
ATOM   3658  CB  SER A 245      -6.596   7.671 -14.613  1.00  0.99           C  
ATOM   3659  HB2 SER A 245      -6.400   7.404 -15.652  1.00  0.99           H  
ATOM   3660  HB3 SER A 245      -7.318   8.488 -14.629  1.00  0.99           H  
ATOM   3661  O   SER A 245      -5.243  10.465 -14.518  1.00  0.99           O  
ATOM   3662  OG  SER A 245      -7.127   6.532 -13.969  1.00  0.99           O  
ATOM   3663  HG  SER A 245      -7.400   6.750 -13.075  1.00  0.99           H  
ATOM   3664  N   PHE A 246      -3.851   9.144 -15.688  1.00  0.99           N  
ATOM   3665  H   PHE A 246      -3.521   8.203 -15.846  1.00  0.99           H  
ATOM   3666  CA  PHE A 246      -3.339  10.202 -16.547  1.00  0.99           C  
ATOM   3667  HA  PHE A 246      -4.042  11.033 -16.505  1.00  0.99           H  
ATOM   3668  C   PHE A 246      -3.266   9.768 -18.006  1.00  0.99           C  
ATOM   3669  CB  PHE A 246      -1.984  10.709 -16.034  1.00  0.99           C  
ATOM   3670  HB2 PHE A 246      -2.115  11.088 -15.021  1.00  0.99           H  
ATOM   3671  HB3 PHE A 246      -1.679  11.554 -16.652  1.00  0.99           H  
ATOM   3672  O   PHE A 246      -3.006   8.608 -18.320  1.00  0.99           O  
ATOM   3673  CG  PHE A 246      -0.867   9.680 -16.037  1.00  0.99           C  
ATOM   3674  CD1 PHE A 246      -0.542   8.989 -14.855  1.00  0.99           C  
ATOM   3675  HD1 PHE A 246      -1.096   9.175 -13.947  1.00  0.99           H  
ATOM   3676  CD2 PHE A 246      -0.128   9.432 -17.212  1.00  0.99           C  
ATOM   3677  HD2 PHE A 246      -0.366   9.960 -18.124  1.00  0.99           H  
ATOM   3678  CE1 PHE A 246       0.515   8.063 -14.851  1.00  0.99           C  
ATOM   3679  HE1 PHE A 246       0.795   7.561 -13.936  1.00  0.99           H  
ATOM   3680  CE2 PHE A 246       0.922   8.497 -17.205  1.00  0.99           C  
ATOM   3681  HE2 PHE A 246       1.496   8.312 -18.101  1.00  0.99           H  
ATOM   3682  CZ  PHE A 246       1.238   7.805 -16.026  1.00  0.99           C  
ATOM   3683  HZ  PHE A 246       2.045   7.087 -16.018  1.00  0.99           H  
ATOM   3684  N   VAL A 247      -3.452  10.726 -18.908  1.00  0.99           N  
ATOM   3685  H   VAL A 247      -3.705  11.646 -18.576  1.00  0.99           H  
ATOM   3686  CA  VAL A 247      -3.204  10.548 -20.334  1.00  0.99           C  
ATOM   3687  HA  VAL A 247      -3.425   9.509 -20.581  1.00  0.99           H  
ATOM   3688  C   VAL A 247      -1.735  10.824 -20.629  1.00  0.99           C  
ATOM   3689  CB  VAL A 247      -4.139  11.400 -21.205  1.00  0.99           C  
ATOM   3690  HB  VAL A 247      -3.969  12.458 -21.003  1.00  0.99           H  
ATOM   3691  O   VAL A 247      -1.232  11.914 -20.339  1.00  0.99           O  
ATOM   3692  CG1 VAL A 247      -3.886  11.142 -22.695  1.00  0.99           C  
ATOM   3693 HG11 VAL A 247      -4.576  11.743 -23.288  1.00  0.99           H  
ATOM   3694 HG12 VAL A 247      -2.871  11.429 -22.969  1.00  0.99           H  
ATOM   3695 HG13 VAL A 247      -4.043  10.088 -22.921  1.00  0.99           H  
ATOM   3696  CG2 VAL A 247      -5.605  11.068 -20.900  1.00  0.99           C  
ATOM   3697 HG21 VAL A 247      -6.257  11.613 -21.583  1.00  0.99           H  
ATOM   3698 HG22 VAL A 247      -5.850  11.367 -19.881  1.00  0.99           H  
ATOM   3699 HG23 VAL A 247      -5.783   9.999 -21.015  1.00  0.99           H  
ATOM   3700  N   LEU A 248      -1.065   9.844 -21.230  1.00  0.99           N  
ATOM   3701  H   LEU A 248      -1.552   8.970 -21.369  1.00  0.99           H  
ATOM   3702  CA  LEU A 248       0.241   9.994 -21.863  1.00  0.99           C  
ATOM   3703  HA  LEU A 248       0.668  10.957 -21.583  1.00  0.99           H  
ATOM   3704  C   LEU A 248       0.066   9.967 -23.378  1.00  0.99           C  
ATOM   3705  CB  LEU A 248       1.187   8.897 -21.356  1.00  0.99           C  
ATOM   3706  HB2 LEU A 248       0.757   7.922 -21.585  1.00  0.99           H  
ATOM   3707  HB3 LEU A 248       1.237   9.000 -20.272  1.00  0.99           H  
ATOM   3708  O   LEU A 248      -0.486   9.019 -23.936  1.00  0.99           O  
ATOM   3709  CG  LEU A 248       2.617   8.983 -21.934  1.00  0.99           C  
ATOM   3710  HG  LEU A 248       2.843  10.018 -22.190  1.00  0.99           H  
ATOM   3711  CD1 LEU A 248       3.629   8.529 -20.886  1.00  0.99           C  
ATOM   3712 HD11 LEU A 248       4.634   8.550 -21.308  1.00  0.99           H  
ATOM   3713 HD12 LEU A 248       3.397   7.518 -20.550  1.00  0.99           H  
ATOM   3714 HD13 LEU A 248       3.596   9.218 -20.042  1.00  0.99           H  
ATOM   3715  CD2 LEU A 248       2.827   8.108 -23.175  1.00  0.99           C  
ATOM   3716 HD21 LEU A 248       3.827   8.272 -23.576  1.00  0.99           H  
ATOM   3717 HD22 LEU A 248       2.721   7.052 -22.926  1.00  0.99           H  
ATOM   3718 HD23 LEU A 248       2.104   8.359 -23.952  1.00  0.99           H  
ATOM   3719  N   GLU A 249       0.571  10.993 -24.052  1.00  0.99           N  
ATOM   3720  H   GLU A 249       1.031  11.733 -23.541  1.00  0.99           H  
ATOM   3721  CA  GLU A 249       0.653  11.024 -25.509  1.00  0.99           C  
ATOM   3722  HA  GLU A 249      -0.143  10.411 -25.932  1.00  0.99           H  
ATOM   3723  C   GLU A 249       2.001  10.442 -25.951  1.00  0.99           C  
ATOM   3724  CB  GLU A 249       0.439  12.464 -25.990  1.00  0.99           C  
ATOM   3725  HB2 GLU A 249       1.308  13.067 -25.729  1.00  0.99           H  
ATOM   3726  HB3 GLU A 249      -0.433  12.875 -25.480  1.00  0.99           H  
ATOM   3727  O   GLU A 249       3.056  10.967 -25.595  1.00  0.99           O  
ATOM   3728  CG  GLU A 249       0.193  12.534 -27.501  1.00  0.99           C  
ATOM   3729  HG2 GLU A 249      -0.744  12.030 -27.737  1.00  0.99           H  
ATOM   3730  HG3 GLU A 249       0.992  12.000 -28.015  1.00  0.99           H  
ATOM   3731  CD  GLU A 249       0.133  13.986 -27.997  1.00  0.99           C  
ATOM   3732  OE1 GLU A 249       0.702  14.253 -29.080  1.00  0.99           O  
ATOM   3733  OE2 GLU A 249      -0.410  14.848 -27.274  1.00  0.99           O  
ATOM   3734  N   ALA A 250       1.982   9.353 -26.724  1.00  0.99           N  
ATOM   3735  H   ALA A 250       1.094   8.943 -26.973  1.00  0.99           H  
ATOM   3736  CA  ALA A 250       3.187   8.688 -27.217  1.00  0.99           C  
ATOM   3737  HA  ALA A 250       3.925   8.713 -26.416  1.00  0.99           H  
ATOM   3738  C   ALA A 250       3.783   9.440 -28.426  1.00  0.99           C  
ATOM   3739  CB  ALA A 250       2.871   7.213 -27.495  1.00  0.99           C  
ATOM   3740  HB1 ALA A 250       2.123   7.135 -28.284  1.00  0.99           H  
ATOM   3741  HB2 ALA A 250       3.777   6.694 -27.807  1.00  0.99           H  
ATOM   3742  HB3 ALA A 250       2.487   6.743 -26.590  1.00  0.99           H  
ATOM   3743  O   ALA A 250       3.816   8.931 -29.548  1.00  0.99           O  
ATOM   3744  N   ASN A 251       4.198  10.689 -28.217  1.00  0.98           N  
ATOM   3745  H   ASN A 251       4.121  11.045 -27.275  1.00  0.98           H  
ATOM   3746  CA  ASN A 251       4.640  11.619 -29.261  1.00  0.98           C  
ATOM   3747  HA  ASN A 251       4.407  11.183 -30.233  1.00  0.98           H  
ATOM   3748  C   ASN A 251       6.156  11.874 -29.290  1.00  0.98           C  
ATOM   3749  CB  ASN A 251       3.824  12.912 -29.146  1.00  0.98           C  
ATOM   3750  HB2 ASN A 251       4.080  13.577 -29.971  1.00  0.98           H  
ATOM   3751  HB3 ASN A 251       2.766  12.670 -29.244  1.00  0.98           H  
ATOM   3752  O   ASN A 251       6.617  12.749 -30.026  1.00  0.98           O  
ATOM   3753  CG  ASN A 251       4.033  13.677 -27.851  1.00  0.98           C  
ATOM   3754  ND2 ASN A 251       3.215  14.675 -27.631  1.00  0.98           N  
ATOM   3755 HD21 ASN A 251       3.243  15.104 -26.716  1.00  0.98           H  
ATOM   3756 HD22 ASN A 251       2.401  14.770 -28.221  1.00  0.98           H  
ATOM   3757  OD1 ASN A 251       4.912  13.407 -27.041  1.00  0.98           O  
ATOM   3758  N   GLN A 252       6.934  11.118 -28.515  1.00  0.99           N  
ATOM   3759  H   GLN A 252       6.505  10.404 -27.944  1.00  0.99           H  
ATOM   3760  CA  GLN A 252       8.391  11.177 -28.561  1.00  0.99           C  
ATOM   3761  HA  GLN A 252       8.684  12.210 -28.750  1.00  0.99           H  
ATOM   3762  C   GLN A 252       8.952  10.349 -29.730  1.00  0.99           C  
ATOM   3763  CB  GLN A 252       8.989  10.781 -27.201  1.00  0.99           C  
ATOM   3764  HB2 GLN A 252       8.814   9.723 -27.007  1.00  0.99           H  
ATOM   3765  HB3 GLN A 252      10.065  10.948 -27.256  1.00  0.99           H  
ATOM   3766  O   GLN A 252       8.229   9.640 -30.436  1.00  0.99           O  
ATOM   3767  CG  GLN A 252       8.472  11.619 -26.023  1.00  0.99           C  
ATOM   3768  HG2 GLN A 252       7.403  11.455 -25.886  1.00  0.99           H  
ATOM   3769  HG3 GLN A 252       8.985  11.307 -25.113  1.00  0.99           H  
ATOM   3770  CD  GLN A 252       8.745  13.102 -26.218  1.00  0.99           C  
ATOM   3771  NE2 GLN A 252       7.726  13.928 -26.297  1.00  0.99           N  
ATOM   3772 HE21 GLN A 252       6.776  13.584 -26.279  1.00  0.99           H  
ATOM   3773 HE22 GLN A 252       7.939  14.912 -26.376  1.00  0.99           H  
ATOM   3774  OE1 GLN A 252       9.881  13.530 -26.383  1.00  0.99           O  
ATOM   3775  N   ALA A 253      10.260  10.468 -29.975  1.00  0.98           N  
ATOM   3776  H   ALA A 253      10.821  10.977 -29.306  1.00  0.98           H  
ATOM   3777  CA  ALA A 253      10.943   9.634 -30.960  1.00  0.98           C  
ATOM   3778  HA  ALA A 253      10.449   9.772 -31.922  1.00  0.98           H  
ATOM   3779  C   ALA A 253      10.836   8.144 -30.583  1.00  0.98           C  
ATOM   3780  CB  ALA A 253      12.401  10.094 -31.088  1.00  0.98           C  
ATOM   3781  HB1 ALA A 253      12.913   9.948 -30.137  1.00  0.98           H  
ATOM   3782  HB2 ALA A 253      12.436  11.148 -31.363  1.00  0.98           H  
ATOM   3783  HB3 ALA A 253      12.907   9.504 -31.852  1.00  0.98           H  
ATOM   3784  O   ALA A 253      10.734   7.794 -29.412  1.00  0.98           O  
ATOM   3785  N   VAL A 254      10.881   7.254 -31.580  1.00  0.99           N  
ATOM   3786  H   VAL A 254      10.977   7.586 -32.529  1.00  0.99           H  
ATOM   3787  CA  VAL A 254      10.854   5.804 -31.337  1.00  0.99           C  
ATOM   3788  HA  VAL A 254      10.019   5.583 -30.672  1.00  0.99           H  
ATOM   3789  C   VAL A 254      12.141   5.378 -30.628  1.00  0.99           C  
ATOM   3790  CB  VAL A 254      10.641   5.010 -32.641  1.00  0.99           C  
ATOM   3791  HB  VAL A 254      11.440   5.242 -33.346  1.00  0.99           H  
ATOM   3792  O   VAL A 254      13.175   5.192 -31.269  1.00  0.99           O  
ATOM   3793  CG1 VAL A 254      10.633   3.497 -32.386  1.00  0.99           C  
ATOM   3794 HG11 VAL A 254      10.399   2.964 -33.307  1.00  0.99           H  
ATOM   3795 HG12 VAL A 254       9.884   3.245 -31.635  1.00  0.99           H  
ATOM   3796 HG13 VAL A 254      11.612   3.165 -32.041  1.00  0.99           H  
ATOM   3797  CG2 VAL A 254       9.305   5.380 -33.294  1.00  0.99           C  
ATOM   3798 HG21 VAL A 254       9.288   6.435 -33.565  1.00  0.99           H  
ATOM   3799 HG22 VAL A 254       8.497   5.178 -32.590  1.00  0.99           H  
ATOM   3800 HG23 VAL A 254       9.151   4.782 -34.193  1.00  0.99           H  
ATOM   3801  N   ASP A 255      12.066   5.240 -29.307  1.00  0.99           N  
ATOM   3802  H   ASP A 255      11.215   5.538 -28.853  1.00  0.99           H  
ATOM   3803  CA  ASP A 255      13.151   4.801 -28.429  1.00  0.99           C  
ATOM   3804  HA  ASP A 255      13.705   4.010 -28.936  1.00  0.99           H  
ATOM   3805  C   ASP A 255      12.584   4.220 -27.111  1.00  0.99           C  
ATOM   3806  CB  ASP A 255      14.121   5.982 -28.179  1.00  0.99           C  
ATOM   3807  HB2 ASP A 255      14.172   6.602 -29.073  1.00  0.99           H  
ATOM   3808  HB3 ASP A 255      13.735   6.604 -27.371  1.00  0.99           H  
ATOM   3809  O   ASP A 255      11.378   3.992 -26.962  1.00  0.99           O  
ATOM   3810  CG  ASP A 255      15.559   5.540 -27.847  1.00  0.99           C  
ATOM   3811  OD1 ASP A 255      15.768   4.339 -27.534  1.00  0.99           O  
ATOM   3812  OD2 ASP A 255      16.461   6.403 -27.914  1.00  0.99           O  
ATOM   3813  N   ASN A 256      13.463   3.943 -26.152  1.00  0.99           N  
ATOM   3814  H   ASN A 256      14.429   4.151 -26.358  1.00  0.99           H  
ATOM   3815  CA  ASN A 256      13.146   3.546 -24.789  1.00  0.99           C  
ATOM   3816  HA  ASN A 256      12.103   3.236 -24.735  1.00  0.99           H  
ATOM   3817  C   ASN A 256      13.349   4.738 -23.842  1.00  0.99           C  
ATOM   3818  CB  ASN A 256      14.035   2.360 -24.383  1.00  0.99           C  
ATOM   3819  HB2 ASN A 256      15.077   2.679 -24.364  1.00  0.99           H  
ATOM   3820  HB3 ASN A 256      13.756   2.033 -23.382  1.00  0.99           H  
ATOM   3821  O   ASN A 256      14.370   5.423 -23.910  1.00  0.99           O  
ATOM   3822  CG  ASN A 256      13.915   1.156 -25.288  1.00  0.99           C  
ATOM   3823  ND2 ASN A 256      14.714   1.078 -26.325  1.00  0.99           N  
ATOM   3824 HD21 ASN A 256      14.674   0.228 -26.868  1.00  0.99           H  
ATOM   3825 HD22 ASN A 256      15.291   1.871 -26.568  1.00  0.99           H  
ATOM   3826  OD1 ASN A 256      13.126   0.254 -25.051  1.00  0.99           O  
ATOM   3827  N   TYR A 257      12.421   4.928 -22.907  1.00  0.99           N  
ATOM   3828  H   TYR A 257      11.615   4.319 -22.908  1.00  0.99           H  
ATOM   3829  CA  TYR A 257      12.435   5.997 -21.907  1.00  0.99           C  
ATOM   3830  HA  TYR A 257      13.372   6.550 -21.974  1.00  0.99           H  
ATOM   3831  C   TYR A 257      12.340   5.406 -20.499  1.00  0.99           C  
ATOM   3832  CB  TYR A 257      11.288   6.982 -22.182  1.00  0.99           C  
ATOM   3833  HB2 TYR A 257      11.278   7.737 -21.396  1.00  0.99           H  
ATOM   3834  HB3 TYR A 257      10.337   6.452 -22.134  1.00  0.99           H  
ATOM   3835  O   TYR A 257      11.648   4.407 -20.285  1.00  0.99           O  
ATOM   3836  CG  TYR A 257      11.388   7.672 -23.528  1.00  0.99           C  
ATOM   3837  CD1 TYR A 257      11.977   8.946 -23.612  1.00  0.99           C  
ATOM   3838  HD1 TYR A 257      12.285   9.456 -22.711  1.00  0.99           H  
ATOM   3839  CD2 TYR A 257      10.917   7.038 -24.697  1.00  0.99           C  
ATOM   3840  HD2 TYR A 257      10.446   6.068 -24.639  1.00  0.99           H  
ATOM   3841  CE1 TYR A 257      12.176   9.553 -24.863  1.00  0.99           C  
ATOM   3842  HE1 TYR A 257      12.651  10.521 -24.922  1.00  0.99           H  
ATOM   3843  CE2 TYR A 257      11.096   7.652 -25.952  1.00  0.99           C  
ATOM   3844  HE2 TYR A 257      10.762   7.168 -26.858  1.00  0.99           H  
ATOM   3845  OH  TYR A 257      12.022   9.467 -27.238  1.00  0.99           O  
ATOM   3846  HH  TYR A 257      12.528  10.274 -27.121  1.00  0.99           H  
ATOM   3847  CZ  TYR A 257      11.758   8.894 -26.037  1.00  0.99           C  
ATOM   3848  N   TRP A 258      13.034   6.003 -19.527  1.00  0.99           N  
ATOM   3849  H   TRP A 258      13.613   6.802 -19.743  1.00  0.99           H  
ATOM   3850  CA  TRP A 258      12.891   5.586 -18.131  1.00  0.99           C  
ATOM   3851  HA  TRP A 258      12.915   4.497 -18.089  1.00  0.99           H  
ATOM   3852  C   TRP A 258      11.542   6.035 -17.563  1.00  0.99           C  
ATOM   3853  CB  TRP A 258      14.045   6.103 -17.264  1.00  0.99           C  
ATOM   3854  HB2 TRP A 258      14.141   7.179 -17.411  1.00  0.99           H  
ATOM   3855  HB3 TRP A 258      13.778   5.944 -16.219  1.00  0.99           H  
ATOM   3856  O   TRP A 258      11.203   7.218 -17.592  1.00  0.99           O  
ATOM   3857  CG  TRP A 258      15.373   5.441 -17.477  1.00  0.99           C  
ATOM   3858  CD1 TRP A 258      16.484   6.008 -17.997  1.00  0.99           C  
ATOM   3859  HD1 TRP A 258      16.534   7.021 -18.367  1.00  0.99           H  
ATOM   3860  CD2 TRP A 258      15.728   4.050 -17.228  1.00  0.99           C  
ATOM   3861  CE2 TRP A 258      17.086   3.846 -17.609  1.00  0.99           C  
ATOM   3862  CE3 TRP A 258      15.017   2.928 -16.763  1.00  0.99           C  
ATOM   3863  HE3 TRP A 258      13.981   3.043 -16.482  1.00  0.99           H  
ATOM   3864  NE1 TRP A 258      17.505   5.079 -18.057  1.00  0.99           N  
ATOM   3865  HE1 TRP A 258      18.370   5.223 -18.558  1.00  0.99           H  
ATOM   3866  CH2 TRP A 258      16.976   1.496 -17.053  1.00  0.99           C  
ATOM   3867  HH2 TRP A 258      17.442   0.523 -16.992  1.00  0.99           H  
ATOM   3868  CZ2 TRP A 258      17.709   2.594 -17.532  1.00  0.99           C  
ATOM   3869  HZ2 TRP A 258      18.730   2.468 -17.860  1.00  0.99           H  
ATOM   3870  CZ3 TRP A 258      15.631   1.666 -16.679  1.00  0.99           C  
ATOM   3871  HZ3 TRP A 258      15.055   0.821 -16.333  1.00  0.99           H  
ATOM   3872  N   ILE A 259      10.815   5.088 -16.978  1.00  0.99           N  
ATOM   3873  H   ILE A 259      11.165   4.142 -17.024  1.00  0.99           H  
ATOM   3874  CA  ILE A 259       9.779   5.343 -15.975  1.00  0.99           C  
ATOM   3875  HA  ILE A 259       9.323   6.318 -16.146  1.00  0.99           H  
ATOM   3876  C   ILE A 259      10.485   5.346 -14.624  1.00  0.99           C  
ATOM   3877  CB  ILE A 259       8.682   4.262 -16.024  1.00  0.99           C  
ATOM   3878  HB  ILE A 259       9.155   3.304 -15.811  1.00  0.99           H  
ATOM   3879  O   ILE A 259      11.279   4.447 -14.350  1.00  0.99           O  
ATOM   3880  CG1 ILE A 259       8.057   4.176 -17.433  1.00  0.99           C  
ATOM   3881 HG12 ILE A 259       8.845   3.988 -18.162  1.00  0.99           H  
ATOM   3882 HG13 ILE A 259       7.582   5.123 -17.688  1.00  0.99           H  
ATOM   3883  CG2 ILE A 259       7.619   4.524 -14.939  1.00  0.99           C  
ATOM   3884 HG21 ILE A 259       7.129   5.481 -15.117  1.00  0.99           H  
ATOM   3885 HG22 ILE A 259       6.869   3.733 -14.936  1.00  0.99           H  
ATOM   3886 HG23 ILE A 259       8.069   4.538 -13.946  1.00  0.99           H  
ATOM   3887  CD1 ILE A 259       7.031   3.052 -17.589  1.00  0.99           C  
ATOM   3888 HD11 ILE A 259       6.735   2.972 -18.635  1.00  0.99           H  
ATOM   3889 HD12 ILE A 259       6.143   3.278 -16.997  1.00  0.99           H  
ATOM   3890 HD13 ILE A 259       7.461   2.103 -17.269  1.00  0.99           H  
ATOM   3891  N   ARG A 260      10.221   6.344 -13.787  1.00  0.99           N  
ATOM   3892  H   ARG A 260       9.529   7.025 -14.064  1.00  0.99           H  
ATOM   3893  CA  ARG A 260      10.925   6.584 -12.525  1.00  0.99           C  
ATOM   3894  HA  ARG A 260      11.601   5.759 -12.301  1.00  0.99           H  
ATOM   3895  C   ARG A 260       9.927   6.696 -11.384  1.00  0.99           C  
ATOM   3896  CB  ARG A 260      11.730   7.882 -12.664  1.00  0.99           C  
ATOM   3897  HB2 ARG A 260      11.060   8.684 -12.977  1.00  0.99           H  
ATOM   3898  HB3 ARG A 260      12.132   8.157 -11.689  1.00  0.99           H  
ATOM   3899  O   ARG A 260       8.935   7.396 -11.525  1.00  0.99           O  
ATOM   3900  CG  ARG A 260      12.867   7.753 -13.685  1.00  0.99           C  
ATOM   3901  HG2 ARG A 260      12.442   7.627 -14.681  1.00  0.99           H  
ATOM   3902  HG3 ARG A 260      13.475   6.882 -13.445  1.00  0.99           H  
ATOM   3903  CD  ARG A 260      13.740   9.011 -13.675  1.00  0.99           C  
ATOM   3904  HD2 ARG A 260      13.091   9.884 -13.752  1.00  0.99           H  
ATOM   3905  HD3 ARG A 260      14.290   9.075 -12.737  1.00  0.99           H  
ATOM   3906  NE  ARG A 260      14.666   9.029 -14.814  1.00  0.99           N  
ATOM   3907  HE  ARG A 260      14.360   9.579 -15.604  1.00  0.99           H  
ATOM   3908  NH1 ARG A 260      16.185   7.469 -14.087  1.00  0.99           N  
ATOM   3909 HH11 ARG A 260      15.616   7.326 -13.265  1.00  0.99           H  
ATOM   3910 HH12 ARG A 260      16.918   6.814 -14.319  1.00  0.99           H  
ATOM   3911  NH2 ARG A 260      16.440   8.449 -16.079  1.00  0.99           N  
ATOM   3912 HH21 ARG A 260      15.978   8.954 -16.821  1.00  0.99           H  
ATOM   3913 HH22 ARG A 260      17.180   7.808 -16.329  1.00  0.99           H  
ATOM   3914  CZ  ARG A 260      15.760   8.317 -14.982  1.00  0.99           C  
ATOM   3915  N   ALA A 261      10.213   6.053 -10.256  1.00  0.99           N  
ATOM   3916  H   ALA A 261      11.003   5.425 -10.254  1.00  0.99           H  
ATOM   3917  CA  ALA A 261       9.427   6.151  -9.027  1.00  0.99           C  
ATOM   3918  HA  ALA A 261       8.816   7.054  -9.046  1.00  0.99           H  
ATOM   3919  C   ALA A 261      10.372   6.255  -7.823  1.00  0.99           C  
ATOM   3920  CB  ALA A 261       8.485   4.942  -8.945  1.00  0.99           C  
ATOM   3921  HB1 ALA A 261       9.061   4.017  -8.914  1.00  0.99           H  
ATOM   3922  HB2 ALA A 261       7.827   4.923  -9.813  1.00  0.99           H  
ATOM   3923  HB3 ALA A 261       7.881   5.009  -8.040  1.00  0.99           H  
ATOM   3924  O   ALA A 261      10.643   5.267  -7.148  1.00  0.99           O  
ATOM   3925  N   ASN A 262      10.940   7.440  -7.586  1.00  0.99           N  
ATOM   3926  H   ASN A 262      10.606   8.245  -8.096  1.00  0.99           H  
ATOM   3927  CA  ASN A 262      11.921   7.619  -6.513  1.00  0.99           C  
ATOM   3928  HA  ASN A 262      12.619   6.783  -6.546  1.00  0.99           H  
ATOM   3929  C   ASN A 262      11.218   7.657  -5.147  1.00  0.99           C  
ATOM   3930  CB  ASN A 262      12.710   8.915  -6.744  1.00  0.99           C  
ATOM   3931  HB2 ASN A 262      12.051   9.773  -6.608  1.00  0.99           H  
ATOM   3932  HB3 ASN A 262      13.092   8.931  -7.765  1.00  0.99           H  
ATOM   3933  O   ASN A 262      10.412   8.572  -4.950  1.00  0.99           O  
ATOM   3934  CG  ASN A 262      13.908   9.040  -5.823  1.00  0.99           C  
ATOM   3935  ND2 ASN A 262      14.300  10.243  -5.485  1.00  0.99           N  
ATOM   3936 HD21 ASN A 262      13.706  11.031  -5.700  1.00  0.99           H  
ATOM   3937 HD22 ASN A 262      14.994  10.280  -4.752  1.00  0.99           H  
ATOM   3938  OD1 ASN A 262      14.549   8.076  -5.442  1.00  0.99           O  
ATOM   3939  N   PRO A 263      11.503   6.735  -4.210  1.00  0.98           N  
ATOM   3940  CA  PRO A 263      10.927   6.804  -2.875  1.00  0.98           C  
ATOM   3941  HA  PRO A 263       9.842   6.883  -2.943  1.00  0.98           H  
ATOM   3942  C   PRO A 263      11.471   8.017  -2.110  1.00  0.98           C  
ATOM   3943  CB  PRO A 263      11.283   5.474  -2.207  1.00  0.98           C  
ATOM   3944  HB2 PRO A 263      11.385   5.571  -1.126  1.00  0.98           H  
ATOM   3945  HB3 PRO A 263      10.516   4.734  -2.438  1.00  0.98           H  
ATOM   3946  O   PRO A 263      12.589   8.479  -2.354  1.00  0.98           O  
ATOM   3947  CG  PRO A 263      12.594   5.077  -2.885  1.00  0.98           C  
ATOM   3948  HG2 PRO A 263      12.749   3.998  -2.868  1.00  0.98           H  
ATOM   3949  HG3 PRO A 263      13.428   5.590  -2.406  1.00  0.98           H  
ATOM   3950  CD  PRO A 263      12.415   5.600  -4.310  1.00  0.98           C  
ATOM   3951  HD2 PRO A 263      13.383   5.893  -4.715  1.00  0.98           H  
ATOM   3952  HD3 PRO A 263      11.961   4.825  -4.927  1.00  0.98           H  
ATOM   3953  N   ASN A 264      10.699   8.535  -1.156  1.00  0.97           N  
ATOM   3954  H   ASN A 264       9.763   8.174  -1.039  1.00  0.97           H  
ATOM   3955  CA  ASN A 264      11.134   9.645  -0.303  1.00  0.97           C  
ATOM   3956  HA  ASN A 264      11.578  10.402  -0.950  1.00  0.97           H  
ATOM   3957  C   ASN A 264      12.232   9.253   0.709  1.00  0.97           C  
ATOM   3958  CB  ASN A 264       9.911  10.279   0.381  1.00  0.97           C  
ATOM   3959  HB2 ASN A 264      10.229  11.187   0.893  1.00  0.97           H  
ATOM   3960  HB3 ASN A 264       9.182  10.558  -0.380  1.00  0.97           H  
ATOM   3961  O   ASN A 264      12.909  10.138   1.233  1.00  0.97           O  
ATOM   3962  CG  ASN A 264       9.226   9.357   1.375  1.00  0.97           C  
ATOM   3963  ND2 ASN A 264       9.013   9.785   2.599  1.00  0.97           N  
ATOM   3964 HD21 ASN A 264       9.372  10.674   2.918  1.00  0.97           H  
ATOM   3965 HD22 ASN A 264       8.580   9.124   3.227  1.00  0.97           H  
ATOM   3966  OD1 ASN A 264       8.861   8.238   1.066  1.00  0.97           O  
ATOM   3967  N   PHE A 265      12.420   7.957   0.985  1.00  0.96           N  
ATOM   3968  H   PHE A 265      11.836   7.282   0.513  1.00  0.96           H  
ATOM   3969  CA  PHE A 265      13.477   7.421   1.851  1.00  0.96           C  
ATOM   3970  HA  PHE A 265      14.363   8.045   1.732  1.00  0.96           H  
ATOM   3971  C   PHE A 265      13.875   5.985   1.449  1.00  0.96           C  
ATOM   3972  CB  PHE A 265      13.034   7.505   3.323  1.00  0.96           C  
ATOM   3973  HB2 PHE A 265      13.922   7.422   3.950  1.00  0.96           H  
ATOM   3974  HB3 PHE A 265      12.607   8.489   3.518  1.00  0.96           H  
ATOM   3975  O   PHE A 265      13.338   5.426   0.495  1.00  0.96           O  
ATOM   3976  CG  PHE A 265      12.036   6.449   3.757  1.00  0.96           C  
ATOM   3977  CD1 PHE A 265      10.697   6.519   3.336  1.00  0.96           C  
ATOM   3978  HD1 PHE A 265      10.371   7.334   2.707  1.00  0.96           H  
ATOM   3979  CD2 PHE A 265      12.439   5.411   4.617  1.00  0.96           C  
ATOM   3980  HD2 PHE A 265      13.453   5.366   4.986  1.00  0.96           H  
ATOM   3981  CE1 PHE A 265       9.772   5.546   3.742  1.00  0.96           C  
ATOM   3982  HE1 PHE A 265       8.730   5.610   3.468  1.00  0.96           H  
ATOM   3983  CE2 PHE A 265      11.507   4.448   5.034  1.00  0.96           C  
ATOM   3984  HE2 PHE A 265      11.777   3.683   5.747  1.00  0.96           H  
ATOM   3985  CZ  PHE A 265      10.190   4.496   4.568  1.00  0.96           C  
ATOM   3986  HZ  PHE A 265       9.484   3.747   4.895  1.00  0.96           H  
ATOM   3987  N   GLY A 266      14.842   5.386   2.154  1.00  0.96           N  
ATOM   3988  H   GLY A 266      15.227   5.869   2.953  1.00  0.96           H  
ATOM   3989  CA  GLY A 266      15.380   4.061   1.828  1.00  0.96           C  
ATOM   3990  HA2 GLY A 266      14.557   3.398   1.561  1.00  0.96           H  
ATOM   3991  HA3 GLY A 266      15.876   3.643   2.704  1.00  0.96           H  
ATOM   3992  C   GLY A 266      16.384   4.099   0.672  1.00  0.96           C  
ATOM   3993  O   GLY A 266      17.251   4.975   0.616  1.00  0.96           O  
ATOM   3994  N   ASN A 267      16.286   3.143  -0.253  1.00  0.97           N  
ATOM   3995  H   ASN A 267      15.556   2.452  -0.159  1.00  0.97           H  
ATOM   3996  CA  ASN A 267      17.154   3.068  -1.431  1.00  0.97           C  
ATOM   3997  HA  ASN A 267      18.170   3.333  -1.138  1.00  0.97           H  
ATOM   3998  C   ASN A 267      16.723   4.085  -2.499  1.00  0.97           C  
ATOM   3999  CB  ASN A 267      17.172   1.616  -1.944  1.00  0.97           C  
ATOM   4000  HB2 ASN A 267      16.151   1.261  -2.079  1.00  0.97           H  
ATOM   4001  HB3 ASN A 267      17.677   1.573  -2.909  1.00  0.97           H  
ATOM   4002  O   ASN A 267      16.017   3.739  -3.440  1.00  0.97           O  
ATOM   4003  CG  ASN A 267      17.913   0.694  -0.996  1.00  0.97           C  
ATOM   4004  ND2 ASN A 267      17.486  -0.533  -0.852  1.00  0.97           N  
ATOM   4005 HD21 ASN A 267      16.673  -0.870  -1.349  1.00  0.97           H  
ATOM   4006 HD22 ASN A 267      17.904  -1.090  -0.121  1.00  0.97           H  
ATOM   4007  OD1 ASN A 267      18.917   1.051  -0.401  1.00  0.97           O  
ATOM   4008  N   VAL A 268      17.143   5.343  -2.349  1.00  0.98           N  
ATOM   4009  H   VAL A 268      17.637   5.560  -1.495  1.00  0.98           H  
ATOM   4010  CA  VAL A 268      16.798   6.455  -3.256  1.00  0.98           C  
ATOM   4011  HA  VAL A 268      15.792   6.273  -3.635  1.00  0.98           H  
ATOM   4012  C   VAL A 268      17.718   6.552  -4.483  1.00  0.98           C  
ATOM   4013  CB  VAL A 268      16.741   7.800  -2.501  1.00  0.98           C  
ATOM   4014  HB  VAL A 268      16.397   8.566  -3.197  1.00  0.98           H  
ATOM   4015  O   VAL A 268      18.864   6.098  -4.474  1.00  0.98           O  
ATOM   4016  CG1 VAL A 268      15.749   7.755  -1.333  1.00  0.98           C  
ATOM   4017 HG11 VAL A 268      16.114   7.107  -0.536  1.00  0.98           H  
ATOM   4018 HG12 VAL A 268      15.592   8.758  -0.937  1.00  0.98           H  
ATOM   4019 HG13 VAL A 268      14.790   7.371  -1.682  1.00  0.98           H  
ATOM   4020  CG2 VAL A 268      18.107   8.241  -1.954  1.00  0.98           C  
ATOM   4021 HG21 VAL A 268      18.824   8.345  -2.767  1.00  0.98           H  
ATOM   4022 HG22 VAL A 268      18.479   7.508  -1.238  1.00  0.98           H  
ATOM   4023 HG23 VAL A 268      18.003   9.203  -1.452  1.00  0.98           H  
ATOM   4024  N   GLY A 269      17.241   7.215  -5.537  1.00  0.98           N  
ATOM   4025  H   GLY A 269      16.274   7.504  -5.498  1.00  0.98           H  
ATOM   4026  CA  GLY A 269      17.961   7.422  -6.797  1.00  0.98           C  
ATOM   4027  HA2 GLY A 269      17.653   8.375  -7.226  1.00  0.98           H  
ATOM   4028  HA3 GLY A 269      19.032   7.464  -6.603  1.00  0.98           H  
ATOM   4029  C   GLY A 269      17.689   6.327  -7.832  1.00  0.98           C  
ATOM   4030  O   GLY A 269      16.746   5.558  -7.695  1.00  0.98           O  
ATOM   4031  N   PHE A 270      18.502   6.274  -8.893  1.00  0.98           N  
ATOM   4032  H   PHE A 270      19.228   6.972  -8.967  1.00  0.98           H  
ATOM   4033  CA  PHE A 270      18.265   5.391 -10.054  1.00  0.98           C  
ATOM   4034  HA  PHE A 270      17.536   4.629  -9.777  1.00  0.98           H  
ATOM   4035  C   PHE A 270      19.512   4.631 -10.522  1.00  0.98           C  
ATOM   4036  CB  PHE A 270      17.666   6.206 -11.206  1.00  0.98           C  
ATOM   4037  HB2 PHE A 270      17.382   5.524 -12.007  1.00  0.98           H  
ATOM   4038  HB3 PHE A 270      18.427   6.881 -11.599  1.00  0.98           H  
ATOM   4039  O   PHE A 270      19.542   4.066 -11.617  1.00  0.98           O  
ATOM   4040  CG  PHE A 270      16.444   7.004 -10.816  1.00  0.98           C  
ATOM   4041  CD1 PHE A 270      15.218   6.350 -10.609  1.00  0.98           C  
ATOM   4042  HD1 PHE A 270      15.143   5.278 -10.717  1.00  0.98           H  
ATOM   4043  CD2 PHE A 270      16.544   8.390 -10.609  1.00  0.98           C  
ATOM   4044  HD2 PHE A 270      17.488   8.901 -10.736  1.00  0.98           H  
ATOM   4045  CE1 PHE A 270      14.082   7.084 -10.240  1.00  0.98           C  
ATOM   4046  HE1 PHE A 270      13.142   6.574 -10.086  1.00  0.98           H  
ATOM   4047  CE2 PHE A 270      15.413   9.117 -10.218  1.00  0.98           C  
ATOM   4048  HE2 PHE A 270      15.500  10.176 -10.022  1.00  0.98           H  
ATOM   4049  CZ  PHE A 270      14.174   8.475 -10.076  1.00  0.98           C  
ATOM   4050  HZ  PHE A 270      13.292   9.052  -9.843  1.00  0.98           H  
ATOM   4051  N   THR A 271      20.580   4.637  -9.723  1.00  0.97           N  
ATOM   4052  H   THR A 271      20.506   5.078  -8.818  1.00  0.97           H  
ATOM   4053  CA  THR A 271      21.825   3.936 -10.060  1.00  0.97           C  
ATOM   4054  HA  THR A 271      22.213   4.347 -10.992  1.00  0.97           H  
ATOM   4055  C   THR A 271      21.552   2.444 -10.252  1.00  0.97           C  
ATOM   4056  CB  THR A 271      22.879   4.148  -8.968  1.00  0.97           C  
ATOM   4057  HB  THR A 271      22.501   3.772  -8.017  1.00  0.97           H  
ATOM   4058  O   THR A 271      20.970   1.801  -9.385  1.00  0.97           O  
ATOM   4059  CG2 THR A 271      24.211   3.471  -9.291  1.00  0.97           C  
ATOM   4060 HG21 THR A 271      24.574   3.806 -10.263  1.00  0.97           H  
ATOM   4061 HG22 THR A 271      24.088   2.388  -9.299  1.00  0.97           H  
ATOM   4062 HG23 THR A 271      24.944   3.725  -8.526  1.00  0.97           H  
ATOM   4063  OG1 THR A 271      23.147   5.527  -8.848  1.00  0.97           O  
ATOM   4064  HG1 THR A 271      23.582   5.665  -8.004  1.00  0.97           H  
ATOM   4065  N   GLY A 272      21.967   1.882 -11.390  1.00  0.97           N  
ATOM   4066  H   GLY A 272      22.397   2.467 -12.092  1.00  0.97           H  
ATOM   4067  CA  GLY A 272      21.708   0.476 -11.726  1.00  0.97           C  
ATOM   4068  HA2 GLY A 272      21.946  -0.151 -10.866  1.00  0.97           H  
ATOM   4069  HA3 GLY A 272      22.355   0.183 -12.553  1.00  0.97           H  
ATOM   4070  C   GLY A 272      20.262   0.172 -12.139  1.00  0.97           C  
ATOM   4071  O   GLY A 272      19.907  -0.996 -12.255  1.00  0.97           O  
ATOM   4072  N   GLY A 273      19.424   1.188 -12.363  1.00  0.98           N  
ATOM   4073  H   GLY A 273      19.743   2.138 -12.231  1.00  0.98           H  
ATOM   4074  CA  GLY A 273      18.020   1.001 -12.734  1.00  0.98           C  
ATOM   4075  HA2 GLY A 273      17.936   0.228 -13.498  1.00  0.98           H  
ATOM   4076  HA3 GLY A 273      17.641   1.934 -13.152  1.00  0.98           H  
ATOM   4077  C   GLY A 273      17.114   0.620 -11.562  1.00  0.98           C  
ATOM   4078  O   GLY A 273      15.994   0.171 -11.791  1.00  0.98           O  
ATOM   4079  N   ILE A 274      17.564   0.794 -10.310  1.00  0.98           N  
ATOM   4080  H   ILE A 274      18.499   1.148 -10.169  1.00  0.98           H  
ATOM   4081  CA  ILE A 274      16.653   0.745  -9.155  1.00  0.98           C  
ATOM   4082  HA  ILE A 274      16.153  -0.224  -9.159  1.00  0.98           H  
ATOM   4083  C   ILE A 274      15.557   1.809  -9.322  1.00  0.98           C  
ATOM   4084  CB  ILE A 274      17.393   0.868  -7.801  1.00  0.98           C  
ATOM   4085  HB  ILE A 274      16.658   0.682  -7.018  1.00  0.98           H  
ATOM   4086  O   ILE A 274      15.762   2.810 -10.017  1.00  0.98           O  
ATOM   4087  CG1 ILE A 274      17.969   2.283  -7.567  1.00  0.98           C  
ATOM   4088 HG12 ILE A 274      18.730   2.502  -8.316  1.00  0.98           H  
ATOM   4089 HG13 ILE A 274      17.168   3.012  -7.681  1.00  0.98           H  
ATOM   4090  CG2 ILE A 274      18.478  -0.219  -7.677  1.00  0.98           C  
ATOM   4091 HG21 ILE A 274      18.864  -0.249  -6.658  1.00  0.98           H  
ATOM   4092 HG22 ILE A 274      19.301  -0.025  -8.365  1.00  0.98           H  
ATOM   4093 HG23 ILE A 274      18.049  -1.196  -7.901  1.00  0.98           H  
ATOM   4094  CD1 ILE A 274      18.562   2.496  -6.169  1.00  0.98           C  
ATOM   4095 HD11 ILE A 274      19.463   1.896  -6.040  1.00  0.98           H  
ATOM   4096 HD12 ILE A 274      17.828   2.226  -5.410  1.00  0.98           H  
ATOM   4097 HD13 ILE A 274      18.822   3.547  -6.047  1.00  0.98           H  
ATOM   4098  N   ASN A 275      14.394   1.597  -8.702  1.00  0.99           N  
ATOM   4099  H   ASN A 275      14.294   0.775  -8.124  1.00  0.99           H  
ATOM   4100  CA  ASN A 275      13.271   2.547  -8.735  1.00  0.99           C  
ATOM   4101  HA  ASN A 275      12.410   2.066  -8.271  1.00  0.99           H  
ATOM   4102  C   ASN A 275      12.799   2.928 -10.151  1.00  0.99           C  
ATOM   4103  CB  ASN A 275      13.638   3.775  -7.888  1.00  0.99           C  
ATOM   4104  HB2 ASN A 275      14.436   4.329  -8.383  1.00  0.99           H  
ATOM   4105  HB3 ASN A 275      12.782   4.445  -7.818  1.00  0.99           H  
ATOM   4106  O   ASN A 275      12.314   4.042 -10.367  1.00  0.99           O  
ATOM   4107  CG  ASN A 275      14.069   3.427  -6.483  1.00  0.99           C  
ATOM   4108  ND2 ASN A 275      15.070   4.097  -5.989  1.00  0.99           N  
ATOM   4109 HD21 ASN A 275      15.351   3.874  -5.045  1.00  0.99           H  
ATOM   4110 HD22 ASN A 275      15.574   4.759  -6.563  1.00  0.99           H  
ATOM   4111  OD1 ASN A 275      13.540   2.540  -5.834  1.00  0.99           O  
ATOM   4112  N   SER A 276      12.995   2.034 -11.125  1.00  0.99           N  
ATOM   4113  H   SER A 276      13.371   1.126 -10.893  1.00  0.99           H  
ATOM   4114  CA  SER A 276      12.773   2.325 -12.539  1.00  0.99           C  
ATOM   4115  HA  SER A 276      12.157   3.223 -12.604  1.00  0.99           H  
ATOM   4116  C   SER A 276      12.026   1.207 -13.267  1.00  0.99           C  
ATOM   4117  CB  SER A 276      14.096   2.612 -13.263  1.00  0.99           C  
ATOM   4118  HB2 SER A 276      13.868   2.978 -14.264  1.00  0.99           H  
ATOM   4119  HB3 SER A 276      14.666   1.688 -13.356  1.00  0.99           H  
ATOM   4120  O   SER A 276      12.070   0.044 -12.878  1.00  0.99           O  
ATOM   4121  OG  SER A 276      14.884   3.586 -12.597  1.00  0.99           O  
ATOM   4122  HG  SER A 276      15.097   3.244 -11.726  1.00  0.99           H  
ATOM   4123  N   ALA A 277      11.374   1.567 -14.366  1.00  0.99           N  
ATOM   4124  H   ALA A 277      11.375   2.551 -14.592  1.00  0.99           H  
ATOM   4125  CA  ALA A 277      10.841   0.669 -15.385  1.00  0.99           C  
ATOM   4126  HA  ALA A 277      11.374  -0.281 -15.350  1.00  0.99           H  
ATOM   4127  C   ALA A 277      11.094   1.280 -16.770  1.00  0.99           C  
ATOM   4128  CB  ALA A 277       9.357   0.394 -15.103  1.00  0.99           C  
ATOM   4129  HB1 ALA A 277       8.904  -0.169 -15.919  1.00  0.99           H  
ATOM   4130  HB2 ALA A 277       8.806   1.324 -14.962  1.00  0.99           H  
ATOM   4131  HB3 ALA A 277       9.286  -0.204 -14.194  1.00  0.99           H  
ATOM   4132  O   ALA A 277      11.662   2.366 -16.887  1.00  0.99           O  
ATOM   4133  N   ILE A 278      10.706   0.582 -17.831  1.00  0.99           N  
ATOM   4134  H   ILE A 278      10.243  -0.304 -17.686  1.00  0.99           H  
ATOM   4135  CA  ILE A 278      10.991   0.983 -19.209  1.00  0.99           C  
ATOM   4136  HA  ILE A 278      11.593   1.892 -19.220  1.00  0.99           H  
ATOM   4137  C   ILE A 278       9.677   1.289 -19.920  1.00  0.99           C  
ATOM   4138  CB  ILE A 278      11.807  -0.123 -19.916  1.00  0.99           C  
ATOM   4139  HB  ILE A 278      11.213  -1.037 -19.913  1.00  0.99           H  
ATOM   4140  O   ILE A 278       8.842   0.401 -20.058  1.00  0.99           O  
ATOM   4141  CG1 ILE A 278      13.121  -0.406 -19.143  1.00  0.99           C  
ATOM   4142 HG12 ILE A 278      13.723   0.502 -19.105  1.00  0.99           H  
ATOM   4143 HG13 ILE A 278      12.885  -0.682 -18.115  1.00  0.99           H  
ATOM   4144  CG2 ILE A 278      12.067   0.273 -21.382  1.00  0.99           C  
ATOM   4145 HG21 ILE A 278      12.672  -0.476 -21.893  1.00  0.99           H  
ATOM   4146 HG22 ILE A 278      11.125   0.357 -21.923  1.00  0.99           H  
ATOM   4147 HG23 ILE A 278      12.572   1.239 -21.421  1.00  0.99           H  
ATOM   4148  CD1 ILE A 278      13.965  -1.557 -19.705  1.00  0.99           C  
ATOM   4149 HD11 ILE A 278      13.360  -2.461 -19.771  1.00  0.99           H  
ATOM   4150 HD12 ILE A 278      14.358  -1.305 -20.690  1.00  0.99           H  
ATOM   4151 HD13 ILE A 278      14.803  -1.743 -19.034  1.00  0.99           H  
ATOM   4152  N   LEU A 279       9.517   2.512 -20.421  1.00  0.99           N  
ATOM   4153  H   LEU A 279      10.248   3.193 -20.271  1.00  0.99           H  
ATOM   4154  CA  LEU A 279       8.522   2.827 -21.442  1.00  0.99           C  
ATOM   4155  HA  LEU A 279       7.663   2.166 -21.323  1.00  0.99           H  
ATOM   4156  C   LEU A 279       9.168   2.586 -22.811  1.00  0.99           C  
ATOM   4157  CB  LEU A 279       8.045   4.279 -21.280  1.00  0.99           C  
ATOM   4158  HB2 LEU A 279       8.892   4.940 -21.465  1.00  0.99           H  
ATOM   4159  HB3 LEU A 279       7.713   4.450 -20.255  1.00  0.99           H  
ATOM   4160  O   LEU A 279      10.152   3.242 -23.154  1.00  0.99           O  
ATOM   4161  CG  LEU A 279       6.897   4.636 -22.241  1.00  0.99           C  
ATOM   4162  HG  LEU A 279       7.123   4.277 -23.245  1.00  0.99           H  
ATOM   4163  CD1 LEU A 279       5.578   4.027 -21.763  1.00  0.99           C  
ATOM   4164 HD11 LEU A 279       5.604   2.942 -21.861  1.00  0.99           H  
ATOM   4165 HD12 LEU A 279       5.387   4.293 -20.724  1.00  0.99           H  
ATOM   4166 HD13 LEU A 279       4.760   4.414 -22.371  1.00  0.99           H  
ATOM   4167  CD2 LEU A 279       6.707   6.146 -22.317  1.00  0.99           C  
ATOM   4168 HD21 LEU A 279       6.013   6.391 -23.121  1.00  0.99           H  
ATOM   4169 HD22 LEU A 279       6.288   6.505 -21.377  1.00  0.99           H  
ATOM   4170 HD23 LEU A 279       7.658   6.643 -22.512  1.00  0.99           H  
ATOM   4171  N   ARG A 280       8.650   1.638 -23.589  1.00  0.99           N  
ATOM   4172  H   ARG A 280       7.822   1.163 -23.261  1.00  0.99           H  
ATOM   4173  CA  ARG A 280       9.208   1.246 -24.888  1.00  0.99           C  
ATOM   4174  HA  ARG A 280      10.138   1.787 -25.067  1.00  0.99           H  
ATOM   4175  C   ARG A 280       8.253   1.607 -26.013  1.00  0.99           C  
ATOM   4176  CB  ARG A 280       9.534  -0.252 -24.863  1.00  0.99           C  
ATOM   4177  HB2 ARG A 280      10.262  -0.423 -24.069  1.00  0.99           H  
ATOM   4178  HB3 ARG A 280       8.632  -0.819 -24.635  1.00  0.99           H  
ATOM   4179  O   ARG A 280       7.130   1.120 -26.044  1.00  0.99           O  
ATOM   4180  CG  ARG A 280      10.107  -0.733 -26.206  1.00  0.99           C  
ATOM   4181  HG2 ARG A 280       9.321  -0.716 -26.961  1.00  0.99           H  
ATOM   4182  HG3 ARG A 280      10.907  -0.062 -26.520  1.00  0.99           H  
ATOM   4183  CD  ARG A 280      10.659  -2.158 -26.113  1.00  0.99           C  
ATOM   4184  HD2 ARG A 280      10.946  -2.480 -27.114  1.00  0.99           H  
ATOM   4185  HD3 ARG A 280       9.866  -2.810 -25.746  1.00  0.99           H  
ATOM   4186  NE  ARG A 280      11.841  -2.194 -25.234  1.00  0.99           N  
ATOM   4187  HE  ARG A 280      12.395  -1.350 -25.236  1.00  0.99           H  
ATOM   4188  NH1 ARG A 280      11.532  -4.228 -24.236  1.00  0.99           N  
ATOM   4189 HH11 ARG A 280      10.707  -4.349 -24.806  1.00  0.99           H  
ATOM   4190 HH12 ARG A 280      11.776  -4.892 -23.515  1.00  0.99           H  
ATOM   4191  NH2 ARG A 280      13.216  -2.902 -23.583  1.00  0.99           N  
ATOM   4192 HH21 ARG A 280      13.729  -2.037 -23.679  1.00  0.99           H  
ATOM   4193 HH22 ARG A 280      13.474  -3.554 -22.856  1.00  0.99           H  
ATOM   4194  CZ  ARG A 280      12.184  -3.106 -24.352  1.00  0.99           C  
ATOM   4195  N   TYR A 281       8.719   2.405 -26.965  1.00  0.99           N  
ATOM   4196  H   TYR A 281       9.647   2.796 -26.890  1.00  0.99           H  
ATOM   4197  CA  TYR A 281       7.955   2.667 -28.179  1.00  0.99           C  
ATOM   4198  HA  TYR A 281       6.913   2.830 -27.907  1.00  0.99           H  
ATOM   4199  C   TYR A 281       8.014   1.458 -29.121  1.00  0.99           C  
ATOM   4200  CB  TYR A 281       8.455   3.946 -28.859  1.00  0.99           C  
ATOM   4201  HB2 TYR A 281       9.545   3.963 -28.852  1.00  0.99           H  
ATOM   4202  HB3 TYR A 281       8.143   3.910 -29.903  1.00  0.99           H  
ATOM   4203  O   TYR A 281       9.067   0.832 -29.277  1.00  0.99           O  
ATOM   4204  CG  TYR A 281       7.921   5.234 -28.251  1.00  0.99           C  
ATOM   4205  CD1 TYR A 281       7.253   6.155 -29.078  1.00  0.99           C  
ATOM   4206  HD1 TYR A 281       7.180   5.983 -30.141  1.00  0.99           H  
ATOM   4207  CD2 TYR A 281       8.084   5.529 -26.880  1.00  0.99           C  
ATOM   4208  HD2 TYR A 281       8.630   4.858 -26.234  1.00  0.99           H  
ATOM   4209  CE1 TYR A 281       6.717   7.337 -28.548  1.00  0.99           C  
ATOM   4210  HE1 TYR A 281       6.235   8.055 -29.195  1.00  0.99           H  
ATOM   4211  CE2 TYR A 281       7.545   6.714 -26.342  1.00  0.99           C  
ATOM   4212  HE2 TYR A 281       7.666   6.941 -25.293  1.00  0.99           H  
ATOM   4213  OH  TYR A 281       6.350   8.778 -26.697  1.00  0.99           O  
ATOM   4214  HH  TYR A 281       6.546   8.901 -25.766  1.00  0.99           H  
ATOM   4215  CZ  TYR A 281       6.857   7.617 -27.179  1.00  0.99           C  
ATOM   4216  N   ASP A 282       6.907   1.150 -29.793  1.00  0.99           N  
ATOM   4217  H   ASP A 282       6.042   1.596 -29.524  1.00  0.99           H  
ATOM   4218  CA  ASP A 282       6.876   0.122 -30.832  1.00  0.99           C  
ATOM   4219  HA  ASP A 282       7.133  -0.833 -30.373  1.00  0.99           H  
ATOM   4220  C   ASP A 282       7.911   0.433 -31.922  1.00  0.99           C  
ATOM   4221  CB  ASP A 282       5.482  -0.011 -31.459  1.00  0.99           C  
ATOM   4222  HB2 ASP A 282       5.138   0.970 -31.786  1.00  0.99           H  
ATOM   4223  HB3 ASP A 282       5.564  -0.642 -32.344  1.00  0.99           H  
ATOM   4224  O   ASP A 282       7.934   1.519 -32.504  1.00  0.99           O  
ATOM   4225  CG  ASP A 282       4.438  -0.645 -30.540  1.00  0.99           C  
ATOM   4226  OD1 ASP A 282       4.831  -1.402 -29.628  1.00  0.99           O  
ATOM   4227  OD2 ASP A 282       3.242  -0.400 -30.818  1.00  0.99           O  
ATOM   4228  N   GLY A 283       8.782  -0.541 -32.199  1.00  0.98           N  
ATOM   4229  H   GLY A 283       8.714  -1.387 -31.651  1.00  0.98           H  
ATOM   4230  CA  GLY A 283       9.906  -0.401 -33.129  1.00  0.98           C  
ATOM   4231  HA2 GLY A 283       9.667   0.357 -33.875  1.00  0.98           H  
ATOM   4232  HA3 GLY A 283      10.054  -1.350 -33.644  1.00  0.98           H  
ATOM   4233  C   GLY A 283      11.238  -0.009 -32.479  1.00  0.98           C  
ATOM   4234  O   GLY A 283      12.268  -0.086 -33.150  1.00  0.98           O  
ATOM   4235  N   ALA A 284      11.258   0.349 -31.191  1.00  0.99           N  
ATOM   4236  H   ALA A 284      10.390   0.425 -30.681  1.00  0.99           H  
ATOM   4237  CA  ALA A 284      12.500   0.565 -30.454  1.00  0.99           C  
ATOM   4238  HA  ALA A 284      13.154   1.182 -31.069  1.00  0.99           H  
ATOM   4239  C   ALA A 284      13.227  -0.765 -30.174  1.00  0.99           C  
ATOM   4240  CB  ALA A 284      12.205   1.344 -29.170  1.00  0.99           C  
ATOM   4241  HB1 ALA A 284      11.668   2.263 -29.408  1.00  0.99           H  
ATOM   4242  HB2 ALA A 284      11.591   0.739 -28.504  1.00  0.99           H  
ATOM   4243  HB3 ALA A 284      13.137   1.598 -28.664  1.00  0.99           H  
ATOM   4244  O   ALA A 284      12.618  -1.831 -30.052  1.00  0.99           O  
ATOM   4245  N   ALA A 285      14.555  -0.711 -30.052  1.00  0.99           N  
ATOM   4246  H   ALA A 285      15.009   0.189 -30.116  1.00  0.99           H  
ATOM   4247  CA  ALA A 285      15.355  -1.887 -29.716  1.00  0.99           C  
ATOM   4248  HA  ALA A 285      15.082  -2.688 -30.404  1.00  0.99           H  
ATOM   4249  C   ALA A 285      15.061  -2.374 -28.284  1.00  0.99           C  
ATOM   4250  CB  ALA A 285      16.838  -1.560 -29.926  1.00  0.99           C  
ATOM   4251  HB1 ALA A 285      17.448  -2.431 -29.689  1.00  0.99           H  
ATOM   4252  HB2 ALA A 285      17.131  -0.732 -29.281  1.00  0.99           H  
ATOM   4253  HB3 ALA A 285      17.010  -1.277 -30.965  1.00  0.99           H  
ATOM   4254  O   ALA A 285      14.799  -1.571 -27.389  1.00  0.99           O  
ATOM   4255  N   ALA A 286      15.162  -3.686 -28.045  1.00  0.98           N  
ATOM   4256  H   ALA A 286      15.364  -4.301 -28.821  1.00  0.98           H  
ATOM   4257  CA  ALA A 286      14.995  -4.294 -26.722  1.00  0.98           C  
ATOM   4258  HA  ALA A 286      14.160  -3.798 -26.228  1.00  0.98           H  
ATOM   4259  C   ALA A 286      16.235  -4.074 -25.830  1.00  0.98           C  
ATOM   4260  CB  ALA A 286      14.615  -5.770 -26.894  1.00  0.98           C  
ATOM   4261  HB1 ALA A 286      14.441  -6.218 -25.916  1.00  0.98           H  
ATOM   4262  HB2 ALA A 286      13.704  -5.852 -27.487  1.00  0.98           H  
ATOM   4263  HB3 ALA A 286      15.422  -6.310 -27.390  1.00  0.98           H  
ATOM   4264  O   ALA A 286      16.940  -5.014 -25.472  1.00  0.98           O  
ATOM   4265  N   VAL A 287      16.511  -2.812 -25.508  1.00  0.98           N  
ATOM   4266  H   VAL A 287      15.884  -2.096 -25.847  1.00  0.98           H  
ATOM   4267  CA  VAL A 287      17.611  -2.361 -24.646  1.00  0.98           C  
ATOM   4268  HA  VAL A 287      18.062  -3.227 -24.162  1.00  0.98           H  
ATOM   4269  C   VAL A 287      17.069  -1.469 -23.528  1.00  0.98           C  
ATOM   4270  CB  VAL A 287      18.718  -1.656 -25.460  1.00  0.98           C  
ATOM   4271  HB  VAL A 287      19.507  -1.356 -24.771  1.00  0.98           H  
ATOM   4272  O   VAL A 287      15.911  -1.043 -23.569  1.00  0.98           O  
ATOM   4273  CG1 VAL A 287      19.343  -2.615 -26.484  1.00  0.98           C  
ATOM   4274 HG11 VAL A 287      18.614  -2.885 -27.248  1.00  0.98           H  
ATOM   4275 HG12 VAL A 287      19.681  -3.519 -25.978  1.00  0.98           H  
ATOM   4276 HG13 VAL A 287      20.196  -2.133 -26.961  1.00  0.98           H  
ATOM   4277  CG2 VAL A 287      18.227  -0.402 -26.195  1.00  0.98           C  
ATOM   4278 HG21 VAL A 287      19.061   0.075 -26.710  1.00  0.98           H  
ATOM   4279 HG22 VAL A 287      17.819   0.312 -25.480  1.00  0.98           H  
ATOM   4280 HG23 VAL A 287      17.452  -0.656 -26.919  1.00  0.98           H  
ATOM   4281  N   GLU A 288      17.884  -1.221 -22.505  1.00  0.98           N  
ATOM   4282  H   GLU A 288      18.831  -1.573 -22.522  1.00  0.98           H  
ATOM   4283  CA  GLU A 288      17.550  -0.249 -21.461  1.00  0.98           C  
ATOM   4284  HA  GLU A 288      16.539  -0.467 -21.115  1.00  0.98           H  
ATOM   4285  C   GLU A 288      17.595   1.191 -22.008  1.00  0.98           C  
ATOM   4286  CB  GLU A 288      18.492  -0.384 -20.258  1.00  0.98           C  
ATOM   4287  HB2 GLU A 288      19.526  -0.298 -20.593  1.00  0.98           H  
ATOM   4288  HB3 GLU A 288      18.279   0.430 -19.566  1.00  0.98           H  
ATOM   4289  O   GLU A 288      18.429   1.486 -22.871  1.00  0.98           O  
ATOM   4290  CG  GLU A 288      18.290  -1.716 -19.525  1.00  0.98           C  
ATOM   4291  HG2 GLU A 288      18.559  -2.534 -20.193  1.00  0.98           H  
ATOM   4292  HG3 GLU A 288      17.233  -1.817 -19.277  1.00  0.98           H  
ATOM   4293  CD  GLU A 288      19.112  -1.830 -18.234  1.00  0.98           C  
ATOM   4294  OE1 GLU A 288      18.964  -2.867 -17.555  1.00  0.98           O  
ATOM   4295  OE2 GLU A 288      19.869  -0.905 -17.874  1.00  0.98           O  
ATOM   4296  N   PRO A 289      16.732   2.098 -21.512  1.00  0.98           N  
ATOM   4297  CA  PRO A 289      16.788   3.512 -21.853  1.00  0.98           C  
ATOM   4298  HA  PRO A 289      16.590   3.626 -22.919  1.00  0.98           H  
ATOM   4299  C   PRO A 289      18.133   4.155 -21.509  1.00  0.98           C  
ATOM   4300  CB  PRO A 289      15.673   4.187 -21.054  1.00  0.98           C  
ATOM   4301  HB2 PRO A 289      15.175   4.973 -21.623  1.00  0.98           H  
ATOM   4302  HB3 PRO A 289      16.083   4.627 -20.145  1.00  0.98           H  
ATOM   4303  O   PRO A 289      18.771   3.841 -20.503  1.00  0.98           O  
ATOM   4304  CG  PRO A 289      14.724   3.066 -20.662  1.00  0.98           C  
ATOM   4305  HG2 PRO A 289      14.255   3.252 -19.696  1.00  0.98           H  
ATOM   4306  HG3 PRO A 289      13.963   2.958 -21.434  1.00  0.98           H  
ATOM   4307  CD  PRO A 289      15.618   1.833 -20.615  1.00  0.98           C  
ATOM   4308  HD2 PRO A 289      15.045   0.967 -20.946  1.00  0.98           H  
ATOM   4309  HD3 PRO A 289      15.992   1.685 -19.602  1.00  0.98           H  
ATOM   4310  N   THR A 290      18.519   5.153 -22.299  1.00  0.98           N  
ATOM   4311  H   THR A 290      17.940   5.373 -23.097  1.00  0.98           H  
ATOM   4312  CA  THR A 290      19.693   6.004 -22.023  1.00  0.98           C  
ATOM   4313  HA  THR A 290      20.229   5.603 -21.162  1.00  0.98           H  
ATOM   4314  C   THR A 290      19.307   7.429 -21.624  1.00  0.98           C  
ATOM   4315  CB  THR A 290      20.688   5.995 -23.189  1.00  0.98           C  
ATOM   4316  HB  THR A 290      21.530   6.641 -22.938  1.00  0.98           H  
ATOM   4317  O   THR A 290      20.170   8.297 -21.492  1.00  0.98           O  
ATOM   4318  CG2 THR A 290      21.236   4.595 -23.465  1.00  0.98           C  
ATOM   4319 HG21 THR A 290      21.990   4.651 -24.250  1.00  0.98           H  
ATOM   4320 HG22 THR A 290      21.694   4.198 -22.559  1.00  0.98           H  
ATOM   4321 HG23 THR A 290      20.438   3.923 -23.781  1.00  0.98           H  
ATOM   4322  OG1 THR A 290      20.091   6.474 -24.370  1.00  0.98           O  
ATOM   4323  HG1 THR A 290      19.454   5.830 -24.687  1.00  0.98           H  
ATOM   4324  N   THR A 291      18.010   7.680 -21.412  1.00  0.98           N  
ATOM   4325  H   THR A 291      17.345   6.922 -21.475  1.00  0.98           H  
ATOM   4326  CA  THR A 291      17.483   9.003 -21.072  1.00  0.98           C  
ATOM   4327  HA  THR A 291      17.852   9.704 -21.821  1.00  0.98           H  
ATOM   4328  C   THR A 291      17.995   9.474 -19.712  1.00  0.98           C  
ATOM   4329  CB  THR A 291      15.946   9.045 -21.124  1.00  0.98           C  
ATOM   4330  HB  THR A 291      15.608  10.036 -20.822  1.00  0.98           H  
ATOM   4331  O   THR A 291      18.166   8.698 -18.768  1.00  0.98           O  
ATOM   4332  CG2 THR A 291      15.433   8.780 -22.539  1.00  0.98           C  
ATOM   4333 HG21 THR A 291      15.633   9.643 -23.173  1.00  0.98           H  
ATOM   4334 HG22 THR A 291      14.357   8.611 -22.503  1.00  0.98           H  
ATOM   4335 HG23 THR A 291      15.898   7.895 -22.976  1.00  0.98           H  
ATOM   4336  OG1 THR A 291      15.357   8.097 -20.263  1.00  0.98           O  
ATOM   4337  HG1 THR A 291      15.176   8.559 -19.441  1.00  0.98           H  
ATOM   4338  N   THR A 292      18.256  10.772 -19.608  1.00  0.97           N  
ATOM   4339  H   THR A 292      18.112  11.371 -20.409  1.00  0.97           H  
ATOM   4340  CA  THR A 292      18.666  11.416 -18.359  1.00  0.97           C  
ATOM   4341  HA  THR A 292      19.103  10.675 -17.690  1.00  0.97           H  
ATOM   4342  C   THR A 292      17.456  12.028 -17.674  1.00  0.97           C  
ATOM   4343  CB  THR A 292      19.717  12.503 -18.609  1.00  0.97           C  
ATOM   4344  HB  THR A 292      19.931  13.010 -17.668  1.00  0.97           H  
ATOM   4345  O   THR A 292      16.680  12.723 -18.329  1.00  0.97           O  
ATOM   4346  CG2 THR A 292      21.018  11.916 -19.159  1.00  0.97           C  
ATOM   4347 HG21 THR A 292      20.843  11.447 -20.127  1.00  0.97           H  
ATOM   4348 HG22 THR A 292      21.408  11.171 -18.466  1.00  0.97           H  
ATOM   4349 HG23 THR A 292      21.751  12.714 -19.277  1.00  0.97           H  
ATOM   4350  OG1 THR A 292      19.240  13.446 -19.542  1.00  0.97           O  
ATOM   4351  HG1 THR A 292      18.339  13.663 -19.291  1.00  0.97           H  
ATOM   4352  N   GLN A 293      17.343  11.845 -16.359  1.00  0.95           N  
ATOM   4353  H   GLN A 293      18.005  11.255 -15.876  1.00  0.95           H  
ATOM   4354  CA  GLN A 293      16.320  12.525 -15.571  1.00  0.95           C  
ATOM   4355  HA  GLN A 293      15.343  12.222 -15.947  1.00  0.95           H  
ATOM   4356  C   GLN A 293      16.459  14.049 -15.711  1.00  0.95           C  
ATOM   4357  CB  GLN A 293      16.437  12.110 -14.098  1.00  0.95           C  
ATOM   4358  HB2 GLN A 293      16.465  11.023 -14.024  1.00  0.95           H  
ATOM   4359  HB3 GLN A 293      17.363  12.508 -13.683  1.00  0.95           H  
ATOM   4360  O   GLN A 293      17.555  14.597 -15.567  1.00  0.95           O  
ATOM   4361  CG  GLN A 293      15.241  12.630 -13.287  1.00  0.95           C  
ATOM   4362  HG2 GLN A 293      15.180  13.716 -13.358  1.00  0.95           H  
ATOM   4363  HG3 GLN A 293      14.325  12.210 -13.704  1.00  0.95           H  
ATOM   4364  CD  GLN A 293      15.322  12.282 -11.809  1.00  0.95           C  
ATOM   4365  NE2 GLN A 293      14.192  12.128 -11.155  1.00  0.95           N  
ATOM   4366 HE21 GLN A 293      14.253  11.979 -10.158  1.00  0.95           H  
ATOM   4367 HE22 GLN A 293      13.308  12.268 -11.623  1.00  0.95           H  
ATOM   4368  OE1 GLN A 293      16.384  12.159 -11.217  1.00  0.95           O  
ATOM   4369  N   THR A 294      15.344  14.731 -15.952  1.00  0.95           N  
ATOM   4370  H   THR A 294      14.485  14.225 -16.111  1.00  0.95           H  
ATOM   4371  CA  THR A 294      15.252  16.194 -15.945  1.00  0.95           C  
ATOM   4372  HA  THR A 294      16.253  16.619 -16.016  1.00  0.95           H  
ATOM   4373  C   THR A 294      14.634  16.686 -14.640  1.00  0.95           C  
ATOM   4374  CB  THR A 294      14.448  16.700 -17.152  1.00  0.95           C  
ATOM   4375  HB  THR A 294      14.303  17.776 -17.066  1.00  0.95           H  
ATOM   4376  O   THR A 294      13.816  15.997 -14.032  1.00  0.95           O  
ATOM   4377  CG2 THR A 294      15.183  16.403 -18.461  1.00  0.95           C  
ATOM   4378 HG21 THR A 294      16.172  16.859 -18.445  1.00  0.95           H  
ATOM   4379 HG22 THR A 294      14.612  16.817 -19.293  1.00  0.95           H  
ATOM   4380 HG23 THR A 294      15.281  15.327 -18.604  1.00  0.95           H  
ATOM   4381  OG1 THR A 294      13.195  16.062 -17.232  1.00  0.95           O  
ATOM   4382  HG1 THR A 294      12.627  16.384 -16.528  1.00  0.95           H  
ATOM   4383  N   THR A 295      15.000  17.892 -14.201  1.00  0.97           N  
ATOM   4384  H   THR A 295      15.710  18.416 -14.692  1.00  0.97           H  
ATOM   4385  CA  THR A 295      14.323  18.546 -13.073  1.00  0.97           C  
ATOM   4386  HA  THR A 295      14.372  17.889 -12.204  1.00  0.97           H  
ATOM   4387  C   THR A 295      12.860  18.794 -13.431  1.00  0.97           C  
ATOM   4388  CB  THR A 295      14.994  19.880 -12.716  1.00  0.97           C  
ATOM   4389  HB  THR A 295      14.880  20.581 -13.544  1.00  0.97           H  
ATOM   4390  O   THR A 295      12.588  19.371 -14.482  1.00  0.97           O  
ATOM   4391  CG2 THR A 295      14.434  20.514 -11.444  1.00  0.97           C  
ATOM   4392 HG21 THR A 295      14.992  21.418 -11.200  1.00  0.97           H  
ATOM   4393 HG22 THR A 295      13.391  20.793 -11.597  1.00  0.97           H  
ATOM   4394 HG23 THR A 295      14.497  19.811 -10.613  1.00  0.97           H  
ATOM   4395  OG1 THR A 295      16.369  19.674 -12.482  1.00  0.97           O  
ATOM   4396  HG1 THR A 295      16.704  20.468 -12.057  1.00  0.97           H  
ATOM   4397  N   SER A 296      11.939  18.385 -12.557  1.00  0.98           N  
ATOM   4398  H   SER A 296      12.231  17.883 -11.731  1.00  0.98           H  
ATOM   4399  CA  SER A 296      10.515  18.697 -12.701  1.00  0.98           C  
ATOM   4400  HA  SER A 296      10.172  18.320 -13.665  1.00  0.98           H  
ATOM   4401  C   SER A 296      10.293  20.213 -12.674  1.00  0.98           C  
ATOM   4402  CB  SER A 296       9.708  17.983 -11.612  1.00  0.98           C  
ATOM   4403  HB2 SER A 296      10.174  18.167 -10.644  1.00  0.98           H  
ATOM   4404  HB3 SER A 296       9.714  16.909 -11.802  1.00  0.98           H  
ATOM   4405  O   SER A 296      10.833  20.933 -11.832  1.00  0.98           O  
ATOM   4406  OG  SER A 296       8.377  18.437 -11.549  1.00  0.98           O  
ATOM   4407  HG  SER A 296       7.921  18.269 -12.376  1.00  0.98           H  
ATOM   4408  N   THR A 297       9.513  20.691 -13.632  1.00  0.98           N  
ATOM   4409  H   THR A 297       9.119  20.011 -14.266  1.00  0.98           H  
ATOM   4410  CA  THR A 297       9.110  22.088 -13.830  1.00  0.98           C  
ATOM   4411  HA  THR A 297       9.639  22.721 -13.117  1.00  0.98           H  
ATOM   4412  C   THR A 297       7.617  22.308 -13.588  1.00  0.98           C  
ATOM   4413  CB  THR A 297       9.467  22.559 -15.246  1.00  0.98           C  
ATOM   4414  HB  THR A 297       9.151  23.597 -15.349  1.00  0.98           H  
ATOM   4415  O   THR A 297       7.203  23.442 -13.351  1.00  0.98           O  
ATOM   4416  CG2 THR A 297      10.971  22.505 -15.517  1.00  0.98           C  
ATOM   4417 HG21 THR A 297      11.176  22.952 -16.490  1.00  0.98           H  
ATOM   4418 HG22 THR A 297      11.311  21.470 -15.523  1.00  0.98           H  
ATOM   4419 HG23 THR A 297      11.506  23.055 -14.743  1.00  0.98           H  
ATOM   4420  OG1 THR A 297       8.825  21.798 -16.248  1.00  0.98           O  
ATOM   4421  HG1 THR A 297       8.649  20.907 -15.936  1.00  0.98           H  
ATOM   4422  N   ALA A 298       6.824  21.236 -13.613  1.00  0.98           N  
ATOM   4423  H   ALA A 298       7.236  20.352 -13.876  1.00  0.98           H  
ATOM   4424  CA  ALA A 298       5.387  21.223 -13.381  1.00  0.98           C  
ATOM   4425  HA  ALA A 298       5.096  22.131 -12.852  1.00  0.98           H  
ATOM   4426  C   ALA A 298       4.986  20.025 -12.491  1.00  0.98           C  
ATOM   4427  CB  ALA A 298       4.691  21.224 -14.751  1.00  0.98           C  
ATOM   4428  HB1 ALA A 298       3.610  21.235 -14.615  1.00  0.98           H  
ATOM   4429  HB2 ALA A 298       4.969  20.331 -15.310  1.00  0.98           H  
ATOM   4430  HB3 ALA A 298       4.988  22.107 -15.317  1.00  0.98           H  
ATOM   4431  O   ALA A 298       4.230  19.157 -12.937  1.00  0.98           O  
ATOM   4432  N   PRO A 299       5.495  19.938 -11.244  1.00  0.98           N  
ATOM   4433  CA  PRO A 299       5.096  18.875 -10.330  1.00  0.98           C  
ATOM   4434  HA  PRO A 299       5.265  17.901 -10.790  1.00  0.98           H  
ATOM   4435  C   PRO A 299       3.614  19.002  -9.970  1.00  0.98           C  
ATOM   4436  CB  PRO A 299       5.991  19.034  -9.097  1.00  0.98           C  
ATOM   4437  HB2 PRO A 299       5.499  18.701  -8.183  1.00  0.98           H  
ATOM   4438  HB3 PRO A 299       6.922  18.486  -9.243  1.00  0.98           H  
ATOM   4439  O   PRO A 299       3.082  20.115  -9.881  1.00  0.98           O  
ATOM   4440  CG  PRO A 299       6.282  20.535  -9.071  1.00  0.98           C  
ATOM   4441  HG2 PRO A 299       5.455  21.061  -8.596  1.00  0.98           H  
ATOM   4442  HG3 PRO A 299       7.220  20.755  -8.562  1.00  0.98           H  
ATOM   4443  CD  PRO A 299       6.344  20.905 -10.554  1.00  0.98           C  
ATOM   4444  HD2 PRO A 299       7.370  20.811 -10.912  1.00  0.98           H  
ATOM   4445  HD3 PRO A 299       5.987  21.925 -10.701  1.00  0.98           H  
ATOM   4446  N   LEU A 300       2.953  17.871  -9.715  1.00  0.99           N  
ATOM   4447  H   LEU A 300       3.408  16.987  -9.892  1.00  0.99           H  
ATOM   4448  CA  LEU A 300       1.594  17.865  -9.183  1.00  0.99           C  
ATOM   4449  HA  LEU A 300       0.946  18.336  -9.921  1.00  0.99           H  
ATOM   4450  C   LEU A 300       1.524  18.685  -7.888  1.00  0.99           C  
ATOM   4451  CB  LEU A 300       1.113  16.419  -8.956  1.00  0.99           C  
ATOM   4452  HB2 LEU A 300       1.837  15.912  -8.318  1.00  0.99           H  
ATOM   4453  HB3 LEU A 300       1.083  15.900  -9.914  1.00  0.99           H  
ATOM   4454  O   LEU A 300       2.196  18.386  -6.903  1.00  0.99           O  
ATOM   4455  CG  LEU A 300      -0.271  16.321  -8.278  1.00  0.99           C  
ATOM   4456  HG  LEU A 300      -0.234  16.788  -7.293  1.00  0.99           H  
ATOM   4457  CD1 LEU A 300      -1.371  17.004  -9.093  1.00  0.99           C  
ATOM   4458 HD11 LEU A 300      -2.345  16.780  -8.659  1.00  0.99           H  
ATOM   4459 HD12 LEU A 300      -1.244  18.087  -9.086  1.00  0.99           H  
ATOM   4460 HD13 LEU A 300      -1.345  16.646 -10.123  1.00  0.99           H  
ATOM   4461  CD2 LEU A 300      -0.655  14.860  -8.077  1.00  0.99           C  
ATOM   4462 HD21 LEU A 300      -1.612  14.798  -7.560  1.00  0.99           H  
ATOM   4463 HD22 LEU A 300       0.090  14.363  -7.455  1.00  0.99           H  
ATOM   4464 HD23 LEU A 300      -0.737  14.351  -9.038  1.00  0.99           H  
ATOM   4465  N   ASN A 301       0.648  19.685  -7.889  1.00  0.97           N  
ATOM   4466  H   ASN A 301       0.158  19.875  -8.752  1.00  0.97           H  
ATOM   4467  CA  ASN A 301       0.168  20.350  -6.689  1.00  0.97           C  
ATOM   4468  HA  ASN A 301       0.709  19.987  -5.816  1.00  0.97           H  
ATOM   4469  C   ASN A 301      -1.311  19.992  -6.519  1.00  0.97           C  
ATOM   4470  CB  ASN A 301       0.426  21.859  -6.825  1.00  0.97           C  
ATOM   4471  HB2 ASN A 301       1.494  22.017  -6.975  1.00  0.97           H  
ATOM   4472  HB3 ASN A 301      -0.111  22.246  -7.691  1.00  0.97           H  
ATOM   4473  O   ASN A 301      -2.133  20.391  -7.344  1.00  0.97           O  
ATOM   4474  CG  ASN A 301      -0.012  22.645  -5.602  1.00  0.97           C  
ATOM   4475  ND2 ASN A 301       0.394  23.888  -5.497  1.00  0.97           N  
ATOM   4476 HD21 ASN A 301       0.082  24.376  -4.670  1.00  0.97           H  
ATOM   4477 HD22 ASN A 301       0.976  24.299  -6.213  1.00  0.97           H  
ATOM   4478  OD1 ASN A 301      -0.715  22.175  -4.726  1.00  0.97           O  
ATOM   4479  N   GLU A 302      -1.646  19.250  -5.460  1.00  0.97           N  
ATOM   4480  H   GLU A 302      -0.922  18.953  -4.821  1.00  0.97           H  
ATOM   4481  CA  GLU A 302      -3.011  18.761  -5.224  1.00  0.97           C  
ATOM   4482  HA  GLU A 302      -3.318  18.154  -6.075  1.00  0.97           H  
ATOM   4483  C   GLU A 302      -4.048  19.888  -5.089  1.00  0.97           C  
ATOM   4484  CB  GLU A 302      -3.065  17.884  -3.965  1.00  0.97           C  
ATOM   4485  HB2 GLU A 302      -2.732  18.468  -3.107  1.00  0.97           H  
ATOM   4486  HB3 GLU A 302      -4.109  17.613  -3.807  1.00  0.97           H  
ATOM   4487  O   GLU A 302      -5.223  19.657  -5.348  1.00  0.97           O  
ATOM   4488  CG  GLU A 302      -2.243  16.586  -4.049  1.00  0.97           C  
ATOM   4489  HG2 GLU A 302      -1.181  16.834  -4.039  1.00  0.97           H  
ATOM   4490  HG3 GLU A 302      -2.470  16.091  -4.993  1.00  0.97           H  
ATOM   4491  CD  GLU A 302      -2.563  15.622  -2.889  1.00  0.97           C  
ATOM   4492  OE1 GLU A 302      -2.189  14.428  -2.969  1.00  0.97           O  
ATOM   4493  OE2 GLU A 302      -3.294  16.013  -1.950  1.00  0.97           O  
ATOM   4494  N   VAL A 303      -3.634  21.117  -4.750  1.00  0.97           N  
ATOM   4495  H   VAL A 303      -2.649  21.255  -4.576  1.00  0.97           H  
ATOM   4496  CA  VAL A 303      -4.522  22.299  -4.706  1.00  0.97           C  
ATOM   4497  HA  VAL A 303      -5.349  22.093  -4.027  1.00  0.97           H  
ATOM   4498  C   VAL A 303      -5.128  22.617  -6.078  1.00  0.97           C  
ATOM   4499  CB  VAL A 303      -3.747  23.530  -4.192  1.00  0.97           C  
ATOM   4500  HB  VAL A 303      -2.908  23.720  -4.861  1.00  0.97           H  
ATOM   4501  O   VAL A 303      -6.195  23.219  -6.150  1.00  0.97           O  
ATOM   4502  CG1 VAL A 303      -4.593  24.811  -4.122  1.00  0.97           C  
ATOM   4503 HG11 VAL A 303      -5.511  24.621  -3.567  1.00  0.97           H  
ATOM   4504 HG12 VAL A 303      -4.848  25.145  -5.128  1.00  0.97           H  
ATOM   4505 HG13 VAL A 303      -4.030  25.609  -3.638  1.00  0.97           H  
ATOM   4506  CG2 VAL A 303      -3.196  23.299  -2.781  1.00  0.97           C  
ATOM   4507 HG21 VAL A 303      -4.018  23.226  -2.069  1.00  0.97           H  
ATOM   4508 HG22 VAL A 303      -2.541  24.130  -2.520  1.00  0.97           H  
ATOM   4509 HG23 VAL A 303      -2.600  22.388  -2.738  1.00  0.97           H  
ATOM   4510  N   ASN A 304      -4.460  22.212  -7.162  1.00  0.98           N  
ATOM   4511  H   ASN A 304      -3.626  21.659  -7.027  1.00  0.98           H  
ATOM   4512  CA  ASN A 304      -4.912  22.440  -8.535  1.00  0.98           C  
ATOM   4513  HA  ASN A 304      -5.495  23.360  -8.571  1.00  0.98           H  
ATOM   4514  C   ASN A 304      -5.831  21.322  -9.056  1.00  0.98           C  
ATOM   4515  CB  ASN A 304      -3.680  22.596  -9.441  1.00  0.98           C  
ATOM   4516  HB2 ASN A 304      -3.100  21.674  -9.406  1.00  0.98           H  
ATOM   4517  HB3 ASN A 304      -4.014  22.739 -10.469  1.00  0.98           H  
ATOM   4518  O   ASN A 304      -6.266  21.381 -10.208  1.00  0.98           O  
ATOM   4519  CG  ASN A 304      -2.782  23.766  -9.090  1.00  0.98           C  
ATOM   4520  ND2 ASN A 304      -1.534  23.702  -9.492  1.00  0.98           N  
ATOM   4521 HD21 ASN A 304      -1.215  22.890 -10.001  1.00  0.98           H  
ATOM   4522 HD22 ASN A 304      -0.962  24.511  -9.293  1.00  0.98           H  
ATOM   4523  OD1 ASN A 304      -3.156  24.764  -8.498  1.00  0.98           O  
ATOM   4524  N   LEU A 305      -6.083  20.279  -8.258  1.00  0.98           N  
ATOM   4525  H   LEU A 305      -5.757  20.307  -7.302  1.00  0.98           H  
ATOM   4526  CA  LEU A 305      -7.021  19.223  -8.615  1.00  0.98           C  
ATOM   4527  HA  LEU A 305      -6.942  19.029  -9.685  1.00  0.98           H  
ATOM   4528  C   LEU A 305      -8.450  19.682  -8.333  1.00  0.98           C  
ATOM   4529  CB  LEU A 305      -6.704  17.924  -7.858  1.00  0.98           C  
ATOM   4530  HB2 LEU A 305      -7.508  17.211  -8.038  1.00  0.98           H  
ATOM   4531  HB3 LEU A 305      -6.697  18.141  -6.790  1.00  0.98           H  
ATOM   4532  O   LEU A 305      -8.773  20.162  -7.247  1.00  0.98           O  
ATOM   4533  CG  LEU A 305      -5.376  17.257  -8.250  1.00  0.98           C  
ATOM   4534  HG  LEU A 305      -4.559  17.974  -8.162  1.00  0.98           H  
ATOM   4535  CD1 LEU A 305      -5.105  16.092  -7.299  1.00  0.98           C  
ATOM   4536 HD11 LEU A 305      -5.103  16.444  -6.267  1.00  0.98           H  
ATOM   4537 HD12 LEU A 305      -4.138  15.643  -7.526  1.00  0.98           H  
ATOM   4538 HD13 LEU A 305      -5.884  15.338  -7.415  1.00  0.98           H  
ATOM   4539  CD2 LEU A 305      -5.414  16.705  -9.679  1.00  0.98           C  
ATOM   4540 HD21 LEU A 305      -6.240  16.000  -9.782  1.00  0.98           H  
ATOM   4541 HD22 LEU A 305      -5.539  17.513 -10.399  1.00  0.98           H  
ATOM   4542 HD23 LEU A 305      -4.483  16.183  -9.899  1.00  0.98           H  
ATOM   4543  N   HIS A 306      -9.318  19.463  -9.313  1.00  0.98           N  
ATOM   4544  H   HIS A 306      -8.981  19.052 -10.172  1.00  0.98           H  
ATOM   4545  CA  HIS A 306     -10.742  19.750  -9.228  1.00  0.98           C  
ATOM   4546  HA  HIS A 306     -11.034  19.846  -8.183  1.00  0.98           H  
ATOM   4547  C   HIS A 306     -11.513  18.597  -9.868  1.00  0.98           C  
ATOM   4548  CB  HIS A 306     -11.036  21.067  -9.952  1.00  0.98           C  
ATOM   4549  HB2 HIS A 306     -10.724  20.985 -10.993  1.00  0.98           H  
ATOM   4550  HB3 HIS A 306     -12.112  21.239  -9.937  1.00  0.98           H  
ATOM   4551  O   HIS A 306     -11.064  18.088 -10.901  1.00  0.98           O  
ATOM   4552  CG  HIS A 306     -10.353  22.253  -9.323  1.00  0.98           C  
ATOM   4553  CD2 HIS A 306      -9.267  22.931  -9.809  1.00  0.98           C  
ATOM   4554  HD2 HIS A 306      -8.742  22.713 -10.727  1.00  0.98           H  
ATOM   4555  ND1 HIS A 306     -10.667  22.813  -8.109  1.00  0.98           N  
ATOM   4556  HD1 HIS A 306     -11.391  22.495  -7.481  1.00  0.98           H  
ATOM   4557  CE1 HIS A 306      -9.795  23.803  -7.869  1.00  0.98           C  
ATOM   4558  HE1 HIS A 306      -9.779  24.415  -6.979  1.00  0.98           H  
ATOM   4559  NE2 HIS A 306      -8.937  23.934  -8.892  1.00  0.98           N  
ATOM   4560  N   PRO A 307     -12.659  18.173  -9.311  1.00  0.98           N  
ATOM   4561  CA  PRO A 307     -13.476  17.158  -9.953  1.00  0.98           C  
ATOM   4562  HA  PRO A 307     -12.884  16.260 -10.131  1.00  0.98           H  
ATOM   4563  C   PRO A 307     -14.004  17.698 -11.291  1.00  0.98           C  
ATOM   4564  CB  PRO A 307     -14.578  16.826  -8.946  1.00  0.98           C  
ATOM   4565  HB2 PRO A 307     -14.212  16.086  -8.235  1.00  0.98           H  
ATOM   4566  HB3 PRO A 307     -15.488  16.471  -9.429  1.00  0.98           H  
ATOM   4567  O   PRO A 307     -14.218  18.903 -11.457  1.00  0.98           O  
ATOM   4568  CG  PRO A 307     -14.783  18.156  -8.232  1.00  0.98           C  
ATOM   4569  HG2 PRO A 307     -15.432  18.770  -8.857  1.00  0.98           H  
ATOM   4570  HG3 PRO A 307     -15.208  18.028  -7.237  1.00  0.98           H  
ATOM   4571  CD  PRO A 307     -13.372  18.751  -8.181  1.00  0.98           C  
ATOM   4572  HD2 PRO A 307     -13.411  19.839  -8.245  1.00  0.98           H  
ATOM   4573  HD3 PRO A 307     -12.887  18.452  -7.252  1.00  0.98           H  
ATOM   4574  N   LEU A 308     -14.199  16.802 -12.259  1.00  0.98           N  
ATOM   4575  H   LEU A 308     -13.989  15.836 -12.055  1.00  0.98           H  
ATOM   4576  CA  LEU A 308     -14.684  17.138 -13.599  1.00  0.98           C  
ATOM   4577  HA  LEU A 308     -14.004  17.867 -14.041  1.00  0.98           H  
ATOM   4578  C   LEU A 308     -16.082  17.766 -13.539  1.00  0.98           C  
ATOM   4579  CB  LEU A 308     -14.692  15.851 -14.445  1.00  0.98           C  
ATOM   4580  HB2 LEU A 308     -13.685  15.433 -14.465  1.00  0.98           H  
ATOM   4581  HB3 LEU A 308     -15.343  15.121 -13.965  1.00  0.98           H  
ATOM   4582  O   LEU A 308     -16.375  18.724 -14.253  1.00  0.98           O  
ATOM   4583  CG  LEU A 308     -15.168  16.052 -15.895  1.00  0.98           C  
ATOM   4584  HG  LEU A 308     -16.180  16.457 -15.900  1.00  0.98           H  
ATOM   4585  CD1 LEU A 308     -14.251  16.994 -16.678  1.00  0.98           C  
ATOM   4586 HD11 LEU A 308     -14.574  17.037 -17.718  1.00  0.98           H  
ATOM   4587 HD12 LEU A 308     -13.226  16.627 -16.637  1.00  0.98           H  
ATOM   4588 HD13 LEU A 308     -14.301  17.999 -16.259  1.00  0.98           H  
ATOM   4589  CD2 LEU A 308     -15.199  14.704 -16.607  1.00  0.98           C  
ATOM   4590 HD21 LEU A 308     -15.897  14.034 -16.105  1.00  0.98           H  
ATOM   4591 HD22 LEU A 308     -14.206  14.256 -16.608  1.00  0.98           H  
ATOM   4592 HD23 LEU A 308     -15.519  14.845 -17.640  1.00  0.98           H  
ATOM   4593  N   VAL A 309     -16.932  17.229 -12.661  1.00  0.97           N  
ATOM   4594  H   VAL A 309     -16.584  16.477 -12.083  1.00  0.97           H  
ATOM   4595  CA  VAL A 309     -18.250  17.771 -12.330  1.00  0.97           C  
ATOM   4596  HA  VAL A 309     -18.489  18.582 -13.019  1.00  0.97           H  
ATOM   4597  C   VAL A 309     -18.185  18.338 -10.920  1.00  0.97           C  
ATOM   4598  CB  VAL A 309     -19.351  16.703 -12.462  1.00  0.97           C  
ATOM   4599  HB  VAL A 309     -19.141  15.877 -11.782  1.00  0.97           H  
ATOM   4600  O   VAL A 309     -17.854  17.624  -9.972  1.00  0.97           O  
ATOM   4601  CG1 VAL A 309     -20.731  17.283 -12.122  1.00  0.97           C  
ATOM   4602 HG11 VAL A 309     -20.955  18.133 -12.767  1.00  0.97           H  
ATOM   4603 HG12 VAL A 309     -21.493  16.515 -12.259  1.00  0.97           H  
ATOM   4604 HG13 VAL A 309     -20.761  17.598 -11.079  1.00  0.97           H  
ATOM   4605  CG2 VAL A 309     -19.412  16.155 -13.894  1.00  0.97           C  
ATOM   4606 HG21 VAL A 309     -20.217  15.425 -13.977  1.00  0.97           H  
ATOM   4607 HG22 VAL A 309     -19.582  16.966 -14.602  1.00  0.97           H  
ATOM   4608 HG23 VAL A 309     -18.477  15.653 -14.144  1.00  0.97           H  
ATOM   4609  N   ALA A 310     -18.514  19.623 -10.782  1.00  0.96           N  
ATOM   4610  H   ALA A 310     -18.758  20.165 -11.598  1.00  0.96           H  
ATOM   4611  CA  ALA A 310     -18.502  20.276  -9.483  1.00  0.96           C  
ATOM   4612  HA  ALA A 310     -17.493  20.163  -9.086  1.00  0.96           H  
ATOM   4613  C   ALA A 310     -19.456  19.572  -8.512  1.00  0.96           C  
ATOM   4614  CB  ALA A 310     -18.806  21.770  -9.638  1.00  0.96           C  
ATOM   4615  HB1 ALA A 310     -18.743  22.253  -8.663  1.00  0.96           H  
ATOM   4616  HB2 ALA A 310     -19.809  21.907 -10.042  1.00  0.96           H  
ATOM   4617  HB3 ALA A 310     -18.074  22.227 -10.303  1.00  0.96           H  
ATOM   4618  O   ALA A 310     -20.648  19.429  -8.787  1.00  0.96           O  
ATOM   4619  N   THR A 311     -18.910  19.130  -7.382  1.00  0.94           N  
ATOM   4620  H   THR A 311     -17.932  19.321  -7.217  1.00  0.94           H  
ATOM   4621  CA  THR A 311     -19.641  18.377  -6.358  1.00  0.94           C  
ATOM   4622  HA  THR A 311     -20.612  18.081  -6.756  1.00  0.94           H  
ATOM   4623  C   THR A 311     -19.881  19.268  -5.145  1.00  0.94           C  
ATOM   4624  CB  THR A 311     -18.898  17.082  -6.006  1.00  0.94           C  
ATOM   4625  HB  THR A 311     -17.907  17.320  -5.619  1.00  0.94           H  
ATOM   4626  O   THR A 311     -19.010  20.043  -4.747  1.00  0.94           O  
ATOM   4627  CG2 THR A 311     -19.658  16.219  -4.998  1.00  0.94           C  
ATOM   4628 HG21 THR A 311     -19.751  16.737  -4.043  1.00  0.94           H  
ATOM   4629 HG22 THR A 311     -20.647  15.971  -5.383  1.00  0.94           H  
ATOM   4630 HG23 THR A 311     -19.102  15.298  -4.829  1.00  0.94           H  
ATOM   4631  OG1 THR A 311     -18.767  16.306  -7.176  1.00  0.94           O  
ATOM   4632  HG1 THR A 311     -18.337  16.824  -7.860  1.00  0.94           H  
ATOM   4633  N   ALA A 312     -21.085  19.196  -4.573  1.00  0.96           N  
ATOM   4634  H   ALA A 312     -21.740  18.499  -4.899  1.00  0.96           H  
ATOM   4635  CA  ALA A 312     -21.450  20.003  -3.415  1.00  0.96           C  
ATOM   4636  HA  ALA A 312     -21.266  21.050  -3.655  1.00  0.96           H  
ATOM   4637  C   ALA A 312     -20.587  19.626  -2.202  1.00  0.96           C  
ATOM   4638  CB  ALA A 312     -22.946  19.831  -3.129  1.00  0.96           C  
ATOM   4639  HB1 ALA A 312     -23.156  18.794  -2.869  1.00  0.96           H  
ATOM   4640  HB2 ALA A 312     -23.231  20.468  -2.291  1.00  0.96           H  
ATOM   4641  HB3 ALA A 312     -23.529  20.111  -4.006  1.00  0.96           H  
ATOM   4642  O   ALA A 312     -20.531  18.464  -1.808  1.00  0.96           O  
ATOM   4643  N   VAL A 313     -19.932  20.619  -1.602  1.00  0.98           N  
ATOM   4644  H   VAL A 313     -20.012  21.553  -1.979  1.00  0.98           H  
ATOM   4645  CA  VAL A 313     -19.144  20.437  -0.378  1.00  0.98           C  
ATOM   4646  HA  VAL A 313     -18.587  19.505  -0.466  1.00  0.98           H  
ATOM   4647  C   VAL A 313     -20.092  20.379   0.826  1.00  0.98           C  
ATOM   4648  CB  VAL A 313     -18.120  21.572  -0.206  1.00  0.98           C  
ATOM   4649  HB  VAL A 313     -18.641  22.525  -0.114  1.00  0.98           H  
ATOM   4650  O   VAL A 313     -20.928  21.275   0.951  1.00  0.98           O  
ATOM   4651  CG1 VAL A 313     -17.245  21.370   1.036  1.00  0.98           C  
ATOM   4652 HG11 VAL A 313     -17.859  21.408   1.935  1.00  0.98           H  
ATOM   4653 HG12 VAL A 313     -16.508  22.171   1.093  1.00  0.98           H  
ATOM   4654 HG13 VAL A 313     -16.733  20.409   0.985  1.00  0.98           H  
ATOM   4655  CG2 VAL A 313     -17.189  21.643  -1.418  1.00  0.98           C  
ATOM   4656 HG21 VAL A 313     -16.437  22.415  -1.254  1.00  0.98           H  
ATOM   4657 HG22 VAL A 313     -17.748  21.907  -2.316  1.00  0.98           H  
ATOM   4658 HG23 VAL A 313     -16.705  20.679  -1.571  1.00  0.98           H  
ATOM   4659  N   PRO A 314     -19.964  19.389   1.728  1.00  0.98           N  
ATOM   4660  CA  PRO A 314     -20.742  19.350   2.966  1.00  0.98           C  
ATOM   4661  HA  PRO A 314     -21.794  19.242   2.704  1.00  0.98           H  
ATOM   4662  C   PRO A 314     -20.568  20.623   3.819  1.00  0.98           C  
ATOM   4663  CB  PRO A 314     -20.288  18.075   3.688  1.00  0.98           C  
ATOM   4664  HB2 PRO A 314     -21.098  17.610   4.251  1.00  0.98           H  
ATOM   4665  HB3 PRO A 314     -19.448  18.292   4.347  1.00  0.98           H  
ATOM   4666  O   PRO A 314     -19.458  21.149   3.980  1.00  0.98           O  
ATOM   4667  CG  PRO A 314     -19.825  17.170   2.547  1.00  0.98           C  
ATOM   4668  HG2 PRO A 314     -19.098  16.431   2.885  1.00  0.98           H  
ATOM   4669  HG3 PRO A 314     -20.687  16.683   2.090  1.00  0.98           H  
ATOM   4670  CD  PRO A 314     -19.205  18.155   1.564  1.00  0.98           C  
ATOM   4671  HD2 PRO A 314     -19.288  17.758   0.552  1.00  0.98           H  
ATOM   4672  HD3 PRO A 314     -18.160  18.329   1.821  1.00  0.98           H  
ATOM   4673  N   GLY A 315     -21.666  21.114   4.394  1.00  0.98           N  
ATOM   4674  H   GLY A 315     -22.513  20.565   4.352  1.00  0.98           H  
ATOM   4675  CA  GLY A 315     -21.717  22.297   5.251  1.00  0.98           C  
ATOM   4676  HA2 GLY A 315     -22.624  22.240   5.854  1.00  0.98           H  
ATOM   4677  HA3 GLY A 315     -20.871  22.270   5.938  1.00  0.98           H  
ATOM   4678  C   GLY A 315     -21.704  23.655   4.533  1.00  0.98           C  
ATOM   4679  O   GLY A 315     -21.786  23.785   3.315  1.00  0.98           O  
ATOM   4680  N   SER A 316     -21.601  24.718   5.329  1.00  0.98           N  
ATOM   4681  H   SER A 316     -21.479  24.521   6.312  1.00  0.98           H  
ATOM   4682  CA  SER A 316     -21.433  26.106   4.881  1.00  0.98           C  
ATOM   4683  HA  SER A 316     -22.071  26.261   4.010  1.00  0.98           H  
ATOM   4684  C   SER A 316     -19.973  26.406   4.497  1.00  0.98           C  
ATOM   4685  CB  SER A 316     -21.880  27.063   5.990  1.00  0.98           C  
ATOM   4686  HB2 SER A 316     -21.668  28.091   5.698  1.00  0.98           H  
ATOM   4687  HB3 SER A 316     -21.334  26.839   6.906  1.00  0.98           H  
ATOM   4688  O   SER A 316     -19.060  25.832   5.098  1.00  0.98           O  
ATOM   4689  OG  SER A 316     -23.267  26.929   6.220  1.00  0.98           O  
ATOM   4690  HG  SER A 316     -23.448  26.001   6.386  1.00  0.98           H  
ATOM   4691  N   PRO A 317     -19.704  27.344   3.565  1.00  0.98           N  
ATOM   4692  CA  PRO A 317     -18.364  27.614   3.021  1.00  0.98           C  
ATOM   4693  HA  PRO A 317     -17.848  26.667   2.860  1.00  0.98           H  
ATOM   4694  C   PRO A 317     -17.478  28.466   3.956  1.00  0.98           C  
ATOM   4695  CB  PRO A 317     -18.630  28.259   1.654  1.00  0.98           C  
ATOM   4696  HB2 PRO A 317     -17.811  28.888   1.304  1.00  0.98           H  
ATOM   4697  HB3 PRO A 317     -18.835  27.480   0.920  1.00  0.98           H  
ATOM   4698  O   PRO A 317     -16.925  29.495   3.567  1.00  0.98           O  
ATOM   4699  CG  PRO A 317     -19.905  29.057   1.914  1.00  0.98           C  
ATOM   4700  HG2 PRO A 317     -19.663  29.980   2.442  1.00  0.98           H  
ATOM   4701  HG3 PRO A 317     -20.445  29.268   0.991  1.00  0.98           H  
ATOM   4702  CD  PRO A 317     -20.695  28.124   2.831  1.00  0.98           C  
ATOM   4703  HD2 PRO A 317     -21.329  28.703   3.503  1.00  0.98           H  
ATOM   4704  HD3 PRO A 317     -21.304  27.453   2.225  1.00  0.98           H  
ATOM   4705  N   VAL A 318     -17.372  28.065   5.223  1.00  0.98           N  
ATOM   4706  H   VAL A 318     -17.835  27.201   5.463  1.00  0.98           H  
ATOM   4707  CA  VAL A 318     -16.526  28.665   6.268  1.00  0.98           C  
ATOM   4708  HA  VAL A 318     -15.688  29.176   5.794  1.00  0.98           H  
ATOM   4709  C   VAL A 318     -15.963  27.557   7.156  1.00  0.98           C  
ATOM   4710  CB  VAL A 318     -17.298  29.684   7.134  1.00  0.98           C  
ATOM   4711  HB  VAL A 318     -16.613  30.058   7.895  1.00  0.98           H  
ATOM   4712  O   VAL A 318     -16.646  26.557   7.356  1.00  0.98           O  
ATOM   4713  CG1 VAL A 318     -17.764  30.892   6.314  1.00  0.98           C  
ATOM   4714 HG11 VAL A 318     -18.161  31.658   6.980  1.00  0.98           H  
ATOM   4715 HG12 VAL A 318     -18.542  30.594   5.611  1.00  0.98           H  
ATOM   4716 HG13 VAL A 318     -16.924  31.305   5.756  1.00  0.98           H  
ATOM   4717  CG2 VAL A 318     -18.521  29.094   7.853  1.00  0.98           C  
ATOM   4718 HG21 VAL A 318     -19.213  28.656   7.134  1.00  0.98           H  
ATOM   4719 HG22 VAL A 318     -19.035  29.875   8.413  1.00  0.98           H  
ATOM   4720 HG23 VAL A 318     -18.205  28.327   8.560  1.00  0.98           H  
ATOM   4721  N   ALA A 319     -14.757  27.718   7.708  1.00  0.97           N  
ATOM   4722  H   ALA A 319     -14.252  28.579   7.555  1.00  0.97           H  
ATOM   4723  CA  ALA A 319     -14.145  26.701   8.577  1.00  0.97           C  
ATOM   4724  HA  ALA A 319     -14.076  25.760   8.030  1.00  0.97           H  
ATOM   4725  C   ALA A 319     -15.016  26.443   9.816  1.00  0.97           C  
ATOM   4726  CB  ALA A 319     -12.725  27.141   8.951  1.00  0.97           C  
ATOM   4727  HB1 ALA A 319     -12.759  28.071   9.518  1.00  0.97           H  
ATOM   4728  HB2 ALA A 319     -12.261  26.366   9.561  1.00  0.97           H  
ATOM   4729  HB3 ALA A 319     -12.129  27.276   8.049  1.00  0.97           H  
ATOM   4730  O   ALA A 319     -15.530  27.394  10.410  1.00  0.97           O  
ATOM   4731  N   GLY A 320     -15.218  25.173  10.175  1.00  0.97           N  
ATOM   4732  H   GLY A 320     -14.685  24.432   9.742  1.00  0.97           H  
ATOM   4733  CA  GLY A 320     -16.166  24.770  11.216  1.00  0.97           C  
ATOM   4734  HA2 GLY A 320     -15.953  25.322  12.132  1.00  0.97           H  
ATOM   4735  HA3 GLY A 320     -16.020  23.708  11.414  1.00  0.97           H  
ATOM   4736  C   GLY A 320     -17.645  24.981  10.864  1.00  0.97           C  
ATOM   4737  O   GLY A 320     -18.499  24.811  11.727  1.00  0.97           O  
ATOM   4738  N   GLY A 321     -17.976  25.349   9.622  1.00  0.98           N  
ATOM   4739  H   GLY A 321     -17.225  25.502   8.965  1.00  0.98           H  
ATOM   4740  CA  GLY A 321     -19.345  25.542   9.130  1.00  0.98           C  
ATOM   4741  HA2 GLY A 321     -19.905  26.124   9.862  1.00  0.98           H  
ATOM   4742  HA3 GLY A 321     -19.309  26.097   8.193  1.00  0.98           H  
ATOM   4743  C   GLY A 321     -20.111  24.239   8.883  1.00  0.98           C  
ATOM   4744  O   GLY A 321     -20.825  24.145   7.893  1.00  0.98           O  
ATOM   4745  N   VAL A 322     -19.928  23.238   9.735  1.00  0.99           N  
ATOM   4746  H   VAL A 322     -19.446  23.451  10.596  1.00  0.99           H  
ATOM   4747  CA  VAL A 322     -20.485  21.882   9.635  1.00  0.99           C  
ATOM   4748  HA  VAL A 322     -21.200  21.821   8.815  1.00  0.99           H  
ATOM   4749  C   VAL A 322     -21.244  21.533  10.921  1.00  0.99           C  
ATOM   4750  CB  VAL A 322     -19.358  20.869   9.371  1.00  0.99           C  
ATOM   4751  HB  VAL A 322     -19.795  19.871   9.370  1.00  0.99           H  
ATOM   4752  O   VAL A 322     -21.192  22.296  11.887  1.00  0.99           O  
ATOM   4753  CG1 VAL A 322     -18.724  21.056   7.990  1.00  0.99           C  
ATOM   4754 HG11 VAL A 322     -18.038  20.231   7.797  1.00  0.99           H  
ATOM   4755 HG12 VAL A 322     -19.501  21.032   7.227  1.00  0.99           H  
ATOM   4756 HG13 VAL A 322     -18.188  22.004   7.945  1.00  0.99           H  
ATOM   4757  CG2 VAL A 322     -18.276  20.911  10.456  1.00  0.99           C  
ATOM   4758 HG21 VAL A 322     -17.625  21.775  10.324  1.00  0.99           H  
ATOM   4759 HG22 VAL A 322     -17.691  19.993  10.394  1.00  0.99           H  
ATOM   4760 HG23 VAL A 322     -18.726  20.944  11.448  1.00  0.99           H  
ATOM   4761  N   ASP A 323     -21.920  20.386  10.967  1.00  0.98           N  
ATOM   4762  H   ASP A 323     -21.899  19.751  10.181  1.00  0.98           H  
ATOM   4763  CA  ASP A 323     -22.639  19.945  12.169  1.00  0.98           C  
ATOM   4764  HA  ASP A 323     -23.242  20.770  12.551  1.00  0.98           H  
ATOM   4765  C   ASP A 323     -21.679  19.508  13.287  1.00  0.98           C  
ATOM   4766  CB  ASP A 323     -23.581  18.792  11.811  1.00  0.98           C  
ATOM   4767  HB2 ASP A 323     -24.067  18.435  12.719  1.00  0.98           H  
ATOM   4768  HB3 ASP A 323     -22.990  17.973  11.401  1.00  0.98           H  
ATOM   4769  O   ASP A 323     -21.937  19.748  14.470  1.00  0.98           O  
ATOM   4770  CG  ASP A 323     -24.661  19.209  10.813  1.00  0.98           C  
ATOM   4771  OD1 ASP A 323     -25.400  20.171  11.124  1.00  0.98           O  
ATOM   4772  OD2 ASP A 323     -24.748  18.549   9.755  1.00  0.98           O  
ATOM   4773  N   LEU A 324     -20.548  18.895  12.919  1.00  0.98           N  
ATOM   4774  H   LEU A 324     -20.435  18.675  11.940  1.00  0.98           H  
ATOM   4775  CA  LEU A 324     -19.499  18.493  13.853  1.00  0.98           C  
ATOM   4776  HA  LEU A 324     -19.568  19.127  14.737  1.00  0.98           H  
ATOM   4777  C   LEU A 324     -18.107  18.673  13.240  1.00  0.98           C  
ATOM   4778  CB  LEU A 324     -19.754  17.037  14.278  1.00  0.98           C  
ATOM   4779  HB2 LEU A 324     -19.736  16.421  13.379  1.00  0.98           H  
ATOM   4780  HB3 LEU A 324     -20.752  16.965  14.711  1.00  0.98           H  
ATOM   4781  O   LEU A 324     -17.763  18.051  12.238  1.00  0.98           O  
ATOM   4782  CG  LEU A 324     -18.733  16.464  15.275  1.00  0.98           C  
ATOM   4783  HG  LEU A 324     -17.730  16.534  14.854  1.00  0.98           H  
ATOM   4784  CD1 LEU A 324     -18.755  17.199  16.617  1.00  0.98           C  
ATOM   4785 HD11 LEU A 324     -18.074  16.709  17.313  1.00  0.98           H  
ATOM   4786 HD12 LEU A 324     -18.426  18.230  16.483  1.00  0.98           H  
ATOM   4787 HD13 LEU A 324     -19.766  17.190  17.027  1.00  0.98           H  
ATOM   4788  CD2 LEU A 324     -19.039  14.990  15.534  1.00  0.98           C  
ATOM   4789 HD21 LEU A 324     -19.005  14.447  14.589  1.00  0.98           H  
ATOM   4790 HD22 LEU A 324     -18.292  14.565  16.204  1.00  0.98           H  
ATOM   4791 HD23 LEU A 324     -20.031  14.879  15.971  1.00  0.98           H  
ATOM   4792  N   ALA A 325     -17.279  19.491  13.888  1.00  0.98           N  
ATOM   4793  H   ALA A 325     -17.618  19.963  14.714  1.00  0.98           H  
ATOM   4794  CA  ALA A 325     -15.874  19.667  13.534  1.00  0.98           C  
ATOM   4795  HA  ALA A 325     -15.697  19.244  12.545  1.00  0.98           H  
ATOM   4796  C   ALA A 325     -14.971  18.925  14.530  1.00  0.98           C  
ATOM   4797  CB  ALA A 325     -15.563  21.164  13.448  1.00  0.98           C  
ATOM   4798  HB1 ALA A 325     -14.536  21.305  13.111  1.00  0.98           H  
ATOM   4799  HB2 ALA A 325     -16.232  21.635  12.727  1.00  0.98           H  
ATOM   4800  HB3 ALA A 325     -15.694  21.632  14.424  1.00  0.98           H  
ATOM   4801  O   ALA A 325     -15.084  19.109  15.744  1.00  0.98           O  
ATOM   4802  N   ILE A 326     -14.055  18.106  14.014  1.00  0.97           N  
ATOM   4803  H   ILE A 326     -14.045  17.990  13.011  1.00  0.97           H  
ATOM   4804  CA  ILE A 326     -13.128  17.277  14.783  1.00  0.97           C  
ATOM   4805  HA  ILE A 326     -13.268  17.484  15.844  1.00  0.97           H  
ATOM   4806  C   ILE A 326     -11.696  17.656  14.404  1.00  0.97           C  
ATOM   4807  CB  ILE A 326     -13.402  15.768  14.562  1.00  0.97           C  
ATOM   4808  HB  ILE A 326     -13.170  15.524  13.525  1.00  0.97           H  
ATOM   4809  O   ILE A 326     -11.319  17.685  13.236  1.00  0.97           O  
ATOM   4810  CG1 ILE A 326     -14.886  15.411  14.822  1.00  0.97           C  
ATOM   4811 HG12 ILE A 326     -15.137  15.616  15.863  1.00  0.97           H  
ATOM   4812 HG13 ILE A 326     -15.519  16.034  14.191  1.00  0.97           H  
ATOM   4813  CG2 ILE A 326     -12.476  14.945  15.481  1.00  0.97           C  
ATOM   4814 HG21 ILE A 326     -12.651  13.879  15.337  1.00  0.97           H  
ATOM   4815 HG22 ILE A 326     -11.429  15.132  15.240  1.00  0.97           H  
ATOM   4816 HG23 ILE A 326     -12.662  15.191  16.526  1.00  0.97           H  
ATOM   4817  CD1 ILE A 326     -15.259  13.959  14.492  1.00  0.97           C  
ATOM   4818 HD11 ILE A 326     -14.789  13.268  15.191  1.00  0.97           H  
ATOM   4819 HD12 ILE A 326     -14.950  13.719  13.474  1.00  0.97           H  
ATOM   4820 HD13 ILE A 326     -16.340  13.841  14.566  1.00  0.97           H  
ATOM   4821  N   ASN A 327     -10.863  17.926  15.405  1.00  0.96           N  
ATOM   4822  H   ASN A 327     -11.208  17.844  16.350  1.00  0.96           H  
ATOM   4823  CA  ASN A 327      -9.433  18.135  15.210  1.00  0.96           C  
ATOM   4824  HA  ASN A 327      -9.213  18.297  14.155  1.00  0.96           H  
ATOM   4825  C   ASN A 327      -8.670  16.883  15.652  1.00  0.96           C  
ATOM   4826  CB  ASN A 327      -9.021  19.403  15.967  1.00  0.96           C  
ATOM   4827  HB2 ASN A 327      -9.258  19.295  17.026  1.00  0.96           H  
ATOM   4828  HB3 ASN A 327      -9.573  20.255  15.569  1.00  0.96           H  
ATOM   4829  O   ASN A 327      -8.813  16.459  16.798  1.00  0.96           O  
ATOM   4830  CG  ASN A 327      -7.543  19.680  15.799  1.00  0.96           C  
ATOM   4831  ND2 ASN A 327      -6.747  19.421  16.808  1.00  0.96           N  
ATOM   4832 HD21 ASN A 327      -7.109  18.929  17.613  1.00  0.96           H  
ATOM   4833 HD22 ASN A 327      -5.760  19.527  16.623  1.00  0.96           H  
ATOM   4834  OD1 ASN A 327      -7.079  20.105  14.759  1.00  0.96           O  
ATOM   4835  N   MET A 328      -7.857  16.308  14.769  1.00  0.95           N  
ATOM   4836  H   MET A 328      -7.786  16.705  13.843  1.00  0.95           H  
ATOM   4837  CA  MET A 328      -7.087  15.090  15.023  1.00  0.95           C  
ATOM   4838  HA  MET A 328      -7.530  14.540  15.853  1.00  0.95           H  
ATOM   4839  C   MET A 328      -5.659  15.439  15.433  1.00  0.95           C  
ATOM   4840  CB  MET A 328      -7.121  14.176  13.790  1.00  0.95           C  
ATOM   4841  HB2 MET A 328      -6.697  14.700  12.933  1.00  0.95           H  
ATOM   4842  HB3 MET A 328      -6.519  13.291  13.997  1.00  0.95           H  
ATOM   4843  O   MET A 328      -4.754  15.517  14.609  1.00  0.95           O  
ATOM   4844  CG  MET A 328      -8.535  13.715  13.442  1.00  0.95           C  
ATOM   4845  HG2 MET A 328      -8.479  13.063  12.570  1.00  0.95           H  
ATOM   4846  HG3 MET A 328      -9.126  14.592  13.181  1.00  0.95           H  
ATOM   4847  SD  MET A 328      -9.385  12.835  14.778  1.00  0.95           S  
ATOM   4848  CE  MET A 328     -10.823  12.254  13.858  1.00  0.95           C  
ATOM   4849  HE1 MET A 328     -10.488  11.556  13.091  1.00  0.95           H  
ATOM   4850  HE2 MET A 328     -11.502  11.741  14.539  1.00  0.95           H  
ATOM   4851  HE3 MET A 328     -11.336  13.094  13.390  1.00  0.95           H  
ATOM   4852  N   ALA A 329      -5.434  15.688  16.722  1.00  0.93           N  
ATOM   4853  H   ALA A 329      -6.185  15.584  17.388  1.00  0.93           H  
ATOM   4854  CA  ALA A 329      -4.089  15.958  17.215  1.00  0.93           C  
ATOM   4855  HA  ALA A 329      -3.611  16.674  16.547  1.00  0.93           H  
ATOM   4856  C   ALA A 329      -3.256  14.669  17.216  1.00  0.93           C  
ATOM   4857  CB  ALA A 329      -4.177  16.596  18.604  1.00  0.93           C  
ATOM   4858  HB1 ALA A 329      -3.178  16.862  18.948  1.00  0.93           H  
ATOM   4859  HB2 ALA A 329      -4.617  15.890  19.309  1.00  0.93           H  
ATOM   4860  HB3 ALA A 329      -4.797  17.491  18.563  1.00  0.93           H  
ATOM   4861  O   ALA A 329      -3.577  13.726  17.938  1.00  0.93           O  
ATOM   4862  N   PHE A 330      -2.183  14.636  16.427  1.00  0.95           N  
ATOM   4863  H   PHE A 330      -2.044  15.383  15.762  1.00  0.95           H  
ATOM   4864  CA  PHE A 330      -1.311  13.467  16.335  1.00  0.95           C  
ATOM   4865  HA  PHE A 330      -1.883  12.583  16.618  1.00  0.95           H  
ATOM   4866  C   PHE A 330      -0.114  13.553  17.287  1.00  0.95           C  
ATOM   4867  CB  PHE A 330      -0.861  13.262  14.888  1.00  0.95           C  
ATOM   4868  HB2 PHE A 330      -0.379  12.287  14.822  1.00  0.95           H  
ATOM   4869  HB3 PHE A 330      -0.108  14.011  14.639  1.00  0.95           H  
ATOM   4870  O   PHE A 330       0.491  14.613  17.470  1.00  0.95           O  
ATOM   4871  CG  PHE A 330      -1.949  13.303  13.835  1.00  0.95           C  
ATOM   4872  CD1 PHE A 330      -3.185  12.672  14.063  1.00  0.95           C  
ATOM   4873  HD1 PHE A 330      -3.413  12.253  15.032  1.00  0.95           H  
ATOM   4874  CD2 PHE A 330      -1.678  13.876  12.580  1.00  0.95           C  
ATOM   4875  HD2 PHE A 330      -0.746  14.393  12.401  1.00  0.95           H  
ATOM   4876  CE1 PHE A 330      -4.080  12.477  12.999  1.00  0.95           C  
ATOM   4877  HE1 PHE A 330      -4.973  11.885  13.136  1.00  0.95           H  
ATOM   4878  CE2 PHE A 330      -2.595  13.726  11.531  1.00  0.95           C  
ATOM   4879  HE2 PHE A 330      -2.367  14.133  10.557  1.00  0.95           H  
ATOM   4880  CZ  PHE A 330      -3.758  12.967  11.725  1.00  0.95           C  
ATOM   4881  HZ  PHE A 330      -4.372  12.707  10.875  1.00  0.95           H  
ATOM   4882  N   ASN A 331       0.283  12.426  17.866  1.00  0.95           N  
ATOM   4883  H   ASN A 331      -0.272  11.592  17.736  1.00  0.95           H  
ATOM   4884  CA  ASN A 331       1.539  12.313  18.602  1.00  0.95           C  
ATOM   4885  HA  ASN A 331       2.283  12.923  18.088  1.00  0.95           H  
ATOM   4886  C   ASN A 331       2.064  10.873  18.580  1.00  0.95           C  
ATOM   4887  CB  ASN A 331       1.368  12.879  20.029  1.00  0.95           C  
ATOM   4888  HB2 ASN A 331       1.020  13.910  19.966  1.00  0.95           H  
ATOM   4889  HB3 ASN A 331       2.337  12.891  20.527  1.00  0.95           H  
ATOM   4890  O   ASN A 331       1.335   9.945  18.254  1.00  0.95           O  
ATOM   4891  CG  ASN A 331       0.377  12.115  20.890  1.00  0.95           C  
ATOM   4892  ND2 ASN A 331       0.853  11.243  21.750  1.00  0.95           N  
ATOM   4893 HD21 ASN A 331       1.838  11.023  21.767  1.00  0.95           H  
ATOM   4894 HD22 ASN A 331       0.162  10.674  22.217  1.00  0.95           H  
ATOM   4895  OD1 ASN A 331      -0.824  12.305  20.828  1.00  0.95           O  
ATOM   4896  N   ALA A 332       3.325  10.681  18.955  1.00  0.95           N  
ATOM   4897  H   ALA A 332       3.926  11.485  19.058  1.00  0.95           H  
ATOM   4898  CA  ALA A 332       3.943   9.372  19.125  1.00  0.95           C  
ATOM   4899  HA  ALA A 332       3.159   8.627  19.266  1.00  0.95           H  
ATOM   4900  C   ALA A 332       4.848   9.354  20.363  1.00  0.95           C  
ATOM   4901  CB  ALA A 332       4.721   9.011  17.858  1.00  0.95           C  
ATOM   4902  HB1 ALA A 332       5.576   9.680  17.757  1.00  0.95           H  
ATOM   4903  HB2 ALA A 332       5.072   7.981  17.919  1.00  0.95           H  
ATOM   4904  HB3 ALA A 332       4.072   9.099  16.986  1.00  0.95           H  
ATOM   4905  O   ALA A 332       5.335  10.396  20.805  1.00  0.95           O  
ATOM   4906  N   ASN A 333       5.093   8.168  20.921  1.00  0.95           N  
ATOM   4907  H   ASN A 333       4.629   7.361  20.528  1.00  0.95           H  
ATOM   4908  CA  ASN A 333       6.017   7.972  22.050  1.00  0.95           C  
ATOM   4909  HA  ASN A 333       6.416   8.943  22.344  1.00  0.95           H  
ATOM   4910  C   ASN A 333       7.260   7.131  21.689  1.00  0.95           C  
ATOM   4911  CB  ASN A 333       5.237   7.431  23.263  1.00  0.95           C  
ATOM   4912  HB2 ASN A 333       4.366   8.062  23.445  1.00  0.95           H  
ATOM   4913  HB3 ASN A 333       5.879   7.474  24.142  1.00  0.95           H  
ATOM   4914  O   ASN A 333       7.998   6.716  22.580  1.00  0.95           O  
ATOM   4915  CG  ASN A 333       4.777   5.994  23.096  1.00  0.95           C  
ATOM   4916  ND2 ASN A 333       4.002   5.482  24.021  1.00  0.95           N  
ATOM   4917 HD21 ASN A 333       3.720   6.028  24.824  1.00  0.95           H  
ATOM   4918 HD22 ASN A 333       3.733   4.519  23.881  1.00  0.95           H  
ATOM   4919  OD1 ASN A 333       5.086   5.309  22.138  1.00  0.95           O  
ATOM   4920  N   GLY A 334       7.477   6.874  20.395  1.00  0.91           N  
ATOM   4921  H   GLY A 334       6.809   7.237  19.729  1.00  0.91           H  
ATOM   4922  CA  GLY A 334       8.550   6.021  19.870  1.00  0.91           C  
ATOM   4923  HA2 GLY A 334       9.405   6.056  20.544  1.00  0.91           H  
ATOM   4924  HA3 GLY A 334       8.864   6.405  18.899  1.00  0.91           H  
ATOM   4925  C   GLY A 334       8.162   4.550  19.685  1.00  0.91           C  
ATOM   4926  O   GLY A 334       8.879   3.827  19.002  1.00  0.91           O  
ATOM   4927  N   THR A 335       7.034   4.113  20.249  1.00  0.93           N  
ATOM   4928  H   THR A 335       6.524   4.739  20.856  1.00  0.93           H  
ATOM   4929  CA  THR A 335       6.475   2.767  20.035  1.00  0.93           C  
ATOM   4930  HA  THR A 335       7.096   2.207  19.336  1.00  0.93           H  
ATOM   4931  C   THR A 335       5.092   2.841  19.410  1.00  0.93           C  
ATOM   4932  CB  THR A 335       6.410   1.980  21.352  1.00  0.93           C  
ATOM   4933  HB  THR A 335       5.704   2.458  22.032  1.00  0.93           H  
ATOM   4934  O   THR A 335       4.844   2.168  18.422  1.00  0.93           O  
ATOM   4935  CG2 THR A 335       6.000   0.523  21.152  1.00  0.93           C  
ATOM   4936 HG21 THR A 335       6.033  -0.002  22.107  1.00  0.93           H  
ATOM   4937 HG22 THR A 335       6.670   0.036  20.444  1.00  0.93           H  
ATOM   4938 HG23 THR A 335       4.983   0.468  20.764  1.00  0.93           H
[truncated: 194,239 more chars]
