# Supplementary material for: Phenoloxidases in Plants—How Structural Diversity Enables Functional Specificity
Source: Front Plant Sci. 2021 Oct 1;12:754601. doi: 10.3389/fpls.2021.754601 (PMC8517187; doi:10.3389/fpls.2021.754601)
Supplement: Supplementary file 3 [file Data_Sheet_2.ZIP › Figure 7/AlphaFold2_models/models/fungi/F162A_relaxed_model_1.pdb]

ATOM      1  N   GLY A   1      -9.202  -5.923 -18.794  1.00  0.85           N  
ATOM      2  H   GLY A   1      -8.560  -5.150 -18.898  1.00  0.85           H  
ATOM      3  H2  GLY A   1      -8.744  -6.777 -19.080  1.00  0.85           H  
ATOM      4  H3  GLY A   1      -9.974  -5.740 -19.419  1.00  0.85           H  
ATOM      5  CA  GLY A   1      -9.687  -6.015 -17.415  1.00  0.85           C  
ATOM      6  HA2 GLY A   1      -8.869  -6.262 -16.739  1.00  0.85           H  
ATOM      7  HA3 GLY A   1     -10.120  -5.060 -17.117  1.00  0.85           H  
ATOM      8  C   GLY A   1     -10.760  -7.075 -17.322  1.00  0.85           C  
ATOM      9  O   GLY A   1     -11.226  -7.567 -18.348  1.00  0.85           O  
ATOM     10  N   ILE A   2     -11.145  -7.437 -16.105  1.00  0.97           N  
ATOM     11  H   ILE A   2     -10.725  -6.952 -15.325  1.00  0.97           H  
ATOM     12  CA  ILE A   2     -12.422  -8.102 -15.831  1.00  0.97           C  
ATOM     13  HA  ILE A   2     -12.722  -8.670 -16.712  1.00  0.97           H  
ATOM     14  C   ILE A   2     -13.490  -7.023 -15.614  1.00  0.97           C  
ATOM     15  CB  ILE A   2     -12.305  -9.097 -14.658  1.00  0.97           C  
ATOM     16  HB  ILE A   2     -13.304  -9.477 -14.445  1.00  0.97           H  
ATOM     17  O   ILE A   2     -13.189  -5.969 -15.062  1.00  0.97           O  
ATOM     18  CG1 ILE A   2     -11.757  -8.424 -13.385  1.00  0.97           C  
ATOM     19 HG12 ILE A   2     -12.391  -7.569 -13.149  1.00  0.97           H  
ATOM     20 HG13 ILE A   2     -10.741  -8.067 -13.557  1.00  0.97           H  
ATOM     21  CG2 ILE A   2     -11.424 -10.286 -15.089  1.00  0.97           C  
ATOM     22 HG21 ILE A   2     -11.522 -11.104 -14.376  1.00  0.97           H  
ATOM     23 HG22 ILE A   2     -11.750 -10.655 -16.061  1.00  0.97           H  
ATOM     24 HG23 ILE A   2     -10.380  -9.980 -15.154  1.00  0.97           H  
ATOM     25  CD1 ILE A   2     -11.734  -9.344 -12.167  1.00  0.97           C  
ATOM     26 HD11 ILE A   2     -11.229  -8.832 -11.347  1.00  0.97           H  
ATOM     27 HD12 ILE A   2     -11.178 -10.259 -12.370  1.00  0.97           H  
ATOM     28 HD13 ILE A   2     -12.755  -9.592 -11.878  1.00  0.97           H  
ATOM     29  N   GLY A   3     -14.703  -7.255 -16.117  1.00  0.98           N  
ATOM     30  H   GLY A   3     -14.898  -8.161 -16.518  1.00  0.98           H  
ATOM     31  CA  GLY A   3     -15.790  -6.274 -16.060  1.00  0.98           C  
ATOM     32  HA2 GLY A   3     -16.540  -6.542 -16.805  1.00  0.98           H  
ATOM     33  HA3 GLY A   3     -15.403  -5.286 -16.310  1.00  0.98           H  
ATOM     34  C   GLY A   3     -16.467  -6.186 -14.685  1.00  0.98           C  
ATOM     35  O   GLY A   3     -16.022  -6.832 -13.734  1.00  0.98           O  
ATOM     36  N   PRO A   4     -17.597  -5.461 -14.583  1.00  0.98           N  
ATOM     37  CA  PRO A   4     -18.289  -5.240 -13.315  1.00  0.98           C  
ATOM     38  HA  PRO A   4     -17.559  -4.877 -12.591  1.00  0.98           H  
ATOM     39  C   PRO A   4     -18.936  -6.497 -12.719  1.00  0.98           C  
ATOM     40  CB  PRO A   4     -19.318  -4.140 -13.601  1.00  0.98           C  
ATOM     41  HB2 PRO A   4     -20.226  -4.252 -13.008  1.00  0.98           H  
ATOM     42  HB3 PRO A   4     -18.871  -3.162 -13.419  1.00  0.98           H  
ATOM     43  O   PRO A   4     -19.259  -6.510 -11.537  1.00  0.98           O  
ATOM     44  CG  PRO A   4     -19.597  -4.290 -15.095  1.00  0.98           C  
ATOM     45  HG2 PRO A   4     -19.947  -3.356 -15.535  1.00  0.98           H  
ATOM     46  HG3 PRO A   4     -20.319  -5.090 -15.255  1.00  0.98           H  
ATOM     47  CD  PRO A   4     -18.235  -4.701 -15.648  1.00  0.98           C  
ATOM     48  HD2 PRO A   4     -17.644  -3.810 -15.861  1.00  0.98           H  
ATOM     49  HD3 PRO A   4     -18.364  -5.295 -16.553  1.00  0.98           H  
ATOM     50  N   VAL A   5     -19.111  -7.563 -13.503  1.00  0.99           N  
ATOM     51  H   VAL A   5     -18.756  -7.511 -14.447  1.00  0.99           H  
ATOM     52  CA  VAL A   5     -19.613  -8.863 -13.035  1.00  0.99           C  
ATOM     53  HA  VAL A   5     -19.840  -8.803 -11.971  1.00  0.99           H  
ATOM     54  C   VAL A   5     -18.514  -9.900 -13.235  1.00  0.99           C  
ATOM     55  CB  VAL A   5     -20.909  -9.267 -13.763  1.00  0.99           C  
ATOM     56  HB  VAL A   5     -20.694  -9.442 -14.817  1.00  0.99           H  
ATOM     57  O   VAL A   5     -18.170 -10.215 -14.377  1.00  0.99           O  
ATOM     58  CG1 VAL A   5     -21.484 -10.557 -13.163  1.00  0.99           C  
ATOM     59 HG11 VAL A   5     -22.426 -10.808 -13.652  1.00  0.99           H  
ATOM     60 HG12 VAL A   5     -21.662 -10.424 -12.096  1.00  0.99           H  
ATOM     61 HG13 VAL A   5     -20.787 -11.383 -13.306  1.00  0.99           H  
ATOM     62  CG2 VAL A   5     -21.984  -8.174 -13.684  1.00  0.99           C  
ATOM     63 HG21 VAL A   5     -21.647  -7.272 -14.195  1.00  0.99           H  
ATOM     64 HG22 VAL A   5     -22.902  -8.517 -14.162  1.00  0.99           H  
ATOM     65 HG23 VAL A   5     -22.197  -7.924 -12.645  1.00  0.99           H  
ATOM     66  N   ALA A   6     -17.945 -10.410 -12.143  1.00  0.99           N  
ATOM     67  H   ALA A   6     -18.292 -10.141 -11.233  1.00  0.99           H  
ATOM     68  CA  ALA A   6     -16.806 -11.323 -12.201  1.00  0.99           C  
ATOM     69  HA  ALA A   6     -16.933 -11.988 -13.056  1.00  0.99           H  
ATOM     70  C   ALA A   6     -16.677 -12.199 -10.946  1.00  0.99           C  
ATOM     71  CB  ALA A   6     -15.525 -10.500 -12.409  1.00  0.99           C  
ATOM     72  HB1 ALA A   6     -15.381  -9.824 -11.566  1.00  0.99           H  
ATOM     73  HB2 ALA A   6     -15.601  -9.911 -13.323  1.00  0.99           H  
ATOM     74  HB3 ALA A   6     -14.664 -11.165 -12.482  1.00  0.99           H  
ATOM     75  O   ALA A   6     -17.051 -11.794  -9.846  1.00  0.99           O  
ATOM     76  N   ASP A   7     -16.064 -13.371 -11.121  1.00  0.99           N  
ATOM     77  H   ASP A   7     -15.787 -13.641 -12.054  1.00  0.99           H  
ATOM     78  CA  ASP A   7     -15.546 -14.183 -10.020  1.00  0.99           C  
ATOM     79  HA  ASP A   7     -16.123 -13.978  -9.118  1.00  0.99           H  
ATOM     80  C   ASP A   7     -14.075 -13.818  -9.748  1.00  0.99           C  
ATOM     81  CB  ASP A   7     -15.683 -15.684 -10.324  1.00  0.99           C  
ATOM     82  HB2 ASP A   7     -15.228 -15.890 -11.293  1.00  0.99           H  
ATOM     83  HB3 ASP A   7     -15.116 -16.235  -9.574  1.00  0.99           H  
ATOM     84  O   ASP A   7     -13.230 -13.797 -10.654  1.00  0.99           O  
ATOM     85  CG  ASP A   7     -17.121 -16.220 -10.307  1.00  0.99           C  
ATOM     86  OD1 ASP A   7     -17.920 -15.793  -9.444  1.00  0.99           O  
ATOM     87  OD2 ASP A   7     -17.404 -17.119 -11.128  1.00  0.99           O  
ATOM     88  N   LEU A   8     -13.762 -13.570  -8.478  1.00  0.99           N  
ATOM     89  H   LEU A   8     -14.512 -13.607  -7.803  1.00  0.99           H  
ATOM     90  CA  LEU A   8     -12.414 -13.364  -7.958  1.00  0.99           C  
ATOM     91  HA  LEU A   8     -11.703 -13.282  -8.780  1.00  0.99           H  
ATOM     92  C   LEU A   8     -12.032 -14.589  -7.127  1.00  0.99           C  
ATOM     93  CB  LEU A   8     -12.352 -12.066  -7.131  1.00  0.99           C  
ATOM     94  HB2 LEU A   8     -12.993 -12.179  -6.257  1.00  0.99           H  
ATOM     95  HB3 LEU A   8     -11.330 -11.933  -6.776  1.00  0.99           H  
ATOM     96  O   LEU A   8     -12.338 -14.680  -5.940  1.00  0.99           O  
ATOM     97  CG  LEU A   8     -12.796 -10.791  -7.862  1.00  0.99           C  
ATOM     98  HG  LEU A   8     -13.858 -10.855  -8.100  1.00  0.99           H  
ATOM     99  CD1 LEU A   8     -12.577  -9.586  -6.952  1.00  0.99           C  
ATOM    100 HD11 LEU A   8     -13.135  -9.727  -6.026  1.00  0.99           H  
ATOM    101 HD12 LEU A   8     -12.942  -8.684  -7.443  1.00  0.99           H  
ATOM    102 HD13 LEU A   8     -11.519  -9.464  -6.719  1.00  0.99           H  
ATOM    103  CD2 LEU A   8     -12.018 -10.534  -9.146  1.00  0.99           C  
ATOM    104 HD21 LEU A   8     -12.241 -11.308  -9.880  1.00  0.99           H  
ATOM    105 HD22 LEU A   8     -12.339  -9.570  -9.539  1.00  0.99           H  
ATOM    106 HD23 LEU A   8     -10.947 -10.502  -8.942  1.00  0.99           H  
ATOM    107  N   THR A   9     -11.382 -15.562  -7.761  1.00  0.99           N  
ATOM    108  H   THR A   9     -11.118 -15.415  -8.725  1.00  0.99           H  
ATOM    109  CA  THR A   9     -10.953 -16.796  -7.099  1.00  0.99           C  
ATOM    110  HA  THR A   9     -11.691 -17.067  -6.344  1.00  0.99           H  
ATOM    111  C   THR A   9      -9.621 -16.576  -6.392  1.00  0.99           C  
ATOM    112  CB  THR A   9     -10.872 -17.956  -8.094  1.00  0.99           C  
ATOM    113  HB  THR A   9     -10.145 -17.729  -8.873  1.00  0.99           H  
ATOM    114  O   THR A   9      -8.586 -16.398  -7.039  1.00  0.99           O  
ATOM    115  CG2 THR A   9     -10.494 -19.268  -7.413  1.00  0.99           C  
ATOM    116 HG21 THR A   9     -10.647 -20.097  -8.104  1.00  0.99           H  
ATOM    117 HG22 THR A   9     -11.108 -19.410  -6.523  1.00  0.99           H  
ATOM    118 HG23 THR A   9      -9.439 -19.231  -7.139  1.00  0.99           H  
ATOM    119  OG1 THR A   9     -12.128 -18.172  -8.687  1.00  0.99           O  
ATOM    120  HG1 THR A   9     -12.446 -17.327  -9.013  1.00  0.99           H  
ATOM    121  N   ILE A  10      -9.648 -16.608  -5.063  1.00  0.99           N  
ATOM    122  H   ILE A  10     -10.533 -16.776  -4.606  1.00  0.99           H  
ATOM    123  CA  ILE A  10      -8.489 -16.417  -4.198  1.00  0.99           C  
ATOM    124  HA  ILE A  10      -7.761 -15.810  -4.735  1.00  0.99           H  
ATOM    125  C   ILE A  10      -7.855 -17.770  -3.895  1.00  0.99           C  
ATOM    126  CB  ILE A  10      -8.875 -15.654  -2.914  1.00  0.99           C  
ATOM    127  HB  ILE A  10      -9.509 -16.292  -2.299  1.00  0.99           H  
ATOM    128  O   ILE A  10      -8.511 -18.680  -3.399  1.00  0.99           O  
ATOM    129  CG1 ILE A  10      -9.668 -14.353  -3.180  1.00  0.99           C  
ATOM    130 HG12 ILE A  10     -10.701 -14.616  -3.405  1.00  0.99           H  
ATOM    131 HG13 ILE A  10      -9.683 -13.755  -2.269  1.00  0.99           H  
ATOM    132  CG2 ILE A  10      -7.598 -15.370  -2.111  1.00  0.99           C  
ATOM    133 HG21 ILE A  10      -7.245 -16.300  -1.666  1.00  0.99           H  
ATOM    134 HG22 ILE A  10      -6.820 -14.974  -2.763  1.00  0.99           H  
ATOM    135 HG23 ILE A  10      -7.807 -14.674  -1.299  1.00  0.99           H  
ATOM    136  CD1 ILE A  10      -9.140 -13.487  -4.331  1.00  0.99           C  
ATOM    137 HD11 ILE A  10      -9.486 -13.882  -5.286  1.00  0.99           H  
ATOM    138 HD12 ILE A  10      -8.050 -13.483  -4.333  1.00  0.99           H  
ATOM    139 HD13 ILE A  10      -9.519 -12.470  -4.223  1.00  0.99           H  
ATOM    140  N   THR A  11      -6.575 -17.927  -4.220  1.00  0.99           N  
ATOM    141  H   THR A  11      -6.070 -17.121  -4.560  1.00  0.99           H  
ATOM    142  CA  THR A  11      -5.842 -19.196  -4.060  1.00  0.99           C  
ATOM    143  HA  THR A  11      -6.335 -19.808  -3.304  1.00  0.99           H  
ATOM    144  C   THR A  11      -4.420 -18.951  -3.581  1.00  0.99           C  
ATOM    145  CB  THR A  11      -5.792 -20.003  -5.372  1.00  0.99           C  
ATOM    146  HB  THR A  11      -5.094 -20.834  -5.262  1.00  0.99           H  
ATOM    147  O   THR A  11      -3.909 -17.833  -3.651  1.00  0.99           O  
ATOM    148  CG2 THR A  11      -7.144 -20.587  -5.760  1.00  0.99           C  
ATOM    149 HG21 THR A  11      -7.894 -19.797  -5.784  1.00  0.99           H  
ATOM    150 HG22 THR A  11      -7.074 -21.060  -6.739  1.00  0.99           H  
ATOM    151 HG23 THR A  11      -7.435 -21.335  -5.022  1.00  0.99           H  
ATOM    152  OG1 THR A  11      -5.364 -19.194  -6.440  1.00  0.99           O  
ATOM    153  HG1 THR A  11      -5.891 -18.393  -6.396  1.00  0.99           H  
ATOM    154  N   ASN A  12      -3.756 -20.007  -3.110  1.00  0.98           N  
ATOM    155  H   ASN A  12      -4.224 -20.901  -3.073  1.00  0.98           H  
ATOM    156  CA  ASN A  12      -2.307 -19.987  -2.951  1.00  0.98           C  
ATOM    157  HA  ASN A  12      -1.998 -18.969  -2.715  1.00  0.98           H  
ATOM    158  C   ASN A  12      -1.639 -20.405  -4.266  1.00  0.98           C  
ATOM    159  CB  ASN A  12      -1.881 -20.891  -1.789  1.00  0.98           C  
ATOM    160  HB2 ASN A  12      -0.803 -20.807  -1.648  1.00  0.98           H  
ATOM    161  HB3 ASN A  12      -2.118 -21.927  -2.031  1.00  0.98           H  
ATOM    162  O   ASN A  12      -2.028 -21.411  -4.860  1.00  0.98           O  
ATOM    163  CG  ASN A  12      -2.574 -20.530  -0.496  1.00  0.98           C  
ATOM    164  ND2 ASN A  12      -2.225 -19.426   0.121  1.00  0.98           N  
ATOM    165 HD21 ASN A  12      -2.768 -19.166   0.931  1.00  0.98           H  
ATOM    166 HD22 ASN A  12      -1.560 -18.787  -0.290  1.00  0.98           H  
ATOM    167  OD1 ASN A  12      -3.421 -21.260  -0.009  1.00  0.98           O  
ATOM    168  N   ALA A  13      -0.604 -19.682  -4.689  1.00  0.98           N  
ATOM    169  H   ALA A  13      -0.347 -18.852  -4.175  1.00  0.98           H  
ATOM    170  CA  ALA A  13       0.205 -20.059  -5.845  1.00  0.98           C  
ATOM    171  HA  ALA A  13       0.111 -21.133  -6.006  1.00  0.98           H  
ATOM    172  C   ALA A  13       1.689 -19.756  -5.618  1.00  0.98           C  
ATOM    173  CB  ALA A  13      -0.326 -19.348  -7.095  1.00  0.98           C  
ATOM    174  HB1 ALA A  13      -1.378 -19.592  -7.240  1.00  0.98           H  
ATOM    175  HB2 ALA A  13       0.236 -19.665  -7.974  1.00  0.98           H  
ATOM    176  HB3 ALA A  13      -0.214 -18.270  -6.976  1.00  0.98           H  
ATOM    177  O   ALA A  13       2.044 -18.791  -4.941  1.00  0.98           O  
ATOM    178  N   ALA A  14       2.560 -20.566  -6.225  1.00  0.98           N  
ATOM    179  H   ALA A  14       2.195 -21.292  -6.826  1.00  0.98           H  
ATOM    180  CA  ALA A  14       3.968 -20.217  -6.366  1.00  0.98           C  
ATOM    181  HA  ALA A  14       4.321 -19.791  -5.427  1.00  0.98           H  
ATOM    182  C   ALA A  14       4.113 -19.172  -7.479  1.00  0.98           C  
ATOM    183  CB  ALA A  14       4.797 -21.472  -6.663  1.00  0.98           C  
ATOM    184  HB1 ALA A  14       4.479 -21.909  -7.610  1.00  0.98           H  
ATOM    185  HB2 ALA A  14       4.673 -22.208  -5.869  1.00  0.98           H  
ATOM    186  HB3 ALA A  14       5.849 -21.199  -6.739  1.00  0.98           H  
ATOM    187  O   ALA A  14       3.752 -19.444  -8.624  1.00  0.98           O  
ATOM    188  N   VAL A  15       4.651 -18.000  -7.152  1.00  0.98           N  
ATOM    189  H   VAL A  15       4.929 -17.850  -6.193  1.00  0.98           H  
ATOM    190  CA  VAL A  15       4.871 -16.899  -8.098  1.00  0.98           C  
ATOM    191  HA  VAL A  15       4.767 -17.281  -9.114  1.00  0.98           H  
ATOM    192  C   VAL A  15       6.292 -16.364  -7.966  1.00  0.98           C  
ATOM    193  CB  VAL A  15       3.833 -15.772  -7.928  1.00  0.98           C  
ATOM    194  HB  VAL A  15       4.033 -15.010  -8.681  1.00  0.98           H  
ATOM    195  O   VAL A  15       6.901 -16.454  -6.899  1.00  0.98           O  
ATOM    196  CG1 VAL A  15       2.401 -16.272  -8.147  1.00  0.98           C  
ATOM    197 HG11 VAL A  15       2.101 -16.934  -7.335  1.00  0.98           H  
ATOM    198 HG12 VAL A  15       1.720 -15.421  -8.182  1.00  0.98           H  
ATOM    199 HG13 VAL A  15       2.335 -16.810  -9.092  1.00  0.98           H  
ATOM    200  CG2 VAL A  15       3.921 -15.116  -6.551  1.00  0.98           C  
ATOM    201 HG21 VAL A  15       3.114 -14.393  -6.437  1.00  0.98           H  
ATOM    202 HG22 VAL A  15       4.874 -14.596  -6.456  1.00  0.98           H  
ATOM    203 HG23 VAL A  15       3.840 -15.868  -5.766  1.00  0.98           H  
ATOM    204  N   SER A  16       6.820 -15.808  -9.055  1.00  0.98           N  
ATOM    205  H   SER A  16       6.279 -15.812  -9.908  1.00  0.98           H  
ATOM    206  CA  SER A  16       8.188 -15.281  -9.127  1.00  0.98           C  
ATOM    207  HA  SER A  16       8.526 -15.045  -8.118  1.00  0.98           H  
ATOM    208  C   SER A  16       8.262 -13.970  -9.922  1.00  0.98           C  
ATOM    209  CB  SER A  16       9.120 -16.361  -9.693  1.00  0.98           C  
ATOM    210  HB2 SER A  16       9.060 -17.255  -9.072  1.00  0.98           H  
ATOM    211  HB3 SER A  16      10.148 -15.998  -9.681  1.00  0.98           H  
ATOM    212  O   SER A  16       8.942 -13.926 -10.952  1.00  0.98           O  
ATOM    213  OG  SER A  16       8.749 -16.694 -11.018  1.00  0.98           O  
ATOM    214  HG  SER A  16       8.858 -15.891 -11.533  1.00  0.98           H  
ATOM    215  N   PRO A  17       7.543 -12.910  -9.507  1.00  0.98           N  
ATOM    216  CA  PRO A  17       7.448 -11.667 -10.278  1.00  0.98           C  
ATOM    217  HA  PRO A  17       7.068 -11.870 -11.280  1.00  0.98           H  
ATOM    218  C   PRO A  17       8.789 -10.932 -10.419  1.00  0.98           C  
ATOM    219  CB  PRO A  17       6.434 -10.816  -9.520  1.00  0.98           C  
ATOM    220  HB2 PRO A  17       6.656  -9.754  -9.628  1.00  0.98           H  
ATOM    221  HB3 PRO A  17       5.429 -11.034  -9.881  1.00  0.98           H  
ATOM    222  O   PRO A  17       8.997 -10.207 -11.387  1.00  0.98           O  
ATOM    223  CG  PRO A  17       6.569 -11.286  -8.074  1.00  0.98           C  
ATOM    224  HG2 PRO A  17       7.433 -10.810  -7.610  1.00  0.98           H  
ATOM    225  HG3 PRO A  17       5.663 -11.094  -7.498  1.00  0.98           H  
ATOM    226  CD  PRO A  17       6.829 -12.779  -8.241  1.00  0.98           C  
ATOM    227  HD2 PRO A  17       5.876 -13.306  -8.302  1.00  0.98           H  
ATOM    228  HD3 PRO A  17       7.419 -13.154  -7.405  1.00  0.98           H  
ATOM    229  N   ASP A  18       9.716 -11.145  -9.487  1.00  0.98           N  
ATOM    230  H   ASP A  18       9.492 -11.698  -8.672  1.00  0.98           H  
ATOM    231  CA  ASP A  18      11.085 -10.639  -9.552  1.00  0.98           C  
ATOM    232  HA  ASP A  18      11.139  -9.916 -10.366  1.00  0.98           H  
ATOM    233  C   ASP A  18      12.119 -11.730  -9.868  1.00  0.98           C  
ATOM    234  CB  ASP A  18      11.419  -9.903  -8.252  1.00  0.98           C  
ATOM    235  HB2 ASP A  18      12.327  -9.320  -8.404  1.00  0.98           H  
ATOM    236  HB3 ASP A  18      10.619  -9.206  -8.007  1.00  0.98           H  
ATOM    237  O   ASP A  18      13.312 -11.520  -9.683  1.00  0.98           O  
ATOM    238  CG  ASP A  18      11.635 -10.863  -7.082  1.00  0.98           C  
ATOM    239  OD1 ASP A  18      11.139 -12.015  -7.132  1.00  0.98           O  
ATOM    240  OD2 ASP A  18      12.315 -10.431  -6.132  1.00  0.98           O  
ATOM    241  N   GLY A  19      11.687 -12.920 -10.293  1.00  0.98           N  
ATOM    242  H   GLY A  19      10.696 -13.015 -10.466  1.00  0.98           H  
ATOM    243  CA  GLY A  19      12.542 -14.091 -10.504  1.00  0.98           C  
ATOM    244  HA2 GLY A  19      12.073 -14.728 -11.254  1.00  0.98           H  
ATOM    245  HA3 GLY A  19      13.507 -13.766 -10.893  1.00  0.98           H  
ATOM    246  C   GLY A  19      12.805 -14.950  -9.258  1.00  0.98           C  
ATOM    247  O   GLY A  19      13.314 -16.061  -9.410  1.00  0.98           O  
ATOM    248  N   PHE A  20      12.426 -14.514  -8.050  1.00  0.98           N  
ATOM    249  H   PHE A  20      12.013 -13.597  -7.949  1.00  0.98           H  
ATOM    250  CA  PHE A  20      12.481 -15.346  -6.844  1.00  0.98           C  
ATOM    251  HA  PHE A  20      13.216 -16.138  -6.990  1.00  0.98           H  
ATOM    252  C   PHE A  20      11.119 -15.998  -6.576  1.00  0.98           C  
ATOM    253  CB  PHE A  20      12.955 -14.522  -5.644  1.00  0.98           C  
ATOM    254  HB2 PHE A  20      13.895 -14.030  -5.894  1.00  0.98           H  
ATOM    255  HB3 PHE A  20      12.220 -13.744  -5.437  1.00  0.98           H  
ATOM    256  O   PHE A  20      10.111 -15.319  -6.396  1.00  0.98           O  
ATOM    257  CG  PHE A  20      13.148 -15.358  -4.392  1.00  0.98           C  
ATOM    258  CD1 PHE A  20      12.050 -15.645  -3.559  1.00  0.98           C  
ATOM    259  HD1 PHE A  20      11.076 -15.241  -3.793  1.00  0.98           H  
ATOM    260  CD2 PHE A  20      14.421 -15.862  -4.065  1.00  0.98           C  
ATOM    261  HD2 PHE A  20      15.269 -15.623  -4.689  1.00  0.98           H  
ATOM    262  CE1 PHE A  20      12.220 -16.440  -2.413  1.00  0.98           C  
ATOM    263  HE1 PHE A  20      11.377 -16.644  -1.769  1.00  0.98           H  
ATOM    264  CE2 PHE A  20      14.595 -16.645  -2.909  1.00  0.98           C  
ATOM    265  HE2 PHE A  20      15.578 -17.004  -2.644  1.00  0.98           H  
ATOM    266  CZ  PHE A  20      13.494 -16.934  -2.084  1.00  0.98           C  
ATOM    267  HZ  PHE A  20      13.626 -17.518  -1.185  1.00  0.98           H  
ATOM    268  N   SER A  21      11.071 -17.332  -6.540  1.00  0.97           N  
ATOM    269  H   SER A  21      11.936 -17.845  -6.630  1.00  0.97           H  
ATOM    270  CA  SER A  21       9.818 -18.071  -6.339  1.00  0.97           C  
ATOM    271  HA  SER A  21       9.023 -17.551  -6.873  1.00  0.97           H  
ATOM    272  C   SER A  21       9.426 -18.150  -4.862  1.00  0.97           C  
ATOM    273  CB  SER A  21       9.924 -19.471  -6.950  1.00  0.97           C  
ATOM    274  HB2 SER A  21      10.114 -19.380  -8.019  1.00  0.97           H  
ATOM    275  HB3 SER A  21      10.754 -20.008  -6.489  1.00  0.97           H  
ATOM    276  O   SER A  21      10.150 -18.752  -4.068  1.00  0.97           O  
ATOM    277  OG  SER A  21       8.729 -20.204  -6.754  1.00  0.97           O  
ATOM    278  HG  SER A  21       8.620 -20.343  -5.810  1.00  0.97           H  
ATOM    279  N   ARG A  22       8.224 -17.677  -4.513  1.00  0.96           N  
ATOM    280  H   ARG A  22       7.688 -17.196  -5.221  1.00  0.96           H  
ATOM    281  CA  ARG A  22       7.593 -17.901  -3.197  1.00  0.96           C  
ATOM    282  HA  ARG A  22       8.071 -18.763  -2.732  1.00  0.96           H  
ATOM    283  C   ARG A  22       6.105 -18.228  -3.316  1.00  0.96           C  
ATOM    284  CB  ARG A  22       7.829 -16.699  -2.265  1.00  0.96           C  
ATOM    285  HB2 ARG A  22       7.510 -16.989  -1.264  1.00  0.96           H  
ATOM    286  HB3 ARG A  22       8.896 -16.480  -2.213  1.00  0.96           H  
ATOM    287  O   ARG A  22       5.501 -18.012  -4.362  1.00  0.96           O  
ATOM    288  CG  ARG A  22       7.075 -15.423  -2.681  1.00  0.96           C  
ATOM    289  HG2 ARG A  22       6.079 -15.659  -3.055  1.00  0.96           H  
ATOM    290  HG3 ARG A  22       7.636 -14.910  -3.463  1.00  0.96           H  
ATOM    291  CD  ARG A  22       6.915 -14.509  -1.467  1.00  0.96           C  
ATOM    292  HD2 ARG A  22       6.439 -15.072  -0.664  1.00  0.96           H  
ATOM    293  HD3 ARG A  22       7.905 -14.215  -1.120  1.00  0.96           H  
ATOM    294  NE  ARG A  22       6.123 -13.305  -1.783  1.00  0.96           N  
ATOM    295  HE  ARG A  22       6.562 -12.651  -2.415  1.00  0.96           H  
ATOM    296  NH1 ARG A  22       4.536 -13.478  -0.127  1.00  0.96           N  
ATOM    297 HH11 ARG A  22       3.932 -13.039   0.553  1.00  0.96           H  
ATOM    298 HH12 ARG A  22       4.699 -14.473  -0.068  1.00  0.96           H  
ATOM    299  NH2 ARG A  22       4.734 -11.574  -1.288  1.00  0.96           N  
ATOM    300 HH21 ARG A  22       5.107 -11.064  -2.076  1.00  0.96           H  
ATOM    301 HH22 ARG A  22       4.088 -11.119  -0.659  1.00  0.96           H  
ATOM    302  CZ  ARG A  22       5.134 -12.794  -1.066  1.00  0.96           C  
ATOM    303  N   GLN A  23       5.512 -18.732  -2.235  1.00  0.98           N  
ATOM    304  H   GLN A  23       6.054 -18.793  -1.385  1.00  0.98           H  
ATOM    305  CA  GLN A  23       4.054 -18.828  -2.123  1.00  0.98           C  
ATOM    306  HA  GLN A  23       3.651 -19.210  -3.062  1.00  0.98           H  
ATOM    307  C   GLN A  23       3.453 -17.435  -1.895  1.00  0.98           C  
ATOM    308  CB  GLN A  23       3.651 -19.794  -0.996  1.00  0.98           C  
ATOM    309  HB2 GLN A  23       2.571 -19.742  -0.853  1.00  0.98           H  
ATOM    310  HB3 GLN A  23       4.125 -19.477  -0.067  1.00  0.98           H  
ATOM    311  O   GLN A  23       3.978 -16.654  -1.098  1.00  0.98           O  
ATOM    312  CG  GLN A  23       4.043 -21.251  -1.288  1.00  0.98           C  
ATOM    313  HG2 GLN A  23       5.120 -21.312  -1.448  1.00  0.98           H  
ATOM    314  HG3 GLN A  23       3.805 -21.864  -0.419  1.00  0.98           H  
ATOM    315  CD  GLN A  23       3.311 -21.836  -2.492  1.00  0.98           C  
ATOM    316  NE2 GLN A  23       3.987 -22.568  -3.348  1.00  0.98           N  
ATOM    317 HE21 GLN A  23       3.450 -22.916  -4.129  1.00  0.98           H  
ATOM    318 HE22 GLN A  23       4.977 -22.729  -3.231  1.00  0.98           H  
ATOM    319  OE1 GLN A  23       2.121 -21.662  -2.684  1.00  0.98           O  
ATOM    320  N   ALA A  24       2.358 -17.158  -2.592  1.00  0.98           N  
ATOM    321  H   ALA A  24       2.037 -17.834  -3.270  1.00  0.98           H  
ATOM    322  CA  ALA A  24       1.587 -15.926  -2.514  1.00  0.98           C  
ATOM    323  HA  ALA A  24       1.883 -15.353  -1.635  1.00  0.98           H  
ATOM    324  C   ALA A  24       0.087 -16.236  -2.420  1.00  0.98           C  
ATOM    325  CB  ALA A  24       1.914 -15.076  -3.742  1.00  0.98           C  
ATOM    326  HB1 ALA A  24       2.982 -14.860  -3.742  1.00  0.98           H  
ATOM    327  HB2 ALA A  24       1.357 -14.140  -3.711  1.00  0.98           H  
ATOM    328  HB3 ALA A  24       1.647 -15.619  -4.649  1.00  0.98           H  
ATOM    329  O   ALA A  24      -0.355 -17.320  -2.812  1.00  0.98           O  
ATOM    330  N   VAL A  25      -0.685 -15.274  -1.925  1.00  0.98           N  
ATOM    331  H   VAL A  25      -0.234 -14.407  -1.669  1.00  0.98           H  
ATOM    332  CA  VAL A  25      -2.145 -15.233  -2.040  1.00  0.98           C  
ATOM    333  HA  VAL A  25      -2.541 -16.245  -2.125  1.00  0.98           H  
ATOM    334  C   VAL A  25      -2.470 -14.469  -3.321  1.00  0.98           C  
ATOM    335  CB  VAL A  25      -2.771 -14.571  -0.799  1.00  0.98           C  
ATOM    336  HB  VAL A  25      -2.390 -13.556  -0.691  1.00  0.98           H  
ATOM    337  O   VAL A  25      -2.109 -13.304  -3.455  1.00  0.98           O  
ATOM    338  CG1 VAL A  25      -4.294 -14.512  -0.915  1.00  0.98           C  
ATOM    339 HG11 VAL A  25      -4.577 -13.977  -1.821  1.00  0.98           H  
ATOM    340 HG12 VAL A  25      -4.711 -15.519  -0.962  1.00  0.98           H  
ATOM    341 HG13 VAL A  25      -4.717 -13.995  -0.054  1.00  0.98           H  
ATOM    342  CG2 VAL A  25      -2.422 -15.365   0.468  1.00  0.98           C  
ATOM    343 HG21 VAL A  25      -1.362 -15.253   0.695  1.00  0.98           H  
ATOM    344 HG22 VAL A  25      -2.653 -16.421   0.324  1.00  0.98           H  
ATOM    345 HG23 VAL A  25      -2.997 -14.988   1.313  1.00  0.98           H  
ATOM    346  N   VAL A  26      -3.097 -15.133  -4.290  1.00  0.98           N  
ATOM    347  H   VAL A  26      -3.405 -16.076  -4.105  1.00  0.98           H  
ATOM    348  CA  VAL A  26      -3.291 -14.605  -5.649  1.00  0.98           C  
ATOM    349  HA  VAL A  26      -2.942 -13.573  -5.686  1.00  0.98           H  
ATOM    350  C   VAL A  26      -4.763 -14.575  -6.039  1.00  0.98           C  
ATOM    351  CB  VAL A  26      -2.470 -15.391  -6.687  1.00  0.98           C  
ATOM    352  HB  VAL A  26      -2.660 -14.955  -7.668  1.00  0.98           H  
ATOM    353  O   VAL A  26      -5.542 -15.422  -5.598  1.00  0.98           O  
ATOM    354  CG1 VAL A  26      -0.966 -15.290  -6.415  1.00  0.98           C  
ATOM    355 HG11 VAL A  26      -0.712 -15.818  -5.496  1.00  0.98           H  
ATOM    356 HG12 VAL A  26      -0.681 -14.243  -6.314  1.00  0.98           H  
ATOM    357 HG13 VAL A  26      -0.417 -15.731  -7.248  1.00  0.98           H  
ATOM    358  CG2 VAL A  26      -2.846 -16.869  -6.798  1.00  0.98           C  
ATOM    359 HG21 VAL A  26      -2.605 -17.393  -5.873  1.00  0.98           H  
ATOM    360 HG22 VAL A  26      -3.910 -16.976  -7.007  1.00  0.98           H  
ATOM    361 HG23 VAL A  26      -2.289 -17.320  -7.620  1.00  0.98           H  
ATOM    362  N   VAL A  27      -5.128 -13.636  -6.915  1.00  0.99           N  
ATOM    363  H   VAL A  27      -4.412 -13.033  -7.294  1.00  0.99           H  
ATOM    364  CA  VAL A  27      -6.476 -13.536  -7.499  1.00  0.99           C  
ATOM    365  HA  VAL A  27      -7.178 -14.121  -6.905  1.00  0.99           H  
ATOM    366  C   VAL A  27      -6.419 -14.108  -8.906  1.00  0.99           C  
ATOM    367  CB  VAL A  27      -6.992 -12.084  -7.542  1.00  0.99           C  
ATOM    368  HB  VAL A  27      -6.354 -11.520  -8.221  1.00  0.99           H  
ATOM    369  O   VAL A  27      -5.605 -13.675  -9.721  1.00  0.99           O  
ATOM    370  CG1 VAL A  27      -8.433 -12.022  -8.066  1.00  0.99           C  
ATOM    371 HG11 VAL A  27      -9.088 -12.619  -7.431  1.00  0.99           H  
ATOM    372 HG12 VAL A  27      -8.489 -12.391  -9.090  1.00  0.99           H  
ATOM    373 HG13 VAL A  27      -8.775 -10.986  -8.058  1.00  0.99           H  
ATOM    374  CG2 VAL A  27      -6.938 -11.389  -6.177  1.00  0.99           C  
ATOM    375 HG21 VAL A  27      -6.448 -12.037  -5.452  1.00  0.99           H  
ATOM    376 HG22 VAL A  27      -6.366 -10.465  -6.262  1.00  0.99           H  
ATOM    377 HG23 VAL A  27      -7.936 -11.156  -5.805  1.00  0.99           H  
ATOM    378  N   ASN A  28      -7.266 -15.092  -9.203  1.00  0.98           N  
ATOM    379  H   ASN A  28      -7.894 -15.415  -8.480  1.00  0.98           H  
ATOM    380  CA  ASN A  28      -7.333 -15.753 -10.510  1.00  0.98           C  
ATOM    381  HA  ASN A  28      -7.929 -16.655 -10.374  1.00  0.98           H  
ATOM    382  C   ASN A  28      -5.957 -16.263 -11.000  1.00  0.98           C  
ATOM    383  CB  ASN A  28      -8.102 -14.850 -11.504  1.00  0.98           C  
ATOM    384  HB2 ASN A  28      -7.614 -13.877 -11.573  1.00  0.98           H  
ATOM    385  HB3 ASN A  28      -8.087 -15.308 -12.493  1.00  0.98           H  
ATOM    386  O   ASN A  28      -5.660 -16.250 -12.192  1.00  0.98           O  
ATOM    387  CG  ASN A  28      -9.562 -14.657 -11.114  1.00  0.98           C  
ATOM    388  ND2 ASN A  28     -10.285 -13.763 -11.745  1.00  0.98           N  
ATOM    389 HD21 ASN A  28      -9.893 -13.181 -12.471  1.00  0.98           H  
ATOM    390 HD22 ASN A  28     -11.251 -13.699 -11.458  1.00  0.98           H  
ATOM    391  OD1 ASN A  28     -10.087 -15.324 -10.240  1.00  0.98           O  
ATOM    392  N   GLY A  29      -5.112 -16.716 -10.064  1.00  0.97           N  
ATOM    393  H   GLY A  29      -5.420 -16.669  -9.103  1.00  0.97           H  
ATOM    394  CA  GLY A  29      -3.797 -17.304 -10.338  1.00  0.97           C  
ATOM    395  HA2 GLY A  29      -3.858 -17.894 -11.252  1.00  0.97           H  
ATOM    396  HA3 GLY A  29      -3.542 -17.980  -9.522  1.00  0.97           H  
ATOM    397  C   GLY A  29      -2.636 -16.314 -10.508  1.00  0.97           C  
ATOM    398  O   GLY A  29      -1.516 -16.766 -10.739  1.00  0.97           O  
ATOM    399  N   GLY A  30      -2.865 -14.999 -10.390  1.00  0.96           N  
ATOM    400  H   GLY A  30      -3.802 -14.681 -10.187  1.00  0.96           H  
ATOM    401  CA  GLY A  30      -1.841 -13.968 -10.601  1.00  0.96           C  
ATOM    402  HA2 GLY A  30      -2.078 -13.424 -11.516  1.00  0.96           H  
ATOM    403  HA3 GLY A  30      -0.866 -14.433 -10.742  1.00  0.96           H  
ATOM    404  C   GLY A  30      -1.713 -12.937  -9.472  1.00  0.96           C  
ATOM    405  O   GLY A  30      -2.629 -12.734  -8.674  1.00  0.96           O  
ATOM    406  N   THR A  31      -0.551 -12.280  -9.420  1.00  0.97           N  
ATOM    407  H   THR A  31       0.142 -12.475 -10.128  1.00  0.97           H  
ATOM    408  CA  THR A  31      -0.298 -11.090  -8.593  1.00  0.97           C  
ATOM    409  HA  THR A  31      -1.267 -10.686  -8.300  1.00  0.97           H  
ATOM    410  C   THR A  31       0.499 -10.047  -9.410  1.00  0.97           C  
ATOM    411  CB  THR A  31       0.375 -11.429  -7.257  1.00  0.97           C  
ATOM    412  HB  THR A  31      -0.249 -12.159  -6.742  1.00  0.97           H  
ATOM    413  O   THR A  31       1.466 -10.432 -10.076  1.00  0.97           O  
ATOM    414  CG2 THR A  31       1.777 -12.028  -7.393  1.00  0.97           C  
ATOM    415 HG21 THR A  31       2.169 -12.249  -6.400  1.00  0.97           H  
ATOM    416 HG22 THR A  31       1.724 -12.954  -7.966  1.00  0.97           H  
ATOM    417 HG23 THR A  31       2.456 -11.336  -7.891  1.00  0.97           H  
ATOM    418  OG1 THR A  31       0.433 -10.283  -6.432  1.00  0.97           O  
ATOM    419  HG1 THR A  31      -0.368 -10.262  -5.903  1.00  0.97           H  
ATOM    420  N   PRO A  32       0.122  -8.751  -9.401  1.00  0.98           N  
ATOM    421  CA  PRO A  32      -1.150  -8.229  -8.908  1.00  0.98           C  
ATOM    422  HA  PRO A  32      -1.182  -8.335  -7.823  1.00  0.98           H  
ATOM    423  C   PRO A  32      -2.345  -8.958  -9.535  1.00  0.98           C  
ATOM    424  CB  PRO A  32      -1.175  -6.737  -9.265  1.00  0.98           C  
ATOM    425  HB2 PRO A  32      -1.627  -6.142  -8.472  1.00  0.98           H  
ATOM    426  HB3 PRO A  32      -1.707  -6.583 -10.204  1.00  0.98           H  
ATOM    427  O   PRO A  32      -2.237  -9.557 -10.606  1.00  0.98           O  
ATOM    428  CG  PRO A  32       0.297  -6.387  -9.461  1.00  0.98           C  
ATOM    429  HG2 PRO A  32       0.745  -6.165  -8.493  1.00  0.98           H  
ATOM    430  HG3 PRO A  32       0.429  -5.554 -10.151  1.00  0.98           H  
ATOM    431  CD  PRO A  32       0.889  -7.682 -10.009  1.00  0.98           C  
ATOM    432  HD2 PRO A  32       0.778  -7.719 -11.092  1.00  0.98           H  
ATOM    433  HD3 PRO A  32       1.937  -7.763  -9.720  1.00  0.98           H  
ATOM    434  N   GLY A  33      -3.468  -8.960  -8.827  1.00  0.98           N  
ATOM    435  H   GLY A  33      -3.483  -8.453  -7.953  1.00  0.98           H  
ATOM    436  CA  GLY A  33      -4.730  -9.467  -9.336  1.00  0.98           C  
ATOM    437  HA2 GLY A  33      -5.501  -9.347  -8.576  1.00  0.98           H  
ATOM    438  HA3 GLY A  33      -4.617 -10.527  -9.565  1.00  0.98           H  
ATOM    439  C   GLY A  33      -5.163  -8.722 -10.605  1.00  0.98           C  
ATOM    440  O   GLY A  33      -4.645  -7.642 -10.908  1.00  0.98           O  
ATOM    441  N   PRO A  34      -6.110  -9.286 -11.372  1.00  0.98           N  
ATOM    442  CA  PRO A  34      -6.569  -8.683 -12.616  1.00  0.98           C  
ATOM    443  HA  PRO A  34      -5.743  -8.634 -13.324  1.00  0.98           H  
ATOM    444  C   PRO A  34      -7.120  -7.270 -12.391  1.00  0.98           C  
ATOM    445  CB  PRO A  34      -7.648  -9.633 -13.148  1.00  0.98           C  
ATOM    446  HB2 PRO A  34      -7.186 -10.383 -13.789  1.00  0.98           H  
ATOM    447  HB3 PRO A  34      -8.435  -9.104 -13.687  1.00  0.98           H  
ATOM    448  O   PRO A  34      -7.796  -7.010 -11.395  1.00  0.98           O  
ATOM    449  CG  PRO A  34      -8.183 -10.306 -11.882  1.00  0.98           C  
ATOM    450  HG2 PRO A  34      -8.899  -9.649 -11.388  1.00  0.98           H  
ATOM    451  HG3 PRO A  34      -8.630 -11.278 -12.093  1.00  0.98           H  
ATOM    452  CD  PRO A  34      -6.934 -10.432 -11.017  1.00  0.98           C  
ATOM    453  HD2 PRO A  34      -7.216 -10.405  -9.964  1.00  0.98           H  
ATOM    454  HD3 PRO A  34      -6.403 -11.355 -11.249  1.00  0.98           H  
ATOM    455  N   LEU A  35      -6.881  -6.378 -13.354  1.00  0.99           N  
ATOM    456  H   LEU A  35      -6.267  -6.634 -14.114  1.00  0.99           H  
ATOM    457  CA  LEU A  35      -7.526  -5.069 -13.400  1.00  0.99           C  
ATOM    458  HA  LEU A  35      -7.307  -4.539 -12.474  1.00  0.99           H  
ATOM    459  C   LEU A  35      -9.044  -5.246 -13.503  1.00  0.99           C  
ATOM    460  CB  LEU A  35      -6.954  -4.274 -14.592  1.00  0.99           C  
ATOM    461  HB2 LEU A  35      -7.027  -4.896 -15.485  1.00  0.99           H  
ATOM    462  HB3 LEU A  35      -5.899  -4.070 -14.412  1.00  0.99           H  
ATOM    463  O   LEU A  35      -9.516  -5.863 -14.462  1.00  0.99           O  
ATOM    464  CG  LEU A  35      -7.680  -2.949 -14.884  1.00  0.99           C  
ATOM    465  HG  LEU A  35      -8.735  -3.167 -15.056  1.00  0.99           H  
ATOM    466  CD1 LEU A  35      -7.586  -1.937 -13.750  1.00  0.99           C  
ATOM    467 HD11 LEU A  35      -8.149  -1.048 -14.035  1.00  0.99           H  
ATOM    468 HD12 LEU A  35      -6.546  -1.667 -13.567  1.00  0.99           H  
ATOM    469 HD13 LEU A  35      -8.040  -2.340 -12.844  1.00  0.99           H  
ATOM    470  CD2 LEU A  35      -7.110  -2.320 -16.149  1.00  0.99           C  
ATOM    471 HD21 LEU A  35      -6.053  -2.085 -16.021  1.00  0.99           H  
ATOM    472 HD22 LEU A  35      -7.653  -1.406 -16.389  1.00  0.99           H  
ATOM    473 HD23 LEU A  35      -7.223  -3.007 -16.988  1.00  0.99           H  
ATOM    474  N   ILE A  36      -9.789  -4.688 -12.552  1.00  0.99           N  
ATOM    475  H   ILE A  36      -9.320  -4.216 -11.792  1.00  0.99           H  
ATOM    476  CA  ILE A  36     -11.249  -4.571 -12.636  1.00  0.99           C  
ATOM    477  HA  ILE A  36     -11.637  -5.388 -13.244  1.00  0.99           H  
ATOM    478  C   ILE A  36     -11.584  -3.259 -13.341  1.00  0.99           C  
ATOM    479  CB  ILE A  36     -11.915  -4.674 -11.247  1.00  0.99           C  
ATOM    480  HB  ILE A  36     -11.529  -3.873 -10.617  1.00  0.99           H  
ATOM    481  O   ILE A  36     -11.034  -2.216 -12.990  1.00  0.99           O  
ATOM    482  CG1 ILE A  36     -11.578  -6.029 -10.588  1.00  0.99           C  
ATOM    483 HG12 ILE A  36     -10.504  -6.211 -10.631  1.00  0.99           H  
ATOM    484 HG13 ILE A  36     -12.091  -6.817 -11.138  1.00  0.99           H  
ATOM    485  CG2 ILE A  36     -13.443  -4.518 -11.383  1.00  0.99           C  
ATOM    486 HG21 ILE A  36     -13.932  -4.655 -10.419  1.00  0.99           H  
ATOM    487 HG22 ILE A  36     -13.843  -5.247 -12.088  1.00  0.99           H  
ATOM    488 HG23 ILE A  36     -13.690  -3.513 -11.725  1.00  0.99           H  
ATOM    489  CD1 ILE A  36     -12.000  -6.151  -9.126  1.00  0.99           C  
ATOM    490 HD11 ILE A  36     -11.666  -5.277  -8.567  1.00  0.99           H  
ATOM    491 HD12 ILE A  36     -11.550  -7.046  -8.694  1.00  0.99           H  
ATOM    492 HD13 ILE A  36     -13.084  -6.239  -9.061  1.00  0.99           H  
ATOM    493  N   THR A  37     -12.470  -3.304 -14.333  1.00  0.99           N  
ATOM    494  H   THR A  37     -12.896  -4.186 -14.578  1.00  0.99           H  
ATOM    495  CA  THR A  37     -12.948  -2.110 -15.031  1.00  0.99           C  
ATOM    496  HA  THR A  37     -12.619  -1.241 -14.461  1.00  0.99           H  
ATOM    497  C   THR A  37     -14.469  -2.037 -15.071  1.00  0.99           C  
ATOM    498  CB  THR A  37     -12.356  -1.942 -16.439  1.00  0.99           C  
ATOM    499  HB  THR A  37     -12.745  -1.015 -16.861  1.00  0.99           H  
ATOM    500  O   THR A  37     -15.167  -3.050 -15.114  1.00  0.99           O  
ATOM    501  CG2 THR A  37     -10.833  -1.872 -16.440  1.00  0.99           C  
ATOM    502 HG21 THR A  37     -10.476  -1.504 -17.402  1.00  0.99           H  
ATOM    503 HG22 THR A  37     -10.433  -2.872 -16.272  1.00  0.99           H  
ATOM    504 HG23 THR A  37     -10.489  -1.196 -15.657  1.00  0.99           H  
ATOM    505  OG1 THR A  37     -12.680  -3.005 -17.306  1.00  0.99           O  
ATOM    506  HG1 THR A  37     -12.340  -2.746 -18.166  1.00  0.99           H  
ATOM    507  N   GLY A  38     -14.984  -0.813 -15.080  1.00  0.98           N  
ATOM    508  H   GLY A  38     -14.357  -0.029 -14.971  1.00  0.98           H  
ATOM    509  CA  GLY A  38     -16.387  -0.498 -15.336  1.00  0.98           C  
ATOM    510  HA2 GLY A  38     -17.005  -0.775 -14.482  1.00  0.98           H  
ATOM    511  HA3 GLY A  38     -16.745  -1.054 -16.202  1.00  0.98           H  
ATOM    512  C   GLY A  38     -16.549   0.990 -15.617  1.00  0.98           C  
ATOM    513  O   GLY A  38     -15.562   1.699 -15.805  1.00  0.98           O  
ATOM    514  N   ASN A  39     -17.782   1.468 -15.650  1.00  0.98           N  
ATOM    515  H   ASN A  39     -18.545   0.825 -15.494  1.00  0.98           H  
ATOM    516  CA  ASN A  39     -18.129   2.865 -15.875  1.00  0.98           C  
ATOM    517  HA  ASN A  39     -17.215   3.447 -15.998  1.00  0.98           H  
ATOM    518  C   ASN A  39     -18.880   3.429 -14.670  1.00  0.98           C  
ATOM    519  CB  ASN A  39     -18.957   3.009 -17.159  1.00  0.98           C  
ATOM    520  HB2 ASN A  39     -19.919   2.514 -17.023  1.00  0.98           H  
ATOM    521  HB3 ASN A  39     -19.143   4.066 -17.350  1.00  0.98           H  
ATOM    522  O   ASN A  39     -19.530   2.695 -13.925  1.00  0.98           O  
ATOM    523  CG  ASN A  39     -18.259   2.426 -18.368  1.00  0.98           C  
ATOM    524  ND2 ASN A  39     -18.543   1.184 -18.686  1.00  0.98           N  
ATOM    525 HD21 ASN A  39     -19.131   0.656 -18.056  1.00  0.98           H  
ATOM    526 HD22 ASN A  39     -18.008   0.775 -19.438  1.00  0.98           H  
ATOM    527  OD1 ASN A  39     -17.455   3.057 -19.032  1.00  0.98           O  
ATOM    528  N   MET A  40     -18.821   4.745 -14.494  1.00  0.98           N  
ATOM    529  H   MET A  40     -18.220   5.289 -15.096  1.00  0.98           H  
ATOM    530  CA  MET A  40     -19.672   5.443 -13.536  1.00  0.98           C  
ATOM    531  HA  MET A  40     -19.416   5.108 -12.531  1.00  0.98           H  
ATOM    532  C   MET A  40     -21.145   5.107 -13.820  1.00  0.98           C  
ATOM    533  CB  MET A  40     -19.394   6.943 -13.633  1.00  0.98           C  
ATOM    534  HB2 MET A  40     -19.687   7.298 -14.620  1.00  0.98           H  
ATOM    535  HB3 MET A  40     -18.323   7.104 -13.509  1.00  0.98           H  
ATOM    536  O   MET A  40     -21.597   5.162 -14.966  1.00  0.98           O  
ATOM    537  CG  MET A  40     -20.132   7.740 -12.553  1.00  0.98           C  
ATOM    538  HG2 MET A  40     -19.918   7.292 -11.583  1.00  0.98           H  
ATOM    539  HG3 MET A  40     -21.207   7.676 -12.725  1.00  0.98           H  
ATOM    540  SD  MET A  40     -19.661   9.488 -12.473  1.00  0.98           S  
ATOM    541  CE  MET A  40     -20.167  10.066 -14.116  1.00  0.98           C  
ATOM    542  HE1 MET A  40     -21.239   9.916 -14.244  1.00  0.98           H  
ATOM    543  HE2 MET A  40     -19.927  11.124 -14.214  1.00  0.98           H  
ATOM    544  HE3 MET A  40     -19.622   9.519 -14.885  1.00  0.98           H  
ATOM    545  N   GLY A  41     -21.884   4.729 -12.777  1.00  0.98           N  
ATOM    546  H   GLY A  41     -21.457   4.764 -11.863  1.00  0.98           H  
ATOM    547  CA  GLY A  41     -23.253   4.216 -12.871  1.00  0.98           C  
ATOM    548  HA2 GLY A  41     -23.799   4.513 -11.975  1.00  0.98           H  
ATOM    549  HA3 GLY A  41     -23.748   4.665 -13.733  1.00  0.98           H  
ATOM    550  C   GLY A  41     -23.376   2.693 -13.003  1.00  0.98           C  
ATOM    551  O   GLY A  41     -24.493   2.181 -12.909  1.00  0.98           O  
ATOM    552  N   ASP A  42     -22.275   1.956 -13.174  1.00  0.98           N  
ATOM    553  H   ASP A  42     -21.379   2.408 -13.292  1.00  0.98           H  
ATOM    554  CA  ASP A  42     -22.317   0.494 -13.176  1.00  0.98           C  
ATOM    555  HA  ASP A  42     -23.121   0.192 -13.847  1.00  0.98           H  
ATOM    556  C   ASP A  42     -22.672  -0.070 -11.788  1.00  0.98           C  
ATOM    557  CB  ASP A  42     -21.013  -0.135 -13.715  1.00  0.98           C  
ATOM    558  HB2 ASP A  42     -20.153   0.329 -13.231  1.00  0.98           H  
ATOM    559  HB3 ASP A  42     -20.999  -1.188 -13.433  1.00  0.98           H  
ATOM    560  O   ASP A  42     -22.442   0.531 -10.730  1.00  0.98           O  
ATOM    561  CG  ASP A  42     -20.858  -0.089 -15.245  1.00  0.98           C  
ATOM    562  OD1 ASP A  42     -21.848   0.188 -15.955  1.00  0.98           O  
ATOM    563  OD2 ASP A  42     -19.754  -0.432 -15.733  1.00  0.98           O  
ATOM    564  N   ARG A  43     -23.224  -1.287 -11.811  1.00  0.98           N  
ATOM    565  H   ARG A  43     -23.338  -1.710 -12.720  1.00  0.98           H  
ATOM    566  CA  ARG A  43     -23.435  -2.136 -10.639  1.00  0.98           C  
ATOM    567  HA  ARG A  43     -23.303  -1.545  -9.733  1.00  0.98           H  
ATOM    568  C   ARG A  43     -22.381  -3.236 -10.638  1.00  0.98           C  
ATOM    569  CB  ARG A  43     -24.864  -2.686 -10.671  1.00  0.98           C  
ATOM    570  HB2 ARG A  43     -24.996  -3.304 -11.560  1.00  0.98           H  
ATOM    571  HB3 ARG A  43     -25.561  -1.850 -10.724  1.00  0.98           H  
ATOM    572  O   ARG A  43     -22.404  -4.104 -11.510  1.00  0.98           O  
ATOM    573  CG  ARG A  43     -25.170  -3.518  -9.424  1.00  0.98           C  
ATOM    574  HG2 ARG A  43     -25.024  -2.905  -8.534  1.00  0.98           H  
ATOM    575  HG3 ARG A  43     -24.502  -4.379  -9.371  1.00  0.98           H  
ATOM    576  CD  ARG A  43     -26.616  -4.007  -9.479  1.00  0.98           C  
ATOM    577  HD2 ARG A  43     -27.279  -3.148  -9.585  1.00  0.98           H  
ATOM    578  HD3 ARG A  43     -26.734  -4.669 -10.337  1.00  0.98           H  
ATOM    579  NE  ARG A  43     -26.932  -4.724  -8.247  1.00  0.98           N  
ATOM    580  HE  ARG A  43     -26.171  -4.836  -7.592  1.00  0.98           H  
ATOM    581  NH1 ARG A  43     -29.102  -5.355  -8.634  1.00  0.98           N  
ATOM    582 HH11 ARG A  43     -29.916  -5.803  -8.239  1.00  0.98           H  
ATOM    583 HH12 ARG A  43     -29.069  -4.918  -9.544  1.00  0.98           H  
ATOM    584  NH2 ARG A  43     -28.121  -5.886  -6.727  1.00  0.98           N  
ATOM    585 HH21 ARG A  43     -27.692  -6.801  -6.734  1.00  0.98           H  
ATOM    586 HH22 ARG A  43     -27.463  -5.459  -6.091  1.00  0.98           H  
ATOM    587  CZ  ARG A  43     -28.042  -5.318  -7.885  1.00  0.98           C  
ATOM    588  N   PHE A  44     -21.489  -3.207  -9.659  1.00  0.99           N  
ATOM    589  H   PHE A  44     -21.607  -2.526  -8.922  1.00  0.99           H  
ATOM    590  CA  PHE A  44     -20.454  -4.212  -9.477  1.00  0.99           C  
ATOM    591  HA  PHE A  44     -20.138  -4.561 -10.460  1.00  0.99           H  
ATOM    592  C   PHE A  44     -21.011  -5.405  -8.704  1.00  0.99           C  
ATOM    593  CB  PHE A  44     -19.231  -3.581  -8.805  1.00  0.99           C  
ATOM    594  HB2 PHE A  44     -19.543  -3.010  -7.930  1.00  0.99           H  
ATOM    595  HB3 PHE A  44     -18.566  -4.372  -8.458  1.00  0.99           H  
ATOM    596  O   PHE A  44     -21.561  -5.245  -7.620  1.00  0.99           O  
ATOM    597  CG  PHE A  44     -18.467  -2.691  -9.761  1.00  0.99           C  
ATOM    598  CD1 PHE A  44     -17.495  -3.256 -10.608  1.00  0.99           C  
ATOM    599  HD1 PHE A  44     -17.260  -4.307 -10.520  1.00  0.99           H  
ATOM    600  CD2 PHE A  44     -18.771  -1.323  -9.867  1.00  0.99           C  
ATOM    601  HD2 PHE A  44     -19.524  -0.878  -9.233  1.00  0.99           H  
ATOM    602  CE1 PHE A  44     -16.831  -2.465 -11.563  1.00  0.99           C  
ATOM    603  HE1 PHE A  44     -16.085  -2.901 -12.212  1.00  0.99           H  
ATOM    604  CE2 PHE A  44     -18.098  -0.539 -10.819  1.00  0.99           C  
ATOM    605  HE2 PHE A  44     -18.328   0.509 -10.942  1.00  0.99           H  
ATOM    606  CZ  PHE A  44     -17.128  -1.098 -11.658  1.00  0.99           C  
ATOM    607  HZ  PHE A  44     -16.612  -0.475 -12.373  1.00  0.99           H  
ATOM    608  N   GLN A  45     -20.880  -6.595  -9.285  1.00  0.99           N  
ATOM    609  H   GLN A  45     -20.396  -6.614 -10.172  1.00  0.99           H  
ATOM    610  CA  GLN A  45     -21.254  -7.887  -8.716  1.00  0.99           C  
ATOM    611  HA  GLN A  45     -21.559  -7.755  -7.678  1.00  0.99           H  
ATOM    612  C   GLN A  45     -20.017  -8.790  -8.735  1.00  0.99           C  
ATOM    613  CB  GLN A  45     -22.443  -8.487  -9.481  1.00  0.99           C  
ATOM    614  HB2 GLN A  45     -22.682  -9.464  -9.060  1.00  0.99           H  
ATOM    615  HB3 GLN A  45     -22.170  -8.632 -10.527  1.00  0.99           H  
ATOM    616  O   GLN A  45     -19.794  -9.566  -9.668  1.00  0.99           O  
ATOM    617  CG  GLN A  45     -23.694  -7.603  -9.405  1.00  0.99           C  
ATOM    618  HG2 GLN A  45     -23.853  -7.291  -8.373  1.00  0.99           H  
ATOM    619  HG3 GLN A  45     -23.554  -6.711 -10.017  1.00  0.99           H  
ATOM    620  CD  GLN A  45     -24.921  -8.351  -9.900  1.00  0.99           C  
ATOM    621  NE2 GLN A  45     -25.807  -8.757  -9.015  1.00  0.99           N  
ATOM    622 HE21 GLN A  45     -25.711  -8.492  -8.045  1.00  0.99           H  
ATOM    623 HE22 GLN A  45     -26.575  -9.314  -9.360  1.00  0.99           H  
ATOM    624  OE1 GLN A  45     -25.115  -8.594 -11.082  1.00  0.99           O  
ATOM    625  N   LEU A  46     -19.179  -8.626  -7.715  1.00  0.99           N  
ATOM    626  H   LEU A  46     -19.473  -8.021  -6.962  1.00  0.99           H  
ATOM    627  CA  LEU A  46     -17.859  -9.240  -7.612  1.00  0.99           C  
ATOM    628  HA  LEU A  46     -17.587  -9.691  -8.567  1.00  0.99           H  
ATOM    629  C   LEU A  46     -17.906 -10.356  -6.569  1.00  0.99           C  
ATOM    630  CB  LEU A  46     -16.818  -8.153  -7.289  1.00  0.99           C  
ATOM    631  HB2 LEU A  46     -15.835  -8.617  -7.213  1.00  0.99           H  
ATOM    632  HB3 LEU A  46     -17.060  -7.720  -6.318  1.00  0.99           H  
ATOM    633  O   LEU A  46     -17.963 -10.106  -5.364  1.00  0.99           O  
ATOM    634  CG  LEU A  46     -16.760  -7.014  -8.327  1.00  0.99           C  
ATOM    635  HG  LEU A  46     -17.751  -6.577  -8.456  1.00  0.99           H  
ATOM    636  CD1 LEU A  46     -15.832  -5.910  -7.838  1.00  0.99           C  
ATOM    637 HD11 LEU A  46     -14.824  -6.306  -7.720  1.00  0.99           H  
ATOM    638 HD12 LEU A  46     -16.184  -5.528  -6.880  1.00  0.99           H  
ATOM    639 HD13 LEU A  46     -15.822  -5.090  -8.556  1.00  0.99           H  
ATOM    640  CD2 LEU A  46     -16.258  -7.492  -9.692  1.00  0.99           C  
ATOM    641 HD21 LEU A  46     -15.282  -7.966  -9.589  1.00  0.99           H  
ATOM    642 HD22 LEU A  46     -16.176  -6.645 -10.374  1.00  0.99           H  
ATOM    643 HD23 LEU A  46     -16.968  -8.198 -10.122  1.00  0.99           H  
ATOM    644  N   ASN A  47     -17.931 -11.601  -7.034  1.00  0.99           N  
ATOM    645  H   ASN A  47     -17.838 -11.745  -8.029  1.00  0.99           H  
ATOM    646  CA  ASN A  47     -18.003 -12.772  -6.169  1.00  0.99           C  
ATOM    647  HA  ASN A  47     -18.543 -12.528  -5.254  1.00  0.99           H  
ATOM    648  C   ASN A  47     -16.591 -13.209  -5.770  1.00  0.99           C  
ATOM    649  CB  ASN A  47     -18.793 -13.855  -6.902  1.00  0.99           C  
ATOM    650  HB2 ASN A  47     -18.279 -14.064  -7.840  1.00  0.99           H  
ATOM    651  HB3 ASN A  47     -19.792 -13.493  -7.146  1.00  0.99           H  
ATOM    652  O   ASN A  47     -15.837 -13.742  -6.583  1.00  0.99           O  
ATOM    653  CG  ASN A  47     -18.942 -15.136  -6.105  1.00  0.99           C  
ATOM    654  ND2 ASN A  47     -18.821 -16.257  -6.771  1.00  0.99           N  
ATOM    655 HD21 ASN A  47     -18.858 -17.130  -6.264  1.00  0.99           H  
ATOM    656 HD22 ASN A  47     -18.559 -16.199  -7.745  1.00  0.99           H  
ATOM    657  OD1 ASN A  47     -19.194 -15.151  -4.907  1.00  0.99           O  
ATOM    658  N   VAL A  48     -16.223 -12.967  -4.515  1.00  0.99           N  
ATOM    659  H   VAL A  48     -16.899 -12.556  -3.887  1.00  0.99           H  
ATOM    660  CA  VAL A  48     -14.923 -13.358  -3.962  1.00  0.99           C  
ATOM    661  HA  VAL A  48     -14.170 -13.331  -4.750  1.00  0.99           H  
ATOM    662  C   VAL A  48     -15.027 -14.785  -3.451  1.00  0.99           C  
ATOM    663  CB  VAL A  48     -14.479 -12.386  -2.857  1.00  0.99           C  
ATOM    664  HB  VAL A  48     -15.241 -12.346  -2.079  1.00  0.99           H  
ATOM    665  O   VAL A  48     -15.771 -15.044  -2.511  1.00  0.99           O  
ATOM    666  CG1 VAL A  48     -13.146 -12.822  -2.235  1.00  0.99           C  
ATOM    667 HG11 VAL A  48     -12.373 -12.875  -3.001  1.00  0.99           H  
ATOM    668 HG12 VAL A  48     -12.848 -12.103  -1.471  1.00  0.99           H  
ATOM    669 HG13 VAL A  48     -13.249 -13.794  -1.752  1.00  0.99           H  
ATOM    670  CG2 VAL A  48     -14.288 -10.977  -3.430  1.00  0.99           C  
ATOM    671 HG21 VAL A  48     -13.488 -10.986  -4.170  1.00  0.99           H  
ATOM    672 HG22 VAL A  48     -15.207 -10.621  -3.896  1.00  0.99           H  
ATOM    673 HG23 VAL A  48     -14.021 -10.285  -2.631  1.00  0.99           H  
ATOM    674  N   ILE A  49     -14.292 -15.707  -4.071  1.00  0.99           N  
ATOM    675  H   ILE A  49     -13.672 -15.392  -4.804  1.00  0.99           H  
ATOM    676  CA  ILE A  49     -14.294 -17.140  -3.752  1.00  0.99           C  
ATOM    677  HA  ILE A  49     -15.105 -17.365  -3.059  1.00  0.99           H  
ATOM    678  C   ILE A  49     -12.974 -17.472  -3.060  1.00  0.99           C  
ATOM    679  CB  ILE A  49     -14.495 -17.989  -5.031  1.00  0.99           C  
ATOM    680  HB  ILE A  49     -13.644 -17.818  -5.689  1.00  0.99           H  
ATOM    681  O   ILE A  49     -11.925 -17.450  -3.704  1.00  0.99           O  
ATOM    682  CG1 ILE A  49     -15.773 -17.595  -5.811  1.00  0.99           C  
ATOM    683 HG12 ILE A  49     -16.657 -17.902  -5.253  1.00  0.99           H  
ATOM    684 HG13 ILE A  49     -15.814 -16.513  -5.937  1.00  0.99           H  
ATOM    685  CG2 ILE A  49     -14.525 -19.487  -4.664  1.00  0.99           C  
ATOM    686 HG21 ILE A  49     -13.610 -19.773  -4.144  1.00  0.99           H  
ATOM    687 HG22 ILE A  49     -15.373 -19.695  -4.011  1.00  0.99           H  
ATOM    688 HG23 ILE A  49     -14.600 -20.099  -5.562  1.00  0.99           H  
ATOM    689  CD1 ILE A  49     -15.832 -18.201  -7.220  1.00  0.99           C  
ATOM    690 HD11 ILE A  49     -15.930 -19.285  -7.170  1.00  0.99           H  
ATOM    691 HD12 ILE A  49     -14.930 -17.940  -7.773  1.00  0.99           H  
ATOM    692 HD13 ILE A  49     -16.696 -17.802  -7.751  1.00  0.99           H  
ATOM    693  N   ASP A  50     -13.010 -17.790  -1.769  1.00  0.99           N  
ATOM    694  H   ASP A  50     -13.900 -17.888  -1.302  1.00  0.99           H  
ATOM    695  CA  ASP A  50     -11.815 -18.150  -1.007  1.00  0.99           C  
ATOM    696  HA  ASP A  50     -10.958 -17.622  -1.425  1.00  0.99           H  
ATOM    697  C   ASP A  50     -11.531 -19.655  -1.118  1.00  0.99           C  
ATOM    698  CB  ASP A  50     -11.949 -17.676   0.449  1.00  0.99           C  
ATOM    699  HB2 ASP A  50     -12.760 -18.220   0.932  1.00  0.99           H  
ATOM    700  HB3 ASP A  50     -12.203 -16.616   0.450  1.00  0.99           H  
ATOM    701  O   ASP A  50     -12.275 -20.483  -0.600  1.00  0.99           O  
ATOM    702  CG  ASP A  50     -10.657 -17.871   1.255  1.00  0.99           C  
ATOM    703  OD1 ASP A  50      -9.715 -18.517   0.739  1.00  0.99           O  
ATOM    704  OD2 ASP A  50     -10.594 -17.365   2.394  1.00  0.99           O  
ATOM    705  N   ASN A  51     -10.433 -20.013  -1.784  1.00  0.98           N  
ATOM    706  H   ASN A  51      -9.868 -19.272  -2.176  1.00  0.98           H  
ATOM    707  CA  ASN A  51      -9.920 -21.378  -1.915  1.00  0.98           C  
ATOM    708  HA  ASN A  51     -10.557 -22.052  -1.343  1.00  0.98           H  
ATOM    709  C   ASN A  51      -8.510 -21.517  -1.304  1.00  0.98           C  
ATOM    710  CB  ASN A  51      -9.975 -21.793  -3.397  1.00  0.98           C  
ATOM    711  HB2 ASN A  51      -9.408 -22.713  -3.544  1.00  0.98           H  
ATOM    712  HB3 ASN A  51      -9.522 -21.007  -4.001  1.00  0.98           H  
ATOM    713  O   ASN A  51      -7.687 -22.298  -1.792  1.00  0.98           O  
ATOM    714  CG  ASN A  51     -11.374 -22.071  -3.908  1.00  0.98           C  
ATOM    715  ND2 ASN A  51     -11.613 -21.841  -5.177  1.00  0.98           N  
ATOM    716 HD21 ASN A  51     -12.581 -21.949  -5.447  1.00  0.98           H  
ATOM    717 HD22 ASN A  51     -10.938 -21.333  -5.730  1.00  0.98           H  
ATOM    718  OD1 ASN A  51     -12.250 -22.566  -3.226  1.00  0.98           O  
ATOM    719  N   LEU A  52      -8.183 -20.739  -0.269  1.00  0.98           N  
ATOM    720  H   LEU A  52      -8.858 -20.069   0.072  1.00  0.98           H  
ATOM    721  CA  LEU A  52      -6.880 -20.797   0.393  1.00  0.98           C  
ATOM    722  HA  LEU A  52      -6.113 -20.825  -0.380  1.00  0.98           H  
ATOM    723  C   LEU A  52      -6.724 -22.078   1.218  1.00  0.98           C  
ATOM    724  CB  LEU A  52      -6.683 -19.541   1.261  1.00  0.98           C  
ATOM    725  HB2 LEU A  52      -5.771 -19.644   1.849  1.00  0.98           H  
ATOM    726  HB3 LEU A  52      -7.525 -19.469   1.950  1.00  0.98           H  
ATOM    727  O   LEU A  52      -7.558 -22.409   2.055  1.00  0.98           O  
ATOM    728  CG  LEU A  52      -6.601 -18.244   0.438  1.00  0.98           C  
ATOM    729  HG  LEU A  52      -7.397 -18.222  -0.307  1.00  0.98           H  
ATOM    730  CD1 LEU A  52      -6.737 -17.016   1.338  1.00  0.98           C  
ATOM    731 HD11 LEU A  52      -6.692 -16.106   0.740  1.00  0.98           H  
ATOM    732 HD12 LEU A  52      -7.705 -17.047   1.838  1.00  0.98           H  
ATOM    733 HD13 LEU A  52      -5.944 -17.000   2.086  1.00  0.98           H  
ATOM    734  CD2 LEU A  52      -5.264 -18.158  -0.301  1.00  0.98           C  
ATOM    735 HD21 LEU A  52      -4.485 -17.816   0.379  1.00  0.98           H  
ATOM    736 HD22 LEU A  52      -5.371 -17.472  -1.142  1.00  0.98           H  
ATOM    737 HD23 LEU A  52      -4.989 -19.126  -0.720  1.00  0.98           H  
ATOM    738  N   THR A  53      -5.619 -22.796   1.020  1.00  0.97           N  
ATOM    739  H   THR A  53      -4.983 -22.482   0.301  1.00  0.97           H  
ATOM    740  CA  THR A  53      -5.346 -24.081   1.694  1.00  0.97           C  
ATOM    741  HA  THR A  53      -6.076 -24.233   2.489  1.00  0.97           H  
ATOM    742  C   THR A  53      -3.974 -24.141   2.365  1.00  0.97           C  
ATOM    743  CB  THR A  53      -5.489 -25.262   0.719  1.00  0.97           C  
ATOM    744  HB  THR A  53      -5.320 -26.187   1.270  1.00  0.97           H  
ATOM    745  O   THR A  53      -3.689 -25.077   3.110  1.00  0.97           O  
ATOM    746  CG2 THR A  53      -6.871 -25.349   0.075  1.00  0.97           C  
ATOM    747 HG21 THR A  53      -7.029 -24.505  -0.597  1.00  0.97           H  
ATOM    748 HG22 THR A  53      -6.950 -26.273  -0.498  1.00  0.97           H  
ATOM    749 HG23 THR A  53      -7.641 -25.338   0.846  1.00  0.97           H  
ATOM    750  OG1 THR A  53      -4.529 -25.178  -0.316  1.00  0.97           O  
ATOM    751  HG1 THR A  53      -3.693 -25.494   0.035  1.00  0.97           H  
ATOM    752  N   ASN A  54      -3.081 -23.183   2.105  1.00  0.95           N  
ATOM    753  H   ASN A  54      -3.357 -22.418   1.505  1.00  0.95           H  
ATOM    754  CA  ASN A  54      -1.715 -23.210   2.620  1.00  0.95           C  
ATOM    755  HA  ASN A  54      -1.368 -24.243   2.603  1.00  0.95           H  
ATOM    756  C   ASN A  54      -1.639 -22.717   4.077  1.00  0.95           C  
ATOM    757  CB  ASN A  54      -0.800 -22.410   1.680  1.00  0.95           C  
ATOM    758  HB2 ASN A  54      -1.087 -21.359   1.713  1.00  0.95           H  
ATOM    759  HB3 ASN A  54      -0.906 -22.779   0.660  1.00  0.95           H  
ATOM    760  O   ASN A  54      -1.832 -21.537   4.357  1.00  0.95           O  
ATOM    761  CG  ASN A  54       0.660 -22.503   2.077  1.00  0.95           C  
ATOM    762  ND2 ASN A  54       1.543 -21.899   1.325  1.00  0.95           N  
ATOM    763 HD21 ASN A  54       2.455 -21.815   1.752  1.00  0.95           H  
ATOM    764 HD22 ASN A  54       1.245 -21.333   0.544  1.00  0.95           H  
ATOM    765  OD1 ASN A  54       1.028 -23.109   3.072  1.00  0.95           O  
ATOM    766  N   HIS A  55      -1.259 -23.605   4.999  1.00  0.92           N  
ATOM    767  H   HIS A  55      -1.125 -24.559   4.696  1.00  0.92           H  
ATOM    768  CA  HIS A  55      -1.128 -23.311   6.434  1.00  0.92           C  
ATOM    769  HA  HIS A  55      -2.067 -22.880   6.783  1.00  0.92           H  
ATOM    770  C   HIS A  55      -0.024 -22.300   6.785  1.00  0.92           C  
ATOM    771  CB  HIS A  55      -0.877 -24.621   7.190  1.00  0.92           C  
ATOM    772  HB2 HIS A  55       0.005 -25.114   6.781  1.00  0.92           H  
ATOM    773  HB3 HIS A  55      -0.672 -24.390   8.236  1.00  0.92           H  
ATOM    774  O   HIS A  55      -0.033 -21.742   7.886  1.00  0.92           O  
ATOM    775  CG  HIS A  55      -2.043 -25.573   7.149  1.00  0.92           C  
ATOM    776  CD2 HIS A  55      -2.302 -26.509   6.184  1.00  0.92           C  
ATOM    777  HD2 HIS A  55      -1.722 -26.689   5.291  1.00  0.92           H  
ATOM    778  ND1 HIS A  55      -3.025 -25.693   8.107  1.00  0.92           N  
ATOM    779  HD1 HIS A  55      -3.041 -25.235   9.007  1.00  0.92           H  
ATOM    780  CE1 HIS A  55      -3.855 -26.683   7.729  1.00  0.92           C  
ATOM    781  HE1 HIS A  55      -4.697 -27.047   8.299  1.00  0.92           H  
ATOM    782  NE2 HIS A  55      -3.453 -27.201   6.562  1.00  0.92           N  
ATOM    783  N   THR A  56       0.924 -22.045   5.878  1.00  0.92           N  
ATOM    784  H   THR A  56       0.893 -22.508   4.981  1.00  0.92           H  
ATOM    785  CA  THR A  56       1.952 -21.014   6.084  1.00  0.92           C  
ATOM    786  HA  THR A  56       2.253 -21.038   7.132  1.00  0.92           H  
ATOM    787  C   THR A  56       1.441 -19.598   5.823  1.00  0.92           C  
ATOM    788  CB  THR A  56       3.218 -21.263   5.254  1.00  0.92           C  
ATOM    789  HB  THR A  56       3.986 -20.591   5.638  1.00  0.92           H  
ATOM    790  O   THR A  56       2.206 -18.651   5.969  1.00  0.92           O  
ATOM    791  CG2 THR A  56       3.744 -22.693   5.372  1.00  0.92           C  
ATOM    792 HG21 THR A  56       3.047 -23.392   4.908  1.00  0.92           H  
ATOM    793 HG22 THR A  56       4.705 -22.763   4.862  1.00  0.92           H  
ATOM    794 HG23 THR A  56       3.877 -22.951   6.423  1.00  0.92           H  
ATOM    795  OG1 THR A  56       3.030 -20.966   3.888  1.00  0.92           O  
ATOM    796  HG1 THR A  56       2.962 -20.010   3.824  1.00  0.92           H  
ATOM    797  N   MET A  57       0.182 -19.447   5.411  1.00  0.94           N  
ATOM    798  H   MET A  57      -0.401 -20.267   5.323  1.00  0.94           H  
ATOM    799  CA  MET A  57      -0.480 -18.175   5.120  1.00  0.94           C  
ATOM    800  HA  MET A  57       0.127 -17.349   5.490  1.00  0.94           H  
ATOM    801  C   MET A  57      -1.828 -18.135   5.861  1.00  0.94           C  
ATOM    802  CB  MET A  57      -0.634 -18.005   3.593  1.00  0.94           C  
ATOM    803  HB2 MET A  57      -1.398 -18.692   3.228  1.00  0.94           H  
ATOM    804  HB3 MET A  57      -0.956 -16.986   3.381  1.00  0.94           H  
ATOM    805  O   MET A  57      -2.240 -19.129   6.469  1.00  0.94           O  
ATOM    806  CG  MET A  57       0.678 -18.283   2.837  1.00  0.94           C  
ATOM    807  HG2 MET A  57       0.908 -19.344   2.938  1.00  0.94           H  
ATOM    808  HG3 MET A  57       1.484 -17.717   3.304  1.00  0.94           H  
ATOM    809  SD  MET A  57       0.658 -17.917   1.063  1.00  0.94           S  
ATOM    810  CE  MET A  57       1.350 -16.249   1.151  1.00  0.94           C  
ATOM    811  HE1 MET A  57       2.427 -16.295   1.312  1.00  0.94           H  
ATOM    812  HE2 MET A  57       1.140 -15.708   0.229  1.00  0.94           H  
ATOM    813  HE3 MET A  57       0.890 -15.714   1.982  1.00  0.94           H  
ATOM    814  N   LEU A  58      -2.505 -16.987   5.871  1.00  0.94           N  
ATOM    815  H   LEU A  58      -2.133 -16.191   5.373  1.00  0.94           H  
ATOM    816  CA  LEU A  58      -3.881 -16.897   6.376  1.00  0.94           C  
ATOM    817  HA  LEU A  58      -3.957 -17.445   7.315  1.00  0.94           H  
ATOM    818  C   LEU A  58      -4.837 -17.575   5.382  1.00  0.94           C  
ATOM    819  CB  LEU A  58      -4.251 -15.425   6.643  1.00  0.94           C  
ATOM    820  HB2 LEU A  58      -5.293 -15.377   6.959  1.00  0.94           H  
ATOM    821  HB3 LEU A  58      -4.160 -14.862   5.715  1.00  0.94           H  
ATOM    822  O   LEU A  58      -4.697 -17.369   4.178  1.00  0.94           O  
ATOM    823  CG  LEU A  58      -3.380 -14.743   7.717  1.00  0.94           C  
ATOM    824  HG  LEU A  58      -2.337 -14.762   7.400  1.00  0.94           H  
ATOM    825  CD1 LEU A  58      -3.792 -13.290   7.897  1.00  0.94           C  
ATOM    826 HD11 LEU A  58      -4.818 -13.228   8.260  1.00  0.94           H  
ATOM    827 HD12 LEU A  58      -3.710 -12.744   6.957  1.00  0.94           H  
ATOM    828 HD13 LEU A  58      -3.129 -12.819   8.623  1.00  0.94           H  
ATOM    829  CD2 LEU A  58      -3.488 -15.427   9.082  1.00  0.94           C  
ATOM    830 HD21 LEU A  58      -4.529 -15.476   9.400  1.00  0.94           H  
ATOM    831 HD22 LEU A  58      -3.075 -16.434   9.047  1.00  0.94           H  
ATOM    832 HD23 LEU A  58      -2.933 -14.853   9.825  1.00  0.94           H  
ATOM    833  N   LYS A  59      -5.779 -18.386   5.884  1.00  0.96           N  
ATOM    834  H   LYS A  59      -5.834 -18.471   6.889  1.00  0.96           H  
ATOM    835  CA  LYS A  59      -6.759 -19.168   5.089  1.00  0.96           C  
ATOM    836  HA  LYS A  59      -6.459 -19.160   4.041  1.00  0.96           H  
ATOM    837  C   LYS A  59      -8.167 -18.565   5.103  1.00  0.96           C  
ATOM    838  CB  LYS A  59      -6.801 -20.624   5.575  1.00  0.96           C  
ATOM    839  HB2 LYS A  59      -6.996 -20.620   6.647  1.00  0.96           H  
ATOM    840  HB3 LYS A  59      -7.623 -21.147   5.087  1.00  0.96           H  
ATOM    841  O   LYS A  59      -9.161 -19.234   4.846  1.00  0.96           O  
ATOM    842  CG  LYS A  59      -5.521 -21.404   5.247  1.00  0.96           C  
ATOM    843  HG2 LYS A  59      -5.424 -21.476   4.164  1.00  0.96           H  
ATOM    844  HG3 LYS A  59      -4.646 -20.882   5.635  1.00  0.96           H  
ATOM    845  CD  LYS A  59      -5.577 -22.819   5.835  1.00  0.96           C  
ATOM    846  HD2 LYS A  59      -6.532 -23.285   5.593  1.00  0.96           H  
ATOM    847  HD3 LYS A  59      -4.769 -23.415   5.409  1.00  0.96           H  
ATOM    848  CE  LYS A  59      -5.394 -22.716   7.346  1.00  0.96           C  
ATOM    849  HE2 LYS A  59      -6.159 -22.039   7.728  1.00  0.96           H  
ATOM    850  HE3 LYS A  59      -4.424 -22.266   7.558  1.00  0.96           H  
ATOM    851  NZ  LYS A  59      -5.514 -24.021   8.015  1.00  0.96           N  
ATOM    852  HZ1 LYS A  59      -6.456 -24.370   7.913  1.00  0.96           H  
ATOM    853  HZ2 LYS A  59      -5.430 -23.921   9.017  1.00  0.96           H  
ATOM    854  HZ3 LYS A  59      -4.881 -24.714   7.642  1.00  0.96           H  
ATOM    855  N   SER A  60      -8.269 -17.320   5.518  1.00  0.97           N  
ATOM    856  H   SER A  60      -7.416 -16.802   5.669  1.00  0.97           H  
ATOM    857  CA  SER A  60      -9.481 -16.526   5.382  1.00  0.97           C  
ATOM    858  HA  SER A  60     -10.168 -17.000   4.680  1.00  0.97           H  
ATOM    859  C   SER A  60      -9.089 -15.200   4.777  1.00  0.97           C  
ATOM    860  CB  SER A  60     -10.200 -16.393   6.720  1.00  0.97           C  
ATOM    861  HB2 SER A  60      -9.539 -15.956   7.469  1.00  0.97           H  
ATOM    862  HB3 SER A  60     -11.092 -15.777   6.607  1.00  0.97           H  
ATOM    863  O   SER A  60      -7.901 -14.869   4.733  1.00  0.97           O  
ATOM    864  OG  SER A  60     -10.569 -17.708   7.086  1.00  0.97           O  
ATOM    865  HG  SER A  60     -10.408 -18.237   6.302  1.00  0.97           H  
ATOM    866  N   THR A  61     -10.059 -14.454   4.280  1.00  0.97           N  
ATOM    867  H   THR A  61     -10.998 -14.826   4.252  1.00  0.97           H  
ATOM    868  CA  THR A  61      -9.782 -13.194   3.602  1.00  0.97           C  
ATOM    869  HA  THR A  61      -8.925 -12.714   4.075  1.00  0.97           H  
ATOM    870  C   THR A  61     -10.952 -12.232   3.715  1.00  0.97           C  
ATOM    871  CB  THR A  61      -9.414 -13.477   2.139  1.00  0.97           C  
ATOM    872  HB  THR A  61      -8.670 -14.273   2.108  1.00  0.97           H  
ATOM    873  O   THR A  61     -12.064 -12.616   4.059  1.00  0.97           O  
ATOM    874  CG2 THR A  61     -10.587 -13.884   1.248  1.00  0.97           C  
ATOM    875 HG21 THR A  61     -11.293 -13.060   1.141  1.00  0.97           H  
ATOM    876 HG22 THR A  61     -10.212 -14.163   0.264  1.00  0.97           H  
ATOM    877 HG23 THR A  61     -11.095 -14.745   1.684  1.00  0.97           H  
ATOM    878  OG1 THR A  61      -8.831 -12.325   1.602  1.00  0.97           O  
ATOM    879  HG1 THR A  61      -7.929 -12.300   1.929  1.00  0.97           H  
ATOM    880  N   SER A  62     -10.726 -10.968   3.410  1.00  0.98           N  
ATOM    881  H   SER A  62      -9.795 -10.691   3.136  1.00  0.98           H  
ATOM    882  CA  SER A  62     -11.785 -10.013   3.110  1.00  0.98           C  
ATOM    883  HA  SER A  62     -12.629 -10.537   2.660  1.00  0.98           H  
ATOM    884  C   SER A  62     -11.242  -9.025   2.092  1.00  0.98           C  
ATOM    885  CB  SER A  62     -12.273  -9.314   4.378  1.00  0.98           C  
ATOM    886  HB2 SER A  62     -13.162  -8.737   4.125  1.00  0.98           H  
ATOM    887  HB3 SER A  62     -12.555 -10.062   5.119  1.00  0.98           H  
ATOM    888  O   SER A  62     -10.053  -8.722   2.127  1.00  0.98           O  
ATOM    889  OG  SER A  62     -11.293  -8.461   4.930  1.00  0.98           O  
ATOM    890  HG  SER A  62     -11.714  -7.607   5.050  1.00  0.98           H  
ATOM    891  N   ILE A  63     -12.068  -8.552   1.161  1.00  0.98           N  
ATOM    892  H   ILE A  63     -13.055  -8.763   1.200  1.00  0.98           H  
ATOM    893  CA  ILE A  63     -11.610  -7.624   0.124  1.00  0.98           C  
ATOM    894  HA  ILE A  63     -10.523  -7.556   0.147  1.00  0.98           H  
ATOM    895  C   ILE A  63     -12.145  -6.240   0.427  1.00  0.98           C  
ATOM    896  CB  ILE A  63     -11.997  -8.101  -1.288  1.00  0.98           C  
ATOM    897  HB  ILE A  63     -13.079  -8.231  -1.325  1.00  0.98           H  
ATOM    898  O   ILE A  63     -13.358  -6.054   0.463  1.00  0.98           O  
ATOM    899  CG1 ILE A  63     -11.346  -9.458  -1.635  1.00  0.98           C  
ATOM    900 HG12 ILE A  63     -11.686 -10.207  -0.921  1.00  0.98           H  
ATOM    901 HG13 ILE A  63     -11.694  -9.763  -2.622  1.00  0.98           H  
ATOM    902  CG2 ILE A  63     -11.615  -7.049  -2.344  1.00  0.98           C  
ATOM    903 HG21 ILE A  63     -11.756  -7.451  -3.347  1.00  0.98           H  
ATOM    904 HG22 ILE A  63     -10.579  -6.736  -2.212  1.00  0.98           H  
ATOM    905 HG23 ILE A  63     -12.258  -6.174  -2.249  1.00  0.98           H  
ATOM    906  CD1 ILE A  63      -9.811  -9.481  -1.655  1.00  0.98           C  
ATOM    907 HD11 ILE A  63      -9.420  -8.735  -2.348  1.00  0.98           H  
ATOM    908 HD12 ILE A  63      -9.416  -9.298  -0.656  1.00  0.98           H  
ATOM    909 HD13 ILE A  63      -9.485 -10.465  -1.991  1.00  0.98           H  
ATOM    910  N   HIS A  64     -11.233  -5.288   0.605  1.00  0.99           N  
ATOM    911  H   HIS A  64     -10.257  -5.541   0.548  1.00  0.99           H  
ATOM    912  CA  HIS A  64     -11.563  -3.874   0.630  1.00  0.99           C  
ATOM    913  HA  HIS A  64     -12.609  -3.780   0.921  1.00  0.99           H  
ATOM    914  C   HIS A  64     -11.434  -3.257  -0.764  1.00  0.99           C  
ATOM    915  CB  HIS A  64     -10.720  -3.151   1.681  1.00  0.99           C  
ATOM    916  HB2 HIS A  64      -9.666  -3.366   1.504  1.00  0.99           H  
ATOM    917  HB3 HIS A  64     -10.995  -3.522   2.669  1.00  0.99           H  
ATOM    918  O   HIS A  64     -10.454  -3.513  -1.469  1.00  0.99           O  
ATOM    919  CG  HIS A  64     -10.923  -1.661   1.660  1.00  0.99           C  
ATOM    920  CD2 HIS A  64      -9.954  -0.722   1.451  1.00  0.99           C  
ATOM    921  HD2 HIS A  64      -8.902  -0.913   1.300  1.00  0.99           H  
ATOM    922  ND1 HIS A  64     -12.120  -0.987   1.767  1.00  0.99           N  
ATOM    923  HD1 HIS A  64     -13.038  -1.376   1.926  1.00  0.99           H  
ATOM    924  CE1 HIS A  64     -11.879   0.323   1.614  1.00  0.99           C  
ATOM    925  HE1 HIS A  64     -12.629   1.099   1.658  1.00  0.99           H  
ATOM    926  NE2 HIS A  64     -10.563   0.529   1.438  1.00  0.99           N  
ATOM    927  N   TRP A  65     -12.418  -2.440  -1.144  1.00  0.98           N  
ATOM    928  H   TRP A  65     -13.167  -2.279  -0.486  1.00  0.98           H  
ATOM    929  CA  TRP A  65     -12.468  -1.702  -2.409  1.00  0.98           C  
ATOM    930  HA  TRP A  65     -11.804  -2.182  -3.128  1.00  0.98           H  
ATOM    931  C   TRP A  65     -11.966  -0.275  -2.184  1.00  0.98           C  
ATOM    932  CB  TRP A  65     -13.889  -1.746  -2.989  1.00  0.98           C  
ATOM    933  HB2 TRP A  65     -13.851  -1.420  -4.028  1.00  0.98           H  
ATOM    934  HB3 TRP A  65     -14.534  -1.064  -2.433  1.00  0.98           H  
ATOM    935  O   TRP A  65     -12.734   0.655  -1.943  1.00  0.98           O  
ATOM    936  CG  TRP A  65     -14.525  -3.088  -2.984  1.00  0.98           C  
ATOM    937  CD1 TRP A  65     -15.422  -3.520  -2.075  1.00  0.98           C  
ATOM    938  HD1 TRP A  65     -15.790  -2.939  -1.242  1.00  0.98           H  
ATOM    939  CD2 TRP A  65     -14.257  -4.217  -3.859  1.00  0.98           C  
ATOM    940  CE2 TRP A  65     -15.041  -5.321  -3.415  1.00  0.98           C  
ATOM    941  CE3 TRP A  65     -13.398  -4.427  -4.958  1.00  0.98           C  
ATOM    942  HE3 TRP A  65     -12.794  -3.603  -5.309  1.00  0.98           H  
ATOM    943  NE1 TRP A  65     -15.727  -4.840  -2.322  1.00  0.98           N  
ATOM    944  HE1 TRP A  65     -16.272  -5.395  -1.678  1.00  0.98           H  
ATOM    945  CH2 TRP A  65     -14.109  -6.754  -5.118  1.00  0.98           C  
ATOM    946  HH2 TRP A  65     -14.051  -7.721  -5.596  1.00  0.98           H  
ATOM    947  CZ2 TRP A  65     -14.982  -6.572  -4.038  1.00  0.98           C  
ATOM    948  HZ2 TRP A  65     -15.576  -7.395  -3.671  1.00  0.98           H  
ATOM    949  CZ3 TRP A  65     -13.310  -5.689  -5.572  1.00  0.98           C  
ATOM    950  HZ3 TRP A  65     -12.626  -5.841  -6.394  1.00  0.98           H  
ATOM    951  N   HIS A  66     -10.653  -0.114  -2.237  1.00  0.98           N  
ATOM    952  H   HIS A  66     -10.084  -0.883  -2.562  1.00  0.98           H  
ATOM    953  CA  HIS A  66      -9.973   1.089  -1.797  1.00  0.98           C  
ATOM    954  HA  HIS A  66     -10.292   1.294  -0.775  1.00  0.98           H  
ATOM    955  C   HIS A  66     -10.334   2.334  -2.616  1.00  0.98           C  
ATOM    956  CB  HIS A  66      -8.477   0.814  -1.757  1.00  0.98           C  
ATOM    957  HB2 HIS A  66      -8.296  -0.131  -1.244  1.00  0.98           H  
ATOM    958  HB3 HIS A  66      -8.099   0.729  -2.776  1.00  0.98           H  
ATOM    959  O   HIS A  66     -10.072   2.416  -3.822  1.00  0.98           O  
ATOM    960  CG  HIS A  66      -7.747   1.895  -1.022  1.00  0.98           C  
ATOM    961  CD2 HIS A  66      -7.429   3.133  -1.502  1.00  0.98           C  
ATOM    962  HD2 HIS A  66      -7.630   3.492  -2.500  1.00  0.98           H  
ATOM    963  ND1 HIS A  66      -7.354   1.847   0.290  1.00  0.98           N  
ATOM    964  HD1 HIS A  66      -7.670   1.171   0.970  1.00  0.98           H  
ATOM    965  CE1 HIS A  66      -6.787   3.026   0.579  1.00  0.98           C  
ATOM    966  HE1 HIS A  66      -6.411   3.310   1.551  1.00  0.98           H  
ATOM    967  NE2 HIS A  66      -6.791   3.837  -0.489  1.00  0.98           N  
ATOM    968  N   GLY A  67     -10.893   3.320  -1.910  1.00  0.98           N  
ATOM    969  H   GLY A  67     -11.010   3.157  -0.920  1.00  0.98           H  
ATOM    970  CA  GLY A  67     -11.379   4.606  -2.415  1.00  0.98           C  
ATOM    971  HA2 GLY A  67     -10.809   4.912  -3.292  1.00  0.98           H  
ATOM    972  HA3 GLY A  67     -11.234   5.345  -1.627  1.00  0.98           H  
ATOM    973  C   GLY A  67     -12.865   4.660  -2.770  1.00  0.98           C  
ATOM    974  O   GLY A  67     -13.394   5.744  -3.015  1.00  0.98           O  
ATOM    975  N   PHE A  68     -13.578   3.532  -2.762  1.00  0.98           N  
ATOM    976  H   PHE A  68     -13.139   2.668  -2.477  1.00  0.98           H  
ATOM    977  CA  PHE A  68     -15.035   3.561  -2.885  1.00  0.98           C  
ATOM    978  HA  PHE A  68     -15.309   4.282  -3.655  1.00  0.98           H  
ATOM    979  C   PHE A  68     -15.666   4.022  -1.570  1.00  0.98           C  
ATOM    980  CB  PHE A  68     -15.568   2.199  -3.330  1.00  0.98           C  
ATOM    981  HB2 PHE A  68     -16.654   2.203  -3.247  1.00  0.98           H  
ATOM    982  HB3 PHE A  68     -15.191   1.422  -2.664  1.00  0.98           H  
ATOM    983  O   PHE A  68     -15.322   3.530  -0.500  1.00  0.98           O  
ATOM    984  CG  PHE A  68     -15.206   1.879  -4.764  1.00  0.98           C  
ATOM    985  CD1 PHE A  68     -15.923   2.479  -5.811  1.00  0.98           C  
ATOM    986  HD1 PHE A  68     -16.723   3.171  -5.592  1.00  0.98           H  
ATOM    987  CD2 PHE A  68     -14.108   1.055  -5.061  1.00  0.98           C  
ATOM    988  HD2 PHE A  68     -13.491   0.677  -4.259  1.00  0.98           H  
ATOM    989  CE1 PHE A  68     -15.552   2.230  -7.142  1.00  0.98           C  
ATOM    990  HE1 PHE A  68     -16.053   2.757  -7.941  1.00  0.98           H  
ATOM    991  CE2 PHE A  68     -13.776   0.753  -6.390  1.00  0.98           C  
ATOM    992  HE2 PHE A  68     -12.936   0.110  -6.610  1.00  0.98           H  
ATOM    993  CZ  PHE A  68     -14.502   1.345  -7.433  1.00  0.98           C  
ATOM    994  HZ  PHE A  68     -14.216   1.167  -8.459  1.00  0.98           H  
ATOM    995  N   PHE A  69     -16.625   4.945  -1.640  1.00  0.97           N  
ATOM    996  H   PHE A  69     -16.879   5.332  -2.537  1.00  0.97           H  
ATOM    997  CA  PHE A  69     -17.260   5.495  -0.437  1.00  0.97           C  
ATOM    998  HA  PHE A  69     -16.498   5.633   0.330  1.00  0.97           H  
ATOM    999  C   PHE A  69     -18.304   4.553   0.169  1.00  0.97           C  
ATOM   1000  CB  PHE A  69     -17.877   6.862  -0.754  1.00  0.97           C  
ATOM   1001  HB2 PHE A  69     -18.682   6.713  -1.474  1.00  0.97           H  
ATOM   1002  HB3 PHE A  69     -18.323   7.263   0.156  1.00  0.97           H  
ATOM   1003  O   PHE A  69     -18.695   4.723   1.320  1.00  0.97           O  
ATOM   1004  CG  PHE A  69     -16.921   7.909  -1.300  1.00  0.97           C  
ATOM   1005  CD1 PHE A  69     -15.560   7.932  -0.928  1.00  0.97           C  
ATOM   1006  HD1 PHE A  69     -15.157   7.208  -0.235  1.00  0.97           H  
ATOM   1007  CD2 PHE A  69     -17.409   8.880  -2.196  1.00  0.97           C  
ATOM   1008  HD2 PHE A  69     -18.449   8.876  -2.484  1.00  0.97           H  
ATOM   1009  CE1 PHE A  69     -14.692   8.890  -1.477  1.00  0.97           C  
ATOM   1010  HE1 PHE A  69     -13.645   8.878  -1.212  1.00  0.97           H  
ATOM   1011  CE2 PHE A  69     -16.543   9.848  -2.732  1.00  0.97           C  
ATOM   1012  HE2 PHE A  69     -16.921  10.581  -3.430  1.00  0.97           H  
ATOM   1013  CZ  PHE A  69     -15.183   9.847  -2.380  1.00  0.97           C  
ATOM   1014  HZ  PHE A  69     -14.512  10.571  -2.818  1.00  0.97           H  
ATOM   1015  N   GLN A  70     -18.772   3.563  -0.600  1.00  0.97           N  
ATOM   1016  H   GLN A  70     -18.382   3.474  -1.528  1.00  0.97           H  
ATOM   1017  CA  GLN A  70     -19.712   2.538  -0.132  1.00  0.97           C  
ATOM   1018  HA  GLN A  70     -20.082   2.010  -1.012  1.00  0.97           H  
ATOM   1019  C   GLN A  70     -20.963   3.137   0.535  1.00  0.97           C  
ATOM   1020  CB  GLN A  70     -18.967   1.518   0.750  1.00  0.97           C  
ATOM   1021  HB2 GLN A  70     -19.672   0.790   1.152  1.00  0.97           H  
ATOM   1022  HB3 GLN A  70     -18.509   2.035   1.593  1.00  0.97           H  
ATOM   1023  O   GLN A  70     -21.447   2.652   1.562  1.00  0.97           O  
ATOM   1024  CG  GLN A  70     -17.867   0.769  -0.014  1.00  0.97           C  
ATOM   1025  HG2 GLN A  70     -17.276   0.210   0.712  1.00  0.97           H  
ATOM   1026  HG3 GLN A  70     -17.185   1.476  -0.487  1.00  0.97           H  
ATOM   1027  CD  GLN A  70     -18.397  -0.203  -1.067  1.00  0.97           C  
ATOM   1028  NE2 GLN A  70     -17.547  -0.679  -1.949  1.00  0.97           N  
ATOM   1029 HE21 GLN A  70     -17.909  -1.309  -2.650  1.00  0.97           H  
ATOM   1030 HE22 GLN A  70     -16.570  -0.429  -1.891  1.00  0.97           H  
ATOM   1031  OE1 GLN A  70     -19.576  -0.526  -1.142  1.00  0.97           O  
ATOM   1032  N   LYS A  71     -21.487   4.228  -0.043  1.00  0.95           N  
ATOM   1033  H   LYS A  71     -21.036   4.582  -0.875  1.00  0.95           H  
ATOM   1034  CA  LYS A  71     -22.626   4.966   0.510  1.00  0.95           C  
ATOM   1035  HA  LYS A  71     -22.376   5.199   1.545  1.00  0.95           H  
ATOM   1036  C   LYS A  71     -23.883   4.096   0.522  1.00  0.95           C  
ATOM   1037  CB  LYS A  71     -22.811   6.293  -0.241  1.00  0.95           C  
ATOM   1038  HB2 LYS A  71     -23.107   6.102  -1.273  1.00  0.95           H  
ATOM   1039  HB3 LYS A  71     -21.852   6.812  -0.246  1.00  0.95           H  
ATOM   1040  O   LYS A  71     -24.408   3.731  -0.528  1.00  0.95           O  
ATOM   1041  CG  LYS A  71     -23.857   7.187   0.445  1.00  0.95           C  
ATOM   1042  HG2 LYS A  71     -23.645   7.214   1.514  1.00  0.95           H  
ATOM   1043  HG3 LYS A  71     -24.854   6.775   0.295  1.00  0.95           H  
ATOM   1044  CD  LYS A  71     -23.801   8.621  -0.098  1.00  0.95           C  
ATOM   1045  HD2 LYS A  71     -22.769   8.965  -0.034  1.00  0.95           H  
ATOM   1046  HD3 LYS A  71     -24.112   8.642  -1.142  1.00  0.95           H  
ATOM   1047  CE  LYS A  71     -24.689   9.545   0.746  1.00  0.95           C  
ATOM   1048  HE2 LYS A  71     -24.648   9.201   1.780  1.00  0.95           H  
ATOM   1049  HE3 LYS A  71     -25.721   9.472   0.404  1.00  0.95           H  
ATOM   1050  NZ  LYS A  71     -24.202  10.949   0.714  1.00  0.95           N  
ATOM   1051  HZ1 LYS A  71     -24.162  11.337  -0.217  1.00  0.95           H  
ATOM   1052  HZ2 LYS A  71     -24.729  11.542   1.339  1.00  0.95           H  
ATOM   1053  HZ3 LYS A  71     -23.269  10.995   1.100  1.00  0.95           H  
ATOM   1054  N   GLY A  72     -24.365   3.769   1.722  1.00  0.95           N  
ATOM   1055  H   GLY A  72     -23.843   4.079   2.529  1.00  0.95           H  
ATOM   1056  CA  GLY A  72     -25.491   2.848   1.943  1.00  0.95           C  
ATOM   1057  HA2 GLY A  72     -26.310   3.101   1.270  1.00  0.95           H  
ATOM   1058  HA3 GLY A  72     -25.836   2.975   2.969  1.00  0.95           H  
ATOM   1059  C   GLY A  72     -25.152   1.361   1.751  1.00  0.95           C  
ATOM   1060  O   GLY A  72     -26.028   0.500   1.857  1.00  0.95           O  
ATOM   1061  N   THR A  73     -23.886   1.042   1.479  1.00  0.97           N  
ATOM   1062  H   THR A  73     -23.214   1.791   1.393  1.00  0.97           H  
ATOM   1063  CA  THR A  73     -23.356  -0.319   1.332  1.00  0.97           C  
ATOM   1064  HA  THR A  73     -24.111  -1.026   1.675  1.00  0.97           H  
ATOM   1065  C   THR A  73     -22.154  -0.532   2.244  1.00  0.97           C  
ATOM   1066  CB  THR A  73     -23.033  -0.681  -0.133  1.00  0.97           C  
ATOM   1067  HB  THR A  73     -22.571  -1.667  -0.171  1.00  0.97           H  
ATOM   1068  O   THR A  73     -21.223  -1.238   1.878  1.00  0.97           O  
ATOM   1069  CG2 THR A  73     -24.297  -0.735  -0.990  1.00  0.97           C  
ATOM   1070 HG21 THR A  73     -24.030  -1.056  -1.997  1.00  0.97           H  
ATOM   1071 HG22 THR A  73     -25.002  -1.448  -0.562  1.00  0.97           H  
ATOM   1072 HG23 THR A  73     -24.756   0.252  -1.038  1.00  0.97           H  
ATOM   1073  OG1 THR A  73     -22.171   0.261  -0.728  1.00  0.97           O  
ATOM   1074  HG1 THR A  73     -21.287  -0.112  -0.750  1.00  0.97           H  
ATOM   1075  N   ASN A  74     -22.166   0.022   3.464  1.00  0.96           N  
ATOM   1076  H   ASN A  74     -22.921   0.649   3.705  1.00  0.96           H  
ATOM   1077  CA  ASN A  74     -21.063  -0.127   4.422  1.00  0.96           C  
ATOM   1078  HA  ASN A  74     -20.185   0.379   4.021  1.00  0.96           H  
ATOM   1079  C   ASN A  74     -20.670  -1.604   4.654  1.00  0.96           C  
ATOM   1080  CB  ASN A  74     -21.482   0.571   5.726  1.00  0.96           C  
ATOM   1081  HB2 ASN A  74     -22.377   0.094   6.126  1.00  0.96           H  
ATOM   1082  HB3 ASN A  74     -21.710   1.616   5.519  1.00  0.96           H  
ATOM   1083  O   ASN A  74     -19.496  -1.909   4.825  1.00  0.96           O  
ATOM   1084  CG  ASN A  74     -20.414   0.518   6.796  1.00  0.96           C  
ATOM   1085  ND2 ASN A  74     -19.510   1.467   6.840  1.00  0.96           N  
ATOM   1086 HD21 ASN A  74     -18.788   1.428   7.545  1.00  0.96           H  
ATOM   1087 HD22 ASN A  74     -19.476   2.197   6.143  1.00  0.96           H  
ATOM   1088  OD1 ASN A  74     -20.388  -0.394   7.608  1.00  0.96           O  
ATOM   1089  N   TRP A  75     -21.624  -2.539   4.566  1.00  0.97           N  
ATOM   1090  H   TRP A  75     -22.562  -2.225   4.362  1.00  0.97           H  
ATOM   1091  CA  TRP A  75     -21.386  -3.990   4.634  1.00  0.97           C  
ATOM   1092  HA  TRP A  75     -20.903  -4.224   5.583  1.00  0.97           H  
ATOM   1093  C   TRP A  75     -20.478  -4.543   3.523  1.00  0.97           C  
ATOM   1094  CB  TRP A  75     -22.744  -4.700   4.584  1.00  0.97           C  
ATOM   1095  HB2 TRP A  75     -22.586  -5.772   4.702  1.00  0.97           H  
ATOM   1096  HB3 TRP A  75     -23.325  -4.365   5.443  1.00  0.97           H  
ATOM   1097  O   TRP A  75     -19.905  -5.617   3.688  1.00  0.97           O  
ATOM   1098  CG  TRP A  75     -23.549  -4.491   3.333  1.00  0.97           C  
ATOM   1099  CD1 TRP A  75     -24.574  -3.620   3.191  1.00  0.97           C  
ATOM   1100  HD1 TRP A  75     -24.958  -2.976   3.969  1.00  0.97           H  
ATOM   1101  CD2 TRP A  75     -23.425  -5.169   2.041  1.00  0.97           C  
ATOM   1102  CE2 TRP A  75     -24.395  -4.623   1.149  1.00  0.97           C  
ATOM   1103  CE3 TRP A  75     -22.593  -6.192   1.534  1.00  0.97           C  
ATOM   1104  HE3 TRP A  75     -21.829  -6.605   2.175  1.00  0.97           H  
ATOM   1105  NE1 TRP A  75     -25.075  -3.694   1.908  1.00  0.97           N  
ATOM   1106  HE1 TRP A  75     -25.892  -3.178   1.614  1.00  0.97           H  
ATOM   1107  CH2 TRP A  75     -23.683  -6.081  -0.647  1.00  0.97           C  
ATOM   1108  HH2 TRP A  75     -23.774  -6.421  -1.668  1.00  0.97           H  
ATOM   1109  CZ2 TRP A  75     -24.526  -5.061  -0.177  1.00  0.97           C  
ATOM   1110  HZ2 TRP A  75     -25.251  -4.608  -0.836  1.00  0.97           H  
ATOM   1111  CZ3 TRP A  75     -22.721  -6.650   0.207  1.00  0.97           C  
ATOM   1112  HZ3 TRP A  75     -22.068  -7.426  -0.163  1.00  0.97           H  
ATOM   1113  N   ALA A  76     -20.368  -3.833   2.400  1.00  0.98           N  
ATOM   1114  H   ALA A  76     -20.851  -2.948   2.348  1.00  0.98           H  
ATOM   1115  CA  ALA A  76     -19.547  -4.177   1.248  1.00  0.98           C  
ATOM   1116  HA  ALA A  76     -19.381  -5.255   1.246  1.00  0.98           H  
ATOM   1117  C   ALA A  76     -18.163  -3.509   1.285  1.00  0.98           C  
ATOM   1118  CB  ALA A  76     -20.317  -3.809  -0.029  1.00  0.98           C  
ATOM   1119  HB1 ALA A  76     -20.427  -2.727  -0.093  1.00  0.98           H  
ATOM   1120  HB2 ALA A  76     -19.772  -4.148  -0.910  1.00  0.98           H  
ATOM   1121  HB3 ALA A  76     -21.308  -4.264  -0.025  1.00  0.98           H  
ATOM   1122  O   ALA A  76     -17.376  -3.741   0.373  1.00  0.98           O  
ATOM   1123  N   ASP A  77     -17.842  -2.704   2.309  1.00  0.98           N  
ATOM   1124  H   ASP A  77     -18.530  -2.507   3.021  1.00  0.98           H  
ATOM   1125  CA  ASP A  77     -16.558  -1.998   2.381  1.00  0.98           C  
ATOM   1126  HA  ASP A  77     -16.400  -1.474   1.439  1.00  0.98           H  
ATOM   1127  C   ASP A  77     -15.366  -2.944   2.517  1.00  0.98           C  
ATOM   1128  CB  ASP A  77     -16.581  -0.960   3.513  1.00  0.98           C  
ATOM   1129  HB2 ASP A  77     -16.680  -1.477   4.468  1.00  0.98           H  
ATOM   1130  HB3 ASP A  77     -17.443  -0.307   3.382  1.00  0.98           H  
ATOM   1131  O   ASP A  77     -14.340  -2.699   1.890  1.00  0.98           O  
ATOM   1132  CG  ASP A  77     -15.310  -0.106   3.511  1.00  0.98           C  
ATOM   1133  OD1 ASP A  77     -14.964   0.427   2.439  1.00  0.98           O  
ATOM   1134  OD2 ASP A  77     -14.648  -0.010   4.563  1.00  0.98           O  
ATOM   1135  N   GLY A  78     -15.504  -4.044   3.268  1.00  0.97           N  
ATOM   1136  H   GLY A  78     -16.399  -4.194   3.713  1.00  0.97           H  
ATOM   1137  CA  GLY A  78     -14.509  -5.122   3.297  1.00  0.97           C  
ATOM   1138  HA2 GLY A  78     -13.827  -4.968   2.461  1.00  0.97           H  
ATOM   1139  HA3 GLY A  78     -15.015  -6.072   3.126  1.00  0.97           H  
ATOM   1140  C   GLY A  78     -13.600  -5.270   4.525  1.00  0.97           C  
ATOM   1141  O   GLY A  78     -13.216  -6.412   4.794  1.00  0.97           O  
ATOM   1142  N   PRO A  79     -13.241  -4.224   5.295  1.00  0.98           N  
ATOM   1143  CA  PRO A  79     -12.361  -4.365   6.454  1.00  0.98           C  
ATOM   1144  HA  PRO A  79     -11.363  -4.621   6.099  1.00  0.98           H  
ATOM   1145  C   PRO A  79     -12.813  -5.432   7.446  1.00  0.98           C  
ATOM   1146  CB  PRO A  79     -12.278  -2.986   7.089  1.00  0.98           C  
ATOM   1147  HB2 PRO A  79     -13.151  -2.815   7.718  1.00  0.98           H  
ATOM   1148  HB3 PRO A  79     -11.351  -2.832   7.642  1.00  0.98           H  
ATOM   1149  O   PRO A  79     -13.935  -5.394   7.977  1.00  0.98           O  
ATOM   1150  CG  PRO A  79     -12.391  -2.081   5.883  1.00  0.98           C  
ATOM   1151  HG2 PRO A  79     -12.734  -1.084   6.164  1.00  0.98           H  
ATOM   1152  HG3 PRO A  79     -11.424  -2.058   5.381  1.00  0.98           H  
ATOM   1153  CD  PRO A  79     -13.399  -2.808   5.004  1.00  0.98           C  
ATOM   1154  HD2 PRO A  79     -14.411  -2.488   5.252  1.00  0.98           H  
ATOM   1155  HD3 PRO A  79     -13.160  -2.586   3.964  1.00  0.98           H  
ATOM   1156  N   ALA A  80     -11.924  -6.398   7.694  1.00  0.97           N  
ATOM   1157  H   ALA A  80     -10.994  -6.327   7.305  1.00  0.97           H  
ATOM   1158  CA  ALA A  80     -12.204  -7.507   8.589  1.00  0.97           C  
ATOM   1159  HA  ALA A  80     -13.092  -8.024   8.228  1.00  0.97           H  
ATOM   1160  C   ALA A  80     -12.480  -6.984  10.003  1.00  0.97           C  
ATOM   1161  CB  ALA A  80     -11.033  -8.492   8.576  1.00  0.97           C  
ATOM   1162  HB1 ALA A  80     -10.119  -7.979   8.874  1.00  0.97           H  
ATOM   1163  HB2 ALA A  80     -10.900  -8.907   7.577  1.00  0.97           H  
ATOM   1164  HB3 ALA A  80     -11.226  -9.294   9.288  1.00  0.97           H  
ATOM   1165  O   ALA A  80     -11.730  -6.180  10.552  1.00  0.97           O  
ATOM   1166  N   PHE A  81     -13.574  -7.454  10.598  1.00  0.98           N  
ATOM   1167  H   PHE A  81     -14.171  -8.059  10.052  1.00  0.98           H  
ATOM   1168  CA  PHE A  81     -14.030  -7.087  11.940  1.00  0.98           C  
ATOM   1169  HA  PHE A  81     -14.960  -7.634  12.098  1.00  0.98           H  
ATOM   1170  C   PHE A  81     -14.390  -5.606  12.142  1.00  0.98           C  
ATOM   1171  CB  PHE A  81     -13.052  -7.595  12.999  1.00  0.98           C  
ATOM   1172  HB2 PHE A  81     -13.550  -7.523  13.966  1.00  0.98           H  
ATOM   1173  HB3 PHE A  81     -12.182  -6.938  13.031  1.00  0.98           H  
ATOM   1174  O   PHE A  81     -14.692  -5.195  13.264  1.00  0.98           O  
ATOM   1175  CG  PHE A  81     -12.594  -9.021  12.792  1.00  0.98           C  
ATOM   1176  CD1 PHE A  81     -13.474 -10.086  13.059  1.00  0.98           C  
ATOM   1177  HD1 PHE A  81     -14.464  -9.890  13.444  1.00  0.98           H  
ATOM   1178  CD2 PHE A  81     -11.297  -9.276  12.311  1.00  0.98           C  
ATOM   1179  HD2 PHE A  81     -10.629  -8.457  12.091  1.00  0.98           H  
ATOM   1180  CE1 PHE A  81     -13.053 -11.410  12.854  1.00  0.98           C  
ATOM   1181  HE1 PHE A  81     -13.723 -12.229  13.071  1.00  0.98           H  
ATOM   1182  CE2 PHE A  81     -10.874 -10.598  12.109  1.00  0.98           C  
ATOM   1183  HE2 PHE A  81      -9.876 -10.797  11.745  1.00  0.98           H  
ATOM   1184  CZ  PHE A  81     -11.752 -11.657  12.385  1.00  0.98           C  
ATOM   1185  HZ  PHE A  81     -11.416 -12.672  12.232  1.00  0.98           H  
ATOM   1186  N   ILE A  82     -14.469  -4.812  11.074  1.00  0.98           N  
ATOM   1187  H   ILE A  82     -14.120  -5.155  10.191  1.00  0.98           H  
ATOM   1188  CA  ILE A  82     -15.142  -3.508  11.105  1.00  0.98           C  
ATOM   1189  HA  ILE A  82     -15.342  -3.215  12.136  1.00  0.98           H  
ATOM   1190  C   ILE A  82     -16.494  -3.638  10.417  1.00  0.98           C  
ATOM   1191  CB  ILE A  82     -14.275  -2.398  10.488  1.00  0.98           C  
ATOM   1192  HB  ILE A  82     -14.200  -2.600   9.419  1.00  0.98           H  
ATOM   1193  O   ILE A  82     -17.532  -3.523  11.070  1.00  0.98           O  
ATOM   1194  CG1 ILE A  82     -12.839  -2.348  11.047  1.00  0.98           C  
ATOM   1195 HG12 ILE A  82     -12.338  -1.477  10.624  1.00  0.98           H  
ATOM   1196 HG13 ILE A  82     -12.283  -3.224  10.713  1.00  0.98           H  
ATOM   1197  CG2 ILE A  82     -14.960  -1.026  10.628  1.00  0.98           C  
ATOM   1198 HG21 ILE A  82     -14.322  -0.252  10.202  1.00  0.98           H  
ATOM   1199 HG22 ILE A  82     -15.896  -1.013  10.069  1.00  0.98           H  
ATOM   1200 HG23 ILE A  82     -15.165  -0.791  11.672  1.00  0.98           H  
ATOM   1201  CD1 ILE A  82     -12.757  -2.266  12.575  1.00  0.98           C  
ATOM   1202 HD11 ILE A  82     -12.774  -3.266  13.007  1.00  0.98           H  
ATOM   1203 HD12 ILE A  82     -11.827  -1.765  12.843  1.00  0.98           H  
ATOM   1204 HD13 ILE A  82     -13.586  -1.687  12.982  1.00  0.98           H  
ATOM   1205  N   ASN A  83     -16.482  -3.968   9.127  1.00  0.98           N  
ATOM   1206  H   ASN A  83     -15.588  -4.020   8.660  1.00  0.98           H  
ATOM   1207  CA  ASN A  83     -17.678  -3.994   8.290  1.00  0.98           C  
ATOM   1208  HA  ASN A  83     -18.473  -3.422   8.769  1.00  0.98           H  
ATOM   1209  C   ASN A  83     -18.210  -5.411   8.073  1.00  0.98           C  
ATOM   1210  CB  ASN A  83     -17.347  -3.301   6.965  1.00  0.98           C  
ATOM   1211  HB2 ASN A  83     -18.248  -3.255   6.353  1.00  0.98           H  
ATOM   1212  HB3 ASN A  83     -16.589  -3.866   6.422  1.00  0.98           H  
ATOM   1213  O   ASN A  83     -19.398  -5.581   7.826  1.00  0.98           O  
ATOM   1214  CG  ASN A  83     -16.814  -1.904   7.206  1.00  0.98           C  
ATOM   1215  ND2 ASN A  83     -17.647  -0.930   7.449  1.00  0.98           N  
ATOM   1216 HD21 ASN A  83     -17.230  -0.029   7.637  1.00  0.98           H  
ATOM   1217 HD22 ASN A  83     -18.645  -1.034   7.332  1.00  0.98           H  
ATOM   1218  OD1 ASN A  83     -15.622  -1.709   7.324  1.00  0.98           O  
ATOM   1219  N   GLN A  84     -17.361  -6.436   8.183  1.00  0.98           N  
ATOM   1220  H   GLN A  84     -16.385  -6.235   8.349  1.00  0.98           H  
ATOM   1221  CA  GLN A  84     -17.744  -7.835   7.973  1.00  0.98           C  
ATOM   1222  HA  GLN A  84     -18.757  -7.985   8.347  1.00  0.98           H  
ATOM   1223  C   GLN A  84     -16.825  -8.809   8.717  1.00  0.98           C  
ATOM   1224  CB  GLN A  84     -17.744  -8.146   6.466  1.00  0.98           C  
ATOM   1225  HB2 GLN A  84     -18.078  -9.173   6.321  1.00  0.98           H  
ATOM   1226  HB3 GLN A  84     -18.456  -7.491   5.962  1.00  0.98           H  
ATOM   1227  O   GLN A  84     -15.701  -8.463   9.079  1.00  0.98           O  
ATOM   1228  CG  GLN A  84     -16.373  -7.968   5.799  1.00  0.98           C  
ATOM   1229  HG2 GLN A  84     -16.070  -6.921   5.842  1.00  0.98           H  
ATOM   1230  HG3 GLN A  84     -15.619  -8.563   6.314  1.00  0.98           H  
ATOM   1231  CD  GLN A  84     -16.421  -8.391   4.341  1.00  0.98           C  
ATOM   1232  NE2 GLN A  84     -15.957  -9.575   4.013  1.00  0.98           N  
ATOM   1233 HE21 GLN A  84     -16.039  -9.829   3.039  1.00  0.98           H  
ATOM   1234 HE22 GLN A  84     -15.711 -10.234   4.737  1.00  0.98           H  
ATOM   1235  OE1 GLN A  84     -16.878  -7.675   3.470  1.00  0.98           O  
ATOM   1236  N   CYS A  85     -17.277 -10.049   8.918  1.00  0.98           N  
ATOM   1237  H   CYS A  85     -18.194 -10.291   8.571  1.00  0.98           H  
ATOM   1238  CA  CYS A  85     -16.361 -11.144   9.240  1.00  0.98           C  
ATOM   1239  HA  CYS A  85     -15.638 -10.779   9.970  1.00  0.98           H  
ATOM   1240  C   CYS A  85     -15.601 -11.586   7.974  1.00  0.98           C  
ATOM   1241  CB  CYS A  85     -17.113 -12.308   9.895  1.00  0.98           C  
ATOM   1242  HB2 CYS A  85     -16.467 -13.186   9.889  1.00  0.98           H  
ATOM   1243  HB3 CYS A  85     -18.005 -12.548   9.316  1.00  0.98           H  
ATOM   1244  O   CYS A  85     -16.123 -11.426   6.864  1.00  0.98           O  
ATOM   1245  SG  CYS A  85     -17.565 -11.978  11.618  1.00  0.98           S  
ATOM   1246  N   PRO A  86     -14.383 -12.140   8.104  1.00  0.98           N  
ATOM   1247  CA  PRO A  86     -13.666 -12.673   6.953  1.00  0.98           C  
ATOM   1248  HA  PRO A  86     -13.513 -11.861   6.241  1.00  0.98           H  
ATOM   1249  C   PRO A  86     -14.427 -13.811   6.259  1.00  0.98           C  
ATOM   1250  CB  PRO A  86     -12.301 -13.127   7.472  1.00  0.98           C  
ATOM   1251  HB2 PRO A  86     -11.511 -12.932   6.746  1.00  0.98           H  
ATOM   1252  HB3 PRO A  86     -12.335 -14.189   7.717  1.00  0.98           H  
ATOM   1253  O   PRO A  86     -15.082 -14.638   6.895  1.00  0.98           O  
ATOM   1254  CG  PRO A  86     -12.116 -12.297   8.740  1.00  0.98           C  
ATOM   1255  HG2 PRO A  86     -11.439 -12.770   9.452  1.00  0.98           H  
ATOM   1256  HG3 PRO A  86     -11.749 -11.311   8.458  1.00  0.98           H  
ATOM   1257  CD  PRO A  86     -13.534 -12.163   9.288  1.00  0.98           C  
ATOM   1258  HD2 PRO A  86     -13.785 -13.024   9.907  1.00  0.98           H  
ATOM   1259  HD3 PRO A  86     -13.608 -11.242   9.867  1.00  0.98           H  
ATOM   1260  N   ILE A  87     -14.288 -13.873   4.941  1.00  0.98           N  
ATOM   1261  H   ILE A  87     -13.666 -13.200   4.517  1.00  0.98           H  
ATOM   1262  CA  ILE A  87     -14.680 -15.001   4.103  1.00  0.98           C  
ATOM   1263  HA  ILE A  87     -15.715 -15.258   4.325  1.00  0.98           H  
ATOM   1264  C   ILE A  87     -13.769 -16.171   4.471  1.00  0.98           C  
ATOM   1265  CB  ILE A  87     -14.564 -14.646   2.602  1.00  0.98           C  
ATOM   1266  HB  ILE A  87     -13.507 -14.528   2.363  1.00  0.98           H  
ATOM   1267  O   ILE A  87     -12.547 -16.037   4.513  1.00  0.98           O  
ATOM   1268  CG1 ILE A  87     -15.286 -13.316   2.272  1.00  0.98           C  
ATOM   1269 HG12 ILE A  87     -16.363 -13.446   2.383  1.00  0.98           H  
ATOM   1270 HG13 ILE A  87     -14.972 -12.533   2.962  1.00  0.98           H  
ATOM   1271  CG2 ILE A  87     -15.133 -15.799   1.749  1.00  0.98           C  
ATOM   1272 HG21 ILE A  87     -14.981 -15.596   0.689  1.00  0.98           H  
ATOM   1273 HG22 ILE A  87     -16.199 -15.923   1.939  1.00  0.98           H  
ATOM   1274 HG23 ILE A  87     -14.615 -16.732   1.969  1.00  0.98           H  
ATOM   1275  CD1 ILE A  87     -14.971 -12.789   0.871  1.00  0.98           C  
ATOM   1276 HD11 ILE A  87     -15.377 -13.455   0.109  1.00  0.98           H  
ATOM   1277 HD12 ILE A  87     -13.892 -12.703   0.744  1.00  0.98           H  
ATOM   1278 HD13 ILE A  87     -15.416 -11.801   0.751  1.00  0.98           H  
ATOM   1279  N   SER A  88     -14.376 -17.305   4.799  1.00  0.98           N  
ATOM   1280  H   SER A  88     -15.378 -17.356   4.677  1.00  0.98           H  
ATOM   1281  CA  SER A  88     -13.663 -18.525   5.175  1.00  0.98           C  
ATOM   1282  HA  SER A  88     -12.765 -18.271   5.738  1.00  0.98           H  
ATOM   1283  C   SER A  88     -13.262 -19.324   3.939  1.00  0.98           C  
ATOM   1284  CB  SER A  88     -14.578 -19.372   6.055  1.00  0.98           C  
ATOM   1285  HB2 SER A  88     -14.090 -20.313   6.309  1.00  0.98           H  
ATOM   1286  HB3 SER A  88     -15.500 -19.592   5.516  1.00  0.98           H  
ATOM   1287  O   SER A  88     -14.044 -19.392   2.991  1.00  0.98           O  
ATOM   1288  OG  SER A  88     -14.874 -18.644   7.229  1.00  0.98           O  
ATOM   1289  HG  SER A  88     -15.127 -17.752   6.982  1.00  0.98           H  
ATOM   1290  N   SER A  89     -12.121 -20.017   3.978  1.00  0.97           N  
ATOM   1291  H   SER A  89     -11.436 -19.813   4.692  1.00  0.97           H  
ATOM   1292  CA  SER A  89     -11.757 -20.985   2.936  1.00  0.97           C  
ATOM   1293  HA  SER A  89     -11.534 -20.429   2.026  1.00  0.97           H  
ATOM   1294  C   SER A  89     -12.905 -21.961   2.634  1.00  0.97           C  
ATOM   1295  CB  SER A  89     -10.494 -21.748   3.332  1.00  0.97           C  
ATOM   1296  HB2 SER A  89      -9.667 -21.043   3.415  1.00  0.97           H  
ATOM   1297  HB3 SER A  89     -10.646 -22.248   4.289  1.00  0.97           H  
ATOM   1298  O   SER A  89     -13.631 -22.413   3.527  1.00  0.97           O  
ATOM   1299  OG  SER A  89     -10.149 -22.700   2.349  1.00  0.97           O  
ATOM   1300  HG  SER A  89      -9.202 -22.618   2.214  1.00  0.97           H  
ATOM   1301  N   GLY A  90     -13.105 -22.244   1.348  1.00  0.97           N  
ATOM   1302  H   GLY A  90     -12.526 -21.758   0.678  1.00  0.97           H  
ATOM   1303  CA  GLY A  90     -14.200 -23.048   0.810  1.00  0.97           C  
ATOM   1304  HA2 GLY A  90     -13.904 -23.413  -0.174  1.00  0.97           H  
ATOM   1305  HA3 GLY A  90     -14.371 -23.904   1.462  1.00  0.97           H  
ATOM   1306  C   GLY A  90     -15.528 -22.302   0.645  1.00  0.97           C  
ATOM   1307  O   GLY A  90     -16.504 -22.922   0.222  1.00  0.97           O  
ATOM   1308  N   HIS A  91     -15.588 -21.007   0.966  1.00  0.98           N  
ATOM   1309  H   HIS A  91     -14.743 -20.542   1.266  1.00  0.98           H  
ATOM   1310  CA  HIS A  91     -16.797 -20.186   0.870  1.00  0.98           C  
ATOM   1311  HA  HIS A  91     -17.601 -20.783   0.441  1.00  0.98           H  
ATOM   1312  C   HIS A  91     -16.588 -18.997  -0.071  1.00  0.98           C  
ATOM   1313  CB  HIS A  91     -17.260 -19.740   2.268  1.00  0.98           C  
ATOM   1314  HB2 HIS A  91     -18.167 -19.143   2.170  1.00  0.98           H  
ATOM   1315  HB3 HIS A  91     -16.503 -19.104   2.725  1.00  0.98           H  
ATOM   1316  O   HIS A  91     -15.475 -18.695  -0.505  1.00  0.98           O  
ATOM   1317  CG  HIS A  91     -17.559 -20.896   3.187  1.00  0.98           C  
ATOM   1318  CD2 HIS A  91     -18.799 -21.365   3.530  1.00  0.98           C  
ATOM   1319  HD2 HIS A  91     -19.745 -20.950   3.214  1.00  0.98           H  
ATOM   1320  ND1 HIS A  91     -16.632 -21.715   3.792  1.00  0.98           N  
ATOM   1321  HD1 HIS A  91     -15.629 -21.674   3.677  1.00  0.98           H  
ATOM   1322  CE1 HIS A  91     -17.300 -22.654   4.479  1.00  0.98           C  
ATOM   1323  HE1 HIS A  91     -16.835 -23.447   5.046  1.00  0.98           H  
ATOM   1324  NE2 HIS A  91     -18.626 -22.488   4.347  1.00  0.98           N  
ATOM   1325  N   SER A  92     -17.681 -18.315  -0.404  1.00  0.98           N  
ATOM   1326  H   SER A  92     -18.577 -18.572  -0.015  1.00  0.98           H  
ATOM   1327  CA  SER A  92     -17.637 -17.107  -1.215  1.00  0.98           C  
ATOM   1328  HA  SER A  92     -16.626 -16.705  -1.145  1.00  0.98           H  
ATOM   1329  C   SER A  92     -18.566 -16.031  -0.677  1.00  0.98           C  
ATOM   1330  CB  SER A  92     -17.918 -17.425  -2.689  1.00  0.98           C  
ATOM   1331  HB2 SER A  92     -17.320 -18.287  -2.983  1.00  0.98           H  
ATOM   1332  HB3 SER A  92     -17.615 -16.576  -3.303  1.00  0.98           H  
ATOM   1333  O   SER A  92     -19.515 -16.315   0.056  1.00  0.98           O  
ATOM   1334  OG  SER A  92     -19.283 -17.695  -2.945  1.00  0.98           O  
ATOM   1335  HG  SER A  92     -19.642 -16.906  -3.357  1.00  0.98           H  
ATOM   1336  N   PHE A  93     -18.296 -14.789  -1.060  1.00  0.99           N  
ATOM   1337  H   PHE A  93     -17.484 -14.629  -1.639  1.00  0.99           H  
ATOM   1338  CA  PHE A  93     -19.151 -13.654  -0.755  1.00  0.99           C  
ATOM   1339  HA  PHE A  93     -20.146 -14.020  -0.498  1.00  0.99           H  
ATOM   1340  C   PHE A  93     -19.282 -12.750  -1.977  1.00  0.99           C  
ATOM   1341  CB  PHE A  93     -18.595 -12.909   0.458  1.00  0.99           C  
ATOM   1342  HB2 PHE A  93     -17.608 -12.525   0.201  1.00  0.99           H  
ATOM   1343  HB3 PHE A  93     -18.483 -13.618   1.279  1.00  0.99           H  
ATOM   1344  O   PHE A  93     -18.286 -12.356  -2.586  1.00  0.99           O  
ATOM   1345  CG  PHE A  93     -19.466 -11.763   0.920  1.00  0.99           C  
ATOM   1346  CD1 PHE A  93     -18.982 -10.444   0.859  1.00  0.99           C  
ATOM   1347  HD1 PHE A  93     -17.979 -10.253   0.509  1.00  0.99           H  
ATOM   1348  CD2 PHE A  93     -20.770 -12.008   1.386  1.00  0.99           C  
ATOM   1349  HD2 PHE A  93     -21.143 -13.019   1.458  1.00  0.99           H  
ATOM   1350  CE1 PHE A  93     -19.794  -9.369   1.253  1.00  0.99           C  
ATOM   1351  HE1 PHE A  93     -19.412  -8.360   1.212  1.00  0.99           H  
ATOM   1352  CE2 PHE A  93     -21.592 -10.931   1.754  1.00  0.99           C  
ATOM   1353  HE2 PHE A  93     -22.606 -11.111   2.079  1.00  0.99           H  
ATOM   1354  CZ  PHE A  93     -21.104  -9.616   1.694  1.00  0.99           C  
ATOM   1355  HZ  PHE A  93     -21.740  -8.793   1.985  1.00  0.99           H  
ATOM   1356  N   LEU A  94     -20.526 -12.436  -2.337  1.00  0.99           N  
ATOM   1357  H   LEU A  94     -21.289 -12.743  -1.751  1.00  0.99           H  
ATOM   1358  CA  LEU A  94     -20.835 -11.523  -3.427  1.00  0.99           C  
ATOM   1359  HA  LEU A  94     -20.038 -11.580  -4.169  1.00  0.99           H  
ATOM   1360  C   LEU A  94     -20.879 -10.092  -2.898  1.00  0.99           C  
ATOM   1361  CB  LEU A  94     -22.150 -11.947  -4.105  1.00  0.99           C  
ATOM   1362  HB2 LEU A  94     -22.034 -12.954  -4.504  1.00  0.99           H  
ATOM   1363  HB3 LEU A  94     -22.938 -11.965  -3.351  1.00  0.99           H  
ATOM   1364  O   LEU A  94     -21.818  -9.715  -2.197  1.00  0.99           O  
ATOM   1365  CG  LEU A  94     -22.584 -10.999  -5.239  1.00  0.99           C  
ATOM   1366  HG  LEU A  94     -22.665  -9.980  -4.858  1.00  0.99           H  
ATOM   1367  CD1 LEU A  94     -21.596 -11.007  -6.401  1.00  0.99           C  
ATOM   1368 HD11 LEU A  94     -21.481 -12.017  -6.796  1.00  0.99           H  
ATOM   1369 HD12 LEU A  94     -21.965 -10.351  -7.190  1.00  0.99           H  
ATOM   1370 HD13 LEU A  94     -20.631 -10.620  -6.073  1.00  0.99           H  
ATOM   1371  CD2 LEU A  94     -23.954 -11.410  -5.779  1.00  0.99           C  
ATOM   1372 HD21 LEU A  94     -24.684 -11.379  -4.970  1.00  0.99           H  
ATOM   1373 HD22 LEU A  94     -23.906 -12.416  -6.196  1.00  0.99           H  
ATOM   1374 HD23 LEU A  94     -24.264 -10.706  -6.552  1.00  0.99           H  
ATOM   1375  N   TYR A  95     -19.901  -9.290  -3.302  1.00  0.99           N  
ATOM   1376  H   TYR A  95     -19.163  -9.666  -3.880  1.00  0.99           H  
ATOM   1377  CA  TYR A  95     -19.976  -7.844  -3.168  1.00  0.99           C  
ATOM   1378  HA  TYR A  95     -20.420  -7.592  -2.205  1.00  0.99           H  
ATOM   1379  C   TYR A  95     -20.874  -7.306  -4.282  1.00  0.99           C  
ATOM   1380  CB  TYR A  95     -18.571  -7.245  -3.208  1.00  0.99           C  
ATOM   1381  HB2 TYR A  95     -18.655  -6.159  -3.234  1.00  0.99           H  
ATOM   1382  HB3 TYR A  95     -18.070  -7.555  -4.125  1.00  0.99           H  
ATOM   1383  O   TYR A  95     -20.585  -7.498  -5.463  1.00  0.99           O  
ATOM   1384  CG  TYR A  95     -17.722  -7.637  -2.015  1.00  0.99           C  
ATOM   1385  CD1 TYR A  95     -17.667  -6.793  -0.893  1.00  0.99           C  
ATOM   1386  HD1 TYR A  95     -18.240  -5.878  -0.873  1.00  0.99           H  
ATOM   1387  CD2 TYR A  95     -16.979  -8.835  -2.030  1.00  0.99           C  
ATOM   1388  HD2 TYR A  95     -17.043  -9.498  -2.880  1.00  0.99           H  
ATOM   1389  CE1 TYR A  95     -16.843  -7.118   0.199  1.00  0.99           C  
ATOM   1390  HE1 TYR A  95     -16.790  -6.458   1.052  1.00  0.99           H  
ATOM   1391  CE2 TYR A  95     -16.147  -9.160  -0.942  1.00  0.99           C  
ATOM   1392  HE2 TYR A  95     -15.578 -10.078  -0.939  1.00  0.99           H  
ATOM   1393  OH  TYR A  95     -15.313  -8.636   1.245  1.00  0.99           O  
ATOM   1394  HH  TYR A  95     -15.479  -7.990   1.935  1.00  0.99           H  
ATOM   1395  CZ  TYR A  95     -16.076  -8.301   0.173  1.00  0.99           C  
ATOM   1396  N   ASP A  96     -21.983  -6.677  -3.896  1.00  0.98           N  
ATOM   1397  H   ASP A  96     -22.143  -6.557  -2.906  1.00  0.98           H  
ATOM   1398  CA  ASP A  96     -23.003  -6.151  -4.805  1.00  0.98           C  
ATOM   1399  HA  ASP A  96     -22.627  -6.190  -5.827  1.00  0.98           H  
ATOM   1400  C   ASP A  96     -23.286  -4.682  -4.457  1.00  0.98           C  
ATOM   1401  CB  ASP A  96     -24.251  -7.053  -4.769  1.00  0.98           C  
ATOM   1402  HB2 ASP A  96     -24.725  -6.997  -3.790  1.00  0.98           H  
ATOM   1403  HB3 ASP A  96     -23.940  -8.085  -4.933  1.00  0.98           H  
ATOM   1404  O   ASP A  96     -24.049  -4.388  -3.535  1.00  0.98           O  
ATOM   1405  CG  ASP A  96     -25.277  -6.693  -5.846  1.00  0.98           C  
ATOM   1406  OD1 ASP A  96     -25.403  -5.509  -6.220  1.00  0.98           O  
ATOM   1407  OD2 ASP A  96     -26.038  -7.574  -6.321  1.00  0.98           O  
ATOM   1408  N   PHE A  97     -22.631  -3.764  -5.170  1.00  0.98           N  
ATOM   1409  H   PHE A  97     -22.057  -4.076  -5.940  1.00  0.98           H  
ATOM   1410  CA  PHE A  97     -22.721  -2.322  -4.928  1.00  0.98           C  
ATOM   1411  HA  PHE A  97     -23.655  -2.120  -4.404  1.00  0.98           H  
ATOM   1412  C   PHE A  97     -22.775  -1.526  -6.238  1.00  0.98           C  
ATOM   1413  CB  PHE A  97     -21.581  -1.861  -4.002  1.00  0.98           C  
ATOM   1414  HB2 PHE A  97     -21.654  -2.408  -3.063  1.00  0.98           H  
ATOM   1415  HB3 PHE A  97     -21.730  -0.809  -3.758  1.00  0.98           H  
ATOM   1416  O   PHE A  97     -22.478  -2.034  -7.319  1.00  0.98           O  
ATOM   1417  CG  PHE A  97     -20.179  -2.033  -4.558  1.00  0.98           C  
ATOM   1418  CD1 PHE A  97     -19.468  -3.225  -4.319  1.00  0.98           C  
ATOM   1419  HD1 PHE A  97     -19.928  -4.020  -3.750  1.00  0.98           H  
ATOM   1420  CD2 PHE A  97     -19.570  -0.992  -5.285  1.00  0.98           C  
ATOM   1421  HD2 PHE A  97     -20.098  -0.064  -5.451  1.00  0.98           H  
ATOM   1422  CE1 PHE A  97     -18.158  -3.376  -4.805  1.00  0.98           C  
ATOM   1423  HE1 PHE A  97     -17.605  -4.283  -4.608  1.00  0.98           H  
ATOM   1424  CE2 PHE A  97     -18.260  -1.145  -5.774  1.00  0.98           C  
ATOM   1425  HE2 PHE A  97     -17.786  -0.340  -6.315  1.00  0.98           H  
ATOM   1426  CZ  PHE A  97     -17.554  -2.336  -5.532  1.00  0.98           C  
ATOM   1427  HZ  PHE A  97     -16.540  -2.444  -5.890  1.00  0.98           H  
ATOM   1428  N   GLN A  98     -23.202  -0.268  -6.154  1.00  0.97           N  
ATOM   1429  H   GLN A  98     -23.306   0.136  -5.234  1.00  0.97           H  
ATOM   1430  CA  GLN A  98     -23.288   0.657  -7.290  1.00  0.97           C  
ATOM   1431  HA  GLN A  98     -22.995   0.154  -8.211  1.00  0.97           H  
ATOM   1432  C   GLN A  98     -22.326   1.825  -7.093  1.00  0.97           C  
ATOM   1433  CB  GLN A  98     -24.725   1.176  -7.455  1.00  0.97           C  
ATOM   1434  HB2 GLN A  98     -25.082   1.561  -6.500  1.00  0.97           H  
ATOM   1435  HB3 GLN A  98     -24.728   1.993  -8.177  1.00  0.97           H  
ATOM   1436  O   GLN A  98     -22.039   2.201  -5.959  1.00  0.97           O  
ATOM   1437  CG  GLN A  98     -25.680   0.091  -7.961  1.00  0.97           C  
ATOM   1438  HG2 GLN A  98     -25.633  -0.772  -7.296  1.00  0.97           H  
ATOM   1439  HG3 GLN A  98     -25.371  -0.222  -8.958  1.00  0.97           H  
ATOM   1440  CD  GLN A  98     -27.117   0.591  -8.033  1.00  0.97           C  
ATOM   1441  NE2 GLN A  98     -28.029  -0.004  -7.296  1.00  0.97           N  
ATOM   1442 HE21 GLN A  98     -27.744  -0.687  -6.608  1.00  0.97           H  
ATOM   1443 HE22 GLN A  98     -28.939   0.433  -7.311  1.00  0.97           H  
ATOM   1444  OE1 GLN A  98     -27.468   1.516  -8.744  1.00  0.97           O  
ATOM   1445  N   VAL A  99     -21.875   2.418  -8.199  1.00  0.96           N  
ATOM   1446  H   VAL A  99     -22.105   2.007  -9.092  1.00  0.96           H  
ATOM   1447  CA  VAL A  99     -20.974   3.585  -8.196  1.00  0.96           C  
ATOM   1448  HA  VAL A  99     -20.841   3.941  -7.175  1.00  0.96           H  
ATOM   1449  C   VAL A  99     -21.592   4.749  -8.980  1.00  0.96           C  
ATOM   1450  CB  VAL A  99     -19.571   3.197  -8.692  1.00  0.96           C  
ATOM   1451  HB  VAL A  99     -18.946   4.089  -8.715  1.00  0.96           H  
ATOM   1452  O   VAL A  99     -21.131   5.097 -10.065  1.00  0.96           O  
ATOM   1453  CG1 VAL A  99     -18.940   2.192  -7.718  1.00  0.96           C  
ATOM   1454 HG11 VAL A  99     -17.992   1.835  -8.121  1.00  0.96           H  
ATOM   1455 HG12 VAL A  99     -18.778   2.669  -6.751  1.00  0.96           H  
ATOM   1456 HG13 VAL A  99     -19.580   1.320  -7.583  1.00  0.96           H  
ATOM   1457  CG2 VAL A  99     -19.554   2.552 -10.081  1.00  0.96           C  
ATOM   1458 HG21 VAL A  99     -18.516   2.499 -10.411  1.00  0.96           H  
ATOM   1459 HG22 VAL A  99     -20.085   3.140 -10.829  1.00  0.96           H  
ATOM   1460 HG23 VAL A  99     -20.012   1.563 -10.044  1.00  0.96           H  
ATOM   1461  N   PRO A 100     -22.703   5.333  -8.498  1.00  0.97           N  
ATOM   1462  CA  PRO A 100     -23.497   6.270  -9.294  1.00  0.97           C  
ATOM   1463  HA  PRO A 100     -23.811   5.792 -10.221  1.00  0.97           H  
ATOM   1464  C   PRO A 100     -22.748   7.559  -9.668  1.00  0.97           C  
ATOM   1465  CB  PRO A 100     -24.733   6.560  -8.438  1.00  0.97           C  
ATOM   1466  HB2 PRO A 100     -25.104   7.575  -8.579  1.00  0.97           H  
ATOM   1467  HB3 PRO A 100     -25.513   5.837  -8.676  1.00  0.97           H  
ATOM   1468  O   PRO A 100     -23.053   8.151 -10.700  1.00  0.97           O  
ATOM   1469  CG  PRO A 100     -24.251   6.331  -7.005  1.00  0.97           C  
ATOM   1470  HG2 PRO A 100     -25.071   6.068  -6.337  1.00  0.97           H  
ATOM   1471  HG3 PRO A 100     -23.734   7.219  -6.643  1.00  0.97           H  
ATOM   1472  CD  PRO A 100     -23.260   5.182  -7.160  1.00  0.97           C  
ATOM   1473  HD2 PRO A 100     -22.488   5.249  -6.393  1.00  0.97           H  
ATOM   1474  HD3 PRO A 100     -23.788   4.231  -7.087  1.00  0.97           H  
ATOM   1475  N   ASP A 101     -21.797   7.985  -8.838  1.00  0.96           N  
ATOM   1476  H   ASP A 101     -21.695   7.515  -7.950  1.00  0.96           H  
ATOM   1477  CA  ASP A 101     -21.147   9.298  -8.882  1.00  0.96           C  
ATOM   1478  HA  ASP A 101     -21.238   9.704  -9.890  1.00  0.96           H  
ATOM   1479  C   ASP A 101     -19.637   9.251  -8.574  1.00  0.96           C  
ATOM   1480  CB  ASP A 101     -21.896  10.240  -7.921  1.00  0.96           C  
ATOM   1481  HB2 ASP A 101     -21.456  11.235  -7.981  1.00  0.96           H  
ATOM   1482  HB3 ASP A 101     -22.928  10.327  -8.263  1.00  0.96           H  
ATOM   1483  O   ASP A 101     -19.024  10.285  -8.316  1.00  0.96           O  
ATOM   1484  CG  ASP A 101     -21.914   9.785  -6.451  1.00  0.96           C  
ATOM   1485  OD1 ASP A 101     -21.527   8.625  -6.165  1.00  0.96           O  
ATOM   1486  OD2 ASP A 101     -22.424  10.578  -5.627  1.00  0.96           O  
ATOM   1487  N   GLN A 102     -19.022   8.064  -8.624  1.00  0.98           N  
ATOM   1488  H   GLN A 102     -19.572   7.261  -8.896  1.00  0.98           H  
ATOM   1489  CA  GLN A 102     -17.575   7.891  -8.490  1.00  0.98           C  
ATOM   1490  HA  GLN A 102     -17.118   8.856  -8.268  1.00  0.98           H  
ATOM   1491  C   GLN A 102     -16.966   7.398  -9.805  1.00  0.98           C  
ATOM   1492  CB  GLN A 102     -17.226   6.947  -7.327  1.00  0.98           C  
ATOM   1493  HB2 GLN A 102     -17.727   5.989  -7.467  1.00  0.98           H  
ATOM   1494  HB3 GLN A 102     -16.151   6.770  -7.349  1.00  0.98           H  
ATOM   1495  O   GLN A 102     -17.456   6.448 -10.415  1.00  0.98           O  
ATOM   1496  CG  GLN A 102     -17.593   7.517  -5.947  1.00  0.98           C  
ATOM   1497  HG2 GLN A 102     -18.676   7.513  -5.822  1.00  0.98           H  
ATOM   1498  HG3 GLN A 102     -17.244   8.547  -5.875  1.00  0.98           H  
ATOM   1499  CD  GLN A 102     -16.954   6.701  -4.824  1.00  0.98           C  
ATOM   1500  NE2 GLN A 102     -15.710   6.982  -4.490  1.00  0.98           N  
ATOM   1501 HE21 GLN A 102     -15.233   7.768  -4.909  1.00  0.98           H  
ATOM   1502 HE22 GLN A 102     -15.241   6.480  -3.749  1.00  0.98           H  
ATOM   1503  OE1 GLN A 102     -17.540   5.782  -4.266  1.00  0.98           O  
ATOM   1504  N   ALA A 103     -15.860   8.018 -10.205  1.00  0.98           N  
ATOM   1505  H   ALA A 103     -15.503   8.778  -9.644  1.00  0.98           H  
ATOM   1506  CA  ALA A 103     -15.028   7.613 -11.329  1.00  0.98           C  
ATOM   1507  HA  ALA A 103     -15.158   6.546 -11.509  1.00  0.98           H  
ATOM   1508  C   ALA A 103     -13.554   7.876 -10.997  1.00  0.98           C  
ATOM   1509  CB  ALA A 103     -15.463   8.371 -12.584  1.00  0.98           C  
ATOM   1510  HB1 ALA A 103     -15.283   9.438 -12.456  1.00  0.98           H  
ATOM   1511  HB2 ALA A 103     -14.901   8.009 -13.445  1.00  0.98           H  
ATOM   1512  HB3 ALA A 103     -16.527   8.213 -12.762  1.00  0.98           H  
ATOM   1513  O   ALA A 103     -13.244   8.639 -10.089  1.00  0.98           O  
ATOM   1514  N   GLY A 104     -12.644   7.251 -11.736  1.00  0.99           N  
ATOM   1515  H   GLY A 104     -12.968   6.630 -12.464  1.00  0.99           H  
ATOM   1516  CA  GLY A 104     -11.206   7.414 -11.576  1.00  0.99           C  
ATOM   1517  HA2 GLY A 104     -10.989   8.142 -10.795  1.00  0.99           H  
ATOM   1518  HA3 GLY A 104     -10.792   7.800 -12.508  1.00  0.99           H  
ATOM   1519  C   GLY A 104     -10.492   6.110 -11.242  1.00  0.99           C  
ATOM   1520  O   GLY A 104     -10.921   5.018 -11.628  1.00  0.99           O  
ATOM   1521  N   THR A 105      -9.355   6.240 -10.567  1.00  0.99           N  
ATOM   1522  H   THR A 105      -9.029   7.172 -10.352  1.00  0.99           H  
ATOM   1523  CA  THR A 105      -8.468   5.124 -10.240  1.00  0.99           C  
ATOM   1524  HA  THR A 105      -8.708   4.281 -10.889  1.00  0.99           H  
ATOM   1525  C   THR A 105      -8.660   4.681  -8.794  1.00  0.99           C  
ATOM   1526  CB  THR A 105      -7.008   5.502 -10.503  1.00  0.99           C  
ATOM   1527  HB  THR A 105      -6.650   6.157  -9.709  1.00  0.99           H  
ATOM   1528  O   THR A 105      -8.521   5.472  -7.866  1.00  0.99           O  
ATOM   1529  CG2 THR A 105      -6.121   4.266 -10.570  1.00  0.99           C  
ATOM   1530 HG21 THR A 105      -5.099   4.585 -10.779  1.00  0.99           H  
ATOM   1531 HG22 THR A 105      -6.151   3.735  -9.619  1.00  0.99           H  
ATOM   1532 HG23 THR A 105      -6.461   3.601 -11.364  1.00  0.99           H  
ATOM   1533  OG1 THR A 105      -6.890   6.188 -11.734  1.00  0.99           O  
ATOM   1534  HG1 THR A 105      -7.170   7.080 -11.517  1.00  0.99           H  
ATOM   1535  N   PHE A 106      -8.917   3.391  -8.619  1.00  0.99           N  
ATOM   1536  H   PHE A 106      -8.966   2.813  -9.446  1.00  0.99           H  
ATOM   1537  CA  PHE A 106      -9.145   2.683  -7.364  1.00  0.99           C  
ATOM   1538  HA  PHE A 106      -8.879   3.313  -6.515  1.00  0.99           H  
ATOM   1539  C   PHE A 106      -8.270   1.424  -7.342  1.00  0.99           C  
ATOM   1540  CB  PHE A 106     -10.639   2.326  -7.255  1.00  0.99           C  
ATOM   1541  HB2 PHE A 106     -10.829   1.809  -6.314  1.00  0.99           H  
ATOM   1542  HB3 PHE A 106     -10.904   1.647  -8.066  1.00  0.99           H  
ATOM   1543  O   PHE A 106      -7.469   1.165  -8.247  1.00  0.99           O  
ATOM   1544  CG  PHE A 106     -11.574   3.505  -7.350  1.00  0.99           C  
ATOM   1545  CD1 PHE A 106     -11.923   4.230  -6.199  1.00  0.99           C  
ATOM   1546  HD1 PHE A 106     -11.542   3.931  -5.234  1.00  0.99           H  
ATOM   1547  CD2 PHE A 106     -12.077   3.892  -8.605  1.00  0.99           C  
ATOM   1548  HD2 PHE A 106     -11.806   3.342  -9.494  1.00  0.99           H  
ATOM   1549  CE1 PHE A 106     -12.755   5.356  -6.308  1.00  0.99           C  
ATOM   1550  HE1 PHE A 106     -12.997   5.946  -5.436  1.00  0.99           H  
ATOM   1551  CE2 PHE A 106     -12.915   5.013  -8.710  1.00  0.99           C  
ATOM   1552  HE2 PHE A 106     -13.287   5.325  -9.674  1.00  0.99           H  
ATOM   1553  CZ  PHE A 106     -13.251   5.746  -7.562  1.00  0.99           C  
ATOM   1554  HZ  PHE A 106     -13.867   6.630  -7.643  1.00  0.99           H  
ATOM   1555  N   TRP A 107      -8.415   0.613  -6.305  1.00  0.99           N  
ATOM   1556  H   TRP A 107      -9.059   0.858  -5.567  1.00  0.99           H  
ATOM   1557  CA  TRP A 107      -7.807  -0.711  -6.246  1.00  0.99           C  
ATOM   1558  HA  TRP A 107      -7.933  -1.214  -7.205  1.00  0.99           H  
ATOM   1559  C   TRP A 107      -8.517  -1.566  -5.202  1.00  0.99           C  
ATOM   1560  CB  TRP A 107      -6.307  -0.571  -5.977  1.00  0.99           C  
ATOM   1561  HB2 TRP A 107      -5.858  -1.564  -5.957  1.00  0.99           H  
ATOM   1562  HB3 TRP A 107      -5.838  -0.044  -6.808  1.00  0.99           H  
ATOM   1563  O   TRP A 107      -9.426  -1.102  -4.522  1.00  0.99           O  
ATOM   1564  CG  TRP A 107      -5.913   0.114  -4.720  1.00  0.99           C  
ATOM   1565  CD1 TRP A 107      -6.045   1.424  -4.433  1.00  0.99           C  
ATOM   1566  HD1 TRP A 107      -6.512   2.140  -5.093  1.00  0.99           H  
ATOM   1567  CD2 TRP A 107      -5.270  -0.482  -3.572  1.00  0.99           C  
ATOM   1568  CE2 TRP A 107      -5.031   0.536  -2.607  1.00  0.99           C  
ATOM   1569  CE3 TRP A 107      -4.852  -1.789  -3.275  1.00  0.99           C  
ATOM   1570  HE3 TRP A 107      -5.047  -2.591  -3.972  1.00  0.99           H  
ATOM   1571  NE1 TRP A 107      -5.489   1.689  -3.197  1.00  0.99           N  
ATOM   1572  HE1 TRP A 107      -5.455   2.602  -2.764  1.00  0.99           H  
ATOM   1573  CH2 TRP A 107      -3.946  -1.032  -1.154  1.00  0.99           C  
ATOM   1574  HH2 TRP A 107      -3.403  -1.271  -0.251  1.00  0.99           H  
ATOM   1575  CZ2 TRP A 107      -4.431   0.258  -1.379  1.00  0.99           C  
ATOM   1576  HZ2 TRP A 107      -4.307   1.029  -0.634  1.00  0.99           H  
ATOM   1577  CZ3 TRP A 107      -4.131  -2.035  -2.106  1.00  0.99           C  
ATOM   1578  HZ3 TRP A 107      -3.727  -3.018  -1.914  1.00  0.99           H  
ATOM   1579  N   TYR A 108      -8.149  -2.833  -5.105  1.00  0.99           N  
ATOM   1580  H   TYR A 108      -7.416  -3.178  -5.708  1.00  0.99           H  
ATOM   1581  CA  TYR A 108      -8.698  -3.751  -4.119  1.00  0.99           C  
ATOM   1582  HA  TYR A 108      -9.192  -3.166  -3.344  1.00  0.99           H  
ATOM   1583  C   TYR A 108      -7.585  -4.541  -3.449  1.00  0.99           C  
ATOM   1584  CB  TYR A 108      -9.740  -4.661  -4.776  1.00  0.99           C  
ATOM   1585  HB2 TYR A 108     -10.201  -5.281  -4.008  1.00  0.99           H  
ATOM   1586  HB3 TYR A 108     -10.526  -4.032  -5.194  1.00  0.99           H  
ATOM   1587  O   TYR A 108      -6.560  -4.816  -4.080  1.00  0.99           O  
ATOM   1588  CG  TYR A 108      -9.192  -5.552  -5.875  1.00  0.99           C  
ATOM   1589  CD1 TYR A 108      -9.171  -5.089  -7.203  1.00  0.99           C  
ATOM   1590  HD1 TYR A 108      -9.538  -4.099  -7.434  1.00  0.99           H  
ATOM   1591  CD2 TYR A 108      -8.688  -6.831  -5.567  1.00  0.99           C  
ATOM   1592  HD2 TYR A 108      -8.702  -7.181  -4.545  1.00  0.99           H  
ATOM   1593  CE1 TYR A 108      -8.660  -5.901  -8.230  1.00  0.99           C  
ATOM   1594  HE1 TYR A 108      -8.640  -5.540  -9.247  1.00  0.99           H  
ATOM   1595  CE2 TYR A 108      -8.173  -7.646  -6.592  1.00  0.99           C  
ATOM   1596  HE2 TYR A 108      -7.793  -8.632  -6.366  1.00  0.99           H  
ATOM   1597  OH  TYR A 108      -7.687  -7.976  -8.912  1.00  0.99           O  
ATOM   1598  HH  TYR A 108      -7.782  -7.543  -9.764  1.00  0.99           H  
ATOM   1599  CZ  TYR A 108      -8.171  -7.186  -7.923  1.00  0.99           C  
ATOM   1600  N   HIS A 109      -7.778  -4.918  -2.187  1.00  0.99           N  
ATOM   1601  H   HIS A 109      -8.621  -4.631  -1.711  1.00  0.99           H  
ATOM   1602  CA  HIS A 109      -6.803  -5.715  -1.443  1.00  0.99           C  
ATOM   1603  HA  HIS A 109      -6.369  -6.442  -2.128  1.00  0.99           H  
ATOM   1604  C   HIS A 109      -7.400  -6.501  -0.285  1.00  0.99           C  
ATOM   1605  CB  HIS A 109      -5.682  -4.811  -0.933  1.00  0.99           C  
ATOM   1606  HB2 HIS A 109      -4.886  -5.441  -0.536  1.00  0.99           H  
ATOM   1607  HB3 HIS A 109      -5.287  -4.298  -1.810  1.00  0.99           H  
ATOM   1608  O   HIS A 109      -8.522  -6.225   0.138  1.00  0.99           O  
ATOM   1609  CG  HIS A 109      -6.055  -3.803   0.134  1.00  0.99           C  
ATOM   1610  CD2 HIS A 109      -6.568  -2.543  -0.038  1.00  0.99           C  
ATOM   1611  HD2 HIS A 109      -6.809  -2.084  -0.985  1.00  0.99           H  
ATOM   1612  ND1 HIS A 109      -5.845  -3.953   1.484  1.00  0.99           N  
ATOM   1613  HD1 HIS A 109      -5.531  -4.787   1.960  1.00  0.99           H  
ATOM   1614  CE1 HIS A 109      -6.225  -2.834   2.112  1.00  0.99           C  
ATOM   1615  HE1 HIS A 109      -6.176  -2.681   3.180  1.00  0.99           H  
ATOM   1616  NE2 HIS A 109      -6.662  -1.932   1.221  1.00  0.99           N  
ATOM   1617  N   SER A 110      -6.628  -7.463   0.238  1.00  0.98           N  
ATOM   1618  H   SER A 110      -5.716  -7.622  -0.166  1.00  0.98           H  
ATOM   1619  CA  SER A 110      -6.973  -8.087   1.516  1.00  0.98           C  
ATOM   1620  HA  SER A 110      -7.954  -8.548   1.400  1.00  0.98           H  
ATOM   1621  C   SER A 110      -6.997  -7.051   2.621  1.00  0.98           C  
ATOM   1622  CB  SER A 110      -6.001  -9.162   1.994  1.00  0.98           C  
ATOM   1623  HB2 SER A 110      -5.748  -9.867   1.202  1.00  0.98           H  
ATOM   1624  HB3 SER A 110      -5.079  -8.697   2.344  1.00  0.98           H  
ATOM   1625  O   SER A 110      -6.023  -6.325   2.788  1.00  0.98           O  
ATOM   1626  OG  SER A 110      -6.624  -9.846   3.064  1.00  0.98           O  
ATOM   1627  HG  SER A 110      -6.506 -10.792   2.950  1.00  0.98           H  
ATOM   1628  N   HIS A 111      -8.043  -7.038   3.430  1.00  0.96           N  
ATOM   1629  H   HIS A 111      -8.818  -7.652   3.221  1.00  0.96           H  
ATOM   1630  CA  HIS A 111      -8.082  -6.238   4.651  1.00  0.96           C  
ATOM   1631  HA  HIS A 111      -7.157  -5.668   4.740  1.00  0.96           H  
ATOM   1632  C   HIS A 111      -8.096  -7.135   5.898  1.00  0.96           C  
ATOM   1633  CB  HIS A 111      -9.205  -5.211   4.519  1.00  0.96           C  
ATOM   1634  HB2 HIS A 111      -9.294  -4.926   3.470  1.00  0.96           H  
ATOM   1635  HB3 HIS A 111     -10.147  -5.672   4.816  1.00  0.96           H  
ATOM   1636  O   HIS A 111      -8.762  -6.860   6.893  1.00  0.96           O  
ATOM   1637  CG  HIS A 111      -8.939  -3.951   5.300  1.00  0.96           C  
ATOM   1638  CD2 HIS A 111      -8.703  -2.710   4.777  1.00  0.96           C  
ATOM   1639  HD2 HIS A 111      -8.696  -2.444   3.731  1.00  0.96           H  
ATOM   1640  ND1 HIS A 111      -8.838  -3.881   6.683  1.00  0.96           N  
ATOM   1641  CE1 HIS A 111      -8.530  -2.613   6.960  1.00  0.96           C  
ATOM   1642  HE1 HIS A 111      -8.377  -2.252   7.966  1.00  0.96           H  
ATOM   1643  NE2 HIS A 111      -8.454  -1.872   5.842  1.00  0.96           N  
ATOM   1644  HE2 HIS A 111      -8.246  -0.885   5.797  1.00  0.96           H  
ATOM   1645  N   LEU A 112      -7.381  -8.265   5.821  1.00  0.96           N  
ATOM   1646  H   LEU A 112      -6.890  -8.450   4.958  1.00  0.96           H  
ATOM   1647  CA  LEU A 112      -7.167  -9.186   6.935  1.00  0.96           C  
ATOM   1648  HA  LEU A 112      -7.678  -8.790   7.813  1.00  0.96           H  
ATOM   1649  C   LEU A 112      -5.676  -9.292   7.272  1.00  0.96           C  
ATOM   1650  CB  LEU A 112      -7.785 -10.556   6.605  1.00  0.96           C  
ATOM   1651  HB2 LEU A 112      -8.845 -10.426   6.387  1.00  0.96           H  
ATOM   1652  HB3 LEU A 112      -7.302 -10.951   5.711  1.00  0.96           H  
ATOM   1653  O   LEU A 112      -4.935 -10.024   6.605  1.00  0.96           O  
ATOM   1654  CG  LEU A 112      -7.618 -11.569   7.756  1.00  0.96           C  
ATOM   1655  HG  LEU A 112      -6.568 -11.650   8.038  1.00  0.96           H  
ATOM   1656  CD1 LEU A 112      -8.415 -11.181   9.002  1.00  0.96           C  
ATOM   1657 HD11 LEU A 112      -9.463 -11.034   8.739  1.00  0.96           H  
ATOM   1658 HD12 LEU A 112      -8.332 -11.964   9.755  1.00  0.96           H  
ATOM   1659 HD13 LEU A 112      -8.021 -10.258   9.427  1.00  0.96           H  
ATOM   1660  CD2 LEU A 112      -8.075 -12.951   7.304  1.00  0.96           C  
ATOM   1661 HD21 LEU A 112      -8.005 -13.657   8.131  1.00  0.96           H  
ATOM   1662 HD22 LEU A 112      -7.405 -13.276   6.508  1.00  0.96           H  
ATOM   1663 HD23 LEU A 112      -9.099 -12.906   6.935  1.00  0.96           H  
ATOM   1664  N   SER A 113      -5.274  -8.632   8.366  1.00  0.94           N  
ATOM   1665  H   SER A 113      -5.923  -7.985   8.792  1.00  0.94           H  
ATOM   1666  CA  SER A 113      -3.879  -8.589   8.829  1.00  0.94           C  
ATOM   1667  HA  SER A 113      -3.775  -7.796   9.570  1.00  0.94           H  
ATOM   1668  C   SER A 113      -2.948  -8.228   7.659  1.00  0.94           C  
ATOM   1669  CB  SER A 113      -3.557  -9.922   9.525  1.00  0.94           C  
ATOM   1670  HB2 SER A 113      -3.655 -10.727   8.797  1.00  0.94           H  
ATOM   1671  HB3 SER A 113      -4.282 -10.087  10.322  1.00  0.94           H  
ATOM   1672  O   SER A 113      -3.324  -7.444   6.799  1.00  0.94           O  
ATOM   1673  OG  SER A 113      -2.258  -9.959  10.084  1.00  0.94           O  
ATOM   1674  HG  SER A 113      -2.215  -9.255  10.735  1.00  0.94           H  
ATOM   1675  N   THR A 114      -1.779  -8.858   7.570  1.00  0.94           N  
ATOM   1676  H   THR A 114      -1.556  -9.485   8.330  1.00  0.94           H  
ATOM   1677  CA  THR A 114      -0.752  -8.603   6.551  1.00  0.94           C  
ATOM   1678  HA  THR A 114      -0.846  -7.556   6.263  1.00  0.94           H  
ATOM   1679  C   THR A 114      -0.921  -9.400   5.249  1.00  0.94           C  
ATOM   1680  CB  THR A 114       0.654  -8.736   7.143  1.00  0.94           C  
ATOM   1681  HB  THR A 114       1.398  -8.666   6.349  1.00  0.94           H  
ATOM   1682  O   THR A 114      -0.002  -9.479   4.429  1.00  0.94           O  
ATOM   1683  CG2 THR A 114       0.946  -7.644   8.173  1.00  0.94           C  
ATOM   1684 HG21 THR A 114       1.959  -7.763   8.558  1.00  0.94           H  
ATOM   1685 HG22 THR A 114       0.866  -6.667   7.696  1.00  0.94           H  
ATOM   1686 HG23 THR A 114       0.236  -7.686   8.999  1.00  0.94           H  
ATOM   1687  OG1 THR A 114       0.781  -9.972   7.814  1.00  0.94           O  
ATOM   1688  HG1 THR A 114       0.421  -9.829   8.692  1.00  0.94           H  
ATOM   1689  N   GLN A 115      -2.087 -10.023   5.016  1.00  0.96           N  
ATOM   1690  H   GLN A 115      -2.842  -9.869   5.669  1.00  0.96           H  
ATOM   1691  CA  GLN A 115      -2.321 -10.866   3.829  1.00  0.96           C  
ATOM   1692  HA  GLN A 115      -1.551 -11.637   3.807  1.00  0.96           H  
ATOM   1693  C   GLN A 115      -2.222 -10.075   2.512  1.00  0.96           C  
ATOM   1694  CB  GLN A 115      -3.692 -11.544   3.951  1.00  0.96           C  
ATOM   1695  HB2 GLN A 115      -3.736 -12.081   4.899  1.00  0.96           H  
ATOM   1696  HB3 GLN A 115      -4.461 -10.771   3.967  1.00  0.96           H  
ATOM   1697  O   GLN A 115      -1.877 -10.632   1.466  1.00  0.96           O  
ATOM   1698  CG  GLN A 115      -3.982 -12.548   2.823  1.00  0.96           C  
ATOM   1699  HG2 GLN A 115      -3.921 -12.060   1.850  1.00  0.96           H  
ATOM   1700  HG3 GLN A 115      -3.240 -13.345   2.864  1.00  0.96           H  
ATOM   1701  CD  GLN A 115      -5.380 -13.131   2.942  1.00  0.96           C  
ATOM   1702  NE2 GLN A 115      -5.536 -14.380   3.312  1.00  0.96           N  
ATOM   1703 HE21 GLN A 115      -4.762 -15.001   3.498  1.00  0.96           H  
ATOM   1704 HE22 GLN A 115      -6.481 -14.655   3.540  1.00  0.96           H  
ATOM   1705  OE1 GLN A 115      -6.369 -12.458   2.697  1.00  0.96           O  
ATOM   1706  N   TYR A 116      -2.485  -8.771   2.557  1.00  0.94           N  
ATOM   1707  H   TYR A 116      -2.729  -8.363   3.448  1.00  0.94           H  
ATOM   1708  CA  TYR A 116      -2.270  -7.853   1.443  1.00  0.94           C  
ATOM   1709  HA  TYR A 116      -2.923  -8.124   0.614  1.00  0.94           H  
ATOM   1710  C   TYR A 116      -0.814  -7.904   0.933  1.00  0.94           C  
ATOM   1711  CB  TYR A 116      -2.675  -6.469   1.959  1.00  0.94           C  
ATOM   1712  HB2 TYR A 116      -2.292  -6.349   2.973  1.00  0.94           H  
ATOM   1713  HB3 TYR A 116      -3.763  -6.431   2.014  1.00  0.94           H  
ATOM   1714  O   TYR A 116      -0.579  -8.029  -0.275  1.00  0.94           O  
ATOM   1715  CG  TYR A 116      -2.216  -5.285   1.152  1.00  0.94           C  
ATOM   1716  CD1 TYR A 116      -1.796  -4.125   1.825  1.00  0.94           C  
ATOM   1717  HD1 TYR A 116      -1.801  -4.096   2.905  1.00  0.94           H  
ATOM   1718  CD2 TYR A 116      -2.223  -5.329  -0.250  1.00  0.94           C  
ATOM   1719  HD2 TYR A 116      -2.576  -6.220  -0.747  1.00  0.94           H  
ATOM   1720  CE1 TYR A 116      -1.346  -3.011   1.101  1.00  0.94           C  
ATOM   1721  HE1 TYR A 116      -1.014  -2.124   1.621  1.00  0.94           H  
ATOM   1722  CE2 TYR A 116      -1.799  -4.201  -0.972  1.00  0.94           C  
ATOM   1723  HE2 TYR A 116      -1.866  -4.140  -2.048  1.00  0.94           H  
ATOM   1724  OH  TYR A 116      -0.984  -1.968  -1.003  1.00  0.94           O  
ATOM   1725  HH  TYR A 116      -0.599  -1.306  -0.424  1.00  0.94           H  
ATOM   1726  CZ  TYR A 116      -1.350  -3.056  -0.299  1.00  0.94           C  
ATOM   1727  N   CYS A 117       0.160  -7.967   1.844  1.00  0.96           N  
ATOM   1728  H   CYS A 117      -0.095  -7.853   2.815  1.00  0.96           H  
ATOM   1729  CA  CYS A 117       1.598  -8.070   1.545  1.00  0.96           C  
ATOM   1730  HA  CYS A 117       1.847  -7.335   0.780  1.00  0.96           H  
ATOM   1731  C   CYS A 117       2.007  -9.436   0.989  1.00  0.96           C  
ATOM   1732  CB  CYS A 117       2.379  -7.746   2.824  1.00  0.96           C  
ATOM   1733  HB2 CYS A 117       2.296  -8.576   3.525  1.00  0.96           H  
ATOM   1734  HB3 CYS A 117       3.429  -7.598   2.573  1.00  0.96           H  
ATOM   1735  O   CYS A 117       3.042  -9.597   0.329  1.00  0.96           O  
ATOM   1736  SG  CYS A 117       1.758  -6.263   3.632  1.00  0.96           S  
ATOM   1737  N   ASP A 118       1.150 -10.431   1.193  1.00  0.97           N  
ATOM   1738  H   ASP A 118       0.332 -10.235   1.753  1.00  0.97           H  
ATOM   1739  CA  ASP A 118       1.280 -11.757   0.613  1.00  0.97           C  
ATOM   1740  HA  ASP A 118       2.344 -11.961   0.497  1.00  0.97           H  
ATOM   1741  C   ASP A 118       0.744 -11.864  -0.819  1.00  0.97           C  
ATOM   1742  CB  ASP A 118       0.703 -12.797   1.581  1.00  0.97           C  
ATOM   1743  HB2 ASP A 118      -0.229 -12.439   2.018  1.00  0.97           H  
ATOM   1744  HB3 ASP A 118       0.468 -13.703   1.023  1.00  0.97           H  
ATOM   1745  O   ASP A 118       0.833 -12.937  -1.417  1.00  0.97           O  
ATOM   1746  CG  ASP A 118       1.687 -13.161   2.695  1.00  0.97           C  
ATOM   1747  OD1 ASP A 118       2.916 -13.062   2.448  1.00  0.97           O  
ATOM   1748  OD2 ASP A 118       1.238 -13.684   3.737  1.00  0.97           O  
ATOM   1749  N   GLY A 119       0.291 -10.755  -1.409  1.00  0.97           N  
ATOM   1750  H   GLY A 119       0.205  -9.924  -0.840  1.00  0.97           H  
ATOM   1751  CA  GLY A 119       0.025 -10.632  -2.843  1.00  0.97           C  
ATOM   1752  HA2 GLY A 119       0.608  -9.795  -3.227  1.00  0.97           H  
ATOM   1753  HA3 GLY A 119       0.345 -11.537  -3.360  1.00  0.97           H  
ATOM   1754  C   GLY A 119      -1.435 -10.388  -3.213  1.00  0.97           C  
ATOM   1755  O   GLY A 119      -1.703 -10.155  -4.397  1.00  0.97           O  
ATOM   1756  N   LEU A 120      -2.356 -10.395  -2.238  1.00  0.98           N  
ATOM   1757  H   LEU A 120      -2.048 -10.549  -1.288  1.00  0.98           H  
ATOM   1758  CA  LEU A 120      -3.784 -10.188  -2.476  1.00  0.98           C  
ATOM   1759  HA  LEU A 120      -4.018 -10.690  -3.415  1.00  0.98           H  
ATOM   1760  C   LEU A 120      -4.100  -8.703  -2.669  1.00  0.98           C  
ATOM   1761  CB  LEU A 120      -4.625 -10.818  -1.349  1.00  0.98           C  
ATOM   1762  HB2 LEU A 120      -4.481 -10.233  -0.440  1.00  0.98           H  
ATOM   1763  HB3 LEU A 120      -4.264 -11.827  -1.146  1.00  0.98           H  
ATOM   1764  O   LEU A 120      -4.529  -8.018  -1.742  1.00  0.98           O  
ATOM   1765  CG  LEU A 120      -6.126 -10.869  -1.710  1.00  0.98           C  
ATOM   1766  HG  LEU A 120      -6.455  -9.904  -2.096  1.00  0.98           H  
ATOM   1767  CD1 LEU A 120      -6.398 -11.928  -2.765  1.00  0.98           C  
ATOM   1768 HD11 LEU A 120      -5.609 -11.958  -3.517  1.00  0.98           H  
ATOM   1769 HD12 LEU A 120      -6.457 -12.907  -2.290  1.00  0.98           H  
ATOM   1770 HD13 LEU A 120      -7.355 -11.689  -3.231  1.00  0.98           H  
ATOM   1771  CD2 LEU A 120      -7.018 -11.253  -0.537  1.00  0.98           C  
ATOM   1772 HD21 LEU A 120      -6.492 -11.931   0.135  1.00  0.98           H  
ATOM   1773 HD22 LEU A 120      -7.347 -10.358  -0.009  1.00  0.98           H  
ATOM   1774 HD23 LEU A 120      -7.929 -11.746  -0.876  1.00  0.98           H  
ATOM   1775  N   ARG A 121      -3.861  -8.218  -3.888  1.00  0.98           N  
ATOM   1776  H   ARG A 121      -3.422  -8.845  -4.547  1.00  0.98           H  
ATOM   1777  CA  ARG A 121      -4.086  -6.835  -4.320  1.00  0.98           C  
ATOM   1778  HA  ARG A 121      -5.014  -6.482  -3.869  1.00  0.98           H  
ATOM   1779  C   ARG A 121      -4.217  -6.735  -5.825  1.00  0.98           C  
ATOM   1780  CB  ARG A 121      -2.937  -5.940  -3.841  1.00  0.98           C  
ATOM   1781  HB2 ARG A 121      -3.106  -4.916  -4.173  1.00  0.98           H  
ATOM   1782  HB3 ARG A 121      -2.998  -5.943  -2.752  1.00  0.98           H  
ATOM   1783  O   ARG A 121      -3.522  -7.466  -6.526  1.00  0.98           O  
ATOM   1784  CG  ARG A 121      -1.526  -6.394  -4.275  1.00  0.98           C  
ATOM   1785  HG2 ARG A 121      -1.353  -6.116  -5.315  1.00  0.98           H  
ATOM   1786  HG3 ARG A 121      -1.431  -7.476  -4.181  1.00  0.98           H  
ATOM   1787  CD  ARG A 121      -0.456  -5.758  -3.386  1.00  0.98           C  
ATOM   1788  HD2 ARG A 121      -0.699  -5.989  -2.349  1.00  0.98           H  
ATOM   1789  HD3 ARG A 121      -0.458  -4.678  -3.533  1.00  0.98           H  
ATOM   1790  NE  ARG A 121       0.889  -6.283  -3.618  1.00  0.98           N  
ATOM   1791  HE  ARG A 121       0.974  -7.057  -4.262  1.00  0.98           H  
ATOM   1792  NH1 ARG A 121       2.024  -5.011  -2.032  1.00  0.98           N  
ATOM   1793 HH11 ARG A 121       2.886  -4.783  -1.556  1.00  0.98           H  
ATOM   1794 HH12 ARG A 121       1.337  -4.273  -2.090  1.00  0.98           H  
ATOM   1795  NH2 ARG A 121       2.953  -6.807  -2.882  1.00  0.98           N  
ATOM   1796 HH21 ARG A 121       3.789  -6.492  -2.411  1.00  0.98           H  
ATOM   1797 HH22 ARG A 121       2.973  -7.614  -3.489  1.00  0.98           H  
ATOM   1798  CZ  ARG A 121       1.931  -6.016  -2.845  1.00  0.98           C  
ATOM   1799  N   GLY A 122      -5.018  -5.807  -6.331  1.00  0.99           N  
ATOM   1800  H   GLY A 122      -5.590  -5.263  -5.701  1.00  0.99           H  
ATOM   1801  CA  GLY A 122      -5.092  -5.515  -7.761  1.00  0.99           C  
ATOM   1802  HA2 GLY A 122      -5.678  -6.280  -8.272  1.00  0.99           H  
ATOM   1803  HA3 GLY A 122      -4.083  -5.539  -8.171  1.00  0.99           H  
ATOM   1804  C   GLY A 122      -5.710  -4.148  -8.055  1.00  0.99           C  
ATOM   1805  O   GLY A 122      -6.380  -3.582  -7.195  1.00  0.99           O  
ATOM   1806  N   PRO A 123      -5.464  -3.580  -9.243  1.00  0.99           N  
ATOM   1807  CA  PRO A 123      -5.978  -2.267  -9.608  1.00  0.99           C  
ATOM   1808  HA  PRO A 123      -5.869  -1.574  -8.774  1.00  0.99           H  
ATOM   1809  C   PRO A 123      -7.458  -2.317 -10.009  1.00  0.99           C  
ATOM   1810  CB  PRO A 123      -5.080  -1.805 -10.753  1.00  0.99           C  
ATOM   1811  HB2 PRO A 123      -5.592  -1.113 -11.422  1.00  0.99           H  
ATOM   1812  HB3 PRO A 123      -4.184  -1.339 -10.343  1.00  0.99           H  
ATOM   1813  O   PRO A 123      -7.977  -3.352 -10.437  1.00  0.99           O  
ATOM   1814  CG  PRO A 123      -4.702  -3.113 -11.451  1.00  0.99           C  
ATOM   1815  HG2 PRO A 123      -5.489  -3.389 -12.154  1.00  0.99           H  
ATOM   1816  HG3 PRO A 123      -3.746  -3.033 -11.968  1.00  0.99           H  
ATOM   1817  CD  PRO A 123      -4.649  -4.135 -10.316  1.00  0.99           C  
ATOM   1818  HD2 PRO A 123      -3.620  -4.249  -9.976  1.00  0.99           H  
ATOM   1819  HD3 PRO A 123      -5.047  -5.091 -10.654  1.00  0.99           H  
ATOM   1820  N   PHE A 124      -8.128  -1.172  -9.921  1.00  0.99           N  
ATOM   1821  H   PHE A 124      -7.668  -0.354  -9.547  1.00  0.99           H  
ATOM   1822  CA  PHE A 124      -9.527  -1.006 -10.299  1.00  0.99           C  
ATOM   1823  HA  PHE A 124      -9.810  -1.792 -11.000  1.00  0.99           H  
ATOM   1824  C   PHE A 124      -9.694   0.357 -10.986  1.00  0.99           C  
ATOM   1825  CB  PHE A 124     -10.372  -1.169  -9.026  1.00  0.99           C  
ATOM   1826  HB2 PHE A 124     -10.212  -0.313  -8.371  1.00  0.99           H  
ATOM   1827  HB3 PHE A 124      -9.978  -2.032  -8.490  1.00  0.99           H  
ATOM   1828  O   PHE A 124      -9.225   1.366 -10.476  1.00  0.99           O  
ATOM   1829  CG  PHE A 124     -11.863  -1.394  -9.192  1.00  0.99           C  
ATOM   1830  CD1 PHE A 124     -12.654  -0.608 -10.053  1.00  0.99           C  
ATOM   1831  HD1 PHE A 124     -12.242   0.222 -10.608  1.00  0.99           H  
ATOM   1832  CD2 PHE A 124     -12.480  -2.391  -8.412  1.00  0.99           C  
ATOM   1833  HD2 PHE A 124     -11.896  -2.980  -7.720  1.00  0.99           H  
ATOM   1834  CE1 PHE A 124     -14.030  -0.847 -10.162  1.00  0.99           C  
ATOM   1835  HE1 PHE A 124     -14.636  -0.244 -10.822  1.00  0.99           H  
ATOM   1836  CE2 PHE A 124     -13.865  -2.591  -8.479  1.00  0.99           C  
ATOM   1837  HE2 PHE A 124     -14.340  -3.316  -7.835  1.00  0.99           H  
ATOM   1838  CZ  PHE A 124     -14.639  -1.807  -9.343  1.00  0.99           C  
ATOM   1839  HZ  PHE A 124     -15.714  -1.908  -9.328  1.00  0.99           H  
ATOM   1840  N   VAL A 125     -10.343   0.421 -12.147  1.00  0.99           N  
ATOM   1841  H   VAL A 125     -10.717  -0.430 -12.543  1.00  0.99           H  
ATOM   1842  CA  VAL A 125     -10.622   1.691 -12.838  1.00  0.99           C  
ATOM   1843  HA  VAL A 125     -10.371   2.527 -12.185  1.00  0.99           H  
ATOM   1844  C   VAL A 125     -12.110   1.816 -13.149  1.00  0.99           C  
ATOM   1845  CB  VAL A 125      -9.751   1.839 -14.100  1.00  0.99           C  
ATOM   1846  HB  VAL A 125      -9.914   0.983 -14.755  1.00  0.99           H  
ATOM   1847  O   VAL A 125     -12.704   0.925 -13.754  1.00  0.99           O  
ATOM   1848  CG1 VAL A 125     -10.077   3.121 -14.874  1.00  0.99           C  
ATOM   1849 HG11 VAL A 125      -9.991   3.990 -14.221  1.00  0.99           H  
ATOM   1850 HG12 VAL A 125     -11.089   3.075 -15.277  1.00  0.99           H  
ATOM   1851 HG13 VAL A 125      -9.393   3.230 -15.715  1.00  0.99           H  
ATOM   1852  CG2 VAL A 125      -8.261   1.903 -13.729  1.00  0.99           C  
ATOM   1853 HG21 VAL A 125      -8.075   2.777 -13.105  1.00  0.99           H  
ATOM   1854 HG22 VAL A 125      -7.662   1.965 -14.638  1.00  0.99           H  
ATOM   1855 HG23 VAL A 125      -7.958   1.015 -13.176  1.00  0.99           H  
ATOM   1856  N   VAL A 126     -12.709   2.940 -12.758  1.00  0.99           N  
ATOM   1857  H   VAL A 126     -12.152   3.644 -12.296  1.00  0.99           H  
ATOM   1858  CA  VAL A 126     -14.072   3.312 -13.153  1.00  0.99           C  
ATOM   1859  HA  VAL A 126     -14.551   2.474 -13.660  1.00  0.99           H  
ATOM   1860  C   VAL A 126     -13.980   4.471 -14.135  1.00  0.99           C  
ATOM   1861  CB  VAL A 126     -14.946   3.664 -11.938  1.00  0.99           C  
ATOM   1862  HB  VAL A 126     -14.505   4.504 -11.401  1.00  0.99           H  
ATOM   1863  O   VAL A 126     -13.539   5.560 -13.778  1.00  0.99           O  
ATOM   1864  CG1 VAL A 126     -16.366   4.024 -12.379  1.00  0.99           C  
ATOM   1865 HG11 VAL A 126     -16.991   4.205 -11.505  1.00  0.99           H  
ATOM   1866 HG12 VAL A 126     -16.794   3.199 -12.949  1.00  0.99           H  
ATOM   1867 HG13 VAL A 126     -16.362   4.931 -12.982  1.00  0.99           H  
ATOM   1868  CG2 VAL A 126     -15.069   2.483 -10.978  1.00  0.99           C  
ATOM   1869 HG21 VAL A 126     -14.087   2.207 -10.594  1.00  0.99           H  
ATOM   1870 HG22 VAL A 126     -15.524   1.639 -11.497  1.00  0.99           H  
ATOM   1871 HG23 VAL A 126     -15.703   2.766 -10.138  1.00  0.99           H  
ATOM   1872  N   TYR A 127     -14.369   4.246 -15.384  1.00  0.98           N  
ATOM   1873  H   TYR A 127     -14.725   3.332 -15.627  1.00  0.98           H  
ATOM   1874  CA  TYR A 127     -14.340   5.272 -16.421  1.00  0.98           C  
ATOM   1875  HA  TYR A 127     -13.438   5.870 -16.292  1.00  0.98           H  
ATOM   1876  C   TYR A 127     -15.542   6.215 -16.298  1.00  0.98           C  
ATOM   1877  CB  TYR A 127     -14.260   4.609 -17.802  1.00  0.98           C  
ATOM   1878  HB2 TYR A 127     -15.111   3.939 -17.927  1.00  0.98           H  
ATOM   1879  HB3 TYR A 127     -14.337   5.382 -18.566  1.00  0.98           H  
ATOM   1880  O   TYR A 127     -16.662   5.777 -16.037  1.00  0.98           O  
ATOM   1881  CG  TYR A 127     -12.969   3.840 -18.027  1.00  0.98           C  
ATOM   1882  CD1 TYR A 127     -11.796   4.532 -18.390  1.00  0.98           C  
ATOM   1883  HD1 TYR A 127     -11.816   5.602 -18.532  1.00  0.98           H  
ATOM   1884  CD2 TYR A 127     -12.931   2.441 -17.858  1.00  0.98           C  
ATOM   1885  HD2 TYR A 127     -13.830   1.909 -17.583  1.00  0.98           H  
ATOM   1886  CE1 TYR A 127     -10.590   3.832 -18.578  1.00  0.98           C  
ATOM   1887  HE1 TYR A 127      -9.696   4.368 -18.861  1.00  0.98           H  
ATOM   1888  CE2 TYR A 127     -11.724   1.739 -18.047  1.00  0.98           C  
ATOM   1889  HE2 TYR A 127     -11.677   0.668 -17.918  1.00  0.98           H  
ATOM   1890  OH  TYR A 127      -9.382   1.762 -18.572  1.00  0.98           O  
ATOM   1891  HH  TYR A 127      -8.658   2.367 -18.746  1.00  0.98           H  
ATOM   1892  CZ  TYR A 127     -10.550   2.435 -18.404  1.00  0.98           C  
ATOM   1893  N   ASP A 128     -15.320   7.510 -16.520  1.00  0.98           N  
ATOM   1894  H   ASP A 128     -14.384   7.820 -16.741  1.00  0.98           H  
ATOM   1895  CA  ASP A 128     -16.394   8.493 -16.672  1.00  0.98           C  
ATOM   1896  HA  ASP A 128     -17.290   8.139 -16.163  1.00  0.98           H  
ATOM   1897  C   ASP A 128     -16.682   8.692 -18.170  1.00  0.98           C  
ATOM   1898  CB  ASP A 128     -16.017   9.817 -15.990  1.00  0.98           C  
ATOM   1899  HB2 ASP A 128     -15.131  10.235 -16.469  1.00  0.98           H  
ATOM   1900  HB3 ASP A 128     -15.766   9.618 -14.948  1.00  0.98           H  
ATOM   1901  O   ASP A 128     -15.820   9.199 -18.892  1.00  0.98           O  
ATOM   1902  CG  ASP A 128     -17.146  10.859 -16.018  1.00  0.98           C  
ATOM   1903  OD1 ASP A 128     -18.193  10.609 -16.669  1.00  0.98           O  
ATOM   1904  OD2 ASP A 128     -16.954  11.920 -15.391  1.00  0.98           O  
ATOM   1905  N   PRO A 129     -17.879   8.332 -18.672  1.00  0.97           N  
ATOM   1906  CA  PRO A 129     -18.261   8.611 -20.056  1.00  0.97           C  
ATOM   1907  HA  PRO A 129     -17.586   8.066 -20.717  1.00  0.97           H  
ATOM   1908  C   PRO A 129     -18.222  10.102 -20.434  1.00  0.97           C  
ATOM   1909  CB  PRO A 129     -19.680   8.052 -20.196  1.00  0.97           C  
ATOM   1910  HB2 PRO A 129     -20.411   8.829 -19.971  1.00  0.97           H  
ATOM   1911  HB3 PRO A 129     -19.854   7.643 -21.191  1.00  0.97           H  
ATOM   1912  O   PRO A 129     -18.174  10.423 -21.621  1.00  0.97           O  
ATOM   1913  CG  PRO A 129     -19.756   6.969 -19.119  1.00  0.97           C  
ATOM   1914  HG2 PRO A 129     -20.780   6.781 -18.798  1.00  0.97           H  
ATOM   1915  HG3 PRO A 129     -19.288   6.054 -19.482  1.00  0.97           H  
ATOM   1916  CD  PRO A 129     -18.912   7.561 -17.997  1.00  0.97           C  
ATOM   1917  HD2 PRO A 129     -18.494   6.757 -17.392  1.00  0.97           H  
ATOM   1918  HD3 PRO A 129     -19.516   8.226 -17.380  1.00  0.97           H  
ATOM   1919  N   ASN A 130     -18.263  11.003 -19.447  1.00  0.98           N  
ATOM   1920  H   ASN A 130     -18.268  10.666 -18.495  1.00  0.98           H  
ATOM   1921  CA  ASN A 130     -18.176  12.454 -19.602  1.00  0.98           C  
ATOM   1922  HA  ASN A 130     -18.101  12.691 -20.663  1.00  0.98           H  
ATOM   1923  C   ASN A 130     -16.910  13.027 -18.942  1.00  0.98           C  
ATOM   1924  CB  ASN A 130     -19.449  13.116 -19.053  1.00  0.98           C  
ATOM   1925  HB2 ASN A 130     -19.423  14.184 -19.273  1.00  0.98           H  
ATOM   1926  HB3 ASN A 130     -19.456  12.998 -17.969  1.00  0.98           H  
ATOM   1927  O   ASN A 130     -16.947  14.148 -18.431  1.00  0.98           O  
ATOM   1928  CG  ASN A 130     -20.722  12.551 -19.637  1.00  0.98           C  
ATOM   1929  ND2 ASN A 130     -21.505  11.882 -18.824  1.00  0.98           N  
ATOM   1930 HD21 ASN A 130     -21.150  11.673 -17.902  1.00  0.98           H  
ATOM   1931 HD22 ASN A 130     -22.308  11.425 -19.231  1.00  0.98           H  
ATOM   1932  OD1 ASN A 130     -21.047  12.707 -20.804  1.00  0.98           O  
ATOM   1933  N   ASP A 131     -15.809  12.268 -18.954  1.00  0.98           N  
ATOM   1934  H   ASP A 131     -15.876  11.326 -19.314  1.00  0.98           H  
ATOM   1935  CA  ASP A 131     -14.542  12.652 -18.330  1.00  0.98           C  
ATOM   1936  HA  ASP A 131     -14.673  12.558 -17.252  1.00  0.98           H  
ATOM   1937  C   ASP A 131     -14.126  14.095 -18.689  1.00  0.98           C  
ATOM   1938  CB  ASP A 131     -13.453  11.655 -18.742  1.00  0.98           C  
ATOM   1939  HB2 ASP A 131     -13.692  10.676 -18.327  1.00  0.98           H  
ATOM   1940  HB3 ASP A 131     -13.446  11.562 -19.828  1.00  0.98           H  
ATOM   1941  O   ASP A 131     -13.850  14.392 -19.860  1.00  0.98           O  
ATOM   1942  CG  ASP A 131     -12.053  12.041 -18.266  1.00  0.98           C  
ATOM   1943  OD1 ASP A 131     -11.876  12.856 -17.338  1.00  0.98           O  
ATOM   1944  OD2 ASP A 131     -11.088  11.479 -18.815  1.00  0.98           O  
ATOM   1945  N   PRO A 132     -14.036  15.006 -17.701  1.00  0.98           N  
ATOM   1946  CA  PRO A 132     -13.731  16.409 -17.952  1.00  0.98           C  
ATOM   1947  HA  PRO A 132     -14.405  16.795 -18.718  1.00  0.98           H  
ATOM   1948  C   PRO A 132     -12.291  16.646 -18.430  1.00  0.98           C  
ATOM   1949  CB  PRO A 132     -14.020  17.109 -16.623  1.00  0.98           C  
ATOM   1950  HB2 PRO A 132     -13.409  18.001 -16.487  1.00  0.98           H  
ATOM   1951  HB3 PRO A 132     -15.078  17.368 -16.575  1.00  0.98           H  
ATOM   1952  O   PRO A 132     -11.990  17.754 -18.867  1.00  0.98           O  
ATOM   1953  CG  PRO A 132     -13.717  16.031 -15.585  1.00  0.98           C  
ATOM   1954  HG2 PRO A 132     -12.640  15.950 -15.435  1.00  0.98           H  
ATOM   1955  HG3 PRO A 132     -14.231  16.217 -14.642  1.00  0.98           H  
ATOM   1956  CD  PRO A 132     -14.236  14.774 -16.274  1.00  0.98           C  
ATOM   1957  HD2 PRO A 132     -15.300  14.647 -16.074  1.00  0.98           H  
ATOM   1958  HD3 PRO A 132     -13.681  13.906 -15.919  1.00  0.98           H  
ATOM   1959  N   ALA A 133     -11.411  15.641 -18.349  1.00  0.98           N  
ATOM   1960  H   ALA A 133     -11.719  14.767 -17.948  1.00  0.98           H  
ATOM   1961  CA  ALA A 133     -10.033  15.695 -18.834  1.00  0.98           C  
ATOM   1962  HA  ALA A 133      -9.757  16.736 -19.002  1.00  0.98           H  
ATOM   1963  C   ALA A 133      -9.824  14.973 -20.182  1.00  0.98           C  
ATOM   1964  CB  ALA A 133      -9.127  15.139 -17.727  1.00  0.98           C  
ATOM   1965  HB1 ALA A 133      -9.389  14.100 -17.527  1.00  0.98           H  
ATOM   1966  HB2 ALA A 133      -9.256  15.721 -16.815  1.00  0.98           H  
ATOM   1967  HB3 ALA A 133      -8.084  15.189 -18.040  1.00  0.98           H  
ATOM   1968  O   ALA A 133      -8.681  14.844 -20.630  1.00  0.98           O  
ATOM   1969  N   ALA A 134     -10.892  14.489 -20.834  1.00  0.98           N  
ATOM   1970  H   ALA A 134     -11.802  14.601 -20.411  1.00  0.98           H  
ATOM   1971  CA  ALA A 134     -10.806  13.662 -22.043  1.00  0.98           C  
ATOM   1972  HA  ALA A 134     -10.255  12.753 -21.802  1.00  0.98           H  
ATOM   1973  C   ALA A 134     -10.078  14.330 -23.224  1.00  0.98           C  
ATOM   1974  CB  ALA A 134     -12.226  13.255 -22.452  1.00  0.98           C  
ATOM   1975  HB1 ALA A 134     -12.688  12.680 -21.649  1.00  0.98           H  
ATOM   1976  HB2 ALA A 134     -12.828  14.141 -22.651  1.00  0.98           H  
ATOM   1977  HB3 ALA A 134     -12.184  12.632 -23.345  1.00  0.98           H  
ATOM   1978  O   ALA A 134      -9.513  13.646 -24.073  1.00  0.98           O  
ATOM   1979  N   ASP A 135     -10.061  15.663 -23.302  1.00  0.98           N  
ATOM   1980  H   ASP A 135     -10.438  16.201 -22.535  1.00  0.98           H  
ATOM   1981  CA  ASP A 135      -9.363  16.415 -24.350  1.00  0.98           C  
ATOM   1982  HA  ASP A 135      -9.516  15.892 -25.295  1.00  0.98           H  
ATOM   1983  C   ASP A 135      -7.838  16.498 -24.137  1.00  0.98           C  
ATOM   1984  CB  ASP A 135     -10.003  17.807 -24.486  1.00  0.98           C  
ATOM   1985  HB2 ASP A 135     -11.075  17.691 -24.646  1.00  0.98           H  
ATOM   1986  HB3 ASP A 135      -9.590  18.286 -25.374  1.00  0.98           H  
ATOM   1987  O   ASP A 135      -7.089  16.822 -25.071  1.00  0.98           O  
ATOM   1988  CG  ASP A 135      -9.776  18.721 -23.274  1.00  0.98           C  
ATOM   1989  OD1 ASP A 135      -9.799  18.202 -22.138  1.00  0.98           O  
ATOM   1990  OD2 ASP A 135      -9.580  19.934 -23.512  1.00  0.98           O  
ATOM   1991  N   LEU A 136      -7.351  16.164 -22.936  1.00  0.99           N  
ATOM   1992  H   LEU A 136      -8.017  15.912 -22.220  1.00  0.99           H  
ATOM   1993  CA  LEU A 136      -5.936  16.230 -22.564  1.00  0.99           C  
ATOM   1994  HA  LEU A 136      -5.492  17.089 -23.066  1.00  0.99           H  
ATOM   1995  C   LEU A 136      -5.123  15.008 -23.011  1.00  0.99           C  
ATOM   1996  CB  LEU A 136      -5.796  16.448 -21.046  1.00  0.99           C  
ATOM   1997  HB2 LEU A 136      -4.734  16.511 -20.812  1.00  0.99           H  
ATOM   1998  HB3 LEU A 136      -6.199  15.578 -20.526  1.00  0.99           H  
ATOM   1999  O   LEU A 136      -3.897  15.104 -23.082  1.00  0.99           O  
ATOM   2000  CG  LEU A 136      -6.477  17.715 -20.499  1.00  0.99           C  
ATOM   2001  HG  LEU A 136      -7.554  17.658 -20.660  1.00  0.99           H  
ATOM   2002  CD1 LEU A 136      -6.221  17.820 -18.995  1.00  0.99           C  
ATOM   2003 HD11 LEU A 136      -5.153  17.902 -18.793  1.00  0.99           H  
ATOM   2004 HD12 LEU A 136      -6.741  18.693 -18.600  1.00  0.99           H  
ATOM   2005 HD13 LEU A 136      -6.624  16.936 -18.502  1.00  0.99           H  
ATOM   2006  CD2 LEU A 136      -5.929  18.987 -21.154  1.00  0.99           C  
ATOM   2007 HD21 LEU A 136      -4.843  19.026 -21.067  1.00  0.99           H  
ATOM   2008 HD22 LEU A 136      -6.231  19.013 -22.202  1.00  0.99           H  
ATOM   2009 HD23 LEU A 136      -6.373  19.857 -20.670  1.00  0.99           H  
ATOM   2010  N   TYR A 137      -5.762  13.889 -23.353  1.00  0.99           N  
ATOM   2011  H   TYR A 137      -6.772  13.876 -23.321  1.00  0.99           H  
ATOM   2012  CA  TYR A 137      -5.089  12.650 -23.746  1.00  0.99           C  
ATOM   2013  HA  TYR A 137      -4.057  12.885 -24.005  1.00  0.99           H  
ATOM   2014  C   TYR A 137      -5.714  12.018 -24.999  1.00  0.99           C  
ATOM   2015  CB  TYR A 137      -5.034  11.692 -22.547  1.00  0.99           C  
ATOM   2016  HB2 TYR A 137      -4.479  12.173 -21.742  1.00  0.99           H  
ATOM   2017  HB3 TYR A 137      -4.474  10.800 -22.828  1.00  0.99           H  
ATOM   2018  O   TYR A 137      -6.791  12.395 -25.441  1.00  0.99           O  
ATOM   2019  CG  TYR A 137      -6.390  11.271 -22.022  1.00  0.99           C  
ATOM   2020  CD1 TYR A 137      -7.001  11.977 -20.964  1.00  0.99           C  
ATOM   2021  HD1 TYR A 137      -6.516  12.836 -20.525  1.00  0.99           H  
ATOM   2022  CD2 TYR A 137      -7.053  10.183 -22.617  1.00  0.99           C  
ATOM   2023  HD2 TYR A 137      -6.595   9.640 -23.431  1.00  0.99           H  
ATOM   2024  CE1 TYR A 137      -8.274  11.590 -20.502  1.00  0.99           C  
ATOM   2025  HE1 TYR A 137      -8.767  12.147 -19.719  1.00  0.99           H  
ATOM   2026  CE2 TYR A 137      -8.330   9.810 -22.171  1.00  0.99           C  
ATOM   2027  HE2 TYR A 137      -8.859   8.987 -22.629  1.00  0.99           H  
ATOM   2028  OH  TYR A 137     -10.184  10.127 -20.733  1.00  0.99           O  
ATOM   2029  HH  TYR A 137     -10.543  10.666 -20.024  1.00  0.99           H  
ATOM   2030  CZ  TYR A 137      -8.943  10.508 -21.116  1.00  0.99           C  
ATOM   2031  N   ASP A 138      -5.000  11.067 -25.601  1.00  0.99           N  
ATOM   2032  H   ASP A 138      -4.101  10.825 -25.207  1.00  0.99           H  
ATOM   2033  CA  ASP A 138      -5.455  10.299 -26.766  1.00  0.99           C  
ATOM   2034  HA  ASP A 138      -6.397  10.708 -27.131  1.00  0.99           H  
ATOM   2035  C   ASP A 138      -5.688   8.816 -26.427  1.00  0.99           C  
ATOM   2036  CB  ASP A 138      -4.416  10.393 -27.895  1.00  0.99           C  
ATOM   2037  HB2 ASP A 138      -4.840   9.955 -28.798  1.00  0.99           H  
ATOM   2038  HB3 ASP A 138      -3.553   9.789 -27.614  1.00  0.99           H  
ATOM   2039  O   ASP A 138      -6.405   8.126 -27.152  1.00  0.99           O  
ATOM   2040  CG  ASP A 138      -3.927  11.806 -28.225  1.00  0.99           C  
ATOM   2041  OD1 ASP A 138      -4.734  12.755 -28.351  1.00  0.99           O  
ATOM   2042  OD2 ASP A 138      -2.698  11.933 -28.415  1.00  0.99           O  
ATOM   2043  N   VAL A 139      -5.048   8.313 -25.363  1.00  0.99           N  
ATOM   2044  H   VAL A 139      -4.445   8.931 -24.839  1.00  0.99           H  
ATOM   2045  CA  VAL A 139      -5.105   6.911 -24.928  1.00  0.99           C  
ATOM   2046  HA  VAL A 139      -5.957   6.429 -25.408  1.00  0.99           H  
ATOM   2047  C   VAL A 139      -5.305   6.832 -23.412  1.00  0.99           C  
ATOM   2048  CB  VAL A 139      -3.828   6.143 -25.338  1.00  0.99           C  
ATOM   2049  HB  VAL A 139      -2.983   6.545 -24.779  1.00  0.99           H  
ATOM   2050  O   VAL A 139      -4.506   7.378 -22.650  1.00  0.99           O  
ATOM   2051  CG1 VAL A 139      -3.964   4.646 -25.023  1.00  0.99           C  
ATOM   2052 HG11 VAL A 139      -4.833   4.230 -25.534  1.00  0.99           H  
ATOM   2053 HG12 VAL A 139      -3.071   4.110 -25.343  1.00  0.99           H  
ATOM   2054 HG13 VAL A 139      -4.075   4.493 -23.950  1.00  0.99           H  
ATOM   2055  CG2 VAL A 139      -3.507   6.274 -26.836  1.00  0.99           C  
ATOM   2056 HG21 VAL A 139      -4.368   5.962 -27.427  1.00  0.99           H  
ATOM   2057 HG22 VAL A 139      -3.260   7.310 -27.069  1.00  0.99           H  
ATOM   2058 HG23 VAL A 139      -2.645   5.656 -27.085  1.00  0.99           H  
ATOM   2059  N   ASP A 140      -6.348   6.115 -22.998  1.00  0.99           N  
ATOM   2060  H   ASP A 140      -6.998   5.774 -23.691  1.00  0.99           H  
ATOM   2061  CA  ASP A 140      -6.632   5.687 -21.623  1.00  0.99           C  
ATOM   2062  HA  ASP A 140      -5.708   5.608 -21.050  1.00  0.99           H  
ATOM   2063  C   ASP A 140      -7.301   4.307 -21.697  1.00  0.99           C  
ATOM   2064  CB  ASP A 140      -7.553   6.706 -20.936  1.00  0.99           C  
ATOM   2065  HB2 ASP A 140      -7.066   7.681 -20.950  1.00  0.99           H  
ATOM   2066  HB3 ASP A 140      -8.482   6.790 -21.499  1.00  0.99           H  
ATOM   2067  O   ASP A 140      -8.425   4.179 -22.184  1.00  0.99           O  
ATOM   2068  CG  ASP A 140      -7.880   6.347 -19.481  1.00  0.99           C  
ATOM   2069  OD1 ASP A 140      -7.154   5.551 -18.845  1.00  0.99           O  
ATOM   2070  OD2 ASP A 140      -8.856   6.901 -18.935  1.00  0.99           O  
ATOM   2071  N   ASN A 141      -6.573   3.252 -21.341  1.00  0.98           N  
ATOM   2072  H   ASN A 141      -5.716   3.402 -20.829  1.00  0.98           H  
ATOM   2073  CA  ASN A 141      -7.026   1.865 -21.464  1.00  0.98           C  
ATOM   2074  HA  ASN A 141      -8.085   1.823 -21.208  1.00  0.98           H  
ATOM   2075  C   ASN A 141      -6.290   0.975 -20.448  1.00  0.98           C  
ATOM   2076  CB  ASN A 141      -6.863   1.400 -22.934  1.00  0.98           C  
ATOM   2077  HB2 ASN A 141      -7.392   2.101 -23.580  1.00  0.98           H  
ATOM   2078  HB3 ASN A 141      -7.338   0.426 -23.053  1.00  0.98           H  
ATOM   2079  O   ASN A 141      -5.535   1.466 -19.616  1.00  0.98           O  
ATOM   2080  CG  ASN A 141      -5.430   1.279 -23.429  1.00  0.98           C  
ATOM   2081  ND2 ASN A 141      -5.232   1.134 -24.717  1.00  0.98           N  
ATOM   2082 HD21 ASN A 141      -6.014   1.072 -25.353  1.00  0.98           H  
ATOM   2083 HD22 ASN A 141      -4.283   0.887 -24.962  1.00  0.98           H  
ATOM   2084  OD1 ASN A 141      -4.467   1.263 -22.691  1.00  0.98           O  
ATOM   2085  N   ASP A 142      -6.490  -0.341 -20.508  1.00  0.98           N  
ATOM   2086  H   ASP A 142      -7.203  -0.704 -21.124  1.00  0.98           H  
ATOM   2087  CA  ASP A 142      -5.842  -1.276 -19.579  1.00  0.98           C  
ATOM   2088  HA  ASP A 142      -6.210  -1.082 -18.571  1.00  0.98           H  
ATOM   2089  C   ASP A 142      -4.302  -1.151 -19.547  1.00  0.98           C  
ATOM   2090  CB  ASP A 142      -6.201  -2.713 -19.975  1.00  0.98           C  
ATOM   2091  HB2 ASP A 142      -5.629  -3.393 -19.344  1.00  0.98           H  
ATOM   2092  HB3 ASP A 142      -5.888  -2.881 -21.006  1.00  0.98           H  
ATOM   2093  O   ASP A 142      -3.694  -1.329 -18.491  1.00  0.98           O  
ATOM   2094  CG  ASP A 142      -7.675  -3.100 -19.842  1.00  0.98           C  
ATOM   2095  OD1 ASP A 142      -8.485  -2.393 -19.213  1.00  0.98           O  
ATOM   2096  OD2 ASP A 142      -8.005  -4.215 -20.307  1.00  0.98           O  
ATOM   2097  N   ASP A 143      -3.670  -0.812 -20.677  1.00  0.98           N  
ATOM   2098  H   ASP A 143      -4.223  -0.570 -21.487  1.00  0.98           H  
ATOM   2099  CA  ASP A 143      -2.210  -0.694 -20.803  1.00  0.98           C  
ATOM   2100  HA  ASP A 143      -1.752  -1.528 -20.272  1.00  0.98           H  
ATOM   2101  C   ASP A 143      -1.659   0.599 -20.176  1.00  0.98           C  
ATOM   2102  CB  ASP A 143      -1.782  -0.784 -22.280  1.00  0.98           C  
ATOM   2103  HB2 ASP A 143      -2.208   0.055 -22.831  1.00  0.98           H  
ATOM   2104  HB3 ASP A 143      -0.698  -0.685 -22.333  1.00  0.98           H  
ATOM   2105  O   ASP A 143      -0.441   0.757 -20.046  1.00  0.98           O  
ATOM   2106  CG  ASP A 143      -2.158  -2.097 -22.974  1.00  0.98           C  
ATOM   2107  OD1 ASP A 143      -2.003  -3.169 -22.346  1.00  0.98           O  
ATOM   2108  OD2 ASP A 143      -2.545  -2.028 -24.165  1.00  0.98           O  
ATOM   2109  N   THR A 144      -2.530   1.533 -19.775  1.00  0.99           N  
ATOM   2110  H   THR A 144      -3.517   1.368 -19.905  1.00  0.99           H  
ATOM   2111  CA  THR A 144      -2.126   2.779 -19.114  1.00  0.99           C  
ATOM   2112  HA  THR A 144      -1.089   2.972 -19.390  1.00  0.99           H  
ATOM   2113  C   THR A 144      -2.127   2.690 -17.587  1.00  0.99           C  
ATOM   2114  CB  THR A 144      -2.912   4.000 -19.604  1.00  0.99           C  
ATOM   2115  HB  THR A 144      -2.390   4.873 -19.210  1.00  0.99           H  
ATOM   2116  O   THR A 144      -1.752   3.649 -16.912  1.00  0.99           O  
ATOM   2117  CG2 THR A 144      -2.939   4.137 -21.124  1.00  0.99           C  
ATOM   2118 HG21 THR A 144      -3.322   5.122 -21.391  1.00  0.99           H  
ATOM   2119 HG22 THR A 144      -3.581   3.369 -21.554  1.00  0.99           H  
ATOM   2120 HG23 THR A 144      -1.929   4.020 -21.515  1.00  0.99           H  
ATOM   2121  OG1 THR A 144      -4.241   4.003 -19.150  1.00  0.99           O  
ATOM   2122  HG1 THR A 144      -4.489   4.911 -18.961  1.00  0.99           H  
ATOM   2123  N   VAL A 145      -2.480   1.544 -17.003  1.00  0.99           N  
ATOM   2124  H   VAL A 145      -2.778   0.777 -17.589  1.00  0.99           H  
ATOM   2125  CA  VAL A 145      -2.399   1.338 -15.551  1.00  0.99           C  
ATOM   2126  HA  VAL A 145      -2.638   2.282 -15.060  1.00  0.99           H  
ATOM   2127  C   VAL A 145      -0.970   0.967 -15.143  1.00  0.99           C  
ATOM   2128  CB  VAL A 145      -3.447   0.321 -15.070  1.00  0.99           C  
ATOM   2129  HB  VAL A 145      -3.255  -0.649 -15.530  1.00  0.99           H  
ATOM   2130  O   VAL A 145      -0.383   0.015 -15.658  1.00  0.99           O  
ATOM   2131  CG1 VAL A 145      -3.403   0.161 -13.545  1.00  0.99           C  
ATOM   2132 HG11 VAL A 145      -4.184  -0.532 -13.234  1.00  0.99           H  
ATOM   2133 HG12 VAL A 145      -2.441  -0.248 -13.235  1.00  0.99           H  
ATOM   2134 HG13 VAL A 145      -3.560   1.125 -13.060  1.00  0.99           H  
ATOM   2135  CG2 VAL A 145      -4.864   0.780 -15.447  1.00  0.99           C  
ATOM   2136 HG21 VAL A 145      -5.602   0.084 -15.050  1.00  0.99           H  
ATOM   2137 HG22 VAL A 145      -5.059   1.773 -15.042  1.00  0.99           H  
ATOM   2138 HG23 VAL A 145      -4.977   0.808 -16.531  1.00  0.99           H  
ATOM   2139  N   ILE A 146      -0.408   1.723 -14.195  1.00  0.99           N  
ATOM   2140  H   ILE A 146      -0.966   2.467 -13.801  1.00  0.99           H  
ATOM   2141  CA  ILE A 146       0.920   1.510 -13.614  1.00  0.99           C  
ATOM   2142  HA  ILE A 146       1.388   0.660 -14.112  1.00  0.99           H  
ATOM   2143  C   ILE A 146       0.764   1.182 -12.130  1.00  0.99           C  
ATOM   2144  CB  ILE A 146       1.863   2.714 -13.841  1.00  0.99           C  
ATOM   2145  HB  ILE A 146       1.465   3.583 -13.318  1.00  0.99           H  
ATOM   2146  O   ILE A 146       0.504   2.064 -11.317  1.00  0.99           O  
ATOM   2147  CG1 ILE A 146       1.950   3.056 -15.345  1.00  0.99           C  
ATOM   2148 HG12 ILE A 146       0.967   3.377 -15.691  1.00  0.99           H  
ATOM   2149 HG13 ILE A 146       2.218   2.155 -15.897  1.00  0.99           H  
ATOM   2150  CG2 ILE A 146       3.259   2.387 -13.265  1.00  0.99           C  
ATOM   2151 HG21 ILE A 146       3.706   1.564 -13.822  1.00  0.99           H  
ATOM   2152 HG22 ILE A 146       3.904   3.264 -13.325  1.00  0.99           H  
ATOM   2153 HG23 ILE A 146       3.191   2.116 -12.212  1.00  0.99           H  
ATOM   2154  CD1 ILE A 146       2.939   4.178 -15.694  1.00  0.99           C  
ATOM   2155 HD11 ILE A 146       2.837   4.432 -16.750  1.00  0.99           H  
ATOM   2156 HD12 ILE A 146       3.965   3.851 -15.522  1.00  0.99           H  
ATOM   2157 HD13 ILE A 146       2.725   5.061 -15.093  1.00  0.99           H  
ATOM   2158  N   THR A 147       0.963  -0.075 -11.748  1.00  0.99           N  
ATOM   2159  H   THR A 147       1.153  -0.764 -12.462  1.00  0.99           H  
ATOM   2160  CA  THR A 147       0.969  -0.493 -10.341  1.00  0.99           C  
ATOM   2161  HA  THR A 147       0.376   0.208  -9.754  1.00  0.99           H  
ATOM   2162  C   THR A 147       2.389  -0.499  -9.792  1.00  0.99           C  
ATOM   2163  CB  THR A 147       0.343  -1.879 -10.144  1.00  0.99           C  
ATOM   2164  HB  THR A 147       0.326  -2.088  -9.074  1.00  0.99           H  
ATOM   2165  O   THR A 147       3.259  -1.138 -10.391  1.00  0.99           O  
ATOM   2166  CG2 THR A 147      -1.082  -1.967 -10.685  1.00  0.99           C  
ATOM   2167 HG21 THR A 147      -1.697  -1.195 -10.222  1.00  0.99           H  
ATOM   2168 HG22 THR A 147      -1.496  -2.948 -10.450  1.00  0.99           H  
ATOM   2169 HG23 THR A 147      -1.085  -1.834 -11.767  1.00  0.99           H  
ATOM   2170  OG1 THR A 147       1.124  -2.869 -10.777  1.00  0.99           O  
ATOM   2171  HG1 THR A 147       2.029  -2.563 -10.678  1.00  0.99           H  
ATOM   2172  N   LEU A 148       2.607   0.125  -8.637  1.00  0.99           N  
ATOM   2173  H   LEU A 148       1.839   0.627  -8.217  1.00  0.99           H  
ATOM   2174  CA  LEU A 148       3.822  -0.012  -7.835  1.00  0.99           C  
ATOM   2175  HA  LEU A 148       4.620  -0.440  -8.442  1.00  0.99           H  
ATOM   2176  C   LEU A 148       3.557  -0.957  -6.672  1.00  0.99           C  
ATOM   2177  CB  LEU A 148       4.290   1.350  -7.306  1.00  0.99           C  
ATOM   2178  HB2 LEU A 148       5.225   1.195  -6.767  1.00  0.99           H  
ATOM   2179  HB3 LEU A 148       3.555   1.719  -6.590  1.00  0.99           H  
ATOM   2180  O   LEU A 148       2.535  -0.836  -6.002  1.00  0.99           O  
ATOM   2181  CG  LEU A 148       4.504   2.428  -8.376  1.00  0.99           C  
ATOM   2182  HG  LEU A 148       3.547   2.689  -8.828  1.00  0.99           H  
ATOM   2183  CD1 LEU A 148       5.077   3.667  -7.691  1.00  0.99           C  
ATOM   2184 HD11 LEU A 148       5.218   4.474  -8.411  1.00  0.99           H  
ATOM   2185 HD12 LEU A 148       6.033   3.427  -7.226  1.00  0.99           H  
ATOM   2186 HD13 LEU A 148       4.380   3.994  -6.919  1.00  0.99           H  
ATOM   2187  CD2 LEU A 148       5.470   1.986  -9.476  1.00  0.99           C  
ATOM   2188 HD21 LEU A 148       5.648   2.815 -10.162  1.00  0.99           H  
ATOM   2189 HD22 LEU A 148       5.032   1.164 -10.042  1.00  0.99           H  
ATOM   2190 HD23 LEU A 148       6.411   1.664  -9.031  1.00  0.99           H  
ATOM   2191  N   VAL A 149       4.463  -1.901  -6.460  1.00  0.98           N  
ATOM   2192  H   VAL A 149       5.257  -1.955  -7.082  1.00  0.98           H  
ATOM   2193  CA  VAL A 149       4.311  -2.959  -5.468  1.00  0.98           C  
ATOM   2194  HA  VAL A 149       3.606  -2.653  -4.695  1.00  0.98           H  
ATOM   2195  C   VAL A 149       5.652  -3.232  -4.791  1.00  0.98           C  
ATOM   2196  CB  VAL A 149       3.768  -4.219  -6.172  1.00  0.98           C  
ATOM   2197  HB  VAL A 149       4.251  -4.322  -7.143  1.00  0.98           H  
ATOM   2198  O   VAL A 149       6.661  -3.438  -5.461  1.00  0.98           O  
ATOM   2199  CG1 VAL A 149       4.043  -5.471  -5.359  1.00  0.98           C  
ATOM   2200 HG11 VAL A 149       5.087  -5.763  -5.463  1.00  0.98           H  
ATOM   2201 HG12 VAL A 149       3.399  -6.298  -5.658  1.00  0.98           H  
ATOM   2202 HG13 VAL A 149       3.885  -5.183  -4.320  1.00  0.98           H  
ATOM   2203  CG2 VAL A 149       2.264  -4.160  -6.430  1.00  0.98           C  
ATOM   2204 HG21 VAL A 149       1.943  -5.052  -6.968  1.00  0.98           H  
ATOM   2205 HG22 VAL A 149       1.745  -4.114  -5.473  1.00  0.98           H  
ATOM   2206 HG23 VAL A 149       2.023  -3.285  -7.032  1.00  0.98           H  
ATOM   2207  N   ASP A 150       5.651  -3.342  -3.471  1.00  0.98           N  
ATOM   2208  H   ASP A 150       4.801  -3.150  -2.961  1.00  0.98           H  
ATOM   2209  CA  ASP A 150       6.729  -3.940  -2.695  1.00  0.98           C  
ATOM   2210  HA  ASP A 150       7.681  -3.681  -3.158  1.00  0.98           H  
ATOM   2211  C   ASP A 150       6.626  -5.472  -2.662  1.00  0.98           C  
ATOM   2212  CB  ASP A 150       6.735  -3.344  -1.288  1.00  0.98           C  
ATOM   2213  HB2 ASP A 150       7.522  -3.838  -0.719  1.00  0.98           H  
ATOM   2214  HB3 ASP A 150       6.979  -2.284  -1.364  1.00  0.98           H  
ATOM   2215  O   ASP A 150       5.560  -6.058  -2.464  1.00  0.98           O  
ATOM   2216  CG  ASP A 150       5.436  -3.490  -0.495  1.00  0.98           C  
ATOM   2217  OD1 ASP A 150       4.365  -3.818  -1.059  1.00  0.98           O  
ATOM   2218  OD2 ASP A 150       5.487  -3.191   0.708  1.00  0.98           O  
ATOM   2219  N   TRP A 151       7.747  -6.155  -2.875  1.00  0.98           N  
ATOM   2220  H   TRP A 151       8.597  -5.650  -3.084  1.00  0.98           H  
ATOM   2221  CA  TRP A 151       7.797  -7.611  -2.904  1.00  0.98           C  
ATOM   2222  HA  TRP A 151       6.818  -8.008  -2.635  1.00  0.98           H  
ATOM   2223  C   TRP A 151       8.794  -8.161  -1.896  1.00  0.98           C  
ATOM   2224  CB  TRP A 151       8.100  -8.087  -4.319  1.00  0.98           C  
ATOM   2225  HB2 TRP A 151       9.109  -7.784  -4.598  1.00  0.98           H  
ATOM   2226  HB3 TRP A 151       7.394  -7.593  -4.987  1.00  0.98           H  
ATOM   2227  O   TRP A 151       9.975  -7.824  -1.925  1.00  0.98           O  
ATOM   2228  CG  TRP A 151       7.939  -9.558  -4.513  1.00  0.98           C  
ATOM   2229  CD1 TRP A 151       8.926 -10.447  -4.762  1.00  0.98           C  
ATOM   2230  HD1 TRP A 151       9.973 -10.200  -4.858  1.00  0.98           H  
ATOM   2231  CD2 TRP A 151       6.703 -10.324  -4.472  1.00  0.98           C  
ATOM   2232  CE2 TRP A 151       7.017 -11.692  -4.723  1.00  0.98           C  
ATOM   2233  CE3 TRP A 151       5.348  -9.986  -4.262  1.00  0.98           C  
ATOM   2234  HE3 TRP A 151       5.091  -8.951  -4.089  1.00  0.98           H  
ATOM   2235  NE1 TRP A 151       8.386 -11.711  -4.901  1.00  0.98           N  
ATOM   2236  HE1 TRP A 151       8.951 -12.504  -5.171  1.00  0.98           H  
ATOM   2237  CH2 TRP A 151       4.680 -12.308  -4.565  1.00  0.98           C  
ATOM   2238  HH2 TRP A 151       3.897 -13.051  -4.607  1.00  0.98           H  
ATOM   2239  CZ2 TRP A 151       6.022 -12.678  -4.772  1.00  0.98           C  
ATOM   2240  HZ2 TRP A 151       6.290 -13.703  -4.977  1.00  0.98           H  
ATOM   2241  CZ3 TRP A 151       4.343 -10.968  -4.315  1.00  0.98           C  
ATOM   2242  HZ3 TRP A 151       3.307 -10.696  -4.175  1.00  0.98           H  
ATOM   2243  N   TYR A 152       8.299  -9.043  -1.033  1.00  0.97           N  
ATOM   2244  H   TYR A 152       7.308  -9.237  -1.067  1.00  0.97           H  
ATOM   2245  CA  TYR A 152       9.070  -9.752  -0.019  1.00  0.97           C  
ATOM   2246  HA  TYR A 152      10.050  -9.290   0.092  1.00  0.97           H  
ATOM   2247  C   TYR A 152       9.267 -11.207  -0.450  1.00  0.97           C  
ATOM   2248  CB  TYR A 152       8.336  -9.649   1.327  1.00  0.97           C  
ATOM   2249  HB2 TYR A 152       8.920 -10.169   2.085  1.00  0.97           H  
ATOM   2250  HB3 TYR A 152       7.375 -10.157   1.252  1.00  0.97           H  
ATOM   2251  O   TYR A 152       8.353 -11.820  -0.996  1.00  0.97           O  
ATOM   2252  CG  TYR A 152       8.103  -8.219   1.785  1.00  0.97           C  
ATOM   2253  CD1 TYR A 152       9.094  -7.557   2.534  1.00  0.97           C  
ATOM   2254  HD1 TYR A 152      10.014  -8.064   2.786  1.00  0.97           H  
ATOM   2255  CD2 TYR A 152       6.917  -7.538   1.434  1.00  0.97           C  
ATOM   2256  HD2 TYR A 152       6.144  -8.035   0.868  1.00  0.97           H  
ATOM   2257  CE1 TYR A 152       8.899  -6.222   2.939  1.00  0.97           C  
ATOM   2258  HE1 TYR A 152       9.662  -5.709   3.505  1.00  0.97           H  
ATOM   2259  CE2 TYR A 152       6.732  -6.197   1.823  1.00  0.97           C  
ATOM   2260  HE2 TYR A 152       5.834  -5.657   1.560  1.00  0.97           H  
ATOM   2261  OH  TYR A 152       7.533  -4.250   2.964  1.00  0.97           O  
ATOM   2262  HH  TYR A 152       8.182  -3.909   3.584  1.00  0.97           H  
ATOM   2263  CZ  TYR A 152       7.719  -5.538   2.582  1.00  0.97           C  
ATOM   2264  N   HIS A 153      10.440 -11.785  -0.204  1.00  0.96           N  
ATOM   2265  H   HIS A 153      11.184 -11.198   0.146  1.00  0.96           H  
ATOM   2266  CA  HIS A 153      10.760 -13.191  -0.497  1.00  0.96           C  
ATOM   2267  HA  HIS A 153      10.286 -13.486  -1.433  1.00  0.96           H  
ATOM   2268  C   HIS A 153      10.227 -14.149   0.573  1.00  0.96           C  
ATOM   2269  CB  HIS A 153      12.282 -13.330  -0.661  1.00  0.96           C  
ATOM   2270  HB2 HIS A 153      12.780 -12.871   0.193  1.00  0.96           H  
ATOM   2271  HB3 HIS A 153      12.545 -14.387  -0.660  1.00  0.96           H  
ATOM   2272  O   HIS A 153      10.067 -15.344   0.318  1.00  0.96           O  
ATOM   2273  CG  HIS A 153      12.843 -12.723  -1.926  1.00  0.96           C  
ATOM   2274  CD2 HIS A 153      12.137 -12.063  -2.891  1.00  0.96           C  
ATOM   2275  HD2 HIS A 153      11.078 -11.850  -2.896  1.00  0.96           H  
ATOM   2276  ND1 HIS A 153      14.191 -12.755  -2.299  1.00  0.96           N  
ATOM   2277  CE1 HIS A 153      14.263 -12.086  -3.459  1.00  0.96           C  
ATOM   2278  HE1 HIS A 153      15.169 -11.905  -4.020  1.00  0.96           H  
ATOM   2279  NE2 HIS A 153      13.047 -11.671  -3.837  1.00  0.96           N  
ATOM   2280  HE2 HIS A 153      12.838 -11.159  -4.682  1.00  0.96           H  
ATOM   2281  N   VAL A 154       9.906 -13.623   1.757  1.00  0.95           N  
ATOM   2282  H   VAL A 154      10.021 -12.625   1.861  1.00  0.95           H  
ATOM   2283  CA  VAL A 154       9.308 -14.355   2.878  1.00  0.95           C  
ATOM   2284  HA  VAL A 154       9.302 -15.420   2.646  1.00  0.95           H  
ATOM   2285  C   VAL A 154       7.863 -13.895   3.053  1.00  0.95           C  
ATOM   2286  CB  VAL A 154      10.132 -14.160   4.167  1.00  0.95           C  
ATOM   2287  HB  VAL A 154      10.112 -13.110   4.458  1.00  0.95           H  
ATOM   2288  O   VAL A 154       7.596 -12.698   3.077  1.00  0.95           O  
ATOM   2289  CG1 VAL A 154       9.576 -15.002   5.322  1.00  0.95           C  
ATOM   2290 HG11 VAL A 154       8.577 -14.655   5.585  1.00  0.95           H  
ATOM   2291 HG12 VAL A 154       9.536 -16.056   5.045  1.00  0.95           H  
ATOM   2292 HG13 VAL A 154      10.205 -14.886   6.204  1.00  0.95           H  
ATOM   2293  CG2 VAL A 154      11.595 -14.581   3.957  1.00  0.95           C  
ATOM   2294 HG21 VAL A 154      11.644 -15.612   3.607  1.00  0.95           H  
ATOM   2295 HG22 VAL A 154      12.144 -14.486   4.894  1.00  0.95           H  
ATOM   2296 HG23 VAL A 154      12.070 -13.930   3.224  1.00  0.95           H  
ATOM   2297  N   ALA A 155       6.934 -14.849   3.167  1.00  0.93           N  
ATOM   2298  H   ALA A 155       7.223 -15.817   3.175  1.00  0.93           H  
ATOM   2299  CA  ALA A 155       5.528 -14.544   3.428  1.00  0.93           C  
ATOM   2300  HA  ALA A 155       5.181 -13.860   2.654  1.00  0.93           H  
ATOM   2301  C   ALA A 155       5.359 -13.842   4.784  1.00  0.93           C  
ATOM   2302  CB  ALA A 155       4.704 -15.836   3.358  1.00  0.93           C  
ATOM   2303  HB1 ALA A 155       5.022 -16.526   4.139  1.00  0.93           H  
ATOM   2304  HB2 ALA A 155       4.823 -16.300   2.379  1.00  0.93           H  
ATOM   2305  HB3 ALA A 155       3.651 -15.595   3.507  1.00  0.93           H  
ATOM   2306  O   ALA A 155       6.063 -14.186   5.737  1.00  0.93           O  
ATOM   2307  N   ALA A 156       4.410 -12.914   4.889  1.00  0.92           N  
ATOM   2308  H   ALA A 156       3.805 -12.755   4.096  1.00  0.92           H  
ATOM   2309  CA  ALA A 156       4.281 -12.021   6.041  1.00  0.92           C  
ATOM   2310  HA  ALA A 156       5.191 -11.426   6.119  1.00  0.92           H  
ATOM   2311  C   ALA A 156       4.124 -12.789   7.367  1.00  0.92           C  
ATOM   2312  CB  ALA A 156       3.116 -11.066   5.777  1.00  0.92           C  
ATOM   2313  HB1 ALA A 156       3.263 -10.544   4.832  1.00  0.92           H  
ATOM   2314  HB2 ALA A 156       2.171 -11.607   5.740  1.00  0.92           H  
ATOM   2315  HB3 ALA A 156       3.077 -10.326   6.578  1.00  0.92           H  
ATOM   2316  O   ALA A 156       4.854 -12.534   8.322  1.00  0.92           O  
ATOM   2317  N   LYS A 157       3.289 -13.839   7.382  1.00  0.88           N  
ATOM   2318  H   LYS A 157       2.708 -13.958   6.564  1.00  0.88           H  
ATOM   2319  CA  LYS A 157       3.084 -14.725   8.550  1.00  0.88           C  
ATOM   2320  HA  LYS A 157       2.742 -14.108   9.381  1.00  0.88           H  
ATOM   2321  C   LYS A 157       4.362 -15.431   9.037  1.00  0.88           C  
ATOM   2322  CB  LYS A 157       1.987 -15.747   8.195  1.00  0.88           C  
ATOM   2323  HB2 LYS A 157       2.355 -16.404   7.406  1.00  0.88           H  
ATOM   2324  HB3 LYS A 157       1.125 -15.204   7.809  1.00  0.88           H  
ATOM   2325  O   LYS A 157       4.444 -15.820  10.200  1.00  0.88           O  
ATOM   2326  CG  LYS A 157       1.526 -16.600   9.393  1.00  0.88           C  
ATOM   2327  HG2 LYS A 157       1.196 -15.936  10.192  1.00  0.88           H  
ATOM   2328  HG3 LYS A 157       2.351 -17.212   9.756  1.00  0.88           H  
ATOM   2329  CD  LYS A 157       0.370 -17.534   9.007  1.00  0.88           C  
ATOM   2330  HD2 LYS A 157       0.717 -18.238   8.250  1.00  0.88           H  
ATOM   2331  HD3 LYS A 157      -0.440 -16.937   8.590  1.00  0.88           H  
ATOM   2332  CE  LYS A 157      -0.148 -18.306  10.228  1.00  0.88           C  
ATOM   2333  HE2 LYS A 157       0.663 -18.902  10.645  1.00  0.88           H  
ATOM   2334  HE3 LYS A 157      -0.452 -17.579  10.982  1.00  0.88           H  
ATOM   2335  NZ  LYS A 157      -1.307 -19.172   9.880  1.00  0.88           N  
ATOM   2336  HZ1 LYS A 157      -2.038 -18.626   9.449  1.00  0.88           H  
ATOM   2337  HZ2 LYS A 157      -1.047 -19.905   9.236  1.00  0.88           H  
ATOM   2338  HZ3 LYS A 157      -1.725 -19.575  10.707  1.00  0.88           H  
ATOM   2339  N   LEU A 158       5.334 -15.658   8.151  1.00  0.86           N  
ATOM   2340  H   LEU A 158       5.238 -15.226   7.243  1.00  0.86           H  
ATOM   2341  CA  LEU A 158       6.608 -16.323   8.464  1.00  0.86           C  
ATOM   2342  HA  LEU A 158       6.502 -16.914   9.373  1.00  0.86           H  
ATOM   2343  C   LEU A 158       7.753 -15.334   8.720  1.00  0.86           C  
ATOM   2344  CB  LEU A 158       7.001 -17.247   7.298  1.00  0.86           C  
ATOM   2345  HB2 LEU A 158       7.959 -17.705   7.546  1.00  0.86           H  
ATOM   2346  HB3 LEU A 158       7.152 -16.630   6.413  1.00  0.86           H  
ATOM   2347  O   LEU A 158       8.823 -15.738   9.181  1.00  0.86           O  
ATOM   2348  CG  LEU A 158       6.011 -18.366   6.942  1.00  0.86           C  
ATOM   2349  HG  LEU A 158       5.073 -17.936   6.590  1.00  0.86           H  
ATOM   2350  CD1 LEU A 158       6.633 -19.185   5.805  1.00  0.86           C  
ATOM   2351 HD11 LEU A 158       6.787 -18.540   4.940  1.00  0.86           H  
ATOM   2352 HD12 LEU A 158       7.592 -19.594   6.123  1.00  0.86           H  
ATOM   2353 HD13 LEU A 158       5.977 -20.006   5.517  1.00  0.86           H  
ATOM   2354  CD2 LEU A 158       5.723 -19.298   8.121  1.00  0.86           C  
ATOM   2355 HD21 LEU A 158       5.206 -18.742   8.904  1.00  0.86           H  
ATOM   2356 HD22 LEU A 158       6.656 -19.697   8.519  1.00  0.86           H  
ATOM   2357 HD23 LEU A 158       5.078 -20.115   7.798  1.00  0.86           H  
ATOM   2358  N   GLY A 159       7.556 -14.073   8.345  1.00  0.84           N  
ATOM   2359  H   GLY A 159       6.633 -13.803   8.035  1.00  0.84           H  
ATOM   2360  CA  GLY A 159       8.551 -13.021   8.420  1.00  0.84           C  
ATOM   2361  HA2 GLY A 159       8.296 -12.261   7.682  1.00  0.84           H  
ATOM   2362  HA3 GLY A 159       9.533 -13.427   8.176  1.00  0.84           H  
ATOM   2363  C   GLY A 159       8.619 -12.349   9.793  1.00  0.84           C  
ATOM   2364  O   GLY A 159       7.896 -12.706  10.725  1.00  0.84           O  
ATOM   2365  N   PRO A 160       9.517 -11.364   9.942  1.00  0.79           N  
ATOM   2366  CA  PRO A 160       9.470 -10.455  11.080  1.00  0.79           C  
ATOM   2367  HA  PRO A 160       9.512 -11.014  12.015  1.00  0.79           H  
ATOM   2368  C   PRO A 160       8.183  -9.618  11.042  1.00  0.79           C  
ATOM   2369  CB  PRO A 160      10.716  -9.580  10.930  1.00  0.79           C  
ATOM   2370  HB2 PRO A 160      11.571 -10.082  11.383  1.00  0.79           H  
ATOM   2371  HB3 PRO A 160      10.582  -8.588  11.363  1.00  0.79           H  
ATOM   2372  O   PRO A 160       7.698  -9.279   9.967  1.00  0.79           O  
ATOM   2373  CG  PRO A 160      10.906  -9.515   9.414  1.00  0.79           C  
ATOM   2374  HG2 PRO A 160      11.937  -9.294   9.139  1.00  0.79           H  
ATOM   2375  HG3 PRO A 160      10.226  -8.772   8.998  1.00  0.79           H  
ATOM   2376  CD  PRO A 160      10.472 -10.900   8.944  1.00  0.79           C  
ATOM   2377  HD2 PRO A 160      11.330 -11.572   8.922  1.00  0.79           H  
ATOM   2378  HD3 PRO A 160      10.022 -10.825   7.954  1.00  0.79           H  
ATOM   2379  N   ALA A 161       7.696  -9.201  12.214  1.00  0.82           N  
ATOM   2380  H   ALA A 161       8.101  -9.557  13.068  1.00  0.82           H  
ATOM   2381  CA  ALA A 161       6.520  -8.329  12.326  1.00  0.82           C  
ATOM   2382  HA  ALA A 161       5.662  -8.837  11.884  1.00  0.82           H  
ATOM   2383  C   ALA A 161       6.679  -6.985  11.585  1.00  0.82           C  
ATOM   2384  CB  ALA A 161       6.242  -8.099  13.817  1.00  0.82           C  
ATOM   2385  HB1 ALA A 161       5.342  -7.493  13.921  1.00  0.82           H  
ATOM   2386  HB2 ALA A 161       6.076  -9.053  14.317  1.00  0.82           H  
ATOM   2387  HB3 ALA A 161       7.076  -7.574  14.283  1.00  0.82           H  
ATOM   2388  O   ALA A 161       5.692  -6.397  11.167  1.00  0.82           O  
ATOM   2389  N   ALA A 162       7.920  -6.516  11.415  1.00  0.84           N  
ATOM   2390  H   ALA A 162       8.684  -7.063  11.784  1.00  0.84           H  
ATOM   2391  CA  ALA A 162       8.268  -5.355  10.603  1.00  0.84           C  
ATOM   2392  HA  ALA A 162       7.447  -5.126   9.924  1.00  0.84           H  
ATOM   2393  C   ALA A 162       9.546  -5.671   9.798  1.00  0.84           C  
ATOM   2394  CB  ALA A 162       8.440  -4.144  11.528  1.00  0.84           C  
ATOM   2395  HB1 ALA A 162       9.230  -4.328  12.256  1.00  0.84           H  
ATOM   2396  HB2 ALA A 162       8.696  -3.269  10.931  1.00  0.84           H  
ATOM   2397  HB3 ALA A 162       7.503  -3.947  12.049  1.00  0.84           H  
ATOM   2398  O   ALA A 162      10.640  -5.709  10.380  1.00  0.84           O  
ATOM   2399  N   PRO A 163       9.450  -5.980   8.493  1.00  0.88           N  
ATOM   2400  CA  PRO A 163      10.621  -6.229   7.658  1.00  0.88           C  
ATOM   2401  HA  PRO A 163      11.261  -6.972   8.134  1.00  0.88           H  
ATOM   2402  C   PRO A 163      11.448  -4.951   7.457  1.00  0.88           C  
ATOM   2403  CB  PRO A 163      10.070  -6.808   6.352  1.00  0.88           C  
ATOM   2404  HB2 PRO A 163      10.684  -6.541   5.491  1.00  0.88           H  
ATOM   2405  HB3 PRO A 163       9.994  -7.892   6.440  1.00  0.88           H  
ATOM   2406  O   PRO A 163      10.921  -3.849   7.399  1.00  0.88           O  
ATOM   2407  CG  PRO A 163       8.665  -6.214   6.260  1.00  0.88           C  
ATOM   2408  HG2 PRO A 163       7.997  -6.857   5.688  1.00  0.88           H  
ATOM   2409  HG3 PRO A 163       8.714  -5.219   5.817  1.00  0.88           H  
ATOM   2410  CD  PRO A 163       8.223  -6.092   7.715  1.00  0.88           C  
ATOM   2411  HD2 PRO A 163       7.595  -5.209   7.827  1.00  0.88           H  
ATOM   2412  HD3 PRO A 163       7.677  -6.986   8.017  1.00  0.88           H  
ATOM   2413  N   LEU A 164      12.771  -5.089   7.305  1.00  0.89           N  
ATOM   2414  H   LEU A 164      13.156  -6.023   7.324  1.00  0.89           H  
ATOM   2415  CA  LEU A 164      13.693  -3.950   7.122  1.00  0.89           C  
ATOM   2416  HA  LEU A 164      13.393  -3.156   7.806  1.00  0.89           H  
ATOM   2417  C   LEU A 164      13.637  -3.312   5.719  1.00  0.89           C  
ATOM   2418  CB  LEU A 164      15.133  -4.387   7.457  1.00  0.89           C  
ATOM   2419  HB2 LEU A 164      15.396  -5.224   6.811  1.00  0.89           H  
ATOM   2420  HB3 LEU A 164      15.810  -3.566   7.220  1.00  0.89           H  
ATOM   2421  O   LEU A 164      14.432  -2.424   5.408  1.00  0.89           O  
ATOM   2422  CG  LEU A 164      15.379  -4.784   8.921  1.00  0.89           C  
ATOM   2423  HG  LEU A 164      14.737  -5.624   9.187  1.00  0.89           H  
ATOM   2424  CD1 LEU A 164      16.838  -5.222   9.079  1.00  0.89           C  
ATOM   2425 HD11 LEU A 164      17.041  -6.058   8.410  1.00  0.89           H  
ATOM   2426 HD12 LEU A 164      17.503  -4.394   8.835  1.00  0.89           H  
ATOM   2427 HD13 LEU A 164      17.014  -5.541  10.106  1.00  0.89           H  
ATOM   2428  CD2 LEU A 164      15.123  -3.630   9.892  1.00  0.89           C  
ATOM   2429 HD21 LEU A 164      15.398  -3.929  10.904  1.00  0.89           H  
ATOM   2430 HD22 LEU A 164      14.063  -3.379   9.895  1.00  0.89           H  
ATOM   2431 HD23 LEU A 164      15.699  -2.753   9.597  1.00  0.89           H  
ATOM   2432  N   GLY A 165      12.744  -3.792   4.861  1.00  0.93           N  
ATOM   2433  H   GLY A 165      12.109  -4.503   5.194  1.00  0.93           H  
ATOM   2434  CA  GLY A 165      12.605  -3.380   3.472  1.00  0.93           C  
ATOM   2435  HA2 GLY A 165      11.875  -2.573   3.399  1.00  0.93           H  
ATOM   2436  HA3 GLY A 165      13.559  -3.025   3.083  1.00  0.93           H  
ATOM   2437  C   GLY A 165      12.129  -4.529   2.603  1.00  0.93           C  
ATOM   2438  O   GLY A 165      12.272  -5.697   2.963  1.00  0.93           O  
ATOM   2439  N   ALA A 166      11.556  -4.179   1.460  1.00  0.96           N  
ATOM   2440  H   ALA A 166      11.439  -3.198   1.245  1.00  0.96           H  
ATOM   2441  CA  ALA A 166      11.198  -5.138   0.430  1.00  0.96           C  
ATOM   2442  HA  ALA A 166      10.709  -5.994   0.895  1.00  0.96           H  
ATOM   2443  C   ALA A 166      12.445  -5.644  -0.309  1.00  0.96           C  
ATOM   2444  CB  ALA A 166      10.198  -4.464  -0.502  1.00  0.96           C  
ATOM   2445  HB1 ALA A 166      10.687  -3.682  -1.082  1.00  0.96           H  
ATOM   2446  HB2 ALA A 166       9.412  -4.023   0.112  1.00  0.96           H  
ATOM   2447  HB3 ALA A 166       9.768  -5.202  -1.178  1.00  0.96           H  
ATOM   2448  O   ALA A 166      13.411  -4.899  -0.512  1.00  0.96           O  
ATOM   2449  N   ASP A 167      12.404  -6.898  -0.753  1.00  0.97           N  
ATOM   2450  H   ASP A 167      11.563  -7.439  -0.608  1.00  0.97           H  
ATOM   2451  CA  ASP A 167      13.462  -7.505  -1.559  1.00  0.97           C  
ATOM   2452  HA  ASP A 167      14.425  -7.287  -1.099  1.00  0.97           H  
ATOM   2453  C   ASP A 167      13.472  -6.941  -2.989  1.00  0.97           C  
ATOM   2454  CB  ASP A 167      13.291  -9.028  -1.576  1.00  0.97           C  
ATOM   2455  HB2 ASP A 167      12.301  -9.281  -1.956  1.00  0.97           H  
ATOM   2456  HB3 ASP A 167      14.034  -9.449  -2.253  1.00  0.97           H  
ATOM   2457  O   ASP A 167      14.541  -6.762  -3.582  1.00  0.97           O  
ATOM   2458  CG  ASP A 167      13.495  -9.639  -0.189  1.00  0.97           C  
ATOM   2459  OD1 ASP A 167      14.662  -9.664   0.263  1.00  0.97           O  
ATOM   2460  OD2 ASP A 167      12.483 -10.066   0.416  1.00  0.97           O  
ATOM   2461  N   ALA A 168      12.302  -6.591  -3.528  1.00  0.98           N  
ATOM   2462  H   ALA A 168      11.463  -6.774  -2.995  1.00  0.98           H  
ATOM   2463  CA  ALA A 168      12.162  -5.943  -4.828  1.00  0.98           C  
ATOM   2464  HA  ALA A 168      13.080  -5.400  -5.052  1.00  0.98           H  
ATOM   2465  C   ALA A 168      11.011  -4.930  -4.857  1.00  0.98           C  
ATOM   2466  CB  ALA A 168      11.971  -7.022  -5.903  1.00  0.98           C  
ATOM   2467  HB1 ALA A 168      11.871  -6.560  -6.885  1.00  0.98           H  
ATOM   2468  HB2 ALA A 168      11.079  -7.612  -5.692  1.00  0.98           H  
ATOM   2469  HB3 ALA A 168      12.834  -7.688  -5.913  1.00  0.98           H  
ATOM   2470  O   ALA A 168      10.030  -5.047  -4.125  1.00  0.98           O  
ATOM   2471  N   THR A 169      11.110  -3.976  -5.780  1.00  0.99           N  
ATOM   2472  H   THR A 169      11.958  -3.930  -6.326  1.00  0.99           H  
ATOM   2473  CA  THR A 169       9.964  -3.193  -6.256  1.00  0.99           C  
ATOM   2474  HA  THR A 169       9.153  -3.235  -5.528  1.00  0.99           H  
ATOM   2475  C   THR A 169       9.491  -3.790  -7.572  1.00  0.99           C  
ATOM   2476  CB  THR A 169      10.332  -1.724  -6.460  1.00  0.99           C  
ATOM   2477  HB  THR A 169      11.129  -1.677  -7.202  1.00  0.99           H  
ATOM   2478  O   THR A 169      10.295  -3.978  -8.491  1.00  0.99           O  
ATOM   2479  CG2 THR A 169       9.171  -0.858  -6.946  1.00  0.99           C  
ATOM   2480 HG21 THR A 169       8.313  -0.982  -6.286  1.00  0.99           H  
ATOM   2481 HG22 THR A 169       8.887  -1.136  -7.960  1.00  0.99           H  
ATOM   2482 HG23 THR A 169       9.476   0.189  -6.943  1.00  0.99           H  
ATOM   2483  OG1 THR A 169      10.814  -1.185  -5.255  1.00  0.99           O  
ATOM   2484  HG1 THR A 169      11.764  -1.100  -5.370  1.00  0.99           H  
ATOM   2485  N   LEU A 170       8.196  -4.070  -7.674  1.00  0.99           N  
ATOM   2486  H   LEU A 170       7.605  -3.860  -6.883  1.00  0.99           H  
ATOM   2487  CA  LEU A 170       7.546  -4.502  -8.901  1.00  0.99           C  
ATOM   2488  HA  LEU A 170       8.317  -4.826  -9.601  1.00  0.99           H  
ATOM   2489  C   LEU A 170       6.794  -3.325  -9.520  1.00  0.99           C  
ATOM   2490  CB  LEU A 170       6.599  -5.693  -8.669  1.00  0.99           C  
ATOM   2491  HB2 LEU A 170       5.662  -5.310  -8.265  1.00  0.99           H  
ATOM   2492  HB3 LEU A 170       6.369  -6.135  -9.639  1.00  0.99           H  
ATOM   2493  O   LEU A 170       6.067  -2.607  -8.834  1.00  0.99           O  
ATOM   2494  CG  LEU A 170       7.093  -6.795  -7.724  1.00  0.99           C  
ATOM   2495  HG  LEU A 170       7.322  -6.356  -6.753  1.00  0.99           H  
ATOM   2496  CD1 LEU A 170       5.981  -7.829  -7.540  1.00  0.99           C  
ATOM   2497 HD11 LEU A 170       5.123  -7.371  -7.049  1.00  0.99           H  
ATOM   2498 HD12 LEU A 170       6.335  -8.652  -6.918  1.00  0.99           H  
ATOM   2499 HD13 LEU A 170       5.650  -8.205  -8.508  1.00  0.99           H  
ATOM   2500  CD2 LEU A 170       8.338  -7.498  -8.258  1.00  0.99           C  
ATOM   2501 HD21 LEU A 170       9.168  -6.792  -8.300  1.00  0.99           H  
ATOM   2502 HD22 LEU A 170       8.607  -8.304  -7.575  1.00  0.99           H  
ATOM   2503 HD23 LEU A 170       8.150  -7.909  -9.249  1.00  0.99           H  
ATOM   2504  N   ILE A 171       6.927  -3.174 -10.833  1.00  0.99           N  
ATOM   2505  H   ILE A 171       7.532  -3.821 -11.319  1.00  0.99           H  
ATOM   2506  CA  ILE A 171       6.122  -2.268 -11.650  1.00  0.99           C  
ATOM   2507  HA  ILE A 171       5.434  -1.718 -11.007  1.00  0.99           H  
ATOM   2508  C   ILE A 171       5.317  -3.142 -12.608  1.00  0.99           C  
ATOM   2509  CB  ILE A 171       7.003  -1.230 -12.373  1.00  0.99           C  
ATOM   2510  HB  ILE A 171       7.671  -1.771 -13.043  1.00  0.99           H  
ATOM   2511  O   ILE A 171       5.899  -3.946 -13.335  1.00  0.99           O  
ATOM   2512  CG1 ILE A 171       7.870  -0.446 -11.357  1.00  0.99           C  
ATOM   2513 HG12 ILE A 171       7.227   0.004 -10.601  1.00  0.99           H  
ATOM   2514 HG13 ILE A 171       8.539  -1.143 -10.852  1.00  0.99           H  
ATOM   2515  CG2 ILE A 171       6.113  -0.289 -13.208  1.00  0.99           C  
ATOM   2516 HG21 ILE A 171       5.528  -0.851 -13.936  1.00  0.99           H  
ATOM   2517 HG22 ILE A 171       5.436   0.255 -12.551  1.00  0.99           H  
ATOM   2518 HG23 ILE A 171       6.722   0.427 -13.761  1.00  0.99           H  
ATOM   2519  CD1 ILE A 171       8.753   0.647 -11.969  1.00  0.99           C  
ATOM   2520 HD11 ILE A 171       9.478   0.985 -11.228  1.00  0.99           H  
ATOM   2521 HD12 ILE A 171       9.289   0.248 -12.829  1.00  0.99           H  
ATOM   2522 HD13 ILE A 171       8.144   1.497 -12.277  1.00  0.99           H  
ATOM   2523  N   ASN A 172       3.987  -3.040 -12.595  1.00  0.99           N  
ATOM   2524  H   ASN A 172       3.579  -2.310 -12.028  1.00  0.99           H  
ATOM   2525  CA  ASN A 172       3.079  -3.920 -13.356  1.00  0.99           C  
ATOM   2526  HA  ASN A 172       2.083  -3.805 -12.927  1.00  0.99           H  
ATOM   2527  C   ASN A 172       3.378  -5.422 -13.169  1.00  0.99           C  
ATOM   2528  CB  ASN A 172       2.979  -3.447 -14.825  1.00  0.99           C  
ATOM   2529  HB2 ASN A 172       3.971  -3.302 -15.252  1.00  0.99           H  
ATOM   2530  HB3 ASN A 172       2.454  -4.200 -15.414  1.00  0.99           H  
ATOM   2531  O   ASN A 172       3.410  -6.195 -14.124  1.00  0.99           O  
ATOM   2532  CG  ASN A 172       2.192  -2.159 -14.945  1.00  0.99           C  
ATOM   2533  ND2 ASN A 172       1.951  -1.658 -16.131  1.00  0.99           N  
ATOM   2534 HD21 ASN A 172       2.180  -2.161 -16.976  1.00  0.99           H  
ATOM   2535 HD22 ASN A 172       1.249  -0.932 -16.142  1.00  0.99           H  
ATOM   2536  OD1 ASN A 172       1.774  -1.594 -13.954  1.00  0.99           O  
ATOM   2537  N   GLY A 173       3.646  -5.830 -11.923  1.00  0.98           N  
ATOM   2538  H   GLY A 173       3.599  -5.140 -11.187  1.00  0.98           H  
ATOM   2539  CA  GLY A 173       3.867  -7.231 -11.549  1.00  0.98           C  
ATOM   2540  HA2 GLY A 173       3.822  -7.306 -10.462  1.00  0.98           H  
ATOM   2541  HA3 GLY A 173       3.076  -7.849 -11.975  1.00  0.98           H  
ATOM   2542  C   GLY A 173       5.206  -7.836 -11.966  1.00  0.98           C  
ATOM   2543  O   GLY A 173       5.382  -9.044 -11.836  1.00  0.98           O  
ATOM   2544  N   LYS A 174       6.160  -7.023 -12.432  1.00  0.99           N  
ATOM   2545  H   LYS A 174       5.942  -6.044 -12.559  1.00  0.99           H  
ATOM   2546  CA  LYS A 174       7.528  -7.464 -12.731  1.00  0.99           C  
ATOM   2547  HA  LYS A 174       7.672  -8.474 -12.349  1.00  0.99           H  
ATOM   2548  C   LYS A 174       8.562  -6.577 -12.064  1.00  0.99           C  
ATOM   2549  CB  LYS A 174       7.778  -7.489 -14.236  1.00  0.99           C  
ATOM   2550  HB2 LYS A 174       7.695  -6.477 -14.631  1.00  0.99           H  
ATOM   2551  HB3 LYS A 174       8.802  -7.830 -14.395  1.00  0.99           H  
ATOM   2552  O   LYS A 174       8.356  -5.371 -11.948  1.00  0.99           O  
ATOM   2553  CG  LYS A 174       6.833  -8.424 -14.994  1.00  0.99           C  
ATOM   2554  HG2 LYS A 174       5.814  -8.037 -14.958  1.00  0.99           H  
ATOM   2555  HG3 LYS A 174       6.862  -9.415 -14.541  1.00  0.99           H  
ATOM   2556  CD  LYS A 174       7.295  -8.512 -16.447  1.00  0.99           C  
ATOM   2557  HD2 LYS A 174       8.331  -8.851 -16.466  1.00  0.99           H  
ATOM   2558  HD3 LYS A 174       7.234  -7.524 -16.904  1.00  0.99           H  
ATOM   2559  CE  LYS A 174       6.421  -9.494 -17.220  1.00  0.99           C  
ATOM   2560  HE2 LYS A 174       6.373 -10.428 -16.660  1.00  0.99           H  
ATOM   2561  HE3 LYS A 174       5.413  -9.084 -17.283  1.00  0.99           H  
ATOM   2562  NZ  LYS A 174       6.987  -9.731 -18.568  1.00  0.99           N  
ATOM   2563  HZ1 LYS A 174       7.890 -10.175 -18.487  1.00  0.99           H  
ATOM   2564  HZ2 LYS A 174       6.385 -10.335 -19.110  1.00  0.99           H  
ATOM   2565  HZ3 LYS A 174       7.116  -8.853 -19.049  1.00  0.99           H  
ATOM   2566  N   GLY A 175       9.687  -7.156 -11.671  1.00  0.98           N  
ATOM   2567  H   GLY A 175       9.809  -8.147 -11.823  1.00  0.98           H  
ATOM   2568  CA  GLY A 175      10.780  -6.407 -11.067  1.00  0.98           C  
ATOM   2569  HA2 GLY A 175      10.962  -5.496 -11.638  1.00  0.98           H  
ATOM   2570  HA3 GLY A 175      10.501  -6.118 -10.054  1.00  0.98           H  
ATOM   2571  C   GLY A 175      12.077  -7.196 -11.008  1.00  0.98           C  
ATOM   2572  O   GLY A 175      12.202  -8.287 -11.555  1.00  0.98           O  
ATOM   2573  N   ARG A 176      13.061  -6.622 -10.325  1.00  0.99           N  
ATOM   2574  H   ARG A 176      12.863  -5.743  -9.868  1.00  0.99           H  
ATOM   2575  CA  ARG A 176      14.347  -7.256 -10.028  1.00  0.99           C  
ATOM   2576  HA  ARG A 176      14.273  -8.334 -10.165  1.00  0.99           H  
ATOM   2577  C   ARG A 176      14.696  -6.991  -8.576  1.00  0.99           C  
ATOM   2578  CB  ARG A 176      15.450  -6.701 -10.943  1.00  0.99           C  
ATOM   2579  HB2 ARG A 176      16.421  -7.023 -10.568  1.00  0.99           H  
ATOM   2580  HB3 ARG A 176      15.417  -5.611 -10.917  1.00  0.99           H  
ATOM   2581  O   ARG A 176      14.424  -5.905  -8.065  1.00  0.99           O  
ATOM   2582  CG  ARG A 176      15.316  -7.173 -12.390  1.00  0.99           C  
ATOM   2583  HG2 ARG A 176      15.522  -8.242 -12.442  1.00  0.99           H  
ATOM   2584  HG3 ARG A 176      14.304  -6.995 -12.754  1.00  0.99           H  
ATOM   2585  CD  ARG A 176      16.306  -6.428 -13.281  1.00  0.99           C  
ATOM   2586  HD2 ARG A 176      17.320  -6.643 -12.942  1.00  0.99           H  
ATOM   2587  HD3 ARG A 176      16.123  -5.355 -13.212  1.00  0.99           H  
ATOM   2588  NE  ARG A 176      16.143  -6.867 -14.664  1.00  0.99           N  
ATOM   2589  HE  ARG A 176      15.462  -7.595 -14.823  1.00  0.99           H  
ATOM   2590  NH1 ARG A 176      17.646  -5.479 -15.734  1.00  0.99           N  
ATOM   2591 HH11 ARG A 176      18.016  -5.197 -16.630  1.00  0.99           H  
ATOM   2592 HH12 ARG A 176      18.062  -5.210 -14.854  1.00  0.99           H  
ATOM   2593  NH2 ARG A 176      16.374  -6.894 -16.884  1.00  0.99           N  
ATOM   2594 HH21 ARG A 176      15.710  -7.654 -16.917  1.00  0.99           H  
ATOM   2595 HH22 ARG A 176      16.821  -6.510 -17.704  1.00  0.99           H  
ATOM   2596  CZ  ARG A 176      16.730  -6.404 -15.741  1.00  0.99           C  
ATOM   2597  N   SER A 177      15.375  -7.949  -7.965  1.00  0.98           N  
ATOM   2598  H   SER A 177      15.523  -8.819  -8.455  1.00  0.98           H  
ATOM   2599  CA  SER A 177      16.071  -7.777  -6.693  1.00  0.98           C  
ATOM   2600  HA  SER A 177      15.787  -6.824  -6.247  1.00  0.98           H  
ATOM   2601  C   SER A 177      17.592  -7.791  -6.920  1.00  0.98           C  
ATOM   2602  CB  SER A 177      15.649  -8.888  -5.725  1.00  0.98           C  
ATOM   2603  HB2 SER A 177      15.958  -8.630  -4.711  1.00  0.98           H  
ATOM   2604  HB3 SER A 177      14.567  -9.018  -5.731  1.00  0.98           H  
ATOM   2605  O   SER A 177      18.056  -8.198  -7.995  1.00  0.98           O  
ATOM   2606  OG  SER A 177      16.286 -10.089  -6.100  1.00  0.98           O  
ATOM   2607  HG  SER A 177      15.844 -10.432  -6.880  1.00  0.98           H  
ATOM   2608  N   PRO A 178      18.408  -7.429  -5.913  1.00  0.97           N  
ATOM   2609  CA  PRO A 178      19.859  -7.607  -5.982  1.00  0.97           C  
ATOM   2610  HA  PRO A 178      20.247  -6.961  -6.769  1.00  0.97           H  
ATOM   2611  C   PRO A 178      20.315  -9.051  -6.264  1.00  0.97           C  
ATOM   2612  CB  PRO A 178      20.381  -7.120  -4.626  1.00  0.97           C  
ATOM   2613  HB2 PRO A 178      20.410  -7.946  -3.916  1.00  0.97           H  
ATOM   2614  HB3 PRO A 178      21.365  -6.662  -4.717  1.00  0.97           H  
ATOM   2615  O   PRO A 178      21.421  -9.243  -6.769  1.00  0.97           O  
ATOM   2616  CG  PRO A 178      19.326  -6.110  -4.176  1.00  0.97           C  
ATOM   2617  HG2 PRO A 178      19.317  -5.995  -3.092  1.00  0.97           H  
ATOM   2618  HG3 PRO A 178      19.495  -5.151  -4.666  1.00  0.97           H  
ATOM   2619  CD  PRO A 178      18.031  -6.729  -4.691  1.00  0.97           C  
ATOM   2620  HD2 PRO A 178      17.292  -5.950  -4.878  1.00  0.97           H  
ATOM   2621  HD3 PRO A 178      17.649  -7.441  -3.959  1.00  0.97           H  
ATOM   2622  N   SER A 179      19.493 -10.065  -5.965  1.00  0.97           N  
ATOM   2623  H   SER A 179      18.577  -9.864  -5.589  1.00  0.97           H  
ATOM   2624  CA  SER A 179      19.796 -11.481  -6.229  1.00  0.97           C  
ATOM   2625  HA  SER A 179      20.878 -11.602  -6.278  1.00  0.97           H  
ATOM   2626  C   SER A 179      19.247 -11.994  -7.568  1.00  0.97           C  
ATOM   2627  CB  SER A 179      19.304 -12.340  -5.059  1.00  0.97           C  
ATOM   2628  HB2 SER A 179      19.730 -11.958  -4.131  1.00  0.97           H  
ATOM   2629  HB3 SER A 179      19.632 -13.370  -5.200  1.00  0.97           H  
ATOM   2630  O   SER A 179      19.633 -13.076  -8.009  1.00  0.97           O  
ATOM   2631  OG  SER A 179      17.897 -12.306  -4.976  1.00  0.97           O  
ATOM   2632  HG  SER A 179      17.603 -12.470  -4.077  1.00  0.97           H  
ATOM   2633  N   THR A 180      18.400 -11.218  -8.250  1.00  0.97           N  
ATOM   2634  H   THR A 180      18.104 -10.355  -7.816  1.00  0.97           H  
ATOM   2635  CA  THR A 180      17.694 -11.612  -9.482  1.00  0.97           C  
ATOM   2636  HA  THR A 180      18.178 -12.498  -9.893  1.00  0.97           H  
ATOM   2637  C   THR A 180      17.775 -10.540 -10.573  1.00  0.97           C  
ATOM   2638  CB  THR A 180      16.237 -11.995  -9.197  1.00  0.97           C  
ATOM   2639  HB  THR A 180      15.752 -12.241 -10.142  1.00  0.97           H  
ATOM   2640  O   THR A 180      16.818 -10.273 -11.295  1.00  0.97           O  
ATOM   2641  CG2 THR A 180      16.110 -13.208  -8.280  1.00  0.97           C  
ATOM   2642 HG21 THR A 180      15.057 -13.474  -8.183  1.00  0.97           H  
ATOM   2643 HG22 THR A 180      16.503 -12.975  -7.290  1.00  0.97           H  
ATOM   2644 HG23 THR A 180      16.656 -14.053  -8.700  1.00  0.97           H  
ATOM   2645  OG1 THR A 180      15.560 -10.920  -8.590  1.00  0.97           O  
ATOM   2646  HG1 THR A 180      14.647 -11.060  -8.852  1.00  0.97           H  
ATOM   2647  N   THR A 181      18.952  -9.941 -10.759  1.00  0.97           N  
ATOM   2648  H   THR A 181      19.707 -10.192 -10.138  1.00  0.97           H  
ATOM   2649  CA  THR A 181      19.190  -8.822 -11.698  1.00  0.97           C  
ATOM   2650  HA  THR A 181      18.514  -8.009 -11.433  1.00  0.97           H  
ATOM   2651  C   THR A 181      18.939  -9.130 -13.182  1.00  0.97           C  
ATOM   2652  CB  THR A 181      20.627  -8.303 -11.559  1.00  0.97           C  
ATOM   2653  HB  THR A 181      20.799  -7.507 -12.282  1.00  0.97           H  
ATOM   2654  O   THR A 181      19.032  -8.235 -14.016  1.00  0.97           O  
ATOM   2655  CG2 THR A 181      20.915  -7.751 -10.163  1.00  0.97           C  
ATOM   2656 HG21 THR A 181      21.907  -7.301 -10.139  1.00  0.97           H  
ATOM   2657 HG22 THR A 181      20.863  -8.543  -9.415  1.00  0.97           H  
ATOM   2658 HG23 THR A 181      20.179  -6.987  -9.914  1.00  0.97           H  
ATOM   2659  OG1 THR A 181      21.545  -9.352 -11.788  1.00  0.97           O  
ATOM   2660  HG1 THR A 181      22.416  -9.013 -11.570  1.00  0.97           H  
ATOM   2661  N   THR A 182      18.625 -10.380 -13.527  1.00  0.97           N  
ATOM   2662  H   THR A 182      18.477 -11.036 -12.774  1.00  0.97           H  
ATOM   2663  CA  THR A 182      18.291 -10.824 -14.891  1.00  0.97           C  
ATOM   2664  HA  THR A 182      18.537 -10.029 -15.596  1.00  0.97           H  
ATOM   2665  C   THR A 182      16.801 -11.100 -15.093  1.00  0.97           C  
ATOM   2666  CB  THR A 182      19.106 -12.061 -15.295  1.00  0.97           C  
ATOM   2667  HB  THR A 182      18.786 -12.404 -16.279  1.00  0.97           H  
ATOM   2668  O   THR A 182      16.412 -11.458 -16.200  1.00  0.97           O  
ATOM   2669  CG2 THR A 182      20.606 -11.772 -15.348  1.00  0.97           C  
ATOM   2670 HG21 THR A 182      21.136 -12.668 -15.670  1.00  0.97           H  
ATOM   2671 HG22 THR A 182      20.793 -10.975 -16.067  1.00  0.97           H  
ATOM   2672 HG23 THR A 182      20.975 -11.461 -14.371  1.00  0.97           H  
ATOM   2673  OG1 THR A 182      18.934 -13.104 -14.363  1.00  0.97           O  
ATOM   2674  HG1 THR A 182      19.495 -12.905 -13.609  1.00  0.97           H  
ATOM   2675  N   ALA A 183      15.968 -10.936 -14.057  1.00  0.98           N  
ATOM   2676  H   ALA A 183      16.323 -10.607 -13.171  1.00  0.98           H  
ATOM   2677  CA  ALA A 183      14.523 -11.086 -14.182  1.00  0.98           C  
ATOM   2678  HA  ALA A 183      14.319 -12.080 -14.580  1.00  0.98           H  
ATOM   2679  C   ALA A 183      13.938 -10.066 -15.173  1.00  0.98           C  
ATOM   2680  CB  ALA A 183      13.880 -10.990 -12.796  1.00  0.98           C  
ATOM   2681  HB1 ALA A 183      14.292 -11.763 -12.146  1.00  0.98           H  
ATOM   2682  HB2 ALA A 183      12.801 -11.126 -12.874  1.00  0.98           H  
ATOM   2683  HB3 ALA A 183      14.074 -10.013 -12.354  1.00  0.98           H  
ATOM   2684  O   ALA A 183      14.483  -8.973 -15.374  1.00  0.98           O  
ATOM   2685  N   ASP A 184      12.833 -10.434 -15.815  1.00  0.98           N  
ATOM   2686  H   ASP A 184      12.427 -11.339 -15.624  1.00  0.98           H  
ATOM   2687  CA  ASP A 184      12.164  -9.564 -16.776  1.00  0.98           C  
ATOM   2688  HA  ASP A 184      12.885  -9.265 -17.537  1.00  0.98           H  
ATOM   2689  C   ASP A 184      11.632  -8.302 -16.096  1.00  0.98           C  
ATOM   2690  CB  ASP A 184      11.005 -10.296 -17.464  1.00  0.98           C  
ATOM   2691  HB2 ASP A 184      10.395  -9.560 -17.988  1.00  0.98           H  
ATOM   2692  HB3 ASP A 184      10.375 -10.762 -16.706  1.00  0.98           H  
ATOM   2693  O   ASP A 184      11.136  -8.339 -14.973  1.00  0.98           O  
ATOM   2694  CG  ASP A 184      11.429 -11.344 -18.493  1.00  0.98           C  
ATOM   2695  OD1 ASP A 184      12.592 -11.311 -18.949  1.00  0.98           O  
ATOM   2696  OD2 ASP A 184      10.524 -12.122 -18.869  1.00  0.98           O  
ATOM   2697  N   LEU A 185      11.669  -7.188 -16.822  1.00  0.99           N  
ATOM   2698  H   LEU A 185      12.043  -7.241 -17.759  1.00  0.99           H  
ATOM   2699  CA  LEU A 185      11.025  -5.942 -16.418  1.00  0.99           C  
ATOM   2700  HA  LEU A 185      10.720  -6.010 -15.374  1.00  0.99           H  
ATOM   2701  C   LEU A 185       9.751  -5.719 -17.229  1.00  0.99           C  
ATOM   2702  CB  LEU A 185      12.012  -4.771 -16.551  1.00  0.99           C  
ATOM   2703  HB2 LEU A 185      11.491  -3.848 -16.296  1.00  0.99           H  
ATOM   2704  HB3 LEU A 185      12.335  -4.697 -17.590  1.00  0.99           H  
ATOM   2705  O   LEU A 185       9.593  -6.232 -18.342  1.00  0.99           O  
ATOM   2706  CG  LEU A 185      13.253  -4.896 -15.648  1.00  0.99           C  
ATOM   2707  HG  LEU A 185      13.818  -5.785 -15.928  1.00  0.99           H  
ATOM   2708  CD1 LEU A 185      14.151  -3.681 -15.854  1.00  0.99           C  
ATOM   2709 HD11 LEU A 185      14.434  -3.604 -16.904  1.00  0.99           H  
ATOM   2710 HD12 LEU A 185      15.054  -3.787 -15.253  1.00  0.99           H  
ATOM   2711 HD13 LEU A 185      13.622  -2.783 -15.536  1.00  0.99           H  
ATOM   2712  CD2 LEU A 185      12.883  -4.991 -14.167  1.00  0.99           C  
ATOM   2713 HD21 LEU A 185      12.139  -4.236 -13.914  1.00  0.99           H  
ATOM   2714 HD22 LEU A 185      12.476  -5.979 -13.953  1.00  0.99           H  
ATOM   2715 HD23 LEU A 185      13.765  -4.831 -13.547  1.00  0.99           H  
ATOM   2716  N   SER A 186       8.840  -4.927 -16.677  1.00  0.99           N  
ATOM   2717  H   SER A 186       8.997  -4.562 -15.749  1.00  0.99           H  
ATOM   2718  CA  SER A 186       7.673  -4.462 -17.421  1.00  0.99           C  
ATOM   2719  HA  SER A 186       7.191  -5.323 -17.883  1.00  0.99           H  
ATOM   2720  C   SER A 186       8.086  -3.510 -18.536  1.00  0.99           C  
ATOM   2721  CB  SER A 186       6.657  -3.819 -16.484  1.00  0.99           C  
ATOM   2722  HB2 SER A 186       5.885  -3.305 -17.058  1.00  0.99           H  
ATOM   2723  HB3 SER A 186       7.148  -3.116 -15.812  1.00  0.99           H  
ATOM   2724  O   SER A 186       8.983  -2.681 -18.369  1.00  0.99           O  
ATOM   2725  OG  SER A 186       6.075  -4.876 -15.762  1.00  0.99           O  
ATOM   2726  HG  SER A 186       5.928  -4.583 -14.859  1.00  0.99           H  
ATOM   2727  N   VAL A 187       7.413  -3.635 -19.678  1.00  0.99           N  
ATOM   2728  H   VAL A 187       6.656  -4.302 -19.719  1.00  0.99           H  
ATOM   2729  CA  VAL A 187       7.568  -2.747 -20.830  1.00  0.99           C  
ATOM   2730  HA  VAL A 187       8.298  -1.970 -20.602  1.00  0.99           H  
ATOM   2731  C   VAL A 187       6.220  -2.097 -21.090  1.00  0.99           C  
ATOM   2732  CB  VAL A 187       8.048  -3.494 -22.084  1.00  0.99           C  
ATOM   2733  HB  VAL A 187       7.300  -4.235 -22.367  1.00  0.99           H  
ATOM   2734  O   VAL A 187       5.258  -2.787 -21.413  1.00  0.99           O  
ATOM   2735  CG1 VAL A 187       8.233  -2.518 -23.255  1.00  0.99           C  
ATOM   2736 HG11 VAL A 187       8.352  -3.081 -24.181  1.00  0.99           H  
ATOM   2737 HG12 VAL A 187       7.350  -1.894 -23.390  1.00  0.99           H  
ATOM   2738 HG13 VAL A 187       9.092  -1.871 -23.080  1.00  0.99           H  
ATOM   2739  CG2 VAL A 187       9.377  -4.231 -21.855  1.00  0.99           C  
ATOM   2740 HG21 VAL A 187       9.662  -4.769 -22.759  1.00  0.99           H  
ATOM   2741 HG22 VAL A 187      10.157  -3.520 -21.586  1.00  0.99           H  
ATOM   2742 HG23 VAL A 187       9.269  -4.955 -21.047  1.00  0.99           H  
ATOM   2743  N   ILE A 188       6.170  -0.778 -20.975  1.00  0.99           N  
ATOM   2744  H   ILE A 188       7.021  -0.289 -20.736  1.00  0.99           H  
ATOM   2745  CA  ILE A 188       5.018   0.051 -21.317  1.00  0.99           C  
ATOM   2746  HA  ILE A 188       4.128  -0.569 -21.424  1.00  0.99           H  
ATOM   2747  C   ILE A 188       5.327   0.696 -22.665  1.00  0.99           C  
ATOM   2748  CB  ILE A 188       4.757   1.069 -20.191  1.00  0.99           C  
ATOM   2749  HB  ILE A 188       5.666   1.647 -20.022  1.00  0.99           H  
ATOM   2750  O   ILE A 188       6.353   1.359 -22.808  1.00  0.99           O  
ATOM   2751  CG1 ILE A 188       4.395   0.307 -18.892  1.00  0.99           C  
ATOM   2752 HG12 ILE A 188       5.193  -0.389 -18.636  1.00  0.99           H  
ATOM   2753 HG13 ILE A 188       3.487  -0.272 -19.062  1.00  0.99           H  
ATOM   2754  CG2 ILE A 188       3.634   2.037 -20.597  1.00  0.99           C  
ATOM   2755 HG21 ILE A 188       2.688   1.506 -20.693  1.00  0.99           H  
ATOM   2756 HG22 ILE A 188       3.861   2.538 -21.539  1.00  0.99           H  
ATOM   2757 HG23 ILE A 188       3.532   2.817 -19.842  1.00  0.99           H  
ATOM   2758  CD1 ILE A 188       4.172   1.193 -17.665  1.00  0.99           C  
ATOM   2759 HD11 ILE A 188       3.334   1.870 -17.836  1.00  0.99           H  
ATOM   2760 HD12 ILE A 188       3.943   0.564 -16.805  1.00  0.99           H  
ATOM   2761 HD13 ILE A 188       5.071   1.769 -17.450  1.00  0.99           H  
ATOM   2762  N   SER A 189       4.481   0.458 -23.666  1.00  0.99           N  
ATOM   2763  H   SER A 189       3.590   0.027 -23.464  1.00  0.99           H  
ATOM   2764  CA  SER A 189       4.725   0.934 -25.034  1.00  0.99           C  
ATOM   2765  HA  SER A 189       5.786   1.165 -25.132  1.00  0.99           H  
ATOM   2766  C   SER A 189       3.943   2.211 -25.321  1.00  0.99           C  
ATOM   2767  CB  SER A 189       4.431  -0.144 -26.079  1.00  0.99           C  
ATOM   2768  HB2 SER A 189       3.368  -0.383 -26.073  1.00  0.99           H  
ATOM   2769  HB3 SER A 189       4.706   0.224 -27.067  1.00  0.99           H  
ATOM   2770  O   SER A 189       2.791   2.334 -24.910  1.00  0.99           O  
ATOM   2771  OG  SER A 189       5.187  -1.310 -25.780  1.00  0.99           O  
ATOM   2772  HG  SER A 189       4.846  -1.648 -24.949  1.00  0.99           H  
ATOM   2773  N   VAL A 190       4.560   3.152 -26.035  1.00  0.99           N  
ATOM   2774  H   VAL A 190       5.506   2.975 -26.343  1.00  0.99           H  
ATOM   2775  CA  VAL A 190       3.939   4.419 -26.436  1.00  0.99           C  
ATOM   2776  HA  VAL A 190       2.860   4.316 -26.325  1.00  0.99           H  
ATOM   2777  C   VAL A 190       4.198   4.729 -27.906  1.00  0.99           C  
ATOM   2778  CB  VAL A 190       4.371   5.603 -25.548  1.00  0.99           C  
ATOM   2779  HB  VAL A 190       3.919   6.508 -25.955  1.00  0.99           H  
ATOM   2780  O   VAL A 190       5.294   4.527 -28.423  1.00  0.99           O  
ATOM   2781  CG1 VAL A 190       3.844   5.433 -24.121  1.00  0.99           C  
ATOM   2782 HG11 VAL A 190       2.767   5.271 -24.145  1.00  0.99           H  
ATOM   2783 HG12 VAL A 190       4.315   4.574 -23.644  1.00  0.99           H  
ATOM   2784 HG13 VAL A 190       4.044   6.337 -23.545  1.00  0.99           H  
ATOM   2785  CG2 VAL A 190       5.889   5.826 -25.495  1.00  0.99           C  
ATOM   2786 HG21 VAL A 190       6.271   6.040 -26.493  1.00  0.99           H  
ATOM   2787 HG22 VAL A 190       6.111   6.682 -24.857  1.00  0.99           H  
ATOM   2788 HG23 VAL A 190       6.390   4.944 -25.096  1.00  0.99           H  
ATOM   2789  N   THR A 191       3.201   5.280 -28.587  1.00  0.99           N  
ATOM   2790  H   THR A 191       2.303   5.377 -28.134  1.00  0.99           H  
ATOM   2791  CA  THR A 191       3.320   5.751 -29.964  1.00  0.99           C  
ATOM   2792  HA  THR A 191       4.020   5.099 -30.487  1.00  0.99           H  
ATOM   2793  C   THR A 191       3.816   7.200 -29.966  1.00  0.99           C  
ATOM   2794  CB  THR A 191       1.983   5.651 -30.703  1.00  0.99           C  
ATOM   2795  HB  THR A 191       1.274   6.339 -30.243  1.00  0.99           H  
ATOM   2796  O   THR A 191       3.198   8.045 -29.310  1.00  0.99           O  
ATOM   2797  CG2 THR A 191       2.110   5.997 -32.187  1.00  0.99           C  
ATOM   2798 HG21 THR A 191       2.422   7.035 -32.309  1.00  0.99           H  
ATOM   2799 HG22 THR A 191       1.142   5.862 -32.669  1.00  0.99           H  
ATOM   2800 HG23 THR A 191       2.839   5.335 -32.655  1.00  0.99           H  
ATOM   2801  OG1 THR A 191       1.443   4.353 -30.635  1.00  0.99           O  
ATOM   2802  HG1 THR A 191       2.141   3.721 -30.821  1.00  0.99           H  
ATOM   2803  N   PRO A 192       4.880   7.534 -30.722  1.00  0.99           N  
ATOM   2804  CA  PRO A 192       5.374   8.904 -30.817  1.00  0.99           C  
ATOM   2805  HA  PRO A 192       5.796   9.181 -29.851  1.00  0.99           H  
ATOM   2806  C   PRO A 192       4.269   9.900 -31.205  1.00  0.99           C  
ATOM   2807  CB  PRO A 192       6.491   8.879 -31.865  1.00  0.99           C  
ATOM   2808  HB2 PRO A 192       6.100   9.184 -32.836  1.00  0.99           H  
ATOM   2809  HB3 PRO A 192       7.322   9.523 -31.576  1.00  0.99           H  
ATOM   2810  O   PRO A 192       3.491   9.659 -32.130  1.00  0.99           O  
ATOM   2811  CG  PRO A 192       6.921   7.414 -31.947  1.00  0.99           C  
ATOM   2812  HG2 PRO A 192       7.224   7.141 -32.958  1.00  0.99           H  
ATOM   2813  HG3 PRO A 192       7.735   7.213 -31.251  1.00  0.99           H  
ATOM   2814  CD  PRO A 192       5.701   6.621 -31.504  1.00  0.99           C  
ATOM   2815  HD2 PRO A 192       6.022   5.770 -30.904  1.00  0.99           H  
ATOM   2816  HD3 PRO A 192       5.142   6.282 -32.377  1.00  0.99           H  
ATOM   2817  N   GLY A 193       4.217  11.036 -30.512  1.00  0.99           N  
ATOM   2818  H   GLY A 193       4.875  11.150 -29.753  1.00  0.99           H  
ATOM   2819  CA  GLY A 193       3.252  12.115 -30.737  1.00  0.99           C  
ATOM   2820  HA2 GLY A 193       3.652  13.031 -30.303  1.00  0.99           H  
ATOM   2821  HA3 GLY A 193       3.130  12.269 -31.809  1.00  0.99           H  
ATOM   2822  C   GLY A 193       1.861  11.892 -30.133  1.00  0.99           C  
ATOM   2823  O   GLY A 193       0.989  12.732 -30.345  1.00  0.99           O  
ATOM   2824  N   LYS A 194       1.631  10.792 -29.404  1.00  0.99           N  
ATOM   2825  H   LYS A 194       2.385  10.130 -29.286  1.00  0.99           H  
ATOM   2826  CA  LYS A 194       0.392  10.555 -28.646  1.00  0.99           C  
ATOM   2827  HA  LYS A 194      -0.404  11.173 -29.061  1.00  0.99           H  
ATOM   2828  C   LYS A 194       0.515  11.003 -27.192  1.00  0.99           C  
ATOM   2829  CB  LYS A 194      -0.016   9.074 -28.733  1.00  0.99           C  
ATOM   2830  HB2 LYS A 194      -0.844   8.887 -28.050  1.00  0.99           H  
ATOM   2831  HB3 LYS A 194       0.822   8.459 -28.407  1.00  0.99           H  
ATOM   2832  O   LYS A 194       1.605  11.020 -26.621  1.00  0.99           O  
ATOM   2833  CG  LYS A 194      -0.426   8.611 -30.137  1.00  0.99           C  
ATOM   2834  HG2 LYS A 194       0.392   8.769 -30.840  1.00  0.99           H  
ATOM   2835  HG3 LYS A 194      -0.650   7.545 -30.092  1.00  0.99           H  
ATOM   2836  CD  LYS A 194      -1.675   9.355 -30.610  1.00  0.99           C  
ATOM   2837  HD2 LYS A 194      -1.441  10.408 -30.763  1.00  0.99           H  
ATOM   2838  HD3 LYS A 194      -2.440   9.274 -29.838  1.00  0.99           H  
ATOM   2839  CE  LYS A 194      -2.202   8.768 -31.913  1.00  0.99           C  
ATOM   2840  HE2 LYS A 194      -1.452   8.912 -32.690  1.00  0.99           H  
ATOM   2841  HE3 LYS A 194      -2.361   7.699 -31.773  1.00  0.99           H  
ATOM   2842  NZ  LYS A 194      -3.472   9.445 -32.259  1.00  0.99           N  
ATOM   2843  HZ1 LYS A 194      -3.859   9.091 -33.122  1.00  0.99           H  
ATOM   2844  HZ2 LYS A 194      -3.320  10.441 -32.320  1.00  0.99           H  
ATOM   2845  HZ3 LYS A 194      -4.137   9.302 -31.512  1.00  0.99           H  
ATOM   2846  N   ARG A 195      -0.622  11.336 -26.586  1.00  0.99           N  
ATOM   2847  H   ARG A 195      -1.448  11.379 -27.165  1.00  0.99           H  
ATOM   2848  CA  ARG A 195      -0.765  11.664 -25.163  1.00  0.99           C  
ATOM   2849  HA  ARG A 195       0.217  11.810 -24.713  1.00  0.99           H  
ATOM   2850  C   ARG A 195      -1.450  10.507 -24.435  1.00  0.99           C  
ATOM   2851  CB  ARG A 195      -1.562  12.966 -25.031  1.00  0.99           C  
ATOM   2852  HB2 ARG A 195      -2.526  12.804 -25.514  1.00  0.99           H  
ATOM   2853  HB3 ARG A 195      -1.732  13.183 -23.977  1.00  0.99           H  
ATOM   2854  O   ARG A 195      -2.510  10.057 -24.862  1.00  0.99           O  
ATOM   2855  CG  ARG A 195      -0.866  14.176 -25.681  1.00  0.99           C  
ATOM   2856  HG2 ARG A 195      -0.552  13.937 -26.697  1.00  0.99           H  
ATOM   2857  HG3 ARG A 195       0.016  14.430 -25.093  1.00  0.99           H  
ATOM   2858  CD  ARG A 195      -1.793  15.394 -25.744  1.00  0.99           C  
ATOM   2859  HD2 ARG A 195      -2.061  15.670 -24.724  1.00  0.99           H  
ATOM   2860  HD3 ARG A 195      -1.248  16.224 -26.193  1.00  0.99           H  
ATOM   2861  NE  ARG A 195      -3.010  15.117 -26.540  1.00  0.99           N  
ATOM   2862  HE  ARG A 195      -3.001  14.311 -27.148  1.00  0.99           H  
ATOM   2863  NH1 ARG A 195      -4.348  16.776 -25.680  1.00  0.99           N  
ATOM   2864 HH11 ARG A 195      -5.301  17.050 -25.489  1.00  0.99           H  
ATOM   2865 HH12 ARG A 195      -3.612  17.026 -25.034  1.00  0.99           H  
ATOM   2866  NH2 ARG A 195      -5.222  15.239 -27.023  1.00  0.99           N  
ATOM   2867 HH21 ARG A 195      -5.148  14.353 -27.503  1.00  0.99           H  
ATOM   2868 HH22 ARG A 195      -6.132  15.556 -26.722  1.00  0.99           H  
ATOM   2869  CZ  ARG A 195      -4.177  15.718 -26.419  1.00  0.99           C  
ATOM   2870  N   TYR A 196      -0.866  10.039 -23.341  1.00  0.99           N  
ATOM   2871  H   TYR A 196      -0.007  10.473 -23.036  1.00  0.99           H  
ATOM   2872  CA  TYR A 196      -1.358   8.900 -22.564  1.00  0.99           C  
ATOM   2873  HA  TYR A 196      -2.210   8.432 -23.058  1.00  0.99           H  
ATOM   2874  C   TYR A 196      -1.795   9.360 -21.180  1.00  0.99           C  
ATOM   2875  CB  TYR A 196      -0.245   7.852 -22.435  1.00  0.99           C  
ATOM   2876  HB2 TYR A 196       0.665   8.335 -22.079  1.00  0.99           H  
ATOM   2877  HB3 TYR A 196      -0.539   7.122 -21.681  1.00  0.99           H  
ATOM   2878  O   TYR A 196      -1.000  10.000 -20.495  1.00  0.99           O  
ATOM   2879  CG  TYR A 196       0.056   7.119 -23.723  1.00  0.99           C  
ATOM   2880  CD1 TYR A 196      -0.493   5.841 -23.934  1.00  0.99           C  
ATOM   2881  HD1 TYR A 196      -1.100   5.381 -23.168  1.00  0.99           H  
ATOM   2882  CD2 TYR A 196       0.868   7.711 -24.711  1.00  0.99           C  
ATOM   2883  HD2 TYR A 196       1.315   8.679 -24.538  1.00  0.99           H  
ATOM   2884  CE1 TYR A 196      -0.271   5.166 -25.145  1.00  0.99           C  
ATOM   2885  HE1 TYR A 196      -0.691   4.183 -25.298  1.00  0.99           H  
ATOM   2886  CE2 TYR A 196       1.088   7.042 -25.928  1.00  0.99           C  
ATOM   2887  HE2 TYR A 196       1.717   7.484 -26.686  1.00  0.99           H  
ATOM   2888  OH  TYR A 196       0.653   5.155 -27.345  1.00  0.99           O  
ATOM   2889  HH  TYR A 196       0.232   4.293 -27.351  1.00  0.99           H  
ATOM   2890  CZ  TYR A 196       0.494   5.782 -26.154  1.00  0.99           C  
ATOM   2891  N   ARG A 197      -3.007   9.000 -20.741  1.00  0.99           N  
ATOM   2892  H   ARG A 197      -3.603   8.464 -21.356  1.00  0.99           H  
ATOM   2893  CA  ARG A 197      -3.393   9.085 -19.326  1.00  0.99           C  
ATOM   2894  HA  ARG A 197      -2.916   9.949 -18.862  1.00  0.99           H  
ATOM   2895  C   ARG A 197      -2.896   7.836 -18.617  1.00  0.99           C  
ATOM   2896  CB  ARG A 197      -4.913   9.246 -19.183  1.00  0.99           C  
ATOM   2897  HB2 ARG A 197      -5.407   8.424 -19.701  1.00  0.99           H  
ATOM   2898  HB3 ARG A 197      -5.209  10.182 -19.655  1.00  0.99           H  
ATOM   2899  O   ARG A 197      -3.566   6.808 -18.637  1.00  0.99           O  
ATOM   2900  CG  ARG A 197      -5.371   9.255 -17.709  1.00  0.99           C  
ATOM   2901  HG2 ARG A 197      -5.135   8.309 -17.222  1.00  0.99           H  
ATOM   2902  HG3 ARG A 197      -4.868  10.063 -17.178  1.00  0.99           H  
ATOM   2903  CD  ARG A 197      -6.884   9.455 -17.659  1.00  0.99           C  
ATOM   2904  HD2 ARG A 197      -7.118  10.345 -18.244  1.00  0.99           H  
ATOM   2905  HD3 ARG A 197      -7.365   8.604 -18.141  1.00  0.99           H  
ATOM   2906  NE  ARG A 197      -7.431   9.610 -16.291  1.00  0.99           N  
ATOM   2907  HE  ARG A 197      -6.906   9.269 -15.498  1.00  0.99           H  
ATOM   2908  NH1 ARG A 197      -9.369  10.575 -17.008  1.00  0.99           N  
ATOM   2909 HH11 ARG A 197      -9.190  10.316 -17.968  1.00  0.99           H  
ATOM   2910 HH12 ARG A 197     -10.184  11.159 -16.882  1.00  0.99           H  
ATOM   2911  NH2 ARG A 197      -9.027  10.469 -14.863  1.00  0.99           N  
ATOM   2912 HH21 ARG A 197      -9.858  11.034 -14.753  1.00  0.99           H  
ATOM   2913 HH22 ARG A 197      -8.642  10.076 -14.016  1.00  0.99           H  
ATOM   2914  CZ  ARG A 197      -8.588  10.207 -16.049  1.00  0.99           C  
ATOM   2915  N   PHE A 198      -1.729   7.923 -17.994  1.00  0.99           N  
ATOM   2916  H   PHE A 198      -1.272   8.823 -17.959  1.00  0.99           H  
ATOM   2917  CA  PHE A 198      -1.247   6.864 -17.117  1.00  0.99           C  
ATOM   2918  HA  PHE A 198      -1.545   5.907 -17.546  1.00  0.99           H  
ATOM   2919  C   PHE A 198      -1.897   6.968 -15.741  1.00  0.99           C  
ATOM   2920  CB  PHE A 198       0.278   6.876 -17.033  1.00  0.99           C  
ATOM   2921  HB2 PHE A 198       0.591   6.235 -16.209  1.00  0.99           H  
ATOM   2922  HB3 PHE A 198       0.599   7.893 -16.808  1.00  0.99           H  
ATOM   2923  O   PHE A 198      -2.042   8.063 -15.202  1.00  0.99           O  
ATOM   2924  CG  PHE A 198       0.954   6.379 -18.294  1.00  0.99           C  
ATOM   2925  CD1 PHE A 198       0.803   5.037 -18.684  1.00  0.99           C  
ATOM   2926  HD1 PHE A 198       0.244   4.355 -18.061  1.00  0.99           H  
ATOM   2927  CD2 PHE A 198       1.721   7.248 -19.089  1.00  0.99           C  
ATOM   2928  HD2 PHE A 198       1.824   8.284 -18.803  1.00  0.99           H  
ATOM   2929  CE1 PHE A 198       1.374   4.569 -19.876  1.00  0.99           C  
ATOM   2930  HE1 PHE A 198       1.219   3.545 -20.181  1.00  0.99           H  
ATOM   2931  CE2 PHE A 198       2.332   6.768 -20.262  1.00  0.99           C  
ATOM   2932  HE2 PHE A 198       2.920   7.432 -20.880  1.00  0.99           H  
ATOM   2933  CZ  PHE A 198       2.150   5.435 -20.663  1.00  0.99           C  
ATOM   2934  HZ  PHE A 198       2.594   5.074 -21.580  1.00  0.99           H  
ATOM   2935  N   ARG A 199      -2.268   5.818 -15.176  1.00  0.99           N  
ATOM   2936  H   ARG A 199      -2.117   4.978 -15.716  1.00  0.99           H  
ATOM   2937  CA  ARG A 199      -2.931   5.669 -13.876  1.00  0.99           C  
ATOM   2938  HA  ARG A 199      -3.187   6.645 -13.463  1.00  0.99           H  
ATOM   2939  C   ARG A 199      -1.970   4.990 -12.911  1.00  0.99           C  
ATOM   2940  CB  ARG A 199      -4.233   4.872 -14.060  1.00  0.99           C  
ATOM   2941  HB2 ARG A 199      -4.699   4.726 -13.086  1.00  0.99           H  
ATOM   2942  HB3 ARG A 199      -4.004   3.894 -14.482  1.00  0.99           H  
ATOM   2943  O   ARG A 199      -1.841   3.768 -12.913  1.00  0.99           O  
ATOM   2944  CG  ARG A 199      -5.228   5.585 -14.984  1.00  0.99           C  
ATOM   2945  HG2 ARG A 199      -5.504   6.541 -14.537  1.00  0.99           H  
ATOM   2946  HG3 ARG A 199      -4.779   5.769 -15.960  1.00  0.99           H  
ATOM   2947  CD  ARG A 199      -6.480   4.733 -15.187  1.00  0.99           C  
ATOM   2948  HD2 ARG A 199      -6.208   3.826 -15.726  1.00  0.99           H  
ATOM   2949  HD3 ARG A 199      -6.887   4.450 -14.216  1.00  0.99           H  
ATOM   2950  NE  ARG A 199      -7.493   5.464 -15.964  1.00  0.99           N  
ATOM   2951  HE  ARG A 199      -7.464   5.375 -16.970  1.00  0.99           H  
ATOM   2952  NH1 ARG A 199      -8.444   6.627 -14.210  1.00  0.99           N  
ATOM   2953 HH11 ARG A 199      -9.049   7.365 -13.880  1.00  0.99           H  
ATOM   2954 HH12 ARG A 199      -7.756   6.262 -13.567  1.00  0.99           H  
ATOM   2955  NH2 ARG A 199      -9.272   6.839 -16.263  1.00  0.99           N  
ATOM   2956 HH21 ARG A 199     -10.008   7.430 -15.903  1.00  0.99           H  
ATOM   2957 HH22 ARG A 199      -9.179   6.717 -17.261  1.00  0.99           H  
ATOM   2958  CZ  ARG A 199      -8.399   6.292 -15.475  1.00  0.99           C  
ATOM   2959  N   LEU A 200      -1.246   5.790 -12.139  1.00  0.99           N  
ATOM   2960  H   LEU A 200      -1.474   6.774 -12.142  1.00  0.99           H  
ATOM   2961  CA  LEU A 200      -0.264   5.337 -11.163  1.00  0.99           C  
ATOM   2962  HA  LEU A 200       0.239   4.458 -11.565  1.00  0.99           H  
ATOM   2963  C   LEU A 200      -0.953   4.959  -9.854  1.00  0.99           C  
ATOM   2964  CB  LEU A 200       0.774   6.448 -10.958  1.00  0.99           C  
ATOM   2965  HB2 LEU A 200       0.270   7.325 -10.552  1.00  0.99           H  
ATOM   2966  HB3 LEU A 200       1.178   6.708 -11.936  1.00  0.99           H  
ATOM   2967  O   LEU A 200      -1.622   5.790  -9.246  1.00  0.99           O  
ATOM   2968  CG  LEU A 200       1.937   6.072 -10.026  1.00  0.99           C  
ATOM   2969  HG  LEU A 200       1.546   5.723  -9.070  1.00  0.99           H  
ATOM   2970  CD1 LEU A 200       2.806   4.971 -10.631  1.00  0.99           C  
ATOM   2971 HD11 LEU A 200       3.111   5.246 -11.640  1.00  0.99           H  
ATOM   2972 HD12 LEU A 200       3.699   4.831 -10.022  1.00  0.99           H  
ATOM   2973 HD13 LEU A 200       2.254   4.031 -10.657  1.00  0.99           H  
ATOM   2974  CD2 LEU A 200       2.813   7.302  -9.780  1.00  0.99           C  
ATOM   2975 HD21 LEU A 200       3.617   7.051  -9.087  1.00  0.99           H  
ATOM   2976 HD22 LEU A 200       3.242   7.647 -10.721  1.00  0.99           H  
ATOM   2977 HD23 LEU A 200       2.212   8.102  -9.348  1.00  0.99           H  
ATOM   2978  N   VAL A 201      -0.751   3.725  -9.402  1.00  0.99           N  
ATOM   2979  H   VAL A 201      -0.213   3.097  -9.982  1.00  0.99           H  
ATOM   2980  CA  VAL A 201      -1.372   3.167  -8.198  1.00  0.99           C  
ATOM   2981  HA  VAL A 201      -1.882   3.955  -7.644  1.00  0.99           H  
ATOM   2982  C   VAL A 201      -0.295   2.572  -7.306  1.00  0.99           C  
ATOM   2983  CB  VAL A 201      -2.410   2.088  -8.566  1.00  0.99           C  
ATOM   2984  HB  VAL A 201      -1.905   1.222  -8.993  1.00  0.99           H  
ATOM   2985  O   VAL A 201       0.419   1.660  -7.727  1.00  0.99           O  
ATOM   2986  CG1 VAL A 201      -3.181   1.637  -7.324  1.00  0.99           C  
ATOM   2987 HG11 VAL A 201      -3.698   2.476  -6.857  1.00  0.99           H  
ATOM   2988 HG12 VAL A 201      -2.498   1.206  -6.592  1.00  0.99           H  
ATOM   2989 HG13 VAL A 201      -3.916   0.884  -7.607  1.00  0.99           H  
ATOM   2990  CG2 VAL A 201      -3.414   2.604  -9.596  1.00  0.99           C  
ATOM   2991 HG21 VAL A 201      -3.790   3.571  -9.263  1.00  0.99           H  
ATOM   2992 HG22 VAL A 201      -2.931   2.722 -10.566  1.00  0.99           H  
ATOM   2993 HG23 VAL A 201      -4.241   1.902  -9.708  1.00  0.99           H  
ATOM   2994  N   SER A 202      -0.182   3.058  -6.072  1.00  0.99           N  
ATOM   2995  H   SER A 202      -0.799   3.797  -5.768  1.00  0.99           H  
ATOM   2996  CA  SER A 202       0.689   2.441  -5.074  1.00  0.99           C  
ATOM   2997  HA  SER A 202       1.554   1.996  -5.566  1.00  0.99           H  
ATOM   2998  C   SER A 202      -0.060   1.340  -4.341  1.00  0.99           C  
ATOM   2999  CB  SER A 202       1.224   3.485  -4.111  1.00  0.99           C  
ATOM   3000  HB2 SER A 202       0.397   3.927  -3.555  1.00  0.99           H  
ATOM   3001  HB3 SER A 202       1.735   4.254  -4.691  1.00  0.99           H  
ATOM   3002  O   SER A 202      -0.810   1.587  -3.400  1.00  0.99           O  
ATOM   3003  OG  SER A 202       2.160   2.903  -3.229  1.00  0.99           O  
ATOM   3004  HG  SER A 202       2.305   3.539  -2.525  1.00  0.99           H  
ATOM   3005  N   LEU A 203       0.173   0.111  -4.787  1.00  0.98           N  
ATOM   3006  H   LEU A 203       0.870  -0.001  -5.508  1.00  0.98           H  
ATOM   3007  CA  LEU A 203      -0.288  -1.107  -4.138  1.00  0.98           C  
ATOM   3008  HA  LEU A 203      -1.198  -0.900  -3.575  1.00  0.98           H  
ATOM   3009  C   LEU A 203       0.765  -1.604  -3.136  1.00  0.98           C  
ATOM   3010  CB  LEU A 203      -0.584  -2.184  -5.197  1.00  0.98           C  
ATOM   3011  HB2 LEU A 203      -1.007  -3.048  -4.685  1.00  0.98           H  
ATOM   3012  HB3 LEU A 203       0.374  -2.464  -5.636  1.00  0.98           H  
ATOM   3013  O   LEU A 203       0.920  -2.813  -2.994  1.00  0.98           O  
ATOM   3014  CG  LEU A 203      -1.514  -1.847  -6.361  1.00  0.98           C  
ATOM   3015  HG  LEU A 203      -1.099  -1.035  -6.957  1.00  0.98           H  
ATOM   3016  CD1 LEU A 203      -1.671  -3.094  -7.242  1.00  0.98           C  
ATOM   3017 HD11 LEU A 203      -0.694  -3.423  -7.596  1.00  0.98           H  
ATOM   3018 HD12 LEU A 203      -2.132  -3.901  -6.672  1.00  0.98           H  
ATOM   3019 HD13 LEU A 203      -2.305  -2.855  -8.096  1.00  0.98           H  
ATOM   3020  CD2 LEU A 203      -2.902  -1.480  -5.878  1.00  0.98           C  
ATOM   3021 HD21 LEU A 203      -3.539  -1.240  -6.729  1.00  0.98           H  
ATOM   3022 HD22 LEU A 203      -2.857  -0.621  -5.207  1.00  0.98           H  
ATOM   3023 HD23 LEU A 203      -3.329  -2.328  -5.342  1.00  0.98           H  
ATOM   3024  N   SER A 204       1.520  -0.723  -2.477  1.00  0.97           N  
ATOM   3025  H   SER A 204       1.352   0.263  -2.616  1.00  0.97           H  
ATOM   3026  CA  SER A 204       2.549  -1.131  -1.511  1.00  0.97           C  
ATOM   3027  HA  SER A 204       2.913  -2.112  -1.816  1.00  0.97           H  
ATOM   3028  C   SER A 204       2.031  -1.298  -0.092  1.00  0.97           C  
ATOM   3029  CB  SER A 204       3.749  -0.196  -1.545  1.00  0.97           C  
ATOM   3030  HB2 SER A 204       3.437   0.848  -1.544  1.00  0.97           H  
ATOM   3031  HB3 SER A 204       4.403  -0.393  -0.696  1.00  0.97           H  
ATOM   3032  O   SER A 204       1.077  -0.632   0.303  1.00  0.97           O  
ATOM   3033  OG  SER A 204       4.418  -0.533  -2.736  1.00  0.97           O  
ATOM   3034  HG  SER A 204       5.355  -0.350  -2.639  1.00  0.97           H  
ATOM   3035  N   CYS A 205       2.678  -2.183   0.663  1.00  0.96           N  
ATOM   3036  H   CYS A 205       3.432  -2.717   0.255  1.00  0.96           H  
ATOM   3037  CA  CYS A 205       2.412  -2.405   2.079  1.00  0.96           C  
ATOM   3038  HA  CYS A 205       1.350  -2.272   2.284  1.00  0.96           H  
ATOM   3039  C   CYS A 205       3.166  -1.472   3.013  1.00  0.96           C  
ATOM   3040  CB  CYS A 205       2.812  -3.824   2.452  1.00  0.96           C  
ATOM   3041  HB2 CYS A 205       2.948  -3.860   3.533  1.00  0.96           H  
ATOM   3042  HB3 CYS A 205       3.758  -4.111   1.992  1.00  0.96           H  
ATOM   3043  O   CYS A 205       2.743  -1.316   4.153  1.00  0.96           O  
ATOM   3044  SG  CYS A 205       1.551  -5.009   2.047  1.00  0.96           S  
ATOM   3045  N   ASP A 206       4.308  -0.931   2.590  1.00  0.95           N  
ATOM   3046  H   ASP A 206       4.698  -1.287   1.729  1.00  0.95           H  
ATOM   3047  CA  ASP A 206       5.132  -0.086   3.456  1.00  0.95           C  
ATOM   3048  HA  ASP A 206       4.480   0.378   4.197  1.00  0.95           H  
ATOM   3049  C   ASP A 206       5.796   1.089   2.717  1.00  0.95           C  
ATOM   3050  CB  ASP A 206       6.104  -0.987   4.240  1.00  0.95           C  
ATOM   3051  HB2 ASP A 206       5.521  -1.780   4.709  1.00  0.95           H  
ATOM   3052  HB3 ASP A 206       6.806  -1.474   3.563  1.00  0.95           H  
ATOM   3053  O   ASP A 206       5.431   2.244   2.970  1.00  0.95           O  
ATOM   3054  CG  ASP A 206       6.894  -0.285   5.347  1.00  0.95           C  
ATOM   3055  OD1 ASP A 206       6.948   0.963   5.369  1.00  0.95           O  
ATOM   3056  OD2 ASP A 206       7.516  -1.032   6.134  1.00  0.95           O  
ATOM   3057  N   PRO A 207       6.730   0.869   1.768  1.00  0.97           N  
ATOM   3058  CA  PRO A 207       7.507   1.969   1.227  1.00  0.97           C  
ATOM   3059  HA  PRO A 207       7.981   2.512   2.045  1.00  0.97           H  
ATOM   3060  C   PRO A 207       6.639   2.951   0.445  1.00  0.97           C  
ATOM   3061  CB  PRO A 207       8.587   1.333   0.352  1.00  0.97           C  
ATOM   3062  HB2 PRO A 207       9.449   1.067   0.964  1.00  0.97           H  
ATOM   3063  HB3 PRO A 207       8.888   1.979  -0.473  1.00  0.97           H  
ATOM   3064  O   PRO A 207       5.694   2.589  -0.258  1.00  0.97           O  
ATOM   3065  CG  PRO A 207       7.896   0.065  -0.140  1.00  0.97           C  
ATOM   3066  HG2 PRO A 207       7.227   0.309  -0.965  1.00  0.97           H  
ATOM   3067  HG3 PRO A 207       8.614  -0.701  -0.433  1.00  0.97           H  
ATOM   3068  CD  PRO A 207       7.069  -0.363   1.071  1.00  0.97           C  
ATOM   3069  HD2 PRO A 207       7.676  -1.006   1.709  1.00  0.97           H  
ATOM   3070  HD3 PRO A 207       6.171  -0.881   0.735  1.00  0.97           H  
ATOM   3071  N   ASN A 208       7.052   4.213   0.499  1.00  0.98           N  
ATOM   3072  H   ASN A 208       7.898   4.381   1.023  1.00  0.98           H  
ATOM   3073  CA  ASN A 208       6.685   5.187  -0.518  1.00  0.98           C  
ATOM   3074  HA  ASN A 208       5.775   4.855  -1.017  1.00  0.98           H  
ATOM   3075  C   ASN A 208       7.779   5.240  -1.584  1.00  0.98           C  
ATOM   3076  CB  ASN A 208       6.382   6.547   0.122  1.00  0.98           C  
ATOM   3077  HB2 ASN A 208       5.590   6.398   0.856  1.00  0.98           H  
ATOM   3078  HB3 ASN A 208       6.027   7.244  -0.637  1.00  0.98           H  
ATOM   3079  O   ASN A 208       8.946   4.948  -1.307  1.00  0.98           O  
ATOM   3080  CG  ASN A 208       7.563   7.188   0.809  1.00  0.98           C  
ATOM   3081  ND2 ASN A 208       7.720   6.933   2.086  1.00  0.98           N  
ATOM   3082 HD21 ASN A 208       8.553   7.278   2.543  1.00  0.98           H  
ATOM   3083 HD22 ASN A 208       7.115   6.258   2.531  1.00  0.98           H  
ATOM   3084  OD1 ASN A 208       8.325   7.953   0.234  1.00  0.98           O  
ATOM   3085  N   TYR A 209       7.403   5.637  -2.795  1.00  0.99           N  
ATOM   3086  H   TYR A 209       6.438   5.898  -2.938  1.00  0.99           H  
ATOM   3087  CA  TYR A 209       8.328   5.726  -3.918  1.00  0.99           C  
ATOM   3088  HA  TYR A 209       9.308   5.371  -3.599  1.00  0.99           H  
ATOM   3089  C   TYR A 209       8.481   7.156  -4.395  1.00  0.99           C  
ATOM   3090  CB  TYR A 209       7.883   4.841  -5.082  1.00  0.99           C  
ATOM   3091  HB2 TYR A 209       8.624   4.905  -5.879  1.00  0.99           H  
ATOM   3092  HB3 TYR A 209       6.940   5.219  -5.480  1.00  0.99           H  
ATOM   3093  O   TYR A 209       7.503   7.892  -4.496  1.00  0.99           O  
ATOM   3094  CG  TYR A 209       7.716   3.397  -4.697  1.00  0.99           C  
ATOM   3095  CD1 TYR A 209       8.829   2.543  -4.623  1.00  0.99           C  
ATOM   3096  HD1 TYR A 209       9.814   2.914  -4.868  1.00  0.99           H  
ATOM   3097  CD2 TYR A 209       6.438   2.919  -4.385  1.00  0.99           C  
ATOM   3098  HD2 TYR A 209       5.578   3.570  -4.430  1.00  0.99           H  
ATOM   3099  CE1 TYR A 209       8.668   1.208  -4.220  1.00  0.99           C  
ATOM   3100  HE1 TYR A 209       9.526   0.556  -4.149  1.00  0.99           H  
ATOM   3101  CE2 TYR A 209       6.272   1.581  -4.022  1.00  0.99           C  
ATOM   3102  HE2 TYR A 209       5.260   1.246  -3.849  1.00  0.99           H  
ATOM   3103  OH  TYR A 209       7.232  -0.577  -3.542  1.00  0.99           O  
ATOM   3104  HH  TYR A 209       8.061  -1.059  -3.581  1.00  0.99           H  
ATOM   3105  CZ  TYR A 209       7.384   0.717  -3.918  1.00  0.99           C  
ATOM   3106  N   THR A 210       9.694   7.515  -4.804  1.00  0.99           N  
ATOM   3107  H   THR A 210      10.460   6.881  -4.622  1.00  0.99           H  
ATOM   3108  CA  THR A 210       9.893   8.590  -5.776  1.00  0.99           C  
ATOM   3109  HA  THR A 210       9.111   9.341  -5.658  1.00  0.99           H  
ATOM   3110  C   THR A 210       9.774   7.994  -7.176  1.00  0.99           C  
ATOM   3111  CB  THR A 210      11.241   9.290  -5.584  1.00  0.99           C  
ATOM   3112  HB  THR A 210      12.051   8.587  -5.780  1.00  0.99           H  
ATOM   3113  O   THR A 210      10.687   7.308  -7.645  1.00  0.99           O  
ATOM   3114  CG2 THR A 210      11.387  10.495  -6.511  1.00  0.99           C  
ATOM   3115 HG21 THR A 210      10.572  11.201  -6.349  1.00  0.99           H  
ATOM   3116 HG22 THR A 210      11.377  10.172  -7.552  1.00  0.99           H  
ATOM   3117 HG23 THR A 210      12.337  10.993  -6.314  1.00  0.99           H  
ATOM   3118  OG1 THR A 210      11.369   9.764  -4.263  1.00  0.99           O  
ATOM   3119  HG1 THR A 210      10.540  10.181  -4.015  1.00  0.99           H  
ATOM   3120  N   PHE A 211       8.634   8.239  -7.819  1.00  0.99           N  
ATOM   3121  H   PHE A 211       7.934   8.797  -7.351  1.00  0.99           H  
ATOM   3122  CA  PHE A 211       8.329   7.819  -9.180  1.00  0.99           C  
ATOM   3123  HA  PHE A 211       8.888   6.905  -9.382  1.00  0.99           H  
ATOM   3124  C   PHE A 211       8.741   8.886 -10.201  1.00  0.99           C  
ATOM   3125  CB  PHE A 211       6.841   7.471  -9.295  1.00  0.99           C  
ATOM   3126  HB2 PHE A 211       6.248   8.345  -9.024  1.00  0.99           H  
ATOM   3127  HB3 PHE A 211       6.607   6.683  -8.579  1.00  0.99           H  
ATOM   3128  O   PHE A 211       8.467  10.071 -10.007  1.00  0.99           O  
ATOM   3129  CG  PHE A 211       6.434   7.010 -10.682  1.00  0.99           C  
ATOM   3130  CD1 PHE A 211       5.945   7.936 -11.624  1.00  0.99           C  
ATOM   3131  HD1 PHE A 211       5.843   8.979 -11.361  1.00  0.99           H  
ATOM   3132  CD2 PHE A 211       6.561   5.656 -11.040  1.00  0.99           C  
ATOM   3133  HD2 PHE A 211       6.948   4.944 -10.326  1.00  0.99           H  
ATOM   3134  CE1 PHE A 211       5.576   7.503 -12.910  1.00  0.99           C  
ATOM   3135  HE1 PHE A 211       5.191   8.211 -13.629  1.00  0.99           H  
ATOM   3136  CE2 PHE A 211       6.183   5.224 -12.323  1.00  0.99           C  
ATOM   3137  HE2 PHE A 211       6.266   4.179 -12.585  1.00  0.99           H  
ATOM   3138  CZ  PHE A 211       5.691   6.148 -13.259  1.00  0.99           C  
ATOM   3139  HZ  PHE A 211       5.395   5.817 -14.244  1.00  0.99           H  
ATOM   3140  N   SER A 212       9.369   8.476 -11.302  1.00  0.99           N  
ATOM   3141  H   SER A 212       9.571   7.491 -11.397  1.00  0.99           H  
ATOM   3142  CA  SER A 212       9.702   9.348 -12.433  1.00  0.99           C  
ATOM   3143  HA  SER A 212       8.891  10.064 -12.572  1.00  0.99           H  
ATOM   3144  C   SER A 212       9.849   8.551 -13.730  1.00  0.99           C  
ATOM   3145  CB  SER A 212      10.988  10.143 -12.148  1.00  0.99           C  
ATOM   3146  HB2 SER A 212      10.882  10.665 -11.197  1.00  0.99           H  
ATOM   3147  HB3 SER A 212      11.126  10.894 -12.927  1.00  0.99           H  
ATOM   3148  O   SER A 212      10.094   7.344 -13.711  1.00  0.99           O  
ATOM   3149  OG  SER A 212      12.139   9.310 -12.097  1.00  0.99           O  
ATOM   3150  HG  SER A 212      12.282   8.956 -12.978  1.00  0.99           H  
ATOM   3151  N   ILE A 213       9.780   9.238 -14.868  1.00  0.99           N  
ATOM   3152  H   ILE A 213       9.594  10.230 -14.834  1.00  0.99           H  
ATOM   3153  CA  ILE A 213      10.078   8.668 -16.185  1.00  0.99           C  
ATOM   3154  HA  ILE A 213      10.462   7.653 -16.078  1.00  0.99           H  
ATOM   3155  C   ILE A 213      11.178   9.519 -16.811  1.00  0.99           C  
ATOM   3156  CB  ILE A 213       8.800   8.600 -17.047  1.00  0.99           C  
ATOM   3157  HB  ILE A 213       8.404   9.609 -17.158  1.00  0.99           H  
ATOM   3158  O   ILE A 213      11.002  10.720 -17.005  1.00  0.99           O  
ATOM   3159  CG1 ILE A 213       7.724   7.731 -16.351  1.00  0.99           C  
ATOM   3160 HG12 ILE A 213       8.125   6.730 -16.188  1.00  0.99           H  
ATOM   3161 HG13 ILE A 213       7.494   8.154 -15.373  1.00  0.99           H  
ATOM   3162  CG2 ILE A 213       9.138   8.046 -18.441  1.00  0.99           C  
ATOM   3163 HG21 ILE A 213       8.276   8.200 -19.091  1.00  0.99           H  
ATOM   3164 HG22 ILE A 213       9.972   8.585 -18.890  1.00  0.99           H  
ATOM   3165 HG23 ILE A 213       9.385   6.986 -18.385  1.00  0.99           H  
ATOM   3166  CD1 ILE A 213       6.391   7.615 -17.096  1.00  0.99           C  
ATOM   3167 HD11 ILE A 213       6.528   7.148 -18.071  1.00  0.99           H  
ATOM   3168 HD12 ILE A 213       5.952   8.606 -17.207  1.00  0.99           H  
ATOM   3169 HD13 ILE A 213       5.707   6.998 -16.512  1.00  0.99           H  
ATOM   3170  N   ASP A 214      12.329   8.911 -17.103  1.00  0.99           N  
ATOM   3171  H   ASP A 214      12.409   7.916 -16.950  1.00  0.99           H  
ATOM   3172  CA  ASP A 214      13.495   9.643 -17.603  1.00  0.99           C  
ATOM   3173  HA  ASP A 214      13.823  10.340 -16.832  1.00  0.99           H  
ATOM   3174  C   ASP A 214      13.135  10.450 -18.860  1.00  0.99           C  
ATOM   3175  CB  ASP A 214      14.655   8.686 -17.920  1.00  0.99           C  
ATOM   3176  HB2 ASP A 214      15.349   9.206 -18.581  1.00  0.99           H  
ATOM   3177  HB3 ASP A 214      14.273   7.823 -18.466  1.00  0.99           H  
ATOM   3178  O   ASP A 214      12.574   9.917 -19.818  1.00  0.99           O  
ATOM   3179  CG  ASP A 214      15.469   8.202 -16.716  1.00  0.99           C  
ATOM   3180  OD1 ASP A 214      15.184   8.545 -15.549  1.00  0.99           O  
ATOM   3181  OD2 ASP A 214      16.453   7.459 -16.955  1.00  0.99           O  
ATOM   3182  N   GLY A 215      13.470  11.742 -18.864  1.00  0.98           N  
ATOM   3183  H   GLY A 215      13.862  12.136 -18.020  1.00  0.98           H  
ATOM   3184  CA  GLY A 215      13.242  12.637 -20.003  1.00  0.98           C  
ATOM   3185  HA2 GLY A 215      13.590  12.149 -20.913  1.00  0.98           H  
ATOM   3186  HA3 GLY A 215      13.827  13.545 -19.858  1.00  0.98           H  
ATOM   3187  C   GLY A 215      11.787  13.059 -20.236  1.00  0.98           C  
ATOM   3188  O   GLY A 215      11.524  13.705 -21.245  1.00  0.98           O  
ATOM   3189  N   HIS A 216      10.852  12.725 -19.342  1.00  0.99           N  
ATOM   3190  H   HIS A 216      11.108  12.201 -18.517  1.00  0.99           H  
ATOM   3191  CA  HIS A 216       9.436  13.060 -19.499  1.00  0.99           C  
ATOM   3192  HA  HIS A 216       9.302  13.679 -20.387  1.00  0.99           H  
ATOM   3193  C   HIS A 216       8.911  13.854 -18.302  1.00  0.99           C  
ATOM   3194  CB  HIS A 216       8.608  11.787 -19.706  1.00  0.99           C  
ATOM   3195  HB2 HIS A 216       8.741  11.135 -18.843  1.00  0.99           H  
ATOM   3196  HB3 HIS A 216       7.554  12.058 -19.758  1.00  0.99           H  
ATOM   3197  O   HIS A 216       9.178  13.519 -17.150  1.00  0.99           O  
ATOM   3198  CG  HIS A 216       8.970  11.022 -20.952  1.00  0.99           C  
ATOM   3199  CD2 HIS A 216       8.238  10.945 -22.104  1.00  0.99           C  
ATOM   3200  HD2 HIS A 216       7.298  11.443 -22.296  1.00  0.99           H  
ATOM   3201  ND1 HIS A 216      10.095  10.250 -21.134  1.00  0.99           N  
ATOM   3202  HD1 HIS A 216      10.868  10.147 -20.492  1.00  0.99           H  
ATOM   3203  CE1 HIS A 216      10.043   9.714 -22.358  1.00  0.99           C  
ATOM   3204  HE1 HIS A 216      10.806   9.085 -22.791  1.00  0.99           H  
ATOM   3205  NE2 HIS A 216       8.919  10.096 -22.983  1.00  0.99           N  
ATOM   3206  N   ASN A 217       8.098  14.870 -18.591  1.00  0.99           N  
ATOM   3207  H   ASN A 217       7.886  15.045 -19.563  1.00  0.99           H  
ATOM   3208  CA  ASN A 217       7.235  15.490 -17.592  1.00  0.99           C  
ATOM   3209  HA  ASN A 217       7.707  15.426 -16.611  1.00  0.99           H  
ATOM   3210  C   ASN A 217       5.905  14.731 -17.516  1.00  0.99           C  
ATOM   3211  CB  ASN A 217       7.021  16.973 -17.925  1.00  0.99           C  
ATOM   3212  HB2 ASN A 217       6.273  17.380 -17.244  1.00  0.99           H  
ATOM   3213  HB3 ASN A 217       6.644  17.066 -18.943  1.00  0.99           H  
ATOM   3214  O   ASN A 217       5.471  14.103 -18.484  1.00  0.99           O  
ATOM   3215  CG  ASN A 217       8.270  17.819 -17.764  1.00  0.99           C  
ATOM   3216  ND2 ASN A 217       8.313  18.965 -18.400  1.00  0.99           N  
ATOM   3217 HD21 ASN A 217       7.527  19.272 -18.955  1.00  0.99           H  
ATOM   3218 HD22 ASN A 217       9.147  19.512 -18.237  1.00  0.99           H  
ATOM   3219  OD1 ASN A 217       9.217  17.495 -17.073  1.00  0.99           O  
ATOM   3220  N   MET A 218       5.241  14.842 -16.374  1.00  0.99           N  
ATOM   3221  H   MET A 218       5.661  15.385 -15.633  1.00  0.99           H  
ATOM   3222  CA  MET A 218       3.940  14.251 -16.091  1.00  0.99           C  
ATOM   3223  HA  MET A 218       3.555  13.729 -16.967  1.00  0.99           H  
ATOM   3224  C   MET A 218       2.974  15.372 -15.716  1.00  0.99           C  
ATOM   3225  CB  MET A 218       4.090  13.248 -14.939  1.00  0.99           C  
ATOM   3226  HB2 MET A 218       3.110  12.853 -14.670  1.00  0.99           H  
ATOM   3227  HB3 MET A 218       4.492  13.769 -14.070  1.00  0.99           H  
ATOM   3228  O   MET A 218       3.265  16.163 -14.824  1.00  0.99           O  
ATOM   3229  CG  MET A 218       5.016  12.079 -15.297  1.00  0.99           C  
ATOM   3230  HG2 MET A 218       4.565  11.520 -16.117  1.00  0.99           H  
ATOM   3231  HG3 MET A 218       5.977  12.461 -15.640  1.00  0.99           H  
ATOM   3232  SD  MET A 218       5.330  10.938 -13.925  1.00  0.99           S  
ATOM   3233  CE  MET A 218       6.441  11.941 -12.902  1.00  0.99           C  
ATOM   3234  HE1 MET A 218       5.926  12.839 -12.561  1.00  0.99           H  
ATOM   3235  HE2 MET A 218       6.757  11.360 -12.036  1.00  0.99           H  
ATOM   3236  HE3 MET A 218       7.318  12.228 -13.483  1.00  0.99           H  
ATOM   3237  N   THR A 219       1.827  15.460 -16.387  1.00  0.99           N  
ATOM   3238  H   THR A 219       1.643  14.800 -17.129  1.00  0.99           H  
ATOM   3239  CA  THR A 219       0.785  16.438 -16.036  1.00  0.99           C  
ATOM   3240  HA  THR A 219       1.208  17.233 -15.422  1.00  0.99           H  
ATOM   3241  C   THR A 219      -0.301  15.748 -15.226  1.00  0.99           C  
ATOM   3242  CB  THR A 219       0.199  17.106 -17.285  1.00  0.99           C  
ATOM   3243  HB  THR A 219      -0.333  16.367 -17.885  1.00  0.99           H  
ATOM   3244  O   THR A 219      -1.126  15.049 -15.804  1.00  0.99           O  
ATOM   3245  CG2 THR A 219      -0.759  18.235 -16.918  1.00  0.99           C  
ATOM   3246 HG21 THR A 219      -0.265  18.947 -16.258  1.00  0.99           H  
ATOM   3247 HG22 THR A 219      -1.080  18.746 -17.826  1.00  0.99           H  
ATOM   3248 HG23 THR A 219      -1.636  17.824 -16.417  1.00  0.99           H  
ATOM   3249  OG1 THR A 219       1.232  17.658 -18.068  1.00  0.99           O  
ATOM   3250  HG1 THR A 219       1.709  16.921 -18.457  1.00  0.99           H  
ATOM   3251  N   ILE A 220      -0.300  15.900 -13.902  1.00  0.99           N  
ATOM   3252  H   ILE A 220       0.368  16.538 -13.494  1.00  0.99           H  
ATOM   3253  CA  ILE A 220      -1.302  15.292 -13.013  1.00  0.99           C  
ATOM   3254  HA  ILE A 220      -1.352  14.223 -13.224  1.00  0.99           H  
ATOM   3255  C   ILE A 220      -2.677  15.899 -13.297  1.00  0.99           C  
ATOM   3256  CB  ILE A 220      -0.918  15.461 -11.528  1.00  0.99           C  
ATOM   3257  HB  ILE A 220      -0.806  16.526 -11.324  1.00  0.99           H  
ATOM   3258  O   ILE A 220      -2.804  17.120 -13.356  1.00  0.99           O  
ATOM   3259  CG1 ILE A 220       0.430  14.758 -11.249  1.00  0.99           C  
ATOM   3260 HG12 ILE A 220       0.320  13.681 -11.374  1.00  0.99           H  
ATOM   3261 HG13 ILE A 220       1.181  15.108 -11.958  1.00  0.99           H  
ATOM   3262  CG2 ILE A 220      -2.020  14.905 -10.601  1.00  0.99           C  
ATOM   3263 HG21 ILE A 220      -1.749  15.030  -9.553  1.00  0.99           H  
ATOM   3264 HG22 ILE A 220      -2.187  13.846 -10.800  1.00  0.99           H  
ATOM   3265 HG23 ILE A 220      -2.955  15.447 -10.741  1.00  0.99           H  
ATOM   3266  CD1 ILE A 220       0.968  15.052  -9.849  1.00  0.99           C  
ATOM   3267 HD11 ILE A 220       1.995  14.695  -9.773  1.00  0.99           H  
ATOM   3268 HD12 ILE A 220       0.370  14.547  -9.091  1.00  0.99           H  
ATOM   3269 HD13 ILE A 220       0.944  16.129  -9.686  1.00  0.99           H  
ATOM   3270  N   ILE A 221      -3.682  15.039 -13.458  1.00  0.99           N  
ATOM   3271  H   ILE A 221      -3.460  14.056 -13.400  1.00  0.99           H  
ATOM   3272  CA  ILE A 221      -5.082  15.399 -13.749  1.00  0.99           C  
ATOM   3273  HA  ILE A 221      -5.218  16.467 -13.577  1.00  0.99           H  
ATOM   3274  C   ILE A 221      -6.092  14.702 -12.824  1.00  0.99           C  
ATOM   3275  CB  ILE A 221      -5.421  15.110 -15.228  1.00  0.99           C  
ATOM   3276  HB  ILE A 221      -6.477  15.336 -15.374  1.00  0.99           H  
ATOM   3277  O   ILE A 221      -7.273  15.032 -12.844  1.00  0.99           O  
ATOM   3278  CG1 ILE A 221      -5.186  13.627 -15.603  1.00  0.99           C  
ATOM   3279 HG12 ILE A 221      -5.566  12.982 -14.810  1.00  0.99           H  
ATOM   3280 HG13 ILE A 221      -4.117  13.439 -15.706  1.00  0.99           H  
ATOM   3281  CG2 ILE A 221      -4.618  16.049 -16.147  1.00  0.99           C  
ATOM   3282 HG21 ILE A 221      -4.940  15.928 -17.182  1.00  0.99           H  
ATOM   3283 HG22 ILE A 221      -4.791  17.083 -15.848  1.00  0.99           H  
ATOM   3284 HG23 ILE A 221      -3.552  15.832 -16.081  1.00  0.99           H  
ATOM   3285  CD1 ILE A 221      -5.893  13.214 -16.899  1.00  0.99           C  
ATOM   3286 HD11 ILE A 221      -5.581  13.841 -17.734  1.00  0.99           H  
ATOM   3287 HD12 ILE A 221      -6.972  13.296 -16.769  1.00  0.99           H  
ATOM   3288 HD13 ILE A 221      -5.646  12.178 -17.131  1.00  0.99           H  
ATOM   3289  N   GLU A 222      -5.650  13.738 -12.016  1.00  0.99           N  
ATOM   3290  H   GLU A 222      -4.665  13.518 -12.022  1.00  0.99           H  
ATOM   3291  CA  GLU A 222      -6.471  13.046 -11.019  1.00  0.99           C  
ATOM   3292  HA  GLU A 222      -7.294  13.691 -10.709  1.00  0.99           H  
ATOM   3293  C   GLU A 222      -5.591  12.712  -9.813  1.00  0.99           C  
ATOM   3294  CB  GLU A 222      -7.042  11.751 -11.618  1.00  0.99           C  
ATOM   3295  HB2 GLU A 222      -7.452  11.955 -12.607  1.00  0.99           H  
ATOM   3296  HB3 GLU A 222      -6.201  11.064 -11.717  1.00  0.99           H  
ATOM   3297  O   GLU A 222      -4.459  12.255  -9.983  1.00  0.99           O  
ATOM   3298  CG  GLU A 222      -8.099  11.007 -10.791  1.00  0.99           C  
ATOM   3299  HG2 GLU A 222      -7.767  10.927  -9.756  1.00  0.99           H  
ATOM   3300  HG3 GLU A 222      -9.036  11.565 -10.810  1.00  0.99           H  
ATOM   3301  CD  GLU A 222      -8.300   9.594 -11.371  1.00  0.99           C  
ATOM   3302  OE1 GLU A 222      -7.730   8.619 -10.832  1.00  0.99           O  
ATOM   3303  OE2 GLU A 222      -8.903   9.439 -12.451  1.00  0.99           O  
ATOM   3304  N   THR A 223      -6.109  12.903  -8.605  1.00  0.99           N  
ATOM   3305  H   THR A 223      -7.042  13.283  -8.540  1.00  0.99           H  
ATOM   3306  CA  THR A 223      -5.516  12.410  -7.357  1.00  0.99           C  
ATOM   3307  HA  THR A 223      -4.693  11.726  -7.562  1.00  0.99           H  
ATOM   3308  C   THR A 223      -6.596  11.662  -6.608  1.00  0.99           C  
ATOM   3309  CB  THR A 223      -4.992  13.563  -6.492  1.00  0.99           C  
ATOM   3310  HB  THR A 223      -5.810  14.250  -6.277  1.00  0.99           H  
ATOM   3311  O   THR A 223      -7.640  12.241  -6.331  1.00  0.99           O  
ATOM   3312  CG2 THR A 223      -4.374  13.098  -5.171  1.00  0.99           C  
ATOM   3313 HG21 THR A 223      -3.651  12.304  -5.355  1.00  0.99           H  
ATOM   3314 HG22 THR A 223      -3.883  13.940  -4.683  1.00  0.99           H  
ATOM   3315 HG23 THR A 223      -5.151  12.723  -4.506  1.00  0.99           H  
ATOM   3316  OG1 THR A 223      -3.993  14.251  -7.214  1.00  0.99           O  
ATOM   3317  HG1 THR A 223      -4.322  14.327  -8.113  1.00  0.99           H  
ATOM   3318  N   ASP A 224      -6.355  10.394  -6.281  1.00  0.99           N  
ATOM   3319  H   ASP A 224      -5.444  10.007  -6.478  1.00  0.99           H  
ATOM   3320  CA  ASP A 224      -7.240   9.632  -5.399  1.00  0.99           C  
ATOM   3321  HA  ASP A 224      -6.950   8.584  -5.479  1.00  0.99           H  
ATOM   3322  C   ASP A 224      -8.718   9.664  -5.830  1.00  0.99           C  
ATOM   3323  CB  ASP A 224      -6.973  10.097  -3.954  1.00  0.99           C  
ATOM   3324  HB2 ASP A 224      -7.078  11.181  -3.897  1.00  0.99           H  
ATOM   3325  HB3 ASP A 224      -7.717   9.676  -3.278  1.00  0.99           H  
ATOM   3326  O   ASP A 224      -9.605   9.956  -5.033  1.00  0.99           O  
ATOM   3327  CG  ASP A 224      -5.571   9.698  -3.473  1.00  0.99           C  
ATOM   3328  OD1 ASP A 224      -4.979   8.721  -3.995  1.00  0.99           O  
ATOM   3329  OD2 ASP A 224      -5.043  10.342  -2.547  1.00  0.99           O  
ATOM   3330  N   SER A 225      -8.973   9.399  -7.120  1.00  0.98           N  
ATOM   3331  H   SER A 225      -8.182   9.160  -7.700  1.00  0.98           H  
ATOM   3332  CA  SER A 225     -10.290   9.469  -7.786  1.00  0.98           C  
ATOM   3333  HA  SER A 225     -10.110   9.196  -8.826  1.00  0.98           H  
ATOM   3334  C   SER A 225     -10.944  10.861  -7.871  1.00  0.98           C  
ATOM   3335  CB  SER A 225     -11.241   8.389  -7.249  1.00  0.98           C  
ATOM   3336  HB2 SER A 225     -10.735   7.424  -7.280  1.00  0.98           H  
ATOM   3337  HB3 SER A 225     -12.120   8.334  -7.890  1.00  0.98           H  
ATOM   3338  O   SER A 225     -12.067  10.997  -8.346  1.00  0.98           O  
ATOM   3339  OG  SER A 225     -11.666   8.645  -5.925  1.00  0.98           O  
ATOM   3340  HG  SER A 225     -10.953   9.086  -5.457  1.00  0.98           H  
ATOM   3341  N   ILE A 226     -10.230  11.925  -7.495  1.00  0.98           N  
ATOM   3342  H   ILE A 226      -9.338  11.772  -7.046  1.00  0.98           H  
ATOM   3343  CA  ILE A 226     -10.678  13.313  -7.639  1.00  0.98           C  
ATOM   3344  HA  ILE A 226     -11.745  13.322  -7.862  1.00  0.98           H  
ATOM   3345  C   ILE A 226      -9.953  13.969  -8.816  1.00  0.98           C  
ATOM   3346  CB  ILE A 226     -10.480  14.090  -6.318  1.00  0.98           C  
ATOM   3347  HB  ILE A 226      -9.411  14.165  -6.117  1.00  0.98           H  
ATOM   3348  O   ILE A 226      -8.726  14.087  -8.818  1.00  0.98           O  
ATOM   3349  CG1 ILE A 226     -11.123  13.390  -5.097  1.00  0.98           C  
ATOM   3350 HG12 ILE A 226     -10.967  14.013  -4.216  1.00  0.98           H  
ATOM   3351 HG13 ILE A 226     -10.602  12.451  -4.909  1.00  0.98           H  
ATOM   3352  CG2 ILE A 226     -11.018  15.527  -6.453  1.00  0.98           C  
ATOM   3353 HG21 ILE A 226     -10.929  16.040  -5.496  1.00  0.98           H  
ATOM   3354 HG22 ILE A 226     -10.429  16.079  -7.186  1.00  0.98           H  
ATOM   3355 HG23 ILE A 226     -12.063  15.518  -6.764  1.00  0.98           H  
ATOM   3356  CD1 ILE A 226     -12.627  13.096  -5.206  1.00  0.98           C  
ATOM   3357 HD11 ILE A 226     -12.823  12.408  -6.028  1.00  0.98           H  
ATOM   3358 HD12 ILE A 226     -13.187  14.019  -5.357  1.00  0.98           H  
ATOM   3359 HD13 ILE A 226     -12.965  12.632  -4.280  1.00  0.98           H  
ATOM   3360  N   ASN A 227     -10.707  14.434  -9.816  1.00  0.98           N  
ATOM   3361  H   ASN A 227     -11.700  14.254  -9.788  1.00  0.98           H  
ATOM   3362  CA  ASN A 227     -10.153  15.221 -10.922  1.00  0.98           C  
ATOM   3363  HA  ASN A 227      -9.376  14.634 -11.413  1.00  0.98           H  
ATOM   3364  C   ASN A 227      -9.508  16.509 -10.389  1.00  0.98           C  
ATOM   3365  CB  ASN A 227     -11.250  15.536 -11.954  1.00  0.98           C  
ATOM   3366  HB2 ASN A 227     -10.864  16.257 -12.674  1.00  0.98           H  
ATOM   3367  HB3 ASN A 227     -12.110  15.978 -11.451  1.00  0.98           H  
ATOM   3368  O   ASN A 227     -10.119  17.237  -9.602  1.00  0.98           O  
ATOM   3369  CG  ASN A 227     -11.676  14.311 -12.745  1.00  0.98           C  
ATOM   3370  ND2 ASN A 227     -12.960  14.092 -12.910  1.00  0.98           N  
ATOM   3371 HD21 ASN A 227     -13.665  14.676 -12.483  1.00  0.98           H  
ATOM   3372 HD22 ASN A 227     -13.203  13.266 -13.437  1.00  0.98           H  
ATOM   3373  OD1 ASN A 227     -10.864  13.542 -13.228  1.00  0.98           O  
ATOM   3374  N   THR A 228      -8.298  16.823 -10.845  1.00  0.99           N  
ATOM   3375  H   THR A 228      -7.873  16.219 -11.534  1.00  0.99           H  
ATOM   3376  CA  THR A 228      -7.526  17.995 -10.411  1.00  0.99           C  
ATOM   3377  HA  THR A 228      -8.070  18.497  -9.611  1.00  0.99           H  
ATOM   3378  C   THR A 228      -7.356  19.008 -11.534  1.00  0.99           C  
ATOM   3379  CB  THR A 228      -6.154  17.616  -9.823  1.00  0.99           C  
ATOM   3380  HB  THR A 228      -5.668  18.521  -9.458  1.00  0.99           H  
ATOM   3381  O   THR A 228      -7.404  18.674 -12.718  1.00  0.99           O  
ATOM   3382  CG2 THR A 228      -6.290  16.647  -8.651  1.00  0.99           C  
ATOM   3383 HG21 THR A 228      -6.602  15.667  -9.011  1.00  0.99           H  
ATOM   3384 HG22 THR A 228      -7.031  17.022  -7.945  1.00  0.99           H  
ATOM   3385 HG23 THR A 228      -5.328  16.556  -8.145  1.00  0.99           H  
ATOM   3386  OG1 THR A 228      -5.307  17.021 -10.779  1.00  0.99           O  
ATOM   3387  HG1 THR A 228      -4.935  17.721 -11.320  1.00  0.99           H  
ATOM   3388  N   ALA A 229      -7.095  20.264 -11.174  1.00  0.98           N  
ATOM   3389  H   ALA A 229      -7.065  20.486 -10.190  1.00  0.98           H  
ATOM   3390  CA  ALA A 229      -6.481  21.196 -12.107  1.00  0.98           C  
ATOM   3391  HA  ALA A 229      -7.164  21.324 -12.947  1.00  0.98           H  
ATOM   3392  C   ALA A 229      -5.132  20.610 -12.587  1.00  0.98           C  
ATOM   3393  CB  ALA A 229      -6.310  22.554 -11.420  1.00  0.98           C  
ATOM   3394  HB1 ALA A 229      -5.659  22.449 -10.552  1.00  0.98           H  
ATOM   3395  HB2 ALA A 229      -7.281  22.929 -11.097  1.00  0.98           H  
ATOM   3396  HB3 ALA A 229      -5.864  23.264 -12.117  1.00  0.98           H  
ATOM   3397  O   ALA A 229      -4.392  20.063 -11.760  1.00  0.98           O  
ATOM   3398  N   PRO A 230      -4.795  20.702 -13.889  1.00  0.99           N  
ATOM   3399  CA  PRO A 230      -3.548  20.155 -14.411  1.00  0.99           C  
ATOM   3400  HA  PRO A 230      -3.591  19.072 -14.297  1.00  0.99           H  
ATOM   3401  C   PRO A 230      -2.305  20.711 -13.702  1.00  0.99           C  
ATOM   3402  CB  PRO A 230      -3.554  20.474 -15.908  1.00  0.99           C  
ATOM   3403  HB2 PRO A 230      -3.027  19.717 -16.490  1.00  0.99           H  
ATOM   3404  HB3 PRO A 230      -3.133  21.463 -16.092  1.00  0.99           H  
ATOM   3405  O   PRO A 230      -2.092  21.925 -13.682  1.00  0.99           O  
ATOM   3406  CG  PRO A 230      -5.041  20.488 -16.244  1.00  0.99           C  
ATOM   3407  HG2 PRO A 230      -5.253  21.080 -17.134  1.00  0.99           H  
ATOM   3408  HG3 PRO A 230      -5.401  19.466 -16.366  1.00  0.99           H  
ATOM   3409  CD  PRO A 230      -5.661  21.102 -14.992  1.00  0.99           C  
ATOM   3410  HD2 PRO A 230      -5.669  22.189 -15.072  1.00  0.99           H  
ATOM   3411  HD3 PRO A 230      -6.674  20.718 -14.873  1.00  0.99           H  
ATOM   3412  N   LEU A 231      -1.454  19.828 -13.172  1.00  0.99           N  
ATOM   3413  H   LEU A 231      -1.737  18.858 -13.164  1.00  0.99           H  
ATOM   3414  CA  LEU A 231      -0.188  20.193 -12.525  1.00  0.99           C  
ATOM   3415  HA  LEU A 231      -0.023  21.262 -12.660  1.00  0.99           H  
ATOM   3416  C   LEU A 231       0.983  19.450 -13.175  1.00  0.99           C  
ATOM   3417  CB  LEU A 231      -0.286  19.922 -11.011  1.00  0.99           C  
ATOM   3418  HB2 LEU A 231      -1.122  20.490 -10.602  1.00  0.99           H  
ATOM   3419  HB3 LEU A 231      -0.501  18.864 -10.864  1.00  0.99           H  
ATOM   3420  O   LEU A 231       1.067  18.226 -13.105  1.00  0.99           O  
ATOM   3421  CG  LEU A 231       0.995  20.278 -10.229  1.00  0.99           C  
ATOM   3422  HG  LEU A 231       1.848  19.766 -10.673  1.00  0.99           H  
ATOM   3423  CD1 LEU A 231       1.282  21.781 -10.224  1.00  0.99           C  
ATOM   3424 HD11 LEU A 231       1.464  22.133 -11.239  1.00  0.99           H  
ATOM   3425 HD12 LEU A 231       2.172  21.981  -9.626  1.00  0.99           H  
ATOM   3426 HD13 LEU A 231       0.432  22.315  -9.800  1.00  0.99           H  
ATOM   3427  CD2 LEU A 231       0.878  19.813  -8.779  1.00  0.99           C  
ATOM   3428 HD21 LEU A 231       0.043  20.316  -8.292  1.00  0.99           H  
ATOM   3429 HD22 LEU A 231       1.800  20.031  -8.241  1.00  0.99           H  
ATOM   3430 HD23 LEU A 231       0.708  18.736  -8.758  1.00  0.99           H  
ATOM   3431  N   VAL A 232       1.903  20.190 -13.796  1.00  0.99           N  
ATOM   3432  H   VAL A 232       1.795  21.195 -13.789  1.00  0.99           H  
ATOM   3433  CA  VAL A 232       3.103  19.620 -14.428  1.00  0.99           C  
ATOM   3434  HA  VAL A 232       2.835  18.662 -14.875  1.00  0.99           H  
ATOM   3435  C   VAL A 232       4.183  19.366 -13.378  1.00  0.99           C  
ATOM   3436  CB  VAL A 232       3.644  20.515 -15.559  1.00  0.99           C  
ATOM   3437  HB  VAL A 232       3.979  21.465 -15.142  1.00  0.99           H  
ATOM   3438  O   VAL A 232       4.588  20.287 -12.670  1.00  0.99           O  
ATOM   3439  CG1 VAL A 232       4.824  19.848 -16.280  1.00  0.99           C  
ATOM   3440 HG11 VAL A 232       5.658  19.705 -15.592  1.00  0.99           H  
ATOM   3441 HG12 VAL A 232       5.162  20.479 -17.101  1.00  0.99           H  
ATOM   3442 HG13 VAL A 232       4.511  18.880 -16.672  1.00  0.99           H  
ATOM   3443  CG2 VAL A 232       2.566  20.807 -16.612  1.00  0.99           C  
ATOM   3444 HG21 VAL A 232       2.983  21.413 -17.417  1.00  0.99           H  
ATOM   3445 HG22 VAL A 232       1.735  21.353 -16.167  1.00  0.99           H  
ATOM   3446 HG23 VAL A 232       2.191  19.872 -17.029  1.00  0.99           H  
ATOM   3447  N   VAL A 233       4.676  18.130 -13.319  1.00  0.99           N  
ATOM   3448  H   VAL A 233       4.261  17.428 -13.915  1.00  0.99           H  
ATOM   3449  CA  VAL A 233       5.750  17.673 -12.427  1.00  0.99           C  
ATOM   3450  HA  VAL A 233       6.295  18.540 -12.054  1.00  0.99           H  
ATOM   3451  C   VAL A 233       6.749  16.801 -13.191  1.00  0.99           C  
ATOM   3452  CB  VAL A 233       5.185  16.915 -11.204  1.00  0.99           C  
ATOM   3453  HB  VAL A 233       6.016  16.657 -10.548  1.00  0.99           H  
ATOM   3454  O   VAL A 233       6.436  16.283 -14.264  1.00  0.99           O  
ATOM   3455  CG1 VAL A 233       4.209  17.780 -10.400  1.00  0.99           C  
ATOM   3456 HG11 VAL A 233       3.899  17.240  -9.505  1.00  0.99           H  
ATOM   3457 HG12 VAL A 233       3.322  18.000 -10.993  1.00  0.99           H  
ATOM   3458 HG13 VAL A 233       4.696  18.711 -10.110  1.00  0.99           H  
ATOM   3459  CG2 VAL A 233       4.466  15.611 -11.571  1.00  0.99           C  
ATOM   3460 HG21 VAL A 233       4.149  15.106 -10.658  1.00  0.99           H  
ATOM   3461 HG22 VAL A 233       3.592  15.820 -12.189  1.00  0.99           H  
ATOM   3462 HG23 VAL A 233       5.143  14.948 -12.109  1.00  0.99           H  
ATOM   3463  N   ASP A 234       7.944  16.601 -12.642  1.00  0.99           N  
ATOM   3464  H   ASP A 234       8.171  17.103 -11.795  1.00  0.99           H  
ATOM   3465  CA  ASP A 234       8.942  15.657 -13.179  1.00  0.99           C  
ATOM   3466  HA  ASP A 234       8.573  15.244 -14.118  1.00  0.99           H  
ATOM   3467  C   ASP A 234       9.180  14.434 -12.273  1.00  0.99           C  
ATOM   3468  CB  ASP A 234      10.236  16.403 -13.534  1.00  0.99           C  
ATOM   3469  HB2 ASP A 234       9.993  17.193 -14.245  1.00  0.99           H  
ATOM   3470  HB3 ASP A 234      10.911  15.708 -14.033  1.00  0.99           H  
ATOM   3471  O   ASP A 234       9.800  13.451 -12.682  1.00  0.99           O  
ATOM   3472  CG  ASP A 234      10.974  17.023 -12.350  1.00  0.99           C  
ATOM   3473  OD1 ASP A 234      10.699  16.689 -11.178  1.00  0.99           O  
ATOM   3474  OD2 ASP A 234      11.874  17.862 -12.580  1.00  0.99           O  
ATOM   3475  N   SER A 235       8.640  14.455 -11.052  1.00  0.99           N  
ATOM   3476  H   SER A 235       8.170  15.297 -10.751  1.00  0.99           H  
ATOM   3477  CA  SER A 235       8.608  13.302 -10.156  1.00  0.99           C  
ATOM   3478  HA  SER A 235       8.500  12.408 -10.770  1.00  0.99           H  
ATOM   3479  C   SER A 235       7.414  13.355  -9.205  1.00  0.99           C  
ATOM   3480  CB  SER A 235       9.920  13.170  -9.378  1.00  0.99           C  
ATOM   3481  HB2 SER A 235       9.904  12.232  -8.824  1.00  0.99           H  
ATOM   3482  HB3 SER A 235      10.756  13.140 -10.077  1.00  0.99           H  
ATOM   3483  O   SER A 235       6.904  14.426  -8.875  1.00  0.99           O  
ATOM   3484  OG  SER A 235      10.107  14.232  -8.465  1.00  0.99           O  
ATOM   3485  HG  SER A 235      10.378  15.014  -8.953  1.00  0.99           H  
ATOM   3486  N   ILE A 236       6.965  12.183  -8.765  1.00  0.99           N  
ATOM   3487  H   ILE A 236       7.437  11.349  -9.086  1.00  0.99           H  
ATOM   3488  CA  ILE A 236       5.841  12.005  -7.845  1.00  0.99           C  
ATOM   3489  HA  ILE A 236       5.481  12.974  -7.498  1.00  0.99           H  
ATOM   3490  C   ILE A 236       6.353  11.217  -6.641  1.00  0.99           C  
ATOM   3491  CB  ILE A 236       4.669  11.285  -8.560  1.00  0.99           C  
ATOM   3492  HB  ILE A 236       5.034  10.328  -8.933  1.00  0.99           H  
ATOM   3493  O   ILE A 236       6.787  10.077  -6.798  1.00  0.99           O  
ATOM   3494  CG1 ILE A 236       4.159  12.109  -9.767  1.00  0.99           C  
ATOM   3495 HG12 ILE A 236       3.736  13.047  -9.408  1.00  0.99           H  
ATOM   3496 HG13 ILE A 236       4.996  12.350 -10.422  1.00  0.99           H  
ATOM   3497  CG2 ILE A 236       3.515  11.005  -7.581  1.00  0.99           C  
ATOM   3498 HG21 ILE A 236       2.763  10.380  -8.062  1.00  0.99           H  
ATOM   3499 HG22 ILE A 236       3.868  10.467  -6.701  1.00  0.99           H  
ATOM   3500 HG23 ILE A 236       3.046  11.936  -7.264  1.00  0.99           H  
ATOM   3501  CD1 ILE A 236       3.116  11.390 -10.632  1.00  0.99           C  
ATOM   3502 HD11 ILE A 236       3.494  10.415 -10.940  1.00  0.99           H  
ATOM   3503 HD12 ILE A 236       2.182  11.265 -10.084  1.00  0.99           H  
ATOM   3504 HD13 ILE A 236       2.915  11.985 -11.523  1.00  0.99           H  
ATOM   3505  N   GLN A 237       6.293  11.793  -5.438  1.00  0.99           N  
ATOM   3506  H   GLN A 237       5.920  12.728  -5.356  1.00  0.99           H  
ATOM   3507  CA  GLN A 237       6.379  10.987  -4.221  1.00  0.99           C  
ATOM   3508  HA  GLN A 237       7.088  10.177  -4.395  1.00  0.99           H  
ATOM   3509  C   GLN A 237       4.998  10.387  -3.948  1.00  0.99           C  
ATOM   3510  CB  GLN A 237       6.921  11.793  -3.035  1.00  0.99           C  
ATOM   3511  HB2 GLN A 237       7.862  12.261  -3.324  1.00  0.99           H  
ATOM   3512  HB3 GLN A 237       6.210  12.572  -2.758  1.00  0.99           H  
ATOM   3513  O   GLN A 237       4.051  11.118  -3.669  1.00  0.99           O  
ATOM   3514  CG  GLN A 237       7.174  10.861  -1.836  1.00  0.99           C  
ATOM   3515  HG2 GLN A 237       7.828  10.047  -2.149  1.00  0.99           H  
ATOM   3516  HG3 GLN A 237       6.233  10.426  -1.498  1.00  0.99           H  
ATOM   3517  CD  GLN A 237       7.818  11.563  -0.647  1.00  0.99           C  
ATOM   3518  NE2 GLN A 237       8.397  10.824   0.272  1.00  0.99           N  
ATOM   3519 HE21 GLN A 237       8.396   9.818   0.190  1.00  0.99           H  
ATOM   3520 HE22 GLN A 237       8.823  11.319   1.042  1.00  0.99           H  
ATOM   3521  OE1 GLN A 237       7.829  12.775  -0.511  1.00  0.99           O  
ATOM   3522  N   ILE A 238       4.881   9.067  -4.060  1.00  0.99           N  
ATOM   3523  H   ILE A 238       5.708   8.532  -4.284  1.00  0.99           H  
ATOM   3524  CA  ILE A 238       3.622   8.341  -3.893  1.00  0.99           C  
ATOM   3525  HA  ILE A 238       2.830   9.059  -3.680  1.00  0.99           H  
ATOM   3526  C   ILE A 238       3.714   7.417  -2.681  1.00  0.99           C  
ATOM   3527  CB  ILE A 238       3.230   7.634  -5.208  1.00  0.99           C  
ATOM   3528  HB  ILE A 238       3.193   8.402  -5.981  1.00  0.99           H  
ATOM   3529  O   ILE A 238       4.606   6.570  -2.602  1.00  0.99           O  
ATOM   3530  CG1 ILE A 238       1.809   7.053  -5.090  1.00  0.99           C  
ATOM   3531 HG12 ILE A 238       1.125   7.852  -4.804  1.00  0.99           H  
ATOM   3532 HG13 ILE A 238       1.777   6.303  -4.300  1.00  0.99           H  
ATOM   3533  CG2 ILE A 238       4.258   6.585  -5.671  1.00  0.99           C  
ATOM   3534 HG21 ILE A 238       4.230   5.712  -5.019  1.00  0.99           H  
ATOM   3535 HG22 ILE A 238       4.032   6.280  -6.693  1.00  0.99           H  
ATOM   3536 HG23 ILE A 238       5.262   7.009  -5.671  1.00  0.99           H  
ATOM   3537  CD1 ILE A 238       1.295   6.450  -6.401  1.00  0.99           C  
ATOM   3538 HD11 ILE A 238       1.818   5.521  -6.627  1.00  0.99           H  
ATOM   3539 HD12 ILE A 238       1.447   7.160  -7.213  1.00  0.99           H  
ATOM   3540 HD13 ILE A 238       0.227   6.243  -6.323  1.00  0.99           H  
ATOM   3541  N   PHE A 239       2.816   7.611  -1.717  1.00  0.99           N  
ATOM   3542  H   PHE A 239       2.106   8.318  -1.853  1.00  0.99           H  
ATOM   3543  CA  PHE A 239       2.737   6.792  -0.505  1.00  0.99           C  
ATOM   3544  HA  PHE A 239       3.736   6.428  -0.264  1.00  0.99           H  
ATOM   3545  C   PHE A 239       1.880   5.542  -0.728  1.00  0.99           C  
ATOM   3546  CB  PHE A 239       2.262   7.649   0.678  1.00  0.99           C  
ATOM   3547  HB2 PHE A 239       2.245   7.004   1.556  1.00  0.99           H  
ATOM   3548  HB3 PHE A 239       1.246   7.998   0.495  1.00  0.99           H  
ATOM   3549  O   PHE A 239       1.173   5.456  -1.733  1.00  0.99           O  
ATOM   3550  CG  PHE A 239       3.165   8.830   0.992  1.00  0.99           C  
ATOM   3551  CD1 PHE A 239       4.284   8.650   1.821  1.00  0.99           C  
ATOM   3552  HD1 PHE A 239       4.466   7.692   2.286  1.00  0.99           H  
ATOM   3553  CD2 PHE A 239       2.947  10.092   0.406  1.00  0.99           C  
ATOM   3554  HD2 PHE A 239       2.095  10.252  -0.236  1.00  0.99           H  
ATOM   3555  CE1 PHE A 239       5.208   9.694   1.981  1.00  0.99           C  
ATOM   3556  HE1 PHE A 239       6.143   9.505   2.488  1.00  0.99           H  
ATOM   3557  CE2 PHE A 239       3.838  11.155   0.624  1.00  0.99           C  
ATOM   3558  HE2 PHE A 239       3.666  12.109   0.147  1.00  0.99           H  
ATOM   3559  CZ  PHE A 239       4.980  10.954   1.409  1.00  0.99           C  
ATOM   3560  HZ  PHE A 239       5.702  11.749   1.524  1.00  0.99           H  
ATOM   3561  N   ALA A 240       1.953   4.561   0.180  1.00  0.98           N  
ATOM   3562  H   ALA A 240       2.565   4.651   0.979  1.00  0.98           H  
ATOM   3563  CA  ALA A 240       1.058   3.402   0.157  1.00  0.98           C  
ATOM   3564  HA  ALA A 240       1.310   2.777  -0.699  1.00  0.98           H  
ATOM   3565  C   ALA A 240      -0.404   3.860   0.007  1.00  0.98           C  
ATOM   3566  CB  ALA A 240       1.266   2.562   1.422  1.00  0.98           C  
ATOM   3567  HB1 ALA A 240       2.301   2.226   1.494  1.00  0.98           H  
ATOM   3568  HB2 ALA A 240       0.617   1.687   1.392  1.00  0.98           H  
ATOM   3569  HB3 ALA A 240       1.003   3.134   2.312  1.00  0.98           H  
ATOM   3570  O   ALA A 240      -0.801   4.861   0.610  1.00  0.98           O  
ATOM   3571  N   ALA A 241      -1.153   3.156  -0.844  1.00  0.98           N  
ATOM   3572  H   ALA A 241      -0.729   2.362  -1.302  1.00  0.98           H  
ATOM   3573  CA  ALA A 241      -2.558   3.382  -1.181  1.00  0.98           C  
ATOM   3574  HA  ALA A 241      -2.861   2.524  -1.781  1.00  0.98           H  
ATOM   3575  C   ALA A 241      -2.928   4.606  -2.029  1.00  0.98           C  
ATOM   3576  CB  ALA A 241      -3.359   3.324   0.107  1.00  0.98           C  
ATOM   3577  HB1 ALA A 241      -3.060   2.421   0.639  1.00  0.98           H  
ATOM   3578  HB2 ALA A 241      -3.203   4.205   0.730  1.00  0.98           H  
ATOM   3579  HB3 ALA A 241      -4.414   3.252  -0.158  1.00  0.98           H  
ATOM   3580  O   ALA A 241      -4.038   4.665  -2.563  1.00  0.98           O  
ATOM   3581  N   GLN A 242      -2.015   5.557  -2.219  1.00  0.99           N  
ATOM   3582  H   GLN A 242      -1.112   5.458  -1.779  1.00  0.99           H  
ATOM   3583  CA  GLN A 242      -2.285   6.718  -3.066  1.00  0.99           C  
ATOM   3584  HA  GLN A 242      -3.254   7.129  -2.783  1.00  0.99           H  
ATOM   3585  C   GLN A 242      -2.365   6.342  -4.550  1.00  0.99           C  
ATOM   3586  CB  GLN A 242      -1.226   7.797  -2.843  1.00  0.99           C  
ATOM   3587  HB2 GLN A 242      -1.383   8.599  -3.565  1.00  0.99           H  
ATOM   3588  HB3 GLN A 242      -0.235   7.371  -2.999  1.00  0.99           H  
ATOM   3589  O   GLN A 242      -1.700   5.409  -5.017  1.00  0.99           O  
ATOM   3590  CG  GLN A 242      -1.315   8.385  -1.432  1.00  0.99           C  
ATOM   3591  HG2 GLN A 242      -1.073   7.622  -0.693  1.00  0.99           H  
ATOM   3592  HG3 GLN A 242      -2.335   8.728  -1.256  1.00  0.99           H  
ATOM   3593  CD  GLN A 242      -0.368   9.557  -1.245  1.00  0.99           C  
ATOM   3594  NE2 GLN A 242      -0.636  10.413  -0.281  1.00  0.99           N  
ATOM   3595 HE21 GLN A 242      -0.082  11.255  -0.224  1.00  0.99           H  
ATOM   3596 HE22 GLN A 242      -1.529  10.340   0.185  1.00  0.99           H  
ATOM   3597  OE1 GLN A 242       0.608   9.741  -1.968  1.00  0.99           O  
ATOM   3598  N   ARG A 243      -3.142   7.123  -5.309  1.00  0.99           N  
ATOM   3599  H   ARG A 243      -3.663   7.855  -4.845  1.00  0.99           H  
ATOM   3600  CA  ARG A 243      -3.253   7.041  -6.770  1.00  0.99           C  
ATOM   3601  HA  ARG A 243      -2.423   6.437  -7.135  1.00  0.99           H  
ATOM   3602  C   ARG A 243      -3.134   8.420  -7.409  1.00  0.99           C  
ATOM   3603  CB  ARG A 243      -4.568   6.373  -7.221  1.00  0.99           C  
ATOM   3604  HB2 ARG A 243      -4.514   6.240  -8.302  1.00  0.99           H  
ATOM   3605  HB3 ARG A 243      -5.403   7.050  -7.041  1.00  0.99           H  
ATOM   3606  O   ARG A 243      -3.669   9.401  -6.897  1.00  0.99           O  
ATOM   3607  CG  ARG A 243      -4.833   4.989  -6.594  1.00  0.99           C  
ATOM   3608  HG2 ARG A 243      -3.970   4.666  -6.012  1.00  0.99           H  
ATOM   3609  HG3 ARG A 243      -4.954   4.272  -7.407  1.00  0.99           H  
ATOM   3610  CD  ARG A 243      -6.082   4.866  -5.716  1.00  0.99           C  
ATOM   3611  HD2 ARG A 243      -5.919   4.037  -5.028  1.00  0.99           H  
ATOM   3612  HD3 ARG A 243      -6.952   4.650  -6.336  1.00  0.99           H  
ATOM   3613  NE  ARG A 243      -6.322   6.049  -4.910  1.00  0.99           N  
ATOM   3614  HE  ARG A 243      -5.596   6.751  -4.877  1.00  0.99           H  
ATOM   3615  NH1 ARG A 243      -8.324   5.523  -3.796  1.00  0.99           N  
ATOM   3616 HH11 ARG A 243      -8.628   4.789  -4.420  1.00  0.99           H  
ATOM   3617 HH12 ARG A 243      -8.900   5.848  -3.032  1.00  0.99           H  
ATOM   3618  NH2 ARG A 243      -7.076   7.192  -3.243  1.00  0.99           N  
ATOM   3619 HH21 ARG A 243      -6.192   7.681  -3.244  1.00  0.99           H  
ATOM   3620 HH22 ARG A 243      -7.692   7.334  -2.455  1.00  0.99           H  
ATOM   3621  CZ  ARG A 243      -7.257   6.219  -4.013  1.00  0.99           C  
ATOM   3622  N   TYR A 244      -2.498   8.470  -8.574  1.00  0.99           N  
ATOM   3623  H   TYR A 244      -2.141   7.604  -8.950  1.00  0.99           H  
ATOM   3624  CA  TYR A 244      -2.455   9.655  -9.429  1.00  0.99           C  
ATOM   3625  HA  TYR A 244      -3.227  10.357  -9.114  1.00  0.99           H  
ATOM   3626  C   TYR A 244      -2.733   9.249 -10.875  1.00  0.99           C  
ATOM   3627  CB  TYR A 244      -1.090  10.357  -9.320  1.00  0.99           C  
ATOM   3628  HB2 TYR A 244      -0.310   9.670  -9.649  1.00  0.99           H  
ATOM   3629  HB3 TYR A 244      -1.085  11.205 -10.005  1.00  0.99           H  
ATOM   3630  O   TYR A 244      -2.121   8.303 -11.365  1.00  0.99           O  
ATOM   3631  CG  TYR A 244      -0.745  10.869  -7.932  1.00  0.99           C  
ATOM   3632  CD1 TYR A 244      -1.273  12.093  -7.477  1.00  0.99           C  
ATOM   3633  HD1 TYR A 244      -1.936  12.664  -8.109  1.00  0.99           H  
ATOM   3634  CD2 TYR A 244       0.090  10.114  -7.087  1.00  0.99           C  
ATOM   3635  HD2 TYR A 244       0.487   9.171  -7.433  1.00  0.99           H  
ATOM   3636  CE1 TYR A 244      -0.985  12.549  -6.174  1.00  0.99           C  
ATOM   3637  HE1 TYR A 244      -1.424  13.467  -5.815  1.00  0.99           H  
ATOM   3638  CE2 TYR A 244       0.390  10.573  -5.789  1.00  0.99           C  
ATOM   3639  HE2 TYR A 244       1.030   9.998  -5.136  1.00  0.99           H  
ATOM   3640  OH  TYR A 244       0.083  12.171  -4.037  1.00  0.99           O  
ATOM   3641  HH  TYR A 244       0.701  11.569  -3.616  1.00  0.99           H  
ATOM   3642  CZ  TYR A 244      -0.163  11.782  -5.321  1.00  0.99           C  
ATOM   3643  N   SER A 245      -3.580   9.990 -11.591  1.00  0.99           N  
ATOM   3644  H   SER A 245      -4.016  10.782 -11.140  1.00  0.99           H  
ATOM   3645  CA  SER A 245      -3.562   9.942 -13.058  1.00  0.99           C  
ATOM   3646  HA  SER A 245      -3.051   9.031 -13.368  1.00  0.99           H  
ATOM   3647  C   SER A 245      -2.782  11.128 -13.600  1.00  0.99           C  
ATOM   3648  CB  SER A 245      -4.935   9.888 -13.726  1.00  0.99           C  
ATOM   3649  HB2 SER A 245      -5.459  10.836 -13.605  1.00  0.99           H  
ATOM   3650  HB3 SER A 245      -4.773   9.754 -14.796  1.00  0.99           H  
ATOM   3651  O   SER A 245      -2.994  12.264 -13.171  1.00  0.99           O  
ATOM   3652  OG  SER A 245      -5.724   8.806 -13.274  1.00  0.99           O  
ATOM   3653  HG  SER A 245      -5.985   8.937 -12.359  1.00  0.99           H  
ATOM   3654  N   PHE A 246      -1.908  10.882 -14.571  1.00  0.99           N  
ATOM   3655  H   PHE A 246      -1.791   9.931 -14.891  1.00  0.99           H  
ATOM   3656  CA  PHE A 246      -1.152  11.927 -15.245  1.00  0.99           C  
ATOM   3657  HA  PHE A 246      -1.654  12.876 -15.059  1.00  0.99           H  
ATOM   3658  C   PHE A 246      -1.134  11.733 -16.757  1.00  0.99           C  
ATOM   3659  CB  PHE A 246       0.267  12.028 -14.669  1.00  0.99           C  
ATOM   3660  HB2 PHE A 246       0.195  12.250 -13.604  1.00  0.99           H  
ATOM   3661  HB3 PHE A 246       0.767  12.877 -15.136  1.00  0.99           H  
ATOM   3662  O   PHE A 246      -1.129  10.612 -17.261  1.00  0.99           O  
ATOM   3663  CG  PHE A 246       1.131  10.793 -14.859  1.00  0.99           C  
ATOM   3664  CD1 PHE A 246       1.256   9.854 -13.818  1.00  0.99           C  
ATOM   3665  HD1 PHE A 246       0.725   9.999 -12.888  1.00  0.99           H  
ATOM   3666  CD2 PHE A 246       1.836  10.593 -16.063  1.00  0.99           C  
ATOM   3667  HD2 PHE A 246       1.751  11.309 -16.866  1.00  0.99           H  
ATOM   3668  CE1 PHE A 246       2.083   8.730 -13.982  1.00  0.99           C  
ATOM   3669  HE1 PHE A 246       2.213   8.028 -13.171  1.00  0.99           H  
ATOM   3670  CE2 PHE A 246       2.656   9.461 -16.224  1.00  0.99           C  
ATOM   3671  HE2 PHE A 246       3.203   9.310 -17.143  1.00  0.99           H  
ATOM   3672  CZ  PHE A 246       2.772   8.525 -15.186  1.00  0.99           C  
ATOM   3673  HZ  PHE A 246       3.402   7.656 -15.309  1.00  0.99           H  
ATOM   3674  N   VAL A 247      -1.076  12.844 -17.485  1.00  0.99           N  
ATOM   3675  H   VAL A 247      -1.126  13.730 -17.003  1.00  0.99           H  
ATOM   3676  CA  VAL A 247      -0.833  12.851 -18.922  1.00  0.99           C  
ATOM   3677  HA  VAL A 247      -1.264  11.939 -19.335  1.00  0.99           H  
ATOM   3678  C   VAL A 247       0.669  12.848 -19.181  1.00  0.99           C  
ATOM   3679  CB  VAL A 247      -1.541  14.013 -19.633  1.00  0.99           C  
ATOM   3680  HB  VAL A 247      -1.156  14.963 -19.262  1.00  0.99           H  
ATOM   3681  O   VAL A 247       1.385  13.744 -18.724  1.00  0.99           O  
ATOM   3682  CG1 VAL A 247      -1.306  13.952 -21.147  1.00  0.99           C  
ATOM   3683 HG11 VAL A 247      -1.688  13.012 -21.544  1.00  0.99           H  
ATOM   3684 HG12 VAL A 247      -1.824  14.783 -21.626  1.00  0.99           H  
ATOM   3685 HG13 VAL A 247      -0.245  14.044 -21.377  1.00  0.99           H  
ATOM   3686  CG2 VAL A 247      -3.051  13.957 -19.373  1.00  0.99           C  
ATOM   3687 HG21 VAL A 247      -3.557  14.724 -19.960  1.00  0.99           H  
ATOM   3688 HG22 VAL A 247      -3.447  12.980 -19.646  1.00  0.99           H  
ATOM   3689 HG23 VAL A 247      -3.253  14.146 -18.319  1.00  0.99           H  
ATOM   3690  N   LEU A 248       1.130  11.856 -19.938  1.00  0.99           N  
ATOM   3691  H   LEU A 248       0.472  11.143 -20.215  1.00  0.99           H  
ATOM   3692  CA  LEU A 248       2.455  11.824 -20.548  1.00  0.99           C  
ATOM   3693  HA  LEU A 248       3.070  12.614 -20.118  1.00  0.99           H  
ATOM   3694  C   LEU A 248       2.320  12.080 -22.046  1.00  0.99           C  
ATOM   3695  CB  LEU A 248       3.134  10.482 -20.237  1.00  0.99           C  
ATOM   3696  HB2 LEU A 248       3.176  10.395 -19.151  1.00  0.99           H  
ATOM   3697  HB3 LEU A 248       2.514   9.672 -20.620  1.00  0.99           H  
ATOM   3698  O   LEU A 248       1.592  11.377 -22.746  1.00  0.99           O  
ATOM   3699  CG  LEU A 248       4.564  10.356 -20.807  1.00  0.99           C  
ATOM   3700  HG  LEU A 248       5.010  11.347 -20.891  1.00  0.99           H  
ATOM   3701  CD1 LEU A 248       5.430   9.530 -19.859  1.00  0.99           C  
ATOM   3702 HD11 LEU A 248       5.519  10.060 -18.910  1.00  0.99           H  
ATOM   3703 HD12 LEU A 248       6.427   9.408 -20.281  1.00  0.99           H  
ATOM   3704 HD13 LEU A 248       4.982   8.550 -19.696  1.00  0.99           H  
ATOM   3705  CD2 LEU A 248       4.616   9.670 -22.178  1.00  0.99           C  
ATOM   3706 HD21 LEU A 248       3.976  10.187 -22.893  1.00  0.99           H  
ATOM   3707 HD22 LEU A 248       5.636   9.688 -22.560  1.00  0.99           H  
ATOM   3708 HD23 LEU A 248       4.290   8.632 -22.103  1.00  0.99           H  
ATOM   3709  N   GLU A 249       3.052  13.067 -22.547  1.00  0.99           N  
ATOM   3710  H   GLU A 249       3.648  13.596 -21.927  1.00  0.99           H  
ATOM   3711  CA  GLU A 249       3.181  13.310 -23.981  1.00  0.99           C  
ATOM   3712  HA  GLU A 249       2.287  12.954 -24.494  1.00  0.99           H  
ATOM   3713  C   GLU A 249       4.390  12.537 -24.519  1.00  0.99           C  
ATOM   3714  CB  GLU A 249       3.283  14.821 -24.221  1.00  0.99           C  
ATOM   3715  HB2 GLU A 249       2.493  15.316 -23.658  1.00  0.99           H  
ATOM   3716  HB3 GLU A 249       4.246  15.181 -23.859  1.00  0.99           H  
ATOM   3717  O   GLU A 249       5.520  12.757 -24.082  1.00  0.99           O  
ATOM   3718  CG  GLU A 249       3.121  15.178 -25.703  1.00  0.99           C  
ATOM   3719  HG2 GLU A 249       3.823  14.586 -26.289  1.00  0.99           H  
ATOM   3720  HG3 GLU A 249       2.115  14.914 -26.029  1.00  0.99           H  
ATOM   3721  CD  GLU A 249       3.363  16.674 -25.950  1.00  0.99           C  
ATOM   3722  OE1 GLU A 249       4.043  16.993 -26.953  1.00  0.99           O  
ATOM   3723  OE2 GLU A 249       2.936  17.497 -25.115  1.00  0.99           O  
ATOM   3724  N   ALA A 250       4.167  11.623 -25.467  1.00  0.99           N  
ATOM   3725  H   ALA A 250       3.220  11.460 -25.778  1.00  0.99           H  
ATOM   3726  CA  ALA A 250       5.217  10.808 -26.072  1.00  0.99           C  
ATOM   3727  HA  ALA A 250       5.918  10.538 -25.282  1.00  0.99           H  
ATOM   3728  C   ALA A 250       5.999  11.606 -27.137  1.00  0.99           C  
ATOM   3729  CB  ALA A 250       4.602   9.505 -26.597  1.00  0.99           C  
ATOM   3730  HB1 ALA A 250       3.880   9.725 -27.383  1.00  0.99           H  
ATOM   3731  HB2 ALA A 250       4.098   8.983 -25.784  1.00  0.99           H  
ATOM   3732  HB3 ALA A 250       5.385   8.862 -27.000  1.00  0.99           H  
ATOM   3733  O   ALA A 250       5.959  11.297 -28.329  1.00  0.99           O  
ATOM   3734  N   ASN A 251       6.665  12.682 -26.720  1.00  0.98           N  
ATOM   3735  H   ASN A 251       6.635  12.885 -25.731  1.00  0.98           H  
ATOM   3736  CA  ASN A 251       7.332  13.654 -27.594  1.00  0.98           C  
ATOM   3737  HA  ASN A 251       7.040  13.448 -28.624  1.00  0.98           H  
ATOM   3738  C   ASN A 251       8.867  13.572 -27.591  1.00  0.98           C  
ATOM   3739  CB  ASN A 251       6.811  15.057 -27.259  1.00  0.98           C  
ATOM   3740  HB2 ASN A 251       7.231  15.777 -27.960  1.00  0.98           H  
ATOM   3741  HB3 ASN A 251       5.729  15.070 -27.392  1.00  0.98           H  
ATOM   3742  O   ASN A 251       9.530  14.445 -28.156  1.00  0.98           O  
ATOM   3743  CG  ASN A 251       7.138  15.533 -25.854  1.00  0.98           C  
ATOM   3744  ND2 ASN A 251       6.538  16.629 -25.462  1.00  0.98           N  
ATOM   3745 HD21 ASN A 251       6.631  16.885 -24.490  1.00  0.98           H  
ATOM   3746 HD22 ASN A 251       5.779  16.987 -26.023  1.00  0.98           H  
ATOM   3747  OD1 ASN A 251       7.917  14.952 -25.108  1.00  0.98           O  
ATOM   3748  N   GLN A 252       9.438  12.535 -26.978  1.00  0.98           N  
ATOM   3749  H   GLN A 252       8.845  11.841 -26.546  1.00  0.98           H  
ATOM   3750  CA  GLN A 252      10.874  12.279 -27.023  1.00  0.98           C  
ATOM   3751  HA  GLN A 252      11.390  13.239 -27.043  1.00  0.98           H  
ATOM   3752  C   GLN A 252      11.277  11.546 -28.315  1.00  0.98           C  
ATOM   3753  CB  GLN A 252      11.328  11.552 -25.747  1.00  0.98           C  
ATOM   3754  HB2 GLN A 252      12.416  11.489 -25.775  1.00  0.98           H  
ATOM   3755  HB3 GLN A 252      10.923  10.540 -25.727  1.00  0.98           H  
ATOM   3756  O   GLN A 252      10.439  11.149 -29.130  1.00  0.98           O  
ATOM   3757  CG  GLN A 252      10.963  12.282 -24.446  1.00  0.98           C  
ATOM   3758  HG2 GLN A 252       9.880  12.334 -24.336  1.00  0.98           H  
ATOM   3759  HG3 GLN A 252      11.366  11.724 -23.601  1.00  0.98           H  
ATOM   3760  CD  GLN A 252      11.552  13.683 -24.398  1.00  0.98           C  
ATOM   3761  NE2 GLN A 252      10.736  14.712 -24.342  1.00  0.98           N  
ATOM   3762 HE21 GLN A 252       9.735  14.585 -24.379  1.00  0.98           H  
ATOM   3763 HE22 GLN A 252      11.158  15.626 -24.269  1.00  0.98           H  
ATOM   3764  OE1 GLN A 252      12.759  13.876 -24.490  1.00  0.98           O  
ATOM   3765  N   ALA A 253      12.586  11.400 -28.540  1.00  0.98           N  
ATOM   3766  H   ALA A 253      13.222  11.646 -27.795  1.00  0.98           H  
ATOM   3767  CA  ALA A 253      13.099  10.612 -29.657  1.00  0.98           C  
ATOM   3768  HA  ALA A 253      12.684  11.019 -30.578  1.00  0.98           H  
ATOM   3769  C   ALA A 253      12.648   9.143 -29.546  1.00  0.98           C  
ATOM   3770  CB  ALA A 253      14.627  10.742 -29.708  1.00  0.98           C  
ATOM   3771  HB1 ALA A 253      15.017  10.181 -30.557  1.00  0.98           H  
ATOM   3772  HB2 ALA A 253      14.907  11.791 -29.810  1.00  0.98           H  
ATOM   3773  HB3 ALA A 253      15.059  10.337 -28.793  1.00  0.98           H  
ATOM   3774  O   ALA A 253      12.425   8.631 -28.453  1.00  0.98           O  
ATOM   3775  N   VAL A 254      12.534   8.449 -30.683  1.00  0.99           N  
ATOM   3776  H   VAL A 254      12.742   8.906 -31.559  1.00  0.99           H  
ATOM   3777  CA  VAL A 254      12.181   7.020 -30.699  1.00  0.99           C  
ATOM   3778  HA  VAL A 254      11.291   6.880 -30.085  1.00  0.99           H  
ATOM   3779  C   VAL A 254      13.314   6.206 -30.073  1.00  0.99           C  
ATOM   3780  CB  VAL A 254      11.856   6.524 -32.121  1.00  0.99           C  
ATOM   3781  HB  VAL A 254      12.714   6.691 -32.773  1.00  0.99           H  
ATOM   3782  O   VAL A 254      14.309   5.911 -30.734  1.00  0.99           O  
ATOM   3783  CG1 VAL A 254      11.512   5.029 -32.132  1.00  0.99           C  
ATOM   3784 HG11 VAL A 254      10.710   4.822 -31.424  1.00  0.99           H  
ATOM   3785 HG12 VAL A 254      11.187   4.727 -33.128  1.00  0.99           H  
ATOM   3786 HG13 VAL A 254      12.388   4.437 -31.867  1.00  0.99           H  
ATOM   3787  CG2 VAL A 254      10.659   7.282 -32.706  1.00  0.99           C  
ATOM   3788 HG21 VAL A 254      10.424   6.898 -33.698  1.00  0.99           H  
ATOM   3789 HG22 VAL A 254       9.796   7.141 -32.056  1.00  0.99           H  
ATOM   3790 HG23 VAL A 254      10.879   8.347 -32.784  1.00  0.99           H  
ATOM   3791  N   ASP A 255      13.156   5.862 -28.798  1.00  0.99           N  
ATOM   3792  H   ASP A 255      12.370   6.255 -28.300  1.00  0.99           H  
ATOM   3793  CA  ASP A 255      14.091   5.061 -28.009  1.00  0.99           C  
ATOM   3794  HA  ASP A 255      14.485   4.268 -28.645  1.00  0.99           H  
ATOM   3795  C   ASP A 255      13.372   4.400 -26.809  1.00  0.99           C  
ATOM   3796  CB  ASP A 255      15.276   5.950 -27.559  1.00  0.99           C  
ATOM   3797  HB2 ASP A 255      15.477   6.699 -28.325  1.00  0.99           H  
ATOM   3798  HB3 ASP A 255      15.006   6.481 -26.646  1.00  0.99           H  
ATOM   3799  O   ASP A 255      12.141   4.421 -26.691  1.00  0.99           O  
ATOM   3800  CG  ASP A 255      16.581   5.165 -27.333  1.00  0.99           C  
ATOM   3801  OD1 ASP A 255      16.520   3.912 -27.234  1.00  0.99           O  
ATOM   3802  OD2 ASP A 255      17.644   5.819 -27.272  1.00  0.99           O  
ATOM   3803  N   ASN A 256      14.141   3.778 -25.920  1.00  0.99           N  
ATOM   3804  H   ASN A 256      15.136   3.803 -26.095  1.00  0.99           H  
ATOM   3805  CA  ASN A 256      13.706   3.241 -24.641  1.00  0.99           C  
ATOM   3806  HA  ASN A 256      12.619   3.159 -24.633  1.00  0.99           H  
ATOM   3807  C   ASN A 256      14.130   4.189 -23.509  1.00  0.99           C  
ATOM   3808  CB  ASN A 256      14.305   1.840 -24.446  1.00  0.99           C  
ATOM   3809  HB2 ASN A 256      13.934   1.420 -23.511  1.00  0.99           H  
ATOM   3810  HB3 ASN A 256      15.391   1.916 -24.385  1.00  0.99           H  
ATOM   3811  O   ASN A 256      15.274   4.644 -23.471  1.00  0.99           O  
ATOM   3812  CG  ASN A 256      13.949   0.858 -25.537  1.00  0.99           C  
ATOM   3813  ND2 ASN A 256      14.748   0.765 -26.572  1.00  0.99           N  
ATOM   3814 HD21 ASN A 256      14.538   0.048 -27.251  1.00  0.99           H  
ATOM   3815 HD22 ASN A 256      15.502   1.429 -26.677  1.00  0.99           H  
ATOM   3816  OD1 ASN A 256      12.965   0.137 -25.453  1.00  0.99           O  
ATOM   3817  N   TYR A 257      13.240   4.416 -22.547  1.00  0.99           N  
ATOM   3818  H   TYR A 257      12.323   4.004 -22.642  1.00  0.99           H  
ATOM   3819  CA  TYR A 257      13.458   5.276 -21.382  1.00  0.99           C  
ATOM   3820  HA  TYR A 257      14.495   5.614 -21.363  1.00  0.99           H  
ATOM   3821  C   TYR A 257      13.195   4.497 -20.093  1.00  0.99           C  
ATOM   3822  CB  TYR A 257      12.563   6.521 -21.479  1.00  0.99           C  
ATOM   3823  HB2 TYR A 257      12.689   7.116 -20.574  1.00  0.99           H  
ATOM   3824  HB3 TYR A 257      11.518   6.214 -21.521  1.00  0.99           H  
ATOM   3825  O   TYR A 257      12.288   3.662 -20.039  1.00  0.99           O  
ATOM   3826  CG  TYR A 257      12.856   7.391 -22.685  1.00  0.99           C  
ATOM   3827  CD1 TYR A 257      13.693   8.512 -22.544  1.00  0.99           C  
ATOM   3828  HD1 TYR A 257      14.064   8.786 -21.568  1.00  0.99           H  
ATOM   3829  CD2 TYR A 257      12.313   7.075 -23.948  1.00  0.99           C  
ATOM   3830  HD2 TYR A 257      11.656   6.226 -24.062  1.00  0.99           H  
ATOM   3831  CE1 TYR A 257      14.055   9.271 -23.670  1.00  0.99           C  
ATOM   3832  HE1 TYR A 257      14.714  10.120 -23.558  1.00  0.99           H  
ATOM   3833  CE2 TYR A 257      12.662   7.841 -25.077  1.00  0.99           C  
ATOM   3834  HE2 TYR A 257      12.277   7.593 -26.055  1.00  0.99           H  
ATOM   3835  OH  TYR A 257      13.981   9.620 -26.025  1.00  0.99           O  
ATOM   3836  HH  TYR A 257      14.629  10.279 -25.767  1.00  0.99           H  
ATOM   3837  CZ  TYR A 257      13.561   8.918 -24.942  1.00  0.99           C  
ATOM   3838  N   TRP A 258      13.982   4.749 -19.044  1.00  0.99           N  
ATOM   3839  H   TRP A 258      14.735   5.417 -19.131  1.00  0.99           H  
ATOM   3840  CA  TRP A 258      13.714   4.150 -17.736  1.00  0.99           C  
ATOM   3841  HA  TRP A 258      13.492   3.092 -17.878  1.00  0.99           H  
ATOM   3842  C   TRP A 258      12.485   4.789 -17.083  1.00  0.99           C  
ATOM   3843  CB  TRP A 258      14.932   4.244 -16.809  1.00  0.99           C  
ATOM   3844  HB2 TRP A 258      15.276   5.278 -16.785  1.00  0.99           H  
ATOM   3845  HB3 TRP A 258      14.609   3.989 -15.800  1.00  0.99           H  
ATOM   3846  O   TRP A 258      12.416   6.005 -16.910  1.00  0.99           O  
ATOM   3847  CG  TRP A 258      16.080   3.337 -17.138  1.00  0.99           C  
ATOM   3848  CD1 TRP A 258      17.312   3.713 -17.549  1.00  0.99           C  
ATOM   3849  HD1 TRP A 258      17.610   4.734 -17.732  1.00  0.99           H  
ATOM   3850  CD2 TRP A 258      16.097   1.879 -17.144  1.00  0.99           C  
ATOM   3851  CE2 TRP A 258      17.387   1.437 -17.557  1.00  0.99           C  
ATOM   3852  CE3 TRP A 258      15.132   0.886 -16.888  1.00  0.99           C  
ATOM   3853  HE3 TRP A 258      14.141   1.186 -16.583  1.00  0.99           H  
ATOM   3854  NE1 TRP A 258      18.093   2.596 -17.777  1.00  0.99           N  
ATOM   3855  HE1 TRP A 258      18.979   2.617 -18.262  1.00  0.99           H  
ATOM   3856  CH2 TRP A 258      16.724  -0.886 -17.436  1.00  0.99           C  
ATOM   3857  HH2 TRP A 258      16.955  -1.935 -17.551  1.00  0.99           H  
ATOM   3858  CZ2 TRP A 258      17.706   0.081 -17.708  1.00  0.99           C  
ATOM   3859  HZ2 TRP A 258      18.685  -0.218 -18.053  1.00  0.99           H  
ATOM   3860  CZ3 TRP A 258      15.439  -0.479 -17.035  1.00  0.99           C  
ATOM   3861  HZ3 TRP A 258      14.674  -1.217 -16.846  1.00  0.99           H  
ATOM   3862  N   ILE A 259      11.551   3.945 -16.656  1.00  0.99           N  
ATOM   3863  H   ILE A 259      11.683   2.965 -16.865  1.00  0.99           H  
ATOM   3864  CA  ILE A 259      10.564   4.256 -15.620  1.00  0.99           C  
ATOM   3865  HA  ILE A 259      10.343   5.323 -15.620  1.00  0.99           H  
ATOM   3866  C   ILE A 259      11.205   3.873 -14.292  1.00  0.99           C  
ATOM   3867  CB  ILE A 259       9.256   3.474 -15.848  1.00  0.99           C  
ATOM   3868  HB  ILE A 259       9.494   2.411 -15.804  1.00  0.99           H  
ATOM   3869  O   ILE A 259      11.760   2.781 -14.177  1.00  0.99           O  
ATOM   3870  CG1 ILE A 259       8.689   3.769 -17.253  1.00  0.99           C  
ATOM   3871 HG12 ILE A 259       9.435   3.503 -18.002  1.00  0.99           H  
ATOM   3872 HG13 ILE A 259       8.479   4.834 -17.353  1.00  0.99           H  
ATOM   3873  CG2 ILE A 259       8.239   3.783 -14.733  1.00  0.99           C  
ATOM   3874 HG21 ILE A 259       7.986   4.843 -14.739  1.00  0.99           H  
ATOM   3875 HG22 ILE A 259       7.330   3.197 -14.869  1.00  0.99           H  
ATOM   3876 HG23 ILE A 259       8.644   3.523 -13.755  1.00  0.99           H  
ATOM   3877  CD1 ILE A 259       7.423   2.983 -17.590  1.00  0.99           C  
ATOM   3878 HD11 ILE A 259       7.578   1.922 -17.396  1.00  0.99           H  
ATOM   3879 HD12 ILE A 259       7.180   3.118 -18.644  1.00  0.99           H  
ATOM   3880 HD13 ILE A 259       6.590   3.359 -16.996  1.00  0.99           H  
ATOM   3881  N   ARG A 260      11.153   4.756 -13.300  1.00  0.99           N  
ATOM   3882  H   ARG A 260      10.645   5.615 -13.456  1.00  0.99           H  
ATOM   3883  CA  ARG A 260      11.855   4.617 -12.023  1.00  0.99           C  
ATOM   3884  HA  ARG A 260      12.320   3.634 -11.946  1.00  0.99           H  
ATOM   3885  C   ARG A 260      10.875   4.764 -10.872  1.00  0.99           C  
ATOM   3886  CB  ARG A 260      12.936   5.703 -11.948  1.00  0.99           C  
ATOM   3887  HB2 ARG A 260      12.473   6.675 -12.116  1.00  0.99           H  
ATOM   3888  HB3 ARG A 260      13.358   5.714 -10.943  1.00  0.99           H  
ATOM   3889  O   ARG A 260      10.077   5.692 -10.884  1.00  0.99           O  
ATOM   3890  CG  ARG A 260      14.047   5.491 -12.983  1.00  0.99           C  
ATOM   3891  HG2 ARG A 260      13.635   5.626 -13.983  1.00  0.99           H  
ATOM   3892  HG3 ARG A 260      14.440   4.478 -12.895  1.00  0.99           H  
ATOM   3893  CD  ARG A 260      15.174   6.505 -12.771  1.00  0.99           C  
ATOM   3894  HD2 ARG A 260      15.698   6.292 -11.840  1.00  0.99           H  
ATOM   3895  HD3 ARG A 260      14.734   7.500 -12.696  1.00  0.99           H  
ATOM   3896  NE  ARG A 260      16.113   6.508 -13.899  1.00  0.99           N  
ATOM   3897  HE  ARG A 260      15.961   7.239 -14.580  1.00  0.99           H  
ATOM   3898  NH1 ARG A 260      17.227   4.546 -13.465  1.00  0.99           N  
ATOM   3899 HH11 ARG A 260      16.619   4.397 -12.672  1.00  0.99           H  
ATOM   3900 HH12 ARG A 260      17.801   3.792 -13.814  1.00  0.99           H  
ATOM   3901  NH2 ARG A 260      17.753   5.771 -15.258  1.00  0.99           N  
ATOM   3902 HH21 ARG A 260      17.436   6.488 -15.896  1.00  0.99           H  
ATOM   3903 HH22 ARG A 260      18.343   5.035 -15.620  1.00  0.99           H  
ATOM   3904  CZ  ARG A 260      17.027   5.608 -14.196  1.00  0.99           C  
ATOM   3905  N   ALA A 261      10.968   3.895  -9.870  1.00  0.99           N  
ATOM   3906  H   ALA A 261      11.588   3.105  -9.977  1.00  0.99           H  
ATOM   3907  CA  ALA A 261      10.216   4.004  -8.620  1.00  0.99           C  
ATOM   3908  HA  ALA A 261       9.898   5.038  -8.484  1.00  0.99           H  
ATOM   3909  C   ALA A 261      11.141   3.663  -7.443  1.00  0.99           C  
ATOM   3910  CB  ALA A 261       8.941   3.142  -8.699  1.00  0.99           C  
ATOM   3911  HB1 ALA A 261       8.075   3.778  -8.517  1.00  0.99           H  
ATOM   3912  HB2 ALA A 261       8.832   2.687  -9.683  1.00  0.99           H  
ATOM   3913  HB3 ALA A 261       8.938   2.353  -7.947  1.00  0.99           H  
ATOM   3914  O   ALA A 261      11.199   2.526  -6.987  1.00  0.99           O  
ATOM   3915  N   ASN A 262      11.932   4.637  -6.989  1.00  0.98           N  
ATOM   3916  H   ASN A 262      11.777   5.579  -7.320  1.00  0.98           H  
ATOM   3917  CA  ASN A 262      12.903   4.403  -5.918  1.00  0.98           C  
ATOM   3918  HA  ASN A 262      13.395   3.448  -6.102  1.00  0.98           H  
ATOM   3919  C   ASN A 262      12.193   4.372  -4.557  1.00  0.98           C  
ATOM   3920  CB  ASN A 262      13.969   5.507  -5.935  1.00  0.98           C  
ATOM   3921  HB2 ASN A 262      14.372   5.610  -6.942  1.00  0.98           H  
ATOM   3922  HB3 ASN A 262      13.517   6.455  -5.644  1.00  0.98           H  
ATOM   3923  O   ASN A 262      11.605   5.398  -4.203  1.00  0.98           O  
ATOM   3924  CG  ASN A 262      15.140   5.197  -5.024  1.00  0.98           C  
ATOM   3925  ND2 ASN A 262      15.797   6.205  -4.506  1.00  0.98           N  
ATOM   3926 HD21 ASN A 262      15.402   7.132  -4.577  1.00  0.98           H  
ATOM   3927 HD22 ASN A 262      16.459   5.960  -3.784  1.00  0.98           H  
ATOM   3928  OD1 ASN A 262      15.528   4.063  -4.810  1.00  0.98           O  
ATOM   3929  N   PRO A 263      12.240   3.267  -3.792  1.00  0.98           N  
ATOM   3930  CA  PRO A 263      11.655   3.241  -2.460  1.00  0.98           C  
ATOM   3931  HA  PRO A 263      10.619   3.578  -2.502  1.00  0.98           H  
ATOM   3932  C   PRO A 263      12.438   4.151  -1.506  1.00  0.98           C  
ATOM   3933  CB  PRO A 263      11.680   1.773  -2.030  1.00  0.98           C  
ATOM   3934  HB2 PRO A 263      11.773   1.664  -0.950  1.00  0.98           H  
ATOM   3935  HB3 PRO A 263      10.770   1.278  -2.368  1.00  0.98           H  
ATOM   3936  O   PRO A 263      13.639   4.377  -1.677  1.00  0.98           O  
ATOM   3937  CG  PRO A 263      12.881   1.202  -2.783  1.00  0.98           C  
ATOM   3938  HG2 PRO A 263      13.798   1.417  -2.234  1.00  0.98           H  
ATOM   3939  HG3 PRO A 263      12.781   0.130  -2.954  1.00  0.98           H  
ATOM   3940  CD  PRO A 263      12.870   1.986  -4.095  1.00  0.98           C  
ATOM   3941  HD2 PRO A 263      12.271   1.453  -4.833  1.00  0.98           H  
ATOM   3942  HD3 PRO A 263      13.892   2.113  -4.453  1.00  0.98           H  
ATOM   3943  N   ASN A 264      11.774   4.664  -0.472  1.00  0.97           N  
ATOM   3944  H   ASN A 264      10.777   4.513  -0.411  1.00  0.97           H  
ATOM   3945  CA  ASN A 264      12.421   5.486   0.553  1.00  0.97           C  
ATOM   3946  HA  ASN A 264      13.039   6.224   0.041  1.00  0.97           H  
ATOM   3947  C   ASN A 264      13.377   4.692   1.469  1.00  0.97           C  
ATOM   3948  CB  ASN A 264      11.349   6.252   1.349  1.00  0.97           C  
ATOM   3949  HB2 ASN A 264      11.847   6.963   2.008  1.00  0.97           H  
ATOM   3950  HB3 ASN A 264      10.724   6.815   0.656  1.00  0.97           H  
ATOM   3951  O   ASN A 264      14.221   5.300   2.129  1.00  0.97           O  
ATOM   3952  CG  ASN A 264      10.446   5.351   2.172  1.00  0.97           C  
ATOM   3953  ND2 ASN A 264      10.289   5.606   3.452  1.00  0.97           N  
ATOM   3954 HD21 ASN A 264       9.705   4.956   3.960  1.00  0.97           H  
ATOM   3955 HD22 ASN A 264      10.832   6.318   3.919  1.00  0.97           H  
ATOM   3956  OD1 ASN A 264       9.855   4.409   1.679  1.00  0.97           O  
ATOM   3957  N   PHE A 265      13.267   3.359   1.514  1.00  0.96           N  
ATOM   3958  H   PHE A 265      12.557   2.923   0.943  1.00  0.96           H  
ATOM   3959  CA  PHE A 265      14.159   2.457   2.254  1.00  0.96           C  
ATOM   3960  HA  PHE A 265      15.164   2.877   2.228  1.00  0.96           H  
ATOM   3961  C   PHE A 265      14.231   1.059   1.602  1.00  0.96           C  
ATOM   3962  CB  PHE A 265      13.713   2.380   3.726  1.00  0.96           C  
ATOM   3963  HB2 PHE A 265      13.527   3.387   4.101  1.00  0.96           H  
ATOM   3964  HB3 PHE A 265      14.539   1.978   4.312  1.00  0.96           H  
ATOM   3965  O   PHE A 265      13.596   0.808   0.580  1.00  0.96           O  
ATOM   3966  CG  PHE A 265      12.484   1.531   3.980  1.00  0.96           C  
ATOM   3967  CD1 PHE A 265      11.207   2.011   3.641  1.00  0.96           C  
ATOM   3968  HD1 PHE A 265      11.099   2.994   3.206  1.00  0.96           H  
ATOM   3969  CD2 PHE A 265      12.611   0.270   4.591  1.00  0.96           C  
ATOM   3970  HD2 PHE A 265      13.579  -0.097   4.899  1.00  0.96           H  
ATOM   3971  CE1 PHE A 265      10.067   1.228   3.875  1.00  0.96           C  
ATOM   3972  HE1 PHE A 265       9.076   1.598   3.659  1.00  0.96           H  
ATOM   3973  CE2 PHE A 265      11.468  -0.503   4.842  1.00  0.96           C  
ATOM   3974  HE2 PHE A 265      11.537  -1.442   5.370  1.00  0.96           H  
ATOM   3975  CZ  PHE A 265      10.207  -0.041   4.451  1.00  0.96           C  
ATOM   3976  HZ  PHE A 265       9.336  -0.649   4.644  1.00  0.96           H  
ATOM   3977  N   GLY A 266      15.026   0.145   2.170  1.00  0.95           N  
ATOM   3978  H   GLY A 266      15.506   0.387   3.025  1.00  0.95           H  
ATOM   3979  CA  GLY A 266      15.253  -1.194   1.613  1.00  0.95           C  
ATOM   3980  HA2 GLY A 266      14.309  -1.590   1.238  1.00  0.95           H  
ATOM   3981  HA3 GLY A 266      15.607  -1.861   2.398  1.00  0.95           H  
ATOM   3982  C   GLY A 266      16.281  -1.193   0.476  1.00  0.95           C  
ATOM   3983  O   GLY A 266      17.319  -0.532   0.565  1.00  0.95           O  
ATOM   3984  N   ASN A 267      16.011  -1.941  -0.596  1.00  0.97           N  
ATOM   3985  H   ASN A 267      15.147  -2.464  -0.615  1.00  0.97           H  
ATOM   3986  CA  ASN A 267      16.878  -2.003  -1.775  1.00  0.97           C  
ATOM   3987  HA  ASN A 267      17.918  -2.019  -1.448  1.00  0.97           H  
ATOM   3988  C   ASN A 267      16.710  -0.751  -2.650  1.00  0.97           C  
ATOM   3989  CB  ASN A 267      16.598  -3.314  -2.533  1.00  0.97           C  
ATOM   3990  HB2 ASN A 267      15.526  -3.419  -2.704  1.00  0.97           H  
ATOM   3991  HB3 ASN A 267      17.095  -3.292  -3.502  1.00  0.97           H  
ATOM   3992  O   ASN A 267      15.980  -0.774  -3.634  1.00  0.97           O  
ATOM   3993  CG  ASN A 267      17.116  -4.525  -1.782  1.00  0.97           C  
ATOM   3994  ND2 ASN A 267      16.440  -5.641  -1.849  1.00  0.97           N  
ATOM   3995 HD21 ASN A 267      15.587  -5.712  -2.385  1.00  0.97           H  
ATOM   3996 HD22 ASN A 267      16.725  -6.398  -1.244  1.00  0.97           H  
ATOM   3997  OD1 ASN A 267      18.165  -4.497  -1.159  1.00  0.97           O  
ATOM   3998  N   VAL A 268      17.381   0.346  -2.289  1.00  0.98           N  
ATOM   3999  H   VAL A 268      17.883   0.305  -1.413  1.00  0.98           H  
ATOM   4000  CA  VAL A 268      17.306   1.642  -2.991  1.00  0.98           C  
ATOM   4001  HA  VAL A 268      16.296   1.748  -3.385  1.00  0.98           H  
ATOM   4002  C   VAL A 268      18.258   1.740  -4.195  1.00  0.98           C  
ATOM   4003  CB  VAL A 268      17.521   2.823  -2.021  1.00  0.98           C  
ATOM   4004  HB  VAL A 268      17.362   3.749  -2.574  1.00  0.98           H  
ATOM   4005  O   VAL A 268      19.273   1.046  -4.280  1.00  0.98           O  
ATOM   4006  CG1 VAL A 268      16.518   2.797  -0.863  1.00  0.98           C  
ATOM   4007 HG11 VAL A 268      16.722   1.964  -0.190  1.00  0.98           H  
ATOM   4008 HG12 VAL A 268      15.508   2.687  -1.256  1.00  0.98           H  
ATOM   4009 HG13 VAL A 268      16.568   3.731  -0.303  1.00  0.98           H  
ATOM   4010  CG2 VAL A 268      18.938   2.867  -1.429  1.00  0.98           C  
ATOM   4011 HG21 VAL A 268      19.029   3.732  -0.774  1.00  0.98           H  
ATOM   4012 HG22 VAL A 268      19.678   2.950  -2.225  1.00  0.98           H  
ATOM   4013 HG23 VAL A 268      19.132   1.963  -0.851  1.00  0.98           H  
ATOM   4014  N   GLY A 269      17.969   2.663  -5.112  1.00  0.98           N  
ATOM   4015  H   GLY A 269      17.091   3.152  -5.011  1.00  0.98           H  
ATOM   4016  CA  GLY A 269      18.746   2.910  -6.330  1.00  0.98           C  
ATOM   4017  HA2 GLY A 269      19.796   2.678  -6.147  1.00  0.98           H  
ATOM   4018  HA3 GLY A 269      18.670   3.966  -6.590  1.00  0.98           H  
ATOM   4019  C   GLY A 269      18.260   2.089  -7.526  1.00  0.98           C  
ATOM   4020  O   GLY A 269      17.159   1.554  -7.509  1.00  0.98           O  
ATOM   4021  N   PHE A 270      19.071   2.013  -8.586  1.00  0.98           N  
ATOM   4022  H   PHE A 270      19.946   2.517  -8.551  1.00  0.98           H  
ATOM   4023  CA  PHE A 270      18.665   1.413  -9.874  1.00  0.98           C  
ATOM   4024  HA  PHE A 270      17.776   0.803  -9.717  1.00  0.98           H  
ATOM   4025  C   PHE A 270      19.716   0.477 -10.484  1.00  0.98           C  
ATOM   4026  CB  PHE A 270      18.293   2.526 -10.861  1.00  0.98           C  
ATOM   4027  HB2 PHE A 270      17.886   2.072 -11.764  1.00  0.98           H  
ATOM   4028  HB3 PHE A 270      19.196   3.070 -11.141  1.00  0.98           H  
ATOM   4029  O   PHE A 270      19.637   0.103 -11.655  1.00  0.98           O  
ATOM   4030  CG  PHE A 270      17.270   3.500 -10.324  1.00  0.98           C  
ATOM   4031  CD1 PHE A 270      15.923   3.112 -10.216  1.00  0.98           C  
ATOM   4032  HD1 PHE A 270      15.616   2.117 -10.505  1.00  0.98           H  
ATOM   4033  CD2 PHE A 270      17.671   4.772  -9.880  1.00  0.98           C  
ATOM   4034  HD2 PHE A 270      18.707   5.072  -9.926  1.00  0.98           H  
ATOM   4035  CE1 PHE A 270      14.970   4.007  -9.712  1.00  0.98           C  
ATOM   4036  HE1 PHE A 270      13.937   3.701  -9.634  1.00  0.98           H  
ATOM   4037  CE2 PHE A 270      16.719   5.654  -9.352  1.00  0.98           C  
ATOM   4038  HE2 PHE A 270      17.034   6.614  -8.970  1.00  0.98           H  
ATOM   4039  CZ  PHE A 270      15.365   5.293  -9.312  1.00  0.98           C  
ATOM   4040  HZ  PHE A 270      14.626   6.004  -8.973  1.00  0.98           H  
ATOM   4041  N   THR A 271      20.743   0.111  -9.715  1.00  0.97           N  
ATOM   4042  H   THR A 271      20.754   0.406  -8.749  1.00  0.97           H  
ATOM   4043  CA  THR A 271      21.808  -0.785 -10.184  1.00  0.97           C  
ATOM   4044  HA  THR A 271      22.296  -0.322 -11.042  1.00  0.97           H  
ATOM   4045  C   THR A 271      21.215  -2.127 -10.614  1.00  0.97           C  
ATOM   4046  CB  THR A 271      22.859  -0.996  -9.089  1.00  0.97           C  
ATOM   4047  HB  THR A 271      22.387  -1.431  -8.208  1.00  0.97           H  
ATOM   4048  O   THR A 271      20.478  -2.753  -9.859  1.00  0.97           O  
ATOM   4049  CG2 THR A 271      24.015  -1.888  -9.541  1.00  0.97           C  
ATOM   4050 HG21 THR A 271      24.772  -1.929  -8.758  1.00  0.97           H  
ATOM   4051 HG22 THR A 271      24.461  -1.489 -10.452  1.00  0.97           H  
ATOM   4052 HG23 THR A 271      23.657  -2.902  -9.722  1.00  0.97           H  
ATOM   4053  OG1 THR A 271      23.423   0.250  -8.746  1.00  0.97           O  
ATOM   4054  HG1 THR A 271      23.854   0.147  -7.895  1.00  0.97           H  
ATOM   4055  N   GLY A 272      21.531  -2.579 -11.830  1.00  0.97           N  
ATOM   4056  H   GLY A 272      22.102  -2.001 -12.430  1.00  0.97           H  
ATOM   4057  CA  GLY A 272      20.982  -3.822 -12.385  1.00  0.97           C  
ATOM   4058  HA2 GLY A 272      21.062  -4.616 -11.643  1.00  0.97           H  
ATOM   4059  HA3 GLY A 272      21.566  -4.109 -13.259  1.00  0.97           H  
ATOM   4060  C   GLY A 272      19.513  -3.734 -12.819  1.00  0.97           C  
ATOM   4061  O   GLY A 272      18.912  -4.764 -13.107  1.00  0.97           O  
ATOM   4062  N   GLY A 273      18.923  -2.536 -12.871  1.00  0.98           N  
ATOM   4063  H   GLY A 273      19.440  -1.712 -12.600  1.00  0.98           H  
ATOM   4064  CA  GLY A 273      17.521  -2.351 -13.249  1.00  0.98           C  
ATOM   4065  HA2 GLY A 273      17.365  -1.306 -13.517  1.00  0.98           H  
ATOM   4066  HA3 GLY A 273      17.286  -2.962 -14.121  1.00  0.98           H  
ATOM   4067  C   GLY A 273      16.527  -2.695 -12.137  1.00  0.98           C  
ATOM   4068  O   GLY A 273      15.342  -2.850 -12.419  1.00  0.98           O  
ATOM   4069  N   ILE A 274      16.975  -2.813 -10.878  1.00  0.98           N  
ATOM   4070  H   ILE A 274      17.961  -2.695 -10.694  1.00  0.98           H  
ATOM   4071  CA  ILE A 274      16.048  -2.833  -9.736  1.00  0.98           C  
ATOM   4072  HA  ILE A 274      15.344  -3.652  -9.885  1.00  0.98           H  
ATOM   4073  C   ILE A 274      15.222  -1.537  -9.726  1.00  0.98           C  
ATOM   4074  CB  ILE A 274      16.761  -3.086  -8.386  1.00  0.98           C  
ATOM   4075  HB  ILE A 274      15.981  -3.219  -7.635  1.00  0.98           H  
ATOM   4076  O   ILE A 274      15.664  -0.512 -10.257  1.00  0.98           O  
ATOM   4077  CG1 ILE A 274      17.631  -1.890  -7.940  1.00  0.98           C  
ATOM   4078 HG12 ILE A 274      17.010  -0.995  -7.915  1.00  0.98           H  
ATOM   4079 HG13 ILE A 274      18.430  -1.722  -8.663  1.00  0.98           H  
ATOM   4080  CG2 ILE A 274      17.569  -4.397  -8.441  1.00  0.98           C  
ATOM   4081 HG21 ILE A 274      16.947  -5.198  -8.840  1.00  0.98           H  
ATOM   4082 HG22 ILE A 274      18.450  -4.281  -9.072  1.00  0.98           H  
ATOM   4083 HG23 ILE A 274      17.883  -4.683  -7.437  1.00  0.98           H  
ATOM   4084  CD1 ILE A 274      18.241  -2.043  -6.542  1.00  0.98           C  
ATOM   4085 HD11 ILE A 274      18.735  -1.112  -6.263  1.00  0.98           H  
ATOM   4086 HD12 ILE A 274      18.978  -2.846  -6.532  1.00  0.98           H  
ATOM   4087 HD13 ILE A 274      17.455  -2.254  -5.817  1.00  0.98           H  
ATOM   4088  N   ASN A 275      14.026  -1.574  -9.134  1.00  0.99           N  
ATOM   4089  H   ASN A 275      13.731  -2.430  -8.686  1.00  0.99           H  
ATOM   4090  CA  ASN A 275      13.153  -0.398  -8.997  1.00  0.99           C  
ATOM   4091  HA  ASN A 275      12.194  -0.733  -8.601  1.00  0.99           H  
ATOM   4092  C   ASN A 275      12.810   0.300 -10.326  1.00  0.99           C  
ATOM   4093  CB  ASN A 275      13.779   0.556  -7.969  1.00  0.99           C  
ATOM   4094  HB2 ASN A 275      14.704   0.966  -8.374  1.00  0.99           H  
ATOM   4095  HB3 ASN A 275      13.114   1.400  -7.791  1.00  0.99           H  
ATOM   4096  O   ASN A 275      12.597   1.516 -10.354  1.00  0.99           O  
ATOM   4097  CG  ASN A 275      14.066  -0.100  -6.640  1.00  0.99           C  
ATOM   4098  ND2 ASN A 275      15.166   0.250  -6.038  1.00  0.99           N  
ATOM   4099 HD21 ASN A 275      15.367  -0.192  -5.153  1.00  0.99           H  
ATOM   4100 HD22 ASN A 275      15.820   0.871  -6.494  1.00  0.99           H  
ATOM   4101  OD1 ASN A 275      13.336  -0.946  -6.150  1.00  0.99           O  
ATOM   4102  N   SER A 276      12.817  -0.449 -11.434  1.00  0.99           N  
ATOM   4103  H   SER A 276      12.964  -1.445 -11.356  1.00  0.99           H  
ATOM   4104  CA  SER A 276      12.710   0.108 -12.781  1.00  0.99           C  
ATOM   4105  HA  SER A 276      12.314   1.120 -12.692  1.00  0.99           H  
ATOM   4106  C   SER A 276      11.754  -0.678 -13.680  1.00  0.99           C  
ATOM   4107  CB  SER A 276      14.087   0.201 -13.455  1.00  0.99           C  
ATOM   4108  HB2 SER A 276      14.446  -0.802 -13.685  1.00  0.99           H  
ATOM   4109  HB3 SER A 276      13.979   0.752 -14.389  1.00  0.99           H  
ATOM   4110  O   SER A 276      11.532  -1.870 -13.495  1.00  0.99           O  
ATOM   4111  OG  SER A 276      15.043   0.866 -12.647  1.00  0.99           O  
ATOM   4112  HG  SER A 276      15.148   0.357 -11.840  1.00  0.99           H  
ATOM   4113  N   ALA A 277      11.227  -0.002 -14.695  1.00  0.99           N  
ATOM   4114  H   ALA A 277      11.447   0.982 -14.747  1.00  0.99           H  
ATOM   4115  CA  ALA A 277      10.540  -0.574 -15.850  1.00  0.99           C  
ATOM   4116  HA  ALA A 277      10.853  -1.610 -15.983  1.00  0.99           H  
ATOM   4117  C   ALA A 277      10.960   0.193 -17.111  1.00  0.99           C  
ATOM   4118  CB  ALA A 277       9.024  -0.560 -15.611  1.00  0.99           C  
ATOM   4119  HB1 ALA A 277       8.487  -0.861 -16.509  1.00  0.99           H  
ATOM   4120  HB2 ALA A 277       8.685   0.431 -15.309  1.00  0.99           H  
ATOM   4121  HB3 ALA A 277       8.794  -1.274 -14.820  1.00  0.99           H  
ATOM   4122  O   ALA A 277      11.755   1.131 -17.044  1.00  0.99           O  
ATOM   4123  N   ILE A 278      10.458  -0.210 -18.273  1.00  0.99           N  
ATOM   4124  H   ILE A 278       9.810  -0.985 -18.279  1.00  0.99           H  
ATOM   4125  CA  ILE A 278      10.864   0.348 -19.564  1.00  0.99           C  
ATOM   4126  HA  ILE A 278      11.649   1.091 -19.423  1.00  0.99           H  
ATOM   4127  C   ILE A 278       9.669   1.050 -20.202  1.00  0.99           C  
ATOM   4128  CB  ILE A 278      11.441  -0.773 -20.459  1.00  0.99           C  
ATOM   4129  HB  ILE A 278      10.662  -1.520 -20.612  1.00  0.99           H  
ATOM   4130  O   ILE A 278       8.664   0.404 -20.481  1.00  0.99           O  
ATOM   4131  CG1 ILE A 278      12.637  -1.467 -19.758  1.00  0.99           C  
ATOM   4132 HG12 ILE A 278      13.425  -0.736 -19.575  1.00  0.99           H  
ATOM   4133 HG13 ILE A 278      12.318  -1.850 -18.789  1.00  0.99           H  
ATOM   4134  CG2 ILE A 278      11.828  -0.197 -21.834  1.00  0.99           C  
ATOM   4135 HG21 ILE A 278      12.276  -0.959 -22.472  1.00  0.99           H  
ATOM   4136 HG22 ILE A 278      10.943   0.179 -22.349  1.00  0.99           H  
ATOM   4137 HG23 ILE A 278      12.528   0.629 -21.707  1.00  0.99           H  
ATOM   4138  CD1 ILE A 278      13.220  -2.667 -20.514  1.00  0.99           C  
ATOM   4139 HD11 ILE A 278      13.678  -2.353 -21.452  1.00  0.99           H  
ATOM   4140 HD12 ILE A 278      13.986  -3.137 -19.896  1.00  0.99           H  
ATOM   4141 HD13 ILE A 278      12.435  -3.396 -20.714  1.00  0.99           H  
ATOM   4142  N   LEU A 279       9.796   2.344 -20.489  1.00  0.99           N  
ATOM   4143  H   LEU A 279      10.653   2.812 -20.230  1.00  0.99           H  
ATOM   4144  CA  LEU A 279       8.928   3.035 -21.438  1.00  0.99           C  
ATOM   4145  HA  LEU A 279       7.941   2.574 -21.425  1.00  0.99           H  
ATOM   4146  C   LEU A 279       9.548   2.883 -22.832  1.00  0.99           C  
ATOM   4147  CB  LEU A 279       8.781   4.512 -21.039  1.00  0.99           C  
ATOM   4148  HB2 LEU A 279       9.755   4.991 -21.141  1.00  0.99           H  
ATOM   4149  HB3 LEU A 279       8.487   4.592 -19.993  1.00  0.99           H  
ATOM   4150  O   LEU A 279      10.664   3.348 -23.065  1.00  0.99           O  
ATOM   4151  CG  LEU A 279       7.752   5.258 -21.908  1.00  0.99           C  
ATOM   4152  HG  LEU A 279       7.888   4.996 -22.958  1.00  0.99           H  
ATOM   4153  CD1 LEU A 279       6.327   4.910 -21.476  1.00  0.99           C  
ATOM   4154 HD11 LEU A 279       6.206   5.052 -20.402  1.00  0.99           H  
ATOM   4155 HD12 LEU A 279       5.621   5.564 -21.988  1.00  0.99           H  
ATOM   4156 HD13 LEU A 279       6.097   3.876 -21.733  1.00  0.99           H  
ATOM   4157  CD2 LEU A 279       7.925   6.767 -21.781  1.00  0.99           C  
ATOM   4158 HD21 LEU A 279       7.289   7.273 -22.507  1.00  0.99           H  
ATOM   4159 HD22 LEU A 279       7.630   7.083 -20.781  1.00  0.99           H  
ATOM   4160 HD23 LEU A 279       8.961   7.048 -21.969  1.00  0.99           H  
ATOM   4161  N   ARG A 280       8.857   2.220 -23.756  1.00  0.99           N  
ATOM   4162  H   ARG A 280       7.933   1.897 -23.509  1.00  0.99           H  
ATOM   4163  CA  ARG A 280       9.357   1.932 -25.106  1.00  0.99           C  
ATOM   4164  HA  ARG A 280      10.388   2.274 -25.197  1.00  0.99           H  
ATOM   4165  C   ARG A 280       8.542   2.677 -26.149  1.00  0.99           C  
ATOM   4166  CB  ARG A 280       9.343   0.416 -25.334  1.00  0.99           C  
ATOM   4167  HB2 ARG A 280       9.991  -0.041 -24.586  1.00  0.99           H  
ATOM   4168  HB3 ARG A 280       8.332   0.034 -25.199  1.00  0.99           H  
ATOM   4169  O   ARG A 280       7.341   2.462 -26.257  1.00  0.99           O  
ATOM   4170  CG  ARG A 280       9.836   0.049 -26.744  1.00  0.99           C  
ATOM   4171  HG2 ARG A 280       9.096   0.363 -27.480  1.00  0.99           H  
ATOM   4172  HG3 ARG A 280      10.772   0.570 -26.946  1.00  0.99           H  
ATOM   4173  CD  ARG A 280      10.061  -1.457 -26.895  1.00  0.99           C  
ATOM   4174  HD2 ARG A 280       9.136  -1.971 -26.633  1.00  0.99           H  
ATOM   4175  HD3 ARG A 280      10.297  -1.666 -27.938  1.00  0.99           H  
ATOM   4176  NE  ARG A 280      11.183  -1.895 -26.046  1.00  0.99           N  
ATOM   4177  HE  ARG A 280      11.912  -1.207 -25.920  1.00  0.99           H  
ATOM   4178  NH1 ARG A 280      10.402  -3.936 -25.373  1.00  0.99           N  
ATOM   4179 HH11 ARG A 280      10.474  -4.742 -24.769  1.00  0.99           H  
ATOM   4180 HH12 ARG A 280       9.585  -3.779 -25.947  1.00  0.99           H  
ATOM   4181  NH2 ARG A 280      12.325  -3.141 -24.541  1.00  0.99           N  
ATOM   4182 HH21 ARG A 280      13.021  -2.410 -24.505  1.00  0.99           H  
ATOM   4183 HH22 ARG A 280      12.415  -3.941 -23.931  1.00  0.99           H  
ATOM   4184  CZ  ARG A 280      11.292  -2.985 -25.321  1.00  0.99           C  
ATOM   4185  N   TYR A 281       9.203   3.499 -26.955  1.00  0.99           N  
ATOM   4186  H   TYR A 281      10.191   3.657 -26.819  1.00  0.99           H  
ATOM   4187  CA  TYR A 281       8.554   4.121 -28.103  1.00  0.99           C  
ATOM   4188  HA  TYR A 281       7.566   4.466 -27.800  1.00  0.99           H  
ATOM   4189  C   TYR A 281       8.373   3.104 -29.236  1.00  0.99           C  
ATOM   4190  CB  TYR A 281       9.345   5.350 -28.561  1.00  0.99           C  
ATOM   4191  HB2 TYR A 281       9.068   5.558 -29.595  1.00  0.99           H  
ATOM   4192  HB3 TYR A 281      10.411   5.123 -28.557  1.00  0.99           H  
ATOM   4193  O   TYR A 281       9.264   2.291 -29.501  1.00  0.99           O  
ATOM   4194  CG  TYR A 281       9.088   6.604 -27.742  1.00  0.99           C  
ATOM   4195  CD1 TYR A 281       8.651   7.770 -28.395  1.00  0.99           C  
ATOM   4196  HD1 TYR A 281       8.559   7.793 -29.471  1.00  0.99           H  
ATOM   4197  CD2 TYR A 281       9.284   6.630 -26.344  1.00  0.99           C  
ATOM   4198  HD2 TYR A 281       9.659   5.760 -25.826  1.00  0.99           H  
ATOM   4199  CE1 TYR A 281       8.378   8.939 -27.671  1.00  0.99           C  
ATOM   4200  HE1 TYR A 281       8.077   9.841 -28.184  1.00  0.99           H  
ATOM   4201  CE2 TYR A 281       9.005   7.799 -25.610  1.00  0.99           C  
ATOM   4202  HE2 TYR A 281       9.152   7.820 -24.540  1.00  0.99           H  
ATOM   4203  OH  TYR A 281       8.299  10.105 -25.605  1.00  0.99           O  
ATOM   4204  HH  TYR A 281       8.494  10.027 -24.668  1.00  0.99           H  
ATOM   4205  CZ  TYR A 281       8.548   8.955 -26.277  1.00  0.99           C  
ATOM   4206  N   ASP A 282       7.248   3.171 -29.946  1.00  0.99           N  
ATOM   4207  H   ASP A 282       6.496   3.748 -29.599  1.00  0.99           H  
ATOM   4208  CA  ASP A 282       7.027   2.374 -31.151  1.00  0.99           C  
ATOM   4209  HA  ASP A 282       7.044   1.321 -30.869  1.00  0.99           H  
ATOM   4210  C   ASP A 282       8.149   2.625 -32.170  1.00  0.99           C  
ATOM   4211  CB  ASP A 282       5.664   2.675 -31.791  1.00  0.99           C  
ATOM   4212  HB2 ASP A 282       5.636   2.205 -32.774  1.00  0.99           H  
ATOM   4213  HB3 ASP A 282       5.563   3.750 -31.938  1.00  0.99           H  
ATOM   4214  O   ASP A 282       8.433   3.761 -32.553  1.00  0.99           O  
ATOM   4215  CG  ASP A 282       4.468   2.148 -30.997  1.00  0.99           C  
ATOM   4216  OD1 ASP A 282       4.644   1.176 -30.233  1.00  0.99           O  
ATOM   4217  OD2 ASP A 282       3.370   2.702 -31.227  1.00  0.99           O  
ATOM   4218  N   GLY A 283       8.795   1.543 -32.611  1.00  0.98           N  
ATOM   4219  H   GLY A 283       8.524   0.653 -32.217  1.00  0.98           H  
ATOM   4220  CA  GLY A 283       9.956   1.585 -33.505  1.00  0.98           C  
ATOM   4221  HA2 GLY A 283       9.908   0.731 -34.181  1.00  0.98           H  
ATOM   4222  HA3 GLY A 283       9.919   2.494 -34.104  1.00  0.98           H  
ATOM   4223  C   GLY A 283      11.317   1.549 -32.800  1.00  0.98           C  
ATOM   4224  O   GLY A 283      12.328   1.361 -33.478  1.00  0.98           O  
ATOM   4225  N   ALA A 284      11.370   1.666 -31.469  1.00  0.99           N  
ATOM   4226  H   ALA A 284      10.523   1.846 -30.951  1.00  0.99           H  
ATOM   4227  CA  ALA A 284      12.602   1.467 -30.711  1.00  0.99           C  
ATOM   4228  HA  ALA A 284      13.399   2.016 -31.212  1.00  0.99           H  
ATOM   4229  C   ALA A 284      13.003  -0.020 -30.665  1.00  0.99           C  
ATOM   4230  CB  ALA A 284      12.443   2.067 -29.311  1.00  0.99           C  
ATOM   4231  HB1 ALA A 284      13.389   2.013 -28.771  1.00  0.99           H  
ATOM   4232  HB2 ALA A 284      11.684   1.516 -28.757  1.00  0.99           H  
ATOM   4233  HB3 ALA A 284      12.138   3.111 -29.387  1.00  0.99           H  
ATOM   4234  O   ALA A 284      12.166  -0.925 -30.716  1.00  0.99           O  
ATOM   4235  N   ALA A 285      14.306  -0.291 -30.550  1.00  0.99           N  
ATOM   4236  H   ALA A 285      14.953   0.480 -30.467  1.00  0.99           H  
ATOM   4237  CA  ALA A 285      14.809  -1.656 -30.428  1.00  0.99           C  
ATOM   4238  HA  ALA A 285      14.381  -2.247 -31.237  1.00  0.99           H  
ATOM   4239  C   ALA A 285      14.374  -2.297 -29.096  1.00  0.99           C  
ATOM   4240  CB  ALA A 285      16.333  -1.646 -30.597  1.00  0.99           C  
ATOM   4241  HB1 ALA A 285      16.789  -1.033 -29.820  1.00  0.99           H  
ATOM   4242  HB2 ALA A 285      16.722  -2.662 -30.523  1.00  0.99           H  
ATOM   4243  HB3 ALA A 285      16.593  -1.236 -31.573  1.00  0.99           H  
ATOM   4244  O   ALA A 285      14.268  -1.618 -28.075  1.00  0.99           O  
ATOM   4245  N   ALA A 286      14.176  -3.619 -29.083  1.00  0.98           N  
ATOM   4246  H   ALA A 286      14.263  -4.126 -29.953  1.00  0.98           H  
ATOM   4247  CA  ALA A 286      13.837  -4.386 -27.881  1.00  0.98           C  
ATOM   4248  HA  ALA A 286      13.117  -3.806 -27.305  1.00  0.98           H  
ATOM   4249  C   ALA A 286      15.066  -4.602 -26.974  1.00  0.98           C  
ATOM   4250  CB  ALA A 286      13.144  -5.690 -28.300  1.00  0.98           C  
ATOM   4251  HB1 ALA A 286      13.827  -6.305 -28.887  1.00  0.98           H  
ATOM   4252  HB2 ALA A 286      12.256  -5.466 -28.890  1.00  0.98           H  
ATOM   4253  HB3 ALA A 286      12.847  -6.246 -27.410  1.00  0.98           H  
ATOM   4254  O   ALA A 286      15.540  -5.721 -26.795  1.00  0.98           O  
ATOM   4255  N   VAL A 287      15.596  -3.506 -26.434  1.00  0.98           N  
ATOM   4256  H   VAL A 287      15.151  -2.623 -26.639  1.00  0.98           H  
ATOM   4257  CA  VAL A 287      16.743  -3.459 -25.517  1.00  0.98           C  
ATOM   4258  HA  VAL A 287      16.976  -4.471 -25.186  1.00  0.98           H  
ATOM   4259  C   VAL A 287      16.378  -2.663 -24.263  1.00  0.98           C  
ATOM   4260  CB  VAL A 287      18.003  -2.896 -26.210  1.00  0.98           C  
ATOM   4261  HB  VAL A 287      18.817  -2.891 -25.486  1.00  0.98           H  
ATOM   4262  O   VAL A 287      15.341  -1.994 -24.222  1.00  0.98           O  
ATOM   4263  CG1 VAL A 287      18.437  -3.796 -27.377  1.00  0.98           C  
ATOM   4264 HG11 VAL A 287      17.692  -3.773 -28.172  1.00  0.98           H  
ATOM   4265 HG12 VAL A 287      18.555  -4.820 -27.025  1.00  0.98           H  
ATOM   4266 HG13 VAL A 287      19.391  -3.445 -27.772  1.00  0.98           H  
ATOM   4267  CG2 VAL A 287      17.822  -1.465 -26.731  1.00  0.98           C  
ATOM   4268 HG21 VAL A 287      17.592  -0.796 -25.902  1.00  0.98           H  
ATOM   4269 HG22 VAL A 287      17.010  -1.417 -27.457  1.00  0.98           H  
ATOM   4270 HG23 VAL A 287      18.744  -1.119 -27.197  1.00  0.98           H  
ATOM   4271  N   GLU A 288      17.200  -2.772 -23.221  1.00  0.98           N  
ATOM   4272  H   GLU A 288      18.047  -3.314 -23.309  1.00  0.98           H  
ATOM   4273  CA  GLU A 288      17.063  -1.934 -22.027  1.00  0.98           C  
ATOM   4274  HA  GLU A 288      16.020  -1.971 -21.711  1.00  0.98           H  
ATOM   4275  C   GLU A 288      17.449  -0.473 -22.329  1.00  0.98           C  
ATOM   4276  CB  GLU A 288      17.918  -2.472 -20.871  1.00  0.98           C  
ATOM   4277  HB2 GLU A 288      17.869  -1.756 -20.051  1.00  0.98           H  
ATOM   4278  HB3 GLU A 288      18.955  -2.561 -21.196  1.00  0.98           H  
ATOM   4279  O   GLU A 288      18.358  -0.242 -23.133  1.00  0.98           O  
ATOM   4280  CG  GLU A 288      17.415  -3.831 -20.367  1.00  0.98           C  
ATOM   4281  HG2 GLU A 288      17.531  -4.569 -21.161  1.00  0.98           H  
ATOM   4282  HG3 GLU A 288      16.352  -3.746 -20.140  1.00  0.98           H  
ATOM   4283  CD  GLU A 288      18.147  -4.327 -19.111  1.00  0.98           C  
ATOM   4284  OE1 GLU A 288      17.748  -5.397 -18.604  1.00  0.98           O  
ATOM   4285  OE2 GLU A 288      19.075  -3.662 -18.609  1.00  0.98           O  
ATOM   4286  N   PRO A 289      16.797   0.515 -21.688  1.00  0.98           N  
ATOM   4287  CA  PRO A 289      17.180   1.917 -21.793  1.00  0.98           C  
ATOM   4288  HA  PRO A 289      17.052   2.245 -22.824  1.00  0.98           H  
ATOM   4289  C   PRO A 289      18.621   2.176 -21.343  1.00  0.98           C  
ATOM   4290  CB  PRO A 289      16.216   2.688 -20.889  1.00  0.98           C  
ATOM   4291  HB2 PRO A 289      15.926   3.647 -21.318  1.00  0.98           H  
ATOM   4292  HB3 PRO A 289      16.682   2.871 -19.921  1.00  0.98           H  
ATOM   4293  O   PRO A 289      19.112   1.606 -20.368  1.00  0.98           O  
ATOM   4294  CG  PRO A 289      15.028   1.762 -20.683  1.00  0.98           C  
ATOM   4295  HG2 PRO A 289      14.583   1.885 -19.696  1.00  0.98           H  
ATOM   4296  HG3 PRO A 289      14.285   1.960 -21.456  1.00  0.98           H  
ATOM   4297  CD  PRO A 289      15.617   0.368 -20.851  1.00  0.98           C  
ATOM   4298  HD2 PRO A 289      14.876  -0.274 -21.326  1.00  0.98           H  
ATOM   4299  HD3 PRO A 289      15.906  -0.033 -19.879  1.00  0.98           H  
ATOM   4300  N   THR A 290      19.275   3.142 -21.983  1.00  0.98           N  
ATOM   4301  H   THR A 290      18.868   3.524 -22.824  1.00  0.98           H  
ATOM   4302  CA  THR A 290      20.582   3.665 -21.546  1.00  0.98           C  
ATOM   4303  HA  THR A 290      20.977   3.025 -20.757  1.00  0.98           H  
ATOM   4304  C   THR A 290      20.479   5.059 -20.926  1.00  0.98           C  
ATOM   4305  CB  THR A 290      21.610   3.631 -22.684  1.00  0.98           C  
ATOM   4306  HB  THR A 290      22.560   4.026 -22.325  1.00  0.98           H  
ATOM   4307  O   THR A 290      21.492   5.738 -20.760  1.00  0.98           O  
ATOM   4308  CG2 THR A 290      21.846   2.210 -23.196  1.00  0.98           C  
ATOM   4309 HG21 THR A 290      20.936   1.813 -23.646  1.00  0.98           H  
ATOM   4310 HG22 THR A 290      22.635   2.224 -23.948  1.00  0.98           H  
ATOM   4311 HG23 THR A 290      22.146   1.565 -22.370  1.00  0.98           H  
ATOM   4312  OG1 THR A 290      21.173   4.405 -23.776  1.00  0.98           O  
ATOM   4313  HG1 THR A 290      21.108   5.323 -23.503  1.00  0.98           H  
ATOM   4314  N   THR A 291      19.263   5.521 -20.617  1.00  0.98           N  
ATOM   4315  H   THR A 291      18.460   4.922 -20.747  1.00  0.98           H  
ATOM   4316  CA  THR A 291      19.023   6.861 -20.075  1.00  0.98           C  
ATOM   4317  HA  THR A 291      19.551   7.571 -20.712  1.00  0.98           H  
ATOM   4318  C   THR A 291      19.600   7.004 -18.668  1.00  0.98           C  
ATOM   4319  CB  THR A 291      17.535   7.251 -20.108  1.00  0.98           C  
ATOM   4320  HB  THR A 291      17.421   8.254 -19.696  1.00  0.98           H  
ATOM   4321  O   THR A 291      19.599   6.071 -17.861  1.00  0.98           O  
ATOM   4322  CG2 THR A 291      17.009   7.257 -21.542  1.00  0.98           C  
ATOM   4323 HG21 THR A 291      17.062   6.261 -21.981  1.00  0.98           H  
ATOM   4324 HG22 THR A 291      17.582   7.955 -22.153  1.00  0.98           H  
ATOM   4325 HG23 THR A 291      15.965   7.571 -21.534  1.00  0.98           H  
ATOM   4326  OG1 THR A 291      16.733   6.362 -19.367  1.00  0.98           O  
ATOM   4327  HG1 THR A 291      16.636   6.742 -18.491  1.00  0.98           H  
ATOM   4328  N   THR A 292      20.118   8.192 -18.367  1.00  0.96           N  
ATOM   4329  H   THR A 292      20.102   8.928 -19.058  1.00  0.96           H  
ATOM   4330  CA  THR A 292      20.630   8.536 -17.039  1.00  0.96           C  
ATOM   4331  HA  THR A 292      20.894   7.627 -16.499  1.00  0.96           H  
ATOM   4332  C   THR A 292      19.558   9.270 -16.252  1.00  0.96           C  
ATOM   4333  CB  THR A 292      21.885   9.413 -17.129  1.00  0.96           C  
ATOM   4334  HB  THR A 292      22.180   9.710 -16.123  1.00  0.96           H  
ATOM   4335  O   THR A 292      18.967  10.214 -16.774  1.00  0.96           O  
ATOM   4336  CG2 THR A 292      23.049   8.672 -17.785  1.00  0.96           C  
ATOM   4337 HG21 THR A 292      23.264   7.757 -17.232  1.00  0.96           H  
ATOM   4338 HG22 THR A 292      23.931   9.313 -17.777  1.00  0.96           H  
ATOM   4339 HG23 THR A 292      22.803   8.419 -18.816  1.00  0.96           H  
ATOM   4340  OG1 THR A 292      21.627  10.568 -17.894  1.00  0.96           O  
ATOM   4341  HG1 THR A 292      20.789  10.928 -17.594  1.00  0.96           H  
ATOM   4342  N   GLN A 293      19.369   8.898 -14.986  1.00  0.95           N  
ATOM   4343  H   GLN A 293      19.877   8.109 -14.613  1.00  0.95           H  
ATOM   4344  CA  GLN A 293      18.486   9.638 -14.090  1.00  0.95           C  
ATOM   4345  HA  GLN A 293      17.480   9.617 -14.508  1.00  0.95           H  
ATOM   4346  C   GLN A 293      18.947  11.098 -13.967  1.00  0.95           C  
ATOM   4347  CB  GLN A 293      18.467   8.964 -12.712  1.00  0.95           C  
ATOM   4348  HB2 GLN A 293      18.270   7.899 -12.828  1.00  0.95           H  
ATOM   4349  HB3 GLN A 293      19.441   9.086 -12.237  1.00  0.95           H  
ATOM   4350  O   GLN A 293      20.123  11.369 -13.716  1.00  0.95           O  
ATOM   4351  CG  GLN A 293      17.376   9.575 -11.823  1.00  0.95           C  
ATOM   4352  HG2 GLN A 293      17.547  10.644 -11.694  1.00  0.95           H  
ATOM   4353  HG3 GLN A 293      16.409   9.442 -12.310  1.00  0.95           H  
ATOM   4354  CD  GLN A 293      17.325   8.955 -10.437  1.00  0.95           C  
ATOM   4355  NE2 GLN A 293      16.169   8.953  -9.809  1.00  0.95           N  
ATOM   4356 HE21 GLN A 293      16.158   8.603  -8.862  1.00  0.95           H  
ATOM   4357 HE22 GLN A 293      15.356   9.374 -10.236  1.00  0.95           H  
ATOM   4358  OE1 GLN A 293      18.310   8.477  -9.893  1.00  0.95           O  
ATOM   4359  N   THR A 294      18.014  12.033 -14.111  1.00  0.94           N  
ATOM   4360  H   THR A 294      17.075  11.756 -14.362  1.00  0.94           H  
ATOM   4361  CA  THR A 294      18.235  13.463 -13.875  1.00  0.94           C  
ATOM   4362  HA  THR A 294      19.303  13.674 -13.914  1.00  0.94           H  
ATOM   4363  C   THR A 294      17.738  13.861 -12.488  1.00  0.94           C  
ATOM   4364  CB  THR A 294      17.556  14.309 -14.963  1.00  0.94           C  
ATOM   4365  HB  THR A 294      17.632  15.365 -14.706  1.00  0.94           H  
ATOM   4366  O   THR A 294      16.786  13.278 -11.971  1.00  0.94           O  
ATOM   4367  CG2 THR A 294      18.218  14.082 -16.324  1.00  0.94           C  
ATOM   4368 HG21 THR A 294      17.725  14.706 -17.071  1.00  0.94           H  
ATOM   4369 HG22 THR A 294      19.273  14.351 -16.274  1.00  0.94           H  
ATOM   4370 HG23 THR A 294      18.123  13.038 -16.623  1.00  0.94           H  
ATOM   4371  OG1 THR A 294      16.200  13.959 -15.107  1.00  0.94           O  
ATOM   4372  HG1 THR A 294      15.705  14.275 -14.348  1.00  0.94           H  
ATOM   4373  N   THR A 295      18.359  14.870 -11.873  1.00  0.97           N  
ATOM   4374  H   THR A 295      19.170  15.298 -12.298  1.00  0.97           H  
ATOM   4375  CA  THR A 295      17.836  15.466 -10.636  1.00  0.97           C  
ATOM   4376  HA  THR A 295      17.725  14.682  -9.886  1.00  0.97           H  
ATOM   4377  C   THR A 295      16.471  16.090 -10.912  1.00  0.97           C  
ATOM   4378  CB  THR A 295      18.784  16.539 -10.083  1.00  0.97           C  
ATOM   4379  HB  THR A 295      18.846  17.371 -10.785  1.00  0.97           H  
ATOM   4380  O   THR A 295      16.349  16.881 -11.844  1.00  0.97           O  
ATOM   4381  CG2 THR A 295      18.361  17.070  -8.715  1.00  0.97           C  
ATOM   4382 HG21 THR A 295      18.251  16.247  -8.009  1.00  0.97           H  
ATOM   4383 HG22 THR A 295      19.104  17.774  -8.340  1.00  0.97           H  
ATOM   4384 HG23 THR A 295      17.411  17.598  -8.799  1.00  0.97           H  
ATOM   4385  OG1 THR A 295      20.074  15.997  -9.911  1.00  0.97           O  
ATOM   4386  HG1 THR A 295      20.574  16.626  -9.385  1.00  0.97           H  
ATOM   4387  N   SER A 296      15.469  15.754 -10.098  1.00  0.98           N  
ATOM   4388  H   SER A 296      15.631  15.069  -9.374  1.00  0.98           H  
ATOM   4389  CA  SER A 296      14.151  16.391 -10.158  1.00  0.98           C  
ATOM   4390  HA  SER A 296      13.747  16.267 -11.163  1.00  0.98           H  
ATOM   4391  C   SER A 296      14.270  17.893  -9.871  1.00  0.98           C  
ATOM   4392  CB  SER A 296      13.191  15.699  -9.187  1.00  0.98           C  
ATOM   4393  HB2 SER A 296      12.977  14.693  -9.547  1.00  0.98           H  
ATOM   4394  HB3 SER A 296      13.665  15.626  -8.208  1.00  0.98           H  
ATOM   4395  O   SER A 296      14.935  18.320  -8.925  1.00  0.98           O  
ATOM   4396  OG  SER A 296      11.982  16.406  -9.037  1.00  0.98           O  
ATOM   4397  HG  SER A 296      11.535  16.501  -9.882  1.00  0.98           H  
ATOM   4398  N   THR A 297      13.642  18.689 -10.724  1.00  0.98           N  
ATOM   4399  H   THR A 297      13.123  18.230 -11.459  1.00  0.98           H  
ATOM   4400  CA  THR A 297      13.571  20.155 -10.682  1.00  0.98           C  
ATOM   4401  HA  THR A 297      14.209  20.526  -9.880  1.00  0.98           H  
ATOM   4402  C   THR A 297      12.160  20.665 -10.392  1.00  0.98           C  
ATOM   4403  CB  THR A 297      14.063  20.760 -12.003  1.00  0.98           C  
ATOM   4404  HB  THR A 297      13.987  21.845 -11.930  1.00  0.98           H  
ATOM   4405  O   THR A 297      12.006  21.803  -9.953  1.00  0.98           O  
ATOM   4406  CG2 THR A 297      15.526  20.418 -12.293  1.00  0.98           C  
ATOM   4407 HG21 THR A 297      16.146  20.697 -11.441  1.00  0.98           H  
ATOM   4408 HG22 THR A 297      15.853  20.966 -13.176  1.00  0.98           H  
ATOM   4409 HG23 THR A 297      15.628  19.350 -12.483  1.00  0.98           H  
ATOM   4410  OG1 THR A 297      13.296  20.338 -13.113  1.00  0.98           O  
ATOM   4411  HG1 THR A 297      12.910  19.475 -12.948  1.00  0.98           H  
ATOM   4412  N   ALA A 298      11.145  19.824 -10.600  1.00  0.98           N  
ATOM   4413  H   ALA A 298      11.356  18.928 -11.017  1.00  0.98           H  
ATOM   4414  CA  ALA A 298       9.736  20.102 -10.361  1.00  0.98           C  
ATOM   4415  HA  ALA A 298       9.641  20.947  -9.679  1.00  0.98           H  
ATOM   4416  C   ALA A 298       9.046  18.894  -9.690  1.00  0.98           C  
ATOM   4417  CB  ALA A 298       9.102  20.500 -11.703  1.00  0.98           C  
ATOM   4418  HB1 ALA A 298       8.046  20.731 -11.558  1.00  0.98           H  
ATOM   4419  HB2 ALA A 298       9.607  21.377 -12.105  1.00  0.98           H  
ATOM   4420  HB3 ALA A 298       9.190  19.679 -12.414  1.00  0.98           H  
ATOM   4421  O   ALA A 298       8.128  18.309 -10.275  1.00  0.98           O  
ATOM   4422  N   PRO A 299       9.482  18.483  -8.481  1.00  0.98           N  
ATOM   4423  CA  PRO A 299       8.821  17.404  -7.759  1.00  0.98           C  
ATOM   4424  HA  PRO A 299       8.787  16.505  -8.375  1.00  0.98           H  
ATOM   4425  C   PRO A 299       7.392  17.806  -7.384  1.00  0.98           C  
ATOM   4426  CB  PRO A 299       9.680  17.152  -6.516  1.00  0.98           C  
ATOM   4427  HB2 PRO A 299      10.472  16.441  -6.754  1.00  0.98           H  
ATOM   4428  HB3 PRO A 299       9.091  16.792  -5.673  1.00  0.98           H  
ATOM   4429  O   PRO A 299       7.121  18.978  -7.099  1.00  0.98           O  
ATOM   4430  CG  PRO A 299      10.294  18.524  -6.238  1.00  0.98           C  
ATOM   4431  HG2 PRO A 299      11.233  18.444  -5.691  1.00  0.98           H  
ATOM   4432  HG3 PRO A 299       9.581  19.141  -5.691  1.00  0.98           H  
ATOM   4433  CD  PRO A 299      10.503  19.100  -7.640  1.00  0.98           C  
ATOM   4434  HD2 PRO A 299      10.401  20.185  -7.618  1.00  0.98           H  
ATOM   4435  HD3 PRO A 299      11.491  18.822  -8.006  1.00  0.98           H  
ATOM   4436  N   LEU A 300       6.487  16.828  -7.335  1.00  0.99           N  
ATOM   4437  H   LEU A 300       6.743  15.908  -7.663  1.00  0.99           H  
ATOM   4438  CA  LEU A 300       5.138  17.035  -6.822  1.00  0.99           C  
ATOM   4439  HA  LEU A 300       4.639  17.752  -7.474  1.00  0.99           H  
ATOM   4440  C   LEU A 300       5.185  17.625  -5.407  1.00  0.99           C  
ATOM   4441  CB  LEU A 300       4.355  15.710  -6.846  1.00  0.99           C  
ATOM   4442  HB2 LEU A 300       4.267  15.369  -7.878  1.00  0.99           H  
ATOM   4443  HB3 LEU A 300       4.924  14.964  -6.290  1.00  0.99           H  
ATOM   4444  O   LEU A 300       5.762  17.040  -4.492  1.00  0.99           O  
ATOM   4445  CG  LEU A 300       2.950  15.809  -6.216  1.00  0.99           C  
ATOM   4446  HG  LEU A 300       3.035  16.080  -5.164  1.00  0.99           H  
ATOM   4447  CD1 LEU A 300       2.086  16.857  -6.917  1.00  0.99           C  
ATOM   4448 HD11 LEU A 300       1.048  16.751  -6.603  1.00  0.99           H  
ATOM   4449 HD12 LEU A 300       2.408  17.865  -6.653  1.00  0.99           H  
ATOM   4450 HD13 LEU A 300       2.154  16.732  -7.997  1.00  0.99           H  
ATOM   4451  CD2 LEU A 300       2.255  14.454  -6.283  1.00  0.99           C  
ATOM   4452 HD21 LEU A 300       2.840  13.714  -5.737  1.00  0.99           H  
ATOM   4453 HD22 LEU A 300       2.133  14.139  -7.319  1.00  0.99           H  
ATOM   4454 HD23 LEU A 300       1.273  14.520  -5.816  1.00  0.99           H  
ATOM   4455  N   ASN A 301       4.512  18.759  -5.234  1.00  0.98           N  
ATOM   4456  H   ASN A 301       4.070  19.174  -6.042  1.00  0.98           H  
ATOM   4457  CA  ASN A 301       4.199  19.334  -3.937  1.00  0.98           C  
ATOM   4458  HA  ASN A 301       4.616  18.711  -3.146  1.00  0.98           H  
ATOM   4459  C   ASN A 301       2.676  19.360  -3.770  1.00  0.98           C  
ATOM   4460  CB  ASN A 301       4.849  20.722  -3.847  1.00  0.98           C  
ATOM   4461  HB2 ASN A 301       5.912  20.627  -4.068  1.00  0.98           H  
ATOM   4462  HB3 ASN A 301       4.394  21.388  -4.580  1.00  0.98           H  
ATOM   4463  O   ASN A 301       1.986  20.004  -4.561  1.00  0.98           O  
ATOM   4464  CG  ASN A 301       4.700  21.343  -2.473  1.00  0.98           C  
ATOM   4465  ND2 ASN A 301       5.389  22.429  -2.217  1.00  0.98           N  
ATOM   4466 HD21 ASN A 301       5.982  22.837  -2.925  1.00  0.98           H  
ATOM   4467 HD22 ASN A 301       5.247  22.823  -1.298  1.00  0.98           H  
ATOM   4468  OD1 ASN A 301       3.972  20.881  -1.612  1.00  0.98           O  
ATOM   4469  N   GLU A 302       2.164  18.665  -2.752  1.00  0.98           N  
ATOM   4470  H   GLU A 302       2.799  18.205  -2.115  1.00  0.98           H  
ATOM   4471  CA  GLU A 302       0.725  18.485  -2.523  1.00  0.98           C  
ATOM   4472  HA  GLU A 302       0.299  17.952  -3.373  1.00  0.98           H  
ATOM   4473  C   GLU A 302      -0.027  19.817  -2.403  1.00  0.98           C  
ATOM   4474  CB  GLU A 302       0.525  17.630  -1.260  1.00  0.98           C  
ATOM   4475  HB2 GLU A 302       0.883  18.189  -0.395  1.00  0.98           H  
ATOM   4476  HB3 GLU A 302       1.118  16.720  -1.349  1.00  0.98           H  
ATOM   4477  O   GLU A 302      -1.146  19.922  -2.890  1.00  0.98           O  
ATOM   4478  CG  GLU A 302      -0.942  17.233  -1.039  1.00  0.98           C  
ATOM   4479  HG2 GLU A 302      -1.284  16.651  -1.895  1.00  0.98           H  
ATOM   4480  HG3 GLU A 302      -1.559  18.129  -0.965  1.00  0.98           H  
ATOM   4481  CD  GLU A 302      -1.111  16.422   0.247  1.00  0.98           C  
ATOM   4482  OE1 GLU A 302      -1.082  17.038   1.334  1.00  0.98           O  
ATOM   4483  OE2 GLU A 302      -1.263  15.185   0.152  1.00  0.98           O  
ATOM   4484  N   VAL A 303       0.599  20.866  -1.852  1.00  0.97           N  
ATOM   4485  H   VAL A 303       1.539  20.738  -1.504  1.00  0.97           H  
ATOM   4486  CA  VAL A 303      -0.048  22.187  -1.702  1.00  0.97           C  
ATOM   4487  HA  VAL A 303      -0.999  22.032  -1.193  1.00  0.97           H  
ATOM   4488  C   VAL A 303      -0.381  22.866  -3.033  1.00  0.97           C  
ATOM   4489  CB  VAL A 303       0.787  23.161  -0.850  1.00  0.97           C  
ATOM   4490  HB  VAL A 303       0.176  24.040  -0.644  1.00  0.97           H  
ATOM   4491  O   VAL A 303      -1.140  23.829  -3.039  1.00  0.97           O  
ATOM   4492  CG1 VAL A 303       1.152  22.561   0.508  1.00  0.97           C  
ATOM   4493 HG11 VAL A 303       0.234  22.249   1.005  1.00  0.97           H  
ATOM   4494 HG12 VAL A 303       1.818  21.706   0.389  1.00  0.97           H  
ATOM   4495 HG13 VAL A 303       1.645  23.321   1.114  1.00  0.97           H  
ATOM   4496  CG2 VAL A 303       2.055  23.647  -1.565  1.00  0.97           C  
ATOM   4497 HG21 VAL A 303       1.783  24.390  -2.315  1.00  0.97           H  
ATOM   4498 HG22 VAL A 303       2.537  22.815  -2.077  1.00  0.97           H  
ATOM   4499 HG23 VAL A 303       2.744  24.107  -0.856  1.00  0.97           H  
ATOM   4500  N   ASN A 304       0.202  22.395  -4.140  1.00  0.98           N  
ATOM   4501  H   ASN A 304       0.781  21.572  -4.055  1.00  0.98           H  
ATOM   4502  CA  ASN A 304      -0.075  22.897  -5.486  1.00  0.98           C  
ATOM   4503  HA  ASN A 304      -0.406  23.934  -5.424  1.00  0.98           H  
ATOM   4504  C   ASN A 304      -1.201  22.114  -6.183  1.00  0.98           C  
ATOM   4505  CB  ASN A 304       1.216  22.834  -6.320  1.00  0.98           C  
ATOM   4506  HB2 ASN A 304       1.548  21.797  -6.377  1.00  0.98           H  
ATOM   4507  HB3 ASN A 304       0.992  23.166  -7.334  1.00  0.98           H  
ATOM   4508  O   ASN A 304      -1.582  22.467  -7.300  1.00  0.98           O  
ATOM   4509  CG  ASN A 304       2.354  23.695  -5.808  1.00  0.98           C  
ATOM   4510  ND2 ASN A 304       3.566  23.381  -6.204  1.00  0.98           N  
ATOM   4511 HD21 ASN A 304       4.304  24.001  -5.902  1.00  0.98           H  
ATOM   4512 HD22 ASN A 304       3.701  22.593  -6.822  1.00  0.98           H  
ATOM   4513  OD1 ASN A 304       2.210  24.674  -5.096  1.00  0.98           O  
ATOM   4514  N   LEU A 305      -1.693  21.028  -5.576  1.00  0.98           N  
ATOM   4515  H   LEU A 305      -1.396  20.820  -4.634  1.00  0.98           H  
ATOM   4516  CA  LEU A 305      -2.829  20.277  -6.091  1.00  0.98           C  
ATOM   4517  HA  LEU A 305      -2.786  20.272  -7.180  1.00  0.98           H  
ATOM   4518  C   LEU A 305      -4.129  20.965  -5.680  1.00  0.98           C  
ATOM   4519  CB  LEU A 305      -2.809  18.822  -5.594  1.00  0.98           C  
ATOM   4520  HB2 LEU A 305      -3.748  18.349  -5.880  1.00  0.98           H  
ATOM   4521  HB3 LEU A 305      -2.770  18.830  -4.504  1.00  0.98           H  
ATOM   4522  O   LEU A 305      -4.344  21.301  -4.516  1.00  0.98           O  
ATOM   4523  CG  LEU A 305      -1.663  17.954  -6.134  1.00  0.98           C  
ATOM   4524  HG  LEU A 305      -0.706  18.442  -5.951  1.00  0.98           H  
ATOM   4525  CD1 LEU A 305      -1.681  16.610  -5.403  1.00  0.98           C  
ATOM   4526 HD11 LEU A 305      -2.639  16.115  -5.562  1.00  0.98           H  
ATOM   4527 HD12 LEU A 305      -1.541  16.769  -4.334  1.00  0.98           H  
ATOM   4528 HD13 LEU A 305      -0.890  15.961  -5.776  1.00  0.98           H  
ATOM   4529  CD2 LEU A 305      -1.819  17.676  -7.633  1.00  0.98           C  
ATOM   4530 HD21 LEU A 305      -1.780  18.606  -8.201  1.00  0.98           H  
ATOM   4531 HD22 LEU A 305      -1.013  17.025  -7.972  1.00  0.98           H  
ATOM   4532 HD23 LEU A 305      -2.770  17.180  -7.823  1.00  0.98           H  
ATOM   4533  N   HIS A 306      -5.023  21.105  -6.651  1.00  0.98           N  
ATOM   4534  H   HIS A 306      -4.783  20.789  -7.580  1.00  0.98           H  
ATOM   4535  CA  HIS A 306      -6.350  21.668  -6.462  1.00  0.98           C  
ATOM   4536  HA  HIS A 306      -6.591  21.671  -5.399  1.00  0.98           H  
ATOM   4537  C   HIS A 306      -7.366  20.820  -7.231  1.00  0.98           C  
ATOM   4538  CB  HIS A 306      -6.362  23.119  -6.952  1.00  0.98           C  
ATOM   4539  HB2 HIS A 306      -7.377  23.507  -6.866  1.00  0.98           H  
ATOM   4540  HB3 HIS A 306      -6.076  23.150  -8.003  1.00  0.98           H  
ATOM   4541  O   HIS A 306      -7.066  20.421  -8.360  1.00  0.98           O  
ATOM   4542  CG  HIS A 306      -5.443  24.011  -6.159  1.00  0.98           C  
ATOM   4543  CD2 HIS A 306      -4.238  24.520  -6.561  1.00  0.98           C  
ATOM   4544  HD2 HIS A 306      -3.769  24.358  -7.520  1.00  0.98           H  
ATOM   4545  ND1 HIS A 306      -5.632  24.408  -4.859  1.00  0.98           N  
ATOM   4546  HD1 HIS A 306      -6.410  24.148  -4.269  1.00  0.98           H  
ATOM   4547  CE1 HIS A 306      -4.571  25.137  -4.484  1.00  0.98           C  
ATOM   4548  HE1 HIS A 306      -4.429  25.570  -3.505  1.00  0.98           H  
ATOM   4549  NE2 HIS A 306      -3.704  25.259  -5.501  1.00  0.98           N  
ATOM   4550  N   PRO A 307      -8.559  20.553  -6.678  1.00  0.98           N  
ATOM   4551  CA  PRO A 307      -9.650  19.938  -7.421  1.00  0.98           C  
ATOM   4552  HA  PRO A 307      -9.370  18.918  -7.685  1.00  0.98           H  
ATOM   4553  C   PRO A 307      -9.974  20.744  -8.686  1.00  0.98           C  
ATOM   4554  CB  PRO A 307     -10.838  19.905  -6.455  1.00  0.98           C  
ATOM   4555  HB2 PRO A 307     -11.450  19.013  -6.587  1.00  0.98           H  
ATOM   4556  HB3 PRO A 307     -11.436  20.808  -6.579  1.00  0.98           H  
ATOM   4557  O   PRO A 307      -9.903  21.976  -8.683  1.00  0.98           O  
ATOM   4558  CG  PRO A 307     -10.194  19.960  -5.073  1.00  0.98           C  
ATOM   4559  HG2 PRO A 307     -10.865  20.394  -4.332  1.00  0.98           H  
ATOM   4560  HG3 PRO A 307      -9.866  18.964  -4.775  1.00  0.98           H  
ATOM   4561  CD  PRO A 307      -8.984  20.853  -5.324  1.00  0.98           C  
ATOM   4562  HD2 PRO A 307      -9.266  21.904  -5.262  1.00  0.98           H  
ATOM   4563  HD3 PRO A 307      -8.200  20.650  -4.595  1.00  0.98           H  
ATOM   4564  N   LEU A 308     -10.333  20.050  -9.770  1.00  0.98           N  
ATOM   4565  H   LEU A 308     -10.357  19.043  -9.701  1.00  0.98           H  
ATOM   4566  CA  LEU A 308     -10.691  20.671 -11.049  1.00  0.98           C  
ATOM   4567  HA  LEU A 308      -9.858  21.293 -11.377  1.00  0.98           H  
ATOM   4568  C   LEU A 308     -11.924  21.572 -10.903  1.00  0.98           C  
ATOM   4569  CB  LEU A 308     -10.948  19.559 -12.084  1.00  0.98           C  
ATOM   4570  HB2 LEU A 308     -10.053  18.944 -12.177  1.00  0.98           H  
ATOM   4571  HB3 LEU A 308     -11.751  18.919 -11.718  1.00  0.98           H  
ATOM   4572  O   LEU A 308     -11.966  22.678 -11.440  1.00  0.98           O  
ATOM   4573  CG  LEU A 308     -11.334  20.078 -13.482  1.00  0.98           C  
ATOM   4574  HG  LEU A 308     -12.241  20.680 -13.417  1.00  0.98           H  
ATOM   4575  CD1 LEU A 308     -10.224  20.918 -14.115  1.00  0.98           C  
ATOM   4576 HD11 LEU A 308     -10.503  21.188 -15.133  1.00  0.98           H  
ATOM   4577 HD12 LEU A 308      -9.297  20.344 -14.138  1.00  0.98           H  
ATOM   4578 HD13 LEU A 308     -10.076  21.835 -13.543  1.00  0.98           H  
ATOM   4579  CD2 LEU A 308     -11.625  18.895 -14.400  1.00  0.98           C  
ATOM   4580 HD21 LEU A 308     -11.880  19.260 -15.394  1.00  0.98           H  
ATOM   4581 HD22 LEU A 308     -10.747  18.254 -14.477  1.00  0.98           H  
ATOM   4582 HD23 LEU A 308     -12.461  18.316 -14.006  1.00  0.98           H  
ATOM   4583  N   VAL A 309     -12.920  21.093 -10.156  1.00  0.97           N  
ATOM   4584  H   VAL A 309     -12.772  20.203  -9.702  1.00  0.97           H  
ATOM   4585  CA  VAL A 309     -14.090  21.866  -9.737  1.00  0.97           C  
ATOM   4586  HA  VAL A 309     -14.160  22.776 -10.333  1.00  0.97           H  
ATOM   4587  C   VAL A 309     -13.886  22.248  -8.283  1.00  0.97           C  
ATOM   4588  CB  VAL A 309     -15.395  21.070  -9.919  1.00  0.97           C  
ATOM   4589  HB  VAL A 309     -15.363  20.165  -9.312  1.00  0.97           H  
ATOM   4590  O   VAL A 309     -13.675  21.371  -7.452  1.00  0.97           O  
ATOM   4591  CG1 VAL A 309     -16.613  21.904  -9.500  1.00  0.97           C  
ATOM   4592 HG11 VAL A 309     -16.656  22.827 -10.078  1.00  0.97           H  
ATOM   4593 HG12 VAL A 309     -17.524  21.330  -9.668  1.00  0.97           H  
ATOM   4594 HG13 VAL A 309     -16.560  22.141  -8.437  1.00  0.97           H  
ATOM   4595  CG2 VAL A 309     -15.580  20.664 -11.387  1.00  0.97           C  
ATOM   4596 HG21 VAL A 309     -16.541  20.166 -11.516  1.00  0.97           H  
ATOM   4597 HG22 VAL A 309     -14.796  19.966 -11.682  1.00  0.97           H  
ATOM   4598 HG23 VAL A 309     -15.536  21.543 -12.030  1.00  0.97           H  
ATOM   4599  N   ALA A 310     -13.950  23.544  -7.978  1.00  0.96           N  
ATOM   4600  H   ALA A 310     -14.109  24.222  -8.710  1.00  0.96           H  
ATOM   4601  CA  ALA A 310     -13.750  24.011  -6.616  1.00  0.96           C  
ATOM   4602  HA  ALA A 310     -12.775  23.641  -6.301  1.00  0.96           H  
ATOM   4603  C   ALA A 310     -14.805  23.420  -5.668  1.00  0.96           C  
ATOM   4604  CB  ALA A 310     -13.720  25.544  -6.588  1.00  0.96           C  
ATOM   4605  HB1 ALA A 310     -12.926  25.908  -7.240  1.00  0.96           H  
ATOM   4606  HB2 ALA A 310     -13.522  25.881  -5.570  1.00  0.96           H  
ATOM   4607  HB3 ALA A 310     -14.680  25.941  -6.917  1.00  0.96           H  
ATOM   4608  O   ALA A 310     -16.003  23.659  -5.838  1.00  0.96           O  
ATOM   4609  N   THR A 311     -14.346  22.672  -4.667  1.00  0.94           N  
ATOM   4610  H   THR A 311     -13.353  22.494  -4.623  1.00  0.94           H  
ATOM   4611  CA  THR A 311     -15.208  21.991  -3.693  1.00  0.94           C  
ATOM   4612  HA  THR A 311     -16.228  21.978  -4.077  1.00  0.94           H  
ATOM   4613  C   THR A 311     -15.201  22.753  -2.374  1.00  0.94           C  
ATOM   4614  CB  THR A 311     -14.794  20.525  -3.504  1.00  0.94           C  
ATOM   4615  HB  THR A 311     -13.781  20.477  -3.105  1.00  0.94           H  
ATOM   4616  O   THR A 311     -14.149  23.166  -1.882  1.00  0.94           O  
ATOM   4617  CG2 THR A 311     -15.752  19.749  -2.599  1.00  0.94           C  
ATOM   4618 HG21 THR A 311     -16.763  19.782  -3.004  1.00  0.94           H  
ATOM   4619 HG22 THR A 311     -15.748  20.169  -1.593  1.00  0.94           H  
ATOM   4620 HG23 THR A 311     -15.426  18.711  -2.530  1.00  0.94           H  
ATOM   4621  OG1 THR A 311     -14.837  19.871  -4.747  1.00  0.94           O  
ATOM   4622  HG1 THR A 311     -14.445  19.001  -4.637  1.00  0.94           H  
ATOM   4623  N   ALA A 312     -16.384  22.956  -1.792  1.00  0.96           N  
ATOM   4624  H   ALA A 312     -17.210  22.552  -2.211  1.00  0.96           H  
ATOM   4625  CA  ALA A 312     -16.513  23.624  -0.504  1.00  0.96           C  
ATOM   4626  HA  ALA A 312     -16.014  24.590  -0.568  1.00  0.96           H  
ATOM   4627  C   ALA A 312     -15.834  22.802   0.602  1.00  0.96           C  
ATOM   4628  CB  ALA A 312     -17.997  23.868  -0.203  1.00  0.96           C  
ATOM   4629  HB1 ALA A 312     -18.093  24.387   0.751  1.00  0.96           H  
ATOM   4630  HB2 ALA A 312     -18.523  22.916  -0.139  1.00  0.96           H  
ATOM   4631  HB3 ALA A 312     -18.440  24.478  -0.990  1.00  0.96           H  
ATOM   4632  O   ALA A 312     -16.112  21.616   0.768  1.00  0.96           O  
ATOM   4633  N   VAL A 313     -14.961  23.448   1.374  1.00  0.98           N  
ATOM   4634  H   VAL A 313     -14.767  24.420   1.181  1.00  0.98           H  
ATOM   4635  CA  VAL A 313     -14.336  22.841   2.552  1.00  0.98           C  
ATOM   4636  HA  VAL A 313     -14.023  21.829   2.292  1.00  0.98           H  
ATOM   4637  C   VAL A 313     -15.356  22.804   3.696  1.00  0.98           C  
ATOM   4638  CB  VAL A 313     -13.081  23.622   2.973  1.00  0.98           C  
ATOM   4639  HB  VAL A 313     -13.353  24.647   3.227  1.00  0.98           H  
ATOM   4640  O   VAL A 313     -15.954  23.844   3.974  1.00  0.98           O  
ATOM   4641  CG1 VAL A 313     -12.391  22.985   4.183  1.00  0.98           C  
ATOM   4642 HG11 VAL A 313     -11.481  23.541   4.411  1.00  0.98           H  
ATOM   4643 HG12 VAL A 313     -12.139  21.946   3.971  1.00  0.98           H  
ATOM   4644 HG13 VAL A 313     -13.047  23.033   5.052  1.00  0.98           H  
ATOM   4645  CG2 VAL A 313     -12.063  23.660   1.831  1.00  0.98           C  
ATOM   4646 HG21 VAL A 313     -11.159  24.172   2.162  1.00  0.98           H  
ATOM   4647 HG22 VAL A 313     -12.465  24.209   0.980  1.00  0.98           H  
ATOM   4648 HG23 VAL A 313     -11.819  22.645   1.518  1.00  0.98           H  
ATOM   4649  N   PRO A 314     -15.544  21.665   4.388  1.00  0.98           N  
ATOM   4650  CA  PRO A 314     -16.395  21.599   5.575  1.00  0.98           C  
ATOM   4651  HA  PRO A 314     -17.422  21.800   5.269  1.00  0.98           H  
ATOM   4652  C   PRO A 314     -15.988  22.622   6.656  1.00  0.98           C  
ATOM   4653  CB  PRO A 314     -16.308  20.145   6.054  1.00  0.98           C  
ATOM   4654  HB2 PRO A 314     -17.239  19.802   6.505  1.00  0.98           H  
ATOM   4655  HB3 PRO A 314     -15.483  20.026   6.756  1.00  0.98           H  
ATOM   4656  O   PRO A 314     -14.799  22.824   6.942  1.00  0.98           O  
ATOM   4657  CG  PRO A 314     -16.007  19.374   4.770  1.00  0.98           C  
ATOM   4658  HG2 PRO A 314     -15.507  18.428   4.973  1.00  0.98           H  
ATOM   4659  HG3 PRO A 314     -16.930  19.214   4.212  1.00  0.98           H  
ATOM   4660  CD  PRO A 314     -15.099  20.330   4.006  1.00  0.98           C  
ATOM   4661  HD2 PRO A 314     -15.207  20.157   2.935  1.00  0.98           H  
ATOM   4662  HD3 PRO A 314     -14.064  20.186   4.314  1.00  0.98           H  
ATOM   4663  N   GLY A 315     -16.976  23.265   7.277  1.00  0.98           N  
ATOM   4664  H   GLY A 315     -17.923  22.954   7.117  1.00  0.98           H  
ATOM   4665  CA  GLY A 315     -16.804  24.270   8.324  1.00  0.98           C  
ATOM   4666  HA2 GLY A 315     -16.028  23.931   9.010  1.00  0.98           H  
ATOM   4667  HA3 GLY A 315     -17.732  24.330   8.893  1.00  0.98           H  
ATOM   4668  C   GLY A 315     -16.440  25.685   7.849  1.00  0.98           C  
ATOM   4669  O   GLY A 315     -16.448  26.032   6.671  1.00  0.98           O  
ATOM   4670  N   SER A 316     -16.114  26.546   8.812  1.00  0.98           N  
ATOM   4671  H   SER A 316     -16.076  26.165   9.747  1.00  0.98           H  
ATOM   4672  CA  SER A 316     -15.611  27.910   8.601  1.00  0.98           C  
ATOM   4673  HA  SER A 316     -16.150  28.343   7.758  1.00  0.98           H  
ATOM   4674  C   SER A 316     -14.104  27.918   8.291  1.00  0.98           C  
ATOM   4675  CB  SER A 316     -15.887  28.758   9.845  1.00  0.98           C  
ATOM   4676  HB2 SER A 316     -15.459  28.270  10.721  1.00  0.98           H  
ATOM   4677  HB3 SER A 316     -15.430  29.741   9.732  1.00  0.98           H  
ATOM   4678  O   SER A 316     -13.379  27.062   8.806  1.00  0.98           O  
ATOM   4679  OG  SER A 316     -17.278  28.919  10.026  1.00  0.98           O  
ATOM   4680  HG  SER A 316     -17.678  28.047  10.005  1.00  0.98           H  
ATOM   4681  N   PRO A 317     -13.581  28.901   7.528  1.00  0.98           N  
ATOM   4682  CA  PRO A 317     -12.188  28.936   7.056  1.00  0.98           C  
ATOM   4683  HA  PRO A 317     -11.891  27.933   6.748  1.00  0.98           H  
ATOM   4684  C   PRO A 317     -11.183  29.401   8.134  1.00  0.98           C  
ATOM   4685  CB  PRO A 317     -12.226  29.833   5.812  1.00  0.98           C  
ATOM   4686  HB2 PRO A 317     -11.268  30.301   5.584  1.00  0.98           H  
ATOM   4687  HB3 PRO A 317     -12.564  29.250   4.955  1.00  0.98           H  
ATOM   4688  O   PRO A 317     -10.392  30.322   7.931  1.00  0.98           O  
ATOM   4689  CG  PRO A 317     -13.298  30.854   6.183  1.00  0.98           C  
ATOM   4690  HG2 PRO A 317     -13.724  31.333   5.300  1.00  0.98           H  
ATOM   4691  HG3 PRO A 317     -12.882  31.597   6.864  1.00  0.98           H  
ATOM   4692  CD  PRO A 317     -14.329  29.994   6.914  1.00  0.98           C  
ATOM   4693  HD2 PRO A 317     -14.857  30.588   7.659  1.00  0.98           H  
ATOM   4694  HD3 PRO A 317     -15.034  29.584   6.190  1.00  0.98           H  
ATOM   4695  N   VAL A 318     -11.240  28.790   9.317  1.00  0.98           N  
ATOM   4696  H   VAL A 318     -11.899  28.028   9.399  1.00  0.98           H  
ATOM   4697  CA  VAL A 318     -10.341  29.002  10.462  1.00  0.98           C  
ATOM   4698  HA  VAL A 318      -9.387  29.381  10.096  1.00  0.98           H  
ATOM   4699  C   VAL A 318     -10.088  27.662  11.149  1.00  0.98           C  
ATOM   4700  CB  VAL A 318     -10.915  30.013  11.478  1.00  0.98           C  
ATOM   4701  HB  VAL A 318     -10.205  30.094  12.301  1.00  0.98           H  
ATOM   4702  O   VAL A 318     -10.988  26.827  11.170  1.00  0.98           O  
ATOM   4703  CG1 VAL A 318     -11.060  31.412  10.868  1.00  0.98           C  
ATOM   4704 HG11 VAL A 318     -10.115  31.715  10.416  1.00  0.98           H  
ATOM   4705 HG12 VAL A 318     -11.834  31.411  10.101  1.00  0.98           H  
ATOM   4706 HG13 VAL A 318     -11.329  32.128  11.645  1.00  0.98           H  
ATOM   4707  CG2 VAL A 318     -12.273  29.603  12.069  1.00  0.98           C  
ATOM   4708 HG21 VAL A 318     -12.629  30.375  12.751  1.00  0.98           H  
ATOM   4709 HG22 VAL A 318     -12.170  28.678  12.635  1.00  0.98           H  
ATOM   4710 HG23 VAL A 318     -13.007  29.461  11.276  1.00  0.98           H  
ATOM   4711  N   ALA A 319      -8.903  27.445  11.727  1.00  0.97           N  
ATOM   4712  H   ALA A 319      -8.209  28.179  11.726  1.00  0.97           H  
ATOM   4713  CA  ALA A 319      -8.579  26.184  12.410  1.00  0.97           C  
ATOM   4714  HA  ALA A 319      -8.690  25.360  11.706  1.00  0.97           H  
ATOM   4715  C   ALA A 319      -9.550  25.926  13.574  1.00  0.97           C  
ATOM   4716  CB  ALA A 319      -7.119  26.221  12.876  1.00  0.97           C  
ATOM   4717  HB1 ALA A 319      -6.868  25.265  13.336  1.00  0.97           H  
ATOM   4718  HB2 ALA A 319      -6.979  27.018  13.606  1.00  0.97           H  
ATOM   4719  HB3 ALA A 319      -6.461  26.379  12.022  1.00  0.97           H  
ATOM   4720  O   ALA A 319      -9.869  26.855  14.320  1.00  0.97           O  
ATOM   4721  N   GLY A 320     -10.049  24.693  13.703  1.00  0.97           N  
ATOM   4722  H   GLY A 320      -9.677  23.933  13.151  1.00  0.97           H  
ATOM   4723  CA  GLY A 320     -11.109  24.352  14.654  1.00  0.97           C  
ATOM   4724  HA2 GLY A 320     -11.212  23.267  14.674  1.00  0.97           H  
ATOM   4725  HA3 GLY A 320     -10.820  24.685  15.651  1.00  0.97           H  
ATOM   4726  C   GLY A 320     -12.489  24.946  14.335  1.00  0.97           C  
ATOM   4727  O   GLY A 320     -13.397  24.824  15.148  1.00  0.97           O  
ATOM   4728  N   GLY A 321     -12.674  25.588  13.177  1.00  0.98           N  
ATOM   4729  H   GLY A 321     -11.878  25.686  12.564  1.00  0.98           H  
ATOM   4730  CA  GLY A 321     -13.948  26.154  12.717  1.00  0.98           C  
ATOM   4731  HA2 GLY A 321     -13.753  26.842  11.895  1.00  0.98           H  
ATOM   4732  HA3 GLY A 321     -14.405  26.708  13.537  1.00  0.98           H  
ATOM   4733  C   GLY A 321     -14.958  25.109  12.236  1.00  0.98           C  
ATOM   4734  O   GLY A 321     -15.614  25.337  11.227  1.00  0.98           O  
ATOM   4735  N   VAL A 322     -15.048  23.970  12.911  1.00  0.99           N  
ATOM   4736  H   VAL A 322     -14.579  23.927  13.805  1.00  0.99           H  
ATOM   4737  CA  VAL A 322     -15.885  22.808  12.575  1.00  0.99           C  
ATOM   4738  HA  VAL A 322     -16.555  23.048  11.749  1.00  0.99           H  
ATOM   4739  C   VAL A 322     -16.763  22.428  13.772  1.00  0.99           C  
ATOM   4740  CB  VAL A 322     -15.001  21.624  12.148  1.00  0.99           C  
ATOM   4741  HB  VAL A 322     -15.652  20.771  11.954  1.00  0.99           H  
ATOM   4742  O   VAL A 322     -16.585  22.980  14.859  1.00  0.99           O  
ATOM   4743  CG1 VAL A 322     -14.260  21.897  10.837  1.00  0.99           C  
ATOM   4744 HG11 VAL A 322     -13.775  20.980  10.503  1.00  0.99           H  
ATOM   4745 HG12 VAL A 322     -13.516  22.681  10.981  1.00  0.99           H  
ATOM   4746 HG13 VAL A 322     -14.974  22.200  10.072  1.00  0.99           H  
ATOM   4747  CG2 VAL A 322     -14.003  21.216  13.240  1.00  0.99           C  
ATOM   4748 HG21 VAL A 322     -13.169  21.916  13.285  1.00  0.99           H  
ATOM   4749 HG22 VAL A 322     -13.637  20.214  13.016  1.00  0.99           H  
ATOM   4750 HG23 VAL A 322     -14.493  21.172  14.213  1.00  0.99           H  
ATOM   4751  N   ASP A 323     -17.681  21.476  13.608  1.00  0.98           N  
ATOM   4752  H   ASP A 323     -17.767  21.001  12.721  1.00  0.98           H  
ATOM   4753  CA  ASP A 323     -18.540  21.013  14.706  1.00  0.98           C  
ATOM   4754  HA  ASP A 323     -18.950  21.875  15.232  1.00  0.98           H  
ATOM   4755  C   ASP A 323     -17.764  20.165  15.726  1.00  0.98           C  
ATOM   4756  CB  ASP A 323     -19.708  20.201  14.137  1.00  0.98           C  
ATOM   4757  HB2 ASP A 323     -20.307  19.815  14.961  1.00  0.98           H  
ATOM   4758  HB3 ASP A 323     -19.305  19.351  13.586  1.00  0.98           H  
ATOM   4759  O   ASP A 323     -18.007  20.252  16.933  1.00  0.98           O  
ATOM   4760  CG  ASP A 323     -20.611  21.033  13.227  1.00  0.98           C  
ATOM   4761  OD1 ASP A 323     -21.109  22.080  13.701  1.00  0.98           O  
ATOM   4762  OD2 ASP A 323     -20.804  20.607  12.068  1.00  0.98           O  
ATOM   4763  N   LEU A 324     -16.801  19.364  15.252  1.00  0.98           N  
ATOM   4764  H   LEU A 324     -16.702  19.298  14.249  1.00  0.98           H  
ATOM   4765  CA  LEU A 324     -15.935  18.546  16.099  1.00  0.98           C  
ATOM   4766  HA  LEU A 324     -15.898  19.000  17.089  1.00  0.98           H  
ATOM   4767  C   LEU A 324     -14.506  18.488  15.546  1.00  0.98           C  
ATOM   4768  CB  LEU A 324     -16.563  17.147  16.231  1.00  0.98           C  
ATOM   4769  HB2 LEU A 324     -16.660  16.729  15.230  1.00  0.98           H  
ATOM   4770  HB3 LEU A 324     -17.565  17.251  16.647  1.00  0.98           H  
ATOM   4771  O   LEU A 324     -14.262  17.979  14.456  1.00  0.98           O  
ATOM   4772  CG  LEU A 324     -15.765  16.153  17.093  1.00  0.98           C  
ATOM   4773  HG  LEU A 324     -14.765  16.029  16.678  1.00  0.98           H  
ATOM   4774  CD1 LEU A 324     -15.640  16.614  18.547  1.00  0.98           C  
ATOM   4775 HD11 LEU A 324     -15.045  17.526  18.600  1.00  0.98           H  
ATOM   4776 HD12 LEU A 324     -16.630  16.799  18.963  1.00  0.98           H  
ATOM   4777 HD13 LEU A 324     -15.137  15.842  19.131  1.00  0.98           H  
ATOM   4778  CD2 LEU A 324     -16.458  14.791  17.083  1.00  0.98           C  
ATOM   4779 HD21 LEU A 324     -17.460  14.873  17.504  1.00  0.98           H  
ATOM   4780 HD22 LEU A 324     -16.535  14.431  16.057  1.00  0.98           H  
ATOM   4781 HD23 LEU A 324     -15.878  14.070  17.659  1.00  0.98           H  
ATOM   4782  N   ALA A 325     -13.546  18.964  16.338  1.00  0.98           N  
ATOM   4783  H   ALA A 325     -13.812  19.366  17.226  1.00  0.98           H  
ATOM   4784  CA  ALA A 325     -12.122  18.851  16.041  1.00  0.98           C  
ATOM   4785  HA  ALA A 325     -11.995  18.569  14.996  1.00  0.98           H  
ATOM   4786  C   ALA A 325     -11.473  17.758  16.904  1.00  0.98           C  
ATOM   4787  CB  ALA A 325     -11.460  20.221  16.222  1.00  0.98           C  
ATOM   4788  HB1 ALA A 325     -10.408  20.157  15.945  1.00  0.98           H  
ATOM   4789  HB2 ALA A 325     -11.946  20.950  15.573  1.00  0.98           H  
ATOM   4790  HB3 ALA A 325     -11.544  20.545  17.259  1.00  0.98           H  
ATOM   4791  O   ALA A 325     -11.612  17.756  18.130  1.00  0.98           O  
ATOM   4792  N   ILE A 326     -10.736  16.847  16.270  1.00  0.98           N  
ATOM   4793  H   ILE A 326     -10.692  16.903  15.263  1.00  0.98           H  
ATOM   4794  CA  ILE A 326     -10.063  15.710  16.901  1.00  0.98           C  
ATOM   4795  HA  ILE A 326     -10.197  15.777  17.980  1.00  0.98           H  
ATOM   4796  C   ILE A 326      -8.566  15.792  16.597  1.00  0.98           C  
ATOM   4797  CB  ILE A 326     -10.669  14.362  16.439  1.00  0.98           C  
ATOM   4798  HB  ILE A 326     -10.455  14.231  15.379  1.00  0.98           H  
ATOM   4799  O   ILE A 326      -8.137  15.833  15.447  1.00  0.98           O  
ATOM   4800  CG1 ILE A 326     -12.206  14.336  16.627  1.00  0.98           C  
ATOM   4801 HG12 ILE A 326     -12.645  15.164  16.070  1.00  0.98           H  
ATOM   4802 HG13 ILE A 326     -12.451  14.470  17.681  1.00  0.98           H  
ATOM   4803  CG2 ILE A 326     -10.004  13.210  17.222  1.00  0.98           C  
ATOM   4804 HG21 ILE A 326     -10.393  12.250  16.883  1.00  0.98           H  
ATOM   4805 HG22 ILE A 326     -10.202  13.314  18.289  1.00  0.98           H  
ATOM   4806 HG23 ILE A 326      -8.928  13.197  17.048  1.00  0.98           H  
ATOM   4807  CD1 ILE A 326     -12.890  13.065  16.109  1.00  0.98           C  
ATOM   4808 HD11 ILE A 326     -12.634  12.207  16.731  1.00  0.98           H  
ATOM   4809 HD12 ILE A 326     -13.971  13.201  16.141  1.00  0.98           H  
ATOM   4810 HD13 ILE A 326     -12.592  12.875  15.078  1.00  0.98           H  
ATOM   4811  N   ASN A 327      -7.743  15.780  17.640  1.00  0.97           N  
ATOM   4812  H   ASN A 327      -8.142  15.710  18.566  1.00  0.97           H  
ATOM   4813  CA  ASN A 327      -6.297  15.657  17.497  1.00  0.97           C  
ATOM   4814  HA  ASN A 327      -5.995  15.925  16.485  1.00  0.97           H  
ATOM   4815  C   ASN A 327      -5.882  14.202  17.734  1.00  0.97           C  
ATOM   4816  CB  ASN A 327      -5.624  16.643  18.456  1.00  0.97           C  
ATOM   4817  HB2 ASN A 327      -5.929  16.430  19.481  1.00  0.97           H  
ATOM   4818  HB3 ASN A 327      -5.929  17.658  18.201  1.00  0.97           H  
ATOM   4819  O   ASN A 327      -6.195  13.643  18.785  1.00  0.97           O  
ATOM   4820  CG  ASN A 327      -4.117  16.560  18.341  1.00  0.97           C  
ATOM   4821  ND2 ASN A 327      -3.454  15.969  19.306  1.00  0.97           N  
ATOM   4822 HD21 ASN A 327      -2.465  15.849  19.139  1.00  0.97           H  
ATOM   4823 HD22 ASN A 327      -3.957  15.480  20.032  1.00  0.97           H  
ATOM   4824  OD1 ASN A 327      -3.519  16.993  17.376  1.00  0.97           O  
ATOM   4825  N   MET A 328      -5.164  13.601  16.789  1.00  0.97           N  
ATOM   4826  H   MET A 328      -4.940  14.103  15.941  1.00  0.97           H  
ATOM   4827  CA  MET A 328      -4.721  12.211  16.872  1.00  0.97           C  
ATOM   4828  HA  MET A 328      -5.371  11.661  17.552  1.00  0.97           H  
ATOM   4829  C   MET A 328      -3.308  12.131  17.447  1.00  0.97           C  
ATOM   4830  CB  MET A 328      -4.829  11.543  15.496  1.00  0.97           C  
ATOM   4831  HB2 MET A 328      -4.521  10.505  15.617  1.00  0.97           H  
ATOM   4832  HB3 MET A 328      -4.177  12.041  14.779  1.00  0.97           H  
ATOM   4833  O   MET A 328      -2.315  12.169  16.729  1.00  0.97           O  
ATOM   4834  CG  MET A 328      -6.254  11.518  14.954  1.00  0.97           C  
ATOM   4835  HG2 MET A 328      -6.242  11.032  13.979  1.00  0.97           H  
ATOM   4836  HG3 MET A 328      -6.596  12.545  14.825  1.00  0.97           H  
ATOM   4837  SD  MET A 328      -7.412  10.640  16.035  1.00  0.97           S  
ATOM   4838  CE  MET A 328      -8.852  10.656  14.956  1.00  0.97           C  
ATOM   4839  HE1 MET A 328      -9.151  11.683  14.746  1.00  0.97           H  
ATOM   4840  HE2 MET A 328      -8.597  10.152  14.023  1.00  0.97           H  
ATOM   4841  HE3 MET A 328      -9.673  10.125  15.439  1.00  0.97           H  
ATOM   4842  N   ALA A 329      -3.186  12.052  18.771  1.00  0.96           N  
ATOM   4843  H   ALA A 329      -4.016  12.016  19.346  1.00  0.96           H  
ATOM   4844  CA  ALA A 329      -1.880  11.936  19.409  1.00  0.96           C  
ATOM   4845  HA  ALA A 329      -1.203  12.652  18.944  1.00  0.96           H  
ATOM   4846  C   ALA A 329      -1.299  10.529  19.206  1.00  0.96           C  
ATOM   4847  CB  ALA A 329      -2.005  12.310  20.890  1.00  0.96           C  
ATOM   4848  HB1 ALA A 329      -2.661  11.603  21.398  1.00  0.96           H  
ATOM   4849  HB2 ALA A 329      -2.419  13.313  20.985  1.00  0.96           H  
ATOM   4850  HB3 ALA A 329      -1.021  12.280  21.358  1.00  0.96           H  
ATOM   4851  O   ALA A 329      -1.814   9.559  19.767  1.00  0.96           O  
ATOM   4852  N   PHE A 330      -0.216  10.429  18.433  1.00  0.97           N  
ATOM   4853  H   PHE A 330       0.075  11.239  17.905  1.00  0.97           H  
ATOM   4854  CA  PHE A 330       0.449   9.158  18.141  1.00  0.97           C  
ATOM   4855  HA  PHE A 330      -0.292   8.364  18.219  1.00  0.97           H  
ATOM   4856  C   PHE A 330       1.557   8.824  19.136  1.00  0.97           C  
ATOM   4857  CB  PHE A 330       0.976   9.144  16.702  1.00  0.97           C  
ATOM   4858  HB2 PHE A 330       1.845   9.798  16.635  1.00  0.97           H  
ATOM   4859  HB3 PHE A 330       1.290   8.128  16.464  1.00  0.97           H  
ATOM   4860  O   PHE A 330       2.316   9.695  19.567  1.00  0.97           O  
ATOM   4861  CG  PHE A 330      -0.031   9.558  15.658  1.00  0.97           C  
ATOM   4862  CD1 PHE A 330      -1.359   9.123  15.781  1.00  0.97           C  
ATOM   4863  HD1 PHE A 330      -1.658   8.504  16.614  1.00  0.97           H  
ATOM   4864  CD2 PHE A 330       0.355  10.347  14.558  1.00  0.97           C  
ATOM   4865  HD2 PHE A 330       1.373  10.694  14.459  1.00  0.97           H  
ATOM   4866  CE1 PHE A 330      -2.293   9.432  14.792  1.00  0.97           C  
ATOM   4867  HE1 PHE A 330      -3.291   9.022  14.835  1.00  0.97           H  
ATOM   4868  CE2 PHE A 330      -0.604  10.725  13.605  1.00  0.97           C  
ATOM   4869  HE2 PHE A 330      -0.326  11.368  12.784  1.00  0.97           H  
ATOM   4870  CZ  PHE A 330      -1.929  10.276  13.742  1.00  0.97           C  
ATOM   4871  HZ  PHE A 330      -2.705  10.587  13.059  1.00  0.97           H  
ATOM   4872  N   ASN A 331       1.677   7.543  19.475  1.00  0.97           N  
ATOM   4873  H   ASN A 331       1.001   6.887  19.111  1.00  0.97           H  
ATOM   4874  CA  ASN A 331       2.774   7.009  20.276  1.00  0.97           C  
ATOM   4875  HA  ASN A 331       3.676   7.586  20.070  1.00  0.97           H  
ATOM   4876  C   ASN A 331       3.058   5.550  19.888  1.00  0.97           C  
ATOM   4877  CB  ASN A 331       2.404   7.163  21.764  1.00  0.97           C  
ATOM   4878  HB2 ASN A 331       2.006   8.164  21.930  1.00  0.97           H  
ATOM   4879  HB3 ASN A 331       1.629   6.440  22.018  1.00  0.97           H  
ATOM   4880  O   ASN A 331       2.205   4.883  19.310  1.00  0.97           O  
ATOM   4881  CG  ASN A 331       3.573   6.985  22.717  1.00  0.97           C  
ATOM   4882  ND2 ASN A 331       3.323   7.043  24.003  1.00  0.97           N  
ATOM   4883 HD21 ASN A 331       2.376   7.163  24.331  1.00  0.97           H  
ATOM   4884 HD22 ASN A 331       4.120   6.893  24.605  1.00  0.97           H  
ATOM   4885  OD1 ASN A 331       4.720   6.817  22.354  1.00  0.97           O  
ATOM   4886  N   PHE A 332       4.233   5.044  20.242  1.00  0.97           N  
ATOM   4887  H   PHE A 332       4.898   5.664  20.681  1.00  0.97           H  
ATOM   4888  CA  PHE A 332       4.667   3.673  20.026  1.00  0.97           C  
ATOM   4889  HA  PHE A 332       3.795   3.033  19.894  1.00  0.97           H  
ATOM   4890  C   PHE A 332       5.463   3.194  21.241  1.00  0.97           C  
ATOM   4891  CB  PHE A 332       5.512   3.617  18.753  1.00  0.97           C  
ATOM   4892  HB2 PHE A 332       6.367   4.282  18.876  1.00  0.97           H  
ATOM   4893  HB3 PHE A 332       4.912   3.989  17.922  1.00  0.97           H  
ATOM   4894  O   PHE A 332       6.388   3.868  21.694  1.00  0.97           O  
ATOM   4895  CG  PHE A 332       6.009   2.234  18.393  1.00  0.97           C  
ATOM   4896  CD1 PHE A 332       7.381   1.926  18.449  1.00  0.97           C  
ATOM   4897  HD1 PHE A 332       8.092   2.676  18.763  1.00  0.97           H  
ATOM   4898  CD2 PHE A 332       5.095   1.260  17.962  1.00  0.97           C  
ATOM   4899  HD2 PHE A 332       4.051   1.514  17.851  1.00  0.97           H  
ATOM   4900  CE1 PHE A 332       7.829   0.650  18.060  1.00  0.97           C  
ATOM   4901  HE1 PHE A 332       8.884   0.420  18.056  1.00  0.97           H  
ATOM   4902  CE2 PHE A 332       5.536  -0.026  17.616  1.00  0.97           C  
ATOM   4903  HE2 PHE A 332       4.829  -0.759  17.255  1.00  0.97           H  
ATOM   4904  CZ  PHE A 332       6.905  -0.331  17.660  1.00  0.97           C  
ATOM   4905  HZ  PHE A 332       7.244  -1.309  17.353  1.00  0.97           H  
ATOM   4906  N   ASN A 333       5.125   2.025  21.784  1.00  0.96           N  
ATOM   4907  H   ASN A 333       4.389   1.489  21.348  1.00  0.96           H  
ATOM   4908  CA  ASN A 333       5.780   1.501  22.993  1.00  0.96           C  
ATOM   4909  HA  ASN A 333       6.259   2.334  23.507  1.00  0.96           H  
ATOM   4910  C   ASN A 333       6.920   0.501  22.711  1.00  0.96           C  
ATOM   4911  CB  ASN A 333       4.720   0.950  23.962  1.00  0.96           C  
ATOM   4912  HB2 ASN A 333       5.189   0.787  24.932  1.00  0.96           H  
ATOM   4913  HB3 ASN A 333       3.923   1.683  24.088  1.00  0.96           H  
ATOM   4914  O   ASN A 333       7.421  -0.122  23.645  1.00  0.96           O  
ATOM   4915  CG  ASN A 333       4.118  -0.370  23.515  1.00  0.96           C  
ATOM   4916  ND2 ASN A 333       3.216  -0.928  24.283  1.00  0.96           N  
ATOM   4917 HD21 ASN A 333       2.854  -1.814  23.960  1.00  0.96           H  
ATOM   4918 HD22 ASN A 333       2.929  -0.489  25.147  1.00  0.96           H  
ATOM   4919  OD1 ASN A 333       4.423  -0.916  22.471  1.00  0.96           O  
ATOM   4920  N   GLY A 334       7.305   0.321  21.443  1.00  0.94           N  
ATOM   4921  H   GLY A 334       6.846   0.864  20.726  1.00  0.94           H  
ATOM   4922  CA  GLY A 334       8.245  -0.716  21.005  1.00  0.94           C  
ATOM   4923  HA2 GLY A 334       8.839  -1.057  21.853  1.00  0.94           H  
ATOM   4924  HA3 GLY A 334       8.930  -0.298  20.268  1.00  0.94           H  
ATOM   4925  C   GLY A 334       7.571  -1.949  20.394  1.00  0.94           C  
ATOM   4926  O   GLY A 334       8.248  -2.747  19.752  1.00  0.94           O  
ATOM   4927  N   THR A 335       6.257  -2.102  20.569  1.00  0.94           N  
ATOM   4928  H   THR A 335       5.773  -1.436  21.155  1.00  0.94           H  
ATOM   4929  CA  THR A 335       5.473  -3.219  20.018  1.00  0.94           C  
ATOM   4930  HA  THR A 335       6.054  -3.741  19.258  1.00  0.94           H  
ATOM   4931  C   THR A 335       4.210  -2.732  19.324  1.00  0.94           C  
ATOM   4932  CB  THR A 335       5.112  -4.221  21.125  1.00  0.94           C  
ATOM   4933  HB  THR A 335       4.460  -3.741  21.855  1.00  0.94           H  
ATOM   4934  O   THR A 335       3.972  -3.112  18.188  1.00  0.94           O  
ATOM   4935  CG2 THR A 335       4.424  -5.477  20.597  1.00  0.94           C  
ATOM   4936 HG21 THR A 335       3.458  -5.223  20.161  1.00  0.94           H  
ATOM   4937 HG22 THR A 335       5.039  -5.951  19.832  1.00  0.94           H  
ATOM   4938 HG23 THR A 335       4.260  -6.177  21.416  1.00  0.94           H
[truncated: 194,239 more chars]
