# Supplementary material for: Phenoloxidases in Plants—How Structural Diversity Enables Functional Specificity
Source: Front Plant Sci. 2021 Oct 1;12:754601. doi: 10.3389/fpls.2021.754601 (PMC8517187; doi:10.3389/fpls.2021.754601)
Supplement: Supplementary file 3 [file Data_Sheet_2.ZIP › Figure 7/AlphaFold2_models/models/fungi/F265A_relaxed_model_1.pdb]

ATOM      1  N   GLY A   1      -8.448  -8.539 -17.062  1.00  0.89           N  
ATOM      2  H   GLY A   1      -8.165  -9.230 -17.742  1.00  0.89           H  
ATOM      3  H2  GLY A   1      -9.418  -8.293 -17.198  1.00  0.89           H  
ATOM      4  H3  GLY A   1      -7.885  -7.719 -17.236  1.00  0.89           H  
ATOM      5  CA  GLY A   1      -8.243  -9.043 -15.691  1.00  0.89           C  
ATOM      6  HA2 GLY A   1      -7.180  -9.226 -15.532  1.00  0.89           H  
ATOM      7  HA3 GLY A   1      -8.582  -8.292 -14.978  1.00  0.89           H  
ATOM      8  C   GLY A   1      -9.007 -10.334 -15.435  1.00  0.89           C  
ATOM      9  O   GLY A   1      -9.483 -10.954 -16.379  1.00  0.89           O  
ATOM     10  N   ILE A   2      -9.099 -10.760 -14.169  1.00  0.98           N  
ATOM     11  H   ILE A   2      -8.613 -10.226 -13.463  1.00  0.98           H  
ATOM     12  CA  ILE A   2      -9.693 -12.056 -13.763  1.00  0.98           C  
ATOM     13  HA  ILE A   2      -9.705 -12.711 -14.634  1.00  0.98           H  
ATOM     14  C   ILE A   2     -11.163 -11.990 -13.303  1.00  0.98           C  
ATOM     15  CB  ILE A   2      -8.823 -12.758 -12.689  1.00  0.98           C  
ATOM     16  HB  ILE A   2      -9.299 -13.709 -12.448  1.00  0.98           H  
ATOM     17  O   ILE A   2     -11.750 -13.034 -13.056  1.00  0.98           O  
ATOM     18  CG1 ILE A   2      -8.726 -11.931 -11.385  1.00  0.98           C  
ATOM     19 HG12 ILE A   2      -9.719 -11.588 -11.097  1.00  0.98           H  
ATOM     20 HG13 ILE A   2      -8.102 -11.053 -11.553  1.00  0.98           H  
ATOM     21  CG2 ILE A   2      -7.430 -13.082 -13.264  1.00  0.98           C  
ATOM     22 HG21 ILE A   2      -6.864 -12.165 -13.429  1.00  0.98           H  
ATOM     23 HG22 ILE A   2      -7.540 -13.609 -14.212  1.00  0.98           H  
ATOM     24 HG23 ILE A   2      -6.879 -13.727 -12.579  1.00  0.98           H  
ATOM     25  CD1 ILE A   2      -8.154 -12.713 -10.198  1.00  0.98           C  
ATOM     26 HD11 ILE A   2      -7.164 -13.101 -10.438  1.00  0.98           H  
ATOM     27 HD12 ILE A   2      -8.083 -12.058  -9.330  1.00  0.98           H  
ATOM     28 HD13 ILE A   2      -8.803 -13.553  -9.952  1.00  0.98           H  
ATOM     29  N   GLY A   3     -11.740 -10.794 -13.148  1.00  0.95           N  
ATOM     30  H   GLY A   3     -11.248  -9.987 -13.505  1.00  0.95           H  
ATOM     31  CA  GLY A   3     -13.101 -10.595 -12.624  1.00  0.95           C  
ATOM     32  HA2 GLY A   3     -13.313 -11.357 -11.874  1.00  0.95           H  
ATOM     33  HA3 GLY A   3     -13.148  -9.624 -12.131  1.00  0.95           H  
ATOM     34  C   GLY A   3     -14.210 -10.647 -13.692  1.00  0.95           C  
ATOM     35  O   GLY A   3     -13.919 -10.881 -14.867  1.00  0.95           O  
ATOM     36  N   PRO A   4     -15.487 -10.431 -13.309  1.00  0.98           N  
ATOM     37  CA  PRO A   4     -15.966 -10.105 -11.958  1.00  0.98           C  
ATOM     38  HA  PRO A   4     -15.267  -9.425 -11.472  1.00  0.98           H  
ATOM     39  C   PRO A   4     -16.151 -11.327 -11.040  1.00  0.98           C  
ATOM     40  CB  PRO A   4     -17.289  -9.365 -12.188  1.00  0.98           C  
ATOM     41  HB2 PRO A   4     -17.089  -8.314 -12.395  1.00  0.98           H  
ATOM     42  HB3 PRO A   4     -17.975  -9.456 -11.345  1.00  0.98           H  
ATOM     43  O   PRO A   4     -16.371 -11.166  -9.842  1.00  0.98           O  
ATOM     44  CG  PRO A   4     -17.842 -10.030 -13.445  1.00  0.98           C  
ATOM     45  HG2 PRO A   4     -18.331 -10.968 -13.181  1.00  0.98           H  
ATOM     46  HG3 PRO A   4     -18.531  -9.374 -13.978  1.00  0.98           H  
ATOM     47  CD  PRO A   4     -16.582 -10.312 -14.264  1.00  0.98           C  
ATOM     48  HD2 PRO A   4     -16.386  -9.469 -14.927  1.00  0.98           H  
ATOM     49  HD3 PRO A   4     -16.700 -11.225 -14.846  1.00  0.98           H  
ATOM     50  N   VAL A   5     -16.035 -12.545 -11.578  1.00  0.99           N  
ATOM     51  H   VAL A   5     -15.811 -12.609 -12.561  1.00  0.99           H  
ATOM     52  CA  VAL A   5     -16.127 -13.809 -10.830  1.00  0.99           C  
ATOM     53  HA  VAL A   5     -16.394 -13.598  -9.794  1.00  0.99           H  
ATOM     54  C   VAL A   5     -14.769 -14.500 -10.854  1.00  0.99           C  
ATOM     55  CB  VAL A   5     -17.213 -14.734 -11.412  1.00  0.99           C  
ATOM     56  HB  VAL A   5     -16.935 -15.026 -12.425  1.00  0.99           H  
ATOM     57  O   VAL A   5     -14.299 -14.862 -11.932  1.00  0.99           O  
ATOM     58  CG1 VAL A   5     -17.360 -16.010 -10.571  1.00  0.99           C  
ATOM     59 HG11 VAL A   5     -18.169 -16.625 -10.966  1.00  0.99           H  
ATOM     60 HG12 VAL A   5     -16.439 -16.592 -10.603  1.00  0.99           H  
ATOM     61 HG13 VAL A   5     -17.580 -15.752  -9.535  1.00  0.99           H  
ATOM     62  CG2 VAL A   5     -18.576 -14.033 -11.494  1.00  0.99           C  
ATOM     63 HG21 VAL A   5     -19.348 -14.743 -11.792  1.00  0.99           H  
ATOM     64 HG22 VAL A   5     -18.844 -13.601 -10.530  1.00  0.99           H  
ATOM     65 HG23 VAL A   5     -18.541 -13.233 -12.234  1.00  0.99           H  
ATOM     66  N   ALA A   6     -14.136 -14.683  -9.694  1.00  0.99           N  
ATOM     67  H   ALA A   6     -14.598 -14.430  -8.832  1.00  0.99           H  
ATOM     68  CA  ALA A   6     -12.781 -15.226  -9.622  1.00  0.99           C  
ATOM     69  HA  ALA A   6     -12.651 -15.953 -10.424  1.00  0.99           H  
ATOM     70  C   ALA A   6     -12.472 -15.926  -8.294  1.00  0.99           C  
ATOM     71  CB  ALA A   6     -11.781 -14.084  -9.832  1.00  0.99           C  
ATOM     72  HB1 ALA A   6     -11.754 -13.445  -8.949  1.00  0.99           H  
ATOM     73  HB2 ALA A   6     -10.792 -14.508 -10.005  1.00  0.99           H  
ATOM     74  HB3 ALA A   6     -12.074 -13.482 -10.691  1.00  0.99           H  
ATOM     75  O   ALA A   6     -12.986 -15.539  -7.245  1.00  0.99           O  
ATOM     76  N   ASP A   7     -11.541 -16.880  -8.343  1.00  0.99           N  
ATOM     77  H   ASP A   7     -11.162 -17.140  -9.243  1.00  0.99           H  
ATOM     78  CA  ASP A   7     -10.847 -17.393  -7.163  1.00  0.99           C  
ATOM     79  HA  ASP A   7     -11.467 -17.236  -6.280  1.00  0.99           H  
ATOM     80  C   ASP A   7      -9.521 -16.636  -6.961  1.00  0.99           C  
ATOM     81  CB  ASP A   7     -10.590 -18.905  -7.281  1.00  0.99           C  
ATOM     82  HB2 ASP A   7      -9.906 -19.197  -6.484  1.00  0.99           H  
ATOM     83  HB3 ASP A   7     -10.093 -19.105  -8.229  1.00  0.99           H  
ATOM     84  O   ASP A   7      -8.697 -16.507  -7.878  1.00  0.99           O  
ATOM     85  CG  ASP A   7     -11.842 -19.787  -7.161  1.00  0.99           C  
ATOM     86  OD1 ASP A   7     -12.731 -19.473  -6.337  1.00  0.99           O  
ATOM     87  OD2 ASP A   7     -11.872 -20.830  -7.849  1.00  0.99           O  
ATOM     88  N   LEU A   8      -9.299 -16.165  -5.735  1.00  0.99           N  
ATOM     89  H   LEU A   8     -10.029 -16.299  -5.050  1.00  0.99           H  
ATOM     90  CA  LEU A   8      -8.052 -15.573  -5.265  1.00  0.99           C  
ATOM     91  HA  LEU A   8      -7.362 -15.436  -6.097  1.00  0.99           H  
ATOM     92  C   LEU A   8      -7.412 -16.545  -4.273  1.00  0.99           C  
ATOM     93  CB  LEU A   8      -8.300 -14.202  -4.613  1.00  0.99           C  
ATOM     94  HB2 LEU A   8      -7.378 -13.926  -4.103  1.00  0.99           H  
ATOM     95  HB3 LEU A   8      -9.073 -14.296  -3.850  1.00  0.99           H  
ATOM     96  O   LEU A   8      -7.708 -16.532  -3.080  1.00  0.99           O  
ATOM     97  CG  LEU A   8      -8.673 -13.059  -5.571  1.00  0.99           C  
ATOM     98  HG  LEU A   8      -8.050 -13.105  -6.464  1.00  0.99           H  
ATOM     99  CD1 LEU A   8     -10.149 -13.072  -5.977  1.00  0.99           C  
ATOM    100 HD11 LEU A   8     -10.366 -13.937  -6.605  1.00  0.99           H  
ATOM    101 HD12 LEU A   8     -10.383 -12.174  -6.548  1.00  0.99           H  
ATOM    102 HD13 LEU A   8     -10.779 -13.110  -5.088  1.00  0.99           H  
ATOM    103  CD2 LEU A   8      -8.393 -11.741  -4.850  1.00  0.99           C  
ATOM    104 HD21 LEU A   8      -8.946 -11.700  -3.911  1.00  0.99           H  
ATOM    105 HD22 LEU A   8      -8.702 -10.900  -5.471  1.00  0.99           H  
ATOM    106 HD23 LEU A   8      -7.328 -11.643  -4.645  1.00  0.99           H  
ATOM    107  N   THR A   9      -6.536 -17.411  -4.773  1.00  0.99           N  
ATOM    108  H   THR A   9      -6.300 -17.339  -5.753  1.00  0.99           H  
ATOM    109  CA  THR A   9      -5.801 -18.371  -3.947  1.00  0.99           C  
ATOM    110  HA  THR A   9      -6.449 -18.715  -3.141  1.00  0.99           H  
ATOM    111  C   THR A   9      -4.589 -17.696  -3.316  1.00  0.99           C  
ATOM    112  CB  THR A   9      -5.397 -19.598  -4.768  1.00  0.99           C  
ATOM    113  HB  THR A   9      -4.759 -19.297  -5.599  1.00  0.99           H  
ATOM    114  O   THR A   9      -3.633 -17.343  -4.012  1.00  0.99           O  
ATOM    115  CG2 THR A   9      -4.674 -20.642  -3.923  1.00  0.99           C  
ATOM    116 HG21 THR A   9      -5.224 -20.807  -2.997  1.00  0.99           H  
ATOM    117 HG22 THR A   9      -4.598 -21.576  -4.480  1.00  0.99           H  
ATOM    118 HG23 THR A   9      -3.669 -20.282  -3.704  1.00  0.99           H  
ATOM    119  OG1 THR A   9      -6.544 -20.233  -5.279  1.00  0.99           O  
ATOM    120  HG1 THR A   9      -7.097 -19.558  -5.680  1.00  0.99           H  
ATOM    121  N   ILE A  10      -4.629 -17.528  -1.997  1.00  0.99           N  
ATOM    122  H   ILE A  10      -5.445 -17.854  -1.500  1.00  0.99           H  
ATOM    123  CA  ILE A  10      -3.585 -16.894  -1.195  1.00  0.99           C  
ATOM    124  HA  ILE A  10      -3.028 -16.209  -1.833  1.00  0.99           H  
ATOM    125  C   ILE A  10      -2.632 -17.972  -0.686  1.00  0.99           C  
ATOM    126  CB  ILE A  10      -4.196 -16.069  -0.041  1.00  0.99           C  
ATOM    127  HB  ILE A  10      -4.617 -16.754   0.695  1.00  0.99           H  
ATOM    128  O   ILE A  10      -3.040 -18.908  -0.005  1.00  0.99           O  
ATOM    129  CG1 ILE A  10      -5.338 -15.129  -0.488  1.00  0.99           C  
ATOM    130 HG12 ILE A  10      -5.574 -14.445   0.327  1.00  0.99           H  
ATOM    131 HG13 ILE A  10      -6.234 -15.722  -0.675  1.00  0.99           H  
ATOM    132  CG2 ILE A  10      -3.091 -15.264   0.661  1.00  0.99           C  
ATOM    133 HG21 ILE A  10      -2.565 -14.627  -0.050  1.00  0.99           H  
ATOM    134 HG22 ILE A  10      -3.524 -14.647   1.448  1.00  0.99           H  
ATOM    135 HG23 ILE A  10      -2.382 -15.948   1.128  1.00  0.99           H  
ATOM    136  CD1 ILE A  10      -5.037 -14.307  -1.746  1.00  0.99           C  
ATOM    137 HD11 ILE A  10      -4.017 -13.924  -1.703  1.00  0.99           H  
ATOM    138 HD12 ILE A  10      -5.743 -13.479  -1.818  1.00  0.99           H  
ATOM    139 HD13 ILE A  10      -5.142 -14.928  -2.636  1.00  0.99           H  
ATOM    140  N   THR A  11      -1.352 -17.867  -1.033  1.00  0.99           N  
ATOM    141  H   THR A  11      -1.073 -17.037  -1.537  1.00  0.99           H  
ATOM    142  CA  THR A  11      -0.324 -18.861  -0.666  1.00  0.99           C  
ATOM    143  HA  THR A  11      -0.665 -19.437   0.194  1.00  0.99           H  
ATOM    144  C   THR A  11       0.975 -18.183  -0.267  1.00  0.99           C  
ATOM    145  CB  THR A  11      -0.030 -19.847  -1.813  1.00  0.99           C  
ATOM    146  HB  THR A  11       0.834 -20.456  -1.549  1.00  0.99           H  
ATOM    147  O   THR A  11       1.188 -17.008  -0.560  1.00  0.99           O  
ATOM    148  CG2 THR A  11      -1.185 -20.802  -2.088  1.00  0.99           C  
ATOM    149 HG21 THR A  11      -2.111 -20.241  -2.217  1.00  0.99           H  
ATOM    150 HG22 THR A  11      -1.290 -21.480  -1.241  1.00  0.99           H  
ATOM    151 HG23 THR A  11      -0.976 -21.384  -2.986  1.00  0.99           H  
ATOM    152  OG1 THR A  11       0.274 -19.156  -3.000  1.00  0.99           O  
ATOM    153  HG1 THR A  11      -0.069 -18.265  -2.898  1.00  0.99           H  
ATOM    154  N   ASN A  12       1.878 -18.934   0.364  1.00  0.98           N  
ATOM    155  H   ASN A  12       1.652 -19.895   0.576  1.00  0.98           H  
ATOM    156  CA  ASN A  12       3.269 -18.515   0.474  1.00  0.98           C  
ATOM    157  HA  ASN A  12       3.297 -17.426   0.525  1.00  0.98           H  
ATOM    158  C   ASN A  12       4.052 -18.962  -0.766  1.00  0.98           C  
ATOM    159  CB  ASN A  12       3.894 -19.061   1.762  1.00  0.98           C  
ATOM    160  HB2 ASN A  12       3.938 -20.149   1.708  1.00  0.98           H  
ATOM    161  HB3 ASN A  12       4.909 -18.676   1.857  1.00  0.98           H  
ATOM    162  O   ASN A  12       3.943 -20.117  -1.180  1.00  0.98           O  
ATOM    163  CG  ASN A  12       3.105 -18.672   2.990  1.00  0.98           C  
ATOM    164  ND2 ASN A  12       3.135 -17.423   3.389  1.00  0.98           N  
ATOM    165 HD21 ASN A  12       3.607 -16.712   2.849  1.00  0.98           H  
ATOM    166 HD22 ASN A  12       2.532 -17.173   4.160  1.00  0.98           H  
ATOM    167  OD1 ASN A  12       2.476 -19.503   3.622  1.00  0.98           O  
ATOM    168  N   ALA A  13       4.884 -18.083  -1.320  1.00  0.98           N  
ATOM    169  H   ALA A  13       4.913 -17.142  -0.953  1.00  0.98           H  
ATOM    170  CA  ALA A  13       5.802 -18.430  -2.402  1.00  0.98           C  
ATOM    171  HA  ALA A  13       6.005 -19.500  -2.362  1.00  0.98           H  
ATOM    172  C   ALA A  13       7.141 -17.702  -2.256  1.00  0.98           C  
ATOM    173  CB  ALA A  13       5.143 -18.122  -3.751  1.00  0.98           C  
ATOM    174  HB1 ALA A  13       4.951 -17.052  -3.828  1.00  0.98           H  
ATOM    175  HB2 ALA A  13       4.204 -18.668  -3.837  1.00  0.98           H  
ATOM    176  HB3 ALA A  13       5.803 -18.420  -4.566  1.00  0.98           H  
ATOM    177  O   ALA A  13       7.203 -16.581  -1.752  1.00  0.98           O  
ATOM    178  N   ALA A  14       8.217 -18.331  -2.737  1.00  0.98           N  
ATOM    179  H   ALA A  14       8.081 -19.215  -3.205  1.00  0.98           H  
ATOM    180  CA  ALA A  14       9.479 -17.637  -2.953  1.00  0.98           C  
ATOM    181  HA  ALA A  14       9.673 -16.983  -2.102  1.00  0.98           H  
ATOM    182  C   ALA A  14       9.370 -16.788  -4.226  1.00  0.98           C  
ATOM    183  CB  ALA A  14      10.626 -18.649  -3.046  1.00  0.98           C  
ATOM    184  HB1 ALA A  14      10.682 -19.245  -2.136  1.00  0.98           H  
ATOM    185  HB2 ALA A  14      10.469 -19.308  -3.900  1.00  0.98           H  
ATOM    186  HB3 ALA A  14      11.567 -18.116  -3.185  1.00  0.98           H  
ATOM    187  O   ALA A  14       9.125 -17.331  -5.303  1.00  0.98           O  
ATOM    188  N   VAL A  15       9.566 -15.477  -4.108  1.00  0.98           N  
ATOM    189  H   VAL A  15       9.769 -15.100  -3.193  1.00  0.98           H  
ATOM    190  CA  VAL A  15       9.528 -14.534  -5.234  1.00  0.98           C  
ATOM    191  HA  VAL A  15       9.567 -15.100  -6.165  1.00  0.98           H  
ATOM    192  C   VAL A  15      10.757 -13.632  -5.212  1.00  0.98           C  
ATOM    193  CB  VAL A  15       8.227 -13.708  -5.262  1.00  0.98           C  
ATOM    194  HB  VAL A  15       8.252 -13.069  -6.144  1.00  0.98           H  
ATOM    195  O   VAL A  15      11.335 -13.379  -4.153  1.00  0.98           O  
ATOM    196  CG1 VAL A  15       6.982 -14.592  -5.368  1.00  0.98           C  
ATOM    197 HG11 VAL A  15       7.089 -15.288  -6.200  1.00  0.98           H  
ATOM    198 HG12 VAL A  15       6.834 -15.155  -4.447  1.00  0.98           H  
ATOM    199 HG13 VAL A  15       6.107 -13.966  -5.548  1.00  0.98           H  
ATOM    200  CG2 VAL A  15       8.091 -12.814  -4.032  1.00  0.98           C  
ATOM    201 HG21 VAL A  15       7.124 -12.311  -4.050  1.00  0.98           H  
ATOM    202 HG22 VAL A  15       8.173 -13.408  -3.122  1.00  0.98           H  
ATOM    203 HG23 VAL A  15       8.877 -12.060  -4.046  1.00  0.98           H  
ATOM    204  N   SER A  16      11.159 -13.153  -6.388  1.00  0.98           N  
ATOM    205  H   SER A  16      10.662 -13.441  -7.219  1.00  0.98           H  
ATOM    206  CA  SER A  16      12.354 -12.321  -6.570  1.00  0.98           C  
ATOM    207  HA  SER A  16      12.588 -11.829  -5.626  1.00  0.98           H  
ATOM    208  C   SER A  16      12.129 -11.201  -7.598  1.00  0.98           C  
ATOM    209  CB  SER A  16      13.543 -13.220  -6.937  1.00  0.98           C  
ATOM    210  HB2 SER A  16      14.449 -12.617  -7.004  1.00  0.98           H  
ATOM    211  HB3 SER A  16      13.683 -13.971  -6.159  1.00  0.98           H  
ATOM    212  O   SER A  16      12.794 -11.192  -8.639  1.00  0.98           O  
ATOM    213  OG  SER A  16      13.314 -13.876  -8.170  1.00  0.98           O  
ATOM    214  HG  SER A  16      13.226 -13.180  -8.826  1.00  0.98           H  
ATOM    215  N   PRO A  17      11.177 -10.280  -7.363  1.00  0.98           N  
ATOM    216  CA  PRO A  17      10.803  -9.253  -8.342  1.00  0.98           C  
ATOM    217  HA  PRO A  17      10.522  -9.718  -9.287  1.00  0.98           H  
ATOM    218  C   PRO A  17      11.919  -8.235  -8.631  1.00  0.98           C  
ATOM    219  CB  PRO A  17       9.575  -8.576  -7.737  1.00  0.98           C  
ATOM    220  HB2 PRO A  17       9.506  -7.531  -8.038  1.00  0.98           H  
ATOM    221  HB3 PRO A  17       8.676  -9.116  -8.035  1.00  0.98           H  
ATOM    222  O   PRO A  17      11.935  -7.626  -9.697  1.00  0.98           O  
ATOM    223  CG  PRO A  17       9.780  -8.730  -6.232  1.00  0.98           C  
ATOM    224  HG2 PRO A  17      10.482  -7.976  -5.875  1.00  0.98           H  
ATOM    225  HG3 PRO A  17       8.839  -8.677  -5.684  1.00  0.98           H  
ATOM    226  CD  PRO A  17      10.415 -10.112  -6.130  1.00  0.98           C  
ATOM    227  HD2 PRO A  17      11.055 -10.168  -5.250  1.00  0.98           H  
ATOM    228  HD3 PRO A  17       9.630 -10.867  -6.079  1.00  0.98           H  
ATOM    229  N   ASP A  18      12.873  -8.079  -7.711  1.00  0.98           N  
ATOM    230  H   ASP A  18      12.776  -8.539  -6.817  1.00  0.98           H  
ATOM    231  CA  ASP A  18      14.099  -7.291  -7.876  1.00  0.98           C  
ATOM    232  HA  ASP A  18      14.033  -6.753  -8.822  1.00  0.98           H  
ATOM    233  C   ASP A  18      15.367  -8.162  -7.964  1.00  0.98           C  
ATOM    234  CB  ASP A  18      14.193  -6.264  -6.744  1.00  0.98           C  
ATOM    235  HB2 ASP A  18      14.977  -5.547  -6.989  1.00  0.98           H  
ATOM    236  HB3 ASP A  18      13.255  -5.714  -6.671  1.00  0.98           H  
ATOM    237  O   ASP A  18      16.489  -7.683  -7.803  1.00  0.98           O  
ATOM    238  CG  ASP A  18      14.515  -6.910  -5.394  1.00  0.98           C  
ATOM    239  OD1 ASP A  18      14.348  -8.146  -5.242  1.00  0.98           O  
ATOM    240  OD2 ASP A  18      14.928  -6.150  -4.496  1.00  0.98           O  
ATOM    241  N   GLY A  19      15.192  -9.470  -8.176  1.00  0.97           N  
ATOM    242  H   GLY A  19      14.245  -9.781  -8.337  1.00  0.97           H  
ATOM    243  CA  GLY A  19      16.253 -10.474  -8.190  1.00  0.97           C  
ATOM    244  HA2 GLY A  19      17.100 -10.086  -8.757  1.00  0.97           H  
ATOM    245  HA3 GLY A  19      15.880 -11.352  -8.717  1.00  0.97           H  
ATOM    246  C   GLY A  19      16.745 -10.940  -6.812  1.00  0.97           C  
ATOM    247  O   GLY A  19      17.526 -11.891  -6.759  1.00  0.97           O  
ATOM    248  N   PHE A  20      16.266 -10.369  -5.698  1.00  0.97           N  
ATOM    249  H   PHE A  20      15.631  -9.586  -5.768  1.00  0.97           H  
ATOM    250  CA  PHE A  20      16.475 -10.933  -4.362  1.00  0.97           C  
ATOM    251  HA  PHE A  20      17.389 -11.526  -4.364  1.00  0.97           H  
ATOM    252  C   PHE A  20      15.307 -11.850  -3.975  1.00  0.97           C  
ATOM    253  CB  PHE A  20      16.674  -9.818  -3.333  1.00  0.97           C  
ATOM    254  HB2 PHE A  20      15.759  -9.228  -3.271  1.00  0.97           H  
ATOM    255  HB3 PHE A  20      17.472  -9.157  -3.671  1.00  0.97           H  
ATOM    256  O   PHE A  20      14.157 -11.424  -3.899  1.00  0.97           O  
ATOM    257  CG  PHE A  20      17.013 -10.346  -1.952  1.00  0.97           C  
ATOM    258  CD1 PHE A  20      15.984 -10.740  -1.076  1.00  0.97           C  
ATOM    259  HD1 PHE A  20      14.952 -10.634  -1.374  1.00  0.97           H  
ATOM    260  CD2 PHE A  20      18.356 -10.461  -1.547  1.00  0.97           C  
ATOM    261  HD2 PHE A  20      19.146 -10.142  -2.211  1.00  0.97           H  
ATOM    262  CE1 PHE A  20      16.296 -11.255   0.194  1.00  0.97           C  
ATOM    263  HE1 PHE A  20      15.503 -11.543   0.869  1.00  0.97           H  
ATOM    264  CE2 PHE A  20      18.668 -10.959  -0.269  1.00  0.97           C  
ATOM    265  HE2 PHE A  20      19.698 -11.019   0.051  1.00  0.97           H  
ATOM    266  CZ  PHE A  20      17.637 -11.356   0.601  1.00  0.97           C  
ATOM    267  HZ  PHE A  20      17.871 -11.724   1.589  1.00  0.97           H  
ATOM    268  N   SER A  21      15.590 -13.129  -3.716  1.00  0.97           N  
ATOM    269  H   SER A  21      16.557 -13.419  -3.736  1.00  0.97           H  
ATOM    270  CA  SER A  21      14.556 -14.111  -3.369  1.00  0.97           C  
ATOM    271  HA  SER A  21      13.667 -13.902  -3.963  1.00  0.97           H  
ATOM    272  C   SER A  21      14.167 -14.036  -1.891  1.00  0.97           C  
ATOM    273  CB  SER A  21      15.020 -15.522  -3.739  1.00  0.97           C  
ATOM    274  HB2 SER A  21      15.953 -15.746  -3.222  1.00  0.97           H  
ATOM    275  HB3 SER A  21      15.194 -15.569  -4.814  1.00  0.97           H  
ATOM    276  O   SER A  21      14.997 -14.306  -1.024  1.00  0.97           O  
ATOM    277  OG  SER A  21      14.048 -16.489  -3.386  1.00  0.97           O  
ATOM    278  HG  SER A  21      13.966 -16.485  -2.430  1.00  0.97           H  
ATOM    279  N   ARG A  22      12.878 -13.816  -1.602  1.00  0.96           N  
ATOM    280  H   ARG A  22      12.258 -13.604  -2.370  1.00  0.96           H  
ATOM    281  CA  ARG A  22      12.289 -13.981  -0.259  1.00  0.96           C  
ATOM    282  HA  ARG A  22      12.965 -14.595   0.336  1.00  0.96           H  
ATOM    283  C   ARG A  22      10.950 -14.713  -0.306  1.00  0.96           C  
ATOM    284  CB  ARG A  22      12.164 -12.624   0.458  1.00  0.96           C  
ATOM    285  HB2 ARG A  22      11.897 -12.825   1.495  1.00  0.96           H  
ATOM    286  HB3 ARG A  22      13.133 -12.124   0.465  1.00  0.96           H  
ATOM    287  O   ARG A  22      10.332 -14.816  -1.361  1.00  0.96           O  
ATOM    288  CG  ARG A  22      11.117 -11.678  -0.155  1.00  0.96           C  
ATOM    289  HG2 ARG A  22      10.227 -12.227  -0.464  1.00  0.96           H  
ATOM    290  HG3 ARG A  22      11.547 -11.180  -1.024  1.00  0.96           H  
ATOM    291  CD  ARG A  22      10.689 -10.644   0.885  1.00  0.96           C  
ATOM    292  HD2 ARG A  22      10.360 -11.169   1.781  1.00  0.96           H  
ATOM    293  HD3 ARG A  22      11.556 -10.041   1.155  1.00  0.96           H  
ATOM    294  NE  ARG A  22       9.610  -9.768   0.386  1.00  0.96           N  
ATOM    295  HE  ARG A  22       9.836  -9.204  -0.422  1.00  0.96           H  
ATOM    296  NH1 ARG A  22       8.165  -9.938   2.167  1.00  0.96           N  
ATOM    297 HH11 ARG A  22       8.633 -10.781   2.467  1.00  0.96           H  
ATOM    298 HH12 ARG A  22       7.441  -9.546   2.753  1.00  0.96           H  
ATOM    299  NH2 ARG A  22       7.807  -8.391   0.595  1.00  0.96           N  
ATOM    300 HH21 ARG A  22       7.069  -7.994   1.159  1.00  0.96           H  
ATOM    301 HH22 ARG A  22       8.010  -7.997  -0.313  1.00  0.96           H  
ATOM    302  CZ  ARG A  22       8.535  -9.371   1.050  1.00  0.96           C  
ATOM    303  N   GLN A  23      10.495 -15.206   0.846  1.00  0.97           N  
ATOM    304  H   GLN A  23      11.014 -14.994   1.686  1.00  0.97           H  
ATOM    305  CA  GLN A  23       9.110 -15.658   0.994  1.00  0.97           C  
ATOM    306  HA  GLN A  23       8.845 -16.284   0.142  1.00  0.97           H  
ATOM    307  C   GLN A  23       8.171 -14.445   0.987  1.00  0.97           C  
ATOM    308  CB  GLN A  23       8.934 -16.484   2.280  1.00  0.97           C  
ATOM    309  HB2 GLN A  23       7.875 -16.705   2.416  1.00  0.97           H  
ATOM    310  HB3 GLN A  23       9.263 -15.892   3.133  1.00  0.97           H  
ATOM    311  O   GLN A  23       8.474 -13.428   1.614  1.00  0.97           O  
ATOM    312  CG  GLN A  23       9.719 -17.807   2.254  1.00  0.97           C  
ATOM    313  HG2 GLN A  23      10.779 -17.596   2.114  1.00  0.97           H  
ATOM    314  HG3 GLN A  23       9.608 -18.305   3.217  1.00  0.97           H  
ATOM    315  CD  GLN A  23       9.237 -18.765   1.169  1.00  0.97           C  
ATOM    316  NE2 GLN A  23      10.130 -19.419   0.461  1.00  0.97           N  
ATOM    317 HE21 GLN A  23       9.749 -20.027  -0.250  1.00  0.97           H  
ATOM    318 HE22 GLN A  23      11.119 -19.285   0.614  1.00  0.97           H  
ATOM    319  OE1 GLN A  23       8.057 -18.955   0.938  1.00  0.97           O  
ATOM    320  N   ALA A  24       7.050 -14.577   0.288  1.00  0.98           N  
ATOM    321  H   ALA A  24       6.925 -15.420  -0.254  1.00  0.98           H  
ATOM    322  CA  ALA A  24       5.986 -13.589   0.167  1.00  0.98           C  
ATOM    323  HA  ALA A  24       6.093 -12.812   0.924  1.00  0.98           H  
ATOM    324  C   ALA A  24       4.618 -14.260   0.341  1.00  0.98           C  
ATOM    325  CB  ALA A  24       6.114 -12.905  -1.191  1.00  0.98           C  
ATOM    326  HB1 ALA A  24       6.008 -13.640  -1.989  1.00  0.98           H  
ATOM    327  HB2 ALA A  24       5.341 -12.144  -1.302  1.00  0.98           H  
ATOM    328  HB3 ALA A  24       7.094 -12.431  -1.250  1.00  0.98           H  
ATOM    329  O   ALA A  24       4.483 -15.472   0.145  1.00  0.98           O  
ATOM    330  N   VAL A  25       3.608 -13.463   0.677  1.00  0.98           N  
ATOM    331  H   VAL A  25       3.812 -12.481   0.791  1.00  0.98           H  
ATOM    332  CA  VAL A  25       2.194 -13.818   0.548  1.00  0.98           C  
ATOM    333  HA  VAL A  25       2.075 -14.897   0.642  1.00  0.98           H  
ATOM    334  C   VAL A  25       1.746 -13.395  -0.848  1.00  0.98           C  
ATOM    335  CB  VAL A  25       1.352 -13.147   1.647  1.00  0.98           C  
ATOM    336  HB  VAL A  25       1.440 -12.062   1.577  1.00  0.98           H  
ATOM    337  O   VAL A  25       1.801 -12.218  -1.191  1.00  0.98           O  
ATOM    338  CG1 VAL A  25      -0.118 -13.539   1.498  1.00  0.98           C  
ATOM    339 HG11 VAL A  25      -0.217 -14.624   1.489  1.00  0.98           H  
ATOM    340 HG12 VAL A  25      -0.519 -13.159   0.558  1.00  0.98           H  
ATOM    341 HG13 VAL A  25      -0.703 -13.131   2.323  1.00  0.98           H  
ATOM    342  CG2 VAL A  25       1.838 -13.592   3.034  1.00  0.98           C  
ATOM    343 HG21 VAL A  25       1.895 -14.680   3.080  1.00  0.98           H  
ATOM    344 HG22 VAL A  25       2.823 -13.170   3.237  1.00  0.98           H  
ATOM    345 HG23 VAL A  25       1.148 -13.239   3.800  1.00  0.98           H  
ATOM    346  N   VAL A  26       1.353 -14.360  -1.675  1.00  0.98           N  
ATOM    347  H   VAL A  26       1.288 -15.302  -1.314  1.00  0.98           H  
ATOM    348  CA  VAL A  26       1.051 -14.150  -3.097  1.00  0.98           C  
ATOM    349  HA  VAL A  26       1.135 -13.088  -3.326  1.00  0.98           H  
ATOM    350  C   VAL A  26      -0.379 -14.554  -3.427  1.00  0.98           C  
ATOM    351  CB  VAL A  26       2.051 -14.883  -4.011  1.00  0.98           C  
ATOM    352  HB  VAL A  26       1.787 -14.660  -5.045  1.00  0.98           H  
ATOM    353  O   VAL A  26      -0.931 -15.467  -2.810  1.00  0.98           O  
ATOM    354  CG1 VAL A  26       3.487 -14.400  -3.788  1.00  0.98           C  
ATOM    355 HG11 VAL A  26       4.134 -14.835  -4.550  1.00  0.98           H  
ATOM    356 HG12 VAL A  26       3.527 -13.314  -3.865  1.00  0.98           H  
ATOM    357 HG13 VAL A  26       3.839 -14.702  -2.801  1.00  0.98           H  
ATOM    358  CG2 VAL A  26       2.017 -16.407  -3.880  1.00  0.98           C  
ATOM    359 HG21 VAL A  26       2.693 -16.846  -4.614  1.00  0.98           H  
ATOM    360 HG22 VAL A  26       2.328 -16.711  -2.881  1.00  0.98           H  
ATOM    361 HG23 VAL A  26       1.013 -16.780  -4.081  1.00  0.98           H  
ATOM    362  N   VAL A  27      -0.946 -13.915  -4.450  1.00  0.99           N  
ATOM    363  H   VAL A  27      -0.390 -13.242  -4.957  1.00  0.99           H  
ATOM    364  CA  VAL A  27      -2.280 -14.219  -4.986  1.00  0.99           C  
ATOM    365  HA  VAL A  27      -2.828 -14.848  -4.285  1.00  0.99           H  
ATOM    366  C   VAL A  27      -2.095 -14.958  -6.301  1.00  0.99           C  
ATOM    367  CB  VAL A  27      -3.100 -12.945  -5.242  1.00  0.99           C  
ATOM    368  HB  VAL A  27      -2.632 -12.405  -6.065  1.00  0.99           H  
ATOM    369  O   VAL A  27      -1.414 -14.462  -7.199  1.00  0.99           O  
ATOM    370  CG1 VAL A  27      -4.548 -13.280  -5.626  1.00  0.99           C  
ATOM    371 HG11 VAL A  27      -4.578 -13.861  -6.548  1.00  0.99           H  
ATOM    372 HG12 VAL A  27      -5.025 -13.851  -4.829  1.00  0.99           H  
ATOM    373 HG13 VAL A  27      -5.108 -12.359  -5.785  1.00  0.99           H  
ATOM    374  CG2 VAL A  27      -3.128 -11.994  -4.050  1.00  0.99           C  
ATOM    375 HG21 VAL A  27      -3.792 -12.379  -3.276  1.00  0.99           H  
ATOM    376 HG22 VAL A  27      -3.489 -11.023  -4.388  1.00  0.99           H  
ATOM    377 HG23 VAL A  27      -2.128 -11.837  -3.646  1.00  0.99           H  
ATOM    378  N   ASN A  28      -2.676 -16.149  -6.429  1.00  0.98           N  
ATOM    379  H   ASN A  28      -3.207 -16.506  -5.647  1.00  0.98           H  
ATOM    380  CA  ASN A  28      -2.572 -16.986  -7.630  1.00  0.98           C  
ATOM    381  HA  ASN A  28      -2.922 -17.980  -7.350  1.00  0.98           H  
ATOM    382  C   ASN A  28      -1.110 -17.195  -8.089  1.00  0.98           C  
ATOM    383  CB  ASN A  28      -3.538 -16.458  -8.717  1.00  0.98           C  
ATOM    384  HB2 ASN A  28      -3.409 -17.044  -9.627  1.00  0.98           H  
ATOM    385  HB3 ASN A  28      -3.302 -15.419  -8.947  1.00  0.98           H  
ATOM    386  O   ASN A  28      -0.819 -17.263  -9.281  1.00  0.98           O  
ATOM    387  CG  ASN A  28      -5.001 -16.564  -8.310  1.00  0.98           C  
ATOM    388  ND2 ASN A  28      -5.923 -16.050  -9.088  1.00  0.98           N  
ATOM    389 HD21 ASN A  28      -5.691 -15.581  -9.952  1.00  0.98           H  
ATOM    390 HD22 ASN A  28      -6.875 -16.167  -8.773  1.00  0.98           H  
ATOM    391  OD1 ASN A  28      -5.345 -17.129  -7.288  1.00  0.98           O  
ATOM    392  N   GLY A  29      -0.183 -17.290  -7.127  1.00  0.97           N  
ATOM    393  H   GLY A  29      -0.499 -17.206  -6.171  1.00  0.97           H  
ATOM    394  CA  GLY A  29       1.243 -17.538  -7.364  1.00  0.97           C  
ATOM    395  HA2 GLY A  29       1.664 -18.016  -6.479  1.00  0.97           H  
ATOM    396  HA3 GLY A  29       1.345 -18.231  -8.199  1.00  0.97           H  
ATOM    397  C   GLY A  29       2.101 -16.306  -7.683  1.00  0.97           C  
ATOM    398  O   GLY A  29       3.304 -16.472  -7.880  1.00  0.97           O  
ATOM    399  N   GLY A  30       1.533 -15.093  -7.725  1.00  0.97           N  
ATOM    400  H   GLY A  30       0.541 -15.009  -7.551  1.00  0.97           H  
ATOM    401  CA  GLY A  30       2.254 -13.862  -8.078  1.00  0.97           C  
ATOM    402  HA2 GLY A  30       3.320 -14.069  -8.169  1.00  0.97           H  
ATOM    403  HA3 GLY A  30       1.903 -13.520  -9.051  1.00  0.97           H  
ATOM    404  C   GLY A  30       2.082 -12.701  -7.090  1.00  0.97           C  
ATOM    405  O   GLY A  30       1.126 -12.646  -6.314  1.00  0.97           O  
ATOM    406  N   THR A  31       3.033 -11.763  -7.131  1.00  0.97           N  
ATOM    407  H   THR A  31       3.774 -11.863  -7.810  1.00  0.97           H  
ATOM    408  CA  THR A  31       2.926 -10.440  -6.500  1.00  0.97           C  
ATOM    409  HA  THR A  31       1.871 -10.270  -6.289  1.00  0.97           H  
ATOM    410  C   THR A  31       3.473  -9.357  -7.458  1.00  0.97           C  
ATOM    411  CB  THR A  31       3.585 -10.377  -5.117  1.00  0.97           C  
ATOM    412  HB  THR A  31       3.170 -11.176  -4.502  1.00  0.97           H  
ATOM    413  O   THR A  31       4.534  -9.577  -8.052  1.00  0.97           O  
ATOM    414  CG2 THR A  31       5.106 -10.518  -5.127  1.00  0.97           C  
ATOM    415 HG21 THR A  31       5.564  -9.655  -5.611  1.00  0.97           H  
ATOM    416 HG22 THR A  31       5.393 -11.428  -5.654  1.00  0.97           H  
ATOM    417 HG23 THR A  31       5.459 -10.569  -4.097  1.00  0.97           H  
ATOM    418  OG1 THR A  31       3.274  -9.149  -4.498  1.00  0.97           O  
ATOM    419  HG1 THR A  31       2.520  -9.291  -3.921  1.00  0.97           H  
ATOM    420  N   PRO A  32       2.790  -8.207  -7.642  1.00  0.98           N  
ATOM    421  CA  PRO A  32       1.412  -7.947  -7.230  1.00  0.98           C  
ATOM    422  HA  PRO A  32       1.371  -7.881  -6.143  1.00  0.98           H  
ATOM    423  C   PRO A  32       0.452  -9.035  -7.719  1.00  0.98           C  
ATOM    424  CB  PRO A  32       1.031  -6.588  -7.828  1.00  0.98           C  
ATOM    425  HB2 PRO A  32       0.566  -6.720  -8.805  1.00  0.98           H  
ATOM    426  HB3 PRO A  32       0.375  -6.024  -7.165  1.00  0.98           H  
ATOM    427  O   PRO A  32       0.731  -9.743  -8.688  1.00  0.98           O  
ATOM    428  CG  PRO A  32       2.383  -5.909  -8.002  1.00  0.98           C  
ATOM    429  HG2 PRO A  32       2.690  -5.507  -7.036  1.00  0.98           H  
ATOM    430  HG3 PRO A  32       2.361  -5.135  -8.769  1.00  0.98           H  
ATOM    431  CD  PRO A  32       3.301  -7.067  -8.376  1.00  0.98           C  
ATOM    432  HD2 PRO A  32       4.324  -6.848  -8.070  1.00  0.98           H  
ATOM    433  HD3 PRO A  32       3.244  -7.265  -9.447  1.00  0.98           H  
ATOM    434  N   GLY A  33      -0.644  -9.213  -6.995  1.00  0.98           N  
ATOM    435  H   GLY A  33      -0.806  -8.599  -6.209  1.00  0.98           H  
ATOM    436  CA  GLY A  33      -1.714 -10.111  -7.384  1.00  0.98           C  
ATOM    437  HA2 GLY A  33      -1.310 -11.121  -7.451  1.00  0.98           H  
ATOM    438  HA3 GLY A  33      -2.503 -10.089  -6.633  1.00  0.98           H  
ATOM    439  C   GLY A  33      -2.308  -9.718  -8.742  1.00  0.98           C  
ATOM    440  O   GLY A  33      -2.112  -8.594  -9.214  1.00  0.98           O  
ATOM    441  N   PRO A  34      -3.035 -10.640  -9.391  1.00  0.98           N  
ATOM    442  CA  PRO A  34      -3.621 -10.402 -10.702  1.00  0.98           C  
ATOM    443  HA  PRO A  34      -2.829 -10.226 -11.429  1.00  0.98           H  
ATOM    444  C   PRO A  34      -4.567  -9.196 -10.694  1.00  0.98           C  
ATOM    445  CB  PRO A  34      -4.362 -11.696 -11.051  1.00  0.98           C  
ATOM    446  HB2 PRO A  34      -5.260 -11.512 -11.641  1.00  0.98           H  
ATOM    447  HB3 PRO A  34      -3.689 -12.369 -11.582  1.00  0.98           H  
ATOM    448  O   PRO A  34      -5.282  -8.955  -9.720  1.00  0.98           O  
ATOM    449  CG  PRO A  34      -4.697 -12.288  -9.681  1.00  0.98           C  
ATOM    450  HG2 PRO A  34      -4.833 -13.368  -9.723  1.00  0.98           H  
ATOM    451  HG3 PRO A  34      -5.581 -11.797  -9.272  1.00  0.98           H  
ATOM    452  CD  PRO A  34      -3.490 -11.905  -8.841  1.00  0.98           C  
ATOM    453  HD2 PRO A  34      -2.706 -12.656  -8.935  1.00  0.98           H  
ATOM    454  HD3 PRO A  34      -3.799 -11.791  -7.802  1.00  0.98           H  
ATOM    455  N   LEU A  35      -4.612  -8.478 -11.817  1.00  0.99           N  
ATOM    456  H   LEU A  35      -3.977  -8.707 -12.568  1.00  0.99           H  
ATOM    457  CA  LEU A  35      -5.583  -7.414 -12.039  1.00  0.99           C  
ATOM    458  HA  LEU A  35      -5.505  -6.701 -11.218  1.00  0.99           H  
ATOM    459  C   LEU A  35      -7.006  -7.988 -12.037  1.00  0.99           C  
ATOM    460  CB  LEU A  35      -5.241  -6.696 -13.359  1.00  0.99           C  
ATOM    461  HB2 LEU A  35      -5.163  -7.446 -14.145  1.00  0.99           H  
ATOM    462  HB3 LEU A  35      -4.271  -6.209 -13.263  1.00  0.99           H  
ATOM    463  O   LEU A  35      -7.340  -8.864 -12.844  1.00  0.99           O  
ATOM    464  CG  LEU A  35      -6.283  -5.654 -13.801  1.00  0.99           C  
ATOM    465  HG  LEU A  35      -7.252  -6.151 -13.854  1.00  0.99           H  
ATOM    466  CD1 LEU A  35      -6.416  -4.470 -12.853  1.00  0.99           C  
ATOM    467 HD11 LEU A  35      -5.470  -3.932 -12.785  1.00  0.99           H  
ATOM    468 HD12 LEU A  35      -7.187  -3.802 -13.237  1.00  0.99           H  
ATOM    469 HD13 LEU A  35      -6.730  -4.809 -11.865  1.00  0.99           H  
ATOM    470  CD2 LEU A  35      -5.936  -5.132 -15.189  1.00  0.99           C  
ATOM    471 HD21 LEU A  35      -4.978  -4.611 -15.175  1.00  0.99           H  
ATOM    472 HD22 LEU A  35      -6.709  -4.448 -15.539  1.00  0.99           H  
ATOM    473 HD23 LEU A  35      -5.871  -5.964 -15.889  1.00  0.99           H  
ATOM    474  N   ILE A  36      -7.860  -7.453 -11.169  1.00  0.99           N  
ATOM    475  H   ILE A  36      -7.514  -6.753 -10.529  1.00  0.99           H  
ATOM    476  CA  ILE A  36      -9.303  -7.704 -11.206  1.00  0.99           C  
ATOM    477  HA  ILE A  36      -9.482  -8.675 -11.667  1.00  0.99           H  
ATOM    478  C   ILE A  36      -9.944  -6.634 -12.085  1.00  0.99           C  
ATOM    479  CB  ILE A  36      -9.907  -7.758  -9.791  1.00  0.99           C  
ATOM    480  HB  ILE A  36      -9.757  -6.790  -9.313  1.00  0.99           H  
ATOM    481  O   ILE A  36      -9.631  -5.455 -11.966  1.00  0.99           O  
ATOM    482  CG1 ILE A  36      -9.182  -8.840  -8.963  1.00  0.99           C  
ATOM    483 HG12 ILE A  36      -9.327  -9.820  -9.418  1.00  0.99           H  
ATOM    484 HG13 ILE A  36      -8.112  -8.632  -8.948  1.00  0.99           H  
ATOM    485  CG2 ILE A  36     -11.418  -8.052  -9.865  1.00  0.99           C  
ATOM    486 HG21 ILE A  36     -11.842  -8.096  -8.862  1.00  0.99           H  
ATOM    487 HG22 ILE A  36     -11.599  -9.006 -10.361  1.00  0.99           H  
ATOM    488 HG23 ILE A  36     -11.939  -7.251 -10.389  1.00  0.99           H  
ATOM    489  CD1 ILE A  36      -9.637  -8.893  -7.510  1.00  0.99           C  
ATOM    490 HD11 ILE A  36      -8.863  -9.390  -6.925  1.00  0.99           H  
ATOM    491 HD12 ILE A  36     -10.570  -9.451  -7.430  1.00  0.99           H  
ATOM    492 HD13 ILE A  36      -9.769  -7.884  -7.120  1.00  0.99           H  
ATOM    493  N   THR A  37     -10.826  -7.053 -12.986  1.00  0.99           N  
ATOM    494  H   THR A  37     -11.118  -8.019 -12.977  1.00  0.99           H  
ATOM    495  CA  THR A  37     -11.559  -6.150 -13.877  1.00  0.99           C  
ATOM    496  HA  THR A  37     -11.431  -5.127 -13.523  1.00  0.99           H  
ATOM    497  C   THR A  37     -13.042  -6.469 -13.847  1.00  0.99           C  
ATOM    498  CB  THR A  37     -11.062  -6.192 -15.330  1.00  0.99           C  
ATOM    499  HB  THR A  37     -11.741  -5.610 -15.953  1.00  0.99           H  
ATOM    500  O   THR A  37     -13.410  -7.638 -13.740  1.00  0.99           O  
ATOM    501  CG2 THR A  37      -9.662  -5.613 -15.473  1.00  0.99           C  
ATOM    502 HG21 THR A  37      -8.942  -6.292 -15.015  1.00  0.99           H  
ATOM    503 HG22 THR A  37      -9.420  -5.489 -16.528  1.00  0.99           H  
ATOM    504 HG23 THR A  37      -9.610  -4.638 -14.988  1.00  0.99           H  
ATOM    505  OG1 THR A  37     -11.019  -7.528 -15.806  1.00  0.99           O  
ATOM    506  HG1 THR A  37     -11.922  -7.853 -15.783  1.00  0.99           H  
ATOM    507  N   GLY A  38     -13.875  -5.452 -14.016  1.00  0.98           N  
ATOM    508  H   GLY A  38     -13.493  -4.518 -14.041  1.00  0.98           H  
ATOM    509  CA  GLY A  38     -15.301  -5.577 -14.314  1.00  0.98           C  
ATOM    510  HA2 GLY A  38     -15.861  -5.859 -13.423  1.00  0.98           H  
ATOM    511  HA3 GLY A  38     -15.466  -6.343 -15.072  1.00  0.98           H  
ATOM    512  C   GLY A  38     -15.833  -4.251 -14.845  1.00  0.98           C  
ATOM    513  O   GLY A  38     -15.051  -3.358 -15.169  1.00  0.98           O  
ATOM    514  N   ASN A  39     -17.146  -4.115 -14.936  1.00  0.98           N  
ATOM    515  H   ASN A  39     -17.725  -4.897 -14.664  1.00  0.98           H  
ATOM    516  CA  ASN A  39     -17.831  -2.907 -15.376  1.00  0.98           C  
ATOM    517  HA  ASN A  39     -17.091  -2.146 -15.624  1.00  0.98           H  
ATOM    518  C   ASN A  39     -18.715  -2.354 -14.257  1.00  0.98           C  
ATOM    519  CB  ASN A  39     -18.654  -3.194 -16.640  1.00  0.98           C  
ATOM    520  HB2 ASN A  39     -19.461  -3.884 -16.394  1.00  0.98           H  
ATOM    521  HB3 ASN A  39     -19.099  -2.265 -16.996  1.00  0.98           H  
ATOM    522  O   ASN A  39     -19.167  -3.092 -13.382  1.00  0.98           O  
ATOM    523  CG  ASN A  39     -17.816  -3.776 -17.757  1.00  0.98           C  
ATOM    524  ND2 ASN A  39     -17.786  -5.084 -17.870  1.00  0.98           N  
ATOM    525 HD21 ASN A  39     -18.249  -5.631 -17.158  1.00  0.98           H  
ATOM    526 HD22 ASN A  39     -17.172  -5.469 -18.573  1.00  0.98           H  
ATOM    527  OD1 ASN A  39     -17.175  -3.083 -18.528  1.00  0.98           O  
ATOM    528  N   MET A  40     -18.990  -1.054 -14.302  1.00  0.98           N  
ATOM    529  H   MET A  40     -18.538  -0.487 -15.005  1.00  0.98           H  
ATOM    530  CA  MET A  40     -20.000  -0.439 -13.447  1.00  0.98           C  
ATOM    531  HA  MET A  40     -19.686  -0.536 -12.408  1.00  0.98           H  
ATOM    532  C   MET A  40     -21.341  -1.165 -13.637  1.00  0.98           C  
ATOM    533  CB  MET A  40     -20.100   1.049 -13.787  1.00  0.98           C  
ATOM    534  HB2 MET A  40     -19.103   1.485 -13.722  1.00  0.98           H  
ATOM    535  HB3 MET A  40     -20.462   1.162 -14.808  1.00  0.98           H  
ATOM    536  O   MET A  40     -21.772  -1.411 -14.766  1.00  0.98           O  
ATOM    537  CG  MET A  40     -21.025   1.797 -12.821  1.00  0.98           C  
ATOM    538  HG2 MET A  40     -22.049   1.451 -12.956  1.00  0.98           H  
ATOM    539  HG3 MET A  40     -20.720   1.567 -11.800  1.00  0.98           H  
ATOM    540  SD  MET A  40     -20.994   3.600 -13.011  1.00  0.98           S  
ATOM    541  CE  MET A  40     -21.650   3.787 -14.691  1.00  0.98           C  
ATOM    542  HE1 MET A  40     -22.657   3.373 -14.741  1.00  0.98           H  
ATOM    543  HE2 MET A  40     -21.002   3.271 -15.400  1.00  0.98           H  
ATOM    544  HE3 MET A  40     -21.671   4.845 -14.951  1.00  0.98           H  
ATOM    545  N   GLY A  41     -21.984  -1.534 -12.531  1.00  0.98           N  
ATOM    546  H   GLY A  41     -21.595  -1.247 -11.644  1.00  0.98           H  
ATOM    547  CA  GLY A  41     -23.181  -2.377 -12.510  1.00  0.98           C  
ATOM    548  HA2 GLY A  41     -23.798  -2.085 -11.660  1.00  0.98           H  
ATOM    549  HA3 GLY A  41     -23.757  -2.206 -13.420  1.00  0.98           H  
ATOM    550  C   GLY A  41     -22.921  -3.883 -12.398  1.00  0.98           C  
ATOM    551  O   GLY A  41     -23.878  -4.635 -12.202  1.00  0.98           O  
ATOM    552  N   ASP A  42     -21.668  -4.343 -12.473  1.00  0.98           N  
ATOM    553  H   ASP A  42     -20.910  -3.708 -12.680  1.00  0.98           H  
ATOM    554  CA  ASP A  42     -21.348  -5.753 -12.251  1.00  0.98           C  
ATOM    555  HA  ASP A  42     -22.038  -6.342 -12.855  1.00  0.98           H  
ATOM    556  C   ASP A  42     -21.578  -6.170 -10.787  1.00  0.98           C  
ATOM    557  CB  ASP A  42     -19.917  -6.116 -12.707  1.00  0.98           C  
ATOM    558  HB2 ASP A  42     -19.208  -5.389 -12.311  1.00  0.98           H  
ATOM    559  HB3 ASP A  42     -19.654  -7.078 -12.269  1.00  0.98           H  
ATOM    560  O   ASP A  42     -21.527  -5.378  -9.837  1.00  0.98           O  
ATOM    561  CG  ASP A  42     -19.739  -6.268 -14.228  1.00  0.98           C  
ATOM    562  OD1 ASP A  42     -20.747  -6.315 -14.966  1.00  0.98           O  
ATOM    563  OD2 ASP A  42     -18.574  -6.436 -14.664  1.00  0.98           O  
ATOM    564  N   ARG A  43     -21.802  -7.475 -10.615  1.00  0.98           N  
ATOM    565  H   ARG A  43     -21.798  -8.044 -11.450  1.00  0.98           H  
ATOM    566  CA  ARG A  43     -21.795  -8.167  -9.328  1.00  0.98           C  
ATOM    567  HA  ARG A  43     -21.824  -7.437  -8.520  1.00  0.98           H  
ATOM    568  C   ARG A  43     -20.491  -8.948  -9.206  1.00  0.98           C  
ATOM    569  CB  ARG A  43     -23.039  -9.056  -9.240  1.00  0.98           C  
ATOM    570  HB2 ARG A  43     -23.923  -8.436  -9.392  1.00  0.98           H  
ATOM    571  HB3 ARG A  43     -23.007  -9.810 -10.027  1.00  0.98           H  
ATOM    572  O   ARG A  43     -20.300  -9.935  -9.917  1.00  0.98           O  
ATOM    573  CG  ARG A  43     -23.140  -9.745  -7.879  1.00  0.98           C  
ATOM    574  HG2 ARG A  43     -23.129  -8.993  -7.090  1.00  0.98           H  
ATOM    575  HG3 ARG A  43     -22.294 -10.418  -7.736  1.00  0.98           H  
ATOM    576  CD  ARG A  43     -24.441 -10.545  -7.805  1.00  0.98           C  
ATOM    577  HD2 ARG A  43     -24.419 -11.329  -8.562  1.00  0.98           H  
ATOM    578  HD3 ARG A  43     -25.283  -9.877  -7.987  1.00  0.98           H  
ATOM    579  NE  ARG A  43     -24.559 -11.136  -6.475  1.00  0.98           N  
ATOM    580  HE  ARG A  43     -23.767 -10.986  -5.866  1.00  0.98           H  
ATOM    581  NH1 ARG A  43     -26.512 -12.321  -6.649  1.00  0.98           N  
ATOM    582 HH11 ARG A  43     -27.170 -12.906  -6.154  1.00  0.98           H  
ATOM    583 HH12 ARG A  43     -26.628 -11.991  -7.597  1.00  0.98           H  
ATOM    584  NH2 ARG A  43     -25.354 -12.358  -4.763  1.00  0.98           N  
ATOM    585 HH21 ARG A  43     -24.693 -13.119  -4.701  1.00  0.98           H  
ATOM    586 HH22 ARG A  43     -24.825 -11.698  -4.211  1.00  0.98           H  
ATOM    587  CZ  ARG A  43     -25.468 -11.933  -5.977  1.00  0.98           C  
ATOM    588  N   PHE A  44     -19.610  -8.512  -8.316  1.00  0.99           N  
ATOM    589  H   PHE A  44     -19.887  -7.769  -7.691  1.00  0.99           H  
ATOM    590  CA  PHE A  44     -18.345  -9.180  -8.047  1.00  0.99           C  
ATOM    591  HA  PHE A  44     -17.952  -9.561  -8.990  1.00  0.99           H  
ATOM    592  C   PHE A  44     -18.559 -10.368  -7.115  1.00  0.99           C  
ATOM    593  CB  PHE A  44     -17.327  -8.178  -7.495  1.00  0.99           C  
ATOM    594  HB2 PHE A  44     -16.493  -8.722  -7.051  1.00  0.99           H  
ATOM    595  HB3 PHE A  44     -17.785  -7.583  -6.705  1.00  0.99           H  
ATOM    596  O   PHE A  44     -19.180 -10.232  -6.065  1.00  0.99           O  
ATOM    597  CG  PHE A  44     -16.779  -7.275  -8.579  1.00  0.99           C  
ATOM    598  CD1 PHE A  44     -15.733  -7.731  -9.404  1.00  0.99           C  
ATOM    599  HD1 PHE A  44     -15.307  -8.709  -9.231  1.00  0.99           H  
ATOM    600  CD2 PHE A  44     -17.333  -6.002  -8.793  1.00  0.99           C  
ATOM    601  HD2 PHE A  44     -18.132  -5.640  -8.162  1.00  0.99           H  
ATOM    602  CE1 PHE A  44     -15.250  -6.925 -10.451  1.00  0.99           C  
ATOM    603  HE1 PHE A  44     -14.446  -7.271 -11.084  1.00  0.99           H  
ATOM    604  CE2 PHE A  44     -16.828  -5.194  -9.826  1.00  0.99           C  
ATOM    605  HE2 PHE A  44     -17.210  -4.196  -9.985  1.00  0.99           H  
ATOM    606  CZ  PHE A  44     -15.804  -5.654 -10.661  1.00  0.99           C  
ATOM    607  HZ  PHE A  44     -15.426  -5.015 -11.445  1.00  0.99           H  
ATOM    608  N   GLN A  45     -18.045 -11.530  -7.514  1.00  0.99           N  
ATOM    609  H   GLN A  45     -17.529 -11.531  -8.382  1.00  0.99           H  
ATOM    610  CA  GLN A  45     -18.062 -12.771  -6.740  1.00  0.99           C  
ATOM    611  HA  GLN A  45     -18.420 -12.567  -5.731  1.00  0.99           H  
ATOM    612  C   GLN A  45     -16.623 -13.281  -6.632  1.00  0.99           C  
ATOM    613  CB  GLN A  45     -19.016 -13.794  -7.373  1.00  0.99           C  
ATOM    614  HB2 GLN A  45     -18.688 -14.021  -8.387  1.00  0.99           H  
ATOM    615  HB3 GLN A  45     -18.980 -14.719  -6.797  1.00  0.99           H  
ATOM    616  O   GLN A  45     -16.145 -14.047  -7.471  1.00  0.99           O  
ATOM    617  CG  GLN A  45     -20.467 -13.299  -7.411  1.00  0.99           C  
ATOM    618  HG2 GLN A  45     -20.738 -12.903  -6.432  1.00  0.99           H  
ATOM    619  HG3 GLN A  45     -20.566 -12.497  -8.143  1.00  0.99           H  
ATOM    620  CD  GLN A  45     -21.422 -14.423  -7.784  1.00  0.99           C  
ATOM    621  NE2 GLN A  45     -22.218 -14.907  -6.853  1.00  0.99           N  
ATOM    622 HE21 GLN A  45     -22.794 -15.695  -7.111  1.00  0.99           H  
ATOM    623 HE22 GLN A  45     -22.246 -14.479  -5.938  1.00  0.99           H  
ATOM    624  OE1 GLN A  45     -21.474 -14.898  -8.909  1.00  0.99           O  
ATOM    625  N   LEU A  46     -15.915 -12.783  -5.623  1.00  0.99           N  
ATOM    626  H   LEU A  46     -16.402 -12.209  -4.949  1.00  0.99           H  
ATOM    627  CA  LEU A  46     -14.479 -12.965  -5.439  1.00  0.99           C  
ATOM    628  HA  LEU A  46     -14.051 -13.445  -6.319  1.00  0.99           H  
ATOM    629  C   LEU A  46     -14.246 -13.890  -4.246  1.00  0.99           C  
ATOM    630  CB  LEU A  46     -13.811 -11.587  -5.278  1.00  0.99           C  
ATOM    631  HB2 LEU A  46     -12.736 -11.726  -5.158  1.00  0.99           H  
ATOM    632  HB3 LEU A  46     -14.189 -11.122  -4.368  1.00  0.99           H  
ATOM    633  O   LEU A  46     -14.405 -13.500  -3.090  1.00  0.99           O  
ATOM    634  CG  LEU A  46     -14.067 -10.625  -6.453  1.00  0.99           C  
ATOM    635  HG  LEU A  46     -15.140 -10.493  -6.589  1.00  0.99           H  
ATOM    636  CD1 LEU A  46     -13.472  -9.255  -6.155  1.00  0.99           C  
ATOM    637 HD11 LEU A  46     -13.877  -8.871  -5.218  1.00  0.99           H  
ATOM    638 HD12 LEU A  46     -13.735  -8.562  -6.954  1.00  0.99           H  
ATOM    639 HD13 LEU A  46     -12.387  -9.327  -6.074  1.00  0.99           H  
ATOM    640  CD2 LEU A  46     -13.471 -11.124  -7.773  1.00  0.99           C  
ATOM    641 HD21 LEU A  46     -13.975 -12.040  -8.081  1.00  0.99           H  
ATOM    642 HD22 LEU A  46     -13.623 -10.376  -8.550  1.00  0.99           H  
ATOM    643 HD23 LEU A  46     -12.404 -11.314  -7.653  1.00  0.99           H  
ATOM    644  N   ASN A  47     -13.915 -15.145  -4.530  1.00  0.99           N  
ATOM    645  H   ASN A  47     -13.761 -15.395  -5.497  1.00  0.99           H  
ATOM    646  CA  ASN A  47     -13.690 -16.162  -3.514  1.00  0.99           C  
ATOM    647  HA  ASN A  47     -14.299 -15.953  -2.635  1.00  0.99           H  
ATOM    648  C   ASN A  47     -12.222 -16.144  -3.080  1.00  0.99           C  
ATOM    649  CB  ASN A  47     -14.140 -17.504  -4.088  1.00  0.99           C  
ATOM    650  HB2 ASN A  47     -15.188 -17.456  -4.384  1.00  0.99           H  
ATOM    651  HB3 ASN A  47     -13.550 -17.696  -4.985  1.00  0.99           H  
ATOM    652  O   ASN A  47     -11.332 -16.555  -3.824  1.00  0.99           O  
ATOM    653  CG  ASN A  47     -13.979 -18.650  -3.111  1.00  0.99           C  
ATOM    654  ND2 ASN A  47     -13.553 -19.786  -3.602  1.00  0.99           N  
ATOM    655 HD21 ASN A  47     -13.287 -19.803  -4.576  1.00  0.99           H  
ATOM    656 HD22 ASN A  47     -13.385 -20.554  -2.968  1.00  0.99           H  
ATOM    657  OD1 ASN A  47     -14.257 -18.546  -1.923  1.00  0.99           O  
ATOM    658  N   VAL A  48     -11.962 -15.649  -1.873  1.00  0.99           N  
ATOM    659  H   VAL A  48     -12.740 -15.359  -1.297  1.00  0.99           H  
ATOM    660  CA  VAL A  48     -10.619 -15.600  -1.290  1.00  0.99           C  
ATOM    661  HA  VAL A  48      -9.882 -15.496  -2.085  1.00  0.99           H  
ATOM    662  C   VAL A  48     -10.362 -16.916  -0.571  1.00  0.99           C  
ATOM    663  CB  VAL A  48     -10.470 -14.391  -0.353  1.00  0.99           C  
ATOM    664  HB  VAL A  48     -11.227 -14.442   0.430  1.00  0.99           H  
ATOM    665  O   VAL A  48     -11.051 -17.232   0.394  1.00  0.99           O  
ATOM    666  CG1 VAL A  48      -9.080 -14.360   0.295  1.00  0.99           C  
ATOM    667 HG11 VAL A  48      -8.308 -14.313  -0.473  1.00  0.99           H  
ATOM    668 HG12 VAL A  48      -8.924 -15.244   0.913  1.00  0.99           H  
ATOM    669 HG13 VAL A  48      -8.998 -13.486   0.941  1.00  0.99           H  
ATOM    670  CG2 VAL A  48     -10.661 -13.084  -1.135  1.00  0.99           C  
ATOM    671 HG21 VAL A  48      -9.904 -12.998  -1.914  1.00  0.99           H  
ATOM    672 HG22 VAL A  48     -11.649 -13.054  -1.594  1.00  0.99           H  
ATOM    673 HG23 VAL A  48     -10.575 -12.232  -0.460  1.00  0.99           H  
ATOM    674  N   ILE A  49      -9.382 -17.682  -1.045  1.00  0.99           N  
ATOM    675  H   ILE A  49      -8.839 -17.319  -1.816  1.00  0.99           H  
ATOM    676  CA  ILE A  49      -9.021 -19.007  -0.529  1.00  0.99           C  
ATOM    677  HA  ILE A  49      -9.762 -19.336   0.200  1.00  0.99           H  
ATOM    678  C   ILE A  49      -7.676 -18.884   0.184  1.00  0.99           C  
ATOM    679  CB  ILE A  49      -8.968 -20.047  -1.674  1.00  0.99           C  
ATOM    680  HB  ILE A  49      -8.175 -19.754  -2.362  1.00  0.99           H  
ATOM    681  O   ILE A  49      -6.651 -18.690  -0.471  1.00  0.99           O  
ATOM    682  CG1 ILE A  49     -10.285 -20.109  -2.485  1.00  0.99           C  
ATOM    683 HG12 ILE A  49     -11.072 -20.560  -1.881  1.00  0.99           H  
ATOM    684 HG13 ILE A  49     -10.606 -19.102  -2.754  1.00  0.99           H  
ATOM    685  CG2 ILE A  49      -8.617 -21.436  -1.102  1.00  0.99           C  
ATOM    686 HG21 ILE A  49      -9.395 -21.763  -0.413  1.00  0.99           H  
ATOM    687 HG22 ILE A  49      -7.670 -21.401  -0.563  1.00  0.99           H  
ATOM    688 HG23 ILE A  49      -8.515 -22.165  -1.905  1.00  0.99           H  
ATOM    689  CD1 ILE A  49     -10.149 -20.887  -3.800  1.00  0.99           C  
ATOM    690 HD11 ILE A  49      -9.331 -20.475  -4.392  1.00  0.99           H  
ATOM    691 HD12 ILE A  49      -9.964 -21.943  -3.606  1.00  0.99           H  
ATOM    692 HD13 ILE A  49     -11.072 -20.799  -4.373  1.00  0.99           H  
ATOM    693  N   ASP A  50      -7.663 -19.003   1.508  1.00  0.99           N  
ATOM    694  H   ASP A  50      -8.510 -19.257   1.996  1.00  0.99           H  
ATOM    695  CA  ASP A  50      -6.440 -18.913   2.303  1.00  0.99           C  
ATOM    696  HA  ASP A  50      -5.740 -18.246   1.800  1.00  0.99           H  
ATOM    697  C   ASP A  50      -5.768 -20.289   2.425  1.00  0.99           C  
ATOM    698  CB  ASP A  50      -6.741 -18.275   3.669  1.00  0.99           C  
ATOM    699  HB2 ASP A  50      -7.400 -18.933   4.236  1.00  0.99           H  
ATOM    700  HB3 ASP A  50      -7.262 -17.332   3.505  1.00  0.99           H  
ATOM    701  O   ASP A  50      -6.284 -21.197   3.072  1.00  0.99           O  
ATOM    702  CG  ASP A  50      -5.475 -17.997   4.492  1.00  0.99           C  
ATOM    703  OD1 ASP A  50      -4.378 -18.436   4.071  1.00  0.99           O  
ATOM    704  OD2 ASP A  50      -5.599 -17.339   5.545  1.00  0.99           O  
ATOM    705  N   ASN A  51      -4.593 -20.438   1.813  1.00  0.98           N  
ATOM    706  H   ASN A  51      -4.232 -19.642   1.307  1.00  0.98           H  
ATOM    707  CA  ASN A  51      -3.735 -21.622   1.883  1.00  0.98           C  
ATOM    708  HA  ASN A  51      -4.189 -22.348   2.558  1.00  0.98           H  
ATOM    709  C   ASN A  51      -2.357 -21.291   2.492  1.00  0.98           C  
ATOM    710  CB  ASN A  51      -3.639 -22.252   0.480  1.00  0.98           C  
ATOM    711  HB2 ASN A  51      -2.837 -22.989   0.460  1.00  0.98           H  
ATOM    712  HB3 ASN A  51      -3.407 -21.468  -0.241  1.00  0.98           H  
ATOM    713  O   ASN A  51      -1.344 -21.897   2.126  1.00  0.98           O  
ATOM    714  CG  ASN A  51      -4.895 -22.975   0.045  1.00  0.98           C  
ATOM    715  ND2 ASN A  51      -5.161 -23.011  -1.239  1.00  0.98           N  
ATOM    716 HD21 ASN A  51      -4.632 -22.432  -1.875  1.00  0.98           H  
ATOM    717 HD22 ASN A  51      -6.054 -23.420  -1.476  1.00  0.98           H  
ATOM    718  OD1 ASN A  51      -5.616 -23.585   0.811  1.00  0.98           O  
ATOM    719  N   LEU A  52      -2.276 -20.307   3.391  1.00  0.98           N  
ATOM    720  H   LEU A  52      -3.112 -19.792   3.631  1.00  0.98           H  
ATOM    721  CA  LEU A  52      -1.022 -19.908   4.028  1.00  0.98           C  
ATOM    722  HA  LEU A  52      -0.260 -19.852   3.251  1.00  0.98           H  
ATOM    723  C   LEU A  52      -0.542 -20.952   5.041  1.00  0.98           C  
ATOM    724  CB  LEU A  52      -1.189 -18.523   4.679  1.00  0.98           C  
ATOM    725  HB2 LEU A  52      -0.301 -18.287   5.264  1.00  0.98           H  
ATOM    726  HB3 LEU A  52      -2.040 -18.565   5.358  1.00  0.98           H  
ATOM    727  O   LEU A  52      -1.274 -21.370   5.934  1.00  0.98           O  
ATOM    728  CG  LEU A  52      -1.422 -17.403   3.652  1.00  0.98           C  
ATOM    729  HG  LEU A  52      -2.170 -17.710   2.921  1.00  0.98           H  
ATOM    730  CD1 LEU A  52      -1.901 -16.126   4.338  1.00  0.98           C  
ATOM    731 HD11 LEU A  52      -1.176 -15.796   5.082  1.00  0.98           H  
ATOM    732 HD12 LEU A  52      -2.056 -15.339   3.599  1.00  0.98           H  
ATOM    733 HD13 LEU A  52      -2.854 -16.322   4.830  1.00  0.98           H  
ATOM    734  CD2 LEU A  52      -0.127 -17.093   2.899  1.00  0.98           C  
ATOM    735 HD21 LEU A  52       0.407 -18.008   2.641  1.00  0.98           H  
ATOM    736 HD22 LEU A  52       0.510 -16.452   3.509  1.00  0.98           H  
ATOM    737 HD23 LEU A  52      -0.383 -16.606   1.959  1.00  0.98           H  
ATOM    738  N   THR A  53       0.722 -21.359   4.937  1.00  0.97           N  
ATOM    739  H   THR A  53       1.266 -20.992   4.169  1.00  0.97           H  
ATOM    740  CA  THR A  53       1.315 -22.402   5.795  1.00  0.97           C  
ATOM    741  HA  THR A  53       0.634 -22.624   6.616  1.00  0.97           H  
ATOM    742  C   THR A  53       2.634 -21.988   6.445  1.00  0.97           C  
ATOM    743  CB  THR A  53       1.521 -23.713   5.017  1.00  0.97           C  
ATOM    744  HB  THR A  53       1.954 -24.452   5.693  1.00  0.97           H  
ATOM    745  O   THR A  53       3.116 -22.673   7.345  1.00  0.97           O  
ATOM    746  CG2 THR A  53       0.218 -24.290   4.465  1.00  0.97           C  
ATOM    747 HG21 THR A  53      -0.522 -24.364   5.262  1.00  0.97           H  
ATOM    748 HG22 THR A  53       0.404 -25.282   4.055  1.00  0.97           H  
ATOM    749 HG23 THR A  53      -0.173 -23.649   3.675  1.00  0.97           H  
ATOM    750  OG1 THR A  53       2.408 -23.525   3.932  1.00  0.97           O  
ATOM    751  HG1 THR A  53       3.280 -23.331   4.284  1.00  0.97           H  
ATOM    752  N   ASN A  54       3.261 -20.896   6.002  1.00  0.95           N  
ATOM    753  H   ASN A  54       2.814 -20.340   5.287  1.00  0.95           H  
ATOM    754  CA  ASN A  54       4.575 -20.481   6.485  1.00  0.95           C  
ATOM    755  HA  ASN A  54       5.190 -21.372   6.607  1.00  0.95           H  
ATOM    756  C   ASN A  54       4.490 -19.783   7.856  1.00  0.95           C  
ATOM    757  CB  ASN A  54       5.251 -19.599   5.422  1.00  0.95           C  
ATOM    758  HB2 ASN A  54       5.276 -20.126   4.468  1.00  0.95           H  
ATOM    759  HB3 ASN A  54       4.679 -18.678   5.308  1.00  0.95           H  
ATOM    760  O   ASN A  54       3.970 -18.678   7.969  1.00  0.95           O  
ATOM    761  CG  ASN A  54       6.668 -19.219   5.800  1.00  0.95           C  
ATOM    762  ND2 ASN A  54       7.359 -18.492   4.961  1.00  0.95           N  
ATOM    763 HD21 ASN A  54       6.926 -18.138   4.120  1.00  0.95           H  
ATOM    764 HD22 ASN A  54       8.206 -18.105   5.352  1.00  0.95           H  
ATOM    765  OD1 ASN A  54       7.176 -19.562   6.856  1.00  0.95           O  
ATOM    766  N   HIS A  55       5.089 -20.391   8.884  1.00  0.92           N  
ATOM    767  H   HIS A  55       5.490 -21.303   8.716  1.00  0.92           H  
ATOM    768  CA  HIS A  55       5.113 -19.874  10.259  1.00  0.92           C  
ATOM    769  HA  HIS A  55       4.091 -19.645  10.560  1.00  0.92           H  
ATOM    770  C   HIS A  55       5.925 -18.583  10.454  1.00  0.92           C  
ATOM    771  CB  HIS A  55       5.664 -20.963  11.186  1.00  0.92           C  
ATOM    772  HB2 HIS A  55       5.790 -20.547  12.185  1.00  0.92           H  
ATOM    773  HB3 HIS A  55       6.646 -21.281  10.833  1.00  0.92           H  
ATOM    774  O   HIS A  55       5.799 -17.932  11.492  1.00  0.92           O  
ATOM    775  CG  HIS A  55       4.761 -22.160  11.299  1.00  0.92           C  
ATOM    776  CD2 HIS A  55       4.837 -23.320  10.576  1.00  0.92           C  
ATOM    777  HD2 HIS A  55       5.545 -23.539   9.791  1.00  0.92           H  
ATOM    778  ND1 HIS A  55       3.726 -22.305  12.197  1.00  0.92           N  
ATOM    779  HD1 HIS A  55       3.459 -21.652  12.919  1.00  0.92           H  
ATOM    780  CE1 HIS A  55       3.217 -23.538  12.043  1.00  0.92           C  
ATOM    781  HE1 HIS A  55       2.438 -23.966  12.657  1.00  0.92           H  
ATOM    782  NE2 HIS A  55       3.847 -24.185  11.051  1.00  0.92           N  
ATOM    783  N   THR A  56       6.758 -18.191   9.485  1.00  0.92           N  
ATOM    784  H   THR A  56       6.846 -18.747   8.647  1.00  0.92           H  
ATOM    785  CA  THR A  56       7.456 -16.897   9.534  1.00  0.92           C  
ATOM    786  HA  THR A  56       7.727 -16.693  10.570  1.00  0.92           H  
ATOM    787  C   THR A  56       6.574 -15.730   9.089  1.00  0.92           C  
ATOM    788  CB  THR A  56       8.761 -16.901   8.730  1.00  0.92           C  
ATOM    789  HB  THR A  56       9.305 -15.995   8.999  1.00  0.92           H  
ATOM    790  O   THR A  56       7.035 -14.593   9.093  1.00  0.92           O  
ATOM    791  CG2 THR A  56       9.658 -18.097   9.046  1.00  0.92           C  
ATOM    792 HG21 THR A  56       9.195 -19.020   8.697  1.00  0.92           H  
ATOM    793 HG22 THR A  56      10.615 -17.969   8.540  1.00  0.92           H  
ATOM    794 HG23 THR A  56       9.828 -18.155  10.121  1.00  0.92           H  
ATOM    795  OG1 THR A  56       8.531 -16.868   7.338  1.00  0.92           O  
ATOM    796  HG1 THR A  56       8.181 -15.995   7.144  1.00  0.92           H  
ATOM    797  N   MET A  57       5.338 -16.005   8.670  1.00  0.94           N  
ATOM    798  H   MET A  57       5.009 -16.958   8.725  1.00  0.94           H  
ATOM    799  CA  MET A  57       4.359 -15.037   8.179  1.00  0.94           C  
ATOM    800  HA  MET A  57       4.704 -14.022   8.377  1.00  0.94           H  
ATOM    801  C   MET A  57       3.031 -15.232   8.921  1.00  0.94           C  
ATOM    802  CB  MET A  57       4.194 -15.201   6.657  1.00  0.94           C  
ATOM    803  HB2 MET A  57       3.489 -14.454   6.291  1.00  0.94           H  
ATOM    804  HB3 MET A  57       3.800 -16.192   6.431  1.00  0.94           H  
ATOM    805  O   MET A  57       2.861 -16.197   9.670  1.00  0.94           O  
ATOM    806  CG  MET A  57       5.531 -15.008   5.933  1.00  0.94           C  
ATOM    807  HG2 MET A  57       6.206 -15.819   6.206  1.00  0.94           H  
ATOM    808  HG3 MET A  57       5.968 -14.074   6.288  1.00  0.94           H  
ATOM    809  SD  MET A  57       5.426 -14.962   4.127  1.00  0.94           S  
ATOM    810  CE  MET A  57       6.381 -13.445   3.889  1.00  0.94           C  
ATOM    811  HE1 MET A  57       7.438 -13.635   4.078  1.00  0.94           H  
ATOM    812  HE2 MET A  57       6.026 -12.675   4.574  1.00  0.94           H  
ATOM    813  HE3 MET A  57       6.248 -13.072   2.873  1.00  0.94           H  
ATOM    814  N   LEU A  58       2.095 -14.301   8.753  1.00  0.94           N  
ATOM    815  H   LEU A  58       2.278 -13.525   8.133  1.00  0.94           H  
ATOM    816  CA  LEU A  58       0.727 -14.473   9.247  1.00  0.94           C  
ATOM    817  HA  LEU A  58       0.760 -14.847  10.270  1.00  0.94           H  
ATOM    818  C   LEU A  58       0.008 -15.533   8.402  1.00  0.94           C  
ATOM    819  CB  LEU A  58       0.005 -13.114   9.242  1.00  0.94           C  
ATOM    820  HB2 LEU A  58       0.043 -12.698   8.235  1.00  0.94           H  
ATOM    821  HB3 LEU A  58      -1.043 -13.260   9.502  1.00  0.94           H  
ATOM    822  O   LEU A  58       0.131 -15.519   7.178  1.00  0.94           O  
ATOM    823  CG  LEU A  58       0.626 -12.102  10.225  1.00  0.94           C  
ATOM    824  HG  LEU A  58       1.702 -12.042  10.057  1.00  0.94           H  
ATOM    825  CD1 LEU A  58       0.050 -10.716  10.004  1.00  0.94           C  
ATOM    826 HD11 LEU A  58      -1.034 -10.728  10.112  1.00  0.94           H  
ATOM    827 HD12 LEU A  58       0.316 -10.348   9.013  1.00  0.94           H  
ATOM    828 HD13 LEU A  58       0.479 -10.032  10.737  1.00  0.94           H  
ATOM    829  CD2 LEU A  58       0.391 -12.493  11.686  1.00  0.94           C  
ATOM    830 HD21 LEU A  58      -0.679 -12.552  11.886  1.00  0.94           H  
ATOM    831 HD22 LEU A  58       0.813 -11.732  12.342  1.00  0.94           H  
ATOM    832 HD23 LEU A  58       0.846 -13.455  11.919  1.00  0.94           H  
ATOM    833  N   LYS A  59      -0.703 -16.457   9.063  1.00  0.96           N  
ATOM    834  H   LYS A  59      -0.746 -16.383  10.069  1.00  0.96           H  
ATOM    835  CA  LYS A  59      -1.417 -17.591   8.435  1.00  0.96           C  
ATOM    836  HA  LYS A  59      -1.092 -17.686   7.399  1.00  0.96           H  
ATOM    837  C   LYS A  59      -2.935 -17.400   8.356  1.00  0.96           C  
ATOM    838  CB  LYS A  59      -1.092 -18.898   9.168  1.00  0.96           C  
ATOM    839  HB2 LYS A  59      -1.385 -18.800  10.213  1.00  0.96           H  
ATOM    840  HB3 LYS A  59      -1.679 -19.701   8.722  1.00  0.96           H  
ATOM    841  O   LYS A  59      -3.664 -18.336   8.057  1.00  0.96           O  
ATOM    842  CG  LYS A  59       0.387 -19.289   9.066  1.00  0.96           C  
ATOM    843  HG2 LYS A  59       0.705 -19.219   8.026  1.00  0.96           H  
ATOM    844  HG3 LYS A  59       0.998 -18.613   9.664  1.00  0.96           H  
ATOM    845  CD  LYS A  59       0.593 -20.731   9.535  1.00  0.96           C  
ATOM    846  HD2 LYS A  59       1.628 -21.015   9.348  1.00  0.96           H  
ATOM    847  HD3 LYS A  59      -0.055 -21.386   8.953  1.00  0.96           H  
ATOM    848  CE  LYS A  59       0.291 -20.891  11.025  1.00  0.96           C  
ATOM    849  HE2 LYS A  59       1.031 -20.339  11.605  1.00  0.96           H  
ATOM    850  HE3 LYS A  59      -0.688 -20.471  11.252  1.00  0.96           H  
ATOM    851  NZ  LYS A  59       0.304 -22.320  11.398  1.00  0.96           N  
ATOM    852  HZ1 LYS A  59      -0.581 -22.756  11.184  1.00  0.96           H  
ATOM    853  HZ2 LYS A  59       1.084 -22.836  11.016  1.00  0.96           H  
ATOM    854  HZ3 LYS A  59       0.287 -22.386  12.406  1.00  0.96           H  
ATOM    855  N   SER A  60      -3.400 -16.215   8.707  1.00  0.97           N  
ATOM    856  H   SER A  60      -2.721 -15.492   8.895  1.00  0.97           H  
ATOM    857  CA  SER A  60      -4.751 -15.755   8.424  1.00  0.97           C  
ATOM    858  HA  SER A  60      -5.313 -16.528   7.900  1.00  0.97           H  
ATOM    859  C   SER A  60      -4.655 -14.560   7.497  1.00  0.97           C  
ATOM    860  CB  SER A  60      -5.473 -15.379   9.720  1.00  0.97           C  
ATOM    861  HB2 SER A  60      -4.792 -15.427  10.570  1.00  0.97           H  
ATOM    862  HB3 SER A  60      -5.869 -14.366   9.655  1.00  0.97           H  
ATOM    863  O   SER A  60      -3.578 -13.977   7.343  1.00  0.97           O  
ATOM    864  OG  SER A  60      -6.541 -16.268   9.917  1.00  0.97           O  
ATOM    865  HG  SER A  60      -7.062 -16.259   9.111  1.00  0.97           H  
ATOM    866  N   THR A  61      -5.771 -14.168   6.903  1.00  0.97           N  
ATOM    867  H   THR A  61      -6.596 -14.746   6.980  1.00  0.97           H  
ATOM    868  CA  THR A  61      -5.825 -12.988   6.046  1.00  0.97           C  
ATOM    869  HA  THR A  61      -5.114 -12.248   6.414  1.00  0.97           H  
ATOM    870  C   THR A  61      -7.203 -12.340   6.063  1.00  0.97           C  
ATOM    871  CB  THR A  61      -5.404 -13.382   4.627  1.00  0.97           C  
ATOM    872  HB  THR A  61      -4.473 -13.947   4.675  1.00  0.97           H  
ATOM    873  O   THR A  61      -8.180 -12.947   6.484  1.00  0.97           O  
ATOM    874  CG2 THR A  61      -6.429 -14.203   3.848  1.00  0.97           C  
ATOM    875 HG21 THR A  61      -6.687 -15.098   4.414  1.00  0.97           H  
ATOM    876 HG22 THR A  61      -5.995 -14.505   2.894  1.00  0.97           H  
ATOM    877 HG23 THR A  61      -7.329 -13.616   3.661  1.00  0.97           H  
ATOM    878  OG1 THR A  61      -5.163 -12.208   3.915  1.00  0.97           O  
ATOM    879  HG1 THR A  61      -4.291 -11.910   4.184  1.00  0.97           H  
ATOM    880  N   SER A  62      -7.315 -11.111   5.590  1.00  0.97           N  
ATOM    881  H   SER A  62      -6.487 -10.640   5.253  1.00  0.97           H  
ATOM    882  CA  SER A  62      -8.588 -10.505   5.209  1.00  0.97           C  
ATOM    883  HA  SER A  62      -9.278 -11.284   4.887  1.00  0.97           H  
ATOM    884  C   SER A  62      -8.327  -9.582   4.029  1.00  0.97           C  
ATOM    885  CB  SER A  62      -9.215  -9.759   6.387  1.00  0.97           C  
ATOM    886  HB2 SER A  62      -9.249 -10.416   7.256  1.00  0.97           H  
ATOM    887  HB3 SER A  62     -10.239  -9.498   6.122  1.00  0.97           H  
ATOM    888  O   SER A  62      -7.261  -8.981   3.974  1.00  0.97           O  
ATOM    889  OG  SER A  62      -8.500  -8.589   6.721  1.00  0.97           O  
ATOM    890  HG  SER A  62      -9.122  -7.862   6.645  1.00  0.97           H  
ATOM    891  N   ILE A  63      -9.244  -9.485   3.066  1.00  0.98           N  
ATOM    892  H   ILE A  63     -10.143  -9.934   3.167  1.00  0.98           H  
ATOM    893  CA  ILE A  63      -9.023  -8.656   1.876  1.00  0.98           C  
ATOM    894  HA  ILE A  63      -7.992  -8.302   1.863  1.00  0.98           H  
ATOM    895  C   ILE A  63      -9.903  -7.425   1.950  1.00  0.98           C  
ATOM    896  CB  ILE A  63      -9.235  -9.448   0.573  1.00  0.98           C  
ATOM    897  HB  ILE A  63     -10.243  -9.863   0.581  1.00  0.98           H  
ATOM    898  O   ILE A  63     -11.124  -7.553   1.963  1.00  0.98           O  
ATOM    899  CG1 ILE A  63      -8.240 -10.624   0.450  1.00  0.98           C  
ATOM    900 HG12 ILE A  63      -8.396 -11.306   1.286  1.00  0.98           H  
ATOM    901 HG13 ILE A  63      -8.466 -11.171  -0.465  1.00  0.98           H  
ATOM    902  CG2 ILE A  63      -9.117  -8.528  -0.655  1.00  0.98           C  
ATOM    903 HG21 ILE A  63      -9.128  -9.118  -1.571  1.00  0.98           H  
ATOM    904 HG22 ILE A  63      -8.199  -7.942  -0.604  1.00  0.98           H  
ATOM    905 HG23 ILE A  63      -9.965  -7.844  -0.694  1.00  0.98           H  
ATOM    906  CD1 ILE A  63      -6.752 -10.252   0.412  1.00  0.98           C  
ATOM    907 HD11 ILE A  63      -6.168 -11.163   0.280  1.00  0.98           H  
ATOM    908 HD12 ILE A  63      -6.541  -9.582  -0.421  1.00  0.98           H  
ATOM    909 HD13 ILE A  63      -6.448  -9.782   1.348  1.00  0.98           H  
ATOM    910  N   HIS A  64      -9.268  -6.255   1.956  1.00  0.98           N  
ATOM    911  H   HIS A  64      -8.259  -6.256   1.928  1.00  0.98           H  
ATOM    912  CA  HIS A  64      -9.947  -4.987   1.759  1.00  0.98           C  
ATOM    913  HA  HIS A  64     -10.986  -5.115   2.062  1.00  0.98           H  
ATOM    914  C   HIS A  64      -9.961  -4.597   0.280  1.00  0.98           C  
ATOM    915  CB  HIS A  64      -9.327  -3.911   2.653  1.00  0.98           C  
ATOM    916  HB2 HIS A  64      -8.252  -3.877   2.480  1.00  0.98           H  
ATOM    917  HB3 HIS A  64      -9.508  -4.172   3.696  1.00  0.98           H  
ATOM    918  O   HIS A  64      -8.930  -4.676  -0.394  1.00  0.98           O  
ATOM    919  CG  HIS A  64      -9.901  -2.543   2.400  1.00  0.98           C  
ATOM    920  CD2 HIS A  64      -9.198  -1.435   2.023  1.00  0.98           C  
ATOM    921  HD2 HIS A  64      -8.130  -1.379   1.873  1.00  0.98           H  
ATOM    922  ND1 HIS A  64     -11.229  -2.179   2.444  1.00  0.98           N  
ATOM    923  HD1 HIS A  64     -12.020  -2.756   2.692  1.00  0.98           H  
ATOM    924  CE1 HIS A  64     -11.325  -0.888   2.094  1.00  0.98           C  
ATOM    925  HE1 HIS A  64     -12.246  -0.327   2.052  1.00  0.98           H  
ATOM    926  NE2 HIS A  64     -10.101  -0.391   1.846  1.00  0.98           N  
ATOM    927  N   TRP A  65     -11.127  -4.171  -0.212  1.00  0.98           N  
ATOM    928  H   TRP A  65     -11.910  -4.123   0.424  1.00  0.98           H  
ATOM    929  CA  TRP A  65     -11.337  -3.681  -1.578  1.00  0.98           C  
ATOM    930  HA  TRP A  65     -10.548  -4.072  -2.220  1.00  0.98           H  
ATOM    931  C   TRP A  65     -11.234  -2.155  -1.584  1.00  0.98           C  
ATOM    932  CB  TRP A  65     -12.676  -4.190  -2.128  1.00  0.98           C  
ATOM    933  HB2 TRP A  65     -12.693  -4.025  -3.205  1.00  0.98           H  
ATOM    934  HB3 TRP A  65     -13.494  -3.628  -1.678  1.00  0.98           H  
ATOM    935  O   TRP A  65     -12.223  -1.434  -1.458  1.00  0.98           O  
ATOM    936  CG  TRP A  65     -12.938  -5.638  -1.911  1.00  0.98           C  
ATOM    937  CD1 TRP A  65     -13.725  -6.146  -0.942  1.00  0.98           C  
ATOM    938  HD1 TRP A  65     -14.261  -5.556  -0.213  1.00  0.98           H  
ATOM    939  CD2 TRP A  65     -12.353  -6.782  -2.594  1.00  0.98           C  
ATOM    940  CE2 TRP A  65     -12.833  -7.971  -1.973  1.00  0.98           C  
ATOM    941  CE3 TRP A  65     -11.430  -6.929  -3.650  1.00  0.98           C  
ATOM    942  HE3 TRP A  65     -11.054  -6.039  -4.132  1.00  0.98           H  
ATOM    943  NE1 TRP A  65     -13.663  -7.522  -0.970  1.00  0.98           N  
ATOM    944  HE1 TRP A  65     -14.060  -8.092  -0.237  1.00  0.98           H  
ATOM    945  CH2 TRP A  65     -11.480  -9.359  -3.420  1.00  0.98           C  
ATOM    946  HH2 TRP A  65     -11.130 -10.334  -3.726  1.00  0.98           H  
ATOM    947  CZ2 TRP A  65     -12.418  -9.245  -2.383  1.00  0.98           C  
ATOM    948  HZ2 TRP A  65     -12.786 -10.127  -1.880  1.00  0.98           H  
ATOM    949  CZ3 TRP A  65     -10.982  -8.202  -4.045  1.00  0.98           C  
ATOM    950  HZ3 TRP A  65     -10.242  -8.291  -4.827  1.00  0.98           H  
ATOM    951  N   HIS A  66     -10.009  -1.664  -1.702  1.00  0.98           N  
ATOM    952  H   HIS A  66      -9.255  -2.297  -1.926  1.00  0.98           H  
ATOM    953  CA  HIS A  66      -9.674  -0.274  -1.463  1.00  0.98           C  
ATOM    954  HA  HIS A  66     -10.057  -0.010  -0.477  1.00  0.98           H  
ATOM    955  C   HIS A  66     -10.330   0.696  -2.451  1.00  0.98           C  
ATOM    956  CB  HIS A  66      -8.158  -0.142  -1.412  1.00  0.98           C  
ATOM    957  HB2 HIS A  66      -7.750  -0.919  -0.765  1.00  0.98           H  
ATOM    958  HB3 HIS A  66      -7.749  -0.280  -2.413  1.00  0.98           H  
ATOM    959  O   HIS A  66     -10.085   0.651  -3.663  1.00  0.98           O  
ATOM    960  CG  HIS A  66      -7.744   1.189  -0.864  1.00  0.98           C  
ATOM    961  CD2 HIS A  66      -7.764   2.384  -1.525  1.00  0.98           C  
ATOM    962  HD2 HIS A  66      -8.048   2.526  -2.557  1.00  0.98           H  
ATOM    963  ND1 HIS A  66      -7.358   1.440   0.427  1.00  0.98           N  
ATOM    964  HD1 HIS A  66      -7.496   0.815   1.208  1.00  0.98           H  
ATOM    965  CE1 HIS A  66      -7.125   2.756   0.526  1.00  0.98           C  
ATOM    966  HE1 HIS A  66      -6.851   3.269   1.436  1.00  0.98           H  
ATOM    967  NE2 HIS A  66      -7.344   3.372  -0.645  1.00  0.98           N  
ATOM    968  N   GLY A  67     -11.126   1.608  -1.888  1.00  0.98           N  
ATOM    969  H   GLY A  67     -11.206   1.578  -0.882  1.00  0.98           H  
ATOM    970  CA  GLY A  67     -11.919   2.635  -2.569  1.00  0.98           C  
ATOM    971  HA2 GLY A  67     -11.968   3.502  -1.911  1.00  0.98           H  
ATOM    972  HA3 GLY A  67     -11.438   2.931  -3.501  1.00  0.98           H  
ATOM    973  C   GLY A  67     -13.368   2.252  -2.874  1.00  0.98           C  
ATOM    974  O   GLY A  67     -14.155   3.113  -3.267  1.00  0.98           O  
ATOM    975  N   PHE A  68     -13.770   0.996  -2.664  1.00  0.98           N  
ATOM    976  H   PHE A  68     -13.127   0.328  -2.264  1.00  0.98           H  
ATOM    977  CA  PHE A  68     -15.187   0.635  -2.734  1.00  0.98           C  
ATOM    978  HA  PHE A  68     -15.635   1.136  -3.593  1.00  0.98           H  
ATOM    979  C   PHE A  68     -15.916   1.117  -1.479  1.00  0.98           C  
ATOM    980  CB  PHE A  68     -15.354  -0.870  -2.949  1.00  0.98           C  
ATOM    981  HB2 PHE A  68     -16.407  -1.126  -2.826  1.00  0.98           H  
ATOM    982  HB3 PHE A  68     -14.794  -1.413  -2.188  1.00  0.98           H  
ATOM    983  O   PHE A  68     -15.465   0.883  -0.362  1.00  0.98           O  
ATOM    984  CG  PHE A  68     -14.922  -1.310  -4.330  1.00  0.98           C  
ATOM    985  CD1 PHE A  68     -15.769  -1.088  -5.428  1.00  0.98           C  
ATOM    986  HD1 PHE A  68     -16.721  -0.599  -5.285  1.00  0.98           H  
ATOM    987  CD2 PHE A  68     -13.649  -1.866  -4.539  1.00  0.98           C  
ATOM    988  HD2 PHE A  68     -12.959  -1.945  -3.712  1.00  0.98           H  
ATOM    989  CE1 PHE A  68     -15.346  -1.442  -6.719  1.00  0.98           C  
ATOM    990  HE1 PHE A  68     -15.967  -1.195  -7.568  1.00  0.98           H  
ATOM    991  CE2 PHE A  68     -13.248  -2.277  -5.820  1.00  0.98           C  
ATOM    992  HE2 PHE A  68     -12.269  -2.708  -5.971  1.00  0.98           H  
ATOM    993  CZ  PHE A  68     -14.101  -2.063  -6.912  1.00  0.98           C  
ATOM    994  HZ  PHE A  68     -13.777  -2.323  -7.908  1.00  0.98           H  
ATOM    995  N   PHE A  69     -17.072   1.759  -1.647  1.00  0.97           N  
ATOM    996  H   PHE A  69     -17.411   1.936  -2.582  1.00  0.97           H  
ATOM    997  CA  PHE A  69     -17.826   2.308  -0.514  1.00  0.97           C  
ATOM    998  HA  PHE A  69     -17.124   2.739   0.200  1.00  0.97           H  
ATOM    999  C   PHE A  69     -18.608   1.240   0.253  1.00  0.97           C  
ATOM   1000  CB  PHE A  69     -18.761   3.420  -1.004  1.00  0.97           C  
ATOM   1001  HB2 PHE A  69     -19.288   3.835  -0.145  1.00  0.97           H  
ATOM   1002  HB3 PHE A  69     -19.507   2.972  -1.661  1.00  0.97           H  
ATOM   1003  O   PHE A  69     -19.029   1.474   1.382  1.00  0.97           O  
ATOM   1004  CG  PHE A  69     -18.093   4.569  -1.739  1.00  0.97           C  
ATOM   1005  CD1 PHE A  69     -16.780   4.980  -1.424  1.00  0.97           C  
ATOM   1006  HD1 PHE A  69     -16.216   4.498  -0.640  1.00  0.97           H  
ATOM   1007  CD2 PHE A  69     -18.801   5.235  -2.757  1.00  0.97           C  
ATOM   1008  HD2 PHE A  69     -19.808   4.932  -3.003  1.00  0.97           H  
ATOM   1009  CE1 PHE A  69     -16.172   6.017  -2.149  1.00  0.97           C  
ATOM   1010  HE1 PHE A  69     -15.155   6.304  -1.925  1.00  0.97           H  
ATOM   1011  CE2 PHE A  69     -18.198   6.284  -3.471  1.00  0.97           C  
ATOM   1012  HE2 PHE A  69     -18.741   6.780  -4.261  1.00  0.97           H  
ATOM   1013  CZ  PHE A  69     -16.879   6.667  -3.175  1.00  0.97           C  
ATOM   1014  HZ  PHE A  69     -16.404   7.449  -3.749  1.00  0.97           H  
ATOM   1015  N   GLN A  70     -18.819   0.068  -0.357  1.00  0.97           N  
ATOM   1016  H   GLN A  70     -18.421  -0.053  -1.277  1.00  0.97           H  
ATOM   1017  CA  GLN A  70     -19.483  -1.077   0.277  1.00  0.97           C  
ATOM   1018  HA  GLN A  70     -19.715  -1.795  -0.510  1.00  0.97           H  
ATOM   1019  C   GLN A  70     -20.843  -0.708   0.896  1.00  0.97           C  
ATOM   1020  CB  GLN A  70     -18.516  -1.755   1.265  1.00  0.97           C  
ATOM   1021  HB2 GLN A  70     -19.022  -2.574   1.776  1.00  0.97           H  
ATOM   1022  HB3 GLN A  70     -18.206  -1.034   2.022  1.00  0.97           H  
ATOM   1023  O   GLN A  70     -21.206  -1.164   1.983  1.00  0.97           O  
ATOM   1024  CG  GLN A  70     -17.262  -2.309   0.575  1.00  0.97           C  
ATOM   1025  HG2 GLN A  70     -16.765  -1.522   0.007  1.00  0.97           H  
ATOM   1026  HG3 GLN A  70     -16.564  -2.618   1.353  1.00  0.97           H  
ATOM   1027  CD  GLN A  70     -17.529  -3.501  -0.340  1.00  0.97           C  
ATOM   1028  NE2 GLN A  70     -16.567  -3.885  -1.149  1.00  0.97           N  
ATOM   1029 HE21 GLN A  70     -16.759  -4.667  -1.758  1.00  0.97           H  
ATOM   1030 HE22 GLN A  70     -15.672  -3.418  -1.120  1.00  0.97           H  
ATOM   1031  OE1 GLN A  70     -18.601  -4.091  -0.371  1.00  0.97           O  
ATOM   1032  N   LYS A  71     -21.602   0.149   0.199  1.00  0.95           N  
ATOM   1033  H   LYS A  71     -21.238   0.493  -0.679  1.00  0.95           H  
ATOM   1034  CA  LYS A  71     -22.897   0.647   0.668  1.00  0.95           C  
ATOM   1035  HA  LYS A  71     -22.738   1.047   1.670  1.00  0.95           H  
ATOM   1036  C   LYS A  71     -23.902  -0.498   0.779  1.00  0.95           C  
ATOM   1037  CB  LYS A  71     -23.377   1.798  -0.230  1.00  0.95           C  
ATOM   1038  HB2 LYS A  71     -22.571   2.530  -0.296  1.00  0.95           H  
ATOM   1039  HB3 LYS A  71     -23.591   1.428  -1.232  1.00  0.95           H  
ATOM   1040  O   LYS A  71     -24.294  -1.095  -0.221  1.00  0.95           O  
ATOM   1041  CG  LYS A  71     -24.626   2.486   0.348  1.00  0.95           C  
ATOM   1042  HG2 LYS A  71     -24.455   2.690   1.405  1.00  0.95           H  
ATOM   1043  HG3 LYS A  71     -25.490   1.829   0.252  1.00  0.95           H  
ATOM   1044  CD  LYS A  71     -24.902   3.817  -0.367  1.00  0.95           C  
ATOM   1045  HD2 LYS A  71     -25.184   3.636  -1.404  1.00  0.95           H  
ATOM   1046  HD3 LYS A  71     -23.983   4.402  -0.352  1.00  0.95           H  
ATOM   1047  CE  LYS A  71     -26.004   4.604   0.358  1.00  0.95           C  
ATOM   1048  HE2 LYS A  71     -26.982   4.253   0.028  1.00  0.95           H  
ATOM   1049  HE3 LYS A  71     -25.912   4.406   1.426  1.00  0.95           H  
ATOM   1050  NZ  LYS A  71     -25.856   6.071   0.154  1.00  0.95           N  
ATOM   1051  HZ1 LYS A  71     -25.899   6.358  -0.814  1.00  0.95           H  
ATOM   1052  HZ2 LYS A  71     -26.503   6.599   0.722  1.00  0.95           H  
ATOM   1053  HZ3 LYS A  71     -24.967   6.387   0.514  1.00  0.95           H  
ATOM   1054  N   GLY A  72     -24.315  -0.801   2.010  1.00  0.95           N  
ATOM   1055  H   GLY A  72     -23.902  -0.287   2.775  1.00  0.95           H  
ATOM   1056  CA  GLY A  72     -25.182  -1.941   2.338  1.00  0.95           C  
ATOM   1057  HA2 GLY A  72     -25.588  -1.777   3.336  1.00  0.95           H  
ATOM   1058  HA3 GLY A  72     -26.009  -1.989   1.629  1.00  0.95           H  
ATOM   1059  C   GLY A  72     -24.478  -3.307   2.348  1.00  0.95           C  
ATOM   1060  O   GLY A  72     -25.114  -4.335   2.587  1.00  0.95           O  
ATOM   1061  N   THR A  73     -23.167  -3.333   2.109  1.00  0.97           N  
ATOM   1062  H   THR A  73     -22.702  -2.460   1.908  1.00  0.97           H  
ATOM   1063  CA  THR A  73     -22.312  -4.525   2.156  1.00  0.97           C  
ATOM   1064  HA  THR A  73     -22.869  -5.334   2.628  1.00  0.97           H  
ATOM   1065  C   THR A  73     -21.101  -4.289   3.054  1.00  0.97           C  
ATOM   1066  CB  THR A  73     -21.898  -5.019   0.754  1.00  0.97           C  
ATOM   1067  HB  THR A  73     -21.196  -5.847   0.851  1.00  0.97           H  
ATOM   1068  O   THR A  73     -20.020  -4.787   2.766  1.00  0.97           O  
ATOM   1069  CG2 THR A  73     -23.100  -5.528  -0.041  1.00  0.97           C  
ATOM   1070 HG21 THR A  73     -22.750  -5.967  -0.976  1.00  0.97           H  
ATOM   1071 HG22 THR A  73     -23.776  -4.702  -0.261  1.00  0.97           H  
ATOM   1072 HG23 THR A  73     -23.628  -6.287   0.535  1.00  0.97           H  
ATOM   1073  OG1 THR A  73     -21.308  -3.993  -0.008  1.00  0.97           O  
ATOM   1074  HG1 THR A  73     -20.356  -4.119   0.000  1.00  0.97           H  
ATOM   1075  N   ASN A  74     -21.260  -3.578   4.179  1.00  0.96           N  
ATOM   1076  H   ASN A  74     -22.147  -3.121   4.340  1.00  0.96           H  
ATOM   1077  CA  ASN A  74     -20.161  -3.290   5.113  1.00  0.96           C  
ATOM   1078  HA  ASN A  74     -19.442  -2.645   4.609  1.00  0.96           H  
ATOM   1079  C   ASN A  74     -19.397  -4.562   5.551  1.00  0.96           C  
ATOM   1080  CB  ASN A  74     -20.756  -2.524   6.307  1.00  0.96           C  
ATOM   1081  HB2 ASN A  74     -21.248  -1.621   5.946  1.00  0.96           H  
ATOM   1082  HB3 ASN A  74     -21.497  -3.144   6.809  1.00  0.96           H  
ATOM   1083  O   ASN A  74     -18.187  -4.520   5.736  1.00  0.96           O  
ATOM   1084  CG  ASN A  74     -19.722  -2.117   7.337  1.00  0.96           C  
ATOM   1085  ND2 ASN A  74     -19.147  -0.942   7.248  1.00  0.96           N  
ATOM   1086 HD21 ASN A  74     -19.317  -0.328   6.464  1.00  0.96           H  
ATOM   1087 HD22 ASN A  74     -18.429  -0.695   7.914  1.00  0.96           H  
ATOM   1088  OD1 ASN A  74     -19.429  -2.868   8.252  1.00  0.96           O  
ATOM   1089  N   TRP A  75     -20.069  -5.720   5.619  1.00  0.97           N  
ATOM   1090  H   TRP A  75     -21.054  -5.698   5.396  1.00  0.97           H  
ATOM   1091  CA  TRP A  75     -19.453  -7.031   5.885  1.00  0.97           C  
ATOM   1092  HA  TRP A  75     -18.951  -6.995   6.852  1.00  0.97           H  
ATOM   1093  C   TRP A  75     -18.400  -7.463   4.853  1.00  0.97           C  
ATOM   1094  CB  TRP A  75     -20.566  -8.083   5.943  1.00  0.97           C  
ATOM   1095  HB2 TRP A  75     -20.129  -9.042   6.225  1.00  0.97           H  
ATOM   1096  HB3 TRP A  75     -21.251  -7.798   6.741  1.00  0.97           H  
ATOM   1097  O   TRP A  75     -17.554  -8.301   5.162  1.00  0.97           O  
ATOM   1098  CG  TRP A  75     -21.342  -8.292   4.674  1.00  0.97           C  
ATOM   1099  CD1 TRP A  75     -22.554  -7.762   4.397  1.00  0.97           C  
ATOM   1100  HD1 TRP A  75     -23.130  -7.136   5.063  1.00  0.97           H  
ATOM   1101  CD2 TRP A  75     -20.987  -9.099   3.504  1.00  0.97           C  
ATOM   1102  CE2 TRP A  75     -22.034  -8.983   2.541  1.00  0.97           C  
ATOM   1103  CE3 TRP A  75     -19.892  -9.924   3.162  1.00  0.97           C  
ATOM   1104  HE3 TRP A  75     -19.070 -10.012   3.857  1.00  0.97           H  
ATOM   1105  NE1 TRP A  75     -22.964  -8.162   3.143  1.00  0.97           N  
ATOM   1106  HE1 TRP A  75     -23.872  -7.925   2.769  1.00  0.97           H  
ATOM   1107  CH2 TRP A  75     -20.900 -10.471   1.008  1.00  0.97           C  
ATOM   1108  HH2 TRP A  75     -20.874 -10.999   0.066  1.00  0.97           H  
ATOM   1109  CZ2 TRP A  75     -21.996  -9.648   1.308  1.00  0.97           C  
ATOM   1110  HZ2 TRP A  75     -22.795  -9.524   0.592  1.00  0.97           H  
ATOM   1111  CZ3 TRP A  75     -19.848 -10.607   1.930  1.00  0.97           C  
ATOM   1112  HZ3 TRP A  75     -19.002 -11.234   1.690  1.00  0.97           H  
ATOM   1113  N   ALA A  76     -18.466  -6.923   3.637  1.00  0.98           N  
ATOM   1114  H   ALA A  76     -19.175  -6.225   3.464  1.00  0.98           H  
ATOM   1115  CA  ALA A  76     -17.554  -7.191   2.536  1.00  0.98           C  
ATOM   1116  HA  ALA A  76     -17.113  -8.178   2.682  1.00  0.98           H  
ATOM   1117  C   ALA A  76     -16.390  -6.189   2.471  1.00  0.98           C  
ATOM   1118  CB  ALA A  76     -18.358  -7.217   1.226  1.00  0.98           C  
ATOM   1119  HB1 ALA A  76     -17.708  -7.474   0.390  1.00  0.98           H  
ATOM   1120  HB2 ALA A  76     -19.167  -7.945   1.289  1.00  0.98           H  
ATOM   1121  HB3 ALA A  76     -18.783  -6.231   1.035  1.00  0.98           H  
ATOM   1122  O   ALA A  76     -15.541  -6.342   1.600  1.00  0.98           O  
ATOM   1123  N   ASP A  77     -16.319  -5.192   3.365  1.00  0.98           N  
ATOM   1124  H   ASP A  77     -17.052  -5.083   4.051  1.00  0.98           H  
ATOM   1125  CA  ASP A  77     -15.259  -4.177   3.326  1.00  0.98           C  
ATOM   1126  HA  ASP A  77     -15.211  -3.767   2.317  1.00  0.98           H  
ATOM   1127  C   ASP A  77     -13.870  -4.756   3.579  1.00  0.98           C  
ATOM   1128  CB  ASP A  77     -15.574  -3.030   4.296  1.00  0.98           C  
ATOM   1129  HB2 ASP A  77     -16.572  -2.646   4.087  1.00  0.98           H  
ATOM   1130  HB3 ASP A  77     -15.558  -3.412   5.317  1.00  0.98           H  
ATOM   1131  O   ASP A  77     -12.931  -4.354   2.899  1.00  0.98           O  
ATOM   1132  CG  ASP A  77     -14.565  -1.885   4.149  1.00  0.98           C  
ATOM   1133  OD1 ASP A  77     -14.346  -1.441   3.006  1.00  0.98           O  
ATOM   1134  OD2 ASP A  77     -13.971  -1.472   5.164  1.00  0.98           O  
ATOM   1135  N   GLY A  78     -13.733  -5.730   4.487  1.00  0.97           N  
ATOM   1136  H   GLY A  78     -14.565  -6.037   4.971  1.00  0.97           H  
ATOM   1137  CA  GLY A  78     -12.493  -6.498   4.645  1.00  0.97           C  
ATOM   1138  HA2 GLY A  78     -12.734  -7.561   4.644  1.00  0.97           H  
ATOM   1139  HA3 GLY A  78     -11.873  -6.313   3.768  1.00  0.97           H  
ATOM   1140  C   GLY A  78     -11.573  -6.211   5.839  1.00  0.97           C  
ATOM   1141  O   GLY A  78     -10.865  -7.144   6.230  1.00  0.97           O  
ATOM   1142  N   PRO A  79     -11.536  -5.014   6.457  1.00  0.98           N  
ATOM   1143  CA  PRO A  79     -10.671  -4.750   7.604  1.00  0.98           C  
ATOM   1144  HA  PRO A  79      -9.634  -4.781   7.268  1.00  0.98           H  
ATOM   1145  C   PRO A  79     -10.844  -5.744   8.747  1.00  0.98           C  
ATOM   1146  CB  PRO A  79     -10.966  -3.323   8.033  1.00  0.98           C  
ATOM   1147  HB2 PRO A  79     -11.868  -3.304   8.645  1.00  0.98           H  
ATOM   1148  HB3 PRO A  79     -10.125  -2.852   8.542  1.00  0.98           H  
ATOM   1149  O   PRO A  79     -11.949  -5.936   9.281  1.00  0.98           O  
ATOM   1150  CG  PRO A  79     -11.291  -2.663   6.715  1.00  0.98           C  
ATOM   1151  HG2 PRO A  79     -11.885  -1.760   6.859  1.00  0.98           H  
ATOM   1152  HG3 PRO A  79     -10.355  -2.464   6.194  1.00  0.98           H  
ATOM   1153  CD  PRO A  79     -12.062  -3.746   5.974  1.00  0.98           C  
ATOM   1154  HD2 PRO A  79     -11.876  -3.619   4.908  1.00  0.98           H  
ATOM   1155  HD3 PRO A  79     -13.125  -3.673   6.201  1.00  0.98           H  
ATOM   1156  N   ALA A  80      -9.734  -6.382   9.125  1.00  0.97           N  
ATOM   1157  H   ALA A  80      -8.849  -6.114   8.717  1.00  0.97           H  
ATOM   1158  CA  ALA A  80      -9.720  -7.376  10.184  1.00  0.97           C  
ATOM   1159  HA  ALA A  80     -10.419  -8.170   9.919  1.00  0.97           H  
ATOM   1160  C   ALA A  80     -10.172  -6.743  11.505  1.00  0.97           C  
ATOM   1161  CB  ALA A  80      -8.320  -7.983  10.302  1.00  0.97           C  
ATOM   1162  HB1 ALA A  80      -8.047  -8.488   9.375  1.00  0.97           H  
ATOM   1163  HB2 ALA A  80      -8.300  -8.694  11.128  1.00  0.97           H  
ATOM   1164  HB3 ALA A  80      -7.595  -7.195  10.505  1.00  0.97           H  
ATOM   1165  O   ALA A  80      -9.685  -5.691  11.914  1.00  0.97           O  
ATOM   1166  N   PHE A  81     -11.120  -7.395  12.175  1.00  0.97           N  
ATOM   1167  H   PHE A  81     -11.512  -8.216  11.737  1.00  0.97           H  
ATOM   1168  CA  PHE A  81     -11.698  -6.971  13.453  1.00  0.97           C  
ATOM   1169  HA  PHE A  81     -12.458  -7.714  13.693  1.00  0.97           H  
ATOM   1170  C   PHE A  81     -12.437  -5.622  13.440  1.00  0.97           C  
ATOM   1171  CB  PHE A  81     -10.655  -7.055  14.569  1.00  0.97           C  
ATOM   1172  HB2 PHE A  81      -9.973  -6.209  14.492  1.00  0.97           H  
ATOM   1173  HB3 PHE A  81     -11.175  -6.970  15.524  1.00  0.97           H  
ATOM   1174  O   PHE A  81     -12.898  -5.164  14.486  1.00  0.97           O  
ATOM   1175  CG  PHE A  81      -9.861  -8.340  14.578  1.00  0.97           C  
ATOM   1176  CD1 PHE A  81     -10.458  -9.529  15.038  1.00  0.97           C  
ATOM   1177  HD1 PHE A  81     -11.471  -9.521  15.412  1.00  0.97           H  
ATOM   1178  CD2 PHE A  81      -8.533  -8.346  14.114  1.00  0.97           C  
ATOM   1179  HD2 PHE A  81      -8.080  -7.434  13.753  1.00  0.97           H  
ATOM   1180  CE1 PHE A  81      -9.721 -10.723  15.046  1.00  0.97           C  
ATOM   1181  HE1 PHE A  81     -10.166 -11.633  15.421  1.00  0.97           H  
ATOM   1182  CE2 PHE A  81      -7.795  -9.539  14.124  1.00  0.97           C  
ATOM   1183  HE2 PHE A  81      -6.771  -9.548  13.781  1.00  0.97           H  
ATOM   1184  CZ  PHE A  81      -8.391 -10.720  14.595  1.00  0.97           C  
ATOM   1185  HZ  PHE A  81      -7.810 -11.630  14.621  1.00  0.97           H  
ATOM   1186  N   ILE A  82     -12.659  -5.018  12.273  1.00  0.98           N  
ATOM   1187  H   ILE A  82     -12.189  -5.368  11.451  1.00  0.98           H  
ATOM   1188  CA  ILE A  82     -13.648  -3.944  12.119  1.00  0.98           C  
ATOM   1189  HA  ILE A  82     -13.942  -3.564  13.098  1.00  0.98           H  
ATOM   1190  C   ILE A  82     -14.902  -4.526  11.479  1.00  0.98           C  
ATOM   1191  CB  ILE A  82     -13.084  -2.750  11.331  1.00  0.98           C  
ATOM   1192  HB  ILE A  82     -12.946  -3.083  10.302  1.00  0.98           H  
ATOM   1193  O   ILE A  82     -15.951  -4.582  12.120  1.00  0.98           O  
ATOM   1194  CG1 ILE A  82     -11.718  -2.251  11.843  1.00  0.98           C  
ATOM   1195 HG12 ILE A  82     -11.450  -1.352  11.288  1.00  0.98           H  
ATOM   1196 HG13 ILE A  82     -10.951  -2.995  11.628  1.00  0.98           H  
ATOM   1197  CG2 ILE A  82     -14.101  -1.597  11.281  1.00  0.98           C  
ATOM   1198 HG21 ILE A  82     -14.374  -1.265  12.282  1.00  0.98           H  
ATOM   1199 HG22 ILE A  82     -15.000  -1.909  10.750  1.00  0.98           H  
ATOM   1200 HG23 ILE A  82     -13.678  -0.759  10.725  1.00  0.98           H  
ATOM   1201  CD1 ILE A  82     -11.681  -1.928  13.341  1.00  0.98           C  
ATOM   1202 HD11 ILE A  82     -12.622  -1.483  13.666  1.00  0.98           H  
ATOM   1203 HD12 ILE A  82     -11.497  -2.834  13.917  1.00  0.98           H  
ATOM   1204 HD13 ILE A  82     -10.879  -1.212  13.520  1.00  0.98           H  
ATOM   1205  N   ASN A  83     -14.775  -5.042  10.257  1.00  0.98           N  
ATOM   1206  H   ASN A  83     -13.885  -4.941   9.790  1.00  0.98           H  
ATOM   1207  CA  ASN A  83     -15.908  -5.495   9.453  1.00  0.98           C  
ATOM   1208  HA  ASN A  83     -16.834  -5.099   9.872  1.00  0.98           H  
ATOM   1209  C   ASN A  83     -16.044  -7.017   9.432  1.00  0.98           C  
ATOM   1210  CB  ASN A  83     -15.764  -4.920   8.040  1.00  0.98           C  
ATOM   1211  HB2 ASN A  83     -16.644  -5.184   7.455  1.00  0.98           H  
ATOM   1212  HB3 ASN A  83     -14.883  -5.337   7.552  1.00  0.98           H  
ATOM   1213  O   ASN A  83     -17.135  -7.524   9.198  1.00  0.98           O  
ATOM   1214  CG  ASN A  83     -15.611  -3.413   8.083  1.00  0.98           C  
ATOM   1215  ND2 ASN A  83     -16.670  -2.661   8.211  1.00  0.98           N  
ATOM   1216 HD21 ASN A  83     -16.498  -1.668   8.283  1.00  0.98           H  
ATOM   1217 HD22 ASN A  83     -17.605  -3.033   8.125  1.00  0.98           H  
ATOM   1218  OD1 ASN A  83     -14.511  -2.905   8.148  1.00  0.98           O  
ATOM   1219  N   GLN A  84     -14.965  -7.762   9.689  1.00  0.97           N  
ATOM   1220  H   GLN A  84     -14.080  -7.296   9.830  1.00  0.97           H  
ATOM   1221  CA  GLN A  84     -14.978  -9.227   9.693  1.00  0.97           C  
ATOM   1222  HA  GLN A  84     -15.932  -9.570  10.094  1.00  0.97           H  
ATOM   1223  C   GLN A  84     -13.869  -9.821  10.566  1.00  0.97           C  
ATOM   1224  CB  GLN A  84     -14.853  -9.749   8.251  1.00  0.97           C  
ATOM   1225  HB2 GLN A  84     -15.679  -9.363   7.653  1.00  0.97           H  
ATOM   1226  HB3 GLN A  84     -14.932 -10.836   8.265  1.00  0.97           H  
ATOM   1227  O   GLN A  84     -12.873  -9.161  10.857  1.00  0.97           O  
ATOM   1228  CG  GLN A  84     -13.539  -9.353   7.563  1.00  0.97           C  
ATOM   1229  HG2 GLN A  84     -12.684  -9.661   8.165  1.00  0.97           H  
ATOM   1230  HG3 GLN A  84     -13.496  -8.271   7.436  1.00  0.97           H  
ATOM   1231  CD  GLN A  84     -13.436 -10.004   6.197  1.00  0.97           C  
ATOM   1232  NE2 GLN A  84     -12.734 -11.108   6.075  1.00  0.97           N  
ATOM   1233 HE21 GLN A  84     -12.723 -11.529   5.157  1.00  0.97           H  
ATOM   1234 HE22 GLN A  84     -12.400 -11.579   6.904  1.00  0.97           H  
ATOM   1235  OE1 GLN A  84     -13.993  -9.546   5.217  1.00  0.97           O  
ATOM   1236  N   CYS A  85     -14.013 -11.091  10.950  1.00  0.98           N  
ATOM   1237  H   CYS A  85     -14.838 -11.596  10.660  1.00  0.98           H  
ATOM   1238  CA  CYS A  85     -12.866 -11.869  11.413  1.00  0.98           C  
ATOM   1239  HA  CYS A  85     -12.280 -11.241  12.084  1.00  0.98           H  
ATOM   1240  C   CYS A  85     -11.987 -12.269  10.214  1.00  0.98           C  
ATOM   1241  CB  CYS A  85     -13.319 -13.088  12.222  1.00  0.98           C  
ATOM   1242  HB2 CYS A  85     -14.117 -13.611  11.696  1.00  0.98           H  
ATOM   1243  HB3 CYS A  85     -12.476 -13.773  12.319  1.00  0.98           H  
ATOM   1244  O   CYS A  85     -12.504 -12.423   9.100  1.00  0.98           O  
ATOM   1245  SG  CYS A  85     -13.858 -12.656  13.895  1.00  0.98           S  
ATOM   1246  N   PRO A  86     -10.670 -12.447  10.408  1.00  0.98           N  
ATOM   1247  CA  PRO A  86      -9.812 -12.943   9.343  1.00  0.98           C  
ATOM   1248  HA  PRO A  86      -9.867 -12.240   8.511  1.00  0.98           H  
ATOM   1249  C   PRO A  86     -10.231 -14.333   8.848  1.00  0.98           C  
ATOM   1250  CB  PRO A  86      -8.388 -12.922   9.896  1.00  0.98           C  
ATOM   1251  HB2 PRO A  86      -7.666 -12.648   9.127  1.00  0.98           H  
ATOM   1252  HB3 PRO A  86      -8.141 -13.899  10.314  1.00  0.98           H  
ATOM   1253  O   PRO A  86     -10.664 -15.199   9.610  1.00  0.98           O  
ATOM   1254  CG  PRO A  86      -8.463 -11.863  10.996  1.00  0.98           C  
ATOM   1255  HG2 PRO A  86      -7.698 -11.990  11.762  1.00  0.98           H  
ATOM   1256  HG3 PRO A  86      -8.372 -10.881  10.532  1.00  0.98           H  
ATOM   1257  CD  PRO A  86      -9.876 -12.017  11.550  1.00  0.98           C  
ATOM   1258  HD2 PRO A  86      -9.906 -12.775  12.333  1.00  0.98           H  
ATOM   1259  HD3 PRO A  86     -10.209 -11.057  11.945  1.00  0.98           H  
ATOM   1260  N   ILE A  87     -10.053 -14.554   7.552  1.00  0.98           N  
ATOM   1261  H   ILE A  87      -9.611 -13.816   7.024  1.00  0.98           H  
ATOM   1262  CA  ILE A  87     -10.128 -15.855   6.901  1.00  0.98           C  
ATOM   1263  HA  ILE A  87     -11.073 -16.325   7.176  1.00  0.98           H  
ATOM   1264  C   ILE A  87      -8.968 -16.691   7.439  1.00  0.98           C  
ATOM   1265  CB  ILE A  87     -10.071 -15.715   5.363  1.00  0.98           C  
ATOM   1266  HB  ILE A  87      -9.076 -15.362   5.092  1.00  0.98           H  
ATOM   1267  O   ILE A  87      -7.833 -16.228   7.542  1.00  0.98           O  
ATOM   1268  CG1 ILE A  87     -11.108 -14.683   4.856  1.00  0.98           C  
ATOM   1269 HG12 ILE A  87     -12.116 -15.069   5.009  1.00  0.98           H  
ATOM   1270 HG13 ILE A  87     -11.020 -13.751   5.414  1.00  0.98           H  
ATOM   1271  CG2 ILE A  87     -10.299 -17.091   4.702  1.00  0.98           C  
ATOM   1272 HG21 ILE A  87     -11.295 -17.467   4.934  1.00  0.98           H  
ATOM   1273 HG22 ILE A  87      -9.552 -17.809   5.042  1.00  0.98           H  
ATOM   1274 HG23 ILE A  87     -10.189 -17.015   3.620  1.00  0.98           H  
ATOM   1275  CD1 ILE A  87     -10.916 -14.306   3.386  1.00  0.98           C  
ATOM   1276 HD11 ILE A  87     -11.612 -13.508   3.126  1.00  0.98           H  
ATOM   1277 HD12 ILE A  87      -9.899 -13.947   3.231  1.00  0.98           H  
ATOM   1278 HD13 ILE A  87     -11.104 -15.165   2.741  1.00  0.98           H  
ATOM   1279  N   SER A  88      -9.280 -17.905   7.867  1.00  0.98           N  
ATOM   1280  H   SER A  88     -10.226 -18.225   7.715  1.00  0.98           H  
ATOM   1281  CA  SER A  88      -8.323 -18.854   8.429  1.00  0.98           C  
ATOM   1282  HA  SER A  88      -7.542 -18.339   8.987  1.00  0.98           H  
ATOM   1283  C   SER A  88      -7.666 -19.687   7.336  1.00  0.98           C  
ATOM   1284  CB  SER A  88      -9.094 -19.760   9.380  1.00  0.98           C  
ATOM   1285  HB2 SER A  88      -9.996 -20.121   8.887  1.00  0.98           H  
ATOM   1286  HB3 SER A  88      -8.493 -20.629   9.650  1.00  0.98           H  
ATOM   1287  O   SER A  88      -8.369 -20.142   6.437  1.00  0.98           O  
ATOM   1288  OG  SER A  88      -9.444 -19.009  10.525  1.00  0.98           O  
ATOM   1289  HG  SER A  88      -9.870 -18.197  10.241  1.00  0.98           H  
ATOM   1290  N   SER A  89      -6.370 -19.991   7.459  1.00  0.97           N  
ATOM   1291  H   SER A  89      -5.784 -19.423   8.055  1.00  0.97           H  
ATOM   1292  CA  SER A  89      -5.719 -20.992   6.602  1.00  0.97           C  
ATOM   1293  HA  SER A  89      -5.629 -20.569   5.602  1.00  0.97           H  
ATOM   1294  C   SER A  89      -6.540 -22.287   6.502  1.00  0.97           C  
ATOM   1295  CB  SER A  89      -4.305 -21.289   7.099  1.00  0.97           C  
ATOM   1296  HB2 SER A  89      -3.698 -20.392   6.981  1.00  0.97           H  
ATOM   1297  HB3 SER A  89      -4.333 -21.578   8.150  1.00  0.97           H  
ATOM   1298  O   SER A  89      -7.108 -22.777   7.486  1.00  0.97           O  
ATOM   1299  OG  SER A  89      -3.693 -22.312   6.345  1.00  0.97           O  
ATOM   1300  HG  SER A  89      -2.813 -21.991   6.135  1.00  0.97           H  
ATOM   1301  N   GLY A  90      -6.648 -22.811   5.282  1.00  0.97           N  
ATOM   1302  H   GLY A  90      -6.230 -22.292   4.524  1.00  0.97           H  
ATOM   1303  CA  GLY A  90      -7.485 -23.950   4.913  1.00  0.97           C  
ATOM   1304  HA2 GLY A  90      -7.085 -24.383   3.996  1.00  0.97           H  
ATOM   1305  HA3 GLY A  90      -7.440 -24.700   5.702  1.00  0.97           H  
ATOM   1306  C   GLY A  90      -8.959 -23.613   4.661  1.00  0.97           C  
ATOM   1307  O   GLY A  90      -9.730 -24.529   4.375  1.00  0.97           O  
ATOM   1308  N   HIS A  91      -9.362 -22.343   4.761  1.00  0.98           N  
ATOM   1309  H   HIS A  91      -8.675 -21.631   4.961  1.00  0.98           H  
ATOM   1310  CA  HIS A  91     -10.740 -21.890   4.557  1.00  0.98           C  
ATOM   1311  HA  HIS A  91     -11.347 -22.735   4.233  1.00  0.98           H  
ATOM   1312  C   HIS A  91     -10.822 -20.842   3.446  1.00  0.98           C  
ATOM   1313  CB  HIS A  91     -11.346 -21.372   5.874  1.00  0.98           C  
ATOM   1314  HB2 HIS A  91     -12.379 -21.071   5.696  1.00  0.98           H  
ATOM   1315  HB3 HIS A  91     -10.808 -20.486   6.209  1.00  0.98           H  
ATOM   1316  O   HIS A  91      -9.817 -20.322   2.959  1.00  0.98           O  
ATOM   1317  CG  HIS A  91     -11.345 -22.401   6.974  1.00  0.98           C  
ATOM   1318  CD2 HIS A  91     -12.420 -23.130   7.410  1.00  0.98           C  
ATOM   1319  HD2 HIS A  91     -13.433 -23.047   7.046  1.00  0.98           H  
ATOM   1320  ND1 HIS A  91     -10.248 -22.825   7.689  1.00  0.98           N  
ATOM   1321  HD1 HIS A  91      -9.292 -22.532   7.545  1.00  0.98           H  
ATOM   1322  CE1 HIS A  91     -10.654 -23.786   8.533  1.00  0.98           C  
ATOM   1323  HE1 HIS A  91     -10.006 -24.320   9.212  1.00  0.98           H  
ATOM   1324  NE2 HIS A  91     -11.970 -24.015   8.397  1.00  0.98           N  
ATOM   1325  N   SER A  92     -12.046 -20.531   3.030  1.00  0.98           N  
ATOM   1326  H   SER A  92     -12.851 -20.965   3.460  1.00  0.98           H  
ATOM   1327  CA  SER A  92     -12.307 -19.509   2.027  1.00  0.98           C  
ATOM   1328  HA  SER A  92     -11.439 -18.850   1.992  1.00  0.98           H  
ATOM   1329  C   SER A  92     -13.501 -18.647   2.401  1.00  0.98           C  
ATOM   1330  CB  SER A  92     -12.485 -20.143   0.642  1.00  0.98           C  
ATOM   1331  HB2 SER A  92     -11.619 -20.771   0.432  1.00  0.98           H  
ATOM   1332  HB3 SER A  92     -12.534 -19.360  -0.114  1.00  0.98           H  
ATOM   1333  O   SER A  92     -14.379 -19.072   3.154  1.00  0.98           O  
ATOM   1334  OG  SER A  92     -13.656 -20.937   0.570  1.00  0.98           O  
ATOM   1335  HG  SER A  92     -14.388 -20.346   0.377  1.00  0.98           H  
ATOM   1336  N   PHE A  93     -13.551 -17.443   1.843  1.00  0.99           N  
ATOM   1337  H   PHE A  93     -12.791 -17.158   1.243  1.00  0.99           H  
ATOM   1338  CA  PHE A  93     -14.680 -16.538   1.989  1.00  0.99           C  
ATOM   1339  HA  PHE A  93     -15.550 -17.107   2.319  1.00  0.99           H  
ATOM   1340  C   PHE A  93     -15.023 -15.893   0.649  1.00  0.99           C  
ATOM   1341  CB  PHE A  93     -14.362 -15.501   3.065  1.00  0.99           C  
ATOM   1342  HB2 PHE A  93     -13.505 -14.915   2.732  1.00  0.99           H  
ATOM   1343  HB3 PHE A  93     -14.084 -16.024   3.980  1.00  0.99           H  
ATOM   1344  O   PHE A  93     -14.157 -15.337  -0.028  1.00  0.99           O  
ATOM   1345  CG  PHE A  93     -15.513 -14.567   3.366  1.00  0.99           C  
ATOM   1346  CD1 PHE A  93     -15.382 -13.190   3.115  1.00  0.99           C  
ATOM   1347  HD1 PHE A  93     -14.448 -12.796   2.741  1.00  0.99           H  
ATOM   1348  CD2 PHE A  93     -16.727 -15.074   3.865  1.00  0.99           C  
ATOM   1349  HD2 PHE A  93     -16.830 -16.126   4.083  1.00  0.99           H  
ATOM   1350  CE1 PHE A  93     -16.458 -12.319   3.347  1.00  0.99           C  
ATOM   1351  HE1 PHE A  93     -16.348 -11.262   3.157  1.00  0.99           H  
ATOM   1352  CE2 PHE A  93     -17.811 -14.207   4.072  1.00  0.99           C  
ATOM   1353  HE2 PHE A  93     -18.756 -14.598   4.419  1.00  0.99           H  
ATOM   1354  CZ  PHE A  93     -17.676 -12.832   3.819  1.00  0.99           C  
ATOM   1355  HZ  PHE A  93     -18.513 -12.170   3.982  1.00  0.99           H  
ATOM   1356  N   LEU A  94     -16.298 -15.979   0.271  1.00  0.99           N  
ATOM   1357  H   LEU A  94     -16.963 -16.391   0.910  1.00  0.99           H  
ATOM   1358  CA  LEU A  94     -16.818 -15.357  -0.937  1.00  0.99           C  
ATOM   1359  HA  LEU A  94     -16.018 -15.302  -1.677  1.00  0.99           H  
ATOM   1360  C   LEU A  94     -17.265 -13.930  -0.626  1.00  0.99           C  
ATOM   1361  CB  LEU A  94     -17.951 -16.220  -1.521  1.00  0.99           C  
ATOM   1362  HB2 LEU A  94     -17.554 -17.205  -1.768  1.00  0.99           H  
ATOM   1363  HB3 LEU A  94     -18.721 -16.341  -0.759  1.00  0.99           H  
ATOM   1364  O   LEU A  94     -18.288 -13.725   0.029  1.00  0.99           O  
ATOM   1365  CG  LEU A  94     -18.601 -15.606  -2.776  1.00  0.99           C  
ATOM   1366  HG  LEU A  94     -18.957 -14.600  -2.552  1.00  0.99           H  
ATOM   1367  CD1 LEU A  94     -17.627 -15.527  -3.948  1.00  0.99           C  
ATOM   1368 HD11 LEU A  94     -17.251 -16.520  -4.196  1.00  0.99           H  
ATOM   1369 HD12 LEU A  94     -16.798 -14.864  -3.700  1.00  0.99           H  
ATOM   1370 HD13 LEU A  94     -18.140 -15.108  -4.813  1.00  0.99           H  
ATOM   1371  CD2 LEU A  94     -19.802 -16.444  -3.214  1.00  0.99           C  
ATOM   1372 HD21 LEU A  94     -19.482 -17.454  -3.467  1.00  0.99           H  
ATOM   1373 HD22 LEU A  94     -20.271 -15.979  -4.081  1.00  0.99           H  
ATOM   1374 HD23 LEU A  94     -20.531 -16.479  -2.404  1.00  0.99           H  
ATOM   1375  N   TYR A  95     -16.537 -12.958  -1.164  1.00  0.98           N  
ATOM   1376  H   TYR A  95     -15.709 -13.199  -1.691  1.00  0.98           H  
ATOM   1377  CA  TYR A  95     -17.010 -11.585  -1.251  1.00  0.98           C  
ATOM   1378  HA  TYR A  95     -17.534 -11.325  -0.331  1.00  0.98           H  
ATOM   1379  C   TYR A  95     -17.986 -11.489  -2.423  1.00  0.98           C  
ATOM   1380  CB  TYR A  95     -15.825 -10.631  -1.399  1.00  0.98           C  
ATOM   1381  HB2 TYR A  95     -16.209  -9.626  -1.577  1.00  0.98           H  
ATOM   1382  HB3 TYR A  95     -15.237 -10.915  -2.271  1.00  0.98           H  
ATOM   1383  O   TYR A  95     -17.620 -11.753  -3.567  1.00  0.98           O  
ATOM   1384  CG  TYR A  95     -14.925 -10.597  -0.179  1.00  0.98           C  
ATOM   1385  CD1 TYR A  95     -15.118  -9.609   0.804  1.00  0.98           C  
ATOM   1386  HD1 TYR A  95     -15.913  -8.886   0.700  1.00  0.98           H  
ATOM   1387  CD2 TYR A  95     -13.889 -11.540  -0.034  1.00  0.98           C  
ATOM   1388  HD2 TYR A  95     -13.757 -12.315  -0.774  1.00  0.98           H  
ATOM   1389  CE1 TYR A  95     -14.257  -9.540   1.914  1.00  0.98           C  
ATOM   1390  HE1 TYR A  95     -14.395  -8.770   2.659  1.00  0.98           H  
ATOM   1391  CE2 TYR A  95     -13.017 -11.464   1.068  1.00  0.98           C  
ATOM   1392  HE2 TYR A  95     -12.222 -12.184   1.191  1.00  0.98           H  
ATOM   1393  OH  TYR A  95     -12.396 -10.433   3.137  1.00  0.98           O  
ATOM   1394  HH  TYR A  95     -12.758  -9.790   3.751  1.00  0.98           H  
ATOM   1395  CZ  TYR A  95     -13.200 -10.465   2.044  1.00  0.98           C  
ATOM   1396  N   ASP A  96     -19.237 -11.151  -2.120  1.00  0.98           N  
ATOM   1397  H   ASP A  96     -19.451 -10.943  -1.155  1.00  0.98           H  
ATOM   1398  CA  ASP A  96     -20.336 -11.065  -3.083  1.00  0.98           C  
ATOM   1399  HA  ASP A  96     -19.934 -11.133  -4.094  1.00  0.98           H  
ATOM   1400  C   ASP A  96     -21.029  -9.701  -2.940  1.00  0.98           C  
ATOM   1401  CB  ASP A  96     -21.281 -12.270  -2.909  1.00  0.98           C  
ATOM   1402  HB2 ASP A  96     -20.690 -13.185  -2.946  1.00  0.98           H  
ATOM   1403  HB3 ASP A  96     -21.767 -12.222  -1.934  1.00  0.98           H  
ATOM   1404  O   ASP A  96     -21.890  -9.517  -2.078  1.00  0.98           O  
ATOM   1405  CG  ASP A  96     -22.348 -12.350  -4.003  1.00  0.98           C  
ATOM   1406  OD1 ASP A  96     -22.736 -11.309  -4.566  1.00  0.98           O  
ATOM   1407  OD2 ASP A  96     -22.883 -13.448  -4.302  1.00  0.98           O  
ATOM   1408  N   PHE A  97     -20.614  -8.734  -3.760  1.00  0.98           N  
ATOM   1409  H   PHE A  97     -19.949  -8.973  -4.482  1.00  0.98           H  
ATOM   1410  CA  PHE A  97     -21.093  -7.350  -3.709  1.00  0.98           C  
ATOM   1411  HA  PHE A  97     -22.058  -7.339  -3.202  1.00  0.98           H  
ATOM   1412  C   PHE A  97     -21.329  -6.779  -5.113  1.00  0.98           C  
ATOM   1413  CB  PHE A  97     -20.138  -6.481  -2.872  1.00  0.98           C  
ATOM   1414  HB2 PHE A  97     -20.077  -6.899  -1.867  1.00  0.98           H  
ATOM   1415  HB3 PHE A  97     -20.570  -5.486  -2.766  1.00  0.98           H  
ATOM   1416  O   PHE A  97     -20.866  -7.316  -6.118  1.00  0.98           O  
ATOM   1417  CG  PHE A  97     -18.731  -6.339  -3.426  1.00  0.98           C  
ATOM   1418  CD1 PHE A  97     -17.728  -7.248  -3.039  1.00  0.98           C  
ATOM   1419  HD1 PHE A  97     -17.965  -8.051  -2.357  1.00  0.98           H  
ATOM   1420  CD2 PHE A  97     -18.415  -5.283  -4.302  1.00  0.98           C  
ATOM   1421  HD2 PHE A  97     -19.172  -4.565  -4.583  1.00  0.98           H  
ATOM   1422  CE1 PHE A  97     -16.417  -7.103  -3.526  1.00  0.98           C  
ATOM   1423  HE1 PHE A  97     -15.642  -7.788  -3.214  1.00  0.98           H  
ATOM   1424  CE2 PHE A  97     -17.104  -5.140  -4.791  1.00  0.98           C  
ATOM   1425  HE2 PHE A  97     -16.856  -4.318  -5.445  1.00  0.98           H  
ATOM   1426  CZ  PHE A  97     -16.105  -6.049  -4.401  1.00  0.98           C  
ATOM   1427  HZ  PHE A  97     -15.093  -5.925  -4.759  1.00  0.98           H  
ATOM   1428  N   GLN A  98     -22.096  -5.692  -5.194  1.00  0.97           N  
ATOM   1429  H   GLN A  98     -22.334  -5.217  -4.335  1.00  0.97           H  
ATOM   1430  CA  GLN A  98     -22.400  -4.988  -6.444  1.00  0.97           C  
ATOM   1431  HA  GLN A  98     -22.005  -5.541  -7.296  1.00  0.97           H  
ATOM   1432  C   GLN A  98     -21.734  -3.616  -6.457  1.00  0.97           C  
ATOM   1433  CB  GLN A  98     -23.920  -4.849  -6.622  1.00  0.97           C  
ATOM   1434  HB2 GLN A  98     -24.121  -4.155  -7.438  1.00  0.97           H  
ATOM   1435  HB3 GLN A  98     -24.355  -4.438  -5.711  1.00  0.97           H  
ATOM   1436  O   GLN A  98     -21.535  -3.017  -5.404  1.00  0.97           O  
ATOM   1437  CG  GLN A  98     -24.588  -6.187  -6.958  1.00  0.97           C  
ATOM   1438  HG2 GLN A  98     -24.222  -6.532  -7.925  1.00  0.97           H  
ATOM   1439  HG3 GLN A  98     -24.323  -6.928  -6.204  1.00  0.97           H  
ATOM   1440  CD  GLN A  98     -26.103  -6.057  -7.028  1.00  0.97           C  
ATOM   1441  NE2 GLN A  98     -26.834  -6.670  -6.123  1.00  0.97           N  
ATOM   1442 HE21 GLN A  98     -27.820  -6.451  -6.158  1.00  0.97           H  
ATOM   1443 HE22 GLN A  98     -26.386  -7.101  -5.327  1.00  0.97           H  
ATOM   1444  OE1 GLN A  98     -26.677  -5.411  -7.885  1.00  0.97           O  
ATOM   1445  N   VAL A  99     -21.445  -3.109  -7.655  1.00  0.96           N  
ATOM   1446  H   VAL A  99     -21.578  -3.694  -8.467  1.00  0.96           H  
ATOM   1447  CA  VAL A  99     -20.850  -1.777  -7.869  1.00  0.96           C  
ATOM   1448  HA  VAL A  99     -20.782  -1.249  -6.918  1.00  0.96           H  
ATOM   1449  C   VAL A  99     -21.743  -0.919  -8.776  1.00  0.96           C  
ATOM   1450  CB  VAL A  99     -19.413  -1.902  -8.399  1.00  0.96           C  
ATOM   1451  HB  VAL A  99     -19.032  -0.903  -8.615  1.00  0.96           H  
ATOM   1452  O   VAL A  99     -21.381  -0.619  -9.913  1.00  0.96           O  
ATOM   1453  CG1 VAL A  99     -18.513  -2.533  -7.328  1.00  0.96           C  
ATOM   1454 HG11 VAL A  99     -18.910  -3.494  -7.001  1.00  0.96           H  
ATOM   1455 HG12 VAL A  99     -18.445  -1.867  -6.467  1.00  0.96           H  
ATOM   1456 HG13 VAL A  99     -17.520  -2.707  -7.742  1.00  0.96           H  
ATOM   1457  CG2 VAL A  99     -19.307  -2.755  -9.671  1.00  0.96           C  
ATOM   1458 HG21 VAL A  99     -20.115  -2.561 -10.377  1.00  0.96           H  
ATOM   1459 HG22 VAL A  99     -18.379  -2.496 -10.182  1.00  0.96           H  
ATOM   1460 HG23 VAL A  99     -19.342  -3.816  -9.425  1.00  0.96           H  
ATOM   1461  N   PRO A 100     -22.965  -0.570  -8.339  1.00  0.97           N  
ATOM   1462  CA  PRO A 100     -23.973   0.007  -9.230  1.00  0.97           C  
ATOM   1463  HA  PRO A 100     -24.164  -0.675 -10.059  1.00  0.97           H  
ATOM   1464  C   PRO A 100     -23.575   1.364  -9.828  1.00  0.97           C  
ATOM   1465  CB  PRO A 100     -25.238   0.113  -8.372  1.00  0.97           C  
ATOM   1466  HB2 PRO A 100     -25.850   0.974  -8.645  1.00  0.97           H  
ATOM   1467  HB3 PRO A 100     -25.816  -0.806  -8.468  1.00  0.97           H  
ATOM   1468  O   PRO A 100     -24.017   1.688 -10.928  1.00  0.97           O  
ATOM   1469  CG  PRO A 100     -24.706   0.230  -6.944  1.00  0.97           C  
ATOM   1470  HG2 PRO A 100     -25.431  -0.121  -6.209  1.00  0.97           H  
ATOM   1471  HG3 PRO A 100     -24.425   1.263  -6.738  1.00  0.97           H  
ATOM   1472  CD  PRO A 100     -23.460  -0.650  -6.971  1.00  0.97           C  
ATOM   1473  HD2 PRO A 100     -23.735  -1.679  -6.738  1.00  0.97           H  
ATOM   1474  HD3 PRO A 100     -22.726  -0.280  -6.256  1.00  0.97           H  
ATOM   1475  N   ASP A 101     -22.763   2.142  -9.114  1.00  0.96           N  
ATOM   1476  H   ASP A 101     -22.549   1.864  -8.167  1.00  0.96           H  
ATOM   1477  CA  ASP A 101     -22.471   3.552  -9.388  1.00  0.96           C  
ATOM   1478  HA  ASP A 101     -22.652   3.752 -10.444  1.00  0.96           H  
ATOM   1479  C   ASP A 101     -21.003   3.944  -9.121  1.00  0.96           C  
ATOM   1480  CB  ASP A 101     -23.447   4.415  -8.566  1.00  0.96           C  
ATOM   1481  HB2 ASP A 101     -24.463   4.178  -8.884  1.00  0.96           H  
ATOM   1482  HB3 ASP A 101     -23.277   5.466  -8.798  1.00  0.96           H  
ATOM   1483  O   ASP A 101     -20.679   5.129  -9.058  1.00  0.96           O  
ATOM   1484  CG  ASP A 101     -23.362   4.215  -7.042  1.00  0.96           C  
ATOM   1485  OD1 ASP A 101     -22.693   3.254  -6.588  1.00  0.96           O  
ATOM   1486  OD2 ASP A 101     -24.067   4.974  -6.340  1.00  0.96           O  
ATOM   1487  N   GLN A 102     -20.104   2.962  -8.992  1.00  0.98           N  
ATOM   1488  H   GLN A 102     -20.426   2.012  -9.109  1.00  0.98           H  
ATOM   1489  CA  GLN A 102     -18.662   3.191  -8.869  1.00  0.98           C  
ATOM   1490  HA  GLN A 102     -18.472   4.263  -8.817  1.00  0.98           H  
ATOM   1491  C   GLN A 102     -17.926   2.663 -10.103  1.00  0.98           C  
ATOM   1492  CB  GLN A 102     -18.104   2.570  -7.578  1.00  0.98           C  
ATOM   1493  HB2 GLN A 102     -17.018   2.666  -7.601  1.00  0.98           H  
ATOM   1494  HB3 GLN A 102     -18.347   1.508  -7.545  1.00  0.98           H  
ATOM   1495  O   GLN A 102     -18.131   1.525 -10.526  1.00  0.98           O  
ATOM   1496  CG  GLN A 102     -18.621   3.251  -6.300  1.00  0.98           C  
ATOM   1497  HG2 GLN A 102     -18.553   4.333  -6.412  1.00  0.98           H  
ATOM   1498  HG3 GLN A 102     -19.667   2.990  -6.142  1.00  0.98           H  
ATOM   1499  CD  GLN A 102     -17.806   2.833  -5.076  1.00  0.98           C  
ATOM   1500  NE2 GLN A 102     -16.669   3.461  -4.850  1.00  0.98           N  
ATOM   1501 HE21 GLN A 102     -16.394   4.245  -5.423  1.00  0.98           H  
ATOM   1502 HE22 GLN A 102     -16.100   3.237  -4.046  1.00  0.98           H  
ATOM   1503  OE1 GLN A 102     -18.154   1.920  -4.337  1.00  0.98           O  
ATOM   1504  N   ALA A 103     -17.027   3.480 -10.643  1.00  0.98           N  
ATOM   1505  H   ALA A 103     -16.896   4.393 -10.230  1.00  0.98           H  
ATOM   1506  CA  ALA A 103     -16.109   3.132 -11.718  1.00  0.98           C  
ATOM   1507  HA  ALA A 103     -15.961   2.052 -11.730  1.00  0.98           H  
ATOM   1508  C   ALA A 103     -14.755   3.810 -11.482  1.00  0.98           C  
ATOM   1509  CB  ALA A 103     -16.715   3.546 -13.059  1.00  0.98           C  
ATOM   1510  HB1 ALA A 103     -17.711   3.115 -13.167  1.00  0.98           H  
ATOM   1511  HB2 ALA A 103     -16.798   4.632 -13.111  1.00  0.98           H  
ATOM   1512  HB3 ALA A 103     -16.083   3.191 -13.873  1.00  0.98           H  
ATOM   1513  O   ALA A 103     -14.656   4.752 -10.705  1.00  0.98           O  
ATOM   1514  N   GLY A 104     -13.711   3.338 -12.155  1.00  0.99           N  
ATOM   1515  H   GLY A 104     -13.860   2.555 -12.775  1.00  0.99           H  
ATOM   1516  CA  GLY A 104     -12.363   3.886 -12.069  1.00  0.99           C  
ATOM   1517  HA2 GLY A 104     -12.049   4.204 -13.063  1.00  0.99           H  
ATOM   1518  HA3 GLY A 104     -12.352   4.767 -11.426  1.00  0.99           H  
ATOM   1519  C   GLY A 104     -11.344   2.883 -11.544  1.00  0.99           C  
ATOM   1520  O   GLY A 104     -11.470   1.668 -11.733  1.00  0.99           O  
ATOM   1521  N   THR A 105     -10.291   3.411 -10.930  1.00  0.99           N  
ATOM   1522  H   THR A 105     -10.219   4.417 -10.884  1.00  0.99           H  
ATOM   1523  CA  THR A 105      -9.145   2.633 -10.460  1.00  0.99           C  
ATOM   1524  HA  THR A 105      -9.150   1.664 -10.958  1.00  0.99           H  
ATOM   1525  C   THR A 105      -9.224   2.397  -8.955  1.00  0.99           C  
ATOM   1526  CB  THR A 105      -7.831   3.328 -10.832  1.00  0.99           C  
ATOM   1527  HB  THR A 105      -7.663   4.175 -10.167  1.00  0.99           H  
ATOM   1528  O   THR A 105      -9.274   3.335  -8.165  1.00  0.99           O  
ATOM   1529  CG2 THR A 105      -6.655   2.368 -10.735  1.00  0.99           C  
ATOM   1530 HG21 THR A 105      -5.749   2.902 -11.023  1.00  0.99           H  
ATOM   1531 HG22 THR A 105      -6.804   1.521 -11.404  1.00  0.99           H  
ATOM   1532 HG23 THR A 105      -6.557   2.004  -9.712  1.00  0.99           H  
ATOM   1533  OG1 THR A 105      -7.886   3.806 -12.161  1.00  0.99           O  
ATOM   1534  HG1 THR A 105      -8.399   4.614 -12.082  1.00  0.99           H  
ATOM   1535  N   PHE A 106      -9.172   1.128  -8.575  1.00  0.99           N  
ATOM   1536  H   PHE A 106      -9.081   0.431  -9.300  1.00  0.99           H  
ATOM   1537  CA  PHE A 106      -9.218   0.594  -7.219  1.00  0.99           C  
ATOM   1538  HA  PHE A 106      -9.138   1.399  -6.488  1.00  0.99           H  
ATOM   1539  C   PHE A 106      -8.040  -0.369  -7.028  1.00  0.99           C  
ATOM   1540  CB  PHE A 106     -10.567  -0.121  -7.009  1.00  0.99           C  
ATOM   1541  HB2 PHE A 106     -10.636  -0.963  -7.697  1.00  0.99           H  
ATOM   1542  HB3 PHE A 106     -10.623  -0.515  -5.994  1.00  0.99           H  
ATOM   1543  O   PHE A 106      -7.193  -0.557  -7.909  1.00  0.99           O  
ATOM   1544  CG  PHE A 106     -11.778   0.745  -7.255  1.00  0.99           C  
ATOM   1545  CD1 PHE A 106     -12.324   1.517  -6.216  1.00  0.99           C  
ATOM   1546  HD1 PHE A 106     -11.895   1.475  -5.226  1.00  0.99           H  
ATOM   1547  CD2 PHE A 106     -12.344   0.795  -8.542  1.00  0.99           C  
ATOM   1548  HD2 PHE A 106     -11.922   0.209  -9.345  1.00  0.99           H  
ATOM   1549  CE1 PHE A 106     -13.419   2.357  -6.473  1.00  0.99           C  
ATOM   1550  HE1 PHE A 106     -13.822   2.987  -5.693  1.00  0.99           H  
ATOM   1551  CE2 PHE A 106     -13.442   1.630  -8.793  1.00  0.99           C  
ATOM   1552  HE2 PHE A 106     -13.866   1.687  -9.785  1.00  0.99           H  
ATOM   1553  CZ  PHE A 106     -13.977   2.414  -7.759  1.00  0.99           C  
ATOM   1554  HZ  PHE A 106     -14.800   3.085  -7.958  1.00  0.99           H  
ATOM   1555  N   TRP A 107      -7.972  -1.010  -5.872  1.00  0.99           N  
ATOM   1556  H   TRP A 107      -8.662  -0.825  -5.159  1.00  0.99           H  
ATOM   1557  CA  TRP A 107      -7.038  -2.103  -5.629  1.00  0.99           C  
ATOM   1558  HA  TRP A 107      -7.016  -2.765  -6.494  1.00  0.99           H  
ATOM   1559  C   TRP A 107      -7.518  -2.937  -4.448  1.00  0.99           C  
ATOM   1560  CB  TRP A 107      -5.631  -1.536  -5.429  1.00  0.99           C  
ATOM   1561  HB2 TRP A 107      -5.310  -1.035  -6.343  1.00  0.99           H  
ATOM   1562  HB3 TRP A 107      -4.934  -2.360  -5.275  1.00  0.99           H  
ATOM   1563  O   TRP A 107      -8.539  -2.638  -3.839  1.00  0.99           O  
ATOM   1564  CG  TRP A 107      -5.447  -0.589  -4.301  1.00  0.99           C  
ATOM   1565  CD1 TRP A 107      -5.925   0.669  -4.213  1.00  0.99           C  
ATOM   1566  HD1 TRP A 107      -6.555   1.131  -4.959  1.00  0.99           H  
ATOM   1567  CD2 TRP A 107      -4.687  -0.814  -3.093  1.00  0.99           C  
ATOM   1568  CE2 TRP A 107      -4.740   0.365  -2.298  1.00  0.99           C  
ATOM   1569  CE3 TRP A 107      -3.940  -1.903  -2.614  1.00  0.99           C  
ATOM   1570  HE3 TRP A 107      -3.908  -2.823  -3.179  1.00  0.99           H  
ATOM   1571  NE1 TRP A 107      -5.477   1.255  -3.044  1.00  0.99           N  
ATOM   1572  HE1 TRP A 107      -5.682   2.202  -2.760  1.00  0.99           H  
ATOM   1573  CH2 TRP A 107      -3.290  -0.619  -0.660  1.00  0.99           C  
ATOM   1574  HH2 TRP A 107      -2.706  -0.559   0.247  1.00  0.99           H  
ATOM   1575  CZ2 TRP A 107      -4.104   0.444  -1.059  1.00  0.99           C  
ATOM   1576  HZ2 TRP A 107      -4.201   1.326  -0.443  1.00  0.99           H  
ATOM   1577  CZ3 TRP A 107      -3.192  -1.769  -1.444  1.00  0.99           C  
ATOM   1578  HZ3 TRP A 107      -2.538  -2.565  -1.122  1.00  0.99           H  
ATOM   1579  N   TYR A 108      -6.825  -4.025  -4.152  1.00  0.99           N  
ATOM   1580  H   TYR A 108      -6.008  -4.252  -4.702  1.00  0.99           H  
ATOM   1581  CA  TYR A 108      -7.140  -4.883  -3.023  1.00  0.99           C  
ATOM   1582  HA  TYR A 108      -7.774  -4.324  -2.335  1.00  0.99           H  
ATOM   1583  C   TYR A 108      -5.871  -5.252  -2.271  1.00  0.99           C  
ATOM   1584  CB  TYR A 108      -7.917  -6.111  -3.508  1.00  0.99           C  
ATOM   1585  HB2 TYR A 108      -8.822  -5.763  -4.005  1.00  0.99           H  
ATOM   1586  HB3 TYR A 108      -8.228  -6.696  -2.642  1.00  0.99           H  
ATOM   1587  O   TYR A 108      -4.805  -5.364  -2.882  1.00  0.99           O  
ATOM   1588  CG  TYR A 108      -7.149  -7.002  -4.466  1.00  0.99           C  
ATOM   1589  CD1 TYR A 108      -7.203  -6.761  -5.853  1.00  0.99           C  
ATOM   1590  HD1 TYR A 108      -7.789  -5.937  -6.231  1.00  0.99           H  
ATOM   1591  CD2 TYR A 108      -6.366  -8.057  -3.967  1.00  0.99           C  
ATOM   1592  HD2 TYR A 108      -6.329  -8.242  -2.904  1.00  0.99           H  
ATOM   1593  CE1 TYR A 108      -6.473  -7.570  -6.743  1.00  0.99           C  
ATOM   1594  HE1 TYR A 108      -6.503  -7.371  -7.804  1.00  0.99           H  
ATOM   1595  CE2 TYR A 108      -5.645  -8.873  -4.855  1.00  0.99           C  
ATOM   1596  HE2 TYR A 108      -5.067  -9.701  -4.471  1.00  0.99           H  
ATOM   1597  OH  TYR A 108      -5.002  -9.427  -7.095  1.00  0.99           O  
ATOM   1598  HH  TYR A 108      -5.166  -9.173  -8.006  1.00  0.99           H  
ATOM   1599  CZ  TYR A 108      -5.699  -8.635  -6.243  1.00  0.99           C  
ATOM   1600  N   HIS A 109      -5.975  -5.449  -0.958  1.00  0.99           N  
ATOM   1601  H   HIS A 109      -6.868  -5.306  -0.508  1.00  0.99           H  
ATOM   1602  CA  HIS A 109      -4.840  -5.844  -0.126  1.00  0.99           C  
ATOM   1603  HA  HIS A 109      -4.226  -6.538  -0.701  1.00  0.99           H  
ATOM   1604  C   HIS A 109      -5.241  -6.565   1.151  1.00  0.99           C  
ATOM   1605  CB  HIS A 109      -3.991  -4.620   0.210  1.00  0.99           C  
ATOM   1606  HB2 HIS A 109      -3.730  -4.164  -0.745  1.00  0.99           H  
ATOM   1607  HB3 HIS A 109      -3.064  -4.957   0.675  1.00  0.99           H  
ATOM   1608  O   HIS A 109      -6.403  -6.516   1.554  1.00  0.99           O  
ATOM   1609  CG  HIS A 109      -4.623  -3.589   1.121  1.00  0.99           C  
ATOM   1610  CD2 HIS A 109      -5.441  -2.546   0.772  1.00  0.99           C  
ATOM   1611  HD2 HIS A 109      -5.779  -2.316  -0.227  1.00  0.99           H  
ATOM   1612  ND1 HIS A 109      -4.405  -3.473   2.473  1.00  0.99           N  
ATOM   1613  HD1 HIS A 109      -3.895  -4.115   3.063  1.00  0.99           H  
ATOM   1614  CE1 HIS A 109      -5.070  -2.406   2.932  1.00  0.99           C  
ATOM   1615  HE1 HIS A 109      -5.080  -2.084   3.963  1.00  0.99           H  
ATOM   1616  NE2 HIS A 109      -5.711  -1.793   1.925  1.00  0.99           N  
ATOM   1617  N   SER A 110      -4.264  -7.214   1.793  1.00  0.98           N  
ATOM   1618  H   SER A 110      -3.334  -7.203   1.397  1.00  0.98           H  
ATOM   1619  CA  SER A 110      -4.465  -7.706   3.152  1.00  0.98           C  
ATOM   1620  HA  SER A 110      -5.305  -8.401   3.122  1.00  0.98           H  
ATOM   1621  C   SER A 110      -4.745  -6.552   4.098  1.00  0.98           C  
ATOM   1622  CB  SER A 110      -3.275  -8.448   3.740  1.00  0.98           C  
ATOM   1623  HB2 SER A 110      -2.487  -7.742   4.002  1.00  0.98           H  
ATOM   1624  HB3 SER A 110      -2.872  -9.171   3.030  1.00  0.98           H  
ATOM   1625  O   SER A 110      -3.979  -5.595   4.120  1.00  0.98           O  
ATOM   1626  OG  SER A 110      -3.733  -9.105   4.905  1.00  0.98           O  
ATOM   1627  HG  SER A 110      -3.344  -9.981   4.949  1.00  0.98           H  
ATOM   1628  N   HIS A 111      -5.767  -6.665   4.932  1.00  0.96           N  
ATOM   1629  H   HIS A 111      -6.363  -7.475   4.849  1.00  0.96           H  
ATOM   1630  CA  HIS A 111      -6.007  -5.714   6.018  1.00  0.96           C  
ATOM   1631  HA  HIS A 111      -5.263  -4.919   5.975  1.00  0.96           H  
ATOM   1632  C   HIS A 111      -5.785  -6.372   7.390  1.00  0.96           C  
ATOM   1633  CB  HIS A 111      -7.363  -5.048   5.784  1.00  0.96           C  
ATOM   1634  HB2 HIS A 111      -8.145  -5.688   6.194  1.00  0.96           H  
ATOM   1635  HB3 HIS A 111      -7.532  -4.969   4.710  1.00  0.96           H  
ATOM   1636  O   HIS A 111      -6.435  -6.050   8.381  1.00  0.96           O  
ATOM   1637  CG  HIS A 111      -7.443  -3.653   6.350  1.00  0.96           C  
ATOM   1638  CD2 HIS A 111      -7.527  -2.494   5.630  1.00  0.96           C  
ATOM   1639  HD2 HIS A 111      -7.569  -2.406   4.555  1.00  0.96           H  
ATOM   1640  ND1 HIS A 111      -7.404  -3.339   7.702  1.00  0.96           N  
ATOM   1641  CE1 HIS A 111      -7.442  -2.005   7.767  1.00  0.96           C  
ATOM   1642  HE1 HIS A 111      -7.420  -1.460   8.699  1.00  0.96           H  
ATOM   1643  NE2 HIS A 111      -7.532  -1.461   6.542  1.00  0.96           N  
ATOM   1644  HE2 HIS A 111      -7.594  -0.475   6.334  1.00  0.96           H  
ATOM   1645  N   LEU A 112      -4.875  -7.353   7.442  1.00  0.96           N  
ATOM   1646  H   LEU A 112      -4.394  -7.594   6.586  1.00  0.96           H  
ATOM   1647  CA  LEU A 112      -4.443  -8.005   8.674  1.00  0.96           C  
ATOM   1648  HA  LEU A 112      -5.051  -7.632   9.498  1.00  0.96           H  
ATOM   1649  C   LEU A 112      -2.982  -7.661   8.980  1.00  0.96           C  
ATOM   1650  CB  LEU A 112      -4.678  -9.522   8.568  1.00  0.96           C  
ATOM   1651  HB2 LEU A 112      -5.732  -9.705   8.359  1.00  0.96           H  
ATOM   1652  HB3 LEU A 112      -4.095  -9.908   7.732  1.00  0.96           H  
ATOM   1653  O   LEU A 112      -2.067  -8.262   8.405  1.00  0.96           O  
ATOM   1654  CG  LEU A 112      -4.272 -10.271   9.853  1.00  0.96           C  
ATOM   1655  HG  LEU A 112      -3.236 -10.046  10.107  1.00  0.96           H  
ATOM   1656  CD1 LEU A 112      -5.145  -9.905  11.053  1.00  0.96           C  
ATOM   1657 HD11 LEU A 112      -4.984  -8.864  11.333  1.00  0.96           H  
ATOM   1658 HD12 LEU A 112      -4.879 -10.528  11.907  1.00  0.96           H  
ATOM   1659 HD13 LEU A 112      -6.197 -10.053  10.807  1.00  0.96           H  
ATOM   1660  CD2 LEU A 112      -4.370 -11.773   9.621  1.00  0.96           C  
ATOM   1661 HD21 LEU A 112      -3.645 -12.041   8.852  1.00  0.96           H  
ATOM   1662 HD22 LEU A 112      -4.125 -12.308  10.538  1.00  0.96           H  
ATOM   1663 HD23 LEU A 112      -5.376 -12.034   9.292  1.00  0.96           H  
ATOM   1664  N   SER A 113      -2.782  -6.756   9.947  1.00  0.95           N  
ATOM   1665  H   SER A 113      -3.583  -6.244  10.287  1.00  0.95           H  
ATOM   1666  CA  SER A 113      -1.452  -6.286  10.365  1.00  0.95           C  
ATOM   1667  HA  SER A 113      -1.566  -5.391  10.977  1.00  0.95           H  
ATOM   1668  C   SER A 113      -0.628  -5.877   9.132  1.00  0.95           C  
ATOM   1669  CB  SER A 113      -0.820  -7.378  11.247  1.00  0.95           C  
ATOM   1670  HB2 SER A 113      -0.751  -8.294  10.661  1.00  0.95           H  
ATOM   1671  HB3 SER A 113      -1.476  -7.562  12.098  1.00  0.95           H  
ATOM   1672  O   SER A 113      -1.179  -5.343   8.179  1.00  0.95           O  
ATOM   1673  OG  SER A 113       0.466  -7.049  11.733  1.00  0.95           O  
ATOM   1674  HG  SER A 113       0.357  -6.257  12.264  1.00  0.95           H  
ATOM   1675  N   THR A 114       0.664  -6.195   9.102  1.00  0.95           N  
ATOM   1676  H   THR A 114       1.032  -6.629   9.936  1.00  0.95           H  
ATOM   1677  CA  THR A 114       1.598  -5.833   8.026  1.00  0.95           C  
ATOM   1678  HA  THR A 114       1.231  -4.903   7.592  1.00  0.95           H  
ATOM   1679  C   THR A 114       1.659  -6.834   6.863  1.00  0.95           C  
ATOM   1680  CB  THR A 114       2.985  -5.510   8.585  1.00  0.95           C  
ATOM   1681  HB  THR A 114       3.677  -5.336   7.761  1.00  0.95           H  
ATOM   1682  O   THR A 114       2.585  -6.805   6.047  1.00  0.95           O  
ATOM   1683  CG2 THR A 114       2.972  -4.263   9.468  1.00  0.95           C  
ATOM   1684 HG21 THR A 114       3.983  -4.040   9.808  1.00  0.95           H  
ATOM   1685 HG22 THR A 114       2.603  -3.415   8.890  1.00  0.95           H  
ATOM   1686 HG23 THR A 114       2.320  -4.405  10.330  1.00  0.95           H  
ATOM   1687  OG1 THR A 114       3.449  -6.574   9.392  1.00  0.95           O  
ATOM   1688  HG1 THR A 114       3.050  -6.437  10.254  1.00  0.95           H  
ATOM   1689  N   GLN A 115       0.694  -7.761   6.752  1.00  0.96           N  
ATOM   1690  H   GLN A 115      -0.087  -7.708   7.391  1.00  0.96           H  
ATOM   1691  CA  GLN A 115       0.706  -8.804   5.711  1.00  0.96           C  
ATOM   1692  HA  GLN A 115       1.645  -9.352   5.794  1.00  0.96           H  
ATOM   1693  C   GLN A 115       0.631  -8.222   4.289  1.00  0.96           C  
ATOM   1694  CB  GLN A 115      -0.456  -9.775   5.953  1.00  0.96           C  
ATOM   1695  HB2 GLN A 115      -1.393  -9.228   5.843  1.00  0.96           H  
ATOM   1696  HB3 GLN A 115      -0.407 -10.149   6.975  1.00  0.96           H  
ATOM   1697  O   GLN A 115       1.139  -8.821   3.336  1.00  0.96           O  
ATOM   1698  CG  GLN A 115      -0.435 -10.980   5.000  1.00  0.96           C  
ATOM   1699  HG2 GLN A 115      -0.492 -10.652   3.962  1.00  0.96           H  
ATOM   1700  HG3 GLN A 115       0.497 -11.525   5.146  1.00  0.96           H  
ATOM   1701  CD  GLN A 115      -1.618 -11.899   5.245  1.00  0.96           C  
ATOM   1702  NE2 GLN A 115      -1.422 -13.069   5.806  1.00  0.96           N  
ATOM   1703 HE21 GLN A 115      -0.507 -13.410   6.061  1.00  0.96           H  
ATOM   1704 HE22 GLN A 115      -2.253 -13.558   6.108  1.00  0.96           H  
ATOM   1705  OE1 GLN A 115      -2.750 -11.568   4.929  1.00  0.96           O  
ATOM   1706  N   TYR A 116       0.034  -7.041   4.141  1.00  0.94           N  
ATOM   1707  H   TYR A 116      -0.329  -6.583   4.964  1.00  0.94           H  
ATOM   1708  CA  TYR A 116       0.034  -6.269   2.902  1.00  0.94           C  
ATOM   1709  HA  TYR A 116      -0.514  -6.813   2.134  1.00  0.94           H  
ATOM   1710  C   TYR A 116       1.467  -6.029   2.380  1.00  0.94           C  
ATOM   1711  CB  TYR A 116      -0.716  -4.970   3.217  1.00  0.94           C  
ATOM   1712  HB2 TYR A 116      -0.394  -4.611   4.194  1.00  0.94           H  
ATOM   1713  HB3 TYR A 116      -1.779  -5.201   3.286  1.00  0.94           H  
ATOM   1714  O   TYR A 116       1.750  -6.270   1.201  1.00  0.94           O  
ATOM   1715  CG  TYR A 116      -0.561  -3.834   2.239  1.00  0.94           C  
ATOM   1716  CD1 TYR A 116      -0.525  -2.512   2.717  1.00  0.94           C  
ATOM   1717  HD1 TYR A 116      -0.597  -2.323   3.778  1.00  0.94           H  
ATOM   1718  CD2 TYR A 116      -0.487  -4.089   0.865  1.00  0.94           C  
ATOM   1719  HD2 TYR A 116      -0.569  -5.107   0.515  1.00  0.94           H  
ATOM   1720  CE1 TYR A 116      -0.350  -1.440   1.826  1.00  0.94           C  
ATOM   1721  HE1 TYR A 116      -0.294  -0.428   2.199  1.00  0.94           H  
ATOM   1722  CE2 TYR A 116      -0.361  -3.011  -0.026  1.00  0.94           C  
ATOM   1723  HE2 TYR A 116      -0.428  -3.132  -1.097  1.00  0.94           H  
ATOM   1724  OH  TYR A 116      -0.143  -0.691  -0.435  1.00  0.94           O  
ATOM   1725  HH  TYR A 116       0.069   0.130   0.015  1.00  0.94           H  
ATOM   1726  CZ  TYR A 116      -0.261  -1.700   0.451  1.00  0.94           C  
ATOM   1727  N   CYS A 117       2.406  -5.710   3.274  1.00  0.97           N  
ATOM   1728  H   CYS A 117       2.112  -5.516   4.220  1.00  0.97           H  
ATOM   1729  CA  CYS A 117       3.828  -5.492   2.963  1.00  0.97           C  
ATOM   1730  HA  CYS A 117       3.897  -4.856   2.081  1.00  0.97           H  
ATOM   1731  C   CYS A 117       4.586  -6.779   2.629  1.00  0.97           C  
ATOM   1732  CB  CYS A 117       4.476  -4.771   4.150  1.00  0.97           C  
ATOM   1733  HB2 CYS A 117       5.464  -4.415   3.856  1.00  0.97           H  
ATOM   1734  HB3 CYS A 117       4.581  -5.461   4.987  1.00  0.97           H  
ATOM   1735  O   CYS A 117       5.644  -6.767   1.985  1.00  0.97           O  
ATOM   1736  SG  CYS A 117       3.492  -3.370   4.700  1.00  0.97           S  
ATOM   1737  N   ASP A 118       4.011  -7.920   3.000  1.00  0.97           N  
ATOM   1738  H   ASP A 118       3.157  -7.862   3.537  1.00  0.97           H  
ATOM   1739  CA  ASP A 118       4.498  -9.238   2.622  1.00  0.97           C  
ATOM   1740  HA  ASP A 118       5.580  -9.166   2.503  1.00  0.97           H  
ATOM   1741  C   ASP A 118       4.028  -9.697   1.237  1.00  0.97           C  
ATOM   1742  CB  ASP A 118       4.234 -10.245   3.751  1.00  0.97           C  
ATOM   1743  HB2 ASP A 118       3.206 -10.160   4.103  1.00  0.97           H  
ATOM   1744  HB3 ASP A 118       4.372 -11.255   3.367  1.00  0.97           H  
ATOM   1745  O   ASP A 118       4.411 -10.781   0.802  1.00  0.97           O  
ATOM   1746  CG  ASP A 118       5.208 -10.060   4.918  1.00  0.97           C  
ATOM   1747  OD1 ASP A 118       6.363  -9.637   4.652  1.00  0.97           O  
ATOM   1748  OD2 ASP A 118       4.877 -10.484   6.046  1.00  0.97           O  
ATOM   1749  N   GLY A 119       3.301  -8.851   0.499  1.00  0.97           N  
ATOM   1750  H   GLY A 119       2.991  -7.995   0.935  1.00  0.97           H  
ATOM   1751  CA  GLY A 119       3.028  -9.028  -0.929  1.00  0.97           C  
ATOM   1752  HA2 GLY A 119       3.573  -9.892  -1.311  1.00  0.97           H  
ATOM   1753  HA3 GLY A 119       3.381  -8.143  -1.458  1.00  0.97           H  
ATOM   1754  C   GLY A 119       1.558  -9.225  -1.285  1.00  0.97           C  
ATOM   1755  O   GLY A 119       1.246  -9.263  -2.481  1.00  0.97           O  
ATOM   1756  N   LEU A 120       0.661  -9.311  -0.293  1.00  0.98           N  
ATOM   1757  H   LEU A 120       0.987  -9.225   0.659  1.00  0.98           H  
ATOM   1758  CA  LEU A 120      -0.767  -9.516  -0.522  1.00  0.98           C  
ATOM   1759  HA  LEU A 120      -0.845 -10.213  -1.356  1.00  0.98           H  
ATOM   1760  C   LEU A 120      -1.454  -8.210  -0.934  1.00  0.98           C  
ATOM   1761  CB  LEU A 120      -1.426 -10.162   0.708  1.00  0.98           C  
ATOM   1762  HB2 LEU A 120      -1.381  -9.461   1.541  1.00  0.98           H  
ATOM   1763  HB3 LEU A 120      -0.835 -11.034   0.991  1.00  0.98           H  
ATOM   1764  O   LEU A 120      -2.058  -7.523  -0.112  1.00  0.98           O  
ATOM   1765  CG  LEU A 120      -2.892 -10.590   0.464  1.00  0.98           C  
ATOM   1766  HG  LEU A 120      -3.512  -9.707   0.308  1.00  0.98           H  
ATOM   1767  CD1 LEU A 120      -3.041 -11.474  -0.766  1.00  0.98           C  
ATOM   1768 HD11 LEU A 120      -2.372 -12.332  -0.710  1.00  0.98           H  
ATOM   1769 HD12 LEU A 120      -2.832 -10.877  -1.654  1.00  0.98           H  
ATOM   1770 HD13 LEU A 120      -4.077 -11.804  -0.847  1.00  0.98           H  
ATOM   1771  CD2 LEU A 120      -3.459 -11.360   1.648  1.00  0.98           C  
ATOM   1772 HD21 LEU A 120      -2.669 -11.830   2.234  1.00  0.98           H  
ATOM   1773 HD22 LEU A 120      -4.159 -12.134   1.332  1.00  0.98           H  
ATOM   1774 HD23 LEU A 120      -4.033 -10.674   2.272  1.00  0.98           H  
ATOM   1775  N   ARG A 121      -1.325  -7.871  -2.217  1.00  0.98           N  
ATOM   1776  H   ARG A 121      -0.727  -8.457  -2.782  1.00  0.98           H  
ATOM   1777  CA  ARG A 121      -1.891  -6.675  -2.853  1.00  0.98           C  
ATOM   1778  HA  ARG A 121      -2.887  -6.510  -2.441  1.00  0.98           H  
ATOM   1779  C   ARG A 121      -2.012  -6.842  -4.354  1.00  0.98           C  
ATOM   1780  CB  ARG A 121      -1.022  -5.450  -2.542  1.00  0.98           C  
ATOM   1781  HB2 ARG A 121      -1.110  -5.291  -1.468  1.00  0.98           H  
ATOM   1782  HB3 ARG A 121      -1.440  -4.571  -3.033  1.00  0.98           H  
ATOM   1783  O   ARG A 121      -1.132  -7.458  -4.948  1.00  0.98           O  
ATOM   1784  CG  ARG A 121       0.470  -5.588  -2.926  1.00  0.98           C  
ATOM   1785  HG2 ARG A 121       0.839  -6.581  -2.669  1.00  0.98           H  
ATOM   1786  HG3 ARG A 121       0.593  -5.433  -3.997  1.00  0.98           H  
ATOM   1787  CD  ARG A 121       1.307  -4.570  -2.154  1.00  0.98           C  
ATOM   1788  HD2 ARG A 121       1.112  -4.717  -1.091  1.00  0.98           H  
ATOM   1789  HD3 ARG A 121       1.023  -3.561  -2.454  1.00  0.98           H  
ATOM   1790  NE  ARG A 121       2.749  -4.716  -2.319  1.00  0.98           N  
ATOM   1791  HE  ARG A 121       3.081  -5.492  -2.873  1.00  0.98           H  
ATOM   1792  NH1 ARG A 121       3.394  -3.001  -0.878  1.00  0.98           N  
ATOM   1793 HH11 ARG A 121       4.155  -2.449  -0.507  1.00  0.98           H  
ATOM   1794 HH12 ARG A 121       2.510  -2.526  -0.989  1.00  0.98           H  
ATOM   1795  NH2 ARG A 121       4.886  -4.378  -1.687  1.00  0.98           N  
ATOM   1796 HH21 ARG A 121       5.569  -3.769  -1.259  1.00  0.98           H  
ATOM   1797 HH22 ARG A 121       5.194  -5.129  -2.289  1.00  0.98           H  
ATOM   1798  CZ  ARG A 121       3.644  -4.027  -1.623  1.00  0.98           C  
ATOM   1799  N   GLY A 122      -3.021  -6.251  -4.981  1.00  0.99           N  
ATOM   1800  H   GLY A 122      -3.729  -5.788  -4.430  1.00  0.99           H  
ATOM   1801  CA  GLY A 122      -3.142  -6.218  -6.438  1.00  0.99           C  
ATOM   1802  HA2 GLY A 122      -2.155  -6.038  -6.863  1.00  0.99           H  
ATOM   1803  HA3 GLY A 122      -3.494  -7.182  -6.805  1.00  0.99           H  
ATOM   1804  C   GLY A 122      -4.094  -5.127  -6.931  1.00  0.99           C  
ATOM   1805  O   GLY A 122      -4.897  -4.617  -6.155  1.00  0.99           O  
ATOM   1806  N   PRO A 123      -3.996  -4.725  -8.207  1.00  0.99           N  
ATOM   1807  CA  PRO A 123      -4.831  -3.669  -8.765  1.00  0.99           C  
ATOM   1808  HA  PRO A 123      -4.910  -2.840  -8.061  1.00  0.99           H  
ATOM   1809  C   PRO A 123      -6.245  -4.164  -9.099  1.00  0.99           C  
ATOM   1810  CB  PRO A 123      -4.075  -3.194 -10.004  1.00  0.99           C  
ATOM   1811  HB2 PRO A 123      -3.333  -2.451  -9.712  1.00  0.99           H  
ATOM   1812  HB3 PRO A 123      -4.746  -2.780 -10.758  1.00  0.99           H  
ATOM   1813  O   PRO A 123      -6.473  -5.350  -9.355  1.00  0.99           O  
ATOM   1814  CG  PRO A 123      -3.369  -4.461 -10.490  1.00  0.99           C  
ATOM   1815  HG2 PRO A 123      -2.464  -4.227 -11.051  1.00  0.99           H  
ATOM   1816  HG3 PRO A 123      -4.053  -5.047 -11.103  1.00  0.99           H  
ATOM   1817  CD  PRO A 123      -3.056  -5.222  -9.202  1.00  0.99           C  
ATOM   1818  HD2 PRO A 123      -3.187  -6.293  -9.361  1.00  0.99           H  
ATOM   1819  HD3 PRO A 123      -2.036  -5.005  -8.887  1.00  0.99           H  
ATOM   1820  N   PHE A 124      -7.193  -3.232  -9.152  1.00  0.99           N  
ATOM   1821  H   PHE A 124      -6.964  -2.276  -8.922  1.00  0.99           H  
ATOM   1822  CA  PHE A 124      -8.585  -3.493  -9.503  1.00  0.99           C  
ATOM   1823  HA  PHE A 124      -8.650  -4.428 -10.060  1.00  0.99           H  
ATOM   1824  C   PHE A 124      -9.092  -2.349 -10.392  1.00  0.99           C  
ATOM   1825  CB  PHE A 124      -9.373  -3.655  -8.194  1.00  0.99           C  
ATOM   1826  HB2 PHE A 124      -9.438  -2.693  -7.685  1.00  0.99           H  
ATOM   1827  HB3 PHE A 124      -8.781  -4.298  -7.543  1.00  0.99           H  
ATOM   1828  O   PHE A 124      -8.928  -1.185 -10.053  1.00  0.99           O  
ATOM   1829  CG  PHE A 124     -10.760  -4.264  -8.281  1.00  0.99           C  
ATOM   1830  CD1 PHE A 124     -11.708  -3.848  -9.236  1.00  0.99           C  
ATOM   1831  HD1 PHE A 124     -11.513  -3.030  -9.914  1.00  0.99           H  
ATOM   1832  CD2 PHE A 124     -11.123  -5.244  -7.337  1.00  0.99           C  
ATOM   1833  HD2 PHE A 124     -10.425  -5.546  -6.570  1.00  0.99           H  
ATOM   1834  CE1 PHE A 124     -12.972  -4.448  -9.284  1.00  0.99           C  
ATOM   1835  HE1 PHE A 124     -13.694  -4.125 -10.019  1.00  0.99           H  
ATOM   1836  CE2 PHE A 124     -12.411  -5.797  -7.346  1.00  0.99           C  
ATOM   1837  HE2 PHE A 124     -12.700  -6.501  -6.579  1.00  0.99           H  
ATOM   1838  CZ  PHE A 124     -13.335  -5.397  -8.319  1.00  0.99           C  
ATOM   1839  HZ  PHE A 124     -14.344  -5.780  -8.280  1.00  0.99           H  
ATOM   1840  N   VAL A 125      -9.710  -2.642 -11.534  1.00  0.99           N  
ATOM   1841  H   VAL A 125      -9.826  -3.612 -11.789  1.00  0.99           H  
ATOM   1842  CA  VAL A 125     -10.305  -1.615 -12.407  1.00  0.99           C  
ATOM   1843  HA  VAL A 125     -10.283  -0.649 -11.904  1.00  0.99           H  
ATOM   1844  C   VAL A 125     -11.774  -1.928 -12.676  1.00  0.99           C  
ATOM   1845  CB  VAL A 125      -9.491  -1.456 -13.703  1.00  0.99           C  
ATOM   1846  HB  VAL A 125      -9.421  -2.419 -14.209  1.00  0.99           H  
ATOM   1847  O   VAL A 125     -12.119  -3.035 -13.087  1.00  0.99           O  
ATOM   1848  CG1 VAL A 125     -10.130  -0.443 -14.659  1.00  0.99           C  
ATOM   1849 HG11 VAL A 125     -11.092  -0.811 -15.017  1.00  0.99           H  
ATOM   1850 HG12 VAL A 125     -10.277   0.513 -14.156  1.00  0.99           H  
ATOM   1851 HG13 VAL A 125      -9.490  -0.300 -15.530  1.00  0.99           H  
ATOM   1852  CG2 VAL A 125      -8.071  -0.955 -13.395  1.00  0.99           C  
ATOM   1853 HG21 VAL A 125      -7.555  -1.635 -12.717  1.00  0.99           H  
ATOM   1854 HG22 VAL A 125      -8.123   0.027 -12.925  1.00  0.99           H  
ATOM   1855 HG23 VAL A 125      -7.498  -0.890 -14.320  1.00  0.99           H  
ATOM   1856  N   VAL A 126     -12.644  -0.943 -12.464  1.00  0.99           N  
ATOM   1857  H   VAL A 126     -12.291  -0.049 -12.152  1.00  0.99           H  
ATOM   1858  CA  VAL A 126     -14.052  -1.004 -12.873  1.00  0.99           C  
ATOM   1859  HA  VAL A 126     -14.293  -2.009 -13.220  1.00  0.99           H  
ATOM   1860  C   VAL A 126     -14.245  -0.040 -14.036  1.00  0.99           C  
ATOM   1861  CB  VAL A 126     -15.003  -0.686 -11.708  1.00  0.99           C  
ATOM   1862  HB  VAL A 126     -14.804   0.319 -11.338  1.00  0.99           H  
ATOM   1863  O   VAL A 126     -14.104   1.169 -13.873  1.00  0.99           O  
ATOM   1864  CG1 VAL A 126     -16.459  -0.796 -12.163  1.00  0.99           C  
ATOM   1865 HG11 VAL A 126     -16.643  -1.785 -12.582  1.00  0.99           H  
ATOM   1866 HG12 VAL A 126     -17.126  -0.649 -11.313  1.00  0.99           H  
ATOM   1867 HG13 VAL A 126     -16.687  -0.030 -12.904  1.00  0.99           H  
ATOM   1868  CG2 VAL A 126     -14.828  -1.669 -10.553  1.00  0.99           C  
ATOM   1869 HG21 VAL A 126     -15.059  -2.677 -10.897  1.00  0.99           H  
ATOM   1870 HG22 VAL A 126     -13.809  -1.620 -10.169  1.00  0.99           H  
ATOM   1871 HG23 VAL A 126     -15.513  -1.401  -9.749  1.00  0.99           H  
ATOM   1872  N   TYR A 127     -14.539  -0.561 -15.220  1.00  0.99           N  
ATOM   1873  H   TYR A 127     -14.651  -1.562 -15.302  1.00  0.99           H  
ATOM   1874  CA  TYR A 127     -14.760   0.256 -16.410  1.00  0.99           C  
ATOM   1875  HA  TYR A 127     -14.044   1.078 -16.405  1.00  0.99           H  
ATOM   1876  C   TYR A 127     -16.166   0.865 -16.403  1.00  0.99           C  
ATOM   1877  CB  TYR A 127     -14.494  -0.579 -17.668  1.00  0.99           C  
ATOM   1878  HB2 TYR A 127     -14.756   0.014 -18.544  1.00  0.99           H  
ATOM   1879  HB3 TYR A 127     -15.144  -1.455 -17.661  1.00  0.99           H  
ATOM   1880  O   TYR A 127     -17.137   0.197 -16.049  1.00  0.99           O  
ATOM   1881  CG  TYR A 127     -13.046  -1.020 -17.803  1.00  0.99           C  
ATOM   1882  CD1 TYR A 127     -12.084  -0.118 -18.299  1.00  0.99           C  
ATOM   1883  HD1 TYR A 127     -12.375   0.876 -18.605  1.00  0.99           H  
ATOM   1884  CD2 TYR A 127     -12.656  -2.319 -17.420  1.00  0.99           C  
ATOM   1885  HD2 TYR A 127     -13.395  -3.010 -17.044  1.00  0.99           H  
ATOM   1886  CE1 TYR A 127     -10.736  -0.507 -18.406  1.00  0.99           C  
ATOM   1887  HE1 TYR A 127     -10.004   0.188 -18.790  1.00  0.99           H  
ATOM   1888  CE2 TYR A 127     -11.307  -2.712 -17.529  1.00  0.99           C  
ATOM   1889  HE2 TYR A 127     -10.992  -3.704 -17.240  1.00  0.99           H  
ATOM   1890  OH  TYR A 127      -9.040  -2.173 -18.106  1.00  0.99           O  
ATOM   1891  HH  TYR A 127      -8.490  -1.440 -18.392  1.00  0.99           H  
ATOM   1892  CZ  TYR A 127     -10.344  -1.804 -18.018  1.00  0.99           C  
ATOM   1893  N   ASP A 128     -16.286   2.122 -16.826  1.00  0.98           N  
ATOM   1894  H   ASP A 128     -15.461   2.628 -17.115  1.00  0.98           H  
ATOM   1895  CA  ASP A 128     -17.577   2.755 -17.098  1.00  0.98           C  
ATOM   1896  HA  ASP A 128     -18.358   2.263 -16.518  1.00  0.98           H  
ATOM   1897  C   ASP A 128     -17.887   2.638 -18.600  1.00  0.98           C  
ATOM   1898  CB  ASP A 128     -17.571   4.220 -16.634  1.00  0.98           C  
ATOM   1899  HB2 ASP A 128     -17.290   4.255 -15.581  1.00  0.98           H  
ATOM   1900  HB3 ASP A 128     -16.820   4.778 -17.194  1.00  0.98           H  
ATOM   1901  O   ASP A 128     -17.179   3.237 -19.414  1.00  0.98           O  
ATOM   1902  CG  ASP A 128     -18.933   4.912 -16.787  1.00  0.98           C  
ATOM   1903  OD1 ASP A 128     -19.864   4.303 -17.375  1.00  0.98           O  
ATOM   1904  OD2 ASP A 128     -19.041   6.062 -16.317  1.00  0.98           O  
ATOM   1905  N   PRO A 129     -18.938   1.903 -19.011  1.00  0.97           N  
ATOM   1906  CA  PRO A 129     -19.358   1.852 -20.411  1.00  0.97           C  
ATOM   1907  HA  PRO A 129     -18.551   1.412 -20.998  1.00  0.97           H  
ATOM   1908  C   PRO A 129     -19.716   3.221 -21.014  1.00  0.97           C  
ATOM   1909  CB  PRO A 129     -20.573   0.918 -20.428  1.00  0.97           C  
ATOM   1910  HB2 PRO A 129     -21.489   1.496 -20.307  1.00  0.97           H  
ATOM   1911  HB3 PRO A 129     -20.613   0.330 -21.344  1.00  0.97           H  
ATOM   1912  O   PRO A 129     -19.735   3.356 -22.237  1.00  0.97           O  
ATOM   1913  CG  PRO A 129     -20.374   0.035 -19.197  1.00  0.97           C  
ATOM   1914  HG2 PRO A 129     -21.315  -0.369 -18.825  1.00  0.97           H  
ATOM   1915  HG3 PRO A 129     -19.672  -0.766 -19.427  1.00  0.97           H  
ATOM   1916  CD  PRO A 129     -19.740   0.998 -18.200  1.00  0.97           C  
ATOM   1917  HD2 PRO A 129     -20.511   1.564 -17.679  1.00  0.97           H  
ATOM   1918  HD3 PRO A 129     -19.133   0.438 -17.488  1.00  0.97           H  
ATOM   1919  N   ASN A 130     -20.018   4.219 -20.177  1.00  0.98           N  
ATOM   1920  H   ASN A 130     -19.945   4.046 -19.185  1.00  0.98           H  
ATOM   1921  CA  ASN A 130     -20.324   5.598 -20.556  1.00  0.98           C  
ATOM   1922  HA  ASN A 130     -20.298   5.677 -21.643  1.00  0.98           H  
ATOM   1923  C   ASN A 130     -19.268   6.584 -20.027  1.00  0.98           C  
ATOM   1924  CB  ASN A 130     -21.736   5.971 -20.081  1.00  0.98           C  
ATOM   1925  HB2 ASN A 130     -21.730   6.017 -18.992  1.00  0.98           H  
ATOM   1926  HB3 ASN A 130     -21.990   6.963 -20.455  1.00  0.98           H  
ATOM   1927  O   ASN A 130     -19.614   7.718 -19.694  1.00  0.98           O  
ATOM   1928  CG  ASN A 130     -22.802   5.009 -20.547  1.00  0.98           C  
ATOM   1929  ND2 ASN A 130     -23.396   4.285 -19.628  1.00  0.98           N  
ATOM   1930 HD21 ASN A 130     -24.044   3.579 -19.946  1.00  0.98           H  
ATOM   1931 HD22 ASN A 130     -23.019   4.317 -18.692  1.00  0.98           H  
ATOM   1932  OD1 ASN A 130     -23.134   4.898 -21.717  1.00  0.98           O  
ATOM   1933  N   ASP A 131     -18.004   6.155 -19.952  1.00  0.98           N  
ATOM   1934  H   ASP A 131     -17.808   5.186 -20.159  1.00  0.98           H  
ATOM   1935  CA  ASP A 131     -16.903   6.962 -19.427  1.00  0.98           C  
ATOM   1936  HA  ASP A 131     -17.033   7.015 -18.346  1.00  0.98           H  
ATOM   1937  C   ASP A 131     -16.881   8.384 -20.031  1.00  0.98           C  
ATOM   1938  CB  ASP A 131     -15.575   6.243 -19.689  1.00  0.98           C  
ATOM   1939  HB2 ASP A 131     -15.496   6.007 -20.750  1.00  0.98           H  
ATOM   1940  HB3 ASP A 131     -15.567   5.303 -19.138  1.00  0.98           H  
ATOM   1941  O   ASP A 131     -16.680   8.543 -21.243  1.00  0.98           O  
ATOM   1942  CG  ASP A 131     -14.346   7.050 -19.265  1.00  0.98           C  
ATOM   1943  OD1 ASP A 131     -14.449   8.087 -18.581  1.00  0.98           O  
ATOM   1944  OD2 ASP A 131     -13.234   6.609 -19.606  1.00  0.98           O  
ATOM   1945  N   PRO A 132     -17.045   9.438 -19.207  1.00  0.98           N  
ATOM   1946  CA  PRO A 132     -17.098  10.812 -19.690  1.00  0.98           C  
ATOM   1947  HA  PRO A 132     -17.840  10.888 -20.485  1.00  0.98           H  
ATOM   1948  C   PRO A 132     -15.760  11.325 -20.246  1.00  0.98           C  
ATOM   1949  CB  PRO A 132     -17.565  11.625 -18.482  1.00  0.98           C  
ATOM   1950  HB2 PRO A 132     -17.199  12.652 -18.513  1.00  0.98           H  
ATOM   1951  HB3 PRO A 132     -18.654  11.617 -18.441  1.00  0.98           H  
ATOM   1952  O   PRO A 132     -15.750  12.383 -20.869  1.00  0.98           O  
ATOM   1953  CG  PRO A 132     -17.008  10.842 -17.295  1.00  0.98           C  
ATOM   1954  HG2 PRO A 132     -15.945  11.053 -17.174  1.00  0.98           H  
ATOM   1955  HG3 PRO A 132     -17.556  11.049 -16.376  1.00  0.98           H  
ATOM   1956  CD  PRO A 132     -17.198   9.402 -17.756  1.00  0.98           C  
ATOM   1957  HD2 PRO A 132     -16.455   8.764 -17.277  1.00  0.98           H  
ATOM   1958  HD3 PRO A 132     -18.202   9.056 -17.507  1.00  0.98           H  
ATOM   1959  N   ALA A 133     -14.651  10.608 -20.029  1.00  0.98           N  
ATOM   1960  H   ALA A 133     -14.727   9.767 -19.476  1.00  0.98           H  
ATOM   1961  CA  ALA A 133     -13.327  10.930 -20.560  1.00  0.98           C  
ATOM   1962  HA  ALA A 133     -13.323  11.966 -20.897  1.00  0.98           H  
ATOM   1963  C   ALA A 133     -12.928  10.078 -21.784  1.00  0.98           C  
ATOM   1964  CB  ALA A 133     -12.319  10.804 -19.410  1.00  0.98           C  
ATOM   1965  HB1 ALA A 133     -12.601  11.471 -18.595  1.00  0.98           H  
ATOM   1966  HB2 ALA A 133     -11.321  11.066 -19.759  1.00  0.98           H  
ATOM   1967  HB3 ALA A 133     -12.309   9.778 -19.042  1.00  0.98           H  
ATOM   1968  O   ALA A 133     -11.788  10.176 -22.246  1.00  0.98           O  
ATOM   1969  N   ALA A 134     -13.829   9.237 -22.313  1.00  0.98           N  
ATOM   1970  H   ALA A 134     -14.741   9.181 -21.883  1.00  0.98           H  
ATOM   1971  CA  ALA A 134     -13.524   8.280 -23.383  1.00  0.98           C  
ATOM   1972  HA  ALA A 134     -12.752   7.598 -23.026  1.00  0.98           H  
ATOM   1973  C   ALA A 134     -12.993   8.919 -24.681  1.00  0.98           C  
ATOM   1974  CB  ALA A 134     -14.785   7.459 -23.671  1.00  0.98           C  
ATOM   1975  HB1 ALA A 134     -14.574   6.727 -24.452  1.00  0.98           H  
ATOM   1976  HB2 ALA A 134     -15.091   6.928 -22.770  1.00  0.98           H  
ATOM   1977  HB3 ALA A 134     -15.595   8.114 -23.993  1.00  0.98           H  
ATOM   1978  O   ALA A 134     -12.275   8.275 -25.441  1.00  0.98           O  
ATOM   1979  N   ASP A 135     -13.315  10.184 -24.958  1.00  0.98           N  
ATOM   1980  H   ASP A 135     -13.815  10.724 -24.266  1.00  0.98           H  
ATOM   1981  CA  ASP A 135     -12.830  10.916 -26.133  1.00  0.98           C  
ATOM   1982  HA  ASP A 135     -12.844  10.231 -26.981  1.00  0.98           H  
ATOM   1983  C   ASP A 135     -11.376  11.411 -25.992  1.00  0.98           C  
ATOM   1984  CB  ASP A 135     -13.802  12.065 -26.451  1.00  0.98           C  
ATOM   1985  HB2 ASP A 135     -14.810  11.661 -26.550  1.00  0.98           H  
ATOM   1986  HB3 ASP A 135     -13.524  12.488 -27.416  1.00  0.98           H  
ATOM   1987  O   ASP A 135     -10.734  11.758 -26.995  1.00  0.98           O  
ATOM   1988  CG  ASP A 135     -13.816  13.182 -25.398  1.00  0.98           C  
ATOM   1989  OD1 ASP A 135     -13.726  12.852 -24.196  1.00  0.98           O  
ATOM   1990  OD2 ASP A 135     -13.921  14.355 -25.822  1.00  0.98           O  
ATOM   1991  N   LEU A 136     -10.822  11.404 -24.775  1.00  0.99           N  
ATOM   1992  H   LEU A 136     -11.405  11.112 -24.003  1.00  0.99           H  
ATOM   1993  CA  LEU A 136      -9.470  11.880 -24.470  1.00  0.99           C  
ATOM   1994  HA  LEU A 136      -9.255  12.733 -25.114  1.00  0.99           H  
ATOM   1995  C   LEU A 136      -8.373  10.843 -24.747  1.00  0.99           C  
ATOM   1996  CB  LEU A 136      -9.399  12.365 -23.010  1.00  0.99           C  
ATOM   1997  HB2 LEU A 136      -9.565  11.515 -22.348  1.00  0.99           H  
ATOM   1998  HB3 LEU A 136      -8.390  12.736 -22.829  1.00  0.99           H  
ATOM   1999  O   LEU A 136      -7.211  11.227 -24.884  1.00  0.99           O  
ATOM   2000  CG  LEU A 136     -10.387  13.486 -22.640  1.00  0.99           C  
ATOM   2001  HG  LEU A 136     -11.412  13.130 -22.751  1.00  0.99           H  
ATOM   2002  CD1 LEU A 136     -10.174  13.890 -21.181  1.00  0.99           C  
ATOM   2003 HD11 LEU A 136     -10.337  13.022 -20.542  1.00  0.99           H  
ATOM   2004 HD12 LEU A 136     -10.904  14.652 -20.907  1.00  0.99           H  
ATOM   2005 HD13 LEU A 136      -9.165  14.274 -21.033  1.00  0.99           H  
ATOM   2006  CD2 LEU A 136     -10.184  14.734 -23.503  1.00  0.99           C  
ATOM   2007 HD21 LEU A 136     -10.477  14.515 -24.530  1.00  0.99           H  
ATOM   2008 HD22 LEU A 136     -10.839  15.528 -23.143  1.00  0.99           H  
ATOM   2009 HD23 LEU A 136      -9.145  15.062 -23.463  1.00  0.99           H  
ATOM   2010  N   TYR A 137      -8.709   9.560 -24.877  1.00  0.99           N  
ATOM   2011  H   TYR A 137      -9.683   9.303 -24.799  1.00  0.99           H  
ATOM   2012  CA  TYR A 137      -7.743   8.482 -25.094  1.00  0.99           C  
ATOM   2013  HA  TYR A 137      -6.800   8.923 -25.416  1.00  0.99           H  
ATOM   2014  C   TYR A 137      -8.175   7.525 -26.215  1.00  0.99           C  
ATOM   2015  CB  TYR A 137      -7.459   7.769 -23.763  1.00  0.99           C  
ATOM   2016  HB2 TYR A 137      -7.035   8.493 -23.067  1.00  0.99           H  
ATOM   2017  HB3 TYR A 137      -6.700   7.003 -23.923  1.00  0.99           H  
ATOM   2018  O   TYR A 137      -9.312   7.536 -26.671  1.00  0.99           O  
ATOM   2019  CG  TYR A 137      -8.671   7.128 -23.120  1.00  0.99           C  
ATOM   2020  CD1 TYR A 137      -9.415   7.823 -22.143  1.00  0.99           C  
ATOM   2021  HD1 TYR A 137      -9.141   8.827 -21.856  1.00  0.99           H  
ATOM   2022  CD2 TYR A 137      -9.065   5.838 -23.518  1.00  0.99           C  
ATOM   2023  HD2 TYR A 137      -8.506   5.299 -24.269  1.00  0.99           H  
ATOM   2024  CE1 TYR A 137     -10.549   7.222 -21.559  1.00  0.99           C  
ATOM   2025  HE1 TYR A 137     -11.141   7.754 -20.830  1.00  0.99           H  
ATOM   2026  CE2 TYR A 137     -10.207   5.248 -22.953  1.00  0.99           C  
ATOM   2027  HE2 TYR A 137     -10.532   4.263 -23.257  1.00  0.99           H  
ATOM   2028  OH  TYR A 137     -12.047   5.330 -21.462  1.00  0.99           O  
ATOM   2029  HH  TYR A 137     -12.498   5.860 -20.800  1.00  0.99           H  
ATOM   2030  CZ  TYR A 137     -10.948   5.933 -21.974  1.00  0.99           C  
ATOM   2031  N   ASP A 138      -7.235   6.708 -26.690  1.00  0.99           N  
ATOM   2032  H   ASP A 138      -6.307   6.773 -26.297  1.00  0.99           H  
ATOM   2033  CA  ASP A 138      -7.469   5.670 -27.700  1.00  0.99           C  
ATOM   2034  HA  ASP A 138      -8.483   5.758 -28.091  1.00  0.99           H  
ATOM   2035  C   ASP A 138      -7.312   4.254 -27.119  1.00  0.99           C  
ATOM   2036  CB  ASP A 138      -6.484   5.838 -28.867  1.00  0.99           C  
ATOM   2037  HB2 ASP A 138      -6.780   5.169 -29.675  1.00  0.99           H  
ATOM   2038  HB3 ASP A 138      -5.498   5.521 -28.526  1.00  0.99           H  
ATOM   2039  O   ASP A 138      -7.810   3.291 -27.704  1.00  0.99           O  
ATOM   2040  CG  ASP A 138      -6.363   7.256 -29.431  1.00  0.99           C  
ATOM   2041  OD1 ASP A 138      -7.381   7.947 -29.663  1.00  0.99           O  
ATOM   2042  OD2 ASP A 138      -5.204   7.646 -29.691  1.00  0.99           O  
ATOM   2043  N   VAL A 139      -6.579   4.117 -26.005  1.00  0.99           N  
ATOM   2044  H   VAL A 139      -6.171   4.950 -25.604  1.00  0.99           H  
ATOM   2045  CA  VAL A 139      -6.267   2.840 -25.350  1.00  0.99           C  
ATOM   2046  HA  VAL A 139      -6.956   2.079 -25.717  1.00  0.99           H  
ATOM   2047  C   VAL A 139      -6.452   2.961 -23.835  1.00  0.99           C  
ATOM   2048  CB  VAL A 139      -4.828   2.379 -25.675  1.00  0.99           C  
ATOM   2049  HB  VAL A 139      -4.124   3.068 -25.210  1.00  0.99           H  
ATOM   2050  O   VAL A 139      -5.823   3.805 -23.197  1.00  0.99           O  
ATOM   2051  CG1 VAL A 139      -4.573   0.965 -25.132  1.00  0.99           C  
ATOM   2052 HG11 VAL A 139      -3.563   0.640 -25.382  1.00  0.99           H  
ATOM   2053 HG12 VAL A 139      -5.290   0.262 -25.555  1.00  0.99           H  
ATOM   2054 HG13 VAL A 139      -4.665   0.954 -24.046  1.00  0.99           H  
ATOM   2055  CG2 VAL A 139      -4.534   2.353 -27.184  1.00  0.99           C  
ATOM   2056 HG21 VAL A 139      -3.537   1.948 -27.360  1.00  0.99           H  
ATOM   2057 HG22 VAL A 139      -4.561   3.368 -27.581  1.00  0.99           H  
ATOM   2058 HG23 VAL A 139      -5.277   1.741 -27.695  1.00  0.99           H  
ATOM   2059  N   ASP A 140      -7.285   2.085 -23.276  1.00  0.99           N  
ATOM   2060  H   ASP A 140      -7.823   1.484 -23.884  1.00  0.99           H  
ATOM   2061  CA  ASP A 140      -7.467   1.828 -21.841  1.00  0.99           C  
ATOM   2062  HA  ASP A 140      -6.560   2.077 -21.291  1.00  0.99           H  
ATOM   2063  C   ASP A 140      -7.765   0.331 -21.678  1.00  0.99           C  
ATOM   2064  CB  ASP A 140      -8.623   2.684 -21.300  1.00  0.99           C  
ATOM   2065  HB2 ASP A 140      -9.535   2.443 -21.847  1.00  0.99           H  
ATOM   2066  HB3 ASP A 140      -8.393   3.734 -21.482  1.00  0.99           H  
ATOM   2067  O   ASP A 140      -8.815  -0.149 -22.108  1.00  0.99           O  
ATOM   2068  CG  ASP A 140      -8.880   2.499 -19.799  1.00  0.99           C  
ATOM   2069  OD1 ASP A 140      -8.009   1.982 -19.063  1.00  0.99           O  
ATOM   2070  OD2 ASP A 140      -9.951   2.929 -19.319  1.00  0.99           O  
ATOM   2071  N   ASN A 141      -6.800  -0.440 -21.181  1.00  0.98           N  
ATOM   2072  H   ASN A 141      -6.011  -0.002 -20.727  1.00  0.98           H  
ATOM   2073  CA  ASN A 141      -6.888  -1.899 -21.077  1.00  0.98           C  
ATOM   2074  HA  ASN A 141      -7.905  -2.163 -20.787  1.00  0.98           H  
ATOM   2075  C   ASN A 141      -5.964  -2.413 -19.957  1.00  0.98           C  
ATOM   2076  CB  ASN A 141      -6.599  -2.530 -22.463  1.00  0.98           C  
ATOM   2077  HB2 ASN A 141      -6.803  -3.600 -22.414  1.00  0.98           H  
ATOM   2078  HB3 ASN A 141      -7.288  -2.100 -23.188  1.00  0.98           H  
ATOM   2079  O   ASN A 141      -5.356  -1.627 -19.238  1.00  0.98           O  
ATOM   2080  CG  ASN A 141      -5.182  -2.352 -22.983  1.00  0.98           C  
ATOM   2081  ND2 ASN A 141      -4.948  -2.623 -24.244  1.00  0.98           N  
ATOM   2082 HD21 ASN A 141      -5.685  -2.974 -24.839  1.00  0.98           H  
ATOM   2083 HD22 ASN A 141      -3.967  -2.648 -24.484  1.00  0.98           H  
ATOM   2084  OD1 ASN A 141      -4.251  -2.017 -22.283  1.00  0.98           O  
ATOM   2085  N   ASP A 142      -5.843  -3.733 -19.801  1.00  0.98           N  
ATOM   2086  H   ASP A 142      -6.447  -4.348 -20.327  1.00  0.98           H  
ATOM   2087  CA  ASP A 142      -4.992  -4.334 -18.764  1.00  0.98           C  
ATOM   2088  HA  ASP A 142      -5.392  -4.071 -17.785  1.00  0.98           H  
ATOM   2089  C   ASP A 142      -3.526  -3.832 -18.808  1.00  0.98           C  
ATOM   2090  CB  ASP A 142      -5.013  -5.869 -18.911  1.00  0.98           C  
ATOM   2091  HB2 ASP A 142      -4.774  -6.128 -19.942  1.00  0.98           H  
ATOM   2092  HB3 ASP A 142      -4.221  -6.276 -18.282  1.00  0.98           H  
ATOM   2093  O   ASP A 142      -2.899  -3.681 -17.759  1.00  0.98           O  
ATOM   2094  CG  ASP A 142      -6.316  -6.581 -18.509  1.00  0.98           C  
ATOM   2095  OD1 ASP A 142      -7.339  -5.955 -18.164  1.00  0.98           O  
ATOM   2096  OD2 ASP A 142      -6.322  -7.834 -18.482  1.00  0.98           O  
ATOM   2097  N   ASP A 143      -2.991  -3.520 -19.997  1.00  0.98           N  
ATOM   2098  H   ASP A 143      -3.581  -3.555 -20.816  1.00  0.98           H  
ATOM   2099  CA  ASP A 143      -1.606  -3.061 -20.187  1.00  0.98           C  
ATOM   2100  HA  ASP A 143      -0.957  -3.660 -19.548  1.00  0.98           H  
ATOM   2101  C   ASP A 143      -1.394  -1.588 -19.791  1.00  0.98           C  
ATOM   2102  CB  ASP A 143      -1.156  -3.273 -21.645  1.00  0.98           C  
ATOM   2103  HB2 ASP A 143      -1.779  -2.672 -22.307  1.00  0.98           H  
ATOM   2104  HB3 ASP A 143      -0.134  -2.908 -21.749  1.00  0.98           H  
ATOM   2105  O   ASP A 143      -0.253  -1.117 -19.737  1.00  0.98           O  
ATOM   2106  CG  ASP A 143      -1.169  -4.732 -22.111  1.00  0.98           C  
ATOM   2107  OD1 ASP A 143      -0.740  -5.611 -21.329  1.00  0.98           O  
ATOM   2108  OD2 ASP A 143      -1.553  -4.957 -23.284  1.00  0.98           O  
ATOM   2109  N   THR A 144      -2.467  -0.843 -19.504  1.00  0.99           N  
ATOM   2110  H   THR A 144      -3.384  -1.263 -19.566  1.00  0.99           H  
ATOM   2111  CA  THR A 144      -2.381   0.556 -19.068  1.00  0.99           C  
ATOM   2112  HA  THR A 144      -1.423   0.946 -19.412  1.00  0.99           H  
ATOM   2113  C   THR A 144      -2.357   0.724 -17.547  1.00  0.99           C  
ATOM   2114  CB  THR A 144      -3.439   1.454 -19.715  1.00  0.99           C  
ATOM   2115  HB  THR A 144      -3.144   2.478 -19.482  1.00  0.99           H  
ATOM   2116  O   THR A 144      -2.258   1.846 -17.049  1.00  0.99           O  
ATOM   2117  CG2 THR A 144      -3.496   1.337 -21.234  1.00  0.99           C  
ATOM   2118 HG21 THR A 144      -4.107   2.145 -21.637  1.00  0.99           H  
ATOM   2119 HG22 THR A 144      -2.486   1.407 -21.640  1.00  0.99           H  
ATOM   2120 HG23 THR A 144      -3.930   0.379 -21.517  1.00  0.99           H  
ATOM   2121  OG1 THR A 144      -4.730   1.212 -19.219  1.00  0.99           O  
ATOM   2122  HG1 THR A 144      -5.186   2.055 -19.172  1.00  0.99           H  
ATOM   2123  N   VAL A 145      -2.383  -0.364 -16.775  1.00  0.99           N  
ATOM   2124  H   VAL A 145      -2.461  -1.267 -17.221  1.00  0.99           H  
ATOM   2125  CA  VAL A 145      -2.256  -0.304 -15.313  1.00  0.99           C  
ATOM   2126  HA  VAL A 145      -2.736   0.612 -14.967  1.00  0.99           H  
ATOM   2127  C   VAL A 145      -0.781  -0.223 -14.905  1.00  0.99           C  
ATOM   2128  CB  VAL A 145      -3.002  -1.468 -14.640  1.00  0.99           C  
ATOM   2129  HB  VAL A 145      -2.558  -2.415 -14.947  1.00  0.99           H  
ATOM   2130  O   VAL A 145       0.038  -1.060 -15.290  1.00  0.99           O  
ATOM   2131  CG1 VAL A 145      -2.928  -1.362 -13.111  1.00  0.99           C  
ATOM   2132 HG11 VAL A 145      -3.337  -0.407 -12.779  1.00  0.99           H  
ATOM   2133 HG12 VAL A 145      -1.895  -1.450 -12.775  1.00  0.99           H  
ATOM   2134 HG13 VAL A 145      -3.503  -2.175 -12.667  1.00  0.99           H  
ATOM   2135  CG2 VAL A 145      -4.488  -1.463 -15.034  1.00  0.99           C  
ATOM   2136 HG21 VAL A 145      -4.939  -0.501 -14.790  1.00  0.99           H  
ATOM   2137 HG22 VAL A 145      -5.020  -2.252 -14.504  1.00  0.99           H  
ATOM   2138 HG23 VAL A 145      -4.594  -1.647 -16.103  1.00  0.99           H  
ATOM   2139  N   ILE A 146      -0.442   0.789 -14.103  1.00  0.99           N  
ATOM   2140  H   ILE A 146      -1.176   1.417 -13.806  1.00  0.99           H  
ATOM   2141  CA  ILE A 146       0.894   1.018 -13.544  1.00  0.99           C  
ATOM   2142  HA  ILE A 146       1.567   0.245 -13.916  1.00  0.99           H  
ATOM   2143  C   ILE A 146       0.817   0.907 -12.021  1.00  0.99           C  
ATOM   2144  CB  ILE A 146       1.497   2.370 -13.991  1.00  0.99           C  
ATOM   2145  HB  ILE A 146       0.891   3.182 -13.588  1.00  0.99           H  
ATOM   2146  O   ILE A 146       0.323   1.809 -11.350  1.00  0.99           O  
ATOM   2147  CG1 ILE A 146       1.490   2.488 -15.531  1.00  0.99           C  
ATOM   2148 HG12 ILE A 146       0.458   2.487 -15.880  1.00  0.99           H  
ATOM   2149 HG13 ILE A 146       1.983   1.613 -15.955  1.00  0.99           H  
ATOM   2150  CG2 ILE A 146       2.930   2.500 -13.430  1.00  0.99           C  
ATOM   2151 HG21 ILE A 146       3.570   1.735 -13.869  1.00  0.99           H  
ATOM   2152 HG22 ILE A 146       3.334   3.488 -13.652  1.00  0.99           H  
ATOM   2153 HG23 ILE A 146       2.934   2.393 -12.345  1.00  0.99           H  
ATOM   2154  CD1 ILE A 146       2.149   3.760 -16.082  1.00  0.99           C  
ATOM   2155 HD11 ILE A 146       1.714   4.639 -15.606  1.00  0.99           H  
ATOM   2156 HD12 ILE A 146       3.225   3.740 -15.909  1.00  0.99           H  
ATOM   2157 HD13 ILE A 146       1.980   3.818 -17.157  1.00  0.99           H  
ATOM   2158  N   THR A 147       1.343  -0.172 -11.450  1.00  0.99           N  
ATOM   2159  H   THR A 147       1.714  -0.894 -12.051  1.00  0.99           H  
ATOM   2160  CA  THR A 147       1.443  -0.340  -9.994  1.00  0.99           C  
ATOM   2161  HA  THR A 147       0.679   0.267  -9.509  1.00  0.99           H  
ATOM   2162  C   THR A 147       2.808   0.116  -9.490  1.00  0.99           C  
ATOM   2163  CB  THR A 147       1.200  -1.791  -9.561  1.00  0.99           C  
ATOM   2164  HB  THR A 147       1.225  -1.819  -8.471  1.00  0.99           H  
ATOM   2165  O   THR A 147       3.823  -0.363 -10.004  1.00  0.99           O  
ATOM   2166  CG2 THR A 147      -0.145  -2.334 -10.039  1.00  0.99           C  
ATOM   2167 HG21 THR A 147      -0.321  -3.307  -9.581  1.00  0.99           H  
ATOM   2168 HG22 THR A 147      -0.940  -1.648  -9.747  1.00  0.99           H  
ATOM   2169 HG23 THR A 147      -0.143  -2.447 -11.123  1.00  0.99           H  
ATOM   2170  OG1 THR A 147       2.222  -2.630 -10.053  1.00  0.99           O  
ATOM   2171  HG1 THR A 147       3.010  -2.081 -10.047  1.00  0.99           H  
ATOM   2172  N   LEU A 148       2.838   0.952  -8.453  1.00  0.99           N  
ATOM   2173  H   LEU A 148       1.959   1.303  -8.101  1.00  0.99           H  
ATOM   2174  CA  LEU A 148       4.037   1.284  -7.681  1.00  0.99           C  
ATOM   2175  HA  LEU A 148       4.927   0.981  -8.234  1.00  0.99           H  
ATOM   2176  C   LEU A 148       4.025   0.524  -6.361  1.00  0.99           C  
ATOM   2177  CB  LEU A 148       4.125   2.789  -7.406  1.00  0.99           C  
ATOM   2178  HB2 LEU A 148       5.059   2.978  -6.878  1.00  0.99           H  
ATOM   2179  HB3 LEU A 148       3.309   3.073  -6.741  1.00  0.99           H  
ATOM   2180  O   LEU A 148       3.012   0.495  -5.668  1.00  0.99           O  
ATOM   2181  CG  LEU A 148       4.069   3.688  -8.647  1.00  0.99           C  
ATOM   2182  HG  LEU A 148       3.082   3.613  -9.105  1.00  0.99           H  
ATOM   2183  CD1 LEU A 148       4.296   5.129  -8.195  1.00  0.99           C  
ATOM   2184 HD11 LEU A 148       3.536   5.390  -7.459  1.00  0.99           H  
ATOM   2185 HD12 LEU A 148       5.280   5.226  -7.737  1.00  0.99           H  
ATOM   2186 HD13 LEU A 148       4.225   5.813  -9.041  1.00  0.99           H  
ATOM   2187  CD2 LEU A 148       5.131   3.327  -9.687  1.00  0.99           C  
ATOM   2188 HD21 LEU A 148       6.117   3.335  -9.222  1.00  0.99           H  
ATOM   2189 HD22 LEU A 148       4.926   2.338 -10.094  1.00  0.99           H  
ATOM   2190 HD23 LEU A 148       5.100   4.047 -10.505  1.00  0.99           H  
ATOM   2191  N   VAL A 149       5.136  -0.125  -6.039  1.00  0.98           N  
ATOM   2192  H   VAL A 149       5.921  -0.075  -6.673  1.00  0.98           H  
ATOM   2193  CA  VAL A 149       5.214  -1.111  -4.963  1.00  0.98           C  
ATOM   2194  HA  VAL A 149       4.418  -0.959  -4.234  1.00  0.98           H  
ATOM   2195  C   VAL A 149       6.564  -0.963  -4.271  1.00  0.98           C  
ATOM   2196  CB  VAL A 149       5.072  -2.504  -5.595  1.00  0.98           C  
ATOM   2197  HB  VAL A 149       5.817  -2.571  -6.388  1.00  0.98           H  
ATOM   2198  O   VAL A 149       7.606  -0.989  -4.923  1.00  0.98           O  
ATOM   2199  CG1 VAL A 149       5.293  -3.646  -4.622  1.00  0.98           C  
ATOM   2200 HG11 VAL A 149       5.248  -4.600  -5.148  1.00  0.98           H  
ATOM   2201 HG12 VAL A 149       4.457  -3.582  -3.925  1.00  0.98           H  
ATOM   2202 HG13 VAL A 149       6.249  -3.555  -4.107  1.00  0.98           H  
ATOM   2203  CG2 VAL A 149       3.709  -2.785  -6.239  1.00  0.98           C  
ATOM   2204 HG21 VAL A 149       3.803  -3.664  -6.876  1.00  0.98           H  
ATOM   2205 HG22 VAL A 149       2.952  -2.967  -5.476  1.00  0.98           H  
ATOM   2206 HG23 VAL A 149       3.390  -1.962  -6.878  1.00  0.98           H  
ATOM   2207  N   ASP A 150       6.569  -0.870  -2.950  1.00  0.98           N  
ATOM   2208  H   ASP A 150       5.698  -0.893  -2.439  1.00  0.98           H  
ATOM   2209  CA  ASP A 150       7.774  -0.938  -2.132  1.00  0.98           C  
ATOM   2210  HA  ASP A 150       8.607  -0.506  -2.687  1.00  0.98           H  
ATOM   2211  C   ASP A 150       8.129  -2.394  -1.808  1.00  0.98           C  
ATOM   2212  CB  ASP A 150       7.578  -0.091  -0.875  1.00  0.98           C  
ATOM   2213  HB2 ASP A 150       7.440   0.948  -1.175  1.00  0.98           H  
ATOM   2214  HB3 ASP A 150       8.488  -0.148  -0.278  1.00  0.98           H  
ATOM   2215  O   ASP A 150       7.273  -3.205  -1.463  1.00  0.98           O  
ATOM   2216  CG  ASP A 150       6.398  -0.491   0.012  1.00  0.98           C  
ATOM   2217  OD1 ASP A 150       5.461  -1.193  -0.442  1.00  0.98           O  
ATOM   2218  OD2 ASP A 150       6.361   0.001   1.149  1.00  0.98           O  
ATOM   2219  N   TRP A 151       9.394  -2.773  -1.945  1.00  0.98           N  
ATOM   2220  H   TRP A 151      10.076  -2.105  -2.275  1.00  0.98           H  
ATOM   2221  CA  TRP A 151       9.828  -4.150  -1.738  1.00  0.98           C  
ATOM   2222  HA  TRP A 151       8.986  -4.749  -1.390  1.00  0.98           H  
ATOM   2223  C   TRP A 151      10.904  -4.246  -0.669  1.00  0.98           C  
ATOM   2224  CB  TRP A 151      10.278  -4.756  -3.062  1.00  0.98           C  
ATOM   2225  HB2 TRP A 151      11.183  -4.254  -3.403  1.00  0.98           H  
ATOM   2226  HB3 TRP A 151       9.488  -4.570  -3.790  1.00  0.98           H  
ATOM   2227  O   TRP A 151      11.979  -3.666  -0.800  1.00  0.98           O  
ATOM   2228  CG  TRP A 151      10.502  -6.230  -3.007  1.00  0.98           C  
ATOM   2229  CD1 TRP A 151      11.689  -6.864  -3.130  1.00  0.98           C  
ATOM   2230  HD1 TRP A 151      12.638  -6.374  -3.293  1.00  0.98           H  
ATOM   2231  CD2 TRP A 151       9.506  -7.273  -2.806  1.00  0.98           C  
ATOM   2232  CE2 TRP A 151      10.169  -8.536  -2.829  1.00  0.98           C  
ATOM   2233  CE3 TRP A 151       8.106  -7.269  -2.620  1.00  0.98           C  
ATOM   2234  HE3 TRP A 151       7.583  -6.324  -2.619  1.00  0.98           H  
ATOM   2235  NE1 TRP A 151      11.500  -8.228  -3.037  1.00  0.98           N  
ATOM   2236  HE1 TRP A 151      12.257  -8.882  -3.175  1.00  0.98           H  
ATOM   2237  CH2 TRP A 151       8.074  -9.701  -2.503  1.00  0.98           C  
ATOM   2238  HH2 TRP A 151       7.510 -10.617  -2.397  1.00  0.98           H  
ATOM   2239  CZ2 TRP A 151       9.469  -9.739  -2.679  1.00  0.98           C  
ATOM   2240  HZ2 TRP A 151      10.000 -10.679  -2.714  1.00  0.98           H  
ATOM   2241  CZ3 TRP A 151       7.394  -8.473  -2.478  1.00  0.98           C  
ATOM   2242  HZ3 TRP A 151       6.320  -8.458  -2.361  1.00  0.98           H  
ATOM   2243  N   TYR A 152      10.604  -5.015   0.374  1.00  0.97           N  
ATOM   2244  H   TYR A 152       9.682  -5.425   0.414  1.00  0.97           H  
ATOM   2245  CA  TYR A 152      11.507  -5.319   1.478  1.00  0.97           C  
ATOM   2246  HA  TYR A 152      12.332  -4.608   1.488  1.00  0.97           H  
ATOM   2247  C   TYR A 152      12.083  -6.725   1.298  1.00  0.97           C  
ATOM   2248  CB  TYR A 152      10.743  -5.183   2.803  1.00  0.97           C  
ATOM   2249  HB2 TYR A 152      11.422  -5.416   3.624  1.00  0.97           H  
ATOM   2250  HB3 TYR A 152       9.938  -5.916   2.831  1.00  0.97           H  
ATOM   2251  O   TYR A 152      11.373  -7.639   0.885  1.00  0.97           O  
ATOM   2252  CG  TYR A 152      10.159  -3.800   3.031  1.00  0.97           C  
ATOM   2253  CD1 TYR A 152      10.931  -2.812   3.673  1.00  0.97           C  
ATOM   2254  HD1 TYR A 152      11.934  -3.039   4.004  1.00  0.97           H  
ATOM   2255  CD2 TYR A 152       8.861  -3.489   2.576  1.00  0.97           C  
ATOM   2256  HD2 TYR A 152       8.252  -4.238   2.092  1.00  0.97           H  
ATOM   2257  CE1 TYR A 152      10.406  -1.520   3.867  1.00  0.97           C  
ATOM   2258  HE1 TYR A 152      11.003  -0.758   4.345  1.00  0.97           H  
ATOM   2259  CE2 TYR A 152       8.345  -2.191   2.752  1.00  0.97           C  
ATOM   2260  HE2 TYR A 152       7.353  -1.936   2.410  1.00  0.97           H  
ATOM   2261  OH  TYR A 152       8.607   0.045   3.562  1.00  0.97           O  
ATOM   2262  HH  TYR A 152       9.114   0.634   4.125  1.00  0.97           H  
ATOM   2263  CZ  TYR A 152       9.114  -1.203   3.400  1.00  0.97           C  
ATOM   2264  N   HIS A 153      13.358  -6.929   1.618  1.00  0.96           N  
ATOM   2265  H   HIS A 153      13.916  -6.119   1.848  1.00  0.96           H  
ATOM   2266  CA  HIS A 153      14.036  -8.234   1.565  1.00  0.96           C  
ATOM   2267  HA  HIS A 153      13.675  -8.799   0.706  1.00  0.96           H  
ATOM   2268  C   HIS A 153      13.750  -9.097   2.796  1.00  0.96           C  
ATOM   2269  CB  HIS A 153      15.544  -7.998   1.388  1.00  0.96           C  
ATOM   2270  HB2 HIS A 153      16.076  -8.932   1.567  1.00  0.96           H  
ATOM   2271  HB3 HIS A 153      15.888  -7.280   2.133  1.00  0.96           H  
ATOM   2272  O   HIS A 153      13.925 -10.317   2.759  1.00  0.96           O  
ATOM   2273  CG  HIS A 153      15.944  -7.499   0.021  1.00  0.96           C  
ATOM   2274  CD2 HIS A 153      15.100  -7.212  -1.014  1.00  0.96           C  
ATOM   2275  HD2 HIS A 153      14.022  -7.269  -1.017  1.00  0.96           H  
ATOM   2276  ND1 HIS A 153      17.260  -7.259  -0.389  1.00  0.96           N  
ATOM   2277  CE1 HIS A 153      17.166  -6.800  -1.646  1.00  0.96           C  
ATOM   2278  HE1 HIS A 153      18.004  -6.498  -2.257  1.00  0.96           H  
ATOM   2279  NE2 HIS A 153      15.889  -6.773  -2.045  1.00  0.96           N  
ATOM   2280  HE2 HIS A 153      15.557  -6.481  -2.953  1.00  0.96           H  
ATOM   2281  N   VAL A 154      13.264  -8.477   3.871  1.00  0.95           N  
ATOM   2282  H   VAL A 154      13.102  -7.483   3.792  1.00  0.95           H  
ATOM   2283  CA  VAL A 154      12.851  -9.129   5.116  1.00  0.95           C  
ATOM   2284  HA  VAL A 154      13.133 -10.181   5.080  1.00  0.95           H  
ATOM   2285  C   VAL A 154      11.332  -9.044   5.234  1.00  0.95           C  
ATOM   2286  CB  VAL A 154      13.562  -8.494   6.328  1.00  0.95           C  
ATOM   2287  HB  VAL A 154      13.261  -7.451   6.422  1.00  0.95           H  
ATOM   2288  O   VAL A 154      10.758  -7.981   5.023  1.00  0.95           O  
ATOM   2289  CG1 VAL A 154      13.217  -9.226   7.630  1.00  0.95           C  
ATOM   2290 HG11 VAL A 154      13.776  -8.794   8.460  1.00  0.95           H  
ATOM   2291 HG12 VAL A 154      13.454 -10.287   7.549  1.00  0.95           H  
ATOM   2292 HG13 VAL A 154      12.157  -9.101   7.852  1.00  0.95           H  
ATOM   2293  CG2 VAL A 154      15.089  -8.549   6.164  1.00  0.95           C  
ATOM   2294 HG21 VAL A 154      15.571  -8.146   7.055  1.00  0.95           H  
ATOM   2295 HG22 VAL A 154      15.397  -7.939   5.315  1.00  0.95           H  
ATOM   2296 HG23 VAL A 154      15.414  -9.577   6.006  1.00  0.95           H  
ATOM   2297  N   ALA A 155      10.686 -10.167   5.559  1.00  0.94           N  
ATOM   2298  H   ALA A 155      11.220 -11.001   5.756  1.00  0.94           H  
ATOM   2299  CA  ALA A 155       9.246 -10.192   5.809  1.00  0.94           C  
ATOM   2300  HA  ALA A 155       8.740  -9.807   4.924  1.00  0.94           H  
ATOM   2301  C   ALA A 155       8.883  -9.280   6.990  1.00  0.94           C  
ATOM   2302  CB  ALA A 155       8.796 -11.636   6.057  1.00  0.94           C  
ATOM   2303  HB1 ALA A 155       9.053 -12.257   5.199  1.00  0.94           H  
ATOM   2304  HB2 ALA A 155       9.273 -12.028   6.956  1.00  0.94           H  
ATOM   2305  HB3 ALA A 155       7.715 -11.653   6.197  1.00  0.94           H  
ATOM   2306  O   ALA A 155       9.631  -9.233   7.970  1.00  0.94           O  
ATOM   2307  N   ALA A 156       7.739  -8.601   6.928  1.00  0.93           N  
ATOM   2308  H   ALA A 156       7.126  -8.765   6.142  1.00  0.93           H  
ATOM   2309  CA  ALA A 156       7.389  -7.532   7.863  1.00  0.93           C  
ATOM   2310  HA  ALA A 156       8.132  -6.739   7.775  1.00  0.93           H  
ATOM   2311  C   ALA A 156       7.397  -8.004   9.328  1.00  0.93           C  
ATOM   2312  CB  ALA A 156       6.037  -6.957   7.440  1.00  0.93           C  
ATOM   2313  HB1 ALA A 156       5.795  -6.112   8.084  1.00  0.93           H  
ATOM   2314  HB2 ALA A 156       6.086  -6.609   6.408  1.00  0.93           H  
ATOM   2315  HB3 ALA A 156       5.255  -7.712   7.523  1.00  0.93           H  
ATOM   2316  O   ALA A 156       8.042  -7.386  10.173  1.00  0.93           O  
ATOM   2317  N   LYS A 157       6.828  -9.187   9.603  1.00  0.90           N  
ATOM   2318  H   LYS A 157       6.292  -9.607   8.857  1.00  0.90           H  
ATOM   2319  CA  LYS A 157       6.830  -9.826  10.937  1.00  0.90           C  
ATOM   2320  HA  LYS A 157       6.335  -9.148  11.633  1.00  0.90           H  
ATOM   2321  C   LYS A 157       8.233 -10.089  11.512  1.00  0.90           C  
ATOM   2322  CB  LYS A 157       6.017 -11.132  10.842  1.00  0.90           C  
ATOM   2323  HB2 LYS A 157       5.050 -10.901  10.395  1.00  0.90           H  
ATOM   2324  HB3 LYS A 157       6.536 -11.831  10.186  1.00  0.90           H  
ATOM   2325  O   LYS A 157       8.390 -10.209  12.725  1.00  0.90           O  
ATOM   2326  CG  LYS A 157       5.774 -11.803  12.206  1.00  0.90           C  
ATOM   2327  HG2 LYS A 157       6.722 -12.123  12.639  1.00  0.90           H  
ATOM   2328  HG3 LYS A 157       5.300 -11.085  12.875  1.00  0.90           H  
ATOM   2329  CD  LYS A 157       4.871 -13.037  12.068  1.00  0.90           C  
ATOM   2330  HD2 LYS A 157       3.930 -12.734  11.609  1.00  0.90           H  
ATOM   2331  HD3 LYS A 157       5.360 -13.770  11.427  1.00  0.90           H  
ATOM   2332  CE  LYS A 157       4.591 -13.652  13.447  1.00  0.90           C  
ATOM   2333  HE2 LYS A 157       4.165 -12.876  14.083  1.00  0.90           H  
ATOM   2334  HE3 LYS A 157       5.535 -13.971  13.889  1.00  0.90           H  
ATOM   2335  NZ  LYS A 157       3.644 -14.797  13.354  1.00  0.90           N  
ATOM   2336  HZ1 LYS A 157       3.427 -15.172  14.267  1.00  0.90           H  
ATOM   2337  HZ2 LYS A 157       4.004 -15.536  12.768  1.00  0.90           H  
ATOM   2338  HZ3 LYS A 157       2.764 -14.492  12.962  1.00  0.90           H  
ATOM   2339  N   LEU A 158       9.244 -10.242  10.654  1.00  0.89           N  
ATOM   2340  H   LEU A 158       9.056 -10.037   9.683  1.00  0.89           H  
ATOM   2341  CA  LEU A 158      10.639 -10.494  11.043  1.00  0.89           C  
ATOM   2342  HA  LEU A 158      10.673 -10.894  12.056  1.00  0.89           H  
ATOM   2343  C   LEU A 158      11.496  -9.221  11.047  1.00  0.89           C  
ATOM   2344  CB  LEU A 158      11.260 -11.513  10.072  1.00  0.89           C  
ATOM   2345  HB2 LEU A 158      12.294 -11.676  10.377  1.00  0.89           H  
ATOM   2346  HB3 LEU A 158      11.278 -11.066   9.078  1.00  0.89           H  
ATOM   2347  O   LEU A 158      12.643  -9.254  11.498  1.00  0.89           O  
ATOM   2348  CG  LEU A 158      10.563 -12.877   9.969  1.00  0.89           C  
ATOM   2349  HG  LEU A 158       9.555 -12.754   9.575  1.00  0.89           H  
ATOM   2350  CD1 LEU A 158      11.372 -13.732   8.990  1.00  0.89           C  
ATOM   2351 HD11 LEU A 158      11.368 -13.259   8.008  1.00  0.89           H  
ATOM   2352 HD12 LEU A 158      10.936 -14.727   8.902  1.00  0.89           H  
ATOM   2353 HD13 LEU A 158      12.401 -13.827   9.339  1.00  0.89           H  
ATOM   2354  CD2 LEU A 158      10.489 -13.604  11.314  1.00  0.89           C  
ATOM   2355 HD21 LEU A 158       9.855 -13.038  11.997  1.00  0.89           H  
ATOM   2356 HD22 LEU A 158      11.486 -13.701  11.743  1.00  0.89           H  
ATOM   2357 HD23 LEU A 158      10.046 -14.590  11.174  1.00  0.89           H  
ATOM   2358  N   GLY A 159      10.974  -8.138  10.478  1.00  0.89           N  
ATOM   2359  H   GLY A 159      10.006  -8.166  10.191  1.00  0.89           H  
ATOM   2360  CA  GLY A 159      11.664  -6.874  10.312  1.00  0.89           C  
ATOM   2361  HA2 GLY A 159      11.208  -6.347   9.474  1.00  0.89           H  
ATOM   2362  HA3 GLY A 159      12.713  -7.058  10.077  1.00  0.89           H  
ATOM   2363  C   GLY A 159      11.579  -5.974  11.545  1.00  0.89           C  
ATOM   2364  O   GLY A 159      10.993  -6.328  12.570  1.00  0.89           O  
ATOM   2365  N   PRO A 160      12.193  -4.784  11.469  1.00  0.90           N  
ATOM   2366  CA  PRO A 160      11.950  -3.732  12.447  1.00  0.90           C  
ATOM   2367  HA  PRO A 160      12.151  -4.097  13.454  1.00  0.90           H  
ATOM   2368  C   PRO A 160      10.497  -3.241  12.362  1.00  0.90           C  
ATOM   2369  CB  PRO A 160      12.942  -2.625  12.079  1.00  0.90           C  
ATOM   2370  HB2 PRO A 160      12.577  -1.635  12.350  1.00  0.90           H  
ATOM   2371  HB3 PRO A 160      13.902  -2.823  12.555  1.00  0.90           H  
ATOM   2372  O   PRO A 160       9.926  -3.194  11.278  1.00  0.90           O  
ATOM   2373  CG  PRO A 160      13.080  -2.781  10.564  1.00  0.90           C  
ATOM   2374  HG2 PRO A 160      12.232  -2.300  10.077  1.00  0.90           H  
ATOM   2375  HG3 PRO A 160      14.022  -2.375  10.194  1.00  0.90           H  
ATOM   2376  CD  PRO A 160      12.983  -4.288  10.350  1.00  0.90           C  
ATOM   2377  HD2 PRO A 160      12.503  -4.490   9.393  1.00  0.90           H  
ATOM   2378  HD3 PRO A 160      13.977  -4.734  10.380  1.00  0.90           H  
ATOM   2379  N   ALA A 161       9.942  -2.786  13.491  1.00  0.91           N  
ATOM   2380  H   ALA A 161      10.433  -2.913  14.365  1.00  0.91           H  
ATOM   2381  CA  ALA A 161       8.594  -2.205  13.542  1.00  0.91           C  
ATOM   2382  HA  ALA A 161       7.872  -2.957  13.224  1.00  0.91           H  
ATOM   2383  C   ALA A 161       8.427  -0.992  12.607  1.00  0.91           C  
ATOM   2384  CB  ALA A 161       8.294  -1.814  14.995  1.00  0.91           C  
ATOM   2385  HB1 ALA A 161       8.349  -2.693  15.637  1.00  0.91           H  
ATOM   2386  HB2 ALA A 161       7.286  -1.405  15.052  1.00  0.91           H  
ATOM   2387  HB3 ALA A 161       8.999  -1.056  15.338  1.00  0.91           H  
ATOM   2388  O   ALA A 161       7.359  -0.793  12.048  1.00  0.91           O  
ATOM   2389  N   PHE A 162       9.499  -0.216  12.413  1.00  0.93           N  
ATOM   2390  H   PHE A 162      10.348  -0.460  12.903  1.00  0.93           H  
ATOM   2391  CA  PHE A 162       9.562   0.902  11.471  1.00  0.93           C  
ATOM   2392  HA  PHE A 162       8.681   0.900  10.830  1.00  0.93           H  
ATOM   2393  C   PHE A 162      10.813   0.741  10.594  1.00  0.93           C  
ATOM   2394  CB  PHE A 162       9.569   2.233  12.242  1.00  0.93           C  
ATOM   2395  HB2 PHE A 162       9.529   3.050  11.520  1.00  0.93           H  
ATOM   2396  HB3 PHE A 162      10.506   2.328  12.791  1.00  0.93           H  
ATOM   2397  O   PHE A 162      11.915   1.106  11.025  1.00  0.93           O  
ATOM   2398  CG  PHE A 162       8.421   2.393  13.218  1.00  0.93           C  
ATOM   2399  CD1 PHE A 162       7.122   2.644  12.741  1.00  0.93           C  
ATOM   2400  HD1 PHE A 162       6.939   2.727  11.680  1.00  0.93           H  
ATOM   2401  CD2 PHE A 162       8.643   2.236  14.600  1.00  0.93           C  
ATOM   2402  HD2 PHE A 162       9.636   2.023  14.967  1.00  0.93           H  
ATOM   2403  CE1 PHE A 162       6.049   2.728  13.645  1.00  0.93           C  
ATOM   2404  HE1 PHE A 162       5.041   2.849  13.276  1.00  0.93           H  
ATOM   2405  CE2 PHE A 162       7.571   2.334  15.503  1.00  0.93           C  
ATOM   2406  HE2 PHE A 162       7.730   2.196  16.562  1.00  0.93           H  
ATOM   2407  CZ  PHE A 162       6.276   2.585  15.024  1.00  0.93           C  
ATOM   2408  HZ  PHE A 162       5.447   2.630  15.716  1.00  0.93           H  
ATOM   2409  N   PRO A 163      10.705   0.130   9.401  1.00  0.94           N  
ATOM   2410  CA  PRO A 163      11.815   0.060   8.458  1.00  0.94           C  
ATOM   2411  HA  PRO A 163      12.642  -0.478   8.923  1.00  0.94           H  
ATOM   2412  C   PRO A 163      12.299   1.457   8.050  1.00  0.94           C  
ATOM   2413  CB  PRO A 163      11.292  -0.744   7.266  1.00  0.94           C  
ATOM   2414  HB2 PRO A 163      12.063  -1.378   6.829  1.00  0.94           H  
ATOM   2415  HB3 PRO A 163      10.883  -0.064   6.519  1.00  0.94           H  
ATOM   2416  O   PRO A 163      11.517   2.391   7.945  1.00  0.94           O  
ATOM   2417  CG  PRO A 163      10.149  -1.566   7.859  1.00  0.94           C  
ATOM   2418  HG2 PRO A 163      10.541  -2.452   8.357  1.00  0.94           H  
ATOM   2419  HG3 PRO A 163       9.428  -1.845   7.090  1.00  0.94           H  
ATOM   2420  CD  PRO A 163       9.558  -0.609   8.892  1.00  0.94           C  
ATOM   2421  HD2 PRO A 163       9.047  -1.170   9.674  1.00  0.94           H  
ATOM   2422  HD3 PRO A 163       8.866   0.080   8.407  1.00  0.94           H  
ATOM   2423  N   LEU A 164      13.599   1.610   7.779  1.00  0.92           N  
ATOM   2424  H   LEU A 164      14.205   0.805   7.854  1.00  0.92           H  
ATOM   2425  CA  LEU A 164      14.171   2.896   7.335  1.00  0.92           C  
ATOM   2426  HA  LEU A 164      13.703   3.697   7.906  1.00  0.92           H  
ATOM   2427  C   LEU A 164      13.869   3.226   5.859  1.00  0.92           C  
ATOM   2428  CB  LEU A 164      15.688   2.906   7.604  1.00  0.92           C  
ATOM   2429  HB2 LEU A 164      16.103   3.827   7.195  1.00  0.92           H  
ATOM   2430  HB3 LEU A 164      16.139   2.073   7.066  1.00  0.92           H  
ATOM   2431  O   LEU A 164      14.277   4.273   5.354  1.00  0.92           O  
ATOM   2432  CG  LEU A 164      16.086   2.823   9.088  1.00  0.92           C  
ATOM   2433  HG  LEU A 164      15.712   1.893   9.517  1.00  0.92           H  
ATOM   2434  CD1 LEU A 164      17.613   2.821   9.198  1.00  0.92           C  
ATOM   2435 HD11 LEU A 164      17.904   2.721  10.244  1.00  0.92           H  
ATOM   2436 HD12 LEU A 164      18.016   3.749   8.794  1.00  0.92           H  
ATOM   2437 HD13 LEU A 164      18.016   1.977   8.638  1.00  0.92           H  
ATOM   2438  CD2 LEU A 164      15.554   4.000   9.908  1.00  0.92           C  
ATOM   2439 HD21 LEU A 164      15.938   3.949  10.926  1.00  0.92           H  
ATOM   2440 HD22 LEU A 164      14.466   3.949   9.959  1.00  0.92           H  
ATOM   2441 HD23 LEU A 164      15.848   4.944   9.448  1.00  0.92           H  
ATOM   2442  N   GLY A 165      13.210   2.306   5.162  1.00  0.94           N  
ATOM   2443  H   GLY A 165      12.899   1.483   5.658  1.00  0.94           H  
ATOM   2444  CA  GLY A 165      12.874   2.379   3.751  1.00  0.94           C  
ATOM   2445  HA2 GLY A 165      11.865   2.777   3.648  1.00  0.94           H  
ATOM   2446  HA3 GLY A 165      13.564   3.043   3.230  1.00  0.94           H  
ATOM   2447  C   GLY A 165      12.932   1.001   3.101  1.00  0.94           C  
ATOM   2448  O   GLY A 165      13.452   0.046   3.681  1.00  0.94           O  
ATOM   2449  N   ALA A 166      12.378   0.906   1.899  1.00  0.97           N  
ATOM   2450  H   ALA A 166      11.939   1.720   1.494  1.00  0.97           H  
ATOM   2451  CA  ALA A 166      12.364  -0.324   1.122  1.00  0.97           C  
ATOM   2452  HA  ALA A 166      12.175  -1.162   1.794  1.00  0.97           H  
ATOM   2453  C   ALA A 166      13.705  -0.592   0.422  1.00  0.97           C  
ATOM   2454  CB  ALA A 166      11.195  -0.239   0.148  1.00  0.97           C  
ATOM   2455  HB1 ALA A 166      11.089  -1.182  -0.389  1.00  0.97           H  
ATOM   2456  HB2 ALA A 166      10.295  -0.052   0.734  1.00  0.97           H  
ATOM   2457  HB3 ALA A 166      11.349   0.570  -0.566  1.00  0.97           H  
ATOM   2458  O   ALA A 166      14.442   0.336   0.067  1.00  0.97           O  
ATOM   2459  N   ASP A 167      13.996  -1.870   0.182  1.00  0.98           N  
ATOM   2460  H   ASP A 167      13.324  -2.578   0.442  1.00  0.98           H  
ATOM   2461  CA  ASP A 167      15.193  -2.320  -0.531  1.00  0.98           C  
ATOM   2462  HA  ASP A 167      16.055  -1.776  -0.144  1.00  0.98           H  
ATOM   2463  C   ASP A 167      15.094  -2.052  -2.043  1.00  0.98           C  
ATOM   2464  CB  ASP A 167      15.427  -3.811  -0.264  1.00  0.98           C  
ATOM   2465  HB2 ASP A 167      14.548  -4.381  -0.566  1.00  0.98           H  
ATOM   2466  HB3 ASP A 167      16.269  -4.140  -0.874  1.00  0.98           H  
ATOM   2467  O   ASP A 167      16.104  -1.757  -2.690  1.00  0.98           O  
ATOM   2468  CG  ASP A 167      15.755  -4.089   1.203  1.00  0.98           C  
ATOM   2469  OD1 ASP A 167      16.876  -3.720   1.621  1.00  0.98           O  
ATOM   2470  OD2 ASP A 167      14.885  -4.665   1.898  1.00  0.98           O  
ATOM   2471  N   ALA A 168      13.884  -2.088  -2.605  1.00  0.98           N  
ATOM   2472  H   ALA A 168      13.104  -2.369  -2.028  1.00  0.98           H  
ATOM   2473  CA  ALA A 168      13.618  -1.731  -3.995  1.00  0.98           C  
ATOM   2474  HA  ALA A 168      14.362  -1.005  -4.320  1.00  0.98           H  
ATOM   2475  C   ALA A 168      12.237  -1.087  -4.178  1.00  0.98           C  
ATOM   2476  CB  ALA A 168      13.762  -2.985  -4.869  1.00  0.98           C  
ATOM   2477  HB1 ALA A 168      13.057  -3.754  -4.551  1.00  0.98           H  
ATOM   2478  HB2 ALA A 168      13.576  -2.738  -5.914  1.00  0.98           H  
ATOM   2479  HB3 ALA A 168      14.773  -3.382  -4.777  1.00  0.98           H  
ATOM   2480  O   ALA A 168      11.306  -1.329  -3.413  1.00  0.98           O  
ATOM   2481  N   THR A 169      12.098  -0.316  -5.254  1.00  0.99           N  
ATOM   2482  H   THR A 169      12.913  -0.148  -5.826  1.00  0.99           H  
ATOM   2483  CA  THR A 169      10.796   0.058  -5.820  1.00  0.99           C  
ATOM   2484  HA  THR A 169      10.008  -0.075  -5.078  1.00  0.99           H  
ATOM   2485  C   THR A 169      10.520  -0.842  -7.012  1.00  0.99           C  
ATOM   2486  CB  THR A 169      10.778   1.518  -6.270  1.00  0.99           C  
ATOM   2487  HB  THR A 169      11.555   1.647  -7.023  1.00  0.99           H  
ATOM   2488  O   THR A 169      11.365  -0.962  -7.904  1.00  0.99           O  
ATOM   2489  CG2 THR A 169       9.448   1.968  -6.873  1.00  0.99           C  
ATOM   2490 HG21 THR A 169       9.275   1.469  -7.827  1.00  0.99           H  
ATOM   2491 HG22 THR A 169       8.630   1.729  -6.193  1.00  0.99           H  
ATOM   2492 HG23 THR A 169       9.471   3.044  -7.043  1.00  0.99           H  
ATOM   2493  OG1 THR A 169      11.074   2.347  -5.178  1.00  0.99           O  
ATOM   2494  HG1 THR A 169      11.969   2.662  -5.327  1.00  0.99           H  
ATOM   2495  N   LEU A 170       9.340  -1.452  -7.042  1.00  0.99           N  
ATOM   2496  H   LEU A 170       8.696  -1.281  -6.283  1.00  0.99           H  
ATOM   2497  CA  LEU A 170       8.857  -2.234  -8.170  1.00  0.99           C  
ATOM   2498  HA  LEU A 170       9.696  -2.412  -8.841  1.00  0.99           H  
ATOM   2499  C   LEU A 170       7.804  -1.427  -8.930  1.00  0.99           C  
ATOM   2500  CB  LEU A 170       8.316  -3.611  -7.740  1.00  0.99           C  
ATOM   2501  HB2 LEU A 170       7.283  -3.496  -7.411  1.00  0.99           H  
ATOM   2502  HB3 LEU A 170       8.284  -4.251  -8.622  1.00  0.99           H  
ATOM   2503  O   LEU A 170       6.895  -0.846  -8.335  1.00  0.99           O  
ATOM   2504  CG  LEU A 170       9.087  -4.338  -6.629  1.00  0.99           C  
ATOM   2505  HG  LEU A 170       9.190  -3.682  -5.765  1.00  0.99           H  
ATOM   2506  CD1 LEU A 170       8.296  -5.570  -6.194  1.00  0.99           C  
ATOM   2507 HD11 LEU A 170       7.381  -5.253  -5.694  1.00  0.99           H  
ATOM   2508 HD12 LEU A 170       8.883  -6.155  -5.486  1.00  0.99           H  
ATOM   2509 HD13 LEU A 170       8.033  -6.182  -7.057  1.00  0.99           H  
ATOM   2510  CD2 LEU A 170      10.477  -4.762  -7.096  1.00  0.99           C  
ATOM   2511 HD21 LEU A 170      11.078  -3.877  -7.303  1.00  0.99           H  
ATOM   2512 HD22 LEU A 170      10.967  -5.328  -6.303  1.00  0.99           H  
ATOM   2513 HD23 LEU A 170      10.408  -5.378  -7.992  1.00  0.99           H  
ATOM   2514  N   ILE A 171       7.908  -1.441 -10.254  1.00  0.99           N  
ATOM   2515  H   ILE A 171       8.673  -1.964 -10.656  1.00  0.99           H  
ATOM   2516  CA  ILE A 171       6.898  -0.920 -11.174  1.00  0.99           C  
ATOM   2517  HA  ILE A 171       6.083  -0.476 -10.601  1.00  0.99           H  
ATOM   2518  C   ILE A 171       6.362  -2.117 -11.955  1.00  0.99           C  
ATOM   2519  CB  ILE A 171       7.481   0.183 -12.080  1.00  0.99           C  
ATOM   2520  HB  ILE A 171       8.282  -0.261 -12.672  1.00  0.99           H  
ATOM   2521  O   ILE A 171       7.143  -2.847 -12.566  1.00  0.99           O  
ATOM   2522  CG1 ILE A 171       8.086   1.326 -11.228  1.00  0.99           C  
ATOM   2523 HG12 ILE A 171       8.909   0.926 -10.634  1.00  0.99           H  
ATOM   2524 HG13 ILE A 171       7.331   1.700 -10.537  1.00  0.99           H  
ATOM   2525  CG2 ILE A 171       6.385   0.701 -13.032  1.00  0.99           C  
ATOM   2526 HG21 ILE A 171       6.788   1.454 -13.710  1.00  0.99           H  
ATOM   2527 HG22 ILE A 171       5.575   1.144 -12.453  1.00  0.99           H  
ATOM   2528 HG23 ILE A 171       5.984  -0.108 -13.642  1.00  0.99           H  
ATOM   2529  CD1 ILE A 171       8.650   2.505 -12.028  1.00  0.99           C  
ATOM   2530 HD11 ILE A 171       9.215   3.159 -11.363  1.00  0.99           H  
ATOM   2531 HD12 ILE A 171       9.314   2.136 -12.810  1.00  0.99           H  
ATOM   2532 HD13 ILE A 171       7.840   3.082 -12.475  1.00  0.99           H  
ATOM   2533  N   ASN A 172       5.053  -2.365 -11.912  1.00  0.99           N  
ATOM   2534  H   ASN A 172       4.461  -1.686 -11.456  1.00  0.99           H  
ATOM   2535  CA  ASN A 172       4.415  -3.565 -12.490  1.00  0.99           C  
ATOM   2536  HA  ASN A 172       3.422  -3.646 -12.048  1.00  0.99           H  
ATOM   2537  C   ASN A 172       5.104  -4.884 -12.080  1.00  0.99           C  
ATOM   2538  CB  ASN A 172       4.201  -3.379 -14.011  1.00  0.99           C  
ATOM   2539  HB2 ASN A 172       5.123  -3.056 -14.494  1.00  0.99           H  
ATOM   2540  HB3 ASN A 172       3.892  -4.327 -14.451  1.00  0.99           H  
ATOM   2541  O   ASN A 172       5.354  -5.762 -12.903  1.00  0.99           O  
ATOM   2542  CG  ASN A 172       3.106  -2.374 -14.305  1.00  0.99           C  
ATOM   2543  ND2 ASN A 172       2.747  -2.156 -15.546  1.00  0.99           N  
ATOM   2544 HD21 ASN A 172       1.880  -1.647 -15.642  1.00  0.99           H  
ATOM   2545 HD22 ASN A 172       3.095  -2.719 -16.309  1.00  0.99           H  
ATOM   2546  OD1 ASN A 172       2.552  -1.777 -13.404  1.00  0.99           O  
ATOM   2547  N   GLY A 173       5.453  -5.003 -10.794  1.00  0.98           N  
ATOM   2548  H   GLY A 173       5.217  -4.241 -10.175  1.00  0.98           H  
ATOM   2549  CA  GLY A 173       6.025  -6.222 -10.207  1.00  0.98           C  
ATOM   2550  HA2 GLY A 173       5.980  -6.133  -9.122  1.00  0.98           H  
ATOM   2551  HA3 GLY A 173       5.429  -7.083 -10.511  1.00  0.98           H  
ATOM   2552  C   GLY A 173       7.484  -6.517 -10.555  1.00  0.98           C  
ATOM   2553  O   GLY A 173       7.971  -7.596 -10.227  1.00  0.98           O  
ATOM   2554  N   LYS A 174       8.200  -5.576 -11.180  1.00  0.99           N  
ATOM   2555  H   LYS A 174       7.735  -4.725 -11.461  1.00  0.99           H  
ATOM   2556  CA  LYS A 174       9.638  -5.691 -11.452  1.00  0.99           C  
ATOM   2557  HA  LYS A 174      10.047  -6.546 -10.913  1.00  0.99           H  
ATOM   2558  C   LYS A 174      10.391  -4.459 -10.983  1.00  0.99           C  
ATOM   2559  CB  LYS A 174       9.891  -5.898 -12.943  1.00  0.99           C  
ATOM   2560  HB2 LYS A 174       9.538  -5.024 -13.491  1.00  0.99           H  
ATOM   2561  HB3 LYS A 174      10.969  -5.976 -13.089  1.00  0.99           H  
ATOM   2562  O   LYS A 174       9.867  -3.349 -11.062  1.00  0.99           O  
ATOM   2563  CG  LYS A 174       9.235  -7.162 -13.502  1.00  0.99           C  
ATOM   2564  HG2 LYS A 174       8.149  -7.070 -13.465  1.00  0.99           H  
ATOM   2565  HG3 LYS A 174       9.548  -8.024 -12.914  1.00  0.99           H  
ATOM   2566  CD  LYS A 174       9.681  -7.341 -14.953  1.00  0.99           C  
ATOM   2567  HD2 LYS A 174       9.346  -6.487 -15.541  1.00  0.99           H  
ATOM   2568  HD3 LYS A 174      10.770  -7.392 -14.982  1.00  0.99           H  
ATOM   2569  CE  LYS A 174       9.090  -8.628 -15.526  1.00  0.99           C  
ATOM   2570  HE2 LYS A 174       8.008  -8.513 -15.588  1.00  0.99           H  
ATOM   2571  HE3 LYS A 174       9.307  -9.445 -14.838  1.00  0.99           H  
ATOM   2572  NZ  LYS A 174       9.675  -8.909 -16.859  1.00  0.99           N  
ATOM   2573  HZ1 LYS A 174       9.543  -8.115 -17.468  1.00  0.99           H  
ATOM   2574  HZ2 LYS A 174       9.254  -9.731 -17.267  1.00  0.99           H  
ATOM   2575  HZ3 LYS A 174      10.667  -9.072 -16.767  1.00  0.99           H  
ATOM   2576  N   GLY A 175      11.629  -4.639 -10.546  1.00  0.98           N  
ATOM   2577  H   GLY A 175      12.017  -5.572 -10.525  1.00  0.98           H  
ATOM   2578  CA  GLY A 175      12.480  -3.529 -10.140  1.00  0.98           C  
ATOM   2579  HA2 GLY A 175      12.120  -3.126  -9.193  1.00  0.98           H  
ATOM   2580  HA3 GLY A 175      12.429  -2.737 -10.886  1.00  0.98           H  
ATOM   2581  C   GLY A 175      13.934  -3.935  -9.976  1.00  0.98           C  
ATOM   2582  O   GLY A 175      14.336  -5.047 -10.299  1.00  0.98           O  
ATOM   2583  N   ARG A 176      14.733  -3.005  -9.465  1.00  0.99           N  
ATOM   2584  H   ARG A 176      14.313  -2.132  -9.179  1.00  0.99           H  
ATOM   2585  CA  ARG A 176      16.137  -3.223  -9.110  1.00  0.99           C  
ATOM   2586  HA  ARG A 176      16.357  -4.290  -9.092  1.00  0.99           H  
ATOM   2587  C   ARG A 176      16.380  -2.677  -7.718  1.00  0.99           C  
ATOM   2588  CB  ARG A 176      17.065  -2.534 -10.120  1.00  0.99           C  
ATOM   2589  HB2 ARG A 176      18.080  -2.517  -9.723  1.00  0.99           H  
ATOM   2590  HB3 ARG A 176      16.733  -1.505 -10.262  1.00  0.99           H  
ATOM   2591  O   ARG A 176      15.834  -1.633  -7.359  1.00  0.99           O  
ATOM   2592  CG  ARG A 176      17.092  -3.244 -11.472  1.00  0.99           C  
ATOM   2593  HG2 ARG A 176      16.076  -3.430 -11.822  1.00  0.99           H  
ATOM   2594  HG3 ARG A 176      17.606  -4.199 -11.365  1.00  0.99           H  
ATOM   2595  CD  ARG A 176      17.830  -2.387 -12.495  1.00  0.99           C  
ATOM   2596  HD2 ARG A 176      17.337  -1.419 -12.587  1.00  0.99           H  
ATOM   2597  HD3 ARG A 176      18.856  -2.239 -12.158  1.00  0.99           H  
ATOM   2598  NE  ARG A 176      17.820  -3.064 -13.788  1.00  0.99           N  
ATOM   2599  HE  ARG A 176      17.361  -3.964 -13.815  1.00  0.99           H  
ATOM   2600  NH1 ARG A 176      18.946  -1.525 -15.097  1.00  0.99           N  
ATOM   2601 HH11 ARG A 176      19.255  -1.023 -14.277  1.00  0.99           H  
ATOM   2602 HH12 ARG A 176      19.252  -1.300 -16.032  1.00  0.99           H  
ATOM   2603  NH2 ARG A 176      18.103  -3.395 -15.968  1.00  0.99           N  
ATOM   2604 HH21 ARG A 176      18.445  -3.055 -16.856  1.00  0.99           H  
ATOM   2605 HH22 ARG A 176      17.647  -4.289 -15.861  1.00  0.99           H  
ATOM   2606  CZ  ARG A 176      18.298  -2.644 -14.934  1.00  0.99           C  
ATOM   2607  N   SER A 177      17.259  -3.342  -6.988  1.00  0.98           N  
ATOM   2608  H   SER A 177      17.639  -4.202  -7.356  1.00  0.98           H  
ATOM   2609  CA  SER A 177      17.847  -2.836  -5.752  1.00  0.98           C  
ATOM   2610  HA  SER A 177      17.261  -1.994  -5.383  1.00  0.98           H  
ATOM   2611  C   SER A 177      19.293  -2.383  -6.009  1.00  0.98           C  
ATOM   2612  CB  SER A 177      17.800  -3.937  -4.690  1.00  0.98           C  
ATOM   2613  HB2 SER A 177      18.074  -3.529  -3.717  1.00  0.98           H  
ATOM   2614  HB3 SER A 177      16.797  -4.359  -4.627  1.00  0.98           H  
ATOM   2615  O   SER A 177      19.895  -2.760  -7.023  1.00  0.98           O  
ATOM   2616  OG  SER A 177      18.726  -4.937  -5.065  1.00  0.98           O  
ATOM   2617  HG  SER A 177      18.746  -5.618  -4.388  1.00  0.98           H  
ATOM   2618  N   PRO A 178      19.921  -1.638  -5.081  1.00  0.96           N  
ATOM   2619  CA  PRO A 178      21.359  -1.373  -5.145  1.00  0.96           C  
ATOM   2620  HA  PRO A 178      21.568  -0.804  -6.051  1.00  0.96           H  
ATOM   2621  C   PRO A 178      22.229  -2.642  -5.144  1.00  0.96           C  
ATOM   2622  CB  PRO A 178      21.662  -0.509  -3.919  1.00  0.96           C  
ATOM   2623  HB2 PRO A 178      21.936  -1.138  -3.072  1.00  0.96           H  
ATOM   2624  HB3 PRO A 178      22.450   0.217  -4.124  1.00  0.96           H  
ATOM   2625  O   PRO A 178      23.357  -2.602  -5.635  1.00  0.96           O  
ATOM   2626  CG  PRO A 178      20.331   0.174  -3.623  1.00  0.96           C  
ATOM   2627  HG2 PRO A 178      20.270   0.458  -2.572  1.00  0.96           H  
ATOM   2628  HG3 PRO A 178      20.203   1.040  -4.271  1.00  0.96           H  
ATOM   2629  CD  PRO A 178      19.307  -0.900  -3.986  1.00  0.96           C  
ATOM   2630  HD2 PRO A 178      18.367  -0.435  -4.283  1.00  0.96           H  
ATOM   2631  HD3 PRO A 178      19.147  -1.563  -3.136  1.00  0.96           H  
ATOM   2632  N   SER A 179      21.728  -3.761  -4.605  1.00  0.96           N  
ATOM   2633  H   SER A 179      20.782  -3.753  -4.251  1.00  0.96           H  
ATOM   2634  CA  SER A 179      22.423  -5.055  -4.600  1.00  0.96           C  
ATOM   2635  HA  SER A 179      23.494  -4.868  -4.529  1.00  0.96           H  
ATOM   2636  C   SER A 179      22.219  -5.866  -5.884  1.00  0.96           C  
ATOM   2637  CB  SER A 179      22.030  -5.872  -3.361  1.00  0.96           C  
ATOM   2638  HB2 SER A 179      22.485  -6.861  -3.424  1.00  0.96           H  
ATOM   2639  HB3 SER A 179      22.420  -5.369  -2.476  1.00  0.96           H  
ATOM   2640  O   SER A 179      23.049  -6.726  -6.182  1.00  0.96           O  
ATOM   2641  OG  SER A 179      20.627  -6.008  -3.218  1.00  0.96           O  
ATOM   2642  HG  SER A 179      20.444  -6.461  -2.392  1.00  0.96           H  
ATOM   2643  N   THR A 180      21.184  -5.562  -6.673  1.00  0.96           N  
ATOM   2644  H   THR A 180      20.519  -4.881  -6.335  1.00  0.96           H  
ATOM   2645  CA  THR A 180      20.816  -6.312  -7.882  1.00  0.96           C  
ATOM   2646  HA  THR A 180      21.686  -6.886  -8.205  1.00  0.96           H  
ATOM   2647  C   THR A 180      20.447  -5.374  -9.036  1.00  0.96           C  
ATOM   2648  CB  THR A 180      19.687  -7.317  -7.604  1.00  0.96           C  
ATOM   2649  HB  THR A 180      18.735  -6.787  -7.568  1.00  0.96           H  
ATOM   2650  O   THR A 180      19.323  -5.346  -9.537  1.00  0.96           O  
ATOM   2651  CG2 THR A 180      19.670  -8.400  -8.682  1.00  0.96           C  
ATOM   2652 HG21 THR A 180      18.926  -9.152  -8.419  1.00  0.96           H  
ATOM   2653 HG22 THR A 180      19.414  -7.969  -9.650  1.00  0.96           H  
ATOM   2654 HG23 THR A 180      20.646  -8.883  -8.743  1.00  0.96           H  
ATOM   2655  OG1 THR A 180      19.857  -7.999  -6.382  1.00  0.96           O  
ATOM   2656  HG1 THR A 180      18.972  -8.253  -6.110  1.00  0.96           H  
ATOM   2657  N   THR A 181      21.424  -4.608  -9.518  1.00  0.96           N  
ATOM   2658  H   THR A 181      22.327  -4.636  -9.068  1.00  0.96           H  
ATOM   2659  CA  THR A 181      21.236  -3.637 -10.615  1.00  0.96           C  
ATOM   2660  HA  THR A 181      20.333  -3.062 -10.408  1.00  0.96           H  
ATOM   2661  C   THR A 181      21.039  -4.270 -11.997  1.00  0.96           C  
ATOM   2662  CB  THR A 181      22.406  -2.650 -10.676  1.00  0.96           C  
ATOM   2663  HB  THR A 181      22.267  -1.970 -11.515  1.00  0.96           H  
ATOM   2664  O   THR A 181      20.815  -3.559 -12.971  1.00  0.96           O  
ATOM   2665  CG2 THR A 181      22.528  -1.821  -9.397  1.00  0.96           C  
ATOM   2666 HG21 THR A 181      21.585  -1.309  -9.205  1.00  0.96           H  
ATOM   2667 HG22 THR A 181      23.314  -1.074  -9.511  1.00  0.96           H  
ATOM   2668 HG23 THR A 181      22.758  -2.458  -8.543  1.00  0.96           H  
ATOM   2669  OG1 THR A 181      23.621  -3.351 -10.836  1.00  0.96           O  
ATOM   2670  HG1 THR A 181      24.328  -2.703 -10.791  1.00  0.96           H  
ATOM   2671  N   THR A 182      21.114  -5.599 -12.104  1.00  0.97           N  
ATOM   2672  H   THR A 182      21.348  -6.128 -11.276  1.00  0.97           H  
ATOM   2673  CA  THR A 182      20.901  -6.351 -13.351  1.00  0.97           C  
ATOM   2674  HA  THR A 182      20.922  -5.659 -14.193  1.00  0.97           H  
ATOM   2675  C   THR A 182      19.541  -7.043 -13.419  1.00  0.97           C  
ATOM   2676  CB  THR A 182      22.018  -7.380 -13.585  1.00  0.97           C  
ATOM   2677  HB  THR A 182      21.824  -7.924 -14.510  1.00  0.97           H  
ATOM   2678  O   THR A 182      19.298  -7.763 -14.384  1.00  0.97           O  
ATOM   2679  CG2 THR A 182      23.391  -6.721 -13.712  1.00  0.97           C  
ATOM   2680 HG21 THR A 182      23.375  -6.015 -14.542  1.00  0.97           H  
ATOM   2681 HG22 THR A 182      23.649  -6.192 -12.795  1.00  0.97           H  
ATOM   2682 HG23 THR A 182      24.144  -7.485 -13.909  1.00  0.97           H  
ATOM   2683  OG1 THR A 182      22.075  -8.301 -12.518  1.00  0.97           O  
ATOM   2684  HG1 THR A 182      21.390  -8.956 -12.675  1.00  0.97           H  
ATOM   2685  N   ALA A 183      18.672  -6.881 -12.413  1.00  0.98           N  
ATOM   2686  H   ALA A 183      18.908  -6.278 -11.638  1.00  0.98           H  
ATOM   2687  CA  ALA A 183      17.316  -7.421 -12.469  1.00  0.98           C  
ATOM   2688  HA  ALA A 183      17.383  -8.489 -12.672  1.00  0.98           H  
ATOM   2689  C   ALA A 183      16.511  -6.790 -13.618  1.00  0.98           C  
ATOM   2690  CB  ALA A 183      16.637  -7.248 -11.108  1.00  0.98           C  
ATOM   2691  HB1 ALA A 183      15.609  -7.608 -11.155  1.00  0.98           H  
ATOM   2692  HB2 ALA A 183      16.624  -6.197 -10.820  1.00  0.98           H  
ATOM   2693  HB3 ALA A 183      17.176  -7.818 -10.351  1.00  0.98           H  
ATOM   2694  O   ALA A 183      16.763  -5.651 -14.035  1.00  0.98           O  
ATOM   2695  N   ASP A 184      15.555  -7.548 -14.151  1.00  0.98           N  
ATOM   2696  H   ASP A 184      15.389  -8.470 -13.775  1.00  0.98           H  
ATOM   2697  CA  ASP A 184      14.693  -7.080 -15.231  1.00  0.98           C  
ATOM   2698  HA  ASP A 184      15.319  -6.748 -16.059  1.00  0.98           H  
ATOM   2699  C   ASP A 184      13.837  -5.898 -14.772  1.00  0.98           C  
ATOM   2700  CB  ASP A 184      13.776  -8.204 -15.732  1.00  0.98           C  
ATOM   2701  HB2 ASP A 184      13.292  -8.678 -14.878  1.00  0.98           H  
ATOM   2702  HB3 ASP A 184      12.993  -7.762 -16.347  1.00  0.98           H  
ATOM   2703  O   ASP A 184      13.356  -5.856 -13.643  1.00  0.98           O  
ATOM   2704  CG  ASP A 184      14.469  -9.269 -16.582  1.00  0.98           C  
ATOM   2705  OD1 ASP A 184      15.600  -9.028 -17.055  1.00  0.98           O  
ATOM   2706  OD2 ASP A 184      13.794 -10.299 -16.808  1.00  0.98           O  
ATOM   2707  N   LEU A 185      13.586  -4.967 -15.688  1.00  0.99           N  
ATOM   2708  H   LEU A 185      13.968  -5.092 -16.615  1.00  0.99           H  
ATOM   2709  CA  LEU A 185      12.640  -3.876 -15.486  1.00  0.99           C  
ATOM   2710  HA  LEU A 185      12.350  -3.833 -14.436  1.00  0.99           H  
ATOM   2711  C   LEU A 185      11.360  -4.132 -16.278  1.00  0.99           C  
ATOM   2712  CB  LEU A 185      13.294  -2.534 -15.854  1.00  0.99           C  
ATOM   2713  HB2 LEU A 185      12.551  -1.745 -15.742  1.00  0.99           H  
ATOM   2714  HB3 LEU A 185      13.595  -2.564 -16.901  1.00  0.99           H  
ATOM   2715  O   LEU A 185      11.355  -4.841 -17.290  1.00  0.99           O  
ATOM   2716  CG  LEU A 185      14.518  -2.180 -14.989  1.00  0.99           C  
ATOM   2717  HG  LEU A 185      15.300  -2.923 -15.143  1.00  0.99           H  
ATOM   2718  CD1 LEU A 185      15.062  -0.823 -15.424  1.00  0.99           C  
ATOM   2719 HD11 LEU A 185      15.317  -0.847 -16.483  1.00  0.99           H  
ATOM   2720 HD12 LEU A 185      14.312  -0.056 -15.231  1.00  0.99           H  
ATOM   2721 HD13 LEU A 185      15.959  -0.587 -14.851  1.00  0.99           H  
ATOM   2722  CD2 LEU A 185      14.177  -2.117 -13.500  1.00  0.99           C  
ATOM   2723 HD21 LEU A 185      14.044  -3.126 -13.110  1.00  0.99           H  
ATOM   2724 HD22 LEU A 185      13.259  -1.551 -13.345  1.00  0.99           H  
ATOM   2725 HD23 LEU A 185      14.982  -1.631 -12.948  1.00  0.99           H  
ATOM   2726  N   SER A 186      10.265  -3.532 -15.825  1.00  0.99           N  
ATOM   2727  H   SER A 186      10.311  -2.996 -14.971  1.00  0.99           H  
ATOM   2728  CA  SER A 186       9.023  -3.516 -16.592  1.00  0.99           C  
ATOM   2729  HA  SER A 186       8.791  -4.537 -16.897  1.00  0.99           H  
ATOM   2730  C   SER A 186       9.176  -2.679 -17.855  1.00  0.99           C  
ATOM   2731  CB  SER A 186       7.867  -3.024 -15.731  1.00  0.99           C  
ATOM   2732  HB2 SER A 186       6.988  -2.835 -16.346  1.00  0.99           H  
ATOM   2733  HB3 SER A 186       8.148  -2.115 -15.198  1.00  0.99           H  
ATOM   2734  O   SER A 186       9.814  -1.625 -17.848  1.00  0.99           O  
ATOM   2735  OG  SER A 186       7.589  -4.067 -14.829  1.00  0.99           O  
ATOM   2736  HG  SER A 186       7.359  -3.682 -13.980  1.00  0.99           H  
ATOM   2737  N   VAL A 187       8.575  -3.159 -18.942  1.00  0.99           N  
ATOM   2738  H   VAL A 187       8.026  -4.003 -18.854  1.00  0.99           H  
ATOM   2739  CA  VAL A 187       8.497  -2.456 -20.223  1.00  0.99           C  
ATOM   2740  HA  VAL A 187       8.997  -1.491 -20.146  1.00  0.99           H  
ATOM   2741  C   VAL A 187       7.026  -2.226 -20.529  1.00  0.99           C  
ATOM   2742  CB  VAL A 187       9.163  -3.244 -21.364  1.00  0.99           C  
ATOM   2743  HB  VAL A 187       8.642  -4.192 -21.494  1.00  0.99           H  
ATOM   2744  O   VAL A 187       6.282  -3.185 -20.716  1.00  0.99           O  
ATOM   2745  CG1 VAL A 187       9.083  -2.459 -22.681  1.00  0.99           C  
ATOM   2746 HG11 VAL A 187       9.702  -1.563 -22.628  1.00  0.99           H  
ATOM   2747 HG12 VAL A 187       8.057  -2.158 -22.894  1.00  0.99           H  
ATOM   2748 HG13 VAL A 187       9.395  -3.098 -23.506  1.00  0.99           H  
ATOM   2749  CG2 VAL A 187      10.640  -3.553 -21.078  1.00  0.99           C  
ATOM   2750 HG21 VAL A 187      11.205  -2.626 -20.983  1.00  0.99           H  
ATOM   2751 HG22 VAL A 187      10.734  -4.117 -20.150  1.00  0.99           H  
ATOM   2752 HG23 VAL A 187      11.053  -4.158 -21.886  1.00  0.99           H  
ATOM   2753  N   ILE A 188       6.630  -0.965 -20.604  1.00  0.99           N  
ATOM   2754  H   ILE A 188       7.321  -0.241 -20.468  1.00  0.99           H  
ATOM   2755  CA  ILE A 188       5.302  -0.528 -21.025  1.00  0.99           C  
ATOM   2756  HA  ILE A 188       4.607  -1.367 -21.003  1.00  0.99           H  
ATOM   2757  C   ILE A 188       5.437  -0.047 -22.467  1.00  0.99           C  
ATOM   2758  CB  ILE A 188       4.777   0.551 -20.057  1.00  0.99           C  
ATOM   2759  HB  ILE A 188       5.509   1.357 -19.997  1.00  0.99           H  
ATOM   2760  O   ILE A 188       6.255   0.827 -22.751  1.00  0.99           O  
ATOM   2761  CG1 ILE A 188       4.595  -0.075 -18.652  1.00  0.99           C  
ATOM   2762 HG12 ILE A 188       5.520  -0.556 -18.334  1.00  0.99           H  
ATOM   2763 HG13 ILE A 188       3.823  -0.843 -18.706  1.00  0.99           H  
ATOM   2764  CG2 ILE A 188       3.452   1.132 -20.576  1.00  0.99           C  
ATOM   2765 HG21 ILE A 188       3.563   1.540 -21.580  1.00  0.99           H  
ATOM   2766 HG22 ILE A 188       3.132   1.954 -19.935  1.00  0.99           H  
ATOM   2767 HG23 ILE A 188       2.677   0.366 -20.585  1.00  0.99           H  
ATOM   2768  CD1 ILE A 188       4.212   0.914 -17.549  1.00  0.99           C  
ATOM   2769 HD11 ILE A 188       5.009   1.645 -17.411  1.00  0.99           H  
ATOM   2770 HD12 ILE A 188       4.074   0.371 -16.614  1.00  0.99           H  
ATOM   2771 HD13 ILE A 188       3.281   1.423 -17.799  1.00  0.99           H  
ATOM   2772  N   SER A 189       4.686  -0.650 -23.387  1.00  0.99           N  
ATOM   2773  H   SER A 189       3.938  -1.259 -23.087  1.00  0.99           H  
ATOM   2774  CA  SER A 189       4.805  -0.353 -24.820  1.00  0.99           C  
ATOM   2775  HA  SER A 189       5.768   0.129 -24.991  1.00  0.99           H  
ATOM   2776  C   SER A 189       3.714   0.610 -25.279  1.00  0.99           C  
ATOM   2777  CB  SER A 189       4.816  -1.625 -25.671  1.00  0.99           C  
ATOM   2778  HB2 SER A 189       3.853  -2.129 -25.592  1.00  0.99           H  
ATOM   2779  HB3 SER A 189       4.993  -1.360 -26.714  1.00  0.99           H  
ATOM   2780  O   SER A 189       2.569   0.495 -24.846  1.00  0.99           O  
ATOM   2781  OG  SER A 189       5.850  -2.488 -25.220  1.00  0.99           O  
ATOM   2782  HG  SER A 189       5.600  -2.773 -24.338  1.00  0.99           H  
ATOM   2783  N   VAL A 190       4.063   1.544 -26.162  1.00  0.99           N  
ATOM   2784  H   VAL A 190       5.022   1.571 -26.476  1.00  0.99           H  
ATOM   2785  CA  VAL A 190       3.129   2.520 -26.739  1.00  0.99           C  
ATOM   2786  HA  VAL A 190       2.116   2.155 -26.572  1.00  0.99           H  
ATOM   2787  C   VAL A 190       3.306   2.641 -28.248  1.00  0.99           C  
ATOM   2788  CB  VAL A 190       3.225   3.905 -26.067  1.00  0.99           C  
ATOM   2789  HB  VAL A 190       2.556   4.581 -26.600  1.00  0.99           H  
ATOM   2790  O   VAL A 190       4.420   2.663 -28.766  1.00  0.99           O  
ATOM   2791  CG1 VAL A 190       2.747   3.842 -24.615  1.00  0.99           C  
ATOM   2792 HG11 VAL A 190       1.746   3.412 -24.577  1.00  0.99           H  
ATOM   2793 HG12 VAL A 190       2.706   4.847 -24.196  1.00  0.99           H  
ATOM   2794 HG13 VAL A 190       3.415   3.217 -24.022  1.00  0.99           H  
ATOM   2795  CG2 VAL A 190       4.630   4.524 -26.101  1.00  0.99           C  
ATOM   2796 HG21 VAL A 190       5.342   3.881 -25.583  1.00  0.99           H  
ATOM   2797 HG22 VAL A 190       4.952   4.664 -27.133  1.00  0.99           H  
ATOM   2798 HG23 VAL A 190       4.612   5.499 -25.616  1.00  0.99           H  
ATOM   2799  N   THR A 191       2.203   2.779 -28.973  1.00  0.99           N  
ATOM   2800  H   THR A 191       1.309   2.698 -28.510  1.00  0.99           H  
ATOM   2801  CA  THR A 191       2.203   3.024 -30.413  1.00  0.99           C  
ATOM   2802  HA  THR A 191       3.051   2.495 -30.846  1.00  0.99           H  
ATOM   2803  C   THR A 191       2.304   4.530 -30.676  1.00  0.99           C  
ATOM   2804  CB  THR A 191       0.943   2.458 -31.075  1.00  0.99           C  
ATOM   2805  HB  THR A 191       0.075   3.005 -30.706  1.00  0.99           H  
ATOM   2806  O   THR A 191       1.482   5.288 -30.150  1.00  0.99           O  
ATOM   2807  CG2 THR A 191       0.986   2.571 -32.599  1.00  0.99           C  
ATOM   2808 HG21 THR A 191       1.007   3.618 -32.900  1.00  0.99           H  
ATOM   2809 HG22 THR A 191       0.095   2.102 -33.017  1.00  0.99           H  
ATOM   2810 HG23 THR A 191       1.870   2.059 -32.978  1.00  0.99           H  
ATOM   2811  OG1 THR A 191       0.755   1.097 -30.774  1.00  0.99           O  
ATOM   2812  HG1 THR A 191       1.598   0.648 -30.862  1.00  0.99           H  
ATOM   2813  N   PRO A 192       3.251   4.991 -31.515  1.00  0.99           N  
ATOM   2814  CA  PRO A 192       3.375   6.405 -31.857  1.00  0.99           C  
ATOM   2815  HA  PRO A 192       3.701   6.944 -30.967  1.00  0.99           H  
ATOM   2816  C   PRO A 192       2.053   7.001 -32.369  1.00  0.99           C  
ATOM   2817  CB  PRO A 192       4.470   6.487 -32.925  1.00  0.99           C  
ATOM   2818  HB2 PRO A 192       5.100   7.365 -32.782  1.00  0.99           H  
ATOM   2819  HB3 PRO A 192       4.024   6.504 -33.919  1.00  0.99           H  
ATOM   2820  O   PRO A 192       1.374   6.414 -33.214  1.00  0.99           O  
ATOM   2821  CG  PRO A 192       5.269   5.194 -32.767  1.00  0.99           C  
ATOM   2822  HG2 PRO A 192       5.654   4.839 -33.723  1.00  0.99           H  
ATOM   2823  HG3 PRO A 192       6.092   5.335 -32.066  1.00  0.99           H  
ATOM   2824  CD  PRO A 192       4.288   4.201 -32.162  1.00  0.99           C  
ATOM   2825  HD2 PRO A 192       4.811   3.574 -31.441  1.00  0.99           H  
ATOM   2826  HD3 PRO A 192       3.846   3.591 -32.950  1.00  0.99           H  
ATOM   2827  N   GLY A 193       1.701   8.186 -31.875  1.00  0.99           N  
ATOM   2828  H   GLY A 193       2.295   8.590 -31.165  1.00  0.99           H  
ATOM   2829  CA  GLY A 193       0.491   8.922 -32.247  1.00  0.99           C  
ATOM   2830  HA2 GLY A 193       0.640   9.974 -32.004  1.00  0.99           H  
ATOM   2831  HA3 GLY A 193       0.337   8.838 -33.323  1.00  0.99           H  
ATOM   2832  C   GLY A 193      -0.797   8.468 -31.552  1.00  0.99           C  
ATOM   2833  O   GLY A 193      -1.850   9.025 -31.854  1.00  0.99           O  
ATOM   2834  N   LYS A 194      -0.741   7.484 -30.644  1.00  0.99           N  
ATOM   2835  H   LYS A 194       0.155   7.058 -30.456  1.00  0.99           H  
ATOM   2836  CA  LYS A 194      -1.878   7.076 -29.805  1.00  0.99           C  
ATOM   2837  HA  LYS A 194      -2.806   7.385 -30.286  1.00  0.99           H  
ATOM   2838  C   LYS A 194      -1.881   7.788 -28.454  1.00  0.99           C  
ATOM   2839  CB  LYS A 194      -1.884   5.548 -29.619  1.00  0.99           C  
ATOM   2840  HB2 LYS A 194      -0.917   5.240 -29.220  1.00  0.99           H  
ATOM   2841  HB3 LYS A 194      -2.642   5.276 -28.884  1.00  0.99           H  
ATOM   2842  O   LYS A 194      -0.840   8.212 -27.954  1.00  0.99           O  
ATOM   2843  CG  LYS A 194      -2.142   4.754 -30.904  1.00  0.99           C  
ATOM   2844  HG2 LYS A 194      -1.390   4.996 -31.655  1.00  0.99           H  
ATOM   2845  HG3 LYS A 194      -2.074   3.693 -30.668  1.00  0.99           H  
ATOM   2846  CD  LYS A 194      -3.541   5.044 -31.449  1.00  0.99           C  
ATOM   2847  HD2 LYS A 194      -4.264   4.885 -30.649  1.00  0.99           H  
ATOM   2848  HD3 LYS A 194      -3.602   6.081 -31.779  1.00  0.99           H  
ATOM   2849  CE  LYS A 194      -3.867   4.127 -32.623  1.00  0.99           C  
ATOM   2850  HE2 LYS A 194      -3.719   3.094 -32.308  1.00  0.99           H  
ATOM   2851  HE3 LYS A 194      -3.179   4.347 -33.439  1.00  0.99           H  
ATOM   2852  NZ  LYS A 194      -5.273   4.354 -33.028  1.00  0.99           N  
ATOM   2853  HZ1 LYS A 194      -5.532   3.773 -33.812  1.00  0.99           H  
ATOM   2854  HZ2 LYS A 194      -5.878   4.150 -32.246  1.00  0.99           H  
ATOM   2855  HZ3 LYS A 194      -5.409   5.331 -33.247  1.00  0.99           H  
ATOM   2856  N   ARG A 195      -3.064   7.887 -27.854  1.00  0.99           N  
ATOM   2857  H   ARG A 195      -3.870   7.603 -28.392  1.00  0.99           H  
ATOM   2858  CA  ARG A 195      -3.297   8.419 -26.506  1.00  0.99           C  
ATOM   2859  HA  ARG A 195      -2.390   8.889 -26.126  1.00  0.99           H  
ATOM   2860  C   ARG A 195      -3.667   7.273 -25.567  1.00  0.99           C  
ATOM   2861  CB  ARG A 195      -4.403   9.476 -26.577  1.00  0.99           C  
ATOM   2862  HB2 ARG A 195      -5.304   8.982 -26.941  1.00  0.99           H  
ATOM   2863  HB3 ARG A 195      -4.595   9.868 -25.579  1.00  0.99           H  
ATOM   2864  O   ARG A 195      -4.582   6.508 -25.866  1.00  0.99           O  
ATOM   2865  CG  ARG A 195      -4.065  10.645 -27.520  1.00  0.99           C  
ATOM   2866  HG2 ARG A 195      -3.216  11.197 -27.116  1.00  0.99           H  
ATOM   2867  HG3 ARG A 195      -3.791  10.274 -28.507  1.00  0.99           H  
ATOM   2868  CD  ARG A 195      -5.259  11.586 -27.686  1.00  0.99           C  
ATOM   2869  HD2 ARG A 195      -5.554  11.949 -26.701  1.00  0.99           H  
ATOM   2870  HD3 ARG A 195      -4.954  12.439 -28.292  1.00  0.99           H  
ATOM   2871  NE  ARG A 195      -6.386  10.889 -28.344  1.00  0.99           N  
ATOM   2872  HE  ARG A 195      -6.192  10.012 -28.806  1.00  0.99           H  
ATOM   2873  NH1 ARG A 195      -8.076  12.304 -27.697  1.00  0.99           N  
ATOM   2874 HH11 ARG A 195      -7.409  12.843 -27.163  1.00  0.99           H  
ATOM   2875 HH12 ARG A 195      -9.064  12.371 -27.495  1.00  0.99           H  
ATOM   2876  NH2 ARG A 195      -8.561  10.382 -28.705  1.00  0.99           N  
ATOM   2877 HH21 ARG A 195      -9.516  10.519 -28.409  1.00  0.99           H  
ATOM   2878 HH22 ARG A 195      -8.271   9.472 -29.036  1.00  0.99           H  
ATOM   2879  CZ  ARG A 195      -7.662  11.202 -28.254  1.00  0.99           C  
ATOM   2880  N   TYR A 196      -2.974   7.151 -24.444  1.00  0.99           N  
ATOM   2881  H   TYR A 196      -2.255   7.833 -24.249  1.00  0.99           H  
ATOM   2882  CA  TYR A 196      -3.160   6.067 -23.477  1.00  0.99           C  
ATOM   2883  HA  TYR A 196      -3.856   5.321 -23.859  1.00  0.99           H  
ATOM   2884  C   TYR A 196      -3.713   6.621 -22.173  1.00  0.99           C  
ATOM   2885  CB  TYR A 196      -1.814   5.378 -23.216  1.00  0.99           C  
ATOM   2886  HB2 TYR A 196      -1.061   6.132 -22.982  1.00  0.99           H  
ATOM   2887  HB3 TYR A 196      -1.914   4.739 -22.340  1.00  0.99           H  
ATOM   2888  O   TYR A 196      -3.114   7.544 -21.627  1.00  0.99           O  
ATOM   2889  CG  TYR A 196      -1.328   4.536 -24.374  1.00  0.99           C  
ATOM   2890  CD1 TYR A 196      -1.531   3.145 -24.347  1.00  0.99           C  
ATOM   2891  HD1 TYR A 196      -2.003   2.685 -23.492  1.00  0.99           H  
ATOM   2892  CD2 TYR A 196      -0.691   5.138 -25.477  1.00  0.99           C  
ATOM   2893  HD2 TYR A 196      -0.509   6.203 -25.483  1.00  0.99           H  
ATOM   2894  CE1 TYR A 196      -1.136   2.352 -25.436  1.00  0.99           C  
ATOM   2895  HE1 TYR A 196      -1.288   1.283 -25.406  1.00  0.99           H  
ATOM   2896  CE2 TYR A 196      -0.300   4.348 -26.573  1.00  0.99           C  
ATOM   2897  HE2 TYR A 196       0.199   4.799 -27.418  1.00  0.99           H  
ATOM   2898  OH  TYR A 196      -0.229   2.200 -27.637  1.00  0.99           O  
ATOM   2899  HH  TYR A 196      -0.413   1.270 -27.481  1.00  0.99           H  
ATOM   2900  CZ  TYR A 196      -0.550   2.960 -26.562  1.00  0.99           C  
ATOM   2901  N   ARG A 197      -4.792   6.039 -21.640  1.00  0.99           N  
ATOM   2902  H   ARG A 197      -5.228   5.276 -22.138  1.00  0.99           H  
ATOM   2903  CA  ARG A 197      -5.178   6.246 -20.239  1.00  0.99           C  
ATOM   2904  HA  ARG A 197      -4.932   7.264 -19.934  1.00  0.99           H  
ATOM   2905  C   ARG A 197      -4.384   5.285 -19.373  1.00  0.99           C  
ATOM   2906  CB  ARG A 197      -6.683   6.047 -20.047  1.00  0.99           C  
ATOM   2907  HB2 ARG A 197      -6.959   5.054 -20.404  1.00  0.99           H  
ATOM   2908  HB3 ARG A 197      -7.214   6.791 -20.641  1.00  0.99           H  
ATOM   2909  O   ARG A 197      -4.768   4.128 -19.226  1.00  0.99           O  
ATOM   2910  CG  ARG A 197      -7.097   6.187 -18.567  1.00  0.99           C  
ATOM   2911  HG2 ARG A 197      -6.856   7.188 -18.210  1.00  0.99           H  
ATOM   2912  HG3 ARG A 197      -6.592   5.452 -17.940  1.00  0.99           H  
ATOM   2913  CD  ARG A 197      -8.593   5.932 -18.484  1.00  0.99           C  
ATOM   2914  HD2 ARG A 197      -9.083   6.588 -19.203  1.00  0.99           H  
ATOM   2915  HD3 ARG A 197      -8.772   4.901 -18.790  1.00  0.99           H  
ATOM   2916  NE  ARG A 197      -9.197   6.145 -17.149  1.00  0.99           N  
ATOM   2917  HE  ARG A 197      -8.617   6.285 -16.334  1.00  0.99           H  
ATOM   2918  NH1 ARG A 197     -11.287   5.938 -17.992  1.00  0.99           N  
ATOM   2919 HH11 ARG A 197     -12.216   6.316 -18.113  1.00  0.99           H  
ATOM   2920 HH12 ARG A 197     -10.910   5.465 -18.800  1.00  0.99           H  
ATOM   2921  NH2 ARG A 197     -11.090   6.698 -15.943  1.00  0.99           N  
ATOM   2922 HH21 ARG A 197     -10.637   6.731 -15.041  1.00  0.99           H  
ATOM   2923 HH22 ARG A 197     -12.076   6.914 -15.963  1.00  0.99           H  
ATOM   2924  CZ  ARG A 197     -10.507   6.272 -17.016  1.00  0.99           C  
ATOM   2925  N   PHE A 198      -3.294   5.764 -18.792  1.00  0.99           N  
ATOM   2926  H   PHE A 198      -3.090   6.747 -18.901  1.00  0.99           H  
ATOM   2927  CA  PHE A 198      -2.575   5.013 -17.773  1.00  0.99           C  
ATOM   2928  HA  PHE A 198      -2.615   3.956 -18.037  1.00  0.99           H  
ATOM   2929  C   PHE A 198      -3.248   5.169 -16.413  1.00  0.99           C  
ATOM   2930  CB  PHE A 198      -1.105   5.423 -17.735  1.00  0.99           C  
ATOM   2931  HB2 PHE A 198      -1.055   6.511 -17.682  1.00  0.99           H  
ATOM   2932  HB3 PHE A 198      -0.649   5.021 -16.831  1.00  0.99           H  
ATOM   2933  O   PHE A 198      -3.686   6.261 -16.056  1.00  0.99           O  
ATOM   2934  CG  PHE A 198      -0.314   4.918 -18.924  1.00  0.99           C  
ATOM   2935  CD1 PHE A 198      -0.112   3.536 -19.089  1.00  0.99           C  
ATOM   2936  HD1 PHE A 198      -0.482   2.844 -18.347  1.00  0.99           H  
ATOM   2937  CD2 PHE A 198       0.205   5.813 -19.874  1.00  0.99           C  
ATOM   2938  HD2 PHE A 198       0.034   6.873 -19.761  1.00  0.99           H  
ATOM   2939  CE1 PHE A 198       0.570   3.044 -20.211  1.00  0.99           C  
ATOM   2940  HE1 PHE A 198       0.689   1.979 -20.344  1.00  0.99           H  
ATOM   2941  CE2 PHE A 198       0.928   5.322 -20.977  1.00  0.99           C  
ATOM   2942  HE2 PHE A 198       1.326   6.004 -21.714  1.00  0.99           H  
ATOM   2943  CZ  PHE A 198       1.100   3.939 -21.153  1.00  0.99           C  
ATOM   2944  HZ  PHE A 198       1.629   3.560 -22.015  1.00  0.99           H  
ATOM   2945  N   ARG A 199      -3.306   4.072 -15.657  1.00  0.99           N  
ATOM   2946  H   ARG A 199      -2.932   3.225 -16.060  1.00  0.99           H  
ATOM   2947  CA  ARG A 199      -3.914   3.970 -14.327  1.00  0.99           C  
ATOM   2948  HA  ARG A 199      -4.411   4.903 -14.061  1.00  0.99           H  
ATOM   2949  C   ARG A 199      -2.813   3.720 -13.304  1.00  0.99           C  
ATOM   2950  CB  ARG A 199      -4.967   2.851 -14.336  1.00  0.99           C  
ATOM   2951  HB2 ARG A 199      -5.384   2.749 -13.334  1.00  0.99           H  
ATOM   2952  HB3 ARG A 199      -4.494   1.908 -14.610  1.00  0.99           H  
ATOM   2953  O   ARG A 199      -2.377   2.585 -13.121  1.00  0.99           O  
ATOM   2954  CG  ARG A 199      -6.108   3.133 -15.321  1.00  0.99           C  
ATOM   2955  HG2 ARG A 199      -6.621   4.047 -15.020  1.00  0.99           H  
ATOM   2956  HG3 ARG A 199      -5.719   3.264 -16.331  1.00  0.99           H  
ATOM   2957  CD  ARG A 199      -7.101   1.970 -15.338  1.00  0.99           C  
ATOM   2958  HD2 ARG A 199      -7.429   1.761 -14.319  1.00  0.99           H  
ATOM   2959  HD3 ARG A 199      -6.603   1.084 -15.732  1.00  0.99           H  
ATOM   2960  NE  ARG A 199      -8.264   2.280 -16.185  1.00  0.99           N  
ATOM   2961  HE  ARG A 199      -8.210   2.032 -17.163  1.00  0.99           H  
ATOM   2962  NH1 ARG A 199      -9.493   3.445 -14.614  1.00  0.99           N  
ATOM   2963 HH11 ARG A 199      -8.734   3.385 -13.951  1.00  0.99           H  
ATOM   2964 HH12 ARG A 199     -10.254   4.074 -14.400  1.00  0.99           H  
ATOM   2965  NH2 ARG A 199     -10.337   3.071 -16.639  1.00  0.99           N  
ATOM   2966 HH21 ARG A 199     -10.198   2.826 -17.609  1.00  0.99           H  
ATOM   2967 HH22 ARG A 199     -11.193   3.531 -16.364  1.00  0.99           H  
ATOM   2968  CZ  ARG A 199      -9.356   2.919 -15.806  1.00  0.99           C  
ATOM   2969  N   LEU A 200      -2.319   4.791 -12.697  1.00  0.99           N  
ATOM   2970  H   LEU A 200      -2.792   5.671 -12.845  1.00  0.99           H  
ATOM   2971  CA  LEU A 200      -1.264   4.765 -11.692  1.00  0.99           C  
ATOM   2972  HA  LEU A 200      -0.548   3.989 -11.966  1.00  0.99           H  
ATOM   2973  C   LEU A 200      -1.851   4.438 -10.320  1.00  0.99           C  
ATOM   2974  CB  LEU A 200      -0.548   6.122 -11.692  1.00  0.99           C  
ATOM   2975  HB2 LEU A 200      -0.215   6.323 -12.710  1.00  0.99           H  
ATOM   2976  HB3 LEU A 200      -1.265   6.894 -11.410  1.00  0.99           H  
ATOM   2977  O   LEU A 200      -2.723   5.155  -9.835  1.00  0.99           O  
ATOM   2978  CG  LEU A 200       0.663   6.205 -10.750  1.00  0.99           C  
ATOM   2979  HG  LEU A 200       0.367   5.925  -9.739  1.00  0.99           H  
ATOM   2980  CD1 LEU A 200       1.787   5.276 -11.205  1.00  0.99           C  
ATOM   2981 HD11 LEU A 200       1.496   4.236 -11.057  1.00  0.99           H  
ATOM   2982 HD12 LEU A 200       2.012   5.447 -12.258  1.00  0.99           H  
ATOM   2983 HD13 LEU A 200       2.686   5.472 -10.621  1.00  0.99           H  
ATOM   2984  CD2 LEU A 200       1.197   7.638 -10.727  1.00  0.99           C  
ATOM   2985 HD21 LEU A 200       2.032   7.711 -10.030  1.00  0.99           H  
ATOM   2986 HD22 LEU A 200       0.410   8.321 -10.406  1.00  0.99           H  
ATOM   2987 HD23 LEU A 200       1.533   7.926 -11.723  1.00  0.99           H  
ATOM   2988  N   VAL A 201      -1.343   3.388  -9.684  1.00  0.99           N  
ATOM   2989  H   VAL A 201      -0.653   2.833 -10.171  1.00  0.99           H  
ATOM   2990  CA  VAL A 201      -1.815   2.893  -8.387  1.00  0.99           C  
ATOM   2991  HA  VAL A 201      -2.520   3.603  -7.952  1.00  0.99           H  
ATOM   2992  C   VAL A 201      -0.631   2.751  -7.446  1.00  0.99           C  
ATOM   2993  CB  VAL A 201      -2.531   1.538  -8.548  1.00  0.99           C  
ATOM   2994  HB  VAL A 201      -1.813   0.777  -8.855  1.00  0.99           H  
ATOM   2995  O   VAL A 201       0.294   1.989  -7.737  1.00  0.99           O  
ATOM   2996  CG1 VAL A 201      -3.167   1.098  -7.228  1.00  0.99           C  
ATOM   2997 HG11 VAL A 201      -3.903   1.825  -6.886  1.00  0.99           H  
ATOM   2998 HG12 VAL A 201      -3.660   0.136  -7.368  1.00  0.99           H  
ATOM   2999 HG13 VAL A 201      -2.403   0.992  -6.457  1.00  0.99           H  
ATOM   3000  CG2 VAL A 201      -3.627   1.606  -9.611  1.00  0.99           C  
ATOM   3001 HG21 VAL A 201      -4.242   2.485  -9.419  1.00  0.99           H  
ATOM   3002 HG22 VAL A 201      -4.243   0.707  -9.583  1.00  0.99           H  
ATOM   3003 HG23 VAL A 201      -3.184   1.689 -10.603  1.00  0.99           H  
ATOM   3004  N   SER A 202      -0.654   3.452  -6.312  1.00  0.99           N  
ATOM   3005  H   SER A 202      -1.436   4.057  -6.107  1.00  0.99           H  
ATOM   3006  CA  SER A 202       0.342   3.233  -5.265  1.00  0.99           C  
ATOM   3007  HA  SER A 202       1.283   2.938  -5.729  1.00  0.99           H  
ATOM   3008  C   SER A 202      -0.102   2.109  -4.343  1.00  0.99           C  
ATOM   3009  CB  SER A 202       0.636   4.498  -4.474  1.00  0.99           C  
ATOM   3010  HB2 SER A 202      -0.190   4.724  -3.799  1.00  0.99           H  
ATOM   3011  HB3 SER A 202       0.790   5.324  -5.168  1.00  0.99           H  
ATOM   3012  O   SER A 202      -0.912   2.299  -3.440  1.00  0.99           O  
ATOM   3013  OG  SER A 202       1.839   4.278  -3.769  1.00  0.99           O  
ATOM   3014  HG  SER A 202       1.747   4.585  -2.864  1.00  0.99           H  
ATOM   3015  N   LEU A 203       0.472   0.935  -4.574  1.00  0.99           N  
ATOM   3016  H   LEU A 203       1.184   0.899  -5.290  1.00  0.99           H  
ATOM   3017  CA  LEU A 203       0.364  -0.228  -3.710  1.00  0.99           C  
ATOM   3018  HA  LEU A 203      -0.572  -0.180  -3.151  1.00  0.99           H  
ATOM   3019  C   LEU A 203       1.508  -0.235  -2.681  1.00  0.99           C  
ATOM   3020  CB  LEU A 203       0.376  -1.510  -4.566  1.00  0.99           C  
ATOM   3021  HB2 LEU A 203       0.181  -2.354  -3.904  1.00  0.99           H  
ATOM   3022  HB3 LEU A 203       1.382  -1.609  -4.973  1.00  0.99           H  
ATOM   3023  O   LEU A 203       1.971  -1.315  -2.330  1.00  0.99           O  
ATOM   3024  CG  LEU A 203      -0.606  -1.618  -5.737  1.00  0.99           C  
ATOM   3025  HG  LEU A 203      -0.412  -0.834  -6.469  1.00  0.99           H  
ATOM   3026  CD1 LEU A 203      -0.435  -2.985  -6.410  1.00  0.99           C  
ATOM   3027 HD11 LEU A 203      -0.675  -3.782  -5.705  1.00  0.99           H  
ATOM   3028 HD12 LEU A 203      -1.107  -3.053  -7.265  1.00  0.99           H  
ATOM   3029 HD13 LEU A 203       0.595  -3.107  -6.747  1.00  0.99           H  
ATOM   3030  CD2 LEU A 203      -2.049  -1.545  -5.272  1.00  0.99           C  
ATOM   3031 HD21 LEU A 203      -2.235  -0.604  -4.754  1.00  0.99           H  
ATOM   3032 HD22 LEU A 203      -2.246  -2.371  -4.589  1.00  0.99           H  
ATOM   3033 HD23 LEU A 203      -2.721  -1.621  -6.127  1.00  0.99           H  
ATOM   3034  N   SER A 204       2.029   0.920  -2.245  1.00  0.98           N  
ATOM   3035  H   SER A 204       1.602   1.791  -2.527  1.00  0.98           H  
ATOM   3036  CA  SER A 204       3.100   0.984  -1.241  1.00  0.98           C  
ATOM   3037  HA  SER A 204       3.772   0.148  -1.434  1.00  0.98           H  
ATOM   3038  C   SER A 204       2.595   0.832   0.192  1.00  0.98           C  
ATOM   3039  CB  SER A 204       3.948   2.252  -1.363  1.00  0.98           C  
ATOM   3040  HB2 SER A 204       4.702   2.247  -0.575  1.00  0.98           H  
ATOM   3041  HB3 SER A 204       4.468   2.216  -2.321  1.00  0.98           H  
ATOM   3042  O   SER A 204       1.482   1.242   0.512  1.00  0.98           O  
ATOM   3043  OG  SER A 204       3.199   3.449  -1.270  1.00  0.98           O  
ATOM   3044  HG  SER A 204       3.808   4.145  -1.013  1.00  0.98           H  
ATOM   3045  N   CYS A 205       3.430   0.253   1.054  1.00  0.97           N  
ATOM   3046  H   CYS A 205       4.318  -0.097   0.723  1.00  0.97           H  
ATOM   3047  CA  CYS A 205       3.203   0.187   2.493  1.00  0.97           C  
ATOM   3048  HA  CYS A 205       2.138   0.082   2.700  1.00  0.97           H  
ATOM   3049  C   CYS A 205       3.688   1.409   3.258  1.00  0.97           C  
ATOM   3050  CB  CYS A 205       3.941  -1.014   3.063  1.00  0.97           C  
ATOM   3051  HB2 CYS A 205       4.918  -1.147   2.599  1.00  0.97           H  
ATOM   3052  HB3 CYS A 205       4.103  -0.835   4.126  1.00  0.97           H  
ATOM   3053  O   CYS A 205       3.238   1.622   4.377  1.00  0.97           O  
ATOM   3054  SG  CYS A 205       2.993  -2.510   2.928  1.00  0.97           S  
ATOM   3055  N   ASP A 206       4.655   2.150   2.720  1.00  0.96           N  
ATOM   3056  H   ASP A 206       5.121   1.780   1.904  1.00  0.96           H  
ATOM   3057  CA  ASP A 206       5.228   3.309   3.405  1.00  0.96           C  
ATOM   3058  HA  ASP A 206       4.485   3.704   4.097  1.00  0.96           H  
ATOM   3059  C   ASP A 206       5.545   4.474   2.455  1.00  0.96           C  
ATOM   3060  CB  ASP A 206       6.419   2.844   4.263  1.00  0.96           C  
ATOM   3061  HB2 ASP A 206       6.044   2.151   5.016  1.00  0.96           H  
ATOM   3062  HB3 ASP A 206       7.118   2.284   3.642  1.00  0.96           H  
ATOM   3063  O   ASP A 206       4.870   5.508   2.525  1.00  0.96           O  
ATOM   3064  CG  ASP A 206       7.183   3.960   4.983  1.00  0.96           C  
ATOM   3065  OD1 ASP A 206       6.658   5.088   5.100  1.00  0.96           O  
ATOM   3066  OD2 ASP A 206       8.328   3.668   5.394  1.00  0.96           O  
ATOM   3067  N   PRO A 207       6.519   4.359   1.528  1.00  0.97           N  
ATOM   3068  CA  PRO A 207       6.990   5.528   0.813  1.00  0.97           C  
ATOM   3069  HA  PRO A 207       7.298   6.281   1.538  1.00  0.97           H  
ATOM   3070  C   PRO A 207       5.898   6.118  -0.079  1.00  0.97           C  
ATOM   3071  CB  PRO A 207       8.210   5.073   0.011  1.00  0.97           C  
ATOM   3072  HB2 PRO A 207       8.332   5.637  -0.914  1.00  0.97           H  
ATOM   3073  HB3 PRO A 207       9.104   5.153   0.630  1.00  0.97           H  
ATOM   3074  O   PRO A 207       5.079   5.415  -0.682  1.00  0.97           O  
ATOM   3075  CG  PRO A 207       7.897   3.604  -0.254  1.00  0.97           C  
ATOM   3076  HG2 PRO A 207       8.799   3.022  -0.443  1.00  0.97           H  
ATOM   3077  HG3 PRO A 207       7.200   3.522  -1.089  1.00  0.97           H  
ATOM   3078  CD  PRO A 207       7.201   3.171   1.035  1.00  0.97           C  
ATOM   3079  HD2 PRO A 207       6.489   2.374   0.820  1.00  0.97           H  
ATOM   3080  HD3 PRO A 207       7.949   2.841   1.756  1.00  0.97           H  
ATOM   3081  N   ASN A 208       5.962   7.437  -0.223  1.00  0.98           N  
ATOM   3082  H   ASN A 208       6.727   7.895   0.251  1.00  0.98           H  
ATOM   3083  CA  ASN A 208       5.367   8.119  -1.363  1.00  0.98           C  
ATOM   3084  HA  ASN A 208       4.573   7.495  -1.774  1.00  0.98           H  
ATOM   3085  C   ASN A 208       6.416   8.276  -2.461  1.00  0.98           C  
ATOM   3086  CB  ASN A 208       4.723   9.442  -0.931  1.00  0.98           C  
ATOM   3087  HB2 ASN A 208       3.986   9.210  -0.163  1.00  0.98           H  
ATOM   3088  HB3 ASN A 208       4.210   9.898  -1.777  1.00  0.98           H  
ATOM   3089  O   ASN A 208       7.620   8.326  -2.191  1.00  0.98           O  
ATOM   3090  CG  ASN A 208       5.695  10.460  -0.389  1.00  0.98           C  
ATOM   3091  ND2 ASN A 208       5.857  10.496   0.912  1.00  0.98           N  
ATOM   3092 HD21 ASN A 208       5.411   9.791   1.482  1.00  0.98           H  
ATOM   3093 HD22 ASN A 208       6.584  11.089   1.287  1.00  0.98           H  
ATOM   3094  OD1 ASN A 208       6.285  11.257  -1.104  1.00  0.98           O  
ATOM   3095  N   TYR A 209       5.950   8.372  -3.700  1.00  0.99           N  
ATOM   3096  H   TYR A 209       4.949   8.365  -3.837  1.00  0.99           H  
ATOM   3097  CA  TYR A 209       6.810   8.470  -4.870  1.00  0.99           C  
ATOM   3098  HA  TYR A 209       7.852   8.399  -4.558  1.00  0.99           H  
ATOM   3099  C   TYR A 209       6.616   9.799  -5.576  1.00  0.99           C  
ATOM   3100  CB  TYR A 209       6.535   7.309  -5.828  1.00  0.99           C  
ATOM   3101  HB2 TYR A 209       7.177   7.417  -6.702  1.00  0.99           H  
ATOM   3102  HB3 TYR A 209       5.502   7.363  -6.172  1.00  0.99           H  
ATOM   3103  O   TYR A 209       5.489  10.250  -5.763  1.00  0.99           O  
ATOM   3104  CG  TYR A 209       6.784   5.951  -5.215  1.00  0.99           C  
ATOM   3105  CD1 TYR A 209       8.101   5.478  -5.092  1.00  0.99           C  
ATOM   3106  HD1 TYR A 209       8.929   6.080  -5.437  1.00  0.99           H  
ATOM   3107  CD2 TYR A 209       5.708   5.168  -4.759  1.00  0.99           C  
ATOM   3108  HD2 TYR A 209       4.693   5.528  -4.837  1.00  0.99           H  
ATOM   3109  CE1 TYR A 209       8.346   4.223  -4.514  1.00  0.99           C  
ATOM   3110  HE1 TYR A 209       9.360   3.864  -4.416  1.00  0.99           H  
ATOM   3111  CE2 TYR A 209       5.952   3.900  -4.206  1.00  0.99           C  
ATOM   3112  HE2 TYR A 209       5.120   3.286  -3.895  1.00  0.99           H  
ATOM   3113  OH  TYR A 209       7.519   2.199  -3.555  1.00  0.99           O  
ATOM   3114  HH  TYR A 209       8.458   1.998  -3.556  1.00  0.99           H  
ATOM   3115  CZ  TYR A 209       7.272   3.425  -4.075  1.00  0.99           C  
ATOM   3116  N   THR A 210       7.705  10.387  -6.064  1.00  0.99           N  
ATOM   3117  H   THR A 210       8.603  10.003  -5.809  1.00  0.99           H  
ATOM   3118  CA  THR A 210       7.634  11.323  -7.189  1.00  0.99           C  
ATOM   3119  HA  THR A 210       6.681  11.851  -7.170  1.00  0.99           H  
ATOM   3120  C   THR A 210       7.701  10.518  -8.483  1.00  0.99           C  
ATOM   3121  CB  THR A 210       8.741  12.378  -7.126  1.00  0.99           C  
ATOM   3122  HB  THR A 210       9.717  11.899  -7.208  1.00  0.99           H  
ATOM   3123  O   THR A 210       8.770  10.033  -8.868  1.00  0.99           O  
ATOM   3124  CG2 THR A 210       8.595  13.417  -8.239  1.00  0.99           C  
ATOM   3125 HG21 THR A 210       7.622  13.904  -8.179  1.00  0.99           H  
ATOM   3126 HG22 THR A 210       8.696  12.941  -9.214  1.00  0.99           H  
ATOM   3127 HG23 THR A 210       9.379  14.168  -8.139  1.00  0.99           H  
ATOM   3128  OG1 THR A 210       8.682  13.069  -5.901  1.00  0.99           O  
ATOM   3129  HG1 THR A 210       7.770  13.055  -5.602  1.00  0.99           H  
ATOM   3130  N   PHE A 211       6.546  10.359  -9.125  1.00  0.99           N  
ATOM   3131  H   PHE A 211       5.720  10.782  -8.726  1.00  0.99           H  
ATOM   3132  CA  PHE A 211       6.373   9.669 -10.396  1.00  0.99           C  
ATOM   3133  HA  PHE A 211       7.148   8.905 -10.469  1.00  0.99           H  
ATOM   3134  C   PHE A 211       6.510  10.635 -11.579  1.00  0.99           C  
ATOM   3135  CB  PHE A 211       5.023   8.945 -10.411  1.00  0.99           C  
ATOM   3136  HB2 PHE A 211       4.225   9.673 -10.264  1.00  0.99           H  
ATOM   3137  HB3 PHE A 211       4.986   8.250  -9.572  1.00  0.99           H  
ATOM   3138  O   PHE A 211       5.928  11.721 -11.566  1.00  0.99           O  
ATOM   3139  CG  PHE A 211       4.760   8.179 -11.694  1.00  0.99           C  
ATOM   3140  CD1 PHE A 211       4.070   8.787 -12.759  1.00  0.99           C  
ATOM   3141  HD1 PHE A 211       3.711   9.802 -12.666  1.00  0.99           H  
ATOM   3142  CD2 PHE A 211       5.223   6.858 -11.830  1.00  0.99           C  
ATOM   3143  HD2 PHE A 211       5.760   6.391 -11.018  1.00  0.99           H  
ATOM   3144  CE1 PHE A 211       3.836   8.071 -13.947  1.00  0.99           C  
ATOM   3145  HE1 PHE A 211       3.296   8.533 -14.760  1.00  0.99           H  
ATOM   3146  CE2 PHE A 211       4.983   6.141 -13.015  1.00  0.99           C  
ATOM   3147  HE2 PHE A 211       5.326   5.121 -13.107  1.00  0.99           H  
ATOM   3148  CZ  PHE A 211       4.289   6.749 -14.075  1.00  0.99           C  
ATOM   3149  HZ  PHE A 211       4.099   6.198 -14.985  1.00  0.99           H  
ATOM   3150  N   SER A 212       7.246  10.241 -12.617  1.00  0.99           N  
ATOM   3151  H   SER A 212       7.704   9.342 -12.565  1.00  0.99           H  
ATOM   3152  CA  SER A 212       7.328  10.968 -13.889  1.00  0.99           C  
ATOM   3153  HA  SER A 212       6.345  11.386 -14.107  1.00  0.99           H  
ATOM   3154  C   SER A 212       7.694  10.039 -15.047  1.00  0.99           C  
ATOM   3155  CB  SER A 212       8.319  12.142 -13.790  1.00  0.99           C  
ATOM   3156  HB2 SER A 212       8.213  12.770 -14.675  1.00  0.99           H  
ATOM   3157  HB3 SER A 212       8.062  12.749 -12.923  1.00  0.99           H  
ATOM   3158  O   SER A 212       8.208   8.936 -14.851  1.00  0.99           O  
ATOM   3159  OG  SER A 212       9.673  11.724 -13.679  1.00  0.99           O  
ATOM   3160  HG  SER A 212      10.047  11.731 -14.563  1.00  0.99           H  
ATOM   3161  N   ILE A 213       7.469  10.502 -16.275  1.00  0.99           N  
ATOM   3162  H   ILE A 213       7.049  11.414 -16.387  1.00  0.99           H  
ATOM   3163  CA  ILE A 213       7.898   9.821 -17.499  1.00  0.99           C  
ATOM   3164  HA  ILE A 213       8.531   8.969 -17.252  1.00  0.99           H  
ATOM   3165  C   ILE A 213       8.740  10.814 -18.295  1.00  0.99           C  
ATOM   3166  CB  ILE A 213       6.681   9.294 -18.287  1.00  0.99           C  
ATOM   3167  HB  ILE A 213       6.040  10.139 -18.540  1.00  0.99           H  
ATOM   3168  O   ILE A 213       8.259  11.883 -18.666  1.00  0.99           O  
ATOM   3169  CG1 ILE A 213       5.859   8.308 -17.422  1.00  0.99           C  
ATOM   3170 HG12 ILE A 213       6.502   7.486 -17.109  1.00  0.99           H  
ATOM   3171 HG13 ILE A 213       5.518   8.818 -16.520  1.00  0.99           H  
ATOM   3172  CG2 ILE A 213       7.152   8.627 -19.590  1.00  0.99           C  
ATOM   3173 HG21 ILE A 213       7.808   9.288 -20.157  1.00  0.99           H  
ATOM   3174 HG22 ILE A 213       7.680   7.697 -19.377  1.00  0.99           H  
ATOM   3175 HG23 ILE A 213       6.281   8.433 -20.217  1.00  0.99           H  
ATOM   3176  CD1 ILE A 213       4.607   7.733 -18.093  1.00  0.99           C  
ATOM   3177 HD11 ILE A 213       3.934   8.547 -18.362  1.00  0.99           H  
ATOM   3178 HD12 ILE A 213       4.094   7.078 -17.389  1.00  0.99           H  
ATOM   3179 HD13 ILE A 213       4.870   7.150 -18.975  1.00  0.99           H  
ATOM   3180  N   ASP A 214      10.008  10.484 -18.533  1.00  0.99           N  
ATOM   3181  H   ASP A 214      10.343   9.581 -18.227  1.00  0.99           H  
ATOM   3182  CA  ASP A 214      10.943  11.397 -19.192  1.00  0.99           C  
ATOM   3183  HA  ASP A 214      11.072  12.275 -18.560  1.00  0.99           H  
ATOM   3184  C   ASP A 214      10.390  11.858 -20.549  1.00  0.99           C  
ATOM   3185  CB  ASP A 214      12.314  10.733 -19.391  1.00  0.99           C  
ATOM   3186  HB2 ASP A 214      12.847  11.289 -20.163  1.00  0.99           H  
ATOM   3187  HB3 ASP A 214      12.173   9.718 -19.761  1.00  0.99           H  
ATOM   3188  O   ASP A 214       9.990  11.045 -21.383  1.00  0.99           O  
ATOM   3189  CG  ASP A 214      13.221  10.703 -18.157  1.00  0.99           C  
ATOM   3190  OD1 ASP A 214      12.852  11.167 -17.057  1.00  0.99           O  
ATOM   3191  OD2 ASP A 214      14.367  10.209 -18.307  1.00  0.99           O  
ATOM   3192  N   GLY A 215      10.378  13.174 -20.777  1.00  0.98           N  
ATOM   3193  H   GLY A 215      10.649  13.791 -20.025  1.00  0.98           H  
ATOM   3194  CA  GLY A 215       9.927  13.773 -22.036  1.00  0.98           C  
ATOM   3195  HA2 GLY A 215      10.396  13.248 -22.868  1.00  0.98           H  
ATOM   3196  HA3 GLY A 215      10.248  14.814 -22.063  1.00  0.98           H  
ATOM   3197  C   GLY A 215       8.413  13.753 -22.275  1.00  0.98           C  
ATOM   3198  O   GLY A 215       7.992  14.125 -23.366  1.00  0.98           O  
ATOM   3199  N   HIS A 216       7.597  13.343 -21.299  1.00  0.99           N  
ATOM   3200  H   HIS A 216       7.980  13.053 -20.411  1.00  0.99           H  
ATOM   3201  CA  HIS A 216       6.143  13.265 -21.447  1.00  0.99           C  
ATOM   3202  HA  HIS A 216       5.852  13.674 -22.415  1.00  0.99           H  
ATOM   3203  C   HIS A 216       5.427  14.080 -20.369  1.00  0.99           C  
ATOM   3204  CB  HIS A 216       5.684  11.804 -21.415  1.00  0.99           C  
ATOM   3205  HB2 HIS A 216       4.595  11.775 -21.462  1.00  0.99           H  
ATOM   3206  HB3 HIS A 216       5.988  11.358 -20.468  1.00  0.99           H  
ATOM   3207  O   HIS A 216       5.762  14.007 -19.189  1.00  0.99           O  
ATOM   3208  CG  HIS A 216       6.234  10.969 -22.542  1.00  0.99           C  
ATOM   3209  CD2 HIS A 216       5.548  10.522 -23.638  1.00  0.99           C  
ATOM   3210  HD2 HIS A 216       4.510  10.718 -23.863  1.00  0.99           H  
ATOM   3211  ND1 HIS A 216       7.524  10.502 -22.654  1.00  0.99           N  
ATOM   3212  HD1 HIS A 216       8.296  10.706 -22.035  1.00  0.99           H  
ATOM   3213  CE1 HIS A 216       7.616   9.787 -23.781  1.00  0.99           C  
ATOM   3214  HE1 HIS A 216       8.520   9.322 -24.146  1.00  0.99           H  
ATOM   3215  NE2 HIS A 216       6.431   9.757 -24.410  1.00  0.99           N  
ATOM   3216  N   ASN A 217       4.389  14.803 -20.785  1.00  0.99           N  
ATOM   3217  H   ASN A 217       4.146  14.765 -21.765  1.00  0.99           H  
ATOM   3218  CA  ASN A 217       3.388  15.334 -19.866  1.00  0.99           C  
ATOM   3219  HA  ASN A 217       3.852  15.547 -18.903  1.00  0.99           H  
ATOM   3220  C   ASN A 217       2.298  14.281 -19.631  1.00  0.99           C  
ATOM   3221  CB  ASN A 217       2.802  16.643 -20.416  1.00  0.99           C  
ATOM   3222  HB2 ASN A 217       2.420  16.472 -21.423  1.00  0.99           H  
ATOM   3223  HB3 ASN A 217       1.971  16.947 -19.781  1.00  0.99           H  
ATOM   3224  O   ASN A 217       2.058  13.409 -20.468  1.00  0.99           O  
ATOM   3225  CG  ASN A 217       3.791  17.792 -20.433  1.00  0.99           C  
ATOM   3226  ND2 ASN A 217       3.524  18.809 -21.218  1.00  0.99           N  
ATOM   3227 HD21 ASN A 217       4.187  19.570 -21.172  1.00  0.99           H  
ATOM   3228 HD22 ASN A 217       2.671  18.826 -21.758  1.00  0.99           H  
ATOM   3229  OD1 ASN A 217       4.801  17.823 -19.757  1.00  0.99           O  
ATOM   3230  N   MET A 218       1.611  14.406 -18.503  1.00  0.99           N  
ATOM   3231  H   MET A 218       1.866  15.155 -17.874  1.00  0.99           H  
ATOM   3232  CA  MET A 218       0.502  13.558 -18.088  1.00  0.99           C  
ATOM   3233  HA  MET A 218       0.273  12.820 -18.856  1.00  0.99           H  
ATOM   3234  C   MET A 218      -0.722  14.444 -17.868  1.00  0.99           C  
ATOM   3235  CB  MET A 218       0.893  12.831 -16.794  1.00  0.99           C  
ATOM   3236  HB2 MET A 218       0.044  12.251 -16.431  1.00  0.99           H  
ATOM   3237  HB3 MET A 218       1.141  13.573 -16.036  1.00  0.99           H  
ATOM   3238  O   MET A 218      -0.653  15.415 -17.120  1.00  0.99           O  
ATOM   3239  CG  MET A 218       2.089  11.892 -16.988  1.00  0.99           C  
ATOM   3240  HG2 MET A 218       2.925  12.444 -17.419  1.00  0.99           H  
ATOM   3241  HG3 MET A 218       1.806  11.112 -17.695  1.00  0.99           H  
ATOM   3242  SD  MET A 218       2.669  11.107 -15.463  1.00  0.99           S  
ATOM   3243  CE  MET A 218       3.484  12.509 -14.654  1.00  0.99           C  
ATOM   3244  HE1 MET A 218       4.262  12.908 -15.304  1.00  0.99           H  
ATOM   3245  HE2 MET A 218       2.756  13.291 -14.440  1.00  0.99           H  
ATOM   3246  HE3 MET A 218       3.933  12.175 -13.718  1.00  0.99           H  
ATOM   3247  N   THR A 219      -1.845  14.128 -18.508  1.00  0.99           N  
ATOM   3248  H   THR A 219      -1.844  13.339 -19.139  1.00  0.99           H  
ATOM   3249  CA  THR A 219      -3.107  14.849 -18.279  1.00  0.99           C  
ATOM   3250  HA  THR A 219      -2.908  15.818 -17.822  1.00  0.99           H  
ATOM   3251  C   THR A 219      -3.975  14.046 -17.320  1.00  0.99           C  
ATOM   3252  CB  THR A 219      -3.843  15.123 -19.595  1.00  0.99           C  
ATOM   3253  HB  THR A 219      -4.152  14.182 -20.050  1.00  0.99           H  
ATOM   3254  O   THR A 219      -4.573  13.061 -17.737  1.00  0.99           O  
ATOM   3255  CG2 THR A 219      -5.072  16.000 -19.380  1.00  0.99           C  
ATOM   3256 HG21 THR A 219      -4.786  16.937 -18.901  1.00  0.99           H  
ATOM   3257 HG22 THR A 219      -5.534  16.214 -20.344  1.00  0.99           H  
ATOM   3258 HG23 THR A 219      -5.795  15.478 -18.754  1.00  0.99           H  
ATOM   3259  OG1 THR A 219      -2.993  15.803 -20.490  1.00  0.99           O  
ATOM   3260  HG1 THR A 219      -2.431  15.143 -20.903  1.00  0.99           H  
ATOM   3261  N   ILE A 220      -4.030  14.430 -16.044  1.00  0.99           N  
ATOM   3262  H   ILE A 220      -3.553  15.282 -15.785  1.00  0.99           H  
ATOM   3263  CA  ILE A 220      -4.844  13.764 -15.014  1.00  0.99           C  
ATOM   3264  HA  ILE A 220      -4.589  12.705 -14.996  1.00  0.99           H  
ATOM   3265  C   ILE A 220      -6.325  13.905 -15.367  1.00  0.99           C  
ATOM   3266  CB  ILE A 220      -4.583  14.363 -13.612  1.00  0.99           C  
ATOM   3267  HB  ILE A 220      -4.900  15.405 -13.634  1.00  0.99           H  
ATOM   3268  O   ILE A 220      -6.781  15.016 -15.628  1.00  0.99           O  
ATOM   3269  CG1 ILE A 220      -3.091  14.362 -13.217  1.00  0.99           C  
ATOM   3270 HG12 ILE A 220      -2.965  15.004 -12.346  1.00  0.99           H  
ATOM   3271 HG13 ILE A 220      -2.498  14.803 -14.018  1.00  0.99           H  
ATOM   3272  CG2 ILE A 220      -5.424  13.648 -12.535  1.00  0.99           C  
ATOM   3273 HG21 ILE A 220      -5.274  12.569 -12.577  1.00  0.99           H  
ATOM   3274 HG22 ILE A 220      -6.484  13.860 -12.677  1.00  0.99           H  
ATOM   3275 HG23 ILE A 220      -5.146  14.006 -11.544  1.00  0.99           H  
ATOM   3276  CD1 ILE A 220      -2.511  12.988 -12.875  1.00  0.99           C  
ATOM   3277 HD11 ILE A 220      -2.869  12.232 -13.574  1.00  0.99           H  
ATOM   3278 HD12 ILE A 220      -2.808  12.702 -11.866  1.00  0.99           H  
ATOM   3279 HD13 ILE A 220      -1.424  13.052 -12.919  1.00  0.99           H  
ATOM   3280  N   ILE A 221      -7.055  12.790 -15.356  1.00  0.99           N  
ATOM   3281  H   ILE A 221      -6.576  11.926 -15.148  1.00  0.99           H  
ATOM   3282  CA  ILE A 221      -8.496  12.717 -15.661  1.00  0.99           C  
ATOM   3283  HA  ILE A 221      -8.912  13.724 -15.657  1.00  0.99           H  
ATOM   3284  C   ILE A 221      -9.302  11.941 -14.608  1.00  0.99           C  
ATOM   3285  CB  ILE A 221      -8.729  12.117 -17.065  1.00  0.99           C  
ATOM   3286  HB  ILE A 221      -9.806  12.040 -17.213  1.00  0.99           H  
ATOM   3287  O   ILE A 221     -10.527  11.956 -14.638  1.00  0.99           O  
ATOM   3288  CG1 ILE A 221      -8.119  10.702 -17.204  1.00  0.99           C  
ATOM   3289 HG12 ILE A 221      -7.036  10.777 -17.310  1.00  0.99           H  
ATOM   3290 HG13 ILE A 221      -8.331  10.119 -16.308  1.00  0.99           H  
ATOM   3291  CG2 ILE A 221      -8.183  13.068 -18.145  1.00  0.99           C  
ATOM   3292 HG21 ILE A 221      -8.456  12.707 -19.137  1.00  0.99           H  
ATOM   3293 HG22 ILE A 221      -8.613  14.060 -18.006  1.00  0.99           H  
ATOM   3294 HG23 ILE A 221      -7.097  13.139 -18.082  1.00  0.99           H  
ATOM   3295  CD1 ILE A 221      -8.684   9.921 -18.396  1.00  0.99           C  
ATOM   3296 HD11 ILE A 221      -8.529  10.461 -19.330  1.00  0.99           H  
ATOM   3297 HD12 ILE A 221      -8.185   8.955 -18.465  1.00  0.99           H  
ATOM   3298 HD13 ILE A 221      -9.751   9.753 -18.249  1.00  0.99           H  
ATOM   3299  N   GLU A 222      -8.634  11.260 -13.678  1.00  0.99           N  
ATOM   3300  H   GLU A 222      -7.624  11.295 -13.686  1.00  0.99           H  
ATOM   3301  CA  GLU A 222      -9.256  10.551 -12.558  1.00  0.99           C  
ATOM   3302  HA  GLU A 222     -10.221  11.004 -12.327  1.00  0.99           H  
ATOM   3303  C   GLU A 222      -8.330  10.654 -11.345  1.00  0.99           C  
ATOM   3304  CB  GLU A 222      -9.466   9.075 -12.928  1.00  0.99           C  
ATOM   3305  HB2 GLU A 222      -9.895   9.006 -13.928  1.00  0.99           H  
ATOM   3306  HB3 GLU A 222      -8.477   8.617 -12.933  1.00  0.99           H  
ATOM   3307  O   GLU A 222      -7.113  10.501 -11.478  1.00  0.99           O  
ATOM   3308  CG  GLU A 222     -10.317   8.229 -11.972  1.00  0.99           C  
ATOM   3309  HG2 GLU A 222     -11.363   8.523 -12.054  1.00  0.99           H  
ATOM   3310  HG3 GLU A 222      -9.990   8.395 -10.946  1.00  0.99           H  
ATOM   3311  CD  GLU A 222     -10.144   6.742 -12.329  1.00  0.99           C  
ATOM   3312  OE1 GLU A 222      -9.374   6.030 -11.645  1.00  0.99           O  
ATOM   3313  OE2 GLU A 222     -10.645   6.287 -13.377  1.00  0.99           O  
ATOM   3314  N   THR A 223      -8.892  10.882 -10.164  1.00  0.99           N  
ATOM   3315  H   THR A 223      -9.895  11.000 -10.129  1.00  0.99           H  
ATOM   3316  CA  THR A 223      -8.207  10.765  -8.873  1.00  0.99           C  
ATOM   3317  HA  THR A 223      -7.235  10.285  -8.992  1.00  0.99           H  
ATOM   3318  C   THR A 223      -9.075   9.902  -7.983  1.00  0.99           C  
ATOM   3319  CB  THR A 223      -7.999  12.140  -8.226  1.00  0.99           C  
ATOM   3320  HB  THR A 223      -8.962  12.642  -8.130  1.00  0.99           H  
ATOM   3321  O   THR A 223     -10.233  10.240  -7.767  1.00  0.99           O  
ATOM   3322  CG2 THR A 223      -7.331  12.069  -6.852  1.00  0.99           C  
ATOM   3323 HG21 THR A 223      -7.061  13.073  -6.524  1.00  0.99           H  
ATOM   3324 HG22 THR A 223      -6.439  11.444  -6.900  1.00  0.99           H  
ATOM   3325 HG23 THR A 223      -8.025  11.645  -6.127  1.00  0.99           H  
ATOM   3326  OG1 THR A 223      -7.170  12.909  -9.068  1.00  0.99           O  
ATOM   3327  HG1 THR A 223      -7.453  12.705  -9.963  1.00  0.99           H  
ATOM   3328  N   ASP A 224      -8.530   8.800  -7.471  1.00  0.98           N  
ATOM   3329  H   ASP A 224      -7.549   8.625  -7.634  1.00  0.98           H  
ATOM   3330  CA  ASP A 224      -9.201   7.998  -6.448  1.00  0.98           C  
ATOM   3331  HA  ASP A 224      -8.653   7.058  -6.370  1.00  0.98           H  
ATOM   3332  C   ASP A 224     -10.636   7.580  -6.825  1.00  0.98           C  
ATOM   3333  CB  ASP A 224      -9.066   8.747  -5.107  1.00  0.98           C  
ATOM   3334  HB2 ASP A 224      -9.673   8.265  -4.341  1.00  0.98           H  
ATOM   3335  HB3 ASP A 224      -9.451   9.761  -5.216  1.00  0.98           H  
ATOM   3336  O   ASP A 224     -11.573   7.757  -6.052  1.00  0.98           O  
ATOM   3337  CG  ASP A 224      -7.605   8.809  -4.633  1.00  0.98           C  
ATOM   3338  OD1 ASP A 224      -6.778   7.947  -5.021  1.00  0.98           O  
ATOM   3339  OD2 ASP A 224      -7.263   9.708  -3.845  1.00  0.98           O  
ATOM   3340  N   SER A 225     -10.806   7.050  -8.046  1.00  0.98           N  
ATOM   3341  H   SER A 225      -9.975   6.933  -8.609  1.00  0.98           H  
ATOM   3342  CA  SER A 225     -12.091   6.674  -8.674  1.00  0.98           C  
ATOM   3343  HA  SER A 225     -11.836   6.262  -9.650  1.00  0.98           H  
ATOM   3344  C   SER A 225     -13.064   7.825  -8.989  1.00  0.98           C  
ATOM   3345  CB  SER A 225     -12.768   5.524  -7.914  1.00  0.98           C  
ATOM   3346  HB2 SER A 225     -12.032   4.747  -7.708  1.00  0.98           H  
ATOM   3347  HB3 SER A 225     -13.554   5.097  -8.537  1.00  0.98           H  
ATOM   3348  O   SER A 225     -14.165   7.597  -9.482  1.00  0.98           O  
ATOM   3349  OG  SER A 225     -13.351   5.952  -6.700  1.00  0.98           O  
ATOM   3350  HG  SER A 225     -12.754   6.583  -6.293  1.00  0.98           H  
ATOM   3351  N   ILE A 226     -12.655   9.079  -8.785  1.00  0.98           N  
ATOM   3352  H   ILE A 226     -11.769   9.230  -8.324  1.00  0.98           H  
ATOM   3353  CA  ILE A 226     -13.441  10.265  -9.134  1.00  0.98           C  
ATOM   3354  HA  ILE A 226     -14.471   9.965  -9.329  1.00  0.98           H  
ATOM   3355  C   ILE A 226     -12.888  10.887 -10.416  1.00  0.98           C  
ATOM   3356  CB  ILE A 226     -13.473  11.262  -7.954  1.00  0.98           C  
ATOM   3357  HB  ILE A 226     -12.462  11.635  -7.789  1.00  0.98           H  
ATOM   3358  O   ILE A 226     -11.729  11.302 -10.472  1.00  0.98           O  
ATOM   3359  CG1 ILE A 226     -13.942  10.618  -6.627  1.00  0.98           C  
ATOM   3360 HG12 ILE A 226     -13.962  11.387  -5.855  1.00  0.98           H  
ATOM   3361 HG13 ILE A 226     -13.206   9.879  -6.309  1.00  0.98           H  
ATOM   3362  CG2 ILE A 226     -14.355  12.477  -8.297  1.00  0.98           C  
ATOM   3363 HG21 ILE A 226     -14.413  13.140  -7.434  1.00  0.98           H  
ATOM   3364 HG22 ILE A 226     -15.359  12.156  -8.575  1.00  0.98           H  
ATOM   3365 HG23 ILE A 226     -13.914  13.037  -9.122  1.00  0.98           H  
ATOM   3366  CD1 ILE A 226     -15.321   9.943  -6.660  1.00  0.98           C  
ATOM   3367 HD11 ILE A 226     -16.094  10.662  -6.932  1.00  0.98           H  
ATOM   3368 HD12 ILE A 226     -15.547   9.548  -5.669  1.00  0.98           H  
ATOM   3369 HD13 ILE A 226     -15.325   9.114  -7.368  1.00  0.98           H  
ATOM   3370  N   ASN A 227     -13.725  10.989 -11.453  1.00  0.98           N  
ATOM   3371  H   ASN A 227     -14.642  10.575 -11.368  1.00  0.98           H  
ATOM   3372  CA  ASN A 227     -13.373  11.704 -12.682  1.00  0.98           C  
ATOM   3373  HA  ASN A 227     -12.464  11.265 -13.093  1.00  0.98           H  
ATOM   3374  C   ASN A 227     -13.088  13.181 -12.375  1.00  0.98           C  
ATOM   3375  CB  ASN A 227     -14.496  11.562 -13.723  1.00  0.98           C  
ATOM   3376  HB2 ASN A 227     -14.293  12.231 -14.559  1.00  0.98           H  
ATOM   3377  HB3 ASN A 227     -15.449  11.847 -13.276  1.00  0.98           H  
ATOM   3378  O   ASN A 227     -13.866  13.840 -11.680  1.00  0.98           O  
ATOM   3379  CG  ASN A 227     -14.582  10.159 -14.296  1.00  0.98           C  
ATOM   3380  ND2 ASN A 227     -15.767   9.605 -14.411  1.00  0.98           N  
ATOM   3381 HD21 ASN A 227     -16.609  10.060 -14.088  1.00  0.98           H  
ATOM   3382 HD22 ASN A 227     -15.780   8.673 -14.799  1.00  0.98           H  
ATOM   3383  OD1 ASN A 227     -13.592   9.548 -14.650  1.00  0.98           O  
ATOM   3384  N   THR A 228     -12.003  13.721 -12.925  1.00  0.99           N  
ATOM   3385  H   THR A 228     -11.436  13.147 -13.532  1.00  0.99           H  
ATOM   3386  CA  THR A 228     -11.561  15.103 -12.700  1.00  0.99           C  
ATOM   3387  HA  THR A 228     -12.218  15.567 -11.963  1.00  0.99           H  
ATOM   3388  C   THR A 228     -11.660  15.938 -13.968  1.00  0.99           C  
ATOM   3389  CB  THR A 228     -10.139  15.181 -12.113  1.00  0.99           C  
ATOM   3390  HB  THR A 228      -9.907  16.223 -11.893  1.00  0.99           H  
ATOM   3391  O   THR A 228     -11.617  15.423 -15.086  1.00  0.99           O  
ATOM   3392  CG2 THR A 228     -10.021  14.385 -10.815  1.00  0.99           C  
ATOM   3393 HG21 THR A 228      -9.061  14.599 -10.345  1.00  0.99           H  
ATOM   3394 HG22 THR A 228     -10.088  13.317 -11.024  1.00  0.99           H  
ATOM   3395 HG23 THR A 228     -10.825  14.667 -10.136  1.00  0.99           H  
ATOM   3396  OG1 THR A 228      -9.162  14.692 -13.003  1.00  0.99           O  
ATOM   3397  HG1 THR A 228      -8.991  15.372 -13.659  1.00  0.99           H  
ATOM   3398  N   ALA A 229     -11.738  17.259 -13.812  1.00  0.98           N  
ATOM   3399  H   ALA A 229     -11.768  17.632 -12.874  1.00  0.98           H  
ATOM   3400  CA  ALA A 229     -11.386  18.158 -14.898  1.00  0.98           C  
ATOM   3401  HA  ALA A 229     -12.070  17.967 -15.725  1.00  0.98           H  
ATOM   3402  C   ALA A 229      -9.925  17.879 -15.326  1.00  0.98           C  
ATOM   3403  CB  ALA A 229     -11.587  19.606 -14.439  1.00  0.98           C  
ATOM   3404  HB1 ALA A 229     -10.933  19.819 -13.593  1.00  0.98           H  
ATOM   3405  HB2 ALA A 229     -11.347  20.286 -15.256  1.00  0.98           H  
ATOM   3406  HB3 ALA A 229     -12.624  19.756 -14.138  1.00  0.98           H  
ATOM   3407  O   ALA A 229      -9.073  17.699 -14.448  1.00  0.98           O  
ATOM   3408  N   PRO A 230      -9.617  17.829 -16.637  1.00  0.99           N  
ATOM   3409  CA  PRO A 230      -8.266  17.549 -17.108  1.00  0.99           C  
ATOM   3410  HA  PRO A 230      -8.023  16.526 -16.817  1.00  0.99           H  
ATOM   3411  C   PRO A 230      -7.219  18.520 -16.546  1.00  0.99           C  
ATOM   3412  CB  PRO A 230      -8.344  17.597 -18.636  1.00  0.99           C  
ATOM   3413  HB2 PRO A 230      -8.205  18.617 -18.995  1.00  0.99           H  
ATOM   3414  HB3 PRO A 230      -7.627  16.923 -19.104  1.00  0.99           H  
ATOM   3415  O   PRO A 230      -7.343  19.734 -16.717  1.00  0.99           O  
ATOM   3416  CG  PRO A 230      -9.777  17.155 -18.912  1.00  0.99           C  
ATOM   3417  HG2 PRO A 230     -10.134  17.506 -19.880  1.00  0.99           H  
ATOM   3418  HG3 PRO A 230      -9.846  16.069 -18.848  1.00  0.99           H  
ATOM   3419  CD  PRO A 230     -10.550  17.786 -17.756  1.00  0.99           C  
ATOM   3420  HD2 PRO A 230     -10.852  18.800 -18.018  1.00  0.99           H  
ATOM   3421  HD3 PRO A 230     -11.422  17.170 -17.535  1.00  0.99           H  
ATOM   3422  N   LEU A 231      -6.159  17.990 -15.929  1.00  0.99           N  
ATOM   3423  H   LEU A 231      -6.168  16.993 -15.766  1.00  0.99           H  
ATOM   3424  CA  LEU A 231      -5.037  18.777 -15.403  1.00  0.99           C  
ATOM   3425  HA  LEU A 231      -5.152  19.811 -15.727  1.00  0.99           H  
ATOM   3426  C   LEU A 231      -3.707  18.255 -15.955  1.00  0.99           C  
ATOM   3427  CB  LEU A 231      -5.077  18.762 -13.862  1.00  0.99           C  
ATOM   3428  HB2 LEU A 231      -5.015  17.727 -13.527  1.00  0.99           H  
ATOM   3429  HB3 LEU A 231      -6.035  19.162 -13.528  1.00  0.99           H  
ATOM   3430  O   LEU A 231      -3.317  17.122 -15.684  1.00  0.99           O  
ATOM   3431  CG  LEU A 231      -3.938  19.561 -13.198  1.00  0.99           C  
ATOM   3432  HG  LEU A 231      -2.976  19.213 -13.575  1.00  0.99           H  
ATOM   3433  CD1 LEU A 231      -4.045  21.065 -13.458  1.00  0.99           C  
ATOM   3434 HD11 LEU A 231      -3.943  21.271 -14.524  1.00  0.99           H  
ATOM   3435 HD12 LEU A 231      -3.246  21.585 -12.930  1.00  0.99           H  
ATOM   3436 HD13 LEU A 231      -5.010  21.430 -13.108  1.00  0.99           H  
ATOM   3437  CD2 LEU A 231      -3.953  19.339 -11.688  1.00  0.99           C  
ATOM   3438 HD21 LEU A 231      -4.892  19.699 -11.267  1.00  0.99           H  
ATOM   3439 HD22 LEU A 231      -3.857  18.273 -11.481  1.00  0.99           H  
ATOM   3440 HD23 LEU A 231      -3.118  19.865 -11.224  1.00  0.99           H  
ATOM   3441  N   VAL A 232      -2.996  19.090 -16.716  1.00  0.99           N  
ATOM   3442  H   VAL A 232      -3.356  20.020 -16.873  1.00  0.99           H  
ATOM   3443  CA  VAL A 232      -1.686  18.740 -17.286  1.00  0.99           C  
ATOM   3444  HA  VAL A 232      -1.702  17.686 -17.565  1.00  0.99           H  
ATOM   3445  C   VAL A 232      -0.585  18.937 -16.245  1.00  0.99           C  
ATOM   3446  CB  VAL A 232      -1.376  19.545 -18.563  1.00  0.99           C  
ATOM   3447  HB  VAL A 232      -1.287  20.602 -18.313  1.00  0.99           H  
ATOM   3448  O   VAL A 232      -0.433  20.032 -15.703  1.00  0.99           O  
ATOM   3449  CG1 VAL A 232      -0.064  19.079 -19.210  1.00  0.99           C  
ATOM   3450 HG11 VAL A 232       0.774  19.246 -18.533  1.00  0.99           H  
ATOM   3451 HG12 VAL A 232       0.117  19.642 -20.126  1.00  0.99           H  
ATOM   3452 HG13 VAL A 232      -0.131  18.017 -19.445  1.00  0.99           H  
ATOM   3453  CG2 VAL A 232      -2.487  19.391 -19.611  1.00  0.99           C  
ATOM   3454 HG21 VAL A 232      -2.629  18.338 -19.850  1.00  0.99           H  
ATOM   3455 HG22 VAL A 232      -2.221  19.929 -20.521  1.00  0.99           H  
ATOM   3456 HG23 VAL A 232      -3.426  19.798 -19.235  1.00  0.99           H  
ATOM   3457  N   VAL A 233       0.202  17.890 -16.008  1.00  0.99           N  
ATOM   3458  H   VAL A 233      -0.018  17.021 -16.473  1.00  0.99           H  
ATOM   3459  CA  VAL A 233       1.340  17.861 -15.079  1.00  0.99           C  
ATOM   3460  HA  VAL A 233       1.643  18.885 -14.859  1.00  0.99           H  
ATOM   3461  C   VAL A 233       2.541  17.161 -15.721  1.00  0.99           C  
ATOM   3462  CB  VAL A 233       0.959  17.188 -13.740  1.00  0.99           C  
ATOM   3463  HB  VAL A 233       1.812  17.262 -13.065  1.00  0.99           H  
ATOM   3464  O   VAL A 233       2.388  16.416 -16.689  1.00  0.99           O  
ATOM   3465  CG1 VAL A 233      -0.226  17.896 -13.074  1.00  0.99           C  
ATOM   3466 HG11 VAL A 233      -0.414  17.448 -12.099  1.00  0.99           H  
ATOM   3467 HG12 VAL A 233       0.002  18.955 -12.951  1.00  0.99           H  
ATOM   3468 HG13 VAL A 233      -1.124  17.783 -13.681  1.00  0.99           H  
ATOM   3469  CG2 VAL A 233       0.604  15.702 -13.874  1.00  0.99           C  
ATOM   3470 HG21 VAL A 233      -0.256  15.576 -14.532  1.00  0.99           H  
ATOM   3471 HG22 VAL A 233       1.453  15.151 -14.277  1.00  0.99           H  
ATOM   3472 HG23 VAL A 233       0.363  15.293 -12.892  1.00  0.99           H  
ATOM   3473  N   ASP A 234       3.740  17.368 -15.182  1.00  0.99           N  
ATOM   3474  H   ASP A 234       3.816  18.038 -14.431  1.00  0.99           H  
ATOM   3475  CA  ASP A 234       4.958  16.645 -15.596  1.00  0.99           C  
ATOM   3476  HA  ASP A 234       4.719  16.001 -16.442  1.00  0.99           H  
ATOM   3477  C   ASP A 234       5.505  15.695 -14.514  1.00  0.99           C  
ATOM   3478  CB  ASP A 234       6.011  17.637 -16.114  1.00  0.99           C  
ATOM   3479  HB2 ASP A 234       5.572  18.209 -16.932  1.00  0.99           H  
ATOM   3480  HB3 ASP A 234       6.850  17.072 -16.520  1.00  0.99           H  
ATOM   3481  O   ASP A 234       6.375  14.864 -14.780  1.00  0.99           O  
ATOM   3482  CG  ASP A 234       6.550  18.614 -15.071  1.00  0.99           C  
ATOM   3483  OD1 ASP A 234       6.353  18.422 -13.851  1.00  0.99           O  
ATOM   3484  OD2 ASP A 234       7.208  19.606 -15.459  1.00  0.99           O  
ATOM   3485  N   SER A 235       4.962  15.768 -13.297  1.00  0.99           N  
ATOM   3486  H   SER A 235       4.275  16.487 -13.122  1.00  0.99           H  
ATOM   3487  CA  SER A 235       5.227  14.810 -12.227  1.00  0.99           C  
ATOM   3488  HA  SER A 235       5.367  13.831 -12.685  1.00  0.99           H  
ATOM   3489  C   SER A 235       4.050  14.702 -11.259  1.00  0.99           C  
ATOM   3490  CB  SER A 235       6.519  15.158 -11.482  1.00  0.99           C  
ATOM   3491  HB2 SER A 235       6.755  14.346 -10.794  1.00  0.99           H  
ATOM   3492  HB3 SER A 235       7.337  15.248 -12.196  1.00  0.99           H  
ATOM   3493  O   SER A 235       3.259  15.634 -11.109  1.00  0.99           O  
ATOM   3494  OG  SER A 235       6.402  16.357 -10.742  1.00  0.99           O  
ATOM   3495  HG  SER A 235       6.473  17.101 -11.345  1.00  0.99           H  
ATOM   3496  N   ILE A 236       3.934  13.552 -10.602  1.00  0.99           N  
ATOM   3497  H   ILE A 236       4.620  12.834 -10.788  1.00  0.99           H  
ATOM   3498  CA  ILE A 236       2.888  13.243  -9.624  1.00  0.99           C  
ATOM   3499  HA  ILE A 236       2.280  14.126  -9.428  1.00  0.99           H  
ATOM   3500  C   ILE A 236       3.583  12.825  -8.330  1.00  0.99           C  
ATOM   3501  CB  ILE A 236       1.960  12.124 -10.162  1.00  0.99           C  
ATOM   3502  HB  ILE A 236       2.574  11.242 -10.345  1.00  0.99           H  
ATOM   3503  O   ILE A 236       4.316  11.837  -8.326  1.00  0.99           O  
ATOM   3504  CG1 ILE A 236       1.284  12.517 -11.496  1.00  0.99           C  
ATOM   3505 HG12 ILE A 236       0.550  13.303 -11.320  1.00  0.99           H  
ATOM   3506 HG13 ILE A 236       2.031  12.907 -12.188  1.00  0.99           H  
ATOM   3507  CG2 ILE A 236       0.889  11.747  -9.124  1.00  0.99           C  
ATOM   3508 HG21 ILE A 236       0.330  10.874  -9.461  1.00  0.99           H  
ATOM   3509 HG22 ILE A 236       0.191  12.571  -8.977  1.00  0.99           H  
ATOM   3510 HG23 ILE A 236       1.341  11.494  -8.165  1.00  0.99           H  
ATOM   3511  CD1 ILE A 236       0.606  11.334 -12.202  1.00  0.99           C  
ATOM   3512 HD11 ILE A 236      -0.292  11.030 -11.665  1.00  0.99           H  
ATOM   3513 HD12 ILE A 236       0.330  11.625 -13.216  1.00  0.99           H  
ATOM   3514 HD13 ILE A 236       1.295  10.492 -12.266  1.00  0.99           H  
ATOM   3515  N   GLN A 237       3.355  13.542  -7.228  1.00  0.99           N  
ATOM   3516  H   GLN A 237       2.735  14.338  -7.275  1.00  0.99           H  
ATOM   3517  CA  GLN A 237       3.646  12.988  -5.907  1.00  0.99           C  
ATOM   3518  HA  GLN A 237       4.536  12.362  -5.980  1.00  0.99           H  
ATOM   3519  C   GLN A 237       2.461  12.116  -5.487  1.00  0.99           C  
ATOM   3520  CB  GLN A 237       3.967  14.084  -4.883  1.00  0.99           C  
ATOM   3521  HB2 GLN A 237       3.086  14.702  -4.707  1.00  0.99           H  
ATOM   3522  HB3 GLN A 237       4.767  14.711  -5.274  1.00  0.99           H  
ATOM   3523  O   GLN A 237       1.375  12.635  -5.245  1.00  0.99           O  
ATOM   3524  CG  GLN A 237       4.432  13.445  -3.560  1.00  0.99           C  
ATOM   3525  HG2 GLN A 237       5.264  12.772  -3.764  1.00  0.99           H  
ATOM   3526  HG3 GLN A 237       3.622  12.858  -3.127  1.00  0.99           H  
ATOM   3527  CD  GLN A 237       4.883  14.463  -2.521  1.00  0.99           C  
ATOM   3528  NE2 GLN A 237       5.606  14.037  -1.509  1.00  0.99           N  
ATOM   3529 HE21 GLN A 237       5.904  14.737  -0.844  1.00  0.99           H  
ATOM   3530 HE22 GLN A 237       5.849  13.060  -1.436  1.00  0.99           H  
ATOM   3531  OE1 GLN A 237       4.612  15.651  -2.583  1.00  0.99           O  
ATOM   3532  N   ILE A 238       2.665  10.803  -5.434  1.00  0.99           N  
ATOM   3533  H   ILE A 238       3.594  10.457  -5.629  1.00  0.99           H  
ATOM   3534  CA  ILE A 238       1.628   9.822  -5.109  1.00  0.99           C  
ATOM   3535  HA  ILE A 238       0.680  10.346  -4.984  1.00  0.99           H  
ATOM   3536  C   ILE A 238       1.949   9.157  -3.771  1.00  0.99           C  
ATOM   3537  CB  ILE A 238       1.436   8.836  -6.281  1.00  0.99           C  
ATOM   3538  HB  ILE A 238       1.227   9.435  -7.168  1.00  0.99           H  
ATOM   3539  O   ILE A 238       3.040   8.615  -3.584  1.00  0.99           O  
ATOM   3540  CG1 ILE A 238       0.195   7.958  -6.038  1.00  0.99           C  
ATOM   3541 HG12 ILE A 238      -0.667   8.608  -5.892  1.00  0.99           H  
ATOM   3542 HG13 ILE A 238       0.323   7.373  -5.127  1.00  0.99           H  
ATOM   3543  CG2 ILE A 238       2.693   8.005  -6.592  1.00  0.99           C  
ATOM   3544 HG21 ILE A 238       2.863   7.267  -5.808  1.00  0.99           H  
ATOM   3545 HG22 ILE A 238       2.564   7.493  -7.546  1.00  0.99           H  
ATOM   3546 HG23 ILE A 238       3.565   8.652  -6.682  1.00  0.99           H  
ATOM   3547  CD1 ILE A 238      -0.121   7.024  -7.211  1.00  0.99           C  
ATOM   3548 HD11 ILE A 238      -1.110   6.583  -7.081  1.00  0.99           H  
ATOM   3549 HD12 ILE A 238       0.616   6.223  -7.273  1.00  0.99           H  
ATOM   3550 HD13 ILE A 238      -0.118   7.592  -8.141  1.00  0.99           H  
ATOM   3551  N   PHE A 239       1.014   9.236  -2.826  1.00  0.99           N  
ATOM   3552  H   PHE A 239       0.139   9.687  -3.053  1.00  0.99           H  
ATOM   3553  CA  PHE A 239       1.140   8.625  -1.501  1.00  0.99           C  
ATOM   3554  HA  PHE A 239       2.197   8.557  -1.247  1.00  0.99           H  
ATOM   3555  C   PHE A 239       0.610   7.186  -1.496  1.00  0.99           C  
ATOM   3556  CB  PHE A 239       0.467   9.518  -0.444  1.00  0.99           C  
ATOM   3557  HB2 PHE A 239      -0.606   9.562  -0.630  1.00  0.99           H  
ATOM   3558  HB3 PHE A 239       0.619   9.043   0.525  1.00  0.99           H  
ATOM   3559  O   PHE A 239      -0.092   6.788  -2.426  1.00  0.99           O  
ATOM   3560  CG  PHE A 239       1.032  10.928  -0.361  1.00  0.99           C  
ATOM   3561  CD1 PHE A 239       2.152  11.181   0.445  1.00  0.99           C  
ATOM   3562  HD1 PHE A 239       2.569  10.394   1.056  1.00  0.99           H  
ATOM   3563  CD2 PHE A 239       0.506  11.977  -1.139  1.00  0.99           C  
ATOM   3564  HD2 PHE A 239      -0.350  11.810  -1.777  1.00  0.99           H  
ATOM   3565  CE1 PHE A 239       2.783  12.434   0.388  1.00  0.99           C  
ATOM   3566  HE1 PHE A 239       3.742  12.570   0.865  1.00  0.99           H  
ATOM   3567  CE2 PHE A 239       1.091  13.253  -1.133  1.00  0.99           C  
ATOM   3568  HE2 PHE A 239       0.688  14.034  -1.760  1.00  0.99           H  
ATOM   3569  CZ  PHE A 239       2.243  13.482  -0.371  1.00  0.99           C  
ATOM   3570  HZ  PHE A 239       2.742  14.438  -0.422  1.00  0.99           H  
ATOM   3571  N   ALA A 240       0.945   6.404  -0.460  1.00  0.98           N  
ATOM   3572  H   ALA A 240       1.537   6.761   0.276  1.00  0.98           H  
ATOM   3573  CA  ALA A 240       0.378   5.069  -0.266  1.00  0.98           C  
ATOM   3574  HA  ALA A 240       0.779   4.402  -1.030  1.00  0.98           H  
ATOM   3575  C   ALA A 240      -1.152   5.104  -0.421  1.00  0.98           C  
ATOM   3576  CB  ALA A 240       0.800   4.516   1.101  1.00  0.98           C  
ATOM   3577  HB1 ALA A 240       1.886   4.480   1.181  1.00  0.98           H  
ATOM   3578  HB2 ALA A 240       0.389   5.125   1.907  1.00  0.98           H  
ATOM   3579  HB3 ALA A 240       0.410   3.505   1.222  1.00  0.98           H  
ATOM   3580  O   ALA A 240      -1.797   6.051   0.037  1.00  0.98           O  
ATOM   3581  N   ALA A 241      -1.690   4.101  -1.119  1.00  0.98           N  
ATOM   3582  H   ALA A 241      -1.071   3.375  -1.451  1.00  0.98           H  
ATOM   3583  CA  ALA A 241      -3.102   3.906  -1.448  1.00  0.98           C  
ATOM   3584  HA  ALA A 241      -3.168   2.909  -1.885  1.00  0.98           H  
ATOM   3585  C   ALA A 241      -3.757   4.831  -2.481  1.00  0.98           C  
ATOM   3586  CB  ALA A 241      -3.885   3.872  -0.150  1.00  0.98           C  
ATOM   3587  HB1 ALA A 241      -3.954   4.854   0.317  1.00  0.98           H  
ATOM   3588  HB2 ALA A 241      -3.382   3.170   0.516  1.00  0.98           H  
ATOM   3589  HB3 ALA A 241      -4.889   3.508  -0.368  1.00  0.98           H  
ATOM   3590  O   ALA A 241      -4.839   4.515  -2.981  1.00  0.98           O  
ATOM   3591  N   GLN A 242      -3.115   5.936  -2.856  1.00  0.99           N  
ATOM   3592  H   GLN A 242      -2.219   6.146  -2.439  1.00  0.99           H  
ATOM   3593  CA  GLN A 242      -3.673   6.843  -3.857  1.00  0.99           C  
ATOM   3594  HA  GLN A 242      -4.720   7.022  -3.611  1.00  0.99           H  
ATOM   3595  C   GLN A 242      -3.631   6.242  -5.265  1.00  0.99           C  
ATOM   3596  CB  GLN A 242      -2.943   8.183  -3.822  1.00  0.99           C  
ATOM   3597  HB2 GLN A 242      -1.875   8.015  -3.958  1.00  0.99           H  
ATOM   3598  HB3 GLN A 242      -3.309   8.807  -4.637  1.00  0.99           H  
ATOM   3599  O   GLN A 242      -2.744   5.447  -5.603  1.00  0.99           O  
ATOM   3600  CG  GLN A 242      -3.190   8.911  -2.497  1.00  0.99           C  
ATOM   3601  HG2 GLN A 242      -4.264   9.028  -2.351  1.00  0.99           H  
ATOM   3602  HG3 GLN A 242      -2.787   8.329  -1.669  1.00  0.99           H  
ATOM   3603  CD  GLN A 242      -2.536  10.277  -2.481  1.00  0.99           C  
ATOM   3604  NE2 GLN A 242      -2.998  11.178  -1.640  1.00  0.99           N  
ATOM   3605 HE21 GLN A 242      -2.579  12.097  -1.649  1.00  0.99           H  
ATOM   3606 HE22 GLN A 242      -3.849  10.973  -1.136  1.00  0.99           H  
ATOM   3607  OE1 GLN A 242      -1.616  10.569  -3.231  1.00  0.99           O  
ATOM   3608  N   ARG A 243      -4.575   6.672  -6.111  1.00  0.99           N  
ATOM   3609  H   ARG A 243      -5.268   7.313  -5.751  1.00  0.99           H  
ATOM   3610  CA  ARG A 243      -4.649   6.331  -7.536  1.00  0.99           C  
ATOM   3611  HA  ARG A 243      -3.685   5.912  -7.826  1.00  0.99           H  
ATOM   3612  C   ARG A 243      -4.884   7.572  -8.389  1.00  0.99           C  
ATOM   3613  CB  ARG A 243      -5.738   5.281  -7.837  1.00  0.99           C  
ATOM   3614  HB2 ARG A 243      -6.726   5.733  -7.741  1.00  0.99           H  
ATOM   3615  HB3 ARG A 243      -5.637   4.998  -8.884  1.00  0.99           H  
ATOM   3616  O   ARG A 243      -5.664   8.451  -8.029  1.00  0.99           O  
ATOM   3617  CG  ARG A 243      -5.633   3.994  -6.995  1.00  0.99           C  
ATOM   3618  HG2 ARG A 243      -5.594   3.148  -7.681  1.00  0.99           H  
ATOM   3619  HG3 ARG A 243      -4.697   3.987  -6.437  1.00  0.99           H  
ATOM   3620  CD  ARG A 243      -6.781   3.712  -6.024  1.00  0.99           C  
ATOM   3621  HD2 ARG A 243      -6.379   3.109  -5.209  1.00  0.99           H  
ATOM   3622  HD3 ARG A 243      -7.566   3.151  -6.532  1.00  0.99           H  
ATOM   3623  NE  ARG A 243      -7.336   4.915  -5.432  1.00  0.99           N  
ATOM   3624  HE  ARG A 243      -6.828   5.780  -5.550  1.00  0.99           H  
ATOM   3625  NH1 ARG A 243      -9.135   4.078  -4.173  1.00  0.99           N  
ATOM   3626 HH11 ARG A 243      -9.221   3.191  -4.650  1.00  0.99           H  
ATOM   3627 HH12 ARG A 243      -9.794   4.371  -3.467  1.00  0.99           H  
ATOM   3628  NH2 ARG A 243      -8.394   6.087  -3.953  1.00  0.99           N  
ATOM   3629 HH21 ARG A 243      -7.669   6.782  -4.060  1.00  0.99           H  
ATOM   3630 HH22 ARG A 243      -9.031   6.185  -3.176  1.00  0.99           H  
ATOM   3631  CZ  ARG A 243      -8.291   4.985  -4.543  1.00  0.99           C  
ATOM   3632  N   TYR A 244      -4.266   7.589  -9.564  1.00  0.99           N  
ATOM   3633  H   TYR A 244      -3.691   6.793  -9.800  1.00  0.99           H  
ATOM   3634  CA  TYR A 244      -4.489   8.598 -10.595  1.00  0.99           C  
ATOM   3635  HA  TYR A 244      -5.401   9.153 -10.375  1.00  0.99           H  
ATOM   3636  C   TYR A 244      -4.655   7.915 -11.950  1.00  0.99           C  
ATOM   3637  CB  TYR A 244      -3.313   9.588 -10.629  1.00  0.99           C  
ATOM   3638  HB2 TYR A 244      -2.385   9.039 -10.792  1.00  0.99           H  
ATOM   3639  HB3 TYR A 244      -3.450  10.254 -11.481  1.00  0.99           H  
ATOM   3640  O   TYR A 244      -3.825   7.083 -12.312  1.00  0.99           O  
ATOM   3641  CG  TYR A 244      -3.180  10.438  -9.381  1.00  0.99           C  
ATOM   3642  CD1 TYR A 244      -4.021  11.553  -9.215  1.00  0.99           C  
ATOM   3643  HD1 TYR A 244      -4.755  11.793  -9.969  1.00  0.99           H  
ATOM   3644  CD2 TYR A 244      -2.254  10.102  -8.373  1.00  0.99           C  
ATOM   3645  HD2 TYR A 244      -1.621   9.235  -8.494  1.00  0.99           H  
ATOM   3646  CE1 TYR A 244      -3.949  12.325  -8.042  1.00  0.99           C  
ATOM   3647  HE1 TYR A 244      -4.630  13.153  -7.913  1.00  0.99           H  
ATOM   3648  CE2 TYR A 244      -2.175  10.878  -7.197  1.00  0.99           C  
ATOM   3649  HE2 TYR A 244      -1.478  10.634  -6.408  1.00  0.99           H  
ATOM   3650  OH  TYR A 244      -3.008  12.710  -5.877  1.00  0.99           O  
ATOM   3651  HH  TYR A 244      -3.636  13.434  -5.942  1.00  0.99           H  
ATOM   3652  CZ  TYR A 244      -3.034  11.982  -7.026  1.00  0.99           C  
ATOM   3653  N   SER A 245      -5.658   8.304 -12.739  1.00  0.99           N  
ATOM   3654  H   SER A 245      -6.277   9.026 -12.400  1.00  0.99           H  
ATOM   3655  CA  SER A 245      -5.622   8.032 -14.182  1.00  0.99           C  
ATOM   3656  HA  SER A 245      -4.899   7.237 -14.364  1.00  0.99           H  
ATOM   3657  C   SER A 245      -5.158   9.271 -14.930  1.00  0.99           C  
ATOM   3658  CB  SER A 245      -6.934   7.538 -14.788  1.00  0.99           C  
ATOM   3659  HB2 SER A 245      -7.680   8.333 -14.789  1.00  0.99           H  
ATOM   3660  HB3 SER A 245      -6.738   7.292 -15.832  1.00  0.99           H  
ATOM   3661  O   SER A 245      -5.647  10.374 -14.672  1.00  0.99           O  
ATOM   3662  OG  SER A 245      -7.427   6.372 -14.162  1.00  0.99           O  
ATOM   3663  HG  SER A 245      -7.731   6.569 -13.273  1.00  0.99           H  
ATOM   3664  N   PHE A 246      -4.254   9.091 -15.887  1.00  0.99           N  
ATOM   3665  H   PHE A 246      -3.905   8.158 -16.057  1.00  0.99           H  
ATOM   3666  CA  PHE A 246      -3.787  10.164 -16.753  1.00  0.99           C  
ATOM   3667  HA  PHE A 246      -4.506  10.981 -16.686  1.00  0.99           H  
ATOM   3668  C   PHE A 246      -3.730   9.745 -18.215  1.00  0.99           C  
ATOM   3669  CB  PHE A 246      -2.429  10.696 -16.283  1.00  0.99           C  
ATOM   3670  HB2 PHE A 246      -2.162  11.551 -16.904  1.00  0.99           H  
ATOM   3671  HB3 PHE A 246      -2.543  11.063 -15.263  1.00  0.99           H  
ATOM   3672  O   PHE A 246      -3.435   8.598 -18.541  1.00  0.99           O  
ATOM   3673  CG  PHE A 246      -1.285   9.700 -16.302  1.00  0.99           C  
ATOM   3674  CD1 PHE A 246      -0.944   9.000 -15.130  1.00  0.99           C  
ATOM   3675  HD1 PHE A 246      -1.511   9.149 -14.223  1.00  0.99           H  
ATOM   3676  CD2 PHE A 246      -0.532   9.504 -17.476  1.00  0.99           C  
ATOM   3677  HD2 PHE A 246      -0.783  10.042 -18.378  1.00  0.99           H  
ATOM   3678  CE1 PHE A 246       0.148   8.115 -15.135  1.00  0.99           C  
ATOM   3679  HE1 PHE A 246       0.436   7.603 -14.228  1.00  0.99           H  
ATOM   3680  CE2 PHE A 246       0.557   8.614 -17.476  1.00  0.99           C  
ATOM   3681  HE2 PHE A 246       1.145   8.470 -18.370  1.00  0.99           H  
ATOM   3682  CZ  PHE A 246       0.892   7.913 -16.307  1.00  0.99           C  
ATOM   3683  HZ  PHE A 246       1.728   7.230 -16.306  1.00  0.99           H  
ATOM   3684  N   VAL A 247      -3.957  10.708 -19.102  1.00  0.99           N  
ATOM   3685  H   VAL A 247      -4.231  11.617 -18.756  1.00  0.99           H  
ATOM   3686  CA  VAL A 247      -3.705  10.555 -20.530  1.00  0.99           C  
ATOM   3687  HA  VAL A 247      -3.891   9.512 -20.788  1.00  0.99           H  
ATOM   3688  C   VAL A 247      -2.247  10.886 -20.824  1.00  0.99           C  
ATOM   3689  CB  VAL A 247      -4.672  11.380 -21.392  1.00  0.99           C  
ATOM   3690  HB  VAL A 247      -4.543  12.442 -21.181  1.00  0.99           H  
ATOM   3691  O   VAL A 247      -1.779  11.987 -20.522  1.00  0.99           O  
ATOM   3692  CG1 VAL A 247      -4.409  11.148 -22.884  1.00  0.99           C  
ATOM   3693 HG11 VAL A 247      -5.118  11.732 -23.471  1.00  0.99           H  
ATOM   3694 HG12 VAL A 247      -4.528  10.092 -23.125  1.00  0.99           H  
ATOM   3695 HG13 VAL A 247      -3.406  11.477 -23.155  1.00  0.99           H  
ATOM   3696  CG2 VAL A 247      -6.122  10.987 -21.085  1.00  0.99           C  
ATOM   3697 HG21 VAL A 247      -6.377  11.275 -20.065  1.00  0.99           H  
ATOM   3698 HG22 VAL A 247      -6.796  11.506 -21.766  1.00  0.99           H  
ATOM   3699 HG23 VAL A 247      -6.256   9.912 -21.201  1.00  0.99           H  
ATOM   3700  N   LEU A 248      -1.545   9.935 -21.436  1.00  0.99           N  
ATOM   3701  H   LEU A 248      -2.004   9.047 -21.582  1.00  0.99           H  
ATOM   3702  CA  LEU A 248      -0.248  10.135 -22.072  1.00  0.99           C  
ATOM   3703  HA  LEU A 248       0.152  11.105 -21.777  1.00  0.99           H  
ATOM   3704  C   LEU A 248      -0.430  10.130 -23.587  1.00  0.99           C  
ATOM   3705  CB  LEU A 248       0.734   9.057 -21.591  1.00  0.99           C  
ATOM   3706  HB2 LEU A 248       0.792   9.148 -20.506  1.00  0.99           H  
ATOM   3707  HB3 LEU A 248       0.330   8.073 -21.829  1.00  0.99           H  
ATOM   3708  O   LEU A 248      -0.946   9.170 -24.162  1.00  0.99           O  
ATOM   3709  CG  LEU A 248       2.155   9.193 -22.183  1.00  0.99           C  
ATOM   3710  HG  LEU A 248       2.345  10.237 -22.433  1.00  0.99           H  
ATOM   3711  CD1 LEU A 248       3.194   8.763 -21.150  1.00  0.99           C  
ATOM   3712 HD11 LEU A 248       3.148   9.443 -20.300  1.00  0.99           H  
ATOM   3713 HD12 LEU A 248       3.000   7.743 -20.819  1.00  0.99           H  
ATOM   3714 HD13 LEU A 248       4.192   8.821 -21.584  1.00  0.99           H  
ATOM   3715  CD2 LEU A 248       2.380   8.335 -23.434  1.00  0.99           C  
ATOM   3716 HD21 LEU A 248       3.362   8.551 -23.855  1.00  0.99           H  
ATOM   3717 HD22 LEU A 248       2.331   7.274 -23.189  1.00  0.99           H  
ATOM   3718 HD23 LEU A 248       1.628   8.553 -24.193  1.00  0.99           H  
ATOM   3719  N   GLU A 249       0.037  11.185 -24.242  1.00  0.99           N  
ATOM   3720  H   GLU A 249       0.453  11.942 -23.720  1.00  0.99           H  
ATOM   3721  CA  GLU A 249       0.133  11.225 -25.698  1.00  0.99           C  
ATOM   3722  HA  GLU A 249      -0.663  10.625 -26.138  1.00  0.99           H  
ATOM   3723  C   GLU A 249       1.481  10.647 -26.138  1.00  0.99           C  
ATOM   3724  CB  GLU A 249      -0.025  12.658 -26.215  1.00  0.99           C  
ATOM   3725  HB2 GLU A 249       0.009  12.613 -27.303  1.00  0.99           H  
ATOM   3726  HB3 GLU A 249       0.815  13.258 -25.864  1.00  0.99           H  
ATOM   3727  O   GLU A 249       2.534  11.183 -25.788  1.00  0.99           O  
ATOM   3728  CG  GLU A 249      -1.327  13.347 -25.778  1.00  0.99           C  
ATOM   3729  HG2 GLU A 249      -2.168  12.682 -25.972  1.00  0.99           H  
ATOM   3730  HG3 GLU A 249      -1.287  13.531 -24.704  1.00  0.99           H  
ATOM   3731  CD  GLU A 249      -1.553  14.680 -26.508  1.00  0.99           C  
ATOM   3732  OE1 GLU A 249      -2.638  15.263 -26.301  1.00  0.99           O  
ATOM   3733  OE2 GLU A 249      -0.653  15.101 -27.282  1.00  0.99           O  
ATOM   3734  N   ALA A 250       1.471   9.571 -26.929  1.00  0.99           N  
ATOM   3735  H   ALA A 250       0.587   9.146 -27.171  1.00  0.99           H  
ATOM   3736  CA  ALA A 250       2.681   8.953 -27.466  1.00  0.99           C  
ATOM   3737  HA  ALA A 250       3.436   8.979 -26.680  1.00  0.99           H  
ATOM   3738  C   ALA A 250       3.223   9.755 -28.667  1.00  0.99           C  
ATOM   3739  CB  ALA A 250       2.404   7.477 -27.775  1.00  0.99           C  
ATOM   3740  HB1 ALA A 250       1.649   7.396 -28.556  1.00  0.99           H  
ATOM   3741  HB2 ALA A 250       3.321   6.992 -28.109  1.00  0.99           H  
ATOM   3742  HB3 ALA A 250       2.044   6.976 -26.876  1.00  0.99           H  
ATOM   3743  O   ALA A 250       3.250   9.281 -29.805  1.00  0.99           O  
ATOM   3744  N   ASN A 251       3.583  11.016 -28.431  1.00  0.98           N  
ATOM   3745  H   ASN A 251       3.527  11.331 -27.473  1.00  0.98           H  
ATOM   3746  CA  ASN A 251       3.935  12.007 -29.451  1.00  0.98           C  
ATOM   3747  HA  ASN A 251       3.683  11.596 -30.429  1.00  0.98           H  
ATOM   3748  C   ASN A 251       5.444  12.321 -29.526  1.00  0.98           C  
ATOM   3749  CB  ASN A 251       3.043  13.249 -29.242  1.00  0.98           C  
ATOM   3750  HB2 ASN A 251       1.996  12.945 -29.266  1.00  0.98           H  
ATOM   3751  HB3 ASN A 251       3.209  13.951 -30.059  1.00  0.98           H  
ATOM   3752  O   ASN A 251       5.843  13.231 -30.255  1.00  0.98           O  
ATOM   3753  CG  ASN A 251       3.298  13.988 -27.936  1.00  0.98           C  
ATOM   3754  ND2 ASN A 251       2.423  14.888 -27.550  1.00  0.98           N  
ATOM   3755 HD21 ASN A 251       1.493  14.935 -27.941  1.00  0.98           H  
ATOM   3756 HD22 ASN A 251       2.568  15.280 -26.631  1.00  0.98           H  
ATOM   3757  OD1 ASN A 251       4.282  13.778 -27.241  1.00  0.98           O  
ATOM   3758  N   GLN A 252       6.278  11.573 -28.799  1.00  0.99           N  
ATOM   3759  H   GLN A 252       5.892  10.832 -28.232  1.00  0.99           H  
ATOM   3760  CA  GLN A 252       7.734  11.693 -28.860  1.00  0.99           C  
ATOM   3761  HA  GLN A 252       7.980  12.738 -29.050  1.00  0.99           H  
ATOM   3762  C   GLN A 252       8.328  10.888 -30.030  1.00  0.99           C  
ATOM   3763  CB  GLN A 252       8.362  11.319 -27.506  1.00  0.99           C  
ATOM   3764  HB2 GLN A 252       8.234  10.254 -27.314  1.00  0.99           H  
ATOM   3765  HB3 GLN A 252       9.429  11.530 -27.570  1.00  0.99           H  
ATOM   3766  O   GLN A 252       7.630  10.161 -30.743  1.00  0.99           O  
ATOM   3767  CG  GLN A 252       7.825  12.127 -26.315  1.00  0.99           C  
ATOM   3768  HG2 GLN A 252       8.350  11.817 -25.411  1.00  0.99           H  
ATOM   3769  HG3 GLN A 252       6.762  11.931 -26.176  1.00  0.99           H  
ATOM   3770  CD  GLN A 252       8.059  13.619 -26.493  1.00  0.99           C  
ATOM   3771  NE2 GLN A 252       7.020  14.421 -26.555  1.00  0.99           N  
ATOM   3772 HE21 GLN A 252       7.207  15.411 -26.617  1.00  0.99           H  
ATOM   3773 HE22 GLN A 252       6.080  14.050 -26.534  1.00  0.99           H  
ATOM   3774  OE1 GLN A 252       9.182  14.079 -26.658  1.00  0.99           O  
ATOM   3775  N   ALA A 253       9.634  11.046 -30.267  1.00  0.98           N  
ATOM   3776  H   ALA A 253      10.175  11.563 -29.589  1.00  0.98           H  
ATOM   3777  CA  ALA A 253      10.350  10.245 -31.256  1.00  0.98           C  
ATOM   3778  HA  ALA A 253       9.853  10.371 -32.218  1.00  0.98           H  
ATOM   3779  C   ALA A 253      10.303   8.748 -30.894  1.00  0.98           C  
ATOM   3780  CB  ALA A 253      11.790  10.760 -31.377  1.00  0.98           C  
ATOM   3781  HB1 ALA A 253      12.321  10.192 -32.141  1.00  0.98           H  
ATOM   3782  HB2 ALA A 253      11.787  11.816 -31.648  1.00  0.98           H  
ATOM   3783  HB3 ALA A 253      12.304  10.629 -30.425  1.00  0.98           H  
ATOM   3784  O   ALA A 253      10.214   8.384 -29.726  1.00  0.98           O  
ATOM   3785  N   VAL A 254      10.390   7.871 -31.900  1.00  0.99           N  
ATOM   3786  H   VAL A 254      10.477   8.217 -32.845  1.00  0.99           H  
ATOM   3787  CA  VAL A 254      10.434   6.418 -31.674  1.00  0.99           C  
ATOM   3788  HA  VAL A 254       9.612   6.147 -31.012  1.00  0.99           H  
ATOM   3789  C   VAL A 254      11.740   6.048 -30.967  1.00  0.99           C  
ATOM   3790  CB  VAL A 254      10.263   5.628 -32.986  1.00  0.99           C  
ATOM   3791  HB  VAL A 254      11.033   5.927 -33.697  1.00  0.99           H  
ATOM   3792  O   VAL A 254      12.782   5.917 -31.608  1.00  0.99           O  
ATOM   3793  CG1 VAL A 254      10.363   4.114 -32.758  1.00  0.99           C  
ATOM   3794 HG11 VAL A 254      10.138   3.580 -33.681  1.00  0.99           H  
ATOM   3795 HG12 VAL A 254       9.657   3.800 -31.989  1.00  0.99           H  
ATOM   3796 HG13 VAL A 254      11.373   3.844 -32.451  1.00  0.99           H  
ATOM   3797  CG2 VAL A 254       8.894   5.913 -33.616  1.00  0.99           C  
ATOM   3798 HG21 VAL A 254       8.114   5.642 -32.905  1.00  0.99           H  
ATOM   3799 HG22 VAL A 254       8.770   5.320 -34.522  1.00  0.99           H  
ATOM   3800 HG23 VAL A 254       8.800   6.969 -33.869  1.00  0.99           H  
ATOM   3801  N   ASP A 255      11.670   5.897 -29.647  1.00  0.99           N  
ATOM   3802  H   ASP A 255      10.805   6.152 -29.192  1.00  0.99           H  
ATOM   3803  CA  ASP A 255      12.777   5.513 -28.772  1.00  0.99           C  
ATOM   3804  HA  ASP A 255      13.371   4.754 -29.281  1.00  0.99           H  
ATOM   3805  C   ASP A 255      12.248   4.903 -27.450  1.00  0.99           C  
ATOM   3806  CB  ASP A 255      13.682   6.745 -28.522  1.00  0.99           C  
ATOM   3807  HB2 ASP A 255      13.682   7.378 -29.409  1.00  0.99           H  
ATOM   3808  HB3 ASP A 255      13.275   7.334 -27.700  1.00  0.99           H  
ATOM   3809  O   ASP A 255      11.056   4.614 -27.295  1.00  0.99           O  
ATOM   3810  CG  ASP A 255      15.146   6.378 -28.221  1.00  0.99           C  
ATOM   3811  OD1 ASP A 255      15.417   5.189 -27.907  1.00  0.99           O  
ATOM   3812  OD2 ASP A 255      15.999   7.287 -28.318  1.00  0.99           O  
ATOM   3813  N   ASN A 256      13.147   4.673 -26.496  1.00  0.99           N  
ATOM   3814  H   ASN A 256      14.100   4.932 -26.710  1.00  0.99           H  
ATOM   3815  CA  ASN A 256      12.866   4.248 -25.134  1.00  0.99           C  
ATOM   3816  HA  ASN A 256      11.841   3.882 -25.074  1.00  0.99           H  
ATOM   3817  C   ASN A 256      13.014   5.441 -24.177  1.00  0.99           C  
ATOM   3818  CB  ASN A 256      13.821   3.106 -24.752  1.00  0.99           C  
ATOM   3819  HB2 ASN A 256      13.572   2.753 -23.751  1.00  0.99           H  
ATOM   3820  HB3 ASN A 256      14.845   3.479 -24.743  1.00  0.99           H  
ATOM   3821  O   ASN A 256      13.992   6.186 -24.255  1.00  0.99           O  
ATOM   3822  CG  ASN A 256      13.748   1.908 -25.669  1.00  0.99           C  
ATOM   3823  ND2 ASN A 256      14.542   1.869 -26.711  1.00  0.99           N  
ATOM   3824 HD21 ASN A 256      14.526   1.024 -27.265  1.00  0.99           H  
ATOM   3825 HD22 ASN A 256      15.092   2.682 -26.947  1.00  0.99           H  
ATOM   3826  OD1 ASN A 256      12.994   0.975 -25.438  1.00  0.99           O  
ATOM   3827  N   TYR A 257      12.093   5.572 -23.225  1.00  0.99           N  
ATOM   3828  H   TYR A 257      11.324   4.917 -23.215  1.00  0.99           H  
ATOM   3829  CA  TYR A 257      12.065   6.638 -22.220  1.00  0.99           C  
ATOM   3830  HA  TYR A 257      12.975   7.233 -22.289  1.00  0.99           H  
ATOM   3831  C   TYR A 257      12.002   6.039 -20.813  1.00  0.99           C  
ATOM   3832  CB  TYR A 257      10.874   7.572 -22.485  1.00  0.99           C  
ATOM   3833  HB2 TYR A 257      10.835   8.323 -21.695  1.00  0.99           H  
ATOM   3834  HB3 TYR A 257       9.947   7.001 -22.435  1.00  0.99           H  
ATOM   3835  O   TYR A 257      11.344   5.018 -20.595  1.00  0.99           O  
ATOM   3836  CG  TYR A 257      10.935   8.272 -23.828  1.00  0.99           C  
ATOM   3837  CD1 TYR A 257      11.448   9.579 -23.907  1.00  0.99           C  
ATOM   3838  HD1 TYR A 257      11.729  10.100 -23.003  1.00  0.99           H  
ATOM   3839  CD2 TYR A 257      10.498   7.618 -24.999  1.00  0.99           C  
ATOM   3840  HD2 TYR A 257      10.087   6.620 -24.946  1.00  0.99           H  
ATOM   3841  CE1 TYR A 257      11.602  10.205 -25.154  1.00  0.99           C  
ATOM   3842  HE1 TYR A 257      12.014  11.202 -25.209  1.00  0.99           H  
ATOM   3843  CE2 TYR A 257      10.637   8.247 -26.251  1.00  0.99           C  
ATOM   3844  HE2 TYR A 257      10.333   7.748 -27.159  1.00  0.99           H  
ATOM   3845  OH  TYR A 257      11.441  10.125 -27.530  1.00  0.99           O  
ATOM   3846  HH  TYR A 257      11.888  10.966 -27.408  1.00  0.99           H  
ATOM   3847  CZ  TYR A 257      11.221   9.529 -26.331  1.00  0.99           C  
ATOM   3848  N   TRP A 258      12.689   6.653 -19.846  1.00  0.99           N  
ATOM   3849  H   TRP A 258      13.238   7.472 -20.065  1.00  0.99           H  
ATOM   3850  CA  TRP A 258      12.582   6.223 -18.451  1.00  0.99           C  
ATOM   3851  HA  TRP A 258      12.650   5.136 -18.416  1.00  0.99           H  
ATOM   3852  C   TRP A 258      11.224   6.616 -17.863  1.00  0.99           C  
ATOM   3853  CB  TRP A 258      13.725   6.786 -17.596  1.00  0.99           C  
ATOM   3854  HB2 TRP A 258      13.782   7.863 -17.750  1.00  0.99           H  
ATOM   3855  HB3 TRP A 258      13.473   6.623 -16.548  1.00  0.99           H  
ATOM   3856  O   TRP A 258      10.838   7.784 -17.881  1.00  0.99           O  
ATOM   3857  CG  TRP A 258      15.073   6.170 -17.818  1.00  0.99           C  
ATOM   3858  CD1 TRP A 258      16.164   6.781 -18.331  1.00  0.99           C  
ATOM   3859  HD1 TRP A 258      16.181   7.800 -18.688  1.00  0.99           H  
ATOM   3860  CD2 TRP A 258      15.473   4.787 -17.590  1.00  0.99           C  
ATOM   3861  CE2 TRP A 258      16.836   4.634 -17.978  1.00  0.99           C  
ATOM   3862  CE3 TRP A 258      14.803   3.634 -17.140  1.00  0.99           C  
ATOM   3863  HE3 TRP A 258      13.766   3.711 -16.850  1.00  0.99           H  
ATOM   3864  NE1 TRP A 258      17.213   5.885 -18.408  1.00  0.99           N  
ATOM   3865  HE1 TRP A 258      18.065   6.057 -18.923  1.00  0.99           H  
ATOM   3866  CH2 TRP A 258      16.806   2.272 -17.463  1.00  0.99           C  
ATOM   3867  HH2 TRP A 258      17.304   1.314 -17.421  1.00  0.99           H  
ATOM   3868  CZ2 TRP A 258      17.501   3.401 -17.924  1.00  0.99           C  
ATOM   3869  HZ2 TRP A 258      18.525   3.314 -18.257  1.00  0.99           H  
ATOM   3870  CZ3 TRP A 258      15.458   2.391 -17.081  1.00  0.99           C  
ATOM   3871  HZ3 TRP A 258      14.912   1.521 -16.748  1.00  0.99           H  
ATOM   3872  N   ILE A 259      10.542   5.637 -17.275  1.00  0.99           N  
ATOM   3873  H   ILE A 259      10.928   4.706 -17.331  1.00  0.99           H  
ATOM   3874  CA  ILE A 259       9.504   5.846 -16.264  1.00  0.99           C  
ATOM   3875  HA  ILE A 259       9.013   6.806 -16.423  1.00  0.99           H  
ATOM   3876  C   ILE A 259      10.219   5.862 -14.918  1.00  0.99           C  
ATOM   3877  CB  ILE A 259       8.446   4.728 -16.321  1.00  0.99           C  
ATOM   3878  HB  ILE A 259       8.953   3.782 -16.128  1.00  0.99           H  
ATOM   3879  O   ILE A 259      11.043   4.987 -14.655  1.00  0.99           O  
ATOM   3880  CG1 ILE A 259       7.820   4.648 -17.730  1.00  0.99           C  
ATOM   3881 HG12 ILE A 259       7.331   5.592 -17.974  1.00  0.99           H  
ATOM   3882 HG13 ILE A 259       8.609   4.481 -18.463  1.00  0.99           H  
ATOM   3883  CG2 ILE A 259       7.383   4.932 -15.224  1.00  0.99           C  
ATOM   3884 HG21 ILE A 259       6.860   5.876 -15.381  1.00  0.99           H  
ATOM   3885 HG22 ILE A 259       7.841   4.945 -14.235  1.00  0.99           H  
ATOM   3886 HG23 ILE A 259       6.660   4.117 -15.233  1.00  0.99           H  
ATOM   3887  CD1 ILE A 259       6.811   3.513 -17.898  1.00  0.99           C  
ATOM   3888 HD11 ILE A 259       6.532   3.426 -18.948  1.00  0.99           H  
ATOM   3889 HD12 ILE A 259       5.911   3.729 -17.323  1.00  0.99           H  
ATOM   3890 HD13 ILE A 259       7.253   2.572 -17.571  1.00  0.99           H  
ATOM   3891  N   ARG A 260       9.931   6.849 -14.074  1.00  0.99           N  
ATOM   3892  H   ARG A 260       9.214   7.507 -14.344  1.00  0.99           H  
ATOM   3893  CA  ARG A 260      10.638   7.112 -12.819  1.00  0.99           C  
ATOM   3894  HA  ARG A 260      11.351   6.314 -12.608  1.00  0.99           H  
ATOM   3895  C   ARG A 260       9.648   7.173 -11.667  1.00  0.99           C  
ATOM   3896  CB  ARG A 260      11.383   8.445 -12.957  1.00  0.99           C  
ATOM   3897  HB2 ARG A 260      11.784   8.730 -11.984  1.00  0.99           H  
ATOM   3898  HB3 ARG A 260      10.677   9.219 -13.258  1.00  0.99           H  
ATOM   3899  O   ARG A 260       8.623   7.828 -11.795  1.00  0.99           O  
ATOM   3900  CG  ARG A 260      12.514   8.370 -13.989  1.00  0.99           C  
ATOM   3901  HG2 ARG A 260      12.087   8.223 -14.981  1.00  0.99           H  
ATOM   3902  HG3 ARG A 260      13.166   7.528 -13.754  1.00  0.99           H  
ATOM   3903  CD  ARG A 260      13.325   9.669 -13.986  1.00  0.99           C  
ATOM   3904  HD2 ARG A 260      13.874   9.763 -13.049  1.00  0.99           H  
ATOM   3905  HD3 ARG A 260      12.633  10.507 -14.065  1.00  0.99           H  
ATOM   3906  NE  ARG A 260      14.247   9.729 -15.128  1.00  0.99           N  
ATOM   3907  HE  ARG A 260      13.916  10.273 -15.912  1.00  0.99           H  
ATOM   3908  NH1 ARG A 260      15.831   8.226 -14.414  1.00  0.99           N  
ATOM   3909 HH11 ARG A 260      15.271   8.057 -13.591  1.00  0.99           H  
ATOM   3910 HH12 ARG A 260      16.590   7.605 -14.655  1.00  0.99           H  
ATOM   3911  NH2 ARG A 260      16.039   9.226 -16.400  1.00  0.99           N  
ATOM   3912 HH21 ARG A 260      15.552   9.719 -17.135  1.00  0.99           H  
ATOM   3913 HH22 ARG A 260      16.800   8.615 -16.660  1.00  0.99           H  
ATOM   3914  CZ  ARG A 260      15.368   9.062 -15.304  1.00  0.99           C  
ATOM   3915  N   ALA A 261       9.973   6.539 -10.545  1.00  0.99           N  
ATOM   3916  H   ALA A 261      10.788   5.943 -10.555  1.00  0.99           H  
ATOM   3917  CA  ALA A 261       9.193   6.595  -9.310  1.00  0.99           C  
ATOM   3918  HA  ALA A 261       8.547   7.473  -9.315  1.00  0.99           H  
ATOM   3919  C   ALA A 261      10.142   6.724  -8.111  1.00  0.99           C  
ATOM   3920  CB  ALA A 261       8.303   5.348  -9.232  1.00  0.99           C  
ATOM   3921  HB1 ALA A 261       8.916   4.447  -9.223  1.00  0.99           H  
ATOM   3922  HB2 ALA A 261       7.709   5.377  -8.318  1.00  0.99           H  
ATOM   3923  HB3 ALA A 261       7.633   5.315 -10.091  1.00  0.99           H  
ATOM   3924  O   ALA A 261      10.468   5.737  -7.458  1.00  0.99           O  
ATOM   3925  N   ASN A 262      10.650   7.931  -7.851  1.00  0.99           N  
ATOM   3926  H   ASN A 262      10.270   8.729  -8.339  1.00  0.99           H  
ATOM   3927  CA  ASN A 262      11.628   8.141  -6.780  1.00  0.99           C  
ATOM   3928  HA  ASN A 262      12.366   7.340  -6.829  1.00  0.99           H  
ATOM   3929  C   ASN A 262      10.933   8.124  -5.409  1.00  0.99           C  
ATOM   3930  CB  ASN A 262      12.352   9.477  -6.997  1.00  0.99           C  
ATOM   3931  HB2 ASN A 262      11.652  10.298  -6.845  1.00  0.99           H  
ATOM   3932  HB3 ASN A 262      12.728   9.528  -8.018  1.00  0.99           H  
ATOM   3933  O   ASN A 262      10.092   9.001  -5.190  1.00  0.99           O  
ATOM   3934  CG  ASN A 262      13.545   9.646  -6.078  1.00  0.99           C  
ATOM   3935  ND2 ASN A 262      13.889  10.863  -5.736  1.00  0.99           N  
ATOM   3936 HD21 ASN A 262      14.579  10.919  -5.000  1.00  0.99           H  
ATOM   3937 HD22 ASN A 262      13.257  11.625  -5.935  1.00  0.99           H  
ATOM   3938  OD1 ASN A 262      14.225   8.709  -5.700  1.00  0.99           O  
ATOM   3939  N   PRO A 263      11.257   7.194  -4.494  1.00  0.98           N  
ATOM   3940  CA  PRO A 263      10.675   7.203  -3.159  1.00  0.98           C  
ATOM   3941  HA  PRO A 263       9.588   7.262  -3.227  1.00  0.98           H  
ATOM   3942  C   PRO A 263      11.192   8.394  -2.342  1.00  0.98           C  
ATOM   3943  CB  PRO A 263      11.058   5.860  -2.538  1.00  0.98           C  
ATOM   3944  HB2 PRO A 263      10.312   5.108  -2.797  1.00  0.98           H  
ATOM   3945  HB3 PRO A 263      11.148   5.922  -1.454  1.00  0.98           H  
ATOM   3946  O   PRO A 263      12.304   8.885  -2.558  1.00  0.98           O  
ATOM   3947  CG  PRO A 263      12.385   5.520  -3.218  1.00  0.98           C  
ATOM   3948  HG2 PRO A 263      12.566   4.445  -3.240  1.00  0.98           H  
ATOM   3949  HG3 PRO A 263      13.202   6.034  -2.712  1.00  0.98           H  
ATOM   3950  CD  PRO A 263      12.206   6.093  -4.624  1.00  0.98           C  
ATOM   3951  HD2 PRO A 263      11.786   5.327  -5.276  1.00  0.98           H  
ATOM   3952  HD3 PRO A 263      13.168   6.434  -5.006  1.00  0.98           H  
ATOM   3953  N   ASN A 264      10.407   8.850  -1.368  1.00  0.97           N  
ATOM   3954  H   ASN A 264       9.476   8.469  -1.279  1.00  0.97           H  
ATOM   3955  CA  ASN A 264      10.829   9.890  -0.425  1.00  0.97           C  
ATOM   3956  HA  ASN A 264      11.331  10.673  -0.994  1.00  0.97           H  
ATOM   3957  C   ASN A 264      11.843   9.395   0.630  1.00  0.97           C  
ATOM   3958  CB  ASN A 264       9.586  10.511   0.236  1.00  0.97           C  
ATOM   3959  HB2 ASN A 264       9.893  11.404   0.779  1.00  0.97           H  
ATOM   3960  HB3 ASN A 264       8.873  10.807  -0.534  1.00  0.97           H  
ATOM   3961  O   ASN A 264      12.496  10.220   1.269  1.00  0.97           O  
ATOM   3962  CG  ASN A 264       8.890   9.558   1.194  1.00  0.97           C  
ATOM   3963  ND2 ASN A 264       8.573   9.986   2.395  1.00  0.97           N  
ATOM   3964 HD21 ASN A 264       8.165   9.291   3.004  1.00  0.97           H  
ATOM   3965 HD22 ASN A 264       8.894  10.879   2.741  1.00  0.97           H  
ATOM   3966  OD1 ASN A 264       8.611   8.418   0.877  1.00  0.97           O  
ATOM   3967  N   ALA A 265      11.971   8.077   0.818  1.00  0.95           N  
ATOM   3968  H   ALA A 265      11.395   7.466   0.256  1.00  0.95           H  
ATOM   3969  CA  ALA A 265      12.868   7.429   1.777  1.00  0.95           C  
ATOM   3970  HA  ALA A 265      13.711   8.091   1.978  1.00  0.95           H  
ATOM   3971  C   ALA A 265      13.440   6.104   1.226  1.00  0.95           C  
ATOM   3972  CB  ALA A 265      12.097   7.214   3.088  1.00  0.95           C  
ATOM   3973  HB1 ALA A 265      11.242   6.561   2.914  1.00  0.95           H  
ATOM   3974  HB2 ALA A 265      11.738   8.170   3.469  1.00  0.95           H  
ATOM   3975  HB3 ALA A 265      12.742   6.756   3.837  1.00  0.95           H  
ATOM   3976  O   ALA A 265      12.985   5.593   0.204  1.00  0.95           O  
ATOM   3977  N   GLY A 266      14.448   5.538   1.899  1.00  0.95           N  
ATOM   3978  H   GLY A 266      14.738   5.955   2.771  1.00  0.95           H  
ATOM   3979  CA  GLY A 266      15.129   4.313   1.463  1.00  0.95           C  
ATOM   3980  HA2 GLY A 266      15.664   3.876   2.306  1.00  0.95           H  
ATOM   3981  HA3 GLY A 266      14.383   3.590   1.133  1.00  0.95           H  
ATOM   3982  C   GLY A 266      16.130   4.535   0.325  1.00  0.95           C  
ATOM   3983  O   GLY A 266      16.910   5.491   0.337  1.00  0.95           O  
ATOM   3984  N   ASN A 267      16.139   3.630  -0.654  1.00  0.97           N  
ATOM   3985  H   ASN A 267      15.479   2.867  -0.609  1.00  0.97           H  
ATOM   3986  CA  ASN A 267      17.049   3.689  -1.799  1.00  0.97           C  
ATOM   3987  HA  ASN A 267      18.026   4.027  -1.455  1.00  0.97           H  
ATOM   3988  C   ASN A 267      16.564   4.708  -2.841  1.00  0.97           C  
ATOM   3989  CB  ASN A 267      17.214   2.267  -2.368  1.00  0.97           C  
ATOM   3990  HB2 ASN A 267      16.234   1.839  -2.576  1.00  0.97           H  
ATOM   3991  HB3 ASN A 267      17.776   2.307  -3.301  1.00  0.97           H  
ATOM   3992  O   ASN A 267      15.858   4.350  -3.777  1.00  0.97           O  
ATOM   3993  CG  ASN A 267      17.972   1.375  -1.406  1.00  0.97           C  
ATOM   3994  ND2 ASN A 267      17.587   0.135  -1.255  1.00  0.97           N  
ATOM   3995 HD21 ASN A 267      16.800  -0.242  -1.764  1.00  0.97           H  
ATOM   3996 HD22 ASN A 267      18.022  -0.402  -0.519  1.00  0.97           H  
ATOM   3997  OD1 ASN A 267      18.956   1.772  -0.802  1.00  0.97           O  
ATOM   3998  N   VAL A 268      16.946   5.977  -2.681  1.00  0.98           N  
ATOM   3999  H   VAL A 268      17.440   6.202  -1.830  1.00  0.98           H  
ATOM   4000  CA  VAL A 268      16.546   7.089  -3.567  1.00  0.98           C  
ATOM   4001  HA  VAL A 268      15.545   6.872  -3.940  1.00  0.98           H  
ATOM   4002  C   VAL A 268      17.449   7.244  -4.802  1.00  0.98           C  
ATOM   4003  CB  VAL A 268      16.438   8.418  -2.790  1.00  0.98           C  
ATOM   4004  HB  VAL A 268      16.044   9.176  -3.467  1.00  0.98           H  
ATOM   4005  O   VAL A 268      18.611   6.835  -4.813  1.00  0.98           O  
ATOM   4006  CG1 VAL A 268      15.472   8.304  -1.606  1.00  0.98           C  
ATOM   4007 HG11 VAL A 268      14.536   7.856  -1.939  1.00  0.98           H  
ATOM   4008 HG12 VAL A 268      15.256   9.292  -1.202  1.00  0.98           H  
ATOM   4009 HG13 VAL A 268      15.892   7.680  -0.817  1.00  0.98           H  
ATOM   4010  CG2 VAL A 268      17.791   8.918  -2.261  1.00  0.98           C  
ATOM   4011 HG21 VAL A 268      18.484   9.079  -3.087  1.00  0.98           H  
ATOM   4012 HG22 VAL A 268      17.648   9.862  -1.735  1.00  0.98           H  
ATOM   4013 HG23 VAL A 268      18.217   8.190  -1.571  1.00  0.98           H  
ATOM   4014  N   GLY A 269      16.935   7.905  -5.841  1.00  0.98           N  
ATOM   4015  H   GLY A 269      15.960   8.163  -5.784  1.00  0.98           H  
ATOM   4016  CA  GLY A 269      17.634   8.162  -7.104  1.00  0.98           C  
ATOM   4017  HA2 GLY A 269      18.704   8.248  -6.916  1.00  0.98           H  
ATOM   4018  HA3 GLY A 269      17.281   9.109  -7.515  1.00  0.98           H  
ATOM   4019  C   GLY A 269      17.402   7.074  -8.155  1.00  0.98           C  
ATOM   4020  O   GLY A 269      16.490   6.267  -8.026  1.00  0.98           O  
ATOM   4021  N   PHE A 270      18.212   7.068  -9.219  1.00  0.98           N  
ATOM   4022  H   PHE A 270      18.911   7.794  -9.285  1.00  0.98           H  
ATOM   4023  CA  PHE A 270      18.007   6.190 -10.390  1.00  0.98           C  
ATOM   4024  HA  PHE A 270      17.313   5.394 -10.121  1.00  0.98           H  
ATOM   4025  C   PHE A 270      19.284   5.490 -10.873  1.00  0.98           C  
ATOM   4026  CB  PHE A 270      17.369   6.994 -11.530  1.00  0.98           C  
ATOM   4027  HB2 PHE A 270      18.100   7.703 -11.918  1.00  0.98           H  
ATOM   4028  HB3 PHE A 270      17.110   6.310 -12.339  1.00  0.98           H  
ATOM   4029  O   PHE A 270      19.331   4.934 -11.972  1.00  0.98           O  
ATOM   4030  CG  PHE A 270      16.117   7.738 -11.127  1.00  0.98           C  
ATOM   4031  CD1 PHE A 270      14.924   7.030 -10.898  1.00  0.98           C  
ATOM   4032  HD1 PHE A 270      14.897   5.955 -11.002  1.00  0.98           H  
ATOM   4033  CD2 PHE A 270      16.157   9.129 -10.932  1.00  0.98           C  
ATOM   4034  HD2 PHE A 270      17.074   9.681 -11.077  1.00  0.98           H  
ATOM   4035  CE1 PHE A 270      13.763   7.714 -10.512  1.00  0.98           C  
ATOM   4036  HE1 PHE A 270      12.851   7.164 -10.337  1.00  0.98           H  
ATOM   4037  CE2 PHE A 270      15.000   9.807 -10.527  1.00  0.98           C  
ATOM   4038  HE2 PHE A 270      15.042  10.870 -10.341  1.00  0.98           H  
ATOM   4039  CZ  PHE A 270      13.795   9.109 -10.356  1.00  0.98           C  
ATOM   4040  HZ  PHE A 270      12.892   9.646 -10.107  1.00  0.98           H  
ATOM   4041  N   THR A 271      20.358   5.536 -10.082  1.00  0.97           N  
ATOM   4042  H   THR A 271      20.271   5.967  -9.173  1.00  0.97           H  
ATOM   4043  CA  THR A 271      21.631   4.896 -10.434  1.00  0.97           C  
ATOM   4044  HA  THR A 271      21.993   5.332 -11.365  1.00  0.97           H  
ATOM   4045  C   THR A 271      21.425   3.394 -10.637  1.00  0.97           C  
ATOM   4046  CB  THR A 271      22.683   5.145  -9.347  1.00  0.97           C  
ATOM   4047  HB  THR A 271      22.329   4.745  -8.397  1.00  0.97           H  
ATOM   4048  O   THR A 271      20.870   2.720  -9.777  1.00  0.97           O  
ATOM   4049  CG2 THR A 271      24.042   4.533  -9.685  1.00  0.97           C  
ATOM   4050 HG21 THR A 271      24.769   4.815  -8.924  1.00  0.97           H  
ATOM   4051 HG22 THR A 271      24.381   4.890 -10.658  1.00  0.97           H  
ATOM   4052 HG23 THR A 271      23.969   3.445  -9.700  1.00  0.97           H  
ATOM   4053  OG1 THR A 271      22.888   6.534  -9.218  1.00  0.97           O  
ATOM   4054  HG1 THR A 271      23.322   6.684  -8.374  1.00  0.97           H  
ATOM   4055  N   GLY A 272      21.866   2.861 -11.779  1.00  0.97           N  
ATOM   4056  H   GLY A 272      22.271   3.470 -12.475  1.00  0.97           H  
ATOM   4057  CA  GLY A 272      21.672   1.447 -12.125  1.00  0.97           C  
ATOM   4058  HA2 GLY A 272      22.332   1.191 -12.954  1.00  0.97           H  
ATOM   4059  HA3 GLY A 272      21.939   0.826 -11.270  1.00  0.97           H  
ATOM   4060  C   GLY A 272      20.242   1.079 -12.540  1.00  0.97           C  
ATOM   4061  O   GLY A 272      19.943  -0.103 -12.672  1.00  0.97           O  
ATOM   4062  N   GLY A 273      19.355   2.056 -12.751  1.00  0.98           N  
ATOM   4063  H   GLY A 273      19.627   3.018 -12.607  1.00  0.98           H  
ATOM   4064  CA  GLY A 273      17.960   1.806 -13.123  1.00  0.98           C  
ATOM   4065  HA2 GLY A 273      17.912   1.037 -13.895  1.00  0.98           H  
ATOM   4066  HA3 GLY A 273      17.537   2.723 -13.532  1.00  0.98           H  
ATOM   4067  C   GLY A 273      17.074   1.372 -11.953  1.00  0.98           C  
ATOM   4068  O   GLY A 273      15.981   0.863 -12.186  1.00  0.98           O  
ATOM   4069  N   ILE A 274      17.512   1.565 -10.701  1.00  0.98           N  
ATOM   4070  H   ILE A 274      18.427   1.967 -10.557  1.00  0.98           H  
ATOM   4071  CA  ILE A 274      16.604   1.466  -9.546  1.00  0.98           C  
ATOM   4072  HA  ILE A 274      16.147   0.476  -9.558  1.00  0.98           H  
ATOM   4073  C   ILE A 274      15.461   2.480  -9.701  1.00  0.98           C  
ATOM   4074  CB  ILE A 274      17.339   1.611  -8.192  1.00  0.98           C  
ATOM   4075  HB  ILE A 274      16.613   1.385  -7.411  1.00  0.98           H  
ATOM   4076  O   ILE A 274      15.616   3.492 -10.393  1.00  0.98           O  
ATOM   4077  CG1 ILE A 274      17.852   3.047  -7.946  1.00  0.98           C  
ATOM   4078 HG12 ILE A 274      18.593   3.311  -8.700  1.00  0.98           H  
ATOM   4079 HG13 ILE A 274      17.016   3.740  -8.043  1.00  0.98           H  
ATOM   4080  CG2 ILE A 274      18.469   0.570  -8.078  1.00  0.98           C  
ATOM   4081 HG21 ILE A 274      19.294   0.820  -8.745  1.00  0.98           H  
ATOM   4082 HG22 ILE A 274      18.090  -0.419  -8.334  1.00  0.98           H  
ATOM   4083 HG23 ILE A 274      18.839   0.532  -7.053  1.00  0.98           H  
ATOM   4084  CD1 ILE A 274      18.449   3.269  -6.552  1.00  0.98           C  
ATOM   4085 HD11 ILE A 274      18.671   4.329  -6.422  1.00  0.98           H  
ATOM   4086 HD12 ILE A 274      17.733   2.964  -5.789  1.00  0.98           H  
ATOM   4087 HD13 ILE A 274      19.373   2.703  -6.437  1.00  0.98           H  
ATOM   4088  N   ASN A 275      14.314   2.217  -9.070  1.00  0.99           N  
ATOM   4089  H   ASN A 275      14.257   1.392  -8.489  1.00  0.99           H  
ATOM   4090  CA  ASN A 275      13.155   3.122  -9.082  1.00  0.99           C  
ATOM   4091  HA  ASN A 275      12.318   2.605  -8.613  1.00  0.99           H  
ATOM   4092  C   ASN A 275      12.655   3.495 -10.490  1.00  0.99           C  
ATOM   4093  CB  ASN A 275      13.488   4.354  -8.226  1.00  0.99           C  
ATOM   4094  HB2 ASN A 275      12.613   4.999  -8.148  1.00  0.99           H  
ATOM   4095  HB3 ASN A 275      14.267   4.936  -8.718  1.00  0.99           H  
ATOM   4096  O   ASN A 275      12.133   4.595 -10.695  1.00  0.99           O  
ATOM   4097  CG  ASN A 275      13.935   4.009  -6.826  1.00  0.99           C  
ATOM   4098  ND2 ASN A 275      14.903   4.720  -6.322  1.00  0.99           N  
ATOM   4099 HD21 ASN A 275      15.372   5.415  -6.886  1.00  0.99           H  
ATOM   4100 HD22 ASN A 275      15.197   4.495  -5.383  1.00  0.99           H  
ATOM   4101  OD1 ASN A 275      13.453   3.087  -6.188  1.00  0.99           O  
ATOM   4102  N   SER A 276      12.869   2.613 -11.472  1.00  0.99           N  
ATOM   4103  H   SER A 276      13.271   1.714 -11.248  1.00  0.99           H  
ATOM   4104  CA  SER A 276      12.631   2.908 -12.884  1.00  0.99           C  
ATOM   4105  HA  SER A 276      11.979   3.780 -12.937  1.00  0.99           H  
ATOM   4106  C   SER A 276      11.929   1.766 -13.620  1.00  0.99           C  
ATOM   4107  CB  SER A 276      13.941   3.256 -13.606  1.00  0.99           C  
ATOM   4108  HB2 SER A 276      14.557   2.361 -13.692  1.00  0.99           H  
ATOM   4109  HB3 SER A 276      13.701   3.608 -14.609  1.00  0.99           H  
ATOM   4110  O   SER A 276      12.029   0.601 -13.246  1.00  0.99           O  
ATOM   4111  OG  SER A 276      14.677   4.269 -12.940  1.00  0.99           O  
ATOM   4112  HG  SER A 276      14.905   3.938 -12.069  1.00  0.99           H  
ATOM   4113  N   ALA A 277      11.252   2.109 -14.710  1.00  0.99           N  
ATOM   4114  H   ALA A 277      11.205   3.095 -14.923  1.00  0.99           H  
ATOM   4115  CA  ALA A 277      10.749   1.199 -15.735  1.00  0.99           C  
ATOM   4116  HA  ALA A 277      11.322   0.272 -15.711  1.00  0.99           H  
ATOM   4117  C   ALA A 277      10.965   1.832 -17.117  1.00  0.99           C  
ATOM   4118  CB  ALA A 277       9.279   0.860 -15.449  1.00  0.99           C  
ATOM   4119  HB1 ALA A 277       9.236   0.257 -14.543  1.00  0.99           H  
ATOM   4120  HB2 ALA A 277       8.850   0.281 -16.266  1.00  0.99           H  
ATOM   4121  HB3 ALA A 277       8.690   1.766 -15.306  1.00  0.99           H  
ATOM   4122  O   ALA A 277      11.482   2.944 -17.230  1.00  0.99           O  
ATOM   4123  N   ILE A 278      10.602   1.124 -18.181  1.00  0.99           N  
ATOM   4124  H   ILE A 278      10.180   0.217 -18.039  1.00  0.99           H  
ATOM   4125  CA  ILE A 278      10.857   1.548 -19.558  1.00  0.99           C  
ATOM   4126  HA  ILE A 278      11.420   2.482 -19.567  1.00  0.99           H  
ATOM   4127  C   ILE A 278       9.524   1.803 -20.255  1.00  0.99           C  
ATOM   4128  CB  ILE A 278      11.710   0.482 -20.283  1.00  0.99           C  
ATOM   4129  HB  ILE A 278      11.152  -0.454 -20.284  1.00  0.99           H  
ATOM   4130  O   ILE A 278       8.726   0.881 -20.397  1.00  0.99           O  
ATOM   4131  CG1 ILE A 278      13.040   0.242 -19.524  1.00  0.99           C  
ATOM   4132 HG12 ILE A 278      12.824  -0.050 -18.496  1.00  0.99           H  
ATOM   4133 HG13 ILE A 278      13.610   1.171 -19.483  1.00  0.99           H  
ATOM   4134  CG2 ILE A 278      11.944   0.901 -21.746  1.00  0.99           C  
ATOM   4135 HG21 ILE A 278      12.414   1.884 -21.782  1.00  0.99           H  
ATOM   4136 HG22 ILE A 278      12.570   0.179 -22.269  1.00  0.99           H  
ATOM   4137 HG23 ILE A 278      10.994   0.956 -22.280  1.00  0.99           H  
ATOM   4138  CD1 ILE A 278      13.919  -0.873 -20.102  1.00  0.99           C  
ATOM   4139 HD11 ILE A 278      14.770  -1.033 -19.440  1.00  0.99           H  
ATOM   4140 HD12 ILE A 278      13.348  -1.799 -20.169  1.00  0.99           H  
ATOM   4141 HD13 ILE A 278      14.294  -0.600 -21.089  1.00  0.99           H  
ATOM   4142  N   LEU A 279       9.306   3.023 -20.741  1.00  0.99           N  
ATOM   4143  H   LEU A 279      10.006   3.734 -20.588  1.00  0.99           H  
ATOM   4144  CA  LEU A 279       8.297   3.301 -21.759  1.00  0.99           C  
ATOM   4145  HA  LEU A 279       7.463   2.609 -21.637  1.00  0.99           H  
ATOM   4146  C   LEU A 279       8.947   3.087 -23.131  1.00  0.99           C  
ATOM   4147  CB  LEU A 279       7.768   4.735 -21.597  1.00  0.99           C  
ATOM   4148  HB2 LEU A 279       7.445   4.902 -20.570  1.00  0.99           H  
ATOM   4149  HB3 LEU A 279       8.589   5.424 -21.797  1.00  0.99           H  
ATOM   4150  O   LEU A 279       9.919   3.767 -23.464  1.00  0.99           O  
ATOM   4151  CG  LEU A 279       6.597   5.045 -22.547  1.00  0.99           C  
ATOM   4152  HG  LEU A 279       6.819   4.675 -23.548  1.00  0.99           H  
ATOM   4153  CD1 LEU A 279       5.304   4.405 -22.043  1.00  0.99           C  
ATOM   4154 HD11 LEU A 279       4.463   4.770 -22.631  1.00  0.99           H  
ATOM   4155 HD12 LEU A 279       5.357   3.321 -22.142  1.00  0.99           H  
ATOM   4156 HD13 LEU A 279       5.130   4.665 -20.999  1.00  0.99           H  
ATOM   4157  CD2 LEU A 279       6.368   6.548 -22.648  1.00  0.99           C  
ATOM   4158 HD21 LEU A 279       5.633   6.758 -23.426  1.00  0.99           H  
ATOM   4159 HD22 LEU A 279       5.986   6.922 -21.699  1.00  0.99           H  
ATOM   4160 HD23 LEU A 279       7.298   7.058 -22.902  1.00  0.99           H  
ATOM   4161  N   ARG A 280       8.445   2.144 -23.925  1.00  0.99           N  
ATOM   4162  H   ARG A 280       7.629   1.645 -23.603  1.00  0.99           H  
ATOM   4163  CA  ARG A 280       9.011   1.786 -25.231  1.00  0.99           C  
ATOM   4164  HA  ARG A 280       9.913   2.370 -25.414  1.00  0.99           H  
ATOM   4165  C   ARG A 280       8.033   2.110 -26.348  1.00  0.99           C  
ATOM   4166  CB  ARG A 280       9.408   0.305 -25.216  1.00  0.99           C  
ATOM   4167  HB2 ARG A 280       8.536  -0.307 -24.985  1.00  0.99           H  
ATOM   4168  HB3 ARG A 280      10.150   0.164 -24.431  1.00  0.99           H  
ATOM   4169  O   ARG A 280       6.932   1.574 -26.374  1.00  0.99           O  
ATOM   4170  CG  ARG A 280       9.992  -0.141 -26.567  1.00  0.99           C  
ATOM   4171  HG2 ARG A 280      10.752   0.573 -26.885  1.00  0.99           H  
ATOM   4172  HG3 ARG A 280       9.199  -0.163 -27.315  1.00  0.99           H  
ATOM   4173  CD  ARG A 280      10.620  -1.536 -26.486  1.00  0.99           C  
ATOM   4174  HD2 ARG A 280       9.871  -2.229 -26.105  1.00  0.99           H  
ATOM   4175  HD3 ARG A 280      10.907  -1.841 -27.492  1.00  0.99           H  
ATOM   4176  NE  ARG A 280      11.819  -1.509 -25.629  1.00  0.99           N  
ATOM   4177  HE  ARG A 280      12.332  -0.639 -25.649  1.00  0.99           H  
ATOM   4178  NH1 ARG A 280      11.635  -3.544 -24.606  1.00  0.99           N  
ATOM   4179 HH11 ARG A 280      11.930  -4.186 -23.884  1.00  0.99           H  
ATOM   4180 HH12 ARG A 280      10.804  -3.709 -25.155  1.00  0.99           H  
ATOM   4181  NH2 ARG A 280      13.269  -2.132 -24.008  1.00  0.99           N  
ATOM   4182 HH21 ARG A 280      13.740  -1.247 -24.125  1.00  0.99           H  
ATOM   4183 HH22 ARG A 280      13.584  -2.765 -23.286  1.00  0.99           H  
ATOM   4184  CZ  ARG A 280      12.229  -2.392 -24.748  1.00  0.99           C  
ATOM   4185  N   TYR A 281       8.457   2.933 -27.298  1.00  0.99           N  
ATOM   4186  H   TYR A 281       9.369   3.362 -27.229  1.00  0.99           H  
ATOM   4187  CA  TYR A 281       7.673   3.165 -28.506  1.00  0.99           C  
ATOM   4188  HA  TYR A 281       6.627   3.286 -28.222  1.00  0.99           H  
ATOM   4189  C   TYR A 281       7.772   1.961 -29.449  1.00  0.99           C  
ATOM   4190  CB  TYR A 281       8.114   4.465 -29.187  1.00  0.99           C  
ATOM   4191  HB2 TYR A 281       9.202   4.529 -29.186  1.00  0.99           H  
ATOM   4192  HB3 TYR A 281       7.799   4.417 -30.230  1.00  0.99           H  
ATOM   4193  O   TYR A 281       8.849   1.380 -29.617  1.00  0.99           O  
ATOM   4194  CG  TYR A 281       7.529   5.727 -28.572  1.00  0.99           C  
ATOM   4195  CD1 TYR A 281       6.798   6.612 -29.385  1.00  0.99           C  
ATOM   4196  HD1 TYR A 281       6.703   6.431 -30.445  1.00  0.99           H  
ATOM   4197  CD2 TYR A 281       7.708   6.032 -27.206  1.00  0.99           C  
ATOM   4198  HD2 TYR A 281       8.300   5.390 -26.572  1.00  0.99           H  
ATOM   4199  CE1 TYR A 281       6.223   7.771 -28.846  1.00  0.99           C  
ATOM   4200  HE1 TYR A 281       5.693   8.465 -29.482  1.00  0.99           H  
ATOM   4201  CE2 TYR A 281       7.126   7.192 -26.657  1.00  0.99           C  
ATOM   4202  HE2 TYR A 281       7.262   7.426 -25.611  1.00  0.99           H  
ATOM   4203  OH  TYR A 281       5.834   9.199 -26.990  1.00  0.99           O  
ATOM   4204  HH  TYR A 281       6.039   9.326 -26.061  1.00  0.99           H  
ATOM   4205  CZ  TYR A 281       6.380   8.060 -27.481  1.00  0.99           C  
ATOM   4206  N   ASP A 282       6.672   1.606 -30.110  1.00  0.99           N  
ATOM   4207  H   ASP A 282       5.791   2.015 -29.830  1.00  0.99           H  
ATOM   4208  CA  ASP A 282       6.677   0.583 -31.154  1.00  0.99           C  
ATOM   4209  HA  ASP A 282       6.975  -0.362 -30.701  1.00  0.99           H  
ATOM   4210  C   ASP A 282       7.690   0.944 -32.250  1.00  0.99           C  
ATOM   4211  CB  ASP A 282       5.285   0.396 -31.773  1.00  0.99           C  
ATOM   4212  HB2 ASP A 282       5.385  -0.233 -32.657  1.00  0.99           H  
ATOM   4213  HB3 ASP A 282       4.900   1.362 -32.099  1.00  0.99           H  
ATOM   4214  O   ASP A 282       7.672   2.038 -32.816  1.00  0.99           O  
ATOM   4215  CG  ASP A 282       4.272  -0.276 -30.845  1.00  0.99           C  
ATOM   4216  OD1 ASP A 282       4.699  -1.022 -29.939  1.00  0.99           O  
ATOM   4217  OD2 ASP A 282       3.065  -0.070 -31.111  1.00  0.99           O  
ATOM   4218  N   GLY A 283       8.590   0.004 -32.547  1.00  0.98           N  
ATOM   4219  H   GLY A 283       8.556  -0.851 -32.011  1.00  0.98           H  
ATOM   4220  CA  GLY A 283       9.700   0.195 -33.484  1.00  0.98           C  
ATOM   4221  HA2 GLY A 283       9.424   0.947 -34.224  1.00  0.98           H  
ATOM   4222  HA3 GLY A 283       9.882  -0.744 -34.007  1.00  0.98           H  
ATOM   4223  C   GLY A 283      11.020   0.638 -32.843  1.00  0.98           C  
ATOM   4224  O   GLY A 283      12.047   0.608 -33.523  1.00  0.98           O  
ATOM   4225  N   ALA A 284      11.038   0.989 -31.553  1.00  0.99           N  
ATOM   4226  H   ALA A 284      10.171   1.027 -31.035  1.00  0.99           H  
ATOM   4227  CA  ALA A 284      12.276   1.252 -30.826  1.00  0.99           C  
ATOM   4228  HA  ALA A 284      12.900   1.896 -31.445  1.00  0.99           H  
ATOM   4229  C   ALA A 284      13.058  -0.048 -30.555  1.00  0.99           C  
ATOM   4230  CB  ALA A 284      11.964   2.017 -29.537  1.00  0.99           C  
ATOM   4231  HB1 ALA A 284      11.396   2.918 -29.768  1.00  0.99           H  
ATOM   4232  HB2 ALA A 284      12.890   2.300 -29.037  1.00  0.99           H  
ATOM   4233  HB3 ALA A 284      11.375   1.389 -28.869  1.00  0.99           H  
ATOM   4234  O   ALA A 284      12.493  -1.137 -30.426  1.00  0.99           O  
ATOM   4235  N   ALA A 285      14.385   0.059 -30.448  1.00  0.99           N  
ATOM   4236  H   ALA A 285      14.802   0.976 -30.517  1.00  0.99           H  
ATOM   4237  CA  ALA A 285      15.234  -1.084 -30.124  1.00  0.99           C  
ATOM   4238  HA  ALA A 285      14.985  -1.893 -30.811  1.00  0.99           H  
ATOM   4239  C   ALA A 285      14.973  -1.587 -28.691  1.00  0.99           C  
ATOM   4240  CB  ALA A 285      16.701  -0.699 -30.348  1.00  0.99           C  
ATOM   4241  HB1 ALA A 285      16.850  -0.406 -31.387  1.00  0.99           H  
ATOM   4242  HB2 ALA A 285      17.347  -1.547 -30.121  1.00  0.99           H  
ATOM   4243  HB3 ALA A 285      16.969   0.137 -29.702  1.00  0.99           H  
ATOM   4244  O   ALA A 285      14.683  -0.801 -27.790  1.00  0.99           O  
ATOM   4245  N   ALA A 286      15.134  -2.895 -28.461  1.00  0.98           N  
ATOM   4246  H   ALA A 286      15.354  -3.495 -29.243  1.00  0.98           H  
ATOM   4247  CA  ALA A 286      15.005  -3.519 -27.142  1.00  0.98           C  
ATOM   4248  HA  ALA A 286      14.150  -3.066 -26.639  1.00  0.98           H  
ATOM   4249  C   ALA A 286      16.238  -3.249 -26.255  1.00  0.98           C  
ATOM   4250  CB  ALA A 286      14.690  -5.010 -27.325  1.00  0.98           C  
ATOM   4251  HB1 ALA A 286      14.536  -5.472 -26.350  1.00  0.98           H  
ATOM   4252  HB2 ALA A 286      15.521  -5.509 -27.824  1.00  0.98           H  
ATOM   4253  HB3 ALA A 286      13.784  -5.128 -27.919  1.00  0.98           H  
ATOM   4254  O   ALA A 286      16.983  -4.161 -25.901  1.00  0.98           O  
ATOM   4255  N   VAL A 287      16.462  -1.977 -25.932  1.00  0.98           N  
ATOM   4256  H   VAL A 287      15.803  -1.289 -26.268  1.00  0.98           H  
ATOM   4257  CA  VAL A 287      17.545  -1.476 -25.078  1.00  0.98           C  
ATOM   4258  HA  VAL A 287      18.043  -2.322 -24.603  1.00  0.98           H  
ATOM   4259  C   VAL A 287      16.970  -0.620 -23.948  1.00  0.98           C  
ATOM   4260  CB  VAL A 287      18.610  -0.714 -25.897  1.00  0.98           C  
ATOM   4261  HB  VAL A 287      19.390  -0.379 -25.212  1.00  0.98           H  
ATOM   4262  O   VAL A 287      15.791  -0.256 -23.972  1.00  0.98           O  
ATOM   4263  CG1 VAL A 287      19.275  -1.635 -26.930  1.00  0.98           C  
ATOM   4264 HG11 VAL A 287      18.555  -1.937 -27.690  1.00  0.98           H  
ATOM   4265 HG12 VAL A 287      19.664  -2.523 -26.431  1.00  0.98           H  
ATOM   4266 HG13 VAL A 287      20.100  -1.108 -27.409  1.00  0.98           H  
ATOM   4267  CG2 VAL A 287      18.053   0.518 -26.621  1.00  0.98           C  
ATOM   4268 HG21 VAL A 287      18.851   1.022 -27.166  1.00  0.98           H  
ATOM   4269 HG22 VAL A 287      17.646   1.221 -25.895  1.00  0.98           H  
ATOM   4270 HG23 VAL A 287      17.263   0.234 -27.317  1.00  0.98           H  
ATOM   4271  N   GLU A 288      17.785  -0.339 -22.933  1.00  0.98           N  
ATOM   4272  H   GLU A 288      18.748  -0.641 -22.968  1.00  0.98           H  
ATOM   4273  CA  GLU A 288      17.422   0.610 -21.878  1.00  0.98           C  
ATOM   4274  HA  GLU A 288      16.424   0.351 -21.524  1.00  0.98           H  
ATOM   4275  C   GLU A 288      17.410   2.054 -22.413  1.00  0.98           C  
ATOM   4276  CB  GLU A 288      18.382   0.503 -20.685  1.00  0.98           C  
ATOM   4277  HB2 GLU A 288      18.147   1.306 -19.985  1.00  0.98           H  
ATOM   4278  HB3 GLU A 288      19.408   0.629 -21.030  1.00  0.98           H  
ATOM   4279  O   GLU A 288      18.225   2.385 -23.281  1.00  0.98           O  
ATOM   4280  CG  GLU A 288      18.242  -0.839 -19.956  1.00  0.98           C  
ATOM   4281  HG2 GLU A 288      17.194  -0.984 -19.693  1.00  0.98           H  
ATOM   4282  HG3 GLU A 288      18.533  -1.642 -20.632  1.00  0.98           H  
ATOM   4283  CD  GLU A 288      19.087  -0.930 -18.677  1.00  0.98           C  
ATOM   4284  OE1 GLU A 288      19.020  -1.993 -18.026  1.00  0.98           O  
ATOM   4285  OE2 GLU A 288      19.781   0.034 -18.298  1.00  0.98           O  
ATOM   4286  N   PRO A 289      16.521   2.927 -21.901  1.00  0.98           N  
ATOM   4287  CA  PRO A 289      16.524   4.346 -22.230  1.00  0.98           C  
ATOM   4288  HA  PRO A 289      16.321   4.465 -23.294  1.00  0.98           H  
ATOM   4289  C   PRO A 289      17.845   5.036 -21.877  1.00  0.98           C  
ATOM   4290  CB  PRO A 289      15.387   4.970 -21.419  1.00  0.98           C  
ATOM   4291  HB2 PRO A 289      15.784   5.417 -20.508  1.00  0.98           H  
ATOM   4292  HB3 PRO A 289      14.857   5.741 -21.979  1.00  0.98           H  
ATOM   4293  O   PRO A 289      18.466   4.767 -20.848  1.00  0.98           O  
ATOM   4294  CG  PRO A 289      14.484   3.809 -21.032  1.00  0.98           C  
ATOM   4295  HG2 PRO A 289      13.723   3.678 -21.801  1.00  0.98           H  
ATOM   4296  HG3 PRO A 289      14.013   3.966 -20.062  1.00  0.98           H  
ATOM   4297  CD  PRO A 289      15.425   2.612 -20.999  1.00  0.98           C  
ATOM   4298  HD2 PRO A 289      15.811   2.470 -19.990  1.00  0.98           H  
ATOM   4299  HD3 PRO A 289      14.883   1.727 -21.332  1.00  0.98           H  
ATOM   4300  N   THR A 290      18.223   6.031 -22.675  1.00  0.98           N  
ATOM   4301  H   THR A 290      17.734   6.158 -23.550  1.00  0.98           H  
ATOM   4302  CA  THR A 290      19.347   6.935 -22.371  1.00  0.98           C  
ATOM   4303  HA  THR A 290      19.887   6.554 -21.505  1.00  0.98           H  
ATOM   4304  C   THR A 290      18.882   8.337 -21.978  1.00  0.98           C  
ATOM   4305  CB  THR A 290      20.356   6.982 -23.525  1.00  0.98           C  
ATOM   4306  HB  THR A 290      21.174   7.653 -23.263  1.00  0.98           H  
ATOM   4307  O   THR A 290      19.684   9.270 -21.954  1.00  0.98           O  
ATOM   4308  CG2 THR A 290      20.947   5.603 -23.823  1.00  0.98           C  
ATOM   4309 HG21 THR A 290      21.703   5.695 -24.602  1.00  0.98           H  
ATOM   4310 HG22 THR A 290      21.403   5.194 -22.922  1.00  0.98           H  
ATOM   4311 HG23 THR A 290      20.167   4.924 -24.168  1.00  0.98           H  
ATOM   4312  OG1 THR A 290      19.744   7.442 -24.706  1.00  0.98           O  
ATOM   4313  HG1 THR A 290      19.462   8.351 -24.578  1.00  0.98           H  
ATOM   4314  N   THR A 291      17.585   8.516 -21.708  1.00  0.98           N  
ATOM   4315  H   THR A 291      16.965   7.719 -21.718  1.00  0.98           H  
ATOM   4316  CA  THR A 291      17.002   9.819 -21.375  1.00  0.98           C  
ATOM   4317  HA  THR A 291      17.334  10.530 -22.131  1.00  0.98           H  
ATOM   4318  C   THR A 291      17.507  10.326 -20.025  1.00  0.98           C  
ATOM   4319  CB  THR A 291      15.465   9.799 -21.425  1.00  0.98           C  
ATOM   4320  HB  THR A 291      15.088  10.788 -21.165  1.00  0.98           H  
ATOM   4321  O   THR A 291      17.746   9.563 -19.086  1.00  0.98           O  
ATOM   4322  CG2 THR A 291      14.970   9.444 -22.824  1.00  0.98           C  
ATOM   4323 HG21 THR A 291      13.880   9.474 -22.832  1.00  0.98           H  
ATOM   4324 HG22 THR A 291      15.347  10.162 -23.552  1.00  0.98           H  
ATOM   4325 HG23 THR A 291      15.286   8.440 -23.108  1.00  0.98           H  
ATOM   4326  OG1 THR A 291      14.919   8.854 -20.536  1.00  0.98           O  
ATOM   4327  HG1 THR A 291      14.731   9.324 -19.720  1.00  0.98           H  
ATOM   4328  N   THR A 292      17.693  11.639 -19.925  1.00  0.97           N  
ATOM   4329  H   THR A 292      17.493  12.230 -20.720  1.00  0.97           H  
ATOM   4330  CA  THR A 292      18.088  12.307 -18.683  1.00  0.97           C  
ATOM   4331  HA  THR A 292      18.566  11.591 -18.015  1.00  0.97           H  
ATOM   4332  C   THR A 292      16.859  12.867 -17.989  1.00  0.97           C  
ATOM   4333  CB  THR A 292      19.085  13.441 -18.948  1.00  0.97           C  
ATOM   4334  HB  THR A 292      19.281  13.966 -18.013  1.00  0.97           H  
ATOM   4335  O   THR A 292      16.055  13.537 -18.637  1.00  0.97           O  
ATOM   4336  CG2 THR A 292      20.409  12.916 -19.504  1.00  0.97           C  
ATOM   4337 HG21 THR A 292      21.101  13.748 -19.631  1.00  0.97           H  
ATOM   4338 HG22 THR A 292      20.840  12.193 -18.812  1.00  0.97           H  
ATOM   4339 HG23 THR A 292      20.249  12.436 -20.470  1.00  0.97           H  
ATOM   4340  OG1 THR A 292      18.556  14.351 -19.886  1.00  0.97           O  
ATOM   4341  HG1 THR A 292      17.647  14.524 -19.630  1.00  0.97           H  
ATOM   4342  N   GLN A 293      16.759  12.670 -16.674  1.00  0.95           N  
ATOM   4343  H   GLN A 293      17.445  12.102 -16.199  1.00  0.95           H  
ATOM   4344  CA  GLN A 293      15.709  13.296 -15.877  1.00  0.95           C  
ATOM   4345  HA  GLN A 293      14.745  12.946 -16.245  1.00  0.95           H  
ATOM   4346  C   GLN A 293      15.772  14.825 -16.012  1.00  0.95           C  
ATOM   4347  CB  GLN A 293      15.861  12.882 -14.407  1.00  0.95           C  
ATOM   4348  HB2 GLN A 293      15.943  11.797 -14.338  1.00  0.95           H  
ATOM   4349  HB3 GLN A 293      16.771  13.323 -14.001  1.00  0.95           H  
ATOM   4350  O   GLN A 293      16.834  15.430 -15.848  1.00  0.95           O  
ATOM   4351  CG  GLN A 293      14.651  13.339 -13.579  1.00  0.95           C  
ATOM   4352  HG2 GLN A 293      13.752  12.874 -13.984  1.00  0.95           H  
ATOM   4353  HG3 GLN A 293      14.535  14.421 -13.646  1.00  0.95           H  
ATOM   4354  CD  GLN A 293      14.772  12.992 -12.104  1.00  0.95           C  
ATOM   4355  NE2 GLN A 293      13.661  12.795 -11.428  1.00  0.95           N  
ATOM   4356 HE21 GLN A 293      12.763  12.899 -11.880  1.00  0.95           H  
ATOM   4357 HE22 GLN A 293      13.747  12.636 -10.434  1.00  0.95           H  
ATOM   4358  OE1 GLN A 293      15.847  12.902 -11.532  1.00  0.95           O  
ATOM   4359  N   THR A 294      14.627  15.448 -16.273  1.00  0.95           N  
ATOM   4360  H   THR A 294      13.796  14.900 -16.443  1.00  0.95           H  
ATOM   4361  CA  THR A 294      14.460  16.904 -16.256  1.00  0.95           C  
ATOM   4362  HA  THR A 294      15.436  17.380 -16.357  1.00  0.95           H  
ATOM   4363  C   THR A 294      13.862  17.356 -14.927  1.00  0.95           C  
ATOM   4364  CB  THR A 294      13.592  17.373 -17.433  1.00  0.95           C  
ATOM   4365  HB  THR A 294      13.390  18.439 -17.334  1.00  0.95           H  
ATOM   4366  O   THR A 294      13.076  16.634 -14.314  1.00  0.95           O  
ATOM   4367  CG2 THR A 294      14.298  17.125 -18.768  1.00  0.95           C  
ATOM   4368 HG21 THR A 294      15.261  17.637 -18.782  1.00  0.95           H  
ATOM   4369 HG22 THR A 294      13.677  17.511 -19.577  1.00  0.95           H  
ATOM   4370 HG23 THR A 294      14.452  16.057 -18.922  1.00  0.95           H  
ATOM   4371  OG1 THR A 294      12.375  16.666 -17.480  1.00  0.95           O  
ATOM   4372  HG1 THR A 294      11.808  16.962 -16.764  1.00  0.95           H  
ATOM   4373  N   THR A 295      14.206  18.562 -14.474  1.00  0.97           N  
ATOM   4374  H   THR A 295      14.895  19.111 -14.968  1.00  0.97           H  
ATOM   4375  CA  THR A 295      13.534  19.180 -13.322  1.00  0.97           C  
ATOM   4376  HA  THR A 295      13.623  18.515 -12.463  1.00  0.97           H  
ATOM   4377  C   THR A 295      12.057  19.383 -13.646  1.00  0.97           C  
ATOM   4378  CB  THR A 295      14.167  20.531 -12.964  1.00  0.97           C  
ATOM   4379  HB  THR A 295      14.018  21.233 -13.784  1.00  0.97           H  
ATOM   4380  O   THR A 295      11.743  19.955 -14.688  1.00  0.97           O  
ATOM   4381  CG2 THR A 295      13.608  21.138 -11.678  1.00  0.97           C  
ATOM   4382 HG21 THR A 295      13.706  20.431 -10.855  1.00  0.97           H  
ATOM   4383 HG22 THR A 295      12.556  21.389 -11.813  1.00  0.97           H  
ATOM   4384 HG23 THR A 295      14.143  22.057 -11.436  1.00  0.97           H  
ATOM   4385  OG1 THR A 295      15.552  20.370 -12.753  1.00  0.97           O  
ATOM   4386  HG1 THR A 295      15.868  21.179 -12.343  1.00  0.97           H  
ATOM   4387  N   SER A 296      11.170  18.940 -12.754  1.00  0.98           N  
ATOM   4388  H   SER A 296      11.498  18.452 -11.933  1.00  0.98           H  
ATOM   4389  CA  SER A 296       9.733  19.196 -12.872  1.00  0.98           C  
ATOM   4390  HA  SER A 296       9.387  18.810 -13.831  1.00  0.98           H  
ATOM   4391  C   SER A 296       9.452  20.702 -12.831  1.00  0.98           C  
ATOM   4392  CB  SER A 296       8.978  18.444 -11.772  1.00  0.98           C  
ATOM   4393  HB2 SER A 296       9.055  17.371 -11.950  1.00  0.98           H  
ATOM   4394  HB3 SER A 296       9.430  18.672 -10.807  1.00  0.98           H  
ATOM   4395  O   SER A 296       9.976  21.437 -11.992  1.00  0.98           O  
ATOM   4396  OG  SER A 296       7.621  18.813 -11.708  1.00  0.98           O  
ATOM   4397  HG  SER A 296       7.187  18.655 -12.550  1.00  0.98           H  
ATOM   4398  N   THR A 297       8.641  21.156 -13.776  1.00  0.98           N  
ATOM   4399  H   THR A 297       8.265  20.464 -14.408  1.00  0.98           H  
ATOM   4400  CA  THR A 297       8.187  22.538 -13.965  1.00  0.98           C  
ATOM   4401  HA  THR A 297       8.693  23.188 -13.252  1.00  0.98           H  
ATOM   4402  C   THR A 297       6.687  22.696 -13.720  1.00  0.98           C  
ATOM   4403  CB  THR A 297       8.519  23.029 -15.381  1.00  0.98           C  
ATOM   4404  HB  THR A 297       8.157  24.052 -15.479  1.00  0.98           H  
ATOM   4405  O   THR A 297       6.233  23.807 -13.450  1.00  0.98           O  
ATOM   4406  CG2 THR A 297      10.023  23.044 -15.656  1.00  0.98           C  
ATOM   4407 HG21 THR A 297      10.411  22.025 -15.652  1.00  0.98           H  
ATOM   4408 HG22 THR A 297      10.202  23.485 -16.637  1.00  0.98           H  
ATOM   4409 HG23 THR A 297      10.532  23.631 -14.893  1.00  0.98           H  
ATOM   4410  OG1 THR A 297       7.908  22.250 -16.388  1.00  0.98           O  
ATOM   4411  HG1 THR A 297       7.778  21.349 -16.085  1.00  0.98           H  
ATOM   4412  N   ALA A 298       5.935  21.596 -13.773  1.00  0.98           N  
ATOM   4413  H   ALA A 298       6.379  20.734 -14.057  1.00  0.98           H  
ATOM   4414  CA  ALA A 298       4.499  21.528 -13.539  1.00  0.98           C  
ATOM   4415  HA  ALA A 298       4.176  22.418 -13.001  1.00  0.98           H  
ATOM   4416  C   ALA A 298       4.146  20.307 -12.660  1.00  0.98           C  
ATOM   4417  CB  ALA A 298       3.801  21.520 -14.908  1.00  0.98           C  
ATOM   4418  HB1 ALA A 298       4.115  20.648 -15.482  1.00  0.98           H  
ATOM   4419  HB2 ALA A 298       4.060  22.423 -15.460  1.00  0.98           H  
ATOM   4420  HB3 ALA A 298       2.721  21.484 -14.771  1.00  0.98           H  
ATOM   4421  O   ALA A 298       3.426  19.413 -13.115  1.00  0.98           O  
ATOM   4422  N   PRO A 299       4.656  20.231 -11.412  1.00  0.99           N  
ATOM   4423  CA  PRO A 299       4.296  19.146 -10.507  1.00  0.99           C  
ATOM   4424  HA  PRO A 299       4.520  18.183 -10.966  1.00  0.99           H  
ATOM   4425  C   PRO A 299       2.804  19.204 -10.169  1.00  0.99           C  
ATOM   4426  CB  PRO A 299       5.164  19.341  -9.260  1.00  0.99           C  
ATOM   4427  HB2 PRO A 299       4.673  18.982  -8.355  1.00  0.99           H  
ATOM   4428  HB3 PRO A 299       6.121  18.838  -9.395  1.00  0.99           H  
ATOM   4429  O   PRO A 299       2.226  20.291 -10.052  1.00  0.99           O  
ATOM   4430  CG  PRO A 299       5.383  20.854  -9.226  1.00  0.99           C  
ATOM   4431  HG2 PRO A 299       6.298  21.118  -8.696  1.00  0.99           H  
ATOM   4432  HG3 PRO A 299       4.521  21.340  -8.770  1.00  0.99           H  
ATOM   4433  CD  PRO A 299       5.460  21.226 -10.709  1.00  0.99           C  
ATOM   4434  HD2 PRO A 299       6.494  21.161 -11.048  1.00  0.99           H  
ATOM   4435  HD3 PRO A 299       5.075  22.234 -10.863  1.00  0.99           H  
ATOM   4436  N   LEU A 300       2.187  18.039  -9.966  1.00  0.99           N  
ATOM   4437  H   LEU A 300       2.684  17.181 -10.157  1.00  0.99           H  
ATOM   4438  CA  LEU A 300       0.815  17.958  -9.480  1.00  0.99           C  
ATOM   4439  HA  LEU A 300       0.178  18.445 -10.219  1.00  0.99           H  
ATOM   4440  C   LEU A 300       0.677  18.715  -8.155  1.00  0.99           C  
ATOM   4441  CB  LEU A 300       0.385  16.487  -9.331  1.00  0.99           C  
ATOM   4442  HB2 LEU A 300       1.077  15.996  -8.646  1.00  0.99           H  
ATOM   4443  HB3 LEU A 300       0.457  15.990 -10.299  1.00  0.99           H  
ATOM   4444  O   LEU A 300       1.373  18.428  -7.182  1.00  0.99           O  
ATOM   4445  CG  LEU A 300      -1.043  16.319  -8.775  1.00  0.99           C  
ATOM   4446  HG  LEU A 300      -1.124  16.816  -7.808  1.00  0.99           H  
ATOM   4447  CD1 LEU A 300      -2.098  16.905  -9.712  1.00  0.99           C  
ATOM   4448 HD11 LEU A 300      -2.049  16.418 -10.685  1.00  0.99           H  
ATOM   4449 HD12 LEU A 300      -1.958  17.980  -9.829  1.00  0.99           H  
ATOM   4450 HD13 LEU A 300      -3.088  16.747  -9.283  1.00  0.99           H  
ATOM   4451  CD2 LEU A 300      -1.363  14.845  -8.563  1.00  0.99           C  
ATOM   4452 HD21 LEU A 300      -1.312  14.305  -9.508  1.00  0.99           H  
ATOM   4453 HD22 LEU A 300      -2.367  14.743  -8.152  1.00  0.99           H  
ATOM   4454 HD23 LEU A 300      -0.660  14.415  -7.849  1.00  0.99           H  
ATOM   4455  N   ASN A 301      -0.271  19.647  -8.119  1.00  0.98           N  
ATOM   4456  H   ASN A 301      -0.804  19.816  -8.960  1.00  0.98           H  
ATOM   4457  CA  ASN A 301      -0.706  20.318  -6.905  1.00  0.98           C  
ATOM   4458  HA  ASN A 301      -0.158  19.923  -6.049  1.00  0.98           H  
ATOM   4459  C   ASN A 301      -2.192  20.019  -6.693  1.00  0.98           C  
ATOM   4460  CB  ASN A 301      -0.388  21.816  -7.024  1.00  0.98           C  
ATOM   4461  HB2 ASN A 301       0.667  21.931  -7.270  1.00  0.98           H  
ATOM   4462  HB3 ASN A 301      -0.986  22.254  -7.823  1.00  0.98           H  
ATOM   4463  O   ASN A 301      -3.010  20.345  -7.553  1.00  0.98           O  
ATOM   4464  CG  ASN A 301      -0.667  22.571  -5.740  1.00  0.98           C  
ATOM   4465  ND2 ASN A 301      -0.204  23.793  -5.637  1.00  0.98           N  
ATOM   4466 HD21 ASN A 301       0.320  24.209  -6.394  1.00  0.98           H  
ATOM   4467 HD22 ASN A 301      -0.416  24.263  -4.768  1.00  0.98           H  
ATOM   4468  OD1 ASN A 301      -1.300  22.096  -4.815  1.00  0.98           O  
ATOM   4469  N   GLU A 302      -2.528  19.402  -5.559  1.00  0.98           N  
ATOM   4470  H   GLU A 302      -1.806  19.218  -4.878  1.00  0.98           H  
ATOM   4471  CA  GLU A 302      -3.885  18.934  -5.253  1.00  0.98           C  
ATOM   4472  HA  GLU A 302      -4.176  18.189  -5.994  1.00  0.98           H  
ATOM   4473  C   GLU A 302      -4.927  20.059  -5.314  1.00  0.98           C  
ATOM   4474  CB  GLU A 302      -3.880  18.267  -3.868  1.00  0.98           C  
ATOM   4475  HB2 GLU A 302      -3.092  17.515  -3.842  1.00  0.98           H  
ATOM   4476  HB3 GLU A 302      -3.659  19.021  -3.112  1.00  0.98           H  
ATOM   4477  O   GLU A 302      -6.041  19.821  -5.767  1.00  0.98           O  
ATOM   4478  CG  GLU A 302      -5.213  17.584  -3.536  1.00  0.98           C  
ATOM   4479  HG2 GLU A 302      -5.410  16.811  -4.279  1.00  0.98           H  
ATOM   4480  HG3 GLU A 302      -6.021  18.314  -3.577  1.00  0.98           H  
ATOM   4481  CD  GLU A 302      -5.185  16.971  -2.134  1.00  0.98           C  
ATOM   4482  OE1 GLU A 302      -5.269  17.747  -1.158  1.00  0.98           O  
ATOM   4483  OE2 GLU A 302      -5.062  15.732  -2.032  1.00  0.98           O  
ATOM   4484  N   VAL A 303      -4.559  21.299  -4.966  1.00  0.98           N  
ATOM   4485  H   VAL A 303      -3.614  21.447  -4.641  1.00  0.98           H  
ATOM   4486  CA  VAL A 303      -5.490  22.446  -5.008  1.00  0.98           C  
ATOM   4487  HA  VAL A 303      -6.371  22.177  -4.425  1.00  0.98           H  
ATOM   4488  C   VAL A 303      -5.989  22.785  -6.415  1.00  0.98           C  
ATOM   4489  CB  VAL A 303      -4.884  23.719  -4.388  1.00  0.98           C  
ATOM   4490  HB  VAL A 303      -5.675  24.464  -4.305  1.00  0.98           H  
ATOM   4491  O   VAL A 303      -6.968  23.513  -6.543  1.00  0.98           O  
ATOM   4492  CG1 VAL A 303      -4.372  23.476  -2.969  1.00  0.98           C  
ATOM   4493 HG11 VAL A 303      -3.539  22.773  -2.970  1.00  0.98           H  
ATOM   4494 HG12 VAL A 303      -5.190  23.080  -2.368  1.00  0.98           H  
ATOM   4495 HG13 VAL A 303      -4.042  24.424  -2.543  1.00  0.98           H  
ATOM   4496  CG2 VAL A 303      -3.771  24.334  -5.247  1.00  0.98           C  
ATOM   4497 HG21 VAL A 303      -3.119  23.551  -5.635  1.00  0.98           H  
ATOM   4498 HG22 VAL A 303      -4.217  24.852  -6.096  1.00  0.98           H  
ATOM   4499 HG23 VAL A 303      -3.193  25.055  -4.669  1.00  0.98           H  
ATOM   4500  N   ASN A 304      -5.307  22.295  -7.455  1.00  0.98           N  
ATOM   4501  H   ASN A 304      -4.542  21.665  -7.261  1.00  0.98           H  
ATOM   4502  CA  ASN A 304      -5.691  22.490  -8.853  1.00  0.98           C  
ATOM   4503  HA  ASN A 304      -6.278  23.404  -8.943  1.00  0.98           H  
ATOM   4504  C   ASN A 304      -6.571  21.346  -9.384  1.00  0.98           C  
ATOM   4505  CB  ASN A 304      -4.418  22.625  -9.705  1.00  0.98           C  
ATOM   4506  HB2 ASN A 304      -4.707  22.727 -10.751  1.00  0.98           H  
ATOM   4507  HB3 ASN A 304      -3.834  21.710  -9.610  1.00  0.98           H  
ATOM   4508  O   ASN A 304      -7.012  21.403 -10.533  1.00  0.98           O  
ATOM   4509  CG  ASN A 304      -3.542  23.814  -9.362  1.00  0.98           C  
ATOM   4510  ND2 ASN A 304      -2.273  23.738  -9.691  1.00  0.98           N  
ATOM   4511 HD21 ASN A 304      -1.718  24.560  -9.503  1.00  0.98           H  
ATOM   4512 HD22 ASN A 304      -1.926  22.908 -10.150  1.00  0.98           H  
ATOM   4513  OD1 ASN A 304      -3.949  24.839  -8.846  1.00  0.98           O  
ATOM   4514  N   LEU A 305      -6.780  20.285  -8.596  1.00  0.98           N  
ATOM   4515  H   LEU A 305      -6.459  20.319  -7.639  1.00  0.98           H  
ATOM   4516  CA  LEU A 305      -7.679  19.197  -8.952  1.00  0.98           C  
ATOM   4517  HA  LEU A 305      -7.630  19.038 -10.029  1.00  0.98           H  
ATOM   4518  C   LEU A 305      -9.114  19.584  -8.608  1.00  0.98           C  
ATOM   4519  CB  LEU A 305      -7.284  17.891  -8.245  1.00  0.98           C  
ATOM   4520  HB2 LEU A 305      -8.068  17.154  -8.421  1.00  0.98           H  
ATOM   4521  HB3 LEU A 305      -7.249  18.074  -7.171  1.00  0.98           H  
ATOM   4522  O   LEU A 305      -9.418  20.035  -7.504  1.00  0.98           O  
ATOM   4523  CG  LEU A 305      -5.953  17.275  -8.699  1.00  0.98           C  
ATOM   4524  HG  LEU A 305      -5.155  18.013  -8.621  1.00  0.98           H  
ATOM   4525  CD1 LEU A 305      -5.621  16.093  -7.786  1.00  0.98           C  
ATOM   4526 HD11 LEU A 305      -6.403  15.337  -7.864  1.00  0.98           H  
ATOM   4527 HD12 LEU A 305      -5.560  16.430  -6.752  1.00  0.98           H  
ATOM   4528 HD13 LEU A 305      -4.671  15.646  -8.077  1.00  0.98           H  
ATOM   4529  CD2 LEU A 305      -6.032  16.755 -10.139  1.00  0.98           C  
ATOM   4530 HD21 LEU A 305      -6.836  16.025 -10.229  1.00  0.98           H  
ATOM   4531 HD22 LEU A 305      -5.094  16.272 -10.414  1.00  0.98           H  
ATOM   4532 HD23 LEU A 305      -6.216  17.575 -10.833  1.00  0.98           H  
ATOM   4533  N   HIS A 306     -10.005  19.331  -9.558  1.00  0.98           N  
ATOM   4534  H   HIS A 306      -9.683  18.943 -10.433  1.00  0.98           H  
ATOM   4535  CA  HIS A 306     -11.434  19.550  -9.414  1.00  0.98           C  
ATOM   4536  HA  HIS A 306     -11.675  19.667  -8.357  1.00  0.98           H  
ATOM   4537  C   HIS A 306     -12.181  18.348  -9.995  1.00  0.98           C  
ATOM   4538  CB  HIS A 306     -11.825  20.844 -10.133  1.00  0.98           C  
ATOM   4539  HB2 HIS A 306     -12.906  20.964 -10.072  1.00  0.98           H  
ATOM   4540  HB3 HIS A 306     -11.553  20.770 -11.187  1.00  0.98           H  
ATOM   4541  O   HIS A 306     -11.773  17.855 -11.052  1.00  0.98           O  
ATOM   4542  CG  HIS A 306     -11.173  22.063  -9.536  1.00  0.98           C  
ATOM   4543  CD2 HIS A 306     -10.148  22.796 -10.071  1.00  0.98           C  
ATOM   4544  HD2 HIS A 306      -9.660  22.606 -11.016  1.00  0.98           H  
ATOM   4545  ND1 HIS A 306     -11.450  22.601  -8.303  1.00  0.98           N  
ATOM   4546  HD1 HIS A 306     -12.128  22.249  -7.642  1.00  0.98           H  
ATOM   4547  CE1 HIS A 306     -10.614  23.630  -8.098  1.00  0.98           C  
ATOM   4548  HE1 HIS A 306     -10.582  24.235  -7.204  1.00  0.98           H  
ATOM   4549  NE2 HIS A 306      -9.818  23.808  -9.165  1.00  0.98           N  
ATOM   4550  N   PRO A 307     -13.266  17.873  -9.363  1.00  0.98           N  
ATOM   4551  CA  PRO A 307     -14.146  16.878  -9.958  1.00  0.98           C  
ATOM   4552  HA  PRO A 307     -13.600  15.941 -10.072  1.00  0.98           H  
ATOM   4553  C   PRO A 307     -14.665  17.358 -11.320  1.00  0.98           C  
ATOM   4554  CB  PRO A 307     -15.287  16.684  -8.954  1.00  0.98           C  
ATOM   4555  HB2 PRO A 307     -16.112  17.351  -9.204  1.00  0.98           H  
ATOM   4556  HB3 PRO A 307     -15.625  15.649  -8.914  1.00  0.98           H  
ATOM   4557  O   PRO A 307     -14.915  18.552 -11.514  1.00  0.98           O  
ATOM   4558  CG  PRO A 307     -14.695  17.146  -7.627  1.00  0.98           C  
ATOM   4559  HG2 PRO A 307     -15.467  17.496  -6.941  1.00  0.98           H  
ATOM   4560  HG3 PRO A 307     -14.107  16.344  -7.181  1.00  0.98           H  
ATOM   4561  CD  PRO A 307     -13.778  18.281  -8.070  1.00  0.98           C  
ATOM   4562  HD2 PRO A 307     -14.346  19.204  -8.187  1.00  0.98           H  
ATOM   4563  HD3 PRO A 307     -12.983  18.440  -7.342  1.00  0.98           H  
ATOM   4564  N   LEU A 308     -14.830  16.430 -12.266  1.00  0.98           N  
ATOM   4565  H   LEU A 308     -14.588  15.476 -12.042  1.00  0.98           H  
ATOM   4566  CA  LEU A 308     -15.336  16.726 -13.610  1.00  0.98           C  
ATOM   4567  HA  LEU A 308     -14.691  17.478 -14.064  1.00  0.98           H  
ATOM   4568  C   LEU A 308     -16.761  17.292 -13.557  1.00  0.98           C  
ATOM   4569  CB  LEU A 308     -15.293  15.432 -14.446  1.00  0.98           C  
ATOM   4570  HB2 LEU A 308     -15.907  14.678 -13.954  1.00  0.98           H  
ATOM   4571  HB3 LEU A 308     -14.270  15.059 -14.474  1.00  0.98           H  
ATOM   4572  O   LEU A 308     -17.089  18.246 -14.261  1.00  0.98           O  
ATOM   4573  CG  LEU A 308     -15.795  15.605 -15.891  1.00  0.98           C  
ATOM   4574  HG  LEU A 308     -16.827  15.955 -15.887  1.00  0.98           H  
ATOM   4575  CD1 LEU A 308     -14.938  16.592 -16.687  1.00  0.98           C  
ATOM   4576 HD11 LEU A 308     -15.268  16.611 -17.725  1.00  0.98           H  
ATOM   4577 HD12 LEU A 308     -13.894  16.284 -16.649  1.00  0.98           H  
ATOM   4578 HD13 LEU A 308     -15.042  17.596 -16.274  1.00  0.98           H  
ATOM   4579  CD2 LEU A 308     -15.763  14.258 -16.602  1.00  0.98           C  
ATOM   4580 HD21 LEU A 308     -14.747  13.862 -16.614  1.00  0.98           H  
ATOM   4581 HD22 LEU A 308     -16.100  14.384 -17.631  1.00  0.98           H  
ATOM   4582 HD23 LEU A 308     -16.420  13.552 -16.093  1.00  0.98           H  
ATOM   4583  N   VAL A 309     -17.598  16.702 -12.703  1.00  0.97           N  
ATOM   4584  H   VAL A 309     -17.221  15.968 -12.122  1.00  0.97           H  
ATOM   4585  CA  VAL A 309     -18.935  17.196 -12.368  1.00  0.97           C  
ATOM   4586  HA  VAL A 309     -19.246  17.942 -13.099  1.00  0.97           H  
ATOM   4587  C   VAL A 309     -18.845  17.852 -11.002  1.00  0.97           C  
ATOM   4588  CB  VAL A 309     -19.971  16.057 -12.367  1.00  0.97           C  
ATOM   4589  HB  VAL A 309     -19.674  15.293 -11.648  1.00  0.97           H  
ATOM   4590  O   VAL A 309     -18.423  17.207 -10.049  1.00  0.97           O  
ATOM   4591  CG1 VAL A 309     -21.367  16.572 -11.991  1.00  0.97           C  
ATOM   4592 HG11 VAL A 309     -21.675  17.366 -12.672  1.00  0.97           H  
ATOM   4593 HG12 VAL A 309     -22.084  15.753 -12.041  1.00  0.97           H  
ATOM   4594 HG13 VAL A 309     -21.365  16.949 -10.968  1.00  0.97           H  
ATOM   4595  CG2 VAL A 309     -20.063  15.408 -13.754  1.00  0.97           C  
ATOM   4596 HG21 VAL A 309     -20.323  16.156 -14.504  1.00  0.97           H  
ATOM   4597 HG22 VAL A 309     -19.110  14.952 -14.020  1.00  0.97           H  
ATOM   4598 HG23 VAL A 309     -20.821  14.624 -13.745  1.00  0.97           H  
ATOM   4599  N   ALA A 310     -19.240  19.123 -10.906  1.00  0.96           N  
ATOM   4600  H   ALA A 310     -19.562  19.609 -11.731  1.00  0.96           H  
ATOM   4601  CA  ALA A 310     -19.167  19.844  -9.645  1.00  0.96           C  
ATOM   4602  HA  ALA A 310     -18.129  19.788  -9.316  1.00  0.96           H  
ATOM   4603  C   ALA A 310     -20.035  19.173  -8.571  1.00  0.96           C  
ATOM   4604  CB  ALA A 310     -19.529  21.317  -9.862  1.00  0.96           C  
ATOM   4605  HB1 ALA A 310     -20.559  21.401 -10.208  1.00  0.96           H  
ATOM   4606  HB2 ALA A 310     -18.855  21.758 -10.597  1.00  0.96           H  
ATOM   4607  HB3 ALA A 310     -19.422  21.856  -8.920  1.00  0.96           H  
ATOM   4608  O   ALA A 310     -21.252  19.049  -8.736  1.00  0.96           O  
ATOM   4609  N   THR A 311     -19.406  18.772  -7.467  1.00  0.94           N  
ATOM   4610  H   THR A 311     -18.403  18.882  -7.426  1.00  0.94           H  
ATOM   4611  CA  THR A 311     -20.063  18.062  -6.363  1.00  0.94           C  
ATOM   4612  HA  THR A 311     -21.045  17.725  -6.697  1.00  0.94           H  
ATOM   4613  C   THR A 311     -20.256  19.004  -5.181  1.00  0.94           C  
ATOM   4614  CB  THR A 311     -19.284  16.802  -5.960  1.00  0.94           C  
ATOM   4615  HB  THR A 311     -18.296  17.083  -5.595  1.00  0.94           H  
ATOM   4616  O   THR A 311     -19.347  19.744  -4.801  1.00  0.94           O  
ATOM   4617  CG2 THR A 311     -20.012  15.961  -4.913  1.00  0.94           C  
ATOM   4618 HG21 THR A 311     -19.430  15.065  -4.697  1.00  0.94           H  
ATOM   4619 HG22 THR A 311     -20.995  15.668  -5.282  1.00  0.94           H  
ATOM   4620 HG23 THR A 311     -20.123  16.522  -3.984  1.00  0.94           H  
ATOM   4621  OG1 THR A 311     -19.144  15.968  -7.082  1.00  0.94           O  
ATOM   4622  HG1 THR A 311     -18.541  15.258  -6.851  1.00  0.94           H  
ATOM   4623  N   ALA A 312     -21.453  18.990  -4.592  1.00  0.96           N  
ATOM   4624  H   ALA A 312     -22.146  18.328  -4.911  1.00  0.96           H  
ATOM   4625  CA  ALA A 312     -21.753  19.800  -3.419  1.00  0.96           C  
ATOM   4626  HA  ALA A 312     -21.506  20.837  -3.647  1.00  0.96           H  
ATOM   4627  C   ALA A 312     -20.900  19.356  -2.221  1.00  0.96           C  
ATOM   4628  CB  ALA A 312     -23.253  19.720  -3.113  1.00  0.96           C  
ATOM   4629  HB1 ALA A 312     -23.482  20.345  -2.250  1.00  0.96           H  
ATOM   4630  HB2 ALA A 312     -23.528  18.690  -2.884  1.00  0.96           H  
ATOM   4631  HB3 ALA A 312     -23.826  20.068  -3.972  1.00  0.96           H  
ATOM   4632  O   ALA A 312     -20.862  18.177  -1.874  1.00  0.96           O  
ATOM   4633  N   VAL A 313     -20.239  20.314  -1.573  1.00  0.98           N  
ATOM   4634  H   VAL A 313     -20.303  21.263  -1.911  1.00  0.98           H  
ATOM   4635  CA  VAL A 313     -19.489  20.073  -0.338  1.00  0.98           C  
ATOM   4636  HA  VAL A 313     -18.930  19.144  -0.452  1.00  0.98           H  
ATOM   4637  C   VAL A 313     -20.472  19.959   0.834  1.00  0.98           C  
ATOM   4638  CB  VAL A 313     -18.474  21.199  -0.086  1.00  0.98           C  
ATOM   4639  HB  VAL A 313     -18.997  22.149   0.017  1.00  0.98           H  
ATOM   4640  O   VAL A 313     -21.320  20.843   0.969  1.00  0.98           O  
ATOM   4641  CG1 VAL A 313     -17.652  20.953   1.182  1.00  0.98           C  
ATOM   4642 HG11 VAL A 313     -17.140  19.992   1.120  1.00  0.98           H  
ATOM   4643 HG12 VAL A 313     -18.303  20.965   2.055  1.00  0.98           H  
ATOM   4644 HG13 VAL A 313     -16.917  21.750   1.292  1.00  0.98           H  
ATOM   4645  CG2 VAL A 313     -17.492  21.310  -1.255  1.00  0.98           C  
ATOM   4646 HG21 VAL A 313     -16.746  22.074  -1.038  1.00  0.98           H  
ATOM   4647 HG22 VAL A 313     -18.015  21.603  -2.165  1.00  0.98           H  
ATOM   4648 HG23 VAL A 313     -17.002  20.351  -1.420  1.00  0.98           H  
ATOM   4649  N   PRO A 314     -20.364  18.936   1.702  1.00  0.98           N  
ATOM   4650  CA  PRO A 314     -21.172  18.847   2.918  1.00  0.98           C  
ATOM   4651  HA  PRO A 314     -22.216  18.735   2.626  1.00  0.98           H  
ATOM   4652  C   PRO A 314     -21.036  20.095   3.816  1.00  0.98           C  
ATOM   4653  CB  PRO A 314     -20.720  17.554   3.609  1.00  0.98           C  
ATOM   4654  HB2 PRO A 314     -21.535  17.064   4.141  1.00  0.98           H  
ATOM   4655  HB3 PRO A 314     -19.892  17.757   4.289  1.00  0.98           H  
ATOM   4656  O   PRO A 314     -19.938  20.633   4.017  1.00  0.98           O  
ATOM   4657  CG  PRO A 314     -20.230  16.692   2.448  1.00  0.98           C  
ATOM   4658  HG2 PRO A 314     -21.079  16.220   1.955  1.00  0.98           H  
ATOM   4659  HG3 PRO A 314     -19.507  15.944   2.774  1.00  0.98           H  
ATOM   4660  CD  PRO A 314     -19.591  17.714   1.515  1.00  0.98           C  
ATOM   4661  HD2 PRO A 314     -18.555  17.886   1.805  1.00  0.98           H  
ATOM   4662  HD3 PRO A 314     -19.645  17.352   0.488  1.00  0.98           H  
ATOM   4663  N   GLY A 315     -22.153  20.552   4.381  1.00  0.98           N  
ATOM   4664  H   GLY A 315     -22.988  19.988   4.314  1.00  0.98           H  
ATOM   4665  CA  GLY A 315     -22.240  21.714   5.264  1.00  0.98           C  
ATOM   4666  HA2 GLY A 315     -21.398  21.691   5.957  1.00  0.98           H  
ATOM   4667  HA3 GLY A 315     -23.149  21.622   5.858  1.00  0.98           H  
ATOM   4668  C   GLY A 315     -22.255  23.087   4.572  1.00  0.98           C  
ATOM   4669  O   GLY A 315     -22.362  23.237   3.358  1.00  0.98           O  
ATOM   4670  N   SER A 316     -22.154  24.138   5.385  1.00  0.98           N  
ATOM   4671  H   SER A 316     -22.010  23.925   6.361  1.00  0.98           H  
ATOM   4672  CA  SER A 316     -22.022  25.538   4.957  1.00  0.98           C  
ATOM   4673  HA  SER A 316     -22.663  25.689   4.088  1.00  0.98           H  
ATOM   4674  C   SER A 316     -20.571  25.884   4.580  1.00  0.98           C  
ATOM   4675  CB  SER A 316     -22.496  26.465   6.080  1.00  0.98           C  
ATOM   4676  HB2 SER A 316     -22.311  27.503   5.804  1.00  0.98           H  
ATOM   4677  HB3 SER A 316     -21.946  26.241   6.994  1.00  0.98           H  
ATOM   4678  O   SER A 316     -19.645  25.329   5.179  1.00  0.98           O  
ATOM   4679  OG  SER A 316     -23.880  26.294   6.306  1.00  0.98           O  
ATOM   4680  HG  SER A 316     -24.039  25.359   6.452  1.00  0.98           H  
ATOM   4681  N   PRO A 317     -20.325  26.840   3.659  1.00  0.98           N  
ATOM   4682  CA  PRO A 317     -18.992  27.154   3.120  1.00  0.98           C  
ATOM   4683  HA  PRO A 317     -18.450  26.223   2.949  1.00  0.98           H  
ATOM   4684  C   PRO A 317     -18.129  28.018   4.067  1.00  0.98           C  
ATOM   4685  CB  PRO A 317     -19.270  27.808   1.760  1.00  0.98           C  
ATOM   4686  HB2 PRO A 317     -19.454  27.032   1.017  1.00  0.98           H  
ATOM   4687  HB3 PRO A 317     -18.468  28.462   1.420  1.00  0.98           H  
ATOM   4688  O   PRO A 317     -17.603  29.066   3.692  1.00  0.98           O  
ATOM   4689  CG  PRO A 317     -20.567  28.569   2.027  1.00  0.98           C  
ATOM   4690  HG2 PRO A 317     -21.109  28.779   1.105  1.00  0.98           H  
ATOM   4691  HG3 PRO A 317     -20.351  29.490   2.568  1.00  0.98           H  
ATOM   4692  CD  PRO A 317     -21.335  27.600   2.928  1.00  0.98           C  
ATOM   4693  HD2 PRO A 317     -21.989  28.152   3.603  1.00  0.98           H  
ATOM   4694  HD3 PRO A 317     -21.919  26.919   2.310  1.00  0.98           H  
ATOM   4695  N   VAL A 318     -18.015  27.603   5.328  1.00  0.98           N  
ATOM   4696  H   VAL A 318     -18.453  26.721   5.554  1.00  0.98           H  
ATOM   4697  CA  VAL A 318     -17.187  28.209   6.384  1.00  0.98           C  
ATOM   4698  HA  VAL A 318     -16.365  28.753   5.919  1.00  0.98           H  
ATOM   4699  C   VAL A 318     -16.593  27.101   7.251  1.00  0.98           C  
ATOM   4700  CB  VAL A 318     -17.990  29.189   7.267  1.00  0.98           C  
ATOM   4701  HB  VAL A 318     -17.315  29.575   8.030  1.00  0.98           H  
ATOM   4702  O   VAL A 318     -17.247  26.079   7.434  1.00  0.98           O  
ATOM   4703  CG1 VAL A 318     -18.498  30.393   6.464  1.00  0.98           C  
ATOM   4704 HG11 VAL A 318     -19.256  30.077   5.748  1.00  0.98           H  
ATOM   4705 HG12 VAL A 318     -17.670  30.849   5.922  1.00  0.98           H  
ATOM   4706 HG13 VAL A 318     -18.932  31.131   7.139  1.00  0.98           H  
ATOM   4707  CG2 VAL A 318     -19.189  28.547   7.981  1.00  0.98           C  
ATOM   4708 HG21 VAL A 318     -18.845  27.777   8.671  1.00  0.98           H  
ATOM   4709 HG22 VAL A 318     -19.871  28.101   7.257  1.00  0.98           H  
ATOM   4710 HG23 VAL A 318     -19.724  29.301   8.559  1.00  0.98           H  
ATOM   4711  N   ALA A 319     -15.391  27.285   7.804  1.00  0.97           N  
ATOM   4712  H   ALA A 319     -14.910  28.163   7.667  1.00  0.97           H  
ATOM   4713  CA  ALA A 319     -14.751  26.269   8.653  1.00  0.97           C  
ATOM   4714  HA  ALA A 319     -14.651  25.342   8.088  1.00  0.97           H  
ATOM   4715  C   ALA A 319     -15.618  25.960   9.885  1.00  0.97           C  
ATOM   4716  CB  ALA A 319     -13.347  26.744   9.041  1.00  0.97           C  
ATOM   4717  HB1 ALA A 319     -12.860  25.971   9.636  1.00  0.97           H  
ATOM   4718  HB2 ALA A 319     -12.752  26.915   8.144  1.00  0.97           H  
ATOM   4719  HB3 ALA A 319     -13.410  27.661   9.627  1.00  0.97           H  
ATOM   4720  O   ALA A 319     -16.161  26.884  10.496  1.00  0.97           O  
ATOM   4721  N   GLY A 320     -15.782  24.678  10.222  1.00  0.97           N  
ATOM   4722  H   GLY A 320     -15.227  23.960   9.777  1.00  0.97           H  
ATOM   4723  CA  GLY A 320     -16.717  24.232  11.258  1.00  0.97           C  
ATOM   4724  HA2 GLY A 320     -16.517  24.777  12.180  1.00  0.97           H  
ATOM   4725  HA3 GLY A 320     -16.541  23.172  11.441  1.00  0.97           H  
ATOM   4726  C   GLY A 320     -18.203  24.407  10.912  1.00  0.97           C  
ATOM   4727  O   GLY A 320     -19.048  24.200  11.775  1.00  0.97           O  
ATOM   4728  N   GLY A 321     -18.549  24.785   9.677  1.00  0.98           N  
ATOM   4729  H   GLY A 321     -17.805  24.973   9.020  1.00  0.98           H  
ATOM   4730  CA  GLY A 321     -19.925  24.933   9.191  1.00  0.98           C  
ATOM   4731  HA2 GLY A 321     -19.913  25.504   8.262  1.00  0.98           H  
ATOM   4732  HA3 GLY A 321     -20.506  25.481   9.933  1.00  0.98           H  
ATOM   4733  C   GLY A 321     -20.640  23.605   8.926  1.00  0.98           C  
ATOM   4734  O   GLY A 321     -21.331  23.490   7.921  1.00  0.98           O  
ATOM   4735  N   VAL A 322     -20.438  22.607   9.779  1.00  0.99           N  
ATOM   4736  H   VAL A 322     -19.975  22.833  10.648  1.00  0.99           H  
ATOM   4737  CA  VAL A 322     -20.945  21.232   9.664  1.00  0.99           C  
ATOM   4738  HA  VAL A 322     -21.662  21.157   8.847  1.00  0.99           H  
ATOM   4739  C   VAL A 322     -21.682  20.836  10.949  1.00  0.99           C  
ATOM   4740  CB  VAL A 322     -19.785  20.262   9.379  1.00  0.99           C  
ATOM   4741  HB  VAL A 322     -20.191  19.251   9.352  1.00  0.99           H  
ATOM   4742  O   VAL A 322     -21.640  21.580  11.931  1.00  0.99           O  
ATOM   4743  CG1 VAL A 322     -19.154  20.504   8.007  1.00  0.99           C  
ATOM   4744 HG11 VAL A 322     -19.930  20.490   7.241  1.00  0.99           H  
ATOM   4745 HG12 VAL A 322     -18.451  19.700   7.789  1.00  0.99           H  
ATOM   4746 HG13 VAL A 322     -18.637  21.463   7.992  1.00  0.99           H  
ATOM   4747  CG2 VAL A 322     -18.706  20.307  10.468  1.00  0.99           C  
ATOM   4748 HG21 VAL A 322     -18.090  19.412  10.380  1.00  0.99           H  
ATOM   4749 HG22 VAL A 322     -19.158  20.293  11.460  1.00  0.99           H  
ATOM   4750 HG23 VAL A 322     -18.086  21.198  10.365  1.00  0.99           H  
ATOM   4751  N   ASP A 323     -22.325  19.670  10.977  1.00  0.98           N  
ATOM   4752  H   ASP A 323     -22.298  19.056  10.175  1.00  0.98           H  
ATOM   4753  CA  ASP A 323     -23.025  19.184  12.173  1.00  0.98           C  
ATOM   4754  HA  ASP A 323     -23.640  19.986  12.581  1.00  0.98           H  
ATOM   4755  C   ASP A 323     -22.048  18.734  13.270  1.00  0.98           C  
ATOM   4756  CB  ASP A 323     -23.947  18.022  11.790  1.00  0.98           C  
ATOM   4757  HB2 ASP A 323     -24.422  17.633  12.691  1.00  0.98           H  
ATOM   4758  HB3 ASP A 323     -23.342  17.226  11.356  1.00  0.98           H  
ATOM   4759  O   ASP A 323     -22.299  18.939  14.461  1.00  0.98           O  
ATOM   4760  CG  ASP A 323     -25.038  18.445  10.808  1.00  0.98           C  
ATOM   4761  OD1 ASP A 323     -25.798  19.380  11.150  1.00  0.98           O  
ATOM   4762  OD2 ASP A 323     -25.107  17.822   9.727  1.00  0.98           O  
ATOM   4763  N   LEU A 324     -20.910  18.149  12.877  1.00  0.98           N  
ATOM   4764  H   LEU A 324     -20.802  17.956  11.891  1.00  0.98           H  
ATOM   4765  CA  LEU A 324     -19.852  17.731  13.794  1.00  0.98           C  
ATOM   4766  HA  LEU A 324     -19.926  18.335  14.698  1.00  0.98           H  
ATOM   4767  C   LEU A 324     -18.463  17.955  13.183  1.00  0.98           C  
ATOM   4768  CB  LEU A 324     -20.088  16.258  14.173  1.00  0.98           C  
ATOM   4769  HB2 LEU A 324     -21.075  16.168  14.625  1.00  0.98           H  
ATOM   4770  HB3 LEU A 324     -20.089  15.673  13.254  1.00  0.98           H  
ATOM   4771  O   LEU A 324     -18.113  17.373  12.160  1.00  0.98           O  
ATOM   4772  CG  LEU A 324     -19.043  15.658  15.129  1.00  0.98           C  
ATOM   4773  HG  LEU A 324     -18.051  15.738  14.684  1.00  0.98           H  
ATOM   4774  CD1 LEU A 324     -19.029  16.354  16.492  1.00  0.98           C  
ATOM   4775 HD11 LEU A 324     -18.723  17.394  16.377  1.00  0.98           H  
ATOM   4776 HD12 LEU A 324     -18.313  15.857  17.146  1.00  0.98           H  
ATOM   4777 HD13 LEU A 324     -20.023  16.313  16.938  1.00  0.98           H  
ATOM   4778  CD2 LEU A 324     -19.344  14.177  15.356  1.00  0.98           C  
ATOM   4779 HD21 LEU A 324     -20.326  14.056  15.812  1.00  0.98           H  
ATOM   4780 HD22 LEU A 324     -18.584  13.734  16.001  1.00  0.98           H  
ATOM   4781 HD23 LEU A 324     -19.333  13.656  14.399  1.00  0.98           H  
ATOM   4782  N   ALA A 325     -17.645  18.762  13.858  1.00  0.98           N  
ATOM   4783  H   ALA A 325     -17.992  19.205  14.696  1.00  0.98           H  
ATOM   4784  CA  ALA A 325     -16.245  18.974  13.507  1.00  0.98           C  
ATOM   4785  HA  ALA A 325     -16.059  18.574  12.510  1.00  0.98           H  
ATOM   4786  C   ALA A 325     -15.322  18.237  14.489  1.00  0.98           C  
ATOM   4787  CB  ALA A 325     -15.966  20.480  13.447  1.00  0.98           C  
ATOM   4788  HB1 ALA A 325     -16.636  20.948  12.725  1.00  0.98           H  
ATOM   4789  HB2 ALA A 325     -16.117  20.930  14.428  1.00  0.98           H  
ATOM   4790  HB3 ALA A 325     -14.938  20.648  13.125  1.00  0.98           H  
ATOM   4791  O   ALA A 325     -15.440  18.397  15.707  1.00  0.98           O  
ATOM   4792  N   ILE A 326     -14.381  17.453  13.963  1.00  0.98           N  
ATOM   4793  H   ILE A 326     -14.365  17.356  12.958  1.00  0.98           H  
ATOM   4794  CA  ILE A 326     -13.428  16.644  14.725  1.00  0.98           C  
ATOM   4795  HA  ILE A 326     -13.566  16.848  15.786  1.00  0.98           H  
ATOM   4796  C   ILE A 326     -12.007  17.056  14.338  1.00  0.98           C  
ATOM   4797  CB  ILE A 326     -13.666  15.128  14.509  1.00  0.98           C  
ATOM   4798  HB  ILE A 326     -13.417  14.882  13.477  1.00  0.98           H  
ATOM   4799  O   ILE A 326     -11.621  17.041  13.173  1.00  0.98           O  
ATOM   4800  CG1 ILE A 326     -15.144  14.734  14.756  1.00  0.98           C  
ATOM   4801 HG12 ILE A 326     -15.413  14.947  15.791  1.00  0.98           H  
ATOM   4802 HG13 ILE A 326     -15.785  15.333  14.109  1.00  0.98           H  
ATOM   4803  CG2 ILE A 326     -12.731  14.337  15.447  1.00  0.98           C  
ATOM   4804 HG21 ILE A 326     -12.946  14.580  16.488  1.00  0.98           H  
ATOM   4805 HG22 ILE A 326     -11.688  14.560  15.227  1.00  0.98           H  
ATOM   4806 HG23 ILE A 326     -12.868  13.265  15.303  1.00  0.98           H  
ATOM   4807  CD1 ILE A 326     -15.473  13.269  14.442  1.00  0.98           C  
ATOM   4808 HD11 ILE A 326     -16.552  13.123  14.501  1.00  0.98           H  
ATOM   4809 HD12 ILE A 326     -14.997  12.601  15.159  1.00  0.98           H  
ATOM   4810 HD13 ILE A 326     -15.143  13.022  13.433  1.00  0.98           H  
ATOM   4811  N   ASN A 327     -11.193  17.405  15.329  1.00  0.97           N  
ATOM   4812  H   ASN A 327     -11.546  17.368  16.275  1.00  0.97           H  
ATOM   4813  CA  ASN A 327      -9.770  17.660  15.130  1.00  0.97           C  
ATOM   4814  HA  ASN A 327      -9.560  17.829  14.074  1.00  0.97           H  
ATOM   4815  C   ASN A 327      -8.965  16.434  15.573  1.00  0.97           C  
ATOM   4816  CB  ASN A 327      -9.395  18.938  15.889  1.00  0.97           C  
ATOM   4817  HB2 ASN A 327      -9.627  18.820  16.947  1.00  0.97           H  
ATOM   4818  HB3 ASN A 327      -9.973  19.773  15.493  1.00  0.97           H  
ATOM   4819  O   ASN A 327      -9.084  16.016  16.723  1.00  0.97           O  
ATOM   4820  CG  ASN A 327      -7.927  19.258  15.717  1.00  0.97           C  
ATOM   4821  ND2 ASN A 327      -7.123  19.044  16.731  1.00  0.97           N  
ATOM   4822 HD21 ASN A 327      -6.140  19.180  16.540  1.00  0.97           H  
ATOM   4823 HD22 ASN A 327      -7.467  18.556  17.545  1.00  0.97           H  
ATOM   4824  OD1 ASN A 327      -7.476  19.674  14.669  1.00  0.97           O  
ATOM   4825  N   MET A 328      -8.143  15.876  14.688  1.00  0.97           N  
ATOM   4826  H   MET A 328      -8.090  16.264  13.756  1.00  0.97           H  
ATOM   4827  CA  MET A 328      -7.356  14.670  14.942  1.00  0.97           C  
ATOM   4828  HA  MET A 328      -7.807  14.103  15.756  1.00  0.97           H  
ATOM   4829  C   MET A 328      -5.939  15.038  15.382  1.00  0.97           C  
ATOM   4830  CB  MET A 328      -7.364  13.771  13.697  1.00  0.97           C  
ATOM   4831  HB2 MET A 328      -6.794  12.872  13.932  1.00  0.97           H  
ATOM   4832  HB3 MET A 328      -6.896  14.284  12.857  1.00  0.97           H  
ATOM   4833  O   MET A 328      -5.025  15.161  14.575  1.00  0.97           O  
ATOM   4834  CG  MET A 328      -8.763  13.319  13.291  1.00  0.97           C  
ATOM   4835  HG2 MET A 328      -8.674  12.688  12.406  1.00  0.97           H  
ATOM   4836  HG3 MET A 328      -9.351  14.198  13.028  1.00  0.97           H  
ATOM   4837  SD  MET A 328      -9.638  12.395  14.581  1.00  0.97           S  
ATOM   4838  CE  MET A 328     -11.051  11.836  13.611  1.00  0.97           C  
ATOM   4839  HE1 MET A 328     -11.703  11.229  14.239  1.00  0.97           H  
ATOM   4840  HE2 MET A 328     -10.692  11.233  12.777  1.00  0.97           H  
ATOM   4841  HE3 MET A 328     -11.606  12.692  13.227  1.00  0.97           H  
ATOM   4842  N   ALA A 329      -5.737  15.263  16.680  1.00  0.96           N  
ATOM   4843  H   ALA A 329      -6.502  15.147  17.330  1.00  0.96           H  
ATOM   4844  CA  ALA A 329      -4.414  15.594  17.200  1.00  0.96           C  
ATOM   4845  HA  ALA A 329      -3.950  16.317  16.530  1.00  0.96           H  
ATOM   4846  C   ALA A 329      -3.517  14.347  17.250  1.00  0.96           C  
ATOM   4847  CB  ALA A 329      -4.562  16.259  18.573  1.00  0.96           C  
ATOM   4848  HB1 ALA A 329      -5.014  15.560  19.277  1.00  0.96           H  
ATOM   4849  HB2 ALA A 329      -5.195  17.142  18.489  1.00  0.96           H  
ATOM   4850  HB3 ALA A 329      -3.580  16.552  18.943  1.00  0.96           H  
ATOM   4851  O   ALA A 329      -3.806  13.409  17.997  1.00  0.96           O  
ATOM   4852  N   PHE A 330      -2.419  14.357  16.492  1.00  0.98           N  
ATOM   4853  H   PHE A 330      -2.303  15.105  15.823  1.00  0.98           H  
ATOM   4854  CA  PHE A 330      -1.491  13.227  16.409  1.00  0.98           C  
ATOM   4855  HA  PHE A 330      -2.044  12.322  16.661  1.00  0.98           H  
ATOM   4856  C   PHE A 330      -0.334  13.324  17.400  1.00  0.98           C  
ATOM   4857  CB  PHE A 330      -0.983  13.052  14.974  1.00  0.98           C  
ATOM   4858  HB2 PHE A 330      -0.466  12.095  14.905  1.00  0.98           H  
ATOM   4859  HB3 PHE A 330      -0.268  13.844  14.749  1.00  0.98           H  
ATOM   4860  O   PHE A 330       0.193  14.406  17.670  1.00  0.98           O  
ATOM   4861  CG  PHE A 330      -2.069  13.059  13.926  1.00  0.98           C  
ATOM   4862  CD1 PHE A 330      -3.265  12.367  14.175  1.00  0.98           C  
ATOM   4863  HD1 PHE A 330      -3.407  11.829  15.100  1.00  0.98           H  
ATOM   4864  CD2 PHE A 330      -1.889  13.745  12.711  1.00  0.98           C  
ATOM   4865  HD2 PHE A 330      -0.977  14.291  12.515  1.00  0.98           H  
ATOM   4866  CE1 PHE A 330      -4.265  12.322  13.203  1.00  0.98           C  
ATOM   4867  HE1 PHE A 330      -5.149  11.722  13.359  1.00  0.98           H  
ATOM   4868  CE2 PHE A 330      -2.928  13.768  11.768  1.00  0.98           C  
ATOM   4869  HE2 PHE A 330      -2.822  14.343  10.860  1.00  0.98           H  
ATOM   4870  CZ  PHE A 330      -4.118  13.069  12.033  1.00  0.98           C  
ATOM   4871  HZ  PHE A 330      -4.961  13.121  11.360  1.00  0.98           H  
ATOM   4872  N   ASN A 331       0.092  12.181  17.928  1.00  0.97           N  
ATOM   4873  H   ASN A 331      -0.402  11.330  17.697  1.00  0.97           H  
ATOM   4874  CA  ASN A 331       1.293  12.066  18.751  1.00  0.97           C  
ATOM   4875  HA  ASN A 331       2.029  12.786  18.394  1.00  0.97           H  
ATOM   4876  C   ASN A 331       1.909  10.666  18.606  1.00  0.97           C  
ATOM   4877  CB  ASN A 331       0.918  12.410  20.208  1.00  0.97           C  
ATOM   4878  HB2 ASN A 331       0.433  11.552  20.673  1.00  0.97           H  
ATOM   4879  HB3 ASN A 331       0.209  13.238  20.202  1.00  0.97           H  
ATOM   4880  O   ASN A 331       1.247   9.738  18.151  1.00  0.97           O  
ATOM   4881  CG  ASN A 331       2.094  12.838  21.065  1.00  0.97           C  
ATOM   4882  ND2 ASN A 331       1.833  13.400  22.220  1.00  0.97           N  
ATOM   4883 HD21 ASN A 331       0.876  13.521  22.520  1.00  0.97           H  
ATOM   4884 HD22 ASN A 331       2.641  13.656  22.769  1.00  0.97           H  
ATOM   4885  OD1 ASN A 331       3.256  12.704  20.739  1.00  0.97           O  
ATOM   4886  N   PHE A 332       3.159  10.509  19.019  1.00  0.98           N  
ATOM   4887  H   PHE A 332       3.652  11.327  19.347  1.00  0.98           H  
ATOM   4888  CA  PHE A 332       3.906   9.261  19.013  1.00  0.98           C  
ATOM   4889  HA  PHE A 332       3.211   8.421  19.025  1.00  0.98           H  
ATOM   4890  C   PHE A 332       4.797   9.198  20.254  1.00  0.98           C  
ATOM   4891  CB  PHE A 332       4.740   9.194  17.733  1.00  0.98           C  
ATOM   4892  HB2 PHE A 332       4.068   9.247  16.876  1.00  0.98           H  
ATOM   4893  HB3 PHE A 332       5.395  10.065  17.703  1.00  0.98           H  
ATOM   4894  O   PHE A 332       5.519  10.146  20.562  1.00  0.98           O  
ATOM   4895  CG  PHE A 332       5.578   7.942  17.601  1.00  0.98           C  
ATOM   4896  CD1 PHE A 332       6.983   8.013  17.625  1.00  0.98           C  
ATOM   4897  HD1 PHE A 332       7.474   8.967  17.751  1.00  0.98           H  
ATOM   4898  CD2 PHE A 332       4.947   6.703  17.416  1.00  0.98           C  
ATOM   4899  HD2 PHE A 332       3.872   6.654  17.322  1.00  0.98           H  
ATOM   4900  CE1 PHE A 332       7.747   6.847  17.444  1.00  0.98           C  
ATOM   4901  HE1 PHE A 332       8.825   6.901  17.409  1.00  0.98           H  
ATOM   4902  CE2 PHE A 332       5.707   5.531  17.285  1.00  0.98           C  
ATOM   4903  HE2 PHE A 332       5.213   4.587  17.111  1.00  0.98           H  
ATOM   4904  CZ  PHE A 332       7.109   5.604  17.289  1.00  0.98           C  
ATOM   4905  HZ  PHE A 332       7.691   4.707  17.134  1.00  0.98           H  
ATOM   4906  N   ASN A 333       4.769   8.081  20.981  1.00  0.97           N  
ATOM   4907  H   ASN A 333       4.189   7.318  20.664  1.00  0.97           H  
ATOM   4908  CA  ASN A 333       5.538   7.935  22.226  1.00  0.97           C  
ATOM   4909  HA  ASN A 333       5.824   8.930  22.567  1.00  0.97           H  
ATOM   4910  C   ASN A 333       6.870   7.176  22.061  1.00  0.97           C  
ATOM   4911  CB  ASN A 333       4.636   7.348  23.326  1.00  0.97           C  
ATOM   4912  HB2 ASN A 333       3.696   7.898  23.358  1.00  0.97           H  
ATOM   4913  HB3 ASN A 333       5.137   7.471  24.286  1.00  0.97           H  
ATOM   4914  O   ASN A 333       7.510   6.859  23.062  1.00  0.97           O  
ATOM   4915  CG  ASN A 333       4.342   5.871  23.145  1.00  0.97           C  
ATOM   4916  ND2 ASN A 333       3.590   5.280  24.041  1.00  0.97           N  
ATOM   4917 HD21 ASN A 333       3.422   4.296  23.890  1.00  0.97           H  
ATOM   4918 HD22 ASN A 333       3.208   5.800  24.818  1.00  0.97           H  
ATOM   4919  OD1 ASN A 333       4.753   5.223  22.200  1.00  0.97           O  
ATOM   4920  N   GLY A 334       7.273   6.861  20.825  1.00  0.95           N  
ATOM   4921  H   GLY A 334       6.698   7.150  20.047  1.00  0.95           H  
ATOM   4922  CA  GLY A 334       8.421   5.994  20.529  1.00  0.95           C  
ATOM   4923  HA2 GLY A 334       9.089   5.962  21.390  1.00  0.95           H  
ATOM   4924  HA3 GLY A 334       8.983   6.407  19.691  1.00  0.95           H  
ATOM   4925  C   GLY A 334       8.040   4.549  20.192  1.00  0.95           C  
ATOM   4926  O   GLY A 334       8.880   3.803  19.697  1.00  0.95           O  
ATOM   4927  N   THR A 335       6.791   4.151  20.442  1.00  0.96           N  
ATOM   4928  H   THR A 335       6.166   4.800  20.898  1.00  0.96           H  
ATOM   4929  CA  THR A 335       6.278   2.805  20.150  1.00  0.96           C  
ATOM   4930  HA  THR A 335       6.958   2.288  19.473  1.00  0.96           H  
ATOM   4931  C   THR A 335       4.934   2.859  19.437  1.00  0.96           C  
ATOM   4932  CB  THR A 335       6.162   1.978  21.439  1.00  0.96           C  
ATOM   4933  HB  THR A 335       5.420   2.428  22.099  1.00  0.96           H  
ATOM   4934  O   THR A 335       4.803   2.257  18.381  1.00  0.96           O  
ATOM   4935  CG2 THR A 335       5.778   0.524  21.181  1.00  0.96           C  
ATOM   4936 HG21 THR A 335       4.773   0.469  20.761  1.00  0.96           H  
ATOM   4937 HG22 THR A 335       6.476   0.069  20.478  1.00  0.96           H  
ATOM   4938 HG23 THR A 335       5.791  -0.032  22.118  1.00  0.96           H
[truncated: 194,239 more chars]
