# Supplementary material for: Phenoloxidases in Plants—How Structural Diversity Enables Functional Specificity
Source: Front Plant Sci. 2021 Oct 1;12:754601. doi: 10.3389/fpls.2021.754601 (PMC8517187; doi:10.3389/fpls.2021.754601)
Supplement: Supplementary file 3 [file Data_Sheet_2.ZIP › Figure 7/AlphaFold2_models/models/fungi/F337A_relaxed_model_1.pdb]

ATOM      1  N   GLY A   1       6.395  16.987  -3.891  1.00  0.86           N  
ATOM      2  H   GLY A   1       6.919  16.238  -4.320  1.00  0.86           H  
ATOM      3  H2  GLY A   1       7.056  17.499  -3.324  1.00  0.86           H  
ATOM      4  H3  GLY A   1       6.022  17.599  -4.603  1.00  0.86           H  
ATOM      5  CA  GLY A   1       5.331  16.450  -3.038  1.00  0.86           C  
ATOM      6  HA2 GLY A   1       4.589  15.923  -3.638  1.00  0.86           H  
ATOM      7  HA3 GLY A   1       5.763  15.759  -2.313  1.00  0.86           H  
ATOM      8  C   GLY A   1       4.666  17.579  -2.285  1.00  0.86           C  
ATOM      9  O   GLY A   1       5.173  18.698  -2.291  1.00  0.86           O  
ATOM     10  N   ILE A   2       3.532  17.301  -1.654  1.00  0.96           N  
ATOM     11  H   ILE A   2       3.204  16.346  -1.689  1.00  0.96           H  
ATOM     12  CA  ILE A   2       2.965  18.137  -0.591  1.00  0.96           C  
ATOM     13  HA  ILE A   2       3.344  19.153  -0.700  1.00  0.96           H  
ATOM     14  C   ILE A   2       3.473  17.624   0.763  1.00  0.96           C  
ATOM     15  CB  ILE A   2       1.426  18.213  -0.682  1.00  0.96           C  
ATOM     16  HB  ILE A   2       1.068  18.774   0.182  1.00  0.96           H  
ATOM     17  O   ILE A   2       3.684  16.425   0.929  1.00  0.96           O  
ATOM     18  CG1 ILE A   2       0.782  16.815  -0.656  1.00  0.96           C  
ATOM     19 HG12 ILE A   2       1.122  16.295   0.240  1.00  0.96           H  
ATOM     20 HG13 ILE A   2       1.096  16.243  -1.529  1.00  0.96           H  
ATOM     21  CG2 ILE A   2       1.031  18.993  -1.951  1.00  0.96           C  
ATOM     22 HG21 ILE A   2      -0.026  19.258  -1.918  1.00  0.96           H  
ATOM     23 HG22 ILE A   2       1.602  19.920  -2.008  1.00  0.96           H  
ATOM     24 HG23 ILE A   2       1.231  18.395  -2.840  1.00  0.96           H  
ATOM     25  CD1 ILE A   2      -0.744  16.841  -0.636  1.00  0.96           C  
ATOM     26 HD11 ILE A   2      -1.110  15.821  -0.752  1.00  0.96           H  
ATOM     27 HD12 ILE A   2      -1.145  17.422  -1.466  1.00  0.96           H  
ATOM     28 HD13 ILE A   2      -1.092  17.259   0.308  1.00  0.96           H  
ATOM     29  N   GLY A   3       3.742  18.539   1.694  1.00  0.97           N  
ATOM     30  H   GLY A   3       3.495  19.502   1.517  1.00  0.97           H  
ATOM     31  CA  GLY A   3       4.325  18.204   2.996  1.00  0.97           C  
ATOM     32  HA2 GLY A   3       5.109  17.459   2.855  1.00  0.97           H  
ATOM     33  HA3 GLY A   3       4.782  19.097   3.422  1.00  0.97           H  
ATOM     34  C   GLY A   3       3.311  17.649   4.008  1.00  0.97           C  
ATOM     35  O   GLY A   3       2.138  17.479   3.672  1.00  0.97           O  
ATOM     36  N   PRO A   4       3.733  17.446   5.271  1.00  0.97           N  
ATOM     37  CA  PRO A   4       2.885  16.881   6.323  1.00  0.97           C  
ATOM     38  HA  PRO A   4       2.523  15.918   5.965  1.00  0.97           H  
ATOM     39  C   PRO A   4       1.669  17.731   6.710  1.00  0.97           C  
ATOM     40  CB  PRO A   4       3.804  16.662   7.531  1.00  0.97           C  
ATOM     41  HB2 PRO A   4       3.775  17.528   8.191  1.00  0.97           H  
ATOM     42  HB3 PRO A   4       3.537  15.760   8.082  1.00  0.97           H  
ATOM     43  O   PRO A   4       0.726  17.210   7.291  1.00  0.97           O  
ATOM     44  CG  PRO A   4       5.192  16.549   6.909  1.00  0.97           C  
ATOM     45  HG2 PRO A   4       5.974  16.839   7.611  1.00  0.97           H  
ATOM     46  HG3 PRO A   4       5.349  15.531   6.552  1.00  0.97           H  
ATOM     47  CD  PRO A   4       5.115  17.505   5.724  1.00  0.97           C  
ATOM     48  HD2 PRO A   4       5.347  18.518   6.053  1.00  0.97           H  
ATOM     49  HD3 PRO A   4       5.819  17.185   4.956  1.00  0.97           H  
ATOM     50  N   VAL A   5       1.670  19.027   6.389  1.00  0.98           N  
ATOM     51  H   VAL A   5       2.454  19.377   5.857  1.00  0.98           H  
ATOM     52  CA  VAL A   5       0.535  19.937   6.601  1.00  0.98           C  
ATOM     53  HA  VAL A   5      -0.278  19.395   7.084  1.00  0.98           H  
ATOM     54  C   VAL A   5       0.052  20.421   5.240  1.00  0.98           C  
ATOM     55  CB  VAL A   5       0.913  21.116   7.518  1.00  0.98           C  
ATOM     56  HB  VAL A   5       1.655  21.739   7.019  1.00  0.98           H  
ATOM     57  O   VAL A   5       0.779  21.144   4.554  1.00  0.98           O  
ATOM     58  CG1 VAL A   5      -0.318  21.980   7.823  1.00  0.98           C  
ATOM     59 HG11 VAL A   5      -0.050  22.781   8.512  1.00  0.98           H  
ATOM     60 HG12 VAL A   5      -1.099  21.368   8.274  1.00  0.98           H  
ATOM     61 HG13 VAL A   5      -0.702  22.426   6.906  1.00  0.98           H  
ATOM     62  CG2 VAL A   5       1.522  20.643   8.845  1.00  0.98           C  
ATOM     63 HG21 VAL A   5       1.694  21.493   9.505  1.00  0.98           H  
ATOM     64 HG22 VAL A   5       2.476  20.147   8.667  1.00  0.98           H  
ATOM     65 HG23 VAL A   5       0.854  19.938   9.341  1.00  0.98           H  
ATOM     66  N   ALA A   6      -1.148  20.010   4.830  1.00  0.98           N  
ATOM     67  H   ALA A   6      -1.713  19.444   5.447  1.00  0.98           H  
ATOM     68  CA  ALA A   6      -1.669  20.308   3.499  1.00  0.98           C  
ATOM     69  HA  ALA A   6      -1.375  21.321   3.227  1.00  0.98           H  
ATOM     70  C   ALA A   6      -3.200  20.232   3.422  1.00  0.98           C  
ATOM     71  CB  ALA A   6      -1.040  19.330   2.492  1.00  0.98           C  
ATOM     72  HB1 ALA A   6       0.047  19.405   2.524  1.00  0.98           H  
ATOM     73  HB2 ALA A   6      -1.329  18.309   2.742  1.00  0.98           H  
ATOM     74  HB3 ALA A   6      -1.385  19.560   1.485  1.00  0.98           H  
ATOM     75  O   ALA A   6      -3.839  19.479   4.158  1.00  0.98           O  
ATOM     76  N   ASP A   7      -3.765  20.961   2.458  1.00  0.98           N  
ATOM     77  H   ASP A   7      -3.179  21.558   1.893  1.00  0.98           H  
ATOM     78  CA  ASP A   7      -5.145  20.778   2.012  1.00  0.98           C  
ATOM     79  HA  ASP A   7      -5.734  20.361   2.828  1.00  0.98           H  
ATOM     80  C   ASP A   7      -5.190  19.794   0.830  1.00  0.98           C  
ATOM     81  CB  ASP A   7      -5.786  22.121   1.625  1.00  0.98           C  
ATOM     82  HB2 ASP A   7      -5.147  22.619   0.895  1.00  0.98           H  
ATOM     83  HB3 ASP A   7      -6.739  21.914   1.138  1.00  0.98           H  
ATOM     84  O   ASP A   7      -4.470  19.940  -0.169  1.00  0.98           O  
ATOM     85  CG  ASP A   7      -6.061  23.070   2.800  1.00  0.98           C  
ATOM     86  OD1 ASP A   7      -6.440  22.593   3.893  1.00  0.98           O  
ATOM     87  OD2 ASP A   7      -5.952  24.296   2.581  1.00  0.98           O  
ATOM     88  N   LEU A   8      -6.078  18.807   0.929  1.00  0.99           N  
ATOM     89  H   LEU A   8      -6.622  18.764   1.779  1.00  0.99           H  
ATOM     90  CA  LEU A   8      -6.441  17.876  -0.135  1.00  0.99           C  
ATOM     91  HA  LEU A   8      -5.755  17.981  -0.975  1.00  0.99           H  
ATOM     92  C   LEU A   8      -7.843  18.238  -0.623  1.00  0.99           C  
ATOM     93  CB  LEU A   8      -6.370  16.425   0.375  1.00  0.99           C  
ATOM     94  HB2 LEU A   8      -7.115  16.295   1.160  1.00  0.99           H  
ATOM     95  HB3 LEU A   8      -6.638  15.759  -0.446  1.00  0.99           H  
ATOM     96  O   LEU A   8      -8.847  17.798  -0.067  1.00  0.99           O  
ATOM     97  CG  LEU A   8      -5.016  15.988   0.949  1.00  0.99           C  
ATOM     98  HG  LEU A   8      -4.804  16.552   1.857  1.00  0.99           H  
ATOM     99  CD1 LEU A   8      -5.064  14.503   1.300  1.00  0.99           C  
ATOM    100 HD11 LEU A   8      -4.119  14.204   1.754  1.00  0.99           H  
ATOM    101 HD12 LEU A   8      -5.240  13.902   0.408  1.00  0.99           H  
ATOM    102 HD13 LEU A   8      -5.864  14.324   2.018  1.00  0.99           H  
ATOM    103  CD2 LEU A   8      -3.867  16.178  -0.031  1.00  0.99           C  
ATOM    104 HD21 LEU A   8      -4.071  15.654  -0.965  1.00  0.99           H  
ATOM    105 HD22 LEU A   8      -2.972  15.760   0.431  1.00  0.99           H  
ATOM    106 HD23 LEU A   8      -3.706  17.240  -0.218  1.00  0.99           H  
ATOM    107  N   THR A   9      -7.921  19.077  -1.653  1.00  0.99           N  
ATOM    108  H   THR A   9      -7.065  19.376  -2.099  1.00  0.99           H  
ATOM    109  CA  THR A   9      -9.201  19.487  -2.236  1.00  0.99           C  
ATOM    110  HA  THR A   9      -9.942  19.563  -1.440  1.00  0.99           H  
ATOM    111  C   THR A   9      -9.680  18.435  -3.227  1.00  0.99           C  
ATOM    112  CB  THR A   9      -9.108  20.861  -2.907  1.00  0.99           C  
ATOM    113  HB  THR A   9      -8.483  20.798  -3.798  1.00  0.99           H  
ATOM    114  O   THR A   9      -9.053  18.227  -4.268  1.00  0.99           O  
ATOM    115  CG2 THR A   9     -10.491  21.390  -3.278  1.00  0.99           C  
ATOM    116 HG21 THR A   9     -10.993  20.691  -3.947  1.00  0.99           H  
ATOM    117 HG22 THR A   9     -11.085  21.501  -2.370  1.00  0.99           H  
ATOM    118 HG23 THR A   9     -10.390  22.358  -3.769  1.00  0.99           H  
ATOM    119  OG1 THR A   9      -8.567  21.812  -2.024  1.00  0.99           O  
ATOM    120  HG1 THR A   9      -7.770  21.436  -1.644  1.00  0.99           H  
ATOM    121  N   ILE A  10     -10.799  17.793  -2.911  1.00  0.99           N  
ATOM    122  H   ILE A  10     -11.257  18.034  -2.044  1.00  0.99           H  
ATOM    123  CA  ILE A  10     -11.442  16.763  -3.720  1.00  0.99           C  
ATOM    124  HA  ILE A  10     -10.688  16.283  -4.344  1.00  0.99           H  
ATOM    125  C   ILE A  10     -12.483  17.418  -4.626  1.00  0.99           C  
ATOM    126  CB  ILE A  10     -12.070  15.683  -2.815  1.00  0.99           C  
ATOM    127  HB  ILE A  10     -12.917  16.127  -2.292  1.00  0.99           H  
ATOM    128  O   ILE A  10     -13.401  18.083  -4.150  1.00  0.99           O  
ATOM    129  CG1 ILE A  10     -11.112  15.138  -1.731  1.00  0.99           C  
ATOM    130 HG12 ILE A  10     -10.890  15.935  -1.022  1.00  0.99           H  
ATOM    131 HG13 ILE A  10     -11.623  14.353  -1.173  1.00  0.99           H  
ATOM    132  CG2 ILE A  10     -12.619  14.544  -3.680  1.00  0.99           C  
ATOM    133 HG21 ILE A  10     -11.828  14.118  -4.297  1.00  0.99           H  
ATOM    134 HG22 ILE A  10     -13.054  13.780  -3.036  1.00  0.99           H  
ATOM    135 HG23 ILE A  10     -13.414  14.923  -4.324  1.00  0.99           H  
ATOM    136  CD1 ILE A  10      -9.787  14.573  -2.251  1.00  0.99           C  
ATOM    137 HD11 ILE A  10      -9.226  15.343  -2.781  1.00  0.99           H  
ATOM    138 HD12 ILE A  10      -9.191  14.222  -1.409  1.00  0.99           H  
ATOM    139 HD13 ILE A  10      -9.984  13.731  -2.915  1.00  0.99           H  
ATOM    140  N   THR A  11     -12.349  17.257  -5.940  1.00  0.98           N  
ATOM    141  H   THR A  11     -11.574  16.705  -6.278  1.00  0.98           H  
ATOM    142  CA  THR A  11     -13.278  17.829  -6.929  1.00  0.98           C  
ATOM    143  HA  THR A  11     -14.228  18.048  -6.442  1.00  0.98           H  
ATOM    144  C   THR A  11     -13.574  16.844  -8.050  1.00  0.98           C  
ATOM    145  CB  THR A  11     -12.750  19.142  -7.541  1.00  0.98           C  
ATOM    146  HB  THR A  11     -13.446  19.480  -8.308  1.00  0.98           H  
ATOM    147  O   THR A  11     -12.886  15.838  -8.222  1.00  0.98           O  
ATOM    148  CG2 THR A  11     -12.610  20.270  -6.527  1.00  0.98           C  
ATOM    149 HG21 THR A  11     -13.586  20.469  -6.086  1.00  0.98           H  
ATOM    150 HG22 THR A  11     -12.253  21.175  -7.018  1.00  0.98           H  
ATOM    151 HG23 THR A  11     -11.906  19.970  -5.750  1.00  0.98           H  
ATOM    152  OG1 THR A  11     -11.485  18.978  -8.135  1.00  0.98           O  
ATOM    153  HG1 THR A  11     -11.114  19.855  -8.260  1.00  0.98           H  
ATOM    154  N   ASN A  12     -14.601  17.140  -8.848  1.00  0.97           N  
ATOM    155  H   ASN A  12     -15.142  17.972  -8.658  1.00  0.97           H  
ATOM    156  CA  ASN A  12     -14.780  16.489 -10.141  1.00  0.97           C  
ATOM    157  HA  ASN A  12     -14.375  15.479 -10.076  1.00  0.97           H  
ATOM    158  C   ASN A  12     -14.006  17.252 -11.221  1.00  0.97           C  
ATOM    159  CB  ASN A  12     -16.268  16.377 -10.493  1.00  0.97           C  
ATOM    160  HB2 ASN A  12     -16.684  17.375 -10.633  1.00  0.97           H  
ATOM    161  HB3 ASN A  12     -16.372  15.825 -11.427  1.00  0.97           H  
ATOM    162  O   ASN A  12     -14.094  18.479 -11.294  1.00  0.97           O  
ATOM    163  CG  ASN A  12     -17.063  15.671  -9.419  1.00  0.97           C  
ATOM    164  ND2 ASN A  12     -16.902  14.379  -9.266  1.00  0.97           N  
ATOM    165 HD21 ASN A  12     -17.383  13.948  -8.489  1.00  0.97           H  
ATOM    166 HD22 ASN A  12     -16.217  13.868  -9.804  1.00  0.97           H  
ATOM    167  OD1 ASN A  12     -17.859  16.281  -8.724  1.00  0.97           O  
ATOM    168  N   ALA A  13     -13.303  16.534 -12.093  1.00  0.97           N  
ATOM    169  H   ALA A  13     -13.245  15.534 -11.965  1.00  0.97           H  
ATOM    170  CA  ALA A  13     -12.641  17.123 -13.252  1.00  0.97           C  
ATOM    171  HA  ALA A  13     -13.150  18.051 -13.514  1.00  0.97           H  
ATOM    172  C   ALA A  13     -12.709  16.201 -14.472  1.00  0.97           C  
ATOM    173  CB  ALA A  13     -11.191  17.465 -12.890  1.00  0.97           C  
ATOM    174  HB1 ALA A  13     -10.698  17.946 -13.734  1.00  0.97           H  
ATOM    175  HB2 ALA A  13     -11.173  18.140 -12.034  1.00  0.97           H  
ATOM    176  HB3 ALA A  13     -10.652  16.551 -12.641  1.00  0.97           H  
ATOM    177  O   ALA A  13     -12.673  14.977 -14.348  1.00  0.97           O  
ATOM    178  N   ALA A  14     -12.757  16.799 -15.665  1.00  0.96           N  
ATOM    179  H   ALA A  14     -12.724  17.808 -15.697  1.00  0.96           H  
ATOM    180  CA  ALA A  14     -12.497  16.069 -16.898  1.00  0.96           C  
ATOM    181  HA  ALA A  14     -13.016  15.111 -16.858  1.00  0.96           H  
ATOM    182  C   ALA A  14     -10.988  15.822 -17.020  1.00  0.96           C  
ATOM    183  CB  ALA A  14     -13.038  16.855 -18.099  1.00  0.96           C  
ATOM    184  HB1 ALA A  14     -14.103  17.053 -17.976  1.00  0.96           H  
ATOM    185  HB2 ALA A  14     -12.888  16.274 -19.009  1.00  0.96           H  
ATOM    186  HB3 ALA A  14     -12.508  17.803 -18.192  1.00  0.96           H  
ATOM    187  O   ALA A  14     -10.213  16.774 -17.103  1.00  0.96           O  
ATOM    188  N   VAL A  15     -10.575  14.559 -17.062  1.00  0.97           N  
ATOM    189  H   VAL A  15     -11.267  13.826 -16.994  1.00  0.97           H  
ATOM    190  CA  VAL A  15      -9.168  14.157 -17.206  1.00  0.97           C  
ATOM    191  HA  VAL A  15      -8.569  15.041 -17.424  1.00  0.97           H  
ATOM    192  C   VAL A  15      -9.007  13.213 -18.392  1.00  0.97           C  
ATOM    193  CB  VAL A  15      -8.603  13.551 -15.908  1.00  0.97           C  
ATOM    194  HB  VAL A  15      -7.549  13.328 -16.071  1.00  0.97           H  
ATOM    195  O   VAL A  15      -9.972  12.582 -18.820  1.00  0.97           O  
ATOM    196  CG1 VAL A  15      -8.690  14.535 -14.736  1.00  0.97           C  
ATOM    197 HG11 VAL A  15      -8.245  15.490 -15.016  1.00  0.97           H  
ATOM    198 HG12 VAL A  15      -8.145  14.131 -13.883  1.00  0.97           H  
ATOM    199 HG13 VAL A  15      -9.729  14.694 -14.448  1.00  0.97           H  
ATOM    200  CG2 VAL A  15      -9.311  12.253 -15.528  1.00  0.97           C  
ATOM    201 HG21 VAL A  15      -8.906  11.876 -14.589  1.00  0.97           H  
ATOM    202 HG22 VAL A  15      -9.144  11.507 -16.305  1.00  0.97           H  
ATOM    203 HG23 VAL A  15     -10.382  12.424 -15.419  1.00  0.97           H  
ATOM    204  N   SER A  16      -7.798  13.144 -18.950  1.00  0.97           N  
ATOM    205  H   SER A  16      -7.038  13.647 -18.515  1.00  0.97           H  
ATOM    206  CA  SER A  16      -7.472  12.278 -20.096  1.00  0.97           C  
ATOM    207  HA  SER A  16      -8.145  11.421 -20.079  1.00  0.97           H  
ATOM    208  C   SER A  16      -6.060  11.682 -19.995  1.00  0.97           C  
ATOM    209  CB  SER A  16      -7.711  13.018 -21.423  1.00  0.97           C  
ATOM    210  HB2 SER A  16      -7.349  12.416 -22.256  1.00  0.97           H  
ATOM    211  HB3 SER A  16      -8.784  13.160 -21.553  1.00  0.97           H  
ATOM    212  O   SER A  16      -5.232  11.905 -20.878  1.00  0.97           O  
ATOM    213  OG  SER A  16      -7.090  14.292 -21.443  1.00  0.97           O  
ATOM    214  HG  SER A  16      -7.295  14.741 -20.620  1.00  0.97           H  
ATOM    215  N   PRO A  17      -5.746  10.951 -18.908  1.00  0.97           N  
ATOM    216  CA  PRO A  17      -4.389  10.459 -18.653  1.00  0.97           C  
ATOM    217  HA  PRO A  17      -3.686  11.292 -18.617  1.00  0.97           H  
ATOM    218  C   PRO A  17      -3.890   9.463 -19.711  1.00  0.97           C  
ATOM    219  CB  PRO A  17      -4.468   9.807 -17.275  1.00  0.97           C  
ATOM    220  HB2 PRO A  17      -3.756   8.986 -17.190  1.00  0.97           H  
ATOM    221  HB3 PRO A  17      -4.278  10.555 -16.505  1.00  0.97           H  
ATOM    222  O   PRO A  17      -2.686   9.319 -19.905  1.00  0.97           O  
ATOM    223  CG  PRO A  17      -5.915   9.330 -17.180  1.00  0.97           C  
ATOM    224  HG2 PRO A  17      -6.239   9.219 -16.145  1.00  0.97           H  
ATOM    225  HG3 PRO A  17      -6.033   8.395 -17.727  1.00  0.97           H  
ATOM    226  CD  PRO A  17      -6.668  10.446 -17.895  1.00  0.97           C  
ATOM    227  HD2 PRO A  17      -7.583  10.055 -18.338  1.00  0.97           H  
ATOM    228  HD3 PRO A  17      -6.896  11.237 -17.181  1.00  0.97           H  
ATOM    229  N   ASP A  18      -4.801   8.801 -20.424  1.00  0.97           N  
ATOM    230  H   ASP A  18      -5.779   8.893 -20.193  1.00  0.97           H  
ATOM    231  CA  ASP A  18      -4.502   7.930 -21.558  1.00  0.97           C  
ATOM    232  HA  ASP A  18      -3.420   7.818 -21.618  1.00  0.97           H  
ATOM    233  C   ASP A  18      -4.954   8.508 -22.907  1.00  0.97           C  
ATOM    234  CB  ASP A  18      -5.109   6.545 -21.310  1.00  0.97           C  
ATOM    235  HB2 ASP A  18      -4.697   5.849 -22.040  1.00  0.97           H  
ATOM    236  HB3 ASP A  18      -4.824   6.190 -20.320  1.00  0.97           H  
ATOM    237  O   ASP A  18      -5.024   7.785 -23.895  1.00  0.97           O  
ATOM    238  CG  ASP A  18      -6.634   6.550 -21.433  1.00  0.97           C  
ATOM    239  OD1 ASP A  18      -7.257   7.634 -21.314  1.00  0.97           O  
ATOM    240  OD2 ASP A  18      -7.175   5.452 -21.663  1.00  0.97           O  
ATOM    241  N   GLY A  19      -5.307   9.794 -22.967  1.00  0.97           N  
ATOM    242  H   GLY A  19      -5.183  10.350 -22.133  1.00  0.97           H  
ATOM    243  CA  GLY A  19      -5.861  10.448 -24.155  1.00  0.97           C  
ATOM    244  HA2 GLY A  19      -5.641  11.514 -24.093  1.00  0.97           H  
ATOM    245  HA3 GLY A  19      -5.372  10.051 -25.044  1.00  0.97           H  
ATOM    246  C   GLY A  19      -7.377  10.294 -24.347  1.00  0.97           C  
ATOM    247  O   GLY A  19      -7.928  10.971 -25.216  1.00  0.97           O  
ATOM    248  N   PHE A  20      -8.073   9.480 -23.544  1.00  0.97           N  
ATOM    249  H   PHE A  20      -7.592   8.928 -22.848  1.00  0.97           H  
ATOM    250  CA  PHE A  20      -9.538   9.423 -23.529  1.00  0.97           C  
ATOM    251  HA  PHE A  20      -9.924   9.796 -24.478  1.00  0.97           H  
ATOM    252  C   PHE A  20     -10.095  10.301 -22.402  1.00  0.97           C  
ATOM    253  CB  PHE A  20     -10.012   7.975 -23.390  1.00  0.97           C  
ATOM    254  HB2 PHE A  20      -9.561   7.372 -24.178  1.00  0.97           H  
ATOM    255  HB3 PHE A  20      -9.666   7.584 -22.434  1.00  0.97           H  
ATOM    256  O   PHE A  20      -9.725  10.148 -21.240  1.00  0.97           O  
ATOM    257  CG  PHE A  20     -11.520   7.837 -23.457  1.00  0.97           C  
ATOM    258  CD1 PHE A  20     -12.297   8.020 -22.298  1.00  0.97           C  
ATOM    259  HD1 PHE A  20     -11.816   8.226 -21.353  1.00  0.97           H  
ATOM    260  CD2 PHE A  20     -12.151   7.537 -24.679  1.00  0.97           C  
ATOM    261  HD2 PHE A  20     -11.556   7.362 -25.563  1.00  0.97           H  
ATOM    262  CE1 PHE A  20     -13.697   7.915 -22.361  1.00  0.97           C  
ATOM    263  HE1 PHE A  20     -14.290   8.041 -21.466  1.00  0.97           H  
ATOM    264  CE2 PHE A  20     -13.551   7.420 -24.740  1.00  0.97           C  
ATOM    265  HE2 PHE A  20     -14.030   7.155 -25.671  1.00  0.97           H  
ATOM    266  CZ  PHE A  20     -14.324   7.612 -23.581  1.00  0.97           C  
ATOM    267  HZ  PHE A  20     -15.398   7.503 -23.619  1.00  0.97           H  
ATOM    268  N   SER A  21     -10.994  11.236 -22.724  1.00  0.96           N  
ATOM    269  H   SER A  21     -11.350  11.261 -23.669  1.00  0.96           H  
ATOM    270  CA  SER A  21     -11.542  12.162 -21.725  1.00  0.96           C  
ATOM    271  HA  SER A  21     -10.758  12.348 -20.992  1.00  0.96           H  
ATOM    272  C   SER A  21     -12.747  11.579 -20.985  1.00  0.96           C  
ATOM    273  CB  SER A  21     -11.884  13.514 -22.352  1.00  0.96           C  
ATOM    274  HB2 SER A  21     -12.737  13.404 -23.022  1.00  0.96           H  
ATOM    275  HB3 SER A  21     -11.027  13.871 -22.923  1.00  0.96           H  
ATOM    276  O   SER A  21     -13.747  11.233 -21.614  1.00  0.96           O  
ATOM    277  OG  SER A  21     -12.189  14.458 -21.341  1.00  0.96           O  
ATOM    278  HG  SER A  21     -11.467  14.468 -20.708  1.00  0.96           H  
ATOM    279  N   ARG A  22     -12.689  11.551 -19.647  1.00  0.94           N  
ATOM    280  H   ARG A  22     -11.823  11.828 -19.208  1.00  0.94           H  
ATOM    281  CA  ARG A  22     -13.837  11.243 -18.773  1.00  0.94           C  
ATOM    282  HA  ARG A  22     -14.746  11.457 -19.335  1.00  0.94           H  
ATOM    283  C   ARG A  22     -13.868  12.124 -17.525  1.00  0.94           C  
ATOM    284  CB  ARG A  22     -13.870   9.745 -18.415  1.00  0.94           C  
ATOM    285  HB2 ARG A  22     -14.855   9.527 -18.004  1.00  0.94           H  
ATOM    286  HB3 ARG A  22     -13.756   9.150 -19.321  1.00  0.94           H  
ATOM    287  O   ARG A  22     -12.862  12.735 -17.169  1.00  0.94           O  
ATOM    288  CG  ARG A  22     -12.809   9.309 -17.389  1.00  0.94           C  
ATOM    289  HG2 ARG A  22     -12.809   9.985 -16.534  1.00  0.94           H  
ATOM    290  HG3 ARG A  22     -11.823   9.319 -17.853  1.00  0.94           H  
ATOM    291  CD  ARG A  22     -13.135   7.904 -16.875  1.00  0.94           C  
ATOM    292  HD2 ARG A  22     -14.190   7.861 -16.605  1.00  0.94           H  
ATOM    293  HD3 ARG A  22     -12.961   7.195 -17.684  1.00  0.94           H  
ATOM    294  NE  ARG A  22     -12.320   7.552 -15.695  1.00  0.94           N  
ATOM    295  HE  ARG A  22     -11.328   7.731 -15.758  1.00  0.94           H  
ATOM    296  NH1 ARG A  22     -13.914   6.466 -14.397  1.00  0.94           N  
ATOM    297 HH11 ARG A  22     -14.429   6.098 -15.184  1.00  0.94           H  
ATOM    298 HH12 ARG A  22     -14.208   6.196 -13.469  1.00  0.94           H  
ATOM    299  NH2 ARG A  22     -11.867   6.750 -13.627  1.00  0.94           N  
ATOM    300 HH21 ARG A  22     -12.100   6.122 -12.871  1.00  0.94           H  
ATOM    301 HH22 ARG A  22     -10.911   7.058 -13.731  1.00  0.94           H  
ATOM    302  CZ  ARG A  22     -12.717   6.932 -14.592  1.00  0.94           C  
ATOM    303  N   GLN A  23     -15.018  12.170 -16.852  1.00  0.95           N  
ATOM    304  H   GLN A  23     -15.760  11.554 -17.150  1.00  0.95           H  
ATOM    305  CA  GLN A  23     -15.118  12.751 -15.511  1.00  0.95           C  
ATOM    306  HA  GLN A  23     -14.581  13.700 -15.490  1.00  0.95           H  
ATOM    307  C   GLN A  23     -14.455  11.823 -14.491  1.00  0.95           C  
ATOM    308  CB  GLN A  23     -16.585  13.005 -15.126  1.00  0.95           C  
ATOM    309  HB2 GLN A  23     -17.148  12.077 -15.223  1.00  0.95           H  
ATOM    310  HB3 GLN A  23     -16.629  13.313 -14.081  1.00  0.95           H  
ATOM    311  O   GLN A  23     -14.666  10.613 -14.531  1.00  0.95           O  
ATOM    312  CG  GLN A  23     -17.250  14.089 -15.984  1.00  0.95           C  
ATOM    313  HG2 GLN A  23     -18.296  14.184 -15.693  1.00  0.95           H  
ATOM    314  HG3 GLN A  23     -17.223  13.790 -17.032  1.00  0.95           H  
ATOM    315  CD  GLN A  23     -16.590  15.453 -15.820  1.00  0.95           C  
ATOM    316  NE2 GLN A  23     -16.340  16.164 -16.896  1.00  0.95           N  
ATOM    317 HE21 GLN A  23     -16.556  15.808 -17.816  1.00  0.95           H  
ATOM    318 HE22 GLN A  23     -15.906  17.059 -16.725  1.00  0.95           H  
ATOM    319  OE1 GLN A  23     -16.293  15.914 -14.732  1.00  0.95           O  
ATOM    320  N   ALA A  24     -13.677  12.404 -13.589  1.00  0.96           N  
ATOM    321  H   ALA A  24     -13.510  13.397 -13.661  1.00  0.96           H  
ATOM    322  CA  ALA A  24     -12.979  11.715 -12.516  1.00  0.96           C  
ATOM    323  HA  ALA A  24     -13.391  10.715 -12.384  1.00  0.96           H  
ATOM    324  C   ALA A  24     -13.139  12.481 -11.201  1.00  0.96           C  
ATOM    325  CB  ALA A  24     -11.507  11.584 -12.914  1.00  0.96           C  
ATOM    326  HB1 ALA A  24     -11.080  12.573 -13.081  1.00  0.96           H  
ATOM    327  HB2 ALA A  24     -10.943  11.088 -12.124  1.00  0.96           H  
ATOM    328  HB3 ALA A  24     -11.442  10.993 -13.828  1.00  0.96           H  
ATOM    329  O   ALA A  24     -13.419  13.683 -11.202  1.00  0.96           O  
ATOM    330  N   VAL A  25     -12.935  11.783 -10.090  1.00  0.97           N  
ATOM    331  H   VAL A  25     -12.667  10.815 -10.197  1.00  0.97           H  
ATOM    332  CA  VAL A  25     -12.708  12.380  -8.778  1.00  0.97           C  
ATOM    333  HA  VAL A  25     -13.218  13.342  -8.720  1.00  0.97           H  
ATOM    334  C   VAL A  25     -11.209  12.611  -8.628  1.00  0.97           C  
ATOM    335  CB  VAL A  25     -13.252  11.484  -7.656  1.00  0.97           C  
ATOM    336  HB  VAL A  25     -12.737  10.523  -7.658  1.00  0.97           H  
ATOM    337  O   VAL A  25     -10.423  11.672  -8.723  1.00  0.97           O  
ATOM    338  CG1 VAL A  25     -13.019  12.179  -6.323  1.00  0.97           C  
ATOM    339 HG11 VAL A  25     -13.574  11.668  -5.536  1.00  0.97           H  
ATOM    340 HG12 VAL A  25     -11.955  12.184  -6.090  1.00  0.97           H  
ATOM    341 HG13 VAL A  25     -13.337  13.220  -6.381  1.00  0.97           H  
ATOM    342  CG2 VAL A  25     -14.755  11.231  -7.814  1.00  0.97           C  
ATOM    343 HG21 VAL A  25     -15.139  10.714  -6.935  1.00  0.97           H  
ATOM    344 HG22 VAL A  25     -14.922  10.591  -8.680  1.00  0.97           H  
ATOM    345 HG23 VAL A  25     -15.286  12.175  -7.938  1.00  0.97           H  
ATOM    346  N   VAL A  26     -10.800  13.862  -8.442  1.00  0.98           N  
ATOM    347  H   VAL A  26     -11.495  14.584  -8.322  1.00  0.98           H  
ATOM    348  CA  VAL A  26      -9.390  14.268  -8.440  1.00  0.98           C  
ATOM    349  HA  VAL A  26      -8.759  13.383  -8.523  1.00  0.98           H  
ATOM    350  C   VAL A  26      -9.010  14.945  -7.133  1.00  0.98           C  
ATOM    351  CB  VAL A  26      -9.056  15.169  -9.643  1.00  0.98           C  
ATOM    352  HB  VAL A  26      -8.003  15.444  -9.575  1.00  0.98           H  
ATOM    353  O   VAL A  26      -9.850  15.563  -6.480  1.00  0.98           O  
ATOM    354  CG1 VAL A  26      -9.259  14.434 -10.972  1.00  0.98           C  
ATOM    355 HG11 VAL A  26      -8.885  15.054 -11.786  1.00  0.98           H  
ATOM    356 HG12 VAL A  26     -10.316  14.224 -11.131  1.00  0.98           H  
ATOM    357 HG13 VAL A  26      -8.707  13.494 -10.958  1.00  0.98           H  
ATOM    358  CG2 VAL A  26      -9.844  16.481  -9.683  1.00  0.98           C  
ATOM    359 HG21 VAL A  26      -9.715  17.028  -8.750  1.00  0.98           H  
ATOM    360 HG22 VAL A  26      -9.478  17.098 -10.504  1.00  0.98           H  
ATOM    361 HG23 VAL A  26     -10.905  16.282  -9.835  1.00  0.98           H  
ATOM    362  N   VAL A  27      -7.726  14.871  -6.783  1.00  0.98           N  
ATOM    363  H   VAL A  27      -7.084  14.407  -7.410  1.00  0.98           H  
ATOM    364  CA  VAL A  27      -7.157  15.561  -5.619  1.00  0.98           C  
ATOM    365  HA  VAL A  27      -7.965  15.970  -5.013  1.00  0.98           H  
ATOM    366  C   VAL A  27      -6.300  16.713  -6.119  1.00  0.98           C  
ATOM    367  CB  VAL A  27      -6.352  14.606  -4.722  1.00  0.98           C  
ATOM    368  HB  VAL A  27      -5.452  14.292  -5.252  1.00  0.98           H  
ATOM    369  O   VAL A  27      -5.403  16.516  -6.938  1.00  0.98           O  
ATOM    370  CG1 VAL A  27      -5.935  15.304  -3.421  1.00  0.98           C  
ATOM    371 HG11 VAL A  27      -5.298  16.164  -3.632  1.00  0.98           H  
ATOM    372 HG12 VAL A  27      -5.372  14.609  -2.799  1.00  0.98           H  
ATOM    373 HG13 VAL A  27      -6.818  15.635  -2.876  1.00  0.98           H  
ATOM    374  CG2 VAL A  27      -7.168  13.348  -4.398  1.00  0.98           C  
ATOM    375 HG21 VAL A  27      -8.213  13.614  -4.240  1.00  0.98           H  
ATOM    376 HG22 VAL A  27      -7.113  12.649  -5.232  1.00  0.98           H  
ATOM    377 HG23 VAL A  27      -6.792  12.858  -3.500  1.00  0.98           H  
ATOM    378  N   ASN A  28      -6.592  17.931  -5.665  1.00  0.98           N  
ATOM    379  H   ASN A  28      -7.359  18.020  -5.013  1.00  0.98           H  
ATOM    380  CA  ASN A  28      -5.919  19.161  -6.097  1.00  0.98           C  
ATOM    381  HA  ASN A  28      -6.542  19.990  -5.760  1.00  0.98           H  
ATOM    382  C   ASN A  28      -5.869  19.317  -7.635  1.00  0.98           C  
ATOM    383  CB  ASN A  28      -4.562  19.293  -5.368  1.00  0.98           C  
ATOM    384  HB2 ASN A  28      -4.022  20.153  -5.762  1.00  0.98           H  
ATOM    385  HB3 ASN A  28      -3.959  18.402  -5.546  1.00  0.98           H  
ATOM    386  O   ASN A  28      -4.908  19.843  -8.192  1.00  0.98           O  
ATOM    387  CG  ASN A  28      -4.723  19.506  -3.869  1.00  0.98           C  
ATOM    388  ND2 ASN A  28      -3.670  19.429  -3.091  1.00  0.98           N  
ATOM    389 HD21 ASN A  28      -3.839  19.596  -2.109  1.00  0.98           H  
ATOM    390 HD22 ASN A  28      -2.754  19.211  -3.456  1.00  0.98           H  
ATOM    391  OD1 ASN A  28      -5.803  19.767  -3.369  1.00  0.98           O  
ATOM    392  N   GLY A  29      -6.922  18.859  -8.325  1.00  0.96           N  
ATOM    393  H   GLY A  29      -7.659  18.409  -7.802  1.00  0.96           H  
ATOM    394  CA  GLY A  29      -7.086  18.991  -9.777  1.00  0.96           C  
ATOM    395  HA2 GLY A  29      -6.676  19.950 -10.095  1.00  0.96           H  
ATOM    396  HA3 GLY A  29      -8.152  18.990 -10.006  1.00  0.96           H  
ATOM    397  C   GLY A  29      -6.425  17.902 -10.632  1.00  0.96           C  
ATOM    398  O   GLY A  29      -6.538  17.975 -11.854  1.00  0.96           O  
ATOM    399  N   GLY A  30      -5.767  16.901 -10.033  1.00  0.95           N  
ATOM    400  H   GLY A  30      -5.709  16.884  -9.025  1.00  0.95           H  
ATOM    401  CA  GLY A  30      -5.081  15.825 -10.759  1.00  0.95           C  
ATOM    402  HA2 GLY A  30      -4.005  15.965 -10.656  1.00  0.95           H  
ATOM    403  HA3 GLY A  30      -5.319  15.880 -11.821  1.00  0.95           H  
ATOM    404  C   GLY A  30      -5.411  14.408 -10.276  1.00  0.95           C  
ATOM    405  O   GLY A  30      -5.887  14.199  -9.159  1.00  0.95           O  
ATOM    406  N   THR A  31      -5.148  13.426 -11.143  1.00  0.95           N  
ATOM    407  H   THR A  31      -4.737  13.671 -12.032  1.00  0.95           H  
ATOM    408  CA  THR A  31      -5.124  11.994 -10.809  1.00  0.95           C  
ATOM    409  HA  THR A  31      -5.045  11.917  -9.724  1.00  0.95           H  
ATOM    410  C   THR A  31      -3.915  11.321 -11.495  1.00  0.95           C  
ATOM    411  CB  THR A  31      -6.443  11.282 -11.134  1.00  0.95           C  
ATOM    412  HB  THR A  31      -7.250  11.805 -10.621  1.00  0.95           H  
ATOM    413  O   THR A  31      -3.678  11.605 -12.674  1.00  0.95           O  
ATOM    414  CG2 THR A  31      -6.781  11.217 -12.623  1.00  0.95           C  
ATOM    415 HG21 THR A  31      -6.759  12.218 -13.055  1.00  0.95           H  
ATOM    416 HG22 THR A  31      -6.071  10.577 -13.147  1.00  0.95           H  
ATOM    417 HG23 THR A  31      -7.781  10.800 -12.738  1.00  0.95           H  
ATOM    418  OG1 THR A  31      -6.402   9.961 -10.643  1.00  0.95           O  
ATOM    419  HG1 THR A  31      -6.826   9.956  -9.782  1.00  0.95           H  
ATOM    420  N   PRO A  32      -3.132  10.462 -10.808  1.00  0.96           N  
ATOM    421  CA  PRO A  32      -3.135  10.258  -9.360  1.00  0.96           C  
ATOM    422  HA  PRO A  32      -4.066   9.771  -9.070  1.00  0.96           H  
ATOM    423  C   PRO A  32      -2.985  11.584  -8.605  1.00  0.96           C  
ATOM    424  CB  PRO A  32      -1.961   9.321  -9.052  1.00  0.96           C  
ATOM    425  HB2 PRO A  32      -1.082   9.899  -8.767  1.00  0.96           H  
ATOM    426  HB3 PRO A  32      -2.212   8.605  -8.270  1.00  0.96           H  
ATOM    427  O   PRO A  32      -2.457  12.561  -9.138  1.00  0.96           O  
ATOM    428  CG  PRO A  32      -1.692   8.628 -10.384  1.00  0.96           C  
ATOM    429  HG2 PRO A  32      -2.369   7.781 -10.491  1.00  0.96           H  
ATOM    430  HG3 PRO A  32      -0.654   8.311 -10.480  1.00  0.96           H  
ATOM    431  CD  PRO A  32      -2.062   9.693 -11.410  1.00  0.96           C  
ATOM    432  HD2 PRO A  32      -1.210  10.344 -11.604  1.00  0.96           H  
ATOM    433  HD3 PRO A  32      -2.413   9.222 -12.328  1.00  0.96           H  
ATOM    434  N   GLY A  33      -3.521  11.634  -7.392  1.00  0.98           N  
ATOM    435  H   GLY A  33      -3.938  10.794  -7.016  1.00  0.98           H  
ATOM    436  CA  GLY A  33      -3.381  12.780  -6.507  1.00  0.98           C  
ATOM    437  HA2 GLY A  33      -3.836  13.650  -6.981  1.00  0.98           H  
ATOM    438  HA3 GLY A  33      -3.899  12.576  -5.570  1.00  0.98           H  
ATOM    439  C   GLY A  33      -1.908  13.083  -6.203  1.00  0.98           C  
ATOM    440  O   GLY A  33      -1.032  12.244  -6.443  1.00  0.98           O  
ATOM    441  N   PRO A  34      -1.605  14.282  -5.677  1.00  0.98           N  
ATOM    442  CA  PRO A  34      -0.235  14.684  -5.380  1.00  0.98           C  
ATOM    443  HA  PRO A  34       0.337  14.739  -6.306  1.00  0.98           H  
ATOM    444  C   PRO A  34       0.455  13.702  -4.424  1.00  0.98           C  
ATOM    445  CB  PRO A  34      -0.352  16.082  -4.762  1.00  0.98           C  
ATOM    446  HB2 PRO A  34      -0.292  16.832  -5.551  1.00  0.98           H  
ATOM    447  HB3 PRO A  34       0.411  16.265  -4.006  1.00  0.98           H  
ATOM    448  O   PRO A  34      -0.156  13.228  -3.467  1.00  0.98           O  
ATOM    449  CG  PRO A  34      -1.758  16.091  -4.160  1.00  0.98           C  
ATOM    450  HG2 PRO A  34      -2.157  17.101  -4.066  1.00  0.98           H  
ATOM    451  HG3 PRO A  34      -1.752  15.586  -3.194  1.00  0.98           H  
ATOM    452  CD  PRO A  34      -2.553  15.259  -5.161  1.00  0.98           C  
ATOM    453  HD2 PRO A  34      -3.388  14.778  -4.652  1.00  0.98           H  
ATOM    454  HD3 PRO A  34      -2.912  15.888  -5.976  1.00  0.98           H  
ATOM    455  N   LEU A  35       1.747  13.454  -4.648  1.00  0.99           N  
ATOM    456  H   LEU A  35       2.177  13.820  -5.486  1.00  0.99           H  
ATOM    457  CA  LEU A  35       2.589  12.725  -3.700  1.00  0.99           C  
ATOM    458  HA  LEU A  35       2.144  11.746  -3.525  1.00  0.99           H  
ATOM    459  C   LEU A  35       2.631  13.475  -2.364  1.00  0.99           C  
ATOM    460  CB  LEU A  35       3.997  12.545  -4.310  1.00  0.99           C  
ATOM    461  HB2 LEU A  35       3.933  11.880  -5.171  1.00  0.99           H  
ATOM    462  HB3 LEU A  35       4.344  13.516  -4.663  1.00  0.99           H  
ATOM    463  O   LEU A  35       3.067  14.629  -2.333  1.00  0.99           O  
ATOM    464  CG  LEU A  35       5.052  12.000  -3.328  1.00  0.99           C  
ATOM    465  HG  LEU A  35       5.090  12.672  -2.470  1.00  0.99           H  
ATOM    466  CD1 LEU A  35       4.747  10.599  -2.811  1.00  0.99           C  
ATOM    467 HD11 LEU A  35       4.827   9.868  -3.616  1.00  0.99           H  
ATOM    468 HD12 LEU A  35       3.753  10.565  -2.367  1.00  0.99           H  
ATOM    469 HD13 LEU A  35       5.465  10.357  -2.027  1.00  0.99           H  
ATOM    470  CD2 LEU A  35       6.430  11.994  -3.981  1.00  0.99           C  
ATOM    471 HD21 LEU A  35       6.431  11.366  -4.872  1.00  0.99           H  
ATOM    472 HD22 LEU A  35       6.717  13.009  -4.257  1.00  0.99           H  
ATOM    473 HD23 LEU A  35       7.172  11.616  -3.278  1.00  0.99           H  
ATOM    474  N   ILE A  36       2.221  12.818  -1.280  1.00  0.99           N  
ATOM    475  H   ILE A  36       1.863  11.881  -1.397  1.00  0.99           H  
ATOM    476  CA  ILE A  36       2.422  13.311   0.088  1.00  0.99           C  
ATOM    477  HA  ILE A  36       2.447  14.401   0.074  1.00  0.99           H  
ATOM    478  C   ILE A  36       3.778  12.816   0.585  1.00  0.99           C  
ATOM    479  CB  ILE A  36       1.269  12.888   1.023  1.00  0.99           C  
ATOM    480  HB  ILE A  36       1.208  11.800   1.024  1.00  0.99           H  
ATOM    481  O   ILE A  36       4.110  11.645   0.421  1.00  0.99           O  
ATOM    482  CG1 ILE A  36      -0.073  13.464   0.524  1.00  0.99           C  
ATOM    483 HG12 ILE A  36      -0.182  13.301  -0.548  1.00  0.99           H  
ATOM    484 HG13 ILE A  36      -0.086  14.535   0.724  1.00  0.99           H  
ATOM    485  CG2 ILE A  36       1.541  13.381   2.459  1.00  0.99           C  
ATOM    486 HG21 ILE A  36       0.707  13.131   3.115  1.00  0.99           H  
ATOM    487 HG22 ILE A  36       1.688  14.461   2.474  1.00  0.99           H  
ATOM    488 HG23 ILE A  36       2.423  12.889   2.868  1.00  0.99           H  
ATOM    489  CD1 ILE A  36      -1.301  12.862   1.202  1.00  0.99           C  
ATOM    490 HD11 ILE A  36      -1.241  11.774   1.177  1.00  0.99           H  
ATOM    491 HD12 ILE A  36      -1.355  13.201   2.236  1.00  0.99           H  
ATOM    492 HD13 ILE A  36      -2.199  13.185   0.676  1.00  0.99           H  
ATOM    493  N   THR A  37       4.569  13.702   1.182  1.00  0.98           N  
ATOM    494  H   THR A  37       4.244  14.654   1.280  1.00  0.98           H  
ATOM    495  CA  THR A  37       5.890  13.369   1.724  1.00  0.98           C  
ATOM    496  HA  THR A  37       5.995  12.284   1.752  1.00  0.98           H  
ATOM    497  C   THR A  37       6.063  13.892   3.140  1.00  0.98           C  
ATOM    498  CB  THR A  37       7.037  13.910   0.861  1.00  0.98           C  
ATOM    499  HB  THR A  37       7.982  13.667   1.347  1.00  0.98           H  
ATOM    500  O   THR A  37       5.679  15.027   3.428  1.00  0.98           O  
ATOM    501  CG2 THR A  37       7.048  13.329  -0.546  1.00  0.98           C  
ATOM    502 HG21 THR A  37       6.244  13.790  -1.121  1.00  0.98           H  
ATOM    503 HG22 THR A  37       7.998  13.563  -1.026  1.00  0.98           H  
ATOM    504 HG23 THR A  37       6.920  12.247  -0.511  1.00  0.98           H  
ATOM    505  OG1 THR A  37       6.920  15.312   0.738  1.00  0.98           O  
ATOM    506  HG1 THR A  37       6.535  15.621   1.562  1.00  0.98           H  
ATOM    507  N   GLY A  38       6.733  13.119   3.984  1.00  0.98           N  
ATOM    508  H   GLY A  38       7.002  12.194   3.682  1.00  0.98           H  
ATOM    509  CA  GLY A  38       7.238  13.564   5.283  1.00  0.98           C  
ATOM    510  HA2 GLY A  38       7.639  14.575   5.208  1.00  0.98           H  
ATOM    511  HA3 GLY A  38       6.435  13.577   6.020  1.00  0.98           H  
ATOM    512  C   GLY A  38       8.348  12.648   5.779  1.00  0.98           C  
ATOM    513  O   GLY A  38       8.878  11.846   5.013  1.00  0.98           O  
ATOM    514  N   ASN A  39       8.700  12.762   7.050  1.00  0.98           N  
ATOM    515  H   ASN A  39       8.216  13.442   7.618  1.00  0.98           H  
ATOM    516  CA  ASN A  39       9.714  11.954   7.714  1.00  0.98           C  
ATOM    517  HA  ASN A  39      10.136  11.249   6.997  1.00  0.98           H  
ATOM    518  C   ASN A  39       9.098  11.147   8.857  1.00  0.98           C  
ATOM    519  CB  ASN A  39      10.855  12.843   8.228  1.00  0.98           C  
ATOM    520  HB2 ASN A  39      10.476  13.491   9.018  1.00  0.98           H  
ATOM    521  HB3 ASN A  39      11.638  12.214   8.651  1.00  0.98           H  
ATOM    522  O   ASN A  39       8.076  11.530   9.430  1.00  0.98           O  
ATOM    523  CG  ASN A  39      11.469  13.688   7.134  1.00  0.98           C  
ATOM    524  ND2 ASN A  39      11.013  14.910   6.990  1.00  0.98           N  
ATOM    525 HD21 ASN A  39      11.370  15.435   6.205  1.00  0.98           H  
ATOM    526 HD22 ASN A  39      10.218  15.189   7.548  1.00  0.98           H  
ATOM    527  OD1 ASN A  39      12.343  13.272   6.394  1.00  0.98           O  
ATOM    528  N   MET A  40       9.742  10.041   9.214  1.00  0.97           N  
ATOM    529  H   MET A  40      10.538   9.747   8.667  1.00  0.97           H  
ATOM    530  CA  MET A  40       9.413   9.300  10.426  1.00  0.97           C  
ATOM    531  HA  MET A  40       8.401   8.904  10.332  1.00  0.97           H  
ATOM    532  C   MET A  40       9.472  10.244  11.637  1.00  0.97           C  
ATOM    533  CB  MET A  40      10.383   8.126  10.561  1.00  0.97           C  
ATOM    534  HB2 MET A  40      10.361   7.549   9.636  1.00  0.97           H  
ATOM    535  HB3 MET A  40      11.393   8.510  10.705  1.00  0.97           H  
ATOM    536  O   MET A  40      10.430  11.004  11.799  1.00  0.97           O  
ATOM    537  CG  MET A  40      10.011   7.198  11.721  1.00  0.97           C  
ATOM    538  HG2 MET A  40       8.964   6.913  11.617  1.00  0.97           H  
ATOM    539  HG3 MET A  40      10.124   7.733  12.664  1.00  0.97           H  
ATOM    540  SD  MET A  40      10.992   5.676  11.797  1.00  0.97           S  
ATOM    541  CE  MET A  40      12.652   6.344  12.093  1.00  0.97           C  
ATOM    542  HE1 MET A  40      12.949   6.981  11.260  1.00  0.97           H  
ATOM    543  HE2 MET A  40      12.659   6.918  13.019  1.00  0.97           H  
ATOM    544  HE3 MET A  40      13.362   5.520  12.162  1.00  0.97           H  
ATOM    545  N   GLY A  41       8.434  10.216  12.472  1.00  0.97           N  
ATOM    546  H   GLY A  41       7.708   9.536  12.300  1.00  0.97           H  
ATOM    547  CA  GLY A  41       8.244  11.147  13.587  1.00  0.97           C  
ATOM    548  HA2 GLY A  41       9.217  11.462  13.963  1.00  0.97           H  
ATOM    549  HA3 GLY A  41       7.723  10.630  14.392  1.00  0.97           H  
ATOM    550  C   GLY A  41       7.440  12.410  13.256  1.00  0.97           C  
ATOM    551  O   GLY A  41       7.101  13.152  14.180  1.00  0.97           O  
ATOM    552  N   ASP A  42       7.093  12.656  11.989  1.00  0.98           N  
ATOM    553  H   ASP A  42       7.425  12.053  11.250  1.00  0.98           H  
ATOM    554  CA  ASP A  42       6.233  13.784  11.629  1.00  0.98           C  
ATOM    555  HA  ASP A  42       6.628  14.668  12.130  1.00  0.98           H  
ATOM    556  C   ASP A  42       4.792  13.597  12.141  1.00  0.98           C  
ATOM    557  CB  ASP A  42       6.251  14.073  10.112  1.00  0.98           C  
ATOM    558  HB2 ASP A  42       5.402  14.714   9.876  1.00  0.98           H  
ATOM    559  HB3 ASP A  42       6.105  13.144   9.560  1.00  0.98           H  
ATOM    560  O   ASP A  42       4.280  12.488  12.336  1.00  0.98           O  
ATOM    561  CG  ASP A  42       7.508  14.804   9.609  1.00  0.98           C  
ATOM    562  OD1 ASP A  42       8.280  15.342  10.433  1.00  0.98           O  
ATOM    563  OD2 ASP A  42       7.662  14.920   8.369  1.00  0.98           O  
ATOM    564  N   ARG A  43       4.118  14.737  12.327  1.00  0.98           N  
ATOM    565  H   ARG A  43       4.613  15.590  12.109  1.00  0.98           H  
ATOM    566  CA  ARG A  43       2.676  14.836  12.557  1.00  0.98           C  
ATOM    567  HA  ARG A  43       2.276  13.854  12.805  1.00  0.98           H  
ATOM    568  C   ARG A  43       2.012  15.302  11.267  1.00  0.98           C  
ATOM    569  CB  ARG A  43       2.421  15.788  13.729  1.00  0.98           C  
ATOM    570  HB2 ARG A  43       2.818  16.773  13.484  1.00  0.98           H  
ATOM    571  HB3 ARG A  43       2.951  15.414  14.605  1.00  0.98           H  
ATOM    572  O   ARG A  43       2.259  16.423  10.821  1.00  0.98           O  
ATOM    573  CG  ARG A  43       0.930  15.916  14.063  1.00  0.98           C  
ATOM    574  HG2 ARG A  43       0.520  14.937  14.312  1.00  0.98           H  
ATOM    575  HG3 ARG A  43       0.386  16.321  13.209  1.00  0.98           H  
ATOM    576  CD  ARG A  43       0.776  16.862  15.254  1.00  0.98           C  
ATOM    577  HD2 ARG A  43       1.305  16.439  16.108  1.00  0.98           H  
ATOM    578  HD3 ARG A  43       1.217  17.824  14.994  1.00  0.98           H  
ATOM    579  NE  ARG A  43      -0.636  17.049  15.588  1.00  0.98           N  
ATOM    580  HE  ARG A  43      -1.304  16.566  15.005  1.00  0.98           H  
ATOM    581  NH1 ARG A  43      -0.420  18.405  17.409  1.00  0.98           N  
ATOM    582 HH11 ARG A  43       0.579  18.333  17.286  1.00  0.98           H  
ATOM    583 HH12 ARG A  43      -0.850  18.930  18.157  1.00  0.98           H  
ATOM    584  NH2 ARG A  43      -2.450  17.833  16.690  1.00  0.98           N  
ATOM    585 HH21 ARG A  43      -2.916  18.378  17.401  1.00  0.98           H  
ATOM    586 HH22 ARG A  43      -2.993  17.477  15.916  1.00  0.98           H  
ATOM    587  CZ  ARG A  43      -1.164  17.757  16.558  1.00  0.98           C  
ATOM    588  N   PHE A  44       1.167  14.458  10.695  1.00  0.98           N  
ATOM    589  H   PHE A  44       0.945  13.599  11.176  1.00  0.98           H  
ATOM    590  CA  PHE A  44       0.415  14.756   9.487  1.00  0.98           C  
ATOM    591  HA  PHE A  44       1.000  15.442   8.875  1.00  0.98           H  
ATOM    592  C   PHE A  44      -0.899  15.442   9.848  1.00  0.98           C  
ATOM    593  CB  PHE A  44       0.217  13.476   8.672  1.00  0.98           C  
ATOM    594  HB2 PHE A  44      -0.537  13.651   7.905  1.00  0.98           H  
ATOM    595  HB3 PHE A  44      -0.151  12.678   9.317  1.00  0.98           H  
ATOM    596  O   PHE A  44      -1.685  14.913  10.624  1.00  0.98           O  
ATOM    597  CG  PHE A  44       1.502  13.046   7.997  1.00  0.98           C  
ATOM    598  CD1 PHE A  44       1.829  13.568   6.732  1.00  0.98           C  
ATOM    599  HD1 PHE A  44       1.130  14.216   6.225  1.00  0.98           H  
ATOM    600  CD2 PHE A  44       2.412  12.206   8.663  1.00  0.98           C  
ATOM    601  HD2 PHE A  44       2.186  11.822   9.646  1.00  0.98           H  
ATOM    602  CE1 PHE A  44       3.057  13.247   6.123  1.00  0.98           C  
ATOM    603  HE1 PHE A  44       3.303  13.641   5.148  1.00  0.98           H  
ATOM    604  CE2 PHE A  44       3.639  11.897   8.051  1.00  0.98           C  
ATOM    605  HE2 PHE A  44       4.382  11.302   8.562  1.00  0.98           H  
ATOM    606  CZ  PHE A  44       3.955  12.395   6.783  1.00  0.98           C  
ATOM    607  HZ  PHE A  44       4.894  12.126   6.323  1.00  0.98           H  
ATOM    608  N   GLN A  45      -1.114  16.629   9.286  1.00  0.99           N  
ATOM    609  H   GLN A  45      -0.409  16.959   8.643  1.00  0.99           H  
ATOM    610  CA  GLN A  45      -2.320  17.441   9.408  1.00  0.99           C  
ATOM    611  HA  GLN A  45      -3.072  16.898   9.980  1.00  0.99           H  
ATOM    612  C   GLN A  45      -2.871  17.679   7.999  1.00  0.99           C  
ATOM    613  CB  GLN A  45      -2.011  18.746  10.157  1.00  0.99           C  
ATOM    614  HB2 GLN A  45      -1.259  19.314   9.609  1.00  0.99           H  
ATOM    615  HB3 GLN A  45      -2.915  19.352  10.208  1.00  0.99           H  
ATOM    616  O   GLN A  45      -2.557  18.672   7.339  1.00  0.99           O  
ATOM    617  CG  GLN A  45      -1.507  18.491  11.583  1.00  0.99           C  
ATOM    618  HG2 GLN A  45      -0.494  18.091  11.550  1.00  0.99           H  
ATOM    619  HG3 GLN A  45      -2.150  17.757  12.068  1.00  0.99           H  
ATOM    620  CD  GLN A  45      -1.503  19.774  12.398  1.00  0.99           C  
ATOM    621  NE2 GLN A  45      -2.456  19.953  13.288  1.00  0.99           N  
ATOM    622 HE21 GLN A  45      -3.097  19.202  13.499  1.00  0.99           H  
ATOM    623 HE22 GLN A  45      -2.468  20.840  13.773  1.00  0.99           H  
ATOM    624  OE1 GLN A  45      -0.658  20.645  12.252  1.00  0.99           O  
ATOM    625  N   LEU A  46      -3.647  16.710   7.522  1.00  0.99           N  
ATOM    626  H   LEU A  46      -3.907  15.967   8.154  1.00  0.99           H  
ATOM    627  CA  LEU A  46      -4.135  16.636   6.149  1.00  0.99           C  
ATOM    628  HA  LEU A  46      -3.636  17.389   5.539  1.00  0.99           H  
ATOM    629  C   LEU A  46      -5.630  16.950   6.137  1.00  0.99           C  
ATOM    630  CB  LEU A  46      -3.794  15.254   5.563  1.00  0.99           C  
ATOM    631  HB2 LEU A  46      -4.308  14.493   6.151  1.00  0.99           H  
ATOM    632  HB3 LEU A  46      -4.171  15.200   4.542  1.00  0.99           H  
ATOM    633  O   LEU A  46      -6.459  16.137   6.549  1.00  0.99           O  
ATOM    634  CG  LEU A  46      -2.285  14.934   5.563  1.00  0.99           C  
ATOM    635  HG  LEU A  46      -1.881  15.044   6.570  1.00  0.99           H  
ATOM    636  CD1 LEU A  46      -2.059  13.492   5.131  1.00  0.99           C  
ATOM    637 HD11 LEU A  46      -2.438  13.354   4.119  1.00  0.99           H  
ATOM    638 HD12 LEU A  46      -2.581  12.816   5.809  1.00  0.99           H  
ATOM    639 HD13 LEU A  46      -0.995  13.257   5.160  1.00  0.99           H  
ATOM    640  CD2 LEU A  46      -1.492  15.842   4.619  1.00  0.99           C  
ATOM    641 HD21 LEU A  46      -1.536  16.872   4.972  1.00  0.99           H  
ATOM    642 HD22 LEU A  46      -1.897  15.781   3.608  1.00  0.99           H  
ATOM    643 HD23 LEU A  46      -0.445  15.539   4.607  1.00  0.99           H  
ATOM    644  N   ASN A  47      -5.977  18.159   5.706  1.00  0.99           N  
ATOM    645  H   ASN A  47      -5.255  18.764   5.342  1.00  0.99           H  
ATOM    646  CA  ASN A  47      -7.359  18.619   5.652  1.00  0.99           C  
ATOM    647  HA  ASN A  47      -7.941  18.143   6.441  1.00  0.99           H  
ATOM    648  C   ASN A  47      -7.983  18.221   4.313  1.00  0.99           C  
ATOM    649  CB  ASN A  47      -7.372  20.125   5.909  1.00  0.99           C  
ATOM    650  HB2 ASN A  47      -6.726  20.596   5.169  1.00  0.99           H  
ATOM    651  HB3 ASN A  47      -6.960  20.341   6.895  1.00  0.99           H  
ATOM    652  O   ASN A  47      -7.650  18.772   3.265  1.00  0.99           O  
ATOM    653  CG  ASN A  47      -8.760  20.731   5.837  1.00  0.99           C  
ATOM    654  ND2 ASN A  47      -8.866  21.883   5.224  1.00  0.99           N  
ATOM    655 HD21 ASN A  47      -8.042  22.251   4.771  1.00  0.99           H  
ATOM    656 HD22 ASN A  47      -9.783  22.288   5.105  1.00  0.99           H  
ATOM    657  OD1 ASN A  47      -9.742  20.205   6.344  1.00  0.99           O  
ATOM    658  N   VAL A  48      -8.882  17.244   4.344  1.00  0.99           N  
ATOM    659  H   VAL A  48      -9.136  16.853   5.241  1.00  0.99           H  
ATOM    660  CA  VAL A  48      -9.593  16.763   3.159  1.00  0.99           C  
ATOM    661  HA  VAL A  48      -8.961  16.892   2.280  1.00  0.99           H  
ATOM    662  C   VAL A  48     -10.843  17.605   2.976  1.00  0.99           C  
ATOM    663  CB  VAL A  48      -9.922  15.269   3.281  1.00  0.99           C  
ATOM    664  HB  VAL A  48     -10.516  15.099   4.179  1.00  0.99           H  
ATOM    665  O   VAL A  48     -11.733  17.568   3.820  1.00  0.99           O  
ATOM    666  CG1 VAL A  48     -10.703  14.769   2.058  1.00  0.99           C  
ATOM    667 HG11 VAL A  48     -10.914  13.705   2.164  1.00  0.99           H  
ATOM    668 HG12 VAL A  48     -11.656  15.290   1.972  1.00  0.99           H  
ATOM    669 HG13 VAL A  48     -10.121  14.931   1.150  1.00  0.99           H  
ATOM    670  CG2 VAL A  48      -8.627  14.453   3.385  1.00  0.99           C  
ATOM    671 HG21 VAL A  48      -8.063  14.538   2.456  1.00  0.99           H  
ATOM    672 HG22 VAL A  48      -8.012  14.802   4.214  1.00  0.99           H  
ATOM    673 HG23 VAL A  48      -8.861  13.403   3.562  1.00  0.99           H  
ATOM    674  N   ILE A  49     -10.903  18.366   1.885  1.00  0.99           N  
ATOM    675  H   ILE A  49     -10.144  18.288   1.223  1.00  0.99           H  
ATOM    676  CA  ILE A  49     -12.001  19.281   1.558  1.00  0.99           C  
ATOM    677  HA  ILE A  49     -12.659  19.393   2.419  1.00  0.99           H  
ATOM    678  C   ILE A  49     -12.808  18.661   0.421  1.00  0.99           C  
ATOM    679  CB  ILE A  49     -11.456  20.679   1.178  1.00  0.99           C  
ATOM    680  HB  ILE A  49     -10.857  20.578   0.273  1.00  0.99           H  
ATOM    681  O   ILE A  49     -12.318  18.587  -0.706  1.00  0.99           O  
ATOM    682  CG1 ILE A  49     -10.544  21.275   2.277  1.00  0.99           C  
ATOM    683 HG12 ILE A  49      -9.790  20.544   2.570  1.00  0.99           H  
ATOM    684 HG13 ILE A  49     -11.137  21.518   3.158  1.00  0.99           H  
ATOM    685  CG2 ILE A  49     -12.632  21.629   0.871  1.00  0.99           C  
ATOM    686 HG21 ILE A  49     -12.264  22.596   0.529  1.00  0.99           H  
ATOM    687 HG22 ILE A  49     -13.264  21.217   0.084  1.00  0.99           H  
ATOM    688 HG23 ILE A  49     -13.241  21.769   1.764  1.00  0.99           H  
ATOM    689  CD1 ILE A  49      -9.782  22.525   1.820  1.00  0.99           C  
ATOM    690 HD11 ILE A  49     -10.468  23.355   1.653  1.00  0.99           H  
ATOM    691 HD12 ILE A  49      -9.235  22.311   0.902  1.00  0.99           H  
ATOM    692 HD13 ILE A  49      -9.069  22.818   2.591  1.00  0.99           H  
ATOM    693  N   ASP A  50     -14.034  18.228   0.698  1.00  0.98           N  
ATOM    694  H   ASP A  50     -14.429  18.390   1.613  1.00  0.98           H  
ATOM    695  CA  ASP A  50     -14.914  17.632  -0.305  1.00  0.98           C  
ATOM    696  HA  ASP A  50     -14.304  17.120  -1.050  1.00  0.98           H  
ATOM    697  C   ASP A  50     -15.724  18.715  -1.031  1.00  0.98           C  
ATOM    698  CB  ASP A  50     -15.802  16.556   0.341  1.00  0.98           C  
ATOM    699  HB2 ASP A  50     -15.167  15.867   0.897  1.00  0.98           H  
ATOM    700  HB3 ASP A  50     -16.489  17.028   1.043  1.00  0.98           H  
ATOM    701  O   ASP A  50     -16.599  19.352  -0.451  1.00  0.98           O  
ATOM    702  CG  ASP A  50     -16.605  15.755  -0.691  1.00  0.98           C  
ATOM    703  OD1 ASP A  50     -16.611  16.156  -1.880  1.00  0.98           O  
ATOM    704  OD2 ASP A  50     -17.195  14.729  -0.292  1.00  0.98           O  
ATOM    705  N   ASN A  51     -15.436  18.922  -2.316  1.00  0.98           N  
ATOM    706  H   ASN A  51     -14.709  18.353  -2.726  1.00  0.98           H  
ATOM    707  CA  ASN A  51     -16.145  19.839  -3.210  1.00  0.98           C  
ATOM    708  HA  ASN A  51     -16.975  20.293  -2.669  1.00  0.98           H  
ATOM    709  C   ASN A  51     -16.784  19.094  -4.401  1.00  0.98           C  
ATOM    710  CB  ASN A  51     -15.174  20.953  -3.642  1.00  0.98           C  
ATOM    711  HB2 ASN A  51     -14.236  20.494  -3.956  1.00  0.98           H  
ATOM    712  HB3 ASN A  51     -15.593  21.504  -4.484  1.00  0.98           H  
ATOM    713  O   ASN A  51     -16.894  19.640  -5.507  1.00  0.98           O  
ATOM    714  CG  ASN A  51     -14.884  21.973  -2.561  1.00  0.98           C  
ATOM    715  ND2 ASN A  51     -13.708  22.556  -2.572  1.00  0.98           N  
ATOM    716 HD21 ASN A  51     -12.973  22.182  -3.155  1.00  0.98           H  
ATOM    717 HD22 ASN A  51     -13.536  23.162  -1.782  1.00  0.98           H  
ATOM    718  OD1 ASN A  51     -15.708  22.335  -1.744  1.00  0.98           O  
ATOM    719  N   LEU A  52     -17.165  17.828  -4.217  1.00  0.97           N  
ATOM    720  H   LEU A  52     -17.032  17.401  -3.311  1.00  0.97           H  
ATOM    721  CA  LEU A  52     -17.800  17.022  -5.257  1.00  0.97           C  
ATOM    722  HA  LEU A  52     -17.221  17.144  -6.172  1.00  0.97           H  
ATOM    723  C   LEU A  52     -19.217  17.510  -5.563  1.00  0.97           C  
ATOM    724  CB  LEU A  52     -17.795  15.541  -4.844  1.00  0.97           C  
ATOM    725  HB2 LEU A  52     -18.260  15.457  -3.862  1.00  0.97           H  
ATOM    726  HB3 LEU A  52     -18.391  14.965  -5.552  1.00  0.97           H  
ATOM    727  O   LEU A  52     -20.058  17.656  -4.689  1.00  0.97           O  
ATOM    728  CG  LEU A  52     -16.381  14.943  -4.782  1.00  0.97           C  
ATOM    729  HG  LEU A  52     -15.712  15.614  -4.244  1.00  0.97           H  
ATOM    730  CD1 LEU A  52     -16.391  13.587  -4.080  1.00  0.97           C  
ATOM    731 HD11 LEU A  52     -15.386  13.167  -4.056  1.00  0.97           H  
ATOM    732 HD12 LEU A  52     -16.728  13.723  -3.052  1.00  0.97           H  
ATOM    733 HD13 LEU A  52     -17.066  12.897  -4.587  1.00  0.97           H  
ATOM    734  CD2 LEU A  52     -15.825  14.748  -6.193  1.00  0.97           C  
ATOM    735 HD21 LEU A  52     -16.016  15.621  -6.818  1.00  0.97           H  
ATOM    736 HD22 LEU A  52     -16.264  13.858  -6.643  1.00  0.97           H  
ATOM    737 HD23 LEU A  52     -14.742  14.650  -6.121  1.00  0.97           H  
ATOM    738  N   THR A  53     -19.510  17.734  -6.842  1.00  0.95           N  
ATOM    739  H   THR A  53     -18.794  17.537  -7.526  1.00  0.95           H  
ATOM    740  CA  THR A  53     -20.797  18.306  -7.288  1.00  0.95           C  
ATOM    741  HA  THR A  53     -21.513  18.278  -6.466  1.00  0.95           H  
ATOM    742  C   THR A  53     -21.446  17.523  -8.428  1.00  0.95           C  
ATOM    743  CB  THR A  53     -20.632  19.776  -7.701  1.00  0.95           C  
ATOM    744  HB  THR A  53     -21.561  20.127  -8.150  1.00  0.95           H  
ATOM    745  O   THR A  53     -22.618  17.731  -8.744  1.00  0.95           O  
ATOM    746  CG2 THR A  53     -20.289  20.689  -6.525  1.00  0.95           C  
ATOM    747 HG21 THR A  53     -20.234  21.723  -6.866  1.00  0.95           H  
ATOM    748 HG22 THR A  53     -19.337  20.405  -6.076  1.00  0.95           H  
ATOM    749 HG23 THR A  53     -21.066  20.607  -5.764  1.00  0.95           H  
ATOM    750  OG1 THR A  53     -19.586  19.911  -8.638  1.00  0.95           O  
ATOM    751  HG1 THR A  53     -18.779  19.902  -8.118  1.00  0.95           H  
ATOM    752  N   ASN A  54     -20.723  16.597  -9.060  1.00  0.93           N  
ATOM    753  H   ASN A  54     -19.777  16.429  -8.749  1.00  0.93           H  
ATOM    754  CA  ASN A  54     -21.230  15.831 -10.189  1.00  0.93           C  
ATOM    755  HA  ASN A  54     -21.772  16.512 -10.847  1.00  0.93           H  
ATOM    756  C   ASN A  54     -22.210  14.734  -9.734  1.00  0.93           C  
ATOM    757  CB  ASN A  54     -20.036  15.274 -10.979  1.00  0.93           C  
ATOM    758  HB2 ASN A  54     -19.375  16.094 -11.259  1.00  0.93           H  
ATOM    759  HB3 ASN A  54     -19.487  14.575 -10.348  1.00  0.93           H  
ATOM    760  O   ASN A  54     -21.803  13.706  -9.205  1.00  0.93           O  
ATOM    761  CG  ASN A  54     -20.445  14.539 -12.237  1.00  0.93           C  
ATOM    762  ND2 ASN A  54     -19.496  14.128 -13.040  1.00  0.93           N  
ATOM    763 HD21 ASN A  54     -19.765  13.480 -13.767  1.00  0.93           H  
ATOM    764 HD22 ASN A  54     -18.531  14.235 -12.764  1.00  0.93           H  
ATOM    765  OD1 ASN A  54     -21.614  14.298 -12.514  1.00  0.93           O  
ATOM    766  N   HIS A  55     -23.499  14.906 -10.039  1.00  0.89           N  
ATOM    767  H   HIS A  55     -23.762  15.811 -10.400  1.00  0.89           H  
ATOM    768  CA  HIS A  55     -24.581  13.964  -9.702  1.00  0.89           C  
ATOM    769  HA  HIS A  55     -24.569  13.799  -8.624  1.00  0.89           H  
ATOM    770  C   HIS A  55     -24.477  12.576 -10.360  1.00  0.89           C  
ATOM    771  CB  HIS A  55     -25.924  14.599 -10.090  1.00  0.89           C  
ATOM    772  HB2 HIS A  55     -25.922  14.826 -11.156  1.00  0.89           H  
ATOM    773  HB3 HIS A  55     -26.723  13.880  -9.907  1.00  0.89           H  
ATOM    774  O   HIS A  55     -25.241  11.677 -10.017  1.00  0.89           O  
ATOM    775  CG  HIS A  55     -26.247  15.850  -9.320  1.00  0.89           C  
ATOM    776  CD2 HIS A  55     -25.929  17.134  -9.670  1.00  0.89           C  
ATOM    777  HD2 HIS A  55     -25.376  17.443 -10.545  1.00  0.89           H  
ATOM    778  ND1 HIS A  55     -26.958  15.911  -8.143  1.00  0.89           N  
ATOM    779  HD1 HIS A  55     -27.482  15.153  -7.730  1.00  0.89           H  
ATOM    780  CE1 HIS A  55     -27.049  17.204  -7.782  1.00  0.89           C  
ATOM    781  HE1 HIS A  55     -27.589  17.577  -6.924  1.00  0.89           H  
ATOM    782  NE2 HIS A  55     -26.451  17.982  -8.694  1.00  0.89           N  
ATOM    783  N   THR A  56     -23.571  12.392 -11.322  1.00  0.87           N  
ATOM    784  H   THR A  56     -22.961  13.162 -11.553  1.00  0.87           H  
ATOM    785  CA  THR A  56     -23.303  11.077 -11.931  1.00  0.87           C  
ATOM    786  HA  THR A  56     -24.226  10.497 -11.924  1.00  0.87           H  
ATOM    787  C   THR A  56     -22.290  10.247 -11.136  1.00  0.87           C  
ATOM    788  CB  THR A  56     -22.875  11.200 -13.402  1.00  0.87           C  
ATOM    789  HB  THR A  56     -22.783  10.199 -13.824  1.00  0.87           H  
ATOM    790  O   THR A  56     -22.082   9.080 -11.452  1.00  0.87           O  
ATOM    791  CG2 THR A  56     -23.888  11.985 -14.239  1.00  0.87           C  
ATOM    792 HG21 THR A  56     -24.860  11.494 -14.186  1.00  0.87           H  
ATOM    793 HG22 THR A  56     -23.978  13.010 -13.880  1.00  0.87           H  
ATOM    794 HG23 THR A  56     -23.557  12.001 -15.278  1.00  0.87           H  
ATOM    795  OG1 THR A  56     -21.640  11.859 -13.542  1.00  0.87           O  
ATOM    796  HG1 THR A  56     -21.742  12.743 -13.181  1.00  0.87           H  
ATOM    797  N   MET A  57     -21.688  10.830 -10.094  1.00  0.91           N  
ATOM    798  H   MET A  57     -21.972  11.763  -9.832  1.00  0.91           H  
ATOM    799  CA  MET A  57     -20.663  10.231  -9.238  1.00  0.91           C  
ATOM    800  HA  MET A  57     -20.553   9.173  -9.476  1.00  0.91           H  
ATOM    801  C   MET A  57     -21.082  10.347  -7.764  1.00  0.91           C  
ATOM    802  CB  MET A  57     -19.313  10.926  -9.490  1.00  0.91           C  
ATOM    803  HB2 MET A  57     -18.537  10.411  -8.924  1.00  0.91           H  
ATOM    804  HB3 MET A  57     -19.369  11.955  -9.134  1.00  0.91           H  
ATOM    805  O   MET A  57     -22.015  11.080  -7.429  1.00  0.91           O  
ATOM    806  CG  MET A  57     -18.921  10.944 -10.977  1.00  0.91           C  
ATOM    807  HG2 MET A  57     -19.673  11.509 -11.528  1.00  0.91           H  
ATOM    808  HG3 MET A  57     -18.920   9.924 -11.361  1.00  0.91           H  
ATOM    809  SD  MET A  57     -17.317  11.712 -11.326  1.00  0.91           S  
ATOM    810  CE  MET A  57     -16.279  10.262 -11.036  1.00  0.91           C  
ATOM    811  HE1 MET A  57     -16.507   9.826 -10.063  1.00  0.91           H  
ATOM    812  HE2 MET A  57     -16.467   9.513 -11.805  1.00  0.91           H  
ATOM    813  HE3 MET A  57     -15.228  10.551 -11.073  1.00  0.91           H  
ATOM    814  N   LEU A  58     -20.406   9.622  -6.872  1.00  0.91           N  
ATOM    815  H   LEU A  58     -19.630   9.056  -7.185  1.00  0.91           H  
ATOM    816  CA  LEU A  58     -20.597   9.782  -5.426  1.00  0.91           C  
ATOM    817  HA  LEU A  58     -21.662   9.736  -5.201  1.00  0.91           H  
ATOM    818  C   LEU A  58     -20.091  11.163  -4.987  1.00  0.91           C  
ATOM    819  CB  LEU A  58     -19.878   8.647  -4.679  1.00  0.91           C  
ATOM    820  HB2 LEU A  58     -18.823   8.661  -4.955  1.00  0.91           H  
ATOM    821  HB3 LEU A  58     -19.941   8.825  -3.606  1.00  0.91           H  
ATOM    822  O   LEU A  58     -19.006  11.570  -5.402  1.00  0.91           O  
ATOM    823  CG  LEU A  58     -20.453   7.254  -4.987  1.00  0.91           C  
ATOM    824  HG  LEU A  58     -20.477   7.097  -6.066  1.00  0.91           H  
ATOM    825  CD1 LEU A  58     -19.562   6.182  -4.387  1.00  0.91           C  
ATOM    826 HD11 LEU A  58     -18.556   6.249  -4.800  1.00  0.91           H  
ATOM    827 HD12 LEU A  58     -19.515   6.287  -3.303  1.00  0.91           H  
ATOM    828 HD13 LEU A  58     -19.971   5.205  -4.643  1.00  0.91           H  
ATOM    829  CD2 LEU A  58     -21.868   7.064  -4.438  1.00  0.91           C  
ATOM    830 HD21 LEU A  58     -22.567   7.757  -4.908  1.00  0.91           H  
ATOM    831 HD22 LEU A  58     -21.878   7.235  -3.361  1.00  0.91           H  
ATOM    832 HD23 LEU A  58     -22.204   6.044  -4.623  1.00  0.91           H  
ATOM    833  N   LYS A  59     -20.888  11.868  -4.172  1.00  0.94           N  
ATOM    834  H   LYS A  59     -21.761  11.443  -3.894  1.00  0.94           H  
ATOM    835  CA  LYS A  59     -20.625  13.242  -3.688  1.00  0.94           C  
ATOM    836  HA  LYS A  59     -19.795  13.671  -4.250  1.00  0.94           H  
ATOM    837  C   LYS A  59     -20.183  13.314  -2.224  1.00  0.94           C  
ATOM    838  CB  LYS A  59     -21.868  14.119  -3.905  1.00  0.94           C  
ATOM    839  HB2 LYS A  59     -22.734  13.608  -3.483  1.00  0.94           H  
ATOM    840  HB3 LYS A  59     -21.746  15.062  -3.373  1.00  0.94           H  
ATOM    841  O   LYS A  59     -20.032  14.398  -1.679  1.00  0.94           O  
ATOM    842  CG  LYS A  59     -22.101  14.462  -5.383  1.00  0.94           C  
ATOM    843  HG2 LYS A  59     -21.267  15.070  -5.733  1.00  0.94           H  
ATOM    844  HG3 LYS A  59     -22.140  13.555  -5.985  1.00  0.94           H  
ATOM    845  CD  LYS A  59     -23.401  15.257  -5.565  1.00  0.94           C  
ATOM    846  HD2 LYS A  59     -23.403  15.716  -6.553  1.00  0.94           H  
ATOM    847  HD3 LYS A  59     -23.464  16.040  -4.809  1.00  0.94           H  
ATOM    848  CE  LYS A  59     -24.585  14.298  -5.446  1.00  0.94           C  
ATOM    849  HE2 LYS A  59     -24.481  13.747  -4.512  1.00  0.94           H  
ATOM    850  HE3 LYS A  59     -24.539  13.572  -6.258  1.00  0.94           H  
ATOM    851  NZ  LYS A  59     -25.876  15.009  -5.456  1.00  0.94           N  
ATOM    852  HZ1 LYS A  59     -25.920  15.614  -4.648  1.00  0.94           H  
ATOM    853  HZ2 LYS A  59     -26.643  14.370  -5.302  1.00  0.94           H  
ATOM    854  HZ3 LYS A  59     -25.992  15.589  -6.274  1.00  0.94           H  
ATOM    855  N   SER A  60     -20.036  12.167  -1.580  1.00  0.95           N  
ATOM    856  H   SER A  60     -20.143  11.319  -2.119  1.00  0.95           H  
ATOM    857  CA  SER A  60     -19.328  12.044  -0.310  1.00  0.95           C  
ATOM    858  HA  SER A  60     -19.062  13.029   0.073  1.00  0.95           H  
ATOM    859  C   SER A  60     -18.030  11.288  -0.556  1.00  0.95           C  
ATOM    860  CB  SER A  60     -20.194  11.325   0.727  1.00  0.95           C  
ATOM    861  HB2 SER A  60     -20.458  10.334   0.360  1.00  0.95           H  
ATOM    862  HB3 SER A  60     -19.621  11.219   1.649  1.00  0.95           H  
ATOM    863  O   SER A  60     -17.891  10.623  -1.583  1.00  0.95           O  
ATOM    864  OG  SER A  60     -21.375  12.059   1.003  1.00  0.95           O  
ATOM    865  HG  SER A  60     -21.093  12.934   1.278  1.00  0.95           H  
ATOM    866  N   THR A  61     -17.100  11.347   0.387  1.00  0.96           N  
ATOM    867  H   THR A  61     -17.239  11.991   1.152  1.00  0.96           H  
ATOM    868  CA  THR A  61     -15.836  10.606   0.322  1.00  0.96           C  
ATOM    869  HA  THR A  61     -15.989   9.677  -0.229  1.00  0.96           H  
ATOM    870  C   THR A  61     -15.344  10.250   1.718  1.00  0.96           C  
ATOM    871  CB  THR A  61     -14.778  11.424  -0.444  1.00  0.96           C  
ATOM    872  HB  THR A  61     -15.200  11.715  -1.406  1.00  0.96           H  
ATOM    873  O   THR A  61     -15.753  10.833   2.715  1.00  0.96           O  
ATOM    874  CG2 THR A  61     -14.317  12.688   0.282  1.00  0.96           C  
ATOM    875 HG21 THR A  61     -13.759  12.439   1.184  1.00  0.96           H  
ATOM    876 HG22 THR A  61     -13.684  13.273  -0.386  1.00  0.96           H  
ATOM    877 HG23 THR A  61     -15.182  13.294   0.552  1.00  0.96           H  
ATOM    878  OG1 THR A  61     -13.617  10.660  -0.691  1.00  0.96           O  
ATOM    879  HG1 THR A  61     -13.171  10.461   0.135  1.00  0.96           H  
ATOM    880  N   SER A  62     -14.400   9.331   1.813  1.00  0.96           N  
ATOM    881  H   SER A  62     -14.137   8.806   0.991  1.00  0.96           H  
ATOM    882  CA  SER A  62     -13.512   9.197   2.970  1.00  0.96           C  
ATOM    883  HA  SER A  62     -13.455  10.145   3.504  1.00  0.96           H  
ATOM    884  C   SER A  62     -12.116   8.859   2.462  1.00  0.96           C  
ATOM    885  CB  SER A  62     -14.048   8.139   3.930  1.00  0.96           C  
ATOM    886  HB2 SER A  62     -15.084   8.366   4.182  1.00  0.96           H  
ATOM    887  HB3 SER A  62     -13.457   8.175   4.845  1.00  0.96           H  
ATOM    888  O   SER A  62     -12.013   8.412   1.328  1.00  0.96           O  
ATOM    889  OG  SER A  62     -13.973   6.850   3.365  1.00  0.96           O  
ATOM    890  HG  SER A  62     -13.535   6.304   4.022  1.00  0.96           H  
ATOM    891  N   ILE A  63     -11.049   9.113   3.221  1.00  0.98           N  
ATOM    892  H   ILE A  63     -11.164   9.358   4.194  1.00  0.98           H  
ATOM    893  CA  ILE A  63      -9.678   8.836   2.766  1.00  0.98           C  
ATOM    894  HA  ILE A  63      -9.695   8.412   1.762  1.00  0.98           H  
ATOM    895  C   ILE A  63      -9.061   7.803   3.680  1.00  0.98           C  
ATOM    896  CB  ILE A  63      -8.798  10.103   2.723  1.00  0.98           C  
ATOM    897  HB  ILE A  63      -8.735  10.518   3.729  1.00  0.98           H  
ATOM    898  O   ILE A  63      -8.896   8.086   4.861  1.00  0.98           O  
ATOM    899  CG1 ILE A  63      -9.389  11.196   1.816  1.00  0.98           C  
ATOM    900 HG12 ILE A  63     -10.354  11.505   2.218  1.00  0.98           H  
ATOM    901 HG13 ILE A  63      -8.722  12.058   1.833  1.00  0.98           H  
ATOM    902  CG2 ILE A  63      -7.365   9.757   2.274  1.00  0.98           C  
ATOM    903 HG21 ILE A  63      -7.381   9.172   1.354  1.00  0.98           H  
ATOM    904 HG22 ILE A  63      -6.785  10.668   2.122  1.00  0.98           H  
ATOM    905 HG23 ILE A  63      -6.861   9.176   3.046  1.00  0.98           H  
ATOM    906  CD1 ILE A  63      -9.573  10.804   0.355  1.00  0.98           C  
ATOM    907 HD11 ILE A  63     -10.004  11.653  -0.174  1.00  0.98           H  
ATOM    908 HD12 ILE A  63     -10.250   9.955   0.258  1.00  0.98           H  
ATOM    909 HD13 ILE A  63      -8.605  10.555  -0.080  1.00  0.98           H  
ATOM    910  N   HIS A  64      -8.692   6.653   3.122  1.00  0.98           N  
ATOM    911  H   HIS A  64      -8.829   6.527   2.129  1.00  0.98           H  
ATOM    912  CA  HIS A  64      -7.859   5.683   3.814  1.00  0.98           C  
ATOM    913  HA  HIS A  64      -8.008   5.825   4.885  1.00  0.98           H  
ATOM    914  C   HIS A  64      -6.378   5.933   3.536  1.00  0.98           C  
ATOM    915  CB  HIS A  64      -8.298   4.259   3.473  1.00  0.98           C  
ATOM    916  HB2 HIS A  64      -8.285   4.135   2.390  1.00  0.98           H  
ATOM    917  HB3 HIS A  64      -9.315   4.116   3.837  1.00  0.98           H  
ATOM    918  O   HIS A  64      -5.992   6.180   2.390  1.00  0.98           O  
ATOM    919  CG  HIS A  64      -7.426   3.199   4.095  1.00  0.98           C  
ATOM    920  CD2 HIS A  64      -6.758   2.207   3.435  1.00  0.98           C  
ATOM    921  HD2 HIS A  64      -6.778   2.021   2.372  1.00  0.98           H  
ATOM    922  ND1 HIS A  64      -7.108   3.067   5.427  1.00  0.98           N  
ATOM    923  HD1 HIS A  64      -7.450   3.621   6.199  1.00  0.98           H  
ATOM    924  CE1 HIS A  64      -6.257   2.041   5.563  1.00  0.98           C  
ATOM    925  HE1 HIS A  64      -5.846   1.698   6.501  1.00  0.98           H  
ATOM    926  NE2 HIS A  64      -6.019   1.482   4.367  1.00  0.98           N  
ATOM    927  N   TRP A  65      -5.560   5.864   4.589  1.00  0.97           N  
ATOM    928  H   TRP A  65      -5.975   5.637   5.482  1.00  0.97           H  
ATOM    929  CA  TRP A  65      -4.104   6.018   4.546  1.00  0.97           C  
ATOM    930  HA  TRP A  65      -3.822   6.511   3.616  1.00  0.97           H  
ATOM    931  C   TRP A  65      -3.455   4.638   4.563  1.00  0.97           C  
ATOM    932  CB  TRP A  65      -3.625   6.900   5.703  1.00  0.97           C  
ATOM    933  HB2 TRP A  65      -3.668   6.335   6.635  1.00  0.97           H  
ATOM    934  HB3 TRP A  65      -2.591   7.191   5.518  1.00  0.97           H  
ATOM    935  O   TRP A  65      -3.046   4.119   5.601  1.00  0.97           O  
ATOM    936  CG  TRP A  65      -4.395   8.154   5.889  1.00  0.97           C  
ATOM    937  CD1 TRP A  65      -5.389   8.328   6.781  1.00  0.97           C  
ATOM    938  HD1 TRP A  65      -5.737   7.572   7.470  1.00  0.97           H  
ATOM    939  CD2 TRP A  65      -4.318   9.383   5.120  1.00  0.97           C  
ATOM    940  CE2 TRP A  65      -5.312  10.277   5.613  1.00  0.97           C  
ATOM    941  CE3 TRP A  65      -3.531   9.812   4.032  1.00  0.97           C  
ATOM    942  HE3 TRP A  65      -2.775   9.145   3.643  1.00  0.97           H  
ATOM    943  NE1 TRP A  65      -5.937   9.579   6.621  1.00  0.97           N  
ATOM    944  HE1 TRP A  65      -6.779   9.860   7.103  1.00  0.97           H  
ATOM    945  CH2 TRP A  65      -4.724  11.938   3.965  1.00  0.97           C  
ATOM    946  HH2 TRP A  65      -4.878  12.912   3.523  1.00  0.97           H  
ATOM    947  CZ2 TRP A  65      -5.509  11.546   5.057  1.00  0.97           C  
ATOM    948  HZ2 TRP A  65      -6.276  12.198   5.447  1.00  0.97           H  
ATOM    949  CZ3 TRP A  65      -3.744  11.072   3.446  1.00  0.97           C  
ATOM    950  HZ3 TRP A  65      -3.155  11.374   2.593  1.00  0.97           H  
ATOM    951  N   HIS A  66      -3.397   4.031   3.391  1.00  0.97           N  
ATOM    952  H   HIS A  66      -3.646   4.550   2.561  1.00  0.97           H  
ATOM    953  CA  HIS A  66      -3.043   2.637   3.240  1.00  0.97           C  
ATOM    954  HA  HIS A  66      -3.725   2.049   3.855  1.00  0.97           H  
ATOM    955  C   HIS A  66      -1.621   2.323   3.713  1.00  0.97           C  
ATOM    956  CB  HIS A  66      -3.268   2.249   1.790  1.00  0.97           C  
ATOM    957  HB2 HIS A  66      -4.251   2.595   1.471  1.00  0.97           H  
ATOM    958  HB3 HIS A  66      -2.515   2.740   1.173  1.00  0.97           H  
ATOM    959  O   HIS A  66      -0.642   2.925   3.258  1.00  0.97           O  
ATOM    960  CG  HIS A  66      -3.211   0.764   1.608  1.00  0.97           C  
ATOM    961  CD2 HIS A  66      -2.096  -0.032   1.621  1.00  0.97           C  
ATOM    962  HD2 HIS A  66      -1.076   0.296   1.758  1.00  0.97           H  
ATOM    963  ND1 HIS A  66      -4.303  -0.050   1.461  1.00  0.97           N  
ATOM    964  HD1 HIS A  66      -5.265   0.229   1.589  1.00  0.97           H  
ATOM    965  CE1 HIS A  66      -3.853  -1.308   1.384  1.00  0.97           C  
ATOM    966  HE1 HIS A  66      -4.482  -2.184   1.331  1.00  0.97           H  
ATOM    967  NE2 HIS A  66      -2.513  -1.346   1.438  1.00  0.97           N  
ATOM    968  N   GLY A  67      -1.533   1.330   4.600  1.00  0.97           N  
ATOM    969  H   GLY A  67      -2.395   0.876   4.864  1.00  0.97           H  
ATOM    970  CA  GLY A  67      -0.312   0.837   5.238  1.00  0.97           C  
ATOM    971  HA2 GLY A  67       0.522   0.886   4.538  1.00  0.97           H  
ATOM    972  HA3 GLY A  67      -0.479  -0.208   5.498  1.00  0.97           H  
ATOM    973  C   GLY A  67       0.082   1.553   6.535  1.00  0.97           C  
ATOM    974  O   GLY A  67       0.970   1.081   7.247  1.00  0.97           O  
ATOM    975  N   PHE A  68      -0.572   2.661   6.899  1.00  0.98           N  
ATOM    976  H   PHE A  68      -1.346   2.985   6.337  1.00  0.98           H  
ATOM    977  CA  PHE A  68      -0.388   3.251   8.226  1.00  0.98           C  
ATOM    978  HA  PHE A  68       0.673   3.234   8.473  1.00  0.98           H  
ATOM    979  C   PHE A  68      -1.122   2.424   9.282  1.00  0.98           C  
ATOM    980  CB  PHE A  68      -0.836   4.714   8.248  1.00  0.98           C  
ATOM    981  HB2 PHE A  68      -1.848   4.794   7.853  1.00  0.98           H  
ATOM    982  HB3 PHE A  68      -0.862   5.058   9.282  1.00  0.98           H  
ATOM    983  O   PHE A  68      -2.276   2.048   9.098  1.00  0.98           O  
ATOM    984  CG  PHE A  68       0.100   5.621   7.480  1.00  0.98           C  
ATOM    985  CD1 PHE A  68       1.333   5.986   8.044  1.00  0.98           C  
ATOM    986  HD1 PHE A  68       1.613   5.615   9.019  1.00  0.98           H  
ATOM    987  CD2 PHE A  68      -0.219   6.043   6.179  1.00  0.98           C  
ATOM    988  HD2 PHE A  68      -1.117   5.675   5.706  1.00  0.98           H  
ATOM    989  CE1 PHE A  68       2.226   6.785   7.312  1.00  0.98           C  
ATOM    990  HE1 PHE A  68       3.202   7.004   7.720  1.00  0.98           H  
ATOM    991  CE2 PHE A  68       0.642   6.898   5.473  1.00  0.98           C  
ATOM    992  HE2 PHE A  68       0.385   7.226   4.477  1.00  0.98           H  
ATOM    993  CZ  PHE A  68       1.869   7.269   6.044  1.00  0.98           C  
ATOM    994  HZ  PHE A  68       2.560   7.883   5.486  1.00  0.98           H  
ATOM    995  N   PHE A  69      -0.475   2.169  10.419  1.00  0.97           N  
ATOM    996  H   PHE A  69       0.476   2.489  10.534  1.00  0.97           H  
ATOM    997  CA  PHE A  69      -1.077   1.369  11.488  1.00  0.97           C  
ATOM    998  HA  PHE A  69      -1.597   0.521  11.043  1.00  0.97           H  
ATOM    999  C   PHE A  69      -2.135   2.140  12.279  1.00  0.97           C  
ATOM   1000  CB  PHE A  69       0.018   0.832  12.420  1.00  0.97           C  
ATOM   1001  HB2 PHE A  69       0.504   1.681  12.901  1.00  0.97           H  
ATOM   1002  HB3 PHE A  69      -0.456   0.238  13.201  1.00  0.97           H  
ATOM   1003  O   PHE A  69      -2.943   1.531  12.975  1.00  0.97           O  
ATOM   1004  CG  PHE A  69       1.084  -0.034  11.768  1.00  0.97           C  
ATOM   1005  CD1 PHE A  69       0.796  -0.833  10.641  1.00  0.97           C  
ATOM   1006  HD1 PHE A  69      -0.194  -0.854  10.209  1.00  0.97           H  
ATOM   1007  CD2 PHE A  69       2.385  -0.046  12.308  1.00  0.97           C  
ATOM   1008  HD2 PHE A  69       2.618   0.558  13.172  1.00  0.97           H  
ATOM   1009  CE1 PHE A  69       1.804  -1.607  10.045  1.00  0.97           C  
ATOM   1010  HE1 PHE A  69       1.581  -2.188   9.162  1.00  0.97           H  
ATOM   1011  CE2 PHE A  69       3.389  -0.836  11.721  1.00  0.97           C  
ATOM   1012  HE2 PHE A  69       4.385  -0.834  12.139  1.00  0.97           H  
ATOM   1013  CZ  PHE A  69       3.100  -1.613  10.587  1.00  0.97           C  
ATOM   1014  HZ  PHE A  69       3.876  -2.206  10.126  1.00  0.97           H  
ATOM   1015  N   GLN A  70      -2.124   3.478  12.204  1.00  0.97           N  
ATOM   1016  H   GLN A  70      -1.453   3.903  11.580  1.00  0.97           H  
ATOM   1017  CA  GLN A  70      -3.088   4.348  12.891  1.00  0.97           C  
ATOM   1018  HA  GLN A  70      -2.703   5.367  12.849  1.00  0.97           H  
ATOM   1019  C   GLN A  70      -3.210   4.017  14.390  1.00  0.97           C  
ATOM   1020  CB  GLN A  70      -4.435   4.334  12.144  1.00  0.97           C  
ATOM   1021  HB2 GLN A  70      -5.158   4.954  12.674  1.00  0.97           H  
ATOM   1022  HB3 GLN A  70      -4.822   3.316  12.119  1.00  0.97           H  
ATOM   1023  O   GLN A  70      -4.290   4.067  14.983  1.00  0.97           O  
ATOM   1024  CG  GLN A  70      -4.323   4.840  10.699  1.00  0.97           C  
ATOM   1025  HG2 GLN A  70      -5.266   4.626  10.197  1.00  0.97           H  
ATOM   1026  HG3 GLN A  70      -3.556   4.282  10.162  1.00  0.97           H  
ATOM   1027  CD  GLN A  70      -4.036   6.335  10.576  1.00  0.97           C  
ATOM   1028  NE2 GLN A  70      -3.699   6.803   9.396  1.00  0.97           N  
ATOM   1029 HE21 GLN A  70      -3.513   7.794   9.341  1.00  0.97           H  
ATOM   1030 HE22 GLN A  70      -3.678   6.186   8.597  1.00  0.97           H  
ATOM   1031  OE1 GLN A  70      -4.080   7.110  11.516  1.00  0.97           O  
ATOM   1032  N   LYS A  71      -2.082   3.657  15.021  1.00  0.95           N  
ATOM   1033  H   LYS A  71      -1.233   3.619  14.476  1.00  0.95           H  
ATOM   1034  CA  LYS A  71      -2.041   3.242  16.426  1.00  0.95           C  
ATOM   1035  HA  LYS A  71      -2.765   2.434  16.537  1.00  0.95           H  
ATOM   1036  C   LYS A  71      -2.488   4.396  17.323  1.00  0.95           C  
ATOM   1037  CB  LYS A  71      -0.651   2.682  16.773  1.00  0.95           C  
ATOM   1038  HB2 LYS A  71       0.090   3.480  16.750  1.00  0.95           H  
ATOM   1039  HB3 LYS A  71      -0.389   1.948  16.011  1.00  0.95           H  
ATOM   1040  O   LYS A  71      -1.885   5.468  17.322  1.00  0.95           O  
ATOM   1041  CG  LYS A  71      -0.631   1.989  18.147  1.00  0.95           C  
ATOM   1042  HG2 LYS A  71      -1.498   1.331  18.219  1.00  0.95           H  
ATOM   1043  HG3 LYS A  71      -0.692   2.735  18.939  1.00  0.95           H  
ATOM   1044  CD  LYS A  71       0.637   1.137  18.329  1.00  0.95           C  
ATOM   1045  HD2 LYS A  71       0.726   0.479  17.464  1.00  0.95           H  
ATOM   1046  HD3 LYS A  71       1.518   1.778  18.370  1.00  0.95           H  
ATOM   1047  CE  LYS A  71       0.544   0.274  19.597  1.00  0.95           C  
ATOM   1048  HE2 LYS A  71       0.799   0.878  20.468  1.00  0.95           H  
ATOM   1049  HE3 LYS A  71      -0.489  -0.058  19.706  1.00  0.95           H  
ATOM   1050  NZ  LYS A  71       1.404  -0.939  19.514  1.00  0.95           N  
ATOM   1051  HZ1 LYS A  71       2.382  -0.741  19.359  1.00  0.95           H  
ATOM   1052  HZ2 LYS A  71       1.106  -1.548  18.765  1.00  0.95           H  
ATOM   1053  HZ3 LYS A  71       1.279  -1.556  20.304  1.00  0.95           H  
ATOM   1054  N   GLY A  72      -3.584   4.190  18.054  1.00  0.95           N  
ATOM   1055  H   GLY A  72      -4.055   3.304  17.944  1.00  0.95           H  
ATOM   1056  CA  GLY A  72      -4.238   5.217  18.881  1.00  0.95           C  
ATOM   1057  HA2 GLY A  72      -3.501   5.689  19.531  1.00  0.95           H  
ATOM   1058  HA3 GLY A  72      -4.980   4.714  19.501  1.00  0.95           H  
ATOM   1059  C   GLY A  72      -4.969   6.321  18.101  1.00  0.95           C  
ATOM   1060  O   GLY A  72      -5.437   7.299  18.684  1.00  0.95           O  
ATOM   1061  N   THR A  73      -5.065   6.179  16.781  1.00  0.96           N  
ATOM   1062  H   THR A  73      -4.695   5.333  16.372  1.00  0.96           H  
ATOM   1063  CA  THR A  73      -5.745   7.093  15.855  1.00  0.96           C  
ATOM   1064  HA  THR A  73      -6.411   7.739  16.427  1.00  0.96           H  
ATOM   1065  C   THR A  73      -6.658   6.313  14.907  1.00  0.96           C  
ATOM   1066  CB  THR A  73      -4.754   8.006  15.101  1.00  0.96           C  
ATOM   1067  HB  THR A  73      -5.236   8.466  14.238  1.00  0.96           H  
ATOM   1068  O   THR A  73      -6.871   6.724  13.777  1.00  0.96           O  
ATOM   1069  CG2 THR A  73      -4.237   9.132  15.996  1.00  0.96           C  
ATOM   1070 HG21 THR A  73      -3.707   8.723  16.856  1.00  0.96           H  
ATOM   1071 HG22 THR A  73      -3.564   9.766  15.418  1.00  0.96           H  
ATOM   1072 HG23 THR A  73      -5.077   9.736  16.339  1.00  0.96           H  
ATOM   1073  OG1 THR A  73      -3.614   7.294  14.685  1.00  0.96           O  
ATOM   1074  HG1 THR A  73      -3.214   6.904  15.465  1.00  0.96           H  
ATOM   1075  N   ASN A  74      -7.269   5.211  15.365  1.00  0.95           N  
ATOM   1076  H   ASN A  74      -7.032   4.874  16.287  1.00  0.95           H  
ATOM   1077  CA  ASN A  74      -8.156   4.373  14.543  1.00  0.95           C  
ATOM   1078  HA  ASN A  74      -7.564   3.923  13.746  1.00  0.95           H  
ATOM   1079  C   ASN A  74      -9.290   5.173  13.861  1.00  0.95           C  
ATOM   1080  CB  ASN A  74      -8.705   3.251  15.440  1.00  0.95           C  
ATOM   1081  HB2 ASN A  74      -9.242   3.687  16.283  1.00  0.95           H  
ATOM   1082  HB3 ASN A  74      -7.878   2.656  15.829  1.00  0.95           H  
ATOM   1083  O   ASN A  74      -9.711   4.827  12.764  1.00  0.95           O  
ATOM   1084  CG  ASN A  74      -9.667   2.328  14.719  1.00  0.95           C  
ATOM   1085  ND2 ASN A  74      -9.203   1.287  14.073  1.00  0.95           N  
ATOM   1086 HD21 ASN A  74      -9.848   0.678  13.590  1.00  0.95           H  
ATOM   1087 HD22 ASN A  74      -8.215   1.086  14.025  1.00  0.95           H  
ATOM   1088  OD1 ASN A  74     -10.865   2.555  14.722  1.00  0.95           O  
ATOM   1089  N   TRP A  75      -9.737   6.289  14.452  1.00  0.96           N  
ATOM   1090  H   TRP A  75      -9.305   6.556  15.325  1.00  0.96           H  
ATOM   1091  CA  TRP A  75     -10.704   7.221  13.850  1.00  0.96           C  
ATOM   1092  HA  TRP A  75     -11.611   6.675  13.594  1.00  0.96           H  
ATOM   1093  C   TRP A  75     -10.216   7.895  12.559  1.00  0.96           C  
ATOM   1094  CB  TRP A  75     -11.048   8.293  14.891  1.00  0.96           C  
ATOM   1095  HB2 TRP A  75     -11.514   7.794  15.740  1.00  0.96           H  
ATOM   1096  HB3 TRP A  75     -11.790   8.971  14.469  1.00  0.96           H  
ATOM   1097  O   TRP A  75     -11.037   8.371  11.780  1.00  0.96           O  
ATOM   1098  CG  TRP A  75      -9.899   9.124  15.382  1.00  0.96           C  
ATOM   1099  CD1 TRP A  75      -9.252   8.949  16.556  1.00  0.96           C  
ATOM   1100  HD1 TRP A  75      -9.497   8.201  17.296  1.00  0.96           H  
ATOM   1101  CD2 TRP A  75      -9.254  10.270  14.738  1.00  0.96           C  
ATOM   1102  CE2 TRP A  75      -8.183  10.708  15.573  1.00  0.96           C  
ATOM   1103  CE3 TRP A  75      -9.468  10.988  13.539  1.00  0.96           C  
ATOM   1104  HE3 TRP A  75     -10.259  10.673  12.875  1.00  0.96           H  
ATOM   1105  NE1 TRP A  75      -8.245   9.882  16.676  1.00  0.96           N  
ATOM   1106  HE1 TRP A  75      -7.685   9.973  17.512  1.00  0.96           H  
ATOM   1107  CH2 TRP A  75      -7.597  12.476  14.029  1.00  0.96           C  
ATOM   1108  HH2 TRP A  75      -6.968  13.312  13.761  1.00  0.96           H  
ATOM   1109  CZ2 TRP A  75      -7.358  11.788  15.229  1.00  0.96           C  
ATOM   1110  HZ2 TRP A  75      -6.539  12.081  15.869  1.00  0.96           H  
ATOM   1111  CZ3 TRP A  75      -8.653  12.082  13.188  1.00  0.96           C  
ATOM   1112  HZ3 TRP A  75      -8.832  12.613  12.264  1.00  0.96           H  
ATOM   1113  N   ALA A  76      -8.901   7.956  12.349  1.00  0.97           N  
ATOM   1114  H   ALA A  76      -8.289   7.534  13.033  1.00  0.97           H  
ATOM   1115  CA  ALA A  76      -8.243   8.510  11.175  1.00  0.97           C  
ATOM   1116  HA  ALA A  76      -8.900   9.254  10.724  1.00  0.97           H  
ATOM   1117  C   ALA A  76      -7.960   7.449  10.102  1.00  0.97           C  
ATOM   1118  CB  ALA A  76      -6.948   9.209  11.619  1.00  0.97           C  
ATOM   1119  HB1 ALA A  76      -7.152   9.941  12.400  1.00  0.97           H  
ATOM   1120  HB2 ALA A  76      -6.477   9.708  10.772  1.00  0.97           H  
ATOM   1121  HB3 ALA A  76      -6.244   8.472  12.006  1.00  0.97           H  
ATOM   1122  O   ALA A  76      -7.472   7.819   9.039  1.00  0.97           O  
ATOM   1123  N   ASP A  77      -8.264   6.162  10.340  1.00  0.97           N  
ATOM   1124  H   ASP A  77      -8.641   5.899  11.239  1.00  0.97           H  
ATOM   1125  CA  ASP A  77      -7.988   5.096   9.369  1.00  0.97           C  
ATOM   1126  HA  ASP A  77      -6.926   5.120   9.124  1.00  0.97           H  
ATOM   1127  C   ASP A  77      -8.716   5.321   8.049  1.00  0.97           C  
ATOM   1128  CB  ASP A  77      -8.319   3.714   9.954  1.00  0.97           C  
ATOM   1129  HB2 ASP A  77      -7.821   3.604  10.918  1.00  0.97           H  
ATOM   1130  HB3 ASP A  77      -9.396   3.648  10.112  1.00  0.97           H  
ATOM   1131  O   ASP A  77      -8.124   5.087   7.002  1.00  0.97           O  
ATOM   1132  CG  ASP A  77      -7.853   2.582   9.027  1.00  0.97           C  
ATOM   1133  OD1 ASP A  77      -6.661   2.593   8.666  1.00  0.97           O  
ATOM   1134  OD2 ASP A  77      -8.675   1.723   8.641  1.00  0.97           O  
ATOM   1135  N   GLY A  78      -9.952   5.837   8.078  1.00  0.95           N  
ATOM   1136  H   GLY A  78     -10.336   6.067   8.983  1.00  0.95           H  
ATOM   1137  CA  GLY A  78     -10.643   6.316   6.878  1.00  0.95           C  
ATOM   1138  HA2 GLY A  78      -9.894   6.438   6.095  1.00  0.95           H  
ATOM   1139  HA3 GLY A  78     -11.061   7.301   7.084  1.00  0.95           H  
ATOM   1140  C   GLY A  78     -11.735   5.442   6.248  1.00  0.95           C  
ATOM   1141  O   GLY A  78     -12.600   6.024   5.586  1.00  0.95           O  
ATOM   1142  N   PRO A  79     -11.789   4.106   6.414  1.00  0.95           N  
ATOM   1143  CA  PRO A  79     -12.865   3.299   5.855  1.00  0.95           C  
ATOM   1144  HA  PRO A  79     -12.772   3.332   4.769  1.00  0.95           H  
ATOM   1145  C   PRO A  79     -14.263   3.780   6.249  1.00  0.95           C  
ATOM   1146  CB  PRO A  79     -12.592   1.878   6.335  1.00  0.95           C  
ATOM   1147  HB2 PRO A  79     -12.961   1.767   7.354  1.00  0.95           H  
ATOM   1148  HB3 PRO A  79     -13.022   1.113   5.689  1.00  0.95           H  
ATOM   1149  O   PRO A  79     -14.614   3.864   7.436  1.00  0.95           O  
ATOM   1150  CG  PRO A  79     -11.079   1.825   6.404  1.00  0.95           C  
ATOM   1151  HG2 PRO A  79     -10.661   1.688   5.407  1.00  0.95           H  
ATOM   1152  HG3 PRO A  79     -10.733   1.051   7.090  1.00  0.95           H  
ATOM   1153  CD  PRO A  79     -10.734   3.222   6.891  1.00  0.95           C  
ATOM   1154  HD2 PRO A  79      -9.769   3.490   6.460  1.00  0.95           H  
ATOM   1155  HD3 PRO A  79     -10.697   3.237   7.981  1.00  0.95           H  
ATOM   1156  N   ALA A  80     -15.073   4.096   5.235  1.00  0.95           N  
ATOM   1157  H   ALA A  80     -14.745   3.985   4.286  1.00  0.95           H  
ATOM   1158  CA  ALA A  80     -16.437   4.562   5.431  1.00  0.95           C  
ATOM   1159  HA  ALA A  80     -16.407   5.475   6.026  1.00  0.95           H  
ATOM   1160  C   ALA A  80     -17.263   3.512   6.188  1.00  0.95           C  
ATOM   1161  CB  ALA A  80     -17.059   4.889   4.071  1.00  0.95           C  
ATOM   1162  HB1 ALA A  80     -17.015   4.012   3.425  1.00  0.95           H  
ATOM   1163  HB2 ALA A  80     -18.104   5.165   4.208  1.00  0.95           H  
ATOM   1164  HB3 ALA A  80     -16.516   5.708   3.598  1.00  0.95           H  
ATOM   1165  O   ALA A  80     -17.268   2.334   5.841  1.00  0.95           O  
ATOM   1166  N   PHE A  81     -17.973   3.958   7.224  1.00  0.95           N  
ATOM   1167  H   PHE A  81     -17.855   4.929   7.476  1.00  0.95           H  
ATOM   1168  CA  PHE A  81     -18.814   3.139   8.103  1.00  0.95           C  
ATOM   1169  HA  PHE A  81     -19.225   3.824   8.845  1.00  0.95           H  
ATOM   1170  C   PHE A  81     -18.090   2.061   8.917  1.00  0.95           C  
ATOM   1171  CB  PHE A  81     -20.007   2.573   7.336  1.00  0.95           C  
ATOM   1172  HB2 PHE A  81     -20.680   2.095   8.048  1.00  0.95           H  
ATOM   1173  HB3 PHE A  81     -19.673   1.805   6.639  1.00  0.95           H  
ATOM   1174  O   PHE A  81     -18.732   1.268   9.604  1.00  0.95           O  
ATOM   1175  CG  PHE A  81     -20.793   3.624   6.603  1.00  0.95           C  
ATOM   1176  CD1 PHE A  81     -21.630   4.483   7.336  1.00  0.95           C  
ATOM   1177  HD1 PHE A  81     -21.702   4.391   8.410  1.00  0.95           H  
ATOM   1178  CD2 PHE A  81     -20.697   3.731   5.204  1.00  0.95           C  
ATOM   1179  HD2 PHE A  81     -20.042   3.074   4.653  1.00  0.95           H  
ATOM   1180  CE1 PHE A  81     -22.421   5.422   6.664  1.00  0.95           C  
ATOM   1181  HE1 PHE A  81     -23.100   6.052   7.217  1.00  0.95           H  
ATOM   1182  CE2 PHE A  81     -21.491   4.670   4.528  1.00  0.95           C  
ATOM   1183  HE2 PHE A  81     -21.454   4.736   3.451  1.00  0.95           H  
ATOM   1184  CZ  PHE A  81     -22.368   5.483   5.265  1.00  0.95           C  
ATOM   1185  HZ  PHE A  81     -23.053   6.143   4.753  1.00  0.95           H  
ATOM   1186  N   ILE A  82     -16.763   2.076   8.949  1.00  0.96           N  
ATOM   1187  H   ILE A  82     -16.268   2.686   8.314  1.00  0.96           H  
ATOM   1188  CA  ILE A  82     -15.989   1.269   9.895  1.00  0.96           C  
ATOM   1189  HA  ILE A  82     -16.639   0.583  10.439  1.00  0.96           H  
ATOM   1190  C   ILE A  82     -15.382   2.201  10.925  1.00  0.96           C  
ATOM   1191  CB  ILE A  82     -14.937   0.420   9.172  1.00  0.96           C  
ATOM   1192  HB  ILE A  82     -14.181   1.104   8.786  1.00  0.96           H  
ATOM   1193  O   ILE A  82     -15.762   2.155  12.093  1.00  0.96           O  
ATOM   1194  CG1 ILE A  82     -15.531  -0.327   7.966  1.00  0.96           C  
ATOM   1195 HG12 ILE A  82     -15.920   0.387   7.240  1.00  0.96           H  
ATOM   1196 HG13 ILE A  82     -14.724  -0.852   7.455  1.00  0.96           H  
ATOM   1197  CG2 ILE A  82     -14.220  -0.530  10.143  1.00  0.96           C  
ATOM   1198 HG21 ILE A  82     -14.928  -1.198  10.634  1.00  0.96           H  
ATOM   1199 HG22 ILE A  82     -13.481  -1.117   9.598  1.00  0.96           H  
ATOM   1200 HG23 ILE A  82     -13.681   0.043  10.897  1.00  0.96           H  
ATOM   1201  CD1 ILE A  82     -16.645  -1.311   8.329  1.00  0.96           C  
ATOM   1202 HD11 ILE A  82     -17.048  -1.704   7.396  1.00  0.96           H  
ATOM   1203 HD12 ILE A  82     -17.456  -0.823   8.870  1.00  0.96           H  
ATOM   1204 HD13 ILE A  82     -16.242  -2.128   8.928  1.00  0.96           H  
ATOM   1205  N   ASN A  83     -14.531   3.116  10.470  1.00  0.97           N  
ATOM   1206  H   ASN A  83     -14.247   3.059   9.503  1.00  0.97           H  
ATOM   1207  CA  ASN A  83     -13.783   4.019  11.333  1.00  0.97           C  
ATOM   1208  HA  ASN A  83     -13.767   3.628  12.350  1.00  0.97           H  
ATOM   1209  C   ASN A  83     -14.417   5.410  11.398  1.00  0.97           C  
ATOM   1210  CB  ASN A  83     -12.336   4.054  10.830  1.00  0.97           C  
ATOM   1211  HB2 ASN A  83     -11.742   4.696  11.481  1.00  0.97           H  
ATOM   1212  HB3 ASN A  83     -12.297   4.458   9.819  1.00  0.97           H  
ATOM   1213  O   ASN A  83     -14.235   6.111  12.387  1.00  0.97           O  
ATOM   1214  CG  ASN A  83     -11.752   2.654  10.806  1.00  0.97           C  
ATOM   1215  ND2 ASN A  83     -11.228   2.151  11.891  1.00  0.97           N  
ATOM   1216 HD21 ASN A  83     -11.055   2.712  12.713  1.00  0.97           H  
ATOM   1217 HD22 ASN A  83     -10.874   1.209  11.806  1.00  0.97           H  
ATOM   1218  OD1 ASN A  83     -11.886   1.949   9.826  1.00  0.97           O  
ATOM   1219  N   GLN A  84     -15.187   5.813  10.382  1.00  0.97           N  
ATOM   1220  H   GLN A  84     -15.270   5.212   9.575  1.00  0.97           H  
ATOM   1221  CA  GLN A  84     -15.823   7.134  10.327  1.00  0.97           C  
ATOM   1222  HA  GLN A  84     -16.149   7.410  11.330  1.00  0.97           H  
ATOM   1223  C   GLN A  84     -17.053   7.169   9.412  1.00  0.97           C  
ATOM   1224  CB  GLN A  84     -14.789   8.171   9.862  1.00  0.97           C  
ATOM   1225  HB2 GLN A  84     -13.942   8.165  10.548  1.00  0.97           H  
ATOM   1226  HB3 GLN A  84     -15.240   9.163   9.902  1.00  0.97           H  
ATOM   1227  O   GLN A  84     -17.216   6.317   8.539  1.00  0.97           O  
ATOM   1228  CG  GLN A  84     -14.261   7.920   8.444  1.00  0.97           C  
ATOM   1229  HG2 GLN A  84     -15.079   7.942   7.724  1.00  0.97           H  
ATOM   1230  HG3 GLN A  84     -13.779   6.943   8.388  1.00  0.97           H  
ATOM   1231  CD  GLN A  84     -13.234   8.971   8.068  1.00  0.97           C  
ATOM   1232  NE2 GLN A  84     -13.537   9.850   7.143  1.00  0.97           N  
ATOM   1233 HE21 GLN A  84     -14.483   9.928   6.800  1.00  0.97           H  
ATOM   1234 HE22 GLN A  84     -12.778  10.480   6.926  1.00  0.97           H  
ATOM   1235  OE1 GLN A  84     -12.151   9.041   8.615  1.00  0.97           O  
ATOM   1236  N   CYS A  85     -17.904   8.186   9.573  1.00  0.97           N  
ATOM   1237  H   CYS A  85     -17.701   8.877  10.281  1.00  0.97           H  
ATOM   1238  CA  CYS A  85     -18.870   8.545   8.532  1.00  0.97           C  
ATOM   1239  HA  CYS A  85     -19.315   7.625   8.152  1.00  0.97           H  
ATOM   1240  C   CYS A  85     -18.155   9.263   7.372  1.00  0.97           C  
ATOM   1241  CB  CYS A  85     -20.009   9.392   9.113  1.00  0.97           C  
ATOM   1242  HB2 CYS A  85     -20.548   9.863   8.290  1.00  0.97           H  
ATOM   1243  HB3 CYS A  85     -19.600  10.185   9.739  1.00  0.97           H  
ATOM   1244  O   CYS A  85     -17.138   9.926   7.603  1.00  0.97           O  
ATOM   1245  SG  CYS A  85     -21.208   8.419  10.060  1.00  0.97           S  
ATOM   1246  N   PRO A  86     -18.651   9.156   6.127  1.00  0.97           N  
ATOM   1247  CA  PRO A  86     -18.063   9.889   5.014  1.00  0.97           C  
ATOM   1248  HA  PRO A  86     -17.022   9.583   4.913  1.00  0.97           H  
ATOM   1249  C   PRO A  86     -18.124  11.410   5.214  1.00  0.97           C  
ATOM   1250  CB  PRO A  86     -18.825   9.450   3.765  1.00  0.97           C  
ATOM   1251  HB2 PRO A  86     -18.169   9.379   2.898  1.00  0.97           H  
ATOM   1252  HB3 PRO A  86     -19.635  10.154   3.574  1.00  0.97           H  
ATOM   1253  O   PRO A  86     -19.088  11.958   5.750  1.00  0.97           O  
ATOM   1254  CG  PRO A  86     -19.395   8.089   4.158  1.00  0.97           C  
ATOM   1255  HG2 PRO A  86     -18.619   7.335   4.025  1.00  0.97           H  
ATOM   1256  HG3 PRO A  86     -20.284   7.827   3.586  1.00  0.97           H  
ATOM   1257  CD  PRO A  86     -19.686   8.249   5.648  1.00  0.97           C  
ATOM   1258  HD2 PRO A  86     -20.668   8.699   5.796  1.00  0.97           H  
ATOM   1259  HD3 PRO A  86     -19.640   7.272   6.130  1.00  0.97           H  
ATOM   1260  N   ILE A  87     -17.101  12.095   4.717  1.00  0.98           N  
ATOM   1261  H   ILE A  87     -16.406  11.569   4.206  1.00  0.98           H  
ATOM   1262  CA  ILE A  87     -17.077  13.542   4.530  1.00  0.98           C  
ATOM   1263  HA  ILE A  87     -17.357  14.023   5.467  1.00  0.98           H  
ATOM   1264  C   ILE A  87     -18.119  13.863   3.457  1.00  0.98           C  
ATOM   1265  CB  ILE A  87     -15.668  14.025   4.113  1.00  0.98           C  
ATOM   1266  HB  ILE A  87     -15.470  13.663   3.104  1.00  0.98           H  
ATOM   1267  O   ILE A  87     -18.136  13.244   2.394  1.00  0.98           O  
ATOM   1268  CG1 ILE A  87     -14.569  13.465   5.050  1.00  0.98           C  
ATOM   1269 HG12 ILE A  87     -14.680  13.898   6.044  1.00  0.98           H  
ATOM   1270 HG13 ILE A  87     -14.669  12.384   5.146  1.00  0.98           H  
ATOM   1271  CG2 ILE A  87     -15.634  15.566   4.093  1.00  0.98           C  
ATOM   1272 HG21 ILE A  87     -16.396  15.957   3.417  1.00  0.98           H  
ATOM   1273 HG22 ILE A  87     -15.802  15.964   5.093  1.00  0.98           H  
ATOM   1274 HG23 ILE A  87     -14.673  15.923   3.723  1.00  0.98           H  
ATOM   1275  CD1 ILE A  87     -13.148  13.708   4.535  1.00  0.98           C  
ATOM   1276 HD11 ILE A  87     -12.438  13.196   5.185  1.00  0.98           H  
ATOM   1277 HD12 ILE A  87     -13.050  13.310   3.525  1.00  0.98           H  
ATOM   1278 HD13 ILE A  87     -12.918  14.774   4.530  1.00  0.98           H  
ATOM   1279  N   SER A  88     -19.032  14.782   3.755  1.00  0.97           N  
ATOM   1280  H   SER A  88     -18.935  15.293   4.620  1.00  0.97           H  
ATOM   1281  CA  SER A  88     -20.067  15.200   2.805  1.00  0.97           C  
ATOM   1282  HA  SER A  88     -20.322  14.364   2.153  1.00  0.97           H  
ATOM   1283  C   SER A  88     -19.572  16.340   1.927  1.00  0.97           C  
ATOM   1284  CB  SER A  88     -21.332  15.620   3.552  1.00  0.97           C  
ATOM   1285  HB2 SER A  88     -22.077  15.980   2.842  1.00  0.97           H  
ATOM   1286  HB3 SER A  88     -21.101  16.414   4.262  1.00  0.97           H  
ATOM   1287  O   SER A  88     -18.868  17.220   2.421  1.00  0.97           O  
ATOM   1288  OG  SER A  88     -21.842  14.493   4.230  1.00  0.97           O  
ATOM   1289  HG  SER A  88     -21.181  14.183   4.853  1.00  0.97           H  
ATOM   1290  N   SER A  89     -20.018  16.389   0.670  1.00  0.96           N  
ATOM   1291  H   SER A  89     -20.396  15.555   0.243  1.00  0.96           H  
ATOM   1292  CA  SER A  89     -19.811  17.546  -0.205  1.00  0.96           C  
ATOM   1293  HA  SER A  89     -18.766  17.548  -0.516  1.00  0.96           H  
ATOM   1294  C   SER A  89     -20.094  18.873   0.517  1.00  0.96           C  
ATOM   1295  CB  SER A  89     -20.661  17.406  -1.474  1.00  0.96           C  
ATOM   1296  HB2 SER A  89     -20.117  16.794  -2.193  1.00  0.96           H  
ATOM   1297  HB3 SER A  89     -21.605  16.916  -1.235  1.00  0.96           H  
ATOM   1298  O   SER A  89     -21.082  19.025   1.243  1.00  0.96           O  
ATOM   1299  OG  SER A  89     -20.940  18.661  -2.063  1.00  0.96           O  
ATOM   1300  HG  SER A  89     -21.683  19.040  -1.588  1.00  0.96           H  
ATOM   1301  N   GLY A  90     -19.206  19.844   0.312  1.00  0.97           N  
ATOM   1302  H   GLY A  90     -18.385  19.611  -0.228  1.00  0.97           H  
ATOM   1303  CA  GLY A  90     -19.218  21.158   0.950  1.00  0.97           C  
ATOM   1304  HA2 GLY A  90     -20.246  21.513   1.025  1.00  0.97           H  
ATOM   1305  HA3 GLY A  90     -18.654  21.848   0.322  1.00  0.97           H  
ATOM   1306  C   GLY A  90     -18.599  21.196   2.350  1.00  0.97           C  
ATOM   1307  O   GLY A  90     -18.586  22.265   2.960  1.00  0.97           O  
ATOM   1308  N   HIS A  91     -18.092  20.071   2.862  1.00  0.98           N  
ATOM   1309  H   HIS A  91     -18.103  19.234   2.297  1.00  0.98           H  
ATOM   1310  CA  HIS A  91     -17.475  19.968   4.185  1.00  0.98           C  
ATOM   1311  HA  HIS A  91     -17.454  20.955   4.647  1.00  0.98           H  
ATOM   1312  C   HIS A  91     -16.022  19.500   4.090  1.00  0.98           C  
ATOM   1313  CB  HIS A  91     -18.310  19.057   5.101  1.00  0.98           C  
ATOM   1314  HB2 HIS A  91     -17.834  19.001   6.081  1.00  0.98           H  
ATOM   1315  HB3 HIS A  91     -18.336  18.045   4.698  1.00  0.98           H  
ATOM   1316  O   HIS A  91     -15.541  19.067   3.041  1.00  0.98           O  
ATOM   1317  CG  HIS A  91     -19.717  19.556   5.295  1.00  0.98           C  
ATOM   1318  CD2 HIS A  91     -20.193  20.250   6.374  1.00  0.98           C  
ATOM   1319  HD2 HIS A  91     -19.631  20.511   7.259  1.00  0.98           H  
ATOM   1320  ND1 HIS A  91     -20.749  19.449   4.390  1.00  0.98           N  
ATOM   1321  HD1 HIS A  91     -20.691  19.058   3.461  1.00  0.98           H  
ATOM   1322  CE1 HIS A  91     -21.821  20.061   4.917  1.00  0.98           C  
ATOM   1323  HE1 HIS A  91     -22.780  20.150   4.428  1.00  0.98           H  
ATOM   1324  NE2 HIS A  91     -21.531  20.574   6.125  1.00  0.98           N  
ATOM   1325  N   SER A  92     -15.304  19.594   5.207  1.00  0.98           N  
ATOM   1326  H   SER A  92     -15.734  19.928   6.058  1.00  0.98           H  
ATOM   1327  CA  SER A  92     -13.934  19.111   5.306  1.00  0.98           C  
ATOM   1328  HA  SER A  92     -13.782  18.396   4.498  1.00  0.98           H  
ATOM   1329  C   SER A  92     -13.692  18.352   6.601  1.00  0.98           C  
ATOM   1330  CB  SER A  92     -12.934  20.259   5.116  1.00  0.98           C  
ATOM   1331  HB2 SER A  92     -13.217  20.829   4.231  1.00  0.98           H  
ATOM   1332  HB3 SER A  92     -11.941  19.844   4.948  1.00  0.98           H  
ATOM   1333  O   SER A  92     -14.409  18.528   7.588  1.00  0.98           O  
ATOM   1334  OG  SER A  92     -12.878  21.127   6.231  1.00  0.98           O  
ATOM   1335  HG  SER A  92     -12.071  20.911   6.703  1.00  0.98           H  
ATOM   1336  N   PHE A  93     -12.663  17.512   6.597  1.00  0.99           N  
ATOM   1337  H   PHE A  93     -12.132  17.408   5.744  1.00  0.99           H  
ATOM   1338  CA  PHE A  93     -12.209  16.792   7.776  1.00  0.99           C  
ATOM   1339  HA  PHE A  93     -12.597  17.288   8.666  1.00  0.99           H  
ATOM   1340  C   PHE A  93     -10.685  16.810   7.852  1.00  0.99           C  
ATOM   1341  CB  PHE A  93     -12.766  15.369   7.751  1.00  0.99           C  
ATOM   1342  HB2 PHE A  93     -12.368  14.864   6.871  1.00  0.99           H  
ATOM   1343  HB3 PHE A  93     -13.850  15.426   7.652  1.00  0.99           H  
ATOM   1344  O   PHE A  93      -9.997  16.469   6.887  1.00  0.99           O  
ATOM   1345  CG  PHE A  93     -12.428  14.553   8.982  1.00  0.99           C  
ATOM   1346  CD1 PHE A  93     -11.638  13.397   8.863  1.00  0.99           C  
ATOM   1347  HD1 PHE A  93     -11.297  13.074   7.890  1.00  0.99           H  
ATOM   1348  CD2 PHE A  93     -12.881  14.959  10.250  1.00  0.99           C  
ATOM   1349  HD2 PHE A  93     -13.509  15.831  10.353  1.00  0.99           H  
ATOM   1350  CE1 PHE A  93     -11.289  12.649   9.999  1.00  0.99           C  
ATOM   1351  HE1 PHE A  93     -10.693  11.755   9.896  1.00  0.99           H  
ATOM   1352  CE2 PHE A  93     -12.510  14.226  11.390  1.00  0.99           C  
ATOM   1353  HE2 PHE A  93     -12.827  14.555  12.369  1.00  0.99           H  
ATOM   1354  CZ  PHE A  93     -11.719  13.072  11.266  1.00  0.99           C  
ATOM   1355  HZ  PHE A  93     -11.439  12.510  12.144  1.00  0.99           H  
ATOM   1356  N   LEU A  94     -10.167  17.220   9.009  1.00  0.98           N  
ATOM   1357  H   LEU A  94     -10.796  17.418   9.773  1.00  0.98           H  
ATOM   1358  CA  LEU A  94      -8.740  17.219   9.293  1.00  0.98           C  
ATOM   1359  HA  LEU A  94      -8.192  17.372   8.363  1.00  0.98           H  
ATOM   1360  C   LEU A  94      -8.336  15.858   9.858  1.00  0.98           C  
ATOM   1361  CB  LEU A  94      -8.408  18.382  10.247  1.00  0.98           C  
ATOM   1362  HB2 LEU A  94      -9.009  18.271  11.149  1.00  0.98           H  
ATOM   1363  HB3 LEU A  94      -8.682  19.322   9.767  1.00  0.98           H  
ATOM   1364  O   LEU A  94      -8.654  15.546  11.006  1.00  0.98           O  
ATOM   1365  CG  LEU A  94      -6.924  18.436  10.655  1.00  0.98           C  
ATOM   1366  HG  LEU A  94      -6.631  17.486  11.103  1.00  0.98           H  
ATOM   1367  CD1 LEU A  94      -6.014  18.716   9.463  1.00  0.98           C  
ATOM   1368 HD11 LEU A  94      -4.982  18.783   9.810  1.00  0.98           H  
ATOM   1369 HD12 LEU A  94      -6.295  19.651   8.979  1.00  0.98           H  
ATOM   1370 HD13 LEU A  94      -6.070  17.893   8.751  1.00  0.98           H  
ATOM   1371  CD2 LEU A  94      -6.703  19.536  11.694  1.00  0.98           C  
ATOM   1372 HD21 LEU A  94      -5.658  19.534  12.005  1.00  0.98           H  
ATOM   1373 HD22 LEU A  94      -6.960  20.508  11.272  1.00  0.98           H  
ATOM   1374 HD23 LEU A  94      -7.323  19.336  12.568  1.00  0.98           H  
ATOM   1375  N   TYR A  95      -7.584  15.091   9.074  1.00  0.98           N  
ATOM   1376  H   TYR A  95      -7.350  15.416   8.147  1.00  0.98           H  
ATOM   1377  CA  TYR A  95      -6.843  13.948   9.593  1.00  0.98           C  
ATOM   1378  HA  TYR A  95      -7.461  13.419  10.318  1.00  0.98           H  
ATOM   1379  C   TYR A  95      -5.597  14.478  10.300  1.00  0.98           C  
ATOM   1380  CB  TYR A  95      -6.498  12.965   8.474  1.00  0.98           C  
ATOM   1381  HB2 TYR A  95      -5.878  12.169   8.888  1.00  0.98           H  
ATOM   1382  HB3 TYR A  95      -5.907  13.476   7.713  1.00  0.98           H  
ATOM   1383  O   TYR A  95      -4.803  15.205   9.701  1.00  0.98           O  
ATOM   1384  CG  TYR A  95      -7.713  12.339   7.821  1.00  0.98           C  
ATOM   1385  CD1 TYR A  95      -8.169  11.066   8.221  1.00  0.98           C  
ATOM   1386  HD1 TYR A  95      -7.659  10.525   9.004  1.00  0.98           H  
ATOM   1387  CD2 TYR A  95      -8.388  13.035   6.803  1.00  0.98           C  
ATOM   1388  HD2 TYR A  95      -8.056  14.020   6.512  1.00  0.98           H  
ATOM   1389  CE1 TYR A  95      -9.276  10.474   7.579  1.00  0.98           C  
ATOM   1390  HE1 TYR A  95      -9.618   9.490   7.864  1.00  0.98           H  
ATOM   1391  CE2 TYR A  95      -9.495  12.453   6.167  1.00  0.98           C  
ATOM   1392  HE2 TYR A  95     -10.026  13.006   5.406  1.00  0.98           H  
ATOM   1393  OH  TYR A  95     -11.021  10.667   5.901  1.00  0.98           O  
ATOM   1394  HH  TYR A  95     -11.290  11.284   5.217  1.00  0.98           H  
ATOM   1395  CZ  TYR A  95      -9.936  11.170   6.545  1.00  0.98           C  
ATOM   1396  N   ASP A  96      -5.463  14.147  11.581  1.00  0.98           N  
ATOM   1397  H   ASP A  96      -6.153  13.533  11.990  1.00  0.98           H  
ATOM   1398  CA  ASP A  96      -4.394  14.627  12.454  1.00  0.98           C  
ATOM   1399  HA  ASP A  96      -3.610  15.081  11.848  1.00  0.98           H  
ATOM   1400  C   ASP A  96      -3.784  13.444  13.218  1.00  0.98           C  
ATOM   1401  CB  ASP A  96      -4.930  15.736  13.374  1.00  0.98           C  
ATOM   1402  HB2 ASP A  96      -5.481  16.456  12.769  1.00  0.98           H  
ATOM   1403  HB3 ASP A  96      -5.620  15.319  14.107  1.00  0.98           H  
ATOM   1404  O   ASP A  96      -4.306  13.024  14.253  1.00  0.98           O  
ATOM   1405  CG  ASP A  96      -3.810  16.486  14.093  1.00  0.98           C  
ATOM   1406  OD1 ASP A  96      -2.707  15.945  14.301  1.00  0.98           O  
ATOM   1407  OD2 ASP A  96      -4.007  17.659  14.490  1.00  0.98           O  
ATOM   1408  N   PHE A  97      -2.712  12.871  12.671  1.00  0.97           N  
ATOM   1409  H   PHE A  97      -2.308  13.298  11.849  1.00  0.97           H  
ATOM   1410  CA  PHE A  97      -2.070  11.665  13.199  1.00  0.97           C  
ATOM   1411  HA  PHE A  97      -2.341  11.566  14.251  1.00  0.97           H  
ATOM   1412  C   PHE A  97      -0.540  11.765  13.151  1.00  0.97           C  
ATOM   1413  CB  PHE A  97      -2.607  10.414  12.482  1.00  0.97           C  
ATOM   1414  HB2 PHE A  97      -2.196   9.527  12.963  1.00  0.97           H  
ATOM   1415  HB3 PHE A  97      -3.687  10.368  12.623  1.00  0.97           H  
ATOM   1416  O   PHE A  97       0.035  12.594  12.447  1.00  0.97           O  
ATOM   1417  CG  PHE A  97      -2.309  10.340  10.996  1.00  0.97           C  
ATOM   1418  CD1 PHE A  97      -3.209  10.898  10.069  1.00  0.97           C  
ATOM   1419  HD1 PHE A  97      -4.108  11.384  10.420  1.00  0.97           H  
ATOM   1420  CD2 PHE A  97      -1.149   9.687  10.536  1.00  0.97           C  
ATOM   1421  HD2 PHE A  97      -0.469   9.231  11.240  1.00  0.97           H  
ATOM   1422  CE1 PHE A  97      -2.952  10.807   8.689  1.00  0.97           C  
ATOM   1423  HE1 PHE A  97      -3.653  11.217   7.977  1.00  0.97           H  
ATOM   1424  CE2 PHE A  97      -0.890   9.598   9.157  1.00  0.97           C  
ATOM   1425  HE2 PHE A  97      -0.012   9.079   8.803  1.00  0.97           H  
ATOM   1426  CZ  PHE A  97      -1.792  10.157   8.234  1.00  0.97           C  
ATOM   1427  HZ  PHE A  97      -1.604  10.067   7.174  1.00  0.97           H  
ATOM   1428  N   GLN A  98       0.136  10.936  13.945  1.00  0.96           N  
ATOM   1429  H   GLN A  98      -0.376  10.188  14.391  1.00  0.96           H  
ATOM   1430  CA  GLN A  98       1.600  10.877  14.031  1.00  0.96           C  
ATOM   1431  HA  GLN A  98       2.049  11.646  13.402  1.00  0.96           H  
ATOM   1432  C   GLN A  98       2.107   9.531  13.523  1.00  0.96           C  
ATOM   1433  CB  GLN A  98       2.062  11.099  15.478  1.00  0.96           C  
ATOM   1434  HB2 GLN A  98       1.501  10.439  16.141  1.00  0.96           H  
ATOM   1435  HB3 GLN A  98       3.118  10.843  15.558  1.00  0.96           H  
ATOM   1436  O   GLN A  98       1.426   8.521  13.681  1.00  0.96           O  
ATOM   1437  CG  GLN A  98       1.889  12.553  15.926  1.00  0.96           C  
ATOM   1438  HG2 GLN A  98       0.859  12.869  15.762  1.00  0.96           H  
ATOM   1439  HG3 GLN A  98       2.547  13.187  15.331  1.00  0.96           H  
ATOM   1440  CD  GLN A  98       2.242  12.729  17.398  1.00  0.96           C  
ATOM   1441  NE2 GLN A  98       1.269  12.936  18.259  1.00  0.96           N  
ATOM   1442 HE21 GLN A  98       1.548  12.919  19.230  1.00  0.96           H  
ATOM   1443 HE22 GLN A  98       0.310  12.864  17.953  1.00  0.96           H  
ATOM   1444  OE1 GLN A  98       3.383  12.684  17.819  1.00  0.96           O  
ATOM   1445  N   VAL A  99       3.322   9.519  12.974  1.00  0.94           N  
ATOM   1446  H   VAL A  99       3.797  10.400  12.837  1.00  0.94           H  
ATOM   1447  CA  VAL A  99       3.976   8.302  12.457  1.00  0.94           C  
ATOM   1448  HA  VAL A  99       3.370   7.433  12.710  1.00  0.94           H  
ATOM   1449  C   VAL A  99       5.333   8.087  13.139  1.00  0.94           C  
ATOM   1450  CB  VAL A  99       4.047   8.320  10.919  1.00  0.94           C  
ATOM   1451  HB  VAL A  99       4.536   7.407  10.579  1.00  0.94           H  
ATOM   1452  O   VAL A  99       6.384   8.265  12.527  1.00  0.94           O  
ATOM   1453  CG1 VAL A  99       2.623   8.347  10.344  1.00  0.94           C  
ATOM   1454 HG11 VAL A  99       2.065   9.206  10.715  1.00  0.94           H  
ATOM   1455 HG12 VAL A  99       2.096   7.432  10.617  1.00  0.94           H  
ATOM   1456 HG13 VAL A  99       2.662   8.441   9.259  1.00  0.94           H  
ATOM   1457  CG2 VAL A  99       4.787   9.519  10.321  1.00  0.94           C  
ATOM   1458 HG21 VAL A  99       4.266  10.444  10.569  1.00  0.94           H  
ATOM   1459 HG22 VAL A  99       4.836   9.375   9.242  1.00  0.94           H  
ATOM   1460 HG23 VAL A  99       5.817   9.594  10.669  1.00  0.94           H  
ATOM   1461  N   PRO A 100       5.353   7.782  14.448  1.00  0.95           N  
ATOM   1462  CA  PRO A 100       6.587   7.806  15.234  1.00  0.95           C  
ATOM   1463  HA  PRO A 100       7.056   8.786  15.154  1.00  0.95           H  
ATOM   1464  C   PRO A 100       7.625   6.760  14.800  1.00  0.95           C  
ATOM   1465  CB  PRO A 100       6.134   7.591  16.681  1.00  0.95           C  
ATOM   1466  HB2 PRO A 100       6.873   7.047  17.269  1.00  0.95           H  
ATOM   1467  HB3 PRO A 100       5.925   8.558  17.139  1.00  0.95           H  
ATOM   1468  O   PRO A 100       8.817   6.988  14.984  1.00  0.95           O  
ATOM   1469  CG  PRO A 100       4.831   6.804  16.544  1.00  0.95           C  
ATOM   1470  HG2 PRO A 100       4.176   6.948  17.404  1.00  0.95           H  
ATOM   1471  HG3 PRO A 100       5.052   5.745  16.408  1.00  0.95           H  
ATOM   1472  CD  PRO A 100       4.220   7.373  15.268  1.00  0.95           C  
ATOM   1473  HD2 PRO A 100       3.611   8.243  15.512  1.00  0.95           H  
ATOM   1474  HD3 PRO A 100       3.618   6.612  14.772  1.00  0.95           H  
ATOM   1475  N   ASP A 101       7.178   5.633  14.248  1.00  0.94           N  
ATOM   1476  H   ASP A 101       6.181   5.471  14.236  1.00  0.94           H  
ATOM   1477  CA  ASP A 101       7.968   4.418  14.024  1.00  0.94           C  
ATOM   1478  HA  ASP A 101       9.025   4.683  14.009  1.00  0.94           H  
ATOM   1479  C   ASP A 101       7.681   3.729  12.676  1.00  0.94           C  
ATOM   1480  CB  ASP A 101       7.735   3.464  15.212  1.00  0.94           C  
ATOM   1481  HB2 ASP A 101       8.359   2.580  15.086  1.00  0.94           H  
ATOM   1482  HB3 ASP A 101       8.068   3.964  16.122  1.00  0.94           H  
ATOM   1483  O   ASP A 101       8.070   2.580  12.469  1.00  0.94           O  
ATOM   1484  CG  ASP A 101       6.273   3.024  15.413  1.00  0.94           C  
ATOM   1485  OD1 ASP A 101       5.362   3.637  14.805  1.00  0.94           O  
ATOM   1486  OD2 ASP A 101       6.069   2.133  16.268  1.00  0.94           O  
ATOM   1487  N   GLN A 102       7.025   4.425  11.741  1.00  0.96           N  
ATOM   1488  H   GLN A 102       6.777   5.380  11.955  1.00  0.96           H  
ATOM   1489  CA  GLN A 102       6.786   3.939  10.381  1.00  0.96           C  
ATOM   1490  HA  GLN A 102       7.187   2.930  10.284  1.00  0.96           H  
ATOM   1491  C   GLN A 102       7.511   4.816   9.355  1.00  0.96           C  
ATOM   1492  CB  GLN A 102       5.280   3.861  10.080  1.00  0.96           C  
ATOM   1493  HB2 GLN A 102       5.161   3.598   9.029  1.00  0.96           H  
ATOM   1494  HB3 GLN A 102       4.825   4.839  10.235  1.00  0.96           H  
ATOM   1495  O   GLN A 102       7.413   6.042   9.387  1.00  0.96           O  
ATOM   1496  CG  GLN A 102       4.531   2.816  10.923  1.00  0.96           C  
ATOM   1497  HG2 GLN A 102       4.478   3.147  11.960  1.00  0.96           H  
ATOM   1498  HG3 GLN A 102       5.070   1.868  10.892  1.00  0.96           H  
ATOM   1499  CD  GLN A 102       3.116   2.602  10.389  1.00  0.96           C  
ATOM   1500  NE2 GLN A 102       2.948   1.727   9.418  1.00  0.96           N  
ATOM   1501 HE21 GLN A 102       3.710   1.120   9.151  1.00  0.96           H  
ATOM   1502 HE22 GLN A 102       2.031   1.556   9.031  1.00  0.96           H  
ATOM   1503  OE1 GLN A 102       2.160   3.249  10.796  1.00  0.96           O  
ATOM   1504  N   ALA A 103       8.189   4.174   8.407  1.00  0.98           N  
ATOM   1505  H   ALA A 103       8.219   3.165   8.438  1.00  0.98           H  
ATOM   1506  CA  ALA A 103       8.803   4.787   7.235  1.00  0.98           C  
ATOM   1507  HA  ALA A 103       8.313   5.738   7.024  1.00  0.98           H  
ATOM   1508  C   ALA A 103       8.620   3.865   6.021  1.00  0.98           C  
ATOM   1509  CB  ALA A 103      10.282   5.059   7.519  1.00  0.98           C  
ATOM   1510  HB1 ALA A 103      10.380   5.681   8.409  1.00  0.98           H  
ATOM   1511  HB2 ALA A 103      10.806   4.119   7.689  1.00  0.98           H  
ATOM   1512  HB3 ALA A 103      10.733   5.575   6.672  1.00  0.98           H  
ATOM   1513  O   ALA A 103       8.337   2.682   6.182  1.00  0.98           O  
ATOM   1514  N   GLY A 104       8.771   4.395   4.811  1.00  0.98           N  
ATOM   1515  H   GLY A 104       9.005   5.376   4.748  1.00  0.98           H  
ATOM   1516  CA  GLY A 104       8.642   3.648   3.563  1.00  0.98           C  
ATOM   1517  HA2 GLY A 104       9.596   3.676   3.036  1.00  0.98           H  
ATOM   1518  HA3 GLY A 104       8.418   2.601   3.769  1.00  0.98           H  
ATOM   1519  C   GLY A 104       7.567   4.201   2.634  1.00  0.98           C  
ATOM   1520  O   GLY A 104       7.256   5.398   2.646  1.00  0.98           O  
ATOM   1521  N   THR A 105       7.035   3.324   1.785  1.00  0.99           N  
ATOM   1522  H   THR A 105       7.367   2.371   1.822  1.00  0.99           H  
ATOM   1523  CA  THR A 105       6.093   3.678   0.717  1.00  0.99           C  
ATOM   1524  HA  THR A 105       6.115   4.758   0.573  1.00  0.99           H  
ATOM   1525  C   THR A 105       4.659   3.279   1.073  1.00  0.99           C  
ATOM   1526  CB  THR A 105       6.520   3.043  -0.612  1.00  0.99           C  
ATOM   1527  HB  THR A 105       6.320   1.972  -0.579  1.00  0.99           H  
ATOM   1528  O   THR A 105       4.324   2.102   1.200  1.00  0.99           O  
ATOM   1529  CG2 THR A 105       5.765   3.654  -1.797  1.00  0.99           C  
ATOM   1530 HG21 THR A 105       6.078   3.158  -2.715  1.00  0.99           H  
ATOM   1531 HG22 THR A 105       4.691   3.513  -1.674  1.00  0.99           H  
ATOM   1532 HG23 THR A 105       5.982   4.719  -1.867  1.00  0.99           H  
ATOM   1533  OG1 THR A 105       7.912   3.225  -0.812  1.00  0.99           O  
ATOM   1534  HG1 THR A 105       8.324   2.545  -0.274  1.00  0.99           H  
ATOM   1535  N   PHE A 106       3.793   4.280   1.152  1.00  0.98           N  
ATOM   1536  H   PHE A 106       4.138   5.209   0.958  1.00  0.98           H  
ATOM   1537  CA  PHE A 106       2.371   4.203   1.469  1.00  0.98           C  
ATOM   1538  HA  PHE A 106       2.064   3.165   1.596  1.00  0.98           H  
ATOM   1539  C   PHE A 106       1.556   4.814   0.321  1.00  0.98           C  
ATOM   1540  CB  PHE A 106       2.129   4.944   2.797  1.00  0.98           C  
ATOM   1541  HB2 PHE A 106       1.078   4.871   3.077  1.00  0.98           H  
ATOM   1542  HB3 PHE A 106       2.361   6.001   2.663  1.00  0.98           H  
ATOM   1543  O   PHE A 106       2.090   5.258  -0.702  1.00  0.98           O  
ATOM   1544  CG  PHE A 106       2.975   4.452   3.948  1.00  0.98           C  
ATOM   1545  CD1 PHE A 106       2.523   3.407   4.770  1.00  0.98           C  
ATOM   1546  HD1 PHE A 106       1.551   2.969   4.597  1.00  0.98           H  
ATOM   1547  CD2 PHE A 106       4.234   5.034   4.184  1.00  0.98           C  
ATOM   1548  HD2 PHE A 106       4.590   5.835   3.553  1.00  0.98           H  
ATOM   1549  CE1 PHE A 106       3.335   2.938   5.818  1.00  0.98           C  
ATOM   1550  HE1 PHE A 106       2.998   2.130   6.451  1.00  0.98           H  
ATOM   1551  CE2 PHE A 106       5.044   4.560   5.227  1.00  0.98           C  
ATOM   1552  HE2 PHE A 106       6.018   4.996   5.397  1.00  0.98           H  
ATOM   1553  CZ  PHE A 106       4.595   3.513   6.044  1.00  0.98           C  
ATOM   1554  HZ  PHE A 106       5.227   3.138   6.836  1.00  0.98           H  
ATOM   1555  N   TRP A 107       0.240   4.860   0.472  1.00  0.98           N  
ATOM   1556  H   TRP A 107      -0.180   4.486   1.311  1.00  0.98           H  
ATOM   1557  CA  TRP A 107      -0.629   5.583  -0.450  1.00  0.98           C  
ATOM   1558  HA  TRP A 107      -0.142   6.513  -0.743  1.00  0.98           H  
ATOM   1559  C   TRP A 107      -1.929   5.974   0.240  1.00  0.98           C  
ATOM   1560  CB  TRP A 107      -0.856   4.753  -1.722  1.00  0.98           C  
ATOM   1561  HB2 TRP A 107       0.102   4.587  -2.213  1.00  0.98           H  
ATOM   1562  HB3 TRP A 107      -1.459   5.346  -2.409  1.00  0.98           H  
ATOM   1563  O   TRP A 107      -2.206   5.550   1.357  1.00  0.98           O  
ATOM   1564  CG  TRP A 107      -1.531   3.430  -1.579  1.00  0.98           C  
ATOM   1565  CD1 TRP A 107      -1.025   2.341  -0.957  1.00  0.98           C  
ATOM   1566  HD1 TRP A 107      -0.075   2.301  -0.445  1.00  0.98           H  
ATOM   1567  CD2 TRP A 107      -2.822   3.018  -2.124  1.00  0.98           C  
ATOM   1568  CE2 TRP A 107      -3.059   1.670  -1.732  1.00  0.98           C  
ATOM   1569  CE3 TRP A 107      -3.817   3.640  -2.912  1.00  0.98           C  
ATOM   1570  HE3 TRP A 107      -3.702   4.678  -3.189  1.00  0.98           H  
ATOM   1571  NE1 TRP A 107      -1.920   1.297  -1.059  1.00  0.98           N  
ATOM   1572  HE1 TRP A 107      -1.796   0.402  -0.607  1.00  0.98           H  
ATOM   1573  CH2 TRP A 107      -5.187   1.620  -2.877  1.00  0.98           C  
ATOM   1574  HH2 TRP A 107      -6.101   1.108  -3.140  1.00  0.98           H  
ATOM   1575  CZ2 TRP A 107      -4.247   0.999  -2.044  1.00  0.98           C  
ATOM   1576  HZ2 TRP A 107      -4.438   0.012  -1.649  1.00  0.98           H  
ATOM   1577  CZ3 TRP A 107      -4.952   2.925  -3.339  1.00  0.98           C  
ATOM   1578  HZ3 TRP A 107      -5.689   3.388  -3.979  1.00  0.98           H  
ATOM   1579  N   TYR A 108      -2.715   6.822  -0.405  1.00  0.98           N  
ATOM   1580  H   TYR A 108      -2.435   7.149  -1.319  1.00  0.98           H  
ATOM   1581  CA  TYR A 108      -4.030   7.214   0.074  1.00  0.98           C  
ATOM   1582  HA  TYR A 108      -4.310   6.549   0.891  1.00  0.98           H  
ATOM   1583  C   TYR A 108      -5.060   7.038  -1.029  1.00  0.98           C  
ATOM   1584  CB  TYR A 108      -3.993   8.645   0.613  1.00  0.98           C  
ATOM   1585  HB2 TYR A 108      -3.249   8.691   1.409  1.00  0.98           H  
ATOM   1586  HB3 TYR A 108      -4.959   8.878   1.061  1.00  0.98           H  
ATOM   1587  O   TYR A 108      -4.744   7.204  -2.210  1.00  0.98           O  
ATOM   1588  CG  TYR A 108      -3.660   9.694  -0.428  1.00  0.98           C  
ATOM   1589  CD1 TYR A 108      -2.316  10.034  -0.672  1.00  0.98           C  
ATOM   1590  HD1 TYR A 108      -1.529   9.543  -0.119  1.00  0.98           H  
ATOM   1591  CD2 TYR A 108      -4.688  10.308  -1.168  1.00  0.98           C  
ATOM   1592  HD2 TYR A 108      -5.717  10.036  -0.985  1.00  0.98           H  
ATOM   1593  CE1 TYR A 108      -1.994  11.007  -1.633  1.00  0.98           C  
ATOM   1594  HE1 TYR A 108      -0.962  11.271  -1.812  1.00  0.98           H  
ATOM   1595  CE2 TYR A 108      -4.367  11.271  -2.142  1.00  0.98           C  
ATOM   1596  HE2 TYR A 108      -5.147  11.747  -2.718  1.00  0.98           H  
ATOM   1597  OH  TYR A 108      -2.724  12.585  -3.273  1.00  0.98           O  
ATOM   1598  HH  TYR A 108      -1.779  12.755  -3.275  1.00  0.98           H  
ATOM   1599  CZ  TYR A 108      -3.024  11.634  -2.359  1.00  0.98           C  
ATOM   1600  N   HIS A 109      -6.294   6.716  -0.658  1.00  0.98           N  
ATOM   1601  H   HIS A 109      -6.488   6.545   0.318  1.00  0.98           H  
ATOM   1602  CA  HIS A 109      -7.381   6.546  -1.615  1.00  0.98           C  
ATOM   1603  HA  HIS A 109      -7.273   7.293  -2.402  1.00  0.98           H  
ATOM   1604  C   HIS A 109      -8.749   6.764  -0.994  1.00  0.98           C  
ATOM   1605  CB  HIS A 109      -7.291   5.159  -2.252  1.00  0.98           C  
ATOM   1606  HB2 HIS A 109      -8.007   5.101  -3.072  1.00  0.98           H  
ATOM   1607  HB3 HIS A 109      -6.296   5.058  -2.686  1.00  0.98           H  
ATOM   1608  O   HIS A 109      -8.892   6.740   0.230  1.00  0.98           O  
ATOM   1609  CG  HIS A 109      -7.551   4.000  -1.322  1.00  0.98           C  
ATOM   1610  CD2 HIS A 109      -6.625   3.327  -0.572  1.00  0.98           C  
ATOM   1611  HD2 HIS A 109      -5.571   3.553  -0.510  1.00  0.98           H  
ATOM   1612  ND1 HIS A 109      -8.751   3.348  -1.152  1.00  0.98           N  
ATOM   1613  HD1 HIS A 109      -9.644   3.598  -1.550  1.00  0.98           H  
ATOM   1614  CE1 HIS A 109      -8.555   2.299  -0.341  1.00  0.98           C  
ATOM   1615  HE1 HIS A 109      -9.313   1.584  -0.056  1.00  0.98           H  
ATOM   1616  NE2 HIS A 109      -7.269   2.248   0.037  1.00  0.98           N  
ATOM   1617  N   SER A 110      -9.758   6.972  -1.845  1.00  0.96           N  
ATOM   1618  H   SER A 110      -9.576   6.972  -2.839  1.00  0.96           H  
ATOM   1619  CA  SER A 110     -11.130   6.959  -1.357  1.00  0.96           C  
ATOM   1620  HA  SER A 110     -11.158   7.677  -0.537  1.00  0.96           H  
ATOM   1621  C   SER A 110     -11.482   5.579  -0.848  1.00  0.96           C  
ATOM   1622  CB  SER A 110     -12.184   7.388  -2.364  1.00  0.96           C  
ATOM   1623  HB2 SER A 110     -12.234   6.674  -3.186  1.00  0.96           H  
ATOM   1624  HB3 SER A 110     -11.930   8.377  -2.747  1.00  0.96           H  
ATOM   1625  O   SER A 110     -11.189   4.591  -1.514  1.00  0.96           O  
ATOM   1626  OG  SER A 110     -13.426   7.447  -1.688  1.00  0.96           O  
ATOM   1627  HG  SER A 110     -13.963   8.147  -2.065  1.00  0.96           H  
ATOM   1628  N   HIS A 111     -12.134   5.516   0.301  1.00  0.94           N  
ATOM   1629  H   HIS A 111     -12.331   6.379   0.788  1.00  0.94           H  
ATOM   1630  CA  HIS A 111     -12.575   4.259   0.883  1.00  0.94           C  
ATOM   1631  HA  HIS A 111     -12.350   3.448   0.189  1.00  0.94           H  
ATOM   1632  C   HIS A 111     -14.101   4.224   1.054  1.00  0.94           C  
ATOM   1633  CB  HIS A 111     -11.739   4.012   2.127  1.00  0.94           C  
ATOM   1634  HB2 HIS A 111     -12.135   4.585   2.966  1.00  0.94           H  
ATOM   1635  HB3 HIS A 111     -10.720   4.350   1.937  1.00  0.94           H  
ATOM   1636  O   HIS A 111     -14.641   3.737   2.053  1.00  0.94           O  
ATOM   1637  CG  HIS A 111     -11.679   2.562   2.471  1.00  0.94           C  
ATOM   1638  CD2 HIS A 111     -10.552   1.801   2.591  1.00  0.94           C  
ATOM   1639  HD2 HIS A 111      -9.535   2.110   2.405  1.00  0.94           H  
ATOM   1640  ND1 HIS A 111     -12.754   1.783   2.807  1.00  0.94           N  
ATOM   1641  HD1 HIS A 111     -13.724   2.053   2.730  1.00  0.94           H  
ATOM   1642  CE1 HIS A 111     -12.280   0.615   3.238  1.00  0.94           C  
ATOM   1643  HE1 HIS A 111     -12.881  -0.186   3.643  1.00  0.94           H  
ATOM   1644  NE2 HIS A 111     -10.946   0.578   3.110  1.00  0.94           N  
ATOM   1645  N   LEU A 112     -14.791   4.789   0.058  1.00  0.92           N  
ATOM   1646  H   LEU A 112     -14.257   5.166  -0.712  1.00  0.92           H  
ATOM   1647  CA  LEU A 112     -16.240   4.793  -0.078  1.00  0.92           C  
ATOM   1648  HA  LEU A 112     -16.671   4.195   0.725  1.00  0.92           H  
ATOM   1649  C   LEU A 112     -16.644   4.169  -1.420  1.00  0.92           C  
ATOM   1650  CB  LEU A 112     -16.751   6.239   0.052  1.00  0.92           C  
ATOM   1651  HB2 LEU A 112     -16.268   6.846  -0.714  1.00  0.92           H  
ATOM   1652  HB3 LEU A 112     -16.462   6.634   1.026  1.00  0.92           H  
ATOM   1653  O   LEU A 112     -16.439   4.775  -2.477  1.00  0.92           O  
ATOM   1654  CG  LEU A 112     -18.279   6.353  -0.115  1.00  0.92           C  
ATOM   1655  HG  LEU A 112     -18.594   5.886  -1.048  1.00  0.92           H  
ATOM   1656  CD1 LEU A 112     -19.041   5.697   1.036  1.00  0.92           C  
ATOM   1657 HD11 LEU A 112     -18.731   6.139   1.983  1.00  0.92           H  
ATOM   1658 HD12 LEU A 112     -18.844   4.626   1.056  1.00  0.92           H  
ATOM   1659 HD13 LEU A 112     -20.113   5.844   0.901  1.00  0.92           H  
ATOM   1660  CD2 LEU A 112     -18.680   7.821  -0.181  1.00  0.92           C  
ATOM   1661 HD21 LEU A 112     -18.341   8.345   0.713  1.00  0.92           H  
ATOM   1662 HD22 LEU A 112     -18.210   8.255  -1.063  1.00  0.92           H  
ATOM   1663 HD23 LEU A 112     -19.762   7.909  -0.280  1.00  0.92           H  
ATOM   1664  N   SER A 113     -17.318   3.016  -1.356  1.00  0.89           N  
ATOM   1665  H   SER A 113     -17.356   2.536  -0.468  1.00  0.89           H  
ATOM   1666  CA  SER A 113     -17.800   2.280  -2.534  1.00  0.89           C  
ATOM   1667  HA  SER A 113     -18.092   1.283  -2.203  1.00  0.89           H  
ATOM   1668  C   SER A 113     -16.668   2.082  -3.544  1.00  0.89           C  
ATOM   1669  CB  SER A 113     -19.039   2.985  -3.082  1.00  0.89           C  
ATOM   1670  HB2 SER A 113     -19.780   3.070  -2.287  1.00  0.89           H  
ATOM   1671  HB3 SER A 113     -18.741   3.986  -3.395  1.00  0.89           H  
ATOM   1672  O   SER A 113     -15.602   1.724  -3.097  1.00  0.89           O  
ATOM   1673  OG  SER A 113     -19.622   2.313  -4.176  1.00  0.89           O  
ATOM   1674  HG  SER A 113     -19.750   1.407  -3.884  1.00  0.89           H  
ATOM   1675  N   THR A 114     -16.855   2.335  -4.846  1.00  0.89           N  
ATOM   1676  H   THR A 114     -17.806   2.516  -5.134  1.00  0.89           H  
ATOM   1677  CA  THR A 114     -15.822   2.231  -5.902  1.00  0.89           C  
ATOM   1678  HA  THR A 114     -15.013   1.598  -5.538  1.00  0.89           H  
ATOM   1679  C   THR A 114     -15.144   3.557  -6.254  1.00  0.89           C  
ATOM   1680  CB  THR A 114     -16.384   1.572  -7.170  1.00  0.89           C  
ATOM   1681  HB  THR A 114     -15.590   1.490  -7.912  1.00  0.89           H  
ATOM   1682  O   THR A 114     -14.621   3.724  -7.362  1.00  0.89           O  
ATOM   1683  CG2 THR A 114     -16.934   0.172  -6.941  1.00  0.89           C  
ATOM   1684 HG21 THR A 114     -17.385  -0.200  -7.860  1.00  0.89           H  
ATOM   1685 HG22 THR A 114     -16.128  -0.499  -6.643  1.00  0.89           H  
ATOM   1686 HG23 THR A 114     -17.688   0.209  -6.155  1.00  0.89           H  
ATOM   1687  OG1 THR A 114     -17.421   2.384  -7.686  1.00  0.89           O  
ATOM   1688  HG1 THR A 114     -16.995   3.192  -7.983  1.00  0.89           H  
ATOM   1689  N   GLN A 115     -15.219   4.568  -5.386  1.00  0.92           N  
ATOM   1690  H   GLN A 115     -15.590   4.385  -4.465  1.00  0.92           H  
ATOM   1691  CA  GLN A 115     -14.838   5.934  -5.752  1.00  0.92           C  
ATOM   1692  HA  GLN A 115     -15.366   6.188  -6.671  1.00  0.92           H  
ATOM   1693  C   GLN A 115     -13.335   6.091  -6.042  1.00  0.92           C  
ATOM   1694  CB  GLN A 115     -15.311   6.895  -4.658  1.00  0.92           C  
ATOM   1695  HB2 GLN A 115     -16.359   6.694  -4.436  1.00  0.92           H  
ATOM   1696  HB3 GLN A 115     -14.734   6.695  -3.754  1.00  0.92           H  
ATOM   1697  O   GLN A 115     -12.974   6.956  -6.848  1.00  0.92           O  
ATOM   1698  CG  GLN A 115     -15.184   8.378  -5.047  1.00  0.92           C  
ATOM   1699  HG2 GLN A 115     -14.152   8.621  -5.301  1.00  0.92           H  
ATOM   1700  HG3 GLN A 115     -15.817   8.578  -5.911  1.00  0.92           H  
ATOM   1701  CD  GLN A 115     -15.589   9.270  -3.886  1.00  0.92           C  
ATOM   1702  NE2 GLN A 115     -16.583  10.116  -4.018  1.00  0.92           N  
ATOM   1703 HE21 GLN A 115     -17.097  10.253  -4.877  1.00  0.92           H  
ATOM   1704 HE22 GLN A 115     -16.879  10.559  -3.160  1.00  0.92           H  
ATOM   1705  OE1 GLN A 115     -15.010   9.203  -2.820  1.00  0.92           O  
ATOM   1706  N   TYR A 116     -12.434   5.271  -5.477  1.00  0.92           N  
ATOM   1707  H   TYR A 116     -12.729   4.526  -4.862  1.00  0.92           H  
ATOM   1708  CA  TYR A 116     -11.011   5.400  -5.833  1.00  0.92           C  
ATOM   1709  HA  TYR A 116     -10.770   6.462  -5.786  1.00  0.92           H  
ATOM   1710  C   TYR A 116     -10.718   4.965  -7.275  1.00  0.92           C  
ATOM   1711  CB  TYR A 116     -10.070   4.731  -4.832  1.00  0.92           C  
ATOM   1712  HB2 TYR A 116      -9.091   5.187  -4.980  1.00  0.92           H  
ATOM   1713  HB3 TYR A 116     -10.393   4.977  -3.820  1.00  0.92           H  
ATOM   1714  O   TYR A 116      -9.806   5.510  -7.906  1.00  0.92           O  
ATOM   1715  CG  TYR A 116      -9.858   3.242  -4.963  1.00  0.92           C  
ATOM   1716  CD1 TYR A 116     -10.460   2.375  -4.053  1.00  0.92           C  
ATOM   1717  HD1 TYR A 116     -11.085   2.749  -3.255  1.00  0.92           H  
ATOM   1718  CD2 TYR A 116      -8.957   2.720  -5.911  1.00  0.92           C  
ATOM   1719  HD2 TYR A 116      -8.421   3.385  -6.572  1.00  0.92           H  
ATOM   1720  CE1 TYR A 116     -10.289   0.991  -4.186  1.00  0.92           C  
ATOM   1721  HE1 TYR A 116     -10.699   0.314  -3.451  1.00  0.92           H  
ATOM   1722  CE2 TYR A 116      -8.769   1.328  -6.024  1.00  0.92           C  
ATOM   1723  HE2 TYR A 116      -8.074   0.930  -6.748  1.00  0.92           H  
ATOM   1724  OH  TYR A 116      -9.527  -0.886  -5.350  1.00  0.92           O  
ATOM   1725  HH  TYR A 116      -8.714  -1.224  -5.733  1.00  0.92           H  
ATOM   1726  CZ  TYR A 116      -9.536   0.459  -5.223  1.00  0.92           C  
ATOM   1727  N   CYS A 117     -11.546   4.089  -7.854  1.00  0.92           N  
ATOM   1728  H   CYS A 117     -12.245   3.642  -7.277  1.00  0.92           H  
ATOM   1729  CA  CYS A 117     -11.503   3.726  -9.277  1.00  0.92           C  
ATOM   1730  HA  CYS A 117     -10.470   3.509  -9.549  1.00  0.92           H  
ATOM   1731  C   CYS A 117     -11.941   4.858 -10.201  1.00  0.92           C  
ATOM   1732  CB  CYS A 117     -12.367   2.482  -9.497  1.00  0.92           C  
ATOM   1733  HB2 CYS A 117     -13.411   2.714  -9.285  1.00  0.92           H  
ATOM   1734  HB3 CYS A 117     -12.279   2.156 -10.534  1.00  0.92           H  
ATOM   1735  O   CYS A 117     -11.565   4.914 -11.377  1.00  0.92           O  
ATOM   1736  SG  CYS A 117     -11.847   1.146  -8.422  1.00  0.92           S  
ATOM   1737  N   ASP A 118     -12.670   5.823  -9.651  1.00  0.93           N  
ATOM   1738  H   ASP A 118     -12.960   5.715  -8.689  1.00  0.93           H  
ATOM   1739  CA  ASP A 118     -12.989   7.074 -10.318  1.00  0.93           C  
ATOM   1740  HA  ASP A 118     -13.050   6.882 -11.389  1.00  0.93           H  
ATOM   1741  C   ASP A 118     -11.884   8.130 -10.205  1.00  0.93           C  
ATOM   1742  CB  ASP A 118     -14.378   7.549  -9.885  1.00  0.93           C  
ATOM   1743  HB2 ASP A 118     -14.485   7.487  -8.802  1.00  0.93           H  
ATOM   1744  HB3 ASP A 118     -14.485   8.596 -10.169  1.00  0.93           H  
ATOM   1745  O   ASP A 118     -12.031   9.214 -10.763  1.00  0.93           O  
ATOM   1746  CG  ASP A 118     -15.491   6.747 -10.569  1.00  0.93           C  
ATOM   1747  OD1 ASP A 118     -15.267   6.265 -11.710  1.00  0.93           O  
ATOM   1748  OD2 ASP A 118     -16.602   6.676 -10.002  1.00  0.93           O  
ATOM   1749  N   GLY A 119     -10.743   7.805  -9.589  1.00  0.95           N  
ATOM   1750  H   GLY A 119     -10.695   6.907  -9.129  1.00  0.95           H  
ATOM   1751  CA  GLY A 119      -9.513   8.598  -9.661  1.00  0.95           C  
ATOM   1752  HA2 GLY A 119      -9.665   9.465 -10.303  1.00  0.95           H  
ATOM   1753  HA3 GLY A 119      -8.731   7.982 -10.105  1.00  0.95           H  
ATOM   1754  C   GLY A 119      -8.987   9.119  -8.324  1.00  0.95           C  
ATOM   1755  O   GLY A 119      -7.857   9.619  -8.295  1.00  0.95           O  
ATOM   1756  N   LEU A 120      -9.746   8.981  -7.228  1.00  0.97           N  
ATOM   1757  H   LEU A 120     -10.652   8.544  -7.326  1.00  0.97           H  
ATOM   1758  CA  LEU A 120      -9.346   9.457  -5.902  1.00  0.97           C  
ATOM   1759  HA  LEU A 120      -8.845  10.415  -6.040  1.00  0.97           H  
ATOM   1760  C   LEU A 120      -8.338   8.491  -5.265  1.00  0.97           C  
ATOM   1761  CB  LEU A 120     -10.593   9.711  -5.026  1.00  0.97           C  
ATOM   1762  HB2 LEU A 120     -11.385  10.105  -5.662  1.00  0.97           H  
ATOM   1763  HB3 LEU A 120     -10.961   8.771  -4.614  1.00  0.97           H  
ATOM   1764  O   LEU A 120      -8.699   7.640  -4.457  1.00  0.97           O  
ATOM   1765  CG  LEU A 120     -10.320  10.733  -3.901  1.00  0.97           C  
ATOM   1766  HG  LEU A 120      -9.839  11.602  -4.350  1.00  0.97           H  
ATOM   1767  CD1 LEU A 120     -11.595  11.221  -3.218  1.00  0.97           C  
ATOM   1768 HD11 LEU A 120     -12.181  11.839  -3.898  1.00  0.97           H  
ATOM   1769 HD12 LEU A 120     -12.222  10.388  -2.900  1.00  0.97           H  
ATOM   1770 HD13 LEU A 120     -11.360  11.825  -2.341  1.00  0.97           H  
ATOM   1771  CD2 LEU A 120      -9.420  10.238  -2.778  1.00  0.97           C  
ATOM   1772 HD21 LEU A 120      -8.491   9.801  -3.141  1.00  0.97           H  
ATOM   1773 HD22 LEU A 120      -9.127  11.112  -2.196  1.00  0.97           H  
ATOM   1774 HD23 LEU A 120      -9.956   9.530  -2.146  1.00  0.97           H  
ATOM   1775  N   ARG A 121      -7.065   8.633  -5.635  1.00  0.97           N  
ATOM   1776  H   ARG A 121      -6.875   9.297  -6.373  1.00  0.97           H  
ATOM   1777  CA  ARG A 121      -5.924   7.872  -5.103  1.00  0.97           C  
ATOM   1778  HA  ARG A 121      -6.044   7.782  -4.023  1.00  0.97           H  
ATOM   1779  C   ARG A 121      -4.613   8.600  -5.366  1.00  0.97           C  
ATOM   1780  CB  ARG A 121      -5.890   6.455  -5.711  1.00  0.97           C  
ATOM   1781  HB2 ARG A 121      -5.015   5.922  -5.340  1.00  0.97           H  
ATOM   1782  HB3 ARG A 121      -6.775   5.913  -5.377  1.00  0.97           H  
ATOM   1783  O   ARG A 121      -4.496   9.252  -6.401  1.00  0.97           O  
ATOM   1784  CG  ARG A 121      -5.868   6.469  -7.251  1.00  0.97           C  
ATOM   1785  HG2 ARG A 121      -6.717   7.046  -7.619  1.00  0.97           H  
ATOM   1786  HG3 ARG A 121      -4.947   6.928  -7.610  1.00  0.97           H  
ATOM   1787  CD  ARG A 121      -5.975   5.060  -7.831  1.00  0.97           C  
ATOM   1788  HD2 ARG A 121      -6.741   4.503  -7.291  1.00  0.97           H  
ATOM   1789  HD3 ARG A 121      -5.016   4.554  -7.717  1.00  0.97           H  
ATOM   1790  NE  ARG A 121      -6.326   5.115  -9.255  1.00  0.97           N  
ATOM   1791  HE  ARG A 121      -6.466   6.037  -9.641  1.00  0.97           H  
ATOM   1792  NH1 ARG A 121      -6.564   2.848  -9.695  1.00  0.97           N  
ATOM   1793 HH11 ARG A 121      -6.169   2.602  -8.799  1.00  0.97           H  
ATOM   1794 HH12 ARG A 121      -6.855   2.110 -10.320  1.00  0.97           H  
ATOM   1795  NH2 ARG A 121      -7.212   4.346 -11.171  1.00  0.97           N  
ATOM   1796 HH21 ARG A 121      -7.417   5.289 -11.469  1.00  0.97           H  
ATOM   1797 HH22 ARG A 121      -7.367   3.566 -11.793  1.00  0.97           H  
ATOM   1798  CZ  ARG A 121      -6.689   4.099 -10.015  1.00  0.97           C  
ATOM   1799  N   GLY A 122      -3.617   8.462  -4.500  1.00  0.98           N  
ATOM   1800  H   GLY A 122      -3.786   7.953  -3.644  1.00  0.98           H  
ATOM   1801  CA  GLY A 122      -2.286   9.036  -4.705  1.00  0.98           C  
ATOM   1802  HA2 GLY A 122      -2.000   8.892  -5.747  1.00  0.98           H  
ATOM   1803  HA3 GLY A 122      -2.312  10.108  -4.510  1.00  0.98           H  
ATOM   1804  C   GLY A 122      -1.217   8.402  -3.809  1.00  0.98           C  
ATOM   1805  O   GLY A 122      -1.552   7.760  -2.817  1.00  0.98           O  
ATOM   1806  N   PRO A 123       0.071   8.532  -4.160  1.00  0.98           N  
ATOM   1807  CA  PRO A 123       1.163   7.945  -3.391  1.00  0.98           C  
ATOM   1808  HA  PRO A 123       0.905   6.933  -3.080  1.00  0.98           H  
ATOM   1809  C   PRO A 123       1.502   8.768  -2.142  1.00  0.98           C  
ATOM   1810  CB  PRO A 123       2.332   7.881  -4.371  1.00  0.98           C  
ATOM   1811  HB2 PRO A 123       2.251   6.974  -4.971  1.00  0.98           H  
ATOM   1812  HB3 PRO A 123       3.297   7.913  -3.865  1.00  0.98           H  
ATOM   1813  O   PRO A 123       1.252   9.975  -2.076  1.00  0.98           O  
ATOM   1814  CG  PRO A 123       2.106   9.103  -5.262  1.00  0.98           C  
ATOM   1815  HG2 PRO A 123       2.518   9.987  -4.775  1.00  0.98           H  
ATOM   1816  HG3 PRO A 123       2.551   8.973  -6.248  1.00  0.98           H  
ATOM   1817  CD  PRO A 123       0.583   9.221  -5.337  1.00  0.98           C  
ATOM   1818  HD2 PRO A 123       0.286  10.270  -5.336  1.00  0.98           H  
ATOM   1819  HD3 PRO A 123       0.223   8.725  -6.238  1.00  0.98           H  
ATOM   1820  N   PHE A 124       2.136   8.121  -1.168  1.00  0.99           N  
ATOM   1821  H   PHE A 124       2.295   7.127  -1.255  1.00  0.99           H  
ATOM   1822  CA  PHE A 124       2.601   8.737   0.070  1.00  0.99           C  
ATOM   1823  HA  PHE A 124       2.710   9.812  -0.077  1.00  0.99           H  
ATOM   1824  C   PHE A 124       3.967   8.140   0.439  1.00  0.99           C  
ATOM   1825  CB  PHE A 124       1.518   8.501   1.134  1.00  0.99           C  
ATOM   1826  HB2 PHE A 124       1.492   7.442   1.394  1.00  0.99           H  
ATOM   1827  HB3 PHE A 124       0.558   8.717   0.667  1.00  0.99           H  
ATOM   1828  O   PHE A 124       4.117   6.926   0.469  1.00  0.99           O  
ATOM   1829  CG  PHE A 124       1.584   9.321   2.410  1.00  0.99           C  
ATOM   1830  CD1 PHE A 124       2.785   9.523   3.120  1.00  0.99           C  
ATOM   1831  HD1 PHE A 124       3.717   9.075   2.809  1.00  0.99           H  
ATOM   1832  CD2 PHE A 124       0.385   9.846   2.928  1.00  0.99           C  
ATOM   1833  HD2 PHE A 124      -0.550   9.676   2.415  1.00  0.99           H  
ATOM   1834  CE1 PHE A 124       2.788  10.264   4.308  1.00  0.99           C  
ATOM   1835  HE1 PHE A 124       3.708  10.411   4.854  1.00  0.99           H  
ATOM   1836  CE2 PHE A 124       0.380  10.541   4.145  1.00  0.99           C  
ATOM   1837  HE2 PHE A 124      -0.552  10.887   4.568  1.00  0.99           H  
ATOM   1838  CZ  PHE A 124       1.579  10.732   4.841  1.00  0.99           C  
ATOM   1839  HZ  PHE A 124       1.555  11.187   5.820  1.00  0.99           H  
ATOM   1840  N   VAL A 125       4.982   8.956   0.723  1.00  0.99           N  
ATOM   1841  H   VAL A 125       4.824   9.953   0.694  1.00  0.99           H  
ATOM   1842  CA  VAL A 125       6.297   8.469   1.178  1.00  0.99           C  
ATOM   1843  HA  VAL A 125       6.250   7.393   1.342  1.00  0.99           H  
ATOM   1844  C   VAL A 125       6.672   9.092   2.519  1.00  0.99           C  
ATOM   1845  CB  VAL A 125       7.379   8.699   0.108  1.00  0.99           C  
ATOM   1846  HB  VAL A 125       7.433   9.761  -0.133  1.00  0.99           H  
ATOM   1847  O   VAL A 125       6.638  10.311   2.682  1.00  0.99           O  
ATOM   1848  CG1 VAL A 125       8.759   8.229   0.584  1.00  0.99           C  
ATOM   1849 HG11 VAL A 125       8.720   7.177   0.867  1.00  0.99           H  
ATOM   1850 HG12 VAL A 125       9.095   8.814   1.440  1.00  0.99           H  
ATOM   1851 HG13 VAL A 125       9.491   8.362  -0.213  1.00  0.99           H  
ATOM   1852  CG2 VAL A 125       7.054   7.910  -1.169  1.00  0.99           C  
ATOM   1853 HG21 VAL A 125       7.060   6.842  -0.951  1.00  0.99           H  
ATOM   1854 HG22 VAL A 125       6.071   8.179  -1.556  1.00  0.99           H  
ATOM   1855 HG23 VAL A 125       7.799   8.130  -1.934  1.00  0.99           H  
ATOM   1856  N   VAL A 126       7.061   8.250   3.476  1.00  0.99           N  
ATOM   1857  H   VAL A 126       7.095   7.264   3.261  1.00  0.99           H  
ATOM   1858  CA  VAL A 126       7.650   8.681   4.749  1.00  0.99           C  
ATOM   1859  HA  VAL A 126       7.587   9.765   4.836  1.00  0.99           H  
ATOM   1860  C   VAL A 126       9.121   8.287   4.746  1.00  0.99           C  
ATOM   1861  CB  VAL A 126       6.902   8.085   5.952  1.00  0.99           C  
ATOM   1862  HB  VAL A 126       6.949   6.997   5.911  1.00  0.99           H  
ATOM   1863  O   VAL A 126       9.447   7.104   4.708  1.00  0.99           O  
ATOM   1864  CG1 VAL A 126       7.512   8.577   7.265  1.00  0.99           C  
ATOM   1865 HG11 VAL A 126       8.535   8.215   7.369  1.00  0.99           H  
ATOM   1866 HG12 VAL A 126       6.934   8.199   8.108  1.00  0.99           H  
ATOM   1867 HG13 VAL A 126       7.496   9.666   7.291  1.00  0.99           H  
ATOM   1868  CG2 VAL A 126       5.433   8.509   5.964  1.00  0.99           C  
ATOM   1869 HG21 VAL A 126       4.941   8.073   6.834  1.00  0.99           H  
ATOM   1870 HG22 VAL A 126       5.368   9.595   6.027  1.00  0.99           H  
ATOM   1871 HG23 VAL A 126       4.929   8.150   5.067  1.00  0.99           H  
ATOM   1872  N   TYR A 127      10.020   9.264   4.756  1.00  0.98           N  
ATOM   1873  H   TYR A 127       9.699  10.221   4.786  1.00  0.98           H  
ATOM   1874  CA  TYR A 127      11.461   9.021   4.748  1.00  0.98           C  
ATOM   1875  HA  TYR A 127      11.664   8.150   4.126  1.00  0.98           H  
ATOM   1876  C   TYR A 127      11.979   8.714   6.158  1.00  0.98           C  
ATOM   1877  CB  TYR A 127      12.186  10.215   4.115  1.00  0.98           C  
ATOM   1878  HB2 TYR A 127      13.261  10.058   4.207  1.00  0.98           H  
ATOM   1879  HB3 TYR A 127      11.942  11.118   4.676  1.00  0.98           H  
ATOM   1880  O   TYR A 127      11.556   9.334   7.133  1.00  0.98           O  
ATOM   1881  CG  TYR A 127      11.858  10.426   2.646  1.00  0.98           C  
ATOM   1882  CD1 TYR A 127      12.534   9.683   1.657  1.00  0.98           C  
ATOM   1883  HD1 TYR A 127      13.291   8.965   1.936  1.00  0.98           H  
ATOM   1884  CD2 TYR A 127      10.877  11.363   2.263  1.00  0.98           C  
ATOM   1885  HD2 TYR A 127      10.361  11.935   3.021  1.00  0.98           H  
ATOM   1886  CE1 TYR A 127      12.234   9.882   0.294  1.00  0.98           C  
ATOM   1887  HE1 TYR A 127      12.755   9.327  -0.472  1.00  0.98           H  
ATOM   1888  CE2 TYR A 127      10.572  11.561   0.902  1.00  0.98           C  
ATOM   1889  HE2 TYR A 127       9.821  12.281   0.612  1.00  0.98           H  
ATOM   1890  OH  TYR A 127      10.977  11.020  -1.404  1.00  0.98           O  
ATOM   1891  HH  TYR A 127      10.312  11.697  -1.550  1.00  0.98           H  
ATOM   1892  CZ  TYR A 127      11.255  10.822  -0.087  1.00  0.98           C  
ATOM   1893  N   ASP A 128      12.925   7.782   6.264  1.00  0.98           N  
ATOM   1894  H   ASP A 128      13.249   7.306   5.435  1.00  0.98           H  
ATOM   1895  CA  ASP A 128      13.679   7.541   7.495  1.00  0.98           C  
ATOM   1896  HA  ASP A 128      13.086   7.854   8.355  1.00  0.98           H  
ATOM   1897  C   ASP A 128      14.995   8.339   7.447  1.00  0.98           C  
ATOM   1898  CB  ASP A 128      13.936   6.038   7.684  1.00  0.98           C  
ATOM   1899  HB2 ASP A 128      14.551   5.668   6.863  1.00  0.98           H  
ATOM   1900  HB3 ASP A 128      12.983   5.511   7.649  1.00  0.98           H  
ATOM   1901  O   ASP A 128      15.848   8.058   6.601  1.00  0.98           O  
ATOM   1902  CG  ASP A 128      14.620   5.703   9.019  1.00  0.98           C  
ATOM   1903  OD1 ASP A 128      14.997   6.643   9.765  1.00  0.98           O  
ATOM   1904  OD2 ASP A 128      14.771   4.496   9.293  1.00  0.98           O  
ATOM   1905  N   PRO A 129      15.214   9.323   8.338  1.00  0.96           N  
ATOM   1906  CA  PRO A 129      16.495  10.024   8.425  1.00  0.96           C  
ATOM   1907  HA  PRO A 129      16.671  10.541   7.481  1.00  0.96           H  
ATOM   1908  C   PRO A 129      17.696   9.106   8.715  1.00  0.96           C  
ATOM   1909  CB  PRO A 129      16.310  11.050   9.547  1.00  0.96           C  
ATOM   1910  HB2 PRO A 129      16.626  10.623  10.499  1.00  0.96           H  
ATOM   1911  HB3 PRO A 129      16.857  11.970   9.343  1.00  0.96           H  
ATOM   1912  O   PRO A 129      18.833   9.502   8.461  1.00  0.96           O  
ATOM   1913  CG  PRO A 129      14.800  11.286   9.583  1.00  0.96           C  
ATOM   1914  HG2 PRO A 129      14.516  11.990   8.801  1.00  0.96           H  
ATOM   1915  HG3 PRO A 129      14.463  11.633  10.559  1.00  0.96           H  
ATOM   1916  CD  PRO A 129      14.245   9.906   9.252  1.00  0.96           C  
ATOM   1917  HD2 PRO A 129      13.260  10.008   8.796  1.00  0.96           H  
ATOM   1918  HD3 PRO A 129      14.184   9.297  10.154  1.00  0.96           H  
ATOM   1919  N   ASN A 130      17.456   7.908   9.257  1.00  0.97           N  
ATOM   1920  H   ASN A 130      16.494   7.634   9.399  1.00  0.97           H  
ATOM   1921  CA  ASN A 130      18.455   6.886   9.565  1.00  0.97           C  
ATOM   1922  HA  ASN A 130      19.443   7.274   9.318  1.00  0.97           H  
ATOM   1923  C   ASN A 130      18.264   5.622   8.712  1.00  0.97           C  
ATOM   1924  CB  ASN A 130      18.429   6.564  11.066  1.00  0.97           C  
ATOM   1925  HB2 ASN A 130      19.242   5.877  11.301  1.00  0.97           H  
ATOM   1926  HB3 ASN A 130      17.489   6.061  11.292  1.00  0.97           H  
ATOM   1927  O   ASN A 130      18.493   4.515   9.200  1.00  0.97           O  
ATOM   1928  CG  ASN A 130      18.581   7.784  11.942  1.00  0.97           C  
ATOM   1929  ND2 ASN A 130      17.546   8.124  12.673  1.00  0.97           N  
ATOM   1930 HD21 ASN A 130      16.677   7.637  12.504  1.00  0.97           H  
ATOM   1931 HD22 ASN A 130      17.611   8.989  13.190  1.00  0.97           H  
ATOM   1932  OD1 ASN A 130      19.611   8.438  12.004  1.00  0.97           O  
ATOM   1933  N   ASP A 131      17.849   5.791   7.454  1.00  0.98           N  
ATOM   1934  H   ASP A 131      17.589   6.718   7.149  1.00  0.98           H  
ATOM   1935  CA  ASP A 131      17.570   4.687   6.539  1.00  0.98           C  
ATOM   1936  HA  ASP A 131      16.651   4.215   6.886  1.00  0.98           H  
ATOM   1937  C   ASP A 131      18.721   3.654   6.487  1.00  0.98           C  
ATOM   1938  CB  ASP A 131      17.290   5.252   5.146  1.00  0.98           C  
ATOM   1939  HB2 ASP A 131      16.524   6.022   5.231  1.00  0.98           H  
ATOM   1940  HB3 ASP A 131      18.187   5.723   4.743  1.00  0.98           H  
ATOM   1941  O   ASP A 131      19.841   3.988   6.072  1.00  0.98           O  
ATOM   1942  CG  ASP A 131      16.784   4.196   4.169  1.00  0.98           C  
ATOM   1943  OD1 ASP A 131      17.117   2.999   4.285  1.00  0.98           O  
ATOM   1944  OD2 ASP A 131      15.999   4.590   3.293  1.00  0.98           O  
ATOM   1945  N   PRO A 132      18.470   2.387   6.871  1.00  0.97           N  
ATOM   1946  CA  PRO A 132      19.500   1.354   6.908  1.00  0.97           C  
ATOM   1947  HA  PRO A 132      20.364   1.724   7.460  1.00  0.97           H  
ATOM   1948  C   PRO A 132      19.989   0.909   5.520  1.00  0.97           C  
ATOM   1949  CB  PRO A 132      18.859   0.201   7.683  1.00  0.97           C  
ATOM   1950  HB2 PRO A 132      19.009   0.359   8.751  1.00  0.97           H  
ATOM   1951  HB3 PRO A 132      19.260  -0.768   7.386  1.00  0.97           H  
ATOM   1952  O   PRO A 132      21.001   0.216   5.444  1.00  0.97           O  
ATOM   1953  CG  PRO A 132      17.374   0.337   7.354  1.00  0.97           C  
ATOM   1954  HG2 PRO A 132      17.172  -0.088   6.371  1.00  0.97           H  
ATOM   1955  HG3 PRO A 132      16.746  -0.127   8.115  1.00  0.97           H  
ATOM   1956  CD  PRO A 132      17.187   1.849   7.310  1.00  0.97           C  
ATOM   1957  HD2 PRO A 132      16.386   2.098   6.614  1.00  0.97           H  
ATOM   1958  HD3 PRO A 132      16.955   2.229   8.304  1.00  0.97           H  
ATOM   1959  N   ALA A 133      19.298   1.282   4.439  1.00  0.98           N  
ATOM   1960  H   ALA A 133      18.470   1.844   4.575  1.00  0.98           H  
ATOM   1961  CA  ALA A 133      19.660   1.001   3.051  1.00  0.98           C  
ATOM   1962  HA  ALA A 133      20.421   0.220   3.036  1.00  0.98           H  
ATOM   1963  C   ALA A 133      20.272   2.215   2.322  1.00  0.98           C  
ATOM   1964  CB  ALA A 133      18.412   0.462   2.338  1.00  0.98           C  
ATOM   1965  HB1 ALA A 133      18.052  -0.434   2.844  1.00  0.98           H  
ATOM   1966  HB2 ALA A 133      17.625   1.217   2.348  1.00  0.98           H  
ATOM   1967  HB3 ALA A 133      18.652   0.218   1.303  1.00  0.98           H  
ATOM   1968  O   ALA A 133      20.520   2.137   1.115  1.00  0.98           O  
ATOM   1969  N   ALA A 134      20.524   3.333   3.020  1.00  0.98           N  
ATOM   1970  H   ALA A 134      20.258   3.350   3.994  1.00  0.98           H  
ATOM   1971  CA  ALA A 134      21.005   4.586   2.426  1.00  0.98           C  
ATOM   1972  HA  ALA A 134      20.242   4.961   1.744  1.00  0.98           H  
ATOM   1973  C   ALA A 134      22.313   4.458   1.621  1.00  0.98           C  
ATOM   1974  CB  ALA A 134      21.191   5.612   3.549  1.00  0.98           C  
ATOM   1975  HB1 ALA A 134      21.571   6.547   3.136  1.00  0.98           H  
ATOM   1976  HB2 ALA A 134      20.234   5.809   4.032  1.00  0.98           H  
ATOM   1977  HB3 ALA A 134      21.892   5.231   4.293  1.00  0.98           H  
ATOM   1978  O   ALA A 134      22.563   5.251   0.717  1.00  0.98           O  
ATOM   1979  N   ASP A 135      23.167   3.478   1.925  1.00  0.98           N  
ATOM   1980  H   ASP A 135      22.886   2.780   2.599  1.00  0.98           H  
ATOM   1981  CA  ASP A 135      24.425   3.236   1.212  1.00  0.98           C  
ATOM   1982  HA  ASP A 135      24.855   4.205   0.958  1.00  0.98           H  
ATOM   1983  C   ASP A 135      24.246   2.478  -0.121  1.00  0.98           C  
ATOM   1984  CB  ASP A 135      25.417   2.533   2.156  1.00  0.98           C  
ATOM   1985  HB2 ASP A 135      26.391   2.512   1.667  1.00  0.98           H  
ATOM   1986  HB3 ASP A 135      25.520   3.126   3.064  1.00  0.98           H  
ATOM   1987  O   ASP A 135      25.156   2.472  -0.965  1.00  0.98           O  
ATOM   1988  CG  ASP A 135      25.027   1.100   2.543  1.00  0.98           C  
ATOM   1989  OD1 ASP A 135      23.814   0.799   2.547  1.00  0.98           O  
ATOM   1990  OD2 ASP A 135      25.966   0.323   2.827  1.00  0.98           O  
ATOM   1991  N   LEU A 136      23.071   1.884  -0.357  1.00  0.98           N  
ATOM   1992  H   LEU A 136      22.380   1.920   0.379  1.00  0.98           H  
ATOM   1993  CA  LEU A 136      22.754   1.109  -1.559  1.00  0.98           C  
ATOM   1994  HA  LEU A 136      23.651   0.567  -1.861  1.00  0.98           H  
ATOM   1995  C   LEU A 136      22.350   1.974  -2.761  1.00  0.98           C  
ATOM   1996  CB  LEU A 136      21.658   0.072  -1.249  1.00  0.98           C  
ATOM   1997  HB2 LEU A 136      21.460  -0.488  -2.162  1.00  0.98           H  
ATOM   1998  HB3 LEU A 136      20.743   0.598  -0.977  1.00  0.98           H  
ATOM   1999  O   LEU A 136      22.446   1.501  -3.895  1.00  0.98           O  
ATOM   2000  CG  LEU A 136      21.995  -0.942  -0.140  1.00  0.98           C  
ATOM   2001  HG  LEU A 136      22.133  -0.424   0.809  1.00  0.98           H  
ATOM   2002  CD1 LEU A 136      20.839  -1.931   0.013  1.00  0.98           C  
ATOM   2003 HD11 LEU A 136      21.053  -2.614   0.835  1.00  0.98           H  
ATOM   2004 HD12 LEU A 136      19.929  -1.383   0.258  1.00  0.98           H  
ATOM   2005 HD13 LEU A 136      20.691  -2.495  -0.908  1.00  0.98           H  
ATOM   2006  CD2 LEU A 136      23.255  -1.750  -0.470  1.00  0.98           C  
ATOM   2007 HD21 LEU A 136      24.124  -1.093  -0.434  1.00  0.98           H  
ATOM   2008 HD22 LEU A 136      23.166  -2.213  -1.453  1.00  0.98           H  
ATOM   2009 HD23 LEU A 136      23.396  -2.517   0.292  1.00  0.98           H  
ATOM   2010  N   TYR A 137      21.948   3.229  -2.555  1.00  0.99           N  
ATOM   2011  H   TYR A 137      21.930   3.581  -1.608  1.00  0.99           H  
ATOM   2012  CA  TYR A 137      21.483   4.127  -3.614  1.00  0.99           C  
ATOM   2013  HA  TYR A 137      21.771   3.706  -4.578  1.00  0.99           H  
ATOM   2014  C   TYR A 137      22.131   5.516  -3.538  1.00  0.99           C  
ATOM   2015  CB  TYR A 137      19.948   4.189  -3.607  1.00  0.99           C  
ATOM   2016  HB2 TYR A 137      19.561   3.188  -3.797  1.00  0.99           H  
ATOM   2017  HB3 TYR A 137      19.612   4.820  -4.431  1.00  0.99           H  
ATOM   2018  O   TYR A 137      22.724   5.898  -2.536  1.00  0.99           O  
ATOM   2019  CG  TYR A 137      19.345   4.708  -2.319  1.00  0.99           C  
ATOM   2020  CD1 TYR A 137      18.970   3.809  -1.301  1.00  0.99           C  
ATOM   2021  HD1 TYR A 137      19.128   2.747  -1.418  1.00  0.99           H  
ATOM   2022  CD2 TYR A 137      19.167   6.093  -2.135  1.00  0.99           C  
ATOM   2023  HD2 TYR A 137      19.457   6.789  -2.908  1.00  0.99           H  
ATOM   2024  CE1 TYR A 137      18.406   4.294  -0.107  1.00  0.99           C  
ATOM   2025  HE1 TYR A 137      18.121   3.621   0.688  1.00  0.99           H  
ATOM   2026  CE2 TYR A 137      18.619   6.580  -0.934  1.00  0.99           C  
ATOM   2027  HE2 TYR A 137      18.490   7.642  -0.784  1.00  0.99           H  
ATOM   2028  OH  TYR A 137      17.689   6.135   1.231  1.00  0.99           O  
ATOM   2029  HH  TYR A 137      17.487   7.073   1.221  1.00  0.99           H  
ATOM   2030  CZ  TYR A 137      18.231   5.678   0.077  1.00  0.99           C  
ATOM   2031  N   ASP A 138      22.039   6.273  -4.631  1.00  0.99           N  
ATOM   2032  H   ASP A 138      21.560   5.892  -5.435  1.00  0.99           H  
ATOM   2033  CA  ASP A 138      22.521   7.656  -4.727  1.00  0.99           C  
ATOM   2034  HA  ASP A 138      23.099   7.905  -3.837  1.00  0.99           H  
ATOM   2035  C   ASP A 138      21.366   8.667  -4.833  1.00  0.99           C  
ATOM   2036  CB  ASP A 138      23.432   7.812  -5.954  1.00  0.99           C  
ATOM   2037  HB2 ASP A 138      23.899   8.796  -5.919  1.00  0.99           H  
ATOM   2038  HB3 ASP A 138      22.809   7.778  -6.847  1.00  0.99           H  
ATOM   2039  O   ASP A 138      21.555   9.847  -4.540  1.00  0.99           O  
ATOM   2040  CG  ASP A 138      24.536   6.760  -6.097  1.00  0.99           C  
ATOM   2041  OD1 ASP A 138      25.242   6.427  -5.119  1.00  0.99           O  
ATOM   2042  OD2 ASP A 138      24.724   6.313  -7.250  1.00  0.99           O  
ATOM   2043  N   VAL A 139      20.190   8.223  -5.301  1.00  0.99           N  
ATOM   2044  H   VAL A 139      20.123   7.249  -5.560  1.00  0.99           H  
ATOM   2045  CA  VAL A 139      19.002   9.057  -5.529  1.00  0.99           C  
ATOM   2046  HA  VAL A 139      19.128  10.000  -4.996  1.00  0.99           H  
ATOM   2047  C   VAL A 139      17.750   8.365  -4.982  1.00  0.99           C  
ATOM   2048  CB  VAL A 139      18.821   9.380  -7.030  1.00  0.99           C  
ATOM   2049  HB  VAL A 139      18.585   8.460  -7.564  1.00  0.99           H  
ATOM   2050  O   VAL A 139      17.448   7.236  -5.368  1.00  0.99           O  
ATOM   2051  CG1 VAL A 139      17.675  10.383  -7.237  1.00  0.99           C  
ATOM   2052 HG11 VAL A 139      17.861  11.290  -6.663  1.00  0.99           H  
ATOM   2053 HG12 VAL A 139      17.582  10.641  -8.292  1.00  0.99           H  
ATOM   2054 HG13 VAL A 139      16.729   9.947  -6.916  1.00  0.99           H  
ATOM   2055  CG2 VAL A 139      20.084   9.984  -7.666  1.00  0.99           C  
ATOM   2056 HG21 VAL A 139      20.400  10.860  -7.099  1.00  0.99           H  
ATOM   2057 HG22 VAL A 139      19.882  10.265  -8.699  1.00  0.99           H  
ATOM   2058 HG23 VAL A 139      20.884   9.243  -7.667  1.00  0.99           H  
ATOM   2059  N   ASP A 140      17.024   9.069  -4.116  1.00  0.98           N  
ATOM   2060  H   ASP A 140      17.386   9.958  -3.802  1.00  0.98           H  
ATOM   2061  CA  ASP A 140      15.690   8.737  -3.598  1.00  0.98           C  
ATOM   2062  HA  ASP A 140      15.133   8.138  -4.319  1.00  0.98           H  
ATOM   2063  C   ASP A 140      14.957  10.064  -3.363  1.00  0.98           C  
ATOM   2064  CB  ASP A 140      15.830   7.940  -2.292  1.00  0.98           C  
ATOM   2065  HB2 ASP A 140      16.384   8.536  -1.567  1.00  0.98           H  
ATOM   2066  HB3 ASP A 140      16.410   7.042  -2.502  1.00  0.98           H  
ATOM   2067  O   ASP A 140      15.360  10.854  -2.507  1.00  0.98           O  
ATOM   2068  CG  ASP A 140      14.500   7.510  -1.664  1.00  0.98           C  
ATOM   2069  OD1 ASP A 140      13.449   7.511  -2.339  1.00  0.98           O  
ATOM   2070  OD2 ASP A 140      14.519   7.082  -0.488  1.00  0.98           O  
ATOM   2071  N   ASN A 141      13.985  10.383  -4.214  1.00  0.97           N  
ATOM   2072  H   ASN A 141      13.604   9.663  -4.811  1.00  0.97           H  
ATOM   2073  CA  ASN A 141      13.262  11.653  -4.193  1.00  0.97           C  
ATOM   2074  HA  ASN A 141      13.058  11.914  -3.154  1.00  0.97           H  
ATOM   2075  C   ASN A 141      11.897  11.504  -4.887  1.00  0.97           C  
ATOM   2076  CB  ASN A 141      14.147  12.762  -4.820  1.00  0.97           C  
ATOM   2077  HB2 ASN A 141      15.097  12.790  -4.286  1.00  0.97           H  
ATOM   2078  HB3 ASN A 141      13.663  13.727  -4.673  1.00  0.97           H  
ATOM   2079  O   ASN A 141      11.516  10.418  -5.310  1.00  0.97           O  
ATOM   2080  CG  ASN A 141      14.433  12.611  -6.307  1.00  0.97           C  
ATOM   2081  ND2 ASN A 141      15.447  13.271  -6.812  1.00  0.97           N  
ATOM   2082 HD21 ASN A 141      16.006  13.877  -6.229  1.00  0.97           H  
ATOM   2083 HD22 ASN A 141      15.484  13.252  -7.822  1.00  0.97           H  
ATOM   2084  OD1 ASN A 141      13.740  11.958  -7.059  1.00  0.97           O  
ATOM   2085  N   ASP A 142      11.161  12.602  -5.047  1.00  0.97           N  
ATOM   2086  H   ASP A 142      11.445  13.453  -4.582  1.00  0.97           H  
ATOM   2087  CA  ASP A 142       9.835  12.581  -5.676  1.00  0.97           C  
ATOM   2088  HA  ASP A 142       9.159  12.003  -5.046  1.00  0.97           H  
ATOM   2089  C   ASP A 142       9.813  11.946  -7.081  1.00  0.97           C  
ATOM   2090  CB  ASP A 142       9.313  14.019  -5.781  1.00  0.97           C  
ATOM   2091  HB2 ASP A 142      10.025  14.613  -6.354  1.00  0.97           H  
ATOM   2092  HB3 ASP A 142       8.374  14.003  -6.334  1.00  0.97           H  
ATOM   2093  O   ASP A 142       8.822  11.313  -7.448  1.00  0.97           O  
ATOM   2094  CG  ASP A 142       9.052  14.714  -4.445  1.00  0.97           C  
ATOM   2095  OD1 ASP A 142       9.179  14.098  -3.368  1.00  0.97           O  
ATOM   2096  OD2 ASP A 142       8.645  15.897  -4.506  1.00  0.97           O  
ATOM   2097  N   ASP A 143      10.898  12.074  -7.854  1.00  0.97           N  
ATOM   2098  H   ASP A 143      11.726  12.495  -7.458  1.00  0.97           H  
ATOM   2099  CA  ASP A 143      11.006  11.532  -9.214  1.00  0.97           C  
ATOM   2100  HA  ASP A 143      10.064  11.713  -9.731  1.00  0.97           H  
ATOM   2101  C   ASP A 143      11.246  10.011  -9.230  1.00  0.97           C  
ATOM   2102  CB  ASP A 143      12.119  12.252 -10.000  1.00  0.97           C  
ATOM   2103  HB2 ASP A 143      13.079  12.071  -9.517  1.00  0.97           H  
ATOM   2104  HB3 ASP A 143      12.175  11.815 -10.998  1.00  0.97           H  
ATOM   2105  O   ASP A 143      11.176   9.382 -10.290  1.00  0.97           O  
ATOM   2106  CG  ASP A 143      11.905  13.761 -10.171  1.00  0.97           C  
ATOM   2107  OD1 ASP A 143      10.753  14.175 -10.440  1.00  0.97           O  
ATOM   2108  OD2 ASP A 143      12.916  14.499 -10.097  1.00  0.97           O  
ATOM   2109  N   THR A 144      11.518   9.394  -8.074  1.00  0.98           N  
ATOM   2110  H   THR A 144      11.570   9.943  -7.228  1.00  0.98           H  
ATOM   2111  CA  THR A 144      11.728   7.946  -7.959  1.00  0.98           C  
ATOM   2112  HA  THR A 144      12.013   7.581  -8.946  1.00  0.98           H  
ATOM   2113  C   THR A 144      10.461   7.169  -7.596  1.00  0.98           C  
ATOM   2114  CB  THR A 144      12.895   7.578  -7.035  1.00  0.98           C  
ATOM   2115  HB  THR A 144      13.100   6.523  -7.212  1.00  0.98           H  
ATOM   2116  O   THR A 144      10.490   5.940  -7.515  1.00  0.98           O  
ATOM   2117  CG2 THR A 144      14.178   8.347  -7.339  1.00  0.98           C  
ATOM   2118 HG21 THR A 144      14.067   9.388  -7.036  1.00  0.98           H  
ATOM   2119 HG22 THR A 144      15.007   7.896  -6.794  1.00  0.98           H  
ATOM   2120 HG23 THR A 144      14.379   8.305  -8.410  1.00  0.98           H  
ATOM   2121  OG1 THR A 144      12.593   7.771  -5.677  1.00  0.98           O  
ATOM   2122  HG1 THR A 144      13.026   7.073  -5.180  1.00  0.98           H  
ATOM   2123  N   VAL A 145       9.315   7.833  -7.433  1.00  0.99           N  
ATOM   2124  H   VAL A 145       9.330   8.840  -7.508  1.00  0.99           H  
ATOM   2125  CA  VAL A 145       8.034   7.154  -7.196  1.00  0.99           C  
ATOM   2126  HA  VAL A 145       8.227   6.266  -6.594  1.00  0.99           H  
ATOM   2127  C   VAL A 145       7.425   6.680  -8.519  1.00  0.99           C  
ATOM   2128  CB  VAL A 145       7.075   8.036  -6.377  1.00  0.99           C  
ATOM   2129  HB  VAL A 145       6.840   8.941  -6.937  1.00  0.99           H  
ATOM   2130  O   VAL A 145       7.224   7.462  -9.449  1.00  0.99           O  
ATOM   2131  CG1 VAL A 145       5.768   7.294  -6.067  1.00  0.99           C  
ATOM   2132 HG11 VAL A 145       5.237   7.064  -6.991  1.00  0.99           H  
ATOM   2133 HG12 VAL A 145       5.978   6.368  -5.531  1.00  0.99           H  
ATOM   2134 HG13 VAL A 145       5.129   7.929  -5.453  1.00  0.99           H  
ATOM   2135  CG2 VAL A 145       7.712   8.432  -5.036  1.00  0.99           C  
ATOM   2136 HG21 VAL A 145       6.994   8.977  -4.423  1.00  0.99           H  
ATOM   2137 HG22 VAL A 145       8.037   7.543  -4.497  1.00  0.99           H  
ATOM   2138 HG23 VAL A 145       8.572   9.080  -5.205  1.00  0.99           H  
ATOM   2139  N   ILE A 146       7.107   5.386  -8.601  1.00  0.99           N  
ATOM   2140  H   ILE A 146       7.275   4.813  -7.786  1.00  0.99           H  
ATOM   2141  CA  ILE A 146       6.449   4.742  -9.743  1.00  0.99           C  
ATOM   2142  HA  ILE A 146       6.303   5.482 -10.529  1.00  0.99           H  
ATOM   2143  C   ILE A 146       5.077   4.241  -9.294  1.00  0.99           C  
ATOM   2144  CB  ILE A 146       7.305   3.608 -10.353  1.00  0.99           C  
ATOM   2145  HB  ILE A 146       7.410   2.809  -9.619  1.00  0.99           H  
ATOM   2146  O   ILE A 146       4.960   3.264  -8.561  1.00  0.99           O  
ATOM   2147  CG1 ILE A 146       8.719   4.119 -10.708  1.00  0.99           C  
ATOM   2148 HG12 ILE A 146       8.630   4.993 -11.353  1.00  0.99           H  
ATOM   2149 HG13 ILE A 146       9.221   4.432  -9.793  1.00  0.99           H  
ATOM   2150  CG2 ILE A 146       6.588   3.042 -11.598  1.00  0.99           C  
ATOM   2151 HG21 ILE A 146       7.128   2.176 -11.981  1.00  0.99           H  
ATOM   2152 HG22 ILE A 146       6.528   3.807 -12.372  1.00  0.99           H  
ATOM   2153 HG23 ILE A 146       5.582   2.704 -11.346  1.00  0.99           H  
ATOM   2154  CD1 ILE A 146       9.627   3.082 -11.383  1.00  0.99           C  
ATOM   2155 HD11 ILE A 146      10.635   3.488 -11.470  1.00  0.99           H  
ATOM   2156 HD12 ILE A 146       9.266   2.851 -12.385  1.00  0.99           H  
ATOM   2157 HD13 ILE A 146       9.662   2.172 -10.784  1.00  0.99           H  
ATOM   2158  N   THR A 147       4.024   4.893  -9.764  1.00  0.99           N  
ATOM   2159  H   THR A 147       4.206   5.670 -10.383  1.00  0.99           H  
ATOM   2160  CA  THR A 147       2.634   4.488  -9.525  1.00  0.99           C  
ATOM   2161  HA  THR A 147       2.589   3.894  -8.612  1.00  0.99           H  
ATOM   2162  C   THR A 147       2.132   3.624 -10.676  1.00  0.99           C  
ATOM   2163  CB  THR A 147       1.711   5.699  -9.318  1.00  0.99           C  
ATOM   2164  HB  THR A 147       0.687   5.349  -9.189  1.00  0.99           H  
ATOM   2165  O   THR A 147       2.310   3.993 -11.838  1.00  0.99           O  
ATOM   2166  CG2 THR A 147       2.102   6.545  -8.108  1.00  0.99           C  
ATOM   2167 HG21 THR A 147       3.119   6.922  -8.213  1.00  0.99           H  
ATOM   2168 HG22 THR A 147       1.416   7.388  -8.022  1.00  0.99           H  
ATOM   2169 HG23 THR A 147       2.032   5.944  -7.202  1.00  0.99           H  
ATOM   2170  OG1 THR A 147       1.765   6.575 -10.417  1.00  0.99           O  
ATOM   2171  HG1 THR A 147       2.681   6.853 -10.481  1.00  0.99           H  
ATOM   2172  N   LEU A 148       1.488   2.498 -10.361  1.00  0.99           N  
ATOM   2173  H   LEU A 148       1.454   2.227  -9.388  1.00  0.99           H  
ATOM   2174  CA  LEU A 148       0.746   1.674 -11.317  1.00  0.99           C  
ATOM   2175  HA  LEU A 148       0.939   2.025 -12.331  1.00  0.99           H  
ATOM   2176  C   LEU A 148      -0.749   1.801 -11.061  1.00  0.99           C  
ATOM   2177  CB  LEU A 148       1.154   0.197 -11.238  1.00  0.99           C  
ATOM   2178  HB2 LEU A 148       0.572  -0.350 -11.980  1.00  0.99           H  
ATOM   2179  HB3 LEU A 148       0.881  -0.192 -10.257  1.00  0.99           H  
ATOM   2180  O   LEU A 148      -1.223   1.594  -9.941  1.00  0.99           O  
ATOM   2181  CG  LEU A 148       2.641  -0.094 -11.471  1.00  0.99           C  
ATOM   2182  HG  LEU A 148       3.225   0.332 -10.655  1.00  0.99           H  
ATOM   2183  CD1 LEU A 148       2.823  -1.610 -11.475  1.00  0.99           C  
ATOM   2184 HD11 LEU A 148       2.473  -2.009 -10.523  1.00  0.99           H  
ATOM   2185 HD12 LEU A 148       2.240  -2.055 -12.282  1.00  0.99           H  
ATOM   2186 HD13 LEU A 148       3.874  -1.869 -11.606  1.00  0.99           H  
ATOM   2187  CD2 LEU A 148       3.160   0.460 -12.798  1.00  0.99           C  
ATOM   2188 HD21 LEU A 148       4.194   0.148 -12.946  1.00  0.99           H  
ATOM   2189 HD22 LEU A 148       3.134   1.550 -12.776  1.00  0.99           H  
ATOM   2190 HD23 LEU A 148       2.541   0.095 -13.617  1.00  0.99           H  
ATOM   2191  N   VAL A 149      -1.487   2.137 -12.108  1.00  0.97           N  
ATOM   2192  H   VAL A 149      -1.024   2.306 -12.990  1.00  0.97           H  
ATOM   2193  CA  VAL A 149      -2.905   2.457 -12.031  1.00  0.97           C  
ATOM   2194  HA  VAL A 149      -3.337   2.056 -11.115  1.00  0.97           H  
ATOM   2195  C   VAL A 149      -3.642   1.820 -13.202  1.00  0.97           C  
ATOM   2196  CB  VAL A 149      -3.049   3.991 -12.015  1.00  0.97           C  
ATOM   2197  HB  VAL A 149      -2.308   4.439 -12.676  1.00  0.97           H  
ATOM   2198  O   VAL A 149      -3.276   2.022 -14.352  1.00  0.97           O  
ATOM   2199  CG1 VAL A 149      -4.431   4.424 -12.469  1.00  0.97           C  
ATOM   2200 HG11 VAL A 149      -4.662   5.441 -12.152  1.00  0.97           H  
ATOM   2201 HG12 VAL A 149      -5.129   3.695 -12.056  1.00  0.97           H  
ATOM   2202 HG13 VAL A 149      -4.499   4.350 -13.555  1.00  0.97           H  
ATOM   2203  CG2 VAL A 149      -2.815   4.563 -10.620  1.00  0.97           C  
ATOM   2204 HG21 VAL A 149      -1.831   4.270 -10.253  1.00  0.97           H  
ATOM   2205 HG22 VAL A 149      -2.868   5.651 -10.652  1.00  0.97           H  
ATOM   2206 HG23 VAL A 149      -3.591   4.189  -9.952  1.00  0.97           H  
ATOM   2207  N   ASP A 150      -4.735   1.127 -12.922  1.00  0.95           N  
ATOM   2208  H   ASP A 150      -5.015   0.997 -11.960  1.00  0.95           H  
ATOM   2209  CA  ASP A 150      -5.727   0.751 -13.920  1.00  0.95           C  
ATOM   2210  HA  ASP A 150      -5.216   0.491 -14.847  1.00  0.95           H  
ATOM   2211  C   ASP A 150      -6.692   1.909 -14.213  1.00  0.95           C  
ATOM   2212  CB  ASP A 150      -6.474  -0.496 -13.449  1.00  0.95           C  
ATOM   2213  HB2 ASP A 150      -7.199  -0.760 -14.219  1.00  0.95           H  
ATOM   2214  HB3 ASP A 150      -5.768  -1.320 -13.351  1.00  0.95           H  
ATOM   2215  O   ASP A 150      -7.129   2.638 -13.318  1.00  0.95           O  
ATOM   2216  CG  ASP A 150      -7.224  -0.345 -12.130  1.00  0.95           C  
ATOM   2217  OD1 ASP A 150      -6.890   0.545 -11.307  1.00  0.95           O  
ATOM   2218  OD2 ASP A 150      -8.113  -1.189 -11.898  1.00  0.95           O  
ATOM   2219  N   TRP A 151      -7.032   2.108 -15.482  1.00  0.95           N  
ATOM   2220  H   TRP A 151      -6.611   1.530 -16.196  1.00  0.95           H  
ATOM   2221  CA  TRP A 151      -7.896   3.197 -15.919  1.00  0.95           C  
ATOM   2222  HA  TRP A 151      -8.331   3.682 -15.045  1.00  0.95           H  
ATOM   2223  C   TRP A 151      -9.049   2.690 -16.771  1.00  0.95           C  
ATOM   2224  CB  TRP A 151      -7.064   4.243 -16.652  1.00  0.95           C  
ATOM   2225  HB2 TRP A 151      -6.217   4.486 -16.011  1.00  0.95           H  
ATOM   2226  HB3 TRP A 151      -6.684   3.823 -17.583  1.00  0.95           H  
ATOM   2227  O   TRP A 151      -8.846   1.977 -17.752  1.00  0.95           O  
ATOM   2228  CG  TRP A 151      -7.784   5.519 -16.929  1.00  0.95           C  
ATOM   2229  CD1 TRP A 151      -8.161   5.979 -18.143  1.00  0.95           C  
ATOM   2230  HD1 TRP A 151      -7.980   5.474 -19.080  1.00  0.95           H  
ATOM   2231  CD2 TRP A 151      -8.225   6.515 -15.963  1.00  0.95           C  
ATOM   2232  CE2 TRP A 151      -8.874   7.569 -16.670  1.00  0.95           C  
ATOM   2233  CE3 TRP A 151      -8.128   6.630 -14.558  1.00  0.95           C  
ATOM   2234  HE3 TRP A 151      -7.624   5.848 -14.008  1.00  0.95           H  
ATOM   2235  NE1 TRP A 151      -8.795   7.197 -17.998  1.00  0.95           N  
ATOM   2236  HE1 TRP A 151      -9.105   7.732 -18.797  1.00  0.95           H  
ATOM   2237  CH2 TRP A 151      -9.291   8.772 -14.607  1.00  0.95           C  
ATOM   2238  HH2 TRP A 151      -9.676   9.632 -14.079  1.00  0.95           H  
ATOM   2239  CZ2 TRP A 151      -9.406   8.683 -16.007  1.00  0.95           C  
ATOM   2240  HZ2 TRP A 151      -9.885   9.466 -16.576  1.00  0.95           H  
ATOM   2241  CZ3 TRP A 151      -8.653   7.749 -13.884  1.00  0.95           C  
ATOM   2242  HZ3 TRP A 151      -8.547   7.837 -12.813  1.00  0.95           H  
ATOM   2243  N   TYR A 152     -10.257   3.096 -16.393  1.00  0.93           N  
ATOM   2244  H   TYR A 152     -10.328   3.708 -15.592  1.00  0.93           H  
ATOM   2245  CA  TYR A 152     -11.507   2.739 -17.055  1.00  0.93           C  
ATOM   2246  HA  TYR A 152     -11.321   1.983 -17.818  1.00  0.93           H  
ATOM   2247  C   TYR A 152     -12.086   3.980 -17.727  1.00  0.93           C  
ATOM   2248  CB  TYR A 152     -12.490   2.157 -16.024  1.00  0.93           C  
ATOM   2249  HB2 TYR A 152     -13.401   1.856 -16.540  1.00  0.93           H  
ATOM   2250  HB3 TYR A 152     -12.763   2.937 -15.314  1.00  0.93           H  
ATOM   2251  O   TYR A 152     -12.072   5.060 -17.145  1.00  0.93           O  
ATOM   2252  CG  TYR A 152     -11.947   0.967 -15.251  1.00  0.93           C  
ATOM   2253  CD1 TYR A 152     -12.145  -0.343 -15.730  1.00  0.93           C  
ATOM   2254  HD1 TYR A 152     -12.695  -0.513 -16.644  1.00  0.93           H  
ATOM   2255  CD2 TYR A 152     -11.207   1.177 -14.071  1.00  0.93           C  
ATOM   2256  HD2 TYR A 152     -11.063   2.177 -13.687  1.00  0.93           H  
ATOM   2257  CE1 TYR A 152     -11.580  -1.434 -15.040  1.00  0.93           C  
ATOM   2258  HE1 TYR A 152     -11.696  -2.443 -15.409  1.00  0.93           H  
ATOM   2259  CE2 TYR A 152     -10.627   0.089 -13.395  1.00  0.93           C  
ATOM   2260  HE2 TYR A 152     -10.042   0.256 -12.502  1.00  0.93           H  
ATOM   2261  OH  TYR A 152     -10.179  -2.266 -13.282  1.00  0.93           O  
ATOM   2262  HH  TYR A 152      -9.528  -1.964 -12.645  1.00  0.93           H  
ATOM   2263  CZ  TYR A 152     -10.800  -1.221 -13.885  1.00  0.93           C  
ATOM   2264  N   HIS A 153     -12.634   3.845 -18.930  1.00  0.93           N  
ATOM   2265  H   HIS A 153     -12.541   2.950 -19.388  1.00  0.93           H  
ATOM   2266  CA  HIS A 153     -13.302   4.921 -19.677  1.00  0.93           C  
ATOM   2267  HA  HIS A 153     -12.748   5.851 -19.545  1.00  0.93           H  
ATOM   2268  C   HIS A 153     -14.724   5.193 -19.178  1.00  0.93           C  
ATOM   2269  CB  HIS A 153     -13.288   4.566 -21.171  1.00  0.93           C  
ATOM   2270  HB2 HIS A 153     -13.690   3.562 -21.307  1.00  0.93           H  
ATOM   2271  HB3 HIS A 153     -13.942   5.255 -21.706  1.00  0.93           H  
ATOM   2272  O   HIS A 153     -15.323   6.213 -19.520  1.00  0.93           O  
ATOM   2273  CG  HIS A 153     -11.927   4.632 -21.822  1.00  0.93           C  
ATOM   2274  CD2 HIS A 153     -10.748   4.963 -21.218  1.00  0.93           C  
ATOM   2275  HD2 HIS A 153     -10.591   5.204 -20.177  1.00  0.93           H  
ATOM   2276  ND1 HIS A 153     -11.681   4.363 -23.169  1.00  0.93           N  
ATOM   2277  CE1 HIS A 153     -10.360   4.507 -23.336  1.00  0.93           C  
ATOM   2278  HE1 HIS A 153      -9.838   4.357 -24.270  1.00  0.93           H  
ATOM   2279  NE2 HIS A 153      -9.779   4.871 -22.184  1.00  0.93           N  
ATOM   2280  HE2 HIS A 153      -8.794   5.044 -22.047  1.00  0.93           H  
ATOM   2281  N   VAL A 154     -15.252   4.308 -18.332  1.00  0.88           N  
ATOM   2282  H   VAL A 154     -14.675   3.518 -18.081  1.00  0.88           H  
ATOM   2283  CA  VAL A 154     -16.558   4.424 -17.674  1.00  0.88           C  
ATOM   2284  HA  VAL A 154     -17.105   5.251 -18.127  1.00  0.88           H  
ATOM   2285  C   VAL A 154     -16.391   4.757 -16.194  1.00  0.88           C  
ATOM   2286  CB  VAL A 154     -17.404   3.155 -17.879  1.00  0.88           C  
ATOM   2287  HB  VAL A 154     -18.360   3.302 -17.376  1.00  0.88           H  
ATOM   2288  O   VAL A 154     -15.378   4.410 -15.592  1.00  0.88           O  
ATOM   2289  CG1 VAL A 154     -17.692   2.943 -19.372  1.00  0.88           C  
ATOM   2290 HG11 VAL A 154     -16.769   2.721 -19.909  1.00  0.88           H  
ATOM   2291 HG12 VAL A 154     -18.146   3.839 -19.794  1.00  0.88           H  
ATOM   2292 HG13 VAL A 154     -18.378   2.104 -19.494  1.00  0.88           H  
ATOM   2293  CG2 VAL A 154     -16.757   1.884 -17.311  1.00  0.88           C  
ATOM   2294 HG21 VAL A 154     -15.814   1.672 -17.814  1.00  0.88           H  
ATOM   2295 HG22 VAL A 154     -17.428   1.036 -17.450  1.00  0.88           H  
ATOM   2296 HG23 VAL A 154     -16.574   2.000 -16.243  1.00  0.88           H  
ATOM   2297  N   ALA A 155     -17.362   5.460 -15.606  1.00  0.82           N  
ATOM   2298  H   ALA A 155     -18.193   5.687 -16.134  1.00  0.82           H  
ATOM   2299  CA  ALA A 155     -17.399   5.675 -14.159  1.00  0.82           C  
ATOM   2300  HA  ALA A 155     -16.427   6.047 -13.836  1.00  0.82           H  
ATOM   2301  C   ALA A 155     -17.659   4.348 -13.428  1.00  0.82           C  
ATOM   2302  CB  ALA A 155     -18.440   6.745 -13.815  1.00  0.82           C  
ATOM   2303  HB1 ALA A 155     -19.436   6.406 -14.097  1.00  0.82           H  
ATOM   2304  HB2 ALA A 155     -18.203   7.674 -14.335  1.00  0.82           H  
ATOM   2305  HB3 ALA A 155     -18.418   6.933 -12.741  1.00  0.82           H  
ATOM   2306  O   ALA A 155     -18.402   3.500 -13.925  1.00  0.82           O  
ATOM   2307  N   ALA A 156     -17.062   4.182 -12.252  1.00  0.73           N  
ATOM   2308  H   ALA A 156     -16.491   4.935 -11.895  1.00  0.73           H  
ATOM   2309  CA  ALA A 156     -17.000   2.911 -11.541  1.00  0.73           C  
ATOM   2310  HA  ALA A 156     -16.759   2.131 -12.264  1.00  0.73           H  
ATOM   2311  C   ALA A 156     -18.322   2.490 -10.875  1.00  0.73           C  
ATOM   2312  CB  ALA A 156     -15.839   2.990 -10.549  1.00  0.73           C  
ATOM   2313  HB1 ALA A 156     -16.045   3.742  -9.787  1.00  0.73           H  
ATOM   2314  HB2 ALA A 156     -15.698   2.017 -10.078  1.00  0.73           H  
ATOM   2315  HB3 ALA A 156     -14.924   3.261 -11.075  1.00  0.73           H  
ATOM   2316  O   ALA A 156     -18.436   1.338 -10.466  1.00  0.73           O  
ATOM   2317  N   LYS A 157     -19.340   3.370 -10.830  1.00  0.65           N  
ATOM   2318  H   LYS A 157     -19.136   4.297 -11.175  1.00  0.65           H  
ATOM   2319  CA  LYS A 157     -20.701   3.087 -10.324  1.00  0.65           C  
ATOM   2320  HA  LYS A 157     -20.579   2.600  -9.356  1.00  0.65           H  
ATOM   2321  C   LYS A 157     -21.452   2.086 -11.227  1.00  0.65           C  
ATOM   2322  CB  LYS A 157     -21.464   4.412 -10.097  1.00  0.65           C  
ATOM   2323  HB2 LYS A 157     -20.805   5.100  -9.567  1.00  0.65           H  
ATOM   2324  HB3 LYS A 157     -21.717   4.858 -11.059  1.00  0.65           H  
ATOM   2325  O   LYS A 157     -22.461   2.415 -11.849  1.00  0.65           O  
ATOM   2326  CG  LYS A 157     -22.742   4.228  -9.253  1.00  0.65           C  
ATOM   2327  HG2 LYS A 157     -23.438   3.566  -9.768  1.00  0.65           H  
ATOM   2328  HG3 LYS A 157     -22.468   3.769  -8.303  1.00  0.65           H  
ATOM   2329  CD  LYS A 157     -23.447   5.566  -8.973  1.00  0.65           C  
ATOM   2330  HD2 LYS A 157     -22.740   6.230  -8.476  1.00  0.65           H  
ATOM   2331  HD3 LYS A 157     -23.759   6.019  -9.914  1.00  0.65           H  
ATOM   2332  CE  LYS A 157     -24.666   5.342  -8.062  1.00  0.65           C  
ATOM   2333  HE2 LYS A 157     -24.347   4.722  -7.224  1.00  0.65           H  
ATOM   2334  HE3 LYS A 157     -25.422   4.784  -8.615  1.00  0.65           H  
ATOM   2335  NZ  LYS A 157     -25.227   6.617  -7.538  1.00  0.65           N  
ATOM   2336  HZ1 LYS A 157     -25.987   6.445  -6.896  1.00  0.65           H  
ATOM   2337  HZ2 LYS A 157     -25.538   7.230  -8.277  1.00  0.65           H  
ATOM   2338  HZ3 LYS A 157     -24.530   7.105  -6.994  1.00  0.65           H  
ATOM   2339  N   LEU A 158     -20.945   0.860 -11.311  1.00  0.58           N  
ATOM   2340  H   LEU A 158     -20.078   0.703 -10.816  1.00  0.58           H  
ATOM   2341  CA  LEU A 158     -21.440  -0.241 -12.140  1.00  0.58           C  
ATOM   2342  HA  LEU A 158     -22.062   0.167 -12.937  1.00  0.58           H  
ATOM   2343  C   LEU A 158     -22.350  -1.206 -11.357  1.00  0.58           C  
ATOM   2344  CB  LEU A 158     -20.235  -0.962 -12.781  1.00  0.58           C  
ATOM   2345  HB2 LEU A 158     -19.586  -1.323 -11.983  1.00  0.58           H  
ATOM   2346  HB3 LEU A 158     -20.596  -1.836 -13.324  1.00  0.58           H  
ATOM   2347  O   LEU A 158     -22.861  -2.175 -11.921  1.00  0.58           O  
ATOM   2348  CG  LEU A 158     -19.397  -0.103 -13.752  1.00  0.58           C  
ATOM   2349  HG  LEU A 158     -19.035   0.786 -13.237  1.00  0.58           H  
ATOM   2350  CD1 LEU A 158     -18.183  -0.896 -14.239  1.00  0.58           C  
ATOM   2351 HD11 LEU A 158     -18.504  -1.799 -14.759  1.00  0.58           H  
ATOM   2352 HD12 LEU A 158     -17.574  -0.279 -14.899  1.00  0.58           H  
ATOM   2353 HD13 LEU A 158     -17.578  -1.186 -13.379  1.00  0.58           H  
ATOM   2354  CD2 LEU A 158     -20.201   0.334 -14.982  1.00  0.58           C  
ATOM   2355 HD21 LEU A 158     -21.005   1.003 -14.678  1.00  0.58           H  
ATOM   2356 HD22 LEU A 158     -19.546   0.881 -15.660  1.00  0.58           H  
ATOM   2357 HD23 LEU A 158     -20.610  -0.540 -15.489  1.00  0.58           H  
ATOM   2358  N   GLY A 159     -22.592  -0.942 -10.068  1.00  0.61           N  
ATOM   2359  H   GLY A 159     -22.066  -0.193  -9.640  1.00  0.61           H  
ATOM   2360  CA  GLY A 159     -23.240  -1.907  -9.181  1.00  0.61           C  
ATOM   2361  HA2 GLY A 159     -24.222  -2.152  -9.586  1.00  0.61           H  
ATOM   2362  HA3 GLY A 159     -23.363  -1.475  -8.188  1.00  0.61           H  
ATOM   2363  C   GLY A 159     -22.382  -3.176  -9.047  1.00  0.61           C  
ATOM   2364  O   GLY A 159     -21.163  -3.087  -9.153  1.00  0.61           O  
ATOM   2365  N   PRO A 160     -22.979  -4.370  -8.874  1.00  0.55           N  
ATOM   2366  CA  PRO A 160     -22.224  -5.612  -8.677  1.00  0.55           C  
ATOM   2367  HA  PRO A 160     -21.437  -5.450  -7.941  1.00  0.55           H  
ATOM   2368  C   PRO A 160     -21.554  -6.150  -9.959  1.00  0.55           C  
ATOM   2369  CB  PRO A 160     -23.250  -6.594  -8.101  1.00  0.55           C  
ATOM   2370  HB2 PRO A 160     -23.013  -7.632  -8.335  1.00  0.55           H  
ATOM   2371  HB3 PRO A 160     -23.309  -6.460  -7.021  1.00  0.55           H  
ATOM   2372  O   PRO A 160     -21.004  -7.251  -9.955  1.00  0.55           O  
ATOM   2373  CG  PRO A 160     -24.560  -6.141  -8.745  1.00  0.55           C  
ATOM   2374  HG2 PRO A 160     -25.425  -6.440  -8.153  1.00  0.55           H  
ATOM   2375  HG3 PRO A 160     -24.628  -6.542  -9.757  1.00  0.55           H  
ATOM   2376  CD  PRO A 160     -24.410  -4.621  -8.803  1.00  0.55           C  
ATOM   2377  HD2 PRO A 160     -24.927  -4.229  -9.679  1.00  0.55           H  
ATOM   2378  HD3 PRO A 160     -24.808  -4.177  -7.891  1.00  0.55           H  
ATOM   2379  N   ALA A 161     -21.642  -5.434 -11.086  1.00  0.65           N  
ATOM   2380  H   ALA A 161     -21.971  -4.481 -11.024  1.00  0.65           H  
ATOM   2381  CA  ALA A 161     -21.013  -5.846 -12.334  1.00  0.65           C  
ATOM   2382  HA  ALA A 161     -21.029  -6.934 -12.397  1.00  0.65           H  
ATOM   2383  C   ALA A 161     -19.546  -5.391 -12.368  1.00  0.65           C  
ATOM   2384  CB  ALA A 161     -21.827  -5.309 -13.518  1.00  0.65           C  
ATOM   2385  HB1 ALA A 161     -21.825  -4.219 -13.502  1.00  0.65           H  
ATOM   2386  HB2 ALA A 161     -22.854  -5.668 -13.453  1.00  0.65           H  
ATOM   2387  HB3 ALA A 161     -21.380  -5.651 -14.451  1.00  0.65           H  
ATOM   2388  O   ALA A 161     -19.256  -4.205 -12.513  1.00  0.65           O  
ATOM   2389  N   PHE A 162     -18.630  -6.355 -12.289  1.00  0.71           N  
ATOM   2390  H   PHE A 162     -18.929  -7.290 -12.051  1.00  0.71           H  
ATOM   2391  CA  PHE A 162     -17.201  -6.125 -12.492  1.00  0.71           C  
ATOM   2392  HA  PHE A 162     -16.881  -5.358 -11.787  1.00  0.71           H  
ATOM   2393  C   PHE A 162     -16.929  -5.658 -13.933  1.00  0.71           C  
ATOM   2394  CB  PHE A 162     -16.427  -7.417 -12.193  1.00  0.71           C  
ATOM   2395  HB2 PHE A 162     -15.368  -7.241 -12.380  1.00  0.71           H  
ATOM   2396  HB3 PHE A 162     -16.753  -8.201 -12.877  1.00  0.71           H  
ATOM   2397  O   PHE A 162     -17.468  -6.260 -14.874  1.00  0.71           O  
ATOM   2398  CG  PHE A 162     -16.595  -7.899 -10.768  1.00  0.71           C  
ATOM   2399  CD1 PHE A 162     -15.739  -7.408  -9.773  1.00  0.71           C  
ATOM   2400  HD1 PHE A 162     -14.919  -6.758 -10.040  1.00  0.71           H  
ATOM   2401  CD2 PHE A 162     -17.630  -8.789 -10.420  1.00  0.71           C  
ATOM   2402  HD2 PHE A 162     -18.304  -9.164 -11.176  1.00  0.71           H  
ATOM   2403  CE1 PHE A 162     -15.935  -7.772  -8.434  1.00  0.71           C  
ATOM   2404  HE1 PHE A 162     -15.261  -7.392  -7.681  1.00  0.71           H  
ATOM   2405  CE2 PHE A 162     -17.832  -9.138  -9.073  1.00  0.71           C  
ATOM   2406  HE2 PHE A 162     -18.676  -9.749  -8.787  1.00  0.71           H  
ATOM   2407  CZ  PHE A 162     -16.984  -8.631  -8.077  1.00  0.71           C  
ATOM   2408  HZ  PHE A 162     -17.142  -8.886  -7.040  1.00  0.71           H  
ATOM   2409  N   PRO A 163     -16.098  -4.623 -14.156  1.00  0.78           N  
ATOM   2410  CA  PRO A 163     -15.639  -4.302 -15.502  1.00  0.78           C  
ATOM   2411  HA  PRO A 163     -16.496  -4.093 -16.143  1.00  0.78           H  
ATOM   2412  C   PRO A 163     -14.850  -5.486 -16.086  1.00  0.78           C  
ATOM   2413  CB  PRO A 163     -14.795  -3.033 -15.356  1.00  0.78           C  
ATOM   2414  HB2 PRO A 163     -13.985  -2.989 -16.084  1.00  0.78           H  
ATOM   2415  HB3 PRO A 163     -15.437  -2.157 -15.452  1.00  0.78           H  
ATOM   2416  O   PRO A 163     -14.134  -6.186 -15.378  1.00  0.78           O  
ATOM   2417  CG  PRO A 163     -14.272  -3.116 -13.922  1.00  0.78           C  
ATOM   2418  HG2 PRO A 163     -14.057  -2.127 -13.519  1.00  0.78           H  
ATOM   2419  HG3 PRO A 163     -13.380  -3.742 -13.891  1.00  0.78           H  
ATOM   2420  CD  PRO A 163     -15.403  -3.810 -13.165  1.00  0.78           C  
ATOM   2421  HD2 PRO A 163     -14.984  -4.418 -12.363  1.00  0.78           H  
ATOM   2422  HD3 PRO A 163     -16.089  -3.069 -12.756  1.00  0.78           H  
ATOM   2423  N   LEU A 164     -14.943  -5.711 -17.402  1.00  0.78           N  
ATOM   2424  H   LEU A 164     -15.524  -5.091 -17.949  1.00  0.78           H  
ATOM   2425  CA  LEU A 164     -14.266  -6.834 -18.081  1.00  0.78           C  
ATOM   2426  HA  LEU A 164     -14.393  -7.726 -17.467  1.00  0.78           H  
ATOM   2427  C   LEU A 164     -12.738  -6.657 -18.215  1.00  0.78           C  
ATOM   2428  CB  LEU A 164     -14.918  -7.075 -19.458  1.00  0.78           C  
ATOM   2429  HB2 LEU A 164     -14.339  -7.830 -19.990  1.00  0.78           H  
ATOM   2430  HB3 LEU A 164     -14.856  -6.151 -20.033  1.00  0.78           H  
ATOM   2431  O   LEU A 164     -12.069  -7.462 -18.865  1.00  0.78           O  
ATOM   2432  CG  LEU A 164     -16.381  -7.548 -19.419  1.00  0.78           C  
ATOM   2433  HG  LEU A 164     -16.994  -6.807 -18.907  1.00  0.78           H  
ATOM   2434  CD1 LEU A 164     -16.901  -7.694 -20.852  1.00  0.78           C  
ATOM   2435 HD11 LEU A 164     -16.319  -8.446 -21.385  1.00  0.78           H  
ATOM   2436 HD12 LEU A 164     -17.950  -7.990 -20.831  1.00  0.78           H  
ATOM   2437 HD13 LEU A 164     -16.816  -6.738 -21.368  1.00  0.78           H  
ATOM   2438  CD2 LEU A 164     -16.541  -8.901 -18.721  1.00  0.78           C  
ATOM   2439 HD21 LEU A 164     -16.303  -8.797 -17.662  1.00  0.78           H  
ATOM   2440 HD22 LEU A 164     -17.574  -9.238 -18.798  1.00  0.78           H  
ATOM   2441 HD23 LEU A 164     -15.876  -9.639 -19.169  1.00  0.78           H  
ATOM   2442  N   GLY A 165     -12.191  -5.588 -17.647  1.00  0.88           N  
ATOM   2443  H   GLY A 165     -12.790  -5.002 -17.082  1.00  0.88           H  
ATOM   2444  CA  GLY A 165     -10.822  -5.142 -17.846  1.00  0.88           C  
ATOM   2445  HA2 GLY A 165     -10.452  -5.494 -18.809  1.00  0.88           H  
ATOM   2446  HA3 GLY A 165     -10.176  -5.538 -17.062  1.00  0.88           H  
ATOM   2447  C   GLY A 165     -10.729  -3.627 -17.840  1.00  0.88           C  
ATOM   2448  O   GLY A 165     -11.682  -2.936 -18.198  1.00  0.88           O  
ATOM   2449  N   ALA A 166      -9.566  -3.126 -17.446  1.00  0.93           N  
ATOM   2450  H   ALA A 166      -8.842  -3.749 -17.116  1.00  0.93           H  
ATOM   2451  CA  ALA A 166      -9.221  -1.726 -17.617  1.00  0.93           C  
ATOM   2452  HA  ALA A 166     -10.063  -1.111 -17.298  1.00  0.93           H  
ATOM   2453  C   ALA A 166      -8.934  -1.408 -19.092  1.00  0.93           C  
ATOM   2454  CB  ALA A 166      -8.037  -1.423 -16.706  1.00  0.93           C  
ATOM   2455  HB1 ALA A 166      -8.295  -1.751 -15.699  1.00  0.93           H  
ATOM   2456  HB2 ALA A 166      -7.148  -1.956 -17.045  1.00  0.93           H  
ATOM   2457  HB3 ALA A 166      -7.834  -0.352 -16.704  1.00  0.93           H  
ATOM   2458  O   ALA A 166      -8.368  -2.229 -19.823  1.00  0.93           O  
ATOM   2459  N   ASP A 167      -9.292  -0.198 -19.517  1.00  0.95           N  
ATOM   2460  H   ASP A 167      -9.698   0.446 -18.853  1.00  0.95           H  
ATOM   2461  CA  ASP A 167      -9.037   0.304 -20.866  1.00  0.95           C  
ATOM   2462  HA  ASP A 167      -9.305  -0.469 -21.586  1.00  0.95           H  
ATOM   2463  C   ASP A 167      -7.557   0.662 -21.067  1.00  0.95           C  
ATOM   2464  CB  ASP A 167      -9.924   1.522 -21.140  1.00  0.95           C  
ATOM   2465  HB2 ASP A 167      -9.648   1.942 -22.108  1.00  0.95           H  
ATOM   2466  HB3 ASP A 167      -9.753   2.282 -20.378  1.00  0.95           H  
ATOM   2467  O   ASP A 167      -7.012   0.475 -22.160  1.00  0.95           O  
ATOM   2468  CG  ASP A 167     -11.403   1.139 -21.181  1.00  0.95           C  
ATOM   2469  OD1 ASP A 167     -11.800   0.479 -22.167  1.00  0.95           O  
ATOM   2470  OD2 ASP A 167     -12.121   1.490 -20.214  1.00  0.95           O  
ATOM   2471  N   ALA A 168      -6.884   1.119 -20.009  1.00  0.97           N  
ATOM   2472  H   ALA A 168      -7.392   1.253 -19.147  1.00  0.97           H  
ATOM   2473  CA  ALA A 168      -5.459   1.423 -20.018  1.00  0.97           C  
ATOM   2474  HA  ALA A 168      -4.970   0.805 -20.770  1.00  0.97           H  
ATOM   2475  C   ALA A 168      -4.793   1.125 -18.669  1.00  0.97           C  
ATOM   2476  CB  ALA A 168      -5.268   2.896 -20.409  1.00  0.97           C  
ATOM   2477  HB1 ALA A 168      -5.772   3.545 -19.693  1.00  0.97           H  
ATOM   2478  HB2 ALA A 168      -5.692   3.072 -21.398  1.00  0.97           H  
ATOM   2479  HB3 ALA A 168      -4.207   3.143 -20.432  1.00  0.97           H  
ATOM   2480  O   ALA A 168      -5.416   1.210 -17.612  1.00  0.97           O  
ATOM   2481  N   THR A 169      -3.490   0.863 -18.720  1.00  0.98           N  
ATOM   2482  H   THR A 169      -3.058   0.771 -19.628  1.00  0.98           H  
ATOM   2483  CA  THR A 169      -2.599   0.975 -17.560  1.00  0.98           C  
ATOM   2484  HA  THR A 169      -3.172   0.891 -16.637  1.00  0.98           H  
ATOM   2485  C   THR A 169      -1.914   2.333 -17.616  1.00  0.98           C  
ATOM   2486  CB  THR A 169      -1.546  -0.131 -17.556  1.00  0.98           C  
ATOM   2487  HB  THR A 169      -0.943  -0.023 -18.458  1.00  0.98           H  
ATOM   2488  O   THR A 169      -1.305   2.683 -18.631  1.00  0.98           O  
ATOM   2489  CG2 THR A 169      -0.617  -0.088 -16.343  1.00  0.98           C  
ATOM   2490 HG21 THR A 169      -1.208  -0.082 -15.428  1.00  0.98           H  
ATOM   2491 HG22 THR A 169       0.025  -0.969 -16.346  1.00  0.98           H  
ATOM   2492 HG23 THR A 169       0.009   0.804 -16.374  1.00  0.98           H  
ATOM   2493  OG1 THR A 169      -2.172  -1.386 -17.592  1.00  0.98           O  
ATOM   2494  HG1 THR A 169      -2.072  -1.718 -18.487  1.00  0.98           H  
ATOM   2495  N   LEU A 170      -1.998   3.090 -16.528  1.00  0.98           N  
ATOM   2496  H   LEU A 170      -2.497   2.711 -15.736  1.00  0.98           H  
ATOM   2497  CA  LEU A 170      -1.268   4.330 -16.323  1.00  0.98           C  
ATOM   2498  HA  LEU A 170      -0.934   4.696 -17.294  1.00  0.98           H  
ATOM   2499  C   LEU A 170      -0.042   4.054 -15.454  1.00  0.98           C  
ATOM   2500  CB  LEU A 170      -2.152   5.419 -15.688  1.00  0.98           C  
ATOM   2501  HB2 LEU A 170      -2.266   5.188 -14.629  1.00  0.98           H  
ATOM   2502  HB3 LEU A 170      -1.624   6.370 -15.759  1.00  0.98           H  
ATOM   2503  O   LEU A 170      -0.147   3.450 -14.386  1.00  0.98           O  
ATOM   2504  CG  LEU A 170      -3.560   5.583 -16.271  1.00  0.98           C  
ATOM   2505  HG  LEU A 170      -4.097   4.641 -16.158  1.00  0.98           H  
ATOM   2506  CD1 LEU A 170      -4.301   6.670 -15.488  1.00  0.98           C  
ATOM   2507 HD11 LEU A 170      -4.404   6.378 -14.442  1.00  0.98           H  
ATOM   2508 HD12 LEU A 170      -5.298   6.811 -15.904  1.00  0.98           H  
ATOM   2509 HD13 LEU A 170      -3.743   7.606 -15.521  1.00  0.98           H  
ATOM   2510  CD2 LEU A 170      -3.546   5.968 -17.747  1.00  0.98           C  
ATOM   2511 HD21 LEU A 170      -4.570   6.143 -18.076  1.00  0.98           H  
ATOM   2512 HD22 LEU A 170      -3.134   5.147 -18.334  1.00  0.98           H  
ATOM   2513 HD23 LEU A 170      -2.953   6.869 -17.902  1.00  0.98           H  
ATOM   2514  N   ILE A 171       1.108   4.556 -15.889  1.00  0.99           N  
ATOM   2515  H   ILE A 171       1.101   5.053 -16.768  1.00  0.99           H  
ATOM   2516  CA  ILE A 171       2.335   4.609 -15.094  1.00  0.99           C  
ATOM   2517  HA  ILE A 171       2.169   4.102 -14.144  1.00  0.99           H  
ATOM   2518  C   ILE A 171       2.619   6.083 -14.826  1.00  0.99           C  
ATOM   2519  CB  ILE A 171       3.500   3.891 -15.804  1.00  0.99           C  
ATOM   2520  HB  ILE A 171       3.682   4.401 -16.750  1.00  0.99           H  
ATOM   2521  O   ILE A 171       2.732   6.858 -15.775  1.00  0.99           O  
ATOM   2522  CG1 ILE A 171       3.121   2.421 -16.113  1.00  0.99           C  
ATOM   2523 HG12 ILE A 171       2.270   2.412 -16.793  1.00  0.99           H  
ATOM   2524 HG13 ILE A 171       2.815   1.926 -15.192  1.00  0.99           H  
ATOM   2525  CG2 ILE A 171       4.770   3.985 -14.935  1.00  0.99           C  
ATOM   2526 HG21 ILE A 171       5.614   3.503 -15.430  1.00  0.99           H  
ATOM   2527 HG22 ILE A 171       4.595   3.497 -13.977  1.00  0.99           H  
ATOM   2528 HG23 ILE A 171       5.045   5.025 -14.760  1.00  0.99           H  
ATOM   2529  CD1 ILE A 171       4.228   1.591 -16.773  1.00  0.99           C  
ATOM   2530 HD11 ILE A 171       5.020   1.375 -16.056  1.00  0.99           H  
ATOM   2531 HD12 ILE A 171       3.812   0.647 -17.126  1.00  0.99           H  
ATOM   2532 HD13 ILE A 171       4.639   2.136 -17.623  1.00  0.99           H  
ATOM   2533  N   ASN A 172       2.696   6.504 -13.562  1.00  0.98           N  
ATOM   2534  H   ASN A 172       2.597   5.819 -12.826  1.00  0.98           H  
ATOM   2535  CA  ASN A 172       2.847   7.924 -13.188  1.00  0.98           C  
ATOM   2536  HA  ASN A 172       2.597   8.019 -12.132  1.00  0.98           H  
ATOM   2537  C   ASN A 172       1.804   8.847 -13.846  1.00  0.98           C  
ATOM   2538  CB  ASN A 172       4.325   8.362 -13.321  1.00  0.98           C  
ATOM   2539  HB2 ASN A 172       4.391   9.448 -13.251  1.00  0.98           H  
ATOM   2540  HB3 ASN A 172       4.734   8.051 -14.282  1.00  0.98           H  
ATOM   2541  O   ASN A 172       2.113   9.937 -14.321  1.00  0.98           O  
ATOM   2542  CG  ASN A 172       5.177   7.787 -12.208  1.00  0.98           C  
ATOM   2543  ND2 ASN A 172       6.457   8.062 -12.174  1.00  0.98           N  
ATOM   2544 HD21 ASN A 172       6.920   7.814 -11.311  1.00  0.98           H  
ATOM   2545 HD22 ASN A 172       6.880   8.724 -12.809  1.00  0.98           H  
ATOM   2546  OD1 ASN A 172       4.680   7.095 -11.335  1.00  0.98           O  
ATOM   2547  N   GLY A 173       0.551   8.381 -13.886  1.00  0.98           N  
ATOM   2548  H   GLY A 173       0.379   7.477 -13.469  1.00  0.98           H  
ATOM   2549  CA  GLY A 173      -0.595   9.149 -14.382  1.00  0.98           C  
ATOM   2550  HA2 GLY A 173      -1.507   8.625 -14.094  1.00  0.98           H  
ATOM   2551  HA3 GLY A 173      -0.597  10.137 -13.923  1.00  0.98           H  
ATOM   2552  C   GLY A 173      -0.667   9.334 -15.896  1.00  0.98           C  
ATOM   2553  O   GLY A 173      -1.481  10.126 -16.363  1.00  0.98           O  
ATOM   2554  N   LYS A 174       0.145   8.603 -16.667  1.00  0.99           N  
ATOM   2555  H   LYS A 174       0.822   8.001 -16.220  1.00  0.99           H  
ATOM   2556  CA  LYS A 174       0.091   8.595 -18.133  1.00  0.99           C  
ATOM   2557  HA  LYS A 174      -0.809   9.112 -18.465  1.00  0.99           H  
ATOM   2558  C   LYS A 174       0.033   7.180 -18.680  1.00  0.99           C  
ATOM   2559  CB  LYS A 174       1.299   9.317 -18.722  1.00  0.99           C  
ATOM   2560  HB2 LYS A 174       1.226   9.260 -19.808  1.00  0.99           H  
ATOM   2561  HB3 LYS A 174       2.208   8.798 -18.416  1.00  0.99           H  
ATOM   2562  O   LYS A 174       0.675   6.285 -18.133  1.00  0.99           O  
ATOM   2563  CG  LYS A 174       1.377  10.789 -18.315  1.00  0.99           C  
ATOM   2564  HG2 LYS A 174       0.443  11.287 -18.577  1.00  0.99           H  
ATOM   2565  HG3 LYS A 174       1.547  10.874 -17.242  1.00  0.99           H  
ATOM   2566  CD  LYS A 174       2.534  11.443 -19.067  1.00  0.99           C  
ATOM   2567  HD2 LYS A 174       3.466  10.951 -18.787  1.00  0.99           H  
ATOM   2568  HD3 LYS A 174       2.373  11.323 -20.138  1.00  0.99           H  
ATOM   2569  CE  LYS A 174       2.610  12.926 -18.718  1.00  0.99           C  
ATOM   2570  HE2 LYS A 174       2.859  13.020 -17.660  1.00  0.99           H  
ATOM   2571  HE3 LYS A 174       1.627  13.369 -18.877  1.00  0.99           H  
ATOM   2572  NZ  LYS A 174       3.621  13.596 -19.565  1.00  0.99           N  
ATOM   2573  HZ1 LYS A 174       3.342  13.538 -20.534  1.00  0.99           H  
ATOM   2574  HZ2 LYS A 174       4.514  13.133 -19.468  1.00  0.99           H  
ATOM   2575  HZ3 LYS A 174       3.710  14.571 -19.315  1.00  0.99           H  
ATOM   2576  N   GLY A 175      -0.687   6.984 -19.775  1.00  0.98           N  
ATOM   2577  H   GLY A 175      -1.173   7.765 -20.191  1.00  0.98           H  
ATOM   2578  CA  GLY A 175      -0.782   5.683 -20.425  1.00  0.98           C  
ATOM   2579  HA2 GLY A 175       0.206   5.226 -20.478  1.00  0.98           H  
ATOM   2580  HA3 GLY A 175      -1.422   5.030 -19.831  1.00  0.98           H  
ATOM   2581  C   GLY A 175      -1.344   5.760 -21.836  1.00  0.98           C  
ATOM   2582  O   GLY A 175      -1.540   6.831 -22.400  1.00  0.98           O  
ATOM   2583  N   ARG A 176      -1.599   4.592 -22.417  1.00  0.98           N  
ATOM   2584  H   ARG A 176      -1.452   3.755 -21.871  1.00  0.98           H  
ATOM   2585  CA  ARG A 176      -2.242   4.436 -23.725  1.00  0.98           C  
ATOM   2586  HA  ARG A 176      -2.753   5.358 -24.001  1.00  0.98           H  
ATOM   2587  C   ARG A 176      -3.278   3.331 -23.633  1.00  0.98           C  
ATOM   2588  CB  ARG A 176      -1.198   4.091 -24.799  1.00  0.98           C  
ATOM   2589  HB2 ARG A 176      -0.578   3.269 -24.440  1.00  0.98           H  
ATOM   2590  HB3 ARG A 176      -1.710   3.765 -25.704  1.00  0.98           H  
ATOM   2591  O   ARG A 176      -3.033   2.318 -22.977  1.00  0.98           O  
ATOM   2592  CG  ARG A 176      -0.300   5.274 -25.160  1.00  0.98           C  
ATOM   2593  HG2 ARG A 176      -0.889   6.031 -25.678  1.00  0.98           H  
ATOM   2594  HG3 ARG A 176       0.126   5.718 -24.260  1.00  0.98           H  
ATOM   2595  CD  ARG A 176       0.832   4.810 -26.072  1.00  0.98           C  
ATOM   2596  HD2 ARG A 176       0.403   4.421 -26.995  1.00  0.98           H  
ATOM   2597  HD3 ARG A 176       1.397   4.020 -25.577  1.00  0.98           H  
ATOM   2598  NE  ARG A 176       1.714   5.938 -26.366  1.00  0.98           N  
ATOM   2599  HE  ARG A 176       1.440   6.830 -25.978  1.00  0.98           H  
ATOM   2600  NH1 ARG A 176       3.307   4.905 -27.672  1.00  0.98           N  
ATOM   2601 HH11 ARG A 176       2.731   4.079 -27.757  1.00  0.98           H  
ATOM   2602 HH12 ARG A 176       4.162   5.041 -28.193  1.00  0.98           H  
ATOM   2603  NH2 ARG A 176       3.492   7.051 -27.142  1.00  0.98           N  
ATOM   2604 HH21 ARG A 176       3.123   7.897 -26.732  1.00  0.98           H  
ATOM   2605 HH22 ARG A 176       4.347   7.020 -27.679  1.00  0.98           H  
ATOM   2606  CZ  ARG A 176       2.826   5.945 -27.060  1.00  0.98           C  
ATOM   2607  N   SER A 177      -4.376   3.496 -24.358  1.00  0.97           N  
ATOM   2608  H   SER A 177      -4.498   4.371 -24.847  1.00  0.97           H  
ATOM   2609  CA  SER A 177      -5.330   2.425 -24.652  1.00  0.97           C  
ATOM   2610  HA  SER A 177      -5.135   1.580 -23.991  1.00  0.97           H  
ATOM   2611  C   SER A 177      -5.167   1.965 -26.110  1.00  0.97           C  
ATOM   2612  CB  SER A 177      -6.764   2.900 -24.372  1.00  0.97           C  
ATOM   2613  HB2 SER A 177      -6.801   3.454 -23.434  1.00  0.97           H  
ATOM   2614  HB3 SER A 177      -7.419   2.034 -24.277  1.00  0.97           H  
ATOM   2615  O   SER A 177      -4.573   2.690 -26.921  1.00  0.97           O  
ATOM   2616  OG  SER A 177      -7.233   3.711 -25.437  1.00  0.97           O  
ATOM   2617  HG  SER A 177      -6.807   4.565 -25.339  1.00  0.97           H  
ATOM   2618  N   PRO A 178      -5.755   0.823 -26.512  1.00  0.96           N  
ATOM   2619  CA  PRO A 178      -5.838   0.435 -27.923  1.00  0.96           C  
ATOM   2620  HA  PRO A 178      -4.831   0.234 -28.289  1.00  0.96           H  
ATOM   2621  C   PRO A 178      -6.492   1.492 -28.831  1.00  0.96           C  
ATOM   2622  CB  PRO A 178      -6.652  -0.864 -27.930  1.00  0.96           C  
ATOM   2623  HB2 PRO A 178      -7.714  -0.643 -28.033  1.00  0.96           H  
ATOM   2624  HB3 PRO A 178      -6.325  -1.539 -28.721  1.00  0.96           H  
ATOM   2625  O   PRO A 178      -6.254   1.497 -30.036  1.00  0.96           O  
ATOM   2626  CG  PRO A 178      -6.399  -1.456 -26.545  1.00  0.96           C  
ATOM   2627  HG2 PRO A 178      -5.442  -1.978 -26.532  1.00  0.96           H  
ATOM   2628  HG3 PRO A 178      -7.207  -2.122 -26.240  1.00  0.96           H  
ATOM   2629  CD  PRO A 178      -6.321  -0.215 -25.659  1.00  0.96           C  
ATOM   2630  HD2 PRO A 178      -7.324   0.071 -25.343  1.00  0.96           H  
ATOM   2631  HD3 PRO A 178      -5.696  -0.415 -24.789  1.00  0.96           H  
ATOM   2632  N   SER A 179      -7.305   2.393 -28.266  1.00  0.95           N  
ATOM   2633  H   SER A 179      -7.429   2.353 -27.264  1.00  0.95           H  
ATOM   2634  CA  SER A 179      -7.976   3.479 -28.993  1.00  0.95           C  
ATOM   2635  HA  SER A 179      -8.084   3.180 -30.035  1.00  0.95           H  
ATOM   2636  C   SER A 179      -7.201   4.806 -29.003  1.00  0.95           C  
ATOM   2637  CB  SER A 179      -9.390   3.665 -28.436  1.00  0.95           C  
ATOM   2638  HB2 SER A 179      -9.950   4.315 -29.108  1.00  0.95           H  
ATOM   2639  HB3 SER A 179      -9.894   2.699 -28.400  1.00  0.95           H  
ATOM   2640  O   SER A 179      -7.543   5.710 -29.763  1.00  0.95           O  
ATOM   2641  OG  SER A 179      -9.399   4.243 -27.146  1.00  0.95           O  
ATOM   2642  HG  SER A 179      -8.774   3.819 -26.553  1.00  0.95           H  
ATOM   2643  N   THR A 180      -6.141   4.927 -28.198  1.00  0.96           N  
ATOM   2644  H   THR A 180      -5.900   4.138 -27.614  1.00  0.96           H  
ATOM   2645  CA  THR A 180      -5.397   6.175 -27.955  1.00  0.96           C  
ATOM   2646  HA  THR A 180      -5.613   6.876 -28.762  1.00  0.96           H  
ATOM   2647  C   THR A 180      -3.881   5.954 -27.980  1.00  0.96           C  
ATOM   2648  CB  THR A 180      -5.833   6.845 -26.645  1.00  0.96           C  
ATOM   2649  HB  THR A 180      -5.203   7.717 -26.472  1.00  0.96           H  
ATOM   2650  O   THR A 180      -3.128   6.509 -27.183  1.00  0.96           O  
ATOM   2651  CG2 THR A 180      -7.283   7.321 -26.664  1.00  0.96           C  
ATOM   2652 HG21 THR A 180      -7.513   7.809 -25.716  1.00  0.96           H  
ATOM   2653 HG22 THR A 180      -7.963   6.479 -26.793  1.00  0.96           H  
ATOM   2654 HG23 THR A 180      -7.430   8.033 -27.476  1.00  0.96           H  
ATOM   2655  OG1 THR A 180      -5.695   5.948 -25.567  1.00  0.96           O  
ATOM   2656  HG1 THR A 180      -5.506   6.525 -24.824  1.00  0.96           H  
ATOM   2657  N   THR A 181      -3.390   5.157 -28.932  1.00  0.95           N  
ATOM   2658  H   THR A 181      -4.045   4.711 -29.559  1.00  0.95           H  
ATOM   2659  CA  THR A 181      -1.975   4.738 -29.019  1.00  0.95           C  
ATOM   2660  HA  THR A 181      -1.706   4.272 -28.071  1.00  0.95           H  
ATOM   2661  C   THR A 181      -0.970   5.876 -29.247  1.00  0.95           C  
ATOM   2662  CB  THR A 181      -1.783   3.688 -30.123  1.00  0.95           C  
ATOM   2663  HB  THR A 181      -0.737   3.382 -30.148  1.00  0.95           H  
ATOM   2664  O   THR A 181       0.231   5.635 -29.245  1.00  0.95           O  
ATOM   2665  CG2 THR A 181      -2.635   2.440 -29.899  1.00  0.95           C  
ATOM   2666 HG21 THR A 181      -2.423   2.021 -28.915  1.00  0.95           H  
ATOM   2667 HG22 THR A 181      -2.396   1.697 -30.660  1.00  0.95           H  
ATOM   2668 HG23 THR A 181      -3.696   2.681 -29.963  1.00  0.95           H  
ATOM   2669  OG1 THR A 181      -2.133   4.232 -31.379  1.00  0.95           O  
ATOM   2670  HG1 THR A 181      -1.404   4.791 -31.658  1.00  0.95           H  
ATOM   2671  N   THR A 182      -1.433   7.107 -29.474  1.00  0.96           N  
ATOM   2672  H   THR A 182      -2.434   7.240 -29.482  1.00  0.96           H  
ATOM   2673  CA  THR A 182      -0.597   8.310 -29.605  1.00  0.96           C  
ATOM   2674  HA  THR A 182       0.434   8.014 -29.800  1.00  0.96           H  
ATOM   2675  C   THR A 182      -0.556   9.163 -28.336  1.00  0.96           C  
ATOM   2676  CB  THR A 182      -1.059   9.182 -30.781  1.00  0.96           C  
ATOM   2677  HB  THR A 182      -0.420  10.062 -30.856  1.00  0.96           H  
ATOM   2678  O   THR A 182       0.065  10.220 -28.361  1.00  0.96           O  
ATOM   2679  CG2 THR A 182      -0.999   8.438 -32.115  1.00  0.96           C  
ATOM   2680 HG21 THR A 182       0.008   8.050 -32.271  1.00  0.96           H  
ATOM   2681 HG22 THR A 182      -1.713   7.615 -32.122  1.00  0.96           H  
ATOM   2682 HG23 THR A 182      -1.245   9.129 -32.921  1.00  0.96           H  
ATOM   2683  OG1 THR A 182      -2.394   9.596 -30.587  1.00  0.96           O  
ATOM   2684  HG1 THR A 182      -2.384  10.282 -29.915  1.00  0.96           H  
ATOM   2685  N   ALA A 183      -1.240   8.764 -27.258  1.00  0.98           N  
ATOM   2686  H   ALA A 183      -1.746   7.889 -27.275  1.00  0.98           H  
ATOM   2687  CA  ALA A 183      -1.183   9.478 -25.986  1.00  0.98           C  
ATOM   2688  HA  ALA A 183      -1.446  10.520 -26.167  1.00  0.98           H  
ATOM   2689  C   ALA A 183       0.241   9.458 -25.404  1.00  0.98           C  
ATOM   2690  CB  ALA A 183      -2.220   8.892 -25.025  1.00  0.98           C  
ATOM   2691  HB1 ALA A 183      -2.222   9.454 -24.091  1.00  0.98           H  
ATOM   2692  HB2 ALA A 183      -3.211   8.943 -25.476  1.00  0.98           H  
ATOM   2693  HB3 ALA A 183      -1.985   7.851 -24.801  1.00  0.98           H  
ATOM   2694  O   ALA A 183       1.031   8.541 -25.664  1.00  0.98           O  
ATOM   2695  N   ASP A 184       0.582  10.488 -24.635  1.00  0.98           N  
ATOM   2696  H   ASP A 184      -0.097  11.209 -24.440  1.00  0.98           H  
ATOM   2697  CA  ASP A 184       1.900  10.594 -24.018  1.00  0.98           C  
ATOM   2698  HA  ASP A 184       2.658  10.494 -24.795  1.00  0.98           H  
ATOM   2699  C   ASP A 184       2.122   9.478 -22.994  1.00  0.98           C  
ATOM   2700  CB  ASP A 184       2.080  11.958 -23.337  1.00  0.98           C  
ATOM   2701  HB2 ASP A 184       2.958  11.910 -22.692  1.00  0.98           H  
ATOM   2702  HB3 ASP A 184       1.217  12.158 -22.702  1.00  0.98           H  
ATOM   2703  O   ASP A 184       1.213   9.086 -22.266  1.00  0.98           O  
ATOM   2704  CG  ASP A 184       2.291  13.126 -24.301  1.00  0.98           C  
ATOM   2705  OD1 ASP A 184       2.667  12.886 -25.469  1.00  0.98           O  
ATOM   2706  OD2 ASP A 184       2.148  14.267 -23.809  1.00  0.98           O  
ATOM   2707  N   LEU A 185       3.367   9.019 -22.892  1.00  0.99           N  
ATOM   2708  H   LEU A 185       4.075   9.430 -23.482  1.00  0.99           H  
ATOM   2709  CA  LEU A 185       3.805   8.103 -21.844  1.00  0.99           C  
ATOM   2710  HA  LEU A 185       2.937   7.708 -21.316  1.00  0.99           H  
ATOM   2711  C   LEU A 185       4.641   8.846 -20.805  1.00  0.99           C  
ATOM   2712  CB  LEU A 185       4.570   6.919 -22.458  1.00  0.99           C  
ATOM   2713  HB2 LEU A 185       5.434   7.301 -23.003  1.00  0.99           H  
ATOM   2714  HB3 LEU A 185       4.937   6.285 -21.651  1.00  0.99           H  
ATOM   2715  O   LEU A 185       5.234   9.895 -21.079  1.00  0.99           O  
ATOM   2716  CG  LEU A 185       3.721   6.054 -23.406  1.00  0.99           C  
ATOM   2717  HG  LEU A 185       3.389   6.662 -24.248  1.00  0.99           H  
ATOM   2718  CD1 LEU A 185       4.579   4.917 -23.954  1.00  0.99           C  
ATOM   2719 HD11 LEU A 185       4.894   4.273 -23.134  1.00  0.99           H  
ATOM   2720 HD12 LEU A 185       3.995   4.325 -24.659  1.00  0.99           H  
ATOM   2721 HD13 LEU A 185       5.447   5.325 -24.472  1.00  0.99           H  
ATOM   2722  CD2 LEU A 185       2.494   5.464 -22.710  1.00  0.99           C  
ATOM   2723 HD21 LEU A 185       2.771   5.044 -21.743  1.00  0.99           H  
ATOM   2724 HD22 LEU A 185       2.058   4.672 -23.320  1.00  0.99           H  
ATOM   2725 HD23 LEU A 185       1.747   6.243 -22.557  1.00  0.99           H  
ATOM   2726  N   SER A 186       4.710   8.283 -19.604  1.00  0.99           N  
ATOM   2727  H   SER A 186       4.178   7.445 -19.419  1.00  0.99           H  
ATOM   2728  CA  SER A 186       5.638   8.762 -18.584  1.00  0.99           C  
ATOM   2729  HA  SER A 186       5.513   9.840 -18.483  1.00  0.99           H  
ATOM   2730  C   SER A 186       7.079   8.504 -18.999  1.00  0.99           C  
ATOM   2731  CB  SER A 186       5.325   8.138 -17.231  1.00  0.99           C  
ATOM   2732  HB2 SER A 186       5.163   7.064 -17.331  1.00  0.99           H  
ATOM   2733  HB3 SER A 186       6.139   8.326 -16.531  1.00  0.99           H  
ATOM   2734  O   SER A 186       7.407   7.455 -19.554  1.00  0.99           O  
ATOM   2735  OG  SER A 186       4.159   8.778 -16.776  1.00  0.99           O  
ATOM   2736  HG  SER A 186       3.598   8.122 -16.355  1.00  0.99           H  
ATOM   2737  N   VAL A 187       7.938   9.480 -18.716  1.00  0.99           N  
ATOM   2738  H   VAL A 187       7.601  10.283 -18.204  1.00  0.99           H  
ATOM   2739  CA  VAL A 187       9.385   9.384 -18.899  1.00  0.99           C  
ATOM   2740  HA  VAL A 187       9.642   8.402 -19.297  1.00  0.99           H  
ATOM   2741  C   VAL A 187      10.019   9.547 -17.529  1.00  0.99           C  
ATOM   2742  CB  VAL A 187       9.923  10.444 -19.873  1.00  0.99           C  
ATOM   2743  HB  VAL A 187       9.731  11.437 -19.466  1.00  0.99           H  
ATOM   2744  O   VAL A 187       9.846  10.585 -16.898  1.00  0.99           O  
ATOM   2745  CG1 VAL A 187      11.438  10.277 -20.060  1.00  0.99           C  
ATOM   2746 HG11 VAL A 187      11.951  10.292 -19.098  1.00  0.99           H  
ATOM   2747 HG12 VAL A 187      11.832  11.115 -20.635  1.00  0.99           H  
ATOM   2748 HG13 VAL A 187      11.656   9.331 -20.557  1.00  0.99           H  
ATOM   2749  CG2 VAL A 187       9.256  10.362 -21.255  1.00  0.99           C  
ATOM   2750 HG21 VAL A 187       9.455   9.392 -21.710  1.00  0.99           H  
ATOM   2751 HG22 VAL A 187       9.640  11.156 -21.897  1.00  0.99           H  
ATOM   2752 HG23 VAL A 187       8.178  10.491 -21.160  1.00  0.99           H  
ATOM   2753  N   ILE A 188      10.747   8.529 -17.092  1.00  0.99           N  
ATOM   2754  H   ILE A 188      10.848   7.724 -17.693  1.00  0.99           H  
ATOM   2755  CA  ILE A 188      11.545   8.534 -15.871  1.00  0.99           C  
ATOM   2756  HA  ILE A 188      11.292   9.399 -15.259  1.00  0.99           H  
ATOM   2757  C   ILE A 188      13.004   8.659 -16.303  1.00  0.99           C  
ATOM   2758  CB  ILE A 188      11.247   7.263 -15.047  1.00  0.99           C  
ATOM   2759  HB  ILE A 188      11.388   6.391 -15.685  1.00  0.99           H  
ATOM   2760  O   ILE A 188      13.502   7.819 -17.054  1.00  0.99           O  
ATOM   2761  CG1 ILE A 188       9.778   7.301 -14.555  1.00  0.99           C  
ATOM   2762 HG12 ILE A 188       9.674   8.103 -13.824  1.00  0.99           H  
ATOM   2763 HG13 ILE A 188       9.109   7.525 -15.386  1.00  0.99           H  
ATOM   2764  CG2 ILE A 188      12.210   7.159 -13.854  1.00  0.99           C  
ATOM   2765 HG21 ILE A 188      12.044   6.221 -13.323  1.00  0.99           H  
ATOM   2766 HG22 ILE A 188      12.056   7.990 -13.165  1.00  0.99           H  
ATOM   2767 HG23 ILE A 188      13.249   7.157 -14.183  1.00  0.99           H  
ATOM   2768  CD1 ILE A 188       9.273   6.002 -13.921  1.00  0.99           C  
ATOM   2769 HD11 ILE A 188       9.209   5.223 -14.680  1.00  0.99           H  
ATOM   2770 HD12 ILE A 188       9.929   5.682 -13.112  1.00  0.99           H  
ATOM   2771 HD13 ILE A 188       8.274   6.167 -13.517  1.00  0.99           H  
ATOM   2772  N   SER A 189      13.674   9.729 -15.881  1.00  0.99           N  
ATOM   2773  H   SER A 189      13.230  10.361 -15.230  1.00  0.99           H  
ATOM   2774  CA  SER A 189      15.048  10.023 -16.297  1.00  0.99           C  
ATOM   2775  HA  SER A 189      15.225   9.545 -17.261  1.00  0.99           H  
ATOM   2776  C   SER A 189      16.066   9.488 -15.294  1.00  0.99           C  
ATOM   2777  CB  SER A 189      15.263  11.521 -16.505  1.00  0.99           C  
ATOM   2778  HB2 SER A 189      15.064  12.044 -15.570  1.00  0.99           H  
ATOM   2779  HB3 SER A 189      16.300  11.698 -16.790  1.00  0.99           H  
ATOM   2780  O   SER A 189      15.869   9.614 -14.087  1.00  0.99           O  
ATOM   2781  OG  SER A 189      14.410  12.023 -17.523  1.00  0.99           O  
ATOM   2782  HG  SER A 189      14.475  12.980 -17.477  1.00  0.99           H  
ATOM   2783  N   VAL A 190      17.173   8.934 -15.787  1.00  0.99           N  
ATOM   2784  H   VAL A 190      17.268   8.870 -16.791  1.00  0.99           H  
ATOM   2785  CA  VAL A 190      18.285   8.445 -14.962  1.00  0.99           C  
ATOM   2786  HA  VAL A 190      18.170   8.862 -13.961  1.00  0.99           H  
ATOM   2787  C   VAL A 190      19.635   8.930 -15.479  1.00  0.99           C  
ATOM   2788  CB  VAL A 190      18.283   6.910 -14.808  1.00  0.99           C  
ATOM   2789  HB  VAL A 190      19.177   6.629 -14.251  1.00  0.99           H  
ATOM   2790  O   VAL A 190      19.903   8.937 -16.679  1.00  0.99           O  
ATOM   2791  CG1 VAL A 190      17.075   6.451 -13.989  1.00  0.99           C  
ATOM   2792 HG11 VAL A 190      17.052   6.984 -13.038  1.00  0.99           H  
ATOM   2793 HG12 VAL A 190      16.150   6.662 -14.527  1.00  0.99           H  
ATOM   2794 HG13 VAL A 190      17.153   5.384 -13.784  1.00  0.99           H  
ATOM   2795  CG2 VAL A 190      18.307   6.146 -16.139  1.00  0.99           C  
ATOM   2796 HG21 VAL A 190      17.426   6.388 -16.733  1.00  0.99           H  
ATOM   2797 HG22 VAL A 190      18.319   5.073 -15.945  1.00  0.99           H  
ATOM   2798 HG23 VAL A 190      19.206   6.399 -16.701  1.00  0.99           H  
ATOM   2799  N   THR A 191      20.529   9.288 -14.566  1.00  0.99           N  
ATOM   2800  H   THR A 191      20.244   9.319 -13.598  1.00  0.99           H  
ATOM   2801  CA  THR A 191      21.908   9.654 -14.879  1.00  0.99           C  
ATOM   2802  HA  THR A 191      21.907  10.182 -15.832  1.00  0.99           H  
ATOM   2803  C   THR A 191      22.767   8.387 -14.958  1.00  0.99           C  
ATOM   2804  CB  THR A 191      22.476  10.624 -13.839  1.00  0.99           C  
ATOM   2805  HB  THR A 191      22.532  10.118 -12.875  1.00  0.99           H  
ATOM   2806  O   THR A 191      22.776   7.604 -14.002  1.00  0.99           O  
ATOM   2807  CG2 THR A 191      23.870  11.126 -14.214  1.00  0.99           C  
ATOM   2808 HG21 THR A 191      23.836  11.607 -15.192  1.00  0.99           H  
ATOM   2809 HG22 THR A 191      24.201  11.853 -13.471  1.00  0.99           H  
ATOM   2810 HG23 THR A 191      24.579  10.298 -14.234  1.00  0.99           H  
ATOM   2811  OG1 THR A 191      21.660  11.762 -13.691  1.00  0.99           O  
ATOM   2812  HG1 THR A 191      21.370  12.050 -14.560  1.00  0.99           H  
ATOM   2813  N   PRO A 192      23.532   8.176 -16.047  1.00  0.99           N  
ATOM   2814  CA  PRO A 192      24.410   7.017 -16.176  1.00  0.99           C  
ATOM   2815  HA  PRO A 192      23.787   6.126 -16.255  1.00  0.99           H  
ATOM   2816  C   PRO A 192      25.369   6.873 -14.984  1.00  0.99           C  
ATOM   2817  CB  PRO A 192      25.180   7.212 -17.487  1.00  0.99           C  
ATOM   2818  HB2 PRO A 192      26.159   7.645 -17.284  1.00  0.99           H  
ATOM   2819  HB3 PRO A 192      25.291   6.271 -18.026  1.00  0.99           H  
ATOM   2820  O   PRO A 192      25.990   7.843 -14.545  1.00  0.99           O  
ATOM   2821  CG  PRO A 192      24.355   8.221 -18.287  1.00  0.99           C  
ATOM   2822  HG2 PRO A 192      24.991   8.876 -18.882  1.00  0.99           H  
ATOM   2823  HG3 PRO A 192      23.644   7.711 -18.937  1.00  0.99           H  
ATOM   2824  CD  PRO A 192      23.578   9.006 -17.242  1.00  0.99           C  
ATOM   2825  HD2 PRO A 192      24.095   9.940 -17.021  1.00  0.99           H  
ATOM   2826  HD3 PRO A 192      22.574   9.205 -17.618  1.00  0.99           H  
ATOM   2827  N   GLY A 193      25.516   5.648 -14.478  1.00  0.98           N  
ATOM   2828  H   GLY A 193      24.951   4.909 -14.871  1.00  0.98           H  
ATOM   2829  CA  GLY A 193      26.403   5.308 -13.363  1.00  0.98           C  
ATOM   2830  HA2 GLY A 193      27.354   5.825 -13.490  1.00  0.98           H  
ATOM   2831  HA3 GLY A 193      26.591   4.234 -13.389  1.00  0.98           H  
ATOM   2832  C   GLY A 193      25.868   5.645 -11.967  1.00  0.98           C  
ATOM   2833  O   GLY A 193      26.592   5.433 -10.997  1.00  0.98           O  
ATOM   2834  N   LYS A 194      24.636   6.157 -11.845  1.00  0.99           N  
ATOM   2835  H   LYS A 194      24.102   6.325 -12.685  1.00  0.99           H  
ATOM   2836  CA  LYS A 194      23.956   6.367 -10.558  1.00  0.99           C  
ATOM   2837  HA  LYS A 194      24.700   6.418  -9.763  1.00  0.99           H  
ATOM   2838  C   LYS A 194      23.063   5.188 -10.179  1.00  0.99           C  
ATOM   2839  CB  LYS A 194      23.148   7.677 -10.590  1.00  0.99           C  
ATOM   2840  HB2 LYS A 194      22.527   7.742  -9.696  1.00  0.99           H  
ATOM   2841  HB3 LYS A 194      22.480   7.655 -11.450  1.00  0.99           H  
ATOM   2842  O   LYS A 194      22.583   4.453 -11.040  1.00  0.99           O  
ATOM   2843  CG  LYS A 194      24.008   8.943 -10.684  1.00  0.99           C  
ATOM   2844  HG2 LYS A 194      23.342   9.802 -10.769  1.00  0.99           H  
ATOM   2845  HG3 LYS A 194      24.644   8.904 -11.568  1.00  0.99           H  
ATOM   2846  CD  LYS A 194      24.862   9.108  -9.427  1.00  0.99           C  
ATOM   2847  HD2 LYS A 194      25.595   8.304  -9.368  1.00  0.99           H  
ATOM   2848  HD3 LYS A 194      24.209   9.052  -8.556  1.00  0.99           H  
ATOM   2849  CE  LYS A 194      25.592  10.445  -9.429  1.00  0.99           C  
ATOM   2850  HE2 LYS A 194      24.862  11.241  -9.576  1.00  0.99           H  
ATOM   2851  HE3 LYS A 194      26.295  10.458 -10.262  1.00  0.99           H  
ATOM   2852  NZ  LYS A 194      26.290  10.607  -8.134  1.00  0.99           N  
ATOM   2853  HZ1 LYS A 194      25.611  10.588  -7.386  1.00  0.99           H  
ATOM   2854  HZ2 LYS A 194      26.805  11.475  -8.093  1.00  0.99           H  
ATOM   2855  HZ3 LYS A 194      26.906   9.823  -7.979  1.00  0.99           H  
ATOM   2856  N   ARG A 195      22.822   5.033  -8.881  1.00  0.99           N  
ATOM   2857  H   ARG A 195      23.341   5.625  -8.248  1.00  0.99           H  
ATOM   2858  CA  ARG A 195      21.904   4.050  -8.294  1.00  0.99           C  
ATOM   2859  HA  ARG A 195      21.607   3.319  -9.046  1.00  0.99           H  
ATOM   2860  C   ARG A 195      20.646   4.762  -7.804  1.00  0.99           C  
ATOM   2861  CB  ARG A 195      22.623   3.315  -7.157  1.00  0.99           C  
ATOM   2862  HB2 ARG A 195      22.899   4.054  -6.405  1.00  0.99           H  
ATOM   2863  HB3 ARG A 195      21.942   2.593  -6.706  1.00  0.99           H  
ATOM   2864  O   ARG A 195      20.742   5.716  -7.036  1.00  0.99           O  
ATOM   2865  CG  ARG A 195      23.891   2.581  -7.628  1.00  0.99           C  
ATOM   2866  HG2 ARG A 195      23.606   1.778  -8.308  1.00  0.99           H  
ATOM   2867  HG3 ARG A 195      24.552   3.261  -8.165  1.00  0.99           H  
ATOM   2868  CD  ARG A 195      24.673   2.000  -6.448  1.00  0.99           C  
ATOM   2869  HD2 ARG A 195      24.015   1.333  -5.890  1.00  0.99           H  
ATOM   2870  HD3 ARG A 195      25.509   1.417  -6.833  1.00  0.99           H  
ATOM   2871  NE  ARG A 195      25.184   3.079  -5.577  1.00  0.99           N  
ATOM   2872  HE  ARG A 195      25.174   4.021  -5.941  1.00  0.99           H  
ATOM   2873  NH1 ARG A 195      25.555   1.832  -3.682  1.00  0.99           N  
ATOM   2874 HH11 ARG A 195      25.165   1.026  -4.150  1.00  0.99           H  
ATOM   2875 HH12 ARG A 195      25.593   1.858  -2.673  1.00  0.99           H  
ATOM   2876  NH2 ARG A 195      25.736   4.046  -3.609  1.00  0.99           N  
ATOM   2877 HH21 ARG A 195      25.718   3.965  -2.603  1.00  0.99           H  
ATOM   2878 HH22 ARG A 195      25.574   4.948  -4.034  1.00  0.99           H  
ATOM   2879  CZ  ARG A 195      25.500   2.975  -4.303  1.00  0.99           C  
ATOM   2880  N   TYR A 196      19.479   4.306  -8.234  1.00  0.99           N  
ATOM   2881  H   TYR A 196      19.473   3.496  -8.839  1.00  0.99           H  
ATOM   2882  CA  TYR A 196      18.187   4.907  -7.900  1.00  0.99           C  
ATOM   2883  HA  TYR A 196      18.322   5.849  -7.368  1.00  0.99           H  
ATOM   2884  C   TYR A 196      17.394   3.962  -7.013  1.00  0.99           C  
ATOM   2885  CB  TYR A 196      17.407   5.193  -9.189  1.00  0.99           C  
ATOM   2886  HB2 TYR A 196      16.370   5.405  -8.930  1.00  0.99           H  
ATOM   2887  HB3 TYR A 196      17.407   4.302  -9.818  1.00  0.99           H  
ATOM   2888  O   TYR A 196      17.209   2.812  -7.400  1.00  0.99           O  
ATOM   2889  CG  TYR A 196      17.955   6.359  -9.979  1.00  0.99           C  
ATOM   2890  CD1 TYR A 196      17.341   7.619  -9.862  1.00  0.99           C  
ATOM   2891  HD1 TYR A 196      16.468   7.738  -9.238  1.00  0.99           H  
ATOM   2892  CD2 TYR A 196      19.079   6.193 -10.812  1.00  0.99           C  
ATOM   2893  HD2 TYR A 196      19.531   5.218 -10.924  1.00  0.99           H  
ATOM   2894  CE1 TYR A 196      17.869   8.728 -10.543  1.00  0.99           C  
ATOM   2895  HE1 TYR A 196      17.388   9.691 -10.455  1.00  0.99           H  
ATOM   2896  CE2 TYR A 196      19.616   7.303 -11.490  1.00  0.99           C  
ATOM   2897  HE2 TYR A 196      20.470   7.184 -12.139  1.00  0.99           H  
ATOM   2898  OH  TYR A 196      19.566   9.660 -11.933  1.00  0.99           O  
ATOM   2899  HH  TYR A 196      19.042  10.450 -11.776  1.00  0.99           H  
ATOM   2900  CZ  TYR A 196      19.024   8.574 -11.330  1.00  0.99           C  
ATOM   2901  N   ARG A 197      16.882   4.438  -5.874  1.00  0.99           N  
ATOM   2902  H   ARG A 197      17.064   5.399  -5.622  1.00  0.99           H  
ATOM   2903  CA  ARG A 197      15.813   3.738  -5.156  1.00  0.99           C  
ATOM   2904  HA  ARG A 197      15.929   2.661  -5.275  1.00  0.99           H  
ATOM   2905  C   ARG A 197      14.484   4.148  -5.768  1.00  0.99           C  
ATOM   2906  CB  ARG A 197      15.853   4.051  -3.660  1.00  0.99           C  
ATOM   2907  HB2 ARG A 197      16.810   3.728  -3.252  1.00  0.99           H  
ATOM   2908  HB3 ARG A 197      15.763   5.129  -3.525  1.00  0.99           H  
ATOM   2909  O   ARG A 197      13.958   5.211  -5.450  1.00  0.99           O  
ATOM   2910  CG  ARG A 197      14.713   3.337  -2.903  1.00  0.99           C  
ATOM   2911  HG2 ARG A 197      13.741   3.556  -3.344  1.00  0.99           H  
ATOM   2912  HG3 ARG A 197      14.880   2.260  -2.906  1.00  0.99           H  
ATOM   2913  CD  ARG A 197      14.724   3.875  -1.484  1.00  0.99           C  
ATOM   2914  HD2 ARG A 197      15.721   3.726  -1.070  1.00  0.99           H  
ATOM   2915  HD3 ARG A 197      14.536   4.947  -1.549  1.00  0.99           H  
ATOM   2916  NE  ARG A 197      13.727   3.285  -0.565  1.00  0.99           N  
ATOM   2917  HE  ARG A 197      13.040   2.618  -0.888  1.00  0.99           H  
ATOM   2918  NH1 ARG A 197      14.523   4.524   1.148  1.00  0.99           N  
ATOM   2919 HH11 ARG A 197      14.913   5.198   0.505  1.00  0.99           H  
ATOM   2920 HH12 ARG A 197      14.913   4.519   2.080  1.00  0.99           H  
ATOM   2921  NH2 ARG A 197      13.139   2.904   1.645  1.00  0.99           N  
ATOM   2922 HH21 ARG A 197      12.392   2.244   1.482  1.00  0.99           H  
ATOM   2923 HH22 ARG A 197      13.405   3.052   2.608  1.00  0.99           H  
ATOM   2924  CZ  ARG A 197      13.795   3.542   0.728  1.00  0.99           C  
ATOM   2925  N   PHE A 198      13.942   3.301  -6.629  1.00  0.99           N  
ATOM   2926  H   PHE A 198      14.404   2.416  -6.782  1.00  0.99           H  
ATOM   2927  CA  PHE A 198      12.581   3.463  -7.117  1.00  0.99           C  
ATOM   2928  HA  PHE A 198      12.373   4.528  -7.212  1.00  0.99           H  
ATOM   2929  C   PHE A 198      11.583   2.890  -6.116  1.00  0.99           C  
ATOM   2930  CB  PHE A 198      12.432   2.837  -8.501  1.00  0.99           C  
ATOM   2931  HB2 PHE A 198      12.826   1.821  -8.462  1.00  0.99           H  
ATOM   2932  HB3 PHE A 198      11.373   2.778  -8.752  1.00  0.99           H  
ATOM   2933  O   PHE A 198      11.825   1.838  -5.527  1.00  0.99           O  
ATOM   2934  CG  PHE A 198      13.130   3.628  -9.588  1.00  0.99           C  
ATOM   2935  CD1 PHE A 198      12.654   4.905  -9.932  1.00  0.99           C  
ATOM   2936  HD1 PHE A 198      11.769   5.297  -9.453  1.00  0.99           H  
ATOM   2937  CD2 PHE A 198      14.261   3.112 -10.243  1.00  0.99           C  
ATOM   2938  HD2 PHE A 198      14.646   2.142  -9.965  1.00  0.99           H  
ATOM   2939  CE1 PHE A 198      13.317   5.681 -10.894  1.00  0.99           C  
ATOM   2940  HE1 PHE A 198      12.961   6.675 -11.123  1.00  0.99           H  
ATOM   2941  CE2 PHE A 198      14.898   3.869 -11.243  1.00  0.99           C  
ATOM   2942  HE2 PHE A 198      15.768   3.478 -11.750  1.00  0.99           H  
ATOM   2943  CZ  PHE A 198      14.435   5.156 -11.561  1.00  0.99           C  
ATOM   2944  HZ  PHE A 198      14.941   5.751 -12.307  1.00  0.99           H  
ATOM   2945  N   ARG A 199      10.455   3.581  -5.947  1.00  0.99           N  
ATOM   2946  H   ARG A 199      10.368   4.443  -6.465  1.00  0.99           H  
ATOM   2947  CA  ARG A 199       9.351   3.219  -5.053  1.00  0.99           C  
ATOM   2948  HA  ARG A 199       9.615   2.351  -4.449  1.00  0.99           H  
ATOM   2949  C   ARG A 199       8.143   2.852  -5.900  1.00  0.99           C  
ATOM   2950  CB  ARG A 199       9.052   4.390  -4.107  1.00  0.99           C  
ATOM   2951  HB2 ARG A 199       8.202   4.127  -3.477  1.00  0.99           H  
ATOM   2952  HB3 ARG A 199       8.787   5.270  -4.693  1.00  0.99           H  
ATOM   2953  O   ARG A 199       7.408   3.725  -6.357  1.00  0.99           O  
ATOM   2954  CG  ARG A 199      10.247   4.735  -3.213  1.00  0.99           C  
ATOM   2955  HG2 ARG A 199      11.125   4.964  -3.817  1.00  0.99           H  
ATOM   2956  HG3 ARG A 199      10.471   3.884  -2.569  1.00  0.99           H  
ATOM   2957  CD  ARG A 199       9.920   5.958  -2.360  1.00  0.99           C  
ATOM   2958  HD2 ARG A 199       9.772   6.819  -3.013  1.00  0.99           H  
ATOM   2959  HD3 ARG A 199       8.997   5.779  -1.808  1.00  0.99           H  
ATOM   2960  NE  ARG A 199      11.015   6.258  -1.430  1.00  0.99           N  
ATOM   2961  HE  ARG A 199      11.745   6.880  -1.748  1.00  0.99           H  
ATOM   2962  NH1 ARG A 199      10.410   4.792   0.244  1.00  0.99           N  
ATOM   2963 HH11 ARG A 199      10.624   4.335   1.119  1.00  0.99           H  
ATOM   2964 HH12 ARG A 199       9.668   4.419  -0.331  1.00  0.99           H  
ATOM   2965  NH2 ARG A 199      12.144   6.173   0.516  1.00  0.99           N  
ATOM   2966 HH21 ARG A 199      12.330   5.762   1.420  1.00  0.99           H  
ATOM   2967 HH22 ARG A 199      12.865   6.741   0.095  1.00  0.99           H  
ATOM   2968  CZ  ARG A 199      11.176   5.743  -0.228  1.00  0.99           C  
ATOM   2969  N   LEU A 200       7.982   1.564  -6.167  1.00  0.99           N  
ATOM   2970  H   LEU A 200       8.584   0.907  -5.691  1.00  0.99           H  
ATOM   2971  CA  LEU A 200       6.881   1.018  -6.946  1.00  0.99           C  
ATOM   2972  HA  LEU A 200       6.631   1.724  -7.738  1.00  0.99           H  
ATOM   2973  C   LEU A 200       5.660   0.819  -6.051  1.00  0.99           C  
ATOM   2974  CB  LEU A 200       7.340  -0.298  -7.584  1.00  0.99           C  
ATOM   2975  HB2 LEU A 200       8.238  -0.093  -8.166  1.00  0.99           H  
ATOM   2976  HB3 LEU A 200       7.600  -0.997  -6.788  1.00  0.99           H  
ATOM   2977  O   LEU A 200       5.738   0.114  -5.050  1.00  0.99           O  
ATOM   2978  CG  LEU A 200       6.298  -0.958  -8.499  1.00  0.99           C  
ATOM   2979  HG  LEU A 200       5.362  -1.090  -7.956  1.00  0.99           H  
ATOM   2980  CD1 LEU A 200       6.024  -0.113  -9.741  1.00  0.99           C  
ATOM   2981 HD11 LEU A 200       5.497   0.801  -9.464  1.00  0.99           H  
ATOM   2982 HD12 LEU A 200       6.962   0.139 -10.235  1.00  0.99           H  
ATOM   2983 HD13 LEU A 200       5.403  -0.676 -10.438  1.00  0.99           H  
ATOM   2984  CD2 LEU A 200       6.806  -2.329  -8.946  1.00  0.99           C  
ATOM   2985 HD21 LEU A 200       7.730  -2.215  -9.513  1.00  0.99           H  
ATOM   2986 HD22 LEU A 200       6.999  -2.955  -8.074  1.00  0.99           H  
ATOM   2987 HD23 LEU A 200       6.058  -2.817  -9.571  1.00  0.99           H  
ATOM   2988  N   VAL A 201       4.525   1.392  -6.435  1.00  0.99           N  
ATOM   2989  H   VAL A 201       4.545   1.995  -7.245  1.00  0.99           H  
ATOM   2990  CA  VAL A 201       3.266   1.272  -5.698  1.00  0.99           C  
ATOM   2991  HA  VAL A 201       3.336   0.413  -5.030  1.00  0.99           H  
ATOM   2992  C   VAL A 201       2.113   0.991  -6.654  1.00  0.99           C  
ATOM   2993  CB  VAL A 201       3.048   2.506  -4.802  1.00  0.99           C  
ATOM   2994  HB  VAL A 201       3.880   2.541  -4.099  1.00  0.99           H  
ATOM   2995  O   VAL A 201       1.902   1.715  -7.630  1.00  0.99           O  
ATOM   2996  CG1 VAL A 201       3.017   3.844  -5.555  1.00  0.99           C  
ATOM   2997 HG11 VAL A 201       3.948   3.995  -6.102  1.00  0.99           H  
ATOM   2998 HG12 VAL A 201       2.175   3.861  -6.247  1.00  0.99           H  
ATOM   2999 HG13 VAL A 201       2.903   4.654  -4.834  1.00  0.99           H  
ATOM   3000  CG2 VAL A 201       1.756   2.395  -3.988  1.00  0.99           C  
ATOM   3001 HG21 VAL A 201       0.918   2.784  -4.566  1.00  0.99           H  
ATOM   3002 HG22 VAL A 201       1.519   1.358  -3.752  1.00  0.99           H  
ATOM   3003 HG23 VAL A 201       1.857   2.962  -3.062  1.00  0.99           H  
ATOM   3004  N   SER A 202       1.362  -0.078  -6.388  1.00  0.98           N  
ATOM   3005  H   SER A 202       1.571  -0.635  -5.572  1.00  0.98           H  
ATOM   3006  CA  SER A 202       0.156  -0.396  -7.152  1.00  0.98           C  
ATOM   3007  HA  SER A 202       0.250  -0.003  -8.164  1.00  0.98           H  
ATOM   3008  C   SER A 202      -1.054   0.256  -6.501  1.00  0.98           C  
ATOM   3009  CB  SER A 202      -0.032  -1.903  -7.273  1.00  0.98           C  
ATOM   3010  HB2 SER A 202       0.856  -2.340  -7.729  1.00  0.98           H  
ATOM   3011  HB3 SER A 202      -0.177  -2.324  -6.278  1.00  0.98           H  
ATOM   3012  O   SER A 202      -1.554  -0.212  -5.483  1.00  0.98           O  
ATOM   3013  OG  SER A 202      -1.153  -2.180  -8.093  1.00  0.98           O  
ATOM   3014  HG  SER A 202      -1.298  -3.128  -8.058  1.00  0.98           H  
ATOM   3015  N   LEU A 203      -1.552   1.321  -7.122  1.00  0.97           N  
ATOM   3016  H   LEU A 203      -1.131   1.597  -7.998  1.00  0.97           H  
ATOM   3017  CA  LEU A 203      -2.773   2.012  -6.710  1.00  0.97           C  
ATOM   3018  HA  LEU A 203      -2.922   1.869  -5.640  1.00  0.97           H  
ATOM   3019  C   LEU A 203      -4.010   1.427  -7.419  1.00  0.97           C  
ATOM   3020  CB  LEU A 203      -2.636   3.522  -6.983  1.00  0.97           C  
ATOM   3021  HB2 LEU A 203      -2.735   3.667  -8.059  1.00  0.97           H  
ATOM   3022  HB3 LEU A 203      -3.466   4.016  -6.479  1.00  0.97           H  
ATOM   3023  O   LEU A 203      -5.007   2.126  -7.592  1.00  0.97           O  
ATOM   3024  CG  LEU A 203      -1.353   4.236  -6.541  1.00  0.97           C  
ATOM   3025  HG  LEU A 203      -0.477   3.765  -6.987  1.00  0.97           H  
ATOM   3026  CD1 LEU A 203      -1.405   5.704  -6.981  1.00  0.97           C  
ATOM   3027 HD11 LEU A 203      -0.506   6.218  -6.640  1.00  0.97           H  
ATOM   3028 HD12 LEU A 203      -2.279   6.194  -6.553  1.00  0.97           H  
ATOM   3029 HD13 LEU A 203      -1.457   5.761  -8.068  1.00  0.97           H  
ATOM   3030  CD2 LEU A 203      -1.231   4.239  -5.029  1.00  0.97           C  
ATOM   3031 HD21 LEU A 203      -0.290   4.703  -4.732  1.00  0.97           H  
ATOM   3032 HD22 LEU A 203      -1.275   3.221  -4.641  1.00  0.97           H  
ATOM   3033 HD23 LEU A 203      -2.051   4.817  -4.604  1.00  0.97           H  
ATOM   3034  N   SER A 204      -3.919   0.208  -7.955  1.00  0.94           N  
ATOM   3035  H   SER A 204      -3.120  -0.361  -7.714  1.00  0.94           H  
ATOM   3036  CA  SER A 204      -4.917  -0.336  -8.883  1.00  0.94           C  
ATOM   3037  HA  SER A 204      -5.222   0.473  -9.547  1.00  0.94           H  
ATOM   3038  C   SER A 204      -6.184  -0.835  -8.204  1.00  0.94           C  
ATOM   3039  CB  SER A 204      -4.301  -1.417  -9.759  1.00  0.94           C  
ATOM   3040  HB2 SER A 204      -3.801  -2.170  -9.149  1.00  0.94           H  
ATOM   3041  HB3 SER A 204      -5.067  -1.891 -10.372  1.00  0.94           H  
ATOM   3042  O   SER A 204      -6.162  -1.229  -7.043  1.00  0.94           O  
ATOM   3043  OG  SER A 204      -3.381  -0.740 -10.592  1.00  0.94           O  
ATOM   3044  HG  SER A 204      -2.729  -0.317 -10.028  1.00  0.94           H  
ATOM   3045  N   CYS A 205      -7.287  -0.820  -8.950  1.00  0.91           N  
ATOM   3046  H   CYS A 205      -7.249  -0.459  -9.893  1.00  0.91           H  
ATOM   3047  CA  CYS A 205      -8.571  -1.302  -8.484  1.00  0.91           C  
ATOM   3048  HA  CYS A 205      -8.658  -1.035  -7.431  1.00  0.91           H  
ATOM   3049  C   CYS A 205      -8.737  -2.796  -8.555  1.00  0.91           C  
ATOM   3050  CB  CYS A 205      -9.735  -0.664  -9.223  1.00  0.91           C  
ATOM   3051  HB2 CYS A 205     -10.644  -1.142  -8.858  1.00  0.91           H  
ATOM   3052  HB3 CYS A 205      -9.689  -0.855 -10.295  1.00  0.91           H  
ATOM   3053  O   CYS A 205      -9.464  -3.325  -7.736  1.00  0.91           O  
ATOM   3054  SG  CYS A 205      -9.884   1.080  -8.917  1.00  0.91           S  
ATOM   3055  N   ASP A 206      -8.129  -3.465  -9.528  1.00  0.88           N  
ATOM   3056  H   ASP A 206      -7.660  -2.935 -10.249  1.00  0.88           H  
ATOM   3057  CA  ASP A 206      -8.359  -4.896  -9.722  1.00  0.88           C  
ATOM   3058  HA  ASP A 206      -8.589  -5.345  -8.756  1.00  0.88           H  
ATOM   3059  C   ASP A 206      -7.118  -5.648 -10.236  1.00  0.88           C  
ATOM   3060  CB  ASP A 206      -9.613  -5.066 -10.601  1.00  0.88           C  
ATOM   3061  HB2 ASP A 206      -9.402  -4.742 -11.620  1.00  0.88           H  
ATOM   3062  HB3 ASP A 206     -10.397  -4.413 -10.218  1.00  0.88           H  
ATOM   3063  O   ASP A 206      -6.629  -6.538  -9.533  1.00  0.88           O  
ATOM   3064  CG  ASP A 206     -10.184  -6.487 -10.620  1.00  0.88           C  
ATOM   3065  OD1 ASP A 206      -9.665  -7.363  -9.893  1.00  0.88           O  
ATOM   3066  OD2 ASP A 206     -11.156  -6.684 -11.381  1.00  0.88           O  
ATOM   3067  N   PRO A 207      -6.522  -5.303 -11.399  1.00  0.92           N  
ATOM   3068  CA  PRO A 207      -5.454  -6.119 -11.959  1.00  0.92           C  
ATOM   3069  HA  PRO A 207      -5.784  -7.156 -12.025  1.00  0.92           H  
ATOM   3070  C   PRO A 207      -4.191  -6.104 -11.099  1.00  0.92           C  
ATOM   3071  CB  PRO A 207      -5.208  -5.591 -13.373  1.00  0.92           C  
ATOM   3072  HB2 PRO A 207      -4.174  -5.722 -13.692  1.00  0.92           H  
ATOM   3073  HB3 PRO A 207      -5.888  -6.075 -14.074  1.00  0.92           H  
ATOM   3074  O   PRO A 207      -3.806  -5.094 -10.504  1.00  0.92           O  
ATOM   3075  CG  PRO A 207      -5.577  -4.118 -13.237  1.00  0.92           C  
ATOM   3076  HG2 PRO A 207      -5.859  -3.679 -14.194  1.00  0.92           H  
ATOM   3077  HG3 PRO A 207      -4.743  -3.578 -12.790  1.00  0.92           H  
ATOM   3078  CD  PRO A 207      -6.745  -4.140 -12.252  1.00  0.92           C  
ATOM   3079  HD2 PRO A 207      -6.736  -3.218 -11.672  1.00  0.92           H  
ATOM   3080  HD3 PRO A 207      -7.680  -4.247 -12.802  1.00  0.92           H  
ATOM   3081  N   ASN A 208      -3.498  -7.241 -11.116  1.00  0.95           N  
ATOM   3082  H   ASN A 208      -3.862  -7.976 -11.706  1.00  0.95           H  
ATOM   3083  CA  ASN A 208      -2.082  -7.297 -10.779  1.00  0.95           C  
ATOM   3084  HA  ASN A 208      -1.837  -6.441 -10.150  1.00  0.95           H  
ATOM   3085  C   ASN A 208      -1.249  -7.156 -12.056  1.00  0.95           C  
ATOM   3086  CB  ASN A 208      -1.756  -8.562  -9.968  1.00  0.95           C  
ATOM   3087  HB2 ASN A 208      -2.384  -8.578  -9.077  1.00  0.95           H  
ATOM   3088  HB3 ASN A 208      -0.716  -8.532  -9.644  1.00  0.95           H  
ATOM   3089  O   ASN A 208      -1.710  -7.488 -13.152  1.00  0.95           O  
ATOM   3090  CG  ASN A 208      -1.948  -9.856 -10.727  1.00  0.95           C  
ATOM   3091  ND2 ASN A 208      -3.070 -10.506 -10.535  1.00  0.95           N  
ATOM   3092 HD21 ASN A 208      -3.780 -10.115  -9.932  1.00  0.95           H  
ATOM   3093 HD22 ASN A 208      -3.233 -11.349 -11.068  1.00  0.95           H  
ATOM   3094  OD1 ASN A 208      -1.087 -10.324 -11.461  1.00  0.95           O  
ATOM   3095  N   TYR A 209      -0.014  -6.684 -11.909  1.00  0.98           N  
ATOM   3096  H   TYR A 209       0.315  -6.481 -10.976  1.00  0.98           H  
ATOM   3097  CA  TYR A 209       0.893  -6.466 -13.030  1.00  0.98           C  
ATOM   3098  HA  TYR A 209       0.381  -6.737 -13.953  1.00  0.98           H  
ATOM   3099  C   TYR A 209       2.129  -7.330 -12.905  1.00  0.98           C  
ATOM   3100  CB  TYR A 209       1.301  -4.997 -13.154  1.00  0.98           C  
ATOM   3101  HB2 TYR A 209       1.888  -4.711 -12.281  1.00  0.98           H  
ATOM   3102  HB3 TYR A 209       1.937  -4.879 -14.031  1.00  0.98           H  
ATOM   3103  O   TYR A 209       2.688  -7.476 -11.823  1.00  0.98           O  
ATOM   3104  CG  TYR A 209       0.124  -4.069 -13.279  1.00  0.98           C  
ATOM   3105  CD1 TYR A 209      -0.428  -3.766 -14.536  1.00  0.98           C  
ATOM   3106  HD1 TYR A 209      -0.002  -4.183 -15.436  1.00  0.98           H  
ATOM   3107  CD2 TYR A 209      -0.466  -3.572 -12.111  1.00  0.98           C  
ATOM   3108  HD2 TYR A 209      -0.077  -3.842 -11.140  1.00  0.98           H  
ATOM   3109  CE1 TYR A 209      -1.551  -2.926 -14.624  1.00  0.98           C  
ATOM   3110  HE1 TYR A 209      -1.990  -2.684 -15.581  1.00  0.98           H  
ATOM   3111  CE2 TYR A 209      -1.600  -2.763 -12.201  1.00  0.98           C  
ATOM   3112  HE2 TYR A 209      -2.071  -2.465 -11.276  1.00  0.98           H  
ATOM   3113  OH  TYR A 209      -3.189  -1.559 -13.534  1.00  0.98           O  
ATOM   3114  HH  TYR A 209      -3.457  -1.269 -12.659  1.00  0.98           H  
ATOM   3115  CZ  TYR A 209      -2.131  -2.401 -13.455  1.00  0.98           C  
ATOM   3116  N   THR A 210       2.620  -7.818 -14.039  1.00  0.98           N  
ATOM   3117  H   THR A 210       2.087  -7.660 -14.882  1.00  0.98           H  
ATOM   3118  CA  THR A 210       4.031  -8.191 -14.162  1.00  0.98           C  
ATOM   3119  HA  THR A 210       4.406  -8.551 -13.204  1.00  0.98           H  
ATOM   3120  C   THR A 210       4.817  -6.943 -14.552  1.00  0.98           C  
ATOM   3121  CB  THR A 210       4.220  -9.315 -15.179  1.00  0.98           C  
ATOM   3122  HB  THR A 210       3.929  -8.968 -16.170  1.00  0.98           H  
ATOM   3123  O   THR A 210       4.716  -6.475 -15.691  1.00  0.98           O  
ATOM   3124  CG2 THR A 210       5.663  -9.815 -15.215  1.00  0.98           C  
ATOM   3125 HG21 THR A 210       5.737 -10.664 -15.895  1.00  0.98           H  
ATOM   3126 HG22 THR A 210       5.973 -10.132 -14.219  1.00  0.98           H  
ATOM   3127 HG23 THR A 210       6.328  -9.025 -15.564  1.00  0.98           H  
ATOM   3128  OG1 THR A 210       3.404 -10.406 -14.822  1.00  0.98           O  
ATOM   3129  HG1 THR A 210       2.609 -10.046 -14.422  1.00  0.98           H  
ATOM   3130  N   PHE A 211       5.557  -6.389 -13.594  1.00  0.99           N  
ATOM   3131  H   PHE A 211       5.562  -6.829 -12.685  1.00  0.99           H  
ATOM   3132  CA  PHE A 211       6.403  -5.213 -13.752  1.00  0.99           C  
ATOM   3133  HA  PHE A 211       5.996  -4.618 -14.570  1.00  0.99           H  
ATOM   3134  C   PHE A 211       7.846  -5.602 -14.094  1.00  0.99           C  
ATOM   3135  CB  PHE A 211       6.335  -4.345 -12.489  1.00  0.99           C  
ATOM   3136  HB2 PHE A 211       6.670  -4.932 -11.635  1.00  0.99           H  
ATOM   3137  HB3 PHE A 211       5.297  -4.067 -12.307  1.00  0.99           H  
ATOM   3138  O   PHE A 211       8.415  -6.494 -13.463  1.00  0.99           O  
ATOM   3139  CG  PHE A 211       7.173  -3.082 -12.575  1.00  0.99           C  
ATOM   3140  CD1 PHE A 211       8.508  -3.079 -12.124  1.00  0.99           C  
ATOM   3141  HD1 PHE A 211       8.942  -3.973 -11.701  1.00  0.99           H  
ATOM   3142  CD2 PHE A 211       6.623  -1.909 -13.122  1.00  0.99           C  
ATOM   3143  HD2 PHE A 211       5.603  -1.909 -13.477  1.00  0.99           H  
ATOM   3144  CE1 PHE A 211       9.280  -1.907 -12.213  1.00  0.99           C  
ATOM   3145  HE1 PHE A 211      10.299  -1.902 -11.857  1.00  0.99           H  
ATOM   3146  CE2 PHE A 211       7.394  -0.736 -13.206  1.00  0.99           C  
ATOM   3147  HE2 PHE A 211       6.961   0.165 -13.616  1.00  0.99           H  
ATOM   3148  CZ  PHE A 211       8.724  -0.734 -12.752  1.00  0.99           C  
ATOM   3149  HZ  PHE A 211       9.317   0.166 -12.810  1.00  0.99           H  
ATOM   3150  N   SER A 212       8.453  -4.923 -15.066  1.00  0.99           N  
ATOM   3151  H   SER A 212       7.928  -4.205 -15.545  1.00  0.99           H  
ATOM   3152  CA  SER A 212       9.870  -5.074 -15.420  1.00  0.99           C  
ATOM   3153  HA  SER A 212      10.443  -5.229 -14.506  1.00  0.99           H  
ATOM   3154  C   SER A 212      10.412  -3.819 -16.104  1.00  0.99           C  
ATOM   3155  CB  SER A 212      10.081  -6.303 -16.322  1.00  0.99           C  
ATOM   3156  HB2 SER A 212       9.670  -7.183 -15.827  1.00  0.99           H  
ATOM   3157  HB3 SER A 212      11.150  -6.467 -16.461  1.00  0.99           H  
ATOM   3158  O   SER A 212       9.656  -3.027 -16.668  1.00  0.99           O  
ATOM   3159  OG  SER A 212       9.464  -6.154 -17.595  1.00  0.99           O  
ATOM   3160  HG  SER A 212       9.939  -5.469 -18.072  1.00  0.99           H  
ATOM   3161  N   ILE A 213      11.734  -3.664 -16.123  1.00  0.99           N  
ATOM   3162  H   ILE A 213      12.316  -4.350 -15.663  1.00  0.99           H  
ATOM   3163  CA  ILE A 213      12.423  -2.621 -16.888  1.00  0.99           C  
ATOM   3164  HA  ILE A 213      11.708  -2.062 -17.491  1.00  0.99           H  
ATOM   3165  C   ILE A 213      13.391  -3.318 -17.841  1.00  0.99           C  
ATOM   3166  CB  ILE A 213      13.118  -1.623 -15.938  1.00  0.99           C  
ATOM   3167  HB  ILE A 213      13.835  -2.171 -15.326  1.00  0.99           H  
ATOM   3168  O   ILE A 213      14.277  -4.050 -17.403  1.00  0.99           O  
ATOM   3169  CG1 ILE A 213      12.086  -0.960 -14.993  1.00  0.99           C  
ATOM   3170 HG12 ILE A 213      11.333  -0.446 -15.591  1.00  0.99           H  
ATOM   3171 HG13 ILE A 213      11.573  -1.732 -14.419  1.00  0.99           H  
ATOM   3172  CG2 ILE A 213      13.876  -0.564 -16.757  1.00  0.99           C  
ATOM   3173 HG21 ILE A 213      13.178   0.101 -17.266  1.00  0.99           H  
ATOM   3174 HG22 ILE A 213      14.517   0.002 -16.081  1.00  0.99           H  
ATOM   3175 HG23 ILE A 213      14.530  -1.029 -17.495  1.00  0.99           H  
ATOM   3176  CD1 ILE A 213      12.670   0.024 -13.974  1.00  0.99           C  
ATOM   3177 HD11 ILE A 213      13.379  -0.498 -13.332  1.00  0.99           H  
ATOM   3178 HD12 ILE A 213      11.864   0.416 -13.355  1.00  0.99           H  
ATOM   3179 HD13 ILE A 213      13.158   0.861 -14.474  1.00  0.99           H  
ATOM   3180  N   ASP A 214      13.211  -3.126 -19.147  1.00  0.99           N  
ATOM   3181  H   ASP A 214      12.478  -2.501 -19.451  1.00  0.99           H  
ATOM   3182  CA  ASP A 214      13.980  -3.851 -20.160  1.00  0.99           C  
ATOM   3183  HA  ASP A 214      13.772  -4.916 -20.051  1.00  0.99           H  
ATOM   3184  C   ASP A 214      15.487  -3.643 -19.959  1.00  0.99           C  
ATOM   3185  CB  ASP A 214      13.570  -3.424 -21.580  1.00  0.99           C  
ATOM   3186  HB2 ASP A 214      14.370  -3.711 -22.263  1.00  0.99           H  
ATOM   3187  HB3 ASP A 214      13.477  -2.339 -21.622  1.00  0.99           H  
ATOM   3188  O   ASP A 214      15.964  -2.514 -19.847  1.00  0.99           O  
ATOM   3189  CG  ASP A 214      12.280  -4.069 -22.098  1.00  0.99           C  
ATOM   3190  OD1 ASP A 214      11.587  -4.814 -21.372  1.00  0.99           O  
ATOM   3191  OD2 ASP A 214      11.946  -3.842 -23.283  1.00  0.99           O  
ATOM   3192  N   GLY A 215      16.245  -4.742 -19.917  1.00  0.98           N  
ATOM   3193  H   GLY A 215      15.784  -5.640 -19.947  1.00  0.98           H  
ATOM   3194  CA  GLY A 215      17.701  -4.718 -19.749  1.00  0.98           C  
ATOM   3195  HA2 GLY A 215      18.125  -3.978 -20.428  1.00  0.98           H  
ATOM   3196  HA3 GLY A 215      18.101  -5.696 -20.016  1.00  0.98           H  
ATOM   3197  C   GLY A 215      18.198  -4.385 -18.337  1.00  0.98           C  
ATOM   3198  O   GLY A 215      19.406  -4.257 -18.163  1.00  0.98           O  
ATOM   3199  N   HIS A 216      17.317  -4.257 -17.339  1.00  0.99           N  
ATOM   3200  H   HIS A 216      16.332  -4.388 -17.519  1.00  0.99           H  
ATOM   3201  CA  HIS A 216      17.694  -3.894 -15.972  1.00  0.99           C  
ATOM   3202  HA  HIS A 216      18.779  -3.819 -15.899  1.00  0.99           H  
ATOM   3203  C   HIS A 216      17.233  -4.942 -14.958  1.00  0.99           C  
ATOM   3204  CB  HIS A 216      17.119  -2.521 -15.612  1.00  0.99           C  
ATOM   3205  HB2 HIS A 216      17.352  -2.302 -14.570  1.00  0.99           H  
ATOM   3206  HB3 HIS A 216      16.034  -2.555 -15.711  1.00  0.99           H  
ATOM   3207  O   HIS A 216      16.097  -5.409 -14.997  1.00  0.99           O  
ATOM   3208  CG  HIS A 216      17.646  -1.402 -16.466  1.00  0.99           C  
ATOM   3209  CD2 HIS A 216      18.545  -0.445 -16.086  1.00  0.99           C  
ATOM   3210  HD2 HIS A 216      19.022  -0.363 -15.121  1.00  0.99           H  
ATOM   3211  ND1 HIS A 216      17.305  -1.144 -17.775  1.00  0.99           N  
ATOM   3212  HD1 HIS A 216      16.709  -1.704 -18.367  1.00  0.99           H  
ATOM   3213  CE1 HIS A 216      17.973  -0.057 -18.172  1.00  0.99           C  
ATOM   3214  HE1 HIS A 216      17.939   0.367 -19.165  1.00  0.99           H  
ATOM   3215  NE2 HIS A 216      18.726   0.411 -17.172  1.00  0.99           N  
ATOM   3216  N   ASN A 217      18.110  -5.247 -14.001  1.00  0.99           N  
ATOM   3217  H   ASN A 217      19.001  -4.771 -14.007  1.00  0.99           H  
ATOM   3218  CA  ASN A 217      17.728  -5.937 -12.773  1.00  0.99           C  
ATOM   3219  HA  ASN A 217      16.870  -6.581 -12.967  1.00  0.99           H  
ATOM   3220  C   ASN A 217      17.307  -4.914 -11.713  1.00  0.99           C  
ATOM   3221  CB  ASN A 217      18.885  -6.816 -12.276  1.00  0.99           C  
ATOM   3222  HB2 ASN A 217      19.784  -6.208 -12.176  1.00  0.99           H  
ATOM   3223  HB3 ASN A 217      18.629  -7.211 -11.293  1.00  0.99           H  
ATOM   3224  O   ASN A 217      17.713  -3.750 -11.747  1.00  0.99           O  
ATOM   3225  CG  ASN A 217      19.172  -8.007 -13.170  1.00  0.99           C  
ATOM   3226  ND2 ASN A 217      20.335  -8.598 -13.035  1.00  0.99           N  
ATOM   3227 HD21 ASN A 217      20.465  -9.416 -13.612  1.00  0.99           H  
ATOM   3228 HD22 ASN A 217      20.987  -8.284 -12.330  1.00  0.99           H  
ATOM   3229  OD1 ASN A 217      18.385  -8.442 -13.988  1.00  0.99           O  
ATOM   3230  N   MET A 218      16.527  -5.380 -10.746  1.00  0.99           N  
ATOM   3231  H   MET A 218      16.246  -6.349 -10.789  1.00  0.99           H  
ATOM   3232  CA  MET A 218      16.027  -4.609  -9.616  1.00  0.99           C  
ATOM   3233  HA  MET A 218      16.440  -3.601  -9.625  1.00  0.99           H  
ATOM   3234  C   MET A 218      16.448  -5.308  -8.325  1.00  0.99           C  
ATOM   3235  CB  MET A 218      14.497  -4.527  -9.717  1.00  0.99           C  
ATOM   3236  HB2 MET A 218      14.100  -4.012  -8.842  1.00  0.99           H  
ATOM   3237  HB3 MET A 218      14.092  -5.539  -9.722  1.00  0.99           H  
ATOM   3238  O   MET A 218      16.195  -6.498  -8.157  1.00  0.99           O  
ATOM   3239  CG  MET A 218      14.027  -3.792 -10.980  1.00  0.99           C  
ATOM   3240  HG2 MET A 218      14.362  -2.756 -10.923  1.00  0.99           H  
ATOM   3241  HG3 MET A 218      14.487  -4.242 -11.859  1.00  0.99           H  
ATOM   3242  SD  MET A 218      12.232  -3.810 -11.230  1.00  0.99           S  
ATOM   3243  CE  MET A 218      11.990  -5.531 -11.745  1.00  0.99           C  
ATOM   3244  HE1 MET A 218      12.604  -5.747 -12.619  1.00  0.99           H  
ATOM   3245  HE2 MET A 218      10.941  -5.690 -11.995  1.00  0.99           H  
ATOM   3246  HE3 MET A 218      12.268  -6.205 -10.934  1.00  0.99           H  
ATOM   3247  N   THR A 219      17.075  -4.586  -7.402  1.00  0.99           N  
ATOM   3248  H   THR A 219      17.329  -3.632  -7.615  1.00  0.99           H  
ATOM   3249  CA  THR A 219      17.407  -5.118  -6.072  1.00  0.99           C  
ATOM   3250  HA  THR A 219      17.402  -6.208  -6.089  1.00  0.99           H  
ATOM   3251  C   THR A 219      16.356  -4.650  -5.076  1.00  0.99           C  
ATOM   3252  CB  THR A 219      18.812  -4.682  -5.642  1.00  0.99           C  
ATOM   3253  HB  THR A 219      18.844  -3.596  -5.565  1.00  0.99           H  
ATOM   3254  O   THR A 219      16.388  -3.494  -4.669  1.00  0.99           O  
ATOM   3255  CG2 THR A 219      19.222  -5.296  -4.306  1.00  0.99           C  
ATOM   3256 HG21 THR A 219      18.565  -4.936  -3.515  1.00  0.99           H  
ATOM   3257 HG22 THR A 219      19.160  -6.382  -4.360  1.00  0.99           H  
ATOM   3258 HG23 THR A 219      20.245  -5.002  -4.067  1.00  0.99           H  
ATOM   3259  OG1 THR A 219      19.766  -5.096  -6.594  1.00  0.99           O  
ATOM   3260  HG1 THR A 219      20.508  -4.489  -6.541  1.00  0.99           H  
ATOM   3261  N   ILE A 220      15.416  -5.517  -4.695  1.00  0.99           N  
ATOM   3262  H   ILE A 220      15.481  -6.464  -5.039  1.00  0.99           H  
ATOM   3263  CA  ILE A 220      14.373  -5.223  -3.701  1.00  0.99           C  
ATOM   3264  HA  ILE A 220      13.831  -4.330  -4.011  1.00  0.99           H  
ATOM   3265  C   ILE A 220      15.023  -4.957  -2.343  1.00  0.99           C  
ATOM   3266  CB  ILE A 220      13.371  -6.394  -3.568  1.00  0.99           C  
ATOM   3267  HB  ILE A 220      13.910  -7.242  -3.146  1.00  0.99           H  
ATOM   3268  O   ILE A 220      15.844  -5.758  -1.900  1.00  0.99           O  
ATOM   3269  CG1 ILE A 220      12.788  -6.875  -4.914  1.00  0.99           C  
ATOM   3270 HG12 ILE A 220      12.209  -7.780  -4.730  1.00  0.99           H  
ATOM   3271 HG13 ILE A 220      13.601  -7.153  -5.585  1.00  0.99           H  
ATOM   3272  CG2 ILE A 220      12.237  -6.038  -2.588  1.00  0.99           C  
ATOM   3273 HG21 ILE A 220      12.624  -5.951  -1.573  1.00  0.99           H  
ATOM   3274 HG22 ILE A 220      11.767  -5.094  -2.863  1.00  0.99           H  
ATOM   3275 HG23 ILE A 220      11.484  -6.827  -2.585  1.00  0.99           H  
ATOM   3276  CD1 ILE A 220      11.884  -5.872  -5.635  1.00  0.99           C  
ATOM   3277 HD11 ILE A 220      12.410  -4.927  -5.767  1.00  0.99           H  
ATOM   3278 HD12 ILE A 220      11.627  -6.276  -6.614  1.00  0.99           H  
ATOM   3279 HD13 ILE A 220      10.966  -5.712  -5.069  1.00  0.99           H  
ATOM   3280  N   ILE A 221      14.645  -3.854  -1.696  1.00  0.99           N  
ATOM   3281  H   ILE A 221      13.985  -3.247  -2.160  1.00  0.99           H  
ATOM   3282  CA  ILE A 221      15.154  -3.429  -0.378  1.00  0.99           C  
ATOM   3283  HA  ILE A 221      15.688  -4.261   0.082  1.00  0.99           H  
ATOM   3284  C   ILE A 221      14.040  -3.064   0.616  1.00  0.99           C  
ATOM   3285  CB  ILE A 221      16.152  -2.257  -0.528  1.00  0.99           C  
ATOM   3286  HB  ILE A 221      16.455  -1.950   0.473  1.00  0.99           H  
ATOM   3287  O   ILE A 221      14.310  -2.887   1.800  1.00  0.99           O  
ATOM   3288  CG1 ILE A 221      15.517  -1.037  -1.239  1.00  0.99           C  
ATOM   3289 HG12 ILE A 221      15.385  -1.267  -2.296  1.00  0.99           H  
ATOM   3290 HG13 ILE A 221      14.531  -0.843  -0.817  1.00  0.99           H  
ATOM   3291  CG2 ILE A 221      17.416  -2.730  -1.272  1.00  0.99           C  
ATOM   3292 HG21 ILE A 221      18.168  -1.941  -1.280  1.00  0.99           H  
ATOM   3293 HG22 ILE A 221      17.177  -2.995  -2.301  1.00  0.99           H  
ATOM   3294 HG23 ILE A 221      17.831  -3.601  -0.765  1.00  0.99           H  
ATOM   3295  CD1 ILE A 221      16.332   0.259  -1.116  1.00  0.99           C  
ATOM   3296 HD11 ILE A 221      16.439   0.718  -2.099  1.00  0.99           H  
ATOM   3297 HD12 ILE A 221      15.816   0.954  -0.454  1.00  0.99           H  
ATOM   3298 HD13 ILE A 221      17.326   0.070  -0.709  1.00  0.99           H  
ATOM   3299  N   GLU A 222      12.794  -2.951   0.157  1.00  0.99           N  
ATOM   3300  H   GLU A 222      12.619  -3.142  -0.820  1.00  0.99           H  
ATOM   3301  CA  GLU A 222      11.618  -2.676   0.988  1.00  0.99           C  
ATOM   3302  HA  GLU A 222      11.788  -3.048   1.998  1.00  0.99           H  
ATOM   3303  C   GLU A 222      10.401  -3.372   0.377  1.00  0.99           C  
ATOM   3304  CB  GLU A 222      11.359  -1.163   1.038  1.00  0.99           C  
ATOM   3305  HB2 GLU A 222      11.042  -0.877   0.035  1.00  0.99           H  
ATOM   3306  HB3 GLU A 222      12.286  -0.643   1.279  1.00  0.99           H  
ATOM   3307  O   GLU A 222      10.228  -3.355  -0.847  1.00  0.99           O  
ATOM   3308  CG  GLU A 222      10.252  -0.661   1.977  1.00  0.99           C  
ATOM   3309  HG2 GLU A 222      10.566  -0.787   3.013  1.00  0.99           H  
ATOM   3310  HG3 GLU A 222       9.340  -1.236   1.818  1.00  0.99           H  
ATOM   3311  CD  GLU A 222       9.977   0.823   1.671  1.00  0.99           C  
ATOM   3312  OE1 GLU A 222       9.019   1.141   0.922  1.00  0.99           O  
ATOM   3313  OE2 GLU A 222      10.801   1.680   2.046  1.00  0.99           O  
ATOM   3314  N   THR A 223       9.538  -3.927   1.221  1.00  0.98           N  
ATOM   3315  H   THR A 223       9.766  -3.929   2.205  1.00  0.98           H  
ATOM   3316  CA  THR A 223       8.246  -4.508   0.843  1.00  0.98           C  
ATOM   3317  HA  THR A 223       7.978  -4.205  -0.170  1.00  0.98           H  
ATOM   3318  C   THR A 223       7.187  -4.002   1.802  1.00  0.98           C  
ATOM   3319  CB  THR A 223       8.271  -6.040   0.898  1.00  0.98           C  
ATOM   3320  HB  THR A 223       7.293  -6.420   0.604  1.00  0.98           H  
ATOM   3321  O   THR A 223       7.331  -4.202   3.005  1.00  0.98           O  
ATOM   3322  CG2 THR A 223       9.329  -6.628  -0.030  1.00  0.98           C  
ATOM   3323 HG21 THR A 223       9.051  -6.428  -1.065  1.00  0.98           H  
ATOM   3324 HG22 THR A 223      10.306  -6.181   0.156  1.00  0.98           H  
ATOM   3325 HG23 THR A 223       9.400  -7.702   0.143  1.00  0.98           H  
ATOM   3326  OG1 THR A 223       8.566  -6.511   2.189  1.00  0.98           O  
ATOM   3327  HG1 THR A 223       8.132  -5.927   2.816  1.00  0.98           H  
ATOM   3328  N   ASP A 224       6.143  -3.355   1.290  1.00  0.98           N  
ATOM   3329  H   ASP A 224       6.051  -3.294   0.286  1.00  0.98           H  
ATOM   3330  CA  ASP A 224       5.027  -2.853   2.097  1.00  0.98           C  
ATOM   3331  HA  ASP A 224       4.491  -2.126   1.486  1.00  0.98           H  
ATOM   3332  C   ASP A 224       5.489  -2.081   3.355  1.00  0.98           C  
ATOM   3333  CB  ASP A 224       4.045  -3.999   2.386  1.00  0.98           C  
ATOM   3334  HB2 ASP A 224       4.568  -4.782   2.935  1.00  0.98           H  
ATOM   3335  HB3 ASP A 224       3.254  -3.616   3.031  1.00  0.98           H  
ATOM   3336  O   ASP A 224       5.049  -2.342   4.473  1.00  0.98           O  
ATOM   3337  CG  ASP A 224       3.411  -4.598   1.120  1.00  0.98           C  
ATOM   3338  OD1 ASP A 224       3.299  -3.902   0.085  1.00  0.98           O  
ATOM   3339  OD2 ASP A 224       3.100  -5.813   1.123  1.00  0.98           O  
ATOM   3340  N   SER A 225       6.422  -1.139   3.162  1.00  0.97           N  
ATOM   3341  H   SER A 225       6.726  -0.974   2.213  1.00  0.97           H  
ATOM   3342  CA  SER A 225       7.019  -0.301   4.219  1.00  0.97           C  
ATOM   3343  HA  SER A 225       7.689   0.398   3.717  1.00  0.97           H  
ATOM   3344  C   SER A 225       7.904  -1.035   5.242  1.00  0.97           C  
ATOM   3345  CB  SER A 225       5.949   0.558   4.909  1.00  0.97           C  
ATOM   3346  HB2 SER A 225       5.320  -0.071   5.539  1.00  0.97           H  
ATOM   3347  HB3 SER A 225       6.436   1.295   5.547  1.00  0.97           H  
ATOM   3348  O   SER A 225       8.294  -0.455   6.252  1.00  0.97           O  
ATOM   3349  OG  SER A 225       5.139   1.228   3.955  1.00  0.97           O  
ATOM   3350  HG  SER A 225       4.682   1.939   4.409  1.00  0.97           H  
ATOM   3351  N   ILE A 226       8.275  -2.292   4.986  1.00  0.97           N  
ATOM   3352  H   ILE A 226       7.846  -2.765   4.203  1.00  0.97           H  
ATOM   3353  CA  ILE A 226       9.229  -3.057   5.797  1.00  0.97           C  
ATOM   3354  HA  ILE A 226       9.454  -2.502   6.707  1.00  0.97           H  
ATOM   3355  C   ILE A 226      10.539  -3.224   5.023  1.00  0.97           C  
ATOM   3356  CB  ILE A 226       8.620  -4.414   6.219  1.00  0.97           C  
ATOM   3357  HB  ILE A 226       8.435  -5.000   5.318  1.00  0.97           H  
ATOM   3358  O   ILE A 226      10.550  -3.762   3.916  1.00  0.97           O  
ATOM   3359  CG1 ILE A 226       7.264  -4.268   6.951  1.00  0.97           C  
ATOM   3360 HG12 ILE A 226       6.896  -5.263   7.201  1.00  0.97           H  
ATOM   3361 HG13 ILE A 226       6.535  -3.829   6.270  1.00  0.97           H  
ATOM   3362  CG2 ILE A 226       9.611  -5.213   7.086  1.00  0.97           C  
ATOM   3363 HG21 ILE A 226      10.479  -5.498   6.493  1.00  0.97           H  
ATOM   3364 HG22 ILE A 226       9.935  -4.623   7.943  1.00  0.97           H  
ATOM   3365 HG23 ILE A 226       9.130  -6.126   7.438  1.00  0.97           H  
ATOM   3366  CD1 ILE A 226       7.285  -3.435   8.241  1.00  0.97           C  
ATOM   3367 HD11 ILE A 226       7.594  -2.411   8.031  1.00  0.97           H  
ATOM   3368 HD12 ILE A 226       6.281  -3.411   8.664  1.00  0.97           H  
ATOM   3369 HD13 ILE A 226       7.960  -3.879   8.972  1.00  0.97           H  
ATOM   3370  N   ASN A 227      11.658  -2.791   5.611  1.00  0.98           N  
ATOM   3371  H   ASN A 227      11.576  -2.310   6.496  1.00  0.98           H  
ATOM   3372  CA  ASN A 227      12.990  -3.002   5.037  1.00  0.98           C  
ATOM   3373  HA  ASN A 227      13.009  -2.579   4.032  1.00  0.98           H  
ATOM   3374  C   ASN A 227      13.300  -4.500   4.924  1.00  0.98           C  
ATOM   3375  CB  ASN A 227      14.057  -2.291   5.888  1.00  0.98           C  
ATOM   3376  HB2 ASN A 227      15.046  -2.607   5.558  1.00  0.98           H  
ATOM   3377  HB3 ASN A 227      13.937  -2.567   6.936  1.00  0.98           H  
ATOM   3378  O   ASN A 227      13.110  -5.255   5.882  1.00  0.98           O  
ATOM   3379  CG  ASN A 227      14.006  -0.783   5.732  1.00  0.98           C  
ATOM   3380  ND2 ASN A 227      14.089  -0.037   6.809  1.00  0.98           N  
ATOM   3381 HD21 ASN A 227      14.039   0.959   6.650  1.00  0.98           H  
ATOM   3382 HD22 ASN A 227      14.135  -0.431   7.738  1.00  0.98           H  
ATOM   3383  OD1 ASN A 227      13.895  -0.258   4.642  1.00  0.98           O  
ATOM   3384  N   THR A 228      13.838  -4.926   3.785  1.00  0.98           N  
ATOM   3385  H   THR A 228      14.017  -4.253   3.053  1.00  0.98           H  
ATOM   3386  CA  THR A 228      14.164  -6.329   3.505  1.00  0.98           C  
ATOM   3387  HA  THR A 228      13.844  -6.940   4.350  1.00  0.98           H  
ATOM   3388  C   THR A 228      15.658  -6.552   3.345  1.00  0.98           C  
ATOM   3389  CB  THR A 228      13.411  -6.878   2.283  1.00  0.98           C  
ATOM   3390  HB  THR A 228      13.640  -7.938   2.179  1.00  0.98           H  
ATOM   3391  O   THR A 228      16.414  -5.646   2.994  1.00  0.98           O  
ATOM   3392  CG2 THR A 228      11.905  -6.739   2.468  1.00  0.98           C  
ATOM   3393 HG21 THR A 228      11.615  -7.065   3.467  1.00  0.98           H  
ATOM   3394 HG22 THR A 228      11.599  -5.702   2.329  1.00  0.98           H  
ATOM   3395 HG23 THR A 228      11.400  -7.371   1.737  1.00  0.98           H  
ATOM   3396  OG1 THR A 228      13.779  -6.229   1.086  1.00  0.98           O  
ATOM   3397  HG1 THR A 228      14.629  -6.579   0.810  1.00  0.98           H  
ATOM   3398  N   ALA A 229      16.097  -7.793   3.547  1.00  0.98           N  
ATOM   3399  H   ALA A 229      15.431  -8.500   3.824  1.00  0.98           H  
ATOM   3400  CA  ALA A 229      17.372  -8.227   3.002  1.00  0.98           C  
ATOM   3401  HA  ALA A 229      18.155  -7.623   3.459  1.00  0.98           H  
ATOM   3402  C   ALA A 229      17.356  -8.025   1.468  1.00  0.98           C  
ATOM   3403  CB  ALA A 229      17.612  -9.689   3.390  1.00  0.98           C  
ATOM   3404  HB1 ALA A 229      18.571 -10.022   2.993  1.00  0.98           H  
ATOM   3405  HB2 ALA A 229      16.820 -10.315   2.978  1.00  0.98           H  
ATOM   3406  HB3 ALA A 229      17.618  -9.787   4.476  1.00  0.98           H  
ATOM   3407  O   ALA A 229      16.347  -8.361   0.836  1.00  0.98           O  
ATOM   3408  N   PRO A 230      18.429  -7.481   0.859  1.00  0.99           N  
ATOM   3409  CA  PRO A 230      18.463  -7.236  -0.578  1.00  0.99           C  
ATOM   3410  HA  PRO A 230      17.709  -6.479  -0.793  1.00  0.99           H  
ATOM   3411  C   PRO A 230      18.199  -8.496  -1.413  1.00  0.99           C  
ATOM   3412  CB  PRO A 230      19.839  -6.628  -0.861  1.00  0.99           C  
ATOM   3413  HB2 PRO A 230      19.813  -5.938  -1.704  1.00  0.99           H  
ATOM   3414  HB3 PRO A 230      20.577  -7.413  -1.027  1.00  0.99           H  
ATOM   3415  O   PRO A 230      18.889  -9.504  -1.249  1.00  0.99           O  
ATOM   3416  CG  PRO A 230      20.156  -5.900   0.441  1.00  0.99           C  
ATOM   3417  HG2 PRO A 230      19.635  -4.943   0.463  1.00  0.99           H  
ATOM   3418  HG3 PRO A 230      21.228  -5.757   0.578  1.00  0.99           H  
ATOM   3419  CD  PRO A 230      19.566  -6.829   1.499  1.00  0.99           C  
ATOM   3420  HD2 PRO A 230      20.301  -7.580   1.789  1.00  0.99           H  
ATOM   3421  HD3 PRO A 230      19.261  -6.237   2.361  1.00  0.99           H  
ATOM   3422  N   LEU A 231      17.246  -8.425  -2.346  1.00  0.99           N  
ATOM   3423  H   LEU A 231      16.682  -7.587  -2.371  1.00  0.99           H  
ATOM   3424  CA  LEU A 231      16.907  -9.523  -3.259  1.00  0.99           C  
ATOM   3425  HA  LEU A 231      17.655 -10.309  -3.157  1.00  0.99           H  
ATOM   3426  C   LEU A 231      16.924  -9.043  -4.714  1.00  0.99           C  
ATOM   3427  CB  LEU A 231      15.545 -10.117  -2.854  1.00  0.99           C  
ATOM   3428  HB2 LEU A 231      14.799  -9.323  -2.889  1.00  0.99           H  
ATOM   3429  HB3 LEU A 231      15.604 -10.469  -1.824  1.00  0.99           H  
ATOM   3430  O   LEU A 231      16.134  -8.186  -5.100  1.00  0.99           O  
ATOM   3431  CG  LEU A 231      15.067 -11.274  -3.754  1.00  0.99           C  
ATOM   3432  HG  LEU A 231      15.059 -10.950  -4.794  1.00  0.99           H  
ATOM   3433  CD1 LEU A 231      15.957 -12.513  -3.640  1.00  0.99           C  
ATOM   3434 HD11 LEU A 231      16.000 -12.840  -2.601  1.00  0.99           H  
ATOM   3435 HD12 LEU A 231      16.963 -12.287  -3.993  1.00  0.99           H  
ATOM   3436 HD13 LEU A 231      15.549 -13.314  -4.257  1.00  0.99           H  
ATOM   3437  CD2 LEU A 231      13.643 -11.674  -3.378  1.00  0.99           C  
ATOM   3438 HD21 LEU A 231      13.287 -12.459  -4.045  1.00  0.99           H  
ATOM   3439 HD22 LEU A 231      13.615 -12.029  -2.348  1.00  0.99           H  
ATOM   3440 HD23 LEU A 231      12.991 -10.805  -3.472  1.00  0.99           H  
ATOM   3441  N   VAL A 232      17.811  -9.609  -5.535  1.00  0.99           N  
ATOM   3442  H   VAL A 232      18.407 -10.339  -5.170  1.00  0.99           H  
ATOM   3443  CA  VAL A 232      17.923  -9.264  -6.962  1.00  0.99           C  
ATOM   3444  HA  VAL A 232      17.720  -8.200  -7.077  1.00  0.99           H  
ATOM   3445  C   VAL A 232      16.883 -10.034  -7.775  1.00  0.99           C  
ATOM   3446  CB  VAL A 232      19.341  -9.519  -7.507  1.00  0.99           C  
ATOM   3447  HB  VAL A 232      19.561 -10.586  -7.460  1.00  0.99           H  
ATOM   3448  O   VAL A 232      16.843 -11.263  -7.721  1.00  0.99           O  
ATOM   3449  CG1 VAL A 232      19.471  -9.054  -8.965  1.00  0.99           C  
ATOM   3450 HG11 VAL A 232      19.223  -7.994  -9.033  1.00  0.99           H  
ATOM   3451 HG12 VAL A 232      20.491  -9.209  -9.314  1.00  0.99           H  
ATOM   3452 HG13 VAL A 232      18.798  -9.622  -9.607  1.00  0.99           H  
ATOM   3453  CG2 VAL A 232      20.401  -8.773  -6.686  1.00  0.99           C  
ATOM   3454 HG21 VAL A 232      20.186  -7.705  -6.689  1.00  0.99           H  
ATOM   3455 HG22 VAL A 232      20.408  -9.130  -5.656  1.00  0.99           H  
ATOM   3456 HG23 VAL A 232      21.390  -8.939  -7.114  1.00  0.99           H  
ATOM   3457  N   VAL A 233      16.080  -9.312  -8.555  1.00  0.99           N  
ATOM   3458  H   VAL A 233      16.166  -8.307  -8.519  1.00  0.99           H  
ATOM   3459  CA  VAL A 233      15.030  -9.845  -9.435  1.00  0.99           C  
ATOM   3460  HA  VAL A 233      15.224 -10.902  -9.615  1.00  0.99           H  
ATOM   3461  C   VAL A 233      15.053  -9.140 -10.793  1.00  0.99           C  
ATOM   3462  CB  VAL A 233      13.633  -9.732  -8.783  1.00  0.99           C  
ATOM   3463  HB  VAL A 233      12.906 -10.206  -9.443  1.00  0.99           H  
ATOM   3464  O   VAL A 233      15.592  -8.041 -10.922  1.00  0.99           O  
ATOM   3465  CG1 VAL A 233      13.579 -10.460  -7.436  1.00  0.99           C  
ATOM   3466 HG11 VAL A 233      13.886 -11.498  -7.567  1.00  0.99           H  
ATOM   3467 HG12 VAL A 233      12.560 -10.430  -7.049  1.00  0.99           H  
ATOM   3468 HG13 VAL A 233      14.234  -9.970  -6.716  1.00  0.99           H  
ATOM   3469  CG2 VAL A 233      13.174  -8.285  -8.558  1.00  0.99           C  
ATOM   3470 HG21 VAL A 233      12.183  -8.281  -8.104  1.00  0.99           H  
ATOM   3471 HG22 VAL A 233      13.116  -7.762  -9.512  1.00  0.99           H  
ATOM   3472 HG23 VAL A 233      13.872  -7.764  -7.903  1.00  0.99           H  
ATOM   3473  N   ASP A 234      14.449  -9.747 -11.812  1.00  0.98           N  
ATOM   3474  H   ASP A 234      14.082 -10.676 -11.664  1.00  0.98           H  
ATOM   3475  CA  ASP A 234      14.264  -9.131 -13.139  1.00  0.98           C  
ATOM   3476  HA  ASP A 234      14.765  -8.163 -13.155  1.00  0.98           H  
ATOM   3477  C   ASP A 234      12.792  -8.818 -13.472  1.00  0.98           C  
ATOM   3478  CB  ASP A 234      14.963  -9.977 -14.213  1.00  0.98           C  
ATOM   3479  HB2 ASP A 234      14.908  -9.446 -15.164  1.00  0.98           H  
ATOM   3480  HB3 ASP A 234      16.016 -10.066 -13.947  1.00  0.98           H  
ATOM   3481  O   ASP A 234      12.499  -8.095 -14.426  1.00  0.98           O  
ATOM   3482  CG  ASP A 234      14.393 -11.380 -14.412  1.00  0.98           C  
ATOM   3483  OD1 ASP A 234      13.273 -11.688 -13.951  1.00  0.98           O  
ATOM   3484  OD2 ASP A 234      15.062 -12.215 -15.062  1.00  0.98           O  
ATOM   3485  N   SER A 235      11.853  -9.304 -12.657  1.00  0.99           N  
ATOM   3486  H   SER A 235      12.137  -9.933 -11.920  1.00  0.99           H  
ATOM   3487  CA  SER A 235      10.444  -8.919 -12.719  1.00  0.99           C  
ATOM   3488  HA  SER A 235      10.398  -7.874 -13.026  1.00  0.99           H  
ATOM   3489  C   SER A 235       9.755  -9.028 -11.361  1.00  0.99           C  
ATOM   3490  CB  SER A 235       9.697  -9.744 -13.771  1.00  0.99           C  
ATOM   3491  HB2 SER A 235       8.703  -9.315 -13.902  1.00  0.99           H  
ATOM   3492  HB3 SER A 235      10.223  -9.682 -14.724  1.00  0.99           H  
ATOM   3493  O   SER A 235      10.170  -9.795 -10.491  1.00  0.99           O  
ATOM   3494  OG  SER A 235       9.556 -11.098 -13.388  1.00  0.99           O  
ATOM   3495  HG  SER A 235      10.385 -11.557 -13.542  1.00  0.99           H  
ATOM   3496  N   ILE A 236       8.688  -8.252 -11.182  1.00  0.99           N  
ATOM   3497  H   ILE A 236       8.420  -7.643 -11.942  1.00  0.99           H  
ATOM   3498  CA  ILE A 236       7.873  -8.207  -9.966  1.00  0.99           C  
ATOM   3499  HA  ILE A 236       8.185  -8.991  -9.275  1.00  0.99           H  
ATOM   3500  C   ILE A 236       6.423  -8.461 -10.376  1.00  0.99           C  
ATOM   3501  CB  ILE A 236       8.032  -6.838  -9.259  1.00  0.99           C  
ATOM   3502  HB  ILE A 236       7.690  -6.064  -9.946  1.00  0.99           H  
ATOM   3503  O   ILE A 236       5.861  -7.675 -11.137  1.00  0.99           O  
ATOM   3504  CG1 ILE A 236       9.507  -6.533  -8.901  1.00  0.99           C  
ATOM   3505 HG12 ILE A 236       9.845  -7.222  -8.127  1.00  0.99           H  
ATOM   3506 HG13 ILE A 236      10.136  -6.682  -9.778  1.00  0.99           H  
ATOM   3507  CG2 ILE A 236       7.156  -6.768  -7.994  1.00  0.99           C  
ATOM   3508 HG21 ILE A 236       7.176  -5.762  -7.575  1.00  0.99           H  
ATOM   3509 HG22 ILE A 236       7.518  -7.469  -7.242  1.00  0.99           H  
ATOM   3510 HG23 ILE A 236       6.117  -7.005  -8.223  1.00  0.99           H  
ATOM   3511  CD1 ILE A 236       9.742  -5.089  -8.437  1.00  0.99           C  
ATOM   3512 HD11 ILE A 236       9.300  -4.925  -7.454  1.00  0.99           H  
ATOM   3513 HD12 ILE A 236       9.309  -4.391  -9.154  1.00  0.99           H  
ATOM   3514 HD13 ILE A 236      10.813  -4.899  -8.375  1.00  0.99           H  
ATOM   3515  N   GLN A 237       5.795  -9.524  -9.868  1.00  0.98           N  
ATOM   3516  H   GLN A 237       6.293 -10.141  -9.243  1.00  0.98           H  
ATOM   3517  CA  GLN A 237       4.335  -9.601  -9.885  1.00  0.98           C  
ATOM   3518  HA  GLN A 237       3.973  -9.165 -10.816  1.00  0.98           H  
ATOM   3519  C   GLN A 237       3.805  -8.773  -8.712  1.00  0.98           C  
ATOM   3520  CB  GLN A 237       3.834 -11.050  -9.856  1.00  0.98           C  
ATOM   3521  HB2 GLN A 237       4.102 -11.521  -8.911  1.00  0.98           H  
ATOM   3522  HB3 GLN A 237       4.298 -11.604 -10.672  1.00  0.98           H  
ATOM   3523  O   GLN A 237       3.953  -9.172  -7.560  1.00  0.98           O  
ATOM   3524  CG  GLN A 237       2.306 -11.072 -10.043  1.00  0.98           C  
ATOM   3525  HG2 GLN A 237       1.822 -10.543  -9.222  1.00  0.98           H  
ATOM   3526  HG3 GLN A 237       2.055 -10.556 -10.969  1.00  0.98           H  
ATOM   3527  CD  GLN A 237       1.717 -12.476 -10.102  1.00  0.98           C  
ATOM   3528  NE2 GLN A 237       0.509 -12.616 -10.600  1.00  0.98           N  
ATOM   3529 HE21 GLN A 237      -0.003 -11.808 -10.923  1.00  0.98           H  
ATOM   3530 HE22 GLN A 237       0.145 -13.558 -10.628  1.00  0.98           H  
ATOM   3531  OE1 GLN A 237       2.309 -13.469  -9.714  1.00  0.98           O  
ATOM   3532  N   ILE A 238       3.224  -7.614  -9.007  1.00  0.98           N  
ATOM   3533  H   ILE A 238       3.117  -7.372  -9.982  1.00  0.98           H  
ATOM   3534  CA  ILE A 238       2.714  -6.674  -8.009  1.00  0.98           C  
ATOM   3535  HA  ILE A 238       3.013  -7.027  -7.021  1.00  0.98           H  
ATOM   3536  C   ILE A 238       1.188  -6.658  -8.032  1.00  0.98           C  
ATOM   3537  CB  ILE A 238       3.359  -5.284  -8.183  1.00  0.98           C  
ATOM   3538  HB  ILE A 238       4.438  -5.421  -8.116  1.00  0.98           H  
ATOM   3539  O   ILE A 238       0.565  -6.416  -9.069  1.00  0.98           O  
ATOM   3540  CG1 ILE A 238       2.947  -4.367  -7.014  1.00  0.98           C  
ATOM   3541 HG12 ILE A 238       3.206  -4.864  -6.079  1.00  0.98           H  
ATOM   3542 HG13 ILE A 238       1.869  -4.204  -7.024  1.00  0.98           H  
ATOM   3543  CG2 ILE A 238       3.070  -4.649  -9.555  1.00  0.98           C  
ATOM   3544 HG21 ILE A 238       3.715  -3.781  -9.695  1.00  0.98           H  
ATOM   3545 HG22 ILE A 238       3.296  -5.353 -10.356  1.00  0.98           H  
ATOM   3546 HG23 ILE A 238       2.027  -4.342  -9.622  1.00  0.98           H  
ATOM   3547  CD1 ILE A 238       3.655  -3.011  -7.029  1.00  0.98           C  
ATOM   3548 HD11 ILE A 238       3.301  -2.405  -7.863  1.00  0.98           H  
ATOM   3549 HD12 ILE A 238       3.453  -2.477  -6.101  1.00  0.98           H  
ATOM   3550 HD13 ILE A 238       4.731  -3.165  -7.114  1.00  0.98           H  
ATOM   3551  N   PHE A 239       0.585  -6.930  -6.882  1.00  0.97           N  
ATOM   3552  H   PHE A 239       1.161  -7.116  -6.074  1.00  0.97           H  
ATOM   3553  CA  PHE A 239      -0.861  -6.932  -6.693  1.00  0.97           C  
ATOM   3554  HA  PHE A 239      -1.346  -7.174  -7.639  1.00  0.97           H  
ATOM   3555  C   PHE A 239      -1.379  -5.551  -6.277  1.00  0.97           C  
ATOM   3556  CB  PHE A 239      -1.230  -8.026  -5.688  1.00  0.97           C  
ATOM   3557  HB2 PHE A 239      -2.299  -7.938  -5.496  1.00  0.97           H  
ATOM   3558  HB3 PHE A 239      -0.722  -7.849  -4.740  1.00  0.97           H  
ATOM   3559  O   PHE A 239      -0.597  -4.691  -5.871  1.00  0.97           O  
ATOM   3560  CG  PHE A 239      -0.954  -9.440  -6.163  1.00  0.97           C  
ATOM   3561  CD1 PHE A 239      -2.002 -10.195  -6.711  1.00  0.97           C  
ATOM   3562  HD1 PHE A 239      -2.997  -9.778  -6.779  1.00  0.97           H  
ATOM   3563  CD2 PHE A 239       0.335 -10.008  -6.091  1.00  0.97           C  
ATOM   3564  HD2 PHE A 239       1.167  -9.441  -5.701  1.00  0.97           H  
ATOM   3565  CE1 PHE A 239      -1.763 -11.489  -7.189  1.00  0.97           C  
ATOM   3566  HE1 PHE A 239      -2.591 -12.037  -7.613  1.00  0.97           H  
ATOM   3567  CE2 PHE A 239       0.575 -11.307  -6.569  1.00  0.97           C  
ATOM   3568  HE2 PHE A 239       1.573 -11.718  -6.532  1.00  0.97           H  
ATOM   3569  CZ  PHE A 239      -0.476 -12.050  -7.128  1.00  0.97           C  
ATOM   3570  HZ  PHE A 239      -0.287 -13.040  -7.518  1.00  0.97           H  
ATOM   3571  N   ALA A 240      -2.693  -5.327  -6.388  1.00  0.95           N  
ATOM   3572  H   ALA A 240      -3.296  -6.052  -6.748  1.00  0.95           H  
ATOM   3573  CA  ALA A 240      -3.337  -4.124  -5.861  1.00  0.95           C  
ATOM   3574  HA  ALA A 240      -3.043  -3.268  -6.469  1.00  0.95           H  
ATOM   3575  C   ALA A 240      -2.889  -3.863  -4.411  1.00  0.95           C  
ATOM   3576  CB  ALA A 240      -4.859  -4.283  -5.970  1.00  0.95           C  
ATOM   3577  HB1 ALA A 240      -5.149  -4.417  -7.012  1.00  0.95           H  
ATOM   3578  HB2 ALA A 240      -5.350  -3.388  -5.586  1.00  0.95           H  
ATOM   3579  HB3 ALA A 240      -5.191  -5.142  -5.388  1.00  0.95           H  
ATOM   3580  O   ALA A 240      -2.832  -4.795  -3.609  1.00  0.95           O  
ATOM   3581  N   ALA A 241      -2.539  -2.607  -4.123  1.00  0.96           N  
ATOM   3582  H   ALA A 241      -2.596  -1.916  -4.857  1.00  0.96           H  
ATOM   3583  CA  ALA A 241      -2.056  -2.096  -2.841  1.00  0.96           C  
ATOM   3584  HA  ALA A 241      -1.982  -1.015  -2.962  1.00  0.96           H  
ATOM   3585  C   ALA A 241      -0.673  -2.538  -2.347  1.00  0.96           C  
ATOM   3586  CB  ALA A 241      -3.122  -2.338  -1.793  1.00  0.96           C  
ATOM   3587  HB1 ALA A 241      -3.106  -3.371  -1.444  1.00  0.96           H  
ATOM   3588  HB2 ALA A 241      -2.926  -1.658  -0.964  1.00  0.96           H  
ATOM   3589  HB3 ALA A 241      -4.091  -2.095  -2.230  1.00  0.96           H  
ATOM   3590  O   ALA A 241      -0.207  -2.025  -1.328  1.00  0.96           O  
ATOM   3591  N   GLN A 242       0.018  -3.428  -3.058  1.00  0.98           N  
ATOM   3592  H   GLN A 242      -0.398  -3.826  -3.888  1.00  0.98           H  
ATOM   3593  CA  GLN A 242       1.398  -3.769  -2.717  1.00  0.98           C  
ATOM   3594  HA  GLN A 242       1.463  -3.903  -1.637  1.00  0.98           H  
ATOM   3595  C   GLN A 242       2.371  -2.649  -3.096  1.00  0.98           C  
ATOM   3596  CB  GLN A 242       1.810  -5.083  -3.376  1.00  0.98           C  
ATOM   3597  HB2 GLN A 242       2.879  -5.236  -3.230  1.00  0.98           H  
ATOM   3598  HB3 GLN A 242       1.604  -5.032  -4.446  1.00  0.98           H  
ATOM   3599  O   GLN A 242       2.152  -1.899  -4.057  1.00  0.98           O  
ATOM   3600  CG  GLN A 242       1.064  -6.269  -2.764  1.00  0.98           C  
ATOM   3601  HG2 GLN A 242       1.234  -6.279  -1.687  1.00  0.98           H  
ATOM   3602  HG3 GLN A 242      -0.006  -6.167  -2.948  1.00  0.98           H  
ATOM   3603  CD  GLN A 242       1.525  -7.588  -3.354  1.00  0.98           C  
ATOM   3604  NE2 GLN A 242       1.363  -8.684  -2.648  1.00  0.98           N  
ATOM   3605 HE21 GLN A 242       1.053  -8.605  -1.690  1.00  0.98           H  
ATOM   3606 HE22 GLN A 242       1.628  -9.561  -3.074  1.00  0.98           H  
ATOM   3607  OE1 GLN A 242       2.029  -7.661  -4.463  1.00  0.98           O  
ATOM   3608  N   ARG A 243       3.474  -2.566  -2.347  1.00  0.98           N  
ATOM   3609  H   ARG A 243       3.529  -3.167  -1.537  1.00  0.98           H  
ATOM   3610  CA  ARG A 243       4.569  -1.615  -2.547  1.00  0.98           C  
ATOM   3611  HA  ARG A 243       4.471  -1.188  -3.545  1.00  0.98           H  
ATOM   3612  C   ARG A 243       5.916  -2.316  -2.470  1.00  0.98           C  
ATOM   3613  CB  ARG A 243       4.534  -0.465  -1.522  1.00  0.98           C  
ATOM   3614  HB2 ARG A 243       5.325   0.234  -1.793  1.00  0.98           H  
ATOM   3615  HB3 ARG A 243       4.760  -0.844  -0.525  1.00  0.98           H  
ATOM   3616  O   ARG A 243       6.143  -3.159  -1.606  1.00  0.98           O  
ATOM   3617  CG  ARG A 243       3.216   0.317  -1.503  1.00  0.98           C  
ATOM   3618  HG2 ARG A 243       3.408   1.350  -1.213  1.00  0.98           H  
ATOM   3619  HG3 ARG A 243       2.822   0.311  -2.519  1.00  0.98           H  
ATOM   3620  CD  ARG A 243       2.155  -0.264  -0.568  1.00  0.98           C  
ATOM   3621  HD2 ARG A 243       1.213   0.261  -0.727  1.00  0.98           H  
ATOM   3622  HD3 ARG A 243       2.006  -1.315  -0.818  1.00  0.98           H  
ATOM   3623  NE  ARG A 243       2.529  -0.170   0.850  1.00  0.98           N  
ATOM   3624  HE  ARG A 243       3.201   0.531   1.126  1.00  0.98           H  
ATOM   3625  NH1 ARG A 243       1.147  -1.853   1.543  1.00  0.98           N  
ATOM   3626 HH11 ARG A 243       0.775  -1.996   0.615  1.00  0.98           H  
ATOM   3627 HH12 ARG A 243       0.893  -2.495   2.281  1.00  0.98           H  
ATOM   3628  NH2 ARG A 243       2.452  -0.824   3.021  1.00  0.98           N  
ATOM   3629 HH21 ARG A 243       3.187  -0.185   3.287  1.00  0.98           H  
ATOM   3630 HH22 ARG A 243       1.966  -1.361   3.724  1.00  0.98           H  
ATOM   3631  CZ  ARG A 243       2.044  -0.950   1.796  1.00  0.98           C  
ATOM   3632  N   TYR A 244       6.832  -1.913  -3.340  1.00  0.99           N  
ATOM   3633  H   TYR A 244       6.579  -1.174  -3.981  1.00  0.99           H  
ATOM   3634  CA  TYR A 244       8.215  -2.374  -3.345  1.00  0.99           C  
ATOM   3635  HA  TYR A 244       8.446  -2.852  -2.394  1.00  0.99           H  
ATOM   3636  C   TYR A 244       9.146  -1.180  -3.528  1.00  0.99           C  
ATOM   3637  CB  TYR A 244       8.422  -3.403  -4.470  1.00  0.99           C  
ATOM   3638  HB2 TYR A 244       8.127  -2.962  -5.422  1.00  0.99           H  
ATOM   3639  HB3 TYR A 244       9.486  -3.631  -4.535  1.00  0.99           H  
ATOM   3640  O   TYR A 244       8.963  -0.413  -4.473  1.00  0.99           O  
ATOM   3641  CG  TYR A 244       7.666  -4.703  -4.268  1.00  0.99           C  
ATOM   3642  CD1 TYR A 244       8.243  -5.718  -3.488  1.00  0.99           C  
ATOM   3643  HD1 TYR A 244       9.226  -5.564  -3.067  1.00  0.99           H  
ATOM   3644  CD2 TYR A 244       6.382  -4.889  -4.819  1.00  0.99           C  
ATOM   3645  HD2 TYR A 244       5.931  -4.101  -5.403  1.00  0.99           H  
ATOM   3646  CE1 TYR A 244       7.530  -6.903  -3.224  1.00  0.99           C  
ATOM   3647  HE1 TYR A 244       7.967  -7.668  -2.599  1.00  0.99           H  
ATOM   3648  CE2 TYR A 244       5.668  -6.079  -4.567  1.00  0.99           C  
ATOM   3649  HE2 TYR A 244       4.675  -6.230  -4.963  1.00  0.99           H  
ATOM   3650  OH  TYR A 244       5.537  -8.208  -3.450  1.00  0.99           O  
ATOM   3651  HH  TYR A 244       6.068  -8.789  -2.901  1.00  0.99           H  
ATOM   3652  CZ  TYR A 244       6.235  -7.079  -3.751  1.00  0.99           C  
ATOM   3653  N   SER A 245      10.180  -1.049  -2.696  1.00  0.99           N  
ATOM   3654  H   SER A 245      10.293  -1.733  -1.962  1.00  0.99           H  
ATOM   3655  CA  SER A 245      11.331  -0.220  -3.070  1.00  0.99           C  
ATOM   3656  HA  SER A 245      11.017   0.477  -3.847  1.00  0.99           H  
ATOM   3657  C   SER A 245      12.430  -1.099  -3.643  1.00  0.99           C  
ATOM   3658  CB  SER A 245      11.897   0.653  -1.952  1.00  0.99           C  
ATOM   3659  HB2 SER A 245      12.363   0.041  -1.179  1.00  0.99           H  
ATOM   3660  HB3 SER A 245      12.692   1.258  -2.389  1.00  0.99           H  
ATOM   3661  O   SER A 245      12.768  -2.134  -3.062  1.00  0.99           O  
ATOM   3662  OG  SER A 245      10.940   1.541  -1.405  1.00  0.99           O  
ATOM   3663  HG  SER A 245      10.331   1.079  -0.823  1.00  0.99           H  
ATOM   3664  N   PHE A 246      13.016  -0.680  -4.760  1.00  0.99           N  
ATOM   3665  H   PHE A 246      12.698   0.179  -5.186  1.00  0.99           H  
ATOM   3666  CA  PHE A 246      14.131  -1.382  -5.378  1.00  0.99           C  
ATOM   3667  HA  PHE A 246      14.566  -2.038  -4.623  1.00  0.99           H  
ATOM   3668  C   PHE A 246      15.235  -0.438  -5.826  1.00  0.99           C  
ATOM   3669  CB  PHE A 246      13.646  -2.263  -6.531  1.00  0.99           C  
ATOM   3670  HB2 PHE A 246      14.480  -2.879  -6.868  1.00  0.99           H  
ATOM   3671  HB3 PHE A 246      12.882  -2.931  -6.133  1.00  0.99           H  
ATOM   3672  O   PHE A 246      14.978   0.673  -6.286  1.00  0.99           O  
ATOM   3673  CG  PHE A 246      13.054  -1.536  -7.725  1.00  0.99           C  
ATOM   3674  CD1 PHE A 246      11.659  -1.394  -7.836  1.00  0.99           C  
ATOM   3675  HD1 PHE A 246      11.010  -1.774  -7.060  1.00  0.99           H  
ATOM   3676  CD2 PHE A 246      13.888  -1.042  -8.748  1.00  0.99           C  
ATOM   3677  HD2 PHE A 246      14.960  -1.153  -8.675  1.00  0.99           H  
ATOM   3678  CE1 PHE A 246      11.103  -0.769  -8.965  1.00  0.99           C  
ATOM   3679  HE1 PHE A 246      10.032  -0.687  -9.070  1.00  0.99           H  
ATOM   3680  CE2 PHE A 246      13.327  -0.412  -9.873  1.00  0.99           C  
ATOM   3681  HE2 PHE A 246      13.960  -0.044 -10.667  1.00  0.99           H  
ATOM   3682  CZ  PHE A 246      11.935  -0.272  -9.980  1.00  0.99           C  
ATOM   3683  HZ  PHE A 246      11.504   0.210 -10.845  1.00  0.99           H  
ATOM   3684  N   VAL A 247      16.474  -0.911  -5.738  1.00  0.99           N  
ATOM   3685  H   VAL A 247      16.606  -1.826  -5.331  1.00  0.99           H  
ATOM   3686  CA  VAL A 247      17.626  -0.239  -6.327  1.00  0.99           C  
ATOM   3687  HA  VAL A 247      17.439   0.834  -6.284  1.00  0.99           H  
ATOM   3688  C   VAL A 247      17.761  -0.658  -7.786  1.00  0.99           C  
ATOM   3689  CB  VAL A 247      18.919  -0.473  -5.533  1.00  0.99           C  
ATOM   3690  HB  VAL A 247      19.175  -1.533  -5.545  1.00  0.99           H  
ATOM   3691  O   VAL A 247      17.867  -1.847  -8.090  1.00  0.99           O  
ATOM   3692  CG1 VAL A 247      20.087   0.309  -6.144  1.00  0.99           C  
ATOM   3693 HG11 VAL A 247      20.988   0.134  -5.556  1.00  0.99           H  
ATOM   3694 HG12 VAL A 247      20.284  -0.027  -7.162  1.00  0.99           H  
ATOM   3695 HG13 VAL A 247      19.862   1.376  -6.146  1.00  0.99           H  
ATOM   3696  CG2 VAL A 247      18.742  -0.026  -4.077  1.00  0.99           C  
ATOM   3697 HG21 VAL A 247      19.697  -0.081  -3.554  1.00  0.99           H  
ATOM   3698 HG22 VAL A 247      18.035  -0.682  -3.569  1.00  0.99           H  
ATOM   3699 HG23 VAL A 247      18.374   1.000  -4.038  1.00  0.99           H  
ATOM   3700  N   LEU A 248      17.784   0.327  -8.679  1.00  0.99           N  
ATOM   3701  H   LEU A 248      17.623   1.263  -8.336  1.00  0.99           H  
ATOM   3702  CA  LEU A 248      18.188   0.178 -10.071  1.00  0.99           C  
ATOM   3703  HA  LEU A 248      18.288  -0.882 -10.307  1.00  0.99           H  
ATOM   3704  C   LEU A 248      19.547   0.843 -10.266  1.00  0.99           C  
ATOM   3705  CB  LEU A 248      17.099   0.758 -10.984  1.00  0.99           C  
ATOM   3706  HB2 LEU A 248      16.183   0.212 -10.761  1.00  0.99           H  
ATOM   3707  HB3 LEU A 248      16.939   1.806 -10.729  1.00  0.99           H  
ATOM   3708  O   LEU A 248      19.722   2.030  -9.987  1.00  0.99           O  
ATOM   3709  CG  LEU A 248      17.403   0.630 -12.493  1.00  0.99           C  
ATOM   3710  HG  LEU A 248      18.048  -0.231 -12.663  1.00  0.99           H  
ATOM   3711  CD1 LEU A 248      16.105   0.409 -13.267  1.00  0.99           C  
ATOM   3712 HD11 LEU A 248      16.315   0.363 -14.336  1.00  0.99           H  
ATOM   3713 HD12 LEU A 248      15.666  -0.540 -12.960  1.00  0.99           H  
ATOM   3714 HD13 LEU A 248      15.405   1.221 -13.071  1.00  0.99           H  
ATOM   3715  CD2 LEU A 248      18.072   1.879 -13.080  1.00  0.99           C  
ATOM   3716 HD21 LEU A 248      17.398   2.734 -13.034  1.00  0.99           H  
ATOM   3717 HD22 LEU A 248      18.984   2.121 -12.534  1.00  0.99           H  
ATOM   3718 HD23 LEU A 248      18.334   1.700 -14.123  1.00  0.99           H  
ATOM   3719  N   GLU A 249      20.507   0.086 -10.782  1.00  0.99           N  
ATOM   3720  H   GLU A 249      20.308  -0.881 -10.993  1.00  0.99           H  
ATOM   3721  CA  GLU A 249      21.783   0.638 -11.224  1.00  0.99           C  
ATOM   3722  HA  GLU A 249      22.057   1.483 -10.594  1.00  0.99           H  
ATOM   3723  C   GLU A 249      21.653   1.125 -12.669  1.00  0.99           C  
ATOM   3724  CB  GLU A 249      22.898  -0.406 -11.117  1.00  0.99           C  
ATOM   3725  HB2 GLU A 249      22.691  -1.223 -11.807  1.00  0.99           H  
ATOM   3726  HB3 GLU A 249      23.824   0.082 -11.422  1.00  0.99           H  
ATOM   3727  O   GLU A 249      21.394   0.331 -13.574  1.00  0.99           O  
ATOM   3728  CG  GLU A 249      23.078  -0.994  -9.709  1.00  0.99           C  
ATOM   3729  HG2 GLU A 249      22.228  -1.638  -9.483  1.00  0.99           H  
ATOM   3730  HG3 GLU A 249      23.087  -0.184  -8.980  1.00  0.99           H  
ATOM   3731  CD  GLU A 249      24.376  -1.807  -9.583  1.00  0.99           C  
ATOM   3732  OE1 GLU A 249      24.721  -2.148  -8.431  1.00  0.99           O  
ATOM   3733  OE2 GLU A 249      25.027  -2.063 -10.630  1.00  0.99           O  
ATOM   3734  N   ALA A 250      21.864   2.420 -12.915  1.00  0.99           N  
ATOM   3735  H   ALA A 250      22.040   3.046 -12.142  1.00  0.99           H  
ATOM   3736  CA  ALA A 250      21.821   3.002 -14.254  1.00  0.99           C  
ATOM   3737  HA  ALA A 250      20.984   2.542 -14.778  1.00  0.99           H  
ATOM   3738  C   ALA A 250      23.111   2.676 -15.037  1.00  0.99           C  
ATOM   3739  CB  ALA A 250      21.516   4.501 -14.151  1.00  0.99           C  
ATOM   3740  HB1 ALA A 250      22.327   5.013 -13.635  1.00  0.99           H  
ATOM   3741  HB2 ALA A 250      21.401   4.926 -15.149  1.00  0.99           H  
ATOM   3742  HB3 ALA A 250      20.589   4.650 -13.597  1.00  0.99           H  
ATOM   3743  O   ALA A 250      23.870   3.561 -15.430  1.00  0.99           O  
ATOM   3744  N   ASN A 251      23.378   1.388 -15.257  1.00  0.98           N  
ATOM   3745  H   ASN A 251      22.713   0.721 -14.893  1.00  0.98           H  
ATOM   3746  CA  ASN A 251      24.637   0.856 -15.789  1.00  0.98           C  
ATOM   3747  HA  ASN A 251      25.367   1.665 -15.814  1.00  0.98           H  
ATOM   3748  C   ASN A 251      24.554   0.351 -17.247  1.00  0.98           C  
ATOM   3749  CB  ASN A 251      25.174  -0.193 -14.793  1.00  0.98           C  
ATOM   3750  HB2 ASN A 251      25.277   0.266 -13.810  1.00  0.98           H  
ATOM   3751  HB3 ASN A 251      26.160  -0.525 -15.116  1.00  0.98           H  
ATOM   3752  O   ASN A 251      25.558  -0.104 -17.794  1.00  0.98           O  
ATOM   3753  CG  ASN A 251      24.292  -1.425 -14.653  1.00  0.98           C  
ATOM   3754  ND2 ASN A 251      24.534  -2.257 -13.666  1.00  0.98           N  
ATOM   3755 HD21 ASN A 251      25.097  -1.998 -12.868  1.00  0.98           H  
ATOM   3756 HD22 ASN A 251      23.867  -3.005 -13.545  1.00  0.98           H  
ATOM   3757  OD1 ASN A 251      23.377  -1.665 -15.426  1.00  0.98           O  
ATOM   3758  N   GLN A 252      23.386   0.456 -17.887  1.00  0.98           N  
ATOM   3759  H   GLN A 252      22.561   0.688 -17.353  1.00  0.98           H  
ATOM   3760  CA  GLN A 252      23.202   0.182 -19.313  1.00  0.98           C  
ATOM   3761  HA  GLN A 252      23.768  -0.717 -19.558  1.00  0.98           H  
ATOM   3762  C   GLN A 252      23.747   1.307 -20.214  1.00  0.98           C  
ATOM   3763  CB  GLN A 252      21.721  -0.113 -19.603  1.00  0.98           C  
ATOM   3764  HB2 GLN A 252      21.128   0.794 -19.487  1.00  0.98           H  
ATOM   3765  HB3 GLN A 252      21.646  -0.446 -20.638  1.00  0.98           H  
ATOM   3766  O   GLN A 252      24.116   2.390 -19.753  1.00  0.98           O  
ATOM   3767  CG  GLN A 252      21.121  -1.228 -18.737  1.00  0.98           C  
ATOM   3768  HG2 GLN A 252      20.101  -1.421 -19.068  1.00  0.98           H  
ATOM   3769  HG3 GLN A 252      21.089  -0.920 -17.692  1.00  0.98           H  
ATOM   3770  CD  GLN A 252      21.897  -2.528 -18.871  1.00  0.98           C  
ATOM   3771  NE2 GLN A 252      22.441  -3.055 -17.797  1.00  0.98           N  
ATOM   3772 HE21 GLN A 252      22.398  -2.580 -16.907  1.00  0.98           H  
ATOM   3773 HE22 GLN A 252      22.886  -3.955 -17.913  1.00  0.98           H  
ATOM   3774  OE1 GLN A 252      22.101  -3.050 -19.958  1.00  0.98           O  
ATOM   3775  N   ALA A 253      23.815   1.048 -21.526  1.00  0.98           N  
ATOM   3776  H   ALA A 253      23.419   0.179 -21.856  1.00  0.98           H  
ATOM   3777  CA  ALA A 253      24.209   2.053 -22.514  1.00  0.98           C  
ATOM   3778  HA  ALA A 253      25.199   2.422 -22.246  1.00  0.98           H  
ATOM   3779  C   ALA A 253      23.239   3.249 -22.513  1.00  0.98           C  
ATOM   3780  CB  ALA A 253      24.287   1.394 -23.898  1.00  0.98           C  
ATOM   3781  HB1 ALA A 253      24.608   2.126 -24.638  1.00  0.98           H  
ATOM   3782  HB2 ALA A 253      23.304   1.016 -24.181  1.00  0.98           H  
ATOM   3783  HB3 ALA A 253      24.998   0.568 -23.877  1.00  0.98           H  
ATOM   3784  O   ALA A 253      22.047   3.078 -22.256  1.00  0.98           O  
ATOM   3785  N   VAL A 254      23.738   4.447 -22.839  1.00  0.99           N  
ATOM   3786  H   VAL A 254      24.721   4.518 -23.062  1.00  0.99           H  
ATOM   3787  CA  VAL A 254      22.915   5.666 -22.924  1.00  0.99           C  
ATOM   3788  HA  VAL A 254      22.367   5.775 -21.988  1.00  0.99           H  
ATOM   3789  C   VAL A 254      21.894   5.524 -24.054  1.00  0.99           C  
ATOM   3790  CB  VAL A 254      23.777   6.930 -23.119  1.00  0.99           C  
ATOM   3791  HB  VAL A 254      24.360   6.837 -24.036  1.00  0.99           H  
ATOM   3792  O   VAL A 254      22.223   5.715 -25.223  1.00  0.99           O  
ATOM   3793  CG1 VAL A 254      22.916   8.198 -23.211  1.00  0.99           C  
ATOM   3794 HG11 VAL A 254      22.284   8.292 -22.327  1.00  0.99           H  
ATOM   3795 HG12 VAL A 254      22.287   8.166 -24.100  1.00  0.99           H  
ATOM   3796 HG13 VAL A 254      23.554   9.079 -23.279  1.00  0.99           H  
ATOM   3797  CG2 VAL A 254      24.754   7.115 -21.952  1.00  0.99           C  
ATOM   3798 HG21 VAL A 254      24.191   7.174 -21.020  1.00  0.99           H  
ATOM   3799 HG22 VAL A 254      25.323   8.035 -22.085  1.00  0.99           H  
ATOM   3800 HG23 VAL A 254      25.449   6.277 -21.897  1.00  0.99           H  
ATOM   3801  N   ASP A 255      20.663   5.179 -23.687  1.00  0.99           N  
ATOM   3802  H   ASP A 255      20.502   4.964 -22.713  1.00  0.99           H  
ATOM   3803  CA  ASP A 255      19.520   5.009 -24.582  1.00  0.99           C  
ATOM   3804  HA  ASP A 255      19.535   5.812 -25.319  1.00  0.99           H  
ATOM   3805  C   ASP A 255      18.199   5.109 -23.783  1.00  0.99           C  
ATOM   3806  CB  ASP A 255      19.643   3.660 -25.332  1.00  0.99           C  
ATOM   3807  HB2 ASP A 255      19.257   2.857 -24.704  1.00  0.99           H  
ATOM   3808  HB3 ASP A 255      20.694   3.447 -25.524  1.00  0.99           H  
ATOM   3809  O   ASP A 255      18.177   5.491 -22.607  1.00  0.99           O  
ATOM   3810  CG  ASP A 255      18.917   3.647 -26.692  1.00  0.99           C  
ATOM   3811  OD1 ASP A 255      18.084   4.557 -26.941  1.00  0.99           O  
ATOM   3812  OD2 ASP A 255      19.198   2.729 -27.491  1.00  0.99           O  
ATOM   3813  N   ASN A 256      17.085   4.784 -24.429  1.00  0.99           N  
ATOM   3814  H   ASN A 256      17.194   4.490 -25.389  1.00  0.99           H  
ATOM   3815  CA  ASN A 256      15.760   4.661 -23.848  1.00  0.99           C  
ATOM   3816  HA  ASN A 256      15.752   5.131 -22.864  1.00  0.99           H  
ATOM   3817  C   ASN A 256      15.402   3.176 -23.682  1.00  0.99           C  
ATOM   3818  CB  ASN A 256      14.744   5.387 -24.745  1.00  0.99           C  
ATOM   3819  HB2 ASN A 256      14.678   4.877 -25.706  1.00  0.99           H  
ATOM   3820  HB3 ASN A 256      13.764   5.356 -24.268  1.00  0.99           H  
ATOM   3821  O   ASN A 256      15.593   2.375 -24.599  1.00  0.99           O  
ATOM   3822  CG  ASN A 256      15.061   6.845 -24.992  1.00  0.99           C  
ATOM   3823  ND2 ASN A 256      15.832   7.151 -26.008  1.00  0.99           N  
ATOM   3824 HD21 ASN A 256      16.295   6.416 -26.524  1.00  0.99           H  
ATOM   3825 HD22 ASN A 256      15.961   8.134 -26.200  1.00  0.99           H  
ATOM   3826  OD1 ASN A 256      14.591   7.730 -24.291  1.00  0.99           O  
ATOM   3827  N   TYR A 257      14.806   2.821 -22.547  1.00  0.99           N  
ATOM   3828  H   TYR A 257      14.670   3.528 -21.838  1.00  0.99           H  
ATOM   3829  CA  TYR A 257      14.377   1.462 -22.214  1.00  0.99           C  
ATOM   3830  HA  TYR A 257      14.521   0.814 -23.079  1.00  0.99           H  
ATOM   3831  C   TYR A 257      12.890   1.452 -21.864  1.00  0.99           C  
ATOM   3832  CB  TYR A 257      15.237   0.891 -21.078  1.00  0.99           C  
ATOM   3833  HB2 TYR A 257      15.106   1.499 -20.182  1.00  0.99           H  
ATOM   3834  HB3 TYR A 257      14.886  -0.113 -20.841  1.00  0.99           H  
ATOM   3835  O   TYR A 257      12.382   2.404 -21.266  1.00  0.99           O  
ATOM   3836  CG  TYR A 257      16.716   0.835 -21.410  1.00  0.99           C  
ATOM   3837  CD1 TYR A 257      17.295  -0.366 -21.861  1.00  0.99           C  
ATOM   3838  HD1 TYR A 257      16.702  -1.268 -21.905  1.00  0.99           H  
ATOM   3839  CD2 TYR A 257      17.512   1.990 -21.281  1.00  0.99           C  
ATOM   3840  HD2 TYR A 257      17.082   2.909 -20.910  1.00  0.99           H  
ATOM   3841  CE1 TYR A 257      18.649  -0.399 -22.246  1.00  0.99           C  
ATOM   3842  HE1 TYR A 257      19.100  -1.312 -22.603  1.00  0.99           H  
ATOM   3843  CE2 TYR A 257      18.865   1.962 -21.660  1.00  0.99           C  
ATOM   3844  HE2 TYR A 257      19.470   2.852 -21.578  1.00  0.99           H  
ATOM   3845  OH  TYR A 257      20.719   0.764 -22.588  1.00  0.99           O  
ATOM   3846  HH  TYR A 257      21.107   1.635 -22.476  1.00  0.99           H  
ATOM   3847  CZ  TYR A 257      19.428   0.773 -22.168  1.00  0.99           C  
ATOM   3848  N   TRP A 258      12.172   0.394 -22.246  1.00  0.99           N  
ATOM   3849  H   TRP A 258      12.610  -0.374 -22.734  1.00  0.99           H  
ATOM   3850  CA  TRP A 258      10.780   0.244 -21.835  1.00  0.99           C  
ATOM   3851  HA  TRP A 258      10.269   1.198 -21.966  1.00  0.99           H  
ATOM   3852  C   TRP A 258      10.698  -0.126 -20.354  1.00  0.99           C  
ATOM   3853  CB  TRP A 258      10.056  -0.792 -22.699  1.00  0.99           C  
ATOM   3854  HB2 TRP A 258      10.644  -1.710 -22.716  1.00  0.99           H  
ATOM   3855  HB3 TRP A 258       9.103  -1.024 -22.224  1.00  0.99           H  
ATOM   3856  O   TRP A 258      11.292  -1.106 -19.910  1.00  0.99           O  
ATOM   3857  CG  TRP A 258       9.753  -0.365 -24.102  1.00  0.99           C  
ATOM   3858  CD1 TRP A 258      10.293  -0.881 -25.226  1.00  0.99           C  
ATOM   3859  HD1 TRP A 258      11.058  -1.644 -25.231  1.00  0.99           H  
ATOM   3860  CD2 TRP A 258       8.892   0.726 -24.546  1.00  0.99           C  
ATOM   3861  CE2 TRP A 258       8.932   0.789 -25.969  1.00  0.99           C  
ATOM   3862  CE3 TRP A 258       8.126   1.704 -23.882  1.00  0.99           C  
ATOM   3863  HE3 TRP A 258       8.084   1.692 -22.803  1.00  0.99           H  
ATOM   3864  NE1 TRP A 258       9.778  -0.235 -26.335  1.00  0.99           N  
ATOM   3865  HE1 TRP A 258      10.144  -0.347 -27.269  1.00  0.99           H  
ATOM   3866  CH2 TRP A 258       7.477   2.723 -26.005  1.00  0.99           C  
ATOM   3867  HH2 TRP A 258       6.940   3.484 -26.552  1.00  0.99           H  
ATOM   3868  CZ2 TRP A 258       8.242   1.769 -26.697  1.00  0.99           C  
ATOM   3869  HZ2 TRP A 258       8.317   1.804 -27.773  1.00  0.99           H  
ATOM   3870  CZ3 TRP A 258       7.430   2.693 -24.599  1.00  0.99           C  
ATOM   3871  HZ3 TRP A 258       6.860   3.436 -24.062  1.00  0.99           H  
ATOM   3872  N   ILE A 259       9.902   0.635 -19.613  1.00  0.99           N  
ATOM   3873  H   ILE A 259       9.476   1.433 -20.062  1.00  0.99           H  
ATOM   3874  CA  ILE A 259       9.301   0.209 -18.350  1.00  0.99           C  
ATOM   3875  HA  ILE A 259       9.949  -0.510 -17.849  1.00  0.99           H  
ATOM   3876  C   ILE A 259       7.987  -0.467 -18.720  1.00  0.99           C  
ATOM   3877  CB  ILE A 259       9.070   1.412 -17.417  1.00  0.99           C  
ATOM   3878  HB  ILE A 259       8.401   2.104 -17.929  1.00  0.99           H  
ATOM   3879  O   ILE A 259       7.214   0.086 -19.500  1.00  0.99           O  
ATOM   3880  CG1 ILE A 259      10.398   2.154 -17.154  1.00  0.99           C  
ATOM   3881 HG12 ILE A 259      10.834   2.453 -18.107  1.00  0.99           H  
ATOM   3882 HG13 ILE A 259      11.106   1.491 -16.656  1.00  0.99           H  
ATOM   3883  CG2 ILE A 259       8.383   0.955 -16.117  1.00  0.99           C  
ATOM   3884 HG21 ILE A 259       8.229   1.798 -15.444  1.00  0.99           H  
ATOM   3885 HG22 ILE A 259       7.402   0.530 -16.330  1.00  0.99           H  
ATOM   3886 HG23 ILE A 259       8.992   0.203 -15.615  1.00  0.99           H  
ATOM   3887  CD1 ILE A 259      10.243   3.426 -16.323  1.00  0.99           C  
ATOM   3888 HD11 ILE A 259       9.456   4.051 -16.746  1.00  0.99           H  
ATOM   3889 HD12 ILE A 259      11.180   3.983 -16.333  1.00  0.99           H  
ATOM   3890 HD13 ILE A 259      10.009   3.169 -15.290  1.00  0.99           H  
ATOM   3891  N   ARG A 260       7.734  -1.659 -18.192  1.00  0.99           N  
ATOM   3892  H   ARG A 260       8.398  -2.037 -17.531  1.00  0.99           H  
ATOM   3893  CA  ARG A 260       6.607  -2.513 -18.569  1.00  0.99           C  
ATOM   3894  HA  ARG A 260       5.942  -1.986 -19.253  1.00  0.99           H  
ATOM   3895  C   ARG A 260       5.807  -2.885 -17.334  1.00  0.99           C  
ATOM   3896  CB  ARG A 260       7.154  -3.769 -19.257  1.00  0.99           C  
ATOM   3897  HB2 ARG A 260       6.333  -4.465 -19.423  1.00  0.99           H  
ATOM   3898  HB3 ARG A 260       7.869  -4.257 -18.595  1.00  0.99           H  
ATOM   3899  O   ARG A 260       6.394  -3.269 -16.332  1.00  0.99           O  
ATOM   3900  CG  ARG A 260       7.842  -3.448 -20.589  1.00  0.99           C  
ATOM   3901  HG2 ARG A 260       7.176  -2.844 -21.205  1.00  0.99           H  
ATOM   3902  HG3 ARG A 260       8.755  -2.885 -20.397  1.00  0.99           H  
ATOM   3903  CD  ARG A 260       8.203  -4.738 -21.330  1.00  0.99           C  
ATOM   3904  HD2 ARG A 260       7.296  -5.260 -21.633  1.00  0.99           H  
ATOM   3905  HD3 ARG A 260       8.759  -5.384 -20.649  1.00  0.99           H  
ATOM   3906  NE  ARG A 260       9.050  -4.470 -22.498  1.00  0.99           N  
ATOM   3907  HE  ARG A 260      10.040  -4.605 -22.351  1.00  0.99           H  
ATOM   3908  NH1 ARG A 260       7.474  -3.573 -23.910  1.00  0.99           N  
ATOM   3909 HH11 ARG A 260       6.789  -3.648 -23.172  1.00  0.99           H  
ATOM   3910 HH12 ARG A 260       7.277  -3.023 -24.735  1.00  0.99           H  
ATOM   3911  NH2 ARG A 260       9.592  -3.782 -24.577  1.00  0.99           N  
ATOM   3912 HH21 ARG A 260      10.547  -3.884 -24.266  1.00  0.99           H  
ATOM   3913 HH22 ARG A 260       9.420  -3.208 -25.390  1.00  0.99           H  
ATOM   3914  CZ  ARG A 260       8.697  -3.946 -23.654  1.00  0.99           C  
ATOM   3915  N   ALA A 261       4.484  -2.816 -17.427  1.00  0.99           N  
ATOM   3916  H   ALA A 261       4.086  -2.403 -18.258  1.00  0.99           H  
ATOM   3917  CA  ALA A 261       3.555  -3.269 -16.395  1.00  0.99           C  
ATOM   3918  HA  ALA A 261       4.052  -3.971 -15.725  1.00  0.99           H  
ATOM   3919  C   ALA A 261       2.384  -4.000 -17.062  1.00  0.99           C  
ATOM   3920  CB  ALA A 261       3.105  -2.056 -15.569  1.00  0.99           C  
ATOM   3921  HB1 ALA A 261       3.968  -1.585 -15.098  1.00  0.99           H  
ATOM   3922  HB2 ALA A 261       2.407  -2.377 -14.795  1.00  0.99           H  
ATOM   3923  HB3 ALA A 261       2.606  -1.328 -16.209  1.00  0.99           H  
ATOM   3924  O   ALA A 261       1.346  -3.406 -17.329  1.00  0.99           O  
ATOM   3925  N   ASN A 262       2.564  -5.278 -17.404  1.00  0.98           N  
ATOM   3926  H   ASN A 262       3.396  -5.751 -17.079  1.00  0.98           H  
ATOM   3927  CA  ASN A 262       1.531  -6.044 -18.109  1.00  0.98           C  
ATOM   3928  HA  ASN A 262       1.087  -5.402 -18.869  1.00  0.98           H  
ATOM   3929  C   ASN A 262       0.449  -6.511 -17.125  1.00  0.98           C  
ATOM   3930  CB  ASN A 262       2.169  -7.250 -18.812  1.00  0.98           C  
ATOM   3931  HB2 ASN A 262       2.527  -7.960 -18.067  1.00  0.98           H  
ATOM   3932  HB3 ASN A 262       3.020  -6.914 -19.405  1.00  0.98           H  
ATOM   3933  O   ASN A 262       0.802  -7.277 -16.221  1.00  0.98           O  
ATOM   3934  CG  ASN A 262       1.216  -7.946 -19.765  1.00  0.98           C  
ATOM   3935  ND2 ASN A 262       1.399  -9.224 -19.990  1.00  0.98           N  
ATOM   3936 HD21 ASN A 262       2.049  -9.738 -19.413  1.00  0.98           H  
ATOM   3937 HD22 ASN A 262       0.661  -9.680 -20.508  1.00  0.98           H  
ATOM   3938  OD1 ASN A 262       0.337  -7.358 -20.372  1.00  0.98           O  
ATOM   3939  N   PRO A 263      -0.824  -6.109 -17.275  1.00  0.97           N  
ATOM   3940  CA  PRO A 263      -1.886  -6.587 -16.403  1.00  0.97           C  
ATOM   3941  HA  PRO A 263      -1.599  -6.446 -15.361  1.00  0.97           H  
ATOM   3942  C   PRO A 263      -2.172  -8.074 -16.652  1.00  0.97           C  
ATOM   3943  CB  PRO A 263      -3.091  -5.694 -16.704  1.00  0.97           C  
ATOM   3944  HB2 PRO A 263      -3.042  -4.795 -16.089  1.00  0.97           H  
ATOM   3945  HB3 PRO A 263      -4.036  -6.207 -16.529  1.00  0.97           H  
ATOM   3946  O   PRO A 263      -1.957  -8.594 -17.749  1.00  0.97           O  
ATOM   3947  CG  PRO A 263      -2.890  -5.316 -18.171  1.00  0.97           C  
ATOM   3948  HG2 PRO A 263      -3.380  -4.374 -18.418  1.00  0.97           H  
ATOM   3949  HG3 PRO A 263      -3.254  -6.118 -18.813  1.00  0.97           H  
ATOM   3950  CD  PRO A 263      -1.370  -5.208 -18.286  1.00  0.97           C  
ATOM   3951  HD2 PRO A 263      -1.058  -5.495 -19.290  1.00  0.97           H  
ATOM   3952  HD3 PRO A 263      -1.060  -4.187 -18.065  1.00  0.97           H  
ATOM   3953  N   ASN A 264      -2.680  -8.774 -15.639  1.00  0.94           N  
ATOM   3954  H   ASN A 264      -2.773  -8.326 -14.738  1.00  0.94           H  
ATOM   3955  CA  ASN A 264      -3.067 -10.182 -15.763  1.00  0.94           C  
ATOM   3956  HA  ASN A 264      -2.279 -10.693 -16.317  1.00  0.94           H  
ATOM   3957  C   ASN A 264      -4.364 -10.401 -16.571  1.00  0.94           C  
ATOM   3958  CB  ASN A 264      -3.135 -10.819 -14.364  1.00  0.94           C  
ATOM   3959  HB2 ASN A 264      -2.196 -10.640 -13.841  1.00  0.94           H  
ATOM   3960  HB3 ASN A 264      -3.257 -11.896 -14.480  1.00  0.94           H  
ATOM   3961  O   ASN A 264      -4.607 -11.519 -17.026  1.00  0.94           O  
ATOM   3962  CG  ASN A 264      -4.266 -10.278 -13.506  1.00  0.94           C  
ATOM   3963  ND2 ASN A 264      -5.075 -11.131 -12.919  1.00  0.94           N  
ATOM   3964 HD21 ASN A 264      -5.820 -10.727 -12.369  1.00  0.94           H  
ATOM   3965 HD22 ASN A 264      -5.014 -12.123 -13.097  1.00  0.94           H  
ATOM   3966  OD1 ASN A 264      -4.440  -9.084 -13.343  1.00  0.94           O  
ATOM   3967  N   PHE A 265      -5.184  -9.361 -16.765  1.00  0.92           N  
ATOM   3968  H   PHE A 265      -4.925  -8.472 -16.361  1.00  0.92           H  
ATOM   3969  CA  PHE A 265      -6.386  -9.371 -17.609  1.00  0.92           C  
ATOM   3970  HA  PHE A 265      -6.220 -10.066 -18.432  1.00  0.92           H  
ATOM   3971  C   PHE A 265      -6.660  -7.985 -18.229  1.00  0.92           C  
ATOM   3972  CB  PHE A 265      -7.591  -9.879 -16.797  1.00  0.92           C  
ATOM   3973  HB2 PHE A 265      -8.390 -10.138 -17.491  1.00  0.92           H  
ATOM   3974  HB3 PHE A 265      -7.315 -10.799 -16.283  1.00  0.92           H  
ATOM   3975  O   PHE A 265      -5.945  -7.023 -17.960  1.00  0.92           O  
ATOM   3976  CG  PHE A 265      -8.138  -8.894 -15.782  1.00  0.92           C  
ATOM   3977  CD1 PHE A 265      -7.541  -8.788 -14.514  1.00  0.92           C  
ATOM   3978  HD1 PHE A 265      -6.707  -9.424 -14.258  1.00  0.92           H  
ATOM   3979  CD2 PHE A 265      -9.272  -8.114 -16.084  1.00  0.92           C  
ATOM   3980  HD2 PHE A 265      -9.778  -8.217 -17.033  1.00  0.92           H  
ATOM   3981  CE1 PHE A 265      -8.050  -7.889 -13.564  1.00  0.92           C  
ATOM   3982  HE1 PHE A 265      -7.649  -7.848 -12.562  1.00  0.92           H  
ATOM   3983  CE2 PHE A 265      -9.776  -7.215 -15.131  1.00  0.92           C  
ATOM   3984  HE2 PHE A 265     -10.679  -6.652 -15.316  1.00  0.92           H  
ATOM   3985  CZ  PHE A 265      -9.142  -7.078 -13.892  1.00  0.92           C  
ATOM   3986  HZ  PHE A 265      -9.546  -6.385 -13.168  1.00  0.92           H  
ATOM   3987  N   GLY A 266      -7.686  -7.875 -19.082  1.00  0.92           N  
ATOM   3988  H   GLY A 266      -8.255  -8.690 -19.258  1.00  0.92           H  
ATOM   3989  CA  GLY A 266      -8.005  -6.646 -19.820  1.00  0.92           C  
ATOM   3990  HA2 GLY A 266      -7.867  -5.785 -19.167  1.00  0.92           H  
ATOM   3991  HA3 GLY A 266      -9.049  -6.670 -20.132  1.00  0.92           H  
ATOM   3992  C   GLY A 266      -7.139  -6.469 -21.071  1.00  0.92           C  
ATOM   3993  O   GLY A 266      -6.869  -7.434 -21.791  1.00  0.92           O  
ATOM   3994  N   ASN A 267      -6.706  -5.238 -21.354  1.00  0.95           N  
ATOM   3995  H   ASN A 267      -6.961  -4.481 -20.737  1.00  0.95           H  
ATOM   3996  CA  ASN A 267      -5.842  -4.935 -22.499  1.00  0.95           C  
ATOM   3997  HA  ASN A 267      -6.178  -5.518 -23.356  1.00  0.95           H  
ATOM   3998  C   ASN A 267      -4.388  -5.353 -22.224  1.00  0.95           C  
ATOM   3999  CB  ASN A 267      -5.987  -3.443 -22.854  1.00  0.95           C  
ATOM   4000  HB2 ASN A 267      -5.215  -3.161 -23.570  1.00  0.95           H  
ATOM   4001  HB3 ASN A 267      -5.855  -2.838 -21.957  1.00  0.95           H  
ATOM   4002  O   ASN A 267      -3.572  -4.536 -21.811  1.00  0.95           O  
ATOM   4003  CG  ASN A 267      -7.330  -3.135 -23.488  1.00  0.95           C  
ATOM   4004  ND2 ASN A 267      -7.894  -1.984 -23.230  1.00  0.95           N  
ATOM   4005 HD21 ASN A 267      -8.847  -1.854 -23.538  1.00  0.95           H  
ATOM   4006 HD22 ASN A 267      -7.462  -1.315 -22.608  1.00  0.95           H  
ATOM   4007  OD1 ASN A 267      -7.868  -3.906 -24.266  1.00  0.95           O  
ATOM   4008  N   VAL A 268      -4.061  -6.628 -22.455  1.00  0.97           N  
ATOM   4009  H   VAL A 268      -4.816  -7.255 -22.694  1.00  0.97           H  
ATOM   4010  CA  VAL A 268      -2.722  -7.204 -22.219  1.00  0.97           C  
ATOM   4011  HA  VAL A 268      -2.295  -6.701 -21.351  1.00  0.97           H  
ATOM   4012  C   VAL A 268      -1.743  -6.978 -23.382  1.00  0.97           C  
ATOM   4013  CB  VAL A 268      -2.803  -8.701 -21.856  1.00  0.97           C  
ATOM   4014  HB  VAL A 268      -1.800  -9.043 -21.601  1.00  0.97           H  
ATOM   4015  O   VAL A 268      -2.133  -6.795 -24.537  1.00  0.97           O  
ATOM   4016  CG1 VAL A 268      -3.698  -8.942 -20.636  1.00  0.97           C  
ATOM   4017 HG11 VAL A 268      -4.745  -8.758 -20.877  1.00  0.97           H  
ATOM   4018 HG12 VAL A 268      -3.405  -8.272 -19.828  1.00  0.97           H  
ATOM   4019 HG13 VAL A 268      -3.587  -9.969 -20.287  1.00  0.97           H  
ATOM   4020  CG2 VAL A 268      -3.317  -9.573 -23.012  1.00  0.97           C  
ATOM   4021 HG21 VAL A 268      -2.659  -9.482 -23.876  1.00  0.97           H  
ATOM   4022 HG22 VAL A 268      -3.338 -10.617 -22.697  1.00  0.97           H  
ATOM   4023 HG23 VAL A 268      -4.324  -9.268 -23.293  1.00  0.97           H  
ATOM   4024  N   GLY A 269      -0.444  -7.066 -23.092  1.00  0.97           N  
ATOM   4025  H   GLY A 269      -0.195  -7.156 -22.118  1.00  0.97           H  
ATOM   4026  CA  GLY A 269       0.645  -6.885 -24.057  1.00  0.97           C  
ATOM   4027  HA2 GLY A 269       1.486  -7.513 -23.763  1.00  0.97           H  
ATOM   4028  HA3 GLY A 269       0.313  -7.196 -25.047  1.00  0.97           H  
ATOM   4029  C   GLY A 269       1.137  -5.439 -24.133  1.00  0.97           C  
ATOM   4030  O   GLY A 269       0.832  -4.629 -23.267  1.00  0.97           O  
ATOM   4031  N   PHE A 270       1.932  -5.115 -25.157  1.00  0.98           N  
ATOM   4032  H   PHE A 270       2.185  -5.843 -25.810  1.00  0.98           H  
ATOM   4033  CA  PHE A 270       2.623  -3.813 -25.266  1.00  0.98           C  
ATOM   4034  HA  PHE A 270       2.173  -3.111 -24.563  1.00  0.98           H  
ATOM   4035  C   PHE A 270       2.502  -3.160 -26.649  1.00  0.98           C  
ATOM   4036  CB  PHE A 270       4.095  -3.981 -24.869  1.00  0.98           C  
ATOM   4037  HB2 PHE A 270       4.565  -2.998 -24.846  1.00  0.98           H  
ATOM   4038  HB3 PHE A 270       4.604  -4.572 -25.631  1.00  0.98           H  
ATOM   4039  O   PHE A 270       3.219  -2.212 -26.971  1.00  0.98           O  
ATOM   4040  CG  PHE A 270       4.298  -4.625 -23.517  1.00  0.98           C  
ATOM   4041  CD1 PHE A 270       4.040  -3.893 -22.345  1.00  0.98           C  
ATOM   4042  HD1 PHE A 270       3.681  -2.876 -22.403  1.00  0.98           H  
ATOM   4043  CD2 PHE A 270       4.716  -5.966 -23.429  1.00  0.98           C  
ATOM   4044  HD2 PHE A 270       4.897  -6.546 -24.321  1.00  0.98           H  
ATOM   4045  CE1 PHE A 270       4.238  -4.482 -21.089  1.00  0.98           C  
ATOM   4046  HE1 PHE A 270       4.040  -3.913 -20.193  1.00  0.98           H  
ATOM   4047  CE2 PHE A 270       4.901  -6.556 -22.171  1.00  0.98           C  
ATOM   4048  HE2 PHE A 270       5.208  -7.590 -22.103  1.00  0.98           H  
ATOM   4049  CZ  PHE A 270       4.699  -5.806 -21.004  1.00  0.98           C  
ATOM   4050  HZ  PHE A 270       4.906  -6.245 -20.039  1.00  0.98           H  
ATOM   4051  N   THR A 271       1.623  -3.680 -27.508  1.00  0.97           N  
ATOM   4052  H   THR A 271       1.031  -4.436 -27.196  1.00  0.97           H  
ATOM   4053  CA  THR A 271       1.414  -3.146 -28.859  1.00  0.97           C  
ATOM   4054  HA  THR A 271       2.348  -3.233 -29.415  1.00  0.97           H  
ATOM   4055  C   THR A 271       1.010  -1.673 -28.790  1.00  0.97           C  
ATOM   4056  CB  THR A 271       0.338  -3.947 -29.600  1.00  0.97           C  
ATOM   4057  HB  THR A 271      -0.609  -3.872 -29.065  1.00  0.97           H  
ATOM   4058  O   THR A 271       0.076  -1.317 -28.080  1.00  0.97           O  
ATOM   4059  CG2 THR A 271       0.147  -3.486 -31.044  1.00  0.97           C  
ATOM   4060 HG21 THR A 271       1.103  -3.501 -31.567  1.00  0.97           H  
ATOM   4061 HG22 THR A 271      -0.267  -2.478 -31.065  1.00  0.97           H  
ATOM   4062 HG23 THR A 271      -0.550  -4.153 -31.551  1.00  0.97           H  
ATOM   4063  OG1 THR A 271       0.729  -5.300 -29.663  1.00  0.97           O  
ATOM   4064  HG1 THR A 271      -0.056  -5.817 -29.856  1.00  0.97           H  
ATOM   4065  N   GLY A 272       1.714  -0.803 -29.520  1.00  0.96           N  
ATOM   4066  H   GLY A 272       2.504  -1.139 -30.052  1.00  0.96           H  
ATOM   4067  CA  GLY A 272       1.456   0.642 -29.495  1.00  0.96           C  
ATOM   4068  HA2 GLY A 272       1.972   1.109 -30.334  1.00  0.96           H  
ATOM   4069  HA3 GLY A 272       0.387   0.819 -29.609  1.00  0.96           H  
ATOM   4070  C   GLY A 272       1.917   1.351 -28.214  1.00  0.96           C  
ATOM   4071  O   GLY A 272       1.569   2.511 -28.014  1.00  0.96           O  
ATOM   4072  N   GLY A 273       2.689   0.687 -27.349  1.00  0.97           N  
ATOM   4073  H   GLY A 273       2.927  -0.277 -27.533  1.00  0.97           H  
ATOM   4074  CA  GLY A 273       3.174   1.263 -26.092  1.00  0.97           C  
ATOM   4075  HA2 GLY A 273       4.008   0.661 -25.732  1.00  0.97           H  
ATOM   4076  HA3 GLY A 273       3.536   2.277 -26.261  1.00  0.97           H  
ATOM   4077  C   GLY A 273       2.124   1.303 -24.980  1.00  0.97           C  
ATOM   4078  O   GLY A 273       2.321   2.012 -23.996  1.00  0.97           O  
ATOM   4079  N   ILE A 274       1.015   0.559 -25.104  1.00  0.98           N  
ATOM   4080  H   ILE A 274       0.886   0.007 -25.941  1.00  0.98           H  
ATOM   4081  CA  ILE A 274       0.129   0.302 -23.956  1.00  0.98           C  
ATOM   4082  HA  ILE A 274      -0.206   1.262 -23.565  1.00  0.98           H  
ATOM   4083  C   ILE A 274       0.929  -0.380 -22.836  1.00  0.98           C  
ATOM   4084  CB  ILE A 274      -1.136  -0.502 -24.345  1.00  0.98           C  
ATOM   4085  HB  ILE A 274      -1.782  -0.520 -23.467  1.00  0.98           H  
ATOM   4086  O   ILE A 274       1.946  -1.028 -23.106  1.00  0.98           O  
ATOM   4087  CG1 ILE A 274      -0.814  -1.967 -24.713  1.00  0.98           C  
ATOM   4088 HG12 ILE A 274      -0.278  -2.425 -23.881  1.00  0.98           H  
ATOM   4089 HG13 ILE A 274      -0.164  -1.997 -25.588  1.00  0.98           H  
ATOM   4090  CG2 ILE A 274      -1.910   0.214 -25.468  1.00  0.98           C  
ATOM   4091 HG21 ILE A 274      -1.380   0.129 -26.417  1.00  0.98           H  
ATOM   4092 HG22 ILE A 274      -2.903  -0.223 -25.571  1.00  0.98           H  
ATOM   4093 HG23 ILE A 274      -2.030   1.269 -25.222  1.00  0.98           H  
ATOM   4094  CD1 ILE A 274      -2.048  -2.839 -24.973  1.00  0.98           C  
ATOM   4095 HD11 ILE A 274      -1.734  -3.874 -25.104  1.00  0.98           H  
ATOM   4096 HD12 ILE A 274      -2.563  -2.511 -25.876  1.00  0.98           H  
ATOM   4097 HD13 ILE A 274      -2.725  -2.782 -24.121  1.00  0.98           H  
ATOM   4098  N   ASN A 275       0.488  -0.238 -21.584  1.00  0.98           N  
ATOM   4099  H   ASN A 275      -0.371   0.270 -21.423  1.00  0.98           H  
ATOM   4100  CA  ASN A 275       1.119  -0.893 -20.427  1.00  0.98           C  
ATOM   4101  HA  ASN A 275       0.644  -0.517 -19.521  1.00  0.98           H  
ATOM   4102  C   ASN A 275       2.614  -0.570 -20.249  1.00  0.98           C  
ATOM   4103  CB  ASN A 275       0.832  -2.400 -20.511  1.00  0.98           C  
ATOM   4104  HB2 ASN A 275       1.344  -2.821 -21.376  1.00  0.98           H  
ATOM   4105  HB3 ASN A 275       1.233  -2.908 -19.633  1.00  0.98           H  
ATOM   4106  O   ASN A 275       3.370  -1.387 -19.716  1.00  0.98           O  
ATOM   4107  CG  ASN A 275      -0.642  -2.718 -20.604  1.00  0.98           C  
ATOM   4108  ND2 ASN A 275      -0.985  -3.729 -21.349  1.00  0.98           N  
ATOM   4109 HD21 ASN A 275      -1.972  -3.930 -21.427  1.00  0.98           H  
ATOM   4110 HD22 ASN A 275      -0.291  -4.206 -21.906  1.00  0.98           H  
ATOM   4111  OD1 ASN A 275      -1.496  -2.042 -20.056  1.00  0.98           O  
ATOM   4112  N   SER A 276       3.053   0.592 -20.745  1.00  0.99           N  
ATOM   4113  H   SER A 276       2.388   1.240 -21.142  1.00  0.99           H  
ATOM   4114  CA  SER A 276       4.468   0.948 -20.831  1.00  0.99           C  
ATOM   4115  HA  SER A 276       5.021   0.280 -20.169  1.00  0.99           H  
ATOM   4116  C   SER A 276       4.750   2.383 -20.382  1.00  0.99           C  
ATOM   4117  CB  SER A 276       5.010   0.742 -22.253  1.00  0.99           C  
ATOM   4118  HB2 SER A 276       6.095   0.846 -22.224  1.00  0.99           H  
ATOM   4119  HB3 SER A 276       4.607   1.511 -22.912  1.00  0.99           H  
ATOM   4120  O   SER A 276       3.903   3.265 -20.479  1.00  0.99           O  
ATOM   4121  OG  SER A 276       4.697  -0.538 -22.776  1.00  0.99           O  
ATOM   4122  HG  SER A 276       3.740  -0.611 -22.820  1.00  0.99           H  
ATOM   4123  N   ALA A 277       5.980   2.623 -19.942  1.00  0.99           N  
ATOM   4124  H   ALA A 277       6.599   1.827 -19.871  1.00  0.99           H  
ATOM   4125  CA  ALA A 277       6.591   3.936 -19.755  1.00  0.99           C  
ATOM   4126  HA  ALA A 277       6.067   4.671 -20.365  1.00  0.99           H  
ATOM   4127  C   ALA A 277       8.044   3.889 -20.251  1.00  0.99           C  
ATOM   4128  CB  ALA A 277       6.462   4.358 -18.284  1.00  0.99           C  
ATOM   4129  HB1 ALA A 277       7.018   5.276 -18.095  1.00  0.99           H  
ATOM   4130  HB2 ALA A 277       5.410   4.543 -18.070  1.00  0.99           H  
ATOM   4131  HB3 ALA A 277       6.827   3.576 -17.618  1.00  0.99           H  
ATOM   4132  O   ALA A 277       8.522   2.849 -20.705  1.00  0.99           O  
ATOM   4133  N   ILE A 278       8.751   5.013 -20.206  1.00  0.99           N  
ATOM   4134  H   ILE A 278       8.317   5.842 -19.825  1.00  0.99           H  
ATOM   4135  CA  ILE A 278      10.099   5.144 -20.760  1.00  0.99           C  
ATOM   4136  HA  ILE A 278      10.404   4.213 -21.237  1.00  0.99           H  
ATOM   4137  C   ILE A 278      11.081   5.427 -19.626  1.00  0.99           C  
ATOM   4138  CB  ILE A 278      10.115   6.246 -21.845  1.00  0.99           C  
ATOM   4139  HB  ILE A 278       9.810   7.184 -21.380  1.00  0.99           H  
ATOM   4140  O   ILE A 278      10.974   6.461 -18.974  1.00  0.99           O  
ATOM   4141  CG1 ILE A 278       9.100   5.918 -22.970  1.00  0.99           C  
ATOM   4142 HG12 ILE A 278       9.375   4.977 -23.444  1.00  0.99           H  
ATOM   4143 HG13 ILE A 278       8.109   5.786 -22.537  1.00  0.99           H  
ATOM   4144  CG2 ILE A 278      11.545   6.423 -22.391  1.00  0.99           C  
ATOM   4145 HG21 ILE A 278      11.919   5.468 -22.760  1.00  0.99           H  
ATOM   4146 HG22 ILE A 278      12.210   6.769 -21.600  1.00  0.99           H  
ATOM   4147 HG23 ILE A 278      11.576   7.163 -23.191  1.00  0.99           H  
ATOM   4148  CD1 ILE A 278       8.951   7.006 -24.040  1.00  0.99           C  
ATOM   4149 HD11 ILE A 278       9.871   7.115 -24.615  1.00  0.99           H  
ATOM   4150 HD12 ILE A 278       8.149   6.726 -24.723  1.00  0.99           H  
ATOM   4151 HD13 ILE A 278       8.697   7.956 -23.571  1.00  0.99           H  
ATOM   4152  N   LEU A 279      12.067   4.555 -19.431  1.00  0.99           N  
ATOM   4153  H   LEU A 279      12.097   3.726 -20.007  1.00  0.99           H  
ATOM   4154  CA  LEU A 279      13.277   4.885 -18.683  1.00  0.99           C  
ATOM   4155  HA  LEU A 279      13.029   5.588 -17.888  1.00  0.99           H  
ATOM   4156  C   LEU A 279      14.263   5.538 -19.658  1.00  0.99           C  
ATOM   4157  CB  LEU A 279      13.864   3.614 -18.047  1.00  0.99           C  
ATOM   4158  HB2 LEU A 279      14.185   2.950 -18.850  1.00  0.99           H  
ATOM   4159  HB3 LEU A 279      13.097   3.091 -17.476  1.00  0.99           H  
ATOM   4160  O   LEU A 279      14.678   4.906 -20.630  1.00  0.99           O  
ATOM   4161  CG  LEU A 279      15.060   3.913 -17.124  1.00  0.99           C  
ATOM   4162  HG  LEU A 279      15.734   4.623 -17.604  1.00  0.99           H  
ATOM   4163  CD1 LEU A 279      14.583   4.484 -15.789  1.00  0.99           C  
ATOM   4164 HD11 LEU A 279      15.421   4.528 -15.093  1.00  0.99           H  
ATOM   4165 HD12 LEU A 279      14.187   5.490 -15.928  1.00  0.99           H  
ATOM   4166 HD13 LEU A 279      13.813   3.848 -15.353  1.00  0.99           H  
ATOM   4167  CD2 LEU A 279      15.853   2.645 -16.834  1.00  0.99           C  
ATOM   4168 HD21 LEU A 279      16.779   2.899 -16.317  1.00  0.99           H  
ATOM   4169 HD22 LEU A 279      16.107   2.131 -17.761  1.00  0.99           H  
ATOM   4170 HD23 LEU A 279      15.270   1.986 -16.190  1.00  0.99           H  
ATOM   4171  N   ARG A 280      14.627   6.800 -19.436  1.00  0.99           N  
ATOM   4172  H   ARG A 280      14.280   7.248 -18.600  1.00  0.99           H  
ATOM   4173  CA  ARG A 280      15.513   7.563 -20.324  1.00  0.99           C  
ATOM   4174  HA  ARG A 280      15.752   6.966 -21.204  1.00  0.99           H  
ATOM   4175  C   ARG A 280      16.824   7.883 -19.629  1.00  0.99           C  
ATOM   4176  CB  ARG A 280      14.789   8.826 -20.802  1.00  0.99           C  
ATOM   4177  HB2 ARG A 280      14.488   9.424 -19.941  1.00  0.99           H  
ATOM   4178  HB3 ARG A 280      13.893   8.515 -21.339  1.00  0.99           H  
ATOM   4179  O   ARG A 280      16.832   8.550 -18.602  1.00  0.99           O  
ATOM   4180  CG  ARG A 280      15.679   9.677 -21.723  1.00  0.99           C  
ATOM   4181  HG2 ARG A 280      16.485  10.122 -21.138  1.00  0.99           H  
ATOM   4182  HG3 ARG A 280      16.116   9.042 -22.493  1.00  0.99           H  
ATOM   4183  CD  ARG A 280      14.891  10.804 -22.394  1.00  0.99           C  
ATOM   4184  HD2 ARG A 280      15.592  11.437 -22.938  1.00  0.99           H  
ATOM   4185  HD3 ARG A 280      14.410  11.396 -21.615  1.00  0.99           H  
ATOM   4186  NE  ARG A 280      13.904  10.251 -23.337  1.00  0.99           N  
ATOM   4187  HE  ARG A 280      14.175   9.382 -23.775  1.00  0.99           H  
ATOM   4188  NH1 ARG A 280      12.204  11.758 -23.059  1.00  0.99           N  
ATOM   4189 HH11 ARG A 280      11.242  12.025 -23.214  1.00  0.99           H  
ATOM   4190 HH12 ARG A 280      12.788  12.253 -22.400  1.00  0.99           H  
ATOM   4191  NH2 ARG A 280      11.918   9.972 -24.383  1.00  0.99           N  
ATOM   4192 HH21 ARG A 280      12.286   9.126 -24.794  1.00  0.99           H  
ATOM   4193 HH22 ARG A 280      10.955  10.226 -24.552  1.00  0.99           H  
ATOM   4194  CZ  ARG A 280      12.679  10.661 -23.581  1.00  0.99           C  
ATOM   4195  N   TYR A 281      17.935   7.473 -20.227  1.00  0.99           N  
ATOM   4196  H   TYR A 281      17.880   6.908 -21.062  1.00  0.99           H  
ATOM   4197  CA  TYR A 281      19.250   7.883 -19.751  1.00  0.99           C  
ATOM   4198  HA  TYR A 281      19.265   7.815 -18.664  1.00  0.99           H  
ATOM   4199  C   TYR A 281      19.547   9.334 -20.140  1.00  0.99           C  
ATOM   4200  CB  TYR A 281      20.317   6.929 -20.288  1.00  0.99           C  
ATOM   4201  HB2 TYR A 281      20.117   6.699 -21.335  1.00  0.99           H  
ATOM   4202  HB3 TYR A 281      21.275   7.448 -20.252  1.00  0.99           H  
ATOM   4203  O   TYR A 281      19.253   9.756 -21.262  1.00  0.99           O  
ATOM   4204  CG  TYR A 281      20.443   5.643 -19.496  1.00  0.99           C  
ATOM   4205  CD1 TYR A 281      21.681   5.342 -18.904  1.00  0.99           C  
ATOM   4206  HD1 TYR A 281      22.533   5.987 -19.061  1.00  0.99           H  
ATOM   4207  CD2 TYR A 281      19.356   4.757 -19.335  1.00  0.99           C  
ATOM   4208  HD2 TYR A 281      18.405   4.957 -19.806  1.00  0.99           H  
ATOM   4209  CE1 TYR A 281      21.842   4.185 -18.138  1.00  0.99           C  
ATOM   4210  HE1 TYR A 281      22.809   3.948 -17.720  1.00  0.99           H  
ATOM   4211  CE2 TYR A 281      19.508   3.594 -18.555  1.00  0.99           C  
ATOM   4212  HE2 TYR A 281      18.691   2.903 -18.409  1.00  0.99           H  
ATOM   4213  OH  TYR A 281      20.960   2.211 -17.222  1.00  0.99           O  
ATOM   4214  HH  TYR A 281      21.865   2.203 -16.903  1.00  0.99           H  
ATOM   4215  CZ  TYR A 281      20.754   3.317 -17.959  1.00  0.99           C  
ATOM   4216  N   ASP A 282      20.183  10.092 -19.248  1.00  0.99           N  
ATOM   4217  H   ASP A 282      20.279   9.747 -18.304  1.00  0.99           H  
ATOM   4218  CA  ASP A 282      20.675  11.432 -19.566  1.00  0.99           C  
ATOM   4219  HA  ASP A 282      19.819  12.053 -19.828  1.00  0.99           H  
ATOM   4220  C   ASP A 282      21.626  11.374 -20.771  1.00  0.99           C  
ATOM   4221  CB  ASP A 282      21.383  12.081 -18.368  1.00  0.99           C  
ATOM   4222  HB2 ASP A 282      22.162  11.412 -18.002  1.00  0.99           H  
ATOM   4223  HB3 ASP A 282      21.870  12.993 -18.713  1.00  0.99           H  
ATOM   4224  O   ASP A 282      22.601  10.620 -20.792  1.00  0.99           O  
ATOM   4225  CG  ASP A 282      20.451  12.464 -17.218  1.00  0.99           C  
ATOM   4226  OD1 ASP A 282      19.255  12.712 -17.480  1.00  0.99           O  
ATOM   4227  OD2 ASP A 282      20.983  12.563 -16.089  1.00  0.99           O  
ATOM   4228  N   GLY A 283      21.328  12.179 -21.794  1.00  0.98           N  
ATOM   4229  H   GLY A 283      20.491  12.739 -21.711  1.00  0.98           H  
ATOM   4230  CA  GLY A 283      22.043  12.180 -23.073  1.00  0.98           C  
ATOM   4231  HA2 GLY A 283      23.068  11.843 -22.915  1.00  0.98           H  
ATOM   4232  HA3 GLY A 283      22.077  13.201 -23.453  1.00  0.98           H  
ATOM   4233  C   GLY A 283      21.426  11.295 -24.163  1.00  0.98           C  
ATOM   4234  O   GLY A 283      21.851  11.395 -25.314  1.00  0.98           O  
ATOM   4235  N   ALA A 284      20.411  10.482 -23.852  1.00  0.99           N  
ATOM   4236  H   ALA A 284      20.113  10.406 -22.890  1.00  0.99           H  
ATOM   4237  CA  ALA A 284      19.646   9.748 -24.857  1.00  0.99           C  
ATOM   4238  HA  ALA A 284      20.351   9.310 -25.564  1.00  0.99           H  
ATOM   4239  C   ALA A 284      18.702  10.677 -25.644  1.00  0.99           C  
ATOM   4240  CB  ALA A 284      18.892   8.594 -24.190  1.00  0.99           C  
ATOM   4241  HB1 ALA A 284      18.136   8.990 -23.511  1.00  0.99           H  
ATOM   4242  HB2 ALA A 284      19.586   7.973 -23.623  1.00  0.99           H  
ATOM   4243  HB3 ALA A 284      18.402   7.980 -24.946  1.00  0.99           H  
ATOM   4244  O   ALA A 284      18.223  11.699 -25.143  1.00  0.99           O  
ATOM   4245  N   ALA A 285      18.404  10.316 -26.895  1.00  0.98           N  
ATOM   4246  H   ALA A 285      18.782   9.449 -27.249  1.00  0.98           H  
ATOM   4247  CA  ALA A 285      17.460  11.066 -27.720  1.00  0.98           C  
ATOM   4248  HA  ALA A 285      17.762  12.113 -27.711  1.00  0.98           H  
ATOM   4249  C   ALA A 285      16.029  10.980 -27.154  1.00  0.98           C  
ATOM   4250  CB  ALA A 285      17.542  10.556 -29.165  1.00  0.98           C  
ATOM   4251  HB1 ALA A 285      17.282   9.498 -29.200  1.00  0.98           H  
ATOM   4252  HB2 ALA A 285      18.555  10.687 -29.545  1.00  0.98           H  
ATOM   4253  HB3 ALA A 285      16.850  11.114 -29.795  1.00  0.98           H  
ATOM   4254  O   ALA A 285      15.629   9.952 -26.609  1.00  0.98           O  
ATOM   4255  N   ALA A 286      15.231  12.038 -27.335  1.00  0.98           N  
ATOM   4256  H   ALA A 286      15.618  12.861 -27.776  1.00  0.98           H  
ATOM   4257  CA  ALA A 286      13.826  12.088 -26.922  1.00  0.98           C  
ATOM   4258  HA  ALA A 286      13.745  11.603 -25.950  1.00  0.98           H  
ATOM   4259  C   ALA A 286      12.914  11.304 -27.887  1.00  0.98           C  
ATOM   4260  CB  ALA A 286      13.412  13.554 -26.739  1.00  0.98           C  
ATOM   4261  HB1 ALA A 286      14.062  14.034 -26.008  1.00  0.98           H  
ATOM   4262  HB2 ALA A 286      13.479  14.083 -27.689  1.00  0.98           H  
ATOM   4263  HB3 ALA A 286      12.383  13.600 -26.382  1.00  0.98           H  
ATOM   4264  O   ALA A 286      12.066  11.872 -28.571  1.00  0.98           O  
ATOM   4265  N   VAL A 287      13.128   9.992 -27.959  1.00  0.98           N  
ATOM   4266  H   VAL A 287      13.841   9.604 -27.358  1.00  0.98           H  
ATOM   4267  CA  VAL A 287      12.383   9.036 -28.789  1.00  0.98           C  
ATOM   4268  HA  VAL A 287      11.509   9.536 -29.209  1.00  0.98           H  
ATOM   4269  C   VAL A 287      11.857   7.887 -27.927  1.00  0.98           C  
ATOM   4270  CB  VAL A 287      13.235   8.526 -29.972  1.00  0.98           C  
ATOM   4271  HB  VAL A 287      12.628   7.832 -30.555  1.00  0.98           H  
ATOM   4272  O   VAL A 287      12.255   7.738 -26.768  1.00  0.98           O  
ATOM   4273  CG1 VAL A 287      13.630   9.680 -30.905  1.00  0.98           C  
ATOM   4274 HG11 VAL A 287      14.131   9.282 -31.787  1.00  0.98           H  
ATOM   4275 HG12 VAL A 287      12.736  10.220 -31.217  1.00  0.98           H  
ATOM   4276 HG13 VAL A 287      14.303  10.369 -30.393  1.00  0.98           H  
ATOM   4277  CG2 VAL A 287      14.506   7.791 -29.530  1.00  0.98           C  
ATOM   4278 HG21 VAL A 287      14.240   6.921 -28.929  1.00  0.98           H  
ATOM   4279 HG22 VAL A 287      15.057   7.441 -30.403  1.00  0.98           H  
ATOM   4280 HG23 VAL A 287      15.144   8.446 -28.937  1.00  0.98           H  
ATOM   4281  N   GLU A 288      10.930   7.100 -28.472  1.00  0.98           N  
ATOM   4282  H   GLU A 288      10.652   7.249 -29.432  1.00  0.98           H  
ATOM   4283  CA  GLU A 288      10.468   5.868 -27.827  1.00  0.98           C  
ATOM   4284  HA  GLU A 288      10.217   6.107 -26.794  1.00  0.98           H  
ATOM   4285  C   GLU A 288      11.565   4.785 -27.846  1.00  0.98           C  
ATOM   4286  CB  GLU A 288       9.196   5.333 -28.499  1.00  0.98           C  
ATOM   4287  HB2 GLU A 288       8.957   4.366 -28.055  1.00  0.98           H  
ATOM   4288  HB3 GLU A 288       9.378   5.193 -29.565  1.00  0.98           H  
ATOM   4289  O   GLU A 288      12.320   4.703 -28.822  1.00  0.98           O  
ATOM   4290  CG  GLU A 288       8.000   6.270 -28.297  1.00  0.98           C  
ATOM   4291  HG2 GLU A 288       7.898   6.475 -27.231  1.00  0.98           H  
ATOM   4292  HG3 GLU A 288       8.195   7.214 -28.806  1.00  0.98           H  
ATOM   4293  CD  GLU A 288       6.680   5.686 -28.821  1.00  0.98           C  
ATOM   4294  OE1 GLU A 288       5.631   6.299 -28.531  1.00  0.98           O  
ATOM   4295  OE2 GLU A 288       6.675   4.634 -29.489  1.00  0.98           O  
ATOM   4296  N   PRO A 289      11.660   3.943 -26.799  1.00  0.98           N  
ATOM   4297  CA  PRO A 289      12.568   2.805 -26.778  1.00  0.98           C  
ATOM   4298  HA  PRO A 289      13.592   3.174 -26.830  1.00  0.98           H  
ATOM   4299  C   PRO A 289      12.319   1.816 -27.922  1.00  0.98           C  
ATOM   4300  CB  PRO A 289      12.347   2.111 -25.433  1.00  0.98           C  
ATOM   4301  HB2 PRO A 289      13.278   1.745 -24.998  1.00  0.98           H  
ATOM   4302  HB3 PRO A 289      11.673   1.264 -25.561  1.00  0.98           H  
ATOM   4303  O   PRO A 289      11.183   1.535 -28.305  1.00  0.98           O  
ATOM   4304  CG  PRO A 289      11.666   3.142 -24.547  1.00  0.98           C  
ATOM   4305  HG2 PRO A 289      10.963   2.680 -23.853  1.00  0.98           H  
ATOM   4306  HG3 PRO A 289      12.427   3.693 -23.995  1.00  0.98           H  
ATOM   4307  CD  PRO A 289      10.950   4.055 -25.534  1.00  0.98           C  
ATOM   4308  HD2 PRO A 289      10.983   5.077 -25.154  1.00  0.98           H  
ATOM   4309  HD3 PRO A 289       9.919   3.727 -25.664  1.00  0.98           H  
ATOM   4310  N   THR A 290      13.393   1.193 -28.402  1.00  0.97           N  
ATOM   4311  H   THR A 290      14.299   1.463 -28.044  1.00  0.97           H  
ATOM   4312  CA  THR A 290      13.330   0.083 -29.375  1.00  0.97           C  
ATOM   4313  HA  THR A 290      12.311  -0.002 -29.753  1.00  0.97           H  
ATOM   4314  C   THR A 290      13.643  -1.277 -28.744  1.00  0.97           C  
ATOM   4315  CB  THR A 290      14.224   0.348 -30.592  1.00  0.97           C  
ATOM   4316  HB  THR A 290      14.148  -0.497 -31.276  1.00  0.97           H  
ATOM   4317  O   THR A 290      13.757  -2.285 -29.440  1.00  0.97           O  
ATOM   4318  CG2 THR A 290      13.810   1.610 -31.347  1.00  0.97           C  
ATOM   4319 HG21 THR A 290      13.917   2.492 -30.715  1.00  0.97           H  
ATOM   4320 HG22 THR A 290      14.437   1.724 -32.232  1.00  0.97           H  
ATOM   4321 HG23 THR A 290      12.769   1.523 -31.658  1.00  0.97           H  
ATOM   4322  OG1 THR A 290      15.570   0.499 -30.208  1.00  0.97           O  
ATOM   4323  HG1 THR A 290      15.705   1.387 -29.870  1.00  0.97           H  
ATOM   4324  N   THR A 291      13.774  -1.309 -27.416  1.00  0.98           N  
ATOM   4325  H   THR A 291      13.583  -0.467 -26.893  1.00  0.98           H  
ATOM   4326  CA  THR A 291      14.098  -2.505 -26.637  1.00  0.98           C  
ATOM   4327  HA  THR A 291      14.998  -2.946 -27.066  1.00  0.98           H  
ATOM   4328  C   THR A 291      12.997  -3.560 -26.729  1.00  0.98           C  
ATOM   4329  CB  THR A 291      14.410  -2.142 -25.174  1.00  0.98           C  
ATOM   4330  HB  THR A 291      14.356  -3.029 -24.543  1.00  0.98           H  
ATOM   4331  O   THR A 291      11.804  -3.260 -26.826  1.00  0.98           O  
ATOM   4332  CG2 THR A 291      15.801  -1.523 -25.067  1.00  0.98           C  
ATOM   4333 HG21 THR A 291      15.904  -0.667 -25.734  1.00  0.98           H  
ATOM   4334 HG22 THR A 291      15.980  -1.197 -24.042  1.00  0.98           H  
ATOM   4335 HG23 THR A 291      16.554  -2.268 -25.326  1.00  0.98           H  
ATOM   4336  OG1 THR A 291      13.554  -1.140 -24.679  1.00  0.98           O  
ATOM   4337  HG1 THR A 291      14.128  -0.390 -24.507  1.00  0.98           H  
ATOM   4338  N   THR A 292      13.410  -4.826 -26.739  1.00  0.95           N  
ATOM   4339  H   THR A 292      14.398  -5.020 -26.661  1.00  0.95           H  
ATOM   4340  CA  THR A 292      12.509  -5.979 -26.777  1.00  0.95           C  
ATOM   4341  HA  THR A 292      11.513  -5.659 -27.085  1.00  0.95           H  
ATOM   4342  C   THR A 292      12.407  -6.601 -25.396  1.00  0.95           C  
ATOM   4343  CB  THR A 292      12.991  -7.044 -27.771  1.00  0.95           C  
ATOM   4344  HB  THR A 292      12.333  -7.910 -27.704  1.00  0.95           H  
ATOM   4345  O   THR A 292      13.437  -6.844 -24.767  1.00  0.95           O  
ATOM   4346  CG2 THR A 292      12.978  -6.531 -29.211  1.00  0.95           C  
ATOM   4347 HG21 THR A 292      11.973  -6.202 -29.476  1.00  0.95           H  
ATOM   4348 HG22 THR A 292      13.668  -5.694 -29.320  1.00  0.95           H  
ATOM   4349 HG23 THR A 292      13.282  -7.334 -29.883  1.00  0.95           H  
ATOM   4350  OG1 THR A 292      14.309  -7.447 -27.467  1.00  0.95           O  
ATOM   4351  HG1 THR A 292      14.355  -7.563 -26.516  1.00  0.95           H  
ATOM   4352  N   GLN A 293      11.190  -6.947 -24.977  1.00  0.94           N  
ATOM   4353  H   GLN A 293      10.381  -6.703 -25.531  1.00  0.94           H  
ATOM   4354  CA  GLN A 293      10.978  -7.685 -23.736  1.00  0.94           C  
ATOM   4355  HA  GLN A 293      11.350  -7.077 -22.912  1.00  0.94           H  
ATOM   4356  C   GLN A 293      11.740  -9.018 -23.763  1.00  0.94           C  
ATOM   4357  CB  GLN A 293       9.477  -7.930 -23.534  1.00  0.94           C  
ATOM   4358  HB2 GLN A 293       9.122  -8.631 -24.289  1.00  0.94           H  
ATOM   4359  HB3 GLN A 293       8.933  -6.993 -23.651  1.00  0.94           H  
ATOM   4360  O   GLN A 293      11.609  -9.804 -24.706  1.00  0.94           O  
ATOM   4361  CG  GLN A 293       9.197  -8.491 -22.132  1.00  0.94           C  
ATOM   4362  HG2 GLN A 293       9.753  -9.415 -21.978  1.00  0.94           H  
ATOM   4363  HG3 GLN A 293       9.530  -7.765 -21.390  1.00  0.94           H  
ATOM   4364  CD  GLN A 293       7.727  -8.807 -21.901  1.00  0.94           C  
ATOM   4365  NE2 GLN A 293       7.264  -8.721 -20.673  1.00  0.94           N  
ATOM   4366 HE21 GLN A 293       7.878  -8.464 -19.913  1.00  0.94           H  
ATOM   4367 HE22 GLN A 293       6.303  -8.994 -20.522  1.00  0.94           H  
ATOM   4368  OE1 GLN A 293       6.976  -9.147 -22.802  1.00  0.94           O  
ATOM   4369  N   THR A 294      12.505  -9.291 -22.710  1.00  0.93           N  
ATOM   4370  H   THR A 294      12.611  -8.595 -21.986  1.00  0.93           H  
ATOM   4371  CA  THR A 294      13.161 -10.582 -22.487  1.00  0.93           C  
ATOM   4372  HA  THR A 294      13.263 -11.101 -23.440  1.00  0.93           H  
ATOM   4373  C   THR A 294      12.316 -11.463 -21.573  1.00  0.93           C  
ATOM   4374  CB  THR A 294      14.573 -10.392 -21.915  1.00  0.93           C  
ATOM   4375  HB  THR A 294      14.998 -11.363 -21.661  1.00  0.93           H  
ATOM   4376  O   THR A 294      11.545 -10.973 -20.750  1.00  0.93           O  
ATOM   4377  CG2 THR A 294      15.486  -9.705 -22.934  1.00  0.93           C  
ATOM   4378 HG21 THR A 294      15.533 -10.293 -23.850  1.00  0.93           H  
ATOM   4379 HG22 THR A 294      15.112  -8.707 -23.162  1.00  0.93           H  
ATOM   4380 HG23 THR A 294      16.487  -9.616 -22.513  1.00  0.93           H  
ATOM   4381  OG1 THR A 294      14.549  -9.574 -20.771  1.00  0.93           O  
ATOM   4382  HG1 THR A 294      14.193 -10.067 -20.028  1.00  0.93           H  
ATOM   4383  N   THR A 295      12.455 -12.783 -21.695  1.00  0.96           N  
ATOM   4384  H   THR A 295      13.113 -13.156 -22.365  1.00  0.96           H  
ATOM   4385  CA  THR A 295      11.846 -13.713 -20.736  1.00  0.96           C  
ATOM   4386  HA  THR A 295      10.781 -13.492 -20.656  1.00  0.96           H  
ATOM   4387  C   THR A 295      12.482 -13.515 -19.363  1.00  0.96           C  
ATOM   4388  CB  THR A 295      12.014 -15.167 -21.195  1.00  0.96           C  
ATOM   4389  HB  THR A 295      13.072 -15.430 -21.205  1.00  0.96           H  
ATOM   4390  O   THR A 295      13.706 -13.519 -19.261  1.00  0.96           O  
ATOM   4391  CG2 THR A 295      11.263 -16.162 -20.314  1.00  0.96           C  
ATOM   4392 HG21 THR A 295      11.323 -17.157 -20.755  1.00  0.96           H  
ATOM   4393 HG22 THR A 295      11.721 -16.200 -19.326  1.00  0.96           H  
ATOM   4394 HG23 THR A 295      10.216 -15.872 -20.216  1.00  0.96           H  
ATOM   4395  OG1 THR A 295      11.504 -15.294 -22.506  1.00  0.96           O  
ATOM   4396  HG1 THR A 295      10.791 -14.659 -22.600  1.00  0.96           H  
ATOM   4397  N   SER A 296      11.654 -13.352 -18.329  1.00  0.97           N  
ATOM   4398  H   SER A 296      10.657 -13.328 -18.492  1.00  0.97           H  
ATOM   4399  CA  SER A 296      12.118 -13.292 -16.940  1.00  0.97           C  
ATOM   4400  HA  SER A 296      12.860 -12.499 -16.853  1.00  0.97           H  
ATOM   4401  C   SER A 296      12.779 -14.617 -16.548  1.00  0.97           C  
ATOM   4402  CB  SER A 296      10.954 -12.938 -16.011  1.00  0.97           C  
ATOM   4403  HB2 SER A 296      10.116 -13.602 -16.220  1.00  0.97           H  
ATOM   4404  HB3 SER A 296      10.641 -11.912 -16.204  1.00  0.97           H  
ATOM   4405  O   SER A 296      12.251 -15.701 -16.801  1.00  0.97           O  
ATOM   4406  OG  SER A 296      11.291 -13.071 -14.649  1.00  0.97           O  
ATOM   4407  HG  SER A 296      12.055 -12.532 -14.432  1.00  0.97           H  
ATOM   4408  N   THR A 297      13.961 -14.513 -15.958  1.00  0.97           N  
ATOM   4409  H   THR A 297      14.297 -13.574 -15.796  1.00  0.97           H  
ATOM   4410  CA  THR A 297      14.804 -15.610 -15.470  1.00  0.97           C  
ATOM   4411  HA  THR A 297      14.351 -16.563 -15.745  1.00  0.97           H  
ATOM   4412  C   THR A 297      14.940 -15.611 -13.948  1.00  0.97           C  
ATOM   4413  CB  THR A 297      16.201 -15.544 -16.102  1.00  0.97           C  
ATOM   4414  HB  THR A 297      16.794 -16.366 -15.700  1.00  0.97           H  
ATOM   4415  O   THR A 297      15.279 -16.643 -13.371  1.00  0.97           O  
ATOM   4416  CG2 THR A 297      16.161 -15.705 -17.622  1.00  0.97           C  
ATOM   4417 HG21 THR A 297      15.666 -14.847 -18.076  1.00  0.97           H  
ATOM   4418 HG22 THR A 297      17.181 -15.766 -18.002  1.00  0.97           H  
ATOM   4419 HG23 THR A 297      15.622 -16.616 -17.884  1.00  0.97           H  
ATOM   4420  OG1 THR A 297      16.873 -14.334 -15.816  1.00  0.97           O  
ATOM   4421  HG1 THR A 297      16.244 -13.627 -15.655  1.00  0.97           H  
ATOM   4422  N   ALA A 298      14.641 -14.483 -13.304  1.00  0.98           N  
ATOM   4423  H   ALA A 298      14.429 -13.666 -13.858  1.00  0.98           H  
ATOM   4424  CA  ALA A 298      14.671 -14.282 -11.862  1.00  0.98           C  
ATOM   4425  HA  ALA A 298      14.642 -15.248 -11.357  1.00  0.98           H  
ATOM   4426  C   ALA A 298      13.433 -13.485 -11.395  1.00  0.98           C  
ATOM   4427  CB  ALA A 298      16.003 -13.602 -11.512  1.00  0.98           C  
ATOM   4428  HB1 ALA A 298      16.067 -13.448 -10.435  1.00  0.98           H  
ATOM   4429  HB2 ALA A 298      16.070 -12.636 -12.013  1.00  0.98           H  
ATOM   4430  HB3 ALA A 298      16.835 -14.230 -11.832  1.00  0.98           H  
ATOM   4431  O   ALA A 298      13.580 -12.376 -10.871  1.00  0.98           O  
ATOM   4432  N   PRO A 299      12.206 -14.008 -11.594  1.00  0.98           N  
ATOM   4433  CA  PRO A 299      11.004 -13.350 -11.096  1.00  0.98           C  
ATOM   4434  HA  PRO A 299      10.947 -12.331 -11.480  1.00  0.98           H  
ATOM   4435  C   PRO A 299      11.011 -13.307  -9.566  1.00  0.98           C  
ATOM   4436  CB  PRO A 299       9.829 -14.174 -11.631  1.00  0.98           C  
ATOM   4437  HB2 PRO A 299       9.551 -13.818 -12.623  1.00  0.98           H  
ATOM   4438  HB3 PRO A 299       8.967 -14.147 -10.965  1.00  0.98           H  
ATOM   4439  O   PRO A 299      11.491 -14.237  -8.908  1.00  0.98           O  
ATOM   4440  CG  PRO A 299      10.419 -15.580 -11.743  1.00  0.98           C  
ATOM   4441  HG2 PRO A 299      10.396 -16.066 -10.767  1.00  0.98           H  
ATOM   4442  HG3 PRO A 299       9.894 -16.181 -12.485  1.00  0.98           H  
ATOM   4443  CD  PRO A 299      11.869 -15.313 -12.152  1.00  0.98           C  
ATOM   4444  HD2 PRO A 299      12.519 -16.096 -11.763  1.00  0.98           H  
ATOM   4445  HD3 PRO A 299      11.939 -15.270 -13.239  1.00  0.98           H  
ATOM   4446  N   LEU A 300      10.436 -12.248  -8.995  1.00  0.98           N  
ATOM   4447  H   LEU A 300      10.133 -11.482  -9.579  1.00  0.98           H  
ATOM   4448  CA  LEU A 300      10.223 -12.156  -7.556  1.00  0.98           C  
ATOM   4449  HA  LEU A 300      11.202 -12.180  -7.079  1.00  0.98           H  
ATOM   4450  C   LEU A 300       9.414 -13.360  -7.057  1.00  0.98           C  
ATOM   4451  CB  LEU A 300       9.521 -10.829  -7.213  1.00  0.98           C  
ATOM   4452  HB2 LEU A 300       8.565 -10.802  -7.737  1.00  0.98           H  
ATOM   4453  HB3 LEU A 300      10.126  -9.996  -7.570  1.00  0.98           H  
ATOM   4454  O   LEU A 300       8.317 -13.632  -7.541  1.00  0.98           O  
ATOM   4455  CG  LEU A 300       9.256 -10.659  -5.706  1.00  0.98           C  
ATOM   4456  HG  LEU A 300       8.694 -11.513  -5.327  1.00  0.98           H  
ATOM   4457  CD1 LEU A 300      10.554 -10.536  -4.912  1.00  0.98           C  
ATOM   4458 HD11 LEU A 300      10.320 -10.382  -3.858  1.00  0.98           H  
ATOM   4459 HD12 LEU A 300      11.139 -11.452  -4.992  1.00  0.98           H  
ATOM   4460 HD13 LEU A 300      11.138  -9.692  -5.279  1.00  0.98           H  
ATOM   4461  CD2 LEU A 300       8.422  -9.413  -5.446  1.00  0.98           C  
ATOM   4462 HD21 LEU A 300       7.478  -9.479  -5.986  1.00  0.98           H  
ATOM   4463 HD22 LEU A 300       8.202  -9.346  -4.381  1.00  0.98           H  
ATOM   4464 HD23 LEU A 300       8.968  -8.521  -5.755  1.00  0.98           H  
ATOM   4465  N   ASN A 301       9.945 -14.042  -6.044  1.00  0.97           N  
ATOM   4466  H   ASN A 301      10.844 -13.747  -5.689  1.00  0.97           H  
ATOM   4467  CA  ASN A 301       9.248 -15.089  -5.312  1.00  0.97           C  
ATOM   4468  HA  ASN A 301       8.221 -15.163  -5.669  1.00  0.97           H  
ATOM   4469  C   ASN A 301       9.204 -14.709  -3.830  1.00  0.97           C  
ATOM   4470  CB  ASN A 301       9.941 -16.433  -5.579  1.00  0.97           C  
ATOM   4471  HB2 ASN A 301      10.009 -16.583  -6.657  1.00  0.97           H  
ATOM   4472  HB3 ASN A 301      10.948 -16.415  -5.162  1.00  0.97           H  
ATOM   4473  O   ASN A 301      10.250 -14.480  -3.224  1.00  0.97           O  
ATOM   4474  CG  ASN A 301       9.191 -17.607  -4.978  1.00  0.97           C  
ATOM   4475  ND2 ASN A 301       9.535 -18.813  -5.359  1.00  0.97           N  
ATOM   4476 HD21 ASN A 301       9.013 -19.565  -4.933  1.00  0.97           H  
ATOM   4477 HD22 ASN A 301      10.272 -18.946  -6.037  1.00  0.97           H  
ATOM   4478  OD1 ASN A 301       8.300 -17.476  -4.157  1.00  0.97           O  
ATOM   4479  N   GLU A 302       8.000 -14.650  -3.258  1.00  0.96           N  
ATOM   4480  H   GLU A 302       7.193 -14.922  -3.800  1.00  0.96           H  
ATOM   4481  CA  GLU A 302       7.775 -14.178  -1.889  1.00  0.96           C  
ATOM   4482  HA  GLU A 302       8.140 -13.153  -1.821  1.00  0.96           H  
ATOM   4483  C   GLU A 302       8.546 -14.993  -0.844  1.00  0.96           C  
ATOM   4484  CB  GLU A 302       6.267 -14.179  -1.596  1.00  0.96           C  
ATOM   4485  HB2 GLU A 302       5.752 -13.661  -2.405  1.00  0.96           H  
ATOM   4486  HB3 GLU A 302       5.907 -15.207  -1.562  1.00  0.96           H  
ATOM   4487  O   GLU A 302       9.040 -14.421   0.121  1.00  0.96           O  
ATOM   4488  CG  GLU A 302       5.936 -13.471  -0.276  1.00  0.96           C  
ATOM   4489  HG2 GLU A 302       6.432 -13.980   0.550  1.00  0.96           H  
ATOM   4490  HG3 GLU A 302       6.309 -12.448  -0.319  1.00  0.96           H  
ATOM   4491  CD  GLU A 302       4.430 -13.465  -0.019  1.00  0.96           C  
ATOM   4492  OE1 GLU A 302       3.915 -14.524   0.403  1.00  0.96           O  
ATOM   4493  OE2 GLU A 302       3.799 -12.410  -0.258  1.00  0.96           O  
ATOM   4494  N   VAL A 303       8.753 -16.297  -1.071  1.00  0.97           N  
ATOM   4495  H   VAL A 303       8.360 -16.705  -1.907  1.00  0.97           H  
ATOM   4496  CA  VAL A 303       9.503 -17.161  -0.136  1.00  0.97           C  
ATOM   4497  HA  VAL A 303       9.046 -17.060   0.848  1.00  0.97           H  
ATOM   4498  C   VAL A 303      10.974 -16.767   0.025  1.00  0.97           C  
ATOM   4499  CB  VAL A 303       9.443 -18.648  -0.537  1.00  0.97           C  
ATOM   4500  HB  VAL A 303       9.875 -19.236   0.273  1.00  0.97           H  
ATOM   4501  O   VAL A 303      11.615 -17.219   0.967  1.00  0.97           O  
ATOM   4502  CG1 VAL A 303       8.006 -19.142  -0.712  1.00  0.97           C  
ATOM   4503 HG11 VAL A 303       7.477 -19.012   0.232  1.00  0.97           H  
ATOM   4504 HG12 VAL A 303       8.022 -20.201  -0.970  1.00  0.97           H  
ATOM   4505 HG13 VAL A 303       7.496 -18.594  -1.504  1.00  0.97           H  
ATOM   4506  CG2 VAL A 303      10.252 -18.961  -1.803  1.00  0.97           C  
ATOM   4507 HG21 VAL A 303      10.057 -18.209  -2.568  1.00  0.97           H  
ATOM   4508 HG22 VAL A 303      11.315 -18.936  -1.567  1.00  0.97           H  
ATOM   4509 HG23 VAL A 303      10.007 -19.954  -2.180  1.00  0.97           H  
ATOM   4510  N   ASN A 304      11.513 -15.968  -0.903  1.00  0.97           N  
ATOM   4511  H   ASN A 304      10.904 -15.601  -1.620  1.00  0.97           H  
ATOM   4512  CA  ASN A 304      12.891 -15.478  -0.862  1.00  0.97           C  
ATOM   4513  HA  ASN A 304      13.503 -16.165  -0.278  1.00  0.97           H  
ATOM   4514  C   ASN A 304      13.004 -14.103  -0.182  1.00  0.97           C  
ATOM   4515  CB  ASN A 304      13.442 -15.412  -2.296  1.00  0.97           C  
ATOM   4516  HB2 ASN A 304      12.820 -14.735  -2.882  1.00  0.97           H  
ATOM   4517  HB3 ASN A 304      14.448 -14.995  -2.266  1.00  0.97           H  
ATOM   4518  O   ASN A 304      14.114 -13.593  -0.026  1.00  0.97           O  
ATOM   4519  CG  ASN A 304      13.533 -16.749  -3.005  1.00  0.97           C  
ATOM   4520  ND2 ASN A 304      13.530 -16.734  -4.318  1.00  0.97           N  
ATOM   4521 HD21 ASN A 304      13.643 -17.630  -4.770  1.00  0.97           H  
ATOM   4522 HD22 ASN A 304      13.470 -15.854  -4.810  1.00  0.97           H  
ATOM   4523  OD1 ASN A 304      13.649 -17.819  -2.434  1.00  0.97           O  
ATOM   4524  N   LEU A 305      11.878 -13.470   0.163  1.00  0.98           N  
ATOM   4525  H   LEU A 305      11.000 -13.965   0.089  1.00  0.98           H  
ATOM   4526  CA  LEU A 305      11.862 -12.201   0.877  1.00  0.98           C  
ATOM   4527  HA  LEU A 305      12.714 -11.602   0.554  1.00  0.98           H  
ATOM   4528  C   LEU A 305      12.010 -12.448   2.375  1.00  0.98           C  
ATOM   4529  CB  LEU A 305      10.572 -11.422   0.579  1.00  0.98           C  
ATOM   4530  HB2 LEU A 305       9.719 -12.063   0.800  1.00  0.98           H  
ATOM   4531  HB3 LEU A 305      10.518 -10.570   1.257  1.00  0.98           H  
ATOM   4532  O   LEU A 305      11.312 -13.270   2.966  1.00  0.98           O  
ATOM   4533  CG  LEU A 305      10.458 -10.892  -0.858  1.00  0.98           C  
ATOM   4534  HG  LEU A 305      10.646 -11.693  -1.572  1.00  0.98           H  
ATOM   4535  CD1 LEU A 305       9.033 -10.376  -1.078  1.00  0.98           C  
ATOM   4536 HD11 LEU A 305       8.766  -9.663  -0.299  1.00  0.98           H  
ATOM   4537 HD12 LEU A 305       8.945  -9.908  -2.059  1.00  0.98           H  
ATOM   4538 HD13 LEU A 305       8.329 -11.206  -1.008  1.00  0.98           H  
ATOM   4539  CD2 LEU A 305      11.452  -9.751  -1.106  1.00  0.98           C  
ATOM   4540 HD21 LEU A 305      11.331  -8.973  -0.353  1.00  0.98           H  
ATOM   4541 HD22 LEU A 305      11.291  -9.313  -2.091  1.00  0.98           H  
ATOM   4542 HD23 LEU A 305      12.475 -10.126  -1.060  1.00  0.98           H  
ATOM   4543  N   HIS A 306      12.891 -11.669   2.992  1.00  0.98           N  
ATOM   4544  H   HIS A 306      13.415 -11.000   2.446  1.00  0.98           H  
ATOM   4545  CA  HIS A 306      13.130 -11.694   4.426  1.00  0.98           C  
ATOM   4546  HA  HIS A 306      12.292 -12.188   4.919  1.00  0.98           H  
ATOM   4547  C   HIS A 306      13.270 -10.260   4.938  1.00  0.98           C  
ATOM   4548  CB  HIS A 306      14.395 -12.504   4.719  1.00  0.98           C  
ATOM   4549  HB2 HIS A 306      15.239 -12.066   4.188  1.00  0.98           H  
ATOM   4550  HB3 HIS A 306      14.604 -12.449   5.788  1.00  0.98           H  
ATOM   4551  O   HIS A 306      13.925  -9.455   4.270  1.00  0.98           O  
ATOM   4552  CG  HIS A 306      14.262 -13.953   4.336  1.00  0.98           C  
ATOM   4553  CD2 HIS A 306      14.808 -14.568   3.242  1.00  0.98           C  
ATOM   4554  HD2 HIS A 306      15.426 -14.097   2.491  1.00  0.98           H  
ATOM   4555  ND1 HIS A 306      13.499 -14.891   4.988  1.00  0.98           N  
ATOM   4556  HD1 HIS A 306      12.923 -14.724   5.801  1.00  0.98           H  
ATOM   4557  CE1 HIS A 306      13.585 -16.043   4.306  1.00  0.98           C  
ATOM   4558  HE1 HIS A 306      13.073 -16.958   4.565  1.00  0.98           H  
ATOM   4559  NE2 HIS A 306      14.398 -15.904   3.247  1.00  0.98           N  
ATOM   4560  N   PRO A 307      12.711  -9.920   6.111  1.00  0.98           N  
ATOM   4561  CA  PRO A 307      12.967  -8.641   6.756  1.00  0.98           C  
ATOM   4562  HA  PRO A 307      12.568  -7.841   6.132  1.00  0.98           H  
ATOM   4563  C   PRO A 307      14.470  -8.443   6.979  1.00  0.98           C  
ATOM   4564  CB  PRO A 307      12.204  -8.682   8.084  1.00  0.98           C  
ATOM   4565  HB2 PRO A 307      11.765  -7.715   8.332  1.00  0.98           H  
ATOM   4566  HB3 PRO A 307      12.867  -9.021   8.880  1.00  0.98           H  
ATOM   4567  O   PRO A 307      15.190  -9.396   7.297  1.00  0.98           O  
ATOM   4568  CG  PRO A 307      11.138  -9.751   7.866  1.00  0.98           C  
ATOM   4569  HG2 PRO A 307      10.280  -9.319   7.349  1.00  0.98           H  
ATOM   4570  HG3 PRO A 307      10.839 -10.219   8.803  1.00  0.98           H  
ATOM   4571  CD  PRO A 307      11.855 -10.735   6.949  1.00  0.98           C  
ATOM   4572  HD2 PRO A 307      11.137 -11.314   6.367  1.00  0.98           H  
ATOM   4573  HD3 PRO A 307      12.472 -11.419   7.532  1.00  0.98           H  
ATOM   4574  N   LEU A 308      14.942  -7.204   6.829  1.00  0.98           N  
ATOM   4575  H   LEU A 308      14.294  -6.479   6.556  1.00  0.98           H  
ATOM   4576  CA  LEU A 308      16.343  -6.841   7.059  1.00  0.98           C  
ATOM   4577  HA  LEU A 308      16.971  -7.456   6.414  1.00  0.98           H  
ATOM   4578  C   LEU A 308      16.748  -7.109   8.515  1.00  0.98           C  
ATOM   4579  CB  LEU A 308      16.532  -5.353   6.706  1.00  0.98           C  
ATOM   4580  HB2 LEU A 308      16.238  -5.190   5.669  1.00  0.98           H  
ATOM   4581  HB3 LEU A 308      15.868  -4.758   7.333  1.00  0.98           H  
ATOM   4582  O   LEU A 308      17.831  -7.625   8.786  1.00  0.98           O  
ATOM   4583  CG  LEU A 308      17.972  -4.840   6.894  1.00  0.98           C  
ATOM   4584  HG  LEU A 308      18.280  -4.974   7.931  1.00  0.98           H  
ATOM   4585  CD1 LEU A 308      18.967  -5.563   5.984  1.00  0.98           C  
ATOM   4586 HD11 LEU A 308      19.042  -6.612   6.269  1.00  0.98           H  
ATOM   4587 HD12 LEU A 308      18.639  -5.484   4.947  1.00  0.98           H  
ATOM   4588 HD13 LEU A 308      19.952  -5.107   6.083  1.00  0.98           H  
ATOM   4589  CD2 LEU A 308      18.026  -3.347   6.583  1.00  0.98           C  
ATOM   4590 HD21 LEU A 308      17.363  -2.801   7.254  1.00  0.98           H  
ATOM   4591 HD22 LEU A 308      17.720  -3.167   5.552  1.00  0.98           H  
ATOM   4592 HD23 LEU A 308      19.044  -2.981   6.714  1.00  0.98           H  
ATOM   4593  N   VAL A 309      15.854  -6.769   9.446  1.00  0.97           N  
ATOM   4594  H   VAL A 309      14.968  -6.405   9.125  1.00  0.97           H  
ATOM   4595  CA  VAL A 309      15.981  -7.065  10.873  1.00  0.97           C  
ATOM   4596  HA  VAL A 309      17.000  -7.390  11.085  1.00  0.97           H  
ATOM   4597  C   VAL A 309      15.030  -8.202  11.206  1.00  0.97           C  
ATOM   4598  CB  VAL A 309      15.693  -5.825  11.739  1.00  0.97           C  
ATOM   4599  HB  VAL A 309      14.681  -5.473  11.544  1.00  0.97           H  
ATOM   4600  O   VAL A 309      13.820  -8.083  11.010  1.00  0.97           O  
ATOM   4601  CG1 VAL A 309      15.825  -6.146  13.235  1.00  0.97           C  
ATOM   4602 HG11 VAL A 309      16.826  -6.513  13.459  1.00  0.97           H  
ATOM   4603 HG12 VAL A 309      15.088  -6.893  13.528  1.00  0.97           H  
ATOM   4604 HG13 VAL A 309      15.631  -5.245  13.817  1.00  0.97           H  
ATOM   4605  CG2 VAL A 309      16.677  -4.693  11.409  1.00  0.97           C  
ATOM   4606 HG21 VAL A 309      16.485  -3.837  12.055  1.00  0.97           H  
ATOM   4607 HG22 VAL A 309      17.703  -5.032  11.549  1.00  0.97           H  
ATOM   4608 HG23 VAL A 309      16.546  -4.372  10.376  1.00  0.97           H  
ATOM   4609  N   ALA A 310      15.579  -9.299  11.730  1.00  0.95           N  
ATOM   4610  H   ALA A 310      16.582  -9.344  11.844  1.00  0.95           H  
ATOM   4611  CA  ALA A 310      14.778 -10.456  12.092  1.00  0.95           C  
ATOM   4612  HA  ALA A 310      14.267 -10.776  11.184  1.00  0.95           H  
ATOM   4613  C   ALA A 310      13.705 -10.080  13.120  1.00  0.95           C  
ATOM   4614  CB  ALA A 310      15.685 -11.596  12.564  1.00  0.95           C  
ATOM   4615  HB1 ALA A 310      16.230 -11.294  13.458  1.00  0.95           H  
ATOM   4616  HB2 ALA A 310      15.074 -12.470  12.792  1.00  0.95           H  
ATOM   4617  HB3 ALA A 310      16.388 -11.856  11.772  1.00  0.95           H  
ATOM   4618  O   ALA A 310      14.016  -9.619  14.219  1.00  0.95           O  
ATOM   4619  N   THR A 311      12.443 -10.273  12.741  1.00  0.93           N  
ATOM   4620  H   THR A 311      12.274 -10.682  11.833  1.00  0.93           H  
ATOM   4621  CA  THR A 311      11.281  -9.890  13.548  1.00  0.93           C  
ATOM   4622  HA  THR A 311      11.612  -9.263  14.376  1.00  0.93           H  
ATOM   4623  C   THR A 311      10.632 -11.138  14.135  1.00  0.93           C  
ATOM   4624  CB  THR A 311      10.299  -9.048  12.723  1.00  0.93           C  
ATOM   4625  HB  THR A 311       9.931  -9.637  11.882  1.00  0.93           H  
ATOM   4626  O   THR A 311      10.483 -12.154  13.453  1.00  0.93           O  
ATOM   4627  CG2 THR A 311       9.116  -8.542  13.551  1.00  0.93           C  
ATOM   4628 HG21 THR A 311       8.496  -7.900  12.926  1.00  0.93           H  
ATOM   4629 HG22 THR A 311       9.467  -7.970  14.410  1.00  0.93           H  
ATOM   4630 HG23 THR A 311       8.505  -9.379  13.889  1.00  0.93           H  
ATOM   4631  OG1 THR A 311      10.971  -7.905  12.239  1.00  0.93           O  
ATOM   4632  HG1 THR A 311      11.762  -8.171  11.765  1.00  0.93           H  
ATOM   4633  N   ALA A 312      10.280 -11.085  15.421  1.00  0.95           N  
ATOM   4634  H   ALA A 312      10.367 -10.210  15.917  1.00  0.95           H  
ATOM   4635  CA  ALA A 312       9.681 -12.222  16.109  1.00  0.95           C  
ATOM   4636  HA  ALA A 312      10.333 -13.084  15.969  1.00  0.95           H  
ATOM   4637  C   ALA A 312       8.308 -12.552  15.509  1.00  0.95           C  
ATOM   4638  CB  ALA A 312       9.593 -11.929  17.612  1.00  0.95           C  
ATOM   4639  HB1 ALA A 312       8.916 -11.094  17.790  1.00  0.95           H  
ATOM   4640  HB2 ALA A 312      10.580 -11.688  18.005  1.00  0.95           H  
ATOM   4641  HB3 ALA A 312       9.208 -12.809  18.129  1.00  0.95           H  
ATOM   4642  O   ALA A 312       7.433 -11.692  15.432  1.00  0.95           O  
ATOM   4643  N   VAL A 313       8.118 -13.808  15.109  1.00  0.98           N  
ATOM   4644  H   VAL A 313       8.883 -14.463  15.182  1.00  0.98           H  
ATOM   4645  CA  VAL A 313       6.831 -14.301  14.612  1.00  0.98           C  
ATOM   4646  HA  VAL A 313       6.419 -13.554  13.933  1.00  0.98           H  
ATOM   4647  C   VAL A 313       5.883 -14.522  15.797  1.00  0.98           C  
ATOM   4648  CB  VAL A 313       7.009 -15.602  13.813  1.00  0.98           C  
ATOM   4649  HB  VAL A 313       7.410 -16.381  14.462  1.00  0.98           H  
ATOM   4650  O   VAL A 313       6.286 -15.196  16.745  1.00  0.98           O  
ATOM   4651  CG1 VAL A 313       5.681 -16.088  13.223  1.00  0.98           C  
ATOM   4652 HG11 VAL A 313       5.243 -15.315  12.592  1.00  0.98           H  
ATOM   4653 HG12 VAL A 313       4.987 -16.343  14.024  1.00  0.98           H  
ATOM   4654 HG13 VAL A 313       5.860 -16.982  12.626  1.00  0.98           H  
ATOM   4655  CG2 VAL A 313       7.981 -15.395  12.648  1.00  0.98           C  
ATOM   4656 HG21 VAL A 313       8.056 -16.314  12.067  1.00  0.98           H  
ATOM   4657 HG22 VAL A 313       8.977 -15.153  13.018  1.00  0.98           H  
ATOM   4658 HG23 VAL A 313       7.630 -14.581  12.014  1.00  0.98           H  
ATOM   4659  N   PRO A 314       4.635 -14.017  15.758  1.00  0.98           N  
ATOM   4660  CA  PRO A 314       3.641 -14.303  16.793  1.00  0.98           C  
ATOM   4661  HA  PRO A 314       4.001 -13.890  17.735  1.00  0.98           H  
ATOM   4662  C   PRO A 314       3.393 -15.815  16.975  1.00  0.98           C  
ATOM   4663  CB  PRO A 314       2.384 -13.530  16.372  1.00  0.98           C  
ATOM   4664  HB2 PRO A 314       1.745 -14.157  15.750  1.00  0.98           H  
ATOM   4665  HB3 PRO A 314       1.825 -13.156  17.230  1.00  0.98           H  
ATOM   4666  O   PRO A 314       3.299 -16.576  16.002  1.00  0.98           O  
ATOM   4667  CG  PRO A 314       2.940 -12.377  15.538  1.00  0.98           C  
ATOM   4668  HG2 PRO A 314       2.207 -12.003  14.824  1.00  0.98           H  
ATOM   4669  HG3 PRO A 314       3.285 -11.578  16.194  1.00  0.98           H  
ATOM   4670  CD  PRO A 314       4.130 -13.014  14.830  1.00  0.98           C  
ATOM   4671  HD2 PRO A 314       4.874 -12.247  14.613  1.00  0.98           H  
ATOM   4672  HD3 PRO A 314       3.801 -13.496  13.909  1.00  0.98           H  
ATOM   4673  N   GLY A 315       3.264 -16.258  18.225  1.00  0.98           N  
ATOM   4674  H   GLY A 315       3.205 -15.579  18.971  1.00  0.98           H  
ATOM   4675  CA  GLY A 315       3.019 -17.646  18.612  1.00  0.98           C  
ATOM   4676  HA2 GLY A 315       2.609 -17.650  19.622  1.00  0.98           H  
ATOM   4677  HA3 GLY A 315       2.261 -18.067  17.953  1.00  0.98           H  
ATOM   4678  C   GLY A 315       4.245 -18.572  18.593  1.00  0.98           C  
ATOM   4679  O   GLY A 315       5.393 -18.179  18.410  1.00  0.98           O  
ATOM   4680  N   SER A 316       3.990 -19.864  18.795  1.00  0.98           N  
ATOM   4681  H   SER A 316       3.015 -20.116  18.869  1.00  0.98           H  
ATOM   4682  CA  SER A 316       4.982 -20.945  18.708  1.00  0.98           C  
ATOM   4683  HA  SER A 316       5.910 -20.591  19.156  1.00  0.98           H  
ATOM   4684  C   SER A 316       5.254 -21.353  17.249  1.00  0.98           C  
ATOM   4685  CB  SER A 316       4.491 -22.158  19.501  1.00  0.98           C  
ATOM   4686  HB2 SER A 316       3.499 -22.445  19.151  1.00  0.98           H  
ATOM   4687  HB3 SER A 316       5.172 -22.996  19.354  1.00  0.98           H  
ATOM   4688  O   SER A 316       4.342 -21.270  16.421  1.00  0.98           O  
ATOM   4689  OG  SER A 316       4.437 -21.845  20.876  1.00  0.98           O  
ATOM   4690  HG  SER A 316       3.926 -21.038  20.972  1.00  0.98           H  
ATOM   4691  N   PRO A 317       6.457 -21.866  16.908  1.00  0.98           N  
ATOM   4692  CA  PRO A 317       6.866 -22.174  15.530  1.00  0.98           C  
ATOM   4693  HA  PRO A 317       6.523 -21.378  14.869  1.00  0.98           H  
ATOM   4694  C   PRO A 317       6.276 -23.498  14.999  1.00  0.98           C  
ATOM   4695  CB  PRO A 317       8.399 -22.147  15.568  1.00  0.98           C  
ATOM   4696  HB2 PRO A 317       8.864 -22.742  14.782  1.00  0.98           H  
ATOM   4697  HB3 PRO A 317       8.745 -21.115  15.502  1.00  0.98           H  
ATOM   4698  O   PRO A 317       6.988 -24.385  14.529  1.00  0.98           O  
ATOM   4699  CG  PRO A 317       8.699 -22.690  16.962  1.00  0.98           C  
ATOM   4700  HG2 PRO A 317       8.595 -23.775  16.968  1.00  0.98           H  
ATOM   4701  HG3 PRO A 317       9.690 -22.394  17.307  1.00  0.98           H  
ATOM   4702  CD  PRO A 317       7.593 -22.054  17.806  1.00  0.98           C  
ATOM   4703  HD2 PRO A 317       7.929 -21.083  18.167  1.00  0.98           H  
ATOM   4704  HD3 PRO A 317       7.339 -22.702  18.646  1.00  0.98           H  
ATOM   4705  N   VAL A 318       4.958 -23.659  15.118  1.00  0.97           N  
ATOM   4706  H   VAL A 318       4.439 -22.878  15.494  1.00  0.97           H  
ATOM   4707  CA  VAL A 318       4.162 -24.793  14.624  1.00  0.97           C  
ATOM   4708  HA  VAL A 318       4.677 -25.242  13.775  1.00  0.97           H  
ATOM   4709  C   VAL A 318       2.806 -24.282  14.138  1.00  0.97           C  
ATOM   4710  CB  VAL A 318       3.954 -25.875  15.707  1.00  0.97           C  
ATOM   4711  HB  VAL A 318       3.345 -26.667  15.271  1.00  0.97           H  
ATOM   4712  O   VAL A 318       2.286 -23.328  14.714  1.00  0.97           O  
ATOM   4713  CG1 VAL A 318       5.278 -26.514  16.143  1.00  0.97           C  
ATOM   4714 HG11 VAL A 318       5.080 -27.373  16.784  1.00  0.97           H  
ATOM   4715 HG12 VAL A 318       5.885 -25.793  16.691  1.00  0.97           H  
ATOM   4716 HG13 VAL A 318       5.832 -26.846  15.265  1.00  0.97           H  
ATOM   4717  CG2 VAL A 318       3.235 -25.368  16.966  1.00  0.97           C  
ATOM   4718 HG21 VAL A 318       3.150 -26.174  17.695  1.00  0.97           H  
ATOM   4719 HG22 VAL A 318       2.227 -25.039  16.714  1.00  0.97           H  
ATOM   4720 HG23 VAL A 318       3.783 -24.539  17.412  1.00  0.97           H  
ATOM   4721  N   ALA A 319       2.212 -24.902  13.114  1.00  0.96           N  
ATOM   4722  H   ALA A 319       2.690 -25.662  12.652  1.00  0.96           H  
ATOM   4723  CA  ALA A 319       0.907 -24.486  12.582  1.00  0.96           C  
ATOM   4724  HA  ALA A 319       0.968 -23.444  12.268  1.00  0.96           H  
ATOM   4725  C   ALA A 319      -0.183 -24.569  13.661  1.00  0.96           C  
ATOM   4726  CB  ALA A 319       0.573 -25.329  11.347  1.00  0.96           C  
ATOM   4727  HB1 ALA A 319       0.493 -26.381  11.621  1.00  0.96           H  
ATOM   4728  HB2 ALA A 319       1.348 -25.202  10.592  1.00  0.96           H  
ATOM   4729  HB3 ALA A 319      -0.377 -24.996  10.928  1.00  0.96           H  
ATOM   4730  O   ALA A 319      -0.217 -25.536  14.425  1.00  0.96           O  
ATOM   4731  N   GLY A 320      -1.033 -23.542  13.760  1.00  0.96           N  
ATOM   4732  H   GLY A 320      -1.054 -22.826  13.048  1.00  0.96           H  
ATOM   4733  CA  GLY A 320      -2.004 -23.407  14.849  1.00  0.96           C  
ATOM   4734  HA2 GLY A 320      -2.664 -22.572  14.614  1.00  0.96           H  
ATOM   4735  HA3 GLY A 320      -2.606 -24.313  14.909  1.00  0.96           H  
ATOM   4736  C   GLY A 320      -1.398 -23.146  16.236  1.00  0.96           C  
ATOM   4737  O   GLY A 320      -2.128 -23.152  17.220  1.00  0.96           O  
ATOM   4738  N   GLY A 321      -0.085 -22.918  16.345  1.00  0.98           N  
ATOM   4739  H   GLY A 321       0.473 -22.978  15.506  1.00  0.98           H  
ATOM   4740  CA  GLY A 321       0.613 -22.587  17.593  1.00  0.98           C  
ATOM   4741  HA2 GLY A 321       0.277 -23.266  18.376  1.00  0.98           H  
ATOM   4742  HA3 GLY A 321       1.685 -22.723  17.446  1.00  0.98           H  
ATOM   4743  C   GLY A 321       0.377 -21.154  18.081  1.00  0.98           C  
ATOM   4744  O   GLY A 321       1.330 -20.502  18.489  1.00  0.98           O  
ATOM   4745  N   VAL A 322      -0.852 -20.657  17.995  1.00  0.98           N  
ATOM   4746  H   VAL A 322      -1.597 -21.302  17.773  1.00  0.98           H  
ATOM   4747  CA  VAL A 322      -1.275 -19.288  18.331  1.00  0.98           C  
ATOM   4748  HA  VAL A 322      -0.465 -18.749  18.822  1.00  0.98           H  
ATOM   4749  C   VAL A 322      -2.453 -19.327  19.312  1.00  0.98           C  
ATOM   4750  CB  VAL A 322      -1.654 -18.520  17.052  1.00  0.98           C  
ATOM   4751  HB  VAL A 322      -1.962 -17.515  17.343  1.00  0.98           H  
ATOM   4752  O   VAL A 322      -2.997 -20.402  19.569  1.00  0.98           O  
ATOM   4753  CG1 VAL A 322      -0.455 -18.332  16.117  1.00  0.98           C  
ATOM   4754 HG11 VAL A 322      -0.748 -17.694  15.283  1.00  0.98           H  
ATOM   4755 HG12 VAL A 322       0.350 -17.829  16.651  1.00  0.98           H  
ATOM   4756 HG13 VAL A 322      -0.110 -19.298  15.746  1.00  0.98           H  
ATOM   4757  CG2 VAL A 322      -2.825 -19.172  16.304  1.00  0.98           C  
ATOM   4758 HG21 VAL A 322      -3.228 -18.448  15.594  1.00  0.98           H  
ATOM   4759 HG22 VAL A 322      -3.632 -19.420  16.993  1.00  0.98           H  
ATOM   4760 HG23 VAL A 322      -2.505 -20.072  15.780  1.00  0.98           H  
ATOM   4761  N   ASP A 323      -2.882 -18.179  19.836  1.00  0.98           N  
ATOM   4762  H   ASP A 323      -2.457 -17.305  19.560  1.00  0.98           H  
ATOM   4763  CA  ASP A 323      -4.029 -18.107  20.751  1.00  0.98           C  
ATOM   4764  HA  ASP A 323      -3.935 -18.886  21.509  1.00  0.98           H  
ATOM   4765  C   ASP A 323      -5.366 -18.318  20.023  1.00  0.98           C  
ATOM   4766  CB  ASP A 323      -4.037 -16.749  21.459  1.00  0.98           C  
ATOM   4767  HB2 ASP A 323      -4.922 -16.683  22.091  1.00  0.98           H  
ATOM   4768  HB3 ASP A 323      -4.100 -15.965  20.705  1.00  0.98           H  
ATOM   4769  O   ASP A 323      -6.282 -18.949  20.556  1.00  0.98           O  
ATOM   4770  CG  ASP A 323      -2.800 -16.536  22.330  1.00  0.98           C  
ATOM   4771  OD1 ASP A 323      -2.555 -17.390  23.214  1.00  0.98           O  
ATOM   4772  OD2 ASP A 323      -2.115 -15.513  22.110  1.00  0.98           O  
ATOM   4773  N   LEU A 324      -5.476 -17.819  18.787  1.00  0.98           N  
ATOM   4774  H   LEU A 324      -4.709 -17.262  18.438  1.00  0.98           H  
ATOM   4775  CA  LEU A 324      -6.658 -17.989  17.944  1.00  0.98           C  
ATOM   4776  HA  LEU A 324      -7.198 -18.872  18.286  1.00  0.98           H  
ATOM   4777  C   LEU A 324      -6.267 -18.208  16.479  1.00  0.98           C  
ATOM   4778  CB  LEU A 324      -7.571 -16.765  18.126  1.00  0.98           C  
ATOM   4779  HB2 LEU A 324      -7.830 -16.673  19.181  1.00  0.98           H  
ATOM   4780  HB3 LEU A 324      -6.998 -15.881  17.846  1.00  0.98           H  
ATOM   4781  O   LEU A 324      -5.687 -17.339  15.833  1.00  0.98           O  
ATOM   4782  CG  LEU A 324      -8.863 -16.786  17.292  1.00  0.98           C  
ATOM   4783  HG  LEU A 324      -8.615 -16.865  16.234  1.00  0.98           H  
ATOM   4784  CD1 LEU A 324      -9.777 -17.954  17.671  1.00  0.98           C  
ATOM   4785 HD11 LEU A 324      -9.985 -17.929  18.741  1.00  0.98           H  
ATOM   4786 HD12 LEU A 324     -10.712 -17.880  17.115  1.00  0.98           H  
ATOM   4787 HD13 LEU A 324      -9.300 -18.899  17.413  1.00  0.98           H  
ATOM   4788  CD2 LEU A 324      -9.639 -15.486  17.504  1.00  0.98           C  
ATOM   4789 HD21 LEU A 324      -9.015 -14.640  17.215  1.00  0.98           H  
ATOM   4790 HD22 LEU A 324     -10.535 -15.479  16.884  1.00  0.98           H  
ATOM   4791 HD23 LEU A 324      -9.919 -15.378  18.552  1.00  0.98           H  
ATOM   4792  N   ALA A 325      -6.640 -19.366  15.935  1.00  0.97           N  
ATOM   4793  H   ALA A 325      -7.118 -20.038  16.518  1.00  0.97           H  
ATOM   4794  CA  ALA A 325      -6.489 -19.680  14.518  1.00  0.97           C  
ATOM   4795  HA  ALA A 325      -5.796 -18.970  14.066  1.00  0.97           H  
ATOM   4796  C   ALA A 325      -7.835 -19.554  13.789  1.00  0.97           C  
ATOM   4797  CB  ALA A 325      -5.862 -21.072  14.378  1.00  0.97           C  
ATOM   4798  HB1 ALA A 325      -6.527 -21.827  14.797  1.00  0.97           H  
ATOM   4799  HB2 ALA A 325      -4.907 -21.098  14.902  1.00  0.97           H  
ATOM   4800  HB3 ALA A 325      -5.688 -21.287  13.324  1.00  0.97           H  
ATOM   4801  O   ALA A 325      -8.839 -20.131  14.213  1.00  0.97           O  
ATOM   4802  N   ILE A 326      -7.849 -18.827  12.673  1.00  0.97           N  
ATOM   4803  H   ILE A 326      -6.989 -18.369  12.405  1.00  0.97           H  
ATOM   4804  CA  ILE A 326      -9.024 -18.555  11.844  1.00  0.97           C  
ATOM   4805  HA  ILE A 326      -9.871 -19.115  12.240  1.00  0.97           H  
ATOM   4806  C   ILE A 326      -8.744 -19.046  10.422  1.00  0.97           C  
ATOM   4807  CB  ILE A 326      -9.401 -17.053  11.868  1.00  0.97           C  
ATOM   4808  HB  ILE A 326      -8.611 -16.490  11.371  1.00  0.97           H  
ATOM   4809  O   ILE A 326      -7.721 -18.733   9.819  1.00  0.97           O  
ATOM   4810  CG1 ILE A 326      -9.533 -16.521  13.317  1.00  0.97           C  
ATOM   4811 HG12 ILE A 326      -8.597 -16.695  13.847  1.00  0.97           H  
ATOM   4812 HG13 ILE A 326     -10.323 -17.063  13.837  1.00  0.97           H  
ATOM   4813  CG2 ILE A 326     -10.718 -16.845  11.092  1.00  0.97           C  
ATOM   4814 HG21 ILE A 326     -10.606 -17.144  10.050  1.00  0.97           H  
ATOM   4815 HG22 ILE A 326     -11.524 -17.416  11.554  1.00  0.97           H  
ATOM   4816 HG23 ILE A 326     -10.997 -15.791  11.096  1.00  0.97           H  
ATOM   4817  CD1 ILE A 326      -9.805 -15.015  13.421  1.00  0.97           C  
ATOM   4818 HD11 ILE A 326     -10.814 -14.781  13.081  1.00  0.97           H  
ATOM   4819 HD12 ILE A 326      -9.077 -14.463  12.826  1.00  0.97           H  
ATOM   4820 HD13 ILE A 326      -9.714 -14.706  14.462  1.00  0.97           H  
ATOM   4821  N   ASN A 327      -9.673 -19.811   9.859  1.00  0.95           N  
ATOM   4822  H   ASN A 327     -10.523 -19.992  10.374  1.00  0.95           H  
ATOM   4823  CA  ASN A 327      -9.623 -20.214   8.458  1.00  0.95           C  
ATOM   4824  HA  ASN A 327      -8.643 -19.995   8.034  1.00  0.95           H  
ATOM   4825  C   ASN A 327     -10.660 -19.412   7.668  1.00  0.95           C  
ATOM   4826  CB  ASN A 327      -9.842 -21.730   8.383  1.00  0.95           C  
ATOM   4827  HB2 ASN A 327     -10.835 -21.971   8.763  1.00  0.95           H  
ATOM   4828  HB3 ASN A 327      -9.098 -22.234   8.999  1.00  0.95           H  
ATOM   4829  O   ASN A 327     -11.833 -19.408   8.044  1.00  0.95           O  
ATOM   4830  CG  ASN A 327      -9.693 -22.242   6.965  1.00  0.95           C  
ATOM   4831  ND2 ASN A 327     -10.642 -23.004   6.476  1.00  0.95           N  
ATOM   4832 HD21 ASN A 327     -10.532 -23.257   5.505  1.00  0.95           H  
ATOM   4833 HD22 ASN A 327     -11.494 -23.145   7.000  1.00  0.95           H  
ATOM   4834  OD1 ASN A 327      -8.728 -21.976   6.275  1.00  0.95           O  
ATOM   4835  N   MET A 328     -10.242 -18.751   6.590  1.00  0.93           N  
ATOM   4836  H   MET A 328      -9.266 -18.794   6.335  1.00  0.93           H  
ATOM   4837  CA  MET A 328     -11.105 -17.909   5.760  1.00  0.93           C  
ATOM   4838  HA  MET A 328     -12.038 -17.699   6.284  1.00  0.93           H  
ATOM   4839  C   MET A 328     -11.466 -18.638   4.467  1.00  0.93           C  
ATOM   4840  CB  MET A 328     -10.418 -16.566   5.479  1.00  0.93           C  
ATOM   4841  HB2 MET A 328     -11.043 -15.985   4.801  1.00  0.93           H  
ATOM   4842  HB3 MET A 328      -9.459 -16.750   4.995  1.00  0.93           H  
ATOM   4843  O   MET A 328     -10.721 -18.626   3.493  1.00  0.93           O  
ATOM   4844  CG  MET A 328     -10.183 -15.736   6.743  1.00  0.93           C  
ATOM   4845  HG2 MET A 328      -9.679 -14.814   6.453  1.00  0.93           H  
ATOM   4846  HG3 MET A 328      -9.521 -16.291   7.407  1.00  0.93           H  
ATOM   4847  SD  MET A 328     -11.687 -15.306   7.660  1.00  0.93           S  
ATOM   4848  CE  MET A 328     -10.982 -14.111   8.819  1.00  0.93           C  
ATOM   4849  HE1 MET A 328     -10.131 -14.554   9.336  1.00  0.93           H  
ATOM   4850  HE2 MET A 328     -11.739 -13.812   9.544  1.00  0.93           H  
ATOM   4851  HE3 MET A 328     -10.651 -13.231   8.268  1.00  0.93           H  
ATOM   4852  N   ALA A 329     -12.615 -19.308   4.446  1.00  0.90           N  
ATOM   4853  H   ALA A 329     -13.205 -19.297   5.266  1.00  0.90           H  
ATOM   4854  CA  ALA A 329     -13.112 -19.958   3.242  1.00  0.90           C  
ATOM   4855  HA  ALA A 329     -12.269 -20.393   2.705  1.00  0.90           H  
ATOM   4856  C   ALA A 329     -13.791 -18.937   2.320  1.00  0.90           C  
ATOM   4857  CB  ALA A 329     -14.051 -21.101   3.637  1.00  0.90           C  
ATOM   4858  HB1 ALA A 329     -14.916 -20.702   4.167  1.00  0.90           H  
ATOM   4859  HB2 ALA A 329     -13.525 -21.802   4.286  1.00  0.90           H  
ATOM   4860  HB3 ALA A 329     -14.392 -21.622   2.742  1.00  0.90           H  
ATOM   4861  O   ALA A 329     -14.760 -18.291   2.715  1.00  0.90           O  
ATOM   4862  N   PHE A 330     -13.307 -18.832   1.083  1.00  0.91           N  
ATOM   4863  H   PHE A 330     -12.453 -19.323   0.861  1.00  0.91           H  
ATOM   4864  CA  PHE A 330     -13.812 -17.885   0.091  1.00  0.91           C  
ATOM   4865  HA  PHE A 330     -14.383 -17.105   0.594  1.00  0.91           H  
ATOM   4866  C   PHE A 330     -14.723 -18.547  -0.938  1.00  0.91           C  
ATOM   4867  CB  PHE A 330     -12.628 -17.227  -0.617  1.00  0.91           C  
ATOM   4868  HB2 PHE A 330     -12.145 -17.980  -1.240  1.00  0.91           H  
ATOM   4869  HB3 PHE A 330     -12.999 -16.439  -1.272  1.00  0.91           H  
ATOM   4870  O   PHE A 330     -14.400 -19.620  -1.464  1.00  0.91           O  
ATOM   4871  CG  PHE A 330     -11.595 -16.635   0.313  1.00  0.91           C  
ATOM   4872  CD1 PHE A 330     -11.996 -15.770   1.345  1.00  0.91           C  
ATOM   4873  HD1 PHE A 330     -13.046 -15.572   1.503  1.00  0.91           H  
ATOM   4874  CD2 PHE A 330     -10.233 -16.929   0.129  1.00  0.91           C  
ATOM   4875  HD2 PHE A 330      -9.913 -17.611  -0.645  1.00  0.91           H  
ATOM   4876  CE1 PHE A 330     -11.037 -15.124   2.136  1.00  0.91           C  
ATOM   4877  HE1 PHE A 330     -11.338 -14.397   2.876  1.00  0.91           H  
ATOM   4878  CE2 PHE A 330      -9.272 -16.287   0.922  1.00  0.91           C  
ATOM   4879  HE2 PHE A 330      -8.223 -16.460   0.736  1.00  0.91           H  
ATOM   4880  CZ  PHE A 330      -9.677 -15.353   1.890  1.00  0.91           C  
ATOM   4881  HZ  PHE A 330      -8.945 -14.736   2.390  1.00  0.91           H  
ATOM   4882  N   ASN A 331     -15.825 -17.879  -1.275  1.00  0.90           N  
ATOM   4883  H   ASN A 331     -16.055 -17.038  -0.766  1.00  0.90           H  
ATOM   4884  CA  ASN A 331     -16.688 -18.270  -2.384  1.00  0.90           C  
ATOM   4885  HA  ASN A 331     -16.054 -18.724  -3.145  1.00  0.90           H  
ATOM   4886  C   ASN A 331     -17.373 -17.065  -3.044  1.00  0.90           C  
ATOM   4887  CB  ASN A 331     -17.687 -19.347  -1.917  1.00  0.90           C  
ATOM   4888  HB2 ASN A 331     -17.130 -20.201  -1.533  1.00  0.90           H  
ATOM   4889  HB3 ASN A 331     -18.268 -19.690  -2.773  1.00  0.90           H  
ATOM   4890  O   ASN A 331     -17.651 -16.060  -2.400  1.00  0.90           O  
ATOM   4891  CG  ASN A 331     -18.634 -18.892  -0.821  1.00  0.90           C  
ATOM   4892  ND2 ASN A 331     -19.871 -18.601  -1.153  1.00  0.90           N  
ATOM   4893 HD21 ASN A 331     -20.429 -18.192  -0.417  1.00  0.90           H  
ATOM   4894 HD22 ASN A 331     -20.143 -18.556  -2.124  1.00  0.90           H  
ATOM   4895  OD1 ASN A 331     -18.296 -18.834   0.348  1.00  0.90           O  
ATOM   4896  N   PHE A 332     -17.697 -17.198  -4.325  1.00  0.89           N  
ATOM   4897  H   PHE A 332     -17.293 -17.972  -4.832  1.00  0.89           H  
ATOM   4898  CA  PHE A 332     -18.392 -16.201  -5.133  1.00  0.89           C  
ATOM   4899  HA  PHE A 332     -18.847 -15.453  -4.485  1.00  0.89           H  
ATOM   4900  C   PHE A 332     -19.497 -16.883  -5.942  1.00  0.89           C  
ATOM   4901  CB  PHE A 332     -17.367 -15.504  -6.038  1.00  0.89           C  
ATOM   4902  HB2 PHE A 332     -16.859 -16.255  -6.644  1.00  0.89           H  
ATOM   4903  HB3 PHE A 332     -16.616 -15.028  -5.408  1.00  0.89           H  
ATOM   4904  O   PHE A 332     -19.289 -17.961  -6.498  1.00  0.89           O  
ATOM   4905  CG  PHE A 332     -17.955 -14.446  -6.945  1.00  0.89           C  
ATOM   4906  CD1 PHE A 332     -17.924 -14.607  -8.342  1.00  0.89           C  
ATOM   4907  HD1 PHE A 332     -17.466 -15.482  -8.778  1.00  0.89           H  
ATOM   4908  CD2 PHE A 332     -18.508 -13.280  -6.390  1.00  0.89           C  
ATOM   4909  HD2 PHE A 332     -18.482 -13.126  -5.321  1.00  0.89           H  
ATOM   4910  CE1 PHE A 332     -18.454 -13.606  -9.174  1.00  0.89           C  
ATOM   4911  HE1 PHE A 332     -18.400 -13.707 -10.248  1.00  0.89           H  
ATOM   4912  CE2 PHE A 332     -19.065 -12.293  -7.218  1.00  0.89           C  
ATOM   4913  HE2 PHE A 332     -19.472 -11.389  -6.790  1.00  0.89           H  
ATOM   4914  CZ  PHE A 332     -19.044 -12.462  -8.612  1.00  0.89           C  
ATOM   4915  HZ  PHE A 332     -19.461 -11.703  -9.258  1.00  0.89           H  
ATOM   4916  N   ASN A 333     -20.689 -16.286  -5.993  1.00  0.89           N  
ATOM   4917  H   ASN A 333     -20.804 -15.401  -5.521  1.00  0.89           H  
ATOM   4918  CA  ASN A 333     -21.847 -16.879  -6.680  1.00  0.89           C  
ATOM   4919  HA  ASN A 333     -21.608 -17.912  -6.931  1.00  0.89           H  
ATOM   4920  C   ASN A 333     -22.183 -16.222  -8.032  1.00  0.89           C  
ATOM   4921  CB  ASN A 333     -23.043 -16.939  -5.711  1.00  0.89           C  
ATOM   4922  HB2 ASN A 333     -23.815 -17.572  -6.149  1.00  0.89           H  
ATOM   4923  HB3 ASN A 333     -22.725 -17.389  -4.770  1.00  0.89           H  
ATOM   4924  O   ASN A 333     -23.225 -16.531  -8.609  1.00  0.89           O  
ATOM   4925  CG  ASN A 333     -23.669 -15.586  -5.425  1.00  0.89           C  
ATOM   4926  ND2 ASN A 333     -24.623 -15.529  -4.529  1.00  0.89           N  
ATOM   4927 HD21 ASN A 333     -25.029 -14.616  -4.382  1.00  0.89           H  
ATOM   4928 HD22 ASN A 333     -24.924 -16.360  -4.040  1.00  0.89           H  
ATOM   4929  OD1 ASN A 333     -23.322 -14.561  -5.983  1.00  0.89           O  
ATOM   4930  N   GLY A 334     -21.330 -15.318  -8.523  1.00  0.84           N  
ATOM   4931  H   GLY A 334     -20.489 -15.117  -8.000  1.00  0.84           H  
ATOM   4932  CA  GLY A 334     -21.588 -14.508  -9.717  1.00  0.84           C  
ATOM   4933  HA2 GLY A 334     -20.674 -14.426 -10.306  1.00  0.84           H  
ATOM   4934  HA3 GLY A 334     -22.337 -14.997 -10.340  1.00  0.84           H  
ATOM   4935  C   GLY A 334     -22.092 -13.093  -9.418  1.00  0.84           C  
ATOM   4936  O   GLY A 334     -22.145 -12.271 -10.327  1.00  0.84           O  
ATOM   4937  N   THR A 335     -22.454 -12.790  -8.170  1.00  0.85           N  
ATOM   4938  H   THR A 335     -22.445 -13.525  -7.477  1.00  0.85           H
[truncated: 194,239 more chars]
