# Supplementary material for: Phenoloxidases in Plants—How Structural Diversity Enables Functional Specificity
Source: Front Plant Sci. 2021 Oct 1;12:754601. doi: 10.3389/fpls.2021.754601 (PMC8517187; doi:10.3389/fpls.2021.754601)
Supplement: Supplementary file 3 [file Data_Sheet_2.ZIP › Figure 7/AlphaFold2_models/models/fungi/F162A_F332A_relaxed_model_1.pdb]

ATOM      1  N   GLY A   1       6.603  17.321  -3.833  1.00  0.85           N  
ATOM      2  H   GLY A   1       7.272  17.723  -3.192  1.00  0.85           H  
ATOM      3  H2  GLY A   1       6.312  18.027  -4.494  1.00  0.85           H  
ATOM      4  H3  GLY A   1       7.091  16.581  -4.317  1.00  0.85           H  
ATOM      5  CA  GLY A   1       5.460  16.790  -3.086  1.00  0.85           C  
ATOM      6  HA2 GLY A   1       4.737  16.336  -3.764  1.00  0.85           H  
ATOM      7  HA3 GLY A   1       5.806  16.038  -2.377  1.00  0.85           H  
ATOM      8  C   GLY A   1       4.794  17.906  -2.315  1.00  0.85           C  
ATOM      9  O   GLY A   1       5.299  19.027  -2.299  1.00  0.85           O  
ATOM     10  N   ILE A   2       3.660  17.614  -1.691  1.00  0.95           N  
ATOM     11  H   ILE A   2       3.339  16.657  -1.738  1.00  0.95           H  
ATOM     12  CA  ILE A   2       3.085  18.437  -0.623  1.00  0.95           C  
ATOM     13  HA  ILE A   2       3.432  19.463  -0.743  1.00  0.95           H  
ATOM     14  C   ILE A   2       3.629  17.945   0.725  1.00  0.95           C  
ATOM     15  CB  ILE A   2       1.544  18.466  -0.692  1.00  0.95           C  
ATOM     16  HB  ILE A   2       1.181  19.013   0.178  1.00  0.95           H  
ATOM     17  O   ILE A   2       3.867  16.752   0.899  1.00  0.95           O  
ATOM     18  CG1 ILE A   2       0.949  17.048  -0.663  1.00  0.95           C  
ATOM     19 HG12 ILE A   2       1.270  16.490  -1.543  1.00  0.95           H  
ATOM     20 HG13 ILE A   2       1.318  16.540   0.228  1.00  0.95           H  
ATOM     21  CG2 ILE A   2       1.108  19.236  -1.954  1.00  0.95           C  
ATOM     22 HG21 ILE A   2       1.650  20.180  -2.017  1.00  0.95           H  
ATOM     23 HG22 ILE A   2       1.313  18.646  -2.847  1.00  0.95           H  
ATOM     24 HG23 ILE A   2       0.045  19.471  -1.905  1.00  0.95           H  
ATOM     25  CD1 ILE A   2      -0.576  17.026  -0.625  1.00  0.95           C  
ATOM     26 HD11 ILE A   2      -1.005  17.609  -1.440  1.00  0.95           H  
ATOM     27 HD12 ILE A   2      -0.924  17.418   0.330  1.00  0.95           H  
ATOM     28 HD13 ILE A   2      -0.912  15.997  -0.758  1.00  0.95           H  
ATOM     29  N   GLY A   3       3.899  18.875   1.641  1.00  0.97           N  
ATOM     30  H   GLY A   3       3.631  19.831   1.458  1.00  0.97           H  
ATOM     31  CA  GLY A   3       4.503  18.564   2.938  1.00  0.97           C  
ATOM     32  HA2 GLY A   3       5.288  17.821   2.798  1.00  0.97           H  
ATOM     33  HA3 GLY A   3       4.960  19.466   3.344  1.00  0.97           H  
ATOM     34  C   GLY A   3       3.505  18.019   3.970  1.00  0.97           C  
ATOM     35  O   GLY A   3       2.333  17.822   3.648  1.00  0.97           O  
ATOM     36  N   PRO A   4       3.939  17.851   5.234  1.00  0.97           N  
ATOM     37  CA  PRO A   4       3.109  17.289   6.301  1.00  0.97           C  
ATOM     38  HA  PRO A   4       2.762  16.316   5.954  1.00  0.97           H  
ATOM     39  C   PRO A   4       1.878  18.118   6.685  1.00  0.97           C  
ATOM     40  CB  PRO A   4       4.042  17.096   7.503  1.00  0.97           C  
ATOM     41  HB2 PRO A   4       3.789  16.200   8.069  1.00  0.97           H  
ATOM     42  HB3 PRO A   4       4.009  17.973   8.150  1.00  0.97           H  
ATOM     43  O   PRO A   4       0.954  17.586   7.288  1.00  0.97           O  
ATOM     44  CG  PRO A   4       5.425  16.989   6.868  1.00  0.97           C  
ATOM     45  HG2 PRO A   4       6.211  17.296   7.558  1.00  0.97           H  
ATOM     46  HG3 PRO A   4       5.588  15.968   6.523  1.00  0.97           H  
ATOM     47  CD  PRO A   4       5.326  17.929   5.672  1.00  0.97           C  
ATOM     48  HD2 PRO A   4       6.024  17.603   4.901  1.00  0.97           H  
ATOM     49  HD3 PRO A   4       5.553  18.948   5.983  1.00  0.97           H  
ATOM     50  N   VAL A   5       1.842  19.408   6.339  1.00  0.98           N  
ATOM     51  H   VAL A   5       2.611  19.767   5.791  1.00  0.98           H  
ATOM     52  CA  VAL A   5       0.690  20.295   6.554  1.00  0.98           C  
ATOM     53  HA  VAL A   5      -0.109  19.738   7.043  1.00  0.98           H  
ATOM     54  C   VAL A   5       0.188  20.766   5.195  1.00  0.98           C  
ATOM     55  CB  VAL A   5       1.049  21.485   7.464  1.00  0.98           C  
ATOM     56  HB  VAL A   5       1.774  22.122   6.957  1.00  0.98           H  
ATOM     57  O   VAL A   5       0.900  21.496   4.499  1.00  0.98           O  
ATOM     58  CG1 VAL A   5      -0.196  22.325   7.778  1.00  0.98           C  
ATOM     59 HG11 VAL A   5      -0.953  21.702   8.255  1.00  0.98           H  
ATOM     60 HG12 VAL A   5      -0.609  22.746   6.861  1.00  0.98           H  
ATOM     61 HG13 VAL A   5       0.066  23.143   8.449  1.00  0.98           H  
ATOM     62  CG2 VAL A   5       1.677  21.030   8.789  1.00  0.98           C  
ATOM     63 HG21 VAL A   5       1.828  21.885   9.448  1.00  0.98           H  
ATOM     64 HG22 VAL A   5       1.030  20.308   9.287  1.00  0.98           H  
ATOM     65 HG23 VAL A   5       2.643  20.560   8.606  1.00  0.98           H  
ATOM     66  N   ALA A   6      -1.011  20.339   4.798  1.00  0.98           N  
ATOM     67  H   ALA A   6      -1.564  19.770   5.424  1.00  0.98           H  
ATOM     68  CA  ALA A   6      -1.549  20.624   3.470  1.00  0.98           C  
ATOM     69  HA  ALA A   6      -1.278  21.643   3.194  1.00  0.98           H  
ATOM     70  C   ALA A   6      -3.079  20.515   3.406  1.00  0.98           C  
ATOM     71  CB  ALA A   6      -0.908  19.657   2.460  1.00  0.98           C  
ATOM     72  HB1 ALA A   6       0.177  19.758   2.478  1.00  0.98           H  
ATOM     73  HB2 ALA A   6      -1.270  19.873   1.455  1.00  0.98           H  
ATOM     74  HB3 ALA A   6      -1.170  18.630   2.717  1.00  0.98           H  
ATOM     75  O   ALA A   6      -3.695  19.755   4.154  1.00  0.98           O  
ATOM     76  N   ASP A   7      -3.666  21.222   2.439  1.00  0.98           N  
ATOM     77  H   ASP A   7      -3.096  21.827   1.865  1.00  0.98           H  
ATOM     78  CA  ASP A   7      -5.045  21.006   2.002  1.00  0.98           C  
ATOM     79  HA  ASP A   7      -5.620  20.579   2.824  1.00  0.98           H  
ATOM     80  C   ASP A   7      -5.079  20.017   0.822  1.00  0.98           C  
ATOM     81  CB  ASP A   7      -5.718  22.333   1.612  1.00  0.98           C  
ATOM     82  HB2 ASP A   7      -5.093  22.843   0.880  1.00  0.98           H  
ATOM     83  HB3 ASP A   7      -6.667  22.101   1.127  1.00  0.98           H  
ATOM     84  O   ASP A   7      -4.363  20.171  -0.178  1.00  0.98           O  
ATOM     85  CG  ASP A   7      -6.014  23.280   2.783  1.00  0.98           C  
ATOM     86  OD1 ASP A   7      -6.383  22.800   3.878  1.00  0.98           O  
ATOM     87  OD2 ASP A   7      -5.932  24.507   2.559  1.00  0.98           O  
ATOM     88  N   LEU A   8      -5.955  19.019   0.924  1.00  0.99           N  
ATOM     89  H   LEU A   8      -6.498  18.972   1.775  1.00  0.99           H  
ATOM     90  CA  LEU A   8      -6.306  18.078  -0.135  1.00  0.99           C  
ATOM     91  HA  LEU A   8      -5.628  18.196  -0.981  1.00  0.99           H  
ATOM     92  C   LEU A   8      -7.720  18.406  -0.616  1.00  0.99           C  
ATOM     93  CB  LEU A   8      -6.203  16.630   0.377  1.00  0.99           C  
ATOM     94  HB2 LEU A   8      -6.481  15.959  -0.436  1.00  0.99           H  
ATOM     95  HB3 LEU A   8      -6.926  16.493   1.181  1.00  0.99           H  
ATOM     96  O   LEU A   8      -8.710  17.956  -0.043  1.00  0.99           O  
ATOM     97  CG  LEU A   8      -4.830  16.211   0.917  1.00  0.99           C  
ATOM     98  HG  LEU A   8      -4.602  16.774   1.822  1.00  0.99           H  
ATOM     99  CD1 LEU A   8      -4.848  14.724   1.262  1.00  0.99           C  
ATOM    100 HD11 LEU A   8      -5.023  14.123   0.369  1.00  0.99           H  
ATOM    101 HD12 LEU A   8      -5.638  14.527   1.987  1.00  0.99           H  
ATOM    102 HD13 LEU A   8      -3.894  14.437   1.703  1.00  0.99           H  
ATOM    103  CD2 LEU A   8      -3.712  16.421  -0.093  1.00  0.99           C  
ATOM    104 HD21 LEU A   8      -3.551  17.487  -0.257  1.00  0.99           H  
ATOM    105 HD22 LEU A   8      -3.948  15.923  -1.033  1.00  0.99           H  
ATOM    106 HD23 LEU A   8      -2.808  15.983   0.331  1.00  0.99           H  
ATOM    107  N   THR A   9      -7.822  19.219  -1.663  1.00  0.99           N  
ATOM    108  H   THR A   9      -6.975  19.525  -2.120  1.00  0.99           H  
ATOM    109  CA  THR A   9      -9.111  19.613  -2.237  1.00  0.99           C  
ATOM    110  HA  THR A   9      -9.847  19.682  -1.437  1.00  0.99           H  
ATOM    111  C   THR A   9      -9.588  18.557  -3.226  1.00  0.99           C  
ATOM    112  CB  THR A   9      -9.031  20.989  -2.905  1.00  0.99           C  
ATOM    113  HB  THR A   9      -8.370  20.945  -3.770  1.00  0.99           H  
ATOM    114  O   THR A   9      -8.976  18.358  -4.279  1.00  0.99           O  
ATOM    115  CG2 THR A   9     -10.411  21.482  -3.333  1.00  0.99           C  
ATOM    116 HG21 THR A   9     -10.323  22.482  -3.759  1.00  0.99           H  
ATOM    117 HG22 THR A   9     -11.069  21.510  -2.465  1.00  0.99           H  
ATOM    118 HG23 THR A   9     -10.824  20.808  -4.083  1.00  0.99           H  
ATOM    119  OG1 THR A   9      -8.548  21.952  -2.000  1.00  0.99           O  
ATOM    120  HG1 THR A   9      -7.745  21.605  -1.605  1.00  0.99           H  
ATOM    121  N   ILE A  10     -10.695  17.899  -2.896  1.00  0.99           N  
ATOM    122  H   ILE A  10     -11.144  18.131  -2.021  1.00  0.99           H  
ATOM    123  CA  ILE A  10     -11.315  16.841  -3.685  1.00  0.99           C  
ATOM    124  HA  ILE A  10     -10.553  16.389  -4.321  1.00  0.99           H  
ATOM    125  C   ILE A  10     -12.390  17.445  -4.582  1.00  0.99           C  
ATOM    126  CB  ILE A  10     -11.879  15.737  -2.768  1.00  0.99           C  
ATOM    127  HB  ILE A  10     -12.727  16.140  -2.214  1.00  0.99           H  
ATOM    128  O   ILE A  10     -13.311  18.104  -4.109  1.00  0.99           O  
ATOM    129  CG1 ILE A  10     -10.865  15.216  -1.725  1.00  0.99           C  
ATOM    130 HG12 ILE A  10     -11.231  14.276  -1.311  1.00  0.99           H  
ATOM    131 HG13 ILE A  10     -10.815  15.928  -0.901  1.00  0.99           H  
ATOM    132  CG2 ILE A  10     -12.411  14.593  -3.637  1.00  0.99           C  
ATOM    133 HG21 ILE A  10     -12.730  13.764  -3.004  1.00  0.99           H  
ATOM    134 HG22 ILE A  10     -13.284  14.934  -4.192  1.00  0.99           H  
ATOM    135 HG23 ILE A  10     -11.645  14.265  -4.340  1.00  0.99           H  
ATOM    136  CD1 ILE A  10      -9.440  15.003  -2.251  1.00  0.99           C  
ATOM    137 HD11 ILE A  10      -8.898  15.949  -2.253  1.00  0.99           H  
ATOM    138 HD12 ILE A  10      -9.471  14.619  -3.270  1.00  0.99           H  
ATOM    139 HD13 ILE A  10      -8.911  14.307  -1.600  1.00  0.99           H  
ATOM    140  N   THR A  11     -12.268  17.255  -5.893  1.00  0.98           N  
ATOM    141  H   THR A  11     -11.532  16.644  -6.217  1.00  0.98           H  
ATOM    142  CA  THR A  11     -13.198  17.821  -6.887  1.00  0.98           C  
ATOM    143  HA  THR A  11     -14.155  18.032  -6.408  1.00  0.98           H  
ATOM    144  C   THR A  11     -13.471  16.829  -8.007  1.00  0.98           C  
ATOM    145  CB  THR A  11     -12.668  19.134  -7.495  1.00  0.98           C  
ATOM    146  HB  THR A  11     -13.292  19.418  -8.342  1.00  0.98           H  
ATOM    147  O   THR A  11     -12.743  15.853  -8.181  1.00  0.98           O  
ATOM    148  CG2 THR A  11     -12.681  20.294  -6.507  1.00  0.98           C  
ATOM    149 HG21 THR A  11     -12.114  20.029  -5.615  1.00  0.98           H  
ATOM    150 HG22 THR A  11     -12.241  21.177  -6.971  1.00  0.98           H  
ATOM    151 HG23 THR A  11     -13.712  20.514  -6.231  1.00  0.98           H  
ATOM    152  OG1 THR A  11     -11.345  18.984  -7.945  1.00  0.98           O  
ATOM    153  HG1 THR A  11     -10.867  18.550  -7.235  1.00  0.98           H  
ATOM    154  N   ASN A  12     -14.513  17.085  -8.799  1.00  0.98           N  
ATOM    155  H   ASN A  12     -15.075  17.905  -8.616  1.00  0.98           H  
ATOM    156  CA  ASN A  12     -14.682  16.416 -10.084  1.00  0.98           C  
ATOM    157  HA  ASN A  12     -14.237  15.423 -10.018  1.00  0.98           H  
ATOM    158  C   ASN A  12     -13.955  17.202 -11.179  1.00  0.98           C  
ATOM    159  CB  ASN A  12     -16.169  16.244 -10.417  1.00  0.98           C  
ATOM    160  HB2 ASN A  12     -16.624  17.225 -10.558  1.00  0.98           H  
ATOM    161  HB3 ASN A  12     -16.263  15.684 -11.348  1.00  0.98           H  
ATOM    162  O   ASN A  12     -14.111  18.421 -11.266  1.00  0.98           O  
ATOM    163  CG  ASN A  12     -16.928  15.515  -9.333  1.00  0.98           C  
ATOM    164  ND2 ASN A  12     -16.723  14.229  -9.177  1.00  0.98           N  
ATOM    165 HD21 ASN A  12     -16.036  13.737  -9.731  1.00  0.98           H  
ATOM    166 HD22 ASN A  12     -17.186  13.781  -8.399  1.00  0.98           H  
ATOM    167  OD1 ASN A  12     -17.738  16.100  -8.631  1.00  0.98           O  
ATOM    168  N   ALA A  13     -13.217  16.514 -12.046  1.00  0.98           N  
ATOM    169  H   ALA A  13     -13.107  15.519 -11.910  1.00  0.98           H  
ATOM    170  CA  ALA A  13     -12.590  17.127 -13.213  1.00  0.98           C  
ATOM    171  HA  ALA A  13     -13.143  18.029 -13.475  1.00  0.98           H  
ATOM    172  C   ALA A  13     -12.627  16.199 -14.430  1.00  0.98           C  
ATOM    173  CB  ALA A  13     -11.155  17.538 -12.864  1.00  0.98           C  
ATOM    174  HB1 ALA A  13     -11.161  18.214 -12.009  1.00  0.98           H  
ATOM    175  HB2 ALA A  13     -10.569  16.652 -12.620  1.00  0.98           H  
ATOM    176  HB3 ALA A  13     -10.693  18.043 -13.712  1.00  0.98           H  
ATOM    177  O   ALA A  13     -12.558  14.977 -14.302  1.00  0.98           O  
ATOM    178  N   ALA A  14     -12.689  16.794 -15.624  1.00  0.97           N  
ATOM    179  H   ALA A  14     -12.672  17.803 -15.656  1.00  0.97           H  
ATOM    180  CA  ALA A  14     -12.417  16.070 -16.859  1.00  0.97           C  
ATOM    181  HA  ALA A  14     -12.922  15.105 -16.820  1.00  0.97           H  
ATOM    182  C   ALA A  14     -10.905  15.845 -16.982  1.00  0.97           C  
ATOM    183  CB  ALA A  14     -12.965  16.849 -18.061  1.00  0.97           C  
ATOM    184  HB1 ALA A  14     -12.454  17.808 -18.145  1.00  0.97           H  
ATOM    185  HB2 ALA A  14     -14.035  17.023 -17.948  1.00  0.97           H  
ATOM    186  HB3 ALA A  14     -12.792  16.277 -18.972  1.00  0.97           H  
ATOM    187  O   ALA A  14     -10.143  16.810 -17.043  1.00  0.97           O  
ATOM    188  N   VAL A  15     -10.478  14.589 -17.051  1.00  0.97           N  
ATOM    189  H   VAL A  15     -11.160  13.846 -16.992  1.00  0.97           H  
ATOM    190  CA  VAL A  15      -9.068  14.206 -17.200  1.00  0.97           C  
ATOM    191  HA  VAL A  15      -8.485  15.091 -17.454  1.00  0.97           H  
ATOM    192  C   VAL A  15      -8.910  13.226 -18.355  1.00  0.97           C  
ATOM    193  CB  VAL A  15      -8.481  13.639 -15.894  1.00  0.97           C  
ATOM    194  HB  VAL A  15      -7.427  13.417 -16.064  1.00  0.97           H  
ATOM    195  O   VAL A  15      -9.853  12.519 -18.708  1.00  0.97           O  
ATOM    196  CG1 VAL A  15      -8.562  14.654 -14.750  1.00  0.97           C  
ATOM    197 HG11 VAL A  15      -7.995  14.286 -13.894  1.00  0.97           H  
ATOM    198 HG12 VAL A  15      -9.598  14.807 -14.448  1.00  0.97           H  
ATOM    199 HG13 VAL A  15      -8.136  15.606 -15.066  1.00  0.97           H  
ATOM    200  CG2 VAL A  15      -9.176  12.347 -15.466  1.00  0.97           C  
ATOM    201 HG21 VAL A  15      -8.767  12.010 -14.514  1.00  0.97           H  
ATOM    202 HG22 VAL A  15      -9.003  11.574 -16.215  1.00  0.97           H  
ATOM    203 HG23 VAL A  15     -10.249  12.512 -15.360  1.00  0.97           H  
ATOM    204  N   SER A  16      -7.722  13.198 -18.956  1.00  0.97           N  
ATOM    205  H   SER A  16      -7.009  13.843 -18.648  1.00  0.97           H  
ATOM    206  CA  SER A  16      -7.400  12.322 -20.089  1.00  0.97           C  
ATOM    207  HA  SER A  16      -8.072  11.465 -20.068  1.00  0.97           H  
ATOM    208  C   SER A  16      -5.980  11.749 -19.988  1.00  0.97           C  
ATOM    209  CB  SER A  16      -7.637  13.073 -21.407  1.00  0.97           C  
ATOM    210  HB2 SER A  16      -8.681  13.383 -21.461  1.00  0.97           H  
ATOM    211  HB3 SER A  16      -7.428  12.412 -22.248  1.00  0.97           H  
ATOM    212  O   SER A  16      -5.154  12.025 -20.863  1.00  0.97           O  
ATOM    213  OG  SER A  16      -6.809  14.219 -21.479  1.00  0.97           O  
ATOM    214  HG  SER A  16      -5.906  13.893 -21.497  1.00  0.97           H  
ATOM    215  N   PRO A  17      -5.656  11.001 -18.916  1.00  0.97           N  
ATOM    216  CA  PRO A  17      -4.294  10.524 -18.661  1.00  0.97           C  
ATOM    217  HA  PRO A  17      -3.598  11.362 -18.633  1.00  0.97           H  
ATOM    218  C   PRO A  17      -3.793   9.523 -19.712  1.00  0.97           C  
ATOM    219  CB  PRO A  17      -4.362   9.881 -17.278  1.00  0.97           C  
ATOM    220  HB2 PRO A  17      -3.643   9.066 -17.188  1.00  0.97           H  
ATOM    221  HB3 PRO A  17      -4.177  10.635 -16.513  1.00  0.97           H  
ATOM    222  O   PRO A  17      -2.590   9.400 -19.923  1.00  0.97           O  
ATOM    223  CG  PRO A  17      -5.805   9.390 -17.174  1.00  0.97           C  
ATOM    224  HG2 PRO A  17      -6.127   9.289 -16.137  1.00  0.97           H  
ATOM    225  HG3 PRO A  17      -5.914   8.447 -17.708  1.00  0.97           H  
ATOM    226  CD  PRO A  17      -6.572  10.489 -17.901  1.00  0.97           C  
ATOM    227  HD2 PRO A  17      -6.817  11.283 -17.196  1.00  0.97           H  
ATOM    228  HD3 PRO A  17      -7.480  10.079 -18.346  1.00  0.97           H  
ATOM    229  N   ASP A  18      -4.704   8.840 -20.404  1.00  0.98           N  
ATOM    230  H   ASP A  18      -5.681   8.915 -20.159  1.00  0.98           H  
ATOM    231  CA  ASP A  18      -4.406   7.960 -21.532  1.00  0.98           C  
ATOM    232  HA  ASP A  18      -3.324   7.839 -21.587  1.00  0.98           H  
ATOM    233  C   ASP A  18      -4.852   8.539 -22.883  1.00  0.98           C  
ATOM    234  CB  ASP A  18      -5.021   6.580 -21.279  1.00  0.98           C  
ATOM    235  HB2 ASP A  18      -4.750   6.234 -20.282  1.00  0.98           H  
ATOM    236  HB3 ASP A  18      -4.602   5.876 -21.998  1.00  0.98           H  
ATOM    237  O   ASP A  18      -4.906   7.818 -23.873  1.00  0.98           O  
ATOM    238  CG  ASP A  18      -6.544   6.589 -21.420  1.00  0.98           C  
ATOM    239  OD1 ASP A  18      -7.161   7.674 -21.287  1.00  0.98           O  
ATOM    240  OD2 ASP A  18      -7.087   5.499 -21.682  1.00  0.98           O  
ATOM    241  N   GLY A  19      -5.220   9.821 -22.942  1.00  0.97           N  
ATOM    242  H   GLY A  19      -5.111  10.371 -22.102  1.00  0.97           H  
ATOM    243  CA  GLY A  19      -5.781  10.467 -24.131  1.00  0.97           C  
ATOM    244  HA2 GLY A  19      -5.557  11.533 -24.084  1.00  0.97           H  
ATOM    245  HA3 GLY A  19      -5.300  10.060 -25.021  1.00  0.97           H  
ATOM    246  C   GLY A  19      -7.298  10.313 -24.311  1.00  0.97           C  
ATOM    247  O   GLY A  19      -7.858  11.002 -25.164  1.00  0.97           O  
ATOM    248  N   PHE A  20      -7.984   9.488 -23.510  1.00  0.97           N  
ATOM    249  H   PHE A  20      -7.498   8.932 -22.822  1.00  0.97           H  
ATOM    250  CA  PHE A  20      -9.448   9.425 -23.482  1.00  0.97           C  
ATOM    251  HA  PHE A  20      -9.845   9.800 -24.425  1.00  0.97           H  
ATOM    252  C   PHE A  20      -9.995  10.297 -22.345  1.00  0.97           C  
ATOM    253  CB  PHE A  20      -9.913   7.974 -23.343  1.00  0.97           C  
ATOM    254  HB2 PHE A  20      -9.559   7.581 -22.390  1.00  0.97           H  
ATOM    255  HB3 PHE A  20      -9.464   7.374 -24.135  1.00  0.97           H  
ATOM    256  O   PHE A  20      -9.615  10.136 -21.188  1.00  0.97           O  
ATOM    257  CG  PHE A  20     -11.421   7.827 -23.400  1.00  0.97           C  
ATOM    258  CD1 PHE A  20     -12.194   8.030 -22.241  1.00  0.97           C  
ATOM    259  HD1 PHE A  20     -11.710   8.256 -21.302  1.00  0.97           H  
ATOM    260  CD2 PHE A  20     -12.056   7.502 -24.614  1.00  0.97           C  
ATOM    261  HD2 PHE A  20     -11.464   7.312 -25.497  1.00  0.97           H  
ATOM    262  CE1 PHE A  20     -13.594   7.924 -22.297  1.00  0.97           C  
ATOM    263  HE1 PHE A  20     -14.182   8.071 -21.403  1.00  0.97           H  
ATOM    264  CE2 PHE A  20     -13.456   7.381 -24.666  1.00  0.97           C  
ATOM    265  HE2 PHE A  20     -13.938   7.097 -25.590  1.00  0.97           H  
ATOM    266  CZ  PHE A  20     -14.225   7.594 -23.508  1.00  0.97           C  
ATOM    267  HZ  PHE A  20     -15.299   7.484 -23.541  1.00  0.97           H  
ATOM    268  N   SER A  21     -10.893  11.238 -22.653  1.00  0.97           N  
ATOM    269  H   SER A  21     -11.257  11.270 -23.595  1.00  0.97           H  
ATOM    270  CA  SER A  21     -11.433  12.158 -21.644  1.00  0.97           C  
ATOM    271  HA  SER A  21     -10.643  12.350 -20.918  1.00  0.97           H  
ATOM    272  C   SER A  21     -12.628  11.565 -20.895  1.00  0.97           C  
ATOM    273  CB  SER A  21     -11.796  13.506 -22.268  1.00  0.97           C  
ATOM    274  HB2 SER A  21     -12.658  13.387 -22.924  1.00  0.97           H  
ATOM    275  HB3 SER A  21     -10.952  13.871 -22.853  1.00  0.97           H  
ATOM    276  O   SER A  21     -13.626  11.202 -21.517  1.00  0.97           O  
ATOM    277  OG  SER A  21     -12.094  14.451 -21.255  1.00  0.97           O  
ATOM    278  HG  SER A  21     -11.328  14.534 -20.683  1.00  0.97           H  
ATOM    279  N   ARG A  22     -12.564  11.544 -19.557  1.00  0.95           N  
ATOM    280  H   ARG A  22     -11.698  11.831 -19.125  1.00  0.95           H  
ATOM    281  CA  ARG A  22     -13.700  11.221 -18.675  1.00  0.95           C  
ATOM    282  HA  ARG A  22     -14.619  11.407 -19.231  1.00  0.95           H  
ATOM    283  C   ARG A  22     -13.735  12.110 -17.433  1.00  0.95           C  
ATOM    284  CB  ARG A  22     -13.689   9.728 -18.297  1.00  0.95           C  
ATOM    285  HB2 ARG A  22     -14.669   9.478 -17.891  1.00  0.95           H  
ATOM    286  HB3 ARG A  22     -13.541   9.125 -19.193  1.00  0.95           H  
ATOM    287  O   ARG A  22     -12.735  12.735 -17.087  1.00  0.95           O  
ATOM    288  CG  ARG A  22     -12.619   9.362 -17.255  1.00  0.95           C  
ATOM    289  HG2 ARG A  22     -11.629   9.452 -17.701  1.00  0.95           H  
ATOM    290  HG3 ARG A  22     -12.684  10.024 -16.391  1.00  0.95           H  
ATOM    291  CD  ARG A  22     -12.842   7.933 -16.764  1.00  0.95           C  
ATOM    292  HD2 ARG A  22     -13.909   7.770 -16.609  1.00  0.95           H  
ATOM    293  HD3 ARG A  22     -12.498   7.267 -17.555  1.00  0.95           H  
ATOM    294  NE  ARG A  22     -12.123   7.667 -15.501  1.00  0.95           N  
ATOM    295  HE  ARG A  22     -11.204   8.072 -15.400  1.00  0.95           H  
ATOM    296  NH1 ARG A  22     -13.570   6.126 -14.558  1.00  0.95           N  
ATOM    297 HH11 ARG A  22     -13.924   5.849 -15.462  1.00  0.95           H  
ATOM    298 HH12 ARG A  22     -13.856   5.619 -13.733  1.00  0.95           H  
ATOM    299  NH2 ARG A  22     -11.788   6.782 -13.435  1.00  0.95           N  
ATOM    300 HH21 ARG A  22     -10.929   7.307 -13.351  1.00  0.95           H  
ATOM    301 HH22 ARG A  22     -12.003   6.085 -12.736  1.00  0.95           H  
ATOM    302  CZ  ARG A  22     -12.508   6.871 -14.513  1.00  0.95           C  
ATOM    303  N   GLN A  23     -14.875  12.134 -16.743  1.00  0.96           N  
ATOM    304  H   GLN A  23     -15.612  11.507 -17.034  1.00  0.96           H  
ATOM    305  CA  GLN A  23     -14.963  12.707 -15.396  1.00  0.96           C  
ATOM    306  HA  GLN A  23     -14.438  13.662 -15.379  1.00  0.96           H  
ATOM    307  C   GLN A  23     -14.278  11.781 -14.387  1.00  0.96           C  
ATOM    308  CB  GLN A  23     -16.428  12.942 -14.993  1.00  0.96           C  
ATOM    309  HB2 GLN A  23     -16.462  13.249 -13.947  1.00  0.96           H  
ATOM    310  HB3 GLN A  23     -16.980  12.006 -15.084  1.00  0.96           H  
ATOM    311  O   GLN A  23     -14.499  10.573 -14.414  1.00  0.96           O  
ATOM    312  CG  GLN A  23     -17.115  14.016 -15.846  1.00  0.96           C  
ATOM    313  HG2 GLN A  23     -18.160  14.099 -15.545  1.00  0.96           H  
ATOM    314  HG3 GLN A  23     -17.098  13.713 -16.893  1.00  0.96           H  
ATOM    315  CD  GLN A  23     -16.467  15.389 -15.696  1.00  0.96           C  
ATOM    316  NE2 GLN A  23     -16.213  16.087 -16.779  1.00  0.96           N  
ATOM    317 HE21 GLN A  23     -15.772  16.981 -16.618  1.00  0.96           H  
ATOM    318 HE22 GLN A  23     -16.412  15.716 -17.697  1.00  0.96           H  
ATOM    319  OE1 GLN A  23     -16.176  15.862 -14.613  1.00  0.96           O  
ATOM    320  N   ALA A  24     -13.475  12.363 -13.507  1.00  0.97           N  
ATOM    321  H   ALA A  24     -13.304  13.355 -13.590  1.00  0.97           H  
ATOM    322  CA  ALA A  24     -12.768  11.677 -12.436  1.00  0.97           C  
ATOM    323  HA  ALA A  24     -13.174  10.674 -12.303  1.00  0.97           H  
ATOM    324  C   ALA A  24     -12.925  12.439 -11.118  1.00  0.97           C  
ATOM    325  CB  ALA A  24     -11.300  11.547 -12.842  1.00  0.97           C  
ATOM    326  HB1 ALA A  24     -10.866  12.538 -12.975  1.00  0.97           H  
ATOM    327  HB2 ALA A  24     -11.246  10.991 -13.778  1.00  0.97           H  
ATOM    328  HB3 ALA A  24     -10.741  11.017 -12.072  1.00  0.97           H  
ATOM    329  O   ALA A  24     -13.209  13.640 -11.115  1.00  0.97           O  
ATOM    330  N   VAL A  25     -12.715  11.739 -10.007  1.00  0.98           N  
ATOM    331  H   VAL A  25     -12.438  10.774 -10.113  1.00  0.98           H  
ATOM    332  CA  VAL A  25     -12.496  12.340  -8.693  1.00  0.98           C  
ATOM    333  HA  VAL A  25     -13.043  13.280  -8.619  1.00  0.98           H  
ATOM    334  C   VAL A  25     -11.003  12.635  -8.575  1.00  0.98           C  
ATOM    335  CB  VAL A  25     -12.985  11.409  -7.571  1.00  0.98           C  
ATOM    336  HB  VAL A  25     -12.445  10.462  -7.609  1.00  0.98           H  
ATOM    337  O   VAL A  25     -10.185  11.726  -8.674  1.00  0.98           O  
ATOM    338  CG1 VAL A  25     -12.740  12.064  -6.219  1.00  0.98           C  
ATOM    339 HG11 VAL A  25     -11.667  12.199  -6.083  1.00  0.98           H  
ATOM    340 HG12 VAL A  25     -13.133  11.440  -5.417  1.00  0.98           H  
ATOM    341 HG13 VAL A  25     -13.213  13.046  -6.179  1.00  0.98           H  
ATOM    342  CG2 VAL A  25     -14.485  11.125  -7.694  1.00  0.98           C  
ATOM    343 HG21 VAL A  25     -14.657  10.465  -8.544  1.00  0.98           H  
ATOM    344 HG22 VAL A  25     -14.842  10.619  -6.797  1.00  0.98           H  
ATOM    345 HG23 VAL A  25     -15.039  12.055  -7.826  1.00  0.98           H  
ATOM    346  N   VAL A  26     -10.640  13.905  -8.412  1.00  0.98           N  
ATOM    347  H   VAL A  26     -11.363  14.602  -8.300  1.00  0.98           H  
ATOM    348  CA  VAL A  26      -9.245  14.363  -8.426  1.00  0.98           C  
ATOM    349  HA  VAL A  26      -8.587  13.497  -8.496  1.00  0.98           H  
ATOM    350  C   VAL A  26      -8.877  15.075  -7.133  1.00  0.98           C  
ATOM    351  CB  VAL A  26      -8.939  15.251  -9.646  1.00  0.98           C  
ATOM    352  HB  VAL A  26      -7.889  15.539  -9.593  1.00  0.98           H  
ATOM    353  O   VAL A  26      -9.717  15.721  -6.504  1.00  0.98           O  
ATOM    354  CG1 VAL A  26      -9.142  14.494 -10.962  1.00  0.98           C  
ATOM    355 HG11 VAL A  26     -10.199  14.273 -11.112  1.00  0.98           H  
ATOM    356 HG12 VAL A  26      -8.779  15.105 -11.789  1.00  0.98           H  
ATOM    357 HG13 VAL A  26      -8.582  13.559 -10.935  1.00  0.98           H  
ATOM    358  CG2 VAL A  26      -9.743  16.552  -9.694  1.00  0.98           C  
ATOM    359 HG21 VAL A  26      -9.398  17.160 -10.530  1.00  0.98           H  
ATOM    360 HG22 VAL A  26     -10.804  16.337  -9.824  1.00  0.98           H  
ATOM    361 HG23 VAL A  26      -9.599  17.119  -8.774  1.00  0.98           H  
ATOM    362  N   VAL A  27      -7.596  15.004  -6.776  1.00  0.98           N  
ATOM    363  H   VAL A  27      -6.959  14.518  -7.390  1.00  0.98           H  
ATOM    364  CA  VAL A  27      -7.019  15.666  -5.601  1.00  0.98           C  
ATOM    365  HA  VAL A  27      -7.816  16.039  -4.957  1.00  0.98           H  
ATOM    366  C   VAL A  27      -6.181  16.838  -6.097  1.00  0.98           C  
ATOM    367  CB  VAL A  27      -6.155  14.693  -4.780  1.00  0.98           C  
ATOM    368  HB  VAL A  27      -5.276  14.443  -5.375  1.00  0.98           H  
ATOM    369  O   VAL A  27      -5.278  16.655  -6.913  1.00  0.98           O  
ATOM    370  CG1 VAL A  27      -5.687  15.345  -3.471  1.00  0.98           C  
ATOM    371 HG11 VAL A  27      -5.081  16.228  -3.676  1.00  0.98           H  
ATOM    372 HG12 VAL A  27      -6.548  15.632  -2.867  1.00  0.98           H  
ATOM    373 HG13 VAL A  27      -5.080  14.635  -2.908  1.00  0.98           H  
ATOM    374  CG2 VAL A  27      -6.865  13.372  -4.448  1.00  0.98           C  
ATOM    375 HG21 VAL A  27      -7.338  12.940  -5.330  1.00  0.98           H  
ATOM    376 HG22 VAL A  27      -7.614  13.515  -3.669  1.00  0.98           H  
ATOM    377 HG23 VAL A  27      -6.129  12.647  -4.101  1.00  0.98           H  
ATOM    378  N   ASN A  28      -6.489  18.056  -5.649  1.00  0.98           N  
ATOM    379  H   ASN A  28      -7.260  18.141  -5.003  1.00  0.98           H  
ATOM    380  CA  ASN A  28      -5.821  19.289  -6.087  1.00  0.98           C  
ATOM    381  HA  ASN A  28      -6.452  20.116  -5.762  1.00  0.98           H  
ATOM    382  C   ASN A  28      -5.757  19.437  -7.626  1.00  0.98           C  
ATOM    383  CB  ASN A  28      -4.467  19.439  -5.352  1.00  0.98           C  
ATOM    384  HB2 ASN A  28      -3.929  20.296  -5.759  1.00  0.98           H  
ATOM    385  HB3 ASN A  28      -3.858  18.550  -5.515  1.00  0.98           H  
ATOM    386  O   ASN A  28      -4.794  19.964  -8.178  1.00  0.98           O  
ATOM    387  CG  ASN A  28      -4.634  19.677  -3.858  1.00  0.98           C  
ATOM    388  ND2 ASN A  28      -3.582  19.628  -3.077  1.00  0.98           N  
ATOM    389 HD21 ASN A  28      -3.753  19.813  -2.099  1.00  0.98           H  
ATOM    390 HD22 ASN A  28      -2.664  19.406  -3.435  1.00  0.98           H  
ATOM    391  OD1 ASN A  28      -5.718  19.932  -3.367  1.00  0.98           O  
ATOM    392  N   GLY A  29      -6.800  18.968  -8.323  1.00  0.96           N  
ATOM    393  H   GLY A  29      -7.542  18.522  -7.803  1.00  0.96           H  
ATOM    394  CA  GLY A  29      -6.949  19.085  -9.777  1.00  0.96           C  
ATOM    395  HA2 GLY A  29      -6.533  20.040 -10.100  1.00  0.96           H  
ATOM    396  HA3 GLY A  29      -8.012  19.086 -10.017  1.00  0.96           H  
ATOM    397  C   GLY A  29      -6.282  17.986 -10.614  1.00  0.96           C  
ATOM    398  O   GLY A  29      -6.380  18.046 -11.838  1.00  0.96           O  
ATOM    399  N   GLY A  30      -5.636  16.986  -9.999  1.00  0.95           N  
ATOM    400  H   GLY A  30      -5.587  16.980  -8.990  1.00  0.95           H  
ATOM    401  CA  GLY A  30      -4.949  15.899 -10.709  1.00  0.95           C  
ATOM    402  HA2 GLY A  30      -3.873  16.035 -10.598  1.00  0.95           H  
ATOM    403  HA3 GLY A  30      -5.178  15.945 -11.773  1.00  0.95           H  
ATOM    404  C   GLY A  30      -5.289  14.487 -10.217  1.00  0.95           C  
ATOM    405  O   GLY A  30      -5.764  14.290  -9.098  1.00  0.95           O  
ATOM    406  N   THR A  31      -5.030  13.500 -11.080  1.00  0.95           N  
ATOM    407  H   THR A  31      -4.629  13.747 -11.973  1.00  0.95           H  
ATOM    408  CA  THR A  31      -5.000  12.065 -10.750  1.00  0.95           C  
ATOM    409  HA  THR A  31      -4.931  11.975  -9.666  1.00  0.95           H  
ATOM    410  C   THR A  31      -3.785  11.406 -11.437  1.00  0.95           C  
ATOM    411  CB  THR A  31      -6.302  11.327 -11.095  1.00  0.95           C  
ATOM    412  HB  THR A  31      -7.090  11.690 -10.435  1.00  0.95           H  
ATOM    413  O   THR A  31      -3.602  11.622 -12.638  1.00  0.95           O  
ATOM    414  CG2 THR A  31      -6.767  11.472 -12.542  1.00  0.95           C  
ATOM    415 HG21 THR A  31      -6.917  12.527 -12.773  1.00  0.95           H  
ATOM    416 HG22 THR A  31      -7.717  10.951 -12.658  1.00  0.95           H  
ATOM    417 HG23 THR A  31      -6.039  11.050 -13.235  1.00  0.95           H  
ATOM    418  OG1 THR A  31      -6.140   9.942 -10.889  1.00  0.95           O  
ATOM    419  HG1 THR A  31      -5.710   9.589 -11.671  1.00  0.95           H  
ATOM    420  N   PRO A  32      -2.975  10.583 -10.740  1.00  0.97           N  
ATOM    421  CA  PRO A  32      -2.966  10.415  -9.287  1.00  0.97           C  
ATOM    422  HA  PRO A  32      -3.891   9.928  -8.978  1.00  0.97           H  
ATOM    423  C   PRO A  32      -2.822  11.757  -8.565  1.00  0.97           C  
ATOM    424  CB  PRO A  32      -1.781   9.495  -8.967  1.00  0.97           C  
ATOM    425  HB2 PRO A  32      -0.892  10.084  -8.743  1.00  0.97           H  
ATOM    426  HB3 PRO A  32      -2.008   8.819  -8.143  1.00  0.97           H  
ATOM    427  O   PRO A  32      -2.313  12.728  -9.126  1.00  0.97           O  
ATOM    428  CG  PRO A  32      -1.573   8.743 -10.275  1.00  0.97           C  
ATOM    429  HG2 PRO A  32      -0.556   8.364 -10.381  1.00  0.97           H  
ATOM    430  HG3 PRO A  32      -2.304   7.936 -10.327  1.00  0.97           H  
ATOM    431  CD  PRO A  32      -1.917   9.788 -11.330  1.00  0.97           C  
ATOM    432  HD2 PRO A  32      -1.052  10.419 -11.534  1.00  0.97           H  
ATOM    433  HD3 PRO A  32      -2.270   9.300 -12.239  1.00  0.97           H  
ATOM    434  N   GLY A  33      -3.336  11.822  -7.343  1.00  0.98           N  
ATOM    435  H   GLY A  33      -3.748  10.986  -6.954  1.00  0.98           H  
ATOM    436  CA  GLY A  33      -3.183  12.973  -6.472  1.00  0.98           C  
ATOM    437  HA2 GLY A  33      -3.643  13.838  -6.951  1.00  0.98           H  
ATOM    438  HA3 GLY A  33      -3.688  12.778  -5.526  1.00  0.98           H  
ATOM    439  C   GLY A  33      -1.708  13.282  -6.188  1.00  0.98           C  
ATOM    440  O   GLY A  33      -0.831  12.447  -6.433  1.00  0.98           O  
ATOM    441  N   PRO A  34      -1.408  14.485  -5.672  1.00  0.98           N  
ATOM    442  CA  PRO A  34      -0.039  14.898  -5.387  1.00  0.98           C  
ATOM    443  HA  PRO A  34       0.528  14.944  -6.317  1.00  0.98           H  
ATOM    444  C   PRO A  34       0.661  13.933  -4.422  1.00  0.98           C  
ATOM    445  CB  PRO A  34      -0.161  16.304  -4.787  1.00  0.98           C  
ATOM    446  HB2 PRO A  34       0.604  16.499  -4.035  1.00  0.98           H  
ATOM    447  HB3 PRO A  34      -0.107  17.045  -5.585  1.00  0.98           H  
ATOM    448  O   PRO A  34       0.058  13.466  -3.456  1.00  0.98           O  
ATOM    449  CG  PRO A  34      -1.565  16.314  -4.181  1.00  0.98           C  
ATOM    450  HG2 PRO A  34      -1.553  15.823  -3.208  1.00  0.98           H  
ATOM    451  HG3 PRO A  34      -1.968  17.324  -4.099  1.00  0.98           H  
ATOM    452  CD  PRO A  34      -2.358  15.464  -5.167  1.00  0.98           C  
ATOM    453  HD2 PRO A  34      -2.724  16.080  -5.989  1.00  0.98           H  
ATOM    454  HD3 PRO A  34      -3.189  14.984  -4.650  1.00  0.98           H  
ATOM    455  N   LEU A  35       1.955  13.694  -4.649  1.00  0.99           N  
ATOM    456  H   LEU A  35       2.375  14.055  -5.493  1.00  0.99           H  
ATOM    457  CA  LEU A  35       2.813  12.990  -3.697  1.00  0.99           C  
ATOM    458  HA  LEU A  35       2.390  12.003  -3.509  1.00  0.99           H  
ATOM    459  C   LEU A  35       2.853  13.755  -2.370  1.00  0.99           C  
ATOM    460  CB  LEU A  35       4.220  12.834  -4.313  1.00  0.99           C  
ATOM    461  HB2 LEU A  35       4.556  13.814  -4.652  1.00  0.99           H  
ATOM    462  HB3 LEU A  35       4.160  12.182  -5.184  1.00  0.99           H  
ATOM    463  O   LEU A  35       3.266  14.918  -2.355  1.00  0.99           O  
ATOM    464  CG  LEU A  35       5.286  12.283  -3.347  1.00  0.99           C  
ATOM    465  HG  LEU A  35       5.323  12.927  -2.468  1.00  0.99           H  
ATOM    466  CD1 LEU A  35       5.005  10.862  -2.875  1.00  0.99           C  
ATOM    467 HD11 LEU A  35       5.791  10.566  -2.181  1.00  0.99           H  
ATOM    468 HD12 LEU A  35       4.056  10.823  -2.339  1.00  0.99           H  
ATOM    469 HD13 LEU A  35       4.992  10.176  -3.723  1.00  0.99           H  
ATOM    470  CD2 LEU A  35       6.657  12.314  -4.015  1.00  0.99           C  
ATOM    471 HD21 LEU A  35       6.916  13.337  -4.287  1.00  0.99           H  
ATOM    472 HD22 LEU A  35       7.417  11.949  -3.324  1.00  0.99           H  
ATOM    473 HD23 LEU A  35       6.664  11.693  -4.911  1.00  0.99           H  
ATOM    474  N   ILE A  36       2.468  13.099  -1.277  1.00  0.99           N  
ATOM    475  H   ILE A  36       2.128  12.154  -1.382  1.00  0.99           H  
ATOM    476  CA  ILE A  36       2.671  13.608   0.084  1.00  0.99           C  
ATOM    477  HA  ILE A  36       2.678  14.698   0.059  1.00  0.99           H  
ATOM    478  C   ILE A  36       4.039  13.143   0.575  1.00  0.99           C  
ATOM    479  CB  ILE A  36       1.535  13.174   1.034  1.00  0.99           C  
ATOM    480  HB  ILE A  36       1.494  12.085   1.048  1.00  0.99           H  
ATOM    481  O   ILE A  36       4.392  11.977   0.414  1.00  0.99           O  
ATOM    482  CG1 ILE A  36       0.179  13.718   0.539  1.00  0.99           C  
ATOM    483 HG12 ILE A  36       0.150  14.791   0.732  1.00  0.99           H  
ATOM    484 HG13 ILE A  36       0.066  13.543  -0.531  1.00  0.99           H  
ATOM    485  CG2 ILE A  36       1.809  13.691   2.461  1.00  0.99           C  
ATOM    486 HG21 ILE A  36       1.950  14.772   2.459  1.00  0.99           H  
ATOM    487 HG22 ILE A  36       2.695  13.210   2.874  1.00  0.99           H  
ATOM    488 HG23 ILE A  36       0.979  13.446   3.124  1.00  0.99           H  
ATOM    489  CD1 ILE A  36      -1.035  13.109   1.231  1.00  0.99           C  
ATOM    490 HD11 ILE A  36      -1.940  13.404   0.701  1.00  0.99           H  
ATOM    491 HD12 ILE A  36      -1.093  13.470   2.258  1.00  0.99           H  
ATOM    492 HD13 ILE A  36      -0.955  12.022   1.231  1.00  0.99           H  
ATOM    493  N   THR A  37       4.816  14.047   1.163  1.00  0.98           N  
ATOM    494  H   THR A  37       4.472  14.991   1.262  1.00  0.98           H  
ATOM    495  CA  THR A  37       6.145  13.739   1.700  1.00  0.98           C  
ATOM    496  HA  THR A  37       6.267  12.657   1.736  1.00  0.98           H  
ATOM    497  C   THR A  37       6.314  14.277   3.111  1.00  0.98           C  
ATOM    498  CB  THR A  37       7.279  14.289   0.825  1.00  0.98           C  
ATOM    499  HB  THR A  37       8.230  14.067   1.309  1.00  0.98           H  
ATOM    500  O   THR A  37       5.911  15.407   3.391  1.00  0.98           O  
ATOM    501  CG2 THR A  37       7.290  13.694  -0.578  1.00  0.98           C  
ATOM    502 HG21 THR A  37       6.470  14.126  -1.151  1.00  0.98           H  
ATOM    503 HG22 THR A  37       7.188  12.610  -0.528  1.00  0.98           H  
ATOM    504 HG23 THR A  37       8.231  13.943  -1.069  1.00  0.98           H  
ATOM    505  OG1 THR A  37       7.139  15.689   0.688  1.00  0.98           O  
ATOM    506  HG1 THR A  37       6.744  15.999   1.506  1.00  0.98           H  
ATOM    507  N   GLY A  38       6.999  13.521   3.961  1.00  0.98           N  
ATOM    508  H   GLY A  38       7.282  12.598   3.664  1.00  0.98           H  
ATOM    509  CA  GLY A  38       7.504  13.985   5.253  1.00  0.98           C  
ATOM    510  HA2 GLY A  38       6.712  13.977   6.001  1.00  0.98           H  
ATOM    511  HA3 GLY A  38       7.873  15.008   5.170  1.00  0.98           H  
ATOM    512  C   GLY A  38       8.650  13.106   5.737  1.00  0.98           C  
ATOM    513  O   GLY A  38       9.189  12.313   4.969  1.00  0.98           O  
ATOM    514  N   ASN A  39       9.020  13.240   7.001  1.00  0.98           N  
ATOM    515  H   ASN A  39       8.523  13.909   7.572  1.00  0.98           H  
ATOM    516  CA  ASN A  39      10.065  12.464   7.656  1.00  0.98           C  
ATOM    517  HA  ASN A  39      10.486  11.756   6.942  1.00  0.98           H  
ATOM    518  C   ASN A  39       9.489  11.665   8.825  1.00  0.98           C  
ATOM    519  CB  ASN A  39      11.197  13.388   8.129  1.00  0.98           C  
ATOM    520  HB2 ASN A  39      12.000  12.784   8.550  1.00  0.98           H  
ATOM    521  HB3 ASN A  39      10.819  14.044   8.913  1.00  0.98           H  
ATOM    522  O   ASN A  39       8.471  12.038   9.411  1.00  0.98           O  
ATOM    523  CG  ASN A  39      11.772  14.220   7.006  1.00  0.98           C  
ATOM    524  ND2 ASN A  39      11.296  15.433   6.849  1.00  0.98           N  
ATOM    525 HD21 ASN A  39      10.507  15.709   7.415  1.00  0.98           H  
ATOM    526 HD22 ASN A  39      11.628  15.947   6.045  1.00  0.98           H  
ATOM    527  OD1 ASN A  39      12.637  13.805   6.255  1.00  0.98           O  
ATOM    528  N   MET A  40      10.162  10.578   9.189  1.00  0.97           N  
ATOM    529  H   MET A  40      10.951  10.285   8.630  1.00  0.97           H  
ATOM    530  CA  MET A  40       9.865   9.850  10.419  1.00  0.97           C  
ATOM    531  HA  MET A  40       8.864   9.425  10.340  1.00  0.97           H  
ATOM    532  C   MET A  40       9.910  10.816  11.614  1.00  0.97           C  
ATOM    533  CB  MET A  40      10.871   8.709  10.572  1.00  0.97           C  
ATOM    534  HB2 MET A  40      11.869   9.125  10.713  1.00  0.97           H  
ATOM    535  HB3 MET A  40      10.870   8.117   9.657  1.00  0.97           H  
ATOM    536  O   MET A  40      10.852  11.599  11.756  1.00  0.97           O  
ATOM    537  CG  MET A  40      10.520   7.792  11.747  1.00  0.97           C  
ATOM    538  HG2 MET A  40       9.490   7.455  11.627  1.00  0.97           H  
ATOM    539  HG3 MET A  40      10.587   8.352  12.679  1.00  0.97           H  
ATOM    540  SD  MET A  40      11.573   6.322  11.880  1.00  0.97           S  
ATOM    541  CE  MET A  40      13.185   7.074  12.232  1.00  0.97           C  
ATOM    542  HE1 MET A  40      13.491   7.702  11.396  1.00  0.97           H  
ATOM    543  HE2 MET A  40      13.122   7.670  13.143  1.00  0.97           H  
ATOM    544  HE3 MET A  40      13.926   6.284  12.356  1.00  0.97           H  
ATOM    545  N   GLY A  41       8.880  10.777  12.458  1.00  0.97           N  
ATOM    546  H   GLY A  41       8.167  10.079  12.304  1.00  0.97           H  
ATOM    547  CA  GLY A  41       8.677  11.721  13.560  1.00  0.97           C  
ATOM    548  HA2 GLY A  41       8.197  11.200  14.387  1.00  0.97           H  
ATOM    549  HA3 GLY A  41       9.645  12.084  13.906  1.00  0.97           H  
ATOM    550  C   GLY A  41       7.816  12.943  13.224  1.00  0.97           C  
ATOM    551  O   GLY A  41       7.461  13.685  14.142  1.00  0.97           O  
ATOM    552  N   ASP A  42       7.442  13.155  11.959  1.00  0.98           N  
ATOM    553  H   ASP A  42       7.790  12.554  11.226  1.00  0.98           H  
ATOM    554  CA  ASP A  42       6.550  14.254  11.591  1.00  0.98           C  
ATOM    555  HA  ASP A  42       6.930  15.155  12.071  1.00  0.98           H  
ATOM    556  C   ASP A  42       5.120  14.044  12.124  1.00  0.98           C  
ATOM    557  CB  ASP A  42       6.543  14.517  10.069  1.00  0.98           C  
ATOM    558  HB2 ASP A  42       5.671  15.125   9.831  1.00  0.98           H  
ATOM    559  HB3 ASP A  42       6.424  13.575   9.533  1.00  0.98           H  
ATOM    560  O   ASP A  42       4.635  12.929  12.349  1.00  0.98           O  
ATOM    561  CG  ASP A  42       7.769  15.283   9.542  1.00  0.98           C  
ATOM    562  OD1 ASP A  42       8.522  15.870  10.349  1.00  0.98           O  
ATOM    563  OD2 ASP A  42       7.912  15.374   8.299  1.00  0.98           O  
ATOM    564  N   ARG A  43       4.424  15.172  12.293  1.00  0.98           N  
ATOM    565  H   ARG A  43       4.897  16.031  12.051  1.00  0.98           H  
ATOM    566  CA  ARG A  43       2.983  15.245  12.539  1.00  0.98           C  
ATOM    567  HA  ARG A  43       2.605  14.254  12.789  1.00  0.98           H  
ATOM    568  C   ARG A  43       2.298  15.700  11.257  1.00  0.98           C  
ATOM    569  CB  ARG A  43       2.720  16.190  13.714  1.00  0.98           C  
ATOM    570  HB2 ARG A  43       3.275  15.833  14.582  1.00  0.98           H  
ATOM    571  HB3 ARG A  43       3.086  17.185  13.462  1.00  0.98           H  
ATOM    572  O   ARG A  43       2.522  16.824  10.809  1.00  0.98           O  
ATOM    573  CG  ARG A  43       1.231  16.275  14.068  1.00  0.98           C  
ATOM    574  HG2 ARG A  43       0.849  15.283  14.306  1.00  0.98           H  
ATOM    575  HG3 ARG A  43       0.667  16.680  13.228  1.00  0.98           H  
ATOM    576  CD  ARG A  43       1.069  17.196  15.277  1.00  0.98           C  
ATOM    577  HD2 ARG A  43       1.484  18.174  15.031  1.00  0.98           H  
ATOM    578  HD3 ARG A  43       1.617  16.770  16.118  1.00  0.98           H  
ATOM    579  NE  ARG A  43      -0.343  17.343  15.629  1.00  0.98           N  
ATOM    580  HE  ARG A  43      -1.007  16.852  15.047  1.00  0.98           H  
ATOM    581  NH1 ARG A  43      -0.148  18.713  17.443  1.00  0.98           N  
ATOM    582 HH11 ARG A  43      -0.586  19.219  18.199  1.00  0.98           H  
ATOM    583 HH12 ARG A  43       0.853  18.658  17.318  1.00  0.98           H  
ATOM    584  NH2 ARG A  43      -2.167  18.089  16.740  1.00  0.98           N  
ATOM    585 HH21 ARG A  43      -2.703  17.727  15.963  1.00  0.98           H  
ATOM    586 HH22 ARG A  43      -2.640  18.655  17.430  1.00  0.98           H  
ATOM    587  CZ  ARG A  43      -0.881  18.043  16.599  1.00  0.98           C  
ATOM    588  N   PHE A  44       1.462  14.841  10.693  1.00  0.98           N  
ATOM    589  H   PHE A  44       1.257  13.980  11.178  1.00  0.98           H  
ATOM    590  CA  PHE A  44       0.688  15.132   9.497  1.00  0.98           C  
ATOM    591  HA  PHE A  44       1.259  15.824   8.878  1.00  0.98           H  
ATOM    592  C   PHE A  44      -0.627  15.806   9.875  1.00  0.98           C  
ATOM    593  CB  PHE A  44       0.491  13.851   8.683  1.00  0.98           C  
ATOM    594  HB2 PHE A  44      -0.279  14.020   7.930  1.00  0.98           H  
ATOM    595  HB3 PHE A  44       0.143  13.048   9.333  1.00  0.98           H  
ATOM    596  O   PHE A  44      -1.386  15.284  10.684  1.00  0.98           O  
ATOM    597  CG  PHE A  44       1.768  13.438   7.984  1.00  0.98           C  
ATOM    598  CD1 PHE A  44       2.080  13.989   6.726  1.00  0.98           C  
ATOM    599  HD1 PHE A  44       1.374  14.648   6.244  1.00  0.98           H  
ATOM    600  CD2 PHE A  44       2.681  12.574   8.613  1.00  0.98           C  
ATOM    601  HD2 PHE A  44       2.461  12.158   9.586  1.00  0.98           H  
ATOM    602  CE1 PHE A  44       3.302  13.686   6.098  1.00  0.98           C  
ATOM    603  HE1 PHE A  44       3.539  14.106   5.132  1.00  0.98           H  
ATOM    604  CE2 PHE A  44       3.896  12.271   7.976  1.00  0.98           C  
ATOM    605  HE2 PHE A  44       4.627  11.631   8.448  1.00  0.98           H  
ATOM    606  CZ  PHE A  44       4.205  12.815   6.724  1.00  0.98           C  
ATOM    607  HZ  PHE A  44       5.137  12.553   6.244  1.00  0.98           H  
ATOM    608  N   GLN A  45      -0.875  16.975   9.290  1.00  0.99           N  
ATOM    609  H   GLN A  45      -0.188  17.304   8.627  1.00  0.99           H  
ATOM    610  CA  GLN A  45      -2.094  17.767   9.419  1.00  0.99           C  
ATOM    611  HA  GLN A  45      -2.833  17.212   9.996  1.00  0.99           H  
ATOM    612  C   GLN A  45      -2.658  17.991   8.013  1.00  0.99           C  
ATOM    613  CB  GLN A  45      -1.803  19.078  10.163  1.00  0.99           C  
ATOM    614  HB2 GLN A  45      -1.064  19.657   9.609  1.00  0.99           H  
ATOM    615  HB3 GLN A  45      -2.717  19.669  10.217  1.00  0.99           H  
ATOM    616  O   GLN A  45      -2.364  18.988   7.348  1.00  0.99           O  
ATOM    617  CG  GLN A  45      -1.289  18.833  11.587  1.00  0.99           C  
ATOM    618  HG2 GLN A  45      -0.270  18.447  11.551  1.00  0.99           H  
ATOM    619  HG3 GLN A  45      -1.919  18.091  12.076  1.00  0.99           H  
ATOM    620  CD  GLN A  45      -1.298  20.117  12.401  1.00  0.99           C  
ATOM    621  NE2 GLN A  45      -2.215  20.262  13.335  1.00  0.99           N  
ATOM    622 HE21 GLN A  45      -2.243  21.150  13.815  1.00  0.99           H  
ATOM    623 HE22 GLN A  45      -2.830  19.494  13.566  1.00  0.99           H  
ATOM    624  OE1 GLN A  45      -0.495  21.021  12.217  1.00  0.99           O  
ATOM    625  N   LEU A  46      -3.422  17.009   7.542  1.00  0.99           N  
ATOM    626  H   LEU A  46      -3.670  16.265   8.179  1.00  0.99           H  
ATOM    627  CA  LEU A  46      -3.911  16.921   6.171  1.00  0.99           C  
ATOM    628  HA  LEU A  46      -3.433  17.685   5.558  1.00  0.99           H  
ATOM    629  C   LEU A  46      -5.414  17.198   6.163  1.00  0.99           C  
ATOM    630  CB  LEU A  46      -3.539  15.546   5.588  1.00  0.99           C  
ATOM    631  HB2 LEU A  46      -4.034  14.776   6.179  1.00  0.99           H  
ATOM    632  HB3 LEU A  46      -3.917  15.481   4.567  1.00  0.99           H  
ATOM    633  O   LEU A  46      -6.220  16.372   6.594  1.00  0.99           O  
ATOM    634  CG  LEU A  46      -2.023  15.261   5.585  1.00  0.99           C  
ATOM    635  HG  LEU A  46      -1.619  15.386   6.589  1.00  0.99           H  
ATOM    636  CD1 LEU A  46      -1.764  13.822   5.162  1.00  0.99           C  
ATOM    637 HD11 LEU A  46      -2.272  13.138   5.841  1.00  0.99           H  
ATOM    638 HD12 LEU A  46      -2.137  13.671   4.149  1.00  0.99           H  
ATOM    639 HD13 LEU A  46      -0.695  13.610   5.193  1.00  0.99           H  
ATOM    640  CD2 LEU A  46      -1.255  16.182   4.634  1.00  0.99           C  
ATOM    641 HD21 LEU A  46      -0.201  15.904   4.618  1.00  0.99           H  
ATOM    642 HD22 LEU A  46      -1.322  17.213   4.983  1.00  0.99           H  
ATOM    643 HD23 LEU A  46      -1.663  16.107   3.626  1.00  0.99           H  
ATOM    644  N   ASN A  47      -5.794  18.391   5.714  1.00  0.99           N  
ATOM    645  H   ASN A  47      -5.090  19.008   5.335  1.00  0.99           H  
ATOM    646  CA  ASN A  47      -7.187  18.819   5.666  1.00  0.99           C  
ATOM    647  HA  ASN A  47      -7.753  18.333   6.460  1.00  0.99           H  
ATOM    648  C   ASN A  47      -7.811  18.401   4.333  1.00  0.99           C  
ATOM    649  CB  ASN A  47      -7.234  20.325   5.917  1.00  0.99           C  
ATOM    650  HB2 ASN A  47      -6.604  20.808   5.170  1.00  0.99           H  
ATOM    651  HB3 ASN A  47      -6.819  20.554   6.899  1.00  0.99           H  
ATOM    652  O   ASN A  47      -7.489  18.948   3.279  1.00  0.99           O  
ATOM    653  CG  ASN A  47      -8.636  20.899   5.854  1.00  0.99           C  
ATOM    654  ND2 ASN A  47      -8.775  22.044   5.236  1.00  0.99           N  
ATOM    655 HD21 ASN A  47      -9.703  22.427   5.127  1.00  0.99           H  
ATOM    656 HD22 ASN A  47      -7.965  22.430   4.772  1.00  0.99           H  
ATOM    657  OD1 ASN A  47      -9.599  20.351   6.373  1.00  0.99           O  
ATOM    658  N   VAL A  48      -8.697  17.412   4.375  1.00  0.99           N  
ATOM    659  H   VAL A  48      -8.944  17.028   5.276  1.00  0.99           H  
ATOM    660  CA  VAL A  48      -9.407  16.911   3.196  1.00  0.99           C  
ATOM    661  HA  VAL A  48      -8.783  17.044   2.313  1.00  0.99           H  
ATOM    662  C   VAL A  48     -10.673  17.731   3.014  1.00  0.99           C  
ATOM    663  CB  VAL A  48      -9.709  15.411   3.333  1.00  0.99           C  
ATOM    664  HB  VAL A  48     -10.292  15.239   4.238  1.00  0.99           H  
ATOM    665  O   VAL A  48     -11.552  17.693   3.869  1.00  0.99           O  
ATOM    666  CG1 VAL A  48     -10.489  14.881   2.123  1.00  0.99           C  
ATOM    667 HG11 VAL A  48     -11.459  15.372   2.049  1.00  0.99           H  
ATOM    668 HG12 VAL A  48     -10.661  13.811   2.236  1.00  0.99           H  
ATOM    669 HG13 VAL A  48      -9.923  15.059   1.208  1.00  0.99           H  
ATOM    670  CG2 VAL A  48      -8.400  14.618   3.431  1.00  0.99           C  
ATOM    671 HG21 VAL A  48      -7.799  14.965   4.272  1.00  0.99           H  
ATOM    672 HG22 VAL A  48      -7.830  14.733   2.509  1.00  0.99           H  
ATOM    673 HG23 VAL A  48      -8.615  13.560   3.584  1.00  0.99           H  
ATOM    674  N   ILE A  49     -10.758  18.476   1.914  1.00  0.99           N  
ATOM    675  H   ILE A  49     -10.004  18.405   1.246  1.00  0.99           H  
ATOM    676  CA  ILE A  49     -11.876  19.365   1.584  1.00  0.99           C  
ATOM    677  HA  ILE A  49     -12.533  19.471   2.447  1.00  0.99           H  
ATOM    678  C   ILE A  49     -12.675  18.719   0.456  1.00  0.99           C  
ATOM    679  CB  ILE A  49     -11.362  20.771   1.188  1.00  0.99           C  
ATOM    680  HB  ILE A  49     -10.762  20.672   0.284  1.00  0.99           H  
ATOM    681  O   ILE A  49     -12.188  18.643  -0.671  1.00  0.99           O  
ATOM    682  CG1 ILE A  49     -10.462  21.398   2.279  1.00  0.99           C  
ATOM    683 HG12 ILE A  49     -11.062  21.650   3.153  1.00  0.99           H  
ATOM    684 HG13 ILE A  49      -9.700  20.683   2.590  1.00  0.99           H  
ATOM    685  CG2 ILE A  49     -12.557  21.694   0.874  1.00  0.99           C  
ATOM    686 HG21 ILE A  49     -13.175  21.821   1.763  1.00  0.99           H  
ATOM    687 HG22 ILE A  49     -13.174  21.268   0.082  1.00  0.99           H  
ATOM    688 HG23 ILE A  49     -12.208  22.669   0.534  1.00  0.99           H  
ATOM    689  CD1 ILE A  49      -9.715  22.651   1.804  1.00  0.99           C  
ATOM    690 HD11 ILE A  49      -9.158  22.428   0.894  1.00  0.99           H  
ATOM    691 HD12 ILE A  49      -9.013  22.969   2.575  1.00  0.99           H  
ATOM    692 HD13 ILE A  49     -10.411  23.468   1.616  1.00  0.99           H  
ATOM    693  N   ASP A  50     -13.893  18.266   0.738  1.00  0.98           N  
ATOM    694  H   ASP A  50     -14.289  18.427   1.653  1.00  0.98           H  
ATOM    695  CA  ASP A  50     -14.763  17.642  -0.256  1.00  0.98           C  
ATOM    696  HA  ASP A  50     -14.145  17.140  -1.001  1.00  0.98           H  
ATOM    697  C   ASP A  50     -15.607  18.697  -0.985  1.00  0.98           C  
ATOM    698  CB  ASP A  50     -15.619  16.549   0.402  1.00  0.98           C  
ATOM    699  HB2 ASP A  50     -14.962  15.876   0.953  1.00  0.98           H  
ATOM    700  HB3 ASP A  50     -16.309  17.007   1.110  1.00  0.98           H  
ATOM    701  O   ASP A  50     -16.497  19.313  -0.406  1.00  0.98           O  
ATOM    702  CG  ASP A  50     -16.413  15.725  -0.620  1.00  0.98           C  
ATOM    703  OD1 ASP A  50     -16.416  16.103  -1.817  1.00  0.98           O  
ATOM    704  OD2 ASP A  50     -16.996  14.703  -0.202  1.00  0.98           O  
ATOM    705  N   ASN A  51     -15.335  18.899  -2.275  1.00  0.98           N  
ATOM    706  H   ASN A  51     -14.594  18.348  -2.683  1.00  0.98           H  
ATOM    707  CA  ASN A  51     -16.083  19.779  -3.175  1.00  0.98           C  
ATOM    708  HA  ASN A  51     -16.926  20.208  -2.633  1.00  0.98           H  
ATOM    709  C   ASN A  51     -16.699  18.997  -4.354  1.00  0.98           C  
ATOM    710  CB  ASN A  51     -15.163  20.928  -3.630  1.00  0.98           C  
ATOM    711  HB2 ASN A  51     -15.624  21.467  -4.457  1.00  0.98           H  
ATOM    712  HB3 ASN A  51     -14.218  20.507  -3.974  1.00  0.98           H  
ATOM    713  O   ASN A  51     -16.855  19.533  -5.459  1.00  0.98           O  
ATOM    714  CG  ASN A  51     -14.884  21.955  -2.553  1.00  0.98           C  
ATOM    715  ND2 ASN A  51     -13.726  22.571  -2.586  1.00  0.98           N  
ATOM    716 HD21 ASN A  51     -13.550  23.175  -1.796  1.00  0.98           H  
ATOM    717 HD22 ASN A  51     -12.996  22.229  -3.195  1.00  0.98           H  
ATOM    718  OD1 ASN A  51     -15.703  22.291  -1.720  1.00  0.98           O  
ATOM    719  N   LEU A  52     -17.024  17.716  -4.163  1.00  0.97           N  
ATOM    720  H   LEU A  52     -16.848  17.291  -3.264  1.00  0.97           H  
ATOM    721  CA  LEU A  52     -17.647  16.891  -5.195  1.00  0.97           C  
ATOM    722  HA  LEU A  52     -17.083  17.027  -6.118  1.00  0.97           H  
ATOM    723  C   LEU A  52     -19.079  17.344  -5.482  1.00  0.97           C  
ATOM    724  CB  LEU A  52     -17.599  15.411  -4.783  1.00  0.97           C  
ATOM    725  HB2 LEU A  52     -18.176  14.817  -5.492  1.00  0.97           H  
ATOM    726  HB3 LEU A  52     -18.062  15.316  -3.801  1.00  0.97           H  
ATOM    727  O   LEU A  52     -19.894  17.528  -4.584  1.00  0.97           O  
ATOM    728  CG  LEU A  52     -16.169  14.854  -4.716  1.00  0.97           C  
ATOM    729  HG  LEU A  52     -15.524  15.544  -4.172  1.00  0.97           H  
ATOM    730  CD1 LEU A  52     -16.148  13.500  -4.011  1.00  0.97           C  
ATOM    731 HD11 LEU A  52     -16.496  13.628  -2.986  1.00  0.97           H  
ATOM    732 HD12 LEU A  52     -16.800  12.791  -4.522  1.00  0.97           H  
ATOM    733 HD13 LEU A  52     -15.132  13.107  -3.978  1.00  0.97           H  
ATOM    734  CD2 LEU A  52     -15.594  14.676  -6.123  1.00  0.97           C  
ATOM    735 HD21 LEU A  52     -14.508  14.622  -6.049  1.00  0.97           H  
ATOM    736 HD22 LEU A  52     -15.822  15.535  -6.754  1.00  0.97           H  
ATOM    737 HD23 LEU A  52     -15.993  13.766  -6.570  1.00  0.97           H  
ATOM    738  N   THR A  53     -19.407  17.517  -6.760  1.00  0.96           N  
ATOM    739  H   THR A  53     -18.702  17.305  -7.451  1.00  0.96           H  
ATOM    740  CA  THR A  53     -20.710  18.051  -7.202  1.00  0.96           C  
ATOM    741  HA  THR A  53     -21.413  18.026  -6.369  1.00  0.96           H  
ATOM    742  C   THR A  53     -21.354  17.231  -8.317  1.00  0.96           C  
ATOM    743  CB  THR A  53     -20.587  19.516  -7.651  1.00  0.96           C  
ATOM    744  HB  THR A  53     -21.534  19.832  -8.089  1.00  0.96           H  
ATOM    745  O   THR A  53     -22.557  17.354  -8.557  1.00  0.96           O  
ATOM    746  CG2 THR A  53     -20.249  20.464  -6.500  1.00  0.96           C  
ATOM    747 HG21 THR A  53     -21.009  20.381  -5.724  1.00  0.96           H  
ATOM    748 HG22 THR A  53     -19.281  20.216  -6.065  1.00  0.96           H  
ATOM    749 HG23 THR A  53     -20.226  21.491  -6.865  1.00  0.96           H  
ATOM    750  OG1 THR A  53     -19.568  19.657  -8.613  1.00  0.96           O  
ATOM    751  HG1 THR A  53     -18.748  19.717  -8.116  1.00  0.96           H  
ATOM    752  N   ASN A  54     -20.600  16.360  -8.991  1.00  0.94           N  
ATOM    753  H   ASN A  54     -19.632  16.250  -8.725  1.00  0.94           H  
ATOM    754  CA  ASN A  54     -21.097  15.579 -10.116  1.00  0.94           C  
ATOM    755  HA  ASN A  54     -21.677  16.245 -10.755  1.00  0.94           H  
ATOM    756  C   ASN A  54     -22.026  14.439  -9.656  1.00  0.94           C  
ATOM    757  CB  ASN A  54     -19.904  15.069 -10.940  1.00  0.94           C  
ATOM    758  HB2 ASN A  54     -19.267  15.909 -11.217  1.00  0.94           H  
ATOM    759  HB3 ASN A  54     -19.326  14.364 -10.342  1.00  0.94           H  
ATOM    760  O   ASN A  54     -21.592  13.484  -9.021  1.00  0.94           O  
ATOM    761  CG  ASN A  54     -20.344  14.362 -12.206  1.00  0.94           C  
ATOM    762  ND2 ASN A  54     -19.422  13.950 -13.037  1.00  0.94           N  
ATOM    763 HD21 ASN A  54     -18.445  14.032 -12.794  1.00  0.94           H  
ATOM    764 HD22 ASN A  54     -19.762  13.329 -13.757  1.00  0.94           H  
ATOM    765  OD1 ASN A  54     -21.520  14.163 -12.468  1.00  0.94           O  
ATOM    766  N   HIS A  55     -23.301  14.502 -10.050  1.00  0.90           N  
ATOM    767  H   HIS A  55     -23.582  15.310 -10.586  1.00  0.90           H  
ATOM    768  CA  HIS A  55     -24.329  13.511  -9.704  1.00  0.90           C  
ATOM    769  HA  HIS A  55     -24.327  13.365  -8.624  1.00  0.90           H  
ATOM    770  C   HIS A  55     -24.117  12.122 -10.328  1.00  0.90           C  
ATOM    771  CB  HIS A  55     -25.699  14.055 -10.125  1.00  0.90           C  
ATOM    772  HB2 HIS A  55     -25.683  14.296 -11.187  1.00  0.90           H  
ATOM    773  HB3 HIS A  55     -26.446  13.275  -9.977  1.00  0.90           H  
ATOM    774  O   HIS A  55     -24.756  11.158  -9.908  1.00  0.90           O  
ATOM    775  CG  HIS A  55     -26.146  15.267  -9.349  1.00  0.90           C  
ATOM    776  CD2 HIS A  55     -25.847  16.575  -9.619  1.00  0.90           C  
ATOM    777  HD2 HIS A  55     -25.202  16.937 -10.405  1.00  0.90           H  
ATOM    778  ND1 HIS A  55     -27.014  15.261  -8.278  1.00  0.90           N  
ATOM    779  HD1 HIS A  55     -27.427  14.451  -7.840  1.00  0.90           H  
ATOM    780  CE1 HIS A  55     -27.288  16.535  -7.955  1.00  0.90           C  
ATOM    781  HE1 HIS A  55     -27.961  16.844  -7.169  1.00  0.90           H  
ATOM    782  NE2 HIS A  55     -26.550  17.367  -8.706  1.00  0.90           N  
ATOM    783  N   THR A  56     -23.237  11.992 -11.325  1.00  0.89           N  
ATOM    784  H   THR A  56     -22.727  12.801 -11.650  1.00  0.89           H  
ATOM    785  CA  THR A  56     -22.890  10.685 -11.902  1.00  0.89           C  
ATOM    786  HA  THR A  56     -23.777  10.052 -11.877  1.00  0.89           H  
ATOM    787  C   THR A  56     -21.820   9.942 -11.101  1.00  0.89           C  
ATOM    788  CB  THR A  56     -22.469  10.789 -13.374  1.00  0.89           C  
ATOM    789  HB  THR A  56     -22.447   9.776 -13.776  1.00  0.89           H  
ATOM    790  O   THR A  56     -21.419   8.856 -11.504  1.00  0.89           O  
ATOM    791  CG2 THR A  56     -23.445  11.609 -14.220  1.00  0.89           C  
ATOM    792 HG21 THR A  56     -23.165  11.523 -15.270  1.00  0.89           H  
ATOM    793 HG22 THR A  56     -24.457  11.227 -14.088  1.00  0.89           H  
ATOM    794 HG23 THR A  56     -23.407  12.659 -13.929  1.00  0.89           H  
ATOM    795  OG1 THR A  56     -21.180  11.344 -13.519  1.00  0.89           O  
ATOM    796  HG1 THR A  56     -20.563  10.686 -13.189  1.00  0.89           H  
ATOM    797  N   MET A  57     -21.329  10.526 -10.005  1.00  0.93           N  
ATOM    798  H   MET A  57     -21.723  11.407  -9.708  1.00  0.93           H  
ATOM    799  CA  MET A  57     -20.284   9.983  -9.135  1.00  0.93           C  
ATOM    800  HA  MET A  57     -20.112   8.933  -9.372  1.00  0.93           H  
ATOM    801  C   MET A  57     -20.748  10.064  -7.671  1.00  0.93           C  
ATOM    802  CB  MET A  57     -18.965  10.748  -9.362  1.00  0.93           C  
ATOM    803  HB2 MET A  57     -19.071  11.767  -8.989  1.00  0.93           H  
ATOM    804  HB3 MET A  57     -18.171  10.258  -8.800  1.00  0.93           H  
ATOM    805  O   MET A  57     -21.762  10.700  -7.372  1.00  0.93           O  
ATOM    806  CG  MET A  57     -18.569  10.805 -10.848  1.00  0.93           C  
ATOM    807  HG2 MET A  57     -18.568   9.794 -11.256  1.00  0.93           H  
ATOM    808  HG3 MET A  57     -19.324  11.385 -11.380  1.00  0.93           H  
ATOM    809  SD  MET A  57     -16.969  11.578 -11.196  1.00  0.93           S  
ATOM    810  CE  MET A  57     -15.936  10.121 -10.929  1.00  0.93           C  
ATOM    811  HE1 MET A  57     -16.183   9.661  -9.972  1.00  0.93           H  
ATOM    812  HE2 MET A  57     -14.883  10.405 -10.938  1.00  0.93           H  
ATOM    813  HE3 MET A  57     -16.111   9.391 -11.719  1.00  0.93           H  
ATOM    814  N   LEU A  58     -20.043   9.397  -6.757  1.00  0.93           N  
ATOM    815  H   LEU A  58     -19.218   8.891  -7.044  1.00  0.93           H  
ATOM    816  CA  LEU A  58     -20.270   9.565  -5.317  1.00  0.93           C  
ATOM    817  HA  LEU A  58     -21.339   9.516  -5.112  1.00  0.93           H  
ATOM    818  C   LEU A  58     -19.787  10.954  -4.881  1.00  0.93           C  
ATOM    819  CB  LEU A  58     -19.562   8.443  -4.537  1.00  0.93           C  
ATOM    820  HB2 LEU A  58     -19.664   8.637  -3.469  1.00  0.93           H  
ATOM    821  HB3 LEU A  58     -18.499   8.465  -4.775  1.00  0.93           H  
ATOM    822  O   LEU A  58     -18.714  11.383  -5.308  1.00  0.93           O  
ATOM    823  CG  LEU A  58     -20.105   7.033  -4.835  1.00  0.93           C  
ATOM    824  HG  LEU A  58     -20.028   6.834  -5.904  1.00  0.93           H  
ATOM    825  CD1 LEU A  58     -19.278   5.988  -4.101  1.00  0.93           C  
ATOM    826 HD11 LEU A  58     -18.242   6.018  -4.438  1.00  0.93           H  
ATOM    827 HD12 LEU A  58     -19.672   4.995  -4.316  1.00  0.93           H  
ATOM    828 HD13 LEU A  58     -19.313   6.159  -3.025  1.00  0.93           H  
ATOM    829  CD2 LEU A  58     -21.567   6.869  -4.414  1.00  0.93           C  
ATOM    830 HD21 LEU A  58     -22.219   7.521  -4.995  1.00  0.93           H  
ATOM    831 HD22 LEU A  58     -21.881   5.836  -4.570  1.00  0.93           H  
ATOM    832 HD23 LEU A  58     -21.684   7.101  -3.356  1.00  0.93           H  
ATOM    833  N   LYS A  59     -20.588  11.649  -4.064  1.00  0.95           N  
ATOM    834  H   LYS A  59     -21.457  11.223  -3.775  1.00  0.95           H  
ATOM    835  CA  LYS A  59     -20.330  13.034  -3.622  1.00  0.95           C  
ATOM    836  HA  LYS A  59     -19.531  13.467  -4.224  1.00  0.95           H  
ATOM    837  C   LYS A  59     -19.872  13.170  -2.172  1.00  0.95           C  
ATOM    838  CB  LYS A  59     -21.587  13.881  -3.785  1.00  0.95           C  
ATOM    839  HB2 LYS A  59     -22.372  13.457  -3.159  1.00  0.95           H  
ATOM    840  HB3 LYS A  59     -21.366  14.881  -3.412  1.00  0.95           H  
ATOM    841  O   LYS A  59     -19.649  14.279  -1.710  1.00  0.95           O  
ATOM    842  CG  LYS A  59     -22.097  14.023  -5.220  1.00  0.95           C  
ATOM    843  HG2 LYS A  59     -22.467  13.068  -5.593  1.00  0.95           H  
ATOM    844  HG3 LYS A  59     -21.316  14.413  -5.872  1.00  0.95           H  
ATOM    845  CD  LYS A  59     -23.237  15.024  -5.094  1.00  0.95           C  
ATOM    846  HD2 LYS A  59     -22.833  15.977  -4.751  1.00  0.95           H  
ATOM    847  HD3 LYS A  59     -23.925  14.652  -4.336  1.00  0.95           H  
ATOM    848  CE  LYS A  59     -24.021  15.254  -6.367  1.00  0.95           C  
ATOM    849  HE2 LYS A  59     -23.357  15.621  -7.150  1.00  0.95           H  
ATOM    850  HE3 LYS A  59     -24.472  14.312  -6.679  1.00  0.95           H  
ATOM    851  NZ  LYS A  59     -25.063  16.247  -6.045  1.00  0.95           N  
ATOM    852  HZ1 LYS A  59     -25.622  15.922  -5.269  1.00  0.95           H  
ATOM    853  HZ2 LYS A  59     -25.636  16.472  -6.845  1.00  0.95           H  
ATOM    854  HZ3 LYS A  59     -24.647  17.093  -5.683  1.00  0.95           H  
ATOM    855  N   SER A  60     -19.817  12.065  -1.447  1.00  0.96           N  
ATOM    856  H   SER A  60     -20.010  11.192  -1.917  1.00  0.96           H  
ATOM    857  CA  SER A  60     -19.092  11.987  -0.185  1.00  0.96           C  
ATOM    858  HA  SER A  60     -18.862  12.986   0.185  1.00  0.96           H  
ATOM    859  C   SER A  60     -17.768  11.278  -0.434  1.00  0.96           C  
ATOM    860  CB  SER A  60     -19.919  11.249   0.870  1.00  0.96           C  
ATOM    861  HB2 SER A  60     -19.359  11.240   1.805  1.00  0.96           H  
ATOM    862  HB3 SER A  60     -20.086  10.221   0.550  1.00  0.96           H  
ATOM    863  O   SER A  60     -17.609  10.610  -1.458  1.00  0.96           O  
ATOM    864  OG  SER A  60     -21.170  11.882   1.089  1.00  0.96           O  
ATOM    865  HG  SER A  60     -20.987  12.819   1.185  1.00  0.96           H  
ATOM    866  N   THR A  61     -16.840  11.369   0.507  1.00  0.97           N  
ATOM    867  H   THR A  61     -16.990  12.021   1.264  1.00  0.97           H  
ATOM    868  CA  THR A  61     -15.562  10.657   0.440  1.00  0.97           C  
ATOM    869  HA  THR A  61     -15.696   9.723  -0.105  1.00  0.97           H  
ATOM    870  C   THR A  61     -15.049  10.320   1.831  1.00  0.97           C  
ATOM    871  CB  THR A  61     -14.532  11.496  -0.339  1.00  0.97           C  
ATOM    872  HB  THR A  61     -14.982  11.793  -1.286  1.00  0.97           H  
ATOM    873  O   THR A  61     -15.441  10.917   2.828  1.00  0.97           O  
ATOM    874  CG2 THR A  61     -14.061  12.758   0.382  1.00  0.97           C  
ATOM    875 HG21 THR A  61     -13.441  13.347  -0.294  1.00  0.97           H  
ATOM    876 HG22 THR A  61     -14.924  13.358   0.670  1.00  0.97           H  
ATOM    877 HG23 THR A  61     -13.485  12.506   1.273  1.00  0.97           H  
ATOM    878  OG1 THR A  61     -13.380  10.742  -0.630  1.00  0.97           O  
ATOM    879  HG1 THR A  61     -12.913  10.492   0.171  1.00  0.97           H  
ATOM    880  N   SER A  62     -14.104   9.401   1.917  1.00  0.97           N  
ATOM    881  H   SER A  62     -13.854   8.875   1.092  1.00  0.97           H  
ATOM    882  CA  SER A  62     -13.164   9.322   3.035  1.00  0.97           C  
ATOM    883  HA  SER A  62     -13.171  10.260   3.591  1.00  0.97           H  
ATOM    884  C   SER A  62     -11.758   9.136   2.473  1.00  0.97           C  
ATOM    885  CB  SER A  62     -13.574   8.211   3.995  1.00  0.97           C  
ATOM    886  HB2 SER A  62     -12.918   8.254   4.864  1.00  0.97           H  
ATOM    887  HB3 SER A  62     -14.599   8.370   4.328  1.00  0.97           H  
ATOM    888  O   SER A  62     -11.625   8.922   1.272  1.00  0.97           O  
ATOM    889  OG  SER A  62     -13.472   6.948   3.377  1.00  0.97           O  
ATOM    890  HG  SER A  62     -13.159   6.343   4.054  1.00  0.97           H  
ATOM    891  N   ILE A  63     -10.709   9.287   3.280  1.00  0.98           N  
ATOM    892  H   ILE A  63     -10.847   9.391   4.275  1.00  0.98           H  
ATOM    893  CA  ILE A  63      -9.333   9.036   2.834  1.00  0.98           C  
ATOM    894  HA  ILE A  63      -9.339   8.579   1.845  1.00  0.98           H  
ATOM    895  C   ILE A  63      -8.709   8.040   3.790  1.00  0.98           C  
ATOM    896  CB  ILE A  63      -8.489  10.328   2.756  1.00  0.98           C  
ATOM    897  HB  ILE A  63      -8.544  10.832   3.721  1.00  0.98           H  
ATOM    898  O   ILE A  63      -8.590   8.342   4.972  1.00  0.98           O  
ATOM    899  CG1 ILE A  63      -9.008  11.315   1.689  1.00  0.98           C  
ATOM    900 HG12 ILE A  63      -8.453  12.248   1.786  1.00  0.98           H  
ATOM    901 HG13 ILE A  63     -10.060  11.532   1.877  1.00  0.98           H  
ATOM    902  CG2 ILE A  63      -7.008  10.003   2.485  1.00  0.98           C  
ATOM    903 HG21 ILE A  63      -6.917   9.311   1.648  1.00  0.98           H  
ATOM    904 HG22 ILE A  63      -6.451  10.916   2.272  1.00  0.98           H  
ATOM    905 HG23 ILE A  63      -6.557   9.545   3.365  1.00  0.98           H  
ATOM    906  CD1 ILE A  63      -8.852  10.854   0.239  1.00  0.98           C  
ATOM    907 HD11 ILE A  63      -9.227  11.641  -0.416  1.00  0.98           H  
ATOM    908 HD12 ILE A  63      -9.408   9.930   0.077  1.00  0.98           H  
ATOM    909 HD13 ILE A  63      -7.802  10.692  -0.006  1.00  0.98           H  
ATOM    910  N   HIS A  64      -8.297   6.892   3.263  1.00  0.98           N  
ATOM    911  H   HIS A  64      -8.421   6.740   2.272  1.00  0.98           H  
ATOM    912  CA  HIS A  64      -7.447   5.959   3.983  1.00  0.98           C  
ATOM    913  HA  HIS A  64      -7.593   6.127   5.050  1.00  0.98           H  
ATOM    914  C   HIS A  64      -5.972   6.229   3.692  1.00  0.98           C  
ATOM    915  CB  HIS A  64      -7.860   4.520   3.672  1.00  0.98           C  
ATOM    916  HB2 HIS A  64      -8.862   4.353   4.069  1.00  0.98           H  
ATOM    917  HB3 HIS A  64      -7.879   4.382   2.591  1.00  0.98           H  
ATOM    918  O   HIS A  64      -5.597   6.435   2.536  1.00  0.98           O  
ATOM    919  CG  HIS A  64      -6.939   3.492   4.275  1.00  0.98           C  
ATOM    920  CD2 HIS A  64      -6.261   2.520   3.599  1.00  0.98           C  
ATOM    921  HD2 HIS A  64      -6.298   2.340   2.535  1.00  0.98           H  
ATOM    922  ND1 HIS A  64      -6.584   3.373   5.599  1.00  0.98           N  
ATOM    923  HD1 HIS A  64      -6.930   3.913   6.379  1.00  0.98           H  
ATOM    924  CE1 HIS A  64      -5.706   2.368   5.717  1.00  0.98           C  
ATOM    925  HE1 HIS A  64      -5.270   2.032   6.646  1.00  0.98           H  
ATOM    926  NE2 HIS A  64      -5.495   1.807   4.516  1.00  0.98           N  
ATOM    927  N   TRP A  65      -5.149   6.220   4.743  1.00  0.98           N  
ATOM    928  H   TRP A  65      -5.554   6.022   5.646  1.00  0.98           H  
ATOM    929  CA  TRP A  65      -3.694   6.393   4.682  1.00  0.98           C  
ATOM    930  HA  TRP A  65      -3.431   6.882   3.745  1.00  0.98           H  
ATOM    931  C   TRP A  65      -3.026   5.021   4.701  1.00  0.98           C  
ATOM    932  CB  TRP A  65      -3.215   7.293   5.826  1.00  0.98           C  
ATOM    933  HB2 TRP A  65      -2.188   7.597   5.621  1.00  0.98           H  
ATOM    934  HB3 TRP A  65      -3.234   6.739   6.764  1.00  0.98           H  
ATOM    935  O   TRP A  65      -2.618   4.506   5.742  1.00  0.98           O  
ATOM    936  CG  TRP A  65      -4.000   8.539   6.008  1.00  0.98           C  
ATOM    937  CD1 TRP A  65      -4.976   8.715   6.918  1.00  0.98           C  
ATOM    938  HD1 TRP A  65      -5.298   7.968   7.629  1.00  0.98           H  
ATOM    939  CD2 TRP A  65      -3.960   9.754   5.213  1.00  0.98           C  
ATOM    940  CE2 TRP A  65      -4.956  10.644   5.712  1.00  0.98           C  
ATOM    941  CE3 TRP A  65      -3.209  10.172   4.096  1.00  0.98           C  
ATOM    942  HE3 TRP A  65      -2.456   9.508   3.699  1.00  0.98           H  
ATOM    943  NE1 TRP A  65      -5.550   9.954   6.744  1.00  0.98           N  
ATOM    944  HE1 TRP A  65      -6.394  10.228   7.228  1.00  0.98           H  
ATOM    945  CH2 TRP A  65      -4.435  12.280   4.018  1.00  0.98           C  
ATOM    946  HH2 TRP A  65      -4.616  13.241   3.560  1.00  0.98           H  
ATOM    947  CZ2 TRP A  65      -5.187  11.898   5.137  1.00  0.98           C  
ATOM    948  HZ2 TRP A  65      -5.956  12.546   5.531  1.00  0.98           H  
ATOM    949  CZ3 TRP A  65      -3.458  11.416   3.491  1.00  0.98           C  
ATOM    950  HZ3 TRP A  65      -2.901  11.706   2.612  1.00  0.98           H  
ATOM    951  N   HIS A  66      -2.952   4.414   3.529  1.00  0.98           N  
ATOM    952  H   HIS A  66      -3.187   4.936   2.697  1.00  0.98           H  
ATOM    953  CA  HIS A  66      -2.590   3.022   3.376  1.00  0.98           C  
ATOM    954  HA  HIS A  66      -3.259   2.434   4.005  1.00  0.98           H  
ATOM    955  C   HIS A  66      -1.164   2.711   3.838  1.00  0.98           C  
ATOM    956  CB  HIS A  66      -2.837   2.621   1.932  1.00  0.98           C  
ATOM    957  HB2 HIS A  66      -2.079   3.082   1.299  1.00  0.98           H  
ATOM    958  HB3 HIS A  66      -3.814   2.987   1.617  1.00  0.98           H  
ATOM    959  O   HIS A  66      -0.191   3.314   3.376  1.00  0.98           O  
ATOM    960  CG  HIS A  66      -2.822   1.132   1.768  1.00  0.98           C  
ATOM    961  CD2 HIS A  66      -1.726   0.312   1.761  1.00  0.98           C  
ATOM    962  HD2 HIS A  66      -0.696   0.617   1.868  1.00  0.98           H  
ATOM    963  ND1 HIS A  66      -3.935   0.341   1.661  1.00  0.98           N  
ATOM    964  HD1 HIS A  66      -4.878   0.633   1.876  1.00  0.98           H  
ATOM    965  CE1 HIS A  66      -3.516  -0.926   1.557  1.00  0.98           C  
ATOM    966  HE1 HIS A  66      -4.161  -1.790   1.500  1.00  0.98           H  
ATOM    967  NE2 HIS A  66      -2.176  -0.992   1.587  1.00  0.98           N  
ATOM    968  N   GLY A  67      -1.071   1.724   4.731  1.00  0.97           N  
ATOM    969  H   GLY A  67      -1.933   1.272   5.003  1.00  0.97           H  
ATOM    970  CA  GLY A  67       0.150   1.239   5.374  1.00  0.97           C  
ATOM    971  HA2 GLY A  67       0.990   1.309   4.682  1.00  0.97           H  
ATOM    972  HA3 GLY A  67      -0.002   0.188   5.620  1.00  0.97           H  
ATOM    973  C   GLY A  67       0.524   1.945   6.683  1.00  0.97           C  
ATOM    974  O   GLY A  67       1.404   1.471   7.403  1.00  0.97           O  
ATOM    975  N   PHE A  68      -0.139   3.048   7.049  1.00  0.98           N  
ATOM    976  H   PHE A  68      -0.906   3.376   6.480  1.00  0.98           H  
ATOM    977  CA  PHE A  68       0.032   3.633   8.382  1.00  0.98           C  
ATOM    978  HA  PHE A  68       1.091   3.610   8.640  1.00  0.98           H  
ATOM    979  C   PHE A  68      -0.720   2.808   9.427  1.00  0.98           C  
ATOM    980  CB  PHE A  68      -0.405   5.099   8.403  1.00  0.98           C  
ATOM    981  HB2 PHE A  68      -0.422   5.444   9.436  1.00  0.98           H  
ATOM    982  HB3 PHE A  68      -1.419   5.184   8.013  1.00  0.98           H  
ATOM    983  O   PHE A  68      -1.870   2.434   9.222  1.00  0.98           O  
ATOM    984  CG  PHE A  68       0.532   5.998   7.627  1.00  0.98           C  
ATOM    985  CD1 PHE A  68       1.783   6.338   8.170  1.00  0.98           C  
ATOM    986  HD1 PHE A  68       2.076   5.953   9.135  1.00  0.98           H  
ATOM    987  CD2 PHE A  68       0.193   6.439   6.338  1.00  0.98           C  
ATOM    988  HD2 PHE A  68      -0.721   6.091   5.880  1.00  0.98           H  
ATOM    989  CE1 PHE A  68       2.673   7.131   7.429  1.00  0.98           C  
ATOM    990  HE1 PHE A  68       3.659   7.333   7.819  1.00  0.98           H  
ATOM    991  CE2 PHE A  68       1.053   7.288   5.623  1.00  0.98           C  
ATOM    992  HE2 PHE A  68       0.781   7.630   4.636  1.00  0.98           H  
ATOM    993  CZ  PHE A  68       2.296   7.636   6.174  1.00  0.98           C  
ATOM    994  HZ  PHE A  68       2.983   8.247   5.608  1.00  0.98           H  
ATOM    995  N   PHE A  69      -0.094   2.552  10.577  1.00  0.96           N  
ATOM    996  H   PHE A  69       0.846   2.890  10.724  1.00  0.96           H  
ATOM    997  CA  PHE A  69      -0.715   1.733  11.625  1.00  0.96           C  
ATOM    998  HA  PHE A  69      -1.239   0.899  11.160  1.00  0.96           H  
ATOM    999  C   PHE A  69      -1.771   2.494  12.427  1.00  0.96           C  
ATOM   1000  CB  PHE A  69       0.369   1.170  12.553  1.00  0.96           C  
ATOM   1001  HB2 PHE A  69      -0.114   0.551  13.310  1.00  0.96           H  
ATOM   1002  HB3 PHE A  69       0.847   2.005  13.066  1.00  0.96           H  
ATOM   1003  O   PHE A  69      -2.587   1.879  13.107  1.00  0.96           O  
ATOM   1004  CG  PHE A  69       1.442   0.327  11.887  1.00  0.96           C  
ATOM   1005  CD1 PHE A  69       1.164  -0.440  10.735  1.00  0.96           C  
ATOM   1006  HD1 PHE A  69       0.178  -0.452  10.296  1.00  0.96           H  
ATOM   1007  CD2 PHE A  69       2.739   0.305  12.436  1.00  0.96           C  
ATOM   1008  HD2 PHE A  69       2.963   0.885  13.319  1.00  0.96           H  
ATOM   1009  CE1 PHE A  69       2.179  -1.193  10.125  1.00  0.96           C  
ATOM   1010  HE1 PHE A  69       1.963  -1.751   9.226  1.00  0.96           H  
ATOM   1011  CE2 PHE A  69       3.750  -0.465  11.835  1.00  0.96           C  
ATOM   1012  HE2 PHE A  69       4.743  -0.473  12.259  1.00  0.96           H  
ATOM   1013  CZ  PHE A  69       3.471  -1.210  10.676  1.00  0.96           C  
ATOM   1014  HZ  PHE A  69       4.253  -1.785  10.202  1.00  0.96           H  
ATOM   1015  N   GLN A  70      -1.746   3.832  12.375  1.00  0.97           N  
ATOM   1016  H   GLN A  70      -1.058   4.261  11.772  1.00  0.97           H  
ATOM   1017  CA  GLN A  70      -2.708   4.697  13.068  1.00  0.97           C  
ATOM   1018  HA  GLN A  70      -2.313   5.713  13.038  1.00  0.97           H  
ATOM   1019  C   GLN A  70      -2.836   4.358  14.564  1.00  0.97           C  
ATOM   1020  CB  GLN A  70      -4.052   4.691  12.314  1.00  0.97           C  
ATOM   1021  HB2 GLN A  70      -4.784   5.288  12.859  1.00  0.97           H  
ATOM   1022  HB3 GLN A  70      -4.432   3.671  12.262  1.00  0.97           H  
ATOM   1023  O   GLN A  70      -3.923   4.400  15.146  1.00  0.97           O  
ATOM   1024  CG  GLN A  70      -3.934   5.244  10.886  1.00  0.97           C  
ATOM   1025  HG2 GLN A  70      -3.160   4.709  10.337  1.00  0.97           H  
ATOM   1026  HG3 GLN A  70      -4.874   5.045  10.371  1.00  0.97           H  
ATOM   1027  CD  GLN A  70      -3.655   6.744  10.824  1.00  0.97           C  
ATOM   1028  NE2 GLN A  70      -3.293   7.256   9.669  1.00  0.97           N  
ATOM   1029 HE21 GLN A  70      -3.249   6.667   8.850  1.00  0.97           H  
ATOM   1030 HE22 GLN A  70      -3.094   8.246   9.644  1.00  0.97           H  
ATOM   1031  OE1 GLN A  70      -3.724   7.477  11.802  1.00  0.97           O  
ATOM   1032  N   LYS A  71      -1.711   3.995  15.196  1.00  0.95           N  
ATOM   1033  H   LYS A  71      -0.857   3.972  14.658  1.00  0.95           H  
ATOM   1034  CA  LYS A  71      -1.668   3.581  16.600  1.00  0.95           C  
ATOM   1035  HA  LYS A  71      -2.418   2.800  16.724  1.00  0.95           H  
ATOM   1036  C   LYS A  71      -2.060   4.748  17.506  1.00  0.95           C  
ATOM   1037  CB  LYS A  71      -0.295   2.974  16.930  1.00  0.95           C  
ATOM   1038  HB2 LYS A  71       0.478   3.741  16.870  1.00  0.95           H  
ATOM   1039  HB3 LYS A  71      -0.081   2.210  16.183  1.00  0.95           H  
ATOM   1040  O   LYS A  71      -1.346   5.744  17.599  1.00  0.95           O  
ATOM   1041  CG  LYS A  71      -0.271   2.321  18.324  1.00  0.95           C  
ATOM   1042  HG2 LYS A  71      -1.163   1.704  18.438  1.00  0.95           H  
ATOM   1043  HG3 LYS A  71      -0.278   3.092  19.095  1.00  0.95           H  
ATOM   1044  CD  LYS A  71       0.965   1.424  18.496  1.00  0.95           C  
ATOM   1045  HD2 LYS A  71       0.999   0.734  17.652  1.00  0.95           H  
ATOM   1046  HD3 LYS A  71       1.872   2.028  18.489  1.00  0.95           H  
ATOM   1047  CE  LYS A  71       0.876   0.606  19.793  1.00  0.95           C  
ATOM   1048  HE2 LYS A  71      -0.160   0.297  19.926  1.00  0.95           H  
ATOM   1049  HE3 LYS A  71       1.153   1.235  20.639  1.00  0.95           H  
ATOM   1050  NZ  LYS A  71       1.714  -0.624  19.739  1.00  0.95           N  
ATOM   1051  HZ1 LYS A  71       2.699  -0.449  19.597  1.00  0.95           H  
ATOM   1052  HZ2 LYS A  71       1.415  -1.237  18.994  1.00  0.95           H  
ATOM   1053  HZ3 LYS A  71       1.564  -1.221  20.540  1.00  0.95           H  
ATOM   1054  N   GLY A  72      -3.210   4.618  18.166  1.00  0.94           N  
ATOM   1055  H   GLY A  72      -3.752   3.784  17.991  1.00  0.94           H  
ATOM   1056  CA  GLY A  72      -3.821   5.673  18.986  1.00  0.94           C  
ATOM   1057  HA2 GLY A  72      -3.056   6.156  19.593  1.00  0.94           H  
ATOM   1058  HA3 GLY A  72      -4.545   5.198  19.649  1.00  0.94           H  
ATOM   1059  C   GLY A  72      -4.569   6.760  18.199  1.00  0.94           C  
ATOM   1060  O   GLY A  72      -5.109   7.696  18.789  1.00  0.94           O  
ATOM   1061  N   THR A  73      -4.629   6.637  16.872  1.00  0.96           N  
ATOM   1062  H   THR A  73      -4.155   5.855  16.445  1.00  0.96           H  
ATOM   1063  CA  THR A  73      -5.371   7.516  15.960  1.00  0.96           C  
ATOM   1064  HA  THR A  73      -6.041   8.143  16.549  1.00  0.96           H  
ATOM   1065  C   THR A  73      -6.277   6.702  15.041  1.00  0.96           C  
ATOM   1066  CB  THR A  73      -4.448   8.462  15.163  1.00  0.96           C  
ATOM   1067  HB  THR A  73      -5.037   9.023  14.438  1.00  0.96           H  
ATOM   1068  O   THR A  73      -6.475   7.072  13.891  1.00  0.96           O  
ATOM   1069  CG2 THR A  73      -3.758   9.476  16.075  1.00  0.96           C  
ATOM   1070 HG21 THR A  73      -4.506  10.028  16.644  1.00  0.96           H  
ATOM   1071 HG22 THR A  73      -3.190  10.176  15.462  1.00  0.96           H  
ATOM   1072 HG23 THR A  73      -3.081   8.964  16.759  1.00  0.96           H  
ATOM   1073  OG1 THR A  73      -3.433   7.752  14.493  1.00  0.96           O  
ATOM   1074  HG1 THR A  73      -3.679   7.680  13.568  1.00  0.96           H  
ATOM   1075  N   ASN A  74      -6.880   5.610  15.532  1.00  0.95           N  
ATOM   1076  H   ASN A  74      -6.635   5.301  16.462  1.00  0.95           H  
ATOM   1077  CA  ASN A  74      -7.761   4.742  14.736  1.00  0.95           C  
ATOM   1078  HA  ASN A  74      -7.164   4.261  13.961  1.00  0.95           H  
ATOM   1079  C   ASN A  74      -8.888   5.523  14.019  1.00  0.95           C  
ATOM   1080  CB  ASN A  74      -8.313   3.655  15.676  1.00  0.95           C  
ATOM   1081  HB2 ASN A  74      -8.870   4.123  16.487  1.00  0.95           H  
ATOM   1082  HB3 ASN A  74      -7.483   3.094  16.107  1.00  0.95           H  
ATOM   1083  O   ASN A  74      -9.271   5.172  12.909  1.00  0.95           O  
ATOM   1084  CG  ASN A  74      -9.248   2.682  14.987  1.00  0.95           C  
ATOM   1085  ND2 ASN A  74      -8.793   1.530  14.559  1.00  0.95           N  
ATOM   1086 HD21 ASN A  74      -7.808   1.306  14.595  1.00  0.95           H  
ATOM   1087 HD22 ASN A  74      -9.413   0.923  14.043  1.00  0.95           H  
ATOM   1088  OD1 ASN A  74     -10.425   2.957  14.830  1.00  0.95           O  
ATOM   1089  N   TRP A  75      -9.363   6.635  14.594  1.00  0.96           N  
ATOM   1090  H   TRP A  75      -8.962   6.906  15.480  1.00  0.96           H  
ATOM   1091  CA  TRP A  75     -10.337   7.548  13.973  1.00  0.96           C  
ATOM   1092  HA  TRP A  75     -11.238   6.989  13.722  1.00  0.96           H  
ATOM   1093  C   TRP A  75      -9.855   8.212  12.675  1.00  0.96           C  
ATOM   1094  CB  TRP A  75     -10.694   8.632  14.996  1.00  0.96           C  
ATOM   1095  HB2 TRP A  75     -11.438   9.299  14.560  1.00  0.96           H  
ATOM   1096  HB3 TRP A  75     -11.165   8.142  15.849  1.00  0.96           H  
ATOM   1097  O   TRP A  75     -10.679   8.678  11.893  1.00  0.96           O  
ATOM   1098  CG  TRP A  75      -9.552   9.478  15.481  1.00  0.96           C  
ATOM   1099  CD1 TRP A  75      -8.901   9.321  16.655  1.00  0.96           C  
ATOM   1100  HD1 TRP A  75      -9.133   8.578  17.403  1.00  0.96           H  
ATOM   1101  CD2 TRP A  75      -8.918  10.623  14.824  1.00  0.96           C  
ATOM   1102  CE2 TRP A  75      -7.853  11.084  15.654  1.00  0.96           C  
ATOM   1103  CE3 TRP A  75      -9.140  11.323  13.616  1.00  0.96           C  
ATOM   1104  HE3 TRP A  75      -9.925  10.988  12.954  1.00  0.96           H  
ATOM   1105  NE1 TRP A  75      -7.903  10.267  16.763  1.00  0.96           N  
ATOM   1106  HE1 TRP A  75      -7.340  10.369  17.596  1.00  0.96           H  
ATOM   1107  CH2 TRP A  75      -7.293  12.845  14.093  1.00  0.96           C  
ATOM   1108  HH2 TRP A  75      -6.679  13.690  13.818  1.00  0.96           H  
ATOM   1109  CZ2 TRP A  75      -7.043  12.170  15.299  1.00  0.96           C  
ATOM   1110  HZ2 TRP A  75      -6.228  12.482  15.936  1.00  0.96           H  
ATOM   1111  CZ3 TRP A  75      -8.341  12.426  13.254  1.00  0.96           C  
ATOM   1112  HZ3 TRP A  75      -8.529  12.946  12.326  1.00  0.96           H  
ATOM   1113  N   ALA A  76      -8.540   8.278  12.462  1.00  0.97           N  
ATOM   1114  H   ALA A  76      -7.926   7.858  13.144  1.00  0.97           H  
ATOM   1115  CA  ALA A  76      -7.894   8.833  11.281  1.00  0.97           C  
ATOM   1116  HA  ALA A  76      -8.563   9.562  10.824  1.00  0.97           H  
ATOM   1117  C   ALA A  76      -7.596   7.766  10.217  1.00  0.97           C  
ATOM   1118  CB  ALA A  76      -6.610   9.558  11.719  1.00  0.97           C  
ATOM   1119  HB1 ALA A  76      -6.829  10.296  12.491  1.00  0.97           H  
ATOM   1120  HB2 ALA A  76      -5.897   8.836  12.117  1.00  0.97           H  
ATOM   1121  HB3 ALA A  76      -6.146  10.056  10.868  1.00  0.97           H  
ATOM   1122  O   ALA A  76      -7.078   8.123   9.163  1.00  0.97           O  
ATOM   1123  N   ASP A  77      -7.905   6.483  10.460  1.00  0.97           N  
ATOM   1124  H   ASP A  77      -8.304   6.228  11.351  1.00  0.97           H  
ATOM   1125  CA  ASP A  77      -7.598   5.406   9.513  1.00  0.97           C  
ATOM   1126  HA  ASP A  77      -6.540   5.463   9.258  1.00  0.97           H  
ATOM   1127  C   ASP A  77      -8.342   5.558   8.189  1.00  0.97           C  
ATOM   1128  CB  ASP A  77      -7.864   4.036  10.151  1.00  0.97           C  
ATOM   1129  HB2 ASP A  77      -7.327   3.969  11.097  1.00  0.97           H  
ATOM   1130  HB3 ASP A  77      -8.932   3.939  10.350  1.00  0.97           H  
ATOM   1131  O   ASP A  77      -7.746   5.314   7.147  1.00  0.97           O  
ATOM   1132  CG  ASP A  77      -7.398   2.898   9.237  1.00  0.97           C  
ATOM   1133  OD1 ASP A  77      -6.220   2.921   8.832  1.00  0.97           O  
ATOM   1134  OD2 ASP A  77      -8.220   2.024   8.895  1.00  0.97           O  
ATOM   1135  N   GLY A  78      -9.595   6.028   8.201  1.00  0.96           N  
ATOM   1136  H   GLY A  78      -9.993   6.268   9.097  1.00  0.96           H  
ATOM   1137  CA  GLY A  78     -10.289   6.460   6.984  1.00  0.96           C  
ATOM   1138  HA2 GLY A  78      -9.541   6.604   6.204  1.00  0.96           H  
ATOM   1139  HA3 GLY A  78     -10.742   7.434   7.172  1.00  0.96           H  
ATOM   1140  C   GLY A  78     -11.354   5.545   6.361  1.00  0.96           C  
ATOM   1141  O   GLY A  78     -12.237   6.102   5.702  1.00  0.96           O  
ATOM   1142  N   PRO A  79     -11.373   4.206   6.525  1.00  0.97           N  
ATOM   1143  CA  PRO A  79     -12.440   3.366   5.980  1.00  0.97           C  
ATOM   1144  HA  PRO A  79     -12.375   3.367   4.892  1.00  0.97           H  
ATOM   1145  C   PRO A  79     -13.835   3.831   6.382  1.00  0.97           C  
ATOM   1146  CB  PRO A  79     -12.146   1.946   6.438  1.00  0.97           C  
ATOM   1147  HB2 PRO A  79     -12.544   1.790   7.441  1.00  0.97           H  
ATOM   1148  HB3 PRO A  79     -12.520   1.196   5.741  1.00  0.97           H  
ATOM   1149  O   PRO A  79     -14.166   3.948   7.573  1.00  0.97           O  
ATOM   1150  CG  PRO A  79     -10.637   1.945   6.532  1.00  0.97           C  
ATOM   1151  HG2 PRO A  79     -10.241   1.818   5.524  1.00  0.97           H  
ATOM   1152  HG3 PRO A  79     -10.278   1.175   7.214  1.00  0.97           H  
ATOM   1153  CD  PRO A  79     -10.311   3.348   7.026  1.00  0.97           C  
ATOM   1154  HD2 PRO A  79     -10.299   3.368   8.116  1.00  0.97           H  
ATOM   1155  HD3 PRO A  79      -9.342   3.633   6.617  1.00  0.97           H  
ATOM   1156  N   ALA A  80     -14.660   4.110   5.370  1.00  0.96           N  
ATOM   1157  H   ALA A  80     -14.360   3.921   4.424  1.00  0.96           H  
ATOM   1158  CA  ALA A  80     -16.016   4.585   5.572  1.00  0.96           C  
ATOM   1159  HA  ALA A  80     -15.975   5.510   6.146  1.00  0.96           H  
ATOM   1160  C   ALA A  80     -16.821   3.550   6.366  1.00  0.96           C  
ATOM   1161  CB  ALA A  80     -16.659   4.882   4.216  1.00  0.96           C  
ATOM   1162  HB1 ALA A  80     -16.634   3.987   3.595  1.00  0.96           H  
ATOM   1163  HB2 ALA A  80     -17.700   5.169   4.364  1.00  0.96           H  
ATOM   1164  HB3 ALA A  80     -16.117   5.682   3.712  1.00  0.96           H  
ATOM   1165  O   ALA A  80     -16.848   2.366   6.038  1.00  0.96           O  
ATOM   1166  N   PHE A  81     -17.485   4.012   7.424  1.00  0.96           N  
ATOM   1167  H   PHE A  81     -17.358   4.987   7.657  1.00  0.96           H  
ATOM   1168  CA  PHE A  81     -18.302   3.209   8.335  1.00  0.96           C  
ATOM   1169  HA  PHE A  81     -18.681   3.902   9.086  1.00  0.96           H  
ATOM   1170  C   PHE A  81     -17.569   2.117   9.127  1.00  0.96           C  
ATOM   1171  CB  PHE A  81     -19.524   2.654   7.608  1.00  0.96           C  
ATOM   1172  HB2 PHE A  81     -19.222   1.841   6.947  1.00  0.96           H  
ATOM   1173  HB3 PHE A  81     -20.193   2.227   8.355  1.00  0.96           H  
ATOM   1174  O   PHE A  81     -18.205   1.376   9.877  1.00  0.96           O  
ATOM   1175  CG  PHE A  81     -20.296   3.684   6.822  1.00  0.96           C  
ATOM   1176  CD1 PHE A  81     -21.124   4.592   7.505  1.00  0.96           C  
ATOM   1177  HD1 PHE A  81     -21.184   4.572   8.583  1.00  0.96           H  
ATOM   1178  CD2 PHE A  81     -20.220   3.699   5.418  1.00  0.96           C  
ATOM   1179  HD2 PHE A  81     -19.573   3.006   4.901  1.00  0.96           H  
ATOM   1180  CE1 PHE A  81     -21.942   5.468   6.779  1.00  0.96           C  
ATOM   1181  HE1 PHE A  81     -22.630   6.121   7.296  1.00  0.96           H  
ATOM   1182  CE2 PHE A  81     -21.039   4.574   4.689  1.00  0.96           C  
ATOM   1183  HE2 PHE A  81     -21.036   4.547   3.610  1.00  0.96           H  
ATOM   1184  CZ  PHE A  81     -21.924   5.419   5.377  1.00  0.96           C  
ATOM   1185  HZ  PHE A  81     -22.651   5.992   4.821  1.00  0.96           H  
ATOM   1186  N   ILE A  82     -16.240   2.057   9.069  1.00  0.97           N  
ATOM   1187  H   ILE A  82     -15.756   2.618   8.383  1.00  0.97           H  
ATOM   1188  CA  ILE A  82     -15.451   1.327  10.068  1.00  0.97           C  
ATOM   1189  HA  ILE A  82     -16.085   0.623  10.607  1.00  0.97           H  
ATOM   1190  C   ILE A  82     -14.926   2.325  11.093  1.00  0.97           C  
ATOM   1191  CB  ILE A  82     -14.324   0.504   9.423  1.00  0.97           C  
ATOM   1192  HB  ILE A  82     -13.598   1.212   9.024  1.00  0.97           H  
ATOM   1193  O   ILE A  82     -15.336   2.290  12.253  1.00  0.97           O  
ATOM   1194  CG1 ILE A  82     -14.797  -0.389   8.258  1.00  0.97           C  
ATOM   1195 HG12 ILE A  82     -13.954  -0.996   7.927  1.00  0.97           H  
ATOM   1196 HG13 ILE A  82     -15.091   0.232   7.413  1.00  0.97           H  
ATOM   1197  CG2 ILE A  82     -13.579  -0.332  10.478  1.00  0.97           C  
ATOM   1198 HG21 ILE A  82     -13.094   0.320  11.204  1.00  0.97           H  
ATOM   1199 HG22 ILE A  82     -12.793  -0.913   9.996  1.00  0.97           H  
ATOM   1200 HG23 ILE A  82     -14.257  -1.006  11.003  1.00  0.97           H  
ATOM   1201  CD1 ILE A  82     -15.959  -1.321   8.615  1.00  0.97           C  
ATOM   1202 HD11 ILE A  82     -15.869  -1.688   9.638  1.00  0.97           H  
ATOM   1203 HD12 ILE A  82     -16.908  -0.797   8.506  1.00  0.97           H  
ATOM   1204 HD13 ILE A  82     -15.923  -2.178   7.942  1.00  0.97           H  
ATOM   1205  N   ASN A  83     -14.097   3.266  10.644  1.00  0.97           N  
ATOM   1206  H   ASN A  83     -13.790   3.205   9.684  1.00  0.97           H  
ATOM   1207  CA  ASN A  83     -13.380   4.193  11.517  1.00  0.97           C  
ATOM   1208  HA  ASN A  83     -13.386   3.810  12.537  1.00  0.97           H  
ATOM   1209  C   ASN A  83     -14.024   5.579  11.557  1.00  0.97           C  
ATOM   1210  CB  ASN A  83     -11.918   4.250  11.060  1.00  0.97           C  
ATOM   1211  HB2 ASN A  83     -11.356   4.893  11.737  1.00  0.97           H  
ATOM   1212  HB3 ASN A  83     -11.853   4.667  10.055  1.00  0.97           H  
ATOM   1213  O   ASN A  83     -13.852   6.298  12.535  1.00  0.97           O  
ATOM   1214  CG  ASN A  83     -11.302   2.864  11.040  1.00  0.97           C  
ATOM   1215  ND2 ASN A  83     -10.802   2.361  12.136  1.00  0.97           N  
ATOM   1216 HD21 ASN A  83     -10.670   2.915  12.970  1.00  0.97           H  
ATOM   1217 HD22 ASN A  83     -10.454   1.415  12.066  1.00  0.97           H  
ATOM   1218  OD1 ASN A  83     -11.392   2.166  10.051  1.00  0.97           O  
ATOM   1219  N   GLN A  84     -14.787   5.965  10.529  1.00  0.97           N  
ATOM   1220  H   GLN A  84     -14.865   5.352   9.730  1.00  0.97           H  
ATOM   1221  CA  GLN A  84     -15.431   7.281  10.454  1.00  0.97           C  
ATOM   1222  HA  GLN A  84     -15.756   7.570  11.454  1.00  0.97           H  
ATOM   1223  C   GLN A  84     -16.666   7.292   9.547  1.00  0.97           C  
ATOM   1224  CB  GLN A  84     -14.407   8.321   9.970  1.00  0.97           C  
ATOM   1225  HB2 GLN A  84     -13.556   8.328  10.651  1.00  0.97           H  
ATOM   1226  HB3 GLN A  84     -14.866   9.309  10.002  1.00  0.97           H  
ATOM   1227  O   GLN A  84     -16.819   6.433   8.679  1.00  0.97           O  
ATOM   1228  CG  GLN A  84     -13.891   8.058   8.550  1.00  0.97           C  
ATOM   1229  HG2 GLN A  84     -13.401   7.086   8.500  1.00  0.97           H  
ATOM   1230  HG3 GLN A  84     -14.717   8.064   7.839  1.00  0.97           H  
ATOM   1231  CD  GLN A  84     -12.880   9.116   8.149  1.00  0.97           C  
ATOM   1232  NE2 GLN A  84     -13.205   9.981   7.218  1.00  0.97           N  
ATOM   1233 HE21 GLN A  84     -12.457  10.618   6.984  1.00  0.97           H  
ATOM   1234 HE22 GLN A  84     -14.156  10.043   6.883  1.00  0.97           H  
ATOM   1235  OE1 GLN A  84     -11.790   9.201   8.680  1.00  0.97           O  
ATOM   1236  N   CYS A  85     -17.534   8.294   9.709  1.00  0.97           N  
ATOM   1237  H   CYS A  85     -17.337   8.993  10.411  1.00  0.97           H  
ATOM   1238  CA  CYS A  85     -18.509   8.630   8.671  1.00  0.97           C  
ATOM   1239  HA  CYS A  85     -18.943   7.702   8.300  1.00  0.97           H  
ATOM   1240  C   CYS A  85     -17.803   9.351   7.507  1.00  0.97           C  
ATOM   1241  CB  CYS A  85     -19.656   9.469   9.248  1.00  0.97           C  
ATOM   1242  HB2 CYS A  85     -19.254  10.267   9.871  1.00  0.97           H  
ATOM   1243  HB3 CYS A  85     -20.198   9.930   8.423  1.00  0.97           H  
ATOM   1244  O   CYS A  85     -16.813  10.053   7.740  1.00  0.97           O  
ATOM   1245  SG  CYS A  85     -20.844   8.485  10.198  1.00  0.97           S  
ATOM   1246  N   PRO A  86     -18.277   9.204   6.259  1.00  0.97           N  
ATOM   1247  CA  PRO A  86     -17.694   9.938   5.144  1.00  0.97           C  
ATOM   1248  HA  PRO A  86     -16.639   9.672   5.072  1.00  0.97           H  
ATOM   1249  C   PRO A  86     -17.820  11.457   5.314  1.00  0.97           C  
ATOM   1250  CB  PRO A  86     -18.407   9.445   3.888  1.00  0.97           C  
ATOM   1251  HB2 PRO A  86     -17.725   9.370   3.041  1.00  0.97           H  
ATOM   1252  HB3 PRO A  86     -19.227  10.125   3.658  1.00  0.97           H  
ATOM   1253  O   PRO A  86     -18.809  11.976   5.834  1.00  0.97           O  
ATOM   1254  CG  PRO A  86     -18.948   8.077   4.300  1.00  0.97           C  
ATOM   1255  HG2 PRO A  86     -18.147   7.345   4.195  1.00  0.97           H  
ATOM   1256  HG3 PRO A  86     -19.818   7.777   3.717  1.00  0.97           H  
ATOM   1257  CD  PRO A  86     -19.269   8.249   5.782  1.00  0.97           C  
ATOM   1258  HD2 PRO A  86     -19.189   7.283   6.280  1.00  0.97           H  
ATOM   1259  HD3 PRO A  86     -20.269   8.663   5.913  1.00  0.97           H  
ATOM   1260  N   ILE A  87     -16.823  12.172   4.810  1.00  0.98           N  
ATOM   1261  H   ILE A  87     -16.106  11.666   4.309  1.00  0.98           H  
ATOM   1262  CA  ILE A  87     -16.846  13.618   4.613  1.00  0.98           C  
ATOM   1263  HA  ILE A  87     -17.139  14.095   5.548  1.00  0.98           H  
ATOM   1264  C   ILE A  87     -17.898  13.899   3.539  1.00  0.98           C  
ATOM   1265  CB  ILE A  87     -15.452  14.139   4.192  1.00  0.98           C  
ATOM   1266  HB  ILE A  87     -15.244  13.776   3.186  1.00  0.98           H  
ATOM   1267  O   ILE A  87     -17.906  13.260   2.488  1.00  0.98           O  
ATOM   1268  CG1 ILE A  87     -14.337  13.616   5.133  1.00  0.98           C  
ATOM   1269 HG12 ILE A  87     -14.458  14.055   6.123  1.00  0.98           H  
ATOM   1270 HG13 ILE A  87     -14.406  12.533   5.239  1.00  0.98           H  
ATOM   1271  CG2 ILE A  87     -15.459  15.680   4.164  1.00  0.98           C  
ATOM   1272 HG21 ILE A  87     -16.238  16.047   3.495  1.00  0.98           H  
ATOM   1273 HG22 ILE A  87     -14.512  16.058   3.779  1.00  0.98           H  
ATOM   1274 HG23 ILE A  87     -15.624  16.080   5.164  1.00  0.98           H  
ATOM   1275  CD1 ILE A  87     -12.924  13.892   4.613  1.00  0.98           C  
ATOM   1276 HD11 ILE A  87     -12.719  14.963   4.610  1.00  0.98           H  
ATOM   1277 HD12 ILE A  87     -12.199  13.394   5.257  1.00  0.98           H  
ATOM   1278 HD13 ILE A  87     -12.821  13.500   3.601  1.00  0.98           H  
ATOM   1279  N   SER A  88     -18.829  14.803   3.825  1.00  0.97           N  
ATOM   1280  H   SER A  88     -18.734  15.337   4.678  1.00  0.97           H  
ATOM   1281  CA  SER A  88     -19.876  15.183   2.873  1.00  0.97           C  
ATOM   1282  HA  SER A  88     -20.114  14.331   2.236  1.00  0.97           H  
ATOM   1283  C   SER A  88     -19.413  16.322   1.975  1.00  0.97           C  
ATOM   1284  CB  SER A  88     -21.148  15.588   3.616  1.00  0.97           C  
ATOM   1285  HB2 SER A  88     -20.931  16.396   4.314  1.00  0.97           H  
ATOM   1286  HB3 SER A  88     -21.901  15.923   2.903  1.00  0.97           H  
ATOM   1287  O   SER A  88     -18.683  17.199   2.435  1.00  0.97           O  
ATOM   1288  OG  SER A  88     -21.633  14.461   4.308  1.00  0.97           O  
ATOM   1289  HG  SER A  88     -20.954  14.161   4.917  1.00  0.97           H  
ATOM   1290  N   SER A  89     -19.921  16.368   0.741  1.00  0.96           N  
ATOM   1291  H   SER A  89     -20.348  15.539   0.353  1.00  0.96           H  
ATOM   1292  CA  SER A  89     -19.753  17.519  -0.150  1.00  0.96           C  
ATOM   1293  HA  SER A  89     -18.734  17.501  -0.538  1.00  0.96           H  
ATOM   1294  C   SER A  89     -19.989  18.852   0.574  1.00  0.96           C  
ATOM   1295  CB  SER A  89     -20.717  17.413  -1.332  1.00  0.96           C  
ATOM   1296  HB2 SER A  89     -21.744  17.438  -0.967  1.00  0.96           H  
ATOM   1297  HB3 SER A  89     -20.551  16.476  -1.863  1.00  0.96           H  
ATOM   1298  O   SER A  89     -20.924  19.005   1.369  1.00  0.96           O  
ATOM   1299  OG  SER A  89     -20.511  18.483  -2.230  1.00  0.96           O  
ATOM   1300  HG  SER A  89     -20.227  18.102  -3.064  1.00  0.96           H  
ATOM   1301  N   GLY A  90     -19.109  19.818   0.320  1.00  0.97           N  
ATOM   1302  H   GLY A  90     -18.311  19.577  -0.250  1.00  0.97           H  
ATOM   1303  CA  GLY A  90     -19.096  21.140   0.941  1.00  0.97           C  
ATOM   1304  HA2 GLY A  90     -20.118  21.511   1.014  1.00  0.97           H  
ATOM   1305  HA3 GLY A  90     -18.524  21.811   0.300  1.00  0.97           H  
ATOM   1306  C   GLY A  90     -18.471  21.193   2.339  1.00  0.97           C  
ATOM   1307  O   GLY A  90     -18.468  22.266   2.941  1.00  0.97           O  
ATOM   1308  N   HIS A  91     -17.951  20.078   2.860  1.00  0.98           N  
ATOM   1309  H   HIS A  91     -17.952  19.236   2.302  1.00  0.98           H  
ATOM   1310  CA  HIS A  91     -17.339  19.994   4.189  1.00  0.98           C  
ATOM   1311  HA  HIS A  91     -17.331  20.985   4.641  1.00  0.98           H  
ATOM   1312  C   HIS A  91     -15.879  19.542   4.110  1.00  0.98           C  
ATOM   1313  CB  HIS A  91     -18.170  19.084   5.109  1.00  0.98           C  
ATOM   1314  HB2 HIS A  91     -18.190  18.070   4.711  1.00  0.98           H  
ATOM   1315  HB3 HIS A  91     -17.695  19.037   6.089  1.00  0.98           H  
ATOM   1316  O   HIS A  91     -15.389  19.098   3.071  1.00  0.98           O  
ATOM   1317  CG  HIS A  91     -19.581  19.575   5.299  1.00  0.98           C  
ATOM   1318  CD2 HIS A  91     -20.067  20.256   6.383  1.00  0.98           C  
ATOM   1319  HD2 HIS A  91     -19.511  20.513   7.272  1.00  0.98           H  
ATOM   1320  ND1 HIS A  91     -20.609  19.469   4.389  1.00  0.98           N  
ATOM   1321  HD1 HIS A  91     -20.546  19.094   3.454  1.00  0.98           H  
ATOM   1322  CE1 HIS A  91     -21.687  20.069   4.917  1.00  0.98           C  
ATOM   1323  HE1 HIS A  91     -22.643  20.157   4.422  1.00  0.98           H  
ATOM   1324  NE2 HIS A  91     -21.407  20.573   6.130  1.00  0.98           N  
ATOM   1325  N   SER A  92     -15.166  19.665   5.228  1.00  0.98           N  
ATOM   1326  H   SER A  92     -15.602  20.010   6.071  1.00  0.98           H  
ATOM   1327  CA  SER A  92     -13.783  19.217   5.336  1.00  0.98           C  
ATOM   1328  HA  SER A  92     -13.611  18.499   4.534  1.00  0.98           H  
ATOM   1329  C   SER A  92     -13.516  18.478   6.639  1.00  0.98           C  
ATOM   1330  CB  SER A  92     -12.812  20.388   5.135  1.00  0.98           C  
ATOM   1331  HB2 SER A  92     -11.808  19.998   4.970  1.00  0.98           H  
ATOM   1332  HB3 SER A  92     -13.111  20.943   4.245  1.00  0.98           H  
ATOM   1333  O   SER A  92     -14.230  18.654   7.628  1.00  0.98           O  
ATOM   1334  OG  SER A  92     -12.782  21.268   6.243  1.00  0.98           O  
ATOM   1335  HG  SER A  92     -12.014  21.025   6.765  1.00  0.98           H  
ATOM   1336  N   PHE A  93     -12.467  17.662   6.642  1.00  0.99           N  
ATOM   1337  H   PHE A  93     -11.941  17.555   5.786  1.00  0.99           H  
ATOM   1338  CA  PHE A  93     -11.992  16.964   7.828  1.00  0.99           C  
ATOM   1339  HA  PHE A  93     -12.385  17.463   8.713  1.00  0.99           H  
ATOM   1340  C   PHE A  93     -10.468  17.005   7.898  1.00  0.99           C  
ATOM   1341  CB  PHE A  93     -12.522  15.531   7.820  1.00  0.99           C  
ATOM   1342  HB2 PHE A  93     -13.607  15.566   7.719  1.00  0.99           H  
ATOM   1343  HB3 PHE A  93     -12.113  15.023   6.947  1.00  0.99           H  
ATOM   1344  O   PHE A  93      -9.778  16.660   6.936  1.00  0.99           O  
ATOM   1345  CG  PHE A  93     -12.172  14.734   9.059  1.00  0.99           C  
ATOM   1346  CD1 PHE A  93     -11.382  13.577   8.951  1.00  0.99           C  
ATOM   1347  HD1 PHE A  93     -11.051  13.237   7.981  1.00  0.99           H  
ATOM   1348  CD2 PHE A  93     -12.618  15.157  10.325  1.00  0.99           C  
ATOM   1349  HD2 PHE A  93     -13.249  16.028  10.419  1.00  0.99           H  
ATOM   1350  CE1 PHE A  93     -11.023  12.847  10.095  1.00  0.99           C  
ATOM   1351  HE1 PHE A  93     -10.428  11.951  10.001  1.00  0.99           H  
ATOM   1352  CE2 PHE A  93     -12.238  14.442  11.472  1.00  0.99           C  
ATOM   1353  HE2 PHE A  93     -12.552  14.782  12.448  1.00  0.99           H  
ATOM   1354  CZ  PHE A  93     -11.446  13.288  11.359  1.00  0.99           C  
ATOM   1355  HZ  PHE A  93     -11.161  12.739  12.244  1.00  0.99           H  
ATOM   1356  N   LEU A  94      -9.950  17.434   9.049  1.00  0.98           N  
ATOM   1357  H   LEU A  94     -10.579  17.631   9.814  1.00  0.98           H  
ATOM   1358  CA  LEU A  94      -8.522  17.455   9.329  1.00  0.98           C  
ATOM   1359  HA  LEU A  94      -7.979  17.603   8.395  1.00  0.98           H  
ATOM   1360  C   LEU A  94      -8.096  16.107   9.908  1.00  0.98           C  
ATOM   1361  CB  LEU A  94      -8.198  18.633  10.267  1.00  0.98           C  
ATOM   1362  HB2 LEU A  94      -8.796  18.528  11.173  1.00  0.98           H  
ATOM   1363  HB3 LEU A  94      -8.481  19.564   9.775  1.00  0.98           H  
ATOM   1364  O   LEU A  94      -8.412  15.798  11.058  1.00  0.98           O  
ATOM   1365  CG  LEU A  94      -6.713  18.705  10.670  1.00  0.98           C  
ATOM   1366  HG  LEU A  94      -6.409  17.764  11.129  1.00  0.98           H  
ATOM   1367  CD1 LEU A  94      -5.807  18.979   9.473  1.00  0.98           C  
ATOM   1368 HD11 LEU A  94      -6.095  19.908   8.981  1.00  0.98           H  
ATOM   1369 HD12 LEU A  94      -4.776  19.054   9.816  1.00  0.98           H  
ATOM   1370 HD13 LEU A  94      -5.862  18.149   8.768  1.00  0.98           H  
ATOM   1371  CD2 LEU A  94      -6.497  19.820  11.694  1.00  0.98           C  
ATOM   1372 HD21 LEU A  94      -6.766  20.783  11.262  1.00  0.98           H  
ATOM   1373 HD22 LEU A  94      -5.451  19.832  11.999  1.00  0.98           H  
ATOM   1374 HD23 LEU A  94      -7.110  19.624  12.574  1.00  0.98           H  
ATOM   1375  N   TYR A  95      -7.326  15.349   9.133  1.00  0.98           N  
ATOM   1376  H   TYR A  95      -7.098  15.671   8.203  1.00  0.98           H  
ATOM   1377  CA  TYR A  95      -6.570  14.222   9.660  1.00  0.98           C  
ATOM   1378  HA  TYR A  95      -7.179  13.692  10.393  1.00  0.98           H  
ATOM   1379  C   TYR A  95      -5.326  14.770  10.356  1.00  0.98           C  
ATOM   1380  CB  TYR A  95      -6.220  13.233   8.547  1.00  0.98           C  
ATOM   1381  HB2 TYR A  95      -5.638  13.746   7.781  1.00  0.98           H  
ATOM   1382  HB3 TYR A  95      -5.589  12.448   8.963  1.00  0.98           H  
ATOM   1383  O   TYR A  95      -4.541  15.499   9.747  1.00  0.98           O  
ATOM   1384  CG  TYR A  95      -7.432  12.591   7.903  1.00  0.98           C  
ATOM   1385  CD1 TYR A  95      -7.870  11.316   8.311  1.00  0.98           C  
ATOM   1386  HD1 TYR A  95      -7.354  10.787   9.098  1.00  0.98           H  
ATOM   1387  CD2 TYR A  95      -8.118  13.273   6.882  1.00  0.98           C  
ATOM   1388  HD2 TYR A  95      -7.800  14.261   6.585  1.00  0.98           H  
ATOM   1389  CE1 TYR A  95      -8.967  10.704   7.672  1.00  0.98           C  
ATOM   1390  HE1 TYR A  95      -9.293   9.715   7.960  1.00  0.98           H  
ATOM   1391  CE2 TYR A  95      -9.216  12.670   6.249  1.00  0.98           C  
ATOM   1392  HE2 TYR A  95      -9.754  13.210   5.483  1.00  0.98           H  
ATOM   1393  OH  TYR A  95     -10.708  10.849   5.988  1.00  0.98           O  
ATOM   1394  HH  TYR A  95     -10.966  11.432   5.270  1.00  0.98           H  
ATOM   1395  CZ  TYR A  95      -9.636  11.381   6.631  1.00  0.98           C  
ATOM   1396  N   ASP A  96      -5.180  14.448  11.638  1.00  0.98           N  
ATOM   1397  H   ASP A  96      -5.860  13.831  12.057  1.00  0.98           H  
ATOM   1398  CA  ASP A  96      -4.109  14.945  12.500  1.00  0.98           C  
ATOM   1399  HA  ASP A  96      -3.333  15.401  11.886  1.00  0.98           H  
ATOM   1400  C   ASP A  96      -3.484  13.773  13.268  1.00  0.98           C  
ATOM   1401  CB  ASP A  96      -4.652  16.055  13.414  1.00  0.98           C  
ATOM   1402  HB2 ASP A  96      -5.340  15.637  14.149  1.00  0.98           H  
ATOM   1403  HB3 ASP A  96      -5.204  16.771  12.805  1.00  0.98           H  
ATOM   1404  O   ASP A  96      -4.009  13.338  14.294  1.00  0.98           O  
ATOM   1405  CG  ASP A  96      -3.538  16.811  14.137  1.00  0.98           C  
ATOM   1406  OD1 ASP A  96      -2.434  16.275  14.347  1.00  0.98           O  
ATOM   1407  OD2 ASP A  96      -3.742  17.981  14.539  1.00  0.98           O  
ATOM   1408  N   PHE A  97      -2.392  13.227  12.732  1.00  0.97           N  
ATOM   1409  H   PHE A  97      -1.988  13.666  11.917  1.00  0.97           H  
ATOM   1410  CA  PHE A  97      -1.724  12.041  13.272  1.00  0.97           C  
ATOM   1411  HA  PHE A  97      -1.981  11.955  14.328  1.00  0.97           H  
ATOM   1412  C   PHE A  97      -0.197  12.166  13.203  1.00  0.97           C  
ATOM   1413  CB  PHE A  97      -2.245  10.771  12.577  1.00  0.97           C  
ATOM   1414  HB2 PHE A  97      -3.323  10.710  12.725  1.00  0.97           H  
ATOM   1415  HB3 PHE A  97      -1.815   9.900  13.072  1.00  0.97           H  
ATOM   1416  O   PHE A  97       0.353  12.990  12.475  1.00  0.97           O  
ATOM   1417  CG  PHE A  97      -1.952  10.675  11.091  1.00  0.97           C  
ATOM   1418  CD1 PHE A  97      -2.860  11.212  10.159  1.00  0.97           C  
ATOM   1419  HD1 PHE A  97      -3.760  11.699  10.504  1.00  0.97           H  
ATOM   1420  CD2 PHE A  97      -0.788  10.026  10.637  1.00  0.97           C  
ATOM   1421  HD2 PHE A  97      -0.098   9.590  11.345  1.00  0.97           H  
ATOM   1422  CE1 PHE A  97      -2.604  11.104   8.780  1.00  0.97           C  
ATOM   1423  HE1 PHE A  97      -3.308  11.503   8.064  1.00  0.97           H  
ATOM   1424  CE2 PHE A  97      -0.532   9.920   9.258  1.00  0.97           C  
ATOM   1425  HE2 PHE A  97       0.352   9.407   8.910  1.00  0.97           H  
ATOM   1426  CZ  PHE A  97      -1.440  10.458   8.330  1.00  0.97           C  
ATOM   1427  HZ  PHE A  97      -1.251  10.360   7.271  1.00  0.97           H  
ATOM   1428  N   GLN A  98       0.504  11.364  14.003  1.00  0.96           N  
ATOM   1429  H   GLN A  98       0.013  10.618  14.475  1.00  0.96           H  
ATOM   1430  CA  GLN A  98       1.969  11.337  14.072  1.00  0.96           C  
ATOM   1431  HA  GLN A  98       2.393  12.117  13.440  1.00  0.96           H  
ATOM   1432  C   GLN A  98       2.503  10.006  13.552  1.00  0.96           C  
ATOM   1433  CB  GLN A  98       2.440  11.572  15.514  1.00  0.96           C  
ATOM   1434  HB2 GLN A  98       3.506  11.353  15.582  1.00  0.96           H  
ATOM   1435  HB3 GLN A  98       1.909  10.895  16.184  1.00  0.96           H  
ATOM   1436  O   GLN A  98       1.839   8.982  13.688  1.00  0.96           O  
ATOM   1437  CG  GLN A  98       2.223  13.020  15.962  1.00  0.96           C  
ATOM   1438  HG2 GLN A  98       1.180  13.299  15.812  1.00  0.96           H  
ATOM   1439  HG3 GLN A  98       2.849  13.674  15.356  1.00  0.96           H  
ATOM   1440  CD  GLN A  98       2.591  13.216  17.427  1.00  0.96           C  
ATOM   1441  NE2 GLN A  98       1.632  13.471  18.290  1.00  0.96           N  
ATOM   1442 HE21 GLN A  98       0.669  13.410  17.992  1.00  0.96           H  
ATOM   1443 HE22 GLN A  98       1.918  13.470  19.258  1.00  0.96           H  
ATOM   1444  OE1 GLN A  98       3.734  13.150  17.841  1.00  0.96           O  
ATOM   1445  N   VAL A  99       3.723  10.023  13.012  1.00  0.95           N  
ATOM   1446  H   VAL A  99       4.179  10.915  12.881  1.00  0.95           H  
ATOM   1447  CA  VAL A  99       4.416   8.822  12.511  1.00  0.95           C  
ATOM   1448  HA  VAL A  99       3.834   7.937  12.769  1.00  0.95           H  
ATOM   1449  C   VAL A  99       5.776   8.653  13.202  1.00  0.95           C  
ATOM   1450  CB  VAL A  99       4.502   8.830  10.975  1.00  0.95           C  
ATOM   1451  HB  VAL A  99       5.039   7.939  10.650  1.00  0.95           H  
ATOM   1452  O   VAL A  99       6.824   8.829  12.583  1.00  0.95           O  
ATOM   1453  CG1 VAL A  99       3.087   8.784  10.380  1.00  0.95           C  
ATOM   1454 HG11 VAL A  99       2.480   9.613  10.744  1.00  0.95           H  
ATOM   1455 HG12 VAL A  99       3.140   8.878   9.296  1.00  0.95           H  
ATOM   1456 HG13 VAL A  99       2.604   7.844  10.648  1.00  0.95           H  
ATOM   1457  CG2 VAL A  99       5.195  10.059  10.379  1.00  0.95           C  
ATOM   1458 HG21 VAL A  99       6.184  10.232  10.803  1.00  0.95           H  
ATOM   1459 HG22 VAL A  99       5.340   9.875   9.315  1.00  0.95           H  
ATOM   1460 HG23 VAL A  99       4.590  10.951  10.546  1.00  0.95           H  
ATOM   1461  N   PRO A 100       5.801   8.382  14.519  1.00  0.95           N  
ATOM   1462  CA  PRO A 100       7.034   8.445  15.306  1.00  0.95           C  
ATOM   1463  HA  PRO A 100       7.471   9.441  15.225  1.00  0.95           H  
ATOM   1464  C   PRO A 100       8.104   7.431  14.872  1.00  0.95           C  
ATOM   1465  CB  PRO A 100       6.589   8.220  16.754  1.00  0.95           C  
ATOM   1466  HB2 PRO A 100       6.362   9.182  17.214  1.00  0.95           H  
ATOM   1467  HB3 PRO A 100       7.341   7.690  17.339  1.00  0.95           H  
ATOM   1468  O   PRO A 100       9.291   7.705  15.030  1.00  0.95           O  
ATOM   1469  CG  PRO A 100       5.301   7.407  16.622  1.00  0.95           C  
ATOM   1470  HG2 PRO A 100       4.645   7.542  17.482  1.00  0.95           H  
ATOM   1471  HG3 PRO A 100       5.544   6.353  16.489  1.00  0.95           H  
ATOM   1472  CD  PRO A 100       4.678   7.960  15.344  1.00  0.95           C  
ATOM   1473  HD2 PRO A 100       4.053   8.820  15.585  1.00  0.95           H  
ATOM   1474  HD3 PRO A 100       4.087   7.186  14.855  1.00  0.95           H  
ATOM   1475  N   ASP A 101       7.687   6.283  14.340  1.00  0.94           N  
ATOM   1476  H   ASP A 101       6.698   6.082  14.365  1.00  0.94           H  
ATOM   1477  CA  ASP A 101       8.517   5.101  14.089  1.00  0.94           C  
ATOM   1478  HA  ASP A 101       9.560   5.410  14.017  1.00  0.94           H  
ATOM   1479  C   ASP A 101       8.187   4.387  12.762  1.00  0.94           C  
ATOM   1480  CB  ASP A 101       8.383   4.152  15.295  1.00  0.94           C  
ATOM   1481  HB2 ASP A 101       8.749   4.673  16.180  1.00  0.94           H  
ATOM   1482  HB3 ASP A 101       9.030   3.288  15.144  1.00  0.94           H  
ATOM   1483  O   ASP A 101       8.608   3.252  12.543  1.00  0.94           O  
ATOM   1484  CG  ASP A 101       6.952   3.666  15.582  1.00  0.94           C  
ATOM   1485  OD1 ASP A 101       5.988   4.222  14.999  1.00  0.94           O  
ATOM   1486  OD2 ASP A 101       6.825   2.795  16.471  1.00  0.94           O  
ATOM   1487  N   GLN A 102       7.456   5.048  11.857  1.00  0.96           N  
ATOM   1488  H   GLN A 102       7.183   5.995  12.077  1.00  0.96           H  
ATOM   1489  CA  GLN A 102       7.164   4.540  10.515  1.00  0.96           C  
ATOM   1490  HA  GLN A 102       7.547   3.523  10.425  1.00  0.96           H  
ATOM   1491  C   GLN A 102       7.873   5.386   9.452  1.00  0.96           C  
ATOM   1492  CB  GLN A 102       5.648   4.476  10.264  1.00  0.96           C  
ATOM   1493  HB2 GLN A 102       5.210   5.465  10.398  1.00  0.96           H  
ATOM   1494  HB3 GLN A 102       5.494   4.180   9.226  1.00  0.96           H  
ATOM   1495  O   GLN A 102       7.755   6.611   9.439  1.00  0.96           O  
ATOM   1496  CG  GLN A 102       4.912   3.470  11.167  1.00  0.96           C  
ATOM   1497  HG2 GLN A 102       4.871   3.852  12.187  1.00  0.96           H  
ATOM   1498  HG3 GLN A 102       5.458   2.526  11.178  1.00  0.96           H  
ATOM   1499  CD  GLN A 102       3.490   3.205  10.669  1.00  0.96           C  
ATOM   1500  NE2 GLN A 102       3.336   2.356   9.672  1.00  0.96           N  
ATOM   1501 HE21 GLN A 102       4.127   1.817   9.348  1.00  0.96           H  
ATOM   1502 HE22 GLN A 102       2.416   2.114   9.334  1.00  0.96           H  
ATOM   1503  OE1 GLN A 102       2.510   3.774  11.132  1.00  0.96           O  
ATOM   1504  N   ALA A 103       8.562   4.721   8.528  1.00  0.98           N  
ATOM   1505  H   ALA A 103       8.611   3.714   8.597  1.00  0.98           H  
ATOM   1506  CA  ALA A 103       9.171   5.306   7.337  1.00  0.98           C  
ATOM   1507  HA  ALA A 103       8.680   6.252   7.109  1.00  0.98           H  
ATOM   1508  C   ALA A 103       8.984   4.360   6.141  1.00  0.98           C  
ATOM   1509  CB  ALA A 103      10.650   5.588   7.611  1.00  0.98           C  
ATOM   1510  HB1 ALA A 103      11.091   6.103   6.758  1.00  0.98           H  
ATOM   1511  HB2 ALA A 103      11.181   4.651   7.782  1.00  0.98           H  
ATOM   1512  HB3 ALA A 103      10.750   6.214   8.497  1.00  0.98           H  
ATOM   1513  O   ALA A 103       8.684   3.186   6.325  1.00  0.98           O  
ATOM   1514  N   GLY A 104       9.147   4.864   4.919  1.00  0.98           N  
ATOM   1515  H   GLY A 104       9.383   5.843   4.838  1.00  0.98           H  
ATOM   1516  CA  GLY A 104       9.031   4.092   3.683  1.00  0.98           C  
ATOM   1517  HA2 GLY A 104       9.983   4.139   3.154  1.00  0.98           H  
ATOM   1518  HA3 GLY A 104       8.840   3.043   3.906  1.00  0.98           H  
ATOM   1519  C   GLY A 104       7.940   4.603   2.743  1.00  0.98           C  
ATOM   1520  O   GLY A 104       7.591   5.789   2.747  1.00  0.98           O  
ATOM   1521  N   THR A 105       7.443   3.708   1.889  1.00  0.99           N  
ATOM   1522  H   THR A 105       7.818   2.770   1.913  1.00  0.99           H  
ATOM   1523  CA  THR A 105       6.492   4.027   0.816  1.00  0.99           C  
ATOM   1524  HA  THR A 105       6.510   5.103   0.644  1.00  0.99           H  
ATOM   1525  C   THR A 105       5.060   3.632   1.190  1.00  0.99           C  
ATOM   1526  CB  THR A 105       6.909   3.358  -0.500  1.00  0.99           C  
ATOM   1527  HB  THR A 105       6.724   2.286  -0.434  1.00  0.99           H  
ATOM   1528  O   THR A 105       4.711   2.455   1.268  1.00  0.99           O  
ATOM   1529  CG2 THR A 105       6.137   3.926  -1.694  1.00  0.99           C  
ATOM   1530 HG21 THR A 105       6.388   4.977  -1.832  1.00  0.99           H  
ATOM   1531 HG22 THR A 105       6.408   3.365  -2.589  1.00  0.99           H  
ATOM   1532 HG23 THR A 105       5.063   3.832  -1.536  1.00  0.99           H  
ATOM   1533  OG1 THR A 105       8.292   3.551  -0.734  1.00  0.99           O  
ATOM   1534  HG1 THR A 105       8.717   2.857  -0.225  1.00  0.99           H  
ATOM   1535  N   PHE A 106       4.212   4.640   1.336  1.00  0.99           N  
ATOM   1536  H   PHE A 106       4.565   5.569   1.156  1.00  0.99           H  
ATOM   1537  CA  PHE A 106       2.790   4.574   1.658  1.00  0.99           C  
ATOM   1538  HA  PHE A 106       2.478   3.541   1.810  1.00  0.99           H  
ATOM   1539  C   PHE A 106       1.975   5.165   0.499  1.00  0.99           C  
ATOM   1540  CB  PHE A 106       2.556   5.351   2.967  1.00  0.99           C  
ATOM   1541  HB2 PHE A 106       1.505   5.296   3.250  1.00  0.99           H  
ATOM   1542  HB3 PHE A 106       2.798   6.401   2.807  1.00  0.99           H  
ATOM   1543  O   PHE A 106       2.508   5.567  -0.542  1.00  0.99           O  
ATOM   1544  CG  PHE A 106       3.396   4.876   4.129  1.00  0.99           C  
ATOM   1545  CD1 PHE A 106       2.935   3.848   4.968  1.00  0.99           C  
ATOM   1546  HD1 PHE A 106       1.961   3.414   4.798  1.00  0.99           H  
ATOM   1547  CD2 PHE A 106       4.657   5.455   4.358  1.00  0.99           C  
ATOM   1548  HD2 PHE A 106       5.018   6.243   3.715  1.00  0.99           H  
ATOM   1549  CE1 PHE A 106       3.741   3.392   6.025  1.00  0.99           C  
ATOM   1550  HE1 PHE A 106       3.400   2.596   6.671  1.00  0.99           H  
ATOM   1551  CE2 PHE A 106       5.460   4.995   5.412  1.00  0.99           C  
ATOM   1552  HE2 PHE A 106       6.435   5.429   5.577  1.00  0.99           H  
ATOM   1553  CZ  PHE A 106       5.005   3.962   6.244  1.00  0.99           C  
ATOM   1554  HZ  PHE A 106       5.635   3.596   7.041  1.00  0.99           H  
ATOM   1555  N   TRP A 107       0.662   5.245   0.661  1.00  0.99           N  
ATOM   1556  H   TRP A 107       0.244   4.893   1.511  1.00  0.99           H  
ATOM   1557  CA  TRP A 107      -0.208   5.943  -0.280  1.00  0.99           C  
ATOM   1558  HA  TRP A 107       0.257   6.884  -0.574  1.00  0.99           H  
ATOM   1559  C   TRP A 107      -1.534   6.301   0.384  1.00  0.99           C  
ATOM   1560  CB  TRP A 107      -0.380   5.090  -1.541  1.00  0.99           C  
ATOM   1561  HB2 TRP A 107       0.589   4.958  -2.023  1.00  0.99           H  
ATOM   1562  HB3 TRP A 107      -0.996   5.639  -2.254  1.00  0.99           H  
ATOM   1563  O   TRP A 107      -1.776   5.951   1.533  1.00  0.99           O  
ATOM   1564  CG  TRP A 107      -0.996   3.746  -1.372  1.00  0.99           C  
ATOM   1565  CD1 TRP A 107      -0.444   2.662  -0.780  1.00  0.99           C  
ATOM   1566  HD1 TRP A 107       0.527   2.639  -0.307  1.00  0.99           H  
ATOM   1567  CD2 TRP A 107      -2.289   3.318  -1.868  1.00  0.99           C  
ATOM   1568  CE2 TRP A 107      -2.476   1.952  -1.521  1.00  0.99           C  
ATOM   1569  CE3 TRP A 107      -3.310   3.954  -2.600  1.00  0.99           C  
ATOM   1570  HE3 TRP A 107      -3.223   5.001  -2.847  1.00  0.99           H  
ATOM   1571  NE1 TRP A 107      -1.312   1.594  -0.883  1.00  0.99           N  
ATOM   1572  HE1 TRP A 107      -1.142   0.680  -0.489  1.00  0.99           H  
ATOM   1573  CH2 TRP A 107      -4.597   1.889  -2.650  1.00  0.99           C  
ATOM   1574  HH2 TRP A 107      -5.480   1.361  -2.979  1.00  0.99           H  
ATOM   1575  CZ2 TRP A 107      -3.640   1.255  -1.849  1.00  0.99           C  
ATOM   1576  HZ2 TRP A 107      -3.782   0.235  -1.524  1.00  0.99           H  
ATOM   1577  CZ3 TRP A 107      -4.416   3.219  -3.044  1.00  0.99           C  
ATOM   1578  HZ3 TRP A 107      -5.164   3.681  -3.671  1.00  0.99           H  
ATOM   1579  N   TYR A 108      -2.381   7.048  -0.310  1.00  0.99           N  
ATOM   1580  H   TYR A 108      -2.129   7.337  -1.244  1.00  0.99           H  
ATOM   1581  CA  TYR A 108      -3.700   7.422   0.178  1.00  0.99           C  
ATOM   1582  HA  TYR A 108      -3.956   6.751   0.998  1.00  0.99           H  
ATOM   1583  C   TYR A 108      -4.749   7.230  -0.908  1.00  0.99           C  
ATOM   1584  CB  TYR A 108      -3.674   8.855   0.716  1.00  0.99           C  
ATOM   1585  HB2 TYR A 108      -4.638   9.076   1.174  1.00  0.99           H  
ATOM   1586  HB3 TYR A 108      -2.924   8.912   1.505  1.00  0.99           H  
ATOM   1587  O   TYR A 108      -4.450   7.407  -2.091  1.00  0.99           O  
ATOM   1588  CG  TYR A 108      -3.364   9.912  -0.326  1.00  0.99           C  
ATOM   1589  CD1 TYR A 108      -2.028  10.257  -0.602  1.00  0.99           C  
ATOM   1590  HD1 TYR A 108      -1.225   9.762  -0.076  1.00  0.99           H  
ATOM   1591  CD2 TYR A 108      -4.411  10.539  -1.027  1.00  0.99           C  
ATOM   1592  HD2 TYR A 108      -5.435  10.272  -0.813  1.00  0.99           H  
ATOM   1593  CE1 TYR A 108      -1.731  11.235  -1.568  1.00  0.99           C  
ATOM   1594  HE1 TYR A 108      -0.704  11.496  -1.778  1.00  0.99           H  
ATOM   1595  CE2 TYR A 108      -4.117  11.518  -1.992  1.00  0.99           C  
ATOM   1596  HE2 TYR A 108      -4.919  12.023  -2.510  1.00  0.99           H  
ATOM   1597  OH  TYR A 108      -2.505  12.822  -3.183  1.00  0.99           O  
ATOM   1598  HH  TYR A 108      -1.560  12.988  -3.216  1.00  0.99           H  
ATOM   1599  CZ  TYR A 108      -2.780  11.870  -2.259  1.00  0.99           C  
ATOM   1600  N   HIS A 109      -5.974   6.877  -0.523  1.00  0.98           N  
ATOM   1601  H   HIS A 109      -6.149   6.710   0.458  1.00  0.98           H  
ATOM   1602  CA  HIS A 109      -7.075   6.671  -1.465  1.00  0.98           C  
ATOM   1603  HA  HIS A 109      -7.000   7.428  -2.247  1.00  0.98           H  
ATOM   1604  C   HIS A 109      -8.456   6.819  -0.838  1.00  0.98           C  
ATOM   1605  CB  HIS A 109      -6.944   5.292  -2.114  1.00  0.98           C  
ATOM   1606  HB2 HIS A 109      -7.664   5.221  -2.929  1.00  0.98           H  
ATOM   1607  HB3 HIS A 109      -5.949   5.244  -2.555  1.00  0.98           H  
ATOM   1608  O   HIS A 109      -8.584   6.822   0.387  1.00  0.98           O  
ATOM   1609  CG  HIS A 109      -7.158   4.107  -1.196  1.00  0.98           C  
ATOM   1610  CD2 HIS A 109      -6.227   3.468  -0.420  1.00  0.98           C  
ATOM   1611  HD2 HIS A 109      -5.185   3.738  -0.331  1.00  0.98           H  
ATOM   1612  ND1 HIS A 109      -8.330   3.405  -1.050  1.00  0.98           N  
ATOM   1613  HD1 HIS A 109      -9.230   3.632  -1.450  1.00  0.98           H  
ATOM   1614  CE1 HIS A 109      -8.124   2.381  -0.215  1.00  0.98           C  
ATOM   1615  HE1 HIS A 109      -8.877   1.664   0.078  1.00  0.98           H  
ATOM   1616  NE2 HIS A 109      -6.845   2.365   0.186  1.00  0.98           N  
ATOM   1617  N   SER A 110      -9.493   6.916  -1.681  1.00  0.98           N  
ATOM   1618  H   SER A 110      -9.315   6.914  -2.676  1.00  0.98           H  
ATOM   1619  CA  SER A 110     -10.870   6.821  -1.188  1.00  0.98           C  
ATOM   1620  HA  SER A 110     -10.999   7.579  -0.416  1.00  0.98           H  
ATOM   1621  C   SER A 110     -11.110   5.462  -0.586  1.00  0.98           C  
ATOM   1622  CB  SER A 110     -11.970   7.007  -2.234  1.00  0.98           C  
ATOM   1623  HB2 SER A 110     -12.069   6.102  -2.833  1.00  0.98           H  
ATOM   1624  HB3 SER A 110     -11.758   7.837  -2.908  1.00  0.98           H  
ATOM   1625  O   SER A 110     -10.821   4.458  -1.226  1.00  0.98           O  
ATOM   1626  OG  SER A 110     -13.176   7.247  -1.533  1.00  0.98           O  
ATOM   1627  HG  SER A 110     -13.653   7.973  -1.942  1.00  0.98           H  
ATOM   1628  N   HIS A 111     -11.705   5.426   0.593  1.00  0.96           N  
ATOM   1629  H   HIS A 111     -11.941   6.297   1.046  1.00  0.96           H  
ATOM   1630  CA  HIS A 111     -12.167   4.178   1.189  1.00  0.96           C  
ATOM   1631  HA  HIS A 111     -11.978   3.354   0.501  1.00  0.96           H  
ATOM   1632  C   HIS A 111     -13.693   4.198   1.346  1.00  0.96           C  
ATOM   1633  CB  HIS A 111     -11.328   3.898   2.434  1.00  0.96           C  
ATOM   1634  HB2 HIS A 111     -11.750   4.430   3.287  1.00  0.96           H  
ATOM   1635  HB3 HIS A 111     -10.329   4.300   2.267  1.00  0.96           H  
ATOM   1636  O   HIS A 111     -14.254   3.781   2.357  1.00  0.96           O  
ATOM   1637  CG  HIS A 111     -11.163   2.424   2.708  1.00  0.96           C  
ATOM   1638  CD2 HIS A 111      -9.973   1.754   2.752  1.00  0.96           C  
ATOM   1639  HD2 HIS A 111      -8.988   2.184   2.648  1.00  0.96           H  
ATOM   1640  ND1 HIS A 111     -12.199   1.500   2.813  1.00  0.96           N  
ATOM   1641  CE1 HIS A 111     -11.605   0.303   2.904  1.00  0.96           C  
ATOM   1642  HE1 HIS A 111     -12.123  -0.645   2.914  1.00  0.96           H  
ATOM   1643  NE2 HIS A 111     -10.271   0.420   2.904  1.00  0.96           N  
ATOM   1644  HE2 HIS A 111      -9.620  -0.349   2.980  1.00  0.96           H  
ATOM   1645  N   LEU A 112     -14.361   4.768   0.334  1.00  0.95           N  
ATOM   1646  H   LEU A 112     -13.815   5.127  -0.436  1.00  0.95           H  
ATOM   1647  CA  LEU A 112     -15.810   4.784   0.176  1.00  0.95           C  
ATOM   1648  HA  LEU A 112     -16.256   4.200   0.982  1.00  0.95           H  
ATOM   1649  C   LEU A 112     -16.193   4.133  -1.157  1.00  0.95           C  
ATOM   1650  CB  LEU A 112     -16.328   6.231   0.272  1.00  0.95           C  
ATOM   1651  HB2 LEU A 112     -16.060   6.644   1.245  1.00  0.95           H  
ATOM   1652  HB3 LEU A 112     -15.833   6.827  -0.495  1.00  0.95           H  
ATOM   1653  O   LEU A 112     -16.103   4.772  -2.212  1.00  0.95           O  
ATOM   1654  CG  LEU A 112     -17.854   6.331   0.071  1.00  0.95           C  
ATOM   1655  HG  LEU A 112     -18.149   5.845  -0.859  1.00  0.95           H  
ATOM   1656  CD1 LEU A 112     -18.638   5.689   1.217  1.00  0.95           C  
ATOM   1657 HD11 LEU A 112     -18.351   6.147   2.164  1.00  0.95           H  
ATOM   1658 HD12 LEU A 112     -19.707   5.821   1.052  1.00  0.95           H  
ATOM   1659 HD13 LEU A 112     -18.432   4.620   1.258  1.00  0.95           H  
ATOM   1660  CD2 LEU A 112     -18.271   7.793  -0.032  1.00  0.95           C  
ATOM   1661 HD21 LEU A 112     -17.971   8.336   0.864  1.00  0.95           H  
ATOM   1662 HD22 LEU A 112     -19.349   7.864  -0.178  1.00  0.95           H  
ATOM   1663 HD23 LEU A 112     -17.772   8.218  -0.903  1.00  0.95           H  
ATOM   1664  N   SER A 113     -16.703   2.898  -1.081  1.00  0.93           N  
ATOM   1665  H   SER A 113     -16.650   2.413  -0.197  1.00  0.93           H  
ATOM   1666  CA  SER A 113     -17.121   2.117  -2.254  1.00  0.93           C  
ATOM   1667  HA  SER A 113     -17.274   1.082  -1.949  1.00  0.93           H  
ATOM   1668  C   SER A 113     -16.012   2.108  -3.321  1.00  0.93           C  
ATOM   1669  CB  SER A 113     -18.470   2.676  -2.735  1.00  0.93           C  
ATOM   1670  HB2 SER A 113     -18.324   3.701  -3.075  1.00  0.93           H  
ATOM   1671  HB3 SER A 113     -19.166   2.686  -1.897  1.00  0.93           H  
ATOM   1672  O   SER A 113     -14.836   2.201  -2.986  1.00  0.93           O  
ATOM   1673  OG  SER A 113     -19.045   1.922  -3.779  1.00  0.93           O  
ATOM   1674  HG  SER A 113     -19.110   1.017  -3.466  1.00  0.93           H  
ATOM   1675  N   THR A 114     -16.362   2.086  -4.605  1.00  0.93           N  
ATOM   1676  H   THR A 114     -17.343   1.958  -4.811  1.00  0.93           H  
ATOM   1677  CA  THR A 114     -15.412   2.059  -5.724  1.00  0.93           C  
ATOM   1678  HA  THR A 114     -14.547   1.482  -5.397  1.00  0.93           H  
ATOM   1679  C   THR A 114     -14.880   3.440  -6.141  1.00  0.93           C  
ATOM   1680  CB  THR A 114     -16.004   1.298  -6.913  1.00  0.93           C  
ATOM   1681  HB  THR A 114     -15.281   1.280  -7.729  1.00  0.93           H  
ATOM   1682  O   THR A 114     -14.383   3.607  -7.258  1.00  0.93           O  
ATOM   1683  CG2 THR A 114     -16.370  -0.145  -6.571  1.00  0.93           C  
ATOM   1684 HG21 THR A 114     -17.159  -0.169  -5.820  1.00  0.93           H  
ATOM   1685 HG22 THR A 114     -16.721  -0.654  -7.469  1.00  0.93           H  
ATOM   1686 HG23 THR A 114     -15.493  -0.665  -6.185  1.00  0.93           H  
ATOM   1687  OG1 THR A 114     -17.173   1.965  -7.339  1.00  0.93           O  
ATOM   1688  HG1 THR A 114     -16.889   2.835  -7.629  1.00  0.93           H  
ATOM   1689  N   GLN A 115     -15.024   4.483  -5.308  1.00  0.95           N  
ATOM   1690  H   GLN A 115     -15.380   4.300  -4.381  1.00  0.95           H  
ATOM   1691  CA  GLN A 115     -14.618   5.858  -5.664  1.00  0.95           C  
ATOM   1692  HA  GLN A 115     -15.112   6.130  -6.596  1.00  0.95           H  
ATOM   1693  C   GLN A 115     -13.100   5.984  -5.882  1.00  0.95           C  
ATOM   1694  CB  GLN A 115     -15.078   6.819  -4.561  1.00  0.95           C  
ATOM   1695  HB2 GLN A 115     -14.524   6.589  -3.651  1.00  0.95           H  
ATOM   1696  HB3 GLN A 115     -16.136   6.651  -4.359  1.00  0.95           H  
ATOM   1697  O   GLN A 115     -12.634   6.837  -6.642  1.00  0.95           O  
ATOM   1698  CG  GLN A 115     -14.890   8.302  -4.925  1.00  0.95           C  
ATOM   1699  HG2 GLN A 115     -13.848   8.510  -5.170  1.00  0.95           H  
ATOM   1700  HG3 GLN A 115     -15.510   8.538  -5.790  1.00  0.95           H  
ATOM   1701  CD  GLN A 115     -15.265   9.191  -3.753  1.00  0.95           C  
ATOM   1702  NE2 GLN A 115     -16.258  10.042  -3.866  1.00  0.95           N  
ATOM   1703 HE21 GLN A 115     -16.544  10.482  -3.003  1.00  0.95           H  
ATOM   1704 HE22 GLN A 115     -16.795  10.169  -4.712  1.00  0.95           H  
ATOM   1705  OE1 GLN A 115     -14.664   9.111  -2.699  1.00  0.95           O  
ATOM   1706  N   TYR A 116     -12.323   5.105  -5.257  1.00  0.92           N  
ATOM   1707  H   TYR A 116     -12.768   4.418  -4.666  1.00  0.92           H  
ATOM   1708  CA  TYR A 116     -10.895   4.934  -5.497  1.00  0.92           C  
ATOM   1709  HA  TYR A 116     -10.357   5.822  -5.165  1.00  0.92           H  
ATOM   1710  C   TYR A 116     -10.580   4.719  -6.993  1.00  0.92           C  
ATOM   1711  CB  TYR A 116     -10.481   3.745  -4.626  1.00  0.92           C  
ATOM   1712  HB2 TYR A 116     -10.448   4.077  -3.588  1.00  0.92           H  
ATOM   1713  HB3 TYR A 116     -11.254   2.979  -4.697  1.00  0.92           H  
ATOM   1714  O   TYR A 116      -9.699   5.385  -7.550  1.00  0.92           O  
ATOM   1715  CG  TYR A 116      -9.163   3.090  -4.941  1.00  0.92           C  
ATOM   1716  CD1 TYR A 116      -9.054   1.693  -4.832  1.00  0.92           C  
ATOM   1717  HD1 TYR A 116      -9.910   1.109  -4.528  1.00  0.92           H  
ATOM   1718  CD2 TYR A 116      -8.050   3.864  -5.294  1.00  0.92           C  
ATOM   1719  HD2 TYR A 116      -8.148   4.939  -5.340  1.00  0.92           H  
ATOM   1720  CE1 TYR A 116      -7.835   1.055  -5.104  1.00  0.92           C  
ATOM   1721  HE1 TYR A 116      -7.749  -0.017  -5.001  1.00  0.92           H  
ATOM   1722  CE2 TYR A 116      -6.822   3.228  -5.541  1.00  0.92           C  
ATOM   1723  HE2 TYR A 116      -5.916   3.782  -5.737  1.00  0.92           H  
ATOM   1724  OH  TYR A 116      -5.524   1.245  -5.630  1.00  0.92           O  
ATOM   1725  HH  TYR A 116      -5.617   0.290  -5.659  1.00  0.92           H  
ATOM   1726  CZ  TYR A 116      -6.722   1.832  -5.453  1.00  0.92           C  
ATOM   1727  N   CYS A 117     -11.382   3.906  -7.686  1.00  0.95           N  
ATOM   1728  H   CYS A 117     -12.076   3.381  -7.174  1.00  0.95           H  
ATOM   1729  CA  CYS A 117     -11.251   3.613  -9.124  1.00  0.95           C  
ATOM   1730  HA  CYS A 117     -10.203   3.409  -9.341  1.00  0.95           H  
ATOM   1731  C   CYS A 117     -11.661   4.779 -10.026  1.00  0.95           C  
ATOM   1732  CB  CYS A 117     -12.080   2.364  -9.442  1.00  0.95           C  
ATOM   1733  HB2 CYS A 117     -13.142   2.608  -9.411  1.00  0.95           H  
ATOM   1734  HB3 CYS A 117     -11.828   2.012 -10.443  1.00  0.95           H  
ATOM   1735  O   CYS A 117     -11.315   4.839 -11.213  1.00  0.95           O  
ATOM   1736  SG  CYS A 117     -11.770   1.041  -8.264  1.00  0.95           S  
ATOM   1737  N   ASP A 118     -12.361   5.752  -9.451  1.00  0.96           N  
ATOM   1738  H   ASP A 118     -12.619   5.637  -8.482  1.00  0.96           H  
ATOM   1739  CA  ASP A 118     -12.725   6.996 -10.107  1.00  0.96           C  
ATOM   1740  HA  ASP A 118     -12.825   6.800 -11.175  1.00  0.96           H  
ATOM   1741  C   ASP A 118     -11.632   8.074 -10.028  1.00  0.96           C  
ATOM   1742  CB  ASP A 118     -14.107   7.448  -9.623  1.00  0.96           C  
ATOM   1743  HB2 ASP A 118     -14.218   8.504  -9.866  1.00  0.96           H  
ATOM   1744  HB3 ASP A 118     -14.184   7.354  -8.540  1.00  0.96           H  
ATOM   1745  O   ASP A 118     -11.789   9.131 -10.638  1.00  0.96           O  
ATOM   1746  CG  ASP A 118     -15.251   6.675 -10.294  1.00  0.96           C  
ATOM   1747  OD1 ASP A 118     -15.045   6.138 -11.411  1.00  0.96           O  
ATOM   1748  OD2 ASP A 118     -16.380   6.708  -9.755  1.00  0.96           O  
ATOM   1749  N   GLY A 119     -10.493   7.789  -9.385  1.00  0.96           N  
ATOM   1750  H   GLY A 119     -10.445   6.915  -8.881  1.00  0.96           H  
ATOM   1751  CA  GLY A 119      -9.275   8.608  -9.451  1.00  0.96           C  
ATOM   1752  HA2 GLY A 119      -9.431   9.463 -10.109  1.00  0.96           H  
ATOM   1753  HA3 GLY A 119      -8.472   8.002  -9.872  1.00  0.96           H  
ATOM   1754  C   GLY A 119      -8.778   9.161  -8.115  1.00  0.96           C  
ATOM   1755  O   GLY A 119      -7.674   9.705  -8.068  1.00  0.96           O  
ATOM   1756  N   LEU A 120      -9.532   8.999  -7.021  1.00  0.98           N  
ATOM   1757  H   LEU A 120     -10.409   8.505  -7.105  1.00  0.98           H  
ATOM   1758  CA  LEU A 120      -9.128   9.489  -5.700  1.00  0.98           C  
ATOM   1759  HA  LEU A 120      -8.696  10.481  -5.828  1.00  0.98           H  
ATOM   1760  C   LEU A 120      -8.055   8.580  -5.077  1.00  0.98           C  
ATOM   1761  CB  LEU A 120     -10.355   9.621  -4.787  1.00  0.98           C  
ATOM   1762  HB2 LEU A 120     -10.670   8.621  -4.489  1.00  0.98           H  
ATOM   1763  HB3 LEU A 120     -11.189  10.062  -5.334  1.00  0.98           H  
ATOM   1764  O   LEU A 120      -8.357   7.715  -4.256  1.00  0.98           O  
ATOM   1765  CG  LEU A 120     -10.025  10.477  -3.545  1.00  0.98           C  
ATOM   1766  HG  LEU A 120      -8.974  10.381  -3.274  1.00  0.98           H  
ATOM   1767  CD1 LEU A 120     -10.337  11.938  -3.783  1.00  0.98           C  
ATOM   1768 HD11 LEU A 120     -11.418  12.056  -3.860  1.00  0.98           H  
ATOM   1769 HD12 LEU A 120      -9.834  12.298  -4.681  1.00  0.98           H  
ATOM   1770 HD13 LEU A 120      -9.985  12.503  -2.920  1.00  0.98           H  
ATOM   1771  CD2 LEU A 120     -10.870  10.119  -2.342  1.00  0.98           C  
ATOM   1772 HD21 LEU A 120     -11.898   9.921  -2.647  1.00  0.98           H  
ATOM   1773 HD22 LEU A 120     -10.908  10.932  -1.618  1.00  0.98           H  
ATOM   1774 HD23 LEU A 120     -10.427   9.260  -1.837  1.00  0.98           H  
ATOM   1775  N   ARG A 121      -6.800   8.767  -5.493  1.00  0.98           N  
ATOM   1776  H   ARG A 121      -6.670   9.419  -6.253  1.00  0.98           H  
ATOM   1777  CA  ARG A 121      -5.619   8.029  -5.017  1.00  0.98           C  
ATOM   1778  HA  ARG A 121      -5.720   7.884  -3.942  1.00  0.98           H  
ATOM   1779  C   ARG A 121      -4.332   8.793  -5.272  1.00  0.98           C  
ATOM   1780  CB  ARG A 121      -5.547   6.648  -5.687  1.00  0.98           C  
ATOM   1781  HB2 ARG A 121      -6.411   6.085  -5.334  1.00  0.98           H  
ATOM   1782  HB3 ARG A 121      -4.655   6.122  -5.344  1.00  0.98           H  
ATOM   1783  O   ARG A 121      -4.220   9.433  -6.312  1.00  0.98           O  
ATOM   1784  CG  ARG A 121      -5.557   6.683  -7.231  1.00  0.98           C  
ATOM   1785  HG2 ARG A 121      -4.591   7.025  -7.600  1.00  0.98           H  
ATOM   1786  HG3 ARG A 121      -6.331   7.364  -7.584  1.00  0.98           H  
ATOM   1787  CD  ARG A 121      -5.864   5.299  -7.811  1.00  0.98           C  
ATOM   1788  HD2 ARG A 121      -6.801   4.951  -7.376  1.00  0.98           H  
ATOM   1789  HD3 ARG A 121      -5.057   4.612  -7.558  1.00  0.98           H  
ATOM   1790  NE  ARG A 121      -6.063   5.323  -9.261  1.00  0.98           N  
ATOM   1791  HE  ARG A 121      -6.096   6.236  -9.692  1.00  0.98           H  
ATOM   1792  NH1 ARG A 121      -6.488   3.057  -9.613  1.00  0.98           N  
ATOM   1793 HH11 ARG A 121      -5.993   2.804  -8.769  1.00  0.98           H  
ATOM   1794 HH12 ARG A 121      -6.766   2.302 -10.223  1.00  0.98           H  
ATOM   1795  NH2 ARG A 121      -6.991   4.538 -11.154  1.00  0.98           N  
ATOM   1796 HH21 ARG A 121      -7.130   5.482 -11.487  1.00  0.98           H  
ATOM   1797 HH22 ARG A 121      -7.188   3.741 -11.741  1.00  0.98           H  
ATOM   1798  CZ  ARG A 121      -6.502   4.301  -9.980  1.00  0.98           C  
ATOM   1799  N   GLY A 122      -3.341   8.684  -4.396  1.00  0.98           N  
ATOM   1800  H   GLY A 122      -3.505   8.173  -3.540  1.00  0.98           H  
ATOM   1801  CA  GLY A 122      -2.019   9.276  -4.604  1.00  0.98           C  
ATOM   1802  HA2 GLY A 122      -2.057  10.347  -4.407  1.00  0.98           H  
ATOM   1803  HA3 GLY A 122      -1.738   9.136  -5.647  1.00  0.98           H  
ATOM   1804  C   GLY A 122      -0.938   8.655  -3.716  1.00  0.98           C  
ATOM   1805  O   GLY A 122      -1.258   8.017  -2.717  1.00  0.98           O  
ATOM   1806  N   PRO A 123       0.346   8.794  -4.079  1.00  0.99           N  
ATOM   1807  CA  PRO A 123       1.450   8.220  -3.317  1.00  0.99           C  
ATOM   1808  HA  PRO A 123       1.201   7.209  -2.996  1.00  0.99           H  
ATOM   1809  C   PRO A 123       1.798   9.054  -2.074  1.00  0.99           C  
ATOM   1810  CB  PRO A 123       2.606   8.153  -4.312  1.00  0.99           C  
ATOM   1811  HB2 PRO A 123       2.520   7.240  -4.902  1.00  0.99           H  
ATOM   1812  HB3 PRO A 123       3.577   8.195  -3.819  1.00  0.99           H  
ATOM   1813  O   PRO A 123       1.541  10.260  -2.016  1.00  0.99           O  
ATOM   1814  CG  PRO A 123       2.361   9.361  -5.217  1.00  0.99           C  
ATOM   1815  HG2 PRO A 123       2.773  10.255  -4.749  1.00  0.99           H  
ATOM   1816  HG3 PRO A 123       2.793   9.219  -6.207  1.00  0.99           H  
ATOM   1817  CD  PRO A 123       0.837   9.469  -5.273  1.00  0.99           C  
ATOM   1818  HD2 PRO A 123       0.468   8.958  -6.162  1.00  0.99           H  
ATOM   1819  HD3 PRO A 123       0.535  10.516  -5.284  1.00  0.99           H  
ATOM   1820  N   PHE A 124       2.443   8.420  -1.098  1.00  0.99           N  
ATOM   1821  H   PHE A 124       2.615   7.428  -1.179  1.00  0.99           H  
ATOM   1822  CA  PHE A 124       2.904   9.049   0.138  1.00  0.99           C  
ATOM   1823  HA  PHE A 124       2.998  10.124  -0.017  1.00  0.99           H  
ATOM   1824  C   PHE A 124       4.279   8.474   0.509  1.00  0.99           C  
ATOM   1825  CB  PHE A 124       1.831   8.810   1.212  1.00  0.99           C  
ATOM   1826  HB2 PHE A 124       1.821   7.754   1.484  1.00  0.99           H  
ATOM   1827  HB3 PHE A 124       0.865   9.010   0.750  1.00  0.99           H  
ATOM   1828  O   PHE A 124       4.450   7.265   0.564  1.00  0.99           O  
ATOM   1829  CG  PHE A 124       1.898   9.641   2.481  1.00  0.99           C  
ATOM   1830  CD1 PHE A 124       3.102   9.854   3.184  1.00  0.99           C  
ATOM   1831  HD1 PHE A 124       4.033   9.404   2.874  1.00  0.99           H  
ATOM   1832  CD2 PHE A 124       0.699  10.166   3.000  1.00  0.99           C  
ATOM   1833  HD2 PHE A 124      -0.237   9.988   2.493  1.00  0.99           H  
ATOM   1834  CE1 PHE A 124       3.107  10.610   4.362  1.00  0.99           C  
ATOM   1835  HE1 PHE A 124       4.030  10.770   4.900  1.00  0.99           H  
ATOM   1836  CE2 PHE A 124       0.698  10.875   4.209  1.00  0.99           C  
ATOM   1837  HE2 PHE A 124      -0.232  11.225   4.632  1.00  0.99           H  
ATOM   1838  CZ  PHE A 124       1.900  11.082   4.895  1.00  0.99           C  
ATOM   1839  HZ  PHE A 124       1.881  11.556   5.865  1.00  0.99           H  
ATOM   1840  N   VAL A 125       5.284   9.308   0.773  1.00  0.99           N  
ATOM   1841  H   VAL A 125       5.111  10.302   0.733  1.00  0.99           H  
ATOM   1842  CA  VAL A 125       6.613   8.845   1.207  1.00  0.99           C  
ATOM   1843  HA  VAL A 125       6.590   7.770   1.382  1.00  0.99           H  
ATOM   1844  C   VAL A 125       7.000   9.488   2.535  1.00  0.99           C  
ATOM   1845  CB  VAL A 125       7.662   9.086   0.108  1.00  0.99           C  
ATOM   1846  HB  VAL A 125       7.666  10.141  -0.167  1.00  0.99           H  
ATOM   1847  O   VAL A 125       6.958  10.709   2.679  1.00  0.99           O  
ATOM   1848  CG1 VAL A 125       9.071   8.692   0.566  1.00  0.99           C  
ATOM   1849 HG11 VAL A 125       9.774   8.807  -0.259  1.00  0.99           H  
ATOM   1850 HG12 VAL A 125       9.081   7.658   0.910  1.00  0.99           H  
ATOM   1851 HG13 VAL A 125       9.405   9.341   1.375  1.00  0.99           H  
ATOM   1852  CG2 VAL A 125       7.338   8.247  -1.139  1.00  0.99           C  
ATOM   1853 HG21 VAL A 125       6.346   8.486  -1.522  1.00  0.99           H  
ATOM   1854 HG22 VAL A 125       7.363   7.187  -0.886  1.00  0.99           H  
ATOM   1855 HG23 VAL A 125       8.070   8.456  -1.919  1.00  0.99           H  
ATOM   1856  N   VAL A 126       7.405   8.666   3.501  1.00  0.99           N  
ATOM   1857  H   VAL A 126       7.441   7.676   3.306  1.00  0.99           H  
ATOM   1858  CA  VAL A 126       8.004   9.126   4.760  1.00  0.99           C  
ATOM   1859  HA  VAL A 126       7.931  10.212   4.826  1.00  0.99           H  
ATOM   1860  C   VAL A 126       9.480   8.752   4.747  1.00  0.99           C  
ATOM   1861  CB  VAL A 126       7.277   8.553   5.987  1.00  0.99           C  
ATOM   1862  HB  VAL A 126       7.330   7.464   5.970  1.00  0.99           H  
ATOM   1863  O   VAL A 126       9.823   7.574   4.735  1.00  0.99           O  
ATOM   1864  CG1 VAL A 126       7.903   9.083   7.277  1.00  0.99           C  
ATOM   1865 HG11 VAL A 126       7.331   8.738   8.139  1.00  0.99           H  
ATOM   1866 HG12 VAL A 126       7.892  10.173   7.268  1.00  0.99           H  
ATOM   1867 HG13 VAL A 126       8.925   8.721   7.384  1.00  0.99           H  
ATOM   1868  CG2 VAL A 126       5.807   8.968   6.010  1.00  0.99           C  
ATOM   1869 HG21 VAL A 126       5.296   8.590   5.125  1.00  0.99           H  
ATOM   1870 HG22 VAL A 126       5.739  10.055   6.051  1.00  0.99           H  
ATOM   1871 HG23 VAL A 126       5.326   8.549   6.894  1.00  0.99           H  
ATOM   1872  N   TYR A 127      10.364   9.743   4.720  1.00  0.98           N  
ATOM   1873  H   TYR A 127      10.028  10.696   4.730  1.00  0.98           H  
ATOM   1874  CA  TYR A 127      11.807   9.521   4.694  1.00  0.98           C  
ATOM   1875  HA  TYR A 127      12.011   8.647   4.077  1.00  0.98           H  
ATOM   1876  C   TYR A 127      12.347   9.233   6.099  1.00  0.98           C  
ATOM   1877  CB  TYR A 127      12.505  10.719   4.038  1.00  0.98           C  
ATOM   1878  HB2 TYR A 127      12.263  11.623   4.598  1.00  0.98           H  
ATOM   1879  HB3 TYR A 127      13.583  10.574   4.106  1.00  0.98           H  
ATOM   1880  O   TYR A 127      11.941   9.868   7.073  1.00  0.98           O  
ATOM   1881  CG  TYR A 127      12.142  10.918   2.575  1.00  0.98           C  
ATOM   1882  CD1 TYR A 127      12.794  10.168   1.576  1.00  0.98           C  
ATOM   1883  HD1 TYR A 127      13.558   9.453   1.841  1.00  0.98           H  
ATOM   1884  CD2 TYR A 127      11.152  11.853   2.210  1.00  0.98           C  
ATOM   1885  HD2 TYR A 127      10.656  12.431   2.975  1.00  0.98           H  
ATOM   1886  CE1 TYR A 127      12.462  10.358   0.220  1.00  0.98           C  
ATOM   1887  HE1 TYR A 127      12.965   9.797  -0.554  1.00  0.98           H  
ATOM   1888  CE2 TYR A 127      10.814  12.040   0.855  1.00  0.98           C  
ATOM   1889  HE2 TYR A 127      10.057  12.760   0.577  1.00  0.98           H  
ATOM   1890  OH  TYR A 127      11.166  11.482  -1.457  1.00  0.98           O  
ATOM   1891  HH  TYR A 127      10.495  12.154  -1.598  1.00  0.98           H  
ATOM   1892  CZ  TYR A 127      11.473  11.294  -0.145  1.00  0.98           C  
ATOM   1893  N   ASP A 128      13.292   8.300   6.203  1.00  0.98           N  
ATOM   1894  H   ASP A 128      13.600   7.811   5.375  1.00  0.98           H  
ATOM   1895  CA  ASP A 128      14.061   8.068   7.426  1.00  0.98           C  
ATOM   1896  HA  ASP A 128      13.488   8.410   8.288  1.00  0.98           H  
ATOM   1897  C   ASP A 128      15.391   8.838   7.341  1.00  0.98           C  
ATOM   1898  CB  ASP A 128      14.294   6.565   7.644  1.00  0.98           C  
ATOM   1899  HB2 ASP A 128      14.892   6.167   6.825  1.00  0.98           H  
ATOM   1900  HB3 ASP A 128      13.331   6.055   7.633  1.00  0.98           H  
ATOM   1901  O   ASP A 128      16.226   8.521   6.490  1.00  0.98           O  
ATOM   1902  CG  ASP A 128      14.989   6.248   8.978  1.00  0.98           C  
ATOM   1903  OD1 ASP A 128      15.383   7.198   9.703  1.00  0.98           O  
ATOM   1904  OD2 ASP A 128      15.138   5.045   9.268  1.00  0.98           O  
ATOM   1905  N   PRO A 129      15.640   9.838   8.207  1.00  0.96           N  
ATOM   1906  CA  PRO A 129      16.935  10.514   8.265  1.00  0.96           C  
ATOM   1907  HA  PRO A 129      17.109  11.011   7.311  1.00  0.96           H  
ATOM   1908  C   PRO A 129      18.121   9.579   8.557  1.00  0.96           C  
ATOM   1909  CB  PRO A 129      16.785  11.562   9.372  1.00  0.96           C  
ATOM   1910  HB2 PRO A 129      17.349  12.467   9.145  1.00  0.96           H  
ATOM   1911  HB3 PRO A 129      17.106  11.145  10.327  1.00  0.96           H  
ATOM   1912  O   PRO A 129      19.262   9.947   8.278  1.00  0.96           O  
ATOM   1913  CG  PRO A 129      15.282  11.829   9.423  1.00  0.96           C  
ATOM   1914  HG2 PRO A 129      14.964  12.199  10.397  1.00  0.96           H  
ATOM   1915  HG3 PRO A 129      15.003  12.527   8.633  1.00  0.96           H  
ATOM   1916  CD  PRO A 129      14.692  10.457   9.120  1.00  0.96           C  
ATOM   1917  HD2 PRO A 129      13.707  10.574   8.670  1.00  0.96           H  
ATOM   1918  HD3 PRO A 129      14.626   9.864  10.032  1.00  0.96           H  
ATOM   1919  N   ASN A 130      17.866   8.398   9.130  1.00  0.97           N  
ATOM   1920  H   ASN A 130      16.901   8.145   9.292  1.00  0.97           H  
ATOM   1921  CA  ASN A 130      18.851   7.364   9.442  1.00  0.97           C  
ATOM   1922  HA  ASN A 130      19.843   7.733   9.182  1.00  0.97           H  
ATOM   1923  C   ASN A 130      18.633   6.093   8.605  1.00  0.97           C  
ATOM   1924  CB  ASN A 130      18.833   7.060  10.947  1.00  0.97           C  
ATOM   1925  HB2 ASN A 130      17.886   6.577  11.188  1.00  0.97           H  
ATOM   1926  HB3 ASN A 130      19.635   6.360  11.182  1.00  0.97           H  
ATOM   1927  O   ASN A 130      18.866   4.991   9.104  1.00  0.97           O  
ATOM   1928  CG  ASN A 130      19.017   8.286  11.809  1.00  0.97           C  
ATOM   1929  ND2 ASN A 130      18.001   8.644  12.557  1.00  0.97           N  
ATOM   1930 HD21 ASN A 130      18.088   9.512  13.067  1.00  0.97           H  
ATOM   1931 HD22 ASN A 130      17.124   8.164  12.413  1.00  0.97           H  
ATOM   1932  OD1 ASN A 130      20.056   8.927  11.846  1.00  0.97           O  
ATOM   1933  N   ASP A 131      18.195   6.248   7.353  1.00  0.98           N  
ATOM   1934  H   ASP A 131      17.938   7.172   7.037  1.00  0.98           H  
ATOM   1935  CA  ASP A 131      17.899   5.128   6.461  1.00  0.98           C  
ATOM   1936  HA  ASP A 131      16.994   4.656   6.842  1.00  0.98           H  
ATOM   1937  C   ASP A 131      19.056   4.103   6.402  1.00  0.98           C  
ATOM   1938  CB  ASP A 131      17.571   5.665   5.065  1.00  0.98           C  
ATOM   1939  HB2 ASP A 131      18.430   6.201   4.662  1.00  0.98           H  
ATOM   1940  HB3 ASP A 131      16.749   6.375   5.151  1.00  0.98           H  
ATOM   1941  O   ASP A 131      20.164   4.437   5.956  1.00  0.98           O  
ATOM   1942  CG  ASP A 131      17.145   4.576   4.080  1.00  0.98           C  
ATOM   1943  OD1 ASP A 131      17.346   3.368   4.321  1.00  0.98           O  
ATOM   1944  OD2 ASP A 131      16.553   4.952   3.058  1.00  0.98           O  
ATOM   1945  N   PRO A 132      18.822   2.841   6.812  1.00  0.97           N  
ATOM   1946  CA  PRO A 132      19.855   1.810   6.834  1.00  0.97           C  
ATOM   1947  HA  PRO A 132      20.725   2.183   7.374  1.00  0.97           H  
ATOM   1948  C   PRO A 132      20.324   1.364   5.439  1.00  0.97           C  
ATOM   1949  CB  PRO A 132      19.228   0.656   7.619  1.00  0.97           C  
ATOM   1950  HB2 PRO A 132      19.623  -0.313   7.313  1.00  0.97           H  
ATOM   1951  HB3 PRO A 132      19.396   0.811   8.684  1.00  0.97           H  
ATOM   1952  O   PRO A 132      21.339   0.677   5.352  1.00  0.97           O  
ATOM   1953  CG  PRO A 132      17.737   0.791   7.317  1.00  0.97           C  
ATOM   1954  HG2 PRO A 132      17.123   0.321   8.085  1.00  0.97           H  
ATOM   1955  HG3 PRO A 132      17.518   0.376   6.333  1.00  0.97           H  
ATOM   1956  CD  PRO A 132      17.553   2.303   7.292  1.00  0.97           C  
ATOM   1957  HD2 PRO A 132      16.724   2.558   6.630  1.00  0.97           H  
ATOM   1958  HD3 PRO A 132      17.359   2.676   8.297  1.00  0.97           H  
ATOM   1959  N   ALA A 133      19.615   1.728   4.367  1.00  0.98           N  
ATOM   1960  H   ALA A 133      18.777   2.272   4.514  1.00  0.98           H  
ATOM   1961  CA  ALA A 133      19.966   1.444   2.976  1.00  0.98           C  
ATOM   1962  HA  ALA A 133      20.724   0.661   2.956  1.00  0.98           H  
ATOM   1963  C   ALA A 133      20.576   2.655   2.238  1.00  0.98           C  
ATOM   1964  CB  ALA A 133      18.711   0.907   2.274  1.00  0.98           C  
ATOM   1965  HB1 ALA A 133      18.351   0.015   2.787  1.00  0.98           H  
ATOM   1966  HB2 ALA A 133      17.928   1.665   2.291  1.00  0.98           H  
ATOM   1967  HB3 ALA A 133      18.939   0.658   1.238  1.00  0.98           H  
ATOM   1968  O   ALA A 133      20.819   2.570   1.031  1.00  0.98           O  
ATOM   1969  N   ALA A 134      20.828   3.777   2.928  1.00  0.98           N  
ATOM   1970  H   ALA A 134      20.577   3.799   3.906  1.00  0.98           H  
ATOM   1971  CA  ALA A 134      21.286   5.031   2.318  1.00  0.98           C  
ATOM   1972  HA  ALA A 134      20.516   5.382   1.631  1.00  0.98           H  
ATOM   1973  C   ALA A 134      22.596   4.914   1.513  1.00  0.98           C  
ATOM   1974  CB  ALA A 134      21.448   6.079   3.425  1.00  0.98           C  
ATOM   1975  HB1 ALA A 134      20.493   6.237   3.926  1.00  0.98           H  
ATOM   1976  HB2 ALA A 134      22.182   5.741   4.157  1.00  0.98           H  
ATOM   1977  HB3 ALA A 134      21.774   7.024   2.990  1.00  0.98           H  
ATOM   1978  O   ALA A 134      22.832   5.698   0.598  1.00  0.98           O  
ATOM   1979  N   ASP A 135      23.465   3.951   1.828  1.00  0.98           N  
ATOM   1980  H   ASP A 135      23.195   3.257   2.511  1.00  0.98           H  
ATOM   1981  CA  ASP A 135      24.725   3.716   1.114  1.00  0.98           C  
ATOM   1982  HA  ASP A 135      25.151   4.687   0.863  1.00  0.98           H  
ATOM   1983  C   ASP A 135      24.548   2.958  -0.219  1.00  0.98           C  
ATOM   1984  CB  ASP A 135      25.716   3.011   2.057  1.00  0.98           C  
ATOM   1985  HB2 ASP A 135      25.811   3.595   2.972  1.00  0.98           H  
ATOM   1986  HB3 ASP A 135      26.693   3.001   1.574  1.00  0.98           H  
ATOM   1987  O   ASP A 135      25.450   2.963  -1.072  1.00  0.98           O  
ATOM   1988  CG  ASP A 135      25.329   1.572   2.425  1.00  0.98           C  
ATOM   1989  OD1 ASP A 135      24.114   1.286   2.484  1.00  0.98           O  
ATOM   1990  OD2 ASP A 135      26.270   0.775   2.639  1.00  0.98           O  
ATOM   1991  N   LEU A 136      23.379   2.347  -0.445  1.00  0.98           N  
ATOM   1992  H   LEU A 136      22.693   2.375   0.296  1.00  0.98           H  
ATOM   1993  CA  LEU A 136      23.066   1.566  -1.643  1.00  0.98           C  
ATOM   1994  HA  LEU A 136      23.968   1.033  -1.947  1.00  0.98           H  
ATOM   1995  C   LEU A 136      22.654   2.426  -2.846  1.00  0.98           C  
ATOM   1996  CB  LEU A 136      21.980   0.520  -1.327  1.00  0.98           C  
ATOM   1997  HB2 LEU A 136      21.064   1.037  -1.045  1.00  0.98           H  
ATOM   1998  HB3 LEU A 136      21.777  -0.039  -2.240  1.00  0.98           H  
ATOM   1999  O   LEU A 136      22.762   1.951  -3.978  1.00  0.98           O  
ATOM   2000  CG  LEU A 136      22.340  -0.493  -0.225  1.00  0.98           C  
ATOM   2001  HG  LEU A 136      22.496   0.026   0.721  1.00  0.98           H  
ATOM   2002  CD1 LEU A 136      21.189  -1.484  -0.047  1.00  0.98           C  
ATOM   2003 HD11 LEU A 136      21.425  -2.172   0.765  1.00  0.98           H  
ATOM   2004 HD12 LEU A 136      21.015  -2.042  -0.967  1.00  0.98           H  
ATOM   2005 HD13 LEU A 136      20.287  -0.937   0.228  1.00  0.98           H  
ATOM   2006  CD2 LEU A 136      23.594  -1.300  -0.578  1.00  0.98           C  
ATOM   2007 HD21 LEU A 136      23.753  -2.063   0.184  1.00  0.98           H  
ATOM   2008 HD22 LEU A 136      23.485  -1.768  -1.556  1.00  0.98           H  
ATOM   2009 HD23 LEU A 136      24.462  -0.641  -0.562  1.00  0.98           H  
ATOM   2010  N   TYR A 137      22.234   3.675  -2.641  1.00  0.99           N  
ATOM   2011  H   TYR A 137      22.212   4.029  -1.696  1.00  0.99           H  
ATOM   2012  CA  TYR A 137      21.758   4.567  -3.702  1.00  0.99           C  
ATOM   2013  HA  TYR A 137      22.048   4.146  -4.665  1.00  0.99           H  
ATOM   2014  C   TYR A 137      22.393   5.963  -3.632  1.00  0.99           C  
ATOM   2015  CB  TYR A 137      20.222   4.609  -3.692  1.00  0.99           C  
ATOM   2016  HB2 TYR A 137      19.845   3.601  -3.865  1.00  0.99           H  
ATOM   2017  HB3 TYR A 137      19.878   5.222  -4.525  1.00  0.99           H  
ATOM   2018  O   TYR A 137      22.993   6.351  -2.637  1.00  0.99           O  
ATOM   2019  CG  TYR A 137      19.616   5.142  -2.410  1.00  0.99           C  
ATOM   2020  CD1 TYR A 137      19.246   4.258  -1.376  1.00  0.99           C  
ATOM   2021  HD1 TYR A 137      19.407   3.194  -1.476  1.00  0.99           H  
ATOM   2022  CD2 TYR A 137      19.433   6.529  -2.249  1.00  0.99           C  
ATOM   2023  HD2 TYR A 137      19.719   7.213  -3.035  1.00  0.99           H  
ATOM   2024  CE1 TYR A 137      18.686   4.762  -0.188  1.00  0.99           C  
ATOM   2025  HE1 TYR A 137      18.405   4.105   0.621  1.00  0.99           H  
ATOM   2026  CE2 TYR A 137      18.892   7.035  -1.055  1.00  0.99           C  
ATOM   2027  HE2 TYR A 137      18.763   8.099  -0.922  1.00  0.99           H  
ATOM   2028  OH  TYR A 137      17.986   6.636   1.120  1.00  0.99           O  
ATOM   2029  HH  TYR A 137      17.798   7.577   1.095  1.00  0.99           H  
ATOM   2030  CZ  TYR A 137      18.513   6.151  -0.027  1.00  0.99           C  
ATOM   2031  N   ASP A 138      22.284   6.718  -4.726  1.00  0.99           N  
ATOM   2032  H   ASP A 138      21.799   6.333  -5.523  1.00  0.99           H  
ATOM   2033  CA  ASP A 138      22.755   8.104  -4.831  1.00  0.99           C  
ATOM   2034  HA  ASP A 138      23.341   8.361  -3.949  1.00  0.99           H  
ATOM   2035  C   ASP A 138      21.591   9.108  -4.927  1.00  0.99           C  
ATOM   2036  CB  ASP A 138      23.652   8.260  -6.070  1.00  0.99           C  
ATOM   2037  HB2 ASP A 138      23.024   8.196  -6.959  1.00  0.99           H  
ATOM   2038  HB3 ASP A 138      24.097   9.255  -6.057  1.00  0.99           H  
ATOM   2039  O   ASP A 138      21.776  10.290  -4.637  1.00  0.99           O  
ATOM   2040  CG  ASP A 138      24.777   7.229  -6.196  1.00  0.99           C  
ATOM   2041  OD1 ASP A 138      25.547   7.002  -5.237  1.00  0.99           O  
ATOM   2042  OD2 ASP A 138      24.922   6.692  -7.317  1.00  0.99           O  
ATOM   2043  N   VAL A 139      20.413   8.656  -5.380  1.00  0.99           N  
ATOM   2044  H   VAL A 139      20.349   7.681  -5.637  1.00  0.99           H  
ATOM   2045  CA  VAL A 139      19.219   9.484  -5.606  1.00  0.99           C  
ATOM   2046  HA  VAL A 139      19.342  10.431  -5.079  1.00  0.99           H  
ATOM   2047  C   VAL A 139      17.972   8.788  -5.048  1.00  0.99           C  
ATOM   2048  CB  VAL A 139      19.029   9.794  -7.108  1.00  0.99           C  
ATOM   2049  HB  VAL A 139      18.795   8.868  -7.633  1.00  0.99           H  
ATOM   2050  O   VAL A 139      17.673   7.657  -5.430  1.00  0.99           O  
ATOM   2051  CG1 VAL A 139      17.879  10.789  -7.323  1.00  0.99           C  
ATOM   2052 HG11 VAL A 139      18.064  11.707  -6.766  1.00  0.99           H  
ATOM   2053 HG12 VAL A 139      16.936  10.355  -6.990  1.00  0.99           H  
ATOM   2054 HG13 VAL A 139      17.779  11.028  -8.382  1.00  0.99           H  
ATOM   2055  CG2 VAL A 139      20.287  10.397  -7.758  1.00  0.99           C  
ATOM   2056 HG21 VAL A 139      20.076  10.663  -8.794  1.00  0.99           H  
ATOM   2057 HG22 VAL A 139      21.090   9.660  -7.756  1.00  0.99           H  
ATOM   2058 HG23 VAL A 139      20.600  11.282  -7.205  1.00  0.99           H  
ATOM   2059  N   ASP A 140      17.245   9.489  -4.179  1.00  0.98           N  
ATOM   2060  H   ASP A 140      17.601  10.383  -3.872  1.00  0.98           H  
ATOM   2061  CA  ASP A 140      15.911   9.154  -3.657  1.00  0.98           C  
ATOM   2062  HA  ASP A 140      15.361   8.544  -4.373  1.00  0.98           H  
ATOM   2063  C   ASP A 140      15.170  10.481  -3.440  1.00  0.98           C  
ATOM   2064  CB  ASP A 140      16.050   8.373  -2.340  1.00  0.98           C  
ATOM   2065  HB2 ASP A 140      16.594   8.981  -1.618  1.00  0.98           H  
ATOM   2066  HB3 ASP A 140      16.640   7.477  -2.535  1.00  0.98           H  
ATOM   2067  O   ASP A 140      15.571  11.285  -2.597  1.00  0.98           O  
ATOM   2068  CG  ASP A 140      14.719   7.934  -1.714  1.00  0.98           C  
ATOM   2069  OD1 ASP A 140      13.674   7.903  -2.398  1.00  0.98           O  
ATOM   2070  OD2 ASP A 140      14.731   7.533  -0.528  1.00  0.98           O  
ATOM   2071  N   ASN A 141      14.192  10.783  -4.291  1.00  0.97           N  
ATOM   2072  H   ASN A 141      13.812  10.051  -4.875  1.00  0.97           H  
ATOM   2073  CA  ASN A 141      13.458  12.048  -4.282  1.00  0.97           C  
ATOM   2074  HA  ASN A 141      13.261  12.319  -3.244  1.00  0.97           H  
ATOM   2075  C   ASN A 141      12.089  11.877  -4.963  1.00  0.97           C  
ATOM   2076  CB  ASN A 141      14.328  13.158  -4.928  1.00  0.97           C  
ATOM   2077  HB2 ASN A 141      13.842  14.122  -4.779  1.00  0.97           H  
ATOM   2078  HB3 ASN A 141      15.286  13.195  -4.409  1.00  0.97           H  
ATOM   2079  O   ASN A 141      11.715  10.783  -5.370  1.00  0.97           O  
ATOM   2080  CG  ASN A 141      14.593  13.003  -6.419  1.00  0.97           C  
ATOM   2081  ND2 ASN A 141      15.572  13.695  -6.951  1.00  0.97           N  
ATOM   2082 HD21 ASN A 141      16.119  14.328  -6.385  1.00  0.97           H  
ATOM   2083 HD22 ASN A 141      15.593  13.666  -7.960  1.00  0.97           H  
ATOM   2084  OD1 ASN A 141      13.914  12.315  -7.152  1.00  0.97           O  
ATOM   2085  N   ASP A 142      11.340  12.967  -5.128  1.00  0.97           N  
ATOM   2086  H   ASP A 142      11.621  13.826  -4.677  1.00  0.97           H  
ATOM   2087  CA  ASP A 142      10.012  12.929  -5.755  1.00  0.97           C  
ATOM   2088  HA  ASP A 142       9.339  12.359  -5.115  1.00  0.97           H  
ATOM   2089  C   ASP A 142       9.991  12.269  -7.149  1.00  0.97           C  
ATOM   2090  CB  ASP A 142       9.482  14.362  -5.886  1.00  0.97           C  
ATOM   2091  HB2 ASP A 142      10.191  14.951  -6.468  1.00  0.97           H  
ATOM   2092  HB3 ASP A 142       8.544  14.330  -6.441  1.00  0.97           H  
ATOM   2093  O   ASP A 142       9.008  11.614  -7.498  1.00  0.97           O  
ATOM   2094  CG  ASP A 142       9.210  15.081  -4.565  1.00  0.97           C  
ATOM   2095  OD1 ASP A 142       9.331  14.488  -3.474  1.00  0.97           O  
ATOM   2096  OD2 ASP A 142       8.801  16.261  -4.648  1.00  0.97           O  
ATOM   2097  N   ASP A 143      11.068  12.400  -7.933  1.00  0.97           N  
ATOM   2098  H   ASP A 143      11.892  12.843  -7.552  1.00  0.97           H  
ATOM   2099  CA  ASP A 143      11.174  11.839  -9.286  1.00  0.97           C  
ATOM   2100  HA  ASP A 143      10.227  12.002  -9.799  1.00  0.97           H  
ATOM   2101  C   ASP A 143      11.430  10.321  -9.283  1.00  0.97           C  
ATOM   2102  CB  ASP A 143      12.274  12.558 -10.092  1.00  0.97           C  
ATOM   2103  HB2 ASP A 143      12.330  12.103 -11.081  1.00  0.97           H  
ATOM   2104  HB3 ASP A 143      13.239  12.398  -9.611  1.00  0.97           H  
ATOM   2105  O   ASP A 143      11.365   9.677 -10.334  1.00  0.97           O  
ATOM   2106  CG  ASP A 143      12.040  14.060 -10.291  1.00  0.97           C  
ATOM   2107  OD1 ASP A 143      10.882  14.454 -10.558  1.00  0.97           O  
ATOM   2108  OD2 ASP A 143      13.043  14.812 -10.240  1.00  0.97           O  
ATOM   2109  N   THR A 144      11.712   9.724  -8.119  1.00  0.98           N  
ATOM   2110  H   THR A 144      11.763  10.287  -7.282  1.00  0.98           H  
ATOM   2111  CA  THR A 144      11.934   8.280  -7.983  1.00  0.98           C  
ATOM   2112  HA  THR A 144      12.212   7.902  -8.967  1.00  0.98           H  
ATOM   2113  C   THR A 144      10.678   7.497  -7.594  1.00  0.98           C  
ATOM   2114  CB  THR A 144      13.118   7.939  -7.071  1.00  0.98           C  
ATOM   2115  HB  THR A 144      13.334   6.885  -7.244  1.00  0.98           H  
ATOM   2116  O   THR A 144      10.719   6.271  -7.490  1.00  0.98           O  
ATOM   2117  CG2 THR A 144      14.389   8.720  -7.395  1.00  0.98           C  
ATOM   2118 HG21 THR A 144      14.268   9.762  -7.100  1.00  0.98           H  
ATOM   2119 HG22 THR A 144      14.580   8.671  -8.467  1.00  0.98           H  
ATOM   2120 HG23 THR A 144      15.228   8.285  -6.852  1.00  0.98           H  
ATOM   2121  OG1 THR A 144      12.832   8.141  -5.711  1.00  0.98           O  
ATOM   2122  HG1 THR A 144      13.261   7.439  -5.217  1.00  0.98           H  
ATOM   2123  N   VAL A 145       9.526   8.153  -7.437  1.00  0.99           N  
ATOM   2124  H   VAL A 145       9.531   9.159  -7.533  1.00  0.99           H  
ATOM   2125  CA  VAL A 145       8.250   7.469  -7.187  1.00  0.99           C  
ATOM   2126  HA  VAL A 145       8.451   6.583  -6.585  1.00  0.99           H  
ATOM   2127  C   VAL A 145       7.632   6.990  -8.505  1.00  0.99           C  
ATOM   2128  CB  VAL A 145       7.294   8.348  -6.362  1.00  0.99           C  
ATOM   2129  HB  VAL A 145       7.051   9.251  -6.923  1.00  0.99           H  
ATOM   2130  O   VAL A 145       7.419   7.769  -9.436  1.00  0.99           O  
ATOM   2131  CG1 VAL A 145       5.993   7.600  -6.043  1.00  0.99           C  
ATOM   2132 HG11 VAL A 145       5.357   8.229  -5.420  1.00  0.99           H  
ATOM   2133 HG12 VAL A 145       5.454   7.370  -6.962  1.00  0.99           H  
ATOM   2134 HG13 VAL A 145       6.212   6.673  -5.512  1.00  0.99           H  
ATOM   2135  CG2 VAL A 145       7.935   8.750  -5.025  1.00  0.99           C  
ATOM   2136 HG21 VAL A 145       8.226   7.861  -4.465  1.00  0.99           H  
ATOM   2137 HG22 VAL A 145       7.231   9.331  -4.430  1.00  0.99           H  
ATOM   2138 HG23 VAL A 145       8.817   9.367  -5.199  1.00  0.99           H  
ATOM   2139  N   ILE A 146       7.319   5.695  -8.581  1.00  0.99           N  
ATOM   2140  H   ILE A 146       7.494   5.126  -7.765  1.00  0.99           H  
ATOM   2141  CA  ILE A 146       6.660   5.042  -9.716  1.00  0.99           C  
ATOM   2142  HA  ILE A 146       6.501   5.779 -10.503  1.00  0.99           H  
ATOM   2143  C   ILE A 146       5.296   4.528  -9.256  1.00  0.99           C  
ATOM   2144  CB  ILE A 146       7.525   3.916 -10.327  1.00  0.99           C  
ATOM   2145  HB  ILE A 146       7.647   3.123  -9.589  1.00  0.99           H  
ATOM   2146  O   ILE A 146       5.195   3.554  -8.517  1.00  0.99           O  
ATOM   2147  CG1 ILE A 146       8.930   4.440 -10.702  1.00  0.99           C  
ATOM   2148 HG12 ILE A 146       9.435   4.777  -9.797  1.00  0.99           H  
ATOM   2149 HG13 ILE A 146       8.828   5.301 -11.363  1.00  0.99           H  
ATOM   2150  CG2 ILE A 146       6.803   3.331 -11.561  1.00  0.99           C  
ATOM   2151 HG21 ILE A 146       7.350   2.468 -11.942  1.00  0.99           H  
ATOM   2152 HG22 ILE A 146       6.727   4.089 -12.340  1.00  0.99           H  
ATOM   2153 HG23 ILE A 146       5.804   2.983 -11.297  1.00  0.99           H  
ATOM   2154  CD1 ILE A 146       9.847   3.401 -11.364  1.00  0.99           C  
ATOM   2155 HD11 ILE A 146       9.900   2.505 -10.745  1.00  0.99           H  
ATOM   2156 HD12 ILE A 146      10.848   3.819 -11.469  1.00  0.99           H  
ATOM   2157 HD13 ILE A 146       9.480   3.144 -12.357  1.00  0.99           H  
ATOM   2158  N   THR A 147       4.232   5.166  -9.725  1.00  0.99           N  
ATOM   2159  H   THR A 147       4.403   5.942 -10.347  1.00  0.99           H  
ATOM   2160  CA  THR A 147       2.848   4.739  -9.492  1.00  0.99           C  
ATOM   2161  HA  THR A 147       2.808   4.140  -8.582  1.00  0.99           H  
ATOM   2162  C   THR A 147       2.368   3.865 -10.643  1.00  0.99           C  
ATOM   2163  CB  THR A 147       1.903   5.934  -9.290  1.00  0.99           C  
ATOM   2164  HB  THR A 147       0.884   5.565  -9.170  1.00  0.99           H  
ATOM   2165  O   THR A 147       2.531   4.241 -11.805  1.00  0.99           O  
ATOM   2166  CG2 THR A 147       2.269   6.794  -8.081  1.00  0.99           C  
ATOM   2167 HG21 THR A 147       2.170   6.207  -7.168  1.00  0.99           H  
ATOM   2168 HG22 THR A 147       1.586   7.641  -8.021  1.00  0.99           H  
ATOM   2169 HG23 THR A 147       3.291   7.163  -8.164  1.00  0.99           H  
ATOM   2170  OG1 THR A 147       1.947   6.811 -10.389  1.00  0.99           O  
ATOM   2171  HG1 THR A 147       2.860   7.101 -10.451  1.00  0.99           H  
ATOM   2172  N   LEU A 148       1.765   2.718 -10.328  1.00  0.99           N  
ATOM   2173  H   LEU A 148       1.731   2.452  -9.354  1.00  0.99           H  
ATOM   2174  CA  LEU A 148       1.018   1.886 -11.272  1.00  0.99           C  
ATOM   2175  HA  LEU A 148       1.196   2.235 -12.289  1.00  0.99           H  
ATOM   2176  C   LEU A 148      -0.470   2.020 -10.992  1.00  0.99           C  
ATOM   2177  CB  LEU A 148       1.429   0.411 -11.186  1.00  0.99           C  
ATOM   2178  HB2 LEU A 148       0.844  -0.142 -11.921  1.00  0.99           H  
ATOM   2179  HB3 LEU A 148       1.165   0.028 -10.200  1.00  0.99           H  
ATOM   2180  O   LEU A 148      -0.900   1.940  -9.843  1.00  0.99           O  
ATOM   2181  CG  LEU A 148       2.915   0.127 -11.430  1.00  0.99           C  
ATOM   2182  HG  LEU A 148       3.504   0.566 -10.624  1.00  0.99           H  
ATOM   2183  CD1 LEU A 148       3.114  -1.388 -11.423  1.00  0.99           C  
ATOM   2184 HD11 LEU A 148       2.775  -1.783 -10.466  1.00  0.99           H  
ATOM   2185 HD12 LEU A 148       4.166  -1.637 -11.559  1.00  0.99           H  
ATOM   2186 HD13 LEU A 148       2.532  -1.845 -12.223  1.00  0.99           H  
ATOM   2187  CD2 LEU A 148       3.414   0.675 -12.766  1.00  0.99           C  
ATOM   2188 HD21 LEU A 148       3.379   1.765 -12.751  1.00  0.99           H  
ATOM   2189 HD22 LEU A 148       2.787   0.300 -13.575  1.00  0.99           H  
ATOM   2190 HD23 LEU A 148       4.448   0.370 -12.926  1.00  0.99           H  
ATOM   2191  N   VAL A 149      -1.241   2.245 -12.045  1.00  0.98           N  
ATOM   2192  H   VAL A 149      -0.802   2.338 -12.950  1.00  0.98           H  
ATOM   2193  CA  VAL A 149      -2.654   2.587 -11.953  1.00  0.98           C  
ATOM   2194  HA  VAL A 149      -3.073   2.228 -11.013  1.00  0.98           H  
ATOM   2195  C   VAL A 149      -3.409   1.926 -13.099  1.00  0.98           C  
ATOM   2196  CB  VAL A 149      -2.782   4.120 -12.008  1.00  0.98           C  
ATOM   2197  HB  VAL A 149      -2.098   4.506 -12.764  1.00  0.98           H  
ATOM   2198  O   VAL A 149      -3.054   2.098 -14.260  1.00  0.98           O  
ATOM   2199  CG1 VAL A 149      -4.197   4.540 -12.360  1.00  0.98           C  
ATOM   2200 HG11 VAL A 149      -4.360   4.434 -13.433  1.00  0.98           H  
ATOM   2201 HG12 VAL A 149      -4.845   3.826 -11.853  1.00  0.98           H  
ATOM   2202 HG13 VAL A 149      -4.401   5.566 -12.055  1.00  0.98           H  
ATOM   2203  CG2 VAL A 149      -2.416   4.800 -10.695  1.00  0.98           C  
ATOM   2204 HG21 VAL A 149      -1.401   4.536 -10.398  1.00  0.98           H  
ATOM   2205 HG22 VAL A 149      -2.462   5.881 -10.828  1.00  0.98           H  
ATOM   2206 HG23 VAL A 149      -3.131   4.500  -9.929  1.00  0.98           H  
ATOM   2207  N   ASP A 150      -4.495   1.234 -12.791  1.00  0.97           N  
ATOM   2208  H   ASP A 150      -4.781   1.156 -11.826  1.00  0.97           H  
ATOM   2209  CA  ASP A 150      -5.497   0.818 -13.768  1.00  0.97           C  
ATOM   2210  HA  ASP A 150      -4.995   0.556 -14.700  1.00  0.97           H  
ATOM   2211  C   ASP A 150      -6.493   1.953 -14.066  1.00  0.97           C  
ATOM   2212  CB  ASP A 150      -6.186  -0.446 -13.251  1.00  0.97           C  
ATOM   2213  HB2 ASP A 150      -6.878  -0.793 -14.019  1.00  0.97           H  
ATOM   2214  HB3 ASP A 150      -5.432  -1.219 -13.103  1.00  0.97           H  
ATOM   2215  O   ASP A 150      -6.939   2.675 -13.171  1.00  0.97           O  
ATOM   2216  CG  ASP A 150      -6.960  -0.275 -11.945  1.00  0.97           C  
ATOM   2217  OD1 ASP A 150      -6.591   0.584 -11.108  1.00  0.97           O  
ATOM   2218  OD2 ASP A 150      -7.904  -1.063 -11.743  1.00  0.97           O  
ATOM   2219  N   TRP A 151      -6.837   2.151 -15.336  1.00  0.97           N  
ATOM   2220  H   TRP A 151      -6.409   1.580 -16.051  1.00  0.97           H  
ATOM   2221  CA  TRP A 151      -7.711   3.237 -15.775  1.00  0.97           C  
ATOM   2222  HA  TRP A 151      -8.130   3.733 -14.900  1.00  0.97           H  
ATOM   2223  C   TRP A 151      -8.884   2.731 -16.605  1.00  0.97           C  
ATOM   2224  CB  TRP A 151      -6.891   4.275 -16.538  1.00  0.97           C  
ATOM   2225  HB2 TRP A 151      -6.517   3.835 -17.463  1.00  0.97           H  
ATOM   2226  HB3 TRP A 151      -6.037   4.535 -15.912  1.00  0.97           H  
ATOM   2227  O   TRP A 151      -8.703   1.985 -17.564  1.00  0.97           O  
ATOM   2228  CG  TRP A 151      -7.621   5.543 -16.840  1.00  0.97           C  
ATOM   2229  CD1 TRP A 151      -7.998   5.981 -18.063  1.00  0.97           C  
ATOM   2230  HD1 TRP A 151      -7.814   5.460 -18.991  1.00  0.97           H  
ATOM   2231  CD2 TRP A 151      -8.066   6.555 -15.892  1.00  0.97           C  
ATOM   2232  CE2 TRP A 151      -8.707   7.600 -16.620  1.00  0.97           C  
ATOM   2233  CE3 TRP A 151      -7.974   6.694 -14.489  1.00  0.97           C  
ATOM   2234  HE3 TRP A 151      -7.488   5.913 -13.924  1.00  0.97           H  
ATOM   2235  NE1 TRP A 151      -8.633   7.201 -17.941  1.00  0.97           N  
ATOM   2236  HE1 TRP A 151      -8.939   7.724 -18.749  1.00  0.97           H  
ATOM   2237  CH2 TRP A 151      -9.105   8.851 -14.582  1.00  0.97           C  
ATOM   2238  HH2 TRP A 151      -9.466   9.732 -14.073  1.00  0.97           H  
ATOM   2239  CZ2 TRP A 151      -9.220   8.737 -15.980  1.00  0.97           C  
ATOM   2240  HZ2 TRP A 151      -9.675   9.520 -16.568  1.00  0.97           H  
ATOM   2241  CZ3 TRP A 151      -8.489   7.831 -13.837  1.00  0.97           C  
ATOM   2242  HZ3 TRP A 151      -8.395   7.932 -12.766  1.00  0.97           H  
ATOM   2243  N   TYR A 152     -10.083   3.186 -16.244  1.00  0.95           N  
ATOM   2244  H   TYR A 152     -10.135   3.821 -15.460  1.00  0.95           H  
ATOM   2245  CA  TYR A 152     -11.349   2.817 -16.875  1.00  0.95           C  
ATOM   2246  HA  TYR A 152     -11.182   2.053 -17.634  1.00  0.95           H  
ATOM   2247  C   TYR A 152     -11.964   4.044 -17.536  1.00  0.95           C  
ATOM   2248  CB  TYR A 152     -12.306   2.249 -15.815  1.00  0.95           C  
ATOM   2249  HB2 TYR A 152     -13.231   1.943 -16.305  1.00  0.95           H  
ATOM   2250  HB3 TYR A 152     -12.561   3.034 -15.103  1.00  0.95           H  
ATOM   2251  O   TYR A 152     -12.018   5.101 -16.921  1.00  0.95           O  
ATOM   2252  CG  TYR A 152     -11.740   1.069 -15.056  1.00  0.95           C  
ATOM   2253  CD1 TYR A 152     -11.883  -0.232 -15.574  1.00  0.95           C  
ATOM   2254  HD1 TYR A 152     -12.413  -0.398 -16.501  1.00  0.95           H  
ATOM   2255  CD2 TYR A 152     -11.026   1.278 -13.859  1.00  0.95           C  
ATOM   2256  HD2 TYR A 152     -10.923   2.272 -13.449  1.00  0.95           H  
ATOM   2257  CE1 TYR A 152     -11.288  -1.319 -14.904  1.00  0.95           C  
ATOM   2258  HE1 TYR A 152     -11.360  -2.320 -15.303  1.00  0.95           H  
ATOM   2259  CE2 TYR A 152     -10.424   0.193 -13.198  1.00  0.95           C  
ATOM   2260  HE2 TYR A 152      -9.866   0.350 -12.288  1.00  0.95           H  
ATOM   2261  OH  TYR A 152      -9.903  -2.150 -13.142  1.00  0.95           O  
ATOM   2262  HH  TYR A 152      -9.274  -1.846 -12.483  1.00  0.95           H  
ATOM   2263  CZ  TYR A 152     -10.544  -1.108 -13.727  1.00  0.95           C  
ATOM   2264  N   HIS A 153     -12.478   3.928 -18.756  1.00  0.95           N  
ATOM   2265  H   HIS A 153     -12.366   3.042 -19.227  1.00  0.95           H  
ATOM   2266  CA  HIS A 153     -13.121   5.021 -19.499  1.00  0.95           C  
ATOM   2267  HA  HIS A 153     -12.524   5.928 -19.403  1.00  0.95           H  
ATOM   2268  C   HIS A 153     -14.515   5.364 -18.967  1.00  0.95           C  
ATOM   2269  CB  HIS A 153     -13.168   4.636 -20.984  1.00  0.95           C  
ATOM   2270  HB2 HIS A 153     -13.825   5.328 -21.511  1.00  0.95           H  
ATOM   2271  HB3 HIS A 153     -13.597   3.639 -21.086  1.00  0.95           H  
ATOM   2272  O   HIS A 153     -14.999   6.479 -19.167  1.00  0.95           O  
ATOM   2273  CG  HIS A 153     -11.829   4.654 -21.684  1.00  0.95           C  
ATOM   2274  CD2 HIS A 153     -10.624   4.988 -21.134  1.00  0.95           C  
ATOM   2275  HD2 HIS A 153     -10.427   5.262 -20.108  1.00  0.95           H  
ATOM   2276  ND1 HIS A 153     -11.635   4.338 -23.030  1.00  0.95           N  
ATOM   2277  CE1 HIS A 153     -10.319   4.460 -23.249  1.00  0.95           C  
ATOM   2278  HE1 HIS A 153      -9.834   4.277 -24.196  1.00  0.95           H  
ATOM   2279  NE2 HIS A 153      -9.693   4.855 -22.131  1.00  0.95           N  
ATOM   2280  HE2 HIS A 153      -8.702   5.029 -22.036  1.00  0.95           H  
ATOM   2281  N   VAL A 154     -15.143   4.437 -18.241  1.00  0.92           N  
ATOM   2282  H   VAL A 154     -14.656   3.565 -18.090  1.00  0.92           H  
ATOM   2283  CA  VAL A 154     -16.456   4.607 -17.606  1.00  0.92           C  
ATOM   2284  HA  VAL A 154     -16.924   5.509 -18.003  1.00  0.92           H  
ATOM   2285  C   VAL A 154     -16.273   4.793 -16.100  1.00  0.92           C  
ATOM   2286  CB  VAL A 154     -17.386   3.422 -17.938  1.00  0.92           C  
ATOM   2287  HB  VAL A 154     -16.989   2.511 -17.489  1.00  0.92           H  
ATOM   2288  O   VAL A 154     -15.491   4.076 -15.483  1.00  0.92           O  
ATOM   2289  CG1 VAL A 154     -18.804   3.659 -17.406  1.00  0.92           C  
ATOM   2290 HG11 VAL A 154     -18.790   3.694 -16.317  1.00  0.92           H  
ATOM   2291 HG12 VAL A 154     -19.210   4.592 -17.799  1.00  0.92           H  
ATOM   2292 HG13 VAL A 154     -19.454   2.834 -17.698  1.00  0.92           H  
ATOM   2293  CG2 VAL A 154     -17.500   3.212 -19.456  1.00  0.92           C  
ATOM   2294 HG21 VAL A 154     -16.535   2.920 -19.869  1.00  0.92           H  
ATOM   2295 HG22 VAL A 154     -17.835   4.130 -19.939  1.00  0.92           H  
ATOM   2296 HG23 VAL A 154     -18.207   2.410 -19.666  1.00  0.92           H  
ATOM   2297  N   ALA A 155     -16.957   5.780 -15.512  1.00  0.90           N  
ATOM   2298  H   ALA A 155     -17.594   6.330 -16.069  1.00  0.90           H  
ATOM   2299  CA  ALA A 155     -16.966   5.984 -14.060  1.00  0.90           C  
ATOM   2300  HA  ALA A 155     -15.940   6.083 -13.704  1.00  0.90           H  
ATOM   2301  C   ALA A 155     -17.590   4.777 -13.347  1.00  0.90           C  
ATOM   2302  CB  ALA A 155     -17.706   7.283 -13.726  1.00  0.90           C  
ATOM   2303  HB1 ALA A 155     -18.745   7.217 -14.047  1.00  0.90           H  
ATOM   2304  HB2 ALA A 155     -17.216   8.124 -14.216  1.00  0.90           H  
ATOM   2305  HB3 ALA A 155     -17.676   7.442 -12.648  1.00  0.90           H  
ATOM   2306  O   ALA A 155     -18.566   4.219 -13.848  1.00  0.90           O  
ATOM   2307  N   ALA A 156     -17.073   4.404 -12.180  1.00  0.88           N  
ATOM   2308  H   ALA A 156     -16.327   4.957 -11.784  1.00  0.88           H  
ATOM   2309  CA  ALA A 156     -17.417   3.158 -11.506  1.00  0.88           C  
ATOM   2310  HA  ALA A 156     -17.155   2.328 -12.162  1.00  0.88           H  
ATOM   2311  C   ALA A 156     -18.924   3.048 -11.212  1.00  0.88           C  
ATOM   2312  CB  ALA A 156     -16.554   3.050 -10.248  1.00  0.88           C  
ATOM   2313  HB1 ALA A 156     -16.835   3.814  -9.524  1.00  0.88           H  
ATOM   2314  HB2 ALA A 156     -15.501   3.174 -10.503  1.00  0.88           H  
ATOM   2315  HB3 ALA A 156     -16.687   2.056  -9.820  1.00  0.88           H  
ATOM   2316  O   ALA A 156     -19.542   2.043 -11.548  1.00  0.88           O  
ATOM   2317  N   LYS A 157     -19.558   4.138 -10.746  1.00  0.86           N  
ATOM   2318  H   LYS A 157     -18.974   4.918 -10.481  1.00  0.86           H  
ATOM   2319  CA  LYS A 157     -21.018   4.211 -10.508  1.00  0.86           C  
ATOM   2320  HA  LYS A 157     -21.282   3.413  -9.814  1.00  0.86           H  
ATOM   2321  C   LYS A 157     -21.872   3.975 -11.768  1.00  0.86           C  
ATOM   2322  CB  LYS A 157     -21.345   5.570  -9.852  1.00  0.86           C  
ATOM   2323  HB2 LYS A 157     -20.699   5.690  -8.982  1.00  0.86           H  
ATOM   2324  HB3 LYS A 157     -21.119   6.370 -10.556  1.00  0.86           H  
ATOM   2325  O   LYS A 157     -23.034   3.592 -11.661  1.00  0.86           O  
ATOM   2326  CG  LYS A 157     -22.811   5.705  -9.388  1.00  0.86           C  
ATOM   2327  HG2 LYS A 157     -23.472   5.711 -10.255  1.00  0.86           H  
ATOM   2328  HG3 LYS A 157     -23.061   4.850  -8.759  1.00  0.86           H  
ATOM   2329  CD  LYS A 157     -23.052   6.997  -8.586  1.00  0.86           C  
ATOM   2330  HD2 LYS A 157     -22.852   7.860  -9.221  1.00  0.86           H  
ATOM   2331  HD3 LYS A 157     -22.360   7.012  -7.744  1.00  0.86           H  
ATOM   2332  CE  LYS A 157     -24.495   7.067  -8.053  1.00  0.86           C  
ATOM   2333  HE2 LYS A 157     -25.180   7.155  -8.896  1.00  0.86           H  
ATOM   2334  HE3 LYS A 157     -24.711   6.128  -7.542  1.00  0.86           H  
ATOM   2335  NZ  LYS A 157     -24.696   8.196  -7.098  1.00  0.86           N  
ATOM   2336  HZ1 LYS A 157     -25.628   8.210  -6.708  1.00  0.86           H  
ATOM   2337  HZ2 LYS A 157     -24.498   9.095  -7.514  1.00  0.86           H  
ATOM   2338  HZ3 LYS A 157     -24.105   8.094  -6.286  1.00  0.86           H  
ATOM   2339  N   LEU A 158     -21.328   4.251 -12.956  1.00  0.82           N  
ATOM   2340  H   LEU A 158     -20.343   4.472 -12.969  1.00  0.82           H  
ATOM   2341  CA  LEU A 158     -22.002   4.056 -14.247  1.00  0.82           C  
ATOM   2342  HA  LEU A 158     -23.081   4.015 -14.098  1.00  0.82           H  
ATOM   2343  C   LEU A 158     -21.609   2.739 -14.933  1.00  0.82           C  
ATOM   2344  CB  LEU A 158     -21.662   5.231 -15.182  1.00  0.82           C  
ATOM   2345  HB2 LEU A 158     -22.149   5.048 -16.140  1.00  0.82           H  
ATOM   2346  HB3 LEU A 158     -20.587   5.226 -15.356  1.00  0.82           H  
ATOM   2347  O   LEU A 158     -22.247   2.343 -15.911  1.00  0.82           O  
ATOM   2348  CG  LEU A 158     -22.065   6.633 -14.696  1.00  0.82           C  
ATOM   2349  HG  LEU A 158     -21.528   6.878 -13.780  1.00  0.82           H  
ATOM   2350  CD1 LEU A 158     -21.665   7.638 -15.781  1.00  0.82           C  
ATOM   2351 HD11 LEU A 158     -20.586   7.599 -15.929  1.00  0.82           H  
ATOM   2352 HD12 LEU A 158     -22.166   7.393 -16.718  1.00  0.82           H  
ATOM   2353 HD13 LEU A 158     -21.941   8.650 -15.485  1.00  0.82           H  
ATOM   2354  CD2 LEU A 158     -23.569   6.756 -14.443  1.00  0.82           C  
ATOM   2355 HD21 LEU A 158     -24.125   6.466 -15.335  1.00  0.82           H  
ATOM   2356 HD22 LEU A 158     -23.852   6.106 -13.614  1.00  0.82           H  
ATOM   2357 HD23 LEU A 158     -23.815   7.783 -14.170  1.00  0.82           H  
ATOM   2358  N   GLY A 159     -20.524   2.117 -14.476  1.00  0.79           N  
ATOM   2359  H   GLY A 159     -20.096   2.467 -13.631  1.00  0.79           H  
ATOM   2360  CA  GLY A 159     -19.945   0.912 -15.043  1.00  0.79           C  
ATOM   2361  HA2 GLY A 159     -20.071   0.919 -16.126  1.00  0.79           H  
ATOM   2362  HA3 GLY A 159     -18.879   0.905 -14.816  1.00  0.79           H  
ATOM   2363  C   GLY A 159     -20.560  -0.372 -14.481  1.00  0.79           C  
ATOM   2364  O   GLY A 159     -21.443  -0.340 -13.623  1.00  0.79           O  
ATOM   2365  N   PRO A 160     -20.117  -1.536 -14.982  1.00  0.74           N  
ATOM   2366  CA  PRO A 160     -20.437  -2.813 -14.355  1.00  0.74           C  
ATOM   2367  HA  PRO A 160     -21.518  -2.941 -14.292  1.00  0.74           H  
ATOM   2368  C   PRO A 160     -19.834  -2.894 -12.944  1.00  0.74           C  
ATOM   2369  CB  PRO A 160     -19.835  -3.868 -15.287  1.00  0.74           C  
ATOM   2370  HB2 PRO A 160     -20.546  -4.107 -16.078  1.00  0.74           H  
ATOM   2371  HB3 PRO A 160     -19.539  -4.772 -14.755  1.00  0.74           H  
ATOM   2372  O   PRO A 160     -18.768  -2.339 -12.696  1.00  0.74           O  
ATOM   2373  CG  PRO A 160     -18.629  -3.144 -15.886  1.00  0.74           C  
ATOM   2374  HG2 PRO A 160     -17.804  -3.169 -15.174  1.00  0.74           H  
ATOM   2375  HG3 PRO A 160     -18.329  -3.570 -16.843  1.00  0.74           H  
ATOM   2376  CD  PRO A 160     -19.117  -1.705 -16.027  1.00  0.74           C  
ATOM   2377  HD2 PRO A 160     -18.278  -1.021 -15.901  1.00  0.74           H  
ATOM   2378  HD3 PRO A 160     -19.583  -1.563 -17.003  1.00  0.74           H  
ATOM   2379  N   ALA A 161     -20.474  -3.668 -12.060  1.00  0.73           N  
ATOM   2380  H   ALA A 161     -21.373  -4.055 -12.310  1.00  0.73           H  
ATOM   2381  CA  ALA A 161     -19.994  -3.902 -10.692  1.00  0.73           C  
ATOM   2382  HA  ALA A 161     -19.932  -2.945 -10.175  1.00  0.73           H  
ATOM   2383  C   ALA A 161     -18.586  -4.534 -10.631  1.00  0.73           C  
ATOM   2384  CB  ALA A 161     -21.024  -4.782  -9.970  1.00  0.73           C  
ATOM   2385  HB1 ALA A 161     -21.101  -5.753 -10.459  1.00  0.73           H  
ATOM   2386  HB2 ALA A 161     -20.703  -4.931  -8.939  1.00  0.73           H  
ATOM   2387  HB3 ALA A 161     -21.995  -4.289  -9.963  1.00  0.73           H  
ATOM   2388  O   ALA A 161     -17.890  -4.360  -9.643  1.00  0.73           O  
ATOM   2389  N   ALA A 162     -18.168  -5.239 -11.690  1.00  0.78           N  
ATOM   2390  H   ALA A 162     -18.807  -5.345 -12.465  1.00  0.78           H  
ATOM   2391  CA  ALA A 162     -16.793  -5.681 -11.912  1.00  0.78           C  
ATOM   2392  HA  ALA A 162     -16.120  -5.041 -11.343  1.00  0.78           H  
ATOM   2393  C   ALA A 162     -16.475  -5.588 -13.423  1.00  0.78           C  
ATOM   2394  CB  ALA A 162     -16.632  -7.109 -11.375  1.00  0.78           C  
ATOM   2395  HB1 ALA A 162     -17.307  -7.789 -11.893  1.00  0.78           H  
ATOM   2396  HB2 ALA A 162     -15.603  -7.436 -11.525  1.00  0.78           H  
ATOM   2397  HB3 ALA A 162     -16.848  -7.123 -10.306  1.00  0.78           H  
ATOM   2398  O   ALA A 162     -17.103  -6.299 -14.220  1.00  0.78           O  
ATOM   2399  N   PRO A 163     -15.581  -4.685 -13.864  1.00  0.81           N  
ATOM   2400  CA  PRO A 163     -15.223  -4.540 -15.273  1.00  0.81           C  
ATOM   2401  HA  PRO A 163     -16.129  -4.464 -15.875  1.00  0.81           H  
ATOM   2402  C   PRO A 163     -14.420  -5.743 -15.788  1.00  0.81           C  
ATOM   2403  CB  PRO A 163     -14.455  -3.216 -15.361  1.00  0.81           C  
ATOM   2404  HB2 PRO A 163     -13.696  -3.226 -16.143  1.00  0.81           H  
ATOM   2405  HB3 PRO A 163     -15.158  -2.399 -15.525  1.00  0.81           H  
ATOM   2406  O   PRO A 163     -13.708  -6.407 -15.047  1.00  0.81           O  
ATOM   2407  CG  PRO A 163     -13.835  -3.073 -13.972  1.00  0.81           C  
ATOM   2408  HG2 PRO A 163     -13.676  -2.027 -13.708  1.00  0.81           H  
ATOM   2409  HG3 PRO A 163     -12.899  -3.630 -13.926  1.00  0.81           H  
ATOM   2410  CD  PRO A 163     -14.850  -3.730 -13.046  1.00  0.81           C  
ATOM   2411  HD2 PRO A 163     -15.537  -2.981 -12.653  1.00  0.81           H  
ATOM   2412  HD3 PRO A 163     -14.327  -4.231 -12.232  1.00  0.81           H  
ATOM   2413  N   LEU A 164     -14.490  -6.013 -17.098  1.00  0.81           N  
ATOM   2414  H   LEU A 164     -15.056  -5.409 -17.677  1.00  0.81           H  
ATOM   2415  CA  LEU A 164     -13.745  -7.114 -17.745  1.00  0.81           C  
ATOM   2416  HA  LEU A 164     -13.788  -7.983 -17.089  1.00  0.81           H  
ATOM   2417  C   LEU A 164     -12.239  -6.826 -17.925  1.00  0.81           C  
ATOM   2418  CB  LEU A 164     -14.404  -7.468 -19.094  1.00  0.81           C  
ATOM   2419  HB2 LEU A 164     -14.419  -6.572 -19.714  1.00  0.81           H  
ATOM   2420  HB3 LEU A 164     -13.782  -8.206 -19.601  1.00  0.81           H  
ATOM   2421  O   LEU A 164     -11.531  -7.595 -18.578  1.00  0.81           O  
ATOM   2422  CG  LEU A 164     -15.828  -8.043 -19.006  1.00  0.81           C  
ATOM   2423  HG  LEU A 164     -16.487  -7.318 -18.529  1.00  0.81           H  
ATOM   2424  CD1 LEU A 164     -16.349  -8.312 -20.421  1.00  0.81           C  
ATOM   2425 HD11 LEU A 164     -15.719  -9.052 -20.915  1.00  0.81           H  
ATOM   2426 HD12 LEU A 164     -16.335  -7.385 -20.995  1.00  0.81           H  
ATOM   2427 HD13 LEU A 164     -17.374  -8.679 -20.370  1.00  0.81           H  
ATOM   2428  CD2 LEU A 164     -15.882  -9.359 -18.228  1.00  0.81           C  
ATOM   2429 HD21 LEU A 164     -15.633  -9.178 -17.182  1.00  0.81           H  
ATOM   2430 HD22 LEU A 164     -16.891  -9.772 -18.264  1.00  0.81           H  
ATOM   2431 HD23 LEU A 164     -15.175 -10.075 -18.646  1.00  0.81           H  
ATOM   2432  N   GLY A 165     -11.758  -5.703 -17.398  1.00  0.90           N  
ATOM   2433  H   GLY A 165     -12.380  -5.147 -16.828  1.00  0.90           H  
ATOM   2434  CA  GLY A 165     -10.408  -5.194 -17.596  1.00  0.90           C  
ATOM   2435  HA2 GLY A 165      -9.756  -5.532 -16.790  1.00  0.90           H  
ATOM   2436  HA3 GLY A 165     -10.006  -5.557 -18.542  1.00  0.90           H  
ATOM   2437  C   GLY A 165     -10.379  -3.677 -17.628  1.00  0.90           C  
ATOM   2438  O   GLY A 165     -11.366  -3.033 -17.981  1.00  0.90           O  
ATOM   2439  N   ALA A 166      -9.227  -3.122 -17.272  1.00  0.95           N  
ATOM   2440  H   ALA A 166      -8.477  -3.710 -16.938  1.00  0.95           H  
ATOM   2441  CA  ALA A 166      -8.942  -1.710 -17.453  1.00  0.95           C  
ATOM   2442  HA  ALA A 166      -9.799  -1.128 -17.114  1.00  0.95           H  
ATOM   2443  C   ALA A 166      -8.703  -1.377 -18.932  1.00  0.95           C  
ATOM   2444  CB  ALA A 166      -7.751  -1.358 -16.567  1.00  0.95           C  
ATOM   2445  HB1 ALA A 166      -7.584  -0.281 -16.581  1.00  0.95           H  
ATOM   2446  HB2 ALA A 166      -7.984  -1.680 -15.552  1.00  0.95           H  
ATOM   2447  HB3 ALA A 166      -6.853  -1.868 -16.916  1.00  0.95           H  
ATOM   2448  O   ALA A 166      -8.126  -2.173 -19.683  1.00  0.95           O  
ATOM   2449  N   ASP A 167      -9.114  -0.178 -19.341  1.00  0.96           N  
ATOM   2450  H   ASP A 167      -9.522   0.448 -18.662  1.00  0.96           H  
ATOM   2451  CA  ASP A 167      -8.901   0.340 -20.692  1.00  0.96           C  
ATOM   2452  HA  ASP A 167      -9.169  -0.433 -21.412  1.00  0.96           H  
ATOM   2453  C   ASP A 167      -7.433   0.725 -20.924  1.00  0.96           C  
ATOM   2454  CB  ASP A 167      -9.816   1.544 -20.936  1.00  0.96           C  
ATOM   2455  HB2 ASP A 167      -9.572   1.971 -21.909  1.00  0.96           H  
ATOM   2456  HB3 ASP A 167      -9.636   2.305 -20.177  1.00  0.96           H  
ATOM   2457  O   ASP A 167      -6.909   0.554 -22.030  1.00  0.96           O  
ATOM   2458  CG  ASP A 167     -11.292   1.143 -20.941  1.00  0.96           C  
ATOM   2459  OD1 ASP A 167     -11.693   0.434 -21.891  1.00  0.96           O  
ATOM   2460  OD2 ASP A 167     -12.006   1.539 -19.990  1.00  0.96           O  
ATOM   2461  N   ALA A 168      -6.743   1.187 -19.879  1.00  0.98           N  
ATOM   2462  H   ALA A 168      -7.232   1.300 -19.002  1.00  0.98           H  
ATOM   2463  CA  ALA A 168      -5.322   1.507 -19.915  1.00  0.98           C  
ATOM   2464  HA  ALA A 168      -4.839   0.887 -20.671  1.00  0.98           H  
ATOM   2465  C   ALA A 168      -4.631   1.227 -18.575  1.00  0.98           C  
ATOM   2466  CB  ALA A 168      -5.154   2.978 -20.321  1.00  0.98           C  
ATOM   2467  HB1 ALA A 168      -5.597   3.142 -21.304  1.00  0.98           H  
ATOM   2468  HB2 ALA A 168      -4.095   3.235 -20.364  1.00  0.98           H  
ATOM   2469  HB3 ALA A 168      -5.651   3.626 -19.601  1.00  0.98           H  
ATOM   2470  O   ALA A 168      -5.236   1.320 -17.509  1.00  0.98           O  
ATOM   2471  N   THR A 169      -3.327   0.973 -18.646  1.00  0.98           N  
ATOM   2472  H   THR A 169      -2.911   0.874 -19.561  1.00  0.98           H  
ATOM   2473  CA  THR A 169      -2.418   1.081 -17.500  1.00  0.98           C  
ATOM   2474  HA  THR A 169      -2.971   0.983 -16.566  1.00  0.98           H  
ATOM   2475  C   THR A 169      -1.741   2.442 -17.559  1.00  0.98           C  
ATOM   2476  CB  THR A 169      -1.355  -0.014 -17.534  1.00  0.98           C  
ATOM   2477  HB  THR A 169      -0.790   0.103 -18.458  1.00  0.98           H  
ATOM   2478  O   THR A 169      -1.162   2.804 -18.589  1.00  0.98           O  
ATOM   2479  CG2 THR A 169      -0.379   0.030 -16.358  1.00  0.98           C  
ATOM   2480 HG21 THR A 169       0.253   0.917 -16.421  1.00  0.98           H  
ATOM   2481 HG22 THR A 169       0.255  -0.857 -16.378  1.00  0.98           H  
ATOM   2482 HG23 THR A 169      -0.933   0.049 -15.420  1.00  0.98           H  
ATOM   2483  OG1 THR A 169      -1.974  -1.272 -17.558  1.00  0.98           O  
ATOM   2484  HG1 THR A 169      -1.845  -1.624 -18.442  1.00  0.98           H  
ATOM   2485  N   LEU A 170      -1.795   3.189 -16.462  1.00  0.99           N  
ATOM   2486  H   LEU A 170      -2.264   2.805 -15.654  1.00  0.99           H  
ATOM   2487  CA  LEU A 170      -1.068   4.437 -16.286  1.00  0.99           C  
ATOM   2488  HA  LEU A 170      -0.734   4.779 -17.266  1.00  0.99           H  
ATOM   2489  C   LEU A 170       0.164   4.185 -15.417  1.00  0.99           C  
ATOM   2490  CB  LEU A 170      -1.952   5.546 -15.687  1.00  0.99           C  
ATOM   2491  HB2 LEU A 170      -2.029   5.380 -14.612  1.00  0.99           H  
ATOM   2492  HB3 LEU A 170      -1.440   6.499 -15.826  1.00  0.99           H  
ATOM   2493  O   LEU A 170       0.073   3.573 -14.353  1.00  0.99           O  
ATOM   2494  CG  LEU A 170      -3.380   5.662 -16.235  1.00  0.99           C  
ATOM   2495  HG  LEU A 170      -3.897   4.714 -16.085  1.00  0.99           H  
ATOM   2496  CD1 LEU A 170      -4.126   6.750 -15.459  1.00  0.99           C  
ATOM   2497 HD11 LEU A 170      -3.574   7.690 -15.501  1.00  0.99           H  
ATOM   2498 HD12 LEU A 170      -4.224   6.459 -14.413  1.00  0.99           H  
ATOM   2499 HD13 LEU A 170      -5.125   6.881 -15.875  1.00  0.99           H  
ATOM   2500  CD2 LEU A 170      -3.404   6.010 -17.720  1.00  0.99           C  
ATOM   2501 HD21 LEU A 170      -2.976   5.188 -18.293  1.00  0.99           H  
ATOM   2502 HD22 LEU A 170      -2.842   6.926 -17.907  1.00  0.99           H  
ATOM   2503 HD23 LEU A 170      -4.438   6.144 -18.035  1.00  0.99           H  
ATOM   2504  N   ILE A 171       1.303   4.713 -15.853  1.00  0.99           N  
ATOM   2505  H   ILE A 171       1.283   5.211 -16.732  1.00  0.99           H  
ATOM   2506  CA  ILE A 171       2.530   4.789 -15.063  1.00  0.99           C  
ATOM   2507  HA  ILE A 171       2.372   4.289 -14.107  1.00  0.99           H  
ATOM   2508  C   ILE A 171       2.798   6.269 -14.809  1.00  0.99           C  
ATOM   2509  CB  ILE A 171       3.703   4.076 -15.768  1.00  0.99           C  
ATOM   2510  HB  ILE A 171       3.882   4.585 -16.715  1.00  0.99           H  
ATOM   2511  O   ILE A 171       2.898   7.037 -15.765  1.00  0.99           O  
ATOM   2512  CG1 ILE A 171       3.340   2.603 -16.075  1.00  0.99           C  
ATOM   2513 HG12 ILE A 171       2.501   2.585 -16.771  1.00  0.99           H  
ATOM   2514 HG13 ILE A 171       3.016   2.112 -15.157  1.00  0.99           H  
ATOM   2515  CG2 ILE A 171       4.971   4.183 -14.897  1.00  0.99           C  
ATOM   2516 HG21 ILE A 171       5.229   5.226 -14.711  1.00  0.99           H  
ATOM   2517 HG22 ILE A 171       5.822   3.718 -15.396  1.00  0.99           H  
ATOM   2518 HG23 ILE A 171       4.802   3.684 -13.943  1.00  0.99           H  
ATOM   2519  CD1 ILE A 171       4.462   1.771 -16.708  1.00  0.99           C  
ATOM   2520 HD11 ILE A 171       4.888   2.309 -17.555  1.00  0.99           H  
ATOM   2521 HD12 ILE A 171       5.241   1.564 -15.974  1.00  0.99           H  
ATOM   2522 HD13 ILE A 171       4.056   0.822 -17.059  1.00  0.99           H  
ATOM   2523  N   ASN A 172       2.874   6.703 -13.549  1.00  0.98           N  
ATOM   2524  H   ASN A 172       2.783   6.024 -12.806  1.00  0.98           H  
ATOM   2525  CA  ASN A 172       3.008   8.128 -13.188  1.00  0.98           C  
ATOM   2526  HA  ASN A 172       2.758   8.228 -12.132  1.00  0.98           H  
ATOM   2527  C   ASN A 172       1.952   9.032 -13.852  1.00  0.98           C  
ATOM   2528  CB  ASN A 172       4.480   8.583 -13.327  1.00  0.98           C  
ATOM   2529  HB2 ASN A 172       4.897   8.257 -14.280  1.00  0.98           H  
ATOM   2530  HB3 ASN A 172       4.531   9.671 -13.279  1.00  0.98           H  
ATOM   2531  O   ASN A 172       2.247  10.118 -14.345  1.00  0.98           O  
ATOM   2532  CG  ASN A 172       5.338   8.043 -12.200  1.00  0.98           C  
ATOM   2533  ND2 ASN A 172       6.615   8.335 -12.171  1.00  0.98           N  
ATOM   2534 HD21 ASN A 172       7.032   8.976 -12.831  1.00  0.98           H  
ATOM   2535 HD22 ASN A 172       7.086   8.107 -11.307  1.00  0.98           H  
ATOM   2536  OD1 ASN A 172       4.849   7.365 -11.312  1.00  0.98           O  
ATOM   2537  N   GLY A 173       0.703   8.555 -13.879  1.00  0.98           N  
ATOM   2538  H   GLY A 173       0.542   7.657 -13.446  1.00  0.98           H  
ATOM   2539  CA  GLY A 173      -0.454   9.311 -14.372  1.00  0.98           C  
ATOM   2540  HA2 GLY A 173      -1.362   8.796 -14.060  1.00  0.98           H  
ATOM   2541  HA3 GLY A 173      -0.449  10.307 -13.930  1.00  0.98           H  
ATOM   2542  C   GLY A 173      -0.547   9.472 -15.889  1.00  0.98           C  
ATOM   2543  O   GLY A 173      -1.387  10.236 -16.358  1.00  0.98           O  
ATOM   2544  N   LYS A 174       0.274   8.752 -16.661  1.00  0.99           N  
ATOM   2545  H   LYS A 174       0.967   8.169 -16.213  1.00  0.99           H  
ATOM   2546  CA  LYS A 174       0.212   8.730 -18.127  1.00  0.99           C  
ATOM   2547  HA  LYS A 174      -0.694   9.234 -18.462  1.00  0.99           H  
ATOM   2548  C   LYS A 174       0.167   7.309 -18.660  1.00  0.99           C  
ATOM   2549  CB  LYS A 174       1.413   9.458 -18.723  1.00  0.99           C  
ATOM   2550  HB2 LYS A 174       2.328   8.979 -18.373  1.00  0.99           H  
ATOM   2551  HB3 LYS A 174       1.371   9.351 -19.807  1.00  0.99           H  
ATOM   2552  O   LYS A 174       0.820   6.425 -18.108  1.00  0.99           O  
ATOM   2553  CG  LYS A 174       1.438  10.949 -18.382  1.00  0.99           C  
ATOM   2554  HG2 LYS A 174       1.533  11.090 -17.306  1.00  0.99           H  
ATOM   2555  HG3 LYS A 174       0.514  11.412 -18.728  1.00  0.99           H  
ATOM   2556  CD  LYS A 174       2.631  11.594 -19.087  1.00  0.99           C  
ATOM   2557  HD2 LYS A 174       2.560  11.399 -20.157  1.00  0.99           H  
ATOM   2558  HD3 LYS A 174       3.552  11.155 -18.702  1.00  0.99           H  
ATOM   2559  CE  LYS A 174       2.631  13.099 -18.836  1.00  0.99           C  
ATOM   2560  HE2 LYS A 174       2.778  13.274 -17.770  1.00  0.99           H  
ATOM   2561  HE3 LYS A 174       1.655  13.493 -19.116  1.00  0.99           H  
ATOM   2562  NZ  LYS A 174       3.694  13.751 -19.635  1.00  0.99           N  
ATOM   2563  HZ1 LYS A 174       4.594  13.360 -19.396  1.00  0.99           H  
ATOM   2564  HZ2 LYS A 174       3.699  14.748 -19.478  1.00  0.99           H  
ATOM   2565  HZ3 LYS A 174       3.527  13.583 -20.617  1.00  0.99           H  
ATOM   2566  N   GLY A 175      -0.556   7.097 -19.752  1.00  0.98           N  
ATOM   2567  H   GLY A 175      -1.049   7.872 -20.172  1.00  0.98           H  
ATOM   2568  CA  GLY A 175      -0.642   5.792 -20.394  1.00  0.98           C  
ATOM   2569  HA2 GLY A 175      -1.269   5.136 -19.791  1.00  0.98           H  
ATOM   2570  HA3 GLY A 175       0.351   5.345 -20.452  1.00  0.98           H  
ATOM   2571  C   GLY A 175      -1.216   5.855 -21.801  1.00  0.98           C  
ATOM   2572  O   GLY A 175      -1.411   6.921 -22.377  1.00  0.98           O  
ATOM   2573  N   ARG A 176      -1.485   4.681 -22.363  1.00  0.98           N  
ATOM   2574  H   ARG A 176      -1.335   3.851 -21.808  1.00  0.98           H  
ATOM   2575  CA  ARG A 176      -2.134   4.509 -23.666  1.00  0.98           C  
ATOM   2576  HA  ARG A 176      -2.652   5.427 -23.947  1.00  0.98           H  
ATOM   2577  C   ARG A 176      -3.165   3.401 -23.561  1.00  0.98           C  
ATOM   2578  CB  ARG A 176      -1.095   4.158 -24.743  1.00  0.98           C  
ATOM   2579  HB2 ARG A 176      -0.475   3.337 -24.383  1.00  0.98           H  
ATOM   2580  HB3 ARG A 176      -1.612   3.828 -25.644  1.00  0.98           H  
ATOM   2581  O   ARG A 176      -2.919   2.400 -22.891  1.00  0.98           O  
ATOM   2582  CG  ARG A 176      -0.199   5.340 -25.111  1.00  0.98           C  
ATOM   2583  HG2 ARG A 176      -0.793   6.097 -25.623  1.00  0.98           H  
ATOM   2584  HG3 ARG A 176       0.232   5.781 -24.213  1.00  0.98           H  
ATOM   2585  CD  ARG A 176       0.931   4.882 -26.030  1.00  0.98           C  
ATOM   2586  HD2 ARG A 176       1.511   4.104 -25.534  1.00  0.98           H  
ATOM   2587  HD3 ARG A 176       0.499   4.483 -26.948  1.00  0.98           H  
ATOM   2588  NE  ARG A 176       1.796   6.018 -26.339  1.00  0.98           N  
ATOM   2589  HE  ARG A 176       1.519   6.906 -25.947  1.00  0.98           H  
ATOM   2590  NH1 ARG A 176       3.417   5.003 -27.635  1.00  0.98           N  
ATOM   2591 HH11 ARG A 176       2.854   4.170 -27.725  1.00  0.98           H  
ATOM   2592 HH12 ARG A 176       4.272   5.151 -28.152  1.00  0.98           H  
ATOM   2593  NH2 ARG A 176       3.537   7.162 -27.123  1.00  0.98           N  
ATOM   2594 HH21 ARG A 176       3.122   7.999 -26.736  1.00  0.98           H  
ATOM   2595 HH22 ARG A 176       4.397   7.162 -27.652  1.00  0.98           H  
ATOM   2596  CZ  ARG A 176       2.908   6.037 -27.032  1.00  0.98           C  
ATOM   2597  N   SER A 177      -4.260   3.550 -24.294  1.00  0.97           N  
ATOM   2598  H   SER A 177      -4.384   4.416 -24.799  1.00  0.97           H  
ATOM   2599  CA  SER A 177      -5.209   2.471 -24.572  1.00  0.97           C  
ATOM   2600  HA  SER A 177      -5.010   1.635 -23.902  1.00  0.97           H  
ATOM   2601  C   SER A 177      -5.051   1.994 -26.025  1.00  0.97           C  
ATOM   2602  CB  SER A 177      -6.644   2.943 -24.293  1.00  0.97           C  
ATOM   2603  HB2 SER A 177      -6.680   3.503 -23.358  1.00  0.97           H  
ATOM   2604  HB3 SER A 177      -7.297   2.077 -24.192  1.00  0.97           H  
ATOM   2605  O   SER A 177      -4.459   2.709 -26.846  1.00  0.97           O  
ATOM   2606  OG  SER A 177      -7.116   3.747 -25.363  1.00  0.97           O  
ATOM   2607  HG  SER A 177      -6.692   4.603 -25.271  1.00  0.97           H  
ATOM   2608  N   PRO A 178      -5.644   0.848 -26.411  1.00  0.96           N  
ATOM   2609  CA  PRO A 178      -5.739   0.446 -27.817  1.00  0.96           C  
ATOM   2610  HA  PRO A 178      -4.736   0.238 -28.189  1.00  0.96           H  
ATOM   2611  C   PRO A 178      -6.398   1.497 -28.728  1.00  0.96           C  
ATOM   2612  CB  PRO A 178      -6.556  -0.851 -27.803  1.00  0.96           C  
ATOM   2613  HB2 PRO A 178      -7.618  -0.628 -27.900  1.00  0.96           H  
ATOM   2614  HB3 PRO A 178      -6.237  -1.535 -28.589  1.00  0.96           H  
ATOM   2615  O   PRO A 178      -6.164   1.495 -29.934  1.00  0.96           O  
ATOM   2616  CG  PRO A 178      -6.293  -1.430 -26.413  1.00  0.96           C  
ATOM   2617  HG2 PRO A 178      -5.338  -1.954 -26.403  1.00  0.96           H  
ATOM   2618  HG3 PRO A 178      -7.101  -2.089 -26.095  1.00  0.96           H  
ATOM   2619  CD  PRO A 178      -6.203  -0.180 -25.541  1.00  0.96           C  
ATOM   2620  HD2 PRO A 178      -5.569  -0.373 -24.676  1.00  0.96           H  
ATOM   2621  HD3 PRO A 178      -7.202   0.111 -25.217  1.00  0.96           H  
ATOM   2622  N   SER A 179      -7.209   2.400 -28.165  1.00  0.95           N  
ATOM   2623  H   SER A 179      -7.330   2.366 -27.163  1.00  0.95           H  
ATOM   2624  CA  SER A 179      -7.887   3.478 -28.898  1.00  0.95           C  
ATOM   2625  HA  SER A 179      -8.006   3.167 -29.936  1.00  0.95           H  
ATOM   2626  C   SER A 179      -7.113   4.805 -28.934  1.00  0.95           C  
ATOM   2627  CB  SER A 179      -9.297   3.671 -28.329  1.00  0.95           C  
ATOM   2628  HB2 SER A 179      -9.805   2.708 -28.293  1.00  0.95           H  
ATOM   2629  HB3 SER A 179      -9.858   4.327 -28.995  1.00  0.95           H  
ATOM   2630  O   SER A 179      -7.461   5.698 -29.704  1.00  0.95           O  
ATOM   2631  OG  SER A 179      -9.295   4.246 -27.037  1.00  0.95           O  
ATOM   2632  HG  SER A 179      -8.641   3.844 -26.461  1.00  0.95           H  
ATOM   2633  N   THR A 180      -6.046   4.937 -28.140  1.00  0.96           N  
ATOM   2634  H   THR A 180      -5.801   4.157 -27.547  1.00  0.96           H  
ATOM   2635  CA  THR A 180      -5.302   6.190 -27.921  1.00  0.96           C  
ATOM   2636  HA  THR A 180      -5.520   6.877 -28.738  1.00  0.96           H  
ATOM   2637  C   THR A 180      -3.787   5.965 -27.944  1.00  0.96           C  
ATOM   2638  CB  THR A 180      -5.737   6.879 -26.620  1.00  0.96           C  
ATOM   2639  HB  THR A 180      -5.101   7.749 -26.457  1.00  0.96           H  
ATOM   2640  O   THR A 180      -3.032   6.514 -27.144  1.00  0.96           O  
ATOM   2641  CG2 THR A 180      -7.184   7.362 -26.650  1.00  0.96           C  
ATOM   2642 HG21 THR A 180      -7.416   7.862 -25.709  1.00  0.96           H  
ATOM   2643 HG22 THR A 180      -7.325   8.065 -27.472  1.00  0.96           H  
ATOM   2644 HG23 THR A 180      -7.868   6.522 -26.772  1.00  0.96           H  
ATOM   2645  OG1 THR A 180      -5.604   5.993 -25.534  1.00  0.96           O  
ATOM   2646  HG1 THR A 180      -5.403   6.574 -24.797  1.00  0.96           H  
ATOM   2647  N   THR A 181      -3.301   5.173 -28.902  1.00  0.95           N  
ATOM   2648  H   THR A 181      -3.959   4.735 -29.531  1.00  0.95           H  
ATOM   2649  CA  THR A 181      -1.891   4.738 -28.989  1.00  0.95           C  
ATOM   2650  HA  THR A 181      -1.627   4.268 -28.042  1.00  0.95           H  
ATOM   2651  C   THR A 181      -0.874   5.864 -29.217  1.00  0.95           C  
ATOM   2652  CB  THR A 181      -1.713   3.690 -30.096  1.00  0.95           C  
ATOM   2653  HB  THR A 181      -0.671   3.371 -30.124  1.00  0.95           H  
ATOM   2654  O   THR A 181       0.324   5.608 -29.227  1.00  0.95           O  
ATOM   2655  CG2 THR A 181      -2.581   2.452 -29.873  1.00  0.95           C  
ATOM   2656 HG21 THR A 181      -3.639   2.705 -29.943  1.00  0.95           H  
ATOM   2657 HG22 THR A 181      -2.380   2.033 -28.887  1.00  0.95           H  
ATOM   2658 HG23 THR A 181      -2.348   1.704 -30.631  1.00  0.95           H  
ATOM   2659  OG1 THR A 181      -2.059   4.241 -31.350  1.00  0.95           O  
ATOM   2660  HG1 THR A 181      -1.325   4.793 -31.630  1.00  0.95           H  
ATOM   2661  N   THR A 182      -1.323   7.102 -29.437  1.00  0.96           N  
ATOM   2662  H   THR A 182      -2.322   7.246 -29.441  1.00  0.96           H  
ATOM   2663  CA  THR A 182      -0.470   8.292 -29.581  1.00  0.96           C  
ATOM   2664  HA  THR A 182       0.562   7.979 -29.736  1.00  0.96           H  
ATOM   2665  C   THR A 182      -0.456   9.179 -28.337  1.00  0.96           C  
ATOM   2666  CB  THR A 182      -0.883   9.130 -30.800  1.00  0.96           C  
ATOM   2667  HB  THR A 182      -0.219   9.989 -30.892  1.00  0.96           H  
ATOM   2668  O   THR A 182       0.149  10.246 -28.384  1.00  0.96           O  
ATOM   2669  CG2 THR A 182      -0.814   8.337 -32.106  1.00  0.96           C  
ATOM   2670 HG21 THR A 182       0.187   7.921 -32.228  1.00  0.96           H  
ATOM   2671 HG22 THR A 182      -1.027   9.004 -32.941  1.00  0.96           H  
ATOM   2672 HG23 THR A 182      -1.547   7.531 -32.099  1.00  0.96           H  
ATOM   2673  OG1 THR A 182      -2.210   9.587 -30.649  1.00  0.96           O  
ATOM   2674  HG1 THR A 182      -2.189  10.297 -30.004  1.00  0.96           H  
ATOM   2675  N   ALA A 183      -1.143   8.799 -27.253  1.00  0.98           N  
ATOM   2676  H   ALA A 183      -1.635   7.917 -27.252  1.00  0.98           H  
ATOM   2677  CA  ALA A 183      -1.090   9.539 -25.996  1.00  0.98           C  
ATOM   2678  HA  ALA A 183      -1.361  10.575 -26.198  1.00  0.98           H  
ATOM   2679  C   ALA A 183       0.334   9.542 -25.414  1.00  0.98           C  
ATOM   2680  CB  ALA A 183      -2.124   8.964 -25.023  1.00  0.98           C  
ATOM   2681  HB1 ALA A 183      -1.897   7.922 -24.800  1.00  0.98           H  
ATOM   2682  HB2 ALA A 183      -2.112   9.528 -24.090  1.00  0.98           H  
ATOM   2683  HB3 ALA A 183      -3.119   9.024 -25.465  1.00  0.98           H  
ATOM   2684  O   ALA A 183       1.130   8.627 -25.657  1.00  0.98           O  
ATOM   2685  N   ASP A 184       0.669  10.591 -24.668  1.00  0.98           N  
ATOM   2686  H   ASP A 184      -0.014  11.315 -24.494  1.00  0.98           H  
ATOM   2687  CA  ASP A 184       1.987  10.722 -24.054  1.00  0.98           C  
ATOM   2688  HA  ASP A 184       2.744  10.620 -24.832  1.00  0.98           H  
ATOM   2689  C   ASP A 184       2.222   9.626 -23.013  1.00  0.98           C  
ATOM   2690  CB  ASP A 184       2.152  12.098 -23.394  1.00  0.98           C  
ATOM   2691  HB2 ASP A 184       3.035  12.071 -22.755  1.00  0.98           H  
ATOM   2692  HB3 ASP A 184       1.292  12.294 -22.754  1.00  0.98           H  
ATOM   2693  O   ASP A 184       1.321   9.245 -22.271  1.00  0.98           O  
ATOM   2694  CG  ASP A 184       2.337  13.256 -24.375  1.00  0.98           C  
ATOM   2695  OD1 ASP A 184       2.697  13.006 -25.545  1.00  0.98           O  
ATOM   2696  OD2 ASP A 184       2.184  14.402 -23.895  1.00  0.98           O  
ATOM   2697  N   LEU A 185       3.470   9.174 -22.911  1.00  0.99           N  
ATOM   2698  H   LEU A 185       4.174   9.574 -23.515  1.00  0.99           H  
ATOM   2699  CA  LEU A 185       3.919   8.273 -21.853  1.00  0.99           C  
ATOM   2700  HA  LEU A 185       3.054   7.874 -21.322  1.00  0.99           H  
ATOM   2701  C   LEU A 185       4.748   9.034 -20.821  1.00  0.99           C  
ATOM   2702  CB  LEU A 185       4.694   7.091 -22.458  1.00  0.99           C  
ATOM   2703  HB2 LEU A 185       5.072   6.471 -21.645  1.00  0.99           H  
ATOM   2704  HB3 LEU A 185       5.550   7.477 -23.011  1.00  0.99           H  
ATOM   2705  O   LEU A 185       5.325  10.090 -21.102  1.00  0.99           O  
ATOM   2706  CG  LEU A 185       3.850   6.206 -23.392  1.00  0.99           C  
ATOM   2707  HG  LEU A 185       3.510   6.800 -24.240  1.00  0.99           H  
ATOM   2708  CD1 LEU A 185       4.718   5.071 -23.925  1.00  0.99           C  
ATOM   2709 HD11 LEU A 185       5.582   5.481 -24.448  1.00  0.99           H  
ATOM   2710 HD12 LEU A 185       4.140   4.464 -24.622  1.00  0.99           H  
ATOM   2711 HD13 LEU A 185       5.039   4.440 -23.096  1.00  0.99           H  
ATOM   2712  CD2 LEU A 185       2.630   5.612 -22.686  1.00  0.99           C  
ATOM   2713 HD21 LEU A 185       2.914   5.206 -21.715  1.00  0.99           H  
ATOM   2714 HD22 LEU A 185       1.875   6.384 -22.541  1.00  0.99           H  
ATOM   2715 HD23 LEU A 185       2.202   4.809 -23.286  1.00  0.99           H  
ATOM   2716  N   SER A 186       4.826   8.479 -19.617  1.00  0.99           N  
ATOM   2717  H   SER A 186       4.308   7.633 -19.426  1.00  0.99           H  
ATOM   2718  CA  SER A 186       5.754   8.970 -18.603  1.00  0.99           C  
ATOM   2719  HA  SER A 186       5.622  10.047 -18.504  1.00  0.99           H  
ATOM   2720  C   SER A 186       7.196   8.721 -19.021  1.00  0.99           C  
ATOM   2721  CB  SER A 186       5.453   8.346 -17.246  1.00  0.99           C  
ATOM   2722  HB2 SER A 186       5.297   7.272 -17.346  1.00  0.99           H  
ATOM   2723  HB3 SER A 186       6.269   8.539 -16.550  1.00  0.99           H  
ATOM   2724  O   SER A 186       7.528   7.678 -19.585  1.00  0.99           O  
ATOM   2725  OG  SER A 186       4.286   8.979 -16.785  1.00  0.99           O  
ATOM   2726  HG  SER A 186       3.737   8.322 -16.350  1.00  0.99           H  
ATOM   2727  N   VAL A 187       8.051   9.698 -18.730  1.00  0.99           N  
ATOM   2728  H   VAL A 187       7.711  10.495 -18.211  1.00  0.99           H  
ATOM   2729  CA  VAL A 187       9.498   9.613 -18.916  1.00  0.99           C  
ATOM   2730  HA  VAL A 187       9.762   8.634 -19.316  1.00  0.99           H  
ATOM   2731  C   VAL A 187      10.135   9.781 -17.548  1.00  0.99           C  
ATOM   2732  CB  VAL A 187      10.023  10.682 -19.889  1.00  0.99           C  
ATOM   2733  HB  VAL A 187       9.808  11.670 -19.483  1.00  0.99           H  
ATOM   2734  O   VAL A 187       9.942  10.812 -16.910  1.00  0.99           O  
ATOM   2735  CG1 VAL A 187      11.541  10.547 -20.070  1.00  0.99           C  
ATOM   2736 HG11 VAL A 187      12.050  10.566 -19.106  1.00  0.99           H  
ATOM   2737 HG12 VAL A 187      11.782   9.611 -20.574  1.00  0.99           H  
ATOM   2738 HG13 VAL A 187      11.920  11.399 -20.634  1.00  0.99           H  
ATOM   2739  CG2 VAL A 187       9.364  10.588 -21.275  1.00  0.99           C  
ATOM   2740 HG21 VAL A 187       9.600   9.629 -21.737  1.00  0.99           H  
ATOM   2741 HG22 VAL A 187       9.720  11.401 -21.907  1.00  0.99           H  
ATOM   2742 HG23 VAL A 187       8.281  10.676 -21.183  1.00  0.99           H  
ATOM   2743  N   ILE A 188      10.888   8.778 -17.120  1.00  0.99           N  
ATOM   2744  H   ILE A 188      11.000   7.977 -17.725  1.00  0.99           H  
ATOM   2745  CA  ILE A 188      11.694   8.789 -15.904  1.00  0.99           C  
ATOM   2746  HA  ILE A 188      11.438   9.652 -15.289  1.00  0.99           H  
ATOM   2747  C   ILE A 188      13.150   8.929 -16.346  1.00  0.99           C  
ATOM   2748  CB  ILE A 188      11.410   7.514 -15.081  1.00  0.99           C  
ATOM   2749  HB  ILE A 188      11.545   6.645 -15.724  1.00  0.99           H  
ATOM   2750  O   ILE A 188      13.651   8.092 -17.098  1.00  0.99           O  
ATOM   2751  CG1 ILE A 188       9.950   7.545 -14.563  1.00  0.99           C  
ATOM   2752 HG12 ILE A 188       9.270   7.834 -15.364  1.00  0.99           H  
ATOM   2753 HG13 ILE A 188       9.871   8.302 -13.782  1.00  0.99           H  
ATOM   2754  CG2 ILE A 188      12.387   7.409 -13.898  1.00  0.99           C  
ATOM   2755 HG21 ILE A 188      12.255   8.252 -13.219  1.00  0.99           H  
ATOM   2756 HG22 ILE A 188      12.212   6.483 -13.350  1.00  0.99           H  
ATOM   2757 HG23 ILE A 188      13.421   7.388 -14.241  1.00  0.99           H  
ATOM   2758  CD1 ILE A 188       9.431   6.217 -14.005  1.00  0.99           C  
ATOM   2759 HD11 ILE A 188       9.281   5.512 -14.822  1.00  0.99           H  
ATOM   2760 HD12 ILE A 188      10.122   5.799 -13.273  1.00  0.99           H  
ATOM   2761 HD13 ILE A 188       8.467   6.385 -13.524  1.00  0.99           H  
ATOM   2762  N   SER A 189      13.811  10.008 -15.934  1.00  0.99           N  
ATOM   2763  H   SER A 189      13.363  10.639 -15.286  1.00  0.99           H  
ATOM   2764  CA  SER A 189      15.180  10.317 -16.360  1.00  0.99           C  
ATOM   2765  HA  SER A 189      15.356   9.839 -17.324  1.00  0.99           H  
ATOM   2766  C   SER A 189      16.211   9.796 -15.363  1.00  0.99           C  
ATOM   2767  CB  SER A 189      15.378  11.817 -16.572  1.00  0.99           C  
ATOM   2768  HB2 SER A 189      15.174  12.340 -15.638  1.00  0.99           H  
ATOM   2769  HB3 SER A 189      16.414  12.003 -16.857  1.00  0.99           H  
ATOM   2770  O   SER A 189      16.023   9.924 -14.155  1.00  0.99           O  
ATOM   2771  OG  SER A 189      14.522  12.308 -17.591  1.00  0.99           O  
ATOM   2772  HG  SER A 189      14.602  13.265 -17.569  1.00  0.99           H  
ATOM   2773  N   VAL A 190      17.321   9.254 -15.865  1.00  0.99           N  
ATOM   2774  H   VAL A 190      17.409   9.190 -16.869  1.00  0.99           H  
ATOM   2775  CA  VAL A 190      18.445   8.775 -15.049  1.00  0.99           C  
ATOM   2776  HA  VAL A 190      18.340   9.199 -14.051  1.00  0.99           H  
ATOM   2777  C   VAL A 190      19.787   9.262 -15.586  1.00  0.99           C  
ATOM   2778  CB  VAL A 190      18.451   7.241 -14.885  1.00  0.99           C  
ATOM   2779  HB  VAL A 190      19.352   6.968 -14.335  1.00  0.99           H  
ATOM   2780  O   VAL A 190      20.038   9.268 -16.790  1.00  0.99           O  
ATOM   2781  CG1 VAL A 190      17.252   6.780 -14.053  1.00  0.99           C  
ATOM   2782 HG11 VAL A 190      17.336   5.713 -13.847  1.00  0.99           H  
ATOM   2783 HG12 VAL A 190      16.322   6.987 -14.581  1.00  0.99           H  
ATOM   2784 HG13 VAL A 190      17.238   7.314 -13.102  1.00  0.99           H  
ATOM   2785  CG2 VAL A 190      18.466   6.471 -16.212  1.00  0.99           C  
ATOM   2786 HG21 VAL A 190      18.482   5.399 -16.014  1.00  0.99           H  
ATOM   2787 HG22 VAL A 190      17.580   6.709 -16.801  1.00  0.99           H  
ATOM   2788 HG23 VAL A 190      19.359   6.723 -16.783  1.00  0.99           H  
ATOM   2789  N   THR A 191      20.694   9.624 -14.688  1.00  0.99           N  
ATOM   2790  H   THR A 191      20.423   9.659 -13.715  1.00  0.99           H  
ATOM   2791  CA  THR A 191      22.067   9.991 -15.023  1.00  0.99           C  
ATOM   2792  HA  THR A 191      22.054  10.507 -15.983  1.00  0.99           H  
ATOM   2793  C   THR A 191      22.931   8.727 -15.096  1.00  0.99           C  
ATOM   2794  CB  THR A 191      22.647  10.971 -13.998  1.00  0.99           C  
ATOM   2795  HB  THR A 191      22.729  10.467 -13.036  1.00  0.99           H  
ATOM   2796  O   THR A 191      22.948   7.955 -14.132  1.00  0.99           O  
ATOM   2797  CG2 THR A 191      24.028  11.489 -14.401  1.00  0.99           C  
ATOM   2798 HG21 THR A 191      24.363  12.220 -13.665  1.00  0.99           H  
ATOM   2799 HG22 THR A 191      23.969  11.970 -15.378  1.00  0.99           H  
ATOM   2800 HG23 THR A 191      24.745  10.669 -14.435  1.00  0.99           H  
ATOM   2801  OG1 THR A 191      21.826  12.102 -13.831  1.00  0.99           O  
ATOM   2802  HG1 THR A 191      21.535  12.401 -14.696  1.00  0.99           H  
ATOM   2803  N   PRO A 192      23.691   8.506 -16.189  1.00  0.99           N  
ATOM   2804  CA  PRO A 192      24.580   7.354 -16.304  1.00  0.99           C  
ATOM   2805  HA  PRO A 192      23.966   6.457 -16.377  1.00  0.99           H  
ATOM   2806  C   PRO A 192      25.538   7.226 -15.106  1.00  0.99           C  
ATOM   2807  CB  PRO A 192      25.354   7.544 -17.613  1.00  0.99           C  
ATOM   2808  HB2 PRO A 192      25.457   6.601 -18.150  1.00  0.99           H  
ATOM   2809  HB3 PRO A 192      26.339   7.964 -17.407  1.00  0.99           H  
ATOM   2810  O   PRO A 192      26.149   8.205 -14.673  1.00  0.99           O  
ATOM   2811  CG  PRO A 192      24.550   8.561 -18.424  1.00  0.99           C  
ATOM   2812  HG2 PRO A 192      25.209   9.242 -18.963  1.00  0.99           H  
ATOM   2813  HG3 PRO A 192      23.894   8.060 -19.136  1.00  0.99           H  
ATOM   2814  CD  PRO A 192      23.713   9.315 -17.399  1.00  0.99           C  
ATOM   2815  HD2 PRO A 192      22.705   9.457 -17.790  1.00  0.99           H  
ATOM   2816  HD3 PRO A 192      24.175  10.279 -17.186  1.00  0.99           H  
ATOM   2817  N   GLY A 193      25.694   6.006 -14.592  1.00  0.98           N  
ATOM   2818  H   GLY A 193      25.142   5.257 -14.985  1.00  0.98           H  
ATOM   2819  CA  GLY A 193      26.584   5.675 -13.475  1.00  0.98           C  
ATOM   2820  HA2 GLY A 193      27.538   6.185 -13.614  1.00  0.98           H  
ATOM   2821  HA3 GLY A 193      26.765   4.601 -13.487  1.00  0.98           H  
ATOM   2822  C   GLY A 193      26.059   6.035 -12.080  1.00  0.98           C  
ATOM   2823  O   GLY A 193      26.795   5.863 -11.112  1.00  0.98           O  
ATOM   2824  N   LYS A 194      24.822   6.534 -11.956  1.00  0.99           N  
ATOM   2825  H   LYS A 194      24.277   6.673 -12.796  1.00  0.99           H  
ATOM   2826  CA  LYS A 194      24.148   6.760 -10.667  1.00  0.99           C  
ATOM   2827  HA  LYS A 194      24.895   6.819  -9.876  1.00  0.99           H  
ATOM   2828  C   LYS A 194      23.256   5.585 -10.274  1.00  0.99           C  
ATOM   2829  CB  LYS A 194      23.341   8.069 -10.711  1.00  0.99           C  
ATOM   2830  HB2 LYS A 194      22.724   8.144  -9.815  1.00  0.99           H  
ATOM   2831  HB3 LYS A 194      22.668   8.038 -11.568  1.00  0.99           H  
ATOM   2832  O   LYS A 194      22.750   4.859 -11.128  1.00  0.99           O  
ATOM   2833  CG  LYS A 194      24.198   9.336 -10.822  1.00  0.99           C  
ATOM   2834  HG2 LYS A 194      24.825   9.292 -11.713  1.00  0.99           H  
ATOM   2835  HG3 LYS A 194      23.530  10.193 -10.907  1.00  0.99           H  
ATOM   2836  CD  LYS A 194      25.066   9.511  -9.576  1.00  0.99           C  
ATOM   2837  HD2 LYS A 194      24.424   9.448  -8.697  1.00  0.99           H  
ATOM   2838  HD3 LYS A 194      25.807   8.713  -9.527  1.00  0.99           H  
ATOM   2839  CE  LYS A 194      25.783  10.854  -9.587  1.00  0.99           C  
ATOM   2840  HE2 LYS A 194      25.043  11.643  -9.724  1.00  0.99           H  
ATOM   2841  HE3 LYS A 194      26.475  10.874 -10.430  1.00  0.99           H  
ATOM   2842  NZ  LYS A 194      26.497  11.025  -8.302  1.00  0.99           N  
ATOM   2843  HZ1 LYS A 194      25.830  10.997  -7.544  1.00  0.99           H  
ATOM   2844  HZ2 LYS A 194      27.127  10.248  -8.156  1.00  0.99           H  
ATOM   2845  HZ3 LYS A 194      27.002  11.899  -8.268  1.00  0.99           H  
ATOM   2846  N   ARG A 195      23.041   5.425  -8.971  1.00  0.99           N  
ATOM   2847  H   ARG A 195      23.572   6.013  -8.345  1.00  0.99           H  
ATOM   2848  CA  ARG A 195      22.120   4.452  -8.371  1.00  0.99           C  
ATOM   2849  HA  ARG A 195      21.812   3.720  -9.117  1.00  0.99           H  
ATOM   2850  C   ARG A 195      20.869   5.173  -7.874  1.00  0.99           C  
ATOM   2851  CB  ARG A 195      22.843   3.717  -7.236  1.00  0.99           C  
ATOM   2852  HB2 ARG A 195      22.148   3.039  -6.742  1.00  0.99           H  
ATOM   2853  HB3 ARG A 195      23.168   4.468  -6.515  1.00  0.99           H  
ATOM   2854  O   ARG A 195      20.975   6.132  -7.112  1.00  0.99           O  
ATOM   2855  CG  ARG A 195      24.063   2.912  -7.722  1.00  0.99           C  
ATOM   2856  HG2 ARG A 195      23.711   2.054  -8.294  1.00  0.99           H  
ATOM   2857  HG3 ARG A 195      24.695   3.523  -8.366  1.00  0.99           H  
ATOM   2858  CD  ARG A 195      24.920   2.416  -6.552  1.00  0.99           C  
ATOM   2859  HD2 ARG A 195      24.303   1.767  -5.930  1.00  0.99           H  
ATOM   2860  HD3 ARG A 195      25.745   1.827  -6.952  1.00  0.99           H  
ATOM   2861  NE  ARG A 195      25.461   3.539  -5.754  1.00  0.99           N  
ATOM   2862  HE  ARG A 195      25.448   4.459  -6.171  1.00  0.99           H  
ATOM   2863  NH1 ARG A 195      25.865   2.386  -3.808  1.00  0.99           N  
ATOM   2864 HH11 ARG A 195      25.430   1.574  -4.222  1.00  0.99           H  
ATOM   2865 HH12 ARG A 195      25.915   2.455  -2.801  1.00  0.99           H  
ATOM   2866  NH2 ARG A 195      26.096   4.593  -3.847  1.00  0.99           N  
ATOM   2867 HH21 ARG A 195      25.931   5.481  -4.300  1.00  0.99           H  
ATOM   2868 HH22 ARG A 195      26.114   4.564  -2.838  1.00  0.99           H  
ATOM   2869  CZ  ARG A 195      25.816   3.497  -4.484  1.00  0.99           C  
ATOM   2870  N   TYR A 196      19.697   4.715  -8.286  1.00  0.99           N  
ATOM   2871  H   TYR A 196      19.685   3.908  -8.894  1.00  0.99           H  
ATOM   2872  CA  TYR A 196      18.407   5.312  -7.938  1.00  0.99           C  
ATOM   2873  HA  TYR A 196      18.545   6.256  -7.411  1.00  0.99           H  
ATOM   2874  C   TYR A 196      17.624   4.367  -7.040  1.00  0.99           C  
ATOM   2875  CB  TYR A 196      17.611   5.590  -9.220  1.00  0.99           C  
ATOM   2876  HB2 TYR A 196      17.601   4.694  -9.840  1.00  0.99           H  
ATOM   2877  HB3 TYR A 196      16.578   5.808  -8.949  1.00  0.99           H  
ATOM   2878  O   TYR A 196      17.450   3.210  -7.415  1.00  0.99           O  
ATOM   2879  CG  TYR A 196      18.151   6.748 -10.029  1.00  0.99           C  
ATOM   2880  CD1 TYR A 196      17.537   8.008  -9.921  1.00  0.99           C  
ATOM   2881  HD1 TYR A 196      16.669   8.133  -9.291  1.00  0.99           H  
ATOM   2882  CD2 TYR A 196      19.268   6.574 -10.870  1.00  0.99           C  
ATOM   2883  HD2 TYR A 196      19.720   5.599 -10.976  1.00  0.99           H  
ATOM   2884  CE1 TYR A 196      18.057   9.110 -10.620  1.00  0.99           C  
ATOM   2885  HE1 TYR A 196      17.574  10.073 -10.541  1.00  0.99           H  
ATOM   2886  CE2 TYR A 196      19.797   7.676 -11.566  1.00  0.99           C  
ATOM   2887  HE2 TYR A 196      20.647   7.550 -12.221  1.00  0.99           H  
ATOM   2888  OH  TYR A 196      19.739  10.025 -12.043  1.00  0.99           O  
ATOM   2889  HH  TYR A 196      19.216  10.816 -11.895  1.00  0.99           H  
ATOM   2890  CZ  TYR A 196      19.205   8.948 -11.418  1.00  0.99           C  
ATOM   2891  N   ARG A 197      17.111   4.848  -5.905  1.00  0.99           N  
ATOM   2892  H   ARG A 197      17.284   5.814  -5.664  1.00  0.99           H  
ATOM   2893  CA  ARG A 197      16.051   4.148  -5.174  1.00  0.99           C  
ATOM   2894  HA  ARG A 197      16.176   3.070  -5.278  1.00  0.99           H  
ATOM   2895  C   ARG A 197      14.716   4.533  -5.786  1.00  0.99           C  
ATOM   2896  CB  ARG A 197      16.093   4.484  -3.682  1.00  0.99           C  
ATOM   2897  HB2 ARG A 197      16.039   5.566  -3.560  1.00  0.99           H  
ATOM   2898  HB3 ARG A 197      17.037   4.133  -3.267  1.00  0.99           H  
ATOM   2899  O   ARG A 197      14.187   5.599  -5.486  1.00  0.99           O  
ATOM   2900  CG  ARG A 197      14.925   3.827  -2.917  1.00  0.99           C  
ATOM   2901  HG2 ARG A 197      14.988   2.742  -3.000  1.00  0.99           H  
ATOM   2902  HG3 ARG A 197      13.962   4.163  -3.300  1.00  0.99           H  
ATOM   2903  CD  ARG A 197      15.036   4.262  -1.465  1.00  0.99           C  
ATOM   2904  HD2 ARG A 197      14.983   5.351  -1.453  1.00  0.99           H  
ATOM   2905  HD3 ARG A 197      16.016   3.970  -1.087  1.00  0.99           H  
ATOM   2906  NE  ARG A 197      13.995   3.725  -0.561  1.00  0.99           N  
ATOM   2907  HE  ARG A 197      13.322   3.045  -0.884  1.00  0.99           H  
ATOM   2908  NH1 ARG A 197      14.769   4.971   1.163  1.00  0.99           N  
ATOM   2909 HH11 ARG A 197      15.243   4.908   2.052  1.00  0.99           H  
ATOM   2910 HH12 ARG A 197      15.160   5.642   0.518  1.00  0.99           H  
ATOM   2911  NH2 ARG A 197      13.391   3.342   1.641  1.00  0.99           N  
ATOM   2912 HH21 ARG A 197      13.646   3.484   2.608  1.00  0.99           H  
ATOM   2913 HH22 ARG A 197      12.638   2.691   1.469  1.00  0.99           H  
ATOM   2914  CZ  ARG A 197      14.053   3.983   0.732  1.00  0.99           C  
ATOM   2915  N   PHE A 198      14.173   3.664  -6.625  1.00  0.99           N  
ATOM   2916  H   PHE A 198      14.641   2.780  -6.764  1.00  0.99           H  
ATOM   2917  CA  PHE A 198      12.809   3.807  -7.110  1.00  0.99           C  
ATOM   2918  HA  PHE A 198      12.590   4.871  -7.206  1.00  0.99           H  
ATOM   2919  C   PHE A 198      11.818   3.225  -6.108  1.00  0.99           C  
ATOM   2920  CB  PHE A 198      12.664   3.178  -8.494  1.00  0.99           C  
ATOM   2921  HB2 PHE A 198      13.066   2.166  -8.455  1.00  0.99           H  
ATOM   2922  HB3 PHE A 198      11.605   3.109  -8.742  1.00  0.99           H  
ATOM   2923  O   PHE A 198      12.073   2.177  -5.518  1.00  0.99           O  
ATOM   2924  CG  PHE A 198      13.350   3.973  -9.586  1.00  0.99           C  
ATOM   2925  CD1 PHE A 198      12.857   5.241  -9.937  1.00  0.99           C  
ATOM   2926  HD1 PHE A 198      11.967   5.624  -9.460  1.00  0.99           H  
ATOM   2927  CD2 PHE A 198      14.486   3.466 -10.240  1.00  0.99           C  
ATOM   2928  HD2 PHE A 198      14.882   2.500  -9.960  1.00  0.99           H  
ATOM   2929  CE1 PHE A 198      13.509   6.019 -10.906  1.00  0.99           C  
ATOM   2930  HE1 PHE A 198      13.139   7.006 -11.142  1.00  0.99           H  
ATOM   2931  CE2 PHE A 198      15.113   4.225 -11.246  1.00  0.99           C  
ATOM   2932  HE2 PHE A 198      15.986   3.841 -11.753  1.00  0.99           H  
ATOM   2933  CZ  PHE A 198      14.633   5.505 -11.570  1.00  0.99           C  
ATOM   2934  HZ  PHE A 198      15.131   6.100 -12.321  1.00  0.99           H  
ATOM   2935  N   ARG A 199      10.681   3.901  -5.942  1.00  0.99           N  
ATOM   2936  H   ARG A 199      10.586   4.763  -6.460  1.00  0.99           H  
ATOM   2937  CA  ARG A 199       9.580   3.529  -5.047  1.00  0.99           C  
ATOM   2938  HA  ARG A 199       9.853   2.665  -4.442  1.00  0.99           H  
ATOM   2939  C   ARG A 199       8.374   3.152  -5.890  1.00  0.99           C  
ATOM   2940  CB  ARG A 199       9.271   4.698  -4.102  1.00  0.99           C  
ATOM   2941  HB2 ARG A 199       8.998   5.575  -4.688  1.00  0.99           H  
ATOM   2942  HB3 ARG A 199       8.424   4.429  -3.470  1.00  0.99           H  
ATOM   2943  O   ARG A 199       7.640   4.019  -6.357  1.00  0.99           O  
ATOM   2944  CG  ARG A 199      10.463   5.055  -3.209  1.00  0.99           C  
ATOM   2945  HG2 ARG A 199      11.342   5.282  -3.813  1.00  0.99           H  
ATOM   2946  HG3 ARG A 199      10.688   4.210  -2.558  1.00  0.99           H  
ATOM   2947  CD  ARG A 199      10.131   6.282  -2.364  1.00  0.99           C  
ATOM   2948  HD2 ARG A 199       9.958   7.133  -3.022  1.00  0.99           H  
ATOM   2949  HD3 ARG A 199       9.220   6.091  -1.796  1.00  0.99           H  
ATOM   2950  NE  ARG A 199      11.236   6.606  -1.455  1.00  0.99           N  
ATOM   2951  HE  ARG A 199      11.957   7.227  -1.790  1.00  0.99           H  
ATOM   2952  NH1 ARG A 199      10.651   5.165   0.251  1.00  0.99           N  
ATOM   2953 HH11 ARG A 199       9.905   4.776  -0.308  1.00  0.99           H  
ATOM   2954 HH12 ARG A 199      10.870   4.725   1.133  1.00  0.99           H  
ATOM   2955  NH2 ARG A 199      12.378   6.560   0.486  1.00  0.99           N  
ATOM   2956 HH21 ARG A 199      13.086   7.137   0.054  1.00  0.99           H  
ATOM   2957 HH22 ARG A 199      12.583   6.152   1.386  1.00  0.99           H  
ATOM   2958  CZ  ARG A 199      11.408   6.111  -0.245  1.00  0.99           C  
ATOM   2959  N   LEU A 200       8.214   1.860  -6.141  1.00  0.99           N  
ATOM   2960  H   LEU A 200       8.817   1.210  -5.659  1.00  0.99           H  
ATOM   2961  CA  LEU A 200       7.112   1.303  -6.910  1.00  0.99           C  
ATOM   2962  HA  LEU A 200       6.855   2.002  -7.707  1.00  0.99           H  
ATOM   2963  C   LEU A 200       5.895   1.106  -6.008  1.00  0.99           C  
ATOM   2964  CB  LEU A 200       7.577  -0.015  -7.542  1.00  0.99           C  
ATOM   2965  HB2 LEU A 200       8.473   0.191  -8.127  1.00  0.99           H  
ATOM   2966  HB3 LEU A 200       7.842  -0.709  -6.744  1.00  0.99           H  
ATOM   2967  O   LEU A 200       5.972   0.380  -5.021  1.00  0.99           O  
ATOM   2968  CG  LEU A 200       6.537  -0.685  -8.453  1.00  0.99           C  
ATOM   2969  HG  LEU A 200       5.600  -0.816  -7.912  1.00  0.99           H  
ATOM   2970  CD1 LEU A 200       6.268   0.156  -9.700  1.00  0.99           C  
ATOM   2971 HD11 LEU A 200       7.209   0.410 -10.189  1.00  0.99           H  
ATOM   2972 HD12 LEU A 200       5.735   1.068  -9.430  1.00  0.99           H  
ATOM   2973 HD13 LEU A 200       5.656  -0.413 -10.399  1.00  0.99           H  
ATOM   2974  CD2 LEU A 200       7.050  -2.057  -8.891  1.00  0.99           C  
ATOM   2975 HD21 LEU A 200       7.974  -1.945  -9.457  1.00  0.99           H  
ATOM   2976 HD22 LEU A 200       6.303  -2.551  -9.513  1.00  0.99           H  
ATOM   2977 HD23 LEU A 200       7.241  -2.676  -8.015  1.00  0.99           H  
ATOM   2978  N   VAL A 201       4.767   1.705  -6.370  1.00  0.99           N  
ATOM   2979  H   VAL A 201       4.792   2.319  -7.172  1.00  0.99           H  
ATOM   2980  CA  VAL A 201       3.498   1.580  -5.647  1.00  0.99           C  
ATOM   2981  HA  VAL A 201       3.576   0.754  -4.941  1.00  0.99           H  
ATOM   2982  C   VAL A 201       2.372   1.229  -6.611  1.00  0.99           C  
ATOM   2983  CB  VAL A 201       3.212   2.841  -4.807  1.00  0.99           C  
ATOM   2984  HB  VAL A 201       3.968   2.897  -4.024  1.00  0.99           H  
ATOM   2985  O   VAL A 201       2.148   1.918  -7.609  1.00  0.99           O  
ATOM   2986  CG1 VAL A 201       3.260   4.153  -5.600  1.00  0.99           C  
ATOM   2987 HG11 VAL A 201       2.474   4.152  -6.355  1.00  0.99           H  
ATOM   2988 HG12 VAL A 201       3.104   4.987  -4.916  1.00  0.99           H  
ATOM   2989 HG13 VAL A 201       4.235   4.277  -6.073  1.00  0.99           H  
ATOM   2990  CG2 VAL A 201       1.840   2.762  -4.133  1.00  0.99           C  
ATOM   2991 HG21 VAL A 201       1.052   2.827  -4.883  1.00  0.99           H  
ATOM   2992 HG22 VAL A 201       1.734   3.579  -3.419  1.00  0.99           H  
ATOM   2993 HG23 VAL A 201       1.715   1.818  -3.602  1.00  0.99           H  
ATOM   2994  N   SER A 202       1.651   0.149  -6.313  1.00  0.99           N  
ATOM   2995  H   SER A 202       1.874  -0.373  -5.478  1.00  0.99           H  
ATOM   2996  CA  SER A 202       0.447  -0.228  -7.050  1.00  0.99           C  
ATOM   2997  HA  SER A 202       0.533   0.097  -8.087  1.00  0.99           H  
ATOM   2998  C   SER A 202      -0.767   0.454  -6.437  1.00  0.99           C  
ATOM   2999  CB  SER A 202       0.290  -1.742  -7.061  1.00  0.99           C  
ATOM   3000  HB2 SER A 202       0.177  -2.097  -6.037  1.00  0.99           H  
ATOM   3001  HB3 SER A 202       1.187  -2.180  -7.499  1.00  0.99           H  
ATOM   3002  O   SER A 202      -1.329  -0.010  -5.449  1.00  0.99           O  
ATOM   3003  OG  SER A 202      -0.825  -2.135  -7.839  1.00  0.99           O  
ATOM   3004  HG  SER A 202      -0.945  -3.071  -7.661  1.00  0.99           H  
ATOM   3005  N   LEU A 203      -1.190   1.546  -7.066  1.00  0.98           N  
ATOM   3006  H   LEU A 203      -0.726   1.798  -7.927  1.00  0.98           H  
ATOM   3007  CA  LEU A 203      -2.436   2.244  -6.769  1.00  0.98           C  
ATOM   3008  HA  LEU A 203      -2.689   2.110  -5.718  1.00  0.98           H  
ATOM   3009  C   LEU A 203      -3.582   1.640  -7.596  1.00  0.98           C  
ATOM   3010  CB  LEU A 203      -2.278   3.749  -7.061  1.00  0.98           C  
ATOM   3011  HB2 LEU A 203      -3.174   4.253  -6.700  1.00  0.98           H  
ATOM   3012  HB3 LEU A 203      -2.223   3.853  -8.145  1.00  0.98           H  
ATOM   3013  O   LEU A 203      -4.424   2.377  -8.098  1.00  0.98           O  
ATOM   3014  CG  LEU A 203      -1.067   4.491  -6.491  1.00  0.98           C  
ATOM   3015  HG  LEU A 203      -0.144   4.043  -6.859  1.00  0.98           H  
ATOM   3016  CD1 LEU A 203      -1.124   5.955  -6.942  1.00  0.98           C  
ATOM   3017 HD11 LEU A 203      -1.105   6.007  -8.031  1.00  0.98           H  
ATOM   3018 HD12 LEU A 203      -0.265   6.493  -6.541  1.00  0.98           H  
ATOM   3019 HD13 LEU A 203      -2.039   6.424  -6.579  1.00  0.98           H  
ATOM   3020  CD2 LEU A 203      -1.071   4.496  -4.973  1.00  0.98           C  
ATOM   3021 HD21 LEU A 203      -1.139   3.477  -4.590  1.00  0.98           H  
ATOM   3022 HD22 LEU A 203      -1.926   5.069  -4.616  1.00  0.98           H  
ATOM   3023 HD23 LEU A 203      -0.154   4.955  -4.602  1.00  0.98           H  
ATOM   3024  N   SER A 204      -3.593   0.324  -7.809  1.00  0.96           N  
ATOM   3025  H   SER A 204      -2.912  -0.236  -7.315  1.00  0.96           H  
ATOM   3026  CA  SER A 204      -4.555  -0.361  -8.687  1.00  0.96           C  
ATOM   3027  HA  SER A 204      -4.812   0.310  -9.506  1.00  0.96           H  
ATOM   3028  C   SER A 204      -5.834  -0.756  -7.961  1.00  0.96           C  
ATOM   3029  CB  SER A 204      -3.945  -1.620  -9.293  1.00  0.96           C  
ATOM   3030  HB2 SER A 204      -3.864  -2.403  -8.539  1.00  0.96           H  
ATOM   3031  HB3 SER A 204      -4.570  -1.975 -10.113  1.00  0.96           H  
ATOM   3032  O   SER A 204      -5.773  -1.153  -6.801  1.00  0.96           O  
ATOM   3033  OG  SER A 204      -2.664  -1.292  -9.768  1.00  0.96           O  
ATOM   3034  HG  SER A 204      -2.029  -1.517  -9.085  1.00  0.96           H  
ATOM   3035  N   CYS A 205      -6.970  -0.706  -8.651  1.00  0.94           N  
ATOM   3036  H   CYS A 205      -6.961  -0.335  -9.590  1.00  0.94           H  
ATOM   3037  CA  CYS A 205      -8.239  -1.215  -8.140  1.00  0.94           C  
ATOM   3038  HA  CYS A 205      -8.317  -1.018  -7.071  1.00  0.94           H  
ATOM   3039  C   CYS A 205      -8.432  -2.713  -8.327  1.00  0.94           C  
ATOM   3040  CB  CYS A 205      -9.389  -0.517  -8.846  1.00  0.94           C  
ATOM   3041  HB2 CYS A 205      -9.205  -0.421  -9.916  1.00  0.94           H  
ATOM   3042  HB3 CYS A 205     -10.282  -1.130  -8.716  1.00  0.94           H  
ATOM   3043  O   CYS A 205      -9.207  -3.301  -7.581  1.00  0.94           O  
ATOM   3044  SG  CYS A 205      -9.743   1.078  -8.146  1.00  0.94           S  
ATOM   3045  N   ASP A 206      -7.814  -3.312  -9.346  1.00  0.94           N  
ATOM   3046  H   ASP A 206      -7.319  -2.734 -10.010  1.00  0.94           H  
ATOM   3047  CA  ASP A 206      -8.035  -4.726  -9.657  1.00  0.94           C  
ATOM   3048  HA  ASP A 206      -8.309  -5.235  -8.733  1.00  0.94           H  
ATOM   3049  C   ASP A 206      -6.769  -5.459 -10.143  1.00  0.94           C  
ATOM   3050  CB  ASP A 206      -9.256  -4.846 -10.589  1.00  0.94           C  
ATOM   3051  HB2 ASP A 206      -9.047  -4.393 -11.559  1.00  0.94           H  
ATOM   3052  HB3 ASP A 206     -10.072  -4.273 -10.148  1.00  0.94           H  
ATOM   3053  O   ASP A 206      -6.238  -6.289  -9.395  1.00  0.94           O  
ATOM   3054  CG  ASP A 206      -9.762  -6.275 -10.803  1.00  0.94           C  
ATOM   3055  OD1 ASP A 206      -9.037  -7.235 -10.465  1.00  0.94           O  
ATOM   3056  OD2 ASP A 206     -10.863  -6.392 -11.383  1.00  0.94           O  
ATOM   3057  N   PRO A 207      -6.208  -5.169 -11.337  1.00  0.95           N  
ATOM   3058  CA  PRO A 207      -5.146  -6.001 -11.882  1.00  0.95           C  
ATOM   3059  HA  PRO A 207      -5.483  -7.037 -11.925  1.00  0.95           H  
ATOM   3060  C   PRO A 207      -3.883  -5.965 -11.025  1.00  0.95           C  
ATOM   3061  CB  PRO A 207      -4.896  -5.494 -13.304  1.00  0.95           C  
ATOM   3062  HB2 PRO A 207      -5.576  -5.986 -13.998  1.00  0.95           H  
ATOM   3063  HB3 PRO A 207      -3.861  -5.633 -13.618  1.00  0.95           H  
ATOM   3064  O   PRO A 207      -3.496  -4.942 -10.457  1.00  0.95           O  
ATOM   3065  CG  PRO A 207      -5.260  -4.017 -13.188  1.00  0.95           C  
ATOM   3066  HG2 PRO A 207      -4.433  -3.470 -12.737  1.00  0.95           H  
ATOM   3067  HG3 PRO A 207      -5.529  -3.587 -14.153  1.00  0.95           H  
ATOM   3068  CD  PRO A 207      -6.446  -4.038 -12.224  1.00  0.95           C  
ATOM   3069  HD2 PRO A 207      -6.490  -3.104 -11.665  1.00  0.95           H  
ATOM   3070  HD3 PRO A 207      -7.362  -4.195 -12.795  1.00  0.95           H  
ATOM   3071  N   ASN A 208      -3.185  -7.098 -11.021  1.00  0.97           N  
ATOM   3072  H   ASN A 208      -3.540  -7.842 -11.604  1.00  0.97           H  
ATOM   3073  CA  ASN A 208      -1.773  -7.134 -10.666  1.00  0.97           C  
ATOM   3074  HA  ASN A 208      -1.545  -6.268 -10.044  1.00  0.97           H  
ATOM   3075  C   ASN A 208      -0.928  -7.003 -11.931  1.00  0.97           C  
ATOM   3076  CB  ASN A 208      -1.442  -8.380  -9.834  1.00  0.97           C  
ATOM   3077  HB2 ASN A 208      -2.085  -8.378  -8.954  1.00  0.97           H  
ATOM   3078  HB3 ASN A 208      -0.405  -8.336  -9.501  1.00  0.97           H  
ATOM   3079  O   ASN A 208      -1.349  -7.390 -13.025  1.00  0.97           O  
ATOM   3080  CG  ASN A 208      -1.621  -9.685 -10.573  1.00  0.97           C  
ATOM   3081  ND2 ASN A 208      -2.783 -10.282 -10.450  1.00  0.97           N  
ATOM   3082 HD21 ASN A 208      -3.527  -9.812  -9.955  1.00  0.97           H  
ATOM   3083 HD22 ASN A 208      -2.958 -11.104 -11.010  1.00  0.97           H  
ATOM   3084  OD1 ASN A 208      -0.727 -10.205 -11.225  1.00  0.97           O  
ATOM   3085  N   TYR A 209       0.280  -6.476 -11.768  1.00  0.99           N  
ATOM   3086  H   TYR A 209       0.575  -6.232 -10.833  1.00  0.99           H  
ATOM   3087  CA  TYR A 209       1.194  -6.224 -12.872  1.00  0.99           C  
ATOM   3088  HA  TYR A 209       0.701  -6.476 -13.811  1.00  0.99           H  
ATOM   3089  C   TYR A 209       2.442  -7.081 -12.752  1.00  0.99           C  
ATOM   3090  CB  TYR A 209       1.555  -4.739 -12.930  1.00  0.99           C  
ATOM   3091  HB2 TYR A 209       2.009  -4.440 -11.985  1.00  0.99           H  
ATOM   3092  HB3 TYR A 209       2.298  -4.588 -13.713  1.00  0.99           H  
ATOM   3093  O   TYR A 209       3.004  -7.224 -11.672  1.00  0.99           O  
ATOM   3094  CG  TYR A 209       0.371  -3.849 -13.223  1.00  0.99           C  
ATOM   3095  CD1 TYR A 209      -0.134  -3.773 -14.532  1.00  0.99           C  
ATOM   3096  HD1 TYR A 209       0.334  -4.341 -15.322  1.00  0.99           H  
ATOM   3097  CD2 TYR A 209      -0.228  -3.092 -12.202  1.00  0.99           C  
ATOM   3098  HD2 TYR A 209       0.151  -3.126 -11.192  1.00  0.99           H  
ATOM   3099  CE1 TYR A 209      -1.251  -2.974 -14.823  1.00  0.99           C  
ATOM   3100  HE1 TYR A 209      -1.647  -2.922 -15.826  1.00  0.99           H  
ATOM   3101  CE2 TYR A 209      -1.317  -2.261 -12.514  1.00  0.99           C  
ATOM   3102  HE2 TYR A 209      -1.739  -1.604 -11.768  1.00  0.99           H  
ATOM   3103  OH  TYR A 209      -2.937  -1.438 -14.069  1.00  0.99           O  
ATOM   3104  HH  TYR A 209      -3.263  -1.009 -13.275  1.00  0.99           H  
ATOM   3105  CZ  TYR A 209      -1.859  -2.221 -13.807  1.00  0.99           C  
ATOM   3106  N   THR A 210       2.935  -7.584 -13.882  1.00  0.99           N  
ATOM   3107  H   THR A 210       2.394  -7.455 -14.725  1.00  0.99           H  
ATOM   3108  CA  THR A 210       4.351  -7.948 -14.005  1.00  0.99           C  
ATOM   3109  HA  THR A 210       4.736  -8.275 -13.040  1.00  0.99           H  
ATOM   3110  C   THR A 210       5.126  -6.708 -14.436  1.00  0.99           C  
ATOM   3111  CB  THR A 210       4.551  -9.103 -14.986  1.00  0.99           C  
ATOM   3112  HB  THR A 210       4.227  -8.801 -15.982  1.00  0.99           H  
ATOM   3113  O   THR A 210       5.020  -6.274 -15.587  1.00  0.99           O  
ATOM   3114  CG2 THR A 210       6.007  -9.569 -15.040  1.00  0.99           C  
ATOM   3115 HG21 THR A 210       6.343  -9.860 -14.045  1.00  0.99           H  
ATOM   3116 HG22 THR A 210       6.647  -8.770 -15.415  1.00  0.99           H  
ATOM   3117 HG23 THR A 210       6.091 -10.427 -15.707  1.00  0.99           H  
ATOM   3118  OG1 THR A 210       3.772 -10.196 -14.565  1.00  0.99           O  
ATOM   3119  HG1 THR A 210       3.021  -9.836 -14.088  1.00  0.99           H  
ATOM   3120  N   PHE A 211       5.865  -6.125 -13.494  1.00  0.99           N  
ATOM   3121  H   PHE A 211       5.878  -6.545 -12.575  1.00  0.99           H  
ATOM   3122  CA  PHE A 211       6.695  -4.942 -13.678  1.00  0.99           C  
ATOM   3123  HA  PHE A 211       6.274  -4.365 -14.501  1.00  0.99           H  
ATOM   3124  C   PHE A 211       8.141  -5.317 -14.025  1.00  0.99           C  
ATOM   3125  CB  PHE A 211       6.624  -4.058 -12.426  1.00  0.99           C  
ATOM   3126  HB2 PHE A 211       6.968  -4.631 -11.565  1.00  0.99           H  
ATOM   3127  HB3 PHE A 211       5.584  -3.789 -12.243  1.00  0.99           H  
ATOM   3128  O   PHE A 211       8.725  -6.194 -13.386  1.00  0.99           O  
ATOM   3129  CG  PHE A 211       7.449  -2.787 -12.530  1.00  0.99           C  
ATOM   3130  CD1 PHE A 211       8.785  -2.767 -12.086  1.00  0.99           C  
ATOM   3131  HD1 PHE A 211       9.230  -3.653 -11.659  1.00  0.99           H  
ATOM   3132  CD2 PHE A 211       6.883  -1.625 -13.084  1.00  0.99           C  
ATOM   3133  HD2 PHE A 211       5.861  -1.638 -13.433  1.00  0.99           H  
ATOM   3134  CE1 PHE A 211       9.545  -1.588 -12.190  1.00  0.99           C  
ATOM   3135  HE1 PHE A 211      10.566  -1.572 -11.840  1.00  0.99           H  
ATOM   3136  CE2 PHE A 211       7.640  -0.444 -13.180  1.00  0.99           C  
ATOM   3137  HE2 PHE A 211       7.195   0.449 -13.592  1.00  0.99           H  
ATOM   3138  CZ  PHE A 211       8.973  -0.426 -12.733  1.00  0.99           C  
ATOM   3139  HZ  PHE A 211       9.556   0.481 -12.801  1.00  0.99           H  
ATOM   3140  N   SER A 212       8.735  -4.641 -15.008  1.00  0.99           N  
ATOM   3141  H   SER A 212       8.198  -3.937 -15.493  1.00  0.99           H  
ATOM   3142  CA  SER A 212      10.151  -4.783 -15.367  1.00  0.99           C  
ATOM   3143  HA  SER A 212      10.730  -4.924 -14.455  1.00  0.99           H  
ATOM   3144  C   SER A 212      10.682  -3.532 -16.067  1.00  0.99           C  
ATOM   3145  CB  SER A 212      10.368  -6.019 -16.258  1.00  0.99           C  
ATOM   3146  HB2 SER A 212       9.968  -6.897 -15.752  1.00  0.99           H  
ATOM   3147  HB3 SER A 212      11.438  -6.174 -16.402  1.00  0.99           H  
ATOM   3148  O   SER A 212       9.919  -2.748 -16.634  1.00  0.99           O  
ATOM   3149  OG  SER A 212       9.742  -5.886 -17.527  1.00  0.99           O  
ATOM   3150  HG  SER A 212      10.211  -5.207 -18.017  1.00  0.99           H  
ATOM   3151  N   ILE A 213      12.003  -3.373 -16.098  1.00  0.99           N  
ATOM   3152  H   ILE A 213      12.591  -4.053 -15.636  1.00  0.99           H  
ATOM   3153  CA  ILE A 213      12.683  -2.331 -16.871  1.00  0.99           C  
ATOM   3154  HA  ILE A 213      11.963  -1.783 -17.479  1.00  0.99           H  
ATOM   3155  C   ILE A 213      13.657  -3.027 -17.820  1.00  0.99           C  
ATOM   3156  CB  ILE A 213      13.370  -1.319 -15.930  1.00  0.99           C  
ATOM   3157  HB  ILE A 213      14.101  -1.853 -15.323  1.00  0.99           H  
ATOM   3158  O   ILE A 213      14.552  -3.744 -17.376  1.00  0.99           O  
ATOM   3159  CG1 ILE A 213      12.335  -0.673 -14.976  1.00  0.99           C  
ATOM   3160 HG12 ILE A 213      11.557  -0.190 -15.567  1.00  0.99           H  
ATOM   3161 HG13 ILE A 213      11.857  -1.453 -14.382  1.00  0.99           H  
ATOM   3162  CG2 ILE A 213      14.102  -0.250 -16.758  1.00  0.99           C  
ATOM   3163 HG21 ILE A 213      14.742   0.324 -16.089  1.00  0.99           H  
ATOM   3164 HG22 ILE A 213      14.753  -0.706 -17.504  1.00  0.99           H  
ATOM   3165 HG23 ILE A 213      13.389   0.406 -17.257  1.00  0.99           H  
ATOM   3166  CD1 ILE A 213      12.905   0.341 -13.977  1.00  0.99           C  
ATOM   3167 HD11 ILE A 213      13.638  -0.153 -13.339  1.00  0.99           H  
ATOM   3168 HD12 ILE A 213      13.359   1.186 -14.494  1.00  0.99           H  
ATOM   3169 HD13 ILE A 213      12.096   0.716 -13.350  1.00  0.99           H  
ATOM   3170  N   ASP A 214      13.471  -2.851 -19.128  1.00  0.99           N  
ATOM   3171  H   ASP A 214      12.728  -2.240 -19.436  1.00  0.99           H  
ATOM   3172  CA  ASP A 214      14.241  -3.583 -20.136  1.00  0.99           C  
ATOM   3173  HA  ASP A 214      14.039  -4.647 -20.014  1.00  0.99           H  
ATOM   3174  C   ASP A 214      15.750  -3.364 -19.939  1.00  0.99           C  
ATOM   3175  CB  ASP A 214      13.822  -3.176 -21.561  1.00  0.99           C  
ATOM   3176  HB2 ASP A 214      14.615  -3.478 -22.246  1.00  0.99           H  
ATOM   3177  HB3 ASP A 214      13.736  -2.091 -21.619  1.00  0.99           H  
ATOM   3178  O   ASP A 214      16.222  -2.230 -19.854  1.00  0.99           O  
ATOM   3179  CG  ASP A 214      12.523  -3.819 -22.063  1.00  0.99           C  
ATOM   3180  OD1 ASP A 214      11.839  -4.564 -21.329  1.00  0.99           O  
ATOM   3181  OD2 ASP A 214      12.169  -3.587 -23.242  1.00  0.99           O  
ATOM   3182  N   GLY A 215      16.512  -4.459 -19.869  1.00  0.98           N  
ATOM   3183  H   GLY A 215      16.053  -5.358 -19.875  1.00  0.98           H  
ATOM   3184  CA  GLY A 215      17.968  -4.429 -19.703  1.00  0.98           C  
ATOM   3185  HA2 GLY A 215      18.391  -3.700 -20.394  1.00  0.98           H  
ATOM   3186  HA3 GLY A 215      18.370  -5.410 -19.956  1.00  0.98           H  
ATOM   3187  C   GLY A 215      18.470  -4.075 -18.298  1.00  0.98           C  
ATOM   3188  O   GLY A 215      19.678  -3.947 -18.128  1.00  0.98           O  
ATOM   3189  N   HIS A 216      17.590  -3.929 -17.301  1.00  0.98           N  
ATOM   3190  H   HIS A 216      16.605  -4.064 -17.476  1.00  0.98           H  
ATOM   3191  CA  HIS A 216      17.971  -3.546 -15.940  1.00  0.98           C  
ATOM   3192  HA  HIS A 216      19.055  -3.454 -15.876  1.00  0.98           H  
ATOM   3193  C   HIS A 216      17.534  -4.589 -14.910  1.00  0.98           C  
ATOM   3194  CB  HIS A 216      17.380  -2.178 -15.590  1.00  0.98           C  
ATOM   3195  HB2 HIS A 216      16.295  -2.228 -15.679  1.00  0.98           H  
ATOM   3196  HB3 HIS A 216      17.619  -1.945 -14.552  1.00  0.98           H  
ATOM   3197  O   HIS A 216      16.404  -5.071 -14.934  1.00  0.98           O  
ATOM   3198  CG  HIS A 216      17.887  -1.062 -16.461  1.00  0.98           C  
ATOM   3199  CD2 HIS A 216      18.782  -0.094 -16.102  1.00  0.98           C  
ATOM   3200  HD2 HIS A 216      19.272   0.001 -15.144  1.00  0.98           H  
ATOM   3201  ND1 HIS A 216      17.528  -0.822 -17.769  1.00  0.98           N  
ATOM   3202  HD1 HIS A 216      16.936  -1.397 -18.351  1.00  0.98           H  
ATOM   3203  CE1 HIS A 216      18.180   0.268 -18.185  1.00  0.98           C  
ATOM   3204  HE1 HIS A 216      18.128   0.684 -19.180  1.00  0.98           H  
ATOM   3205  NE2 HIS A 216      18.942   0.753 -17.198  1.00  0.98           N  
ATOM   3206  N   ASN A 217      18.423  -4.869 -13.958  1.00  0.98           N  
ATOM   3207  H   ASN A 217      19.307  -4.381 -13.977  1.00  0.98           H  
ATOM   3208  CA  ASN A 217      18.061  -5.555 -12.722  1.00  0.98           C  
ATOM   3209  HA  ASN A 217      17.214  -6.216 -12.906  1.00  0.98           H  
ATOM   3210  C   ASN A 217      17.625  -4.533 -11.666  1.00  0.98           C  
ATOM   3211  CB  ASN A 217      19.236  -6.411 -12.226  1.00  0.98           C  
ATOM   3212  HB2 ASN A 217      18.994  -6.801 -11.237  1.00  0.98           H  
ATOM   3213  HB3 ASN A 217      20.127  -5.788 -12.140  1.00  0.98           H  
ATOM   3214  O   ASN A 217      18.025  -3.368 -11.699  1.00  0.98           O  
ATOM   3215  CG  ASN A 217      19.535  -7.606 -13.111  1.00  0.98           C  
ATOM   3216  ND2 ASN A 217      20.712  -8.171 -12.989  1.00  0.98           N  
ATOM   3217 HD21 ASN A 217      20.853  -8.988 -13.565  1.00  0.98           H  
ATOM   3218 HD22 ASN A 217      21.373  -7.831 -12.304  1.00  0.98           H  
ATOM   3219  OD1 ASN A 217      18.744  -8.067 -13.911  1.00  0.98           O  
ATOM   3220  N   MET A 218      16.843  -5.003 -10.704  1.00  0.99           N  
ATOM   3221  H   MET A 218      16.568  -5.974 -10.747  1.00  0.99           H  
ATOM   3222  CA  MET A 218      16.327  -4.236  -9.578  1.00  0.99           C  
ATOM   3223  HA  MET A 218      16.726  -3.221  -9.589  1.00  0.99           H  
ATOM   3224  C   MET A 218      16.755  -4.924  -8.283  1.00  0.99           C  
ATOM   3225  CB  MET A 218      14.796  -4.174  -9.683  1.00  0.99           C  
ATOM   3226  HB2 MET A 218      14.404  -5.191  -9.690  1.00  0.99           H  
ATOM   3227  HB3 MET A 218      14.390  -3.664  -8.810  1.00  0.99           H  
ATOM   3228  O   MET A 218      16.520  -6.117  -8.111  1.00  0.99           O  
ATOM   3229  CG  MET A 218      14.321  -3.446 -10.947  1.00  0.99           C  
ATOM   3230  HG2 MET A 218      14.787  -3.892 -11.826  1.00  0.99           H  
ATOM   3231  HG3 MET A 218      14.647  -2.407 -10.892  1.00  0.99           H  
ATOM   3232  SD  MET A 218      12.526  -3.480 -11.198  1.00  0.99           S  
ATOM   3233  CE  MET A 218      12.301  -5.201 -11.722  1.00  0.99           C  
ATOM   3234  HE1 MET A 218      11.252  -5.370 -11.966  1.00  0.99           H  
ATOM   3235  HE2 MET A 218      12.592  -5.877 -10.918  1.00  0.99           H  
ATOM   3236  HE3 MET A 218      12.912  -5.404 -12.601  1.00  0.99           H  
ATOM   3237  N   THR A 219      17.371  -4.191  -7.360  1.00  0.99           N  
ATOM   3238  H   THR A 219      17.612  -3.234  -7.577  1.00  0.99           H  
ATOM   3239  CA  THR A 219      17.703  -4.715  -6.028  1.00  0.99           C  
ATOM   3240  HA  THR A 219      17.706  -5.805  -6.040  1.00  0.99           H  
ATOM   3241  C   THR A 219      16.647  -4.249  -5.036  1.00  0.99           C  
ATOM   3242  CB  THR A 219      19.103  -4.267  -5.594  1.00  0.99           C  
ATOM   3243  HB  THR A 219      19.126  -3.180  -5.514  1.00  0.99           H  
ATOM   3244  O   THR A 219      16.685  -3.094  -4.624  1.00  0.99           O  
ATOM   3245  CG2 THR A 219      19.518  -4.878  -4.258  1.00  0.99           C  
ATOM   3246 HG21 THR A 219      19.468  -5.966  -4.316  1.00  0.99           H  
ATOM   3247 HG22 THR A 219      20.535  -4.573  -4.016  1.00  0.99           H  
ATOM   3248 HG23 THR A 219      18.853  -4.529  -3.468  1.00  0.99           H  
ATOM   3249  OG1 THR A 219      20.065  -4.669  -6.543  1.00  0.99           O  
ATOM   3250  HG1 THR A 219      20.762  -4.009  -6.539  1.00  0.99           H  
ATOM   3251  N   ILE A 220      15.698  -5.112  -4.664  1.00  0.99           N  
ATOM   3252  H   ILE A 220      15.758  -6.060  -5.006  1.00  0.99           H  
ATOM   3253  CA  ILE A 220      14.665  -4.808  -3.662  1.00  0.99           C  
ATOM   3254  HA  ILE A 220      14.126  -3.914  -3.973  1.00  0.99           H  
ATOM   3255  C   ILE A 220      15.324  -4.534  -2.309  1.00  0.99           C  
ATOM   3256  CB  ILE A 220      13.654  -5.969  -3.517  1.00  0.99           C  
ATOM   3257  HB  ILE A 220      14.196  -6.839  -3.146  1.00  0.99           H  
ATOM   3258  O   ILE A 220      16.153  -5.329  -1.869  1.00  0.99           O  
ATOM   3259  CG1 ILE A 220      12.989  -6.394  -4.842  1.00  0.99           C  
ATOM   3260 HG12 ILE A 220      12.261  -7.174  -4.621  1.00  0.99           H  
ATOM   3261 HG13 ILE A 220      13.738  -6.840  -5.496  1.00  0.99           H  
ATOM   3262  CG2 ILE A 220      12.569  -5.634  -2.473  1.00  0.99           C  
ATOM   3263 HG21 ILE A 220      11.802  -6.409  -2.461  1.00  0.99           H  
ATOM   3264 HG22 ILE A 220      13.003  -5.596  -1.474  1.00  0.99           H  
ATOM   3265 HG23 ILE A 220      12.102  -4.672  -2.683  1.00  0.99           H  
ATOM   3266  CD1 ILE A 220      12.275  -5.278  -5.611  1.00  0.99           C  
ATOM   3267 HD11 ILE A 220      11.881  -4.516  -4.939  1.00  0.99           H  
ATOM   3268 HD12 ILE A 220      12.971  -4.825  -6.317  1.00  0.99           H  
ATOM   3269 HD13 ILE A 220      11.445  -5.715  -6.166  1.00  0.99           H  
ATOM   3270  N   ILE A 221      14.942  -3.433  -1.662  1.00  0.99           N  
ATOM   3271  H   ILE A 221      14.272  -2.835  -2.123  1.00  0.99           H  
ATOM   3272  CA  ILE A 221      15.447  -3.004  -0.345  1.00  0.99           C  
ATOM   3273  HA  ILE A 221      15.974  -3.836   0.121  1.00  0.99           H  
ATOM   3274  C   ILE A 221      14.332  -2.626   0.643  1.00  0.99           C  
ATOM   3275  CB  ILE A 221      16.450  -1.838  -0.496  1.00  0.99           C  
ATOM   3276  HB  ILE A 221      16.748  -1.530   0.507  1.00  0.99           H  
ATOM   3277  O   ILE A 221      14.604  -2.417   1.820  1.00  0.99           O  
ATOM   3278  CG1 ILE A 221      15.824  -0.617  -1.211  1.00  0.99           C  
ATOM   3279 HG12 ILE A 221      14.825  -0.432  -0.814  1.00  0.99           H  
ATOM   3280 HG13 ILE A 221      15.733  -0.820  -2.278  1.00  0.99           H  
ATOM   3281  CG2 ILE A 221      17.719  -2.318  -1.223  1.00  0.99           C  
ATOM   3282 HG21 ILE A 221      17.494  -2.568  -2.260  1.00  0.99           H  
ATOM   3283 HG22 ILE A 221      18.112  -3.201  -0.721  1.00  0.99           H  
ATOM   3284 HG23 ILE A 221      18.480  -1.538  -1.203  1.00  0.99           H  
ATOM   3285  CD1 ILE A 221      16.633   0.670  -1.016  1.00  0.99           C  
ATOM   3286 HD11 ILE A 221      16.151   1.485  -1.555  1.00  0.99           H  
ATOM   3287 HD12 ILE A 221      16.668   0.925   0.044  1.00  0.99           H  
ATOM   3288 HD13 ILE A 221      17.650   0.556  -1.392  1.00  0.99           H  
ATOM   3289  N   GLU A 222      13.083  -2.533   0.186  1.00  0.99           N  
ATOM   3290  H   GLU A 222      12.905  -2.756  -0.783  1.00  0.99           H  
ATOM   3291  CA  GLU A 222      11.910  -2.240   1.016  1.00  0.99           C  
ATOM   3292  HA  GLU A 222      12.086  -2.588   2.034  1.00  0.99           H  
ATOM   3293  C   GLU A 222      10.691  -2.953   0.429  1.00  0.99           C  
ATOM   3294  CB  GLU A 222      11.645  -0.727   1.032  1.00  0.99           C  
ATOM   3295  HB2 GLU A 222      12.574  -0.195   1.239  1.00  0.99           H  
ATOM   3296  HB3 GLU A 222      11.303  -0.469   0.030  1.00  0.99           H  
ATOM   3297  O   GLU A 222      10.508  -2.957  -0.793  1.00  0.99           O  
ATOM   3298  CG  GLU A 222      10.555  -0.214   1.983  1.00  0.99           C  
ATOM   3299  HG2 GLU A 222       9.644  -0.798   1.851  1.00  0.99           H  
ATOM   3300  HG3 GLU A 222      10.890  -0.321   3.015  1.00  0.99           H  
ATOM   3301  CD  GLU A 222      10.258   1.260   1.659  1.00  0.99           C  
ATOM   3302  OE1 GLU A 222       9.307   1.549   0.891  1.00  0.99           O  
ATOM   3303  OE2 GLU A 222      11.049   2.142   2.044  1.00  0.99           O  
ATOM   3304  N   THR A 223       9.836  -3.492   1.291  1.00  0.98           N  
ATOM   3305  H   THR A 223      10.073  -3.480   2.273  1.00  0.98           H  
ATOM   3306  CA  THR A 223       8.530  -4.056   0.935  1.00  0.98           C  
ATOM   3307  HA  THR A 223       8.250  -3.742  -0.070  1.00  0.98           H  
ATOM   3308  C   THR A 223       7.489  -3.546   1.908  1.00  0.98           C  
ATOM   3309  CB  THR A 223       8.534  -5.587   0.977  1.00  0.98           C  
ATOM   3310  HB  THR A 223       7.538  -5.950   0.722  1.00  0.98           H  
ATOM   3311  O   THR A 223       7.656  -3.729   3.111  1.00  0.98           O  
ATOM   3312  CG2 THR A 223       9.536  -6.151  -0.021  1.00  0.98           C  
ATOM   3313 HG21 THR A 223       9.285  -5.780  -1.015  1.00  0.98           H  
ATOM   3314 HG22 THR A 223      10.548  -5.825   0.219  1.00  0.98           H  
ATOM   3315 HG23 THR A 223       9.493  -7.240  -0.004  1.00  0.98           H  
ATOM   3316  OG1 THR A 223       8.888  -6.076   2.247  1.00  0.98           O  
ATOM   3317  HG1 THR A 223       8.450  -5.523   2.899  1.00  0.98           H  
ATOM   3318  N   ASP A 224       6.432  -2.913   1.403  1.00  0.98           N  
ATOM   3319  H   ASP A 224       6.324  -2.874   0.400  1.00  0.98           H  
ATOM   3320  CA  ASP A 224       5.323  -2.405   2.218  1.00  0.98           C  
ATOM   3321  HA  ASP A 224       4.797  -1.677   1.600  1.00  0.98           H  
ATOM   3322  C   ASP A 224       5.797  -1.620   3.464  1.00  0.98           C  
ATOM   3323  CB  ASP A 224       4.324  -3.543   2.505  1.00  0.98           C  
ATOM   3324  HB2 ASP A 224       3.507  -3.156   3.114  1.00  0.98           H  
ATOM   3325  HB3 ASP A 224       4.827  -4.323   3.075  1.00  0.98           H  
ATOM   3326  O   ASP A 224       5.373  -1.871   4.588  1.00  0.98           O  
ATOM   3327  CG  ASP A 224       3.734  -4.145   1.219  1.00  0.98           C  
ATOM   3328  OD1 ASP A 224       3.543  -3.408   0.226  1.00  0.98           O  
ATOM   3329  OD2 ASP A 224       3.534  -5.381   1.158  1.00  0.98           O  
ATOM   3330  N   SER A 225       6.720  -0.671   3.246  1.00  0.97           N  
ATOM   3331  H   SER A 225       7.009  -0.520   2.290  1.00  0.97           H  
ATOM   3332  CA  SER A 225       7.334   0.185   4.280  1.00  0.97           C  
ATOM   3333  HA  SER A 225       7.983   0.884   3.752  1.00  0.97           H  
ATOM   3334  C   SER A 225       8.254  -0.526   5.289  1.00  0.97           C  
ATOM   3335  CB  SER A 225       6.277   1.040   4.993  1.00  0.97           C  
ATOM   3336  HB2 SER A 225       5.681   0.413   5.655  1.00  0.97           H  
ATOM   3337  HB3 SER A 225       6.780   1.793   5.600  1.00  0.97           H  
ATOM   3338  O   SER A 225       8.677   0.078   6.271  1.00  0.97           O  
ATOM   3339  OG  SER A 225       5.419   1.688   4.066  1.00  0.97           O  
ATOM   3340  HG  SER A 225       4.973   2.397   4.534  1.00  0.97           H  
ATOM   3341  N   ILE A 226       8.616  -1.789   5.051  1.00  0.97           N  
ATOM   3342  H   ILE A 226       8.169  -2.279   4.290  1.00  0.97           H  
ATOM   3343  CA  ILE A 226       9.582  -2.540   5.862  1.00  0.97           C  
ATOM   3344  HA  ILE A 226       9.826  -1.966   6.756  1.00  0.97           H  
ATOM   3345  C   ILE A 226      10.876  -2.727   5.068  1.00  0.97           C  
ATOM   3346  CB  ILE A 226       8.976  -3.884   6.324  1.00  0.97           C  
ATOM   3347  HB  ILE A 226       8.766  -4.486   5.440  1.00  0.97           H  
ATOM   3348  O   ILE A 226      10.866  -3.287   3.972  1.00  0.97           O  
ATOM   3349  CG1 ILE A 226       7.639  -3.716   7.085  1.00  0.97           C  
ATOM   3350 HG12 ILE A 226       6.899  -3.274   6.417  1.00  0.97           H  
ATOM   3351 HG13 ILE A 226       7.264  -4.705   7.350  1.00  0.97           H  
ATOM   3352  CG2 ILE A 226       9.981  -4.674   7.184  1.00  0.97           C  
ATOM   3353 HG21 ILE A 226      10.834  -4.977   6.576  1.00  0.97           H  
ATOM   3354 HG22 ILE A 226       9.504  -5.575   7.568  1.00  0.97           H  
ATOM   3355 HG23 ILE A 226      10.331  -4.068   8.020  1.00  0.97           H  
ATOM   3356  CD1 ILE A 226       7.700  -2.871   8.367  1.00  0.97           C  
ATOM   3357 HD11 ILE A 226       8.384  -3.319   9.088  1.00  0.97           H  
ATOM   3358 HD12 ILE A 226       6.706  -2.829   8.811  1.00  0.97           H  
ATOM   3359 HD13 ILE A 226       8.019  -1.854   8.140  1.00  0.97           H  
ATOM   3360  N   ASN A 227      12.007  -2.287   5.627  1.00  0.98           N  
ATOM   3361  H   ASN A 227      11.944  -1.790   6.504  1.00  0.98           H  
ATOM   3362  CA  ASN A 227      13.325  -2.512   5.028  1.00  0.98           C  
ATOM   3363  HA  ASN A 227      13.322  -2.102   4.019  1.00  0.98           H  
ATOM   3364  C   ASN A 227      13.625  -4.013   4.928  1.00  0.98           C  
ATOM   3365  CB  ASN A 227      14.411  -1.793   5.846  1.00  0.98           C  
ATOM   3366  HB2 ASN A 227      15.393  -2.110   5.493  1.00  0.98           H  
ATOM   3367  HB3 ASN A 227      14.319  -2.060   6.898  1.00  0.98           H  
ATOM   3368  O   ASN A 227      13.443  -4.757   5.896  1.00  0.98           O  
ATOM   3369  CG  ASN A 227      14.355  -0.286   5.678  1.00  0.98           C  
ATOM   3370  ND2 ASN A 227      14.455   0.468   6.747  1.00  0.98           N  
ATOM   3371 HD21 ASN A 227      14.416   1.463   6.580  1.00  0.98           H  
ATOM   3372 HD22 ASN A 227      14.522   0.082   7.678  1.00  0.98           H  
ATOM   3373  OD1 ASN A 227      14.225   0.230   4.585  1.00  0.98           O  
ATOM   3374  N   THR A 228      14.149  -4.454   3.787  1.00  0.98           N  
ATOM   3375  H   THR A 228      14.321  -3.788   3.048  1.00  0.98           H  
ATOM   3376  CA  THR A 228      14.481  -5.858   3.522  1.00  0.98           C  
ATOM   3377  HA  THR A 228      14.165  -6.461   4.373  1.00  0.98           H  
ATOM   3378  C   THR A 228      15.977  -6.073   3.362  1.00  0.98           C  
ATOM   3379  CB  THR A 228      13.731  -6.424   2.306  1.00  0.98           C  
ATOM   3380  HB  THR A 228      13.973  -7.483   2.210  1.00  0.98           H  
ATOM   3381  O   THR A 228      16.728  -5.167   3.001  1.00  0.98           O  
ATOM   3382  CG2 THR A 228      12.222  -6.303   2.488  1.00  0.98           C  
ATOM   3383 HG21 THR A 228      11.905  -5.269   2.354  1.00  0.98           H  
ATOM   3384 HG22 THR A 228      11.933  -6.640   3.483  1.00  0.98           H  
ATOM   3385 HG23 THR A 228      11.726  -6.937   1.752  1.00  0.98           H  
ATOM   3386  OG1 THR A 228      14.095  -5.782   1.104  1.00  0.98           O  
ATOM   3387  HG1 THR A 228      14.943  -6.136   0.826  1.00  0.98           H  
ATOM   3388  N   ALA A 229      16.422  -7.309   3.579  1.00  0.98           N  
ATOM   3389  H   ALA A 229      15.758  -8.015   3.862  1.00  0.98           H  
ATOM   3390  CA  ALA A 229      17.698  -7.744   3.040  1.00  0.98           C  
ATOM   3391  HA  ALA A 229      18.480  -7.137   3.497  1.00  0.98           H  
ATOM   3392  C   ALA A 229      17.682  -7.550   1.506  1.00  0.98           C  
ATOM   3393  CB  ALA A 229      17.938  -9.204   3.435  1.00  0.98           C  
ATOM   3394  HB1 ALA A 229      18.907  -9.532   3.060  1.00  0.98           H  
ATOM   3395  HB2 ALA A 229      17.158  -9.835   3.008  1.00  0.98           H  
ATOM   3396  HB3 ALA A 229      17.921  -9.300   4.521  1.00  0.98           H  
ATOM   3397  O   ALA A 229      16.678  -7.897   0.873  1.00  0.98           O  
ATOM   3398  N   PRO A 230      18.751  -6.998   0.898  1.00  0.99           N  
ATOM   3399  CA  PRO A 230      18.788  -6.760  -0.539  1.00  0.99           C  
ATOM   3400  HA  PRO A 230      18.029  -6.010  -0.762  1.00  0.99           H  
ATOM   3401  C   PRO A 230      18.537  -8.027  -1.367  1.00  0.99           C  
ATOM   3402  CB  PRO A 230      20.160  -6.142  -0.819  1.00  0.99           C  
ATOM   3403  HB2 PRO A 230      20.133  -5.455  -1.665  1.00  0.99           H  
ATOM   3404  HB3 PRO A 230      20.906  -6.921  -0.976  1.00  0.99           H  
ATOM   3405  O   PRO A 230      19.245  -9.024  -1.205  1.00  0.99           O  
ATOM   3406  CG  PRO A 230      20.464  -5.402   0.479  1.00  0.99           C  
ATOM   3407  HG2 PRO A 230      19.934  -4.450   0.494  1.00  0.99           H  
ATOM   3408  HG3 PRO A 230      21.534  -5.249   0.620  1.00  0.99           H  
ATOM   3409  CD  PRO A 230      19.878  -6.332   1.539  1.00  0.99           C  
ATOM   3410  HD2 PRO A 230      20.618  -7.074   1.837  1.00  0.99           H  
ATOM   3411  HD3 PRO A 230      19.562  -5.737   2.397  1.00  0.99           H  
ATOM   3412  N   LEU A 231      17.576  -7.975  -2.292  1.00  0.99           N  
ATOM   3413  H   LEU A 231      16.999  -7.146  -2.317  1.00  0.99           H  
ATOM   3414  CA  LEU A 231      17.244  -9.084  -3.194  1.00  0.99           C  
ATOM   3415  HA  LEU A 231      17.998  -9.864  -3.085  1.00  0.99           H  
ATOM   3416  C   LEU A 231      17.257  -8.618  -4.654  1.00  0.99           C  
ATOM   3417  CB  LEU A 231      15.887  -9.686  -2.783  1.00  0.99           C  
ATOM   3418  HB2 LEU A 231      15.134  -8.898  -2.826  1.00  0.99           H  
ATOM   3419  HB3 LEU A 231      15.949 -10.026  -1.749  1.00  0.99           H  
ATOM   3420  O   LEU A 231      16.459  -7.773  -5.048  1.00  0.99           O  
ATOM   3421  CG  LEU A 231      15.419 -10.856  -3.670  1.00  0.99           C  
ATOM   3422  HG  LEU A 231      15.415 -10.545  -4.715  1.00  0.99           H  
ATOM   3423  CD1 LEU A 231      16.315 -12.089  -3.537  1.00  0.99           C  
ATOM   3424 HD11 LEU A 231      15.916 -12.899  -4.147  1.00  0.99           H  
ATOM   3425 HD12 LEU A 231      16.352 -12.404  -2.494  1.00  0.99           H  
ATOM   3426 HD13 LEU A 231      17.323 -11.861  -3.884  1.00  0.99           H  
ATOM   3427  CD2 LEU A 231      13.995 -11.260  -3.297  1.00  0.99           C  
ATOM   3428 HD21 LEU A 231      13.648 -12.056  -3.955  1.00  0.99           H  
ATOM   3429 HD22 LEU A 231      13.964 -11.601  -2.262  1.00  0.99           H  
ATOM   3430 HD23 LEU A 231      13.337 -10.398  -3.407  1.00  0.99           H  
ATOM   3431  N   VAL A 232      18.151  -9.185  -5.466  1.00  0.99           N  
ATOM   3432  H   VAL A 232      18.751  -9.906  -5.092  1.00  0.99           H  
ATOM   3433  CA  VAL A 232      18.262  -8.856  -6.897  1.00  0.99           C  
ATOM   3434  HA  VAL A 232      18.052  -7.794  -7.023  1.00  0.99           H  
ATOM   3435  C   VAL A 232      17.228  -9.641  -7.703  1.00  0.99           C  
ATOM   3436  CB  VAL A 232      19.683  -9.107  -7.438  1.00  0.99           C  
ATOM   3437  HB  VAL A 232      19.909 -10.171  -7.382  1.00  0.99           H  
ATOM   3438  O   VAL A 232      17.201 -10.870  -7.641  1.00  0.99           O  
ATOM   3439  CG1 VAL A 232      19.812  -8.650  -8.898  1.00  0.99           C  
ATOM   3440 HG11 VAL A 232      20.833  -8.803  -9.246  1.00  0.99           H  
ATOM   3441 HG12 VAL A 232      19.142  -9.226  -9.537  1.00  0.99           H  
ATOM   3442 HG13 VAL A 232      19.559  -7.592  -8.974  1.00  0.99           H  
ATOM   3443  CG2 VAL A 232      20.739  -8.348  -6.621  1.00  0.99           C  
ATOM   3444 HG21 VAL A 232      21.728  -8.510  -7.048  1.00  0.99           H  
ATOM   3445 HG22 VAL A 232      20.516  -7.281  -6.631  1.00  0.99           H  
ATOM   3446 HG23 VAL A 232      20.748  -8.699  -5.589  1.00  0.99           H  
ATOM   3447  N   VAL A 233      16.418  -8.931  -8.485  1.00  0.99           N  
ATOM   3448  H   VAL A 233      16.493  -7.924  -8.450  1.00  0.99           H  
ATOM   3449  CA  VAL A 233      15.371  -9.472  -9.363  1.00  0.99           C  
ATOM   3450  HA  VAL A 233      15.570 -10.529  -9.540  1.00  0.99           H  
ATOM   3451  C   VAL A 233      15.389  -8.770 -10.723  1.00  0.99           C  
ATOM   3452  CB  VAL A 233      13.973  -9.364  -8.711  1.00  0.99           C  
ATOM   3453  HB  VAL A 233      13.249  -9.842  -9.371  1.00  0.99           H  
ATOM   3454  O   VAL A 233      15.918  -7.667 -10.852  1.00  0.99           O  
ATOM   3455  CG1 VAL A 233      13.923 -10.091  -7.363  1.00  0.99           C  
ATOM   3456 HG11 VAL A 233      14.240 -11.126  -7.493  1.00  0.99           H  
ATOM   3457 HG12 VAL A 233      12.904 -10.070  -6.977  1.00  0.99           H  
ATOM   3458 HG13 VAL A 233      14.574  -9.594  -6.643  1.00  0.99           H  
ATOM   3459  CG2 VAL A 233      13.509  -7.919  -8.484  1.00  0.99           C  
ATOM   3460 HG21 VAL A 233      13.448  -7.394  -9.437  1.00  0.99           H  
ATOM   3461 HG22 VAL A 233      12.519  -7.918  -8.028  1.00  0.99           H  
ATOM   3462 HG23 VAL A 233      14.204  -7.395  -7.828  1.00  0.99           H  
ATOM   3463  N   ASP A 234      14.793  -9.384 -11.743  1.00  0.98           N  
ATOM   3464  H   ASP A 234      14.426 -10.313 -11.594  1.00  0.98           H  
ATOM   3465  CA  ASP A 234      14.601  -8.766 -13.068  1.00  0.98           C  
ATOM   3466  HA  ASP A 234      15.099  -7.796 -13.083  1.00  0.98           H  
ATOM   3467  C   ASP A 234      13.127  -8.459 -13.394  1.00  0.98           C  
ATOM   3468  CB  ASP A 234      15.299  -9.604 -14.149  1.00  0.98           C  
ATOM   3469  HB2 ASP A 234      16.353  -9.695 -13.885  1.00  0.98           H  
ATOM   3470  HB3 ASP A 234      15.243  -9.067 -15.096  1.00  0.98           H  
ATOM   3471  O   ASP A 234      12.826  -7.739 -14.348  1.00  0.98           O  
ATOM   3472  CG  ASP A 234      14.729 -11.005 -14.359  1.00  0.98           C  
ATOM   3473  OD1 ASP A 234      13.609 -11.316 -13.901  1.00  0.98           O  
ATOM   3474  OD2 ASP A 234      15.399 -11.835 -15.015  1.00  0.98           O  
ATOM   3475  N   SER A 235      12.195  -8.948 -12.571  1.00  0.99           N  
ATOM   3476  H   SER A 235      12.490  -9.561 -11.825  1.00  0.99           H  
ATOM   3477  CA  SER A 235      10.783  -8.582 -12.634  1.00  0.99           C  
ATOM   3478  HA  SER A 235      10.724  -7.540 -12.946  1.00  0.99           H  
ATOM   3479  C   SER A 235      10.101  -8.692 -11.271  1.00  0.99           C  
ATOM   3480  CB  SER A 235      10.043  -9.420 -13.681  1.00  0.99           C  
ATOM   3481  HB2 SER A 235       9.035  -9.022 -13.796  1.00  0.99           H  
ATOM   3482  HB3 SER A 235      10.555  -9.338 -14.640  1.00  0.99           H  
ATOM   3483  O   SER A 235      10.521  -9.460 -10.404  1.00  0.99           O  
ATOM   3484  OG  SER A 235       9.953 -10.780 -13.308  1.00  0.99           O  
ATOM   3485  HG  SER A 235      10.785 -11.214 -13.510  1.00  0.99           H  
ATOM   3486  N   ILE A 236       9.039  -7.912 -11.084  1.00  0.99           N  
ATOM   3487  H   ILE A 236       8.764  -7.304 -11.843  1.00  0.99           H  
ATOM   3488  CA  ILE A 236       8.234  -7.865  -9.861  1.00  0.99           C  
ATOM   3489  HA  ILE A 236       8.561  -8.637  -9.165  1.00  0.99           H  
ATOM   3490  C   ILE A 236       6.784  -8.140 -10.255  1.00  0.99           C  
ATOM   3491  CB  ILE A 236       8.387  -6.488  -9.166  1.00  0.99           C  
ATOM   3492  HB  ILE A 236       8.043  -5.722  -9.861  1.00  0.99           H  
ATOM   3493  O   ILE A 236       6.205  -7.368 -11.018  1.00  0.99           O  
ATOM   3494  CG1 ILE A 236       9.861  -6.178  -8.811  1.00  0.99           C  
ATOM   3495 HG12 ILE A 236      10.497  -6.356  -9.679  1.00  0.99           H  
ATOM   3496 HG13 ILE A 236      10.193  -6.843  -8.014  1.00  0.99           H  
ATOM   3497  CG2 ILE A 236       7.511  -6.409  -7.902  1.00  0.99           C  
ATOM   3498 HG21 ILE A 236       6.472  -6.648  -8.130  1.00  0.99           H  
ATOM   3499 HG22 ILE A 236       7.871  -7.103  -7.143  1.00  0.99           H  
ATOM   3500 HG23 ILE A 236       7.529  -5.401  -7.490  1.00  0.99           H  
ATOM   3501  CD1 ILE A 236      10.095  -4.720  -8.393  1.00  0.99           C  
ATOM   3502 HD11 ILE A 236      11.166  -4.541  -8.293  1.00  0.99           H  
ATOM   3503 HD12 ILE A 236       9.702  -4.046  -9.154  1.00  0.99           H  
ATOM   3504 HD13 ILE A 236       9.614  -4.512  -7.437  1.00  0.99           H  
ATOM   3505  N   GLN A 237       6.178  -9.209  -9.735  1.00  0.98           N  
ATOM   3506  H   GLN A 237       6.690  -9.811  -9.105  1.00  0.98           H  
ATOM   3507  CA  GLN A 237       4.720  -9.309  -9.735  1.00  0.98           C  
ATOM   3508  HA  GLN A 237       4.340  -8.877 -10.661  1.00  0.98           H  
ATOM   3509  C   GLN A 237       4.191  -8.494  -8.553  1.00  0.98           C  
ATOM   3510  CB  GLN A 237       4.247 -10.767  -9.702  1.00  0.98           C  
ATOM   3511  HB2 GLN A 237       4.543 -11.235  -8.764  1.00  0.98           H  
ATOM   3512  HB3 GLN A 237       4.707 -11.307 -10.529  1.00  0.98           H  
ATOM   3513  O   GLN A 237       4.423  -8.859  -7.405  1.00  0.98           O  
ATOM   3514  CG  GLN A 237       2.716 -10.825  -9.859  1.00  0.98           C  
ATOM   3515  HG2 GLN A 237       2.431 -10.289 -10.764  1.00  0.98           H  
ATOM   3516  HG3 GLN A 237       2.237 -10.336  -9.010  1.00  0.98           H  
ATOM   3517  CD  GLN A 237       2.169 -12.244  -9.948  1.00  0.98           C  
ATOM   3518  NE2 GLN A 237       0.961 -12.411 -10.438  1.00  0.98           N  
ATOM   3519 HE21 GLN A 237       0.630 -13.363 -10.493  1.00  0.98           H  
ATOM   3520 HE22 GLN A 237       0.421 -11.612 -10.738  1.00  0.98           H  
ATOM   3521  OE1 GLN A 237       2.792 -13.228  -9.588  1.00  0.98           O  
ATOM   3522  N   ILE A 238       3.515  -7.385  -8.838  1.00  0.99           N  
ATOM   3523  H   ILE A 238       3.354  -7.162  -9.810  1.00  0.99           H  
ATOM   3524  CA  ILE A 238       2.998  -6.458  -7.831  1.00  0.99           C  
ATOM   3525  HA  ILE A 238       3.307  -6.806  -6.846  1.00  0.99           H  
ATOM   3526  C   ILE A 238       1.470  -6.473  -7.849  1.00  0.99           C  
ATOM   3527  CB  ILE A 238       3.622  -5.058  -8.015  1.00  0.99           C  
ATOM   3528  HB  ILE A 238       4.703  -5.185  -7.966  1.00  0.99           H  
ATOM   3529  O   ILE A 238       0.846  -6.237  -8.886  1.00  0.99           O  
ATOM   3530  CG1 ILE A 238       3.227  -4.141  -6.841  1.00  0.99           C  
ATOM   3531 HG12 ILE A 238       2.147  -3.997  -6.825  1.00  0.99           H  
ATOM   3532 HG13 ILE A 238       3.512  -4.629  -5.909  1.00  0.99           H  
ATOM   3533  CG2 ILE A 238       3.310  -4.421  -9.381  1.00  0.99           C  
ATOM   3534 HG21 ILE A 238       3.942  -3.545  -9.527  1.00  0.99           H  
ATOM   3535 HG22 ILE A 238       2.262  -4.125  -9.434  1.00  0.99           H  
ATOM   3536 HG23 ILE A 238       3.534  -5.120 -10.187  1.00  0.99           H  
ATOM   3537  CD1 ILE A 238       3.922  -2.776  -6.883  1.00  0.99           C  
ATOM   3538 HD11 ILE A 238       3.762  -2.248  -5.943  1.00  0.99           H  
ATOM   3539 HD12 ILE A 238       4.994  -2.918  -7.022  1.00  0.99           H  
ATOM   3540 HD13 ILE A 238       3.525  -2.170  -7.697  1.00  0.99           H  
ATOM   3541  N   PHE A 239       0.867  -6.780  -6.702  1.00  0.98           N  
ATOM   3542  H   PHE A 239       1.442  -6.958  -5.892  1.00  0.98           H  
ATOM   3543  CA  PHE A 239      -0.586  -6.799  -6.525  1.00  0.98           C  
ATOM   3544  HA  PHE A 239      -1.052  -7.039  -7.481  1.00  0.98           H  
ATOM   3545  C   PHE A 239      -1.120  -5.416  -6.127  1.00  0.98           C  
ATOM   3546  CB  PHE A 239      -0.974  -7.910  -5.537  1.00  0.98           C  
ATOM   3547  HB2 PHE A 239      -0.558  -7.691  -4.554  1.00  0.98           H  
ATOM   3548  HB3 PHE A 239      -2.060  -7.903  -5.448  1.00  0.98           H  
ATOM   3549  O   PHE A 239      -0.342  -4.531  -5.767  1.00  0.98           O  
ATOM   3550  CG  PHE A 239      -0.553  -9.306  -5.974  1.00  0.98           C  
ATOM   3551  CD1 PHE A 239      -1.394 -10.055  -6.811  1.00  0.98           C  
ATOM   3552  HD1 PHE A 239      -2.359  -9.666  -7.101  1.00  0.98           H  
ATOM   3553  CD2 PHE A 239       0.698  -9.845  -5.615  1.00  0.98           C  
ATOM   3554  HD2 PHE A 239       1.376  -9.287  -4.986  1.00  0.98           H  
ATOM   3555  CE1 PHE A 239      -0.948 -11.282  -7.328  1.00  0.98           C  
ATOM   3556  HE1 PHE A 239      -1.539 -11.785  -8.079  1.00  0.98           H  
ATOM   3557  CE2 PHE A 239       1.117 -11.098  -6.086  1.00  0.98           C  
ATOM   3558  HE2 PHE A 239       2.091 -11.479  -5.817  1.00  0.98           H  
ATOM   3559  CZ  PHE A 239       0.291 -11.820  -6.955  1.00  0.98           C  
ATOM   3560  HZ  PHE A 239       0.634 -12.756  -7.371  1.00  0.98           H  
ATOM   3561  N   ALA A 240      -2.438  -5.205  -6.216  1.00  0.98           N  
ATOM   3562  H   ALA A 240      -3.050  -5.942  -6.537  1.00  0.98           H  
ATOM   3563  CA  ALA A 240      -3.073  -3.989  -5.704  1.00  0.98           C  
ATOM   3564  HA  ALA A 240      -2.773  -3.143  -6.323  1.00  0.98           H  
ATOM   3565  C   ALA A 240      -2.621  -3.713  -4.259  1.00  0.98           C  
ATOM   3566  CB  ALA A 240      -4.595  -4.124  -5.805  1.00  0.98           C  
ATOM   3567  HB1 ALA A 240      -4.949  -4.949  -5.186  1.00  0.98           H  
ATOM   3568  HB2 ALA A 240      -4.901  -4.285  -6.839  1.00  0.98           H  
ATOM   3569  HB3 ALA A 240      -5.069  -3.215  -5.435  1.00  0.98           H  
ATOM   3570  O   ALA A 240      -2.487  -4.650  -3.469  1.00  0.98           O  
ATOM   3571  N   ALA A 241      -2.340  -2.441  -3.961  1.00  0.98           N  
ATOM   3572  H   ALA A 241      -2.469  -1.744  -4.681  1.00  0.98           H  
ATOM   3573  CA  ALA A 241      -1.885  -1.922  -2.671  1.00  0.98           C  
ATOM   3574  HA  ALA A 241      -1.885  -0.836  -2.770  1.00  0.98           H  
ATOM   3575  C   ALA A 241      -0.463  -2.275  -2.202  1.00  0.98           C  
ATOM   3576  CB  ALA A 241      -2.938  -2.264  -1.628  1.00  0.98           C  
ATOM   3577  HB1 ALA A 241      -2.949  -3.328  -1.395  1.00  0.98           H  
ATOM   3578  HB2 ALA A 241      -2.711  -1.704  -0.721  1.00  0.98           H  
ATOM   3579  HB3 ALA A 241      -3.914  -1.957  -2.006  1.00  0.98           H  
ATOM   3580  O   ALA A 241       0.015  -1.702  -1.220  1.00  0.98           O  
ATOM   3581  N   GLN A 242       0.250  -3.157  -2.905  1.00  0.99           N  
ATOM   3582  H   GLN A 242      -0.176  -3.598  -3.707  1.00  0.99           H  
ATOM   3583  CA  GLN A 242       1.639  -3.472  -2.569  1.00  0.99           C  
ATOM   3584  HA  GLN A 242       1.717  -3.573  -1.487  1.00  0.99           H  
ATOM   3585  C   GLN A 242       2.609  -2.364  -2.995  1.00  0.99           C  
ATOM   3586  CB  GLN A 242       2.049  -4.802  -3.193  1.00  0.99           C  
ATOM   3587  HB2 GLN A 242       1.862  -4.767  -4.267  1.00  0.99           H  
ATOM   3588  HB3 GLN A 242       3.116  -4.955  -3.028  1.00  0.99           H  
ATOM   3589  O   GLN A 242       2.376  -1.639  -3.972  1.00  0.99           O  
ATOM   3590  CG  GLN A 242       1.290  -5.976  -2.572  1.00  0.99           C  
ATOM   3591  HG2 GLN A 242       0.223  -5.881  -2.775  1.00  0.99           H  
ATOM   3592  HG3 GLN A 242       1.438  -5.969  -1.492  1.00  0.99           H  
ATOM   3593  CD  GLN A 242       1.768  -7.299  -3.138  1.00  0.99           C  
ATOM   3594  NE2 GLN A 242       1.556  -8.395  -2.439  1.00  0.99           N  
ATOM   3595 HE21 GLN A 242       1.873  -9.271  -2.828  1.00  0.99           H  
ATOM   3596 HE22 GLN A 242       1.203  -8.306  -1.497  1.00  0.99           H  
ATOM   3597  OE1 GLN A 242       2.345  -7.374  -4.212  1.00  0.99           O  
ATOM   3598  N   ARG A 243       3.731  -2.270  -2.275  1.00  0.99           N  
ATOM   3599  H   ARG A 243       3.791  -2.842  -1.445  1.00  0.99           H  
ATOM   3600  CA  ARG A 243       4.829  -1.332  -2.516  1.00  0.99           C  
ATOM   3601  HA  ARG A 243       4.720  -0.936  -3.525  1.00  0.99           H  
ATOM   3602  C   ARG A 243       6.179  -2.032  -2.430  1.00  0.99           C  
ATOM   3603  CB  ARG A 243       4.810  -0.153  -1.524  1.00  0.99           C  
ATOM   3604  HB2 ARG A 243       5.590   0.545  -1.829  1.00  0.99           H  
ATOM   3605  HB3 ARG A 243       5.064  -0.507  -0.525  1.00  0.99           H  
ATOM   3606  O   ARG A 243       6.414  -2.855  -1.548  1.00  0.99           O  
ATOM   3607  CG  ARG A 243       3.487   0.624  -1.479  1.00  0.99           C  
ATOM   3608  HG2 ARG A 243       3.689   1.664  -1.221  1.00  0.99           H  
ATOM   3609  HG3 ARG A 243       3.045   0.600  -2.475  1.00  0.99           H  
ATOM   3610  CD  ARG A 243       2.480   0.062  -0.473  1.00  0.99           C  
ATOM   3611  HD2 ARG A 243       2.334  -1.001  -0.669  1.00  0.99           H  
ATOM   3612  HD3 ARG A 243       1.522   0.561  -0.615  1.00  0.99           H  
ATOM   3613  NE  ARG A 243       2.917   0.239   0.924  1.00  0.99           N  
ATOM   3614  HE  ARG A 243       3.598   0.955   1.133  1.00  0.99           H  
ATOM   3615  NH1 ARG A 243       1.574  -1.395   1.757  1.00  0.99           N  
ATOM   3616 HH11 ARG A 243       1.228  -1.631   0.838  1.00  0.99           H  
ATOM   3617 HH12 ARG A 243       1.294  -1.976   2.534  1.00  0.99           H  
ATOM   3618  NH2 ARG A 243       2.899  -0.274   3.144  1.00  0.99           N  
ATOM   3619 HH21 ARG A 243       3.645   0.372   3.358  1.00  0.99           H  
ATOM   3620 HH22 ARG A 243       2.451  -0.805   3.877  1.00  0.99           H  
ATOM   3621  CZ  ARG A 243       2.467  -0.475   1.936  1.00  0.99           C  
ATOM   3622  N   TYR A 244       7.090  -1.638  -3.311  1.00  0.99           N  
ATOM   3623  H   TYR A 244       6.824  -0.914  -3.963  1.00  0.99           H  
ATOM   3624  CA  TYR A 244       8.479  -2.084  -3.324  1.00  0.99           C  
ATOM   3625  HA  TYR A 244       8.723  -2.561  -2.375  1.00  0.99           H  
ATOM   3626  C   TYR A 244       9.396  -0.878  -3.517  1.00  0.99           C  
ATOM   3627  CB  TYR A 244       8.688  -3.108  -4.454  1.00  0.99           C  
ATOM   3628  HB2 TYR A 244       9.754  -3.318  -4.537  1.00  0.99           H  
ATOM   3629  HB3 TYR A 244       8.370  -2.670  -5.401  1.00  0.99           H  
ATOM   3630  O   TYR A 244       9.208  -0.129  -4.474  1.00  0.99           O  
ATOM   3631  CG  TYR A 244       7.956  -4.420  -4.247  1.00  0.99           C  
ATOM   3632  CD1 TYR A 244       8.572  -5.440  -3.504  1.00  0.99           C  
ATOM   3633  HD1 TYR A 244       9.572  -5.287  -3.125  1.00  0.99           H  
ATOM   3634  CD2 TYR A 244       6.655  -4.610  -4.752  1.00  0.99           C  
ATOM   3635  HD2 TYR A 244       6.174  -3.819  -5.308  1.00  0.99           H  
ATOM   3636  CE1 TYR A 244       7.875  -6.627  -3.215  1.00  0.99           C  
ATOM   3637  HE1 TYR A 244       8.339  -7.386  -2.602  1.00  0.99           H  
ATOM   3638  CE2 TYR A 244       5.962  -5.810  -4.489  1.00  0.99           C  
ATOM   3639  HE2 TYR A 244       4.956  -5.968  -4.849  1.00  0.99           H  
ATOM   3640  OH  TYR A 244       5.880  -7.946  -3.391  1.00  0.99           O  
ATOM   3641  HH  TYR A 244       6.426  -8.535  -2.866  1.00  0.99           H  
ATOM   3642  CZ  TYR A 244       6.563  -6.811  -3.701  1.00  0.99           C  
ATOM   3643  N   SER A 245      10.426  -0.713  -2.684  1.00  0.99           N  
ATOM   3644  H   SER A 245      10.549  -1.382  -1.937  1.00  0.99           H  
ATOM   3645  CA  SER A 245      11.567   0.127  -3.071  1.00  0.99           C  
ATOM   3646  HA  SER A 245      11.243   0.798  -3.867  1.00  0.99           H  
ATOM   3647  C   SER A 245      12.684  -0.743  -3.621  1.00  0.99           C  
ATOM   3648  CB  SER A 245      12.119   1.042  -1.978  1.00  0.99           C  
ATOM   3649  HB2 SER A 245      12.603   0.463  -1.191  1.00  0.99           H  
ATOM   3650  HB3 SER A 245      12.899   1.651  -2.434  1.00  0.99           H  
ATOM   3651  O   SER A 245      13.033  -1.764  -3.024  1.00  0.99           O  
ATOM   3652  OG  SER A 245      11.149   1.924  -1.447  1.00  0.99           O  
ATOM   3653  HG  SER A 245      10.547   1.467  -0.855  1.00  0.99           H  
ATOM   3654  N   PHE A 246      13.276  -0.328  -4.738  1.00  0.99           N  
ATOM   3655  H   PHE A 246      12.950   0.521  -5.176  1.00  0.99           H  
ATOM   3656  CA  PHE A 246      14.406  -1.022  -5.339  1.00  0.99           C  
ATOM   3657  HA  PHE A 246      14.850  -1.655  -4.571  1.00  0.99           H  
ATOM   3658  C   PHE A 246      15.495  -0.066  -5.805  1.00  0.99           C  
ATOM   3659  CB  PHE A 246      13.937  -1.933  -6.478  1.00  0.99           C  
ATOM   3660  HB2 PHE A 246      14.787  -2.526  -6.816  1.00  0.99           H  
ATOM   3661  HB3 PHE A 246      13.199  -2.623  -6.070  1.00  0.99           H  
ATOM   3662  O   PHE A 246      15.222   1.044  -6.258  1.00  0.99           O  
ATOM   3663  CG  PHE A 246      13.327  -1.225  -7.676  1.00  0.99           C  
ATOM   3664  CD1 PHE A 246      11.929  -1.103  -7.780  1.00  0.99           C  
ATOM   3665  HD1 PHE A 246      11.290  -1.490  -7.001  1.00  0.99           H  
ATOM   3666  CD2 PHE A 246      14.149  -0.719  -8.703  1.00  0.99           C  
ATOM   3667  HD2 PHE A 246      15.223  -0.813  -8.635  1.00  0.99           H  
ATOM   3668  CE1 PHE A 246      11.360  -0.485  -8.907  1.00  0.99           C  
ATOM   3669  HE1 PHE A 246      10.287  -0.418  -9.005  1.00  0.99           H  
ATOM   3670  CE2 PHE A 246      13.574  -0.096  -9.826  1.00  0.99           C  
ATOM   3671  HE2 PHE A 246      14.199   0.284 -10.620  1.00  0.99           H  
ATOM   3672  CZ  PHE A 246      12.180   0.025  -9.926  1.00  0.99           C  
ATOM   3673  HZ  PHE A 246      11.738   0.501 -10.788  1.00  0.99           H  
ATOM   3674  N   VAL A 247      16.740  -0.526  -5.737  1.00  0.99           N  
ATOM   3675  H   VAL A 247      16.886  -1.438  -5.327  1.00  0.99           H  
ATOM   3676  CA  VAL A 247      17.879   0.163  -6.332  1.00  0.99           C  
ATOM   3677  HA  VAL A 247      17.671   1.233  -6.300  1.00  0.99           H  
ATOM   3678  C   VAL A 247      18.029  -0.265  -7.786  1.00  0.99           C  
ATOM   3679  CB  VAL A 247      19.175  -0.039  -5.533  1.00  0.99           C  
ATOM   3680  HB  VAL A 247      19.450  -1.094  -5.533  1.00  0.99           H  
ATOM   3681  O   VAL A 247      18.160  -1.456  -8.076  1.00  0.99           O  
ATOM   3682  CG1 VAL A 247      20.332   0.758  -6.149  1.00  0.99           C  
ATOM   3683 HG11 VAL A 247      21.232   0.608  -5.553  1.00  0.99           H  
ATOM   3684 HG12 VAL A 247      20.539   0.415  -7.163  1.00  0.99           H  
ATOM   3685 HG13 VAL A 247      20.084   1.820  -6.165  1.00  0.99           H  
ATOM   3686  CG2 VAL A 247      18.988   0.422  -4.083  1.00  0.99           C  
ATOM   3687 HG21 VAL A 247      18.627   1.450  -4.056  1.00  0.99           H  
ATOM   3688 HG22 VAL A 247      18.271  -0.225  -3.578  1.00  0.99           H  
ATOM   3689 HG23 VAL A 247      19.936   0.363  -3.549  1.00  0.99           H  
ATOM   3690  N   LEU A 248      18.042   0.711  -8.690  1.00  0.99           N  
ATOM   3691  H   LEU A 248      17.865   1.649  -8.359  1.00  0.99           H  
ATOM   3692  CA  LEU A 248      18.445   0.554 -10.084  1.00  0.99           C  
ATOM   3693  HA  LEU A 248      18.572  -0.506 -10.306  1.00  0.99           H  
ATOM   3694  C   LEU A 248      19.785   1.253 -10.296  1.00  0.99           C  
ATOM   3695  CB  LEU A 248      17.335   1.091 -10.999  1.00  0.99           C  
ATOM   3696  HB2 LEU A 248      16.437   0.519 -10.766  1.00  0.99           H  
ATOM   3697  HB3 LEU A 248      17.144   2.136 -10.754  1.00  0.99           H  
ATOM   3698  O   LEU A 248      19.930   2.445 -10.024  1.00  0.99           O  
ATOM   3699  CG  LEU A 248      17.635   0.958 -12.508  1.00  0.99           C  
ATOM   3700  HG  LEU A 248      18.287   0.101 -12.677  1.00  0.99           H  
ATOM   3701  CD1 LEU A 248      16.334   0.721 -13.273  1.00  0.99           C  
ATOM   3702 HD11 LEU A 248      15.907  -0.232 -12.960  1.00  0.99           H  
ATOM   3703 HD12 LEU A 248      15.628   1.527 -13.073  1.00  0.99           H  
ATOM   3704 HD13 LEU A 248      16.536   0.674 -14.343  1.00  0.99           H  
ATOM   3705  CD2 LEU A 248      18.287   2.210 -13.108  1.00  0.99           C  
ATOM   3706 HD21 LEU A 248      18.515   2.039 -14.161  1.00  0.99           H  
ATOM   3707 HD22 LEU A 248      19.218   2.445 -12.593  1.00  0.99           H  
ATOM   3708 HD23 LEU A 248      17.617   3.066 -13.033  1.00  0.99           H  
ATOM   3709  N   GLU A 249      20.763   0.517 -10.812  1.00  0.99           N  
ATOM   3710  H   GLU A 249      20.579  -0.451 -11.032  1.00  0.99           H  
ATOM   3711  CA  GLU A 249      22.036   1.084 -11.245  1.00  0.99           C  
ATOM   3712  HA  GLU A 249      22.262   1.968 -10.649  1.00  0.99           H  
ATOM   3713  C   GLU A 249      21.928   1.505 -12.715  1.00  0.99           C  
ATOM   3714  CB  GLU A 249      23.153   0.062 -11.005  1.00  0.99           C  
ATOM   3715  HB2 GLU A 249      23.043  -0.766 -11.706  1.00  0.99           H  
ATOM   3716  HB3 GLU A 249      23.058  -0.327  -9.991  1.00  0.99           H  
ATOM   3717  O   GLU A 249      21.685   0.674 -13.590  1.00  0.99           O  
ATOM   3718  CG  GLU A 249      24.543   0.692 -11.155  1.00  0.99           C  
ATOM   3719  HG2 GLU A 249      24.685   1.434 -10.369  1.00  0.99           H  
ATOM   3720  HG3 GLU A 249      24.593   1.214 -12.111  1.00  0.99           H  
ATOM   3721  CD  GLU A 249      25.664  -0.353 -11.079  1.00  0.99           C  
ATOM   3722  OE1 GLU A 249      26.693  -0.142 -11.759  1.00  0.99           O  
ATOM   3723  OE2 GLU A 249      25.479  -1.396 -10.417  1.00  0.99           O  
ATOM   3724  N   ALA A 250      22.115   2.795 -13.005  1.00  0.99           N  
ATOM   3725  H   ALA A 250      22.282   3.447 -12.251  1.00  0.99           H  
ATOM   3726  CA  ALA A 250      22.044   3.340 -14.357  1.00  0.99           C  
ATOM   3727  HA  ALA A 250      21.208   2.851 -14.858  1.00  0.99           H  
ATOM   3728  C   ALA A 250      23.326   3.022 -15.155  1.00  0.99           C  
ATOM   3729  CB  ALA A 250      21.712   4.836 -14.284  1.00  0.99           C  
ATOM   3730  HB1 ALA A 250      21.602   5.243 -15.289  1.00  0.99           H  
ATOM   3731  HB2 ALA A 250      20.776   4.978 -13.743  1.00  0.99           H  
ATOM   3732  HB3 ALA A 250      22.509   5.369 -13.765  1.00  0.99           H  
ATOM   3733  O   ALA A 250      24.064   3.916 -15.568  1.00  0.99           O  
ATOM   3734  N   ASN A 251      23.602   1.737 -15.381  1.00  0.98           N  
ATOM   3735  H   ASN A 251      22.965   1.058 -14.990  1.00  0.98           H  
ATOM   3736  CA  ASN A 251      24.850   1.228 -15.966  1.00  0.98           C  
ATOM   3737  HA  ASN A 251      25.570   2.046 -16.007  1.00  0.98           H  
ATOM   3738  C   ASN A 251      24.738   0.728 -17.419  1.00  0.98           C  
ATOM   3739  CB  ASN A 251      25.443   0.172 -15.022  1.00  0.98           C  
ATOM   3740  HB2 ASN A 251      26.404  -0.163 -15.410  1.00  0.98           H  
ATOM   3741  HB3 ASN A 251      25.629   0.632 -14.051  1.00  0.98           H  
ATOM   3742  O   ASN A 251      25.730   0.272 -17.988  1.00  0.98           O  
ATOM   3743  CG  ASN A 251      24.569  -1.054 -14.820  1.00  0.98           C  
ATOM   3744  ND2 ASN A 251      24.921  -1.871 -13.858  1.00  0.98           N  
ATOM   3745 HD21 ASN A 251      25.642  -1.589 -13.209  1.00  0.98           H  
ATOM   3746 HD22 ASN A 251      24.277  -2.612 -13.623  1.00  0.98           H  
ATOM   3747  OD1 ASN A 251      23.586  -1.293 -15.510  1.00  0.98           O  
ATOM   3748  N   GLN A 252      23.560   0.833 -18.037  1.00  0.98           N  
ATOM   3749  H   GLN A 252      22.743   1.076 -17.496  1.00  0.98           H  
ATOM   3750  CA  GLN A 252      23.371   0.571 -19.462  1.00  0.98           C  
ATOM   3751  HA  GLN A 252      23.943  -0.321 -19.718  1.00  0.98           H  
ATOM   3752  C   GLN A 252      23.910   1.710 -20.349  1.00  0.98           C  
ATOM   3753  CB  GLN A 252      21.891   0.267 -19.745  1.00  0.98           C  
ATOM   3754  HB2 GLN A 252      21.292   1.168 -19.616  1.00  0.98           H  
ATOM   3755  HB3 GLN A 252      21.816  -0.058 -20.783  1.00  0.98           H  
ATOM   3756  O   GLN A 252      24.267   2.793 -19.876  1.00  0.98           O  
ATOM   3757  CG  GLN A 252      21.305  -0.862 -18.889  1.00  0.98           C  
ATOM   3758  HG2 GLN A 252      20.283  -1.059 -19.212  1.00  0.98           H  
ATOM   3759  HG3 GLN A 252      21.280  -0.565 -17.840  1.00  0.98           H  
ATOM   3760  CD  GLN A 252      22.091  -2.154 -19.042  1.00  0.98           C  
ATOM   3761  NE2 GLN A 252      22.663  -2.676 -17.981  1.00  0.98           N  
ATOM   3762 HE21 GLN A 252      23.108  -3.575 -18.103  1.00  0.98           H  
ATOM   3763 HE22 GLN A 252      22.614  -2.214 -17.084  1.00  0.98           H  
ATOM   3764  OE1 GLN A 252      22.271  -2.673 -20.136  1.00  0.98           O  
ATOM   3765  N   ALA A 253      23.986   1.464 -21.661  1.00  0.98           N  
ATOM   3766  H   ALA A 253      23.599   0.595 -22.002  1.00  0.98           H  
ATOM   3767  CA  ALA A 253      24.378   2.481 -22.637  1.00  0.98           C  
ATOM   3768  HA  ALA A 253      25.363   2.856 -22.361  1.00  0.98           H  
ATOM   3769  C   ALA A 253      23.396   3.669 -22.626  1.00  0.98           C  
ATOM   3770  CB  ALA A 253      24.466   1.836 -24.026  1.00  0.98           C  
ATOM   3771  HB1 ALA A 253      25.184   1.016 -24.010  1.00  0.98           H  
ATOM   3772  HB2 ALA A 253      23.488   1.453 -24.317  1.00  0.98           H  
ATOM   3773  HB3 ALA A 253      24.784   2.579 -24.758  1.00  0.98           H  
ATOM   3774  O   ALA A 253      22.207   3.485 -22.367  1.00  0.98           O  
ATOM   3775  N   VAL A 254      23.882   4.874 -22.947  1.00  0.99           N  
ATOM   3776  H   VAL A 254      24.866   4.962 -23.158  1.00  0.99           H  
ATOM   3777  CA  VAL A 254      23.039   6.079 -23.031  1.00  0.99           C  
ATOM   3778  HA  VAL A 254      22.487   6.173 -22.095  1.00  0.99           H  
ATOM   3779  C   VAL A 254      22.017   5.923 -24.159  1.00  0.99           C  
ATOM   3780  CB  VAL A 254      23.881   7.360 -23.209  1.00  0.99           C  
ATOM   3781  HB  VAL A 254      24.472   7.276 -24.121  1.00  0.99           H  
ATOM   3782  O   VAL A 254      22.337   6.121 -25.329  1.00  0.99           O  
ATOM   3783  CG1 VAL A 254      22.997   8.609 -23.336  1.00  0.99           C  
ATOM   3784 HG11 VAL A 254      22.387   8.553 -24.237  1.00  0.99           H  
ATOM   3785 HG12 VAL A 254      22.348   8.703 -22.465  1.00  0.99           H  
ATOM   3786 HG13 VAL A 254      23.621   9.499 -23.410  1.00  0.99           H  
ATOM   3787  CG2 VAL A 254      24.855   7.552 -22.032  1.00  0.99           C  
ATOM   3788 HG21 VAL A 254      25.871   7.331 -22.360  1.00  0.99           H  
ATOM   3789 HG22 VAL A 254      24.824   8.577 -21.662  1.00  0.99           H  
ATOM   3790 HG23 VAL A 254      24.598   6.889 -21.206  1.00  0.99           H  
ATOM   3791  N   ASP A 255      20.794   5.555 -23.785  1.00  0.99           N  
ATOM   3792  H   ASP A 255      20.645   5.334 -22.811  1.00  0.99           H  
ATOM   3793  CA  ASP A 255      19.646   5.364 -24.670  1.00  0.99           C  
ATOM   3794  HA  ASP A 255      19.640   6.166 -25.408  1.00  0.99           H  
ATOM   3795  C   ASP A 255      18.330   5.440 -23.859  1.00  0.99           C  
ATOM   3796  CB  ASP A 255      19.787   4.017 -25.420  1.00  0.99           C  
ATOM   3797  HB2 ASP A 255      20.841   3.822 -25.617  1.00  0.99           H  
ATOM   3798  HB3 ASP A 255      19.418   3.208 -24.790  1.00  0.99           H  
ATOM   3799  O   ASP A 255      18.312   5.823 -22.684  1.00  0.99           O  
ATOM   3800  CG  ASP A 255      19.055   3.993 -26.775  1.00  0.99           C  
ATOM   3801  OD1 ASP A 255      18.198   4.884 -27.015  1.00  0.99           O  
ATOM   3802  OD2 ASP A 255      19.355   3.089 -27.582  1.00  0.99           O  
ATOM   3803  N   ASN A 256      17.214   5.096 -24.494  1.00  0.99           N  
ATOM   3804  H   ASN A 256      17.319   4.799 -25.454  1.00  0.99           H  
ATOM   3805  CA  ASN A 256      15.897   4.956 -23.898  1.00  0.99           C  
ATOM   3806  HA  ASN A 256      15.893   5.428 -22.915  1.00  0.99           H  
ATOM   3807  C   ASN A 256      15.562   3.467 -23.725  1.00  0.99           C  
ATOM   3808  CB  ASN A 256      14.861   5.664 -24.787  1.00  0.99           C  
ATOM   3809  HB2 ASN A 256      13.884   5.609 -24.307  1.00  0.99           H  
ATOM   3810  HB3 ASN A 256      14.804   5.156 -25.750  1.00  0.99           H  
ATOM   3811  O   ASN A 256      15.770   2.666 -24.637  1.00  0.99           O  
ATOM   3812  CG  ASN A 256      15.146   7.128 -25.029  1.00  0.99           C  
ATOM   3813  ND2 ASN A 256      15.911   7.452 -26.044  1.00  0.99           N  
ATOM   3814 HD21 ASN A 256      16.023   8.437 -26.237  1.00  0.99           H  
ATOM   3815 HD22 ASN A 256      16.384   6.726 -26.563  1.00  0.99           H  
ATOM   3816  OD1 ASN A 256      14.656   8.000 -24.326  1.00  0.99           O  
ATOM   3817  N   TYR A 257      14.966   3.108 -22.590  1.00  0.99           N  
ATOM   3818  H   TYR A 257      14.816   3.817 -21.886  1.00  0.99           H  
ATOM   3819  CA  TYR A 257      14.557   1.743 -22.252  1.00  0.99           C  
ATOM   3820  HA  TYR A 257      14.699   1.102 -23.122  1.00  0.99           H  
ATOM   3821  C   TYR A 257      13.073   1.715 -21.884  1.00  0.99           C  
ATOM   3822  CB  TYR A 257      15.436   1.182 -21.123  1.00  0.99           C  
ATOM   3823  HB2 TYR A 257      15.302   1.784 -20.224  1.00  0.99           H  
ATOM   3824  HB3 TYR A 257      15.103   0.171 -20.887  1.00  0.99           H  
ATOM   3825  O   TYR A 257      12.562   2.661 -21.281  1.00  0.99           O  
ATOM   3826  CG  TYR A 257      16.913   1.149 -21.464  1.00  0.99           C  
ATOM   3827  CD1 TYR A 257      17.509  -0.042 -21.919  1.00  0.99           C  
ATOM   3828  HD1 TYR A 257      16.934  -0.956 -21.952  1.00  0.99           H  
ATOM   3829  CD2 TYR A 257      17.690   2.319 -21.344  1.00  0.99           C  
ATOM   3830  HD2 TYR A 257      17.247   3.230 -20.970  1.00  0.99           H  
ATOM   3831  CE1 TYR A 257      18.858  -0.048 -22.324  1.00  0.99           C  
ATOM   3832  HE1 TYR A 257      19.322  -0.953 -22.687  1.00  0.99           H  
ATOM   3833  CE2 TYR A 257      19.038   2.316 -21.743  1.00  0.99           C  
ATOM   3834  HE2 TYR A 257      19.626   3.219 -21.673  1.00  0.99           H  
ATOM   3835  OH  TYR A 257      20.896   1.159 -22.709  1.00  0.99           O  
ATOM   3836  HH  TYR A 257      21.271   2.036 -22.598  1.00  0.99           H  
ATOM   3837  CZ  TYR A 257      19.615   1.139 -22.261  1.00  0.99           C  
ATOM   3838  N   TRP A 258      12.361   0.647 -22.254  1.00  0.99           N  
ATOM   3839  H   TRP A 258      12.794  -0.119 -22.749  1.00  0.99           H  
ATOM   3840  CA  TRP A 258      10.974   0.484 -21.831  1.00  0.99           C  
ATOM   3841  HA  TRP A 258      10.452   1.432 -21.960  1.00  0.99           H  
ATOM   3842  C   TRP A 258      10.908   0.117 -20.349  1.00  0.99           C  
ATOM   3843  CB  TRP A 258      10.253  -0.562 -22.686  1.00  0.99           C  
ATOM   3844  HB2 TRP A 258       9.306  -0.801 -22.202  1.00  0.99           H  
ATOM   3845  HB3 TRP A 258      10.849  -1.474 -22.702  1.00  0.99           H  
ATOM   3846  O   TRP A 258      11.522  -0.851 -19.905  1.00  0.99           O  
ATOM   3847  CG  TRP A 258       9.934  -0.143 -24.088  1.00  0.99           C  
ATOM   3848  CD1 TRP A 258      10.478  -0.652 -25.214  1.00  0.99           C  
ATOM   3849  HD1 TRP A 258      11.257  -1.399 -25.222  1.00  0.99           H  
ATOM   3850  CD2 TRP A 258       9.054   0.932 -24.530  1.00  0.99           C  
ATOM   3851  CE2 TRP A 258       9.081   0.991 -25.954  1.00  0.99           C  
ATOM   3852  CE3 TRP A 258       8.280   1.901 -23.863  1.00  0.99           C  
ATOM   3853  HE3 TRP A 258       8.251   1.894 -22.784  1.00  0.99           H  
ATOM   3854  NE1 TRP A 258       9.945  -0.017 -26.322  1.00  0.99           N  
ATOM   3855  HE1 TRP A 258      10.309  -0.124 -27.258  1.00  0.99           H  
ATOM   3856  CH2 TRP A 258       7.598   2.903 -25.985  1.00  0.99           C  
ATOM   3857  HH2 TRP A 258       7.048   3.655 -26.531  1.00  0.99           H  
ATOM   3858  CZ2 TRP A 258       8.370   1.957 -26.679  1.00  0.99           C  
ATOM   3859  HZ2 TRP A 258       8.435   1.990 -27.757  1.00  0.99           H  
ATOM   3860  CZ3 TRP A 258       7.565   2.877 -24.579  1.00  0.99           C  
ATOM   3861  HZ3 TRP A 258       6.992   3.617 -24.038  1.00  0.99           H  
ATOM   3862  N   ILE A 259      10.103   0.868 -19.607  1.00  0.99           N  
ATOM   3863  H   ILE A 259       9.663   1.657 -20.057  1.00  0.99           H  
ATOM   3864  CA  ILE A 259       9.514   0.442 -18.338  1.00  0.99           C  
ATOM   3865  HA  ILE A 259      10.170  -0.272 -17.839  1.00  0.99           H  
ATOM   3866  C   ILE A 259       8.202  -0.243 -18.697  1.00  0.99           C  
ATOM   3867  CB  ILE A 259       9.282   1.647 -17.409  1.00  0.99           C  
ATOM   3868  HB  ILE A 259       8.605   2.332 -17.919  1.00  0.99           H  
ATOM   3869  O   ILE A 259       7.420   0.305 -19.473  1.00  0.99           O  
ATOM   3870  CG1 ILE A 259      10.608   2.397 -17.155  1.00  0.99           C  
ATOM   3871 HG12 ILE A 259      11.050   2.680 -18.111  1.00  0.99           H  
ATOM   3872 HG13 ILE A 259      11.313   1.744 -16.641  1.00  0.99           H  
ATOM   3873  CG2 ILE A 259       8.612   1.196 -16.098  1.00  0.99           C  
ATOM   3874 HG21 ILE A 259       7.656   0.710 -16.296  1.00  0.99           H  
ATOM   3875 HG22 ILE A 259       8.410   2.052 -15.455  1.00  0.99           H  
ATOM   3876 HG23 ILE A 259       9.259   0.496 -15.568  1.00  0.99           H  
ATOM   3877  CD1 ILE A 259      10.447   3.683 -16.348  1.00  0.99           C  
ATOM   3878 HD11 ILE A 259      11.395   4.221 -16.329  1.00  0.99           H  
ATOM   3879 HD12 ILE A 259      10.168   3.447 -15.321  1.00  0.99           H  
ATOM   3880 HD13 ILE A 259       9.691   4.317 -16.811  1.00  0.99           H  
ATOM   3881  N   ARG A 260       7.961  -1.436 -18.166  1.00  0.99           N  
ATOM   3882  H   ARG A 260       8.632  -1.806 -17.509  1.00  0.99           H  
ATOM   3883  CA  ARG A 260       6.838  -2.300 -18.531  1.00  0.99           C  
ATOM   3884  HA  ARG A 260       6.162  -1.781 -19.211  1.00  0.99           H  
ATOM   3885  C   ARG A 260       6.050  -2.678 -17.288  1.00  0.99           C  
ATOM   3886  CB  ARG A 260       7.391  -3.553 -19.219  1.00  0.99           C  
ATOM   3887  HB2 ARG A 260       8.120  -4.028 -18.562  1.00  0.99           H  
ATOM   3888  HB3 ARG A 260       6.577  -4.262 -19.371  1.00  0.99           H  
ATOM   3889  O   ARG A 260       6.651  -3.038 -16.286  1.00  0.99           O  
ATOM   3890  CG  ARG A 260       8.062  -3.234 -20.561  1.00  0.99           C  
ATOM   3891  HG2 ARG A 260       7.378  -2.652 -21.179  1.00  0.99           H  
ATOM   3892  HG3 ARG A 260       8.964  -2.650 -20.382  1.00  0.99           H  
ATOM   3893  CD  ARG A 260       8.446  -4.526 -21.289  1.00  0.99           C  
ATOM   3894  HD2 ARG A 260       7.548  -5.069 -21.583  1.00  0.99           H  
ATOM   3895  HD3 ARG A 260       9.017  -5.152 -20.604  1.00  0.99           H  
ATOM   3896  NE  ARG A 260       9.282  -4.255 -22.465  1.00  0.99           N  
ATOM   3897  HE  ARG A 260      10.275  -4.367 -22.321  1.00  0.99           H  
ATOM   3898  NH1 ARG A 260       7.681  -3.396 -23.873  1.00  0.99           N  
ATOM   3899 HH11 ARG A 260       7.002  -3.486 -23.131  1.00  0.99           H  
ATOM   3900 HH12 ARG A 260       7.468  -2.848 -24.694  1.00  0.99           H  
ATOM   3901  NH2 ARG A 260       9.803  -3.558 -24.545  1.00  0.99           N  
ATOM   3902 HH21 ARG A 260      10.761  -3.641 -24.235  1.00  0.99           H  
ATOM   3903 HH22 ARG A 260       9.620  -2.983 -25.355  1.00  0.99           H  
ATOM   3904  CZ  ARG A 260       8.913  -3.741 -23.620  1.00  0.99           C  
ATOM   3905  N   ALA A 261       4.724  -2.642 -17.375  1.00  0.99           N  
ATOM   3906  H   ALA A 261       4.313  -2.244 -18.208  1.00  0.99           H  
ATOM   3907  CA  ALA A 261       3.810  -3.098 -16.332  1.00  0.99           C  
ATOM   3908  HA  ALA A 261       4.324  -3.781 -15.655  1.00  0.99           H  
ATOM   3909  C   ALA A 261       2.648  -3.859 -16.982  1.00  0.99           C  
ATOM   3910  CB  ALA A 261       3.344  -1.881 -15.520  1.00  0.99           C  
ATOM   3911  HB1 ALA A 261       4.202  -1.386 -15.066  1.00  0.99           H  
ATOM   3912  HB2 ALA A 261       2.660  -2.203 -14.735  1.00  0.99           H  
ATOM   3913  HB3 ALA A 261       2.826  -1.173 -16.167  1.00  0.99           H  
ATOM   3914  O   ALA A 261       1.597  -3.289 -17.250  1.00  0.99           O  
ATOM   3915  N   ASN A 262       2.850  -5.138 -17.312  1.00  0.98           N  
ATOM   3916  H   ASN A 262       3.692  -5.592 -16.986  1.00  0.98           H  
ATOM   3917  CA  ASN A 262       1.828  -5.926 -18.007  1.00  0.98           C  
ATOM   3918  HA  ASN A 262       1.372  -5.297 -18.771  1.00  0.98           H  
ATOM   3919  C   ASN A 262       0.755  -6.404 -17.018  1.00  0.98           C  
ATOM   3920  CB  ASN A 262       2.484  -7.126 -18.703  1.00  0.98           C  
ATOM   3921  HB2 ASN A 262       3.335  -6.783 -19.291  1.00  0.98           H  
ATOM   3922  HB3 ASN A 262       2.845  -7.829 -17.952  1.00  0.98           H  
ATOM   3923  O   ASN A 262       1.123  -7.138 -16.094  1.00  0.98           O  
ATOM   3924  CG  ASN A 262       1.544  -7.838 -19.658  1.00  0.98           C  
ATOM   3925  ND2 ASN A 262       1.747  -9.114 -19.877  1.00  0.98           N  
ATOM   3926 HD21 ASN A 262       1.012  -9.581 -20.389  1.00  0.98           H  
ATOM   3927 HD22 ASN A 262       2.392  -9.618 -19.286  1.00  0.98           H  
ATOM   3928  OD1 ASN A 262       0.659  -7.266 -20.270  1.00  0.98           O  
ATOM   3929  N   PRO A 263      -0.529  -6.036 -17.180  1.00  0.98           N  
ATOM   3930  CA  PRO A 263      -1.579  -6.529 -16.300  1.00  0.98           C  
ATOM   3931  HA  PRO A 263      -1.301  -6.363 -15.260  1.00  0.98           H  
ATOM   3932  C   PRO A 263      -1.819  -8.025 -16.522  1.00  0.98           C  
ATOM   3933  CB  PRO A 263      -2.816  -5.689 -16.618  1.00  0.98           C  
ATOM   3934  HB2 PRO A 263      -2.832  -4.799 -15.990  1.00  0.98           H  
ATOM   3935  HB3 PRO A 263      -3.738  -6.249 -16.463  1.00  0.98           H  
ATOM   3936  O   PRO A 263      -1.595  -8.558 -17.613  1.00  0.98           O  
ATOM   3937  CG  PRO A 263      -2.611  -5.287 -18.079  1.00  0.98           C  
ATOM   3938  HG2 PRO A 263      -2.958  -6.086 -18.733  1.00  0.98           H  
ATOM   3939  HG3 PRO A 263      -3.118  -4.352 -18.316  1.00  0.98           H  
ATOM   3940  CD  PRO A 263      -1.092  -5.150 -18.192  1.00  0.98           C  
ATOM   3941  HD2 PRO A 263      -0.803  -4.122 -17.976  1.00  0.98           H  
ATOM   3942  HD3 PRO A 263      -0.775  -5.433 -19.196  1.00  0.98           H  
ATOM   3943  N   ASN A 264      -2.307  -8.718 -15.495  1.00  0.96           N  
ATOM   3944  H   ASN A 264      -2.409  -8.256 -14.603  1.00  0.96           H  
ATOM   3945  CA  ASN A 264      -2.675 -10.131 -15.599  1.00  0.96           C  
ATOM   3946  HA  ASN A 264      -1.869 -10.643 -16.125  1.00  0.96           H  
ATOM   3947  C   ASN A 264      -3.951 -10.378 -16.432  1.00  0.96           C  
ATOM   3948  CB  ASN A 264      -2.768 -10.740 -14.189  1.00  0.96           C  
ATOM   3949  HB2 ASN A 264      -1.841 -10.542 -13.650  1.00  0.96           H  
ATOM   3950  HB3 ASN A 264      -2.881 -11.820 -14.284  1.00  0.96           H  
ATOM   3951  O   ASN A 264      -4.168 -11.506 -16.875  1.00  0.96           O  
ATOM   3952  CG  ASN A 264      -3.919 -10.185 -13.368  1.00  0.96           C  
ATOM   3953  ND2 ASN A 264      -4.752 -11.026 -12.797  1.00  0.96           N  
ATOM   3954 HD21 ASN A 264      -4.708 -12.019 -12.981  1.00  0.96           H  
ATOM   3955 HD22 ASN A 264      -5.519 -10.608 -12.290  1.00  0.96           H  
ATOM   3956  OD1 ASN A 264      -4.083  -8.990 -13.213  1.00  0.96           O  
ATOM   3957  N   PHE A 265      -4.783  -9.354 -16.659  1.00  0.94           N  
ATOM   3958  H   PHE A 265      -4.548  -8.453 -16.266  1.00  0.94           H  
ATOM   3959  CA  PHE A 265      -5.972  -9.402 -17.521  1.00  0.94           C  
ATOM   3960  HA  PHE A 265      -5.767 -10.087 -18.345  1.00  0.94           H  
ATOM   3961  C   PHE A 265      -6.287  -8.024 -18.142  1.00  0.94           C  
ATOM   3962  CB  PHE A 265      -7.168  -9.959 -16.728  1.00  0.94           C  
ATOM   3963  HB2 PHE A 265      -6.859 -10.855 -16.191  1.00  0.94           H  
ATOM   3964  HB3 PHE A 265      -7.935 -10.269 -17.438  1.00  0.94           H  
ATOM   3965  O   PHE A 265      -5.589  -7.046 -17.890  1.00  0.94           O  
ATOM   3966  CG  PHE A 265      -7.787  -8.986 -15.745  1.00  0.94           C  
ATOM   3967  CD1 PHE A 265      -7.179  -8.760 -14.498  1.00  0.94           C  
ATOM   3968  HD1 PHE A 265      -6.282  -9.299 -14.230  1.00  0.94           H  
ATOM   3969  CD2 PHE A 265      -8.993  -8.332 -16.061  1.00  0.94           C  
ATOM   3970  HD2 PHE A 265      -9.503  -8.528 -16.992  1.00  0.94           H  
ATOM   3971  CE1 PHE A 265      -7.744  -7.853 -13.589  1.00  0.94           C  
ATOM   3972  HE1 PHE A 265      -7.326  -7.705 -12.604  1.00  0.94           H  
ATOM   3973  CE2 PHE A 265      -9.560  -7.436 -15.143  1.00  0.94           C  
ATOM   3974  HE2 PHE A 265     -10.516  -6.971 -15.333  1.00  0.94           H  
ATOM   3975  CZ  PHE A 265      -8.911  -7.162 -13.937  1.00  0.94           C  
ATOM   3976  HZ  PHE A 265      -9.351  -6.452 -13.253  1.00  0.94           H  
ATOM   3977  N   GLY A 266      -7.325  -7.937 -18.982  1.00  0.93           N  
ATOM   3978  H   GLY A 266      -7.889  -8.760 -19.140  1.00  0.93           H  
ATOM   3979  CA  GLY A 266      -7.680  -6.713 -19.711  1.00  0.93           C  
ATOM   3980  HA2 GLY A 266      -8.724  -6.764 -20.021  1.00  0.93           H  
ATOM   3981  HA3 GLY A 266      -7.566  -5.854 -19.050  1.00  0.93           H  
ATOM   3982  C   GLY A 266      -6.820  -6.498 -20.962  1.00  0.93           C  
ATOM   3983  O   GLY A 266      -6.526  -7.447 -21.693  1.00  0.93           O  
ATOM   3984  N   ASN A 267      -6.422  -5.252 -21.233  1.00  0.95           N  
ATOM   3985  H   ASN A 267      -6.693  -4.510 -20.604  1.00  0.95           H  
ATOM   3986  CA  ASN A 267      -5.570  -4.908 -22.375  1.00  0.95           C  
ATOM   3987  HA  ASN A 267      -5.899  -5.480 -23.243  1.00  0.95           H  
ATOM   3988  C   ASN A 267      -4.106  -5.304 -22.118  1.00  0.95           C  
ATOM   3989  CB  ASN A 267      -5.745  -3.411 -22.698  1.00  0.95           C  
ATOM   3990  HB2 ASN A 267      -5.623  -2.823 -21.789  1.00  0.95           H  
ATOM   3991  HB3 ASN A 267      -4.980  -3.097 -23.409  1.00  0.95           H  
ATOM   3992  O   ASN A 267      -3.295  -4.471 -21.728  1.00  0.95           O  
ATOM   3993  CG  ASN A 267      -7.094  -3.112 -23.324  1.00  0.95           C  
ATOM   3994  ND2 ASN A 267      -7.670  -1.969 -23.056  1.00  0.95           N  
ATOM   3995 HD21 ASN A 267      -7.249  -1.302 -22.426  1.00  0.95           H  
ATOM   3996 HD22 ASN A 267      -8.625  -1.848 -23.360  1.00  0.95           H  
ATOM   3997  OD1 ASN A 267      -7.627  -3.883 -24.105  1.00  0.95           O  
ATOM   3998  N   VAL A 268      -3.765  -6.578 -22.335  1.00  0.97           N  
ATOM   3999  H   VAL A 268      -4.515  -7.217 -22.555  1.00  0.97           H  
ATOM   4000  CA  VAL A 268      -2.416  -7.135 -22.105  1.00  0.97           C  
ATOM   4001  HA  VAL A 268      -1.992  -6.627 -21.240  1.00  0.97           H  
ATOM   4002  C   VAL A 268      -1.445  -6.898 -23.273  1.00  0.97           C  
ATOM   4003  CB  VAL A 268      -2.476  -8.635 -21.744  1.00  0.97           C  
ATOM   4004  HB  VAL A 268      -1.466  -8.966 -21.503  1.00  0.97           H  
ATOM   4005  O   VAL A 268      -1.843  -6.719 -24.425  1.00  0.97           O  
ATOM   4006  CG1 VAL A 268      -3.351  -8.888 -20.512  1.00  0.97           C  
ATOM   4007 HG11 VAL A 268      -3.044  -8.226 -19.702  1.00  0.97           H  
ATOM   4008 HG12 VAL A 268      -4.401  -8.702 -20.735  1.00  0.97           H  
ATOM   4009 HG13 VAL A 268      -3.234  -9.918 -20.175  1.00  0.97           H  
ATOM   4010  CG2 VAL A 268      -2.996  -9.511 -22.893  1.00  0.97           C  
ATOM   4011 HG21 VAL A 268      -2.996 -10.555 -22.581  1.00  0.97           H  
ATOM   4012 HG22 VAL A 268      -4.013  -9.220 -23.157  1.00  0.97           H  
ATOM   4013 HG23 VAL A 268      -2.355  -9.407 -23.769  1.00  0.97           H  
ATOM   4014  N   GLY A 269      -0.143  -6.971 -22.991  1.00  0.97           N  
ATOM   4015  H   GLY A 269       0.113  -7.060 -22.018  1.00  0.97           H  
ATOM   4016  CA  GLY A 269       0.937  -6.778 -23.963  1.00  0.97           C  
ATOM   4017  HA2 GLY A 269       0.603  -7.097 -24.950  1.00  0.97           H  
ATOM   4018  HA3 GLY A 269       1.788  -7.396 -23.674  1.00  0.97           H  
ATOM   4019  C   GLY A 269       1.412  -5.326 -24.047  1.00  0.97           C  
ATOM   4020  O   GLY A 269       1.115  -4.522 -23.173  1.00  0.97           O  
ATOM   4021  N   PHE A 270       2.183  -4.990 -25.087  1.00  0.98           N  
ATOM   4022  H   PHE A 270       2.431  -5.713 -25.747  1.00  0.98           H  
ATOM   4023  CA  PHE A 270       2.855  -3.679 -25.204  1.00  0.98           C  
ATOM   4024  HA  PHE A 270       2.399  -2.981 -24.502  1.00  0.98           H  
ATOM   4025  C   PHE A 270       2.715  -3.031 -26.588  1.00  0.98           C  
ATOM   4026  CB  PHE A 270       4.332  -3.823 -24.817  1.00  0.98           C  
ATOM   4027  HB2 PHE A 270       4.845  -4.406 -25.582  1.00  0.98           H  
ATOM   4028  HB3 PHE A 270       4.786  -2.832 -24.796  1.00  0.98           H  
ATOM   4029  O   PHE A 270       3.430  -2.087 -26.926  1.00  0.98           O  
ATOM   4030  CG  PHE A 270       4.552  -4.464 -23.467  1.00  0.98           C  
ATOM   4031  CD1 PHE A 270       4.281  -3.739 -22.293  1.00  0.98           C  
ATOM   4032  HD1 PHE A 270       3.900  -2.730 -22.349  1.00  0.98           H  
ATOM   4033  CD2 PHE A 270       4.991  -5.797 -23.382  1.00  0.98           C  
ATOM   4034  HD2 PHE A 270       5.179  -6.373 -24.276  1.00  0.98           H  
ATOM   4035  CE1 PHE A 270       4.488  -4.328 -21.038  1.00  0.98           C  
ATOM   4036  HE1 PHE A 270       4.279  -3.764 -20.141  1.00  0.98           H  
ATOM   4037  CE2 PHE A 270       5.182  -6.388 -22.126  1.00  0.98           C  
ATOM   4038  HE2 PHE A 270       5.497  -7.419 -22.063  1.00  0.98           H  
ATOM   4039  CZ  PHE A 270       4.970  -5.644 -20.956  1.00  0.98           C  
ATOM   4040  HZ  PHE A 270       5.183  -6.084 -19.993  1.00  0.98           H  
ATOM   4041  N   THR A 271       1.821  -3.553 -27.430  1.00  0.96           N  
ATOM   4042  H   THR A 271       1.229  -4.303 -27.103  1.00  0.96           H  
ATOM   4043  CA  THR A 271       1.595  -3.027 -28.782  1.00  0.96           C  
ATOM   4044  HA  THR A 271       2.523  -3.115 -29.348  1.00  0.96           H  
ATOM   4045  C   THR A 271       1.189  -1.555 -28.715  1.00  0.96           C  
ATOM   4046  CB  THR A 271       0.512  -3.834 -29.504  1.00  0.96           C  
ATOM   4047  HB  THR A 271      -0.426  -3.762 -28.953  1.00  0.96           H  
ATOM   4048  O   THR A 271       0.263  -1.197 -27.996  1.00  0.96           O  
ATOM   4049  CG2 THR A 271       0.295  -3.374 -30.945  1.00  0.96           C  
ATOM   4050 HG21 THR A 271      -0.410  -4.044 -31.438  1.00  0.96           H  
ATOM   4051 HG22 THR A 271       1.241  -3.388 -31.486  1.00  0.96           H  
ATOM   4052 HG23 THR A 271      -0.122  -2.368 -30.960  1.00  0.96           H  
ATOM   4053  OG1 THR A 271       0.908  -5.185 -29.571  1.00  0.96           O  
ATOM   4054  HG1 THR A 271       0.123  -5.705 -29.761  1.00  0.96           H  
ATOM   4055  N   GLY A 272       1.882  -0.690 -29.458  1.00  0.95           N  
ATOM   4056  H   GLY A 272       2.667  -1.026 -29.998  1.00  0.95           H  
ATOM   4057  CA  GLY A 272       1.624   0.755 -29.435  1.00  0.95           C  
ATOM   4058  HA2 GLY A 272       2.146   1.223 -30.269  1.00  0.95           H  
ATOM   4059  HA3 GLY A 272       0.555   0.932 -29.554  1.00  0.95           H  
ATOM   4060  C   GLY A 272       2.075   1.461 -28.151  1.00  0.95           C  
ATOM   4061  O   GLY A 272       1.712   2.614 -27.946  1.00  0.95           O  
ATOM   4062  N   GLY A 273       2.856   0.803 -27.287  1.00  0.97           N  
ATOM   4063  H   GLY A 273       3.107  -0.157 -27.472  1.00  0.97           H  
ATOM   4064  CA  GLY A 273       3.333   1.386 -26.031  1.00  0.97           C  
ATOM   4065  HA2 GLY A 273       3.681   2.405 -26.202  1.00  0.97           H  
ATOM   4066  HA3 GLY A 273       4.176   0.797 -25.670  1.00  0.97           H  
ATOM   4067  C   GLY A 273       2.280   1.416 -24.921  1.00  0.97           C  
ATOM   4068  O   GLY A 273       2.463   2.137 -23.944  1.00  0.97           O  
ATOM   4069  N   ILE A 274       1.185   0.650 -25.041  1.00  0.98           N  
ATOM   4070  H   ILE A 274       1.067   0.087 -25.872  1.00  0.98           H  
ATOM   4071  CA  ILE A 274       0.307   0.386 -23.889  1.00  0.98           C  
ATOM   4072  HA  ILE A 274      -0.040   1.344 -23.501  1.00  0.98           H  
ATOM   4073  C   ILE A 274       1.124  -0.275 -22.768  1.00  0.98           C  
ATOM   4074  CB  ILE A 274      -0.950  -0.436 -24.266  1.00  0.98           C  
ATOM   4075  HB  ILE A 274      -1.590  -0.464 -23.383  1.00  0.98           H  
ATOM   4076  O   ILE A 274       2.151  -0.908 -23.038  1.00  0.98           O  
ATOM   4077  CG1 ILE A 274      -0.612  -1.896 -24.640  1.00  0.98           C  
ATOM   4078 HG12 ILE A 274       0.027  -1.914 -25.522  1.00  0.98           H  
ATOM   4079 HG13 ILE A 274      -0.060  -2.347 -23.816  1.00  0.98           H  
ATOM   4080  CG2 ILE A 274      -1.743   0.272 -25.381  1.00  0.98           C  
ATOM   4081 HG21 ILE A 274      -2.726  -0.186 -25.489  1.00  0.98           H  
ATOM   4082 HG22 ILE A 274      -1.211   0.210 -26.330  1.00  0.98           H  
ATOM   4083 HG23 ILE A 274      -1.888   1.321 -25.122  1.00  0.98           H  
ATOM   4084  CD1 ILE A 274      -1.837  -2.784 -24.891  1.00  0.98           C  
ATOM   4085 HD11 ILE A 274      -2.361  -2.465 -25.793  1.00  0.98           H  
ATOM   4086 HD12 ILE A 274      -1.510  -3.815 -25.024  1.00  0.98           H  
ATOM   4087 HD13 ILE A 274      -2.511  -2.735 -24.037  1.00  0.98           H  
ATOM   4088  N   ASN A 275       0.684  -0.125 -21.516  1.00  0.98           N  
ATOM   4089  H   ASN A 275      -0.181   0.372 -21.359  1.00  0.98           H  
ATOM   4090  CA  ASN A 275       1.324  -0.759 -20.355  1.00  0.98           C  
ATOM   4091  HA  ASN A 275       0.842  -0.386 -19.451  1.00  0.98           H  
ATOM   4092  C   ASN A 275       2.813  -0.410 -20.178  1.00  0.98           C  
ATOM   4093  CB  ASN A 275       1.061  -2.272 -20.430  1.00  0.98           C  
ATOM   4094  HB2 ASN A 275       1.586  -2.689 -21.289  1.00  0.98           H  
ATOM   4095  HB3 ASN A 275       1.463  -2.768 -19.546  1.00  0.98           H  
ATOM   4096  O   ASN A 275       3.581  -1.217 -19.646  1.00  0.98           O  
ATOM   4097  CG  ASN A 275      -0.405  -2.620 -20.531  1.00  0.98           C  
ATOM   4098  ND2 ASN A 275      -0.719  -3.652 -21.261  1.00  0.98           N  
ATOM   4099 HD21 ASN A 275      -0.009  -4.119 -21.807  1.00  0.98           H  
ATOM   4100 HD22 ASN A 275      -1.700  -3.874 -21.345  1.00  0.98           H  
ATOM   4101  OD1 ASN A 275      -1.279  -1.954 -20.004  1.00  0.98           O  
ATOM   4102  N   SER A 276       3.238   0.759 -20.671  1.00  0.99           N  
ATOM   4103  H   SER A 276       2.566   1.405 -21.059  1.00  0.99           H  
ATOM   4104  CA  SER A 276       4.650   1.126 -20.765  1.00  0.99           C  
ATOM   4105  HA  SER A 276       5.209   0.480 -20.088  1.00  0.99           H  
ATOM   4106  C   SER A 276       4.922   2.573 -20.345  1.00  0.99           C  
ATOM   4107  CB  SER A 276       5.190   0.903 -22.186  1.00  0.99           C  
ATOM   4108  HB2 SER A 276       6.268   1.063 -22.170  1.00  0.99           H  
ATOM   4109  HB3 SER A 276       4.743   1.633 -22.860  1.00  0.99           H  
ATOM   4110  O   SER A 276       4.066   3.445 -20.457  1.00  0.99           O  
ATOM   4111  OG  SER A 276       4.937  -0.402 -22.683  1.00  0.99           O  
ATOM   4112  HG  SER A 276       3.987  -0.500 -22.783  1.00  0.99           H  
ATOM   4113  N   ALA A 277       6.152   2.832 -19.914  1.00  0.99           N  
ATOM   4114  H   ALA A 277       6.777   2.043 -19.834  1.00  0.99           H  
ATOM   4115  CA  ALA A 277       6.755   4.152 -19.741  1.00  0.99           C  
ATOM   4116  HA  ALA A 277       6.218   4.881 -20.347  1.00  0.99           H  
ATOM   4117  C   ALA A 277       8.205   4.114 -20.248  1.00  0.99           C  
ATOM   4118  CB  ALA A 277       6.641   4.579 -18.270  1.00  0.99           C  
ATOM   4119  HB1 ALA A 277       7.019   3.801 -17.607  1.00  0.99           H  
ATOM   4120  HB2 ALA A 277       7.194   5.500 -18.091  1.00  0.99           H  
ATOM   4121  HB3 ALA A 277       5.590   4.760 -18.043  1.00  0.99           H  
ATOM   4122  O   ALA A 277       8.690   3.075 -20.696  1.00  0.99           O  
ATOM   4123  N   ILE A 278       8.904   5.244 -20.211  1.00  0.99           N  
ATOM   4124  H   ILE A 278       8.464   6.072 -19.835  1.00  0.99           H  
ATOM   4125  CA  ILE A 278      10.248   5.384 -20.775  1.00  0.99           C  
ATOM   4126  HA  ILE A 278      10.557   4.452 -21.249  1.00  0.99           H  
ATOM   4127  C   ILE A 278      11.237   5.680 -19.650  1.00  0.99           C  
ATOM   4128  CB  ILE A 278      10.248   6.483 -21.862  1.00  0.99           C  
ATOM   4129  HB  ILE A 278       9.943   7.420 -21.396  1.00  0.99           H  
ATOM   4130  O   ILE A 278      11.126   6.716 -19.002  1.00  0.99           O  
ATOM   4131  CG1 ILE A 278       9.224   6.150 -22.977  1.00  0.99           C  
ATOM   4132 HG12 ILE A 278       8.238   6.012 -22.534  1.00  0.99           H  
ATOM   4133 HG13 ILE A 278       9.500   5.209 -23.454  1.00  0.99           H  
ATOM   4134  CG2 ILE A 278      11.672   6.671 -22.423  1.00  0.99           C  
ATOM   4135 HG21 ILE A 278      11.688   7.411 -23.223  1.00  0.99           H  
ATOM   4136 HG22 ILE A 278      12.050   5.720 -22.797  1.00  0.99           H  
ATOM   4137 HG23 ILE A 278      12.343   7.023 -21.639  1.00  0.99           H  
ATOM   4138  CD1 ILE A 278       9.058   7.237 -24.046  1.00  0.99           C  
ATOM   4139 HD11 ILE A 278       9.970   7.351 -24.632  1.00  0.99           H  
ATOM   4140 HD12 ILE A 278       8.248   6.952 -24.718  1.00  0.99           H  
ATOM   4141 HD13 ILE A 278       8.804   8.186 -23.573  1.00  0.99           H  
ATOM   4142  N   LEU A 279      12.234   4.819 -19.459  1.00  0.99           N  
ATOM   4143  H   LEU A 279      12.269   3.990 -20.035  1.00  0.99           H  
ATOM   4144  CA  LEU A 279      13.447   5.164 -18.722  1.00  0.99           C  
ATOM   4145  HA  LEU A 279      13.196   5.865 -17.926  1.00  0.99           H  
ATOM   4146  C   LEU A 279      14.417   5.826 -19.707  1.00  0.99           C  
ATOM   4147  CB  LEU A 279      14.055   3.902 -18.089  1.00  0.99           C  
ATOM   4148  HB2 LEU A 279      13.299   3.367 -17.514  1.00  0.99           H  
ATOM   4149  HB3 LEU A 279      14.384   3.243 -18.892  1.00  0.99           H  
ATOM   4150  O   LEU A 279      14.830   5.197 -20.682  1.00  0.99           O  
ATOM   4151  CG  LEU A 279      15.250   4.221 -17.171  1.00  0.99           C  
ATOM   4152  HG  LEU A 279      15.905   4.948 -17.650  1.00  0.99           H  
ATOM   4153  CD1 LEU A 279      14.768   4.776 -15.830  1.00  0.99           C  
ATOM   4154 HD11 LEU A 279      14.347   5.772 -15.963  1.00  0.99           H  
ATOM   4155 HD12 LEU A 279      15.609   4.838 -15.139  1.00  0.99           H  
ATOM   4156 HD13 LEU A 279      14.016   4.119 -15.392  1.00  0.99           H  
ATOM   4157  CD2 LEU A 279      16.072   2.969 -16.891  1.00  0.99           C  
ATOM   4158 HD21 LEU A 279      16.994   3.239 -16.378  1.00  0.99           H  
ATOM   4159 HD22 LEU A 279      16.332   2.467 -17.823  1.00  0.99           H  
ATOM   4160 HD23 LEU A 279      15.506   2.294 -16.249  1.00  0.99           H  
ATOM   4161  N   ARG A 280      14.772   7.091 -19.489  1.00  0.99           N  
ATOM   4162  H   ARG A 280      14.430   7.536 -18.650  1.00  0.99           H  
ATOM   4163  CA  ARG A 280      15.641   7.862 -20.386  1.00  0.99           C  
ATOM   4164  HA  ARG A 280      15.878   7.267 -21.268  1.00  0.99           H  
ATOM   4165  C   ARG A 280      16.956   8.199 -19.705  1.00  0.99           C  
ATOM   4166  CB  ARG A 280      14.898   9.117 -20.858  1.00  0.99           C  
ATOM   4167  HB2 ARG A 280      14.600   9.713 -19.995  1.00  0.99           H  
ATOM   4168  HB3 ARG A 280      14.000   8.796 -21.386  1.00  0.99           H  
ATOM   4169  O   ARG A 280      16.965   8.872 -18.682  1.00  0.99           O  
ATOM   4170  CG  ARG A 280      15.771   9.977 -21.789  1.00  0.99           C  
ATOM   4171  HG2 ARG A 280      16.576  10.432 -21.212  1.00  0.99           H  
ATOM   4172  HG3 ARG A 280      16.209   9.344 -22.561  1.00  0.99           H  
ATOM   4173  CD  ARG A 280      14.965  11.092 -22.457  1.00  0.99           C  
ATOM   4174  HD2 ARG A 280      15.654  11.731 -23.010  1.00  0.99           H  
ATOM   4175  HD3 ARG A 280      14.482  11.682 -21.678  1.00  0.99           H  
ATOM   4176  NE  ARG A 280      13.979  10.522 -23.391  1.00  0.99           N  
ATOM   4177  HE  ARG A 280      14.262   9.659 -23.832  1.00  0.99           H  
ATOM   4178  NH1 ARG A 280      12.243  11.979 -23.079  1.00  0.99           N  
ATOM   4179 HH11 ARG A 280      12.824  12.484 -22.424  1.00  0.99           H  
ATOM   4180 HH12 ARG A 280      11.272  12.220 -23.217  1.00  0.99           H  
ATOM   4181  NH2 ARG A 280      11.985  10.191 -24.407  1.00  0.99           N  
ATOM   4182 HH21 ARG A 280      12.370   9.356 -24.824  1.00  0.99           H  
ATOM   4183 HH22 ARG A 280      11.012  10.417 -24.558  1.00  0.99           H  
ATOM   4184  CZ  ARG A 280      12.740  10.898 -23.613  1.00  0.99           C  
ATOM   4185  N   TYR A 281      18.064   7.796 -20.310  1.00  0.99           N  
ATOM   4186  H   TYR A 281      18.008   7.227 -21.142  1.00  0.99           H  
ATOM   4187  CA  TYR A 281      19.380   8.218 -19.847  1.00  0.99           C  
ATOM   4188  HA  TYR A 281      19.402   8.151 -18.759  1.00  0.99           H  
ATOM   4189  C   TYR A 281      19.666   9.670 -20.240  1.00  0.99           C  
ATOM   4190  CB  TYR A 281      20.451   7.273 -20.388  1.00  0.99           C  
ATOM   4191  HB2 TYR A 281      21.405   7.800 -20.365  1.00  0.99           H  
ATOM   4192  HB3 TYR A 281      20.243   7.036 -21.431  1.00  0.99           H  
ATOM   4193  O   TYR A 281      19.357  10.091 -21.358  1.00  0.99           O  
ATOM   4194  CG  TYR A 281      20.595   5.993 -19.590  1.00  0.99           C  
ATOM   4195  CD1 TYR A 281      21.833   5.720 -18.985  1.00  0.99           C  
ATOM   4196  HD1 TYR A 281      22.669   6.388 -19.125  1.00  0.99           H  
ATOM   4197  CD2 TYR A 281      19.524   5.087 -19.435  1.00  0.99           C  
ATOM   4198  HD2 TYR A 281      18.573   5.270 -19.914  1.00  0.99           H  
ATOM   4199  CE1 TYR A 281      22.011   4.563 -18.222  1.00  0.99           C  
ATOM   4200  HE1 TYR A 281      22.980   4.345 -17.797  1.00  0.99           H  
ATOM   4201  CE2 TYR A 281      19.692   3.928 -18.654  1.00  0.99           C  
ATOM   4202  HE2 TYR A 281      18.888   3.221 -18.513  1.00  0.99           H  
ATOM   4203  OH  TYR A 281      21.161   2.570 -17.315  1.00  0.99           O  
ATOM   4204  HH  TYR A 281      22.062   2.585 -16.983  1.00  0.99           H  
ATOM   4205  CZ  TYR A 281      20.940   3.674 -18.052  1.00  0.99           C  
ATOM   4206  N   ASP A 282      20.314  10.429 -19.357  1.00  0.99           N  
ATOM   4207  H   ASP A 282      20.417  10.084 -18.414  1.00  0.99           H  
ATOM   4208  CA  ASP A 282      20.800  11.770 -19.679  1.00  0.99           C  
ATOM   4209  HA  ASP A 282      19.940  12.393 -19.926  1.00  0.99           H  
ATOM   4210  C   ASP A 282      21.733  11.720 -20.898  1.00  0.99           C  
ATOM   4211  CB  ASP A 282      21.524  12.414 -18.489  1.00  0.99           C  
ATOM   4212  HB2 ASP A 282      22.298  11.737 -18.129  1.00  0.99           H  
ATOM   4213  HB3 ASP A 282      22.015  13.323 -18.837  1.00  0.99           H  
ATOM   4214  O   ASP A 282      22.714  10.975 -20.933  1.00  0.99           O  
ATOM   4215  CG  ASP A 282      20.601  12.804 -17.335  1.00  0.99           C  
ATOM   4216  OD1 ASP A 282      19.402  13.049 -17.588  1.00  0.99           O  
ATOM   4217  OD2 ASP A 282      21.143  12.910 -16.212  1.00  0.99           O  
ATOM   4218  N   GLY A 283      21.415  12.524 -21.915  1.00  0.98           N  
ATOM   4219  H   GLY A 283      20.576  13.079 -21.821  1.00  0.98           H  
ATOM   4220  CA  GLY A 283      22.115  12.532 -23.203  1.00  0.98           C  
ATOM   4221  HA2 GLY A 283      23.142  12.197 -23.058  1.00  0.98           H  
ATOM   4222  HA3 GLY A 283      22.143  13.554 -23.581  1.00  0.98           H  
ATOM   4223  C   GLY A 283      21.488  11.646 -24.288  1.00  0.98           C  
ATOM   4224  O   GLY A 283      21.891  11.757 -25.446  1.00  0.98           O  
ATOM   4225  N   ALA A 284      20.486  10.822 -23.963  1.00  0.99           N  
ATOM   4226  H   ALA A 284      20.206  10.737 -22.997  1.00  0.99           H  
ATOM   4227  CA  ALA A 284      19.715  10.081 -24.959  1.00  0.99           C  
ATOM   4228  HA  ALA A 284      20.414   9.646 -25.673  1.00  0.99           H  
ATOM   4229  C   ALA A 284      18.755  11.004 -25.734  1.00  0.99           C  
ATOM   4230  CB  ALA A 284      18.974   8.926 -24.280  1.00  0.99           C  
ATOM   4231  HB1 ALA A 284      18.484   8.304 -25.029  1.00  0.99           H  
ATOM   4232  HB2 ALA A 284      18.220   9.320 -23.599  1.00  0.99           H  
ATOM   4233  HB3 ALA A 284      19.677   8.314 -23.714  1.00  0.99           H  
ATOM   4234  O   ALA A 284      18.268  12.017 -25.224  1.00  0.99           O  
ATOM   4235  N   ALA A 285      18.451  10.646 -26.984  1.00  0.98           N  
ATOM   4236  H   ALA A 285      18.836   9.785 -27.345  1.00  0.98           H  
ATOM   4237  CA  ALA A 285      17.490  11.387 -27.798  1.00  0.98           C  
ATOM   4238  HA  ALA A 285      17.777  12.438 -27.784  1.00  0.98           H  
ATOM   4239  C   ALA A 285      16.066  11.279 -27.221  1.00  0.98           C  
ATOM   4240  CB  ALA A 285      17.570  10.886 -29.245  1.00  0.98           C  
ATOM   4241  HB1 ALA A 285      17.331   9.823 -29.284  1.00  0.98           H  
ATOM   4242  HB2 ALA A 285      16.863  11.434 -29.868  1.00  0.98           H  
ATOM   4243  HB3 ALA A 285      18.578  11.037 -29.632  1.00  0.98           H  
ATOM   4244  O   ALA A 285      15.684  10.243 -26.676  1.00  0.98           O  
ATOM   4245  N   ALA A 286      15.253  12.328 -27.389  1.00  0.98           N  
ATOM   4246  H   ALA A 286      15.624  13.156 -27.833  1.00  0.98           H  
ATOM   4247  CA  ALA A 286      13.850  12.357 -26.966  1.00  0.98           C  
ATOM   4248  HA  ALA A 286      13.783  11.872 -25.992  1.00  0.98           H  
ATOM   4249  C   ALA A 286      12.946  11.556 -27.927  1.00  0.98           C  
ATOM   4250  CB  ALA A 286      13.414  13.817 -26.783  1.00  0.98           C  
ATOM   4251  HB1 ALA A 286      13.469  14.346 -27.735  1.00  0.98           H  
ATOM   4252  HB2 ALA A 286      14.059  14.308 -26.055  1.00  0.98           H  
ATOM   4253  HB3 ALA A 286      12.386  13.848 -26.423  1.00  0.98           H  
ATOM   4254  O   ALA A 286      12.096  12.114 -28.617  1.00  0.98           O  
ATOM   4255  N   VAL A 287      13.170  10.245 -27.988  1.00  0.98           N  
ATOM   4256  H   VAL A 287      13.892   9.866 -27.393  1.00  0.98           H  
ATOM   4257  CA  VAL A 287      12.428   9.280 -28.810  1.00  0.98           C  
ATOM   4258  HA  VAL A 287      11.543   9.767 -29.220  1.00  0.98           H  
ATOM   4259  C   VAL A 287      11.925   8.125 -27.941  1.00  0.98           C  
ATOM   4260  CB  VAL A 287      13.274   8.781 -30.001  1.00  0.98           C  
ATOM   4261  HB  VAL A 287      12.673   8.073 -30.573  1.00  0.98           H  
ATOM   4262  O   VAL A 287      12.343   7.979 -26.789  1.00  0.98           O  
ATOM   4263  CG1 VAL A 287      13.637   9.937 -30.944  1.00  0.98           C  
ATOM   4264 HG11 VAL A 287      14.121   9.541 -31.837  1.00  0.98           H  
ATOM   4265 HG12 VAL A 287      12.731  10.467 -31.238  1.00  0.98           H  
ATOM   4266 HG13 VAL A 287      14.314  10.634 -30.450  1.00  0.98           H  
ATOM   4267  CG2 VAL A 287      14.565   8.071 -29.572  1.00  0.98           C  
ATOM   4268 HG21 VAL A 287      14.323   7.202 -28.960  1.00  0.98           H  
ATOM   4269 HG22 VAL A 287      15.202   8.741 -28.995  1.00  0.98           H  
ATOM   4270 HG23 VAL A 287      15.108   7.724 -30.451  1.00  0.98           H  
ATOM   4271  N   GLU A 288      10.996   7.332 -28.472  1.00  0.98           N  
ATOM   4272  H   GLU A 288      10.699   7.479 -29.426  1.00  0.98           H  
ATOM   4273  CA  GLU A 288      10.555   6.097 -27.817  1.00  0.98           C  
ATOM   4274  HA  GLU A 288      10.318   6.336 -26.780  1.00  0.98           H  
ATOM   4275  C   GLU A 288      11.663   5.025 -27.849  1.00  0.98           C  
ATOM   4276  CB  GLU A 288       9.278   5.549 -28.469  1.00  0.98           C  
ATOM   4277  HB2 GLU A 288       9.446   5.413 -29.538  1.00  0.98           H  
ATOM   4278  HB3 GLU A 288       9.058   4.579 -28.024  1.00  0.98           H  
ATOM   4279  O   GLU A 288      12.408   4.953 -28.834  1.00  0.98           O  
ATOM   4280  CG  GLU A 288       8.073   6.473 -28.249  1.00  0.98           C  
ATOM   4281  HG2 GLU A 288       8.254   7.421 -28.755  1.00  0.98           H  
ATOM   4282  HG3 GLU A 288       7.980   6.674 -27.182  1.00  0.98           H  
ATOM   4283  CD  GLU A 288       6.752   5.878 -28.758  1.00  0.98           C  
ATOM   4284  OE1 GLU A 288       5.707   6.517 -28.511  1.00  0.98           O  
ATOM   4285  OE2 GLU A 288       6.735   4.788 -29.364  1.00  0.98           O  
ATOM   4286  N   PRO A 289      11.777   4.180 -26.807  1.00  0.98           N  
ATOM   4287  CA  PRO A 289      12.702   3.054 -26.798  1.00  0.98           C  
ATOM   4288  HA  PRO A 289      13.721   3.436 -26.862  1.00  0.98           H  
ATOM   4289  C   PRO A 289      12.450   2.063 -27.939  1.00  0.98           C  
ATOM   4290  CB  PRO A 289      12.508   2.355 -25.452  1.00  0.98           C  
ATOM   4291  HB2 PRO A 289      13.451   2.008 -25.028  1.00  0.98           H  
ATOM   4292  HB3 PRO A 289      11.851   1.494 -25.574  1.00  0.98           H  
ATOM   4293  O   PRO A 289      11.314   1.776 -28.316  1.00  0.98           O  
ATOM   4294  CG  PRO A 289      11.814   3.371 -24.559  1.00  0.98           C  
ATOM   4295  HG2 PRO A 289      11.124   2.895 -23.862  1.00  0.98           H  
ATOM   4296  HG3 PRO A 289      12.568   3.935 -24.009  1.00  0.98           H  
ATOM   4297  CD  PRO A 289      11.074   4.276 -25.536  1.00  0.98           C  
ATOM   4298  HD2 PRO A 289      10.048   3.932 -25.659  1.00  0.98           H  
ATOM   4299  HD3 PRO A 289      11.093   5.297 -25.153  1.00  0.98           H  
ATOM   4300  N   THR A 290      13.526   1.447 -28.426  1.00  0.97           N  
ATOM   4301  H   THR A 290      14.431   1.720 -28.072  1.00  0.97           H  
ATOM   4302  CA  THR A 290      13.462   0.333 -29.395  1.00  0.97           C  
ATOM   4303  HA  THR A 290      12.441   0.239 -29.764  1.00  0.97           H  
ATOM   4304  C   THR A 290      13.790  -1.021 -28.762  1.00  0.97           C  
ATOM   4305  CB  THR A 290      14.346   0.597 -30.619  1.00  0.97           C  
ATOM   4306  HB  THR A 290      14.270  -0.253 -31.297  1.00  0.97           H  
ATOM   4307  O   THR A 290      13.887  -2.032 -29.457  1.00  0.97           O  
ATOM   4308  CG2 THR A 290      13.919   1.852 -31.380  1.00  0.97           C  
ATOM   4309 HG21 THR A 290      14.539   1.964 -32.269  1.00  0.97           H  
ATOM   4310 HG22 THR A 290      12.876   1.757 -31.683  1.00  0.97           H  
ATOM   4311 HG23 THR A 290      14.025   2.738 -30.754  1.00  0.97           H  
ATOM   4312  OG1 THR A 290      15.694   0.757 -30.246  1.00  0.97           O  
ATOM   4313  HG1 THR A 290      15.824   1.643 -29.901  1.00  0.97           H  
ATOM   4314  N   THR A 291      13.952  -1.050 -27.437  1.00  0.97           N  
ATOM   4315  H   THR A 291      13.787  -0.207 -26.905  1.00  0.97           H  
ATOM   4316  CA  THR A 291      14.291  -2.250 -26.674  1.00  0.97           C  
ATOM   4317  HA  THR A 291      15.176  -2.691 -27.133  1.00  0.97           H  
ATOM   4318  C   THR A 291      13.185  -3.299 -26.745  1.00  0.97           C  
ATOM   4319  CB  THR A 291      14.650  -1.905 -25.220  1.00  0.97           C  
ATOM   4320  HB  THR A 291      14.671  -2.809 -24.611  1.00  0.97           H  
ATOM   4321  O   THR A 291      11.989  -3.000 -26.809  1.00  0.97           O  
ATOM   4322  CG2 THR A 291      16.014  -1.222 -25.155  1.00  0.97           C  
ATOM   4323 HG21 THR A 291      16.779  -1.884 -25.563  1.00  0.97           H  
ATOM   4324 HG22 THR A 291      16.269  -1.009 -24.117  1.00  0.97           H  
ATOM   4325 HG23 THR A 291      16.013  -0.290 -25.719  1.00  0.97           H  
ATOM   4326  OG1 THR A 291      13.770  -0.962 -24.661  1.00  0.97           O  
ATOM   4327  HG1 THR A 291      14.331  -0.419 -24.103  1.00  0.97           H  
ATOM   4328  N   THR A 292      13.597  -4.563 -26.781  1.00  0.95           N  
ATOM   4329  H   THR A 292      14.586  -4.760 -26.730  1.00  0.95           H  
ATOM   4330  CA  THR A 292      12.691  -5.711 -26.812  1.00  0.95           C  
ATOM   4331  HA  THR A 292      11.700  -5.390 -27.132  1.00  0.95           H  
ATOM   4332  C   THR A 292      12.577  -6.312 -25.424  1.00  0.95           C  
ATOM   4333  CB  THR A 292      13.178  -6.789 -27.788  1.00  0.95           C  
ATOM   4334  HB  THR A 292      12.519  -7.654 -27.713  1.00  0.95           H  
ATOM   4335  O   THR A 292      13.600  -6.529 -24.774  1.00  0.95           O  
ATOM   4336  CG2 THR A 292      13.172  -6.294 -29.234  1.00  0.95           C  
ATOM   4337 HG21 THR A 292      13.480  -7.104 -29.894  1.00  0.95           H  
ATOM   4338 HG22 THR A 292      12.168  -5.969 -29.509  1.00  0.95           H  
ATOM   4339 HG23 THR A 292      13.863  -5.458 -29.350  1.00  0.95           H  
ATOM   4340  OG1 THR A 292      14.493  -7.187 -27.471  1.00  0.95           O  
ATOM   4341  HG1 THR A 292      14.534  -7.293 -26.518  1.00  0.95           H  
ATOM   4342  N   GLN A 293      11.357  -6.672 -25.023  1.00  0.93           N  
ATOM   4343  H   GLN A 293      10.556  -6.445 -25.595  1.00  0.93           H  
ATOM   4344  CA  GLN A 293      11.136  -7.412 -23.787  1.00  0.93           C  
ATOM   4345  HA  GLN A 293      11.455  -6.786 -22.954  1.00  0.93           H  
ATOM   4346  C   GLN A 293      11.958  -8.710 -23.780  1.00  0.93           C  
ATOM   4347  CB  GLN A 293       9.640  -7.722 -23.634  1.00  0.93           C  
ATOM   4348  HB2 GLN A 293       9.335  -8.417 -24.416  1.00  0.93           H  
ATOM   4349  HB3 GLN A 293       9.064  -6.803 -23.742  1.00  0.93           H  
ATOM   4350  O   GLN A 293      11.900  -9.503 -24.724  1.00  0.93           O  
ATOM   4351  CG  GLN A 293       9.346  -8.330 -22.255  1.00  0.93           C  
ATOM   4352  HG2 GLN A 293       9.615  -7.605 -21.486  1.00  0.93           H  
ATOM   4353  HG3 GLN A 293       9.945  -9.227 -22.101  1.00  0.93           H  
ATOM   4354  CD  GLN A 293       7.890  -8.732 -22.074  1.00  0.93           C  
ATOM   4355  NE2 GLN A 293       7.407  -8.747 -20.851  1.00  0.93           N  
ATOM   4356 HE21 GLN A 293       6.459  -9.077 -20.735  1.00  0.93           H  
ATOM   4357 HE22 GLN A 293       7.998  -8.511 -20.067  1.00  0.93           H  
ATOM   4358  OE1 GLN A 293       7.168  -9.051 -23.007  1.00  0.93           O  
ATOM   4359  N   THR A 294      12.693  -8.941 -22.697  1.00  0.92           N  
ATOM   4360  H   THR A 294      12.744  -8.232 -21.980  1.00  0.92           H  
ATOM   4361  CA  THR A 294      13.416 -10.189 -22.444  1.00  0.92           C  
ATOM   4362  HA  THR A 294      13.574 -10.707 -23.390  1.00  0.92           H  
ATOM   4363  C   THR A 294      12.600 -11.115 -21.546  1.00  0.92           C  
ATOM   4364  CB  THR A 294      14.800  -9.910 -21.839  1.00  0.92           C  
ATOM   4365  HB  THR A 294      15.272 -10.851 -21.557  1.00  0.92           H  
ATOM   4366  O   THR A 294      11.785 -10.666 -20.742  1.00  0.92           O  
ATOM   4367  CG2 THR A 294      15.697  -9.189 -22.848  1.00  0.92           C  
ATOM   4368 HG21 THR A 294      15.785  -9.780 -23.760  1.00  0.92           H  
ATOM   4369 HG22 THR A 294      15.284  -8.210 -23.089  1.00  0.92           H  
ATOM   4370 HG23 THR A 294      16.687  -9.054 -22.412  1.00  0.92           H  
ATOM   4371  OG1 THR A 294      14.701  -9.076 -20.710  1.00  0.92           O  
ATOM   4372  HG1 THR A 294      14.350  -9.573 -19.968  1.00  0.92           H  
ATOM   4373  N   THR A 295      12.809 -12.427 -21.664  1.00  0.95           N  
ATOM   4374  H   THR A 295      13.509 -12.763 -22.310  1.00  0.95           H  
ATOM   4375  CA  THR A 295      12.235 -13.386 -20.709  1.00  0.95           C  
ATOM   4376  HA  THR A 295      11.162 -13.213 -20.630  1.00  0.95           H  
ATOM   4377  C   THR A 295      12.861 -13.167 -19.334  1.00  0.95           C  
ATOM   4378  CB  THR A 295      12.468 -14.829 -21.175  1.00  0.95           C  
ATOM   4379  HB  THR A 295      13.537 -15.041 -21.195  1.00  0.95           H  
ATOM   4380  O   THR A 295      14.084 -13.140 -19.230  1.00  0.95           O  
ATOM   4381  CG2 THR A 295      11.772 -15.864 -20.293  1.00  0.95           C  
ATOM   4382 HG21 THR A 295      12.236 -15.884 -19.307  1.00  0.95           H  
ATOM   4383 HG22 THR A 295      11.880 -16.853 -20.740  1.00  0.95           H  
ATOM   4384 HG23 THR A 295      10.713 -15.628 -20.191  1.00  0.95           H  
ATOM   4385  OG1 THR A 295      11.954 -14.975 -22.481  1.00  0.95           O  
ATOM   4386  HG1 THR A 295      11.356 -14.239 -22.637  1.00  0.95           H  
ATOM   4387  N   SER A 296      12.028 -13.019 -18.301  1.00  0.97           N  
ATOM   4388  H   SER A 296      11.032 -13.022 -18.464  1.00  0.97           H  
ATOM   4389  CA  SER A 296      12.491 -12.949 -16.913  1.00  0.97           C  
ATOM   4390  HA  SER A 296      13.228 -12.151 -16.829  1.00  0.97           H  
ATOM   4391  C   SER A 296      13.162 -14.267 -16.515  1.00  0.97           C  
ATOM   4392  CB  SER A 296      11.324 -12.596 -15.986  1.00  0.97           C  
ATOM   4393  HB2 SER A 296      10.486 -13.262 -16.196  1.00  0.97           H  
ATOM   4394  HB3 SER A 296      11.009 -11.571 -16.179  1.00  0.97           H  
ATOM   4395  O   SER A 296      12.646 -15.356 -16.767  1.00  0.97           O  
ATOM   4396  OG  SER A 296      11.660 -12.730 -14.624  1.00  0.97           O  
ATOM   4397  HG  SER A 296      12.414 -12.179 -14.402  1.00  0.97           H  
ATOM   4398  N   THR A 297      14.342 -14.150 -15.923  1.00  0.97           N  
ATOM   4399  H   THR A 297      14.666 -13.208 -15.758  1.00  0.97           H  
ATOM   4400  CA  THR A 297      15.202 -15.237 -15.440  1.00  0.97           C  
ATOM   4401  HA  THR A 297      14.762 -16.196 -15.713  1.00  0.97           H  
ATOM   4402  C   THR A 297      15.347 -15.237 -13.919  1.00  0.97           C  
ATOM   4403  CB  THR A 297      16.595 -15.151 -16.078  1.00  0.97           C  
ATOM   4404  HB  THR A 297      17.202 -15.965 -15.681  1.00  0.97           H  
ATOM   4405  O   THR A 297      15.701 -16.265 -13.345  1.00  0.97           O  
ATOM   4406  CG2 THR A 297      16.547 -15.311 -17.598  1.00  0.97           C  
ATOM   4407 HG21 THR A 297      17.565 -15.360 -17.985  1.00  0.97           H  
ATOM   4408 HG22 THR A 297      16.040 -14.457 -18.047  1.00  0.97           H  
ATOM   4409 HG23 THR A 297      16.016 -16.227 -17.857  1.00  0.97           H  
ATOM   4410  OG1 THR A 297      17.251 -13.932 -15.794  1.00  0.97           O  
ATOM   4411  HG1 THR A 297      16.614 -13.234 -15.629  1.00  0.97           H  
ATOM   4412  N   ALA A 298      15.039 -14.113 -13.272  1.00  0.98           N  
ATOM   4413  H   ALA A 298      14.813 -13.298 -13.825  1.00  0.98           H  
ATOM   4414  CA  ALA A 298      15.065 -13.918 -11.830  1.00  0.98           C  
ATOM   4415  HA  ALA A 298      15.049 -14.887 -11.331  1.00  0.98           H  
ATOM   4416  C   ALA A 298      13.815 -13.141 -11.360  1.00  0.98           C  
ATOM   4417  CB  ALA A 298      16.388 -13.222 -11.473  1.00  0.98           C  
ATOM   4418  HB1 ALA A 298      16.444 -12.253 -11.969  1.00  0.98           H  
ATOM   4419  HB2 ALA A 298      16.446 -13.072 -10.395  1.00  0.98           H  
ATOM   4420  HB3 ALA A 298      17.228 -13.837 -11.794  1.00  0.98           H  
ATOM   4421  O   ALA A 298      13.947 -12.037 -10.821  1.00  0.98           O  
ATOM   4422  N   PRO A 299      12.595 -13.678 -11.573  1.00  0.98           N  
ATOM   4423  CA  PRO A 299      11.384 -13.040 -11.076  1.00  0.98           C  
ATOM   4424  HA  PRO A 299      11.312 -12.021 -11.459  1.00  0.98           H  
ATOM   4425  C   PRO A 299      11.390 -12.999  -9.547  1.00  0.98           C  
ATOM   4426  CB  PRO A 299      10.220 -13.880 -11.612  1.00  0.98           C  
ATOM   4427  HB2 PRO A 299       9.934 -13.524 -12.601  1.00  0.98           H  
ATOM   4428  HB3 PRO A 299       9.360 -13.869 -10.943  1.00  0.98           H  
ATOM   4429  O   PRO A 299      11.880 -13.925  -8.892  1.00  0.98           O  
ATOM   4430  CG  PRO A 299      10.832 -15.277 -11.729  1.00  0.98           C  
ATOM   4431  HG2 PRO A 299      10.316 -15.882 -12.475  1.00  0.98           H  
ATOM   4432  HG3 PRO A 299      10.815 -15.768 -10.757  1.00  0.98           H  
ATOM   4433  CD  PRO A 299      12.278 -14.987 -12.136  1.00  0.98           C  
ATOM   4434  HD2 PRO A 299      12.939 -15.762 -11.747  1.00  0.98           H  
ATOM   4435  HD3 PRO A 299      12.349 -14.941 -13.223  1.00  0.98           H  
ATOM   4436  N   LEU A 300      10.809 -11.944  -8.975  1.00  0.98           N  
ATOM   4437  H   LEU A 300      10.501 -11.178  -9.556  1.00  0.98           H  
ATOM   4438  CA  LEU A 300      10.601 -11.854  -7.536  1.00  0.98           C  
ATOM   4439  HA  LEU A 300      11.584 -11.863  -7.063  1.00  0.98           H  
ATOM   4440  C   LEU A 300       9.814 -13.070  -7.034  1.00  0.98           C  
ATOM   4441  CB  LEU A 300       9.884 -10.538  -7.188  1.00  0.98           C  
ATOM   4442  HB2 LEU A 300      10.493  -9.696  -7.516  1.00  0.98           H  
ATOM   4443  HB3 LEU A 300       8.940 -10.508  -7.732  1.00  0.98           H  
ATOM   4444  O   LEU A 300       8.715 -13.355  -7.505  1.00  0.98           O  
ATOM   4445  CG  LEU A 300       9.580 -10.392  -5.684  1.00  0.98           C  
ATOM   4446  HG  LEU A 300       8.990 -11.242  -5.341  1.00  0.98           H  
ATOM   4447  CD1 LEU A 300      10.853 -10.310  -4.843  1.00  0.98           C  
ATOM   4448 HD11 LEU A 300      10.584 -10.192  -3.794  1.00  0.98           H  
ATOM   4449 HD12 LEU A 300      11.458  -9.459  -5.155  1.00  0.98           H  
ATOM   4450 HD13 LEU A 300      11.435 -11.228  -4.934  1.00  0.98           H  
ATOM   4451  CD2 LEU A 300       8.761  -9.135  -5.427  1.00  0.98           C  
ATOM   4452 HD21 LEU A 300       9.330  -8.247  -5.705  1.00  0.98           H  
ATOM   4453 HD22 LEU A 300       8.509  -9.083  -4.368  1.00  0.98           H  
ATOM   4454 HD23 LEU A 300       7.832  -9.176  -5.995  1.00  0.98           H  
ATOM   4455  N   ASN A 301      10.370 -13.747  -6.032  1.00  0.97           N  
ATOM   4456  H   ASN A 301      11.271 -13.442  -5.694  1.00  0.97           H  
ATOM   4457  CA  ASN A 301       9.693 -14.795  -5.287  1.00  0.97           C  
ATOM   4458  HA  ASN A 301       8.674 -14.908  -5.656  1.00  0.97           H  
ATOM   4459  C   ASN A 301       9.617 -14.383  -3.815  1.00  0.97           C  
ATOM   4460  CB  ASN A 301      10.429 -16.123  -5.511  1.00  0.97           C  
ATOM   4461  HB2 ASN A 301      11.423 -16.072  -5.067  1.00  0.97           H  
ATOM   4462  HB3 ASN A 301      10.528 -16.294  -6.583  1.00  0.97           H  
ATOM   4463  O   ASN A 301      10.650 -14.145  -3.189  1.00  0.97           O  
ATOM   4464  CG  ASN A 301       9.689 -17.299  -4.905  1.00  0.97           C  
ATOM   4465  ND2 ASN A 301      10.099 -18.505  -5.213  1.00  0.97           N  
ATOM   4466 HD21 ASN A 301       9.581 -19.261  -4.789  1.00  0.97           H  
ATOM   4467 HD22 ASN A 301      10.886 -18.635  -5.833  1.00  0.97           H  
ATOM   4468  OD1 ASN A 301       8.741 -17.166  -4.150  1.00  0.97           O  
ATOM   4469  N   GLU A 302       8.402 -14.304  -3.273  1.00  0.96           N  
ATOM   4470  H   GLU A 302       7.604 -14.572  -3.832  1.00  0.96           H  
ATOM   4471  CA  GLU A 302       8.144 -13.785  -1.928  1.00  0.96           C  
ATOM   4472  HA  GLU A 302       8.532 -12.768  -1.881  1.00  0.96           H  
ATOM   4473  C   GLU A 302       8.867 -14.575  -0.831  1.00  0.96           C  
ATOM   4474  CB  GLU A 302       6.625 -13.729  -1.702  1.00  0.96           C  
ATOM   4475  HB2 GLU A 302       6.213 -14.737  -1.746  1.00  0.96           H  
ATOM   4476  HB3 GLU A 302       6.198 -13.143  -2.516  1.00  0.96           H  
ATOM   4477  O   GLU A 302       9.304 -13.979   0.147  1.00  0.96           O  
ATOM   4478  CG  GLU A 302       6.232 -13.075  -0.365  1.00  0.96           C  
ATOM   4479  HG2 GLU A 302       6.818 -12.165  -0.240  1.00  0.96           H  
ATOM   4480  HG3 GLU A 302       6.481 -13.754   0.451  1.00  0.96           H  
ATOM   4481  CD  GLU A 302       4.742 -12.708  -0.277  1.00  0.96           C  
ATOM   4482  OE1 GLU A 302       4.371 -12.004   0.689  1.00  0.96           O  
ATOM   4483  OE2 GLU A 302       3.965 -13.068  -1.188  1.00  0.96           O  
ATOM   4484  N   VAL A 303       9.102 -15.882  -1.017  1.00  0.96           N  
ATOM   4485  H   VAL A 303       8.762 -16.320  -1.861  1.00  0.96           H  
ATOM   4486  CA  VAL A 303       9.838 -16.690  -0.023  1.00  0.96           C  
ATOM   4487  HA  VAL A 303       9.380 -16.508   0.949  1.00  0.96           H  
ATOM   4488  C   VAL A 303      11.310 -16.302   0.128  1.00  0.96           C  
ATOM   4489  CB  VAL A 303       9.756 -18.203  -0.292  1.00  0.96           C  
ATOM   4490  HB  VAL A 303      10.211 -18.717   0.555  1.00  0.96           H  
ATOM   4491  O   VAL A 303      11.942 -16.726   1.089  1.00  0.96           O  
ATOM   4492  CG1 VAL A 303       8.310 -18.688  -0.376  1.00  0.96           C  
ATOM   4493 HG11 VAL A 303       8.321 -19.774  -0.467  1.00  0.96           H  
ATOM   4494 HG12 VAL A 303       7.802 -18.255  -1.238  1.00  0.96           H  
ATOM   4495 HG13 VAL A 303       7.784 -18.409   0.538  1.00  0.96           H  
ATOM   4496  CG2 VAL A 303      10.502 -18.659  -1.551  1.00  0.96           C  
ATOM   4497 HG21 VAL A 303      10.427 -19.741  -1.651  1.00  0.96           H  
ATOM   4498 HG22 VAL A 303      10.066 -18.181  -2.428  1.00  0.96           H  
ATOM   4499 HG23 VAL A 303      11.558 -18.394  -1.485  1.00  0.96           H  
ATOM   4500  N   ASN A 304      11.860 -15.532  -0.816  1.00  0.97           N  
ATOM   4501  H   ASN A 304      11.263 -15.188  -1.555  1.00  0.97           H  
ATOM   4502  CA  ASN A 304      13.235 -15.038  -0.762  1.00  0.97           C  
ATOM   4503  HA  ASN A 304      13.840 -15.716  -0.160  1.00  0.97           H  
ATOM   4504  C   ASN A 304      13.334 -13.655  -0.096  1.00  0.97           C  
ATOM   4505  CB  ASN A 304      13.811 -14.994  -2.188  1.00  0.97           C  
ATOM   4506  HB2 ASN A 304      14.815 -14.573  -2.147  1.00  0.97           H  
ATOM   4507  HB3 ASN A 304      13.198 -14.329  -2.796  1.00  0.97           H  
ATOM   4508  O   ASN A 304      14.440 -13.135   0.062  1.00  0.97           O  
ATOM   4509  CG  ASN A 304      13.918 -16.342  -2.874  1.00  0.97           C  
ATOM   4510  ND2 ASN A 304      13.983 -16.343  -4.186  1.00  0.97           N  
ATOM   4511 HD21 ASN A 304      13.961 -15.468  -4.689  1.00  0.97           H  
ATOM   4512 HD22 ASN A 304      14.108 -17.246  -4.621  1.00  0.97           H  
ATOM   4513  OD1 ASN A 304      13.988 -17.407  -2.286  1.00  0.97           O  
ATOM   4514  N   LEU A 305      12.201 -13.028   0.240  1.00  0.98           N  
ATOM   4515  H   LEU A 305      11.327 -13.527   0.159  1.00  0.98           H  
ATOM   4516  CA  LEU A 305      12.172 -11.750   0.938  1.00  0.98           C  
ATOM   4517  HA  LEU A 305      13.020 -11.147   0.612  1.00  0.98           H  
ATOM   4518  C   LEU A 305      12.310 -11.971   2.442  1.00  0.98           C  
ATOM   4519  CB  LEU A 305      10.877 -10.988   0.624  1.00  0.98           C  
ATOM   4520  HB2 LEU A 305      10.810 -10.129   1.291  1.00  0.98           H  
ATOM   4521  HB3 LEU A 305      10.030 -11.636   0.850  1.00  0.98           H  
ATOM   4522  O   LEU A 305      11.606 -12.783   3.040  1.00  0.98           O  
ATOM   4523  CG  LEU A 305      10.763 -10.482  -0.822  1.00  0.98           C  
ATOM   4524  HG  LEU A 305      10.966 -11.292  -1.522  1.00  0.98           H  
ATOM   4525  CD1 LEU A 305       9.332  -9.992  -1.052  1.00  0.98           C  
ATOM   4526 HD11 LEU A 305       9.242  -9.523  -2.032  1.00  0.98           H  
ATOM   4527 HD12 LEU A 305       8.643 -10.834  -0.989  1.00  0.98           H  
ATOM   4528 HD13 LEU A 305       9.050  -9.287  -0.271  1.00  0.98           H  
ATOM   4529  CD2 LEU A 305      11.736  -9.328  -1.090  1.00  0.98           C  
ATOM   4530 HD21 LEU A 305      11.589  -8.938  -2.097  1.00  0.98           H  
ATOM   4531 HD22 LEU A 305      12.766  -9.673  -1.002  1.00  0.98           H  
ATOM   4532 HD23 LEU A 305      11.570  -8.523  -0.374  1.00  0.98           H  
ATOM   4533  N   HIS A 306      13.187 -11.182   3.052  1.00  0.98           N  
ATOM   4534  H   HIS A 306      13.714 -10.522   2.497  1.00  0.98           H  
ATOM   4535  CA  HIS A 306      13.434 -11.196   4.485  1.00  0.98           C  
ATOM   4536  HA  HIS A 306      12.601 -11.686   4.988  1.00  0.98           H  
ATOM   4537  C   HIS A 306      13.583  -9.759   4.987  1.00  0.98           C  
ATOM   4538  CB  HIS A 306      14.701 -12.004   4.772  1.00  0.98           C  
ATOM   4539  HB2 HIS A 306      15.543 -11.566   4.236  1.00  0.98           H  
ATOM   4540  HB3 HIS A 306      14.916 -11.949   5.840  1.00  0.98           H  
ATOM   4541  O   HIS A 306      14.254  -8.967   4.318  1.00  0.98           O  
ATOM   4542  CG  HIS A 306      14.568 -13.453   4.392  1.00  0.98           C  
ATOM   4543  CD2 HIS A 306      15.137 -14.075   3.314  1.00  0.98           C  
ATOM   4544  HD2 HIS A 306      15.777 -13.611   2.578  1.00  0.98           H  
ATOM   4545  ND1 HIS A 306      13.783 -14.383   5.029  1.00  0.98           N  
ATOM   4546  HD1 HIS A 306      13.196 -14.209   5.832  1.00  0.98           H  
ATOM   4547  CE1 HIS A 306      13.879 -15.539   4.354  1.00  0.98           C  
ATOM   4548  HE1 HIS A 306      13.361 -16.452   4.608  1.00  0.98           H  
ATOM   4549  NE2 HIS A 306      14.717 -15.409   3.314  1.00  0.98           N  
ATOM   4550  N   PRO A 307      13.020  -9.404   6.152  1.00  0.98           N  
ATOM   4551  CA  PRO A 307      13.287  -8.125   6.793  1.00  0.98           C  
ATOM   4552  HA  PRO A 307      12.892  -7.325   6.167  1.00  0.98           H  
ATOM   4553  C   PRO A 307      14.791  -7.933   7.017  1.00  0.98           C  
ATOM   4554  CB  PRO A 307      12.520  -8.157   8.120  1.00  0.98           C  
ATOM   4555  HB2 PRO A 307      13.171  -8.522   8.914  1.00  0.98           H  
ATOM   4556  HB3 PRO A 307      12.110  -7.181   8.377  1.00  0.98           H  
ATOM   4557  O   PRO A 307      15.502  -8.885   7.356  1.00  0.98           O  
ATOM   4558  CG  PRO A 307      11.424  -9.193   7.886  1.00  0.98           C  
ATOM   4559  HG2 PRO A 307      11.108  -9.658   8.819  1.00  0.98           H  
ATOM   4560  HG3 PRO A 307      10.582  -8.733   7.369  1.00  0.98           H  
ATOM   4561  CD  PRO A 307      12.115 -10.193   6.966  1.00  0.98           C  
ATOM   4562  HD2 PRO A 307      11.384 -10.727   6.360  1.00  0.98           H  
ATOM   4563  HD3 PRO A 307      12.689 -10.915   7.549  1.00  0.98           H  
ATOM   4564  N   LEU A 308      15.272  -6.700   6.839  1.00  0.98           N  
ATOM   4565  H   LEU A 308      14.626  -5.977   6.557  1.00  0.98           H  
ATOM   4566  CA  LEU A 308      16.675  -6.337   7.054  1.00  0.98           C  
ATOM   4567  HA  LEU A 308      17.299  -6.968   6.421  1.00  0.98           H  
ATOM   4568  C   LEU A 308      17.083  -6.571   8.513  1.00  0.98           C  
ATOM   4569  CB  LEU A 308      16.869  -4.856   6.671  1.00  0.98           C  
ATOM   4570  HB2 LEU A 308      16.569  -4.711   5.633  1.00  0.98           H  
ATOM   4571  HB3 LEU A 308      16.211  -4.246   7.289  1.00  0.98           H  
ATOM   4572  O   LEU A 308      18.158  -7.099   8.795  1.00  0.98           O  
ATOM   4573  CG  LEU A 308      18.312  -4.345   6.841  1.00  0.98           C  
ATOM   4574  HG  LEU A 308      18.625  -4.458   7.879  1.00  0.98           H  
ATOM   4575  CD1 LEU A 308      19.300  -5.090   5.941  1.00  0.98           C  
ATOM   4576 HD11 LEU A 308      20.287  -4.638   6.029  1.00  0.98           H  
ATOM   4577 HD12 LEU A 308      18.969  -5.028   4.905  1.00  0.98           H  
ATOM   4578 HD13 LEU A 308      19.369  -6.135   6.246  1.00  0.98           H  
ATOM   4579  CD2 LEU A 308      18.370  -2.860   6.496  1.00  0.98           C  
ATOM   4580 HD21 LEU A 308      18.053  -2.700   5.466  1.00  0.98           H  
ATOM   4581 HD22 LEU A 308      19.392  -2.497   6.608  1.00  0.98           H  
ATOM   4582 HD23 LEU A 308      17.718  -2.297   7.164  1.00  0.98           H  
ATOM   4583  N   VAL A 309      16.199  -6.185   9.436  1.00  0.96           N  
ATOM   4584  H   VAL A 309      15.321  -5.812   9.105  1.00  0.96           H  
ATOM   4585  CA  VAL A 309      16.317  -6.455  10.868  1.00  0.96           C  
ATOM   4586  HA  VAL A 309      17.331  -6.789  11.090  1.00  0.96           H  
ATOM   4587  C   VAL A 309      15.349  -7.576  11.214  1.00  0.96           C  
ATOM   4588  CB  VAL A 309      16.043  -5.195  11.709  1.00  0.96           C  
ATOM   4589  HB  VAL A 309      15.033  -4.835  11.509  1.00  0.96           H  
ATOM   4590  O   VAL A 309      14.142  -7.443  11.008  1.00  0.96           O  
ATOM   4591  CG1 VAL A 309      16.174  -5.493  13.209  1.00  0.96           C  
ATOM   4592 HG11 VAL A 309      16.013  -4.578  13.778  1.00  0.96           H  
ATOM   4593 HG12 VAL A 309      17.166  -5.888  13.432  1.00  0.96           H  
ATOM   4594 HG13 VAL A 309      15.417  -6.214  13.517  1.00  0.96           H  
ATOM   4595  CG2 VAL A 309      17.035  -4.076  11.361  1.00  0.96           C  
ATOM   4596 HG21 VAL A 309      16.909  -3.771  10.322  1.00  0.96           H  
ATOM   4597 HG22 VAL A 309      16.847  -3.207  11.991  1.00  0.96           H  
ATOM   4598 HG23 VAL A 309      18.059  -4.418  11.511  1.00  0.96           H  
ATOM   4599  N   ALA A 310      15.880  -8.674  11.755  1.00  0.95           N  
ATOM   4600  H   ALA A 310      16.881  -8.731  11.877  1.00  0.95           H  
ATOM   4601  CA  ALA A 310      15.064  -9.818  12.129  1.00  0.95           C  
ATOM   4602  HA  ALA A 310      14.567 -10.161  11.221  1.00  0.95           H  
ATOM   4603  C   ALA A 310      13.980  -9.413  13.133  1.00  0.95           C  
ATOM   4604  CB  ALA A 310      15.949 -10.950  12.656  1.00  0.95           C  
ATOM   4605  HB1 ALA A 310      15.324 -11.812  12.893  1.00  0.95           H  
ATOM   4606  HB2 ALA A 310      16.675 -11.238  11.895  1.00  0.95           H  
ATOM   4607  HB3 ALA A 310      16.466 -10.624  13.558  1.00  0.95           H  
ATOM   4608  O   ALA A 310      14.281  -8.941  14.231  1.00  0.95           O  
ATOM   4609  N   THR A 311      12.722  -9.599  12.741  1.00  0.92           N  
ATOM   4610  H   THR A 311      12.560 -10.013  11.834  1.00  0.92           H  
ATOM   4611  CA  THR A 311      11.554  -9.208  13.535  1.00  0.92           C  
ATOM   4612  HA  THR A 311      11.874  -8.540  14.335  1.00  0.92           H  
ATOM   4613  C   THR A 311      10.931 -10.443  14.175  1.00  0.92           C  
ATOM   4614  CB  THR A 311      10.558  -8.424  12.674  1.00  0.92           C  
ATOM   4615  HB  THR A 311      10.215  -9.052  11.853  1.00  0.92           H  
ATOM   4616  O   THR A 311      10.814 -11.494  13.544  1.00  0.92           O  
ATOM   4617  CG2 THR A 311       9.367  -7.895  13.472  1.00  0.92           C  
ATOM   4618 HG21 THR A 311       8.778  -8.713  13.885  1.00  0.92           H  
ATOM   4619 HG22 THR A 311       9.714  -7.247  14.277  1.00  0.92           H  
ATOM   4620 HG23 THR A 311       8.731  -7.316  12.802  1.00  0.92           H  
ATOM   4621  OG1 THR A 311      11.204  -7.281  12.157  1.00  0.92           O  
ATOM   4622  HG1 THR A 311      12.026  -7.535  11.731  1.00  0.92           H  
ATOM   4623  N   ALA A 312      10.563 -10.334  15.454  1.00  0.94           N  
ATOM   4624  H   ALA A 312      10.617  -9.430  15.901  1.00  0.94           H  
ATOM   4625  CA  ALA A 312       9.982 -11.443  16.198  1.00  0.94           C  
ATOM   4626  HA  ALA A 312      10.659 -12.295  16.130  1.00  0.94           H  
ATOM   4627  C   ALA A 312       8.635 -11.848  15.588  1.00  0.94           C  
ATOM   4628  CB  ALA A 312       9.850 -11.051  17.674  1.00  0.94           C  
ATOM   4629  HB1 ALA A 312       9.182 -10.195  17.771  1.00  0.94           H  
ATOM   4630  HB2 ALA A 312       9.434 -11.887  18.236  1.00  0.94           H  
ATOM   4631  HB3 ALA A 312      10.829 -10.796  18.079  1.00  0.94           H  
ATOM   4632  O   ALA A 312       7.723 -11.031  15.476  1.00  0.94           O  
ATOM   4633  N   VAL A 313       8.511 -13.120  15.211  1.00  0.98           N  
ATOM   4634  H   VAL A 313       9.304 -13.737  15.312  1.00  0.98           H  
ATOM   4635  CA  VAL A 313       7.255 -13.686  14.713  1.00  0.98           C  
ATOM   4636  HA  VAL A 313       6.809 -12.971  14.023  1.00  0.98           H  
ATOM   4637  C   VAL A 313       6.319 -13.936  15.901  1.00  0.98           C  
ATOM   4638  CB  VAL A 313       7.501 -14.988  13.933  1.00  0.98           C  
ATOM   4639  HB  VAL A 313       7.932 -15.738  14.595  1.00  0.98           H  
ATOM   4640  O   VAL A 313       6.750 -14.588  16.853  1.00  0.98           O  
ATOM   4641  CG1 VAL A 313       6.200 -15.541  13.339  1.00  0.98           C  
ATOM   4642 HG11 VAL A 313       5.726 -14.791  12.706  1.00  0.98           H  
ATOM   4643 HG12 VAL A 313       5.517 -15.826  14.140  1.00  0.98           H  
ATOM   4644 HG13 VAL A 313       6.421 -16.428  12.745  1.00  0.98           H  
ATOM   4645  CG2 VAL A 313       8.472 -14.749  12.774  1.00  0.98           C  
ATOM   4646 HG21 VAL A 313       8.593 -15.670  12.204  1.00  0.98           H  
ATOM   4647 HG22 VAL A 313       9.453 -14.458  13.149  1.00  0.98           H  
ATOM   4648 HG23 VAL A 313       8.091 -13.957  12.128  1.00  0.98           H  
ATOM   4649  N   PRO A 314       5.056 -13.473  15.863  1.00  0.97           N  
ATOM   4650  CA  PRO A 314       4.079 -13.783  16.906  1.00  0.97           C  
ATOM   4651  HA  PRO A 314       4.434 -13.355  17.844  1.00  0.97           H  
ATOM   4652  C   PRO A 314       3.882 -15.301  17.092  1.00  0.97           C  
ATOM   4653  CB  PRO A 314       2.797 -13.051  16.492  1.00  0.97           C  
ATOM   4654  HB2 PRO A 314       2.236 -12.684  17.351  1.00  0.97           H  
ATOM   4655  HB3 PRO A 314       2.169 -13.704  15.886  1.00  0.97           H  
ATOM   4656  O   PRO A 314       3.795 -16.065  16.121  1.00  0.97           O  
ATOM   4657  CG  PRO A 314       3.309 -11.892  15.639  1.00  0.97           C  
ATOM   4658  HG2 PRO A 314       3.633 -11.075  16.283  1.00  0.97           H  
ATOM   4659  HG3 PRO A 314       2.557 -11.549  14.927  1.00  0.97           H  
ATOM   4660  CD  PRO A 314       4.512 -12.497  14.927  1.00  0.97           C  
ATOM   4661  HD2 PRO A 314       5.229 -11.710  14.695  1.00  0.97           H  
ATOM   4662  HD3 PRO A 314       4.191 -13.002  14.016  1.00  0.97           H  
ATOM   4663  N   GLY A 315       3.790 -15.747  18.344  1.00  0.98           N  
ATOM   4664  H   GLY A 315       3.727 -15.070  19.091  1.00  0.98           H  
ATOM   4665  CA  GLY A 315       3.587 -17.141  18.732  1.00  0.98           C  
ATOM   4666  HA2 GLY A 315       3.193 -17.158  19.748  1.00  0.98           H  
ATOM   4667  HA3 GLY A 315       2.827 -17.579  18.084  1.00  0.98           H  
ATOM   4668  C   GLY A 315       4.832 -18.040  18.685  1.00  0.98           C  
ATOM   4669  O   GLY A 315       5.965 -17.626  18.462  1.00  0.98           O  
ATOM   4670  N   SER A 316       4.610 -19.335  18.909  1.00  0.98           N  
ATOM   4671  H   SER A 316       3.642 -19.602  19.017  1.00  0.98           H  
ATOM   4672  CA  SER A 316       5.613 -20.404  18.804  1.00  0.98           C  
ATOM   4673  HA  SER A 316       6.546 -20.036  19.231  1.00  0.98           H  
ATOM   4674  C   SER A 316       5.857 -20.816  17.342  1.00  0.98           C  
ATOM   4675  CB  SER A 316       5.152 -21.621  19.610  1.00  0.98           C  
ATOM   4676  HB2 SER A 316       4.161 -21.926  19.273  1.00  0.98           H  
ATOM   4677  HB3 SER A 316       5.843 -22.449  19.456  1.00  0.98           H  
ATOM   4678  O   SER A 316       4.925 -20.755  16.534  1.00  0.98           O  
ATOM   4679  OG  SER A 316       5.113 -21.310  20.986  1.00  0.98           O  
ATOM   4680  HG  SER A 316       4.585 -20.516  21.096  1.00  0.98           H  
ATOM   4681  N   PRO A 317       7.058 -21.316  16.978  1.00  0.97           N  
ATOM   4682  CA  PRO A 317       7.446 -21.622  15.592  1.00  0.97           C  
ATOM   4683  HA  PRO A 317       7.079 -20.832  14.937  1.00  0.97           H  
ATOM   4684  C   PRO A 317       6.868 -22.957  15.074  1.00  0.97           C  
ATOM   4685  CB  PRO A 317       8.979 -21.570  15.603  1.00  0.97           C  
ATOM   4686  HB2 PRO A 317       9.439 -22.158  14.808  1.00  0.97           H  
ATOM   4687  HB3 PRO A 317       9.306 -20.533  15.531  1.00  0.97           H  
ATOM   4688  O   PRO A 317       7.582 -23.827  14.577  1.00  0.97           O  
ATOM   4689  CG  PRO A 317       9.311 -22.109  16.992  1.00  0.97           C  
ATOM   4690  HG2 PRO A 317       9.221 -23.195  17.000  1.00  0.97           H  
ATOM   4691  HG3 PRO A 317      10.303 -21.799  17.319  1.00  0.97           H  
ATOM   4692  CD  PRO A 317       8.212 -21.487  17.854  1.00  0.97           C  
ATOM   4693  HD2 PRO A 317       7.982 -22.136  18.700  1.00  0.97           H  
ATOM   4694  HD3 PRO A 317       8.541 -20.510  18.208  1.00  0.97           H  
ATOM   4695  N   VAL A 318       5.560 -23.148  15.234  1.00  0.97           N  
ATOM   4696  H   VAL A 318       5.035 -22.377  15.622  1.00  0.97           H  
ATOM   4697  CA  VAL A 318       4.775 -24.299  14.763  1.00  0.97           C  
ATOM   4698  HA  VAL A 318       5.287 -24.751  13.913  1.00  0.97           H  
ATOM   4699  C   VAL A 318       3.410 -23.809  14.289  1.00  0.97           C  
ATOM   4700  CB  VAL A 318       4.598 -25.373  15.858  1.00  0.97           C  
ATOM   4701  HB  VAL A 318       3.996 -26.178  15.438  1.00  0.97           H  
ATOM   4702  O   VAL A 318       2.898 -22.842  14.848  1.00  0.97           O  
ATOM   4703  CG1 VAL A 318       5.940 -25.985  16.279  1.00  0.97           C  
ATOM   4704 HG11 VAL A 318       5.767 -26.833  16.942  1.00  0.97           H  
ATOM   4705 HG12 VAL A 318       6.481 -26.328  15.397  1.00  0.97           H  
ATOM   4706 HG13 VAL A 318       6.547 -25.244  16.800  1.00  0.97           H  
ATOM   4707  CG2 VAL A 318       3.886 -24.864  17.120  1.00  0.97           C  
ATOM   4708 HG21 VAL A 318       3.824 -25.662  17.860  1.00  0.97           H  
ATOM   4709 HG22 VAL A 318       2.870 -24.554  16.876  1.00  0.97           H  
ATOM   4710 HG23 VAL A 318       4.426 -24.020  17.550  1.00  0.97           H  
ATOM   4711  N   ALA A 319       2.803 -24.458  13.291  1.00  0.96           N  
ATOM   4712  H   ALA A 319       3.234 -25.283  12.900  1.00  0.96           H  
ATOM   4713  CA  ALA A 319       1.488 -24.051  12.774  1.00  0.96           C  
ATOM   4714  HA  ALA A 319       1.538 -23.012  12.450  1.00  0.96           H  
ATOM   4715  C   ALA A 319       0.421 -24.132  13.875  1.00  0.96           C  
ATOM   4716  CB  ALA A 319       1.131 -24.912  11.557  1.00  0.96           C  
ATOM   4717  HB1 ALA A 319       0.178 -24.577  11.149  1.00  0.96           H  
ATOM   4718  HB2 ALA A 319       1.045 -25.958  11.849  1.00  0.96           H  
ATOM   4719  HB3 ALA A 319       1.894 -24.803  10.786  1.00  0.96           H  
ATOM   4720  O   ALA A 319       0.405 -25.102  14.638  1.00  0.96           O  
ATOM   4721  N   GLY A 320      -0.430 -23.108  13.990  1.00  0.96           N  
ATOM   4722  H   GLY A 320      -0.460 -22.388  13.282  1.00  0.96           H  
ATOM   4723  CA  GLY A 320      -1.375 -22.978  15.102  1.00  0.96           C  
ATOM   4724  HA2 GLY A 320      -2.046 -22.147  14.883  1.00  0.96           H  
ATOM   4725  HA3 GLY A 320      -1.970 -23.888  15.177  1.00  0.96           H  
ATOM   4726  C   GLY A 320      -0.734 -22.713  16.473  1.00  0.96           C  
ATOM   4727  O   GLY A 320      -1.430 -22.761  17.481  1.00  0.96           O  
ATOM   4728  N   GLY A 321       0.573 -22.437  16.543  1.00  0.98           N  
ATOM   4729  H   GLY A 321       1.100 -22.447  15.681  1.00  0.98           H  
ATOM   4730  CA  GLY A 321       1.301 -22.094  17.770  1.00  0.98           C  
ATOM   4731  HA2 GLY A 321       2.371 -22.186  17.582  1.00  0.98           H  
ATOM   4732  HA3 GLY A 321       1.020 -22.795  18.556  1.00  0.98           H  
ATOM   4733  C   GLY A 321       1.028 -20.678  18.284  1.00  0.98           C  
ATOM   4734  O   GLY A 321       1.960 -20.015  18.723  1.00  0.98           O  
ATOM   4735  N   VAL A 322      -0.208 -20.203  18.186  1.00  0.98           N  
ATOM   4736  H   VAL A 322      -0.937 -20.864  17.957  1.00  0.98           H  
ATOM   4737  CA  VAL A 322      -0.663 -18.847  18.529  1.00  0.98           C  
ATOM   4738  HA  VAL A 322       0.142 -18.285  19.003  1.00  0.98           H  
ATOM   4739  C   VAL A 322      -1.818 -18.914  19.534  1.00  0.98           C  
ATOM   4740  CB  VAL A 322      -1.093 -18.095  17.258  1.00  0.98           C  
ATOM   4741  HB  VAL A 322      -1.483 -17.122  17.559  1.00  0.98           H  
ATOM   4742  O   VAL A 322      -2.345 -19.998  19.787  1.00  0.98           O  
ATOM   4743  CG1 VAL A 322       0.091 -17.808  16.331  1.00  0.98           C  
ATOM   4744 HG11 VAL A 322       0.885 -17.319  16.895  1.00  0.98           H  
ATOM   4745 HG12 VAL A 322      -0.229 -17.128  15.542  1.00  0.98           H  
ATOM   4746 HG13 VAL A 322       0.463 -18.736  15.897  1.00  0.98           H  
ATOM   4747  CG2 VAL A 322      -2.204 -18.825  16.492  1.00  0.98           C  
ATOM   4748 HG21 VAL A 322      -2.974 -19.182  17.176  1.00  0.98           H  
ATOM   4749 HG22 VAL A 322      -1.798 -19.666  15.929  1.00  0.98           H  
ATOM   4750 HG23 VAL A 322      -2.677 -18.115  15.813  1.00  0.98           H  
ATOM   4751  N   ASP A 323      -2.242 -17.777  20.085  1.00  0.98           N  
ATOM   4752  H   ASP A 323      -1.830 -16.896  19.812  1.00  0.98           H  
ATOM   4753  CA  ASP A 323      -3.370 -17.727  21.024  1.00  0.98           C  
ATOM   4754  HA  ASP A 323      -3.244 -18.503  21.780  1.00  0.98           H  
ATOM   4755  C   ASP A 323      -4.715 -17.968  20.320  1.00  0.98           C  
ATOM   4756  CB  ASP A 323      -3.392 -16.368  21.731  1.00  0.98           C  
ATOM   4757  HB2 ASP A 323      -4.263 -16.323  22.385  1.00  0.98           H  
ATOM   4758  HB3 ASP A 323      -3.493 -15.586  20.979  1.00  0.98           H  
ATOM   4759  O   ASP A 323      -5.603 -18.627  20.867  1.00  0.98           O  
ATOM   4760  CG  ASP A 323      -2.139 -16.124  22.572  1.00  0.98           C  
ATOM   4761  OD1 ASP A 323      -1.845 -16.975  23.441  1.00  0.98           O  
ATOM   4762  OD2 ASP A 323      -1.493 -15.078  22.342  1.00  0.98           O  
ATOM   4763  N   LEU A 324      -4.860 -17.467  19.087  1.00  0.98           N  
ATOM   4764  H   LEU A 324      -4.115 -16.888  18.728  1.00  0.98           H  
ATOM   4765  CA  LEU A 324      -6.051 -17.668  18.264  1.00  0.98           C  
ATOM   4766  HA  LEU A 324      -6.562 -18.565  18.615  1.00  0.98           H  
ATOM   4767  C   LEU A 324      -5.685 -17.876  16.790  1.00  0.98           C  
ATOM   4768  CB  LEU A 324      -6.992 -16.467  18.463  1.00  0.98           C  
ATOM   4769  HB2 LEU A 324      -6.455 -15.570  18.156  1.00  0.98           H  
ATOM   4770  HB3 LEU A 324      -7.222 -16.371  19.524  1.00  0.98           H  
ATOM   4771  O   LEU A 324      -5.140 -16.992  16.134  1.00  0.98           O  
ATOM   4772  CG  LEU A 324      -8.309 -16.535  17.670  1.00  0.98           C  
ATOM   4773  HG  LEU A 324      -8.092 -16.629  16.606  1.00  0.98           H  
ATOM   4774  CD1 LEU A 324      -9.184 -17.716  18.098  1.00  0.98           C  
ATOM   4775 HD11 LEU A 324     -10.134 -17.677  17.566  1.00  0.98           H  
ATOM   4776 HD12 LEU A 324      -8.690 -18.656  17.850  1.00  0.98           H  
ATOM   4777 HD13 LEU A 324      -9.365 -17.671  19.172  1.00  0.98           H  
ATOM   4778  CD2 LEU A 324      -9.107 -15.250  17.882  1.00  0.98           C  
ATOM   4779 HD21 LEU A 324      -8.511 -14.397  17.558  1.00  0.98           H  
ATOM   4780 HD22 LEU A 324      -9.356 -15.127  18.936  1.00  0.98           H  
ATOM   4781 HD23 LEU A 324     -10.023 -15.275  17.291  1.00  0.98           H  
ATOM   4782  N   ALA A 325      -6.044 -19.040  16.249  1.00  0.98           N  
ATOM   4783  H   ALA A 325      -6.491 -19.725  16.841  1.00  0.98           H  
ATOM   4784  CA  ALA A 325      -5.919 -19.342  14.826  1.00  0.98           C  
ATOM   4785  HA  ALA A 325      -5.250 -18.618  14.362  1.00  0.98           H  
ATOM   4786  C   ALA A 325      -7.284 -19.238  14.127  1.00  0.98           C  
ATOM   4787  CB  ALA A 325      -5.271 -20.721  14.660  1.00  0.98           C  
ATOM   4788  HB1 ALA A 325      -5.116 -20.925  13.601  1.00  0.98           H  
ATOM   4789  HB2 ALA A 325      -5.913 -21.492  15.088  1.00  0.98           H  
ATOM   4790  HB3 ALA A 325      -4.304 -20.735  15.162  1.00  0.98           H  
ATOM   4791  O   ALA A 325      -8.252 -19.889  14.528  1.00  0.98           O  
ATOM   4792  N   ILE A 326      -7.351 -18.450  13.057  1.00  0.97           N  
ATOM   4793  H   ILE A 326      -6.515 -17.943  12.799  1.00  0.97           H  
ATOM   4794  CA  ILE A 326      -8.543 -18.203  12.246  1.00  0.97           C  
ATOM   4795  HA  ILE A 326      -9.384 -18.743  12.680  1.00  0.97           H  
ATOM   4796  C   ILE A 326      -8.292 -18.747  10.839  1.00  0.97           C  
ATOM   4797  CB  ILE A 326      -8.914 -16.701  12.235  1.00  0.97           C  
ATOM   4798  HB  ILE A 326      -8.103 -16.150  11.759  1.00  0.97           H  
ATOM   4799  O   ILE A 326      -7.364 -18.347  10.139  1.00  0.97           O  
ATOM   4800  CG1 ILE A 326      -9.089 -16.159  13.676  1.00  0.97           C  
ATOM   4801 HG12 ILE A 326      -8.177 -16.348  14.242  1.00  0.97           H  
ATOM   4802 HG13 ILE A 326      -9.907 -16.686  14.168  1.00  0.97           H  
ATOM   4803  CG2 ILE A 326     -10.201 -16.489  11.410  1.00  0.97           C  
ATOM   4804 HG21 ILE A 326     -11.034 -17.028  11.862  1.00  0.97           H  
ATOM   4805 HG22 ILE A 326     -10.450 -15.429  11.365  1.00  0.97           H  
ATOM   4806 HG23 ILE A 326     -10.061 -16.828  10.383  1.00  0.97           H  
ATOM   4807  CD1 ILE A 326      -9.343 -14.650  13.765  1.00  0.97           C  
ATOM   4808 HD11 ILE A 326      -8.574 -14.109  13.213  1.00  0.97           H  
ATOM   4809 HD12 ILE A 326     -10.327 -14.400  13.368  1.00  0.97           H  
ATOM   4810 HD13 ILE A 326      -9.306 -14.344  14.810  1.00  0.97           H  
ATOM   4811  N   ASN A 327      -9.148 -19.664  10.398  1.00  0.96           N  
ATOM   4812  H   ASN A 327      -9.939 -19.901  10.980  1.00  0.96           H  
ATOM   4813  CA  ASN A 327      -9.127 -20.155   9.025  1.00  0.96           C  
ATOM   4814  HA  ASN A 327      -8.166 -19.935   8.559  1.00  0.96           H  
ATOM   4815  C   ASN A 327     -10.203 -19.425   8.234  1.00  0.96           C  
ATOM   4816  CB  ASN A 327      -9.308 -21.677   9.010  1.00  0.96           C  
ATOM   4817  HB2 ASN A 327      -9.385 -22.015   7.977  1.00  0.96           H  
ATOM   4818  HB3 ASN A 327     -10.227 -21.949   9.529  1.00  0.96           H  
ATOM   4819  O   ASN A 327     -11.381 -19.507   8.585  1.00  0.96           O  
ATOM   4820  CG  ASN A 327      -8.119 -22.373   9.638  1.00  0.96           C  
ATOM   4821  ND2 ASN A 327      -8.256 -22.904  10.831  1.00  0.96           N  
ATOM   4822 HD21 ASN A 327      -7.399 -23.241  11.246  1.00  0.96           H  
ATOM   4823 HD22 ASN A 327      -9.101 -22.756  11.363  1.00  0.96           H  
ATOM   4824  OD1 ASN A 327      -7.044 -22.437   9.072  1.00  0.96           O  
ATOM   4825  N   MET A 328      -9.804 -18.720   7.180  1.00  0.96           N  
ATOM   4826  H   MET A 328      -8.825 -18.670   6.934  1.00  0.96           H  
ATOM   4827  CA  MET A 328     -10.754 -18.079   6.287  1.00  0.96           C  
ATOM   4828  HA  MET A 328     -11.621 -17.754   6.862  1.00  0.96           H  
ATOM   4829  C   MET A 328     -11.244 -19.076   5.239  1.00  0.96           C  
ATOM   4830  CB  MET A 328     -10.141 -16.835   5.635  1.00  0.96           C  
ATOM   4831  HB2 MET A 328      -9.310 -17.122   4.991  1.00  0.96           H  
ATOM   4832  HB3 MET A 328     -10.918 -16.376   5.023  1.00  0.96           H  
ATOM   4833  O   MET A 328     -10.468 -19.840   4.673  1.00  0.96           O  
ATOM   4834  CG  MET A 328      -9.663 -15.795   6.652  1.00  0.96           C  
ATOM   4835  HG2 MET A 328      -9.239 -14.951   6.110  1.00  0.96           H  
ATOM   4836  HG3 MET A 328      -8.874 -16.233   7.264  1.00  0.96           H  
ATOM   4837  SD  MET A 328     -10.984 -15.185   7.736  1.00  0.96           S  
ATOM   4838  CE  MET A 328     -10.057 -13.990   8.723  1.00  0.96           C  
ATOM   4839  HE1 MET A 328      -9.321 -14.506   9.340  1.00  0.96           H  
ATOM   4840  HE2 MET A 328      -9.551 -13.285   8.064  1.00  0.96           H  
ATOM   4841  HE3 MET A 328     -10.749 -13.448   9.368  1.00  0.96           H  
ATOM   4842  N   ALA A 329     -12.539 -19.059   4.957  1.00  0.95           N  
ATOM   4843  H   ALA A 329     -13.150 -18.548   5.577  1.00  0.95           H  
ATOM   4844  CA  ALA A 329     -13.149 -19.763   3.843  1.00  0.95           C  
ATOM   4845  HA  ALA A 329     -12.394 -20.343   3.312  1.00  0.95           H  
ATOM   4846  C   ALA A 329     -13.731 -18.731   2.880  1.00  0.95           C  
ATOM   4847  CB  ALA A 329     -14.203 -20.738   4.376  1.00  0.95           C  
ATOM   4848  HB1 ALA A 329     -14.981 -20.191   4.909  1.00  0.95           H  
ATOM   4849  HB2 ALA A 329     -14.655 -21.281   3.545  1.00  0.95           H  
ATOM   4850  HB3 ALA A 329     -13.735 -21.447   5.059  1.00  0.95           H  
ATOM   4851  O   ALA A 329     -14.642 -17.989   3.245  1.00  0.95           O  
ATOM   4852  N   PHE A 330     -13.197 -18.688   1.660  1.00  0.96           N  
ATOM   4853  H   PHE A 330     -12.416 -19.290   1.444  1.00  0.96           H  
ATOM   4854  CA  PHE A 330     -13.631 -17.743   0.637  1.00  0.96           C  
ATOM   4855  HA  PHE A 330     -14.192 -16.939   1.114  1.00  0.96           H  
ATOM   4856  C   PHE A 330     -14.572 -18.404  -0.363  1.00  0.96           C  
ATOM   4857  CB  PHE A 330     -12.411 -17.105  -0.037  1.00  0.96           C  
ATOM   4858  HB2 PHE A 330     -11.905 -17.859  -0.640  1.00  0.96           H  
ATOM   4859  HB3 PHE A 330     -12.765 -16.322  -0.707  1.00  0.96           H  
ATOM   4860  O   PHE A 330     -14.301 -19.493  -0.875  1.00  0.96           O  
ATOM   4861  CG  PHE A 330     -11.408 -16.484   0.914  1.00  0.96           C  
ATOM   4862  CD1 PHE A 330     -11.856 -15.710   2.000  1.00  0.96           C  
ATOM   4863  HD1 PHE A 330     -12.913 -15.594   2.190  1.00  0.96           H  
ATOM   4864  CD2 PHE A 330     -10.027 -16.659   0.708  1.00  0.96           C  
ATOM   4865  HD2 PHE A 330      -9.666 -17.259  -0.114  1.00  0.96           H  
ATOM   4866  CE1 PHE A 330     -10.941 -15.052   2.828  1.00  0.96           C  
ATOM   4867  HE1 PHE A 330     -11.285 -14.420   3.633  1.00  0.96           H  
ATOM   4868  CE2 PHE A 330      -9.108 -16.054   1.582  1.00  0.96           C  
ATOM   4869  HE2 PHE A 330      -8.048 -16.200   1.432  1.00  0.96           H  
ATOM   4870  CZ  PHE A 330      -9.569 -15.246   2.636  1.00  0.96           C  
ATOM   4871  HZ  PHE A 330      -8.882 -14.776   3.324  1.00  0.96           H  
ATOM   4872  N   ASN A 331     -15.681 -17.745  -0.675  1.00  0.96           N  
ATOM   4873  H   ASN A 331     -15.879 -16.875  -0.201  1.00  0.96           H  
ATOM   4874  CA  ASN A 331     -16.593 -18.185  -1.723  1.00  0.96           C  
ATOM   4875  HA  ASN A 331     -15.993 -18.639  -2.512  1.00  0.96           H  
ATOM   4876  C   ASN A 331     -17.328 -16.997  -2.352  1.00  0.96           C  
ATOM   4877  CB  ASN A 331     -17.542 -19.269  -1.169  1.00  0.96           C  
ATOM   4878  HB2 ASN A 331     -16.949 -20.094  -0.776  1.00  0.96           H  
ATOM   4879  HB3 ASN A 331     -18.152 -19.661  -1.983  1.00  0.96           H  
ATOM   4880  O   ASN A 331     -17.332 -15.905  -1.798  1.00  0.96           O  
ATOM   4881  CG  ASN A 331     -18.451 -18.784  -0.055  1.00  0.96           C  
ATOM   4882  ND2 ASN A 331     -19.671 -18.416  -0.372  1.00  0.96           N  
ATOM   4883 HD21 ASN A 331     -19.960 -18.372  -1.339  1.00  0.96           H  
ATOM   4884 HD22 ASN A 331     -20.206 -17.991   0.372  1.00  0.96           H  
ATOM   4885  OD1 ASN A 331     -18.096 -18.754   1.109  1.00  0.96           O  
ATOM   4886  N   ALA A 332     -17.975 -17.214  -3.494  1.00  0.96           N  
ATOM   4887  H   ALA A 332     -17.819 -18.086  -3.979  1.00  0.96           H  
ATOM   4888  CA  ALA A 332     -18.828 -16.230  -4.152  1.00  0.96           C  
ATOM   4889  HA  ALA A 332     -19.133 -15.484  -3.418  1.00  0.96           H  
ATOM   4890  C   ALA A 332     -20.098 -16.884  -4.716  1.00  0.96           C  
ATOM   4891  CB  ALA A 332     -18.027 -15.521  -5.246  1.00  0.96           C  
ATOM   4892  HB1 ALA A 332     -17.804 -16.224  -6.049  1.00  0.96           H  
ATOM   4893  HB2 ALA A 332     -18.604 -14.688  -5.648  1.00  0.96           H  
ATOM   4894  HB3 ALA A 332     -17.101 -15.122  -4.831  1.00  0.96           H  
ATOM   4895  O   ALA A 332     -20.142 -18.097  -4.927  1.00  0.96           O  
ATOM   4896  N   ASN A 333     -21.134 -16.084  -4.979  1.00  0.94           N  
ATOM   4897  H   ASN A 333     -21.045 -15.109  -4.733  1.00  0.94           H  
ATOM   4898  CA  ASN A 333     -22.389 -16.546  -5.598  1.00  0.94           C  
ATOM   4899  HA  ASN A 333     -22.275 -17.598  -5.860  1.00  0.94           H  
ATOM   4900  C   ASN A 333     -22.717 -15.849  -6.935  1.00  0.94           C  
ATOM   4901  CB  ASN A 333     -23.533 -16.466  -4.570  1.00  0.94           C  
ATOM   4902  HB2 ASN A 333     -23.224 -16.950  -3.644  1.00  0.94           H  
ATOM   4903  HB3 ASN A 333     -24.396 -17.002  -4.966  1.00  0.94           H  
ATOM   4904  O   ASN A 333     -23.847 -15.934  -7.412  1.00  0.94           O  
ATOM   4905  CG  ASN A 333     -23.972 -15.045  -4.262  1.00  0.94           C  
ATOM   4906  ND2 ASN A 333     -24.920 -14.876  -3.373  1.00  0.94           N  
ATOM   4907 HD21 ASN A 333     -25.344 -15.666  -2.908  1.00  0.94           H  
ATOM   4908 HD22 ASN A 333     -25.199 -13.918  -3.215  1.00  0.94           H  
ATOM   4909  OD1 ASN A 333     -23.475 -14.067  -4.795  1.00  0.94           O  
ATOM   4910  N   GLY A 334     -21.737 -15.157  -7.525  1.00  0.87           N  
ATOM   4911  H   GLY A 334     -20.845 -15.117  -7.054  1.00  0.87           H  
ATOM   4912  CA  GLY A 334     -21.883 -14.377  -8.759  1.00  0.87           C  
ATOM   4913  HA2 GLY A 334     -22.642 -14.837  -9.392  1.00  0.87           H  
ATOM   4914  HA3 GLY A 334     -20.937 -14.387  -9.300  1.00  0.87           H  
ATOM   4915  C   GLY A 334     -22.276 -12.913  -8.545  1.00  0.87           C  
ATOM   4916  O   GLY A 334     -22.124 -12.121  -9.468  1.00  0.87           O  
ATOM   4917  N   THR A 335     -22.735 -12.543  -7.346  1.00  0.90           N  
ATOM   4918  H   THR A 335     -22.896 -13.256  -6.650  1.00  0.90           H  
ATOM   4919  CA  THR A 335     -22.993 -11.141  -6.967  1.00  0.90           C  
ATOM   4920  HA  THR A 335     -22.729 -10.476  -7.789  1.00  0.90           H  
ATOM   4921  C   THR A 335     -22.131 -10.719  -5.790  1.00  0.90           C  
ATOM   4922  CB  THR A 335     -24.475 -10.920  -6.632  1.00  0.90           C  
ATOM   4923  HB  THR A 335     -24.741 -11.496  -5.745  1.00  0.90           H  
ATOM   4924  O   THR A 335     -21.516  -9.665  -5.849  1.00  0.90           O  
ATOM   4925  CG2 THR A 335     -24.819  -9.451  -6.395  1.00  0.90           C  
ATOM   4926 HG21 THR A 335     -24.511  -8.849  -7.250  1.00  0.90           H  
ATOM   4927 HG22 THR A 335     -24.305  -9.083  -5.507  1.00  0.90           H  
ATOM   4928 HG23 THR A 335     -25.892  -9.345  -6.240  1.00  0.90           H  
ATOM   4929  OG1 THR A 335     -25.272 -11.357  -7.712  1.00  0.90           O  
ATOM   4930  HG1 THR A 335     -24.854 -11.016  -8.506  1.00  0.90           H  
ATOM   4931  N   ASN A 336     -22.056 -11.562  -4.761  1.00  0.94           N  
ATOM   4932  H   ASN A 336     -22.557 -12.438  -4.806  1.00  0.94           H  
ATOM   4933  CA  ASN A 336     -21.335 -11.267  -3.532  1.00  0.94           C  
ATOM   4934  HA  ASN A 336     -20.926 -10.258  -3.588  1.00  0.94           H  
ATOM   4935  C   ASN A 336     -20.175 -12.237  -3.326  1.00  0.94           C  
ATOM   4936  CB  ASN A 336     -22.299 -11.310  -2.338  1.00  0.94           C  
ATOM   4937  HB2 ASN A 336     -22.689 -12.322  -2.231  1.00  0.94           H  
ATOM   4938  HB3 ASN A 336     -21.749 -11.055  -1.433  1.00  0.94           H
[truncated: 193,429 more chars]
