# Supplementary material for: Phenoloxidases in Plants—How Structural Diversity Enables Functional Specificity
Source: Front Plant Sci. 2021 Oct 1;12:754601. doi: 10.3389/fpls.2021.754601 (PMC8517187; doi:10.3389/fpls.2021.754601)
Supplement: Supplementary file 3 [file Data_Sheet_2.ZIP › Figure 7/AlphaFold2_models/models/fungi/1KYA_AP2_relaxed_model_1.pdb]

ATOM      1  N   GLY A   1      -5.734 -10.354 -16.372  1.00  0.83           N  
ATOM      2  H   GLY A   1      -6.518 -10.523 -16.985  1.00  0.83           H  
ATOM      3  H2  GLY A   1      -5.340  -9.467 -16.653  1.00  0.83           H  
ATOM      4  H3  GLY A   1      -5.046 -11.080 -16.511  1.00  0.83           H  
ATOM      5  CA  GLY A   1      -6.186 -10.308 -14.981  1.00  0.83           C  
ATOM      6  HA2 GLY A   1      -5.342 -10.158 -14.308  1.00  0.83           H  
ATOM      7  HA3 GLY A   1      -6.891  -9.485 -14.859  1.00  0.83           H  
ATOM      8  C   GLY A   1      -6.893 -11.597 -14.630  1.00  0.83           C  
ATOM      9  O   GLY A   1      -7.086 -12.448 -15.496  1.00  0.83           O  
ATOM     10  N   ILE A   2      -7.279 -11.749 -13.369  1.00  0.96           N  
ATOM     11  H   ILE A   2      -7.092 -10.989 -12.731  1.00  0.96           H  
ATOM     12  CA  ILE A   2      -8.316 -12.698 -12.958  1.00  0.96           C  
ATOM     13  HA  ILE A   2      -8.355 -13.512 -13.683  1.00  0.96           H  
ATOM     14  C   ILE A   2      -9.677 -11.989 -13.007  1.00  0.96           C  
ATOM     15  CB  ILE A   2      -8.005 -13.333 -11.589  1.00  0.96           C  
ATOM     16  HB  ILE A   2      -8.798 -14.052 -11.383  1.00  0.96           H  
ATOM     17  O   ILE A   2      -9.756 -10.785 -12.769  1.00  0.96           O  
ATOM     18  CG1 ILE A   2      -8.010 -12.291 -10.458  1.00  0.96           C  
ATOM     19 HG12 ILE A   2      -8.981 -11.798 -10.439  1.00  0.96           H  
ATOM     20 HG13 ILE A   2      -7.239 -11.538 -10.624  1.00  0.96           H  
ATOM     21  CG2 ILE A   2      -6.677 -14.113 -11.648  1.00  0.96           C  
ATOM     22 HG21 ILE A   2      -6.541 -14.692 -10.735  1.00  0.96           H  
ATOM     23 HG22 ILE A   2      -5.841 -13.423 -11.761  1.00  0.96           H  
ATOM     24 HG23 ILE A   2      -6.691 -14.802 -12.493  1.00  0.96           H  
ATOM     25  CD1 ILE A   2      -7.801 -12.925  -9.086  1.00  0.96           C  
ATOM     26 HD11 ILE A   2      -8.343 -12.337  -8.345  1.00  0.96           H  
ATOM     27 HD12 ILE A   2      -6.739 -12.959  -8.845  1.00  0.96           H  
ATOM     28 HD13 ILE A   2      -8.205 -13.937  -9.061  1.00  0.96           H  
ATOM     29  N   GLY A   3     -10.729 -12.717 -13.382  1.00  0.98           N  
ATOM     30  H   GLY A   3     -10.608 -13.711 -13.511  1.00  0.98           H  
ATOM     31  CA  GLY A   3     -12.078 -12.163 -13.524  1.00  0.98           C  
ATOM     32  HA2 GLY A   3     -12.666 -12.834 -14.150  1.00  0.98           H  
ATOM     33  HA3 GLY A   3     -12.025 -11.196 -14.024  1.00  0.98           H  
ATOM     34  C   GLY A   3     -12.812 -11.974 -12.187  1.00  0.98           C  
ATOM     35  O   GLY A   3     -12.237 -12.225 -11.127  1.00  0.98           O  
ATOM     36  N   PRO A   4     -14.108 -11.611 -12.227  1.00  0.98           N  
ATOM     37  CA  PRO A   4     -14.903 -11.353 -11.027  1.00  0.98           C  
ATOM     38  HA  PRO A   4     -14.358 -10.642 -10.406  1.00  0.98           H  
ATOM     39  C   PRO A   4     -15.176 -12.593 -10.166  1.00  0.98           C  
ATOM     40  CB  PRO A   4     -16.199 -10.704 -11.529  1.00  0.98           C  
ATOM     41  HB2 PRO A   4     -17.062 -10.970 -10.919  1.00  0.98           H  
ATOM     42  HB3 PRO A   4     -16.080  -9.621 -11.555  1.00  0.98           H  
ATOM     43  O   PRO A   4     -15.521 -12.453  -9.000  1.00  0.98           O  
ATOM     44  CG  PRO A   4     -16.335 -11.227 -12.957  1.00  0.98           C  
ATOM     45  HG2 PRO A   4     -16.777 -12.223 -12.943  1.00  0.98           H  
ATOM     46  HG3 PRO A   4     -16.921 -10.552 -13.580  1.00  0.98           H  
ATOM     47  CD  PRO A   4     -14.883 -11.310 -13.422  1.00  0.98           C  
ATOM     48  HD2 PRO A   4     -14.573 -10.344 -13.819  1.00  0.98           H  
ATOM     49  HD3 PRO A   4     -14.780 -12.084 -14.182  1.00  0.98           H  
ATOM     50  N   VAL A   5     -15.006 -13.803 -10.705  1.00  0.99           N  
ATOM     51  H   VAL A   5     -14.661 -13.849 -11.653  1.00  0.99           H  
ATOM     52  CA  VAL A   5     -15.109 -15.064  -9.957  1.00  0.99           C  
ATOM     53  HA  VAL A   5     -15.388 -14.854  -8.924  1.00  0.99           H  
ATOM     54  C   VAL A   5     -13.740 -15.731  -9.956  1.00  0.99           C  
ATOM     55  CB  VAL A   5     -16.188 -15.991 -10.548  1.00  0.99           C  
ATOM     56  HB  VAL A   5     -15.889 -16.302 -11.549  1.00  0.99           H  
ATOM     57  O   VAL A   5     -13.271 -16.163 -11.013  1.00  0.99           O  
ATOM     58  CG1 VAL A   5     -16.361 -17.246  -9.682  1.00  0.99           C  
ATOM     59 HG11 VAL A   5     -15.435 -17.821  -9.661  1.00  0.99           H  
ATOM     60 HG12 VAL A   5     -16.625 -16.961  -8.664  1.00  0.99           H  
ATOM     61 HG13 VAL A   5     -17.151 -17.875 -10.092  1.00  0.99           H  
ATOM     62  CG2 VAL A   5     -17.547 -15.287 -10.665  1.00  0.99           C  
ATOM     63 HG21 VAL A   5     -17.489 -14.471 -11.386  1.00  0.99           H  
ATOM     64 HG22 VAL A   5     -17.847 -14.877  -9.701  1.00  0.99           H  
ATOM     65 HG23 VAL A   5     -18.308 -15.991 -11.003  1.00  0.99           H  
ATOM     66  N   ALA A   6     -13.085 -15.795  -8.797  1.00  0.99           N  
ATOM     67  H   ALA A   6     -13.528 -15.451  -7.958  1.00  0.99           H  
ATOM     68  CA  ALA A   6     -11.725 -16.316  -8.694  1.00  0.99           C  
ATOM     69  HA  ALA A   6     -11.625 -17.165  -9.370  1.00  0.99           H  
ATOM     70  C   ALA A   6     -11.368 -16.803  -7.283  1.00  0.99           C  
ATOM     71  CB  ALA A   6     -10.742 -15.223  -9.138  1.00  0.99           C  
ATOM     72  HB1 ALA A   6     -10.980 -14.886 -10.147  1.00  0.99           H  
ATOM     73  HB2 ALA A   6     -10.803 -14.372  -8.459  1.00  0.99           H  
ATOM     74  HB3 ALA A   6      -9.729 -15.623  -9.126  1.00  0.99           H  
ATOM     75  O   ALA A   6     -11.895 -16.310  -6.286  1.00  0.99           O  
ATOM     76  N   ASP A   7     -10.403 -17.722  -7.219  1.00  0.99           N  
ATOM     77  H   ASP A   7     -10.018 -18.083  -8.081  1.00  0.99           H  
ATOM     78  CA  ASP A   7      -9.701 -18.077  -5.987  1.00  0.99           C  
ATOM     79  HA  ASP A   7     -10.349 -17.875  -5.133  1.00  0.99           H  
ATOM     80  C   ASP A   7      -8.427 -17.223  -5.839  1.00  0.99           C  
ATOM     81  CB  ASP A   7      -9.356 -19.575  -5.956  1.00  0.99           C  
ATOM     82  HB2 ASP A   7      -8.808 -19.828  -6.863  1.00  0.99           H  
ATOM     83  HB3 ASP A   7      -8.690 -19.753  -5.111  1.00  0.99           H  
ATOM     84  O   ASP A   7      -7.596 -17.123  -6.753  1.00  0.99           O  
ATOM     85  CG  ASP A   7     -10.560 -20.516  -5.804  1.00  0.99           C  
ATOM     86  OD1 ASP A   7     -11.486 -20.200  -5.025  1.00  0.99           O  
ATOM     87  OD2 ASP A   7     -10.520 -21.598  -6.429  1.00  0.99           O  
ATOM     88  N   LEU A   8      -8.255 -16.640  -4.655  1.00  0.99           N  
ATOM     89  H   LEU A   8      -8.987 -16.769  -3.971  1.00  0.99           H  
ATOM     90  CA  LEU A   8      -7.062 -15.928  -4.212  1.00  0.99           C  
ATOM     91  HA  LEU A   8      -6.366 -15.802  -5.041  1.00  0.99           H  
ATOM     92  C   LEU A   8      -6.369 -16.772  -3.143  1.00  0.99           C  
ATOM     93  CB  LEU A   8      -7.455 -14.542  -3.674  1.00  0.99           C  
ATOM     94  HB2 LEU A   8      -6.564 -14.064  -3.266  1.00  0.99           H  
ATOM     95  HB3 LEU A   8      -8.162 -14.674  -2.855  1.00  0.99           H  
ATOM     96  O   LEU A   8      -6.683 -16.687  -1.958  1.00  0.99           O  
ATOM     97  CG  LEU A   8      -8.096 -13.600  -4.702  1.00  0.99           C  
ATOM     98  HG  LEU A   8      -9.039 -14.015  -5.057  1.00  0.99           H  
ATOM     99  CD1 LEU A   8      -8.375 -12.258  -4.035  1.00  0.99           C  
ATOM    100 HD11 LEU A   8      -8.909 -11.608  -4.728  1.00  0.99           H  
ATOM    101 HD12 LEU A   8      -7.445 -11.777  -3.731  1.00  0.99           H  
ATOM    102 HD13 LEU A   8      -9.001 -12.418  -3.157  1.00  0.99           H  
ATOM    103  CD2 LEU A   8      -7.171 -13.356  -5.889  1.00  0.99           C  
ATOM    104 HD21 LEU A   8      -7.492 -12.453  -6.409  1.00  0.99           H  
ATOM    105 HD22 LEU A   8      -7.208 -14.212  -6.563  1.00  0.99           H  
ATOM    106 HD23 LEU A   8      -6.150 -13.197  -5.544  1.00  0.99           H  
ATOM    107  N   THR A   9      -5.432 -17.617  -3.563  1.00  0.99           N  
ATOM    108  H   THR A   9      -5.180 -17.609  -4.541  1.00  0.99           H  
ATOM    109  CA  THR A   9      -4.668 -18.470  -2.649  1.00  0.99           C  
ATOM    110  HA  THR A   9      -5.316 -18.776  -1.828  1.00  0.99           H  
ATOM    111  C   THR A   9      -3.501 -17.690  -2.059  1.00  0.99           C  
ATOM    112  CB  THR A   9      -4.188 -19.742  -3.351  1.00  0.99           C  
ATOM    113  HB  THR A   9      -3.512 -19.484  -4.166  1.00  0.99           H  
ATOM    114  O   THR A   9      -2.568 -17.320  -2.775  1.00  0.99           O  
ATOM    115  CG2 THR A   9      -3.488 -20.695  -2.386  1.00  0.99           C  
ATOM    116 HG21 THR A   9      -2.533 -20.261  -2.089  1.00  0.99           H  
ATOM    117 HG22 THR A   9      -3.306 -21.648  -2.882  1.00  0.99           H  
ATOM    118 HG23 THR A   9      -4.113 -20.848  -1.507  1.00  0.99           H  
ATOM    119  OG1 THR A   9      -5.284 -20.455  -3.871  1.00  0.99           O  
ATOM    120  HG1 THR A   9      -5.841 -19.828  -4.338  1.00  0.99           H  
ATOM    121  N   ILE A  10      -3.550 -17.459  -0.752  1.00  0.99           N  
ATOM    122  H   ILE A  10      -4.345 -17.809  -0.236  1.00  0.99           H  
ATOM    123  CA  ILE A  10      -2.537 -16.748   0.021  1.00  0.99           C  
ATOM    124  HA  ILE A  10      -2.007 -16.060  -0.639  1.00  0.99           H  
ATOM    125  C   ILE A  10      -1.538 -17.759   0.580  1.00  0.99           C  
ATOM    126  CB  ILE A  10      -3.198 -15.921   1.144  1.00  0.99           C  
ATOM    127  HB  ILE A  10      -3.596 -16.613   1.887  1.00  0.99           H  
ATOM    128  O   ILE A  10      -1.916 -18.682   1.300  1.00  0.99           O  
ATOM    129  CG1 ILE A  10      -4.384 -15.051   0.666  1.00  0.99           C  
ATOM    130 HG12 ILE A  10      -5.197 -15.703   0.347  1.00  0.99           H  
ATOM    131 HG13 ILE A  10      -4.758 -14.472   1.510  1.00  0.99           H  
ATOM    132  CG2 ILE A  10      -2.141 -15.061   1.845  1.00  0.99           C  
ATOM    133 HG21 ILE A  10      -2.617 -14.485   2.639  1.00  0.99           H  
ATOM    134 HG22 ILE A  10      -1.388 -15.701   2.306  1.00  0.99           H  
ATOM    135 HG23 ILE A  10      -1.659 -14.393   1.132  1.00  0.99           H  
ATOM    136  CD1 ILE A  10      -4.065 -14.084  -0.479  1.00  0.99           C  
ATOM    137 HD11 ILE A  10      -4.973 -13.552  -0.763  1.00  0.99           H  
ATOM    138 HD12 ILE A  10      -3.690 -14.629  -1.346  1.00  0.99           H  
ATOM    139 HD13 ILE A  10      -3.325 -13.357  -0.144  1.00  0.99           H  
ATOM    140  N   THR A  11      -0.258 -17.610   0.253  1.00  0.98           N  
ATOM    141  H   THR A  11      -0.001 -16.836  -0.344  1.00  0.98           H  
ATOM    142  CA  THR A  11       0.814 -18.491   0.747  1.00  0.98           C  
ATOM    143  HA  THR A  11       0.469 -19.005   1.644  1.00  0.98           H  
ATOM    144  C   THR A  11       2.046 -17.691   1.143  1.00  0.98           C  
ATOM    145  CB  THR A  11       1.223 -19.564  -0.281  1.00  0.98           C  
ATOM    146  HB  THR A  11       2.067 -20.124   0.120  1.00  0.98           H  
ATOM    147  O   THR A  11       2.185 -16.513   0.817  1.00  0.98           O  
ATOM    148  CG2 THR A  11       0.115 -20.567  -0.574  1.00  0.98           C  
ATOM    149 HG21 THR A  11      -0.774 -20.034  -0.909  1.00  0.98           H  
ATOM    150 HG22 THR A  11       0.435 -21.270  -1.342  1.00  0.98           H  
ATOM    151 HG23 THR A  11      -0.114 -21.116   0.340  1.00  0.98           H  
ATOM    152  OG1 THR A  11       1.623 -19.001  -1.509  1.00  0.98           O  
ATOM    153  HG1 THR A  11       2.083 -19.686  -2.001  1.00  0.98           H  
ATOM    154  N   ASN A  12       2.979 -18.341   1.840  1.00  0.97           N  
ATOM    155  H   ASN A  12       2.809 -19.300   2.105  1.00  0.97           H  
ATOM    156  CA  ASN A  12       4.339 -17.827   1.957  1.00  0.97           C  
ATOM    157  HA  ASN A  12       4.303 -16.738   1.928  1.00  0.97           H  
ATOM    158  C   ASN A  12       5.178 -18.320   0.772  1.00  0.97           C  
ATOM    159  CB  ASN A  12       4.958 -18.244   3.295  1.00  0.97           C  
ATOM    160  HB2 ASN A  12       5.087 -19.326   3.310  1.00  0.97           H  
ATOM    161  HB3 ASN A  12       5.938 -17.777   3.396  1.00  0.97           H  
ATOM    162  O   ASN A  12       5.122 -19.502   0.426  1.00  0.97           O  
ATOM    163  CG  ASN A  12       4.100 -17.850   4.476  1.00  0.97           C  
ATOM    164  ND2 ASN A  12       4.093 -16.596   4.857  1.00  0.97           N  
ATOM    165 HD21 ASN A  12       4.584 -15.887   4.332  1.00  0.97           H  
ATOM    166 HD22 ASN A  12       3.449 -16.349   5.595  1.00  0.97           H  
ATOM    167  OD1 ASN A  12       3.458 -18.685   5.092  1.00  0.97           O  
ATOM    168  N   ALA A  13       5.997 -17.447   0.189  1.00  0.97           N  
ATOM    169  H   ALA A  13       5.975 -16.484   0.490  1.00  0.97           H  
ATOM    170  CA  ALA A  13       6.965 -17.831  -0.835  1.00  0.97           C  
ATOM    171  HA  ALA A  13       7.217 -18.883  -0.702  1.00  0.97           H  
ATOM    172  C   ALA A  13       8.265 -17.030  -0.712  1.00  0.97           C  
ATOM    173  CB  ALA A  13       6.336 -17.665  -2.223  1.00  0.97           C  
ATOM    174  HB1 ALA A  13       5.427 -18.264  -2.291  1.00  0.97           H  
ATOM    175  HB2 ALA A  13       6.093 -16.616  -2.390  1.00  0.97           H  
ATOM    176  HB3 ALA A  13       7.035 -17.991  -2.992  1.00  0.97           H  
ATOM    177  O   ALA A  13       8.260 -15.865  -0.313  1.00  0.97           O  
ATOM    178  N   ALA A  14       9.382 -17.650  -1.101  1.00  0.97           N  
ATOM    179  H   ALA A  14       9.302 -18.580  -1.485  1.00  0.97           H  
ATOM    180  CA  ALA A  14      10.619 -16.919  -1.344  1.00  0.97           C  
ATOM    181  HA  ALA A  14      10.771 -16.206  -0.534  1.00  0.97           H  
ATOM    182  C   ALA A  14      10.495 -16.157  -2.669  1.00  0.97           C  
ATOM    183  CB  ALA A  14      11.810 -17.884  -1.362  1.00  0.97           C  
ATOM    184  HB1 ALA A  14      11.695 -18.600  -2.176  1.00  0.97           H  
ATOM    185  HB2 ALA A  14      11.879 -18.423  -0.417  1.00  0.97           H  
ATOM    186  HB3 ALA A  14      12.728 -17.319  -1.520  1.00  0.97           H  
ATOM    187  O   ALA A  14      10.289 -16.775  -3.714  1.00  0.97           O  
ATOM    188  N   VAL A  15      10.636 -14.836  -2.628  1.00  0.97           N  
ATOM    189  H   VAL A  15      10.803 -14.398  -1.734  1.00  0.97           H  
ATOM    190  CA  VAL A  15      10.562 -13.961  -3.804  1.00  0.97           C  
ATOM    191  HA  VAL A  15      10.628 -14.573  -4.703  1.00  0.97           H  
ATOM    192  C   VAL A  15      11.747 -13.004  -3.827  1.00  0.97           C  
ATOM    193  CB  VAL A  15       9.227 -13.195  -3.874  1.00  0.97           C  
ATOM    194  HB  VAL A  15       9.225 -12.599  -4.787  1.00  0.97           H  
ATOM    195  O   VAL A  15      12.291 -12.649  -2.781  1.00  0.97           O  
ATOM    196  CG1 VAL A  15       8.027 -14.144  -3.941  1.00  0.97           C  
ATOM    197 HG11 VAL A  15       7.901 -14.667  -2.993  1.00  0.97           H  
ATOM    198 HG12 VAL A  15       7.122 -13.574  -4.153  1.00  0.97           H  
ATOM    199 HG13 VAL A  15       8.173 -14.874  -4.737  1.00  0.97           H  
ATOM    200  CG2 VAL A  15       9.044 -12.249  -2.688  1.00  0.97           C  
ATOM    201 HG21 VAL A  15       8.056 -11.791  -2.732  1.00  0.97           H  
ATOM    202 HG22 VAL A  15       9.798 -11.462  -2.734  1.00  0.97           H  
ATOM    203 HG23 VAL A  15       9.144 -12.792  -1.749  1.00  0.97           H  
ATOM    204  N   SER A  16      12.144 -12.588  -5.027  1.00  0.97           N  
ATOM    205  H   SER A  16      11.683 -12.963  -5.844  1.00  0.97           H  
ATOM    206  CA  SER A  16      13.289 -11.699  -5.249  1.00  0.97           C  
ATOM    207  HA  SER A  16      13.494 -11.151  -4.330  1.00  0.97           H  
ATOM    208  C   SER A  16      12.995 -10.642  -6.323  1.00  0.97           C  
ATOM    209  CB  SER A  16      14.530 -12.542  -5.579  1.00  0.97           C  
ATOM    210  HB2 SER A  16      15.394 -11.888  -5.692  1.00  0.97           H  
ATOM    211  HB3 SER A  16      14.723 -13.235  -4.760  1.00  0.97           H  
ATOM    212  O   SER A  16      13.658 -10.639  -7.364  1.00  0.97           O  
ATOM    213  OG  SER A  16      14.329 -13.280  -6.770  1.00  0.97           O  
ATOM    214  HG  SER A  16      14.214 -12.631  -7.467  1.00  0.97           H  
ATOM    215  N   PRO A  17      11.982  -9.775  -6.129  1.00  0.97           N  
ATOM    216  CA  PRO A  17      11.546  -8.823  -7.155  1.00  0.97           C  
ATOM    217  HA  PRO A  17      11.292  -9.348  -8.076  1.00  0.97           H  
ATOM    218  C   PRO A  17      12.602  -7.760  -7.490  1.00  0.97           C  
ATOM    219  CB  PRO A  17      10.285  -8.181  -6.580  1.00  0.97           C  
ATOM    220  HB2 PRO A  17       9.414  -8.777  -6.853  1.00  0.97           H  
ATOM    221  HB3 PRO A  17      10.171  -7.155  -6.930  1.00  0.97           H  
ATOM    222  O   PRO A  17      12.615  -7.228  -8.596  1.00  0.97           O  
ATOM    223  CG  PRO A  17      10.498  -8.251  -5.070  1.00  0.97           C  
ATOM    224  HG2 PRO A  17       9.553  -8.226  -4.527  1.00  0.97           H  
ATOM    225  HG3 PRO A  17      11.151  -7.438  -4.752  1.00  0.97           H  
ATOM    226  CD  PRO A  17      11.214  -9.587  -4.902  1.00  0.97           C  
ATOM    227  HD2 PRO A  17      10.475 -10.382  -4.808  1.00  0.97           H  
ATOM    228  HD3 PRO A  17      11.859  -9.559  -4.023  1.00  0.97           H  
ATOM    229  N   ASP A  18      13.513  -7.478  -6.560  1.00  0.98           N  
ATOM    230  H   ASP A  18      13.435  -7.888  -5.640  1.00  0.98           H  
ATOM    231  CA  ASP A  18      14.683  -6.627  -6.769  1.00  0.98           C  
ATOM    232  HA  ASP A  18      14.579  -6.138  -7.738  1.00  0.98           H  
ATOM    233  C   ASP A  18      15.996  -7.422  -6.830  1.00  0.98           C  
ATOM    234  CB  ASP A  18      14.723  -5.537  -5.693  1.00  0.98           C  
ATOM    235  HB2 ASP A  18      15.462  -4.790  -5.980  1.00  0.98           H  
ATOM    236  HB3 ASP A  18      13.755  -5.038  -5.644  1.00  0.98           H  
ATOM    237  O   ASP A  18      17.070  -6.855  -6.716  1.00  0.98           O  
ATOM    238  CG  ASP A  18      15.083  -6.083  -4.310  1.00  0.98           C  
ATOM    239  OD1 ASP A  18      14.986  -7.316  -4.086  1.00  0.98           O  
ATOM    240  OD2 ASP A  18      15.437  -5.246  -3.456  1.00  0.98           O  
ATOM    241  N   GLY A  19      15.942  -8.749  -6.969  1.00  0.98           N  
ATOM    242  H   GLY A  19      15.034  -9.168  -7.109  1.00  0.98           H  
ATOM    243  CA  GLY A  19      17.122  -9.617  -6.928  1.00  0.98           C  
ATOM    244  HA2 GLY A  19      17.951  -9.114  -7.426  1.00  0.98           H  
ATOM    245  HA3 GLY A  19      16.899 -10.530  -7.481  1.00  0.98           H  
ATOM    246  C   GLY A  19      17.593 -10.018  -5.523  1.00  0.98           C  
ATOM    247  O   GLY A  19      18.427 -10.918  -5.419  1.00  0.98           O  
ATOM    248  N   PHE A  20      17.044  -9.446  -4.444  1.00  0.97           N  
ATOM    249  H   PHE A  20      16.374  -8.698  -4.558  1.00  0.97           H  
ATOM    250  CA  PHE A  20      17.274  -9.927  -3.079  1.00  0.97           C  
ATOM    251  HA  PHE A  20      18.219 -10.471  -3.048  1.00  0.97           H  
ATOM    252  C   PHE A  20      16.155 -10.883  -2.646  1.00  0.97           C  
ATOM    253  CB  PHE A  20      17.409  -8.750  -2.112  1.00  0.97           C  
ATOM    254  HB2 PHE A  20      18.169  -8.063  -2.485  1.00  0.97           H  
ATOM    255  HB3 PHE A  20      16.462  -8.211  -2.078  1.00  0.97           H  
ATOM    256  O   PHE A  20      14.982 -10.522  -2.620  1.00  0.97           O  
ATOM    257  CG  PHE A  20      17.777  -9.183  -0.706  1.00  0.97           C  
ATOM    258  CD1 PHE A  20      16.773  -9.593   0.191  1.00  0.97           C  
ATOM    259  HD1 PHE A  20      15.736  -9.567  -0.112  1.00  0.97           H  
ATOM    260  CD2 PHE A  20      19.124  -9.194  -0.297  1.00  0.97           C  
ATOM    261  HD2 PHE A  20      19.894  -8.864  -0.978  1.00  0.97           H  
ATOM    262  CE1 PHE A  20      17.112 -10.019   1.486  1.00  0.97           C  
ATOM    263  HE1 PHE A  20      16.336 -10.321   2.174  1.00  0.97           H  
ATOM    264  CE2 PHE A  20      19.463  -9.604   1.006  1.00  0.97           C  
ATOM    265  HE2 PHE A  20      20.493  -9.584   1.328  1.00  0.97           H  
ATOM    266  CZ  PHE A  20      18.456 -10.017   1.897  1.00  0.97           C  
ATOM    267  HZ  PHE A  20      18.708 -10.316   2.903  1.00  0.97           H  
ATOM    268  N   SER A  21      16.506 -12.121  -2.288  1.00  0.96           N  
ATOM    269  H   SER A  21      17.489 -12.353  -2.265  1.00  0.96           H  
ATOM    270  CA  SER A  21      15.521 -13.138  -1.899  1.00  0.96           C  
ATOM    271  HA  SER A  21      14.640 -13.023  -2.531  1.00  0.96           H  
ATOM    272  C   SER A  21      15.084 -12.991  -0.440  1.00  0.96           C  
ATOM    273  CB  SER A  21      16.077 -14.541  -2.161  1.00  0.96           C  
ATOM    274  HB2 SER A  21      16.995 -14.680  -1.589  1.00  0.96           H  
ATOM    275  HB3 SER A  21      16.305 -14.642  -3.222  1.00  0.96           H  
ATOM    276  O   SER A  21      15.905 -13.153   0.463  1.00  0.96           O  
ATOM    277  OG  SER A  21      15.142 -15.537  -1.792  1.00  0.96           O  
ATOM    278  HG  SER A  21      14.998 -15.469  -0.845  1.00  0.96           H  
ATOM    279  N   ARG A  22      13.777 -12.830  -0.197  1.00  0.94           N  
ATOM    280  H   ARG A  22      13.167 -12.705  -0.992  1.00  0.94           H  
ATOM    281  CA  ARG A  22      13.161 -12.935   1.141  1.00  0.94           C  
ATOM    282  HA  ARG A  22      13.850 -13.476   1.790  1.00  0.94           H  
ATOM    283  C   ARG A  22      11.857 -13.734   1.120  1.00  0.94           C  
ATOM    284  CB  ARG A  22      12.962 -11.542   1.766  1.00  0.94           C  
ATOM    285  HB2 ARG A  22      12.706 -11.691   2.815  1.00  0.94           H  
ATOM    286  HB3 ARG A  22      13.902 -10.991   1.740  1.00  0.94           H  
ATOM    287  O   ARG A  22      11.283 -13.954   0.059  1.00  0.94           O  
ATOM    288  CG  ARG A  22      11.863 -10.688   1.105  1.00  0.94           C  
ATOM    289  HG2 ARG A  22      12.257 -10.214   0.205  1.00  0.94           H  
ATOM    290  HG3 ARG A  22      11.004 -11.303   0.835  1.00  0.94           H  
ATOM    291  CD  ARG A  22      11.384  -9.623   2.096  1.00  0.94           C  
ATOM    292  HD2 ARG A  22      12.210  -8.945   2.313  1.00  0.94           H  
ATOM    293  HD3 ARG A  22      11.111 -10.125   3.024  1.00  0.94           H  
ATOM    294  NE  ARG A  22      10.216  -8.873   1.591  1.00  0.94           N  
ATOM    295  HE  ARG A  22      10.282  -8.502   0.654  1.00  0.94           H  
ATOM    296  NH1 ARG A  22       9.019  -8.753   3.555  1.00  0.94           N  
ATOM    297 HH11 ARG A  22       9.854  -8.951   4.088  1.00  0.94           H  
ATOM    298 HH12 ARG A  22       8.164  -8.578   4.064  1.00  0.94           H  
ATOM    299  NH2 ARG A  22       8.183  -7.852   1.699  1.00  0.94           N  
ATOM    300 HH21 ARG A  22       8.232  -7.668   0.707  1.00  0.94           H  
ATOM    301 HH22 ARG A  22       7.469  -7.411   2.260  1.00  0.94           H  
ATOM    302  CZ  ARG A  22       9.147  -8.505   2.283  1.00  0.94           C  
ATOM    303  N   GLN A  23      11.389 -14.160   2.293  1.00  0.96           N  
ATOM    304  H   GLN A  23      11.862 -13.849   3.130  1.00  0.96           H  
ATOM    305  CA  GLN A  23      10.026 -14.681   2.440  1.00  0.96           C  
ATOM    306  HA  GLN A  23       9.812 -15.365   1.619  1.00  0.96           H  
ATOM    307  C   GLN A  23       9.024 -13.528   2.359  1.00  0.96           C  
ATOM    308  CB  GLN A  23       9.858 -15.439   3.767  1.00  0.96           C  
ATOM    309  HB2 GLN A  23       8.807 -15.694   3.899  1.00  0.96           H  
ATOM    310  HB3 GLN A  23      10.149 -14.787   4.591  1.00  0.96           H  
ATOM    311  O   GLN A  23       9.241 -12.483   2.970  1.00  0.96           O  
ATOM    312  CG  GLN A  23      10.690 -16.728   3.831  1.00  0.96           C  
ATOM    313  HG2 GLN A  23      10.571 -17.180   4.816  1.00  0.96           H  
ATOM    314  HG3 GLN A  23      11.745 -16.483   3.705  1.00  0.96           H  
ATOM    315  CD  GLN A  23      10.273 -17.758   2.786  1.00  0.96           C  
ATOM    316  NE2 GLN A  23      11.211 -18.415   2.142  1.00  0.96           N  
ATOM    317 HE21 GLN A  23      10.874 -19.076   1.457  1.00  0.96           H  
ATOM    318 HE22 GLN A  23      12.189 -18.233   2.317  1.00  0.96           H  
ATOM    319  OE1 GLN A  23       9.109 -18.005   2.529  1.00  0.96           O  
ATOM    320  N   ALA A  24       7.943 -13.742   1.622  1.00  0.97           N  
ATOM    321  H   ALA A  24       7.874 -14.606   1.103  1.00  0.97           H  
ATOM    322  CA  ALA A  24       6.842 -12.807   1.457  1.00  0.97           C  
ATOM    323  HA  ALA A  24       6.886 -12.035   2.225  1.00  0.97           H  
ATOM    324  C   ALA A  24       5.504 -13.539   1.584  1.00  0.97           C  
ATOM    325  CB  ALA A  24       6.987 -12.136   0.090  1.00  0.97           C  
ATOM    326  HB1 ALA A  24       7.948 -11.624   0.051  1.00  0.97           H  
ATOM    327  HB2 ALA A  24       6.934 -12.889  -0.696  1.00  0.97           H  
ATOM    328  HB3 ALA A  24       6.186 -11.413  -0.062  1.00  0.97           H  
ATOM    329  O   ALA A  24       5.437 -14.761   1.411  1.00  0.97           O  
ATOM    330  N   VAL A  25       4.445 -12.785   1.863  1.00  0.98           N  
ATOM    331  H   VAL A  25       4.590 -11.788   1.933  1.00  0.98           H  
ATOM    332  CA  VAL A  25       3.068 -13.236   1.688  1.00  0.98           C  
ATOM    333  HA  VAL A  25       3.016 -14.314   1.834  1.00  0.98           H  
ATOM    334  C   VAL A  25       2.661 -12.923   0.255  1.00  0.98           C  
ATOM    335  CB  VAL A  25       2.119 -12.578   2.698  1.00  0.98           C  
ATOM    336  HB  VAL A  25       2.139 -11.493   2.590  1.00  0.98           H  
ATOM    337  O   VAL A  25       2.700 -11.771  -0.165  1.00  0.98           O  
ATOM    338  CG1 VAL A  25       0.704 -13.083   2.438  1.00  0.98           C  
ATOM    339 HG11 VAL A  25       0.709 -14.156   2.244  1.00  0.98           H  
ATOM    340 HG12 VAL A  25       0.067 -12.865   3.295  1.00  0.98           H  
ATOM    341 HG13 VAL A  25       0.305 -12.602   1.546  1.00  0.98           H  
ATOM    342  CG2 VAL A  25       2.512 -12.937   4.133  1.00  0.98           C  
ATOM    343 HG21 VAL A  25       1.740 -12.607   4.827  1.00  0.98           H  
ATOM    344 HG22 VAL A  25       2.643 -14.015   4.229  1.00  0.98           H  
ATOM    345 HG23 VAL A  25       3.439 -12.424   4.388  1.00  0.98           H  
ATOM    346  N   VAL A  26       2.314 -13.954  -0.505  1.00  0.98           N  
ATOM    347  H   VAL A  26       2.241 -14.866  -0.077  1.00  0.98           H  
ATOM    348  CA  VAL A  26       2.035 -13.856  -1.940  1.00  0.98           C  
ATOM    349  HA  VAL A  26       2.099 -12.812  -2.248  1.00  0.98           H  
ATOM    350  C   VAL A  26       0.621 -14.315  -2.253  1.00  0.98           C  
ATOM    351  CB  VAL A  26       3.066 -14.635  -2.775  1.00  0.98           C  
ATOM    352  HB  VAL A  26       2.792 -14.538  -3.826  1.00  0.98           H  
ATOM    353  O   VAL A  26       0.054 -15.142  -1.540  1.00  0.98           O  
ATOM    354  CG1 VAL A  26       4.475 -14.055  -2.610  1.00  0.98           C  
ATOM    355 HG11 VAL A  26       4.831 -14.208  -1.591  1.00  0.98           H  
ATOM    356 HG12 VAL A  26       5.150 -14.551  -3.308  1.00  0.98           H  
ATOM    357 HG13 VAL A  26       4.458 -12.987  -2.826  1.00  0.98           H  
ATOM    358  CG2 VAL A  26       3.109 -16.135  -2.474  1.00  0.98           C  
ATOM    359 HG21 VAL A  26       3.470 -16.309  -1.461  1.00  0.98           H  
ATOM    360 HG22 VAL A  26       2.113 -16.568  -2.575  1.00  0.98           H  
ATOM    361 HG23 VAL A  26       3.775 -16.627  -3.182  1.00  0.98           H  
ATOM    362  N   VAL A  27       0.072 -13.810  -3.356  1.00  0.98           N  
ATOM    363  H   VAL A  27       0.628 -13.188  -3.925  1.00  0.98           H  
ATOM    364  CA  VAL A  27      -1.249 -14.197  -3.862  1.00  0.98           C  
ATOM    365  HA  VAL A  27      -1.745 -14.836  -3.131  1.00  0.98           H  
ATOM    366  C   VAL A  27      -1.056 -14.989  -5.145  1.00  0.98           C  
ATOM    367  CB  VAL A  27      -2.148 -12.973  -4.094  1.00  0.98           C  
ATOM    368  HB  VAL A  27      -1.759 -12.401  -4.936  1.00  0.98           H  
ATOM    369  O   VAL A  27      -0.404 -14.519  -6.076  1.00  0.98           O  
ATOM    370  CG1 VAL A  27      -3.581 -13.405  -4.423  1.00  0.98           C  
ATOM    371 HG11 VAL A  27      -4.207 -12.521  -4.548  1.00  0.98           H  
ATOM    372 HG12 VAL A  27      -3.988 -14.011  -3.614  1.00  0.98           H  
ATOM    373 HG13 VAL A  27      -3.605 -13.981  -5.348  1.00  0.98           H  
ATOM    374  CG2 VAL A  27      -2.162 -12.047  -2.872  1.00  0.98           C  
ATOM    375 HG21 VAL A  27      -2.302 -12.631  -1.963  1.00  0.98           H  
ATOM    376 HG22 VAL A  27      -2.962 -11.311  -2.952  1.00  0.98           H  
ATOM    377 HG23 VAL A  27      -1.214 -11.515  -2.800  1.00  0.98           H  
ATOM    378  N   ASN A  28      -1.588 -16.210  -5.195  1.00  0.98           N  
ATOM    379  H   ASN A  28      -2.096 -16.539  -4.386  1.00  0.98           H  
ATOM    380  CA  ASN A  28      -1.423 -17.137  -6.319  1.00  0.98           C  
ATOM    381  HA  ASN A  28      -1.740 -18.117  -5.962  1.00  0.98           H  
ATOM    382  C   ASN A  28       0.057 -17.333  -6.723  1.00  0.98           C  
ATOM    383  CB  ASN A  28      -2.385 -16.739  -7.463  1.00  0.98           C  
ATOM    384  HB2 ASN A  28      -2.192 -17.369  -8.331  1.00  0.98           H  
ATOM    385  HB3 ASN A  28      -2.207 -15.703  -7.750  1.00  0.98           H  
ATOM    386  O   ASN A  28       0.384 -17.491  -7.898  1.00  0.98           O  
ATOM    387  CG  ASN A  28      -3.849 -16.919  -7.087  1.00  0.98           C  
ATOM    388  ND2 ASN A  28      -4.781 -16.436  -7.874  1.00  0.98           N  
ATOM    389 HD21 ASN A  28      -4.554 -15.931  -8.719  1.00  0.98           H  
ATOM    390 HD22 ASN A  28      -5.733 -16.607  -7.583  1.00  0.98           H  
ATOM    391  OD1 ASN A  28      -4.185 -17.520  -6.082  1.00  0.98           O  
ATOM    392  N   GLY A  29       0.961 -17.323  -5.733  1.00  0.96           N  
ATOM    393  H   GLY A  29       0.617 -17.169  -4.796  1.00  0.96           H  
ATOM    394  CA  GLY A  29       2.399 -17.547  -5.913  1.00  0.96           C  
ATOM    395  HA2 GLY A  29       2.545 -18.315  -6.672  1.00  0.96           H  
ATOM    396  HA3 GLY A  29       2.811 -17.918  -4.975  1.00  0.96           H  
ATOM    397  C   GLY A  29       3.224 -16.322  -6.331  1.00  0.96           C  
ATOM    398  O   GLY A  29       4.433 -16.468  -6.506  1.00  0.96           O  
ATOM    399  N   GLY A  30       2.618 -15.136  -6.479  1.00  0.95           N  
ATOM    400  H   GLY A  30       1.623 -15.070  -6.318  1.00  0.95           H  
ATOM    401  CA  GLY A  30       3.306 -13.915  -6.914  1.00  0.95           C  
ATOM    402  HA2 GLY A  30       4.380 -14.091  -6.970  1.00  0.95           H  
ATOM    403  HA3 GLY A  30       2.963 -13.661  -7.917  1.00  0.95           H  
ATOM    404  C   GLY A  30       3.074 -12.688  -6.024  1.00  0.95           C  
ATOM    405  O   GLY A  30       2.112 -12.616  -5.259  1.00  0.95           O  
ATOM    406  N   THR A  31       3.982 -11.714  -6.143  1.00  0.96           N  
ATOM    407  H   THR A  31       4.730 -11.842  -6.810  1.00  0.96           H  
ATOM    408  CA  THR A  31       3.834 -10.349  -5.612  1.00  0.96           C  
ATOM    409  HA  THR A  31       2.781 -10.204  -5.369  1.00  0.96           H  
ATOM    410  C   THR A  31       4.299  -9.322  -6.666  1.00  0.96           C  
ATOM    411  CB  THR A  31       4.557 -10.134  -4.275  1.00  0.96           C  
ATOM    412  HB  THR A  31       4.095 -10.777  -3.525  1.00  0.96           H  
ATOM    413  O   THR A  31       5.362  -9.531  -7.258  1.00  0.96           O  
ATOM    414  CG2 THR A  31       6.059 -10.406  -4.299  1.00  0.96           C  
ATOM    415 HG21 THR A  31       6.241 -11.439  -4.596  1.00  0.96           H  
ATOM    416 HG22 THR A  31       6.570  -9.736  -4.991  1.00  0.96           H  
ATOM    417 HG23 THR A  31       6.457 -10.250  -3.296  1.00  0.96           H  
ATOM    418  OG1 THR A  31       4.422  -8.794  -3.862  1.00  0.96           O  
ATOM    419  HG1 THR A  31       5.096  -8.285  -4.319  1.00  0.96           H  
ATOM    420  N   PRO A  32       3.577  -8.205  -6.891  1.00  0.97           N  
ATOM    421  CA  PRO A  32       2.209  -7.957  -6.438  1.00  0.97           C  
ATOM    422  HA  PRO A  32       2.202  -7.846  -5.353  1.00  0.97           H  
ATOM    423  C   PRO A  32       1.269  -9.096  -6.843  1.00  0.97           C  
ATOM    424  CB  PRO A  32       1.773  -6.634  -7.082  1.00  0.97           C  
ATOM    425  HB2 PRO A  32       1.225  -6.828  -8.004  1.00  0.97           H  
ATOM    426  HB3 PRO A  32       1.167  -6.036  -6.402  1.00  0.97           H  
ATOM    427  O   PRO A  32       1.562  -9.866  -7.761  1.00  0.97           O  
ATOM    428  CG  PRO A  32       3.091  -5.942  -7.421  1.00  0.97           C  
ATOM    429  HG2 PRO A  32       2.989  -5.269  -8.272  1.00  0.97           H  
ATOM    430  HG3 PRO A  32       3.456  -5.406  -6.545  1.00  0.97           H  
ATOM    431  CD  PRO A  32       4.023  -7.110  -7.728  1.00  0.97           C  
ATOM    432  HD2 PRO A  32       3.942  -7.393  -8.777  1.00  0.97           H  
ATOM    433  HD3 PRO A  32       5.049  -6.844  -7.473  1.00  0.97           H  
ATOM    434  N   GLY A  33       0.172  -9.242  -6.112  1.00  0.98           N  
ATOM    435  H   GLY A  33      -0.004  -8.578  -5.372  1.00  0.98           H  
ATOM    436  CA  GLY A  33      -0.881 -10.181  -6.453  1.00  0.98           C  
ATOM    437  HA2 GLY A  33      -1.675 -10.114  -5.709  1.00  0.98           H  
ATOM    438  HA3 GLY A  33      -0.465 -11.188  -6.442  1.00  0.98           H  
ATOM    439  C   GLY A  33      -1.465  -9.897  -7.845  1.00  0.98           C  
ATOM    440  O   GLY A  33      -1.266  -8.810  -8.397  1.00  0.98           O  
ATOM    441  N   PRO A  34      -2.155 -10.882  -8.444  1.00  0.98           N  
ATOM    442  CA  PRO A  34      -2.701 -10.748  -9.789  1.00  0.98           C  
ATOM    443  HA  PRO A  34      -1.888 -10.607 -10.501  1.00  0.98           H  
ATOM    444  C   PRO A  34      -3.674  -9.569  -9.899  1.00  0.98           C  
ATOM    445  CB  PRO A  34      -3.410 -12.078 -10.068  1.00  0.98           C  
ATOM    446  HB2 PRO A  34      -4.290 -11.949 -10.699  1.00  0.98           H  
ATOM    447  HB3 PRO A  34      -2.709 -12.774 -10.529  1.00  0.98           H  
ATOM    448  O   PRO A  34      -4.499  -9.350  -9.019  1.00  0.98           O  
ATOM    449  CG  PRO A  34      -3.784 -12.579  -8.673  1.00  0.98           C  
ATOM    450  HG2 PRO A  34      -3.914 -13.661  -8.645  1.00  0.98           H  
ATOM    451  HG3 PRO A  34      -4.682 -12.070  -8.325  1.00  0.98           H  
ATOM    452  CD  PRO A  34      -2.595 -12.127  -7.833  1.00  0.98           C  
ATOM    453  HD2 PRO A  34      -1.794 -12.864  -7.884  1.00  0.98           H  
ATOM    454  HD3 PRO A  34      -2.914 -11.977  -6.802  1.00  0.98           H  
ATOM    455  N   LEU A  35      -3.638  -8.864 -11.031  1.00  0.99           N  
ATOM    456  H   LEU A  35      -2.907  -9.050 -11.703  1.00  0.99           H  
ATOM    457  CA  LEU A  35      -4.653  -7.866 -11.362  1.00  0.99           C  
ATOM    458  HA  LEU A  35      -4.652  -7.103 -10.584  1.00  0.99           H  
ATOM    459  C   LEU A  35      -6.041  -8.517 -11.384  1.00  0.99           C  
ATOM    460  CB  LEU A  35      -4.298  -7.219 -12.714  1.00  0.99           C  
ATOM    461  HB2 LEU A  35      -4.137  -8.014 -13.443  1.00  0.99           H  
ATOM    462  HB3 LEU A  35      -3.366  -6.663 -12.612  1.00  0.99           H  
ATOM    463  O   LEU A  35      -6.265  -9.447 -12.163  1.00  0.99           O  
ATOM    464  CG  LEU A  35      -5.383  -6.281 -13.273  1.00  0.99           C  
ATOM    465  HG  LEU A  35      -6.315  -6.840 -13.356  1.00  0.99           H  
ATOM    466  CD1 LEU A  35      -5.644  -5.060 -12.402  1.00  0.99           C  
ATOM    467 HD11 LEU A  35      -4.742  -4.455 -12.315  1.00  0.99           H  
ATOM    468 HD12 LEU A  35      -6.435  -4.471 -12.867  1.00  0.99           H  
ATOM    469 HD13 LEU A  35      -5.994  -5.366 -11.416  1.00  0.99           H  
ATOM    470  CD2 LEU A  35      -4.982  -5.814 -14.668  1.00  0.99           C  
ATOM    471 HD21 LEU A  35      -5.766  -5.186 -15.091  1.00  0.99           H  
ATOM    472 HD22 LEU A  35      -4.049  -5.253 -14.634  1.00  0.99           H  
ATOM    473 HD23 LEU A  35      -4.855  -6.677 -15.322  1.00  0.99           H  
ATOM    474  N   ILE A  36      -6.964  -8.003 -10.575  1.00  0.99           N  
ATOM    475  H   ILE A  36      -6.685  -7.268  -9.940  1.00  0.99           H  
ATOM    476  CA  ILE A  36      -8.385  -8.361 -10.633  1.00  0.99           C  
ATOM    477  HA  ILE A  36      -8.480  -9.369 -11.038  1.00  0.99           H  
ATOM    478  C   ILE A  36      -9.081  -7.400 -11.589  1.00  0.99           C  
ATOM    479  CB  ILE A  36      -9.038  -8.364  -9.235  1.00  0.99           C  
ATOM    480  HB  ILE A  36      -9.025  -7.347  -8.844  1.00  0.99           H  
ATOM    481  O   ILE A  36      -8.893  -6.189 -11.498  1.00  0.99           O  
ATOM    482  CG1 ILE A  36      -8.212  -9.254  -8.283  1.00  0.99           C  
ATOM    483 HG12 ILE A  36      -8.078 -10.235  -8.739  1.00  0.99           H  
ATOM    484 HG13 ILE A  36      -7.221  -8.815  -8.165  1.00  0.99           H  
ATOM    485  CG2 ILE A  36     -10.503  -8.832  -9.343  1.00  0.99           C  
ATOM    486 HG21 ILE A  36     -11.077  -8.142  -9.961  1.00  0.99           H  
ATOM    487 HG22 ILE A  36     -10.556  -9.834  -9.770  1.00  0.99           H  
ATOM    488 HG23 ILE A  36     -10.973  -8.839  -8.360  1.00  0.99           H  
ATOM    489  CD1 ILE A  36      -8.788  -9.434  -6.880  1.00  0.99           C  
ATOM    490 HD11 ILE A  36      -9.052  -8.460  -6.468  1.00  0.99           H  
ATOM    491 HD12 ILE A  36      -9.666 -10.079  -6.917  1.00  0.99           H  
ATOM    492 HD13 ILE A  36      -8.037  -9.900  -6.242  1.00  0.99           H  
ATOM    493  N   THR A  37      -9.873  -7.932 -12.513  1.00  0.99           N  
ATOM    494  H   THR A  37      -9.983  -8.936 -12.537  1.00  0.99           H  
ATOM    495  CA  THR A  37     -10.616  -7.138 -13.495  1.00  0.99           C  
ATOM    496  HA  THR A  37     -10.561  -6.087 -13.214  1.00  0.99           H  
ATOM    497  C   THR A  37     -12.082  -7.538 -13.529  1.00  0.99           C  
ATOM    498  CB  THR A  37     -10.035  -7.254 -14.911  1.00  0.99           C  
ATOM    499  HB  THR A  37     -10.664  -6.682 -15.593  1.00  0.99           H  
ATOM    500  O   THR A  37     -12.399  -8.729 -13.503  1.00  0.99           O  
ATOM    501  CG2 THR A  37      -8.604  -6.738 -15.011  1.00  0.99           C  
ATOM    502 HG21 THR A  37      -8.514  -5.773 -14.513  1.00  0.99           H  
ATOM    503 HG22 THR A  37      -7.934  -7.465 -14.554  1.00  0.99           H  
ATOM    504 HG23 THR A  37      -8.332  -6.623 -16.060  1.00  0.99           H  
ATOM    505  OG1 THR A  37     -10.023  -8.610 -15.309  1.00  0.99           O  
ATOM    506  HG1 THR A  37     -10.760  -9.026 -14.856  1.00  0.99           H  
ATOM    507  N   GLY A  38     -12.965  -6.561 -13.690  1.00  0.98           N  
ATOM    508  H   GLY A  38     -12.633  -5.607 -13.683  1.00  0.98           H  
ATOM    509  CA  GLY A  38     -14.371  -6.770 -14.038  1.00  0.98           C  
ATOM    510  HA2 GLY A  38     -14.949  -7.047 -13.156  1.00  0.98           H  
ATOM    511  HA3 GLY A  38     -14.465  -7.579 -14.763  1.00  0.98           H  
ATOM    512  C   GLY A  38     -14.964  -5.509 -14.653  1.00  0.98           C  
ATOM    513  O   GLY A  38     -14.230  -4.592 -15.013  1.00  0.98           O  
ATOM    514  N   ASN A  39     -16.280  -5.458 -14.778  1.00  0.98           N  
ATOM    515  H   ASN A  39     -16.818  -6.253 -14.462  1.00  0.98           H  
ATOM    516  CA  ASN A  39     -17.025  -4.316 -15.293  1.00  0.98           C  
ATOM    517  HA  ASN A  39     -16.326  -3.527 -15.569  1.00  0.98           H  
ATOM    518  C   ASN A  39     -17.959  -3.757 -14.220  1.00  0.98           C  
ATOM    519  CB  ASN A  39     -17.808  -4.715 -16.552  1.00  0.98           C  
ATOM    520  HB2 ASN A  39     -18.318  -3.838 -16.950  1.00  0.98           H  
ATOM    521  HB3 ASN A  39     -18.562  -5.456 -16.286  1.00  0.98           H  
ATOM    522  O   ASN A  39     -18.379  -4.469 -13.307  1.00  0.98           O  
ATOM    523  CG  ASN A  39     -16.913  -5.272 -17.637  1.00  0.98           C  
ATOM    524  ND2 ASN A  39     -16.764  -6.575 -17.686  1.00  0.98           N  
ATOM    525 HD21 ASN A  39     -17.178  -7.127 -16.948  1.00  0.98           H  
ATOM    526 HD22 ASN A  39     -16.097  -6.929 -18.356  1.00  0.98           H  
ATOM    527  OD1 ASN A  39     -16.337  -4.562 -18.443  1.00  0.98           O  
ATOM    528  N   MET A  40     -18.313  -2.482 -14.347  1.00  0.98           N  
ATOM    529  H   MET A  40     -17.884  -1.931 -15.076  1.00  0.98           H  
ATOM    530  CA  MET A  40     -19.370  -1.880 -13.540  1.00  0.98           C  
ATOM    531  HA  MET A  40     -19.056  -1.877 -12.496  1.00  0.98           H  
ATOM    532  C   MET A  40     -20.656  -2.708 -13.678  1.00  0.98           C  
ATOM    533  CB  MET A  40     -19.571  -0.434 -13.994  1.00  0.98           C  
ATOM    534  HB2 MET A  40     -18.610   0.078 -13.958  1.00  0.98           H  
ATOM    535  HB3 MET A  40     -19.928  -0.429 -15.024  1.00  0.98           H  
ATOM    536  O   MET A  40     -21.064  -3.062 -14.787  1.00  0.98           O  
ATOM    537  CG  MET A  40     -20.560   0.320 -13.098  1.00  0.98           C  
ATOM    538  HG2 MET A  40     -20.242   0.210 -12.061  1.00  0.98           H  
ATOM    539  HG3 MET A  40     -21.550  -0.124 -13.197  1.00  0.98           H  
ATOM    540  SD  MET A  40     -20.684   2.093 -13.454  1.00  0.98           S  
ATOM    541  CE  MET A  40     -21.284   2.068 -15.165  1.00  0.98           C  
ATOM    542  HE1 MET A  40     -22.235   1.538 -15.214  1.00  0.98           H  
ATOM    543  HE2 MET A  40     -21.413   3.093 -15.515  1.00  0.98           H  
ATOM    544  HE3 MET A  40     -20.553   1.577 -15.808  1.00  0.98           H  
ATOM    545  N   GLY A  41     -21.280  -3.038 -12.548  1.00  0.97           N  
ATOM    546  H   GLY A  41     -20.916  -2.667 -11.682  1.00  0.97           H  
ATOM    547  CA  GLY A  41     -22.427  -3.946 -12.475  1.00  0.97           C  
ATOM    548  HA2 GLY A  41     -23.063  -3.643 -11.643  1.00  0.97           H  
ATOM    549  HA3 GLY A  41     -23.009  -3.866 -13.393  1.00  0.97           H  
ATOM    550  C   GLY A  41     -22.083  -5.425 -12.270  1.00  0.97           C  
ATOM    551  O   GLY A  41     -22.998  -6.215 -12.030  1.00  0.97           O  
ATOM    552  N   ASP A  42     -20.806  -5.816 -12.313  1.00  0.98           N  
ATOM    553  H   ASP A  42     -20.083  -5.155 -12.559  1.00  0.98           H  
ATOM    554  CA  ASP A  42     -20.410  -7.188 -11.995  1.00  0.98           C  
ATOM    555  HA  ASP A  42     -21.051  -7.854 -12.572  1.00  0.98           H  
ATOM    556  C   ASP A  42     -20.648  -7.521 -10.510  1.00  0.98           C  
ATOM    557  CB  ASP A  42     -18.951  -7.487 -12.406  1.00  0.98           C  
ATOM    558  HB2 ASP A  42     -18.635  -8.400 -11.901  1.00  0.98           H  
ATOM    559  HB3 ASP A  42     -18.297  -6.691 -12.051  1.00  0.98           H  
ATOM    560  O   ASP A  42     -20.644  -6.666  -9.615  1.00  0.98           O  
ATOM    561  CG  ASP A  42     -18.737  -7.723 -13.912  1.00  0.98           C  
ATOM    562  OD1 ASP A  42     -19.726  -7.883 -14.660  1.00  0.98           O  
ATOM    563  OD2 ASP A  42     -17.557  -7.841 -14.322  1.00  0.98           O  
ATOM    564  N   ARG A  43     -20.830  -8.820 -10.254  1.00  0.98           N  
ATOM    565  H   ARG A  43     -20.786  -9.444 -11.048  1.00  0.98           H  
ATOM    566  CA  ARG A  43     -20.824  -9.427  -8.922  1.00  0.98           C  
ATOM    567  HA  ARG A  43     -20.910  -8.648  -8.165  1.00  0.98           H  
ATOM    568  C   ARG A  43     -19.490 -10.135  -8.718  1.00  0.98           C  
ATOM    569  CB  ARG A  43     -22.019 -10.377  -8.797  1.00  0.98           C  
ATOM    570  HB2 ARG A  43     -22.935  -9.817  -8.987  1.00  0.98           H  
ATOM    571  HB3 ARG A  43     -21.936 -11.160  -9.551  1.00  0.98           H  
ATOM    572  O   ARG A  43     -19.221 -11.133  -9.385  1.00  0.98           O  
ATOM    573  CG  ARG A  43     -22.100 -11.021  -7.409  1.00  0.98           C  
ATOM    574  HG2 ARG A  43     -21.212 -11.627  -7.224  1.00  0.98           H  
ATOM    575  HG3 ARG A  43     -22.166 -10.248  -6.643  1.00  0.98           H  
ATOM    576  CD  ARG A  43     -23.339 -11.914  -7.352  1.00  0.98           C  
ATOM    577  HD2 ARG A  43     -24.222 -11.300  -7.528  1.00  0.98           H  
ATOM    578  HD3 ARG A  43     -23.260 -12.672  -8.132  1.00  0.98           H  
ATOM    579  NE  ARG A  43     -23.441 -12.568  -6.047  1.00  0.98           N  
ATOM    580  HE  ARG A  43     -22.688 -12.396  -5.397  1.00  0.98           H  
ATOM    581  NH1 ARG A  43     -25.449 -13.619  -6.307  1.00  0.98           N  
ATOM    582 HH11 ARG A  43     -25.503 -13.188  -7.219  1.00  0.98           H  
ATOM    583 HH12 ARG A  43     -26.185 -14.192  -5.920  1.00  0.98           H  
ATOM    584  NH2 ARG A  43     -24.304 -13.869  -4.410  1.00  0.98           N  
ATOM    585 HH21 ARG A  43     -23.405 -13.780  -3.957  1.00  0.98           H  
ATOM    586 HH22 ARG A  43     -24.986 -14.503  -4.018  1.00  0.98           H  
ATOM    587  CZ  ARG A  43     -24.394 -13.346  -5.592  1.00  0.98           C  
ATOM    588  N   PHE A  44     -18.681  -9.631  -7.799  1.00  0.98           N  
ATOM    589  H   PHE A  44     -19.024  -8.878  -7.220  1.00  0.98           H  
ATOM    590  CA  PHE A  44     -17.395 -10.208  -7.440  1.00  0.98           C  
ATOM    591  HA  PHE A  44     -16.952 -10.647  -8.333  1.00  0.98           H  
ATOM    592  C   PHE A  44     -17.586 -11.314  -6.406  1.00  0.98           C  
ATOM    593  CB  PHE A  44     -16.451  -9.103  -6.956  1.00  0.98           C  
ATOM    594  HB2 PHE A  44     -15.591  -9.557  -6.464  1.00  0.98           H  
ATOM    595  HB3 PHE A  44     -16.957  -8.479  -6.219  1.00  0.98           H  
ATOM    596  O   PHE A  44     -18.143 -11.079  -5.340  1.00  0.98           O  
ATOM    597  CG  PHE A  44     -15.955  -8.253  -8.105  1.00  0.98           C  
ATOM    598  CD1 PHE A  44     -14.830  -8.671  -8.839  1.00  0.98           C  
ATOM    599  HD1 PHE A  44     -14.295  -9.558  -8.535  1.00  0.98           H  
ATOM    600  CD2 PHE A  44     -16.649  -7.093  -8.491  1.00  0.98           C  
ATOM    601  HD2 PHE A  44     -17.523  -6.770  -7.945  1.00  0.98           H  
ATOM    602  CE1 PHE A  44     -14.397  -7.939  -9.961  1.00  0.98           C  
ATOM    603  HE1 PHE A  44     -13.531  -8.260 -10.522  1.00  0.98           H  
ATOM    604  CE2 PHE A  44     -16.206  -6.365  -9.609  1.00  0.98           C  
ATOM    605  HE2 PHE A  44     -16.736  -5.487  -9.947  1.00  0.98           H  
ATOM    606  CZ  PHE A  44     -15.084  -6.776 -10.336  1.00  0.98           C  
ATOM    607  HZ  PHE A  44     -14.749  -6.192 -11.180  1.00  0.98           H  
ATOM    608  N   GLN A  45     -17.127 -12.517  -6.742  1.00  0.99           N  
ATOM    609  H   GLN A  45     -16.661 -12.588  -7.636  1.00  0.99           H  
ATOM    610  CA  GLN A  45     -17.104 -13.706  -5.898  1.00  0.99           C  
ATOM    611  HA  GLN A  45     -17.477 -13.457  -4.904  1.00  0.99           H  
ATOM    612  C   GLN A  45     -15.647 -14.160  -5.760  1.00  0.99           C  
ATOM    613  CB  GLN A  45     -18.020 -14.792  -6.483  1.00  0.99           C  
ATOM    614  HB2 GLN A  45     -17.671 -15.070  -7.477  1.00  0.99           H  
ATOM    615  HB3 GLN A  45     -17.972 -15.679  -5.851  1.00  0.99           H  
ATOM    616  O   GLN A  45     -15.156 -14.999  -6.520  1.00  0.99           O  
ATOM    617  CG  GLN A  45     -19.480 -14.330  -6.572  1.00  0.99           C  
ATOM    618  HG2 GLN A  45     -19.767 -13.860  -5.632  1.00  0.99           H  
ATOM    619  HG3 GLN A  45     -19.587 -13.594  -7.369  1.00  0.99           H  
ATOM    620  CD  GLN A  45     -20.411 -15.499  -6.856  1.00  0.99           C  
ATOM    621  NE2 GLN A  45     -21.168 -15.948  -5.876  1.00  0.99           N  
ATOM    622 HE21 GLN A  45     -21.730 -16.764  -6.071  1.00  0.99           H  
ATOM    623 HE22 GLN A  45     -21.194 -15.461  -4.992  1.00  0.99           H  
ATOM    624  OE1 GLN A  45     -20.477 -16.040  -7.950  1.00  0.99           O  
ATOM    625  N   LEU A  46     -14.943 -13.539  -4.816  1.00  0.99           N  
ATOM    626  H   LEU A  46     -15.443 -12.921  -4.193  1.00  0.99           H  
ATOM    627  CA  LEU A  46     -13.503 -13.681  -4.619  1.00  0.99           C  
ATOM    628  HA  LEU A  46     -13.067 -14.213  -5.464  1.00  0.99           H  
ATOM    629  C   LEU A  46     -13.251 -14.519  -3.367  1.00  0.99           C  
ATOM    630  CB  LEU A  46     -12.854 -12.286  -4.554  1.00  0.99           C  
ATOM    631  HB2 LEU A  46     -11.781 -12.404  -4.403  1.00  0.99           H  
ATOM    632  HB3 LEU A  46     -13.257 -11.754  -3.693  1.00  0.99           H  
ATOM    633  O   LEU A  46     -13.418 -14.057  -2.237  1.00  0.99           O  
ATOM    634  CG  LEU A  46     -13.094 -11.428  -5.813  1.00  0.99           C  
ATOM    635  HG  LEU A  46     -14.164 -11.334  -5.995  1.00  0.99           H  
ATOM    636  CD1 LEU A  46     -12.537 -10.024  -5.608  1.00  0.99           C  
ATOM    637 HD11 LEU A  46     -12.770  -9.407  -6.476  1.00  0.99           H  
ATOM    638 HD12 LEU A  46     -12.991  -9.569  -4.728  1.00  0.99           H  
ATOM    639 HD13 LEU A  46     -11.455 -10.070  -5.478  1.00  0.99           H  
ATOM    640  CD2 LEU A  46     -12.437 -12.022  -7.062  1.00  0.99           C  
ATOM    641 HD21 LEU A  46     -11.373 -12.180  -6.888  1.00  0.99           H  
ATOM    642 HD22 LEU A  46     -12.567 -11.345  -7.907  1.00  0.99           H  
ATOM    643 HD23 LEU A  46     -12.914 -12.968  -7.316  1.00  0.99           H  
ATOM    644  N   ASN A  47     -12.888 -15.782  -3.570  1.00  0.99           N  
ATOM    645  H   ASN A  47     -12.726 -16.090  -4.518  1.00  0.99           H  
ATOM    646  CA  ASN A  47     -12.634 -16.719  -2.485  1.00  0.99           C  
ATOM    647  HA  ASN A  47     -13.266 -16.479  -1.631  1.00  0.99           H  
ATOM    648  C   ASN A  47     -11.178 -16.607  -2.031  1.00  0.99           C  
ATOM    649  CB  ASN A  47     -13.010 -18.118  -2.968  1.00  0.99           C  
ATOM    650  HB2 ASN A  47     -12.395 -18.348  -3.837  1.00  0.99           H  
ATOM    651  HB3 ASN A  47     -14.054 -18.144  -3.282  1.00  0.99           H  
ATOM    652  O   ASN A  47     -10.259 -17.031  -2.732  1.00  0.99           O  
ATOM    653  CG  ASN A  47     -12.814 -19.175  -1.902  1.00  0.99           C  
ATOM    654  ND2 ASN A  47     -12.321 -20.323  -2.293  1.00  0.99           N  
ATOM    655 HD21 ASN A  47     -12.134 -21.026  -1.592  1.00  0.99           H  
ATOM    656 HD22 ASN A  47     -12.035 -20.410  -3.258  1.00  0.99           H  
ATOM    657  OD1 ASN A  47     -13.122 -18.993  -0.734  1.00  0.99           O  
ATOM    658  N   VAL A  48     -10.960 -16.019  -0.860  1.00  0.99           N  
ATOM    659  H   VAL A  48     -11.758 -15.724  -0.315  1.00  0.99           H  
ATOM    660  CA  VAL A  48      -9.631 -15.870  -0.265  1.00  0.99           C  
ATOM    661  HA  VAL A  48      -8.887 -15.777  -1.056  1.00  0.99           H  
ATOM    662  C   VAL A  48      -9.322 -17.123   0.535  1.00  0.99           C  
ATOM    663  CB  VAL A  48      -9.553 -14.605   0.601  1.00  0.99           C  
ATOM    664  HB  VAL A  48     -10.316 -14.647   1.379  1.00  0.99           H  
ATOM    665  O   VAL A  48     -10.008 -17.413   1.510  1.00  0.99           O  
ATOM    666  CG1 VAL A  48      -8.171 -14.471   1.257  1.00  0.99           C  
ATOM    667 HG11 VAL A  48      -8.137 -13.564   1.860  1.00  0.99           H  
ATOM    668 HG12 VAL A  48      -7.979 -15.314   1.921  1.00  0.99           H  
ATOM    669 HG13 VAL A  48      -7.395 -14.427   0.493  1.00  0.99           H  
ATOM    670  CG2 VAL A  48      -9.796 -13.360  -0.261  1.00  0.99           C  
ATOM    671 HG21 VAL A  48      -9.823 -12.473   0.372  1.00  0.99           H  
ATOM    672 HG22 VAL A  48     -10.752 -13.428  -0.781  1.00  0.99           H  
ATOM    673 HG23 VAL A  48      -8.996 -13.253  -0.994  1.00  0.99           H  
ATOM    674  N   ILE A  49      -8.298 -17.867   0.122  1.00  0.99           N  
ATOM    675  H   ILE A  49      -7.761 -17.525  -0.663  1.00  0.99           H  
ATOM    676  CA  ILE A  49      -7.875 -19.127   0.739  1.00  0.99           C  
ATOM    677  HA  ILE A  49      -8.610 -19.444   1.479  1.00  0.99           H  
ATOM    678  C   ILE A  49      -6.554 -18.877   1.461  1.00  0.99           C  
ATOM    679  CB  ILE A  49      -7.747 -20.245  -0.324  1.00  0.99           C  
ATOM    680  HB  ILE A  49      -6.961 -19.961  -1.024  1.00  0.99           H  
ATOM    681  O   ILE A  49      -5.529 -18.673   0.811  1.00  0.99           O  
ATOM    682  CG1 ILE A  49      -9.049 -20.436  -1.139  1.00  0.99           C  
ATOM    683 HG12 ILE A  49      -9.402 -19.472  -1.508  1.00  0.99           H  
ATOM    684 HG13 ILE A  49      -9.826 -20.856  -0.501  1.00  0.99           H  
ATOM    685  CG2 ILE A  49      -7.331 -21.565   0.356  1.00  0.99           C  
ATOM    686 HG21 ILE A  49      -7.172 -22.345  -0.388  1.00  0.99           H  
ATOM    687 HG22 ILE A  49      -8.103 -21.883   1.056  1.00  0.99           H  
ATOM    688 HG23 ILE A  49      -6.399 -21.435   0.906  1.00  0.99           H  
ATOM    689  CD1 ILE A  49      -8.869 -21.334  -2.370  1.00  0.99           C  
ATOM    690 HD11 ILE A  49      -8.052 -20.960  -2.986  1.00  0.99           H  
ATOM    691 HD12 ILE A  49      -9.785 -21.326  -2.961  1.00  0.99           H  
ATOM    692 HD13 ILE A  49      -8.662 -22.361  -2.070  1.00  0.99           H  
ATOM    693  N   ASP A  50      -6.565 -18.898   2.791  1.00  0.98           N  
ATOM    694  H   ASP A  50      -7.408 -19.162   3.281  1.00  0.98           H  
ATOM    695  CA  ASP A  50      -5.365 -18.701   3.598  1.00  0.98           C  
ATOM    696  HA  ASP A  50      -4.692 -18.026   3.070  1.00  0.98           H  
ATOM    697  C   ASP A  50      -4.626 -20.030   3.805  1.00  0.98           C  
ATOM    698  CB  ASP A  50      -5.721 -18.008   4.923  1.00  0.98           C  
ATOM    699  HB2 ASP A  50      -6.310 -17.118   4.703  1.00  0.98           H  
ATOM    700  HB3 ASP A  50      -6.331 -18.678   5.530  1.00  0.98           H  
ATOM    701  O   ASP A  50      -5.089 -20.915   4.520  1.00  0.98           O  
ATOM    702  CG  ASP A  50      -4.478 -17.590   5.719  1.00  0.98           C  
ATOM    703  OD1 ASP A  50      -3.356 -17.990   5.324  1.00  0.98           O  
ATOM    704  OD2 ASP A  50      -4.648 -16.849   6.709  1.00  0.98           O  
ATOM    705  N   ASN A  51      -3.457 -20.169   3.180  1.00  0.98           N  
ATOM    706  H   ASN A  51      -3.136 -19.392   2.621  1.00  0.98           H  
ATOM    707  CA  ASN A  51      -2.547 -21.306   3.321  1.00  0.98           C  
ATOM    708  HA  ASN A  51      -2.964 -22.008   4.044  1.00  0.98           H  
ATOM    709  C   ASN A  51      -1.188 -20.870   3.902  1.00  0.98           C  
ATOM    710  CB  ASN A  51      -2.426 -22.022   1.961  1.00  0.98           C  
ATOM    711  HB2 ASN A  51      -1.577 -22.705   1.977  1.00  0.98           H  
ATOM    712  HB3 ASN A  51      -2.256 -21.275   1.185  1.00  0.98           H  
ATOM    713  O   ASN A  51      -0.147 -21.452   3.577  1.00  0.98           O  
ATOM    714  CG  ASN A  51      -3.635 -22.856   1.592  1.00  0.98           C  
ATOM    715  ND2 ASN A  51      -3.899 -23.009   0.316  1.00  0.98           N  
ATOM    716 HD21 ASN A  51      -3.419 -22.435  -0.363  1.00  0.98           H  
ATOM    717 HD22 ASN A  51      -4.767 -23.487   0.119  1.00  0.98           H  
ATOM    718  OD1 ASN A  51      -4.314 -23.451   2.406  1.00  0.98           O  
ATOM    719  N   LEU A  52      -1.157 -19.824   4.733  1.00  0.97           N  
ATOM    720  H   LEU A  52      -2.017 -19.335   4.938  1.00  0.97           H  
ATOM    721  CA  LEU A  52       0.065 -19.351   5.381  1.00  0.97           C  
ATOM    722  HA  LEU A  52       0.843 -19.267   4.622  1.00  0.97           H  
ATOM    723  C   LEU A  52       0.560 -20.347   6.434  1.00  0.97           C  
ATOM    724  CB  LEU A  52      -0.188 -17.969   6.006  1.00  0.97           C  
ATOM    725  HB2 LEU A  52       0.668 -17.688   6.620  1.00  0.97           H  
ATOM    726  HB3 LEU A  52      -1.058 -18.043   6.658  1.00  0.97           H  
ATOM    727  O   LEU A  52      -0.170 -20.739   7.339  1.00  0.97           O  
ATOM    728  CG  LEU A  52      -0.436 -16.866   4.964  1.00  0.97           C  
ATOM    729  HG  LEU A  52      -1.127 -17.213   4.196  1.00  0.97           H  
ATOM    730  CD1 LEU A  52      -1.004 -15.606   5.613  1.00  0.97           C  
ATOM    731 HD11 LEU A  52      -1.183 -14.843   4.856  1.00  0.97           H  
ATOM    732 HD12 LEU A  52      -1.958 -15.848   6.082  1.00  0.97           H  
ATOM    733 HD13 LEU A  52      -0.321 -15.222   6.370  1.00  0.97           H  
ATOM    734  CD2 LEU A  52       0.879 -16.479   4.294  1.00  0.97           C  
ATOM    735 HD21 LEU A  52       1.377 -17.362   3.892  1.00  0.97           H  
ATOM    736 HD22 LEU A  52       1.516 -15.971   5.017  1.00  0.97           H  
ATOM    737 HD23 LEU A  52       0.658 -15.811   3.462  1.00  0.97           H  
ATOM    738  N   THR A  53       1.833 -20.733   6.358  1.00  0.96           N  
ATOM    739  H   THR A  53       2.376 -20.386   5.580  1.00  0.96           H  
ATOM    740  CA  THR A  53       2.444 -21.719   7.271  1.00  0.96           C  
ATOM    741  HA  THR A  53       1.749 -21.942   8.080  1.00  0.96           H  
ATOM    742  C   THR A  53       3.724 -21.220   7.941  1.00  0.96           C  
ATOM    743  CB  THR A  53       2.732 -23.046   6.549  1.00  0.96           C  
ATOM    744  HB  THR A  53       3.151 -23.748   7.270  1.00  0.96           H  
ATOM    745  O   THR A  53       4.240 -21.869   8.849  1.00  0.96           O  
ATOM    746  CG2 THR A  53       1.483 -23.687   5.947  1.00  0.96           C  
ATOM    747 HG21 THR A  53       1.728 -24.680   5.568  1.00  0.96           H  
ATOM    748 HG22 THR A  53       0.707 -23.773   6.707  1.00  0.96           H  
ATOM    749 HG23 THR A  53       1.108 -23.079   5.123  1.00  0.96           H  
ATOM    750  OG1 THR A  53       3.672 -22.858   5.509  1.00  0.96           O  
ATOM    751  HG1 THR A  53       4.537 -22.753   5.913  1.00  0.96           H  
ATOM    752  N   ASN A  54       4.288 -20.093   7.500  1.00  0.93           N  
ATOM    753  H   ASN A  54       3.817 -19.566   6.779  1.00  0.93           H  
ATOM    754  CA  ASN A  54       5.560 -19.594   8.014  1.00  0.93           C  
ATOM    755  HA  ASN A  54       6.219 -20.446   8.179  1.00  0.93           H  
ATOM    756  C   ASN A  54       5.388 -18.870   9.362  1.00  0.93           C  
ATOM    757  CB  ASN A  54       6.227 -18.702   6.954  1.00  0.93           C  
ATOM    758  HB2 ASN A  54       5.617 -17.812   6.802  1.00  0.93           H  
ATOM    759  HB3 ASN A  54       6.312 -19.246   6.013  1.00  0.93           H  
ATOM    760  O   ASN A  54       4.857 -17.766   9.419  1.00  0.93           O  
ATOM    761  CG  ASN A  54       7.610 -18.250   7.375  1.00  0.93           C  
ATOM    762  ND2 ASN A  54       8.290 -17.487   6.559  1.00  0.93           N  
ATOM    763 HD21 ASN A  54       9.093 -17.049   6.988  1.00  0.93           H  
ATOM    764 HD22 ASN A  54       7.856 -17.129   5.720  1.00  0.93           H  
ATOM    765  OD1 ASN A  54       8.100 -18.566   8.448  1.00  0.93           O  
ATOM    766  N   HIS A  55       5.931 -19.449  10.437  1.00  0.90           N  
ATOM    767  H   HIS A  55       6.341 -20.364  10.314  1.00  0.90           H  
ATOM    768  CA  HIS A  55       5.881 -18.893  11.797  1.00  0.90           C  
ATOM    769  HA  HIS A  55       4.844 -18.662  12.037  1.00  0.90           H  
ATOM    770  C   HIS A  55       6.673 -17.588  11.995  1.00  0.90           C  
ATOM    771  CB  HIS A  55       6.387 -19.950  12.789  1.00  0.90           C  
ATOM    772  HB2 HIS A  55       6.489 -19.490  13.772  1.00  0.90           H  
ATOM    773  HB3 HIS A  55       7.376 -20.289  12.482  1.00  0.90           H  
ATOM    774  O   HIS A  55       6.552 -16.956  13.043  1.00  0.90           O  
ATOM    775  CG  HIS A  55       5.476 -21.138  12.940  1.00  0.90           C  
ATOM    776  CD2 HIS A  55       5.483 -22.278  12.181  1.00  0.90           C  
ATOM    777  HD2 HIS A  55       6.112 -22.476  11.327  1.00  0.90           H  
ATOM    778  ND1 HIS A  55       4.533 -21.315  13.931  1.00  0.90           N  
ATOM    779  HD1 HIS A  55       4.320 -20.674  14.682  1.00  0.90           H  
ATOM    780  CE1 HIS A  55       4.018 -22.550  13.798  1.00  0.90           C  
ATOM    781  HE1 HIS A  55       3.285 -22.994  14.456  1.00  0.90           H  
ATOM    782  NE2 HIS A  55       4.546 -23.157  12.727  1.00  0.90           N  
ATOM    783  N   THR A  56       7.494 -17.165  11.028  1.00  0.87           N  
ATOM    784  H   THR A  56       7.597 -17.713  10.185  1.00  0.87           H  
ATOM    785  CA  THR A  56       8.158 -15.852  11.088  1.00  0.87           C  
ATOM    786  HA  THR A  56       8.394 -15.634  12.130  1.00  0.87           H  
ATOM    787  C   THR A  56       7.257 -14.711  10.613  1.00  0.87           C  
ATOM    788  CB  THR A  56       9.492 -15.825  10.325  1.00  0.87           C  
ATOM    789  HB  THR A  56      10.019 -14.910  10.598  1.00  0.87           H  
ATOM    790  O   THR A  56       7.677 -13.559  10.658  1.00  0.87           O  
ATOM    791  CG2 THR A  56      10.397 -17.007  10.676  1.00  0.87           C  
ATOM    792 HG21 THR A  56       9.963 -17.939  10.314  1.00  0.87           H  
ATOM    793 HG22 THR A  56      11.369 -16.865  10.204  1.00  0.87           H  
ATOM    794 HG23 THR A  56      10.529 -17.060  11.757  1.00  0.87           H  
ATOM    795  OG1 THR A  56       9.304 -15.811   8.926  1.00  0.87           O  
ATOM    796  HG1 THR A  56       8.947 -14.947   8.708  1.00  0.87           H  
ATOM    797  N   MET A  57       6.052 -15.016  10.129  1.00  0.91           N  
ATOM    798  H   MET A  57       5.744 -15.977  10.165  1.00  0.91           H  
ATOM    799  CA  MET A  57       5.084 -14.070   9.571  1.00  0.91           C  
ATOM    800  HA  MET A  57       5.405 -13.047   9.771  1.00  0.91           H  
ATOM    801  C   MET A  57       3.721 -14.278  10.246  1.00  0.91           C  
ATOM    802  CB  MET A  57       4.994 -14.256   8.044  1.00  0.91           C  
ATOM    803  HB2 MET A  57       4.359 -13.473   7.629  1.00  0.91           H  
ATOM    804  HB3 MET A  57       4.537 -15.222   7.827  1.00  0.91           H  
ATOM    805  O   MET A  57       3.506 -15.283  10.926  1.00  0.91           O  
ATOM    806  CG  MET A  57       6.373 -14.201   7.366  1.00  0.91           C  
ATOM    807  HG2 MET A  57       6.965 -15.041   7.730  1.00  0.91           H  
ATOM    808  HG3 MET A  57       6.875 -13.278   7.654  1.00  0.91           H  
ATOM    809  SD  MET A  57       6.356 -14.319   5.559  1.00  0.91           S  
ATOM    810  CE  MET A  57       6.017 -12.580   5.205  1.00  0.91           C  
ATOM    811  HE1 MET A  57       5.821 -12.446   4.141  1.00  0.91           H  
ATOM    812  HE2 MET A  57       5.157 -12.242   5.782  1.00  0.91           H  
ATOM    813  HE3 MET A  57       6.879 -11.972   5.482  1.00  0.91           H  
ATOM    814  N   LEU A  58       2.797 -13.331  10.085  1.00  0.92           N  
ATOM    815  H   LEU A  58       3.002 -12.534   9.500  1.00  0.92           H  
ATOM    816  CA  LEU A  58       1.410 -13.527  10.517  1.00  0.92           C  
ATOM    817  HA  LEU A  58       1.402 -13.885  11.547  1.00  0.92           H  
ATOM    818  C   LEU A  58       0.756 -14.610   9.649  1.00  0.92           C  
ATOM    819  CB  LEU A  58       0.643 -12.194  10.445  1.00  0.92           C  
ATOM    820  HB2 LEU A  58       0.692 -11.815   9.424  1.00  0.92           H  
ATOM    821  HB3 LEU A  58      -0.406 -12.373  10.680  1.00  0.92           H  
ATOM    822  O   LEU A  58       0.877 -14.556   8.426  1.00  0.92           O  
ATOM    823  CG  LEU A  58       1.187 -11.115  11.400  1.00  0.92           C  
ATOM    824  HG  LEU A  58       2.248 -10.958  11.207  1.00  0.92           H  
ATOM    825  CD1 LEU A  58       0.469  -9.796  11.166  1.00  0.92           C  
ATOM    826 HD11 LEU A  58      -0.598  -9.900  11.359  1.00  0.92           H  
ATOM    827 HD12 LEU A  58       0.884  -9.040  11.831  1.00  0.92           H  
ATOM    828 HD13 LEU A  58       0.617  -9.458  10.140  1.00  0.92           H  
ATOM    829  CD2 LEU A  58       1.012 -11.494  12.873  1.00  0.92           C  
ATOM    830 HD21 LEU A  58       1.341 -10.669  13.505  1.00  0.92           H  
ATOM    831 HD22 LEU A  58       1.595 -12.381  13.121  1.00  0.92           H  
ATOM    832 HD23 LEU A  58      -0.040 -11.689  13.086  1.00  0.92           H  
ATOM    833  N   LYS A  59       0.096 -15.587  10.287  1.00  0.94           N  
ATOM    834  H   LYS A  59       0.086 -15.561  11.296  1.00  0.94           H  
ATOM    835  CA  LYS A  59      -0.547 -16.744   9.627  1.00  0.94           C  
ATOM    836  HA  LYS A  59      -0.176 -16.830   8.606  1.00  0.94           H  
ATOM    837  C   LYS A  59      -2.064 -16.624   9.476  1.00  0.94           C  
ATOM    838  CB  LYS A  59      -0.213 -18.035  10.384  1.00  0.94           C  
ATOM    839  HB2 LYS A  59      -0.840 -18.846  10.013  1.00  0.94           H  
ATOM    840  HB3 LYS A  59      -0.445 -17.884  11.438  1.00  0.94           H  
ATOM    841  O   LYS A  59      -2.693 -17.547   8.989  1.00  0.94           O  
ATOM    842  CG  LYS A  59       1.245 -18.471  10.197  1.00  0.94           C  
ATOM    843  HG2 LYS A  59       1.451 -18.572   9.131  1.00  0.94           H  
ATOM    844  HG3 LYS A  59       1.917 -17.717  10.608  1.00  0.94           H  
ATOM    845  CD  LYS A  59       1.509 -19.821  10.873  1.00  0.94           C  
ATOM    846  HD2 LYS A  59       0.802 -20.564  10.504  1.00  0.94           H  
ATOM    847  HD3 LYS A  59       2.524 -20.143  10.639  1.00  0.94           H  
ATOM    848  CE  LYS A  59       1.358 -19.645  12.378  1.00  0.94           C  
ATOM    849  HE2 LYS A  59       0.339 -19.313  12.576  1.00  0.94           H  
ATOM    850  HE3 LYS A  59       2.039 -18.862  12.714  1.00  0.94           H  
ATOM    851  NZ  LYS A  59       1.612 -20.891  13.120  1.00  0.94           N  
ATOM    852  HZ1 LYS A  59       1.622 -20.710  14.113  1.00  0.94           H  
ATOM    853  HZ2 LYS A  59       0.820 -21.511  13.029  1.00  0.94           H  
ATOM    854  HZ3 LYS A  59       2.451 -21.368  12.822  1.00  0.94           H  
ATOM    855  N   SER A  60      -2.644 -15.536   9.956  1.00  0.96           N  
ATOM    856  H   SER A  60      -2.038 -14.799  10.287  1.00  0.96           H  
ATOM    857  CA  SER A  60      -4.003 -15.150   9.588  1.00  0.96           C  
ATOM    858  HA  SER A  60      -4.522 -15.978   9.105  1.00  0.96           H  
ATOM    859  C   SER A  60      -3.934 -14.015   8.586  1.00  0.96           C  
ATOM    860  CB  SER A  60      -4.795 -14.716  10.816  1.00  0.96           C  
ATOM    861  HB2 SER A  60      -5.718 -14.236  10.492  1.00  0.96           H  
ATOM    862  HB3 SER A  60      -4.211 -14.005  11.400  1.00  0.96           H  
ATOM    863  O   SER A  60      -2.894 -13.365   8.460  1.00  0.96           O  
ATOM    864  OG  SER A  60      -5.125 -15.837  11.603  1.00  0.96           O  
ATOM    865  HG  SER A  60      -5.829 -16.289  11.134  1.00  0.96           H  
ATOM    866  N   THR A  61      -5.041 -13.732   7.918  1.00  0.97           N  
ATOM    867  H   THR A  61      -5.821 -14.371   7.985  1.00  0.97           H  
ATOM    868  CA  THR A  61      -5.132 -12.618   6.975  1.00  0.97           C  
ATOM    869  HA  THR A  61      -4.459 -11.823   7.296  1.00  0.97           H  
ATOM    870  C   THR A  61      -6.536 -12.026   6.933  1.00  0.97           C  
ATOM    871  CB  THR A  61      -4.669 -13.093   5.591  1.00  0.97           C  
ATOM    872  HB  THR A  61      -3.732 -13.639   5.701  1.00  0.97           H  
ATOM    873  O   THR A  61      -7.494 -12.618   7.420  1.00  0.97           O  
ATOM    874  CG2 THR A  61      -5.670 -13.997   4.871  1.00  0.97           C  
ATOM    875 HG21 THR A  61      -5.944 -14.828   5.521  1.00  0.97           H  
ATOM    876 HG22 THR A  61      -5.209 -14.398   3.969  1.00  0.97           H  
ATOM    877 HG23 THR A  61      -6.565 -13.437   4.597  1.00  0.97           H  
ATOM    878  OG1 THR A  61      -4.423 -11.972   4.785  1.00  0.97           O  
ATOM    879  HG1 THR A  61      -3.598 -11.592   5.095  1.00  0.97           H  
ATOM    880  N   SER A  62      -6.685 -10.852   6.342  1.00  0.98           N  
ATOM    881  H   SER A  62      -5.868 -10.383   5.975  1.00  0.98           H  
ATOM    882  CA  SER A  62      -7.970 -10.326   5.886  1.00  0.98           C  
ATOM    883  HA  SER A  62      -8.605 -11.154   5.571  1.00  0.98           H  
ATOM    884  C   SER A  62      -7.712  -9.435   4.680  1.00  0.98           C  
ATOM    885  CB  SER A  62      -8.684  -9.561   7.001  1.00  0.98           C  
ATOM    886  HB2 SER A  62      -9.701  -9.345   6.674  1.00  0.98           H  
ATOM    887  HB3 SER A  62      -8.742 -10.188   7.891  1.00  0.98           H  
ATOM    888  O   SER A  62      -6.654  -8.821   4.613  1.00  0.98           O  
ATOM    889  OG  SER A  62      -8.025  -8.356   7.325  1.00  0.98           O  
ATOM    890  HG  SER A  62      -8.671  -7.653   7.221  1.00  0.98           H  
ATOM    891  N   ILE A  63      -8.631  -9.377   3.715  1.00  0.98           N  
ATOM    892  H   ILE A  63      -9.518  -9.846   3.830  1.00  0.98           H  
ATOM    893  CA  ILE A  63      -8.435  -8.584   2.496  1.00  0.98           C  
ATOM    894  HA  ILE A  63      -7.410  -8.217   2.454  1.00  0.98           H  
ATOM    895  C   ILE A  63      -9.345  -7.375   2.523  1.00  0.98           C  
ATOM    896  CB  ILE A  63      -8.680  -9.417   1.223  1.00  0.98           C  
ATOM    897  HB  ILE A  63      -9.714  -9.760   1.223  1.00  0.98           H  
ATOM    898  O   ILE A  63     -10.561  -7.546   2.547  1.00  0.98           O  
ATOM    899  CG1 ILE A  63      -7.785 -10.668   1.173  1.00  0.98           C  
ATOM    900 HG12 ILE A  63      -8.061 -11.332   1.992  1.00  0.98           H  
ATOM    901 HG13 ILE A  63      -7.970 -11.192   0.236  1.00  0.98           H  
ATOM    902  CG2 ILE A  63      -8.473  -8.558  -0.039  1.00  0.98           C  
ATOM    903 HG21 ILE A  63      -8.507  -9.183  -0.932  1.00  0.98           H  
ATOM    904 HG22 ILE A  63      -9.273  -7.823  -0.124  1.00  0.98           H  
ATOM    905 HG23 ILE A  63      -7.520  -8.030   0.006  1.00  0.98           H  
ATOM    906  CD1 ILE A  63      -6.290 -10.393   1.259  1.00  0.98           C  
ATOM    907 HD11 ILE A  63      -6.027  -9.985   2.236  1.00  0.98           H  
ATOM    908 HD12 ILE A  63      -5.763 -11.337   1.126  1.00  0.98           H  
ATOM    909 HD13 ILE A  63      -6.005  -9.693   0.474  1.00  0.98           H  
ATOM    910  N   HIS A  64      -8.752  -6.185   2.462  1.00  0.99           N  
ATOM    911  H   HIS A  64      -7.743  -6.148   2.420  1.00  0.99           H  
ATOM    912  CA  HIS A  64      -9.478  -4.961   2.164  1.00  0.99           C  
ATOM    913  HA  HIS A  64     -10.511  -5.105   2.481  1.00  0.99           H  
ATOM    914  C   HIS A  64      -9.509  -4.693   0.659  1.00  0.99           C  
ATOM    915  CB  HIS A  64      -8.913  -3.785   2.963  1.00  0.99           C  
ATOM    916  HB2 HIS A  64      -7.850  -3.679   2.750  1.00  0.99           H  
ATOM    917  HB3 HIS A  64      -9.048  -3.988   4.025  1.00  0.99           H  
ATOM    918  O   HIS A  64      -8.481  -4.798  -0.016  1.00  0.99           O  
ATOM    919  CG  HIS A  64      -9.612  -2.489   2.647  1.00  0.99           C  
ATOM    920  CD2 HIS A  64      -9.032  -1.325   2.223  1.00  0.99           C  
ATOM    921  HD2 HIS A  64      -7.977  -1.140   2.081  1.00  0.99           H  
ATOM    922  ND1 HIS A  64     -10.972  -2.269   2.671  1.00  0.99           N  
ATOM    923  HD1 HIS A  64     -11.694  -2.913   2.959  1.00  0.99           H  
ATOM    924  CE1 HIS A  64     -11.209  -1.019   2.252  1.00  0.99           C  
ATOM    925  HE1 HIS A  64     -12.185  -0.562   2.179  1.00  0.99           H  
ATOM    926  NE2 HIS A  64     -10.051  -0.407   1.981  1.00  0.99           N  
ATOM    927  N   TRP A  65     -10.689  -4.341   0.144  1.00  0.98           N  
ATOM    928  H   TRP A  65     -11.468  -4.265   0.782  1.00  0.98           H  
ATOM    929  CA  TRP A  65     -10.922  -3.959  -1.251  1.00  0.98           C  
ATOM    930  HA  TRP A  65     -10.111  -4.348  -1.867  1.00  0.98           H  
ATOM    931  C   TRP A  65     -10.903  -2.434  -1.363  1.00  0.98           C  
ATOM    932  CB  TRP A  65     -12.229  -4.578  -1.760  1.00  0.98           C  
ATOM    933  HB2 TRP A  65     -12.258  -4.484  -2.846  1.00  0.98           H  
ATOM    934  HB3 TRP A  65     -13.079  -4.039  -1.341  1.00  0.98           H  
ATOM    935  O   TRP A  65     -11.938  -1.768  -1.340  1.00  0.98           O  
ATOM    936  CG  TRP A  65     -12.400  -6.022  -1.454  1.00  0.98           C  
ATOM    937  CD1 TRP A  65     -13.134  -6.519  -0.440  1.00  0.98           C  
ATOM    938  HD1 TRP A  65     -13.686  -5.923   0.272  1.00  0.98           H  
ATOM    939  CD2 TRP A  65     -11.759  -7.162  -2.088  1.00  0.98           C  
ATOM    940  CE2 TRP A  65     -12.165  -8.341  -1.399  1.00  0.98           C  
ATOM    941  CE3 TRP A  65     -10.841  -7.309  -3.148  1.00  0.98           C  
ATOM    942  HE3 TRP A  65     -10.512  -6.427  -3.678  1.00  0.98           H  
ATOM    943  NE1 TRP A  65     -12.998  -7.888  -0.401  1.00  0.98           N  
ATOM    944  HE1 TRP A  65     -13.353  -8.442   0.365  1.00  0.98           H  
ATOM    945  CH2 TRP A  65     -10.776  -9.723  -2.807  1.00  0.98           C  
ATOM    946  HH2 TRP A  65     -10.400 -10.698  -3.081  1.00  0.98           H  
ATOM    947  CZ2 TRP A  65     -11.696  -9.610  -1.757  1.00  0.98           C  
ATOM    948  HZ2 TRP A  65     -12.012 -10.485  -1.209  1.00  0.98           H  
ATOM    949  CZ3 TRP A  65     -10.337  -8.576  -3.491  1.00  0.98           C  
ATOM    950  HZ3 TRP A  65      -9.607  -8.669  -4.281  1.00  0.98           H  
ATOM    951  N   HIS A  66      -9.701  -1.883  -1.450  1.00  0.98           N  
ATOM    952  H   HIS A  66      -8.896  -2.484  -1.559  1.00  0.98           H  
ATOM    953  CA  HIS A  66      -9.464  -0.459  -1.302  1.00  0.98           C  
ATOM    954  HA  HIS A  66      -9.887  -0.152  -0.345  1.00  0.98           H  
ATOM    955  C   HIS A  66     -10.164   0.388  -2.369  1.00  0.98           C  
ATOM    956  CB  HIS A  66      -7.961  -0.207  -1.228  1.00  0.98           C  
ATOM    957  HB2 HIS A  66      -7.515  -0.428  -2.198  1.00  0.98           H  
ATOM    958  HB3 HIS A  66      -7.522  -0.877  -0.490  1.00  0.98           H  
ATOM    959  O   HIS A  66      -9.917   0.253  -3.572  1.00  0.98           O  
ATOM    960  CG  HIS A  66      -7.648   1.209  -0.828  1.00  0.98           C  
ATOM    961  CD2 HIS A  66      -6.975   1.605   0.296  1.00  0.98           C  
ATOM    962  HD2 HIS A  66      -6.556   0.958   1.053  1.00  0.98           H  
ATOM    963  ND1 HIS A  66      -8.044   2.351  -1.493  1.00  0.98           N  
ATOM    964  HD1 HIS A  66      -8.676   2.398  -2.279  1.00  0.98           H  
ATOM    965  CE1 HIS A  66      -7.654   3.406  -0.769  1.00  0.98           C  
ATOM    966  HE1 HIS A  66      -7.900   4.433  -0.998  1.00  0.98           H  
ATOM    967  NE2 HIS A  66      -6.977   3.002   0.313  1.00  0.98           N  
ATOM    968  N   GLY A  67     -10.981   1.329  -1.889  1.00  0.98           N  
ATOM    969  H   GLY A  67     -11.077   1.373  -0.885  1.00  0.98           H  
ATOM    970  CA  GLY A  67     -11.775   2.281  -2.672  1.00  0.98           C  
ATOM    971  HA2 GLY A  67     -11.851   3.209  -2.106  1.00  0.98           H  
ATOM    972  HA3 GLY A  67     -11.270   2.502  -3.613  1.00  0.98           H  
ATOM    973  C   GLY A  67     -13.205   1.823  -2.983  1.00  0.98           C  
ATOM    974  O   GLY A  67     -14.013   2.625  -3.451  1.00  0.98           O  
ATOM    975  N   PHE A  68     -13.567   0.566  -2.705  1.00  0.98           N  
ATOM    976  H   PHE A  68     -12.906  -0.054  -2.259  1.00  0.98           H  
ATOM    977  CA  PHE A  68     -14.962   0.133  -2.805  1.00  0.98           C  
ATOM    978  HA  PHE A  68     -15.397   0.564  -3.707  1.00  0.98           H  
ATOM    979  C   PHE A  68     -15.771   0.646  -1.613  1.00  0.98           C  
ATOM    980  CB  PHE A  68     -15.055  -1.387  -2.946  1.00  0.98           C  
ATOM    981  HB2 PHE A  68     -16.099  -1.685  -2.849  1.00  0.98           H  
ATOM    982  HB3 PHE A  68     -14.503  -1.865  -2.136  1.00  0.98           H  
ATOM    983  O   PHE A  68     -15.341   0.550  -0.468  1.00  0.98           O  
ATOM    984  CG  PHE A  68     -14.550  -1.879  -4.285  1.00  0.98           C  
ATOM    985  CD1 PHE A  68     -15.329  -1.688  -5.438  1.00  0.98           C  
ATOM    986  HD1 PHE A  68     -16.282  -1.186  -5.370  1.00  0.98           H  
ATOM    987  CD2 PHE A  68     -13.277  -2.461  -4.400  1.00  0.98           C  
ATOM    988  HD2 PHE A  68     -12.639  -2.518  -3.531  1.00  0.98           H  
ATOM    989  CE1 PHE A  68     -14.837  -2.097  -6.688  1.00  0.98           C  
ATOM    990  HE1 PHE A  68     -15.410  -1.887  -7.579  1.00  0.98           H  
ATOM    991  CE2 PHE A  68     -12.809  -2.927  -5.638  1.00  0.98           C  
ATOM    992  HE2 PHE A  68     -11.832  -3.381  -5.715  1.00  0.98           H  
ATOM    993  CZ  PHE A  68     -13.595  -2.744  -6.785  1.00  0.98           C  
ATOM    994  HZ  PHE A  68     -13.220  -3.054  -7.750  1.00  0.98           H  
ATOM    995  N   PHE A  69     -16.974   1.163  -1.866  1.00  0.97           N  
ATOM    996  H   PHE A  69     -17.295   1.230  -2.821  1.00  0.97           H  
ATOM    997  CA  PHE A  69     -17.820   1.723  -0.808  1.00  0.97           C  
ATOM    998  HA  PHE A  69     -17.197   2.293  -0.119  1.00  0.97           H  
ATOM    999  C   PHE A  69     -18.506   0.647   0.035  1.00  0.97           C  
ATOM   1000  CB  PHE A  69     -18.856   2.673  -1.425  1.00  0.97           C  
ATOM   1001  HB2 PHE A  69     -19.456   3.098  -0.621  1.00  0.97           H  
ATOM   1002  HB3 PHE A  69     -19.522   2.086  -2.057  1.00  0.97           H  
ATOM   1003  O   PHE A  69     -18.972   0.931   1.134  1.00  0.97           O  
ATOM   1004  CG  PHE A  69     -18.299   3.825  -2.245  1.00  0.97           C  
ATOM   1005  CD1 PHE A  69     -17.035   4.386  -1.962  1.00  0.97           C  
ATOM   1006  HD1 PHE A  69     -16.427   4.014  -1.151  1.00  0.97           H  
ATOM   1007  CD2 PHE A  69     -19.063   4.345  -3.307  1.00  0.97           C  
ATOM   1008  HD2 PHE A  69     -20.031   3.923  -3.535  1.00  0.97           H  
ATOM   1009  CE1 PHE A  69     -16.532   5.431  -2.753  1.00  0.97           C  
ATOM   1010  HE1 PHE A  69     -15.547   5.827  -2.551  1.00  0.97           H  
ATOM   1011  CE2 PHE A  69     -18.566   5.404  -4.087  1.00  0.97           C  
ATOM   1012  HE2 PHE A  69     -19.155   5.789  -4.907  1.00  0.97           H  
ATOM   1013  CZ  PHE A  69     -17.298   5.944  -3.813  1.00  0.97           C  
ATOM   1014  HZ  PHE A  69     -16.904   6.740  -4.428  1.00  0.97           H  
ATOM   1015  N   GLN A  70     -18.593  -0.587  -0.475  1.00  0.97           N  
ATOM   1016  H   GLN A  70     -18.157  -0.749  -1.372  1.00  0.97           H  
ATOM   1017  CA  GLN A  70     -19.186  -1.727   0.234  1.00  0.97           C  
ATOM   1018  HA  GLN A  70     -19.328  -2.524  -0.496  1.00  0.97           H  
ATOM   1019  C   GLN A  70     -20.595  -1.424   0.777  1.00  0.97           C  
ATOM   1020  CB  GLN A  70     -18.207  -2.238   1.309  1.00  0.97           C  
ATOM   1021  HB2 GLN A  70     -18.670  -3.042   1.881  1.00  0.97           H  
ATOM   1022  HB3 GLN A  70     -17.978  -1.429   2.002  1.00  0.97           H  
ATOM   1023  O   GLN A  70     -20.966  -1.832   1.881  1.00  0.97           O  
ATOM   1024  CG  GLN A  70     -16.889  -2.756   0.720  1.00  0.97           C  
ATOM   1025  HG2 GLN A  70     -16.431  -1.995   0.088  1.00  0.97           H  
ATOM   1026  HG3 GLN A  70     -16.200  -2.930   1.548  1.00  0.97           H  
ATOM   1027  CD  GLN A  70     -17.028  -4.053  -0.073  1.00  0.97           C  
ATOM   1028  NE2 GLN A  70     -15.977  -4.483  -0.733  1.00  0.97           N  
ATOM   1029 HE21 GLN A  70     -16.080  -5.332  -1.270  1.00  0.97           H  
ATOM   1030 HE22 GLN A  70     -15.106  -3.974  -0.674  1.00  0.97           H  
ATOM   1031  OE1 GLN A  70     -18.073  -4.688  -0.141  1.00  0.97           O  
ATOM   1032  N   LYS A  71     -21.391  -0.676  -0.001  1.00  0.95           N  
ATOM   1033  H   LYS A  71     -21.022  -0.366  -0.888  1.00  0.95           H  
ATOM   1034  CA  LYS A  71     -22.732  -0.243   0.398  1.00  0.95           C  
ATOM   1035  HA  LYS A  71     -22.635   0.235   1.373  1.00  0.95           H  
ATOM   1036  C   LYS A  71     -23.657  -1.449   0.560  1.00  0.95           C  
ATOM   1037  CB  LYS A  71     -23.266   0.803  -0.592  1.00  0.95           C  
ATOM   1038  HB2 LYS A  71     -23.440   0.344  -1.565  1.00  0.95           H  
ATOM   1039  HB3 LYS A  71     -22.508   1.579  -0.704  1.00  0.95           H  
ATOM   1040  O   LYS A  71     -23.979  -2.133  -0.410  1.00  0.95           O  
ATOM   1041  CG  LYS A  71     -24.564   1.447  -0.076  1.00  0.95           C  
ATOM   1042  HG2 LYS A  71     -25.378   0.724  -0.111  1.00  0.95           H  
ATOM   1043  HG3 LYS A  71     -24.411   1.755   0.958  1.00  0.95           H  
ATOM   1044  CD  LYS A  71     -24.934   2.685  -0.904  1.00  0.95           C  
ATOM   1045  HD2 LYS A  71     -25.226   2.391  -1.912  1.00  0.95           H  
ATOM   1046  HD3 LYS A  71     -24.055   3.326  -0.966  1.00  0.95           H  
ATOM   1047  CE  LYS A  71     -26.068   3.461  -0.220  1.00  0.95           C  
ATOM   1048  HE2 LYS A  71     -27.026   3.001  -0.464  1.00  0.95           H  
ATOM   1049  HE3 LYS A  71     -25.922   3.389   0.858  1.00  0.95           H  
ATOM   1050  NZ  LYS A  71     -26.046   4.902  -0.584  1.00  0.95           N  
ATOM   1051  HZ1 LYS A  71     -26.143   5.067  -1.576  1.00  0.95           H  
ATOM   1052  HZ2 LYS A  71     -26.723   5.431  -0.053  1.00  0.95           H  
ATOM   1053  HZ3 LYS A  71     -25.174   5.321  -0.294  1.00  0.95           H  
ATOM   1054  N   GLY A  72     -24.085  -1.702   1.796  1.00  0.95           N  
ATOM   1055  H   GLY A  72     -23.731  -1.114   2.537  1.00  0.95           H  
ATOM   1056  CA  GLY A  72     -24.876  -2.881   2.175  1.00  0.95           C  
ATOM   1057  HA2 GLY A  72     -25.677  -3.033   1.451  1.00  0.95           H  
ATOM   1058  HA3 GLY A  72     -25.320  -2.688   3.152  1.00  0.95           H  
ATOM   1059  C   GLY A  72     -24.075  -4.187   2.287  1.00  0.95           C  
ATOM   1060  O   GLY A  72     -24.642  -5.244   2.570  1.00  0.95           O  
ATOM   1061  N   THR A  73     -22.758  -4.126   2.089  1.00  0.97           N  
ATOM   1062  H   THR A  73     -22.353  -3.232   1.849  1.00  0.97           H  
ATOM   1063  CA  THR A  73     -21.814  -5.239   2.237  1.00  0.97           C  
ATOM   1064  HA  THR A  73     -22.323  -6.060   2.741  1.00  0.97           H  
ATOM   1065  C   THR A  73     -20.657  -4.852   3.154  1.00  0.97           C  
ATOM   1066  CB  THR A  73     -21.315  -5.781   0.880  1.00  0.97           C  
ATOM   1067  HB  THR A  73     -20.553  -6.542   1.048  1.00  0.97           H  
ATOM   1068  O   THR A  73     -19.538  -5.304   2.948  1.00  0.97           O  
ATOM   1069  CG2 THR A  73     -22.445  -6.433   0.084  1.00  0.97           C  
ATOM   1070 HG21 THR A  73     -23.190  -5.685  -0.187  1.00  0.97           H  
ATOM   1071 HG22 THR A  73     -22.912  -7.217   0.680  1.00  0.97           H  
ATOM   1072 HG23 THR A  73     -22.033  -6.875  -0.823  1.00  0.97           H  
ATOM   1073  OG1 THR A  73     -20.780  -4.757   0.075  1.00  0.97           O  
ATOM   1074  HG1 THR A  73     -19.823  -4.807   0.123  1.00  0.97           H  
ATOM   1075  N   ASN A  74     -20.903  -4.060   4.208  1.00  0.96           N  
ATOM   1076  H   ASN A  74     -21.821  -3.650   4.303  1.00  0.96           H  
ATOM   1077  CA  ASN A  74     -19.863  -3.639   5.162  1.00  0.96           C  
ATOM   1078  HA  ASN A  74     -19.154  -2.996   4.641  1.00  0.96           H  
ATOM   1079  C   ASN A  74     -19.058  -4.831   5.730  1.00  0.96           C  
ATOM   1080  CB  ASN A  74     -20.547  -2.820   6.272  1.00  0.96           C  
ATOM   1081  HB2 ASN A  74     -21.057  -1.965   5.828  1.00  0.96           H  
ATOM   1082  HB3 ASN A  74     -21.288  -3.439   6.778  1.00  0.96           H  
ATOM   1083  O   ASN A  74     -17.861  -4.714   5.964  1.00  0.96           O  
ATOM   1084  CG  ASN A  74     -19.583  -2.312   7.326  1.00  0.96           C  
ATOM   1085  ND2 ASN A  74     -19.089  -1.102   7.224  1.00  0.96           N  
ATOM   1086 HD21 ASN A  74     -18.401  -0.798   7.897  1.00  0.96           H  
ATOM   1087 HD22 ASN A  74     -19.267  -0.528   6.412  1.00  0.96           H  
ATOM   1088  OD1 ASN A  74     -19.266  -3.015   8.271  1.00  0.96           O  
ATOM   1089  N   TRP A  75     -19.677  -6.010   5.865  1.00  0.97           N  
ATOM   1090  H   TRP A  75     -20.650  -6.055   5.597  1.00  0.97           H  
ATOM   1091  CA  TRP A  75     -19.018  -7.262   6.268  1.00  0.97           C  
ATOM   1092  HA  TRP A  75     -18.554  -7.120   7.244  1.00  0.97           H  
ATOM   1093  C   TRP A  75     -17.908  -7.735   5.315  1.00  0.97           C  
ATOM   1094  CB  TRP A  75     -20.094  -8.348   6.384  1.00  0.97           C  
ATOM   1095  HB2 TRP A  75     -20.812  -8.023   7.137  1.00  0.97           H  
ATOM   1096  HB3 TRP A  75     -19.635  -9.264   6.754  1.00  0.97           H  
ATOM   1097  O   TRP A  75     -17.043  -8.506   5.727  1.00  0.97           O  
ATOM   1098  CG  TRP A  75     -20.828  -8.686   5.117  1.00  0.97           C  
ATOM   1099  CD1 TRP A  75     -22.057  -8.237   4.776  1.00  0.97           C  
ATOM   1100  HD1 TRP A  75     -22.676  -7.592   5.381  1.00  0.97           H  
ATOM   1101  CD2 TRP A  75     -20.404  -9.556   4.018  1.00  0.97           C  
ATOM   1102  CE2 TRP A  75     -21.425  -9.553   3.021  1.00  0.97           C  
ATOM   1103  CE3 TRP A  75     -19.263 -10.350   3.763  1.00  0.97           C  
ATOM   1104  HE3 TRP A  75     -18.460 -10.353   4.486  1.00  0.97           H  
ATOM   1105  NE1 TRP A  75     -22.413  -8.745   3.544  1.00  0.97           N  
ATOM   1106  HE1 TRP A  75     -23.320  -8.581   3.131  1.00  0.97           H  
ATOM   1107  CH2 TRP A  75     -20.170 -11.071   1.616  1.00  0.97           C  
ATOM   1108  HH2 TRP A  75     -20.082 -11.645   0.706  1.00  0.97           H  
ATOM   1109  CZ2 TRP A  75     -21.317 -10.290   1.834  1.00  0.97           C  
ATOM   1110  HZ2 TRP A  75     -22.096 -10.248   1.088  1.00  0.97           H  
ATOM   1111  CZ3 TRP A  75     -19.146 -11.103   2.577  1.00  0.97           C  
ATOM   1112  HZ3 TRP A  75     -18.263 -11.698   2.398  1.00  0.97           H  
ATOM   1113  N   ALA A  76     -17.944  -7.301   4.055  1.00  0.98           N  
ATOM   1114  H   ALA A  76     -18.672  -6.649   3.798  1.00  0.98           H  
ATOM   1115  CA  ALA A  76     -16.978  -7.616   3.013  1.00  0.98           C  
ATOM   1116  HA  ALA A  76     -16.503  -8.568   3.251  1.00  0.98           H  
ATOM   1117  C   ALA A  76     -15.858  -6.569   2.909  1.00  0.98           C  
ATOM   1118  CB  ALA A  76     -17.729  -7.770   1.680  1.00  0.98           C  
ATOM   1119  HB1 ALA A  76     -17.044  -8.086   0.893  1.00  0.98           H  
ATOM   1120  HB2 ALA A  76     -18.158  -6.812   1.387  1.00  0.98           H  
ATOM   1121  HB3 ALA A  76     -18.530  -8.503   1.774  1.00  0.98           H  
ATOM   1122  O   ALA A  76     -14.975  -6.742   2.076  1.00  0.98           O  
ATOM   1123  N   ASP A  77     -15.868  -5.505   3.724  1.00  0.98           N  
ATOM   1124  H   ASP A  77     -16.629  -5.385   4.377  1.00  0.98           H  
ATOM   1125  CA  ASP A  77     -14.879  -4.428   3.623  1.00  0.98           C  
ATOM   1126  HA  ASP A  77     -14.852  -4.082   2.590  1.00  0.98           H  
ATOM   1127  C   ASP A  77     -13.457  -4.894   3.931  1.00  0.98           C  
ATOM   1128  CB  ASP A  77     -15.281  -3.247   4.514  1.00  0.98           C  
ATOM   1129  HB2 ASP A  77     -16.304  -2.951   4.281  1.00  0.98           H  
ATOM   1130  HB3 ASP A  77     -15.240  -3.560   5.557  1.00  0.98           H  
ATOM   1131  O   ASP A  77     -12.539  -4.474   3.236  1.00  0.98           O  
ATOM   1132  CG  ASP A  77     -14.358  -2.046   4.291  1.00  0.98           C  
ATOM   1133  OD1 ASP A  77     -14.229  -1.623   3.126  1.00  0.98           O  
ATOM   1134  OD2 ASP A  77     -13.747  -1.568   5.267  1.00  0.98           O  
ATOM   1135  N   GLY A  78     -13.266  -5.796   4.902  1.00  0.97           N  
ATOM   1136  H   GLY A  78     -14.081  -6.131   5.395  1.00  0.97           H  
ATOM   1137  CA  GLY A  78     -11.978  -6.467   5.119  1.00  0.97           C  
ATOM   1138  HA2 GLY A  78     -11.337  -6.236   4.267  1.00  0.97           H  
ATOM   1139  HA3 GLY A  78     -12.135  -7.545   5.122  1.00  0.97           H  
ATOM   1140  C   GLY A  78     -11.125  -6.091   6.336  1.00  0.97           C  
ATOM   1141  O   GLY A  78     -10.402  -6.978   6.802  1.00  0.97           O  
ATOM   1142  N   PRO A  79     -11.157  -4.863   6.888  1.00  0.98           N  
ATOM   1143  CA  PRO A  79     -10.335  -4.497   8.038  1.00  0.98           C  
ATOM   1144  HA  PRO A  79      -9.288  -4.515   7.736  1.00  0.98           H  
ATOM   1145  C   PRO A  79     -10.511  -5.429   9.231  1.00  0.98           C  
ATOM   1146  CB  PRO A  79     -10.689  -3.054   8.368  1.00  0.98           C  
ATOM   1147  HB2 PRO A  79      -9.870  -2.519   8.847  1.00  0.98           H  
ATOM   1148  HB3 PRO A  79     -11.593  -3.025   8.977  1.00  0.98           H  
ATOM   1149  O   PRO A  79     -11.622  -5.611   9.758  1.00  0.98           O  
ATOM   1150  CG  PRO A  79     -11.034  -2.489   7.008  1.00  0.98           C  
ATOM   1151  HG2 PRO A  79     -10.104  -2.265   6.487  1.00  0.98           H  
ATOM   1152  HG3 PRO A  79     -11.680  -1.615   7.090  1.00  0.98           H  
ATOM   1153  CD  PRO A  79     -11.730  -3.654   6.317  1.00  0.98           C  
ATOM   1154  HD2 PRO A  79     -11.526  -3.584   5.248  1.00  0.98           H  
ATOM   1155  HD3 PRO A  79     -12.802  -3.620   6.514  1.00  0.98           H  
ATOM   1156  N   ALA A  80      -9.399  -6.033   9.658  1.00  0.97           N  
ATOM   1157  H   ALA A  80      -8.512  -5.791   9.239  1.00  0.97           H  
ATOM   1158  CA  ALA A  80      -9.397  -6.981  10.757  1.00  0.97           C  
ATOM   1159  HA  ALA A  80     -10.078  -7.795  10.506  1.00  0.97           H  
ATOM   1160  C   ALA A  80      -9.891  -6.306  12.041  1.00  0.97           C  
ATOM   1161  CB  ALA A  80      -7.995  -7.564  10.937  1.00  0.97           C  
ATOM   1162  HB1 ALA A  80      -7.699  -8.112  10.043  1.00  0.97           H  
ATOM   1163  HB2 ALA A  80      -7.283  -6.758  11.115  1.00  0.97           H  
ATOM   1164  HB3 ALA A  80      -7.989  -8.228  11.801  1.00  0.97           H  
ATOM   1165  O   ALA A  80      -9.430  -5.233  12.426  1.00  0.97           O  
ATOM   1166  N   PHE A  81     -10.841  -6.954  12.710  1.00  0.97           N  
ATOM   1167  H   PHE A  81     -11.207  -7.797  12.291  1.00  0.97           H  
ATOM   1168  CA  PHE A  81     -11.470  -6.489  13.947  1.00  0.97           C  
ATOM   1169  HA  PHE A  81     -12.215  -7.244  14.199  1.00  0.97           H  
ATOM   1170  C   PHE A  81     -12.254  -5.169  13.842  1.00  0.97           C  
ATOM   1171  CB  PHE A  81     -10.461  -6.489  15.099  1.00  0.97           C  
ATOM   1172  HB2 PHE A  81      -9.800  -5.626  15.004  1.00  0.97           H  
ATOM   1173  HB3 PHE A  81     -11.016  -6.372  16.030  1.00  0.97           H  
ATOM   1174  O   PHE A  81     -12.759  -4.674  14.850  1.00  0.97           O  
ATOM   1175  CG  PHE A  81      -9.627  -7.749  15.203  1.00  0.97           C  
ATOM   1176  CD1 PHE A  81     -10.203  -8.929  15.709  1.00  0.97           C  
ATOM   1177  HD1 PHE A  81     -11.231  -8.933  16.039  1.00  0.97           H  
ATOM   1178  CD2 PHE A  81      -8.280  -7.740  14.794  1.00  0.97           C  
ATOM   1179  HD2 PHE A  81      -7.842  -6.836  14.400  1.00  0.97           H  
ATOM   1180  CE1 PHE A  81      -9.429 -10.095  15.823  1.00  0.97           C  
ATOM   1181  HE1 PHE A  81      -9.864 -10.993  16.236  1.00  0.97           H  
ATOM   1182  CE2 PHE A  81      -7.505  -8.906  14.909  1.00  0.97           C  
ATOM   1183  HE2 PHE A  81      -6.467  -8.894  14.611  1.00  0.97           H  
ATOM   1184  CZ  PHE A  81      -8.080 -10.078  15.430  1.00  0.97           C  
ATOM   1185  HZ  PHE A  81      -7.478 -10.968  15.542  1.00  0.97           H  
ATOM   1186  N   ILE A  82     -12.472  -4.638  12.639  1.00  0.98           N  
ATOM   1187  H   ILE A  82     -11.974  -5.013  11.844  1.00  0.98           H  
ATOM   1188  CA  ILE A  82     -13.506  -3.624  12.404  1.00  0.98           C  
ATOM   1189  HA  ILE A  82     -13.841  -3.205  13.353  1.00  0.98           H  
ATOM   1190  C   ILE A  82     -14.718  -4.298  11.771  1.00  0.98           C  
ATOM   1191  CB  ILE A  82     -12.981  -2.448  11.565  1.00  0.98           C  
ATOM   1192  HB  ILE A  82     -12.783  -2.832  10.564  1.00  0.98           H  
ATOM   1193  O   ILE A  82     -15.771  -4.385  12.401  1.00  0.98           O  
ATOM   1194  CG1 ILE A  82     -11.668  -1.839  12.099  1.00  0.98           C  
ATOM   1195 HG12 ILE A  82     -11.426  -0.963  11.498  1.00  0.98           H  
ATOM   1196 HG13 ILE A  82     -10.853  -2.550  11.964  1.00  0.98           H  
ATOM   1197  CG2 ILE A  82     -14.057  -1.358  11.408  1.00  0.98           C  
ATOM   1198 HG21 ILE A  82     -13.660  -0.533  10.818  1.00  0.98           H  
ATOM   1199 HG22 ILE A  82     -14.387  -0.985  12.378  1.00  0.98           H  
ATOM   1200 HG23 ILE A  82     -14.917  -1.751  10.866  1.00  0.98           H  
ATOM   1201  CD1 ILE A  82     -11.717  -1.421  13.573  1.00  0.98           C  
ATOM   1202 HD11 ILE A  82     -10.975  -0.639  13.733  1.00  0.98           H  
ATOM   1203 HD12 ILE A  82     -12.697  -1.020  13.835  1.00  0.98           H  
ATOM   1204 HD13 ILE A  82     -11.498  -2.274  14.215  1.00  0.98           H  
ATOM   1205  N   ASN A  83     -14.549  -4.854  10.572  1.00  0.98           N  
ATOM   1206  H   ASN A  83     -13.662  -4.717  10.108  1.00  0.98           H  
ATOM   1207  CA  ASN A  83     -15.647  -5.401   9.777  1.00  0.98           C  
ATOM   1208  HA  ASN A  83     -16.595  -5.007  10.145  1.00  0.98           H  
ATOM   1209  C   ASN A  83     -15.733  -6.926   9.863  1.00  0.98           C  
ATOM   1210  CB  ASN A  83     -15.484  -4.923   8.331  1.00  0.98           C  
ATOM   1211  HB2 ASN A  83     -14.571  -5.333   7.899  1.00  0.98           H  
ATOM   1212  HB3 ASN A  83     -16.332  -5.270   7.740  1.00  0.98           H  
ATOM   1213  O   ASN A  83     -16.805  -7.486   9.659  1.00  0.98           O  
ATOM   1214  CG  ASN A  83     -15.399  -3.411   8.267  1.00  0.98           C  
ATOM   1215  ND2 ASN A  83     -16.495  -2.701   8.253  1.00  0.98           N  
ATOM   1216 HD21 ASN A  83     -17.406  -3.121   8.136  1.00  0.98           H  
ATOM   1217 HD22 ASN A  83     -16.367  -1.699   8.255  1.00  0.98           H  
ATOM   1218  OD1 ASN A  83     -14.327  -2.851   8.367  1.00  0.98           O  
ATOM   1219  N   GLN A  84     -14.632  -7.613  10.178  1.00  0.98           N  
ATOM   1220  H   GLN A  84     -13.767  -7.104  10.296  1.00  0.98           H  
ATOM   1221  CA  GLN A  84     -14.585  -9.075  10.266  1.00  0.98           C  
ATOM   1222  HA  GLN A  84     -15.531  -9.435  10.671  1.00  0.98           H  
ATOM   1223  C   GLN A  84     -13.467  -9.571  11.189  1.00  0.98           C  
ATOM   1224  CB  GLN A  84     -14.415  -9.669   8.857  1.00  0.98           C  
ATOM   1225  HB2 GLN A  84     -14.446 -10.756   8.929  1.00  0.98           H  
ATOM   1226  HB3 GLN A  84     -15.248  -9.353   8.229  1.00  0.98           H  
ATOM   1227  O   GLN A  84     -12.508  -8.850  11.463  1.00  0.98           O  
ATOM   1228  CG  GLN A  84     -13.110  -9.251   8.165  1.00  0.98           C  
ATOM   1229  HG2 GLN A  84     -13.104  -8.173   8.000  1.00  0.98           H  
ATOM   1230  HG3 GLN A  84     -12.251  -9.508   8.784  1.00  0.98           H  
ATOM   1231  CD  GLN A  84     -12.970  -9.942   6.822  1.00  0.98           C  
ATOM   1232  NE2 GLN A  84     -12.269 -11.051   6.755  1.00  0.98           N  
ATOM   1233 HE21 GLN A  84     -11.930 -11.483   7.603  1.00  0.98           H  
ATOM   1234 HE22 GLN A  84     -12.216 -11.495   5.850  1.00  0.98           H  
ATOM   1235  OE1 GLN A  84     -13.488  -9.506   5.810  1.00  0.98           O  
ATOM   1236  N   CYS A  85     -13.560 -10.823  11.643  1.00  0.98           N  
ATOM   1237  H   CYS A  85     -14.349 -11.385  11.356  1.00  0.98           H  
ATOM   1238  CA  CYS A  85     -12.389 -11.517  12.179  1.00  0.98           C  
ATOM   1239  HA  CYS A  85     -11.855 -10.826  12.831  1.00  0.98           H  
ATOM   1240  C   CYS A  85     -11.452 -11.928  11.027  1.00  0.98           C  
ATOM   1241  CB  CYS A  85     -12.806 -12.718  13.037  1.00  0.98           C  
ATOM   1242  HB2 CYS A  85     -11.937 -13.361  13.178  1.00  0.98           H  
ATOM   1243  HB3 CYS A  85     -13.569 -13.300  12.520  1.00  0.98           H  
ATOM   1244  O   CYS A  85     -11.926 -12.153   9.906  1.00  0.98           O  
ATOM   1245  SG  CYS A  85     -13.399 -12.242  14.682  1.00  0.98           S  
ATOM   1246  N   PRO A  86     -10.135 -12.036  11.271  1.00  0.98           N  
ATOM   1247  CA  PRO A  86      -9.217 -12.551  10.266  1.00  0.98           C  
ATOM   1248  HA  PRO A  86      -9.247 -11.892   9.398  1.00  0.98           H  
ATOM   1249  C   PRO A  86      -9.574 -13.978   9.834  1.00  0.98           C  
ATOM   1250  CB  PRO A  86      -7.826 -12.485  10.894  1.00  0.98           C  
ATOM   1251  HB2 PRO A  86      -7.067 -12.221  10.157  1.00  0.98           H  
ATOM   1252  HB3 PRO A  86      -7.592 -13.441  11.362  1.00  0.98           H  
ATOM   1253  O   PRO A  86     -10.035 -14.795  10.631  1.00  0.98           O  
ATOM   1254  CG  PRO A  86      -7.969 -11.412  11.969  1.00  0.98           C  
ATOM   1255  HG2 PRO A  86      -7.870 -10.432  11.501  1.00  0.98           H  
ATOM   1256  HG3 PRO A  86      -7.244 -11.533  12.774  1.00  0.98           H  
ATOM   1257  CD  PRO A  86      -9.404 -11.595  12.452  1.00  0.98           C  
ATOM   1258  HD2 PRO A  86      -9.777 -10.648  12.840  1.00  0.98           H  
ATOM   1259  HD3 PRO A  86      -9.446 -12.367  13.221  1.00  0.98           H  
ATOM   1260  N   ILE A  87      -9.303 -14.288   8.573  1.00  0.98           N  
ATOM   1261  H   ILE A  87      -8.858 -13.575   8.012  1.00  0.98           H  
ATOM   1262  CA  ILE A  87      -9.288 -15.641   8.029  1.00  0.98           C  
ATOM   1263  HA  ILE A  87     -10.209 -16.148   8.319  1.00  0.98           H  
ATOM   1264  C   ILE A  87      -8.089 -16.360   8.661  1.00  0.98           C  
ATOM   1265  CB  ILE A  87      -9.197 -15.604   6.484  1.00  0.98           C  
ATOM   1266  HB  ILE A  87      -8.208 -15.233   6.214  1.00  0.98           H  
ATOM   1267  O   ILE A  87      -6.970 -15.847   8.646  1.00  0.98           O  
ATOM   1268  CG1 ILE A  87     -10.252 -14.653   5.861  1.00  0.98           C  
ATOM   1269 HG12 ILE A  87     -11.250 -15.063   6.017  1.00  0.98           H  
ATOM   1270 HG13 ILE A  87     -10.213 -13.677   6.345  1.00  0.98           H  
ATOM   1271  CG2 ILE A  87      -9.353 -17.030   5.917  1.00  0.98           C  
ATOM   1272 HG21 ILE A  87     -10.348 -17.419   6.131  1.00  0.98           H  
ATOM   1273 HG22 ILE A  87      -9.192 -17.029   4.839  1.00  0.98           H  
ATOM   1274 HG23 ILE A  87      -8.605 -17.695   6.348  1.00  0.98           H  
ATOM   1275  CD1 ILE A  87     -10.031 -14.385   4.369  1.00  0.98           C  
ATOM   1276 HD11 ILE A  87      -9.017 -14.018   4.209  1.00  0.98           H  
ATOM   1277 HD12 ILE A  87     -10.734 -13.622   4.033  1.00  0.98           H  
ATOM   1278 HD13 ILE A  87     -10.187 -15.293   3.787  1.00  0.98           H  
ATOM   1279  N   SER A  88      -8.321 -17.514   9.281  1.00  0.97           N  
ATOM   1280  H   SER A  88      -9.271 -17.857   9.318  1.00  0.97           H  
ATOM   1281  CA  SER A  88      -7.257 -18.351   9.845  1.00  0.97           C  
ATOM   1282  HA  SER A  88      -6.502 -17.720  10.314  1.00  0.97           H  
ATOM   1283  C   SER A  88      -6.575 -19.182   8.762  1.00  0.97           C  
ATOM   1284  CB  SER A  88      -7.823 -19.301  10.906  1.00  0.97           C  
ATOM   1285  HB2 SER A  88      -8.650 -19.867  10.479  1.00  0.97           H  
ATOM   1286  HB3 SER A  88      -7.046 -19.999  11.220  1.00  0.97           H  
ATOM   1287  O   SER A  88      -7.254 -19.689   7.870  1.00  0.97           O  
ATOM   1288  OG  SER A  88      -8.269 -18.576  12.033  1.00  0.97           O  
ATOM   1289  HG  SER A  88      -8.816 -19.155  12.569  1.00  0.97           H  
ATOM   1290  N   SER A  89      -5.272 -19.439   8.913  1.00  0.97           N  
ATOM   1291  H   SER A  89      -4.717 -18.840   9.508  1.00  0.97           H  
ATOM   1292  CA  SER A  89      -4.566 -20.463   8.131  1.00  0.97           C  
ATOM   1293  HA  SER A  89      -4.410 -20.073   7.125  1.00  0.97           H  
ATOM   1294  C   SER A  89      -5.363 -21.773   8.039  1.00  0.97           C  
ATOM   1295  CB  SER A  89      -3.196 -20.756   8.741  1.00  0.97           C  
ATOM   1296  HB2 SER A  89      -2.592 -19.848   8.748  1.00  0.97           H  
ATOM   1297  HB3 SER A  89      -3.318 -21.113   9.764  1.00  0.97           H  
ATOM   1298  O   SER A  89      -5.977 -22.232   9.010  1.00  0.97           O  
ATOM   1299  OG  SER A  89      -2.509 -21.725   7.981  1.00  0.97           O  
ATOM   1300  HG  SER A  89      -1.682 -21.328   7.697  1.00  0.97           H  
ATOM   1301  N   GLY A  90      -5.381 -22.362   6.845  1.00  0.97           N  
ATOM   1302  H   GLY A  90      -4.942 -21.867   6.082  1.00  0.97           H  
ATOM   1303  CA  GLY A  90      -6.131 -23.566   6.500  1.00  0.97           C  
ATOM   1304  HA2 GLY A  90      -5.685 -24.003   5.607  1.00  0.97           H  
ATOM   1305  HA3 GLY A  90      -6.053 -24.284   7.317  1.00  0.97           H  
ATOM   1306  C   GLY A  90      -7.617 -23.337   6.210  1.00  0.97           C  
ATOM   1307  O   GLY A  90      -8.326 -24.311   5.958  1.00  0.97           O  
ATOM   1308  N   HIS A  91      -8.098 -22.090   6.244  1.00  0.98           N  
ATOM   1309  H   HIS A  91      -7.456 -21.329   6.413  1.00  0.98           H  
ATOM   1310  CA  HIS A  91      -9.496 -21.736   5.994  1.00  0.98           C  
ATOM   1311  HA  HIS A  91     -10.046 -22.634   5.714  1.00  0.98           H  
ATOM   1312  C   HIS A  91      -9.622 -20.767   4.819  1.00  0.98           C  
ATOM   1313  CB  HIS A  91     -10.153 -21.182   7.270  1.00  0.98           C  
ATOM   1314  HB2 HIS A  91     -11.192 -20.928   7.058  1.00  0.98           H  
ATOM   1315  HB3 HIS A  91      -9.653 -20.264   7.577  1.00  0.98           H  
ATOM   1316  O   HIS A  91      -8.643 -20.236   4.296  1.00  0.98           O  
ATOM   1317  CG  HIS A  91     -10.136 -22.164   8.412  1.00  0.98           C  
ATOM   1318  CD2 HIS A  91     -11.186 -22.928   8.847  1.00  0.98           C  
ATOM   1319  HD2 HIS A  91     -12.191 -22.911   8.451  1.00  0.98           H  
ATOM   1320  ND1 HIS A  91      -9.041 -22.506   9.172  1.00  0.98           N  
ATOM   1321  HD1 HIS A  91      -8.095 -22.178   9.037  1.00  0.98           H  
ATOM   1322  CE1 HIS A  91      -9.424 -23.451  10.043  1.00  0.98           C  
ATOM   1323  HE1 HIS A  91      -8.770 -23.928  10.757  1.00  0.98           H  
ATOM   1324  NE2 HIS A  91     -10.725 -23.746   9.884  1.00  0.98           N  
ATOM   1325  N   SER A  92     -10.858 -20.545   4.383  1.00  0.98           N  
ATOM   1326  H   SER A  92     -11.641 -20.986   4.844  1.00  0.98           H  
ATOM   1327  CA  SER A  92     -11.161 -19.621   3.300  1.00  0.98           C  
ATOM   1328  HA  SER A  92     -10.326 -18.926   3.212  1.00  0.98           H  
ATOM   1329  C   SER A  92     -12.400 -18.795   3.599  1.00  0.98           C  
ATOM   1330  CB  SER A  92     -11.311 -20.374   1.974  1.00  0.98           C  
ATOM   1331  HB2 SER A  92     -10.394 -20.931   1.782  1.00  0.98           H  
ATOM   1332  HB3 SER A  92     -11.457 -19.660   1.163  1.00  0.98           H  
ATOM   1333  O   SER A  92     -13.282 -19.228   4.342  1.00  0.98           O  
ATOM   1334  OG  SER A  92     -12.401 -21.280   2.011  1.00  0.98           O  
ATOM   1335  HG  SER A  92     -13.207 -20.761   2.059  1.00  0.98           H  
ATOM   1336  N   PHE A  93     -12.491 -17.628   2.973  1.00  0.99           N  
ATOM   1337  H   PHE A  93     -11.729 -17.342   2.375  1.00  0.99           H  
ATOM   1338  CA  PHE A  93     -13.663 -16.771   3.040  1.00  0.99           C  
ATOM   1339  HA  PHE A  93     -14.511 -17.356   3.397  1.00  0.99           H  
ATOM   1340  C   PHE A  93     -14.012 -16.230   1.656  1.00  0.99           C  
ATOM   1341  CB  PHE A  93     -13.409 -15.651   4.046  1.00  0.99           C  
ATOM   1342  HB2 PHE A  93     -13.117 -16.096   4.996  1.00  0.99           H  
ATOM   1343  HB3 PHE A  93     -12.577 -15.049   3.680  1.00  0.99           H  
ATOM   1344  O   PHE A  93     -13.162 -15.677   0.957  1.00  0.99           O  
ATOM   1345  CG  PHE A  93     -14.603 -14.750   4.271  1.00  0.99           C  
ATOM   1346  CD1 PHE A  93     -14.515 -13.383   3.957  1.00  0.99           C  
ATOM   1347  HD1 PHE A  93     -13.587 -12.973   3.587  1.00  0.99           H  
ATOM   1348  CD2 PHE A  93     -15.810 -15.278   4.763  1.00  0.99           C  
ATOM   1349  HD2 PHE A  93     -15.882 -16.322   5.029  1.00  0.99           H  
ATOM   1350  CE1 PHE A  93     -15.627 -12.542   4.122  1.00  0.99           C  
ATOM   1351  HE1 PHE A  93     -15.550 -11.491   3.884  1.00  0.99           H  
ATOM   1352  CE2 PHE A  93     -16.930 -14.443   4.901  1.00  0.99           C  
ATOM   1353  HE2 PHE A  93     -17.869 -14.852   5.242  1.00  0.99           H  
ATOM   1354  CZ  PHE A  93     -16.837 -13.078   4.588  1.00  0.99           C  
ATOM   1355  HZ  PHE A  93     -17.701 -12.440   4.701  1.00  0.99           H  
ATOM   1356  N   LEU A  94     -15.277 -16.397   1.269  1.00  0.99           N  
ATOM   1357  H   LEU A  94     -15.932 -16.802   1.923  1.00  0.99           H  
ATOM   1358  CA  LEU A  94     -15.805 -15.867   0.021  1.00  0.99           C  
ATOM   1359  HA  LEU A  94     -15.000 -15.823  -0.711  1.00  0.99           H  
ATOM   1360  C   LEU A  94     -16.312 -14.444   0.243  1.00  0.99           C  
ATOM   1361  CB  LEU A  94     -16.895 -16.808  -0.523  1.00  0.99           C  
ATOM   1362  HB2 LEU A  94     -17.669 -16.919   0.237  1.00  0.99           H  
ATOM   1363  HB3 LEU A  94     -16.454 -17.788  -0.709  1.00  0.99           H  
ATOM   1364  O   LEU A  94     -17.354 -14.242   0.867  1.00  0.99           O  
ATOM   1365  CG  LEU A  94     -17.554 -16.295  -1.818  1.00  0.99           C  
ATOM   1366  HG  LEU A  94     -17.973 -15.302  -1.652  1.00  0.99           H  
ATOM   1367  CD1 LEU A  94     -16.562 -16.221  -2.973  1.00  0.99           C  
ATOM   1368 HD11 LEU A  94     -17.084 -15.891  -3.872  1.00  0.99           H  
ATOM   1369 HD12 LEU A  94     -16.112 -17.197  -3.153  1.00  0.99           H  
ATOM   1370 HD13 LEU A  94     -15.788 -15.485  -2.752  1.00  0.99           H  
ATOM   1371  CD2 LEU A  94     -18.696 -17.224  -2.232  1.00  0.99           C  
ATOM   1372 HD21 LEU A  94     -18.309 -18.223  -2.434  1.00  0.99           H  
ATOM   1373 HD22 LEU A  94     -19.178 -16.828  -3.126  1.00  0.99           H  
ATOM   1374 HD23 LEU A  94     -19.434 -17.267  -1.431  1.00  0.99           H  
ATOM   1375  N   TYR A  95     -15.605 -13.478  -0.333  1.00  0.98           N  
ATOM   1376  H   TYR A  95     -14.762 -13.718  -0.834  1.00  0.98           H  
ATOM   1377  CA  TYR A  95     -16.127 -12.131  -0.507  1.00  0.98           C  
ATOM   1378  HA  TYR A  95     -16.668 -11.833   0.390  1.00  0.98           H  
ATOM   1379  C   TYR A  95     -17.095 -12.139  -1.689  1.00  0.98           C  
ATOM   1380  CB  TYR A  95     -14.973 -11.150  -0.709  1.00  0.98           C  
ATOM   1381  HB2 TYR A  95     -14.361 -11.476  -1.549  1.00  0.98           H  
ATOM   1382  HB3 TYR A  95     -15.386 -10.175  -0.966  1.00  0.98           H  
ATOM   1383  O   TYR A  95     -16.729 -12.546  -2.791  1.00  0.98           O  
ATOM   1384  CG  TYR A  95     -14.099 -10.996   0.520  1.00  0.98           C  
ATOM   1385  CD1 TYR A  95     -14.361  -9.959   1.433  1.00  0.98           C  
ATOM   1386  HD1 TYR A  95     -15.187  -9.284   1.266  1.00  0.98           H  
ATOM   1387  CD2 TYR A  95     -13.020 -11.873   0.747  1.00  0.98           C  
ATOM   1388  HD2 TYR A  95     -12.835 -12.687   0.062  1.00  0.98           H  
ATOM   1389  CE1 TYR A  95     -13.528  -9.769   2.549  1.00  0.98           C  
ATOM   1390  HE1 TYR A  95     -13.719  -8.956   3.234  1.00  0.98           H  
ATOM   1391  CE2 TYR A  95     -12.180 -11.682   1.861  1.00  0.98           C  
ATOM   1392  HE2 TYR A  95     -11.354 -12.353   2.050  1.00  0.98           H  
ATOM   1393  OH  TYR A  95     -11.656 -10.472   3.865  1.00  0.98           O  
ATOM   1394  HH  TYR A  95     -12.051  -9.783   4.405  1.00  0.98           H  
ATOM   1395  CZ  TYR A  95     -12.432 -10.629   2.763  1.00  0.98           C  
ATOM   1396  N   ASP A  96     -18.337 -11.728  -1.439  1.00  0.98           N  
ATOM   1397  H   ASP A  96     -18.552 -11.389  -0.512  1.00  0.98           H  
ATOM   1398  CA  ASP A  96     -19.432 -11.759  -2.408  1.00  0.98           C  
ATOM   1399  HA  ASP A  96     -19.025 -11.913  -3.408  1.00  0.98           H  
ATOM   1400  C   ASP A  96     -20.171 -10.416  -2.393  1.00  0.98           C  
ATOM   1401  CB  ASP A  96     -20.349 -12.960  -2.125  1.00  0.98           C  
ATOM   1402  HB2 ASP A  96     -20.898 -12.805  -1.196  1.00  0.98           H  
ATOM   1403  HB3 ASP A  96     -19.732 -13.850  -2.006  1.00  0.98           H  
ATOM   1404  O   ASP A  96     -21.046 -10.184  -1.556  1.00  0.98           O  
ATOM   1405  CG  ASP A  96     -21.338 -13.221  -3.262  1.00  0.98           C  
ATOM   1406  OD1 ASP A  96     -21.654 -12.318  -4.060  1.00  0.98           O  
ATOM   1407  OD2 ASP A  96     -21.846 -14.361  -3.389  1.00  0.98           O  
ATOM   1408  N   PHE A  97     -19.771  -9.511  -3.285  1.00  0.98           N  
ATOM   1409  H   PHE A  97     -19.094  -9.793  -3.980  1.00  0.98           H  
ATOM   1410  CA  PHE A  97     -20.292  -8.146  -3.354  1.00  0.98           C  
ATOM   1411  HA  PHE A  97     -21.267  -8.126  -2.867  1.00  0.98           H  
ATOM   1412  C   PHE A  97     -20.516  -7.700  -4.802  1.00  0.98           C  
ATOM   1413  CB  PHE A  97     -19.384  -7.179  -2.574  1.00  0.98           C  
ATOM   1414  HB2 PHE A  97     -19.848  -6.193  -2.560  1.00  0.98           H  
ATOM   1415  HB3 PHE A  97     -19.331  -7.509  -1.537  1.00  0.98           H  
ATOM   1416  O   PHE A  97     -20.009  -8.294  -5.752  1.00  0.98           O  
ATOM   1417  CG  PHE A  97     -17.972  -7.038  -3.111  1.00  0.98           C  
ATOM   1418  CD1 PHE A  97     -16.952  -7.883  -2.634  1.00  0.98           C  
ATOM   1419  HD1 PHE A  97     -17.182  -8.639  -1.898  1.00  0.98           H  
ATOM   1420  CD2 PHE A  97     -17.667  -6.046  -4.064  1.00  0.98           C  
ATOM   1421  HD2 PHE A  97     -18.438  -5.378  -4.418  1.00  0.98           H  
ATOM   1422  CE1 PHE A  97     -15.635  -7.738  -3.104  1.00  0.98           C  
ATOM   1423  HE1 PHE A  97     -14.849  -8.375  -2.725  1.00  0.98           H  
ATOM   1424  CE2 PHE A  97     -16.350  -5.902  -4.536  1.00  0.98           C  
ATOM   1425  HE2 PHE A  97     -16.111  -5.129  -5.250  1.00  0.98           H  
ATOM   1426  CZ  PHE A  97     -15.334  -6.746  -4.053  1.00  0.98           C  
ATOM   1427  HZ  PHE A  97     -14.318  -6.620  -4.400  1.00  0.98           H  
ATOM   1428  N   GLN A  98     -21.319  -6.655  -4.983  1.00  0.97           N  
ATOM   1429  H   GLN A  98     -21.605  -6.131  -4.168  1.00  0.97           H  
ATOM   1430  CA  GLN A  98     -21.635  -6.067  -6.288  1.00  0.97           C  
ATOM   1431  HA  GLN A  98     -21.150  -6.627  -7.087  1.00  0.97           H  
ATOM   1432  C   GLN A  98     -21.110  -4.637  -6.365  1.00  0.97           C  
ATOM   1433  CB  GLN A  98     -23.153  -6.090  -6.521  1.00  0.97           C  
ATOM   1434  HB2 GLN A  98     -23.656  -5.677  -5.647  1.00  0.97           H  
ATOM   1435  HB3 GLN A  98     -23.390  -5.464  -7.382  1.00  0.97           H  
ATOM   1436  O   GLN A  98     -21.036  -3.954  -5.347  1.00  0.97           O  
ATOM   1437  CG  GLN A  98     -23.677  -7.501  -6.799  1.00  0.97           C  
ATOM   1438  HG2 GLN A  98     -23.265  -7.849  -7.746  1.00  0.97           H  
ATOM   1439  HG3 GLN A  98     -23.357  -8.178  -6.007  1.00  0.97           H  
ATOM   1440  CD  GLN A  98     -25.197  -7.525  -6.885  1.00  0.97           C  
ATOM   1441  NE2 GLN A  98     -25.883  -7.796  -5.796  1.00  0.97           N  
ATOM   1442 HE21 GLN A  98     -25.403  -7.888  -4.913  1.00  0.97           H  
ATOM   1443 HE22 GLN A  98     -26.887  -7.721  -5.879  1.00  0.97           H  
ATOM   1444  OE1 GLN A  98     -25.805  -7.315  -7.918  1.00  0.97           O  
ATOM   1445  N   VAL A  99     -20.805  -4.182  -7.580  1.00  0.95           N  
ATOM   1446  H   VAL A  99     -20.850  -4.827  -8.356  1.00  0.95           H  
ATOM   1447  CA  VAL A  99     -20.304  -2.821  -7.849  1.00  0.95           C  
ATOM   1448  HA  VAL A  99     -20.351  -2.229  -6.935  1.00  0.95           H  
ATOM   1449  C   VAL A  99     -21.199  -2.104  -8.868  1.00  0.95           C  
ATOM   1450  CB  VAL A  99     -18.822  -2.847  -8.257  1.00  0.95           C  
ATOM   1451  HB  VAL A  99     -18.502  -1.831  -8.485  1.00  0.95           H  
ATOM   1452  O   VAL A  99     -20.792  -1.852 -10.001  1.00  0.95           O  
ATOM   1453  CG1 VAL A  99     -17.973  -3.368  -7.090  1.00  0.95           C  
ATOM   1454 HG11 VAL A  99     -16.937  -3.475  -7.410  1.00  0.95           H  
ATOM   1455 HG12 VAL A  99     -18.032  -2.674  -6.252  1.00  0.95           H  
ATOM   1456 HG13 VAL A  99     -18.314  -4.352  -6.766  1.00  0.95           H  
ATOM   1457  CG2 VAL A  99     -18.516  -3.736  -9.467  1.00  0.95           C  
ATOM   1458 HG21 VAL A  99     -19.135  -3.498 -10.333  1.00  0.95           H  
ATOM   1459 HG22 VAL A  99     -17.484  -3.550  -9.763  1.00  0.95           H  
ATOM   1460 HG23 VAL A  99     -18.672  -4.785  -9.216  1.00  0.95           H  
ATOM   1461  N   PRO A 100     -22.469  -1.827  -8.526  1.00  0.95           N  
ATOM   1462  CA  PRO A 100     -23.458  -1.369  -9.503  1.00  0.95           C  
ATOM   1463  HA  PRO A 100     -23.544  -2.098 -10.309  1.00  0.95           H  
ATOM   1464  C   PRO A 100     -23.125  -0.012 -10.141  1.00  0.95           C  
ATOM   1465  CB  PRO A 100     -24.779  -1.328  -8.729  1.00  0.95           C  
ATOM   1466  HB2 PRO A 100     -25.438  -0.534  -9.080  1.00  0.95           H  
ATOM   1467  HB3 PRO A 100     -25.274  -2.295  -8.813  1.00  0.95           H  
ATOM   1468  O   PRO A 100     -23.545   0.240 -11.268  1.00  0.95           O  
ATOM   1469  CG  PRO A 100     -24.349  -1.105  -7.279  1.00  0.95           C  
ATOM   1470  HG2 PRO A 100     -24.159  -0.045  -7.108  1.00  0.95           H  
ATOM   1471  HG3 PRO A 100     -25.090  -1.479  -6.572  1.00  0.95           H  
ATOM   1472  CD  PRO A 100     -23.042  -1.885  -7.188  1.00  0.95           C  
ATOM   1473  HD2 PRO A 100     -23.253  -2.921  -6.923  1.00  0.95           H  
ATOM   1474  HD3 PRO A 100     -22.386  -1.428  -6.448  1.00  0.95           H  
ATOM   1475  N   ASP A 101     -22.394   0.845  -9.431  1.00  0.95           N  
ATOM   1476  H   ASP A 101     -22.196   0.614  -8.468  1.00  0.95           H  
ATOM   1477  CA  ASP A 101     -22.170   2.257  -9.749  1.00  0.95           C  
ATOM   1478  HA  ASP A 101     -22.344   2.413 -10.814  1.00  0.95           H  
ATOM   1479  C   ASP A 101     -20.727   2.727  -9.477  1.00  0.95           C  
ATOM   1480  CB  ASP A 101     -23.201   3.096  -8.970  1.00  0.95           C  
ATOM   1481  HB2 ASP A 101     -24.198   2.798  -9.294  1.00  0.95           H  
ATOM   1482  HB3 ASP A 101     -23.080   4.147  -9.234  1.00  0.95           H  
ATOM   1483  O   ASP A 101     -20.462   3.927  -9.422  1.00  0.95           O  
ATOM   1484  CG  ASP A 101     -23.132   2.952  -7.439  1.00  0.95           C  
ATOM   1485  OD1 ASP A 101     -22.465   2.011  -6.943  1.00  0.95           O  
ATOM   1486  OD2 ASP A 101     -23.847   3.733  -6.771  1.00  0.95           O  
ATOM   1487  N   GLN A 102     -19.781   1.792  -9.333  1.00  0.97           N  
ATOM   1488  H   GLN A 102     -20.053   0.826  -9.444  1.00  0.97           H  
ATOM   1489  CA  GLN A 102     -18.356   2.093  -9.189  1.00  0.97           C  
ATOM   1490  HA  GLN A 102     -18.214   3.174  -9.194  1.00  0.97           H  
ATOM   1491  C   GLN A 102     -17.563   1.531 -10.371  1.00  0.97           C  
ATOM   1492  CB  GLN A 102     -17.811   1.571  -7.849  1.00  0.97           C  
ATOM   1493  HB2 GLN A 102     -18.011   0.504  -7.759  1.00  0.97           H  
ATOM   1494  HB3 GLN A 102     -16.731   1.713  -7.848  1.00  0.97           H  
ATOM   1495  O   GLN A 102     -17.707   0.364 -10.733  1.00  0.97           O  
ATOM   1496  CG  GLN A 102     -18.398   2.303  -6.631  1.00  0.97           C  
ATOM   1497  HG2 GLN A 102     -19.441   2.016  -6.496  1.00  0.97           H  
ATOM   1498  HG3 GLN A 102     -18.357   3.379  -6.799  1.00  0.97           H  
ATOM   1499  CD  GLN A 102     -17.616   1.978  -5.361  1.00  0.97           C  
ATOM   1500  NE2 GLN A 102     -16.475   2.609  -5.167  1.00  0.97           N  
ATOM   1501 HE21 GLN A 102     -15.947   2.477  -4.316  1.00  0.97           H  
ATOM   1502 HE22 GLN A 102     -16.183   3.338  -5.802  1.00  0.97           H  
ATOM   1503  OE1 GLN A 102     -17.992   1.137  -4.555  1.00  0.97           O  
ATOM   1504  N   ALA A 103     -16.691   2.360 -10.939  1.00  0.98           N  
ATOM   1505  H   ALA A 103     -16.612   3.299 -10.575  1.00  0.98           H  
ATOM   1506  CA  ALA A 103     -15.737   2.002 -11.980  1.00  0.98           C  
ATOM   1507  HA  ALA A 103     -15.528   0.933 -11.926  1.00  0.98           H  
ATOM   1508  C   ALA A 103     -14.427   2.770 -11.764  1.00  0.98           C  
ATOM   1509  CB  ALA A 103     -16.344   2.303 -13.352  1.00  0.98           C  
ATOM   1510  HB1 ALA A 103     -16.494   3.377 -13.465  1.00  0.98           H  
ATOM   1511  HB2 ALA A 103     -17.308   1.803 -13.449  1.00  0.98           H  
ATOM   1512  HB3 ALA A 103     -15.677   1.944 -14.135  1.00  0.98           H  
ATOM   1513  O   ALA A 103     -14.399   3.759 -11.042  1.00  0.98           O  
ATOM   1514  N   GLY A 104     -13.340   2.323 -12.385  1.00  0.98           N  
ATOM   1515  H   GLY A 104     -13.429   1.496 -12.958  1.00  0.98           H  
ATOM   1516  CA  GLY A 104     -12.022   2.943 -12.297  1.00  0.98           C  
ATOM   1517  HA2 GLY A 104     -12.078   3.869 -11.724  1.00  0.98           H  
ATOM   1518  HA3 GLY A 104     -11.685   3.203 -13.301  1.00  0.98           H  
ATOM   1519  C   GLY A 104     -10.975   2.034 -11.662  1.00  0.98           C  
ATOM   1520  O   GLY A 104     -11.038   0.805 -11.760  1.00  0.98           O  
ATOM   1521  N   THR A 105      -9.972   2.659 -11.051  1.00  0.99           N  
ATOM   1522  H   THR A 105      -9.946   3.668 -11.096  1.00  0.99           H  
ATOM   1523  CA  THR A 105      -8.796   1.981 -10.503  1.00  0.99           C  
ATOM   1524  HA  THR A 105      -8.741   0.980 -10.932  1.00  0.99           H  
ATOM   1525  C   THR A 105      -8.892   1.843  -8.986  1.00  0.99           C  
ATOM   1526  CB  THR A 105      -7.509   2.710 -10.902  1.00  0.99           C  
ATOM   1527  HB  THR A 105      -7.393   3.608 -10.294  1.00  0.99           H  
ATOM   1528  O   THR A 105      -8.949   2.827  -8.244  1.00  0.99           O  
ATOM   1529  CG2 THR A 105      -6.290   1.817 -10.711  1.00  0.99           C  
ATOM   1530 HG21 THR A 105      -6.203   1.522  -9.665  1.00  0.99           H  
ATOM   1531 HG22 THR A 105      -6.379   0.923 -11.329  1.00  0.99           H  
ATOM   1532 HG23 THR A 105      -5.400   2.373 -11.008  1.00  0.99           H  
ATOM   1533  OG1 THR A 105      -7.558   3.096 -12.260  1.00  0.99           O  
ATOM   1534  HG1 THR A 105      -8.127   3.870 -12.252  1.00  0.99           H  
ATOM   1535  N   PHE A 106      -8.844   0.599  -8.534  1.00  0.99           N  
ATOM   1536  H   PHE A 106      -8.734  -0.139  -9.215  1.00  0.99           H  
ATOM   1537  CA  PHE A 106      -8.891   0.144  -7.151  1.00  0.99           C  
ATOM   1538  HA  PHE A 106      -8.870   0.990  -6.463  1.00  0.99           H  
ATOM   1539  C   PHE A 106      -7.668  -0.736  -6.881  1.00  0.99           C  
ATOM   1540  CB  PHE A 106     -10.204  -0.631  -6.934  1.00  0.99           C  
ATOM   1541  HB2 PHE A 106     -10.209  -1.514  -7.573  1.00  0.99           H  
ATOM   1542  HB3 PHE A 106     -10.269  -0.971  -5.900  1.00  0.99           H  
ATOM   1543  O   PHE A 106      -6.784  -0.915  -7.728  1.00  0.99           O  
ATOM   1544  CG  PHE A 106     -11.447   0.157  -7.261  1.00  0.99           C  
ATOM   1545  CD1 PHE A 106     -12.050   0.966  -6.285  1.00  0.99           C  
ATOM   1546  HD1 PHE A 106     -11.645   0.998  -5.284  1.00  0.99           H  
ATOM   1547  CD2 PHE A 106     -11.984   0.101  -8.560  1.00  0.99           C  
ATOM   1548  HD2 PHE A 106     -11.520  -0.516  -9.315  1.00  0.99           H  
ATOM   1549  CE1 PHE A 106     -13.177   1.736  -6.614  1.00  0.99           C  
ATOM   1550  HE1 PHE A 106     -13.630   2.385  -5.880  1.00  0.99           H  
ATOM   1551  CE2 PHE A 106     -13.113   0.867  -8.885  1.00  0.99           C  
ATOM   1552  HE2 PHE A 106     -13.519   0.837  -9.885  1.00  0.99           H  
ATOM   1553  CZ  PHE A 106     -13.707   1.686  -7.913  1.00  0.99           C  
ATOM   1554  HZ  PHE A 106     -14.556   2.302  -8.170  1.00  0.99           H  
ATOM   1555  N   TRP A 107      -7.602  -1.308  -5.691  1.00  0.99           N  
ATOM   1556  H   TRP A 107      -8.326  -1.132  -5.009  1.00  0.99           H  
ATOM   1557  CA  TRP A 107      -6.606  -2.313  -5.354  1.00  0.99           C  
ATOM   1558  HA  TRP A 107      -6.510  -3.024  -6.175  1.00  0.99           H  
ATOM   1559  C   TRP A 107      -7.072  -3.105  -4.138  1.00  0.99           C  
ATOM   1560  CB  TRP A 107      -5.249  -1.630  -5.155  1.00  0.99           C  
ATOM   1561  HB2 TRP A 107      -4.500  -2.395  -4.952  1.00  0.99           H  
ATOM   1562  HB3 TRP A 107      -4.943  -1.148  -6.083  1.00  0.99           H  
ATOM   1563  O   TRP A 107      -8.132  -2.839  -3.581  1.00  0.99           O  
ATOM   1564  CG  TRP A 107      -5.159  -0.621  -4.066  1.00  0.99           C  
ATOM   1565  CD1 TRP A 107      -5.766   0.586  -4.005  1.00  0.99           C  
ATOM   1566  HD1 TRP A 107      -6.447   0.978  -4.746  1.00  0.99           H  
ATOM   1567  CD2 TRP A 107      -4.375  -0.738  -2.856  1.00  0.99           C  
ATOM   1568  CE2 TRP A 107      -4.555   0.443  -2.086  1.00  0.99           C  
ATOM   1569  CE3 TRP A 107      -3.539  -1.743  -2.337  1.00  0.99           C  
ATOM   1570  HE3 TRP A 107      -3.438  -2.683  -2.859  1.00  0.99           H  
ATOM   1571  NE1 TRP A 107      -5.403   1.223  -2.835  1.00  0.99           N  
ATOM   1572  HE1 TRP A 107      -5.802   2.089  -2.504  1.00  0.99           H  
ATOM   1573  CH2 TRP A 107      -3.067  -0.377  -0.386  1.00  0.99           C  
ATOM   1574  HH2 TRP A 107      -2.580  -0.279   0.573  1.00  0.99           H  
ATOM   1575  CZ2 TRP A 107      -3.954   0.605  -0.839  1.00  0.99           C  
ATOM   1576  HZ2 TRP A 107      -4.185   1.461  -0.222  1.00  0.99           H  
ATOM   1577  CZ3 TRP A 107      -2.837  -1.525  -1.148  1.00  0.99           C  
ATOM   1578  HZ3 TRP A 107      -2.155  -2.275  -0.775  1.00  0.99           H  
ATOM   1579  N   TYR A 108      -6.321  -4.125  -3.757  1.00  0.99           N  
ATOM   1580  H   TYR A 108      -5.473  -4.332  -4.265  1.00  0.99           H  
ATOM   1581  CA  TYR A 108      -6.624  -4.934  -2.589  1.00  0.99           C  
ATOM   1582  HA  TYR A 108      -7.282  -4.360  -1.937  1.00  0.99           H  
ATOM   1583  C   TYR A 108      -5.351  -5.221  -1.807  1.00  0.99           C  
ATOM   1584  CB  TYR A 108      -7.354  -6.211  -3.019  1.00  0.99           C  
ATOM   1585  HB2 TYR A 108      -7.691  -6.738  -2.126  1.00  0.99           H  
ATOM   1586  HB3 TYR A 108      -8.246  -5.927  -3.579  1.00  0.99           H  
ATOM   1587  O   TYR A 108      -4.270  -5.320  -2.394  1.00  0.99           O  
ATOM   1588  CG  TYR A 108      -6.517  -7.148  -3.867  1.00  0.99           C  
ATOM   1589  CD1 TYR A 108      -6.467  -6.995  -5.267  1.00  0.99           C  
ATOM   1590  HD1 TYR A 108      -7.031  -6.208  -5.746  1.00  0.99           H  
ATOM   1591  CD2 TYR A 108      -5.758  -8.152  -3.240  1.00  0.99           C  
ATOM   1592  HD2 TYR A 108      -5.798  -8.260  -2.166  1.00  0.99           H  
ATOM   1593  CE1 TYR A 108      -5.654  -7.844  -6.041  1.00  0.99           C  
ATOM   1594  HE1 TYR A 108      -5.586  -7.724  -7.113  1.00  0.99           H  
ATOM   1595  CE2 TYR A 108      -4.961  -9.011  -4.010  1.00  0.99           C  
ATOM   1596  HE2 TYR A 108      -4.393  -9.787  -3.519  1.00  0.99           H  
ATOM   1597  OH  TYR A 108      -4.147  -9.715  -6.124  1.00  0.99           O  
ATOM   1598  HH  TYR A 108      -3.806 -10.406  -5.552  1.00  0.99           H  
ATOM   1599  CZ  TYR A 108      -4.916  -8.862  -5.410  1.00  0.99           C  
ATOM   1600  N   HIS A 109      -5.466  -5.362  -0.490  1.00  0.99           N  
ATOM   1601  H   HIS A 109      -6.371  -5.239  -0.059  1.00  0.99           H  
ATOM   1602  CA  HIS A 109      -4.326  -5.653   0.375  1.00  0.99           C  
ATOM   1603  HA  HIS A 109      -3.667  -6.351  -0.142  1.00  0.99           H  
ATOM   1604  C   HIS A 109      -4.728  -6.312   1.683  1.00  0.99           C  
ATOM   1605  CB  HIS A 109      -3.543  -4.372   0.657  1.00  0.99           C  
ATOM   1606  HB2 HIS A 109      -2.626  -4.629   1.187  1.00  0.99           H  
ATOM   1607  HB3 HIS A 109      -3.260  -3.953  -0.309  1.00  0.99           H  
ATOM   1608  O   HIS A 109      -5.905  -6.334   2.041  1.00  0.99           O  
ATOM   1609  CG  HIS A 109      -4.282  -3.336   1.468  1.00  0.99           C  
ATOM   1610  CD2 HIS A 109      -5.166  -2.401   1.000  1.00  0.99           C  
ATOM   1611  HD2 HIS A 109      -5.464  -2.263  -0.029  1.00  0.99           H  
ATOM   1612  ND1 HIS A 109      -4.170  -3.135   2.825  1.00  0.99           N  
ATOM   1613  HD1 HIS A 109      -3.648  -3.694   3.485  1.00  0.99           H  
ATOM   1614  CE1 HIS A 109      -4.955  -2.105   3.167  1.00  0.99           C  
ATOM   1615  HE1 HIS A 109      -5.066  -1.710   4.166  1.00  0.99           H  
ATOM   1616  NE2 HIS A 109      -5.592  -1.637   2.086  1.00  0.99           N  
ATOM   1617  N   SER A 110      -3.734  -6.848   2.397  1.00  0.98           N  
ATOM   1618  H   SER A 110      -2.788  -6.776   2.050  1.00  0.98           H  
ATOM   1619  CA  SER A 110      -3.975  -7.325   3.752  1.00  0.98           C  
ATOM   1620  HA  SER A 110      -4.821  -8.010   3.694  1.00  0.98           H  
ATOM   1621  C   SER A 110      -4.318  -6.159   4.662  1.00  0.98           C  
ATOM   1622  CB  SER A 110      -2.811  -8.106   4.341  1.00  0.98           C  
ATOM   1623  HB2 SER A 110      -2.614  -8.975   3.713  1.00  0.98           H  
ATOM   1624  HB3 SER A 110      -1.923  -7.476   4.388  1.00  0.98           H  
ATOM   1625  O   SER A 110      -3.629  -5.145   4.640  1.00  0.98           O  
ATOM   1626  OG  SER A 110      -3.163  -8.553   5.634  1.00  0.98           O  
ATOM   1627  HG  SER A 110      -2.803  -9.433   5.767  1.00  0.98           H  
ATOM   1628  N   HIS A 111      -5.343  -6.313   5.487  1.00  0.96           N  
ATOM   1629  H   HIS A 111      -5.874  -7.170   5.432  1.00  0.96           H  
ATOM   1630  CA  HIS A 111      -5.703  -5.324   6.503  1.00  0.96           C  
ATOM   1631  HA  HIS A 111      -4.979  -4.510   6.481  1.00  0.96           H  
ATOM   1632  C   HIS A 111      -5.569  -5.921   7.911  1.00  0.96           C  
ATOM   1633  CB  HIS A 111      -7.051  -4.706   6.129  1.00  0.96           C  
ATOM   1634  HB2 HIS A 111      -7.121  -4.673   5.042  1.00  0.96           H  
ATOM   1635  HB3 HIS A 111      -7.858  -5.344   6.490  1.00  0.96           H  
ATOM   1636  O   HIS A 111      -6.411  -5.738   8.789  1.00  0.96           O  
ATOM   1637  CG  HIS A 111      -7.204  -3.290   6.625  1.00  0.96           C  
ATOM   1638  CD2 HIS A 111      -7.344  -2.177   5.845  1.00  0.96           C  
ATOM   1639  HD2 HIS A 111      -7.396  -2.144   4.767  1.00  0.96           H  
ATOM   1640  ND1 HIS A 111      -7.151  -2.901   7.958  1.00  0.96           N  
ATOM   1641  CE1 HIS A 111      -7.248  -1.568   7.946  1.00  0.96           C  
ATOM   1642  HE1 HIS A 111      -7.220  -0.962   8.840  1.00  0.96           H  
ATOM   1643  NE2 HIS A 111      -7.381  -1.096   6.696  1.00  0.96           N  
ATOM   1644  HE2 HIS A 111      -7.480  -0.126   6.432  1.00  0.96           H  
ATOM   1645  N   LEU A 112      -4.501  -6.706   8.101  1.00  0.95           N  
ATOM   1646  H   LEU A 112      -3.883  -6.841   7.313  1.00  0.95           H  
ATOM   1647  CA  LEU A 112      -4.103  -7.287   9.378  1.00  0.95           C  
ATOM   1648  HA  LEU A 112      -4.753  -6.888  10.158  1.00  0.95           H  
ATOM   1649  C   LEU A 112      -2.661  -6.892   9.716  1.00  0.95           C  
ATOM   1650  CB  LEU A 112      -4.284  -8.815   9.329  1.00  0.95           C  
ATOM   1651  HB2 LEU A 112      -5.329  -9.043   9.120  1.00  0.95           H  
ATOM   1652  HB3 LEU A 112      -3.682  -9.209   8.511  1.00  0.95           H  
ATOM   1653  O   LEU A 112      -1.711  -7.507   9.216  1.00  0.95           O  
ATOM   1654  CG  LEU A 112      -3.859  -9.506  10.641  1.00  0.95           C  
ATOM   1655  HG  LEU A 112      -2.837  -9.229  10.902  1.00  0.95           H  
ATOM   1656  CD1 LEU A 112      -4.763  -9.147  11.819  1.00  0.95           C  
ATOM   1657 HD11 LEU A 112      -4.457  -9.700  12.707  1.00  0.95           H  
ATOM   1658 HD12 LEU A 112      -4.687  -8.082  12.038  1.00  0.95           H  
ATOM   1659 HD13 LEU A 112      -5.798  -9.386  11.574  1.00  0.95           H  
ATOM   1660  CD2 LEU A 112      -3.881 -11.019  10.459  1.00  0.95           C  
ATOM   1661 HD21 LEU A 112      -3.149 -11.269   9.692  1.00  0.95           H  
ATOM   1662 HD22 LEU A 112      -3.602 -11.513  11.389  1.00  0.95           H  
ATOM   1663 HD23 LEU A 112      -4.872 -11.343  10.139  1.00  0.95           H  
ATOM   1664  N   SER A 113      -2.515  -5.929  10.634  1.00  0.93           N  
ATOM   1665  H   SER A 113      -3.338  -5.418  10.919  1.00  0.93           H  
ATOM   1666  CA  SER A 113      -1.211  -5.394  11.056  1.00  0.93           C  
ATOM   1667  HA  SER A 113      -1.372  -4.467  11.605  1.00  0.93           H  
ATOM   1668  C   SER A 113      -0.356  -5.037   9.826  1.00  0.93           C  
ATOM   1669  CB  SER A 113      -0.573  -6.405  12.020  1.00  0.93           C  
ATOM   1670  HB2 SER A 113      -1.271  -6.602  12.833  1.00  0.93           H  
ATOM   1671  HB3 SER A 113      -0.401  -7.336  11.479  1.00  0.93           H  
ATOM   1672  O   SER A 113      -0.900  -4.625   8.808  1.00  0.93           O  
ATOM   1673  OG  SER A 113       0.645  -5.958  12.578  1.00  0.93           O  
ATOM   1674  HG  SER A 113       0.475  -5.103  12.981  1.00  0.93           H  
ATOM   1675  N   THR A 114       0.958  -5.258   9.864  1.00  0.93           N  
ATOM   1676  H   THR A 114       1.354  -5.562  10.742  1.00  0.93           H  
ATOM   1677  CA  THR A 114       1.882  -4.912   8.773  1.00  0.93           C  
ATOM   1678  HA  THR A 114       1.479  -4.022   8.289  1.00  0.93           H  
ATOM   1679  C   THR A 114       2.001  -5.969   7.665  1.00  0.93           C  
ATOM   1680  CB  THR A 114       3.258  -4.516   9.315  1.00  0.93           C  
ATOM   1681  HB  THR A 114       3.903  -4.245   8.479  1.00  0.93           H  
ATOM   1682  O   THR A 114       2.932  -5.931   6.854  1.00  0.93           O  
ATOM   1683  CG2 THR A 114       3.193  -3.320  10.264  1.00  0.93           C  
ATOM   1684 HG21 THR A 114       2.613  -3.569  11.153  1.00  0.93           H  
ATOM   1685 HG22 THR A 114       4.201  -3.032  10.562  1.00  0.93           H  
ATOM   1686 HG23 THR A 114       2.716  -2.481   9.757  1.00  0.93           H  
ATOM   1687  OG1 THR A 114       3.844  -5.591  10.024  1.00  0.93           O  
ATOM   1688  HG1 THR A 114       4.769  -5.366  10.143  1.00  0.93           H  
ATOM   1689  N   GLN A 115       1.090  -6.952   7.597  1.00  0.95           N  
ATOM   1690  H   GLN A 115       0.299  -6.906   8.224  1.00  0.95           H  
ATOM   1691  CA  GLN A 115       1.169  -8.046   6.614  1.00  0.95           C  
ATOM   1692  HA  GLN A 115       2.134  -8.539   6.735  1.00  0.95           H  
ATOM   1693  C   GLN A 115       1.083  -7.543   5.160  1.00  0.95           C  
ATOM   1694  CB  GLN A 115       0.059  -9.066   6.900  1.00  0.95           C  
ATOM   1695  HB2 GLN A 115       0.125  -9.384   7.941  1.00  0.95           H  
ATOM   1696  HB3 GLN A 115      -0.904  -8.576   6.759  1.00  0.95           H  
ATOM   1697  O   GLN A 115       1.641  -8.159   4.249  1.00  0.95           O  
ATOM   1698  CG  GLN A 115       0.146 -10.315   6.007  1.00  0.95           C  
ATOM   1699  HG2 GLN A 115       0.102 -10.039   4.953  1.00  0.95           H  
ATOM   1700  HG3 GLN A 115       1.094 -10.818   6.198  1.00  0.95           H  
ATOM   1701  CD  GLN A 115      -1.010 -11.265   6.270  1.00  0.95           C  
ATOM   1702  NE2 GLN A 115      -0.789 -12.378   6.928  1.00  0.95           N  
ATOM   1703 HE21 GLN A 115       0.129 -12.667   7.234  1.00  0.95           H  
ATOM   1704 HE22 GLN A 115      -1.605 -12.893   7.229  1.00  0.95           H  
ATOM   1705  OE1 GLN A 115      -2.142 -11.009   5.884  1.00  0.95           O  
ATOM   1706  N   TYR A 116       0.428  -6.404   4.939  1.00  0.93           N  
ATOM   1707  H   TYR A 116       0.010  -5.935   5.730  1.00  0.93           H  
ATOM   1708  CA  TYR A 116       0.419  -5.687   3.665  1.00  0.93           C  
ATOM   1709  HA  TYR A 116      -0.119  -6.271   2.918  1.00  0.93           H  
ATOM   1710  C   TYR A 116       1.845  -5.431   3.138  1.00  0.93           C  
ATOM   1711  CB  TYR A 116      -0.340  -4.381   3.920  1.00  0.93           C  
ATOM   1712  HB2 TYR A 116      -1.398  -4.615   4.036  1.00  0.93           H  
ATOM   1713  HB3 TYR A 116       0.004  -3.962   4.866  1.00  0.93           H  
ATOM   1714  O   TYR A 116       2.164  -5.752   1.987  1.00  0.93           O  
ATOM   1715  CG  TYR A 116      -0.221  -3.306   2.871  1.00  0.93           C  
ATOM   1716  CD1 TYR A 116      -0.195  -1.961   3.279  1.00  0.93           C  
ATOM   1717  HD1 TYR A 116      -0.268  -1.721   4.329  1.00  0.93           H  
ATOM   1718  CD2 TYR A 116      -0.154  -3.632   1.507  1.00  0.93           C  
ATOM   1719  HD2 TYR A 116      -0.207  -4.668   1.205  1.00  0.93           H  
ATOM   1720  CE1 TYR A 116      -0.066  -0.934   2.331  1.00  0.93           C  
ATOM   1721  HE1 TYR A 116      -0.034   0.097   2.649  1.00  0.93           H  
ATOM   1722  CE2 TYR A 116      -0.054  -2.602   0.557  1.00  0.93           C  
ATOM   1723  HE2 TYR A 116      -0.065  -2.794  -0.506  1.00  0.93           H  
ATOM   1724  OH  TYR A 116       0.060  -0.287   0.040  1.00  0.93           O  
ATOM   1725  HH  TYR A 116       0.229   0.568   0.440  1.00  0.93           H  
ATOM   1726  CZ  TYR A 116      -0.004  -1.263   0.968  1.00  0.93           C  
ATOM   1727  N   CYS A 117       2.747  -4.982   4.012  1.00  0.95           N  
ATOM   1728  H   CYS A 117       2.422  -4.726   4.933  1.00  0.95           H  
ATOM   1729  CA  CYS A 117       4.156  -4.712   3.700  1.00  0.95           C  
ATOM   1730  HA  CYS A 117       4.205  -4.143   2.771  1.00  0.95           H  
ATOM   1731  C   CYS A 117       4.989  -5.977   3.476  1.00  0.95           C  
ATOM   1732  CB  CYS A 117       4.735  -3.872   4.838  1.00  0.95           C  
ATOM   1733  HB2 CYS A 117       4.788  -4.488   5.736  1.00  0.95           H  
ATOM   1734  HB3 CYS A 117       5.733  -3.528   4.567  1.00  0.95           H  
ATOM   1735  O   CYS A 117       6.067  -5.951   2.868  1.00  0.95           O  
ATOM   1736  SG  CYS A 117       3.706  -2.458   5.234  1.00  0.95           S  
ATOM   1737  N   ASP A 118       4.463  -7.119   3.906  1.00  0.95           N  
ATOM   1738  H   ASP A 118       3.586  -7.077   4.405  1.00  0.95           H  
ATOM   1739  CA  ASP A 118       5.022  -8.430   3.617  1.00  0.95           C  
ATOM   1740  HA  ASP A 118       6.104  -8.318   3.547  1.00  0.95           H  
ATOM   1741  C   ASP A 118       4.652  -8.980   2.237  1.00  0.95           C  
ATOM   1742  CB  ASP A 118       4.716  -9.389   4.775  1.00  0.95           C  
ATOM   1743  HB2 ASP A 118       4.729 -10.412   4.397  1.00  0.95           H  
ATOM   1744  HB3 ASP A 118       3.719  -9.205   5.176  1.00  0.95           H  
ATOM   1745  O   ASP A 118       5.140 -10.047   1.868  1.00  0.95           O  
ATOM   1746  CG  ASP A 118       5.750  -9.275   5.894  1.00  0.95           C  
ATOM   1747  OD1 ASP A 118       6.923  -8.962   5.570  1.00  0.95           O  
ATOM   1748  OD2 ASP A 118       5.426  -9.599   7.056  1.00  0.95           O  
ATOM   1749  N   GLY A 119       3.892  -8.231   1.434  1.00  0.96           N  
ATOM   1750  H   GLY A 119       3.491  -7.387   1.816  1.00  0.96           H  
ATOM   1751  CA  GLY A 119       3.664  -8.517   0.014  1.00  0.96           C  
ATOM   1752  HA2 GLY A 119       4.001  -7.663  -0.573  1.00  0.96           H  
ATOM   1753  HA3 GLY A 119       4.240  -9.390  -0.293  1.00  0.96           H  
ATOM   1754  C   GLY A 119       2.211  -8.787  -0.358  1.00  0.96           C  
ATOM   1755  O   GLY A 119       1.907  -8.852  -1.550  1.00  0.96           O  
ATOM   1756  N   LEU A 120       1.300  -8.892   0.616  1.00  0.98           N  
ATOM   1757  H   LEU A 120       1.590  -8.766   1.575  1.00  0.98           H  
ATOM   1758  CA  LEU A 120      -0.112  -9.135   0.334  1.00  0.98           C  
ATOM   1759  HA  LEU A 120      -0.154  -9.853  -0.486  1.00  0.98           H  
ATOM   1760  C   LEU A 120      -0.784  -7.843  -0.150  1.00  0.98           C  
ATOM   1761  CB  LEU A 120      -0.799  -9.787   1.546  1.00  0.98           C  
ATOM   1762  HB2 LEU A 120      -0.094 -10.469   2.020  1.00  0.98           H  
ATOM   1763  HB3 LEU A 120      -1.056  -9.026   2.284  1.00  0.98           H  
ATOM   1764  O   LEU A 120      -1.376  -7.099   0.631  1.00  0.98           O  
ATOM   1765  CG  LEU A 120      -2.044 -10.588   1.116  1.00  0.98           C  
ATOM   1766  HG  LEU A 120      -1.780 -11.190   0.246  1.00  0.98           H  
ATOM   1767  CD1 LEU A 120      -2.524 -11.543   2.199  1.00  0.98           C  
ATOM   1768 HD11 LEU A 120      -1.798 -12.340   2.355  1.00  0.98           H  
ATOM   1769 HD12 LEU A 120      -2.663 -11.009   3.139  1.00  0.98           H  
ATOM   1770 HD13 LEU A 120      -3.472 -12.003   1.917  1.00  0.98           H  
ATOM   1771  CD2 LEU A 120      -3.251  -9.740   0.751  1.00  0.98           C  
ATOM   1772 HD21 LEU A 120      -3.012  -8.924   0.069  1.00  0.98           H  
ATOM   1773 HD22 LEU A 120      -3.934 -10.389   0.203  1.00  0.98           H  
ATOM   1774 HD23 LEU A 120      -3.732  -9.350   1.648  1.00  0.98           H  
ATOM   1775  N   ARG A 121      -0.679  -7.596  -1.458  1.00  0.98           N  
ATOM   1776  H   ARG A 121      -0.065  -8.204  -1.980  1.00  0.98           H  
ATOM   1777  CA  ARG A 121      -1.272  -6.460  -2.177  1.00  0.98           C  
ATOM   1778  HA  ARG A 121      -2.283  -6.306  -1.801  1.00  0.98           H  
ATOM   1779  C   ARG A 121      -1.353  -6.725  -3.670  1.00  0.98           C  
ATOM   1780  CB  ARG A 121      -0.458  -5.187  -1.912  1.00  0.98           C  
ATOM   1781  HB2 ARG A 121      -0.577  -4.966  -0.851  1.00  0.98           H  
ATOM   1782  HB3 ARG A 121      -0.888  -4.354  -2.467  1.00  0.98           H  
ATOM   1783  O   ARG A 121      -0.443  -7.345  -4.213  1.00  0.98           O  
ATOM   1784  CG  ARG A 121       1.047  -5.300  -2.239  1.00  0.98           C  
ATOM   1785  HG2 ARG A 121       1.197  -5.242  -3.317  1.00  0.98           H  
ATOM   1786  HG3 ARG A 121       1.442  -6.250  -1.879  1.00  0.98           H  
ATOM   1787  CD  ARG A 121       1.835  -4.186  -1.548  1.00  0.98           C  
ATOM   1788  HD2 ARG A 121       1.532  -3.228  -1.971  1.00  0.98           H  
ATOM   1789  HD3 ARG A 121       1.600  -4.213  -0.484  1.00  0.98           H  
ATOM   1790  NE  ARG A 121       3.288  -4.353  -1.654  1.00  0.98           N  
ATOM   1791  HE  ARG A 121       3.609  -5.232  -2.034  1.00  0.98           H  
ATOM   1792  NH1 ARG A 121       3.956  -2.415  -0.548  1.00  0.98           N  
ATOM   1793 HH11 ARG A 121       3.064  -1.977  -0.730  1.00  0.98           H  
ATOM   1794 HH12 ARG A 121       4.684  -1.835  -0.156  1.00  0.98           H  
ATOM   1795  NH2 ARG A 121       5.389  -4.040  -0.890  1.00  0.98           N  
ATOM   1796 HH21 ARG A 121       6.079  -3.394  -0.534  1.00  0.98           H  
ATOM   1797 HH22 ARG A 121       5.627  -4.994  -1.123  1.00  0.98           H  
ATOM   1798  CZ  ARG A 121       4.183  -3.594  -1.038  1.00  0.98           C  
ATOM   1799  N   GLY A 122      -2.375  -6.222  -4.349  1.00  0.99           N  
ATOM   1800  H   GLY A 122      -3.112  -5.755  -3.842  1.00  0.99           H  
ATOM   1801  CA  GLY A 122      -2.486  -6.299  -5.806  1.00  0.99           C  
ATOM   1802  HA2 GLY A 122      -2.819  -7.292  -6.106  1.00  0.99           H  
ATOM   1803  HA3 GLY A 122      -1.500  -6.132  -6.240  1.00  0.99           H  
ATOM   1804  C   GLY A 122      -3.458  -5.265  -6.379  1.00  0.99           C  
ATOM   1805  O   GLY A 122      -4.284  -4.728  -5.645  1.00  0.99           O  
ATOM   1806  N   PRO A 123      -3.350  -4.933  -7.674  1.00  0.99           N  
ATOM   1807  CA  PRO A 123      -4.219  -3.952  -8.310  1.00  0.99           C  
ATOM   1808  HA  PRO A 123      -4.362  -3.093  -7.654  1.00  0.99           H  
ATOM   1809  C   PRO A 123      -5.595  -4.538  -8.655  1.00  0.99           C  
ATOM   1810  CB  PRO A 123      -3.450  -3.504  -9.551  1.00  0.99           C  
ATOM   1811  HB2 PRO A 123      -2.754  -2.711  -9.277  1.00  0.99           H  
ATOM   1812  HB3 PRO A 123      -4.116  -3.163 -10.344  1.00  0.99           H  
ATOM   1813  O   PRO A 123      -5.752  -5.746  -8.844  1.00  0.99           O  
ATOM   1814  CG  PRO A 123      -2.668  -4.757  -9.950  1.00  0.99           C  
ATOM   1815  HG2 PRO A 123      -1.755  -4.507 -10.490  1.00  0.99           H  
ATOM   1816  HG3 PRO A 123      -3.301  -5.400 -10.560  1.00  0.99           H  
ATOM   1817  CD  PRO A 123      -2.368  -5.447  -8.619  1.00  0.99           C  
ATOM   1818  HD2 PRO A 123      -2.462  -6.528  -8.728  1.00  0.99           H  
ATOM   1819  HD3 PRO A 123      -1.364  -5.183  -8.289  1.00  0.99           H  
ATOM   1820  N   PHE A 124      -6.589  -3.665  -8.794  1.00  0.99           N  
ATOM   1821  H   PHE A 124      -6.421  -2.685  -8.616  1.00  0.99           H  
ATOM   1822  CA  PHE A 124      -7.952  -4.028  -9.168  1.00  0.99           C  
ATOM   1823  HA  PHE A 124      -7.945  -4.996  -9.669  1.00  0.99           H  
ATOM   1824  C   PHE A 124      -8.499  -2.972 -10.138  1.00  0.99           C  
ATOM   1825  CB  PHE A 124      -8.772  -4.164  -7.876  1.00  0.99           C  
ATOM   1826  HB2 PHE A 124      -8.918  -3.179  -7.432  1.00  0.99           H  
ATOM   1827  HB3 PHE A 124      -8.162  -4.724  -7.166  1.00  0.99           H  
ATOM   1828  O   PHE A 124      -8.409  -1.780  -9.871  1.00  0.99           O  
ATOM   1829  CG  PHE A 124     -10.112  -4.870  -7.964  1.00  0.99           C  
ATOM   1830  CD1 PHE A 124     -11.063  -4.560  -8.957  1.00  0.99           C  
ATOM   1831  HD1 PHE A 124     -10.898  -3.773  -9.677  1.00  0.99           H  
ATOM   1832  CD2 PHE A 124     -10.429  -5.832  -6.986  1.00  0.99           C  
ATOM   1833  HD2 PHE A 124      -9.725  -6.061  -6.200  1.00  0.99           H  
ATOM   1834  CE1 PHE A 124     -12.289  -5.237  -8.995  1.00  0.99           C  
ATOM   1835  HE1 PHE A 124     -13.015  -5.004  -9.760  1.00  0.99           H  
ATOM   1836  CE2 PHE A 124     -11.680  -6.464  -6.990  1.00  0.99           C  
ATOM   1837  HE2 PHE A 124     -11.939  -7.157  -6.204  1.00  0.99           H  
ATOM   1838  CZ  PHE A 124     -12.612  -6.154  -7.988  1.00  0.99           C  
ATOM   1839  HZ  PHE A 124     -13.602  -6.584  -7.939  1.00  0.99           H  
ATOM   1840  N   VAL A 125      -9.066  -3.371 -11.274  1.00  0.99           N  
ATOM   1841  H   VAL A 125      -9.128  -4.362 -11.464  1.00  0.99           H  
ATOM   1842  CA  VAL A 125      -9.684  -2.439 -12.231  1.00  0.99           C  
ATOM   1843  HA  VAL A 125      -9.732  -1.443 -11.792  1.00  0.99           H  
ATOM   1844  C   VAL A 125     -11.122  -2.852 -12.525  1.00  0.99           C  
ATOM   1845  CB  VAL A 125      -8.836  -2.316 -13.510  1.00  0.99           C  
ATOM   1846  HB  VAL A 125      -8.707  -3.301 -13.958  1.00  0.99           H  
ATOM   1847  O   VAL A 125     -11.391  -3.993 -12.898  1.00  0.99           O  
ATOM   1848  CG1 VAL A 125      -9.491  -1.385 -14.537  1.00  0.99           C  
ATOM   1849 HG11 VAL A 125      -8.832  -1.260 -15.395  1.00  0.99           H  
ATOM   1850 HG12 VAL A 125      -9.695  -0.411 -14.091  1.00  0.99           H  
ATOM   1851 HG13 VAL A 125     -10.424  -1.816 -14.899  1.00  0.99           H  
ATOM   1852  CG2 VAL A 125      -7.451  -1.728 -13.192  1.00  0.99           C  
ATOM   1853 HG21 VAL A 125      -7.564  -0.723 -12.785  1.00  0.99           H  
ATOM   1854 HG22 VAL A 125      -6.928  -2.338 -12.456  1.00  0.99           H  
ATOM   1855 HG23 VAL A 125      -6.852  -1.693 -14.101  1.00  0.99           H  
ATOM   1856  N   VAL A 126     -12.053  -1.911 -12.379  1.00  0.99           N  
ATOM   1857  H   VAL A 126     -11.759  -0.986 -12.100  1.00  0.99           H  
ATOM   1858  CA  VAL A 126     -13.444  -2.074 -12.813  1.00  0.99           C  
ATOM   1859  HA  VAL A 126     -13.621  -3.108 -13.107  1.00  0.99           H  
ATOM   1860  C   VAL A 126     -13.663  -1.189 -14.032  1.00  0.99           C  
ATOM   1861  CB  VAL A 126     -14.438  -1.749 -11.686  1.00  0.99           C  
ATOM   1862  HB  VAL A 126     -14.301  -0.717 -11.363  1.00  0.99           H  
ATOM   1863  O   VAL A 126     -13.605   0.032 -13.936  1.00  0.99           O  
ATOM   1864  CG1 VAL A 126     -15.876  -1.959 -12.162  1.00  0.99           C  
ATOM   1865 HG11 VAL A 126     -16.568  -1.802 -11.335  1.00  0.99           H  
ATOM   1866 HG12 VAL A 126     -16.126  -1.248 -12.950  1.00  0.99           H  
ATOM   1867 HG13 VAL A 126     -15.998  -2.979 -12.528  1.00  0.99           H  
ATOM   1868  CG2 VAL A 126     -14.239  -2.665 -10.480  1.00  0.99           C  
ATOM   1869 HG21 VAL A 126     -14.402  -3.699 -10.783  1.00  0.99           H  
ATOM   1870 HG22 VAL A 126     -13.236  -2.539 -10.074  1.00  0.99           H  
ATOM   1871 HG23 VAL A 126     -14.962  -2.404  -9.707  1.00  0.99           H  
ATOM   1872  N   TYR A 127     -13.890  -1.790 -15.193  1.00  0.98           N  
ATOM   1873  H   TYR A 127     -13.929  -2.799 -15.221  1.00  0.98           H  
ATOM   1874  CA  TYR A 127     -14.116  -1.057 -16.434  1.00  0.98           C  
ATOM   1875  HA  TYR A 127     -13.445  -0.199 -16.457  1.00  0.98           H  
ATOM   1876  C   TYR A 127     -15.551  -0.524 -16.505  1.00  0.98           C  
ATOM   1877  CB  TYR A 127     -13.764  -1.950 -17.629  1.00  0.98           C  
ATOM   1878  HB2 TYR A 127     -14.041  -1.432 -18.548  1.00  0.98           H  
ATOM   1879  HB3 TYR A 127     -14.355  -2.865 -17.579  1.00  0.98           H  
ATOM   1880  O   TYR A 127     -16.499  -1.213 -16.130  1.00  0.98           O  
ATOM   1881  CG  TYR A 127     -12.287  -2.299 -17.702  1.00  0.98           C  
ATOM   1882  CD1 TYR A 127     -11.378  -1.372 -18.248  1.00  0.98           C  
ATOM   1883  HD1 TYR A 127     -11.729  -0.428 -18.637  1.00  0.98           H  
ATOM   1884  CD2 TYR A 127     -11.816  -3.534 -17.210  1.00  0.98           C  
ATOM   1885  HD2 TYR A 127     -12.512  -4.246 -16.793  1.00  0.98           H  
ATOM   1886  CE1 TYR A 127     -10.005  -1.674 -18.299  1.00  0.98           C  
ATOM   1887  HE1 TYR A 127      -9.313  -0.963 -18.726  1.00  0.98           H  
ATOM   1888  CE2 TYR A 127     -10.441  -3.838 -17.261  1.00  0.98           C  
ATOM   1889  HE2 TYR A 127     -10.065  -4.778 -16.885  1.00  0.98           H  
ATOM   1890  OH  TYR A 127      -8.204  -3.184 -17.843  1.00  0.98           O  
ATOM   1891  HH  TYR A 127      -7.703  -2.441 -18.187  1.00  0.98           H  
ATOM   1892  CZ  TYR A 127      -9.532  -2.905 -17.804  1.00  0.98           C  
ATOM   1893  N   ASP A 128     -15.720   0.694 -17.019  1.00  0.98           N  
ATOM   1894  H   ASP A 128     -14.912   1.219 -17.323  1.00  0.98           H  
ATOM   1895  CA  ASP A 128     -17.031   1.237 -17.376  1.00  0.98           C  
ATOM   1896  HA  ASP A 128     -17.805   0.742 -16.789  1.00  0.98           H  
ATOM   1897  C   ASP A 128     -17.278   1.001 -18.876  1.00  0.98           C  
ATOM   1898  CB  ASP A 128     -17.120   2.728 -17.016  1.00  0.98           C  
ATOM   1899  HB2 ASP A 128     -16.885   2.849 -15.958  1.00  0.98           H  
ATOM   1900  HB3 ASP A 128     -16.378   3.286 -17.586  1.00  0.98           H  
ATOM   1901  O   ASP A 128     -16.576   1.584 -19.706  1.00  0.98           O  
ATOM   1902  CG  ASP A 128     -18.511   3.330 -17.268  1.00  0.98           C  
ATOM   1903  OD1 ASP A 128     -19.392   2.624 -17.821  1.00  0.98           O  
ATOM   1904  OD2 ASP A 128     -18.688   4.513 -16.914  1.00  0.98           O  
ATOM   1905  N   PRO A 129     -18.270   0.179 -19.268  1.00  0.96           N  
ATOM   1906  CA  PRO A 129     -18.635   0.009 -20.674  1.00  0.96           C  
ATOM   1907  HA  PRO A 129     -17.783  -0.420 -21.202  1.00  0.96           H  
ATOM   1908  C   PRO A 129     -19.048   1.312 -21.380  1.00  0.96           C  
ATOM   1909  CB  PRO A 129     -19.793  -0.994 -20.665  1.00  0.96           C  
ATOM   1910  HB2 PRO A 129     -19.763  -1.647 -21.538  1.00  0.96           H  
ATOM   1911  HB3 PRO A 129     -20.745  -0.465 -20.619  1.00  0.96           H  
ATOM   1912  O   PRO A 129     -19.042   1.360 -22.609  1.00  0.96           O  
ATOM   1913  CG  PRO A 129     -19.592  -1.776 -19.367  1.00  0.96           C  
ATOM   1914  HG2 PRO A 129     -20.523  -2.206 -18.999  1.00  0.96           H  
ATOM   1915  HG3 PRO A 129     -18.838  -2.549 -19.515  1.00  0.96           H  
ATOM   1916  CD  PRO A 129     -19.051  -0.711 -18.422  1.00  0.96           C  
ATOM   1917  HD2 PRO A 129     -19.871  -0.155 -17.968  1.00  0.96           H  
ATOM   1918  HD3 PRO A 129     -18.441  -1.184 -17.652  1.00  0.96           H  
ATOM   1919  N   ASN A 130     -19.422   2.348 -20.622  1.00  0.97           N  
ATOM   1920  H   ASN A 130     -19.368   2.247 -19.618  1.00  0.97           H  
ATOM   1921  CA  ASN A 130     -19.787   3.679 -21.105  1.00  0.97           C  
ATOM   1922  HA  ASN A 130     -19.742   3.682 -22.194  1.00  0.97           H  
ATOM   1923  C   ASN A 130     -18.796   4.756 -20.629  1.00  0.97           C  
ATOM   1924  CB  ASN A 130     -21.228   4.011 -20.688  1.00  0.97           C  
ATOM   1925  HB2 ASN A 130     -21.525   4.957 -21.141  1.00  0.97           H  
ATOM   1926  HB3 ASN A 130     -21.253   4.136 -19.606  1.00  0.97           H  
ATOM   1927  O   ASN A 130     -19.206   5.893 -20.393  1.00  0.97           O  
ATOM   1928  CG  ASN A 130     -22.230   2.961 -21.106  1.00  0.97           C  
ATOM   1929  ND2 ASN A 130     -22.809   2.278 -20.149  1.00  0.97           N  
ATOM   1930 HD21 ASN A 130     -22.452   2.397 -19.211  1.00  0.97           H  
ATOM   1931 HD22 ASN A 130     -23.413   1.516 -20.424  1.00  0.97           H  
ATOM   1932  OD1 ASN A 130     -22.524   2.747 -22.272  1.00  0.97           O  
ATOM   1933  N   ASP A 131     -17.514   4.401 -20.492  1.00  0.98           N  
ATOM   1934  H   ASP A 131     -17.263   3.431 -20.622  1.00  0.98           H  
ATOM   1935  CA  ASP A 131     -16.468   5.300 -20.001  1.00  0.98           C  
ATOM   1936  HA  ASP A 131     -16.631   5.422 -18.930  1.00  0.98           H  
ATOM   1937  C   ASP A 131     -16.499   6.676 -20.703  1.00  0.98           C  
ATOM   1938  CB  ASP A 131     -15.100   4.630 -20.176  1.00  0.98           C  
ATOM   1939  HB2 ASP A 131     -15.066   3.731 -19.562  1.00  0.98           H  
ATOM   1940  HB3 ASP A 131     -14.979   4.326 -21.216  1.00  0.98           H  
ATOM   1941  O   ASP A 131     -16.269   6.759 -21.918  1.00  0.98           O  
ATOM   1942  CG  ASP A 131     -13.921   5.520 -19.777  1.00  0.98           C  
ATOM   1943  OD1 ASP A 131     -14.094   6.598 -19.174  1.00  0.98           O  
ATOM   1944  OD2 ASP A 131     -12.777   5.111 -20.050  1.00  0.98           O  
ATOM   1945  N   PRO A 132     -16.738   7.775 -19.961  1.00  0.98           N  
ATOM   1946  CA  PRO A 132     -16.833   9.111 -20.539  1.00  0.98           C  
ATOM   1947  HA  PRO A 132     -17.557   9.103 -21.354  1.00  0.98           H  
ATOM   1948  C   PRO A 132     -15.504   9.638 -21.099  1.00  0.98           C  
ATOM   1949  CB  PRO A 132     -17.358   9.989 -19.401  1.00  0.98           C  
ATOM   1950  HB2 PRO A 132     -18.448   9.953 -19.390  1.00  0.98           H  
ATOM   1951  HB3 PRO A 132     -17.017  11.021 -19.484  1.00  0.98           H  
ATOM   1952  O   PRO A 132     -15.521  10.645 -21.803  1.00  0.98           O  
ATOM   1953  CG  PRO A 132     -16.817   9.303 -18.149  1.00  0.98           C  
ATOM   1954  HG2 PRO A 132     -15.767   9.562 -18.008  1.00  0.98           H  
ATOM   1955  HG3 PRO A 132     -17.401   9.550 -17.262  1.00  0.98           H  
ATOM   1956  CD  PRO A 132     -16.940   7.830 -18.517  1.00  0.98           C  
ATOM   1957  HD2 PRO A 132     -17.938   7.463 -18.279  1.00  0.98           H  
ATOM   1958  HD3 PRO A 132     -16.190   7.255 -17.973  1.00  0.98           H  
ATOM   1959  N   ALA A 133     -14.371   8.993 -20.798  1.00  0.98           N  
ATOM   1960  H   ALA A 133     -14.426   8.191 -20.186  1.00  0.98           H  
ATOM   1961  CA  ALA A 133     -13.046   9.341 -21.310  1.00  0.98           C  
ATOM   1962  HA  ALA A 133     -13.079  10.350 -21.720  1.00  0.98           H  
ATOM   1963  C   ALA A 133     -12.567   8.426 -22.456  1.00  0.98           C  
ATOM   1964  CB  ALA A 133     -12.075   9.346 -20.122  1.00  0.98           C  
ATOM   1965  HB1 ALA A 133     -12.416  10.053 -19.366  1.00  0.98           H  
ATOM   1966  HB2 ALA A 133     -12.028   8.349 -19.683  1.00  0.98           H  
ATOM   1967  HB3 ALA A 133     -11.078   9.632 -20.458  1.00  0.98           H  
ATOM   1968  O   ALA A 133     -11.417   8.547 -22.889  1.00  0.98           O  
ATOM   1969  N   ALA A 134     -13.411   7.508 -22.951  1.00  0.98           N  
ATOM   1970  H   ALA A 134     -14.334   7.441 -22.546  1.00  0.98           H  
ATOM   1971  CA  ALA A 134     -13.027   6.489 -23.934  1.00  0.98           C  
ATOM   1972  HA  ALA A 134     -12.249   5.864 -23.497  1.00  0.98           H  
ATOM   1973  C   ALA A 134     -12.465   7.052 -25.254  1.00  0.98           C  
ATOM   1974  CB  ALA A 134     -14.245   5.601 -24.213  1.00  0.98           C  
ATOM   1975  HB1 ALA A 134     -13.974   4.825 -24.929  1.00  0.98           H  
ATOM   1976  HB2 ALA A 134     -14.572   5.124 -23.289  1.00  0.98           H  
ATOM   1977  HB3 ALA A 134     -15.062   6.200 -24.615  1.00  0.98           H  
ATOM   1978  O   ALA A 134     -11.685   6.387 -25.931  1.00  0.98           O  
ATOM   1979  N   ASP A 135     -12.832   8.275 -25.644  1.00  0.98           N  
ATOM   1980  H   ASP A 135     -13.390   8.839 -25.019  1.00  0.98           H  
ATOM   1981  CA  ASP A 135     -12.337   8.935 -26.856  1.00  0.98           C  
ATOM   1982  HA  ASP A 135     -12.271   8.184 -27.643  1.00  0.98           H  
ATOM   1983  C   ASP A 135     -10.922   9.530 -26.700  1.00  0.98           C  
ATOM   1984  CB  ASP A 135     -13.359   9.991 -27.310  1.00  0.98           C  
ATOM   1985  HB2 ASP A 135     -13.061  10.351 -28.295  1.00  0.98           H  
ATOM   1986  HB3 ASP A 135     -14.335   9.518 -27.416  1.00  0.98           H  
ATOM   1987  O   ASP A 135     -10.261   9.848 -27.700  1.00  0.98           O  
ATOM   1988  CG  ASP A 135     -13.488  11.188 -26.359  1.00  0.98           C  
ATOM   1989  OD1 ASP A 135     -13.418  10.969 -25.131  1.00  0.98           O  
ATOM   1990  OD2 ASP A 135     -13.658  12.312 -26.885  1.00  0.98           O  
ATOM   1991  N   LEU A 136     -10.419   9.646 -25.466  1.00  0.98           N  
ATOM   1992  H   LEU A 136     -11.013   9.373 -24.696  1.00  0.98           H  
ATOM   1993  CA  LEU A 136      -9.108  10.220 -25.153  1.00  0.98           C  
ATOM   1994  HA  LEU A 136      -8.922  11.042 -25.845  1.00  0.98           H  
ATOM   1995  C   LEU A 136      -7.945   9.236 -25.335  1.00  0.98           C  
ATOM   1996  CB  LEU A 136      -9.112  10.798 -23.725  1.00  0.98           C  
ATOM   1997  HB2 LEU A 136      -9.259   9.983 -23.016  1.00  0.98           H  
ATOM   1998  HB3 LEU A 136      -8.129  11.229 -23.536  1.00  0.98           H  
ATOM   1999  O   LEU A 136      -6.804   9.682 -25.471  1.00  0.98           O  
ATOM   2000  CG  LEU A 136     -10.167  11.887 -23.458  1.00  0.98           C  
ATOM   2001  HG  LEU A 136     -11.168  11.471 -23.573  1.00  0.98           H  
ATOM   2002  CD1 LEU A 136     -10.018  12.398 -22.024  1.00  0.98           C  
ATOM   2003 HD11 LEU A 136      -9.038  12.851 -21.877  1.00  0.98           H  
ATOM   2004 HD12 LEU A 136     -10.147  11.565 -21.332  1.00  0.98           H  
ATOM   2005 HD13 LEU A 136     -10.799  13.130 -21.818  1.00  0.98           H  
ATOM   2006  CD2 LEU A 136     -10.002  13.086 -24.397  1.00  0.98           C  
ATOM   2007 HD21 LEU A 136     -10.707  13.865 -24.108  1.00  0.98           H  
ATOM   2008 HD22 LEU A 136     -10.254  12.785 -25.414  1.00  0.98           H  
ATOM   2009 HD23 LEU A 136      -8.983  13.470 -24.353  1.00  0.98           H  
ATOM   2010  N   TYR A 137      -8.202   7.929 -25.385  1.00  0.99           N  
ATOM   2011  H   TYR A 137      -9.162   7.620 -25.317  1.00  0.99           H  
ATOM   2012  CA  TYR A 137      -7.175   6.893 -25.497  1.00  0.99           C  
ATOM   2013  HA  TYR A 137      -6.243   7.362 -25.812  1.00  0.99           H  
ATOM   2014  C   TYR A 137      -7.512   5.847 -26.568  1.00  0.99           C  
ATOM   2015  CB  TYR A 137      -6.910   6.278 -24.113  1.00  0.99           C  
ATOM   2016  HB2 TYR A 137      -6.114   5.538 -24.197  1.00  0.99           H  
ATOM   2017  HB3 TYR A 137      -6.544   7.062 -23.450  1.00  0.99           H  
ATOM   2018  O   TYR A 137      -8.628   5.773 -27.069  1.00  0.99           O  
ATOM   2019  CG  TYR A 137      -8.116   5.622 -23.469  1.00  0.99           C  
ATOM   2020  CD1 TYR A 137      -8.928   6.344 -22.569  1.00  0.99           C  
ATOM   2021  HD1 TYR A 137      -8.712   7.378 -22.345  1.00  0.99           H  
ATOM   2022  CD2 TYR A 137      -8.432   4.288 -23.783  1.00  0.99           C  
ATOM   2023  HD2 TYR A 137      -7.819   3.728 -24.473  1.00  0.99           H  
ATOM   2024  CE1 TYR A 137     -10.051   5.729 -21.980  1.00  0.99           C  
ATOM   2025  HE1 TYR A 137     -10.693   6.282 -21.311  1.00  0.99           H  
ATOM   2026  CE2 TYR A 137      -9.564   3.681 -23.212  1.00  0.99           C  
ATOM   2027  HE2 TYR A 137      -9.825   2.661 -23.455  1.00  0.99           H  
ATOM   2028  OH  TYR A 137     -11.464   3.780 -21.786  1.00  0.99           O  
ATOM   2029  HH  TYR A 137     -11.960   4.325 -21.171  1.00  0.99           H  
ATOM   2030  CZ  TYR A 137     -10.374   4.395 -22.309  1.00  0.99           C  
ATOM   2031  N   ASP A 138      -6.514   5.052 -26.953  1.00  0.99           N  
ATOM   2032  H   ASP A 138      -5.607   5.188 -26.530  1.00  0.99           H  
ATOM   2033  CA  ASP A 138      -6.655   3.939 -27.899  1.00  0.99           C  
ATOM   2034  HA  ASP A 138      -7.656   3.947 -28.330  1.00  0.99           H  
ATOM   2035  C   ASP A 138      -6.448   2.573 -27.221  1.00  0.99           C  
ATOM   2036  CB  ASP A 138      -5.636   4.087 -29.040  1.00  0.99           C  
ATOM   2037  HB2 ASP A 138      -4.645   3.864 -28.644  1.00  0.99           H  
ATOM   2038  HB3 ASP A 138      -5.856   3.343 -29.805  1.00  0.99           H  
ATOM   2039  O   ASP A 138      -6.883   1.552 -27.754  1.00  0.99           O  
ATOM   2040  CG  ASP A 138      -5.590   5.466 -29.705  1.00  0.99           C  
ATOM   2041  OD1 ASP A 138      -6.642   6.044 -30.059  1.00  0.99           O  
ATOM   2042  OD2 ASP A 138      -4.453   5.939 -29.924  1.00  0.99           O  
ATOM   2043  N   VAL A 139      -5.746   2.545 -26.080  1.00  0.99           N  
ATOM   2044  H   VAL A 139      -5.393   3.421 -25.722  1.00  0.99           H  
ATOM   2045  CA  VAL A 139      -5.394   1.330 -25.332  1.00  0.99           C  
ATOM   2046  HA  VAL A 139      -6.033   0.513 -25.667  1.00  0.99           H  
ATOM   2047  C   VAL A 139      -5.635   1.541 -23.834  1.00  0.99           C  
ATOM   2048  CB  VAL A 139      -3.924   0.922 -25.582  1.00  0.99           C  
ATOM   2049  HB  VAL A 139      -3.271   1.682 -25.152  1.00  0.99           H  
ATOM   2050  O   VAL A 139      -5.085   2.470 -23.241  1.00  0.99           O  
ATOM   2051  CG1 VAL A 139      -3.608  -0.430 -24.926  1.00  0.99           C  
ATOM   2052 HG11 VAL A 139      -4.274  -1.203 -25.311  1.00  0.99           H  
ATOM   2053 HG12 VAL A 139      -2.576  -0.715 -25.128  1.00  0.99           H  
ATOM   2054 HG13 VAL A 139      -3.727  -0.365 -23.844  1.00  0.99           H  
ATOM   2055  CG2 VAL A 139      -3.585   0.801 -27.077  1.00  0.99           C  
ATOM   2056 HG21 VAL A 139      -2.565   0.438 -27.196  1.00  0.99           H  
ATOM   2057 HG22 VAL A 139      -3.654   1.781 -27.550  1.00  0.99           H  
ATOM   2058 HG23 VAL A 139      -4.279   0.113 -27.559  1.00  0.99           H  
ATOM   2059  N   ASP A 140      -6.427   0.651 -23.238  1.00  0.98           N  
ATOM   2060  H   ASP A 140      -6.898  -0.030 -23.816  1.00  0.98           H  
ATOM   2061  CA  ASP A 140      -6.647   0.487 -21.795  1.00  0.98           C  
ATOM   2062  HA  ASP A 140      -5.775   0.827 -21.235  1.00  0.98           H  
ATOM   2063  C   ASP A 140      -6.862  -1.011 -21.533  1.00  0.98           C  
ATOM   2064  CB  ASP A 140      -7.869   1.310 -21.356  1.00  0.98           C  
ATOM   2065  HB2 ASP A 140      -8.745   0.979 -21.915  1.00  0.98           H  
ATOM   2066  HB3 ASP A 140      -7.691   2.355 -21.608  1.00  0.98           H  
ATOM   2067  O   ASP A 140      -7.871  -1.581 -21.948  1.00  0.98           O  
ATOM   2068  CG  ASP A 140      -8.176   1.224 -19.855  1.00  0.98           C  
ATOM   2069  OD1 ASP A 140      -7.321   0.788 -19.052  1.00  0.98           O  
ATOM   2070  OD2 ASP A 140      -9.275   1.657 -19.446  1.00  0.98           O  
ATOM   2071  N   ASN A 141      -5.863  -1.686 -20.967  1.00  0.97           N  
ATOM   2072  H   ASN A 141      -5.109  -1.170 -20.536  1.00  0.97           H  
ATOM   2073  CA  ASN A 141      -5.865  -3.134 -20.752  1.00  0.97           C  
ATOM   2074  HA  ASN A 141      -6.867  -3.439 -20.453  1.00  0.97           H  
ATOM   2075  C   ASN A 141      -4.924  -3.498 -19.589  1.00  0.97           C  
ATOM   2076  CB  ASN A 141      -5.512  -3.851 -22.080  1.00  0.97           C  
ATOM   2077  HB2 ASN A 141      -6.208  -3.518 -22.850  1.00  0.97           H  
ATOM   2078  HB3 ASN A 141      -5.657  -4.924 -21.953  1.00  0.97           H  
ATOM   2079  O   ASN A 141      -4.376  -2.621 -18.929  1.00  0.97           O  
ATOM   2080  CG  ASN A 141      -4.094  -3.633 -22.588  1.00  0.97           C  
ATOM   2081  ND2 ASN A 141      -3.815  -3.995 -23.817  1.00  0.97           N  
ATOM   2082 HD21 ASN A 141      -4.515  -4.437 -24.394  1.00  0.97           H  
ATOM   2083 HD22 ASN A 141      -2.829  -3.975 -24.037  1.00  0.97           H  
ATOM   2084  OD1 ASN A 141      -3.201  -3.184 -21.901  1.00  0.97           O  
ATOM   2085  N   ASP A 142      -4.715  -4.789 -19.335  1.00  0.98           N  
ATOM   2086  H   ASP A 142      -5.280  -5.481 -19.807  1.00  0.98           H  
ATOM   2087  CA  ASP A 142      -3.841  -5.250 -18.247  1.00  0.98           C  
ATOM   2088  HA  ASP A 142      -4.290  -4.976 -17.292  1.00  0.98           H  
ATOM   2089  C   ASP A 142      -2.421  -4.647 -18.290  1.00  0.98           C  
ATOM   2090  CB  ASP A 142      -3.705  -6.776 -18.320  1.00  0.98           C  
ATOM   2091  HB2 ASP A 142      -3.307  -7.046 -19.297  1.00  0.98           H  
ATOM   2092  HB3 ASP A 142      -2.978  -7.089 -17.571  1.00  0.98           H  
ATOM   2093  O   ASP A 142      -1.839  -4.367 -17.242  1.00  0.98           O  
ATOM   2094  CG  ASP A 142      -4.983  -7.575 -18.075  1.00  0.98           C  
ATOM   2095  OD1 ASP A 142      -6.010  -7.040 -17.619  1.00  0.98           O  
ATOM   2096  OD2 ASP A 142      -4.913  -8.811 -18.261  1.00  0.98           O  
ATOM   2097  N   ASP A 143      -1.872  -4.414 -19.489  1.00  0.98           N  
ATOM   2098  H   ASP A 143      -2.435  -4.562 -20.314  1.00  0.98           H  
ATOM   2099  CA  ASP A 143      -0.513  -3.892 -19.686  1.00  0.98           C  
ATOM   2100  HA  ASP A 143       0.155  -4.412 -18.999  1.00  0.98           H  
ATOM   2101  C   ASP A 143      -0.402  -2.389 -19.374  1.00  0.98           C  
ATOM   2102  CB  ASP A 143      -0.027  -4.171 -21.121  1.00  0.98           C  
ATOM   2103  HB2 ASP A 143      -0.672  -3.650 -21.828  1.00  0.98           H  
ATOM   2104  HB3 ASP A 143       0.975  -3.757 -21.233  1.00  0.98           H  
ATOM   2105  O   ASP A 143       0.705  -1.846 -19.309  1.00  0.98           O  
ATOM   2106  CG  ASP A 143       0.046  -5.657 -21.491  1.00  0.98           C  
ATOM   2107  OD1 ASP A 143       0.474  -6.466 -20.636  1.00  0.98           O  
ATOM   2108  OD2 ASP A 143      -0.277  -5.975 -22.661  1.00  0.98           O  
ATOM   2109  N   THR A 144      -1.530  -1.698 -19.165  1.00  0.99           N  
ATOM   2110  H   THR A 144      -2.415  -2.180 -19.232  1.00  0.99           H  
ATOM   2111  CA  THR A 144      -1.550  -0.276 -18.808  1.00  0.99           C  
ATOM   2112  HA  THR A 144      -0.604   0.154 -19.136  1.00  0.99           H  
ATOM   2113  C   THR A 144      -1.606  -0.022 -17.299  1.00  0.99           C  
ATOM   2114  CB  THR A 144      -2.634   0.513 -19.551  1.00  0.99           C  
ATOM   2115  HB  THR A 144      -2.404   1.565 -19.388  1.00  0.99           H  
ATOM   2116  O   THR A 144      -1.584   1.132 -16.866  1.00  0.99           O  
ATOM   2117  CG2 THR A 144      -2.637   0.283 -21.059  1.00  0.99           C  
ATOM   2118 HG21 THR A 144      -1.623   0.395 -21.443  1.00  0.99           H  
ATOM   2119 HG22 THR A 144      -2.997  -0.721 -21.281  1.00  0.99           H  
ATOM   2120 HG23 THR A 144      -3.290   1.015 -21.535  1.00  0.99           H  
ATOM   2121  OG1 THR A 144      -3.928   0.241 -19.076  1.00  0.99           O  
ATOM   2122  HG1 THR A 144      -4.422   1.063 -19.100  1.00  0.99           H  
ATOM   2123  N   VAL A 145      -1.615  -1.061 -16.463  1.00  0.99           N  
ATOM   2124  H   VAL A 145      -1.629  -1.993 -16.854  1.00  0.99           H  
ATOM   2125  CA  VAL A 145      -1.562  -0.905 -15.003  1.00  0.99           C  
ATOM   2126  HA  VAL A 145      -2.098   0.007 -14.740  1.00  0.99           H  
ATOM   2127  C   VAL A 145      -0.114  -0.729 -14.534  1.00  0.99           C  
ATOM   2128  CB  VAL A 145      -2.290  -2.058 -14.292  1.00  0.99           C  
ATOM   2129  HB  VAL A 145      -1.795  -3.002 -14.520  1.00  0.99           H  
ATOM   2130  O   VAL A 145       0.756  -1.554 -14.816  1.00  0.99           O  
ATOM   2131  CG1 VAL A 145      -2.291  -1.856 -12.771  1.00  0.99           C  
ATOM   2132 HG11 VAL A 145      -1.272  -1.880 -12.387  1.00  0.99           H  
ATOM   2133 HG12 VAL A 145      -2.852  -2.664 -12.302  1.00  0.99           H  
ATOM   2134 HG13 VAL A 145      -2.754  -0.902 -12.517  1.00  0.99           H  
ATOM   2135  CG2 VAL A 145      -3.755  -2.139 -14.749  1.00  0.99           C  
ATOM   2136 HG21 VAL A 145      -3.807  -2.400 -15.806  1.00  0.99           H  
ATOM   2137 HG22 VAL A 145      -4.283  -2.910 -14.186  1.00  0.99           H  
ATOM   2138 HG23 VAL A 145      -4.254  -1.183 -14.592  1.00  0.99           H  
ATOM   2139  N   ILE A 146       0.145   0.355 -13.798  1.00  0.99           N  
ATOM   2140  H   ILE A 146      -0.629   0.966 -13.578  1.00  0.99           H  
ATOM   2141  CA  ILE A 146       1.445   0.690 -13.206  1.00  0.99           C  
ATOM   2142  HA  ILE A 146       2.171  -0.066 -13.506  1.00  0.99           H  
ATOM   2143  C   ILE A 146       1.317   0.669 -11.683  1.00  0.99           C  
ATOM   2144  CB  ILE A 146       1.995   2.043 -13.716  1.00  0.99           C  
ATOM   2145  HB  ILE A 146       1.332   2.844 -13.390  1.00  0.99           H  
ATOM   2146  O   ILE A 146       0.757   1.582 -11.085  1.00  0.99           O  
ATOM   2147  CG1 ILE A 146       2.049   2.064 -15.260  1.00  0.99           C  
ATOM   2148 HG12 ILE A 146       2.620   1.201 -15.603  1.00  0.99           H  
ATOM   2149 HG13 ILE A 146       1.036   1.969 -15.650  1.00  0.99           H  
ATOM   2150  CG2 ILE A 146       3.397   2.287 -13.112  1.00  0.99           C  
ATOM   2151 HG21 ILE A 146       4.093   1.533 -13.481  1.00  0.99           H  
ATOM   2152 HG22 ILE A 146       3.363   2.245 -12.024  1.00  0.99           H  
ATOM   2153 HG23 ILE A 146       3.755   3.280 -13.382  1.00  0.99           H  
ATOM   2154  CD1 ILE A 146       2.648   3.340 -15.867  1.00  0.99           C  
ATOM   2155 HD11 ILE A 146       2.521   3.316 -16.950  1.00  0.99           H  
ATOM   2156 HD12 ILE A 146       3.714   3.403 -15.652  1.00  0.99           H  
ATOM   2157 HD13 ILE A 146       2.137   4.216 -15.468  1.00  0.99           H  
ATOM   2158  N   THR A 147       1.876  -0.344 -11.030  1.00  0.99           N  
ATOM   2159  H   THR A 147       2.305  -1.079 -11.573  1.00  0.99           H  
ATOM   2160  CA  THR A 147       1.928  -0.428  -9.565  1.00  0.99           C  
ATOM   2161  HA  THR A 147       1.124   0.174  -9.140  1.00  0.99           H  
ATOM   2162  C   THR A 147       3.257   0.109  -9.047  1.00  0.99           C  
ATOM   2163  CB  THR A 147       1.725  -1.862  -9.061  1.00  0.99           C  
ATOM   2164  HB  THR A 147       1.719  -1.836  -7.971  1.00  0.99           H  
ATOM   2165  O   THR A 147       4.308  -0.360  -9.494  1.00  0.99           O  
ATOM   2166  CG2 THR A 147       0.417  -2.481  -9.546  1.00  0.99           C  
ATOM   2167 HG21 THR A 147       0.305  -3.473  -9.110  1.00  0.99           H  
ATOM   2168 HG22 THR A 147       0.420  -2.573 -10.632  1.00  0.99           H  
ATOM   2169 HG23 THR A 147      -0.421  -1.855  -9.237  1.00  0.99           H  
ATOM   2170  OG1 THR A 147       2.792  -2.684  -9.479  1.00  0.99           O  
ATOM   2171  HG1 THR A 147       3.555  -2.100  -9.498  1.00  0.99           H  
ATOM   2172  N   LEU A 148       3.219   1.012  -8.069  1.00  0.99           N  
ATOM   2173  H   LEU A 148       2.313   1.344  -7.770  1.00  0.99           H  
ATOM   2174  CA  LEU A 148       4.375   1.431  -7.277  1.00  0.99           C  
ATOM   2175  HA  LEU A 148       5.294   1.151  -7.792  1.00  0.99           H  
ATOM   2176  C   LEU A 148       4.352   0.722  -5.929  1.00  0.99           C  
ATOM   2177  CB  LEU A 148       4.382   2.950  -7.062  1.00  0.99           C  
ATOM   2178  HB2 LEU A 148       5.297   3.209  -6.528  1.00  0.99           H  
ATOM   2179  HB3 LEU A 148       3.542   3.217  -6.422  1.00  0.99           H  
ATOM   2180  O   LEU A 148       3.314   0.684  -5.273  1.00  0.99           O  
ATOM   2181  CG  LEU A 148       4.295   3.798  -8.338  1.00  0.99           C  
ATOM   2182  HG  LEU A 148       3.318   3.659  -8.801  1.00  0.99           H  
ATOM   2183  CD1 LEU A 148       4.448   5.266  -7.946  1.00  0.99           C  
ATOM   2184 HD11 LEU A 148       4.361   5.908  -8.822  1.00  0.99           H  
ATOM   2185 HD12 LEU A 148       3.664   5.526  -7.234  1.00  0.99           H  
ATOM   2186 HD13 LEU A 148       5.419   5.429  -7.477  1.00  0.99           H  
ATOM   2187  CD2 LEU A 148       5.383   3.449  -9.354  1.00  0.99           C  
ATOM   2188 HD21 LEU A 148       5.325   4.132 -10.201  1.00  0.99           H  
ATOM   2189 HD22 LEU A 148       6.363   3.523  -8.883  1.00  0.99           H  
ATOM   2190 HD23 LEU A 148       5.227   2.435  -9.722  1.00  0.99           H  
ATOM   2191  N   VAL A 149       5.489   0.163  -5.538  1.00  0.98           N  
ATOM   2192  H   VAL A 149       6.284   0.205  -6.160  1.00  0.98           H  
ATOM   2193  CA  VAL A 149       5.632  -0.629  -4.322  1.00  0.98           C  
ATOM   2194  HA  VAL A 149       4.834  -0.387  -3.620  1.00  0.98           H  
ATOM   2195  C   VAL A 149       6.960  -0.301  -3.645  1.00  0.98           C  
ATOM   2196  CB  VAL A 149       5.532  -2.123  -4.694  1.00  0.98           C  
ATOM   2197  HB  VAL A 149       6.032  -2.289  -5.648  1.00  0.98           H  
ATOM   2198  O   VAL A 149       8.008  -0.299  -4.285  1.00  0.98           O  
ATOM   2199  CG1 VAL A 149       6.186  -3.013  -3.647  1.00  0.98           C  
ATOM   2200 HG11 VAL A 149       5.849  -4.046  -3.726  1.00  0.98           H  
ATOM   2201 HG12 VAL A 149       7.270  -2.970  -3.753  1.00  0.98           H  
ATOM   2202 HG13 VAL A 149       5.935  -2.578  -2.680  1.00  0.98           H  
ATOM   2203  CG2 VAL A 149       4.087  -2.587  -4.867  1.00  0.98           C  
ATOM   2204 HG21 VAL A 149       3.560  -2.467  -3.920  1.00  0.98           H  
ATOM   2205 HG22 VAL A 149       4.063  -3.636  -5.163  1.00  0.98           H  
ATOM   2206 HG23 VAL A 149       3.598  -1.996  -5.641  1.00  0.98           H  
ATOM   2207  N   ASP A 150       6.939  -0.109  -2.336  1.00  0.97           N  
ATOM   2208  H   ASP A 150       6.054  -0.120  -1.849  1.00  0.97           H  
ATOM   2209  CA  ASP A 150       8.116  -0.146  -1.478  1.00  0.97           C  
ATOM   2210  HA  ASP A 150       8.967   0.262  -2.025  1.00  0.97           H  
ATOM   2211  C   ASP A 150       8.467  -1.585  -1.070  1.00  0.97           C  
ATOM   2212  CB  ASP A 150       7.886   0.754  -0.264  1.00  0.97           C  
ATOM   2213  HB2 ASP A 150       8.774   0.704   0.366  1.00  0.97           H  
ATOM   2214  HB3 ASP A 150       7.776   1.782  -0.609  1.00  0.97           H  
ATOM   2215  O   ASP A 150       7.611  -2.389  -0.690  1.00  0.97           O  
ATOM   2216  CG  ASP A 150       6.672   0.398   0.594  1.00  0.97           C  
ATOM   2217  OD1 ASP A 150       5.748  -0.315   0.132  1.00  0.97           O  
ATOM   2218  OD2 ASP A 150       6.610   0.923   1.716  1.00  0.97           O  
ATOM   2219  N   TRP A 151       9.743  -1.943  -1.176  1.00  0.97           N  
ATOM   2220  H   TRP A 151      10.413  -1.274  -1.527  1.00  0.97           H  
ATOM   2221  CA  TRP A 151      10.218  -3.290  -0.888  1.00  0.97           C  
ATOM   2222  HA  TRP A 151       9.391  -3.887  -0.504  1.00  0.97           H  
ATOM   2223  C   TRP A 151      11.299  -3.288   0.178  1.00  0.97           C  
ATOM   2224  CB  TRP A 151      10.685  -3.960  -2.175  1.00  0.97           C  
ATOM   2225  HB2 TRP A 151       9.881  -3.849  -2.902  1.00  0.97           H  
ATOM   2226  HB3 TRP A 151      11.571  -3.452  -2.555  1.00  0.97           H  
ATOM   2227  O   TRP A 151      12.315  -2.605   0.056  1.00  0.97           O  
ATOM   2228  CG  TRP A 151      10.952  -5.421  -2.035  1.00  0.97           C  
ATOM   2229  CD1 TRP A 151      12.161  -6.024  -2.079  1.00  0.97           C  
ATOM   2230  HD1 TRP A 151      13.102  -5.518  -2.235  1.00  0.97           H  
ATOM   2231  CD2 TRP A 151       9.977  -6.480  -1.818  1.00  0.97           C  
ATOM   2232  CE2 TRP A 151      10.675  -7.720  -1.733  1.00  0.97           C  
ATOM   2233  CE3 TRP A 151       8.569  -6.508  -1.696  1.00  0.97           C  
ATOM   2234  HE3 TRP A 151       8.025  -5.578  -1.774  1.00  0.97           H  
ATOM   2235  NE1 TRP A 151      12.004  -7.386  -1.910  1.00  0.97           N  
ATOM   2236  HE1 TRP A 151      12.785  -8.023  -1.969  1.00  0.97           H  
ATOM   2237  CH2 TRP A 151       8.598  -8.930  -1.429  1.00  0.97           C  
ATOM   2238  HH2 TRP A 151       8.059  -9.856  -1.297  1.00  0.97           H  
ATOM   2239  CZ2 TRP A 151      10.001  -8.932  -1.532  1.00  0.97           C  
ATOM   2240  HZ2 TRP A 151      10.562  -9.853  -1.475  1.00  0.97           H  
ATOM   2241  CZ3 TRP A 151       7.883  -7.723  -1.510  1.00  0.97           C  
ATOM   2242  HZ3 TRP A 151       6.805  -7.737  -1.442  1.00  0.97           H  
ATOM   2243  N   TYR A 152      11.070  -4.091   1.211  1.00  0.95           N  
ATOM   2244  H   TYR A 152      10.214  -4.625   1.218  1.00  0.95           H  
ATOM   2245  CA  TYR A 152      11.968  -4.282   2.342  1.00  0.95           C  
ATOM   2246  HA  TYR A 152      12.749  -3.522   2.331  1.00  0.95           H  
ATOM   2247  C   TYR A 152      12.632  -5.655   2.233  1.00  0.95           C  
ATOM   2248  CB  TYR A 152      11.168  -4.131   3.647  1.00  0.95           C  
ATOM   2249  HB2 TYR A 152      10.399  -4.901   3.688  1.00  0.95           H  
ATOM   2250  HB3 TYR A 152      11.840  -4.298   4.489  1.00  0.95           H  
ATOM   2251  O   TYR A 152      11.996  -6.622   1.820  1.00  0.95           O  
ATOM   2252  CG  TYR A 152      10.511  -2.769   3.807  1.00  0.95           C  
ATOM   2253  CD1 TYR A 152      11.198  -1.735   4.473  1.00  0.95           C  
ATOM   2254  HD1 TYR A 152      12.184  -1.910   4.876  1.00  0.95           H  
ATOM   2255  CD2 TYR A 152       9.234  -2.522   3.261  1.00  0.95           C  
ATOM   2256  HD2 TYR A 152       8.688  -3.308   2.760  1.00  0.95           H  
ATOM   2257  CE1 TYR A 152      10.614  -0.459   4.587  1.00  0.95           C  
ATOM   2258  HE1 TYR A 152      11.146   0.341   5.080  1.00  0.95           H  
ATOM   2259  CE2 TYR A 152       8.664  -1.238   3.350  1.00  0.95           C  
ATOM   2260  HE2 TYR A 152       7.694  -1.027   2.924  1.00  0.95           H  
ATOM   2261  OH  TYR A 152       8.828   1.046   4.059  1.00  0.95           O  
ATOM   2262  HH  TYR A 152       9.294   1.660   4.630  1.00  0.95           H  
ATOM   2263  CZ  TYR A 152       9.357  -0.201   4.006  1.00  0.95           C  
ATOM   2264  N   HIS A 153      13.900  -5.771   2.620  1.00  0.94           N  
ATOM   2265  H   HIS A 153      14.403  -4.921   2.829  1.00  0.94           H  
ATOM   2266  CA  HIS A 153      14.659  -7.033   2.646  1.00  0.94           C  
ATOM   2267  HA  HIS A 153      14.353  -7.656   1.805  1.00  0.94           H  
ATOM   2268  C   HIS A 153      14.389  -7.868   3.901  1.00  0.94           C  
ATOM   2269  CB  HIS A 153      16.153  -6.716   2.486  1.00  0.94           C  
ATOM   2270  HB2 HIS A 153      16.438  -5.941   3.198  1.00  0.94           H  
ATOM   2271  HB3 HIS A 153      16.737  -7.606   2.722  1.00  0.94           H  
ATOM   2272  O   HIS A 153      14.822  -9.017   4.000  1.00  0.94           O  
ATOM   2273  CG  HIS A 153      16.549  -6.270   1.100  1.00  0.94           C  
ATOM   2274  CD2 HIS A 153      15.708  -6.073   0.043  1.00  0.94           C  
ATOM   2275  HD2 HIS A 153      14.632  -6.171   0.034  1.00  0.94           H  
ATOM   2276  ND1 HIS A 153      17.862  -6.025   0.683  1.00  0.94           N  
ATOM   2277  CE1 HIS A 153      17.767  -5.661  -0.602  1.00  0.94           C  
ATOM   2278  HE1 HIS A 153      18.607  -5.419  -1.235  1.00  0.94           H  
ATOM   2279  NE2 HIS A 153      16.492  -5.684  -1.009  1.00  0.94           N  
ATOM   2280  HE2 HIS A 153      16.158  -5.481  -1.940  1.00  0.94           H  
ATOM   2281  N   VAL A 154      13.636  -7.312   4.848  1.00  0.90           N  
ATOM   2282  H   VAL A 154      13.279  -6.385   4.663  1.00  0.90           H  
ATOM   2283  CA  VAL A 154      13.208  -7.958   6.090  1.00  0.90           C  
ATOM   2284  HA  VAL A 154      13.617  -8.968   6.120  1.00  0.90           H  
ATOM   2285  C   VAL A 154      11.689  -8.099   6.123  1.00  0.90           C  
ATOM   2286  CB  VAL A 154      13.750  -7.212   7.324  1.00  0.90           C  
ATOM   2287  HB  VAL A 154      13.384  -7.722   8.215  1.00  0.90           H  
ATOM   2288  O   VAL A 154      10.977  -7.362   5.445  1.00  0.90           O  
ATOM   2289  CG1 VAL A 154      15.284  -7.274   7.349  1.00  0.90           C  
ATOM   2290 HG11 VAL A 154      15.699  -6.715   6.511  1.00  0.90           H  
ATOM   2291 HG12 VAL A 154      15.615  -8.310   7.288  1.00  0.90           H  
ATOM   2292 HG13 VAL A 154      15.650  -6.836   8.278  1.00  0.90           H  
ATOM   2293  CG2 VAL A 154      13.309  -5.745   7.394  1.00  0.90           C  
ATOM   2294 HG21 VAL A 154      13.698  -5.182   6.545  1.00  0.90           H  
ATOM   2295 HG22 VAL A 154      12.220  -5.682   7.394  1.00  0.90           H  
ATOM   2296 HG23 VAL A 154      13.675  -5.294   8.316  1.00  0.90           H  
ATOM   2297  N   ALA A 155      11.188  -9.081   6.874  1.00  0.86           N  
ATOM   2298  H   ALA A 155      11.809  -9.623   7.458  1.00  0.86           H  
ATOM   2299  CA  ALA A 155       9.754  -9.193   7.122  1.00  0.86           C  
ATOM   2300  HA  ALA A 155       9.238  -9.199   6.163  1.00  0.86           H  
ATOM   2301  C   ALA A 155       9.265  -7.971   7.912  1.00  0.86           C  
ATOM   2302  CB  ALA A 155       9.435 -10.513   7.830  1.00  0.86           C  
ATOM   2303  HB1 ALA A 155       9.782 -11.352   7.227  1.00  0.86           H  
ATOM   2304  HB2 ALA A 155       9.910 -10.537   8.811  1.00  0.86           H  
ATOM   2305  HB3 ALA A 155       8.355 -10.597   7.957  1.00  0.86           H  
ATOM   2306  O   ALA A 155       9.965  -7.476   8.796  1.00  0.86           O  
ATOM   2307  N   ALA A 156       8.066  -7.508   7.589  1.00  0.84           N  
ATOM   2308  H   ALA A 156       7.536  -8.001   6.884  1.00  0.84           H  
ATOM   2309  CA  ALA A 156       7.468  -6.315   8.148  1.00  0.84           C  
ATOM   2310  HA  ALA A 156       8.219  -5.525   8.176  1.00  0.84           H  
ATOM   2311  C   ALA A 156       6.961  -6.515   9.572  1.00  0.84           C  
ATOM   2312  CB  ALA A 156       6.334  -5.872   7.230  1.00  0.84           C  
ATOM   2313  HB1 ALA A 156       5.540  -6.618   7.228  1.00  0.84           H  
ATOM   2314  HB2 ALA A 156       5.930  -4.926   7.590  1.00  0.84           H  
ATOM   2315  HB3 ALA A 156       6.709  -5.740   6.216  1.00  0.84           H  
ATOM   2316  O   ALA A 156       6.610  -5.527  10.197  1.00  0.84           O  
ATOM   2317  N   LYS A 157       6.907  -7.744  10.108  1.00  0.67           N  
ATOM   2318  H   LYS A 157       7.104  -8.524   9.497  1.00  0.67           H  
ATOM   2319  CA  LYS A 157       6.561  -7.989  11.518  1.00  0.67           C  
ATOM   2320  HA  LYS A 157       5.576  -7.559  11.694  1.00  0.67           H  
ATOM   2321  C   LYS A 157       7.559  -7.251  12.420  1.00  0.67           C  
ATOM   2322  CB  LYS A 157       6.478  -9.500  11.793  1.00  0.67           C  
ATOM   2323  HB2 LYS A 157       7.458  -9.958  11.657  1.00  0.67           H  
ATOM   2324  HB3 LYS A 157       5.789  -9.940  11.071  1.00  0.67           H  
ATOM   2325  O   LYS A 157       8.656  -7.743  12.695  1.00  0.67           O  
ATOM   2326  CG  LYS A 157       5.961  -9.789  13.214  1.00  0.67           C  
ATOM   2327  HG2 LYS A 157       6.709  -9.478  13.943  1.00  0.67           H  
ATOM   2328  HG3 LYS A 157       5.050  -9.214  13.381  1.00  0.67           H  
ATOM   2329  CD  LYS A 157       5.644 -11.280  13.416  1.00  0.67           C  
ATOM   2330  HD2 LYS A 157       4.897 -11.576  12.680  1.00  0.67           H  
ATOM   2331  HD3 LYS A 157       6.547 -11.871  13.261  1.00  0.67           H  
ATOM   2332  CE  LYS A 157       5.089 -11.520  14.830  1.00  0.67           C  
ATOM   2333  HE2 LYS A 157       4.309 -10.782  15.015  1.00  0.67           H  
ATOM   2334  HE3 LYS A 157       5.884 -11.344  15.555  1.00  0.67           H  
ATOM   2335  NZ  LYS A 157       4.518 -12.886  14.995  1.00  0.67           N  
ATOM   2336  HZ1 LYS A 157       5.200 -13.612  14.828  1.00  0.67           H  
ATOM   2337  HZ2 LYS A 157       4.118 -13.009  15.914  1.00  0.67           H  
ATOM   2338  HZ3 LYS A 157       3.748 -13.026  14.357  1.00  0.67           H  
ATOM   2339  N   LEU A 158       7.183  -6.040  12.822  1.00  0.59           N  
ATOM   2340  H   LEU A 158       6.296  -5.692  12.487  1.00  0.59           H  
ATOM   2341  CA  LEU A 158       8.077  -5.090  13.457  1.00  0.59           C  
ATOM   2342  HA  LEU A 158       9.058  -5.183  12.991  1.00  0.59           H  
ATOM   2343  C   LEU A 158       8.237  -5.431  14.940  1.00  0.59           C  
ATOM   2344  CB  LEU A 158       7.593  -3.637  13.252  1.00  0.59           C  
ATOM   2345  HB2 LEU A 158       6.599  -3.534  13.689  1.00  0.59           H  
ATOM   2346  HB3 LEU A 158       8.268  -2.998  13.822  1.00  0.59           H  
ATOM   2347  O   LEU A 158       7.281  -5.711  15.660  1.00  0.59           O  
ATOM   2348  CG  LEU A 158       7.568  -3.053  11.828  1.00  0.59           C  
ATOM   2349  HG  LEU A 158       6.757  -3.501  11.252  1.00  0.59           H  
ATOM   2350  CD1 LEU A 158       7.230  -1.571  11.917  1.00  0.59           C  
ATOM   2351 HD11 LEU A 158       7.881  -1.081  12.642  1.00  0.59           H  
ATOM   2352 HD12 LEU A 158       7.382  -1.094  10.949  1.00  0.59           H  
ATOM   2353 HD13 LEU A 158       6.194  -1.449  12.231  1.00  0.59           H  
ATOM   2354  CD2 LEU A 158       8.905  -3.199  11.093  1.00  0.59           C  
ATOM   2355 HD21 LEU A 158       9.697  -2.706  11.658  1.00  0.59           H  
ATOM   2356 HD22 LEU A 158       8.824  -2.750  10.103  1.00  0.59           H  
ATOM   2357 HD23 LEU A 158       9.137  -4.256  10.958  1.00  0.59           H  
ATOM   2358  N   GLY A 159       9.479  -5.350  15.415  1.00  0.60           N  
ATOM   2359  H   GLY A 159      10.200  -5.143  14.739  1.00  0.60           H  
ATOM   2360  CA  GLY A 159       9.715  -4.976  16.805  1.00  0.60           C  
ATOM   2361  HA2 GLY A 159      10.781  -5.062  17.020  1.00  0.60           H  
ATOM   2362  HA3 GLY A 159       9.161  -5.641  17.468  1.00  0.60           H  
ATOM   2363  C   GLY A 159       9.251  -3.530  17.055  1.00  0.60           C  
ATOM   2364  O   GLY A 159       8.605  -2.921  16.213  1.00  0.60           O  
ATOM   2365  N   PRO A 160       9.618  -2.899  18.173  1.00  0.59           N  
ATOM   2366  CA  PRO A 160       9.110  -1.566  18.522  1.00  0.59           C  
ATOM   2367  HA  PRO A 160       8.021  -1.574  18.468  1.00  0.59           H  
ATOM   2368  C   PRO A 160       9.593  -0.408  17.617  1.00  0.59           C  
ATOM   2369  CB  PRO A 160       9.532  -1.381  19.985  1.00  0.59           C  
ATOM   2370  HB2 PRO A 160       9.720  -0.340  20.247  1.00  0.59           H  
ATOM   2371  HB3 PRO A 160       8.760  -1.793  20.635  1.00  0.59           H  
ATOM   2372  O   PRO A 160       9.363   0.747  17.955  1.00  0.59           O  
ATOM   2373  CG  PRO A 160      10.798  -2.231  20.101  1.00  0.59           C  
ATOM   2374  HG2 PRO A 160      10.989  -2.536  21.130  1.00  0.59           H  
ATOM   2375  HG3 PRO A 160      11.647  -1.677  19.698  1.00  0.59           H  
ATOM   2376  CD  PRO A 160      10.491  -3.425  19.203  1.00  0.59           C  
ATOM   2377  HD2 PRO A 160      11.414  -3.826  18.785  1.00  0.59           H  
ATOM   2378  HD3 PRO A 160       9.962  -4.190  19.771  1.00  0.59           H  
ATOM   2379  N   ALA A 161      10.309  -0.672  16.520  1.00  0.74           N  
ATOM   2380  H   ALA A 161      10.250  -1.606  16.139  1.00  0.74           H  
ATOM   2381  CA  ALA A 161      10.935   0.352  15.686  1.00  0.74           C  
ATOM   2382  HA  ALA A 161      10.698   1.339  16.082  1.00  0.74           H  
ATOM   2383  C   ALA A 161      10.421   0.307  14.242  1.00  0.74           C  
ATOM   2384  CB  ALA A 161      12.458   0.183  15.750  1.00  0.74           C  
ATOM   2385  HB1 ALA A 161      12.738  -0.794  15.356  1.00  0.74           H  
ATOM   2386  HB2 ALA A 161      12.797   0.274  16.782  1.00  0.74           H  
ATOM   2387  HB3 ALA A 161      12.933   0.957  15.146  1.00  0.74           H  
ATOM   2388  O   ALA A 161      10.432  -0.751  13.612  1.00  0.74           O  
ATOM   2389  N   PHE A 162      10.051   1.477  13.713  1.00  0.83           N  
ATOM   2390  H   PHE A 162      10.014   2.294  14.305  1.00  0.83           H  
ATOM   2391  CA  PHE A 162       9.762   1.666  12.292  1.00  0.83           C  
ATOM   2392  HA  PHE A 162       8.995   0.947  12.004  1.00  0.83           H  
ATOM   2393  C   PHE A 162      11.014   1.408  11.437  1.00  0.83           C  
ATOM   2394  CB  PHE A 162       9.229   3.088  12.049  1.00  0.83           C  
ATOM   2395  HB2 PHE A 162       8.963   3.189  10.997  1.00  0.83           H  
ATOM   2396  HB3 PHE A 162      10.034   3.796  12.249  1.00  0.83           H  
ATOM   2397  O   PHE A 162      12.131   1.716  11.878  1.00  0.83           O  
ATOM   2398  CG  PHE A 162       8.015   3.478  12.875  1.00  0.83           C  
ATOM   2399  CD1 PHE A 162       6.952   2.572  13.051  1.00  0.83           C  
ATOM   2400  HD1 PHE A 162       6.990   1.583  12.619  1.00  0.83           H  
ATOM   2401  CD2 PHE A 162       7.939   4.756  13.462  1.00  0.83           C  
ATOM   2402  HD2 PHE A 162       8.735   5.469  13.309  1.00  0.83           H  
ATOM   2403  CE1 PHE A 162       5.828   2.938  13.807  1.00  0.83           C  
ATOM   2404  HE1 PHE A 162       5.022   2.233  13.949  1.00  0.83           H  
ATOM   2405  CE2 PHE A 162       6.811   5.123  14.219  1.00  0.83           C  
ATOM   2406  HE2 PHE A 162       6.742   6.111  14.649  1.00  0.83           H  
ATOM   2407  CZ  PHE A 162       5.756   4.213  14.389  1.00  0.83           C  
ATOM   2408  HZ  PHE A 162       4.890   4.494  14.970  1.00  0.83           H  
ATOM   2409  N   PRO A 163      10.870   0.859  10.219  1.00  0.86           N  
ATOM   2410  CA  PRO A 163      12.000   0.706   9.315  1.00  0.86           C  
ATOM   2411  HA  PRO A 163      12.789   0.138   9.808  1.00  0.86           H  
ATOM   2412  C   PRO A 163      12.554   2.078   8.906  1.00  0.86           C  
ATOM   2413  CB  PRO A 163      11.466  -0.098   8.130  1.00  0.86           C  
ATOM   2414  HB2 PRO A 163      11.976   0.155   7.201  1.00  0.86           H  
ATOM   2415  HB3 PRO A 163      11.568  -1.163   8.339  1.00  0.86           H  
ATOM   2416  O   PRO A 163      11.825   3.058   8.798  1.00  0.86           O  
ATOM   2417  CG  PRO A 163       9.983   0.265   8.092  1.00  0.86           C  
ATOM   2418  HG2 PRO A 163       9.843   1.200   7.549  1.00  0.86           H  
ATOM   2419  HG3 PRO A 163       9.401  -0.538   7.640  1.00  0.86           H  
ATOM   2420  CD  PRO A 163       9.628   0.466   9.564  1.00  0.86           C  
ATOM   2421  HD2 PRO A 163       9.284  -0.478   9.986  1.00  0.86           H  
ATOM   2422  HD3 PRO A 163       8.855   1.229   9.658  1.00  0.86           H  
ATOM   2423  N   LEU A 164      13.861   2.155   8.639  1.00  0.85           N  
ATOM   2424  H   LEU A 164      14.417   1.316   8.721  1.00  0.85           H  
ATOM   2425  CA  LEU A 164      14.524   3.412   8.246  1.00  0.85           C  
ATOM   2426  HA  LEU A 164      14.119   4.219   8.857  1.00  0.85           H  
ATOM   2427  C   LEU A 164      14.246   3.833   6.790  1.00  0.85           C  
ATOM   2428  CB  LEU A 164      16.039   3.298   8.507  1.00  0.85           C  
ATOM   2429  HB2 LEU A 164      16.424   2.455   7.934  1.00  0.85           H  
ATOM   2430  HB3 LEU A 164      16.521   4.200   8.130  1.00  0.85           H  
ATOM   2431  O   LEU A 164      14.726   4.875   6.342  1.00  0.85           O  
ATOM   2432  CG  LEU A 164      16.436   3.128   9.984  1.00  0.85           C  
ATOM   2433  HG  LEU A 164      15.995   2.213  10.380  1.00  0.85           H  
ATOM   2434  CD1 LEU A 164      17.959   3.007  10.084  1.00  0.85           C  
ATOM   2435 HD11 LEU A 164      18.429   3.917   9.709  1.00  0.85           H  
ATOM   2436 HD12 LEU A 164      18.295   2.157   9.491  1.00  0.85           H  
ATOM   2437 HD13 LEU A 164      18.246   2.848  11.123  1.00  0.85           H  
ATOM   2438  CD2 LEU A 164      15.998   4.310  10.852  1.00  0.85           C  
ATOM   2439 HD21 LEU A 164      16.362   5.245  10.427  1.00  0.85           H  
ATOM   2440 HD22 LEU A 164      14.910   4.339  10.910  1.00  0.85           H  
ATOM   2441 HD23 LEU A 164      16.382   4.189  11.865  1.00  0.85           H  
ATOM   2442  N   GLY A 165      13.515   3.011   6.043  1.00  0.91           N  
ATOM   2443  H   GLY A 165      13.160   2.173   6.480  1.00  0.91           H  
ATOM   2444  CA  GLY A 165      13.263   3.169   4.617  1.00  0.91           C  
ATOM   2445  HA2 GLY A 165      12.294   3.644   4.463  1.00  0.91           H  
ATOM   2446  HA3 GLY A 165      14.034   3.786   4.156  1.00  0.91           H  
ATOM   2447  C   GLY A 165      13.232   1.828   3.908  1.00  0.91           C  
ATOM   2448  O   GLY A 165      13.750   0.833   4.415  1.00  0.91           O  
ATOM   2449  N   ALA A 166      12.596   1.814   2.744  1.00  0.95           N  
ATOM   2450  H   ALA A 166      12.158   2.658   2.406  1.00  0.95           H  
ATOM   2451  CA  ALA A 166      12.588   0.655   1.870  1.00  0.95           C  
ATOM   2452  HA  ALA A 166      12.381  -0.236   2.464  1.00  0.95           H  
ATOM   2453  C   ALA A 166      13.950   0.464   1.190  1.00  0.95           C  
ATOM   2454  CB  ALA A 166      11.449   0.831   0.872  1.00  0.95           C  
ATOM   2455  HB1 ALA A 166      11.335  -0.073   0.275  1.00  0.95           H  
ATOM   2456  HB2 ALA A 166      10.535   1.013   1.439  1.00  0.95           H  
ATOM   2457  HB3 ALA A 166      11.646   1.677   0.214  1.00  0.95           H  
ATOM   2458  O   ALA A 166      14.637   1.434   0.846  1.00  0.95           O  
ATOM   2459  N   ASP A 167      14.320  -0.793   0.962  1.00  0.96           N  
ATOM   2460  H   ASP A 167      13.685  -1.537   1.216  1.00  0.96           H  
ATOM   2461  CA  ASP A 167      15.548  -1.172   0.268  1.00  0.96           C  
ATOM   2462  HA  ASP A 167      16.372  -0.571   0.655  1.00  0.96           H  
ATOM   2463  C   ASP A 167      15.441  -0.928  -1.245  1.00  0.96           C  
ATOM   2464  CB  ASP A 167      15.866  -2.643   0.551  1.00  0.96           C  
ATOM   2465  HB2 ASP A 167      15.018  -3.262   0.259  1.00  0.96           H  
ATOM   2466  HB3 ASP A 167      16.725  -2.934  -0.053  1.00  0.96           H  
ATOM   2467  O   ASP A 167      16.430  -0.562  -1.887  1.00  0.96           O  
ATOM   2468  CG  ASP A 167      16.206  -2.876   2.024  1.00  0.96           C  
ATOM   2469  OD1 ASP A 167      17.327  -2.486   2.420  1.00  0.96           O  
ATOM   2470  OD2 ASP A 167      15.340  -3.432   2.741  1.00  0.96           O  
ATOM   2471  N   ALA A 168      14.242  -1.072  -1.814  1.00  0.98           N  
ATOM   2472  H   ALA A 168      13.477  -1.386  -1.235  1.00  0.98           H  
ATOM   2473  CA  ALA A 168      13.975  -0.813  -3.223  1.00  0.98           C  
ATOM   2474  HA  ALA A 168      14.692  -0.078  -3.591  1.00  0.98           H  
ATOM   2475  C   ALA A 168      12.572  -0.241  -3.455  1.00  0.98           C  
ATOM   2476  CB  ALA A 168      14.177  -2.113  -4.015  1.00  0.98           C  
ATOM   2477  HB1 ALA A 168      15.201  -2.464  -3.892  1.00  0.98           H  
ATOM   2478  HB2 ALA A 168      13.499  -2.886  -3.653  1.00  0.98           H  
ATOM   2479  HB3 ALA A 168      13.990  -1.941  -5.075  1.00  0.98           H  
ATOM   2480  O   ALA A 168      11.638  -0.490  -2.693  1.00  0.98           O  
ATOM   2481  N   THR A 169      12.419   0.466  -4.573  1.00  0.98           N  
ATOM   2482  H   THR A 169      13.239   0.648  -5.134  1.00  0.98           H  
ATOM   2483  CA  THR A 169      11.114   0.723  -5.189  1.00  0.98           C  
ATOM   2484  HA  THR A 169      10.321   0.602  -4.451  1.00  0.98           H  
ATOM   2485  C   THR A 169      10.914  -0.280  -6.314  1.00  0.98           C  
ATOM   2486  CB  THR A 169      11.023   2.142  -5.745  1.00  0.98           C  
ATOM   2487  HB  THR A 169      11.805   2.257  -6.496  1.00  0.98           H  
ATOM   2488  O   THR A 169      11.775  -0.409  -7.189  1.00  0.98           O  
ATOM   2489  CG2 THR A 169       9.679   2.469  -6.395  1.00  0.98           C  
ATOM   2490 HG21 THR A 169       8.868   2.250  -5.701  1.00  0.98           H  
ATOM   2491 HG22 THR A 169       9.651   3.527  -6.658  1.00  0.98           H  
ATOM   2492 HG23 THR A 169       9.543   1.882  -7.303  1.00  0.98           H  
ATOM   2493  OG1 THR A 169      11.258   3.066  -4.715  1.00  0.98           O  
ATOM   2494  HG1 THR A 169      12.157   3.378  -4.844  1.00  0.98           H  
ATOM   2495  N   LEU A 170       9.778  -0.968  -6.307  1.00  0.99           N  
ATOM   2496  H   LEU A 170       9.116  -0.778  -5.568  1.00  0.99           H  
ATOM   2497  CA  LEU A 170       9.346  -1.840  -7.388  1.00  0.99           C  
ATOM   2498  HA  LEU A 170      10.209  -2.064  -8.014  1.00  0.99           H  
ATOM   2499  C   LEU A 170       8.304  -1.115  -8.239  1.00  0.99           C  
ATOM   2500  CB  LEU A 170       8.790  -3.176  -6.865  1.00  0.99           C  
ATOM   2501  HB2 LEU A 170       7.781  -3.000  -6.491  1.00  0.99           H  
ATOM   2502  HB3 LEU A 170       8.707  -3.862  -7.708  1.00  0.99           H  
ATOM   2503  O   LEU A 170       7.360  -0.523  -7.717  1.00  0.99           O  
ATOM   2504  CG  LEU A 170       9.587  -3.856  -5.746  1.00  0.99           C  
ATOM   2505  HG  LEU A 170       9.655  -3.173  -4.899  1.00  0.99           H  
ATOM   2506  CD1 LEU A 170       8.840  -5.116  -5.303  1.00  0.99           C  
ATOM   2507 HD11 LEU A 170       9.420  -5.641  -4.544  1.00  0.99           H  
ATOM   2508 HD12 LEU A 170       7.874  -4.846  -4.877  1.00  0.99           H  
ATOM   2509 HD13 LEU A 170       8.666  -5.770  -6.158  1.00  0.99           H  
ATOM   2510  CD2 LEU A 170      10.996  -4.245  -6.182  1.00  0.99           C  
ATOM   2511 HD21 LEU A 170      11.574  -3.347  -6.397  1.00  0.99           H  
ATOM   2512 HD22 LEU A 170      10.961  -4.884  -7.064  1.00  0.99           H  
ATOM   2513 HD23 LEU A 170      11.487  -4.778  -5.367  1.00  0.99           H  
ATOM   2514  N   ILE A 171       8.453  -1.222  -9.555  1.00  0.99           N  
ATOM   2515  H   ILE A 171       9.251  -1.739  -9.895  1.00  0.99           H  
ATOM   2516  CA  ILE A 171       7.448  -0.820 -10.539  1.00  0.99           C  
ATOM   2517  HA  ILE A 171       6.592  -0.382 -10.026  1.00  0.99           H  
ATOM   2518  C   ILE A 171       6.999  -2.095 -11.248  1.00  0.99           C  
ATOM   2519  CB  ILE A 171       8.008   0.246 -11.502  1.00  0.99           C  
ATOM   2520  HB  ILE A 171       8.892  -0.170 -11.985  1.00  0.99           H  
ATOM   2521  O   ILE A 171       7.834  -2.824 -11.781  1.00  0.99           O  
ATOM   2522  CG1 ILE A 171       8.425   1.515 -10.720  1.00  0.99           C  
ATOM   2523 HG12 ILE A 171       7.544   1.953 -10.252  1.00  0.99           H  
ATOM   2524 HG13 ILE A 171       9.122   1.242  -9.928  1.00  0.99           H  
ATOM   2525  CG2 ILE A 171       6.953   0.580 -12.576  1.00  0.99           C  
ATOM   2526 HG21 ILE A 171       6.708  -0.303 -13.166  1.00  0.99           H  
ATOM   2527 HG22 ILE A 171       7.327   1.338 -13.266  1.00  0.99           H  
ATOM   2528 HG23 ILE A 171       6.046   0.953 -12.100  1.00  0.99           H  
ATOM   2529  CD1 ILE A 171       9.118   2.587 -11.568  1.00  0.99           C  
ATOM   2530 HD11 ILE A 171       9.485   3.382 -10.919  1.00  0.99           H  
ATOM   2531 HD12 ILE A 171       9.963   2.137 -12.088  1.00  0.99           H  
ATOM   2532 HD13 ILE A 171       8.426   3.020 -12.291  1.00  0.99           H  
ATOM   2533  N   ASN A 172       5.702  -2.405 -11.229  1.00  0.98           N  
ATOM   2534  H   ASN A 172       5.063  -1.724 -10.843  1.00  0.98           H  
ATOM   2535  CA  ASN A 172       5.138  -3.665 -11.752  1.00  0.98           C  
ATOM   2536  HA  ASN A 172       4.138  -3.769 -11.332  1.00  0.98           H  
ATOM   2537  C   ASN A 172       5.879  -4.923 -11.249  1.00  0.98           C  
ATOM   2538  CB  ASN A 172       4.957  -3.579 -13.286  1.00  0.98           C  
ATOM   2539  HB2 ASN A 172       5.881  -3.253 -13.765  1.00  0.98           H  
ATOM   2540  HB3 ASN A 172       4.693  -4.562 -13.673  1.00  0.98           H  
ATOM   2541  O   ASN A 172       6.188  -5.836 -12.011  1.00  0.98           O  
ATOM   2542  CG  ASN A 172       3.839  -2.632 -13.668  1.00  0.98           C  
ATOM   2543  ND2 ASN A 172       3.488  -2.527 -14.925  1.00  0.98           N  
ATOM   2544 HD21 ASN A 172       3.876  -3.128 -15.638  1.00  0.98           H  
ATOM   2545 HD22 ASN A 172       2.606  -2.060 -15.079  1.00  0.98           H  
ATOM   2546  OD1 ASN A 172       3.262  -1.979 -12.822  1.00  0.98           O  
ATOM   2547  N   GLY A 173       6.208  -4.945  -9.952  1.00  0.98           N  
ATOM   2548  H   GLY A 173       5.921  -4.159  -9.387  1.00  0.98           H  
ATOM   2549  CA  GLY A 173       6.835  -6.092  -9.285  1.00  0.98           C  
ATOM   2550  HA2 GLY A 173       6.293  -7.001  -9.546  1.00  0.98           H  
ATOM   2551  HA3 GLY A 173       6.766  -5.939  -8.208  1.00  0.98           H  
ATOM   2552  C   GLY A 173       8.312  -6.327  -9.592  1.00  0.98           C  
ATOM   2553  O   GLY A 173       8.841  -7.367  -9.209  1.00  0.98           O  
ATOM   2554  N   LYS A 174       8.991  -5.376 -10.241  1.00  0.99           N  
ATOM   2555  H   LYS A 174       8.489  -4.564 -10.572  1.00  0.99           H  
ATOM   2556  CA  LYS A 174      10.437  -5.427 -10.484  1.00  0.99           C  
ATOM   2557  HA  LYS A 174      10.876  -6.241  -9.906  1.00  0.99           H  
ATOM   2558  C   LYS A 174      11.121  -4.143 -10.051  1.00  0.99           C  
ATOM   2559  CB  LYS A 174      10.724  -5.686 -11.960  1.00  0.99           C  
ATOM   2560  HB2 LYS A 174      10.309  -4.869 -12.551  1.00  0.99           H  
ATOM   2561  HB3 LYS A 174      11.806  -5.687 -12.098  1.00  0.99           H  
ATOM   2562  O   LYS A 174      10.548  -3.064 -10.190  1.00  0.99           O  
ATOM   2563  CG  LYS A 174      10.170  -7.024 -12.454  1.00  0.99           C  
ATOM   2564  HG2 LYS A 174       9.082  -7.023 -12.402  1.00  0.99           H  
ATOM   2565  HG3 LYS A 174      10.563  -7.829 -11.833  1.00  0.99           H  
ATOM   2566  CD  LYS A 174      10.608  -7.232 -13.902  1.00  0.99           C  
ATOM   2567  HD2 LYS A 174      10.183  -6.441 -14.521  1.00  0.99           H  
ATOM   2568  HD3 LYS A 174      11.696  -7.185 -13.954  1.00  0.99           H  
ATOM   2569  CE  LYS A 174      10.125  -8.592 -14.400  1.00  0.99           C  
ATOM   2570  HE2 LYS A 174       9.035  -8.591 -14.408  1.00  0.99           H  
ATOM   2571  HE3 LYS A 174      10.460  -9.355 -13.697  1.00  0.99           H  
ATOM   2572  NZ  LYS A 174      10.668  -8.863 -15.750  1.00  0.99           N  
ATOM   2573  HZ1 LYS A 174      10.329  -9.748 -16.100  1.00  0.99           H  
ATOM   2574  HZ2 LYS A 174      10.406  -8.121 -16.382  1.00  0.99           H  
ATOM   2575  HZ3 LYS A 174      11.677  -8.900 -15.707  1.00  0.99           H  
ATOM   2576  N   GLY A 175      12.352  -4.246  -9.570  1.00  0.98           N  
ATOM   2577  H   GLY A 175      12.783  -5.157  -9.507  1.00  0.98           H  
ATOM   2578  CA  GLY A 175      13.133  -3.084  -9.168  1.00  0.98           C  
ATOM   2579  HA2 GLY A 175      13.068  -2.314  -9.937  1.00  0.98           H  
ATOM   2580  HA3 GLY A 175      12.721  -2.673  -8.246  1.00  0.98           H  
ATOM   2581  C   GLY A 175      14.600  -3.407  -8.943  1.00  0.98           C  
ATOM   2582  O   GLY A 175      15.076  -4.495  -9.251  1.00  0.98           O  
ATOM   2583  N   ARG A 176      15.324  -2.432  -8.403  1.00  0.98           N  
ATOM   2584  H   ARG A 176      14.843  -1.584  -8.139  1.00  0.98           H  
ATOM   2585  CA  ARG A 176      16.727  -2.557  -8.001  1.00  0.98           C  
ATOM   2586  HA  ARG A 176      16.992  -3.609  -7.888  1.00  0.98           H  
ATOM   2587  C   ARG A 176      16.915  -1.881  -6.657  1.00  0.98           C  
ATOM   2588  CB  ARG A 176      17.651  -1.905  -9.042  1.00  0.98           C  
ATOM   2589  HB2 ARG A 176      17.287  -0.900  -9.258  1.00  0.98           H  
ATOM   2590  HB3 ARG A 176      18.656  -1.825  -8.628  1.00  0.98           H  
ATOM   2591  O   ARG A 176      16.315  -0.835  -6.405  1.00  0.98           O  
ATOM   2592  CG  ARG A 176      17.735  -2.696 -10.345  1.00  0.98           C  
ATOM   2593  HG2 ARG A 176      16.735  -2.925 -10.714  1.00  0.98           H  
ATOM   2594  HG3 ARG A 176      18.265  -3.631 -10.165  1.00  0.98           H  
ATOM   2595  CD  ARG A 176      18.484  -1.890 -11.403  1.00  0.98           C  
ATOM   2596  HD2 ARG A 176      17.973  -0.941 -11.569  1.00  0.98           H  
ATOM   2597  HD3 ARG A 176      19.498  -1.698 -11.053  1.00  0.98           H  
ATOM   2598  NE  ARG A 176      18.521  -2.653 -12.647  1.00  0.98           N  
ATOM   2599  HE  ARG A 176      18.105  -3.572 -12.616  1.00  0.98           H  
ATOM   2600  NH1 ARG A 176      19.583  -1.159 -14.053  1.00  0.98           N  
ATOM   2601 HH11 ARG A 176      19.846  -0.576 -13.271  1.00  0.98           H  
ATOM   2602 HH12 ARG A 176      19.903  -0.997 -14.997  1.00  0.98           H  
ATOM   2603  NH2 ARG A 176      18.856  -3.128 -14.794  1.00  0.98           N  
ATOM   2604 HH21 ARG A 176      18.454  -4.038 -14.620  1.00  0.98           H  
ATOM   2605 HH22 ARG A 176      19.203  -2.836 -15.696  1.00  0.98           H  
ATOM   2606  CZ  ARG A 176      18.993  -2.295 -13.816  1.00  0.98           C  
ATOM   2607  N   SER A 177      17.817  -2.425  -5.857  1.00  0.97           N  
ATOM   2608  H   SER A 177      18.213  -3.315  -6.126  1.00  0.97           H  
ATOM   2609  CA  SER A 177      18.378  -1.773  -4.676  1.00  0.97           C  
ATOM   2610  HA  SER A 177      17.798  -0.877  -4.456  1.00  0.97           H  
ATOM   2611  C   SER A 177      19.840  -1.369  -4.933  1.00  0.97           C  
ATOM   2612  CB  SER A 177      18.252  -2.703  -3.461  1.00  0.97           C  
ATOM   2613  HB2 SER A 177      17.282  -3.201  -3.466  1.00  0.97           H  
ATOM   2614  HB3 SER A 177      18.333  -2.118  -2.546  1.00  0.97           H  
ATOM   2615  O   SER A 177      20.462  -1.842  -5.895  1.00  0.97           O  
ATOM   2616  OG  SER A 177      19.290  -3.664  -3.472  1.00  0.97           O  
ATOM   2617  HG  SER A 177      19.278  -4.128  -2.631  1.00  0.97           H  
ATOM   2618  N   PRO A 178      20.459  -0.555  -4.057  1.00  0.96           N  
ATOM   2619  CA  PRO A 178      21.896  -0.282  -4.122  1.00  0.96           C  
ATOM   2620  HA  PRO A 178      22.104   0.256  -5.047  1.00  0.96           H  
ATOM   2621  C   PRO A 178      22.786  -1.538  -4.074  1.00  0.96           C  
ATOM   2622  CB  PRO A 178      22.179   0.635  -2.928  1.00  0.96           C  
ATOM   2623  HB2 PRO A 178      22.428   0.042  -2.048  1.00  0.96           H  
ATOM   2624  HB3 PRO A 178      22.977   1.345  -3.146  1.00  0.96           H  
ATOM   2625  O   PRO A 178      23.927  -1.490  -4.532  1.00  0.96           O  
ATOM   2626  CG  PRO A 178      20.844   1.340  -2.693  1.00  0.96           C  
ATOM   2627  HG2 PRO A 178      20.731   2.166  -3.395  1.00  0.96           H  
ATOM   2628  HG3 PRO A 178      20.753   1.689  -1.665  1.00  0.96           H  
ATOM   2629  CD  PRO A 178      19.830   0.247  -3.016  1.00  0.96           C  
ATOM   2630  HD2 PRO A 178      18.894   0.693  -3.353  1.00  0.96           H  
ATOM   2631  HD3 PRO A 178      19.658  -0.366  -2.131  1.00  0.96           H  
ATOM   2632  N   SER A 179      22.288  -2.660  -3.537  1.00  0.96           N  
ATOM   2633  H   SER A 179      21.331  -2.660  -3.214  1.00  0.96           H  
ATOM   2634  CA  SER A 179      23.006  -3.941  -3.465  1.00  0.96           C  
ATOM   2635  HA  SER A 179      24.077  -3.739  -3.504  1.00  0.96           H  
ATOM   2636  C   SER A 179      22.716  -4.889  -4.637  1.00  0.96           C  
ATOM   2637  CB  SER A 179      22.733  -4.625  -2.117  1.00  0.96           C  
ATOM   2638  HB2 SER A 179      23.115  -3.989  -1.319  1.00  0.96           H  
ATOM   2639  HB3 SER A 179      23.263  -5.577  -2.084  1.00  0.96           H  
ATOM   2640  O   SER A 179      23.388  -5.910  -4.767  1.00  0.96           O  
ATOM   2641  OG  SER A 179      21.351  -4.849  -1.898  1.00  0.96           O  
ATOM   2642  HG  SER A 179      21.227  -5.209  -1.017  1.00  0.96           H  
ATOM   2643  N   THR A 180      21.757  -4.560  -5.506  1.00  0.96           N  
ATOM   2644  H   THR A 180      21.242  -3.707  -5.344  1.00  0.96           H  
ATOM   2645  CA  THR A 180      21.235  -5.439  -6.571  1.00  0.96           C  
ATOM   2646  HA  THR A 180      21.950  -6.239  -6.762  1.00  0.96           H  
ATOM   2647  C   THR A 180      21.051  -4.691  -7.897  1.00  0.96           C  
ATOM   2648  CB  THR A 180      19.917  -6.092  -6.144  1.00  0.96           C  
ATOM   2649  HB  THR A 180      19.522  -6.663  -6.984  1.00  0.96           H  
ATOM   2650  O   THR A 180      20.094  -4.889  -8.640  1.00  0.96           O  
ATOM   2651  CG2 THR A 180      20.061  -7.039  -4.953  1.00  0.96           C  
ATOM   2652 HG21 THR A 180      19.087  -7.481  -4.742  1.00  0.96           H  
ATOM   2653 HG22 THR A 180      20.766  -7.833  -5.198  1.00  0.96           H  
ATOM   2654 HG23 THR A 180      20.405  -6.502  -4.070  1.00  0.96           H  
ATOM   2655  OG1 THR A 180      19.027  -5.059  -5.805  1.00  0.96           O  
ATOM   2656  HG1 THR A 180      19.103  -4.874  -4.866  1.00  0.96           H  
ATOM   2657  N   THR A 181      22.005  -3.828  -8.246  1.00  0.95           N  
ATOM   2658  H   THR A 181      22.782  -3.702  -7.613  1.00  0.95           H  
ATOM   2659  CA  THR A 181      21.921  -2.919  -9.408  1.00  0.95           C  
ATOM   2660  HA  THR A 181      21.018  -2.319  -9.300  1.00  0.95           H  
ATOM   2661  C   THR A 181      21.820  -3.603 -10.779  1.00  0.95           C  
ATOM   2662  CB  THR A 181      23.119  -1.963  -9.426  1.00  0.95           C  
ATOM   2663  HB  THR A 181      23.064  -1.326 -10.309  1.00  0.95           H  
ATOM   2664  O   THR A 181      21.610  -2.927 -11.781  1.00  0.95           O  
ATOM   2665  CG2 THR A 181      23.164  -1.068  -8.187  1.00  0.95           C  
ATOM   2666 HG21 THR A 181      23.328  -1.662  -7.288  1.00  0.95           H  
ATOM   2667 HG22 THR A 181      22.218  -0.537  -8.087  1.00  0.95           H  
ATOM   2668 HG23 THR A 181      23.967  -0.338  -8.286  1.00  0.95           H  
ATOM   2669  OG1 THR A 181      24.328  -2.692  -9.450  1.00  0.95           O  
ATOM   2670  HG1 THR A 181      25.043  -2.054  -9.390  1.00  0.95           H  
ATOM   2671  N   THR A 182      21.956  -4.929 -10.845  1.00  0.96           N  
ATOM   2672  H   THR A 182      22.136  -5.424  -9.984  1.00  0.96           H  
ATOM   2673  CA  THR A 182      21.796  -5.734 -12.066  1.00  0.96           C  
ATOM   2674  HA  THR A 182      21.819  -5.074 -12.933  1.00  0.96           H  
ATOM   2675  C   THR A 182      20.462  -6.478 -12.139  1.00  0.96           C  
ATOM   2676  CB  THR A 182      22.947  -6.740 -12.221  1.00  0.96           C  
ATOM   2677  HB  THR A 182      22.823  -7.287 -13.155  1.00  0.96           H  
ATOM   2678  O   THR A 182      20.272  -7.245 -13.077  1.00  0.96           O  
ATOM   2679  CG2 THR A 182      24.317  -6.063 -12.248  1.00  0.96           C  
ATOM   2680 HG21 THR A 182      24.336  -5.310 -13.036  1.00  0.96           H  
ATOM   2681 HG22 THR A 182      24.525  -5.587 -11.289  1.00  0.96           H  
ATOM   2682 HG23 THR A 182      25.083  -6.812 -12.448  1.00  0.96           H  
ATOM   2683  OG1 THR A 182      22.947  -7.659 -11.149  1.00  0.96           O  
ATOM   2684  HG1 THR A 182      22.196  -8.242 -11.280  1.00  0.96           H  
ATOM   2685  N   ALA A 183      19.568  -6.320 -11.157  1.00  0.98           N  
ATOM   2686  H   ALA A 183      19.762  -5.690 -10.391  1.00  0.98           H  
ATOM   2687  CA  ALA A 183      18.245  -6.934 -11.201  1.00  0.98           C  
ATOM   2688  HA  ALA A 183      18.371  -8.006 -11.355  1.00  0.98           H  
ATOM   2689  C   ALA A 183      17.421  -6.397 -12.383  1.00  0.98           C  
ATOM   2690  CB  ALA A 183      17.545  -6.738  -9.854  1.00  0.98           C  
ATOM   2691  HB1 ALA A 183      17.413  -5.676  -9.643  1.00  0.98           H  
ATOM   2692  HB2 ALA A 183      18.147  -7.182  -9.062  1.00  0.98           H  
ATOM   2693  HB3 ALA A 183      16.564  -7.213  -9.868  1.00  0.98           H  
ATOM   2694  O   ALA A 183      17.633  -5.276 -12.862  1.00  0.98           O  
ATOM   2695  N   ASP A 184      16.499  -7.215 -12.882  1.00  0.98           N  
ATOM   2696  H   ASP A 184      16.353  -8.118 -12.454  1.00  0.98           H  
ATOM   2697  CA  ASP A 184      15.647  -6.835 -14.005  1.00  0.98           C  
ATOM   2698  HA  ASP A 184      16.283  -6.506 -14.827  1.00  0.98           H  
ATOM   2699  C   ASP A 184      14.725  -5.676 -13.623  1.00  0.98           C  
ATOM   2700  CB  ASP A 184      14.806  -8.024 -14.486  1.00  0.98           C  
ATOM   2701  HB2 ASP A 184      14.024  -7.649 -15.147  1.00  0.98           H  
ATOM   2702  HB3 ASP A 184      14.316  -8.487 -13.630  1.00  0.98           H  
ATOM   2703  O   ASP A 184      14.215  -5.602 -12.509  1.00  0.98           O  
ATOM   2704  CG  ASP A 184      15.588  -9.083 -15.266  1.00  0.98           C  
ATOM   2705  OD1 ASP A 184      16.701  -8.782 -15.748  1.00  0.98           O  
ATOM   2706  OD2 ASP A 184      14.999 -10.174 -15.436  1.00  0.98           O  
ATOM   2707  N   LEU A 185      14.455  -4.802 -14.589  1.00  0.99           N  
ATOM   2708  H   LEU A 185      14.869  -4.953 -15.498  1.00  0.99           H  
ATOM   2709  CA  LEU A 185      13.451  -3.751 -14.466  1.00  0.99           C  
ATOM   2710  HA  LEU A 185      13.132  -3.670 -13.427  1.00  0.99           H  
ATOM   2711  C   LEU A 185      12.207  -4.112 -15.275  1.00  0.99           C  
ATOM   2712  CB  LEU A 185      14.047  -2.398 -14.888  1.00  0.99           C  
ATOM   2713  HB2 LEU A 185      13.263  -1.642 -14.836  1.00  0.99           H  
ATOM   2714  HB3 LEU A 185      14.378  -2.466 -15.925  1.00  0.99           H  
ATOM   2715  O   LEU A 185      12.260  -4.887 -16.236  1.00  0.99           O  
ATOM   2716  CG  LEU A 185      15.227  -1.938 -14.013  1.00  0.99           C  
ATOM   2717  HG  LEU A 185      16.045  -2.654 -14.101  1.00  0.99           H  
ATOM   2718  CD1 LEU A 185      15.726  -0.586 -14.513  1.00  0.99           C  
ATOM   2719 HD11 LEU A 185      16.596  -0.280 -13.932  1.00  0.99           H  
ATOM   2720 HD12 LEU A 185      16.013  -0.663 -15.562  1.00  0.99           H  
ATOM   2721 HD13 LEU A 185      14.940   0.157 -14.386  1.00  0.99           H  
ATOM   2722  CD2 LEU A 185      14.841  -1.806 -12.540  1.00  0.99           C  
ATOM   2723 HD21 LEU A 185      14.743  -2.797 -12.096  1.00  0.99           H  
ATOM   2724 HD22 LEU A 185      15.607  -1.253 -11.997  1.00  0.99           H  
ATOM   2725 HD23 LEU A 185      13.894  -1.276 -12.442  1.00  0.99           H  
ATOM   2726  N   SER A 186      11.075  -3.529 -14.896  1.00  0.99           N  
ATOM   2727  H   SER A 186      11.073  -2.933 -14.080  1.00  0.99           H  
ATOM   2728  CA  SER A 186       9.860  -3.617 -15.701  1.00  0.99           C  
ATOM   2729  HA  SER A 186       9.681  -4.664 -15.945  1.00  0.99           H  
ATOM   2730  C   SER A 186      10.025  -2.863 -17.013  1.00  0.99           C  
ATOM   2731  CB  SER A 186       8.652  -3.121 -14.915  1.00  0.99           C  
ATOM   2732  HB2 SER A 186       8.880  -2.178 -14.419  1.00  0.99           H  
ATOM   2733  HB3 SER A 186       7.796  -2.994 -15.578  1.00  0.99           H  
ATOM   2734  O   SER A 186      10.615  -1.782 -17.058  1.00  0.99           O  
ATOM   2735  OG  SER A 186       8.368  -4.125 -13.973  1.00  0.99           O  
ATOM   2736  HG  SER A 186       8.110  -3.707 -13.149  1.00  0.99           H  
ATOM   2737  N   VAL A 187       9.490  -3.447 -18.082  1.00  0.99           N  
ATOM   2738  H   VAL A 187       8.967  -4.302 -17.951  1.00  0.99           H  
ATOM   2739  CA  VAL A 187       9.416  -2.835 -19.408  1.00  0.99           C  
ATOM   2740  HA  VAL A 187       9.864  -1.842 -19.380  1.00  0.99           H  
ATOM   2741  C   VAL A 187       7.946  -2.705 -19.765  1.00  0.99           C  
ATOM   2742  CB  VAL A 187      10.154  -3.658 -20.476  1.00  0.99           C  
ATOM   2743  HB  VAL A 187       9.680  -4.635 -20.569  1.00  0.99           H  
ATOM   2744  O   VAL A 187       7.244  -3.709 -19.826  1.00  0.99           O  
ATOM   2745  CG1 VAL A 187      10.086  -2.950 -21.836  1.00  0.99           C  
ATOM   2746 HG11 VAL A 187      10.494  -3.602 -22.609  1.00  0.99           H  
ATOM   2747 HG12 VAL A 187       9.052  -2.750 -22.116  1.00  0.99           H  
ATOM   2748 HG13 VAL A 187      10.630  -2.006 -21.801  1.00  0.99           H  
ATOM   2749  CG2 VAL A 187      11.633  -3.883 -20.124  1.00  0.99           C  
ATOM   2750 HG21 VAL A 187      12.146  -2.925 -20.037  1.00  0.99           H  
ATOM   2751 HG22 VAL A 187      12.108  -4.488 -20.896  1.00  0.99           H  
ATOM   2752 HG23 VAL A 187      11.715  -4.413 -19.175  1.00  0.99           H  
ATOM   2753  N   ILE A 188       7.508  -1.479 -20.010  1.00  0.99           N  
ATOM   2754  H   ILE A 188       8.167  -0.716 -19.945  1.00  0.99           H  
ATOM   2755  CA  ILE A 188       6.174  -1.146 -20.496  1.00  0.99           C  
ATOM   2756  HA  ILE A 188       5.526  -2.020 -20.433  1.00  0.99           H  
ATOM   2757  C   ILE A 188       6.320  -0.752 -21.962  1.00  0.99           C  
ATOM   2758  CB  ILE A 188       5.553  -0.030 -19.632  1.00  0.99           C  
ATOM   2759  HB  ILE A 188       6.178   0.860 -19.706  1.00  0.99           H  
ATOM   2760  O   ILE A 188       7.060   0.178 -22.284  1.00  0.99           O  
ATOM   2761  CG1 ILE A 188       5.514  -0.479 -18.150  1.00  0.99           C  
ATOM   2762 HG12 ILE A 188       6.534  -0.572 -17.779  1.00  0.99           H  
ATOM   2763 HG13 ILE A 188       5.036  -1.456 -18.081  1.00  0.99           H  
ATOM   2764  CG2 ILE A 188       4.155   0.323 -20.162  1.00  0.99           C  
ATOM   2765 HG21 ILE A 188       3.475  -0.518 -20.034  1.00  0.99           H  
ATOM   2766 HG22 ILE A 188       4.187   0.599 -21.216  1.00  0.99           H  
ATOM   2767 HG23 ILE A 188       3.765   1.183 -19.618  1.00  0.99           H  
ATOM   2768  CD1 ILE A 188       4.778   0.479 -17.211  1.00  0.99           C  
ATOM   2769 HD11 ILE A 188       5.126   1.501 -17.363  1.00  0.99           H  
ATOM   2770 HD12 ILE A 188       4.954   0.183 -16.177  1.00  0.99           H  
ATOM   2771 HD13 ILE A 188       3.708   0.430 -17.413  1.00  0.99           H  
ATOM   2772  N   SER A 189       5.661  -1.484 -22.854  1.00  0.99           N  
ATOM   2773  H   SER A 189       5.026  -2.198 -22.526  1.00  0.99           H  
ATOM   2774  CA  SER A 189       5.764  -1.270 -24.298  1.00  0.99           C  
ATOM   2775  HA  SER A 189       6.723  -0.796 -24.507  1.00  0.99           H  
ATOM   2776  C   SER A 189       4.665  -0.349 -24.816  1.00  0.99           C  
ATOM   2777  CB  SER A 189       5.748  -2.602 -25.047  1.00  0.99           C  
ATOM   2778  HB2 SER A 189       5.503  -2.429 -26.095  1.00  0.99           H  
ATOM   2779  HB3 SER A 189       4.994  -3.260 -24.615  1.00  0.99           H  
ATOM   2780  O   SER A 189       3.519  -0.449 -24.388  1.00  0.99           O  
ATOM   2781  OG  SER A 189       7.028  -3.204 -24.974  1.00  0.99           O  
ATOM   2782  HG  SER A 189       7.448  -2.998 -25.813  1.00  0.99           H  
ATOM   2783  N   VAL A 190       5.010   0.521 -25.767  1.00  0.99           N  
ATOM   2784  H   VAL A 190       5.977   0.558 -26.055  1.00  0.99           H  
ATOM   2785  CA  VAL A 190       4.057   1.403 -26.451  1.00  0.99           C  
ATOM   2786  HA  VAL A 190       3.056   1.001 -26.300  1.00  0.99           H  
ATOM   2787  C   VAL A 190       4.295   1.431 -27.959  1.00  0.99           C  
ATOM   2788  CB  VAL A 190       4.056   2.837 -25.876  1.00  0.99           C  
ATOM   2789  HB  VAL A 190       3.379   3.437 -26.484  1.00  0.99           H  
ATOM   2790  O   VAL A 190       5.413   1.603 -28.439  1.00  0.99           O  
ATOM   2791  CG1 VAL A 190       3.517   2.854 -24.443  1.00  0.99           C  
ATOM   2792 HG11 VAL A 190       4.190   2.312 -23.779  1.00  0.99           H  
ATOM   2793 HG12 VAL A 190       2.540   2.373 -24.413  1.00  0.99           H  
ATOM   2794 HG13 VAL A 190       3.406   3.883 -24.101  1.00  0.99           H  
ATOM   2795  CG2 VAL A 190       5.427   3.528 -25.890  1.00  0.99           C  
ATOM   2796 HG21 VAL A 190       6.150   2.950 -25.314  1.00  0.99           H  
ATOM   2797 HG22 VAL A 190       5.341   4.523 -25.455  1.00  0.99           H  
ATOM   2798 HG23 VAL A 190       5.783   3.639 -26.914  1.00  0.99           H  
ATOM   2799  N   THR A 191       3.224   1.323 -28.734  1.00  0.99           N  
ATOM   2800  H   THR A 191       2.387   0.944 -28.316  1.00  0.99           H  
ATOM   2801  CA  THR A 191       3.243   1.574 -30.179  1.00  0.99           C  
ATOM   2802  HA  THR A 191       4.130   1.088 -30.584  1.00  0.99           H  
ATOM   2803  C   THR A 191       3.268   3.081 -30.473  1.00  0.99           C  
ATOM   2804  CB  THR A 191       2.035   0.941 -30.872  1.00  0.99           C  
ATOM   2805  HB  THR A 191       1.133   1.470 -30.564  1.00  0.99           H  
ATOM   2806  O   THR A 191       2.385   3.797 -29.987  1.00  0.99           O  
ATOM   2807  CG2 THR A 191       2.135   0.993 -32.396  1.00  0.99           C  
ATOM   2808 HG21 THR A 191       2.131   2.027 -32.741  1.00  0.99           H  
ATOM   2809 HG22 THR A 191       1.279   0.475 -32.829  1.00  0.99           H  
ATOM   2810 HG23 THR A 191       3.051   0.499 -32.719  1.00  0.99           H  
ATOM   2811  OG1 THR A 191       1.890  -0.408 -30.511  1.00  0.99           O  
ATOM   2812  HG1 THR A 191       2.755  -0.824 -30.519  1.00  0.99           H  
ATOM   2813  N   PRO A 192       4.206   3.576 -31.306  1.00  0.99           N  
ATOM   2814  CA  PRO A 192       4.261   4.984 -31.696  1.00  0.99           C  
ATOM   2815  HA  PRO A 192       4.518   5.571 -30.814  1.00  0.99           H  
ATOM   2816  C   PRO A 192       2.934   5.489 -32.284  1.00  0.99           C  
ATOM   2817  CB  PRO A 192       5.394   5.097 -32.722  1.00  0.99           C  
ATOM   2818  HB2 PRO A 192       5.969   6.012 -32.579  1.00  0.99           H  
ATOM   2819  HB3 PRO A 192       4.988   5.062 -33.733  1.00  0.99           H  
ATOM   2820  O   PRO A 192       2.297   4.811 -33.093  1.00  0.99           O  
ATOM   2821  CG  PRO A 192       6.255   3.855 -32.495  1.00  0.99           C  
ATOM   2822  HG2 PRO A 192       7.041   4.059 -31.767  1.00  0.99           H  
ATOM   2823  HG3 PRO A 192       6.696   3.495 -33.425  1.00  0.99           H  
ATOM   2824  CD  PRO A 192       5.306   2.829 -31.898  1.00  0.99           C  
ATOM   2825  HD2 PRO A 192       5.837   2.249 -31.144  1.00  0.99           H  
ATOM   2826  HD3 PRO A 192       4.925   2.176 -32.684  1.00  0.99           H  
ATOM   2827  N   GLY A 193       2.532   6.701 -31.904  1.00  0.99           N  
ATOM   2828  H   GLY A 193       3.100   7.188 -31.226  1.00  0.99           H  
ATOM   2829  CA  GLY A 193       1.312   7.368 -32.366  1.00  0.99           C  
ATOM   2830  HA2 GLY A 193       1.408   8.435 -32.169  1.00  0.99           H  
ATOM   2831  HA3 GLY A 193       1.212   7.226 -33.442  1.00  0.99           H  
ATOM   2832  C   GLY A 193       0.013   6.894 -31.705  1.00  0.99           C  
ATOM   2833  O   GLY A 193      -1.052   7.369 -32.091  1.00  0.99           O  
ATOM   2834  N   LYS A 194       0.074   5.969 -30.737  1.00  0.99           N  
ATOM   2835  H   LYS A 194       0.984   5.616 -30.477  1.00  0.99           H  
ATOM   2836  CA  LYS A 194      -1.079   5.548 -29.927  1.00  0.99           C  
ATOM   2837  HA  LYS A 194      -1.999   5.791 -30.458  1.00  0.99           H  
ATOM   2838  C   LYS A 194      -1.165   6.323 -28.614  1.00  0.99           C  
ATOM   2839  CB  LYS A 194      -1.025   4.033 -29.667  1.00  0.99           C  
ATOM   2840  HB2 LYS A 194      -1.801   3.760 -28.951  1.00  0.99           H  
ATOM   2841  HB3 LYS A 194      -0.063   3.792 -29.215  1.00  0.99           H  
ATOM   2842  O   LYS A 194      -0.156   6.789 -28.087  1.00  0.99           O  
ATOM   2843  CG  LYS A 194      -1.186   3.166 -30.921  1.00  0.99           C  
ATOM   2844  HG2 LYS A 194      -1.061   2.122 -30.632  1.00  0.99           H  
ATOM   2845  HG3 LYS A 194      -0.423   3.420 -31.657  1.00  0.99           H  
ATOM   2846  CD  LYS A 194      -2.579   3.344 -31.525  1.00  0.99           C  
ATOM   2847  HD2 LYS A 194      -2.693   4.362 -31.897  1.00  0.99           H  
ATOM   2848  HD3 LYS A 194      -3.321   3.170 -30.745  1.00  0.99           H  
ATOM   2849  CE  LYS A 194      -2.803   2.364 -32.671  1.00  0.99           C  
ATOM   2850  HE2 LYS A 194      -2.604   1.355 -32.310  1.00  0.99           H  
ATOM   2851  HE3 LYS A 194      -2.099   2.595 -33.470  1.00  0.99           H  
ATOM   2852  NZ  LYS A 194      -4.203   2.486 -33.136  1.00  0.99           N  
ATOM   2853  HZ1 LYS A 194      -4.827   2.273 -32.371  1.00  0.99           H  
ATOM   2854  HZ2 LYS A 194      -4.395   1.862 -33.906  1.00  0.99           H  
ATOM   2855  HZ3 LYS A 194      -4.391   3.443 -33.401  1.00  0.99           H  
ATOM   2856  N   ARG A 195      -2.376   6.423 -28.074  1.00  0.99           N  
ATOM   2857  H   ARG A 195      -3.151   6.087 -28.627  1.00  0.99           H  
ATOM   2858  CA  ARG A 195      -2.679   7.004 -26.760  1.00  0.99           C  
ATOM   2859  HA  ARG A 195      -1.811   7.542 -26.379  1.00  0.99           H  
ATOM   2860  C   ARG A 195      -3.013   5.888 -25.771  1.00  0.99           C  
ATOM   2861  CB  ARG A 195      -3.840   7.993 -26.914  1.00  0.99           C  
ATOM   2862  HB2 ARG A 195      -4.688   7.437 -27.314  1.00  0.99           H  
ATOM   2863  HB3 ARG A 195      -4.113   8.388 -25.936  1.00  0.99           H  
ATOM   2864  O   ARG A 195      -3.874   5.058 -26.056  1.00  0.99           O  
ATOM   2865  CG  ARG A 195      -3.516   9.170 -27.853  1.00  0.99           C  
ATOM   2866  HG2 ARG A 195      -3.089   8.809 -28.789  1.00  0.99           H  
ATOM   2867  HG3 ARG A 195      -2.788   9.819 -27.365  1.00  0.99           H  
ATOM   2868  CD  ARG A 195      -4.769   9.986 -28.188  1.00  0.99           C  
ATOM   2869  HD2 ARG A 195      -5.167  10.391 -27.258  1.00  0.99           H  
ATOM   2870  HD3 ARG A 195      -4.481  10.819 -28.830  1.00  0.99           H  
ATOM   2871  NE  ARG A 195      -5.792   9.167 -28.875  1.00  0.99           N  
ATOM   2872  HE  ARG A 195      -5.501   8.288 -29.277  1.00  0.99           H  
ATOM   2873  NH1 ARG A 195      -7.620  10.474 -28.396  1.00  0.99           N  
ATOM   2874 HH11 ARG A 195      -8.619  10.472 -28.248  1.00  0.99           H  
ATOM   2875 HH12 ARG A 195      -7.034  11.074 -27.833  1.00  0.99           H  
ATOM   2876  NH2 ARG A 195      -7.905   8.484 -29.338  1.00  0.99           N  
ATOM   2877 HH21 ARG A 195      -8.884   8.563 -29.099  1.00  0.99           H  
ATOM   2878 HH22 ARG A 195      -7.542   7.579 -29.600  1.00  0.99           H  
ATOM   2879  CZ  ARG A 195      -7.093   9.385 -28.877  1.00  0.99           C  
ATOM   2880  N   TYR A 196      -2.357   5.869 -24.620  1.00  0.99           N  
ATOM   2881  H   TYR A 196      -1.681   6.597 -24.442  1.00  0.99           H  
ATOM   2882  CA  TYR A 196      -2.528   4.841 -23.588  1.00  0.99           C  
ATOM   2883  HA  TYR A 196      -3.179   4.042 -23.943  1.00  0.99           H  
ATOM   2884  C   TYR A 196      -3.150   5.456 -22.344  1.00  0.99           C  
ATOM   2885  CB  TYR A 196      -1.167   4.227 -23.231  1.00  0.99           C  
ATOM   2886  HB2 TYR A 196      -0.468   5.025 -22.982  1.00  0.99           H  
ATOM   2887  HB3 TYR A 196      -1.284   3.607 -22.343  1.00  0.99           H  
ATOM   2888  O   TYR A 196      -2.621   6.452 -21.854  1.00  0.99           O  
ATOM   2889  CG  TYR A 196      -0.575   3.382 -24.336  1.00  0.99           C  
ATOM   2890  CD1 TYR A 196      -0.694   1.980 -24.286  1.00  0.99           C  
ATOM   2891  HD1 TYR A 196      -1.162   1.504 -23.437  1.00  0.99           H  
ATOM   2892  CD2 TYR A 196       0.064   4.001 -25.427  1.00  0.99           C  
ATOM   2893  HD2 TYR A 196       0.189   5.073 -25.444  1.00  0.99           H  
ATOM   2894  CE1 TYR A 196      -0.235   1.197 -25.359  1.00  0.99           C  
ATOM   2895  HE1 TYR A 196      -0.337   0.122 -25.341  1.00  0.99           H  
ATOM   2896  CE2 TYR A 196       0.514   3.223 -26.506  1.00  0.99           C  
ATOM   2897  HE2 TYR A 196       1.004   3.704 -27.341  1.00  0.99           H  
ATOM   2898  OH  TYR A 196       0.636   1.096 -27.583  1.00  0.99           O  
ATOM   2899  HH  TYR A 196       0.815   1.674 -28.329  1.00  0.99           H  
ATOM   2900  CZ  TYR A 196       0.326   1.826 -26.486  1.00  0.99           C  
ATOM   2901  N   ARG A 197      -4.211   4.853 -21.799  1.00  0.99           N  
ATOM   2902  H   ARG A 197      -4.587   4.032 -22.252  1.00  0.99           H  
ATOM   2903  CA  ARG A 197      -4.652   5.136 -20.429  1.00  0.99           C  
ATOM   2904  HA  ARG A 197      -4.463   6.182 -20.185  1.00  0.99           H  
ATOM   2905  C   ARG A 197      -3.842   4.274 -19.476  1.00  0.99           C  
ATOM   2906  CB  ARG A 197      -6.152   4.876 -20.268  1.00  0.99           C  
ATOM   2907  HB2 ARG A 197      -6.366   3.846 -20.556  1.00  0.99           H  
ATOM   2908  HB3 ARG A 197      -6.698   5.544 -20.935  1.00  0.99           H  
ATOM   2909  O   ARG A 197      -4.169   3.110 -19.267  1.00  0.99           O  
ATOM   2910  CG  ARG A 197      -6.625   5.107 -18.818  1.00  0.99           C  
ATOM   2911  HG2 ARG A 197      -6.472   6.150 -18.541  1.00  0.99           H  
ATOM   2912  HG3 ARG A 197      -6.088   4.468 -18.117  1.00  0.99           H  
ATOM   2913  CD  ARG A 197      -8.101   4.745 -18.755  1.00  0.99           C  
ATOM   2914  HD2 ARG A 197      -8.610   5.278 -19.558  1.00  0.99           H  
ATOM   2915  HD3 ARG A 197      -8.186   3.676 -18.947  1.00  0.99           H  
ATOM   2916  NE  ARG A 197      -8.773   5.051 -17.471  1.00  0.99           N  
ATOM   2917  HE  ARG A 197      -8.236   5.293 -16.651  1.00  0.99           H  
ATOM   2918  NH1 ARG A 197     -10.815   4.647 -18.364  1.00  0.99           N  
ATOM   2919 HH11 ARG A 197     -11.755   4.963 -18.556  1.00  0.99           H  
ATOM   2920 HH12 ARG A 197     -10.383   4.114 -19.104  1.00  0.99           H  
ATOM   2921  NH2 ARG A 197     -10.732   5.595 -16.380  1.00  0.99           N  
ATOM   2922 HH21 ARG A 197     -10.314   5.707 -15.467  1.00  0.99           H  
ATOM   2923 HH22 ARG A 197     -11.727   5.754 -16.449  1.00  0.99           H  
ATOM   2924  CZ  ARG A 197     -10.092   5.111 -17.395  1.00  0.99           C  
ATOM   2925  N   PHE A 198      -2.800   4.849 -18.892  1.00  0.99           N  
ATOM   2926  H   PHE A 198      -2.643   5.833 -19.058  1.00  0.99           H  
ATOM   2927  CA  PHE A 198      -2.075   4.205 -17.806  1.00  0.99           C  
ATOM   2928  HA  PHE A 198      -2.049   3.133 -18.002  1.00  0.99           H  
ATOM   2929  C   PHE A 198      -2.799   4.410 -16.480  1.00  0.99           C  
ATOM   2930  CB  PHE A 198      -0.632   4.701 -17.754  1.00  0.99           C  
ATOM   2931  HB2 PHE A 198      -0.181   4.380 -16.815  1.00  0.99           H  
ATOM   2932  HB3 PHE A 198      -0.645   5.791 -17.766  1.00  0.99           H  
ATOM   2933  O   PHE A 198      -3.317   5.494 -16.215  1.00  0.99           O  
ATOM   2934  CG  PHE A 198       0.220   4.174 -18.889  1.00  0.99           C  
ATOM   2935  CD1 PHE A 198       0.522   2.802 -18.952  1.00  0.99           C  
ATOM   2936  HD1 PHE A 198       0.185   2.139 -18.168  1.00  0.99           H  
ATOM   2937  CD2 PHE A 198       0.695   5.034 -19.894  1.00  0.99           C  
ATOM   2938  HD2 PHE A 198       0.446   6.084 -19.861  1.00  0.99           H  
ATOM   2939  CE1 PHE A 198       1.256   2.281 -20.027  1.00  0.99           C  
ATOM   2940  HE1 PHE A 198       1.444   1.219 -20.085  1.00  0.99           H  
ATOM   2941  CE2 PHE A 198       1.474   4.519 -20.946  1.00  0.99           C  
ATOM   2942  HE2 PHE A 198       1.840   5.173 -21.724  1.00  0.99           H  
ATOM   2943  CZ  PHE A 198       1.744   3.142 -21.021  1.00  0.99           C  
ATOM   2944  HZ  PHE A 198       2.311   2.741 -21.848  1.00  0.99           H  
ATOM   2945  N   ARG A 199      -2.812   3.369 -15.645  1.00  0.99           N  
ATOM   2946  H   ARG A 199      -2.378   2.519 -15.975  1.00  0.99           H  
ATOM   2947  CA  ARG A 199      -3.454   3.329 -14.327  1.00  0.99           C  
ATOM   2948  HA  ARG A 199      -4.003   4.252 -14.141  1.00  0.99           H  
ATOM   2949  C   ARG A 199      -2.376   3.203 -13.258  1.00  0.99           C  
ATOM   2950  CB  ARG A 199      -4.455   2.162 -14.284  1.00  0.99           C  
ATOM   2951  HB2 ARG A 199      -4.901   2.116 -13.291  1.00  0.99           H  
ATOM   2952  HB3 ARG A 199      -3.929   1.226 -14.470  1.00  0.99           H  
ATOM   2953  O   ARG A 199      -1.894   2.107 -12.984  1.00  0.99           O  
ATOM   2954  CG  ARG A 199      -5.574   2.312 -15.323  1.00  0.99           C  
ATOM   2955  HG2 ARG A 199      -5.155   2.387 -16.327  1.00  0.99           H  
ATOM   2956  HG3 ARG A 199      -6.138   3.219 -15.109  1.00  0.99           H  
ATOM   2957  CD  ARG A 199      -6.513   1.105 -15.286  1.00  0.99           C  
ATOM   2958  HD2 ARG A 199      -6.868   0.955 -14.266  1.00  0.99           H  
ATOM   2959  HD3 ARG A 199      -5.961   0.216 -15.594  1.00  0.99           H  
ATOM   2960  NE  ARG A 199      -7.654   1.295 -16.194  1.00  0.99           N  
ATOM   2961  HE  ARG A 199      -7.558   0.965 -17.144  1.00  0.99           H  
ATOM   2962  NH1 ARG A 199      -8.981   2.539 -14.771  1.00  0.99           N  
ATOM   2963 HH11 ARG A 199      -9.767   3.158 -14.633  1.00  0.99           H  
ATOM   2964 HH12 ARG A 199      -8.253   2.551 -14.071  1.00  0.99           H  
ATOM   2965  NH2 ARG A 199      -9.732   1.965 -16.787  1.00  0.99           N  
ATOM   2966 HH21 ARG A 199      -9.551   1.645 -17.727  1.00  0.99           H  
ATOM   2967 HH22 ARG A 199     -10.620   2.398 -16.576  1.00  0.99           H  
ATOM   2968  CZ  ARG A 199      -8.781   1.921 -15.907  1.00  0.99           C  
ATOM   2969  N   LEU A 200      -1.952   4.335 -12.710  1.00  0.99           N  
ATOM   2970  H   LEU A 200      -2.461   5.179 -12.932  1.00  0.99           H  
ATOM   2971  CA  LEU A 200      -0.927   4.427 -11.677  1.00  0.99           C  
ATOM   2972  HA  LEU A 200      -0.173   3.665 -11.873  1.00  0.99           H  
ATOM   2973  C   LEU A 200      -1.539   4.178 -10.299  1.00  0.99           C  
ATOM   2974  CB  LEU A 200      -0.267   5.809 -11.762  1.00  0.99           C  
ATOM   2975  HB2 LEU A 200       0.106   5.938 -12.778  1.00  0.99           H  
ATOM   2976  HB3 LEU A 200      -1.025   6.569 -11.577  1.00  0.99           H  
ATOM   2977  O   LEU A 200      -2.452   4.890  -9.894  1.00  0.99           O  
ATOM   2978  CG  LEU A 200       0.896   6.022 -10.780  1.00  0.99           C  
ATOM   2979  HG  LEU A 200       0.568   5.799  -9.765  1.00  0.99           H  
ATOM   2980  CD1 LEU A 200       2.084   5.122 -11.115  1.00  0.99           C  
ATOM   2981 HD11 LEU A 200       2.936   5.391 -10.491  1.00  0.99           H  
ATOM   2982 HD12 LEU A 200       2.364   5.246 -12.161  1.00  0.99           H  
ATOM   2983 HD13 LEU A 200       1.829   4.079 -10.924  1.00  0.99           H  
ATOM   2984  CD2 LEU A 200       1.356   7.480 -10.837  1.00  0.99           C  
ATOM   2985 HD21 LEU A 200       0.524   8.139 -10.586  1.00  0.99           H  
ATOM   2986 HD22 LEU A 200       2.161   7.643 -10.121  1.00  0.99           H  
ATOM   2987 HD23 LEU A 200       1.710   7.719 -11.840  1.00  0.99           H  
ATOM   2988  N   VAL A 201      -1.003   3.206  -9.568  1.00  0.99           N  
ATOM   2989  H   VAL A 201      -0.282   2.643  -9.994  1.00  0.99           H  
ATOM   2990  CA  VAL A 201      -1.496   2.785  -8.251  1.00  0.99           C  
ATOM   2991  HA  VAL A 201      -2.228   3.502  -7.879  1.00  0.99           H  
ATOM   2992  C   VAL A 201      -0.331   2.735  -7.275  1.00  0.99           C  
ATOM   2993  CB  VAL A 201      -2.174   1.404  -8.348  1.00  0.99           C  
ATOM   2994  HB  VAL A 201      -1.430   0.651  -8.608  1.00  0.99           H  
ATOM   2995  O   VAL A 201       0.627   1.992  -7.501  1.00  0.99           O  
ATOM   2996  CG1 VAL A 201      -2.824   1.001  -7.023  1.00  0.99           C  
ATOM   2997 HG11 VAL A 201      -3.632   1.683  -6.755  1.00  0.99           H  
ATOM   2998 HG12 VAL A 201      -2.087   0.999  -6.220  1.00  0.99           H  
ATOM   2999 HG13 VAL A 201      -3.244   0.000  -7.120  1.00  0.99           H  
ATOM   3000  CG2 VAL A 201      -3.265   1.384  -9.420  1.00  0.99           C  
ATOM   3001 HG21 VAL A 201      -2.823   1.475 -10.412  1.00  0.99           H  
ATOM   3002 HG22 VAL A 201      -3.943   2.219  -9.245  1.00  0.99           H  
ATOM   3003 HG23 VAL A 201      -3.819   0.446  -9.379  1.00  0.99           H  
ATOM   3004  N   SER A 202      -0.396   3.496  -6.181  1.00  0.99           N  
ATOM   3005  H   SER A 202      -1.205   4.079  -6.024  1.00  0.99           H  
ATOM   3006  CA  SER A 202       0.568   3.342  -5.089  1.00  0.99           C  
ATOM   3007  HA  SER A 202       1.525   3.024  -5.503  1.00  0.99           H  
ATOM   3008  C   SER A 202       0.095   2.259  -4.132  1.00  0.99           C  
ATOM   3009  CB  SER A 202       0.828   4.656  -4.363  1.00  0.99           C  
ATOM   3010  HB2 SER A 202      -0.093   5.011  -3.900  1.00  0.99           H  
ATOM   3011  HB3 SER A 202       1.185   5.393  -5.082  1.00  0.99           H  
ATOM   3012  O   SER A 202      -0.744   2.489  -3.267  1.00  0.99           O  
ATOM   3013  OG  SER A 202       1.828   4.459  -3.378  1.00  0.99           O  
ATOM   3014  HG  SER A 202       2.640   4.149  -3.784  1.00  0.99           H  
ATOM   3015  N   LEU A 203       0.688   1.079  -4.281  1.00  0.98           N  
ATOM   3016  H   LEU A 203       1.422   1.003  -4.970  1.00  0.98           H  
ATOM   3017  CA  LEU A 203       0.552  -0.036  -3.355  1.00  0.98           C  
ATOM   3018  HA  LEU A 203      -0.416   0.015  -2.857  1.00  0.98           H  
ATOM   3019  C   LEU A 203       1.633   0.045  -2.268  1.00  0.98           C  
ATOM   3020  CB  LEU A 203       0.656  -1.370  -4.121  1.00  0.98           C  
ATOM   3021  HB2 LEU A 203       1.691  -1.470  -4.446  1.00  0.98           H  
ATOM   3022  HB3 LEU A 203       0.427  -2.173  -3.421  1.00  0.98           H  
ATOM   3023  O   LEU A 203       2.130  -0.993  -1.843  1.00  0.98           O  
ATOM   3024  CG  LEU A 203      -0.215  -1.581  -5.360  1.00  0.98           C  
ATOM   3025  HG  LEU A 203       0.011  -0.832  -6.119  1.00  0.98           H  
ATOM   3026  CD1 LEU A 203       0.069  -2.978  -5.928  1.00  0.98           C  
ATOM   3027 HD11 LEU A 203      -0.183  -3.741  -5.192  1.00  0.98           H  
ATOM   3028 HD12 LEU A 203       1.125  -3.067  -6.183  1.00  0.98           H  
ATOM   3029 HD13 LEU A 203      -0.535  -3.135  -6.821  1.00  0.98           H  
ATOM   3030  CD2 LEU A 203      -1.692  -1.547  -5.021  1.00  0.98           C  
ATOM   3031 HD21 LEU A 203      -2.286  -1.683  -5.925  1.00  0.98           H  
ATOM   3032 HD22 LEU A 203      -1.913  -2.364  -4.333  1.00  0.98           H  
ATOM   3033 HD23 LEU A 203      -1.955  -0.600  -4.550  1.00  0.98           H  
ATOM   3034  N   SER A 204       2.071   1.237  -1.856  1.00  0.97           N  
ATOM   3035  H   SER A 204       1.604   2.069  -2.187  1.00  0.97           H  
ATOM   3036  CA  SER A 204       3.171   1.378  -0.895  1.00  0.97           C  
ATOM   3037  HA  SER A 204       3.809   0.500  -0.993  1.00  0.97           H  
ATOM   3038  C   SER A 204       2.707   1.405   0.553  1.00  0.97           C  
ATOM   3039  CB  SER A 204       4.053   2.571  -1.227  1.00  0.97           C  
ATOM   3040  HB2 SER A 204       3.459   3.481  -1.318  1.00  0.97           H  
ATOM   3041  HB3 SER A 204       4.810   2.700  -0.454  1.00  0.97           H  
ATOM   3042  O   SER A 204       1.594   1.838   0.853  1.00  0.97           O  
ATOM   3043  OG  SER A 204       4.676   2.238  -2.451  1.00  0.97           O  
ATOM   3044  HG  SER A 204       5.590   2.532  -2.422  1.00  0.97           H  
ATOM   3045  N   CYS A 205       3.571   0.935   1.447  1.00  0.96           N  
ATOM   3046  H   CYS A 205       4.456   0.566   1.130  1.00  0.96           H  
ATOM   3047  CA  CYS A 205       3.341   0.949   2.882  1.00  0.96           C  
ATOM   3048  HA  CYS A 205       2.285   0.782   3.090  1.00  0.96           H  
ATOM   3049  C   CYS A 205       3.724   2.254   3.556  1.00  0.96           C  
ATOM   3050  CB  CYS A 205       4.144  -0.163   3.532  1.00  0.96           C  
ATOM   3051  HB2 CYS A 205       5.151  -0.233   3.120  1.00  0.96           H  
ATOM   3052  HB3 CYS A 205       4.234   0.064   4.594  1.00  0.96           H  
ATOM   3053  O   CYS A 205       3.164   2.552   4.603  1.00  0.96           O  
ATOM   3054  SG  CYS A 205       3.316  -1.729   3.386  1.00  0.96           S  
ATOM   3055  N   ASP A 206       4.695   2.991   3.019  1.00  0.95           N  
ATOM   3056  H   ASP A 206       5.254   2.567   2.292  1.00  0.95           H  
ATOM   3057  CA  ASP A 206       5.167   4.222   3.657  1.00  0.95           C  
ATOM   3058  HA  ASP A 206       4.365   4.606   4.288  1.00  0.95           H  
ATOM   3059  C   ASP A 206       5.461   5.364   2.666  1.00  0.95           C  
ATOM   3060  CB  ASP A 206       6.323   3.861   4.607  1.00  0.95           C  
ATOM   3061  HB2 ASP A 206       5.997   3.023   5.223  1.00  0.95           H  
ATOM   3062  HB3 ASP A 206       7.189   3.516   4.042  1.00  0.95           H  
ATOM   3063  O   ASP A 206       4.739   6.368   2.677  1.00  0.95           O  
ATOM   3064  CG  ASP A 206       6.756   4.981   5.556  1.00  0.95           C  
ATOM   3065  OD1 ASP A 206       6.401   6.155   5.321  1.00  0.95           O  
ATOM   3066  OD2 ASP A 206       7.520   4.642   6.488  1.00  0.95           O  
ATOM   3067  N   PRO A 207       6.456   5.263   1.760  1.00  0.97           N  
ATOM   3068  CA  PRO A 207       6.870   6.418   0.981  1.00  0.97           C  
ATOM   3069  HA  PRO A 207       7.097   7.245   1.653  1.00  0.97           H  
ATOM   3070  C   PRO A 207       5.783   6.884   0.017  1.00  0.97           C  
ATOM   3071  CB  PRO A 207       8.146   6.001   0.247  1.00  0.97           C  
ATOM   3072  HB2 PRO A 207       9.017   6.177   0.878  1.00  0.97           H  
ATOM   3073  HB3 PRO A 207       8.259   6.512  -0.710  1.00  0.97           H  
ATOM   3074  O   PRO A 207       5.057   6.096  -0.592  1.00  0.97           O  
ATOM   3075  CG  PRO A 207       7.936   4.502   0.068  1.00  0.97           C  
ATOM   3076  HG2 PRO A 207       7.274   4.331  -0.781  1.00  0.97           H  
ATOM   3077  HG3 PRO A 207       8.879   3.970  -0.058  1.00  0.97           H  
ATOM   3078  CD  PRO A 207       7.214   4.092   1.349  1.00  0.97           C  
ATOM   3079  HD2 PRO A 207       6.546   3.256   1.140  1.00  0.97           H  
ATOM   3080  HD3 PRO A 207       7.951   3.827   2.107  1.00  0.97           H  
ATOM   3081  N   ASN A 208       5.762   8.196  -0.196  1.00  0.98           N  
ATOM   3082  H   ASN A 208       6.470   8.732   0.286  1.00  0.98           H  
ATOM   3083  CA  ASN A 208       5.185   8.775  -1.400  1.00  0.98           C  
ATOM   3084  HA  ASN A 208       4.432   8.092  -1.794  1.00  0.98           H  
ATOM   3085  C   ASN A 208       6.268   8.909  -2.472  1.00  0.98           C  
ATOM   3086  CB  ASN A 208       4.474  10.096  -1.078  1.00  0.98           C  
ATOM   3087  HB2 ASN A 208       3.716   9.888  -0.323  1.00  0.98           H  
ATOM   3088  HB3 ASN A 208       3.976  10.476  -1.969  1.00  0.98           H  
ATOM   3089  O   ASN A 208       7.458   9.005  -2.160  1.00  0.98           O  
ATOM   3090  CG  ASN A 208       5.386  11.189  -0.569  1.00  0.98           C  
ATOM   3091  ND2 ASN A 208       5.506  11.310   0.732  1.00  0.98           N  
ATOM   3092 HD21 ASN A 208       6.179  11.974   1.087  1.00  0.98           H  
ATOM   3093 HD22 ASN A 208       5.070  10.627   1.335  1.00  0.98           H  
ATOM   3094  OD1 ASN A 208       5.959  11.971  -1.314  1.00  0.98           O  
ATOM   3095  N   TYR A 209       5.851   8.937  -3.735  1.00  0.99           N  
ATOM   3096  H   TYR A 209       4.857   8.897  -3.912  1.00  0.99           H  
ATOM   3097  CA  TYR A 209       6.762   9.035  -4.871  1.00  0.99           C  
ATOM   3098  HA  TYR A 209       7.786   9.062  -4.500  1.00  0.99           H  
ATOM   3099  C   TYR A 209       6.515  10.296  -5.670  1.00  0.99           C  
ATOM   3100  CB  TYR A 209       6.645   7.821  -5.795  1.00  0.99           C  
ATOM   3101  HB2 TYR A 209       5.657   7.810  -6.255  1.00  0.99           H  
ATOM   3102  HB3 TYR A 209       7.379   7.914  -6.596  1.00  0.99           H  
ATOM   3103  O   TYR A 209       5.369  10.664  -5.916  1.00  0.99           O  
ATOM   3104  CG  TYR A 209       6.867   6.516  -5.085  1.00  0.99           C  
ATOM   3105  CD1 TYR A 209       8.159   5.982  -4.945  1.00  0.99           C  
ATOM   3106  HD1 TYR A 209       9.009   6.497  -5.369  1.00  0.99           H  
ATOM   3107  CD2 TYR A 209       5.773   5.879  -4.489  1.00  0.99           C  
ATOM   3108  HD2 TYR A 209       4.788   6.319  -4.540  1.00  0.99           H  
ATOM   3109  CE1 TYR A 209       8.352   4.784  -4.239  1.00  0.99           C  
ATOM   3110  HE1 TYR A 209       9.347   4.378  -4.126  1.00  0.99           H  
ATOM   3111  CE2 TYR A 209       5.970   4.706  -3.762  1.00  0.99           C  
ATOM   3112  HE2 TYR A 209       5.109   4.303  -3.250  1.00  0.99           H  
ATOM   3113  OH  TYR A 209       7.434   2.953  -2.999  1.00  0.99           O  
ATOM   3114  HH  TYR A 209       8.350   2.667  -3.031  1.00  0.99           H  
ATOM   3115  CZ  TYR A 209       7.252   4.126  -3.658  1.00  0.99           C  
ATOM   3116  N   THR A 210       7.590  10.886  -6.185  1.00  0.99           N  
ATOM   3117  H   THR A 210       8.498  10.567  -5.876  1.00  0.99           H  
ATOM   3118  CA  THR A 210       7.511  11.735  -7.374  1.00  0.99           C  
ATOM   3119  HA  THR A 210       6.543  12.236  -7.399  1.00  0.99           H  
ATOM   3120  C   THR A 210       7.628  10.838  -8.605  1.00  0.99           C  
ATOM   3121  CB  THR A 210       8.596  12.819  -7.382  1.00  0.99           C  
ATOM   3122  HB  THR A 210       9.578  12.353  -7.469  1.00  0.99           H  
ATOM   3123  O   THR A 210       8.720  10.355  -8.926  1.00  0.99           O  
ATOM   3124  CG2 THR A 210       8.393  13.805  -8.531  1.00  0.99           C  
ATOM   3125 HG21 THR A 210       9.145  14.592  -8.480  1.00  0.99           H  
ATOM   3126 HG22 THR A 210       7.399  14.249  -8.474  1.00  0.99           H  
ATOM   3127 HG23 THR A 210       8.495  13.291  -9.486  1.00  0.99           H  
ATOM   3128  OG1 THR A 210       8.574  13.592  -6.206  1.00  0.99           O  
ATOM   3129  HG1 THR A 210       8.206  14.450  -6.432  1.00  0.99           H  
ATOM   3130  N   PHE A 211       6.500  10.599  -9.274  1.00  0.99           N  
ATOM   3131  H   PHE A 211       5.646  11.014  -8.930  1.00  0.99           H  
ATOM   3132  CA  PHE A 211       6.399   9.813 -10.500  1.00  0.99           C  
ATOM   3133  HA  PHE A 211       7.212   9.086 -10.500  1.00  0.99           H  
ATOM   3134  C   PHE A 211       6.529  10.696 -11.747  1.00  0.99           C  
ATOM   3135  CB  PHE A 211       5.087   9.020 -10.506  1.00  0.99           C  
ATOM   3136  HB2 PHE A 211       4.250   9.716 -10.441  1.00  0.99           H  
ATOM   3137  HB3 PHE A 211       5.054   8.386  -9.620  1.00  0.99           H  
ATOM   3138  O   PHE A 211       5.905  11.755 -11.826  1.00  0.99           O  
ATOM   3139  CG  PHE A 211       4.909   8.151 -11.738  1.00  0.99           C  
ATOM   3140  CD1 PHE A 211       4.224   8.642 -12.866  1.00  0.99           C  
ATOM   3141  HD1 PHE A 211       3.808   9.639 -12.860  1.00  0.99           H  
ATOM   3142  CD2 PHE A 211       5.443   6.850 -11.763  1.00  0.99           C  
ATOM   3143  HD2 PHE A 211       5.974   6.472 -10.901  1.00  0.99           H  
ATOM   3144  CE1 PHE A 211       4.067   7.830 -14.004  1.00  0.99           C  
ATOM   3145  HE1 PHE A 211       3.531   8.202 -14.865  1.00  0.99           H  
ATOM   3146  CE2 PHE A 211       5.281   6.037 -12.898  1.00  0.99           C  
ATOM   3147  HE2 PHE A 211       5.678   5.033 -12.903  1.00  0.99           H  
ATOM   3148  CZ  PHE A 211       4.591   6.528 -14.020  1.00  0.99           C  
ATOM   3149  HZ  PHE A 211       4.457   5.902 -14.891  1.00  0.99           H  
ATOM   3150  N   SER A 212       7.307  10.258 -12.736  1.00  0.99           N  
ATOM   3151  H   SER A 212       7.795   9.383 -12.607  1.00  0.99           H  
ATOM   3152  CA  SER A 212       7.426  10.915 -14.043  1.00  0.99           C  
ATOM   3153  HA  SER A 212       6.450  11.311 -14.325  1.00  0.99           H  
ATOM   3154  C   SER A 212       7.863   9.931 -15.128  1.00  0.99           C  
ATOM   3155  CB  SER A 212       8.413  12.093 -13.974  1.00  0.99           C  
ATOM   3156  HB2 SER A 212       8.113  12.763 -13.168  1.00  0.99           H  
ATOM   3157  HB3 SER A 212       8.368  12.653 -14.909  1.00  0.99           H  
ATOM   3158  O   SER A 212       8.473   8.900 -14.840  1.00  0.99           O  
ATOM   3159  OG  SER A 212       9.749  11.664 -13.751  1.00  0.99           O  
ATOM   3160  HG  SER A 212      10.004  11.108 -14.491  1.00  0.99           H  
ATOM   3161  N   ILE A 213       7.631  10.282 -16.391  1.00  0.99           N  
ATOM   3162  H   ILE A 213       7.148  11.148 -16.582  1.00  0.99           H  
ATOM   3163  CA  ILE A 213       8.144   9.543 -17.550  1.00  0.99           C  
ATOM   3164  HA  ILE A 213       8.806   8.741 -17.222  1.00  0.99           H  
ATOM   3165  C   ILE A 213       8.974  10.517 -18.381  1.00  0.99           C  
ATOM   3166  CB  ILE A 213       6.986   8.903 -18.342  1.00  0.99           C  
ATOM   3167  HB  ILE A 213       6.317   9.695 -18.678  1.00  0.99           H  
ATOM   3168  O   ILE A 213       8.459  11.533 -18.846  1.00  0.99           O  
ATOM   3169  CG1 ILE A 213       6.180   7.940 -17.437  1.00  0.99           C  
ATOM   3170 HG12 ILE A 213       6.846   7.165 -17.057  1.00  0.99           H  
ATOM   3171 HG13 ILE A 213       5.793   8.490 -16.578  1.00  0.99           H  
ATOM   3172  CG2 ILE A 213       7.538   8.167 -19.576  1.00  0.99           C  
ATOM   3173 HG21 ILE A 213       6.702   7.893 -20.219  1.00  0.99           H  
ATOM   3174 HG22 ILE A 213       8.189   8.815 -20.163  1.00  0.99           H  
ATOM   3175 HG23 ILE A 213       8.093   7.278 -19.278  1.00  0.99           H  
ATOM   3176  CD1 ILE A 213       4.972   7.275 -18.102  1.00  0.99           C  
ATOM   3177 HD11 ILE A 213       5.282   6.651 -18.940  1.00  0.99           H  
ATOM   3178 HD12 ILE A 213       4.464   6.644 -17.373  1.00  0.99           H  
ATOM   3179 HD13 ILE A 213       4.276   8.044 -18.439  1.00  0.99           H  
ATOM   3180  N   ASP A 214      10.266  10.233 -18.546  1.00  0.99           N  
ATOM   3181  H   ASP A 214      10.628   9.370 -18.167  1.00  0.99           H  
ATOM   3182  CA  ASP A 214      11.189  11.145 -19.223  1.00  0.99           C  
ATOM   3183  HA  ASP A 214      11.258  12.063 -18.640  1.00  0.99           H  
ATOM   3184  C   ASP A 214      10.669  11.503 -20.625  1.00  0.99           C  
ATOM   3185  CB  ASP A 214      12.595  10.531 -19.335  1.00  0.99           C  
ATOM   3186  HB2 ASP A 214      13.134  11.068 -20.115  1.00  0.99           H  
ATOM   3187  HB3 ASP A 214      12.510   9.493 -19.656  1.00  0.99           H  
ATOM   3188  O   ASP A 214      10.345  10.626 -21.426  1.00  0.99           O  
ATOM   3189  CG  ASP A 214      13.458  10.601 -18.070  1.00  0.99           C  
ATOM   3190  OD1 ASP A 214      13.027  11.094 -17.007  1.00  0.99           O  
ATOM   3191  OD2 ASP A 214      14.632  10.160 -18.154  1.00  0.99           O  
ATOM   3192  N   GLY A 215      10.596  12.801 -20.928  1.00  0.98           N  
ATOM   3193  H   GLY A 215      10.804  13.473 -20.203  1.00  0.98           H  
ATOM   3194  CA  GLY A 215      10.166  13.307 -22.236  1.00  0.98           C  
ATOM   3195  HA2 GLY A 215      10.441  14.359 -22.312  1.00  0.98           H  
ATOM   3196  HA3 GLY A 215      10.690  12.759 -23.019  1.00  0.98           H  
ATOM   3197  C   GLY A 215       8.665  13.203 -22.530  1.00  0.98           C  
ATOM   3198  O   GLY A 215       8.271  13.497 -23.654  1.00  0.98           O  
ATOM   3199  N   HIS A 216       7.829  12.810 -21.564  1.00  0.99           N  
ATOM   3200  H   HIS A 216       8.189  12.587 -20.647  1.00  0.99           H  
ATOM   3201  CA  HIS A 216       6.389  12.650 -21.765  1.00  0.99           C  
ATOM   3202  HA  HIS A 216       6.119  12.987 -22.766  1.00  0.99           H  
ATOM   3203  C   HIS A 216       5.584  13.483 -20.766  1.00  0.99           C  
ATOM   3204  CB  HIS A 216       6.001  11.171 -21.664  1.00  0.99           C  
ATOM   3205  HB2 HIS A 216       4.919  11.083 -21.755  1.00  0.99           H  
ATOM   3206  HB3 HIS A 216       6.284  10.800 -20.679  1.00  0.99           H  
ATOM   3207  O   HIS A 216       5.883  13.510 -19.575  1.00  0.99           O  
ATOM   3208  CG  HIS A 216       6.642  10.300 -22.712  1.00  0.99           C  
ATOM   3209  CD2 HIS A 216       6.027   9.753 -23.804  1.00  0.99           C  
ATOM   3210  HD2 HIS A 216       4.992   9.885 -24.084  1.00  0.99           H  
ATOM   3211  ND1 HIS A 216       7.955   9.888 -22.738  1.00  0.99           N  
ATOM   3212  HD1 HIS A 216       8.689  10.168 -22.103  1.00  0.99           H  
ATOM   3213  CE1 HIS A 216       8.129   9.108 -23.809  1.00  0.99           C  
ATOM   3214  HE1 HIS A 216       9.068   8.663 -24.106  1.00  0.99           H  
ATOM   3215  NE2 HIS A 216       6.976   8.982 -24.482  1.00  0.99           N  
ATOM   3216  N   ASN A 217       4.514  14.105 -21.259  1.00  0.99           N  
ATOM   3217  H   ASN A 217       4.305  13.985 -22.240  1.00  0.99           H  
ATOM   3218  CA  ASN A 217       3.459  14.643 -20.407  1.00  0.99           C  
ATOM   3219  HA  ASN A 217       3.882  14.945 -19.449  1.00  0.99           H  
ATOM   3220  C   ASN A 217       2.414  13.558 -20.127  1.00  0.99           C  
ATOM   3221  CB  ASN A 217       2.827  15.880 -21.062  1.00  0.99           C  
ATOM   3222  HB2 ASN A 217       1.953  16.176 -20.483  1.00  0.99           H  
ATOM   3223  HB3 ASN A 217       2.500  15.629 -22.072  1.00  0.99           H  
ATOM   3224  O   ASN A 217       2.236  12.621 -20.908  1.00  0.99           O  
ATOM   3225  CG  ASN A 217       3.753  17.080 -21.110  1.00  0.99           C  
ATOM   3226  ND2 ASN A 217       3.466  18.034 -21.964  1.00  0.99           N  
ATOM   3227 HD21 ASN A 217       4.084  18.832 -21.932  1.00  0.99           H  
ATOM   3228 HD22 ASN A 217       2.643  17.970 -22.545  1.00  0.99           H  
ATOM   3229  OD1 ASN A 217       4.729  17.206 -20.397  1.00  0.99           O  
ATOM   3230  N   MET A 218       1.689  13.729 -19.030  1.00  0.99           N  
ATOM   3231  H   MET A 218       1.889  14.531 -18.450  1.00  0.99           H  
ATOM   3232  CA  MET A 218       0.603  12.863 -18.590  1.00  0.99           C  
ATOM   3233  HA  MET A 218       0.435  12.060 -19.308  1.00  0.99           H  
ATOM   3234  C   MET A 218      -0.666  13.704 -18.479  1.00  0.99           C  
ATOM   3235  CB  MET A 218       0.975  12.249 -17.234  1.00  0.99           C  
ATOM   3236  HB2 MET A 218       0.139  11.660 -16.858  1.00  0.99           H  
ATOM   3237  HB3 MET A 218       1.164  13.055 -16.525  1.00  0.99           H  
ATOM   3238  O   MET A 218      -0.665  14.736 -17.813  1.00  0.99           O  
ATOM   3239  CG  MET A 218       2.216  11.352 -17.317  1.00  0.99           C  
ATOM   3240  HG2 MET A 218       3.043  11.906 -17.762  1.00  0.99           H  
ATOM   3241  HG3 MET A 218       1.990  10.508 -17.968  1.00  0.99           H  
ATOM   3242  SD  MET A 218       2.772  10.715 -15.715  1.00  0.99           S  
ATOM   3243  CE  MET A 218       3.510  12.209 -15.001  1.00  0.99           C  
ATOM   3244  HE1 MET A 218       3.932  11.972 -14.024  1.00  0.99           H  
ATOM   3245  HE2 MET A 218       2.749  12.981 -14.883  1.00  0.99           H  
ATOM   3246  HE3 MET A 218       4.299  12.579 -15.654  1.00  0.99           H  
ATOM   3247  N   THR A 219      -1.752  13.284 -19.123  1.00  0.99           N  
ATOM   3248  H   THR A 219      -1.696  12.443 -19.679  1.00  0.99           H  
ATOM   3249  CA  THR A 219      -3.057  13.949 -18.979  1.00  0.99           C  
ATOM   3250  HA  THR A 219      -2.927  14.952 -18.572  1.00  0.99           H  
ATOM   3251  C   THR A 219      -3.914  13.154 -18.006  1.00  0.99           C  
ATOM   3252  CB  THR A 219      -3.757  14.106 -20.333  1.00  0.99           C  
ATOM   3253  HB  THR A 219      -4.002  13.124 -20.737  1.00  0.99           H  
ATOM   3254  O   THR A 219      -4.460  12.127 -18.393  1.00  0.99           O  
ATOM   3255  CG2 THR A 219      -5.034  14.932 -20.215  1.00  0.99           C  
ATOM   3256 HG21 THR A 219      -5.754  14.410 -19.584  1.00  0.99           H  
ATOM   3257 HG22 THR A 219      -4.811  15.907 -19.782  1.00  0.99           H  
ATOM   3258 HG23 THR A 219      -5.468  15.066 -21.206  1.00  0.99           H  
ATOM   3259  OG1 THR A 219      -2.906  14.766 -21.241  1.00  0.99           O  
ATOM   3260  HG1 THR A 219      -2.202  14.150 -21.457  1.00  0.99           H  
ATOM   3261  N   ILE A 220      -4.013  13.585 -16.749  1.00  0.99           N  
ATOM   3262  H   ILE A 220      -3.590  14.471 -16.513  1.00  0.99           H  
ATOM   3263  CA  ILE A 220      -4.822  12.912 -15.722  1.00  0.99           C  
ATOM   3264  HA  ILE A 220      -4.536  11.861 -15.685  1.00  0.99           H  
ATOM   3265  C   ILE A 220      -6.302  12.994 -16.101  1.00  0.99           C  
ATOM   3266  CB  ILE A 220      -4.576  13.518 -14.323  1.00  0.99           C  
ATOM   3267  HB  ILE A 220      -4.797  14.584 -14.370  1.00  0.99           H  
ATOM   3268  O   ILE A 220      -6.785  14.074 -16.434  1.00  0.99           O  
ATOM   3269  CG1 ILE A 220      -3.096  13.334 -13.919  1.00  0.99           C  
ATOM   3270 HG12 ILE A 220      -2.876  12.274 -13.792  1.00  0.99           H  
ATOM   3271 HG13 ILE A 220      -2.450  13.723 -14.707  1.00  0.99           H  
ATOM   3272  CG2 ILE A 220      -5.505  12.879 -13.268  1.00  0.99           C  
ATOM   3273 HG21 ILE A 220      -5.338  13.321 -12.285  1.00  0.99           H  
ATOM   3274 HG22 ILE A 220      -5.336  11.804 -13.209  1.00  0.99           H  
ATOM   3275 HG23 ILE A 220      -6.552  13.062 -13.508  1.00  0.99           H  
ATOM   3276  CD1 ILE A 220      -2.733  14.082 -12.635  1.00  0.99           C  
ATOM   3277 HD11 ILE A 220      -3.063  15.117 -12.724  1.00  0.99           H  
ATOM   3278 HD12 ILE A 220      -3.200  13.615 -11.768  1.00  0.99           H  
ATOM   3279 HD13 ILE A 220      -1.652  14.058 -12.496  1.00  0.99           H  
ATOM   3280  N   ILE A 221      -6.996  11.857 -16.035  1.00  0.99           N  
ATOM   3281  H   ILE A 221      -6.494  11.028 -15.753  1.00  0.99           H  
ATOM   3282  CA  ILE A 221      -8.424  11.704 -16.363  1.00  0.99           C  
ATOM   3283  HA  ILE A 221      -8.882  12.692 -16.425  1.00  0.99           H  
ATOM   3284  C   ILE A 221      -9.220  10.953 -15.283  1.00  0.99           C  
ATOM   3285  CB  ILE A 221      -8.599  11.015 -17.735  1.00  0.99           C  
ATOM   3286  HB  ILE A 221      -9.668  10.888 -17.905  1.00  0.99           H  
ATOM   3287  O   ILE A 221     -10.441  10.877 -15.366  1.00  0.99           O  
ATOM   3288  CG1 ILE A 221      -7.931   9.619 -17.779  1.00  0.99           C  
ATOM   3289 HG12 ILE A 221      -8.144   9.081 -16.856  1.00  0.99           H  
ATOM   3290 HG13 ILE A 221      -6.850   9.730 -17.864  1.00  0.99           H  
ATOM   3291  CG2 ILE A 221      -8.063  11.922 -18.858  1.00  0.99           C  
ATOM   3292 HG21 ILE A 221      -8.529  12.904 -18.783  1.00  0.99           H  
ATOM   3293 HG22 ILE A 221      -6.982  12.034 -18.778  1.00  0.99           H  
ATOM   3294 HG23 ILE A 221      -8.303  11.496 -19.833  1.00  0.99           H  
ATOM   3295  CD1 ILE A 221      -8.440   8.752 -18.936  1.00  0.99           C  
ATOM   3296 HD11 ILE A 221      -7.914   7.797 -18.934  1.00  0.99           H  
ATOM   3297 HD12 ILE A 221      -9.506   8.561 -18.809  1.00  0.99           H  
ATOM   3298 HD13 ILE A 221      -8.273   9.240 -19.897  1.00  0.99           H  
ATOM   3299  N   GLU A 222      -8.554  10.386 -14.276  1.00  0.99           N  
ATOM   3300  H   GLU A 222      -7.552  10.503 -14.232  1.00  0.99           H  
ATOM   3301  CA  GLU A 222      -9.186   9.702 -13.142  1.00  0.99           C  
ATOM   3302  HA  GLU A 222     -10.173  10.128 -12.963  1.00  0.99           H  
ATOM   3303  C   GLU A 222      -8.317   9.881 -11.895  1.00  0.99           C  
ATOM   3304  CB  GLU A 222      -9.328   8.202 -13.447  1.00  0.99           C  
ATOM   3305  HB2 GLU A 222      -9.714   8.068 -14.457  1.00  0.99           H  
ATOM   3306  HB3 GLU A 222      -8.323   7.784 -13.393  1.00  0.99           H  
ATOM   3307  O   GLU A 222      -7.090   9.779 -11.978  1.00  0.99           O  
ATOM   3308  CG  GLU A 222     -10.186   7.372 -12.482  1.00  0.99           C  
ATOM   3309  HG2 GLU A 222      -9.932   7.620 -11.452  1.00  0.99           H  
ATOM   3310  HG3 GLU A 222     -11.239   7.602 -12.642  1.00  0.99           H  
ATOM   3311  CD  GLU A 222      -9.919   5.875 -12.721  1.00  0.99           C  
ATOM   3312  OE1 GLU A 222      -9.206   5.243 -11.909  1.00  0.99           O  
ATOM   3313  OE2 GLU A 222     -10.294   5.333 -13.781  1.00  0.99           O  
ATOM   3314  N   THR A 223      -8.948  10.085 -10.743  1.00  0.99           N  
ATOM   3315  H   THR A 223      -9.951  10.204 -10.764  1.00  0.99           H  
ATOM   3316  CA  THR A 223      -8.313  10.138  -9.421  1.00  0.99           C  
ATOM   3317  HA  THR A 223      -7.292   9.759  -9.471  1.00  0.99           H  
ATOM   3318  C   THR A 223      -9.118   9.283  -8.460  1.00  0.99           C  
ATOM   3319  CB  THR A 223      -8.282  11.568  -8.870  1.00  0.99           C  
ATOM   3320  HB  THR A 223      -7.883  11.549  -7.856  1.00  0.99           H  
ATOM   3321  O   THR A 223     -10.305   9.543  -8.284  1.00  0.99           O  
ATOM   3322  CG2 THR A 223      -7.422  12.501  -9.715  1.00  0.99           C  
ATOM   3323 HG21 THR A 223      -7.612  12.359 -10.779  1.00  0.99           H  
ATOM   3324 HG22 THR A 223      -6.372  12.301  -9.504  1.00  0.99           H  
ATOM   3325 HG23 THR A 223      -7.657  13.533  -9.455  1.00  0.99           H  
ATOM   3326  OG1 THR A 223      -9.574  12.122  -8.829  1.00  0.99           O  
ATOM   3327  HG1 THR A 223     -10.164  11.446  -8.488  1.00  0.99           H  
ATOM   3328  N   ASP A 224      -8.498   8.280  -7.843  1.00  0.98           N  
ATOM   3329  H   ASP A 224      -7.502   8.172  -7.972  1.00  0.98           H  
ATOM   3330  CA  ASP A 224      -9.146   7.416  -6.849  1.00  0.98           C  
ATOM   3331  HA  ASP A 224      -8.535   6.516  -6.777  1.00  0.98           H  
ATOM   3332  C   ASP A 224     -10.549   6.938  -7.278  1.00  0.98           C  
ATOM   3333  CB  ASP A 224      -9.118   8.089  -5.462  1.00  0.98           C  
ATOM   3334  HB2 ASP A 224      -9.627   7.451  -4.740  1.00  0.98           H  
ATOM   3335  HB3 ASP A 224      -9.659   9.034  -5.514  1.00  0.98           H  
ATOM   3336  O   ASP A 224     -11.528   7.120  -6.559  1.00  0.98           O  
ATOM   3337  CG  ASP A 224      -7.694   8.340  -4.958  1.00  0.98           C  
ATOM   3338  OD1 ASP A 224      -6.781   7.549  -5.274  1.00  0.98           O  
ATOM   3339  OD2 ASP A 224      -7.463   9.368  -4.282  1.00  0.98           O  
ATOM   3340  N   SER A 225     -10.651   6.347  -8.478  1.00  0.98           N  
ATOM   3341  H   SER A 225      -9.802   6.260  -9.018  1.00  0.98           H  
ATOM   3342  CA  SER A 225     -11.896   5.866  -9.118  1.00  0.98           C  
ATOM   3343  HA  SER A 225     -11.587   5.426 -10.066  1.00  0.98           H  
ATOM   3344  C   SER A 225     -12.932   6.931  -9.522  1.00  0.98           C  
ATOM   3345  CB  SER A 225     -12.522   4.713  -8.321  1.00  0.98           C  
ATOM   3346  HB2 SER A 225     -11.754   3.969  -8.109  1.00  0.98           H  
ATOM   3347  HB3 SER A 225     -13.294   4.237  -8.927  1.00  0.98           H  
ATOM   3348  O   SER A 225     -14.009   6.598 -10.006  1.00  0.98           O  
ATOM   3349  OG  SER A 225     -13.108   5.137  -7.106  1.00  0.98           O  
ATOM   3350  HG  SER A 225     -12.609   5.885  -6.770  1.00  0.98           H  
ATOM   3351  N   ILE A 226     -12.606   8.220  -9.409  1.00  0.98           N  
ATOM   3352  H   ILE A 226     -11.742   8.462  -8.945  1.00  0.98           H  
ATOM   3353  CA  ILE A 226     -13.464   9.320  -9.861  1.00  0.98           C  
ATOM   3354  HA  ILE A 226     -14.457   8.932 -10.089  1.00  0.98           H  
ATOM   3355  C   ILE A 226     -12.898   9.920 -11.149  1.00  0.98           C  
ATOM   3356  CB  ILE A 226     -13.633  10.372  -8.741  1.00  0.98           C  
ATOM   3357  HB  ILE A 226     -12.662  10.829  -8.552  1.00  0.98           H  
ATOM   3358  O   ILE A 226     -11.762  10.394 -11.175  1.00  0.98           O  
ATOM   3359  CG1 ILE A 226     -14.117   9.764  -7.402  1.00  0.98           C  
ATOM   3360 HG12 ILE A 226     -13.351   9.090  -7.018  1.00  0.98           H  
ATOM   3361 HG13 ILE A 226     -14.216  10.568  -6.673  1.00  0.98           H  
ATOM   3362  CG2 ILE A 226     -14.588  11.493  -9.192  1.00  0.98           C  
ATOM   3363 HG21 ILE A 226     -15.547  11.079  -9.504  1.00  0.98           H  
ATOM   3364 HG22 ILE A 226     -14.148  12.047 -10.020  1.00  0.98           H  
ATOM   3365 HG23 ILE A 226     -14.746  12.189  -8.368  1.00  0.98           H  
ATOM   3366  CD1 ILE A 226     -15.449   9.002  -7.456  1.00  0.98           C  
ATOM   3367 HD11 ILE A 226     -15.691   8.639  -6.457  1.00  0.98           H  
ATOM   3368 HD12 ILE A 226     -16.252   9.658  -7.792  1.00  0.98           H  
ATOM   3369 HD13 ILE A 226     -15.373   8.143  -8.124  1.00  0.98           H  
ATOM   3370  N   ASN A 227     -13.690   9.930 -12.226  1.00  0.98           N  
ATOM   3371  H   ASN A 227     -14.591   9.479 -12.159  1.00  0.98           H  
ATOM   3372  CA  ASN A 227     -13.314  10.597 -13.477  1.00  0.98           C  
ATOM   3373  HA  ASN A 227     -12.365  10.184 -13.819  1.00  0.98           H  
ATOM   3374  C   ASN A 227     -13.117  12.102 -13.247  1.00  0.98           C  
ATOM   3375  CB  ASN A 227     -14.375  10.343 -14.562  1.00  0.98           C  
ATOM   3376  HB2 ASN A 227     -15.363  10.590 -14.175  1.00  0.98           H  
ATOM   3377  HB3 ASN A 227     -14.170  10.988 -15.416  1.00  0.98           H  
ATOM   3378  O   ASN A 227     -13.961  12.757 -12.628  1.00  0.98           O  
ATOM   3379  CG  ASN A 227     -14.352   8.915 -15.078  1.00  0.98           C  
ATOM   3380  ND2 ASN A 227     -15.496   8.287 -15.220  1.00  0.98           N  
ATOM   3381 HD21 ASN A 227     -16.377   8.704 -14.957  1.00  0.98           H  
ATOM   3382 HD22 ASN A 227     -15.437   7.343 -15.576  1.00  0.98           H  
ATOM   3383  OD1 ASN A 227     -13.313   8.350 -15.364  1.00  0.98           O  
ATOM   3384  N   THR A 228     -12.044  12.669 -13.792  1.00  0.98           N  
ATOM   3385  H   THR A 228     -11.419  12.091 -14.336  1.00  0.98           H  
ATOM   3386  CA  THR A 228     -11.699  14.089 -13.653  1.00  0.98           C  
ATOM   3387  HA  THR A 228     -12.407  14.558 -12.970  1.00  0.98           H  
ATOM   3388  C   THR A 228     -11.803  14.833 -14.976  1.00  0.98           C  
ATOM   3389  CB  THR A 228     -10.307  14.304 -13.036  1.00  0.98           C  
ATOM   3390  HB  THR A 228     -10.154  15.373 -12.891  1.00  0.98           H  
ATOM   3391  O   THR A 228     -11.697  14.252 -16.056  1.00  0.98           O  
ATOM   3392  CG2 THR A 228     -10.189  13.627 -11.676  1.00  0.98           C  
ATOM   3393 HG21 THR A 228      -9.285  13.985 -11.183  1.00  0.98           H  
ATOM   3394 HG22 THR A 228     -10.134  12.544 -11.793  1.00  0.98           H  
ATOM   3395 HG23 THR A 228     -11.047  13.877 -11.053  1.00  0.98           H  
ATOM   3396  OG1 THR A 228      -9.272  13.823 -13.865  1.00  0.98           O  
ATOM   3397  HG1 THR A 228      -9.101  14.489 -14.535  1.00  0.98           H  
ATOM   3398  N   ALA A 229     -11.952  16.154 -14.906  1.00  0.98           N  
ATOM   3399  H   ALA A 229     -12.035  16.581 -13.994  1.00  0.98           H  
ATOM   3400  CA  ALA A 229     -11.600  17.003 -16.031  1.00  0.98           C  
ATOM   3401  HA  ALA A 229     -12.248  16.737 -16.866  1.00  0.98           H  
ATOM   3402  C   ALA A 229     -10.115  16.760 -16.397  1.00  0.98           C  
ATOM   3403  CB  ALA A 229     -11.872  18.465 -15.663  1.00  0.98           C  
ATOM   3404  HB1 ALA A 229     -11.253  18.752 -14.812  1.00  0.98           H  
ATOM   3405  HB2 ALA A 229     -11.634  19.108 -16.510  1.00  0.98           H  
ATOM   3406  HB3 ALA A 229     -12.922  18.590 -15.400  1.00  0.98           H  
ATOM   3407  O   ALA A 229      -9.285  16.661 -15.485  1.00  0.98           O  
ATOM   3408  N   PRO A 230      -9.762  16.653 -17.693  1.00  0.99           N  
ATOM   3409  CA  PRO A 230      -8.384  16.412 -18.106  1.00  0.99           C  
ATOM   3410  HA  PRO A 230      -8.103  15.422 -17.749  1.00  0.99           H  
ATOM   3411  C   PRO A 230      -7.403  17.465 -17.570  1.00  0.99           C  
ATOM   3412  CB  PRO A 230      -8.416  16.373 -19.637  1.00  0.99           C  
ATOM   3413  HB2 PRO A 230      -8.307  17.376 -20.048  1.00  0.99           H  
ATOM   3414  HB3 PRO A 230      -7.656  15.706 -20.044  1.00  0.99           H  
ATOM   3415  O   PRO A 230      -7.573  18.659 -17.827  1.00  0.99           O  
ATOM   3416  CG  PRO A 230      -9.819  15.854 -19.932  1.00  0.99           C  
ATOM   3417  HG2 PRO A 230      -9.845  14.771 -19.813  1.00  0.99           H  
ATOM   3418  HG3 PRO A 230     -10.158  16.141 -20.927  1.00  0.99           H  
ATOM   3419  CD  PRO A 230     -10.655  16.510 -18.836  1.00  0.99           C  
ATOM   3420  HD2 PRO A 230     -10.992  17.494 -19.160  1.00  0.99           H  
ATOM   3421  HD3 PRO A 230     -11.506  15.868 -18.607  1.00  0.99           H  
ATOM   3422  N   LEU A 231      -6.346  17.026 -16.881  1.00  0.99           N  
ATOM   3423  H   LEU A 231      -6.318  16.043 -16.652  1.00  0.99           H  
ATOM   3424  CA  LEU A 231      -5.283  17.896 -16.365  1.00  0.99           C  
ATOM   3425  HA  LEU A 231      -5.448  18.907 -16.736  1.00  0.99           H  
ATOM   3426  C   LEU A 231      -3.912  17.429 -16.864  1.00  0.99           C  
ATOM   3427  CB  LEU A 231      -5.360  17.944 -14.826  1.00  0.99           C  
ATOM   3428  HB2 LEU A 231      -5.236  16.931 -14.444  1.00  0.99           H  
ATOM   3429  HB3 LEU A 231      -6.349  18.291 -14.529  1.00  0.99           H  
ATOM   3430  O   LEU A 231      -3.463  16.334 -16.531  1.00  0.99           O  
ATOM   3431  CG  LEU A 231      -4.293  18.848 -14.176  1.00  0.99           C  
ATOM   3432  HG  LEU A 231      -3.303  18.560 -14.530  1.00  0.99           H  
ATOM   3433  CD1 LEU A 231      -4.506  20.330 -14.496  1.00  0.99           C  
ATOM   3434 HD11 LEU A 231      -3.754  20.928 -13.982  1.00  0.99           H  
ATOM   3435 HD12 LEU A 231      -4.407  20.502 -15.568  1.00  0.99           H  
ATOM   3436 HD13 LEU A 231      -5.499  20.636 -14.169  1.00  0.99           H  
ATOM   3437  CD2 LEU A 231      -4.308  18.683 -12.658  1.00  0.99           C  
ATOM   3438 HD21 LEU A 231      -3.528  19.296 -12.206  1.00  0.99           H  
ATOM   3439 HD22 LEU A 231      -4.119  17.640 -12.406  1.00  0.99           H  
ATOM   3440 HD23 LEU A 231      -5.279  18.977 -12.260  1.00  0.99           H  
ATOM   3441  N   VAL A 232      -3.231  18.267 -17.648  1.00  0.99           N  
ATOM   3442  H   VAL A 232      -3.638  19.169 -17.853  1.00  0.99           H  
ATOM   3443  CA  VAL A 232      -1.888  17.970 -18.169  1.00  0.99           C  
ATOM   3444  HA  VAL A 232      -1.832  16.903 -18.385  1.00  0.99           H  
ATOM   3445  C   VAL A 232      -0.829  18.294 -17.117  1.00  0.99           C  
ATOM   3446  CB  VAL A 232      -1.594  18.717 -19.484  1.00  0.99           C  
ATOM   3447  HB  VAL A 232      -1.577  19.790 -19.295  1.00  0.99           H  
ATOM   3448  O   VAL A 232      -0.754  19.427 -16.642  1.00  0.99           O  
ATOM   3449  CG1 VAL A 232      -0.239  18.298 -20.074  1.00  0.99           C  
ATOM   3450 HG11 VAL A 232       0.569  18.560 -19.391  1.00  0.99           H  
ATOM   3451 HG12 VAL A 232      -0.070  18.816 -21.018  1.00  0.99           H  
ATOM   3452 HG13 VAL A 232      -0.231  17.222 -20.245  1.00  0.99           H  
ATOM   3453  CG2 VAL A 232      -2.666  18.436 -20.547  1.00  0.99           C  
ATOM   3454 HG21 VAL A 232      -2.728  17.365 -20.740  1.00  0.99           H  
ATOM   3455 HG22 VAL A 232      -2.417  18.952 -21.474  1.00  0.99           H  
ATOM   3456 HG23 VAL A 232      -3.640  18.791 -20.209  1.00  0.99           H  
ATOM   3457  N   VAL A 233       0.010  17.311 -16.797  1.00  0.99           N  
ATOM   3458  H   VAL A 233      -0.147  16.404 -17.214  1.00  0.99           H  
ATOM   3459  CA  VAL A 233       1.130  17.408 -15.851  1.00  0.99           C  
ATOM   3460  HA  VAL A 233       1.377  18.458 -15.699  1.00  0.99           H  
ATOM   3461  C   VAL A 233       2.376  16.725 -16.421  1.00  0.99           C  
ATOM   3462  CB  VAL A 233       0.761  16.810 -14.475  1.00  0.99           C  
ATOM   3463  HB  VAL A 233       1.604  16.959 -13.801  1.00  0.99           H  
ATOM   3464  O   VAL A 233       2.281  15.911 -17.339  1.00  0.99           O  
ATOM   3465  CG1 VAL A 233      -0.455  17.510 -13.858  1.00  0.99           C  
ATOM   3466 HG11 VAL A 233      -0.623  17.126 -12.852  1.00  0.99           H  
ATOM   3467 HG12 VAL A 233      -1.346  17.316 -14.456  1.00  0.99           H  
ATOM   3468 HG13 VAL A 233      -0.273  18.584 -13.810  1.00  0.99           H  
ATOM   3469  CG2 VAL A 233       0.465  15.305 -14.519  1.00  0.99           C  
ATOM   3470 HG21 VAL A 233       1.327  14.767 -14.913  1.00  0.99           H  
ATOM   3471 HG22 VAL A 233       0.273  14.948 -13.507  1.00  0.99           H  
ATOM   3472 HG23 VAL A 233      -0.406  15.105 -15.143  1.00  0.99           H  
ATOM   3473  N   ASP A 234       3.549  17.023 -15.868  1.00  0.99           N  
ATOM   3474  H   ASP A 234       3.577  17.747 -15.164  1.00  0.99           H  
ATOM   3475  CA  ASP A 234       4.806  16.324 -16.194  1.00  0.99           C  
ATOM   3476  HA  ASP A 234       4.618  15.607 -16.993  1.00  0.99           H  
ATOM   3477  C   ASP A 234       5.358  15.484 -15.026  1.00  0.99           C  
ATOM   3478  CB  ASP A 234       5.829  17.319 -16.760  1.00  0.99           C  
ATOM   3479  HB2 ASP A 234       5.389  17.809 -17.629  1.00  0.99           H  
ATOM   3480  HB3 ASP A 234       6.702  16.763 -17.102  1.00  0.99           H  
ATOM   3481  O   ASP A 234       6.264  14.667 -15.208  1.00  0.99           O  
ATOM   3482  CG  ASP A 234       6.299  18.396 -15.786  1.00  0.99           C  
ATOM   3483  OD1 ASP A 234       6.074  18.291 -14.561  1.00  0.99           O  
ATOM   3484  OD2 ASP A 234       6.927  19.380 -16.235  1.00  0.99           O  
ATOM   3485  N   SER A 235       4.784  15.627 -13.829  1.00  0.99           N  
ATOM   3486  H   SER A 235       4.068  16.332 -13.722  1.00  0.99           H  
ATOM   3487  CA  SER A 235       5.057  14.755 -12.689  1.00  0.99           C  
ATOM   3488  HA  SER A 235       5.256  13.757 -13.080  1.00  0.99           H  
ATOM   3489  C   SER A 235       3.855  14.646 -11.752  1.00  0.99           C  
ATOM   3490  CB  SER A 235       6.311  15.205 -11.932  1.00  0.99           C  
ATOM   3491  HB2 SER A 235       6.560  14.444 -11.192  1.00  0.99           H  
ATOM   3492  HB3 SER A 235       7.146  15.287 -12.628  1.00  0.99           H  
ATOM   3493  O   SER A 235       3.030  15.555 -11.662  1.00  0.99           O  
ATOM   3494  OG  SER A 235       6.127  16.438 -11.266  1.00  0.99           O  
ATOM   3495  HG  SER A 235       6.202  17.151 -11.905  1.00  0.99           H  
ATOM   3496  N   ILE A 236       3.758  13.518 -11.051  1.00  0.99           N  
ATOM   3497  H   ILE A 236       4.476  12.820 -11.185  1.00  0.99           H  
ATOM   3498  CA  ILE A 236       2.697  13.215 -10.087  1.00  0.99           C  
ATOM   3499  HA  ILE A 236       2.049  14.083  -9.957  1.00  0.99           H  
ATOM   3500  C   ILE A 236       3.363  12.905  -8.749  1.00  0.99           C  
ATOM   3501  CB  ILE A 236       1.823  12.038 -10.592  1.00  0.99           C  
ATOM   3502  HB  ILE A 236       2.469  11.176 -10.756  1.00  0.99           H  
ATOM   3503  O   ILE A 236       4.117  11.938  -8.655  1.00  0.99           O  
ATOM   3504  CG1 ILE A 236       1.140  12.388 -11.935  1.00  0.99           C  
ATOM   3505 HG12 ILE A 236       0.450  13.218 -11.779  1.00  0.99           H  
ATOM   3506 HG13 ILE A 236       1.896  12.713 -12.651  1.00  0.99           H  
ATOM   3507  CG2 ILE A 236       0.767  11.646  -9.542  1.00  0.99           C  
ATOM   3508 HG21 ILE A 236       0.055  12.458  -9.391  1.00  0.99           H  
ATOM   3509 HG22 ILE A 236       0.221  10.760  -9.867  1.00  0.99           H  
ATOM   3510 HG23 ILE A 236       1.237  11.404  -8.589  1.00  0.99           H  
ATOM   3511  CD1 ILE A 236       0.382  11.227 -12.593  1.00  0.99           C  
ATOM   3512 HD11 ILE A 236       0.061  11.526 -13.591  1.00  0.99           H  
ATOM   3513 HD12 ILE A 236       1.032  10.356 -12.680  1.00  0.99           H  
ATOM   3514 HD13 ILE A 236      -0.502  10.966 -12.012  1.00  0.99           H  
ATOM   3515  N   GLN A 237       3.084  13.694  -7.707  1.00  0.99           N  
ATOM   3516  H   GLN A 237       2.446  14.467  -7.830  1.00  0.99           H  
ATOM   3517  CA  GLN A 237       3.352  13.244  -6.342  1.00  0.99           C  
ATOM   3518  HA  GLN A 237       4.276  12.666  -6.348  1.00  0.99           H  
ATOM   3519  C   GLN A 237       2.202  12.335  -5.905  1.00  0.99           C  
ATOM   3520  CB  GLN A 237       3.581  14.415  -5.378  1.00  0.99           C  
ATOM   3521  HB2 GLN A 237       2.661  14.986  -5.257  1.00  0.99           H  
ATOM   3522  HB3 GLN A 237       4.352  15.068  -5.788  1.00  0.99           H  
ATOM   3523  O   GLN A 237       1.069  12.791  -5.768  1.00  0.99           O  
ATOM   3524  CG  GLN A 237       4.055  13.883  -4.013  1.00  0.99           C  
ATOM   3525  HG2 GLN A 237       4.941  13.265  -4.160  1.00  0.99           H  
ATOM   3526  HG3 GLN A 237       3.281  13.259  -3.567  1.00  0.99           H  
ATOM   3527  CD  GLN A 237       4.402  14.985  -3.020  1.00  0.99           C  
ATOM   3528  NE2 GLN A 237       5.138  14.669  -1.978  1.00  0.99           N  
ATOM   3529 HE21 GLN A 237       5.450  13.718  -1.845  1.00  0.99           H  
ATOM   3530 HE22 GLN A 237       5.365  15.422  -1.343  1.00  0.99           H  
ATOM   3531  OE1 GLN A 237       4.035  16.141  -3.144  1.00  0.99           O  
ATOM   3532  N   ILE A 238       2.490  11.050  -5.724  1.00  0.99           N  
ATOM   3533  H   ILE A 238       3.450  10.758  -5.838  1.00  0.99           H  
ATOM   3534  CA  ILE A 238       1.504  10.026  -5.371  1.00  0.99           C  
ATOM   3535  HA  ILE A 238       0.520  10.492  -5.319  1.00  0.99           H  
ATOM   3536  C   ILE A 238       1.809   9.478  -3.979  1.00  0.99           C  
ATOM   3537  CB  ILE A 238       1.423   8.949  -6.474  1.00  0.99           C  
ATOM   3538  HB  ILE A 238       1.157   9.463  -7.398  1.00  0.99           H  
ATOM   3539  O   ILE A 238       2.920   9.011  -3.720  1.00  0.99           O  
ATOM   3540  CG1 ILE A 238       0.286   7.954  -6.171  1.00  0.99           C  
ATOM   3541 HG12 ILE A 238       0.493   7.419  -5.245  1.00  0.99           H  
ATOM   3542 HG13 ILE A 238      -0.639   8.513  -6.030  1.00  0.99           H  
ATOM   3543  CG2 ILE A 238       2.761   8.232  -6.731  1.00  0.99           C  
ATOM   3544 HG21 ILE A 238       2.684   7.629  -7.636  1.00  0.99           H  
ATOM   3545 HG22 ILE A 238       3.015   7.589  -5.889  1.00  0.99           H  
ATOM   3546 HG23 ILE A 238       3.558   8.956  -6.893  1.00  0.99           H  
ATOM   3547  CD1 ILE A 238       0.052   6.950  -7.303  1.00  0.99           C  
ATOM   3548 HD11 ILE A 238      -0.005   7.480  -8.254  1.00  0.99           H  
ATOM   3549 HD12 ILE A 238      -0.888   6.421  -7.146  1.00  0.99           H  
ATOM   3550 HD13 ILE A 238       0.862   6.221  -7.339  1.00  0.99           H  
ATOM   3551  N   PHE A 239       0.833   9.572  -3.079  1.00  0.99           N  
ATOM   3552  H   PHE A 239      -0.056   9.954  -3.370  1.00  0.99           H  
ATOM   3553  CA  PHE A 239       0.934   9.054  -1.713  1.00  0.99           C  
ATOM   3554  HA  PHE A 239       1.982   9.049  -1.415  1.00  0.99           H  
ATOM   3555  C   PHE A 239       0.456   7.600  -1.636  1.00  0.99           C  
ATOM   3556  CB  PHE A 239       0.178   9.979  -0.745  1.00  0.99           C  
ATOM   3557  HB2 PHE A 239       0.322   9.587   0.262  1.00  0.99           H  
ATOM   3558  HB3 PHE A 239      -0.888   9.948  -0.967  1.00  0.99           H  
ATOM   3559  O   PHE A 239      -0.249   7.145  -2.539  1.00  0.99           O  
ATOM   3560  CG  PHE A 239       0.657  11.422  -0.755  1.00  0.99           C  
ATOM   3561  CD1 PHE A 239       1.730  11.810   0.062  1.00  0.99           C  
ATOM   3562  HD1 PHE A 239       2.175  11.101   0.745  1.00  0.99           H  
ATOM   3563  CD2 PHE A 239       0.092  12.368  -1.631  1.00  0.99           C  
ATOM   3564  HD2 PHE A 239      -0.730  12.089  -2.274  1.00  0.99           H  
ATOM   3565  CE1 PHE A 239       2.273  13.098  -0.069  1.00  0.99           C  
ATOM   3566  HE1 PHE A 239       3.193  13.343   0.441  1.00  0.99           H  
ATOM   3567  CE2 PHE A 239       0.593  13.676  -1.710  1.00  0.99           C  
ATOM   3568  HE2 PHE A 239       0.160  14.379  -2.406  1.00  0.99           H  
ATOM   3569  CZ  PHE A 239       1.697  14.043  -0.930  1.00  0.99           C  
ATOM   3570  HZ  PHE A 239       2.131  15.026  -1.038  1.00  0.99           H  
ATOM   3571  N   ALA A 240       0.824   6.889  -0.562  1.00  0.98           N  
ATOM   3572  H   ALA A 240       1.425   7.301   0.138  1.00  0.98           H  
ATOM   3573  CA  ALA A 240       0.334   5.535  -0.307  1.00  0.98           C  
ATOM   3574  HA  ALA A 240       0.790   4.859  -1.030  1.00  0.98           H  
ATOM   3575  C   ALA A 240      -1.192   5.473  -0.480  1.00  0.98           C  
ATOM   3576  CB  ALA A 240       0.760   5.088   1.098  1.00  0.98           C  
ATOM   3577  HB1 ALA A 240       0.418   4.068   1.273  1.00  0.98           H  
ATOM   3578  HB2 ALA A 240       1.845   5.118   1.195  1.00  0.98           H  
ATOM   3579  HB3 ALA A 240       0.304   5.724   1.857  1.00  0.98           H  
ATOM   3580  O   ALA A 240      -1.897   6.380  -0.031  1.00  0.98           O  
ATOM   3581  N   ALA A 241      -1.660   4.429  -1.170  1.00  0.98           N  
ATOM   3582  H   ALA A 241      -0.993   3.755  -1.517  1.00  0.98           H  
ATOM   3583  CA  ALA A 241      -3.054   4.148  -1.512  1.00  0.98           C  
ATOM   3584  HA  ALA A 241      -3.063   3.146  -1.941  1.00  0.98           H  
ATOM   3585  C   ALA A 241      -3.749   5.034  -2.553  1.00  0.98           C  
ATOM   3586  CB  ALA A 241      -3.854   4.074  -0.230  1.00  0.98           C  
ATOM   3587  HB1 ALA A 241      -4.833   3.667  -0.482  1.00  0.98           H  
ATOM   3588  HB2 ALA A 241      -3.335   3.389   0.441  1.00  0.98           H  
ATOM   3589  HB3 ALA A 241      -3.981   5.049   0.239  1.00  0.98           H  
ATOM   3590  O   ALA A 241      -4.865   4.721  -2.980  1.00  0.98           O  
ATOM   3591  N   GLN A 242      -3.106   6.106  -3.013  1.00  0.99           N  
ATOM   3592  H   GLN A 242      -2.188   6.321  -2.651  1.00  0.99           H  
ATOM   3593  CA  GLN A 242      -3.663   6.919  -4.089  1.00  0.99           C  
ATOM   3594  HA  GLN A 242      -4.725   7.066  -3.892  1.00  0.99           H  
ATOM   3595  C   GLN A 242      -3.542   6.224  -5.449  1.00  0.99           C  
ATOM   3596  CB  GLN A 242      -3.003   8.295  -4.127  1.00  0.99           C  
ATOM   3597  HB2 GLN A 242      -3.380   8.836  -4.995  1.00  0.99           H  
ATOM   3598  HB3 GLN A 242      -1.924   8.178  -4.228  1.00  0.99           H  
ATOM   3599  O   GLN A 242      -2.622   5.436  -5.699  1.00  0.99           O  
ATOM   3600  CG  GLN A 242      -3.314   9.111  -2.870  1.00  0.99           C  
ATOM   3601  HG2 GLN A 242      -4.392   9.119  -2.709  1.00  0.99           H  
ATOM   3602  HG3 GLN A 242      -2.839   8.652  -2.002  1.00  0.99           H  
ATOM   3603  CD  GLN A 242      -2.825  10.544  -2.996  1.00  0.99           C  
ATOM   3604  NE2 GLN A 242      -3.365  11.448  -2.207  1.00  0.99           N  
ATOM   3605 HE21 GLN A 242      -4.173  11.181  -1.663  1.00  0.99           H  
ATOM   3606 HE22 GLN A 242      -3.130  12.418  -2.357  1.00  0.99           H  
ATOM   3607  OE1 GLN A 242      -1.986  10.886  -3.824  1.00  0.99           O  
ATOM   3608  N   ARG A 243      -4.462   6.568  -6.353  1.00  0.99           N  
ATOM   3609  H   ARG A 243      -5.231   7.138  -6.031  1.00  0.99           H  
ATOM   3610  CA  ARG A 243      -4.513   6.109  -7.740  1.00  0.99           C  
ATOM   3611  HA  ARG A 243      -3.539   5.686  -7.989  1.00  0.99           H  
ATOM   3612  C   ARG A 243      -4.780   7.272  -8.684  1.00  0.99           C  
ATOM   3613  CB  ARG A 243      -5.584   5.021  -7.952  1.00  0.99           C  
ATOM   3614  HB2 ARG A 243      -5.467   4.642  -8.967  1.00  0.99           H  
ATOM   3615  HB3 ARG A 243      -6.576   5.466  -7.885  1.00  0.99           H  
ATOM   3616  O   ARG A 243      -5.609   8.137  -8.406  1.00  0.99           O  
ATOM   3617  CG  ARG A 243      -5.485   3.825  -6.993  1.00  0.99           C  
ATOM   3618  HG2 ARG A 243      -5.846   2.930  -7.499  1.00  0.99           H  
ATOM   3619  HG3 ARG A 243      -4.437   3.677  -6.732  1.00  0.99           H  
ATOM   3620  CD  ARG A 243      -6.292   4.008  -5.707  1.00  0.99           C  
ATOM   3621  HD2 ARG A 243      -6.040   3.203  -5.017  1.00  0.99           H  
ATOM   3622  HD3 ARG A 243      -5.996   4.945  -5.234  1.00  0.99           H  
ATOM   3623  NE  ARG A 243      -7.751   4.011  -5.938  1.00  0.99           N  
ATOM   3624  HE  ARG A 243      -8.119   3.584  -6.776  1.00  0.99           H  
ATOM   3625  NH1 ARG A 243      -8.239   5.092  -4.004  1.00  0.99           N  
ATOM   3626 HH11 ARG A 243      -7.263   5.295  -3.845  1.00  0.99           H  
ATOM   3627 HH12 ARG A 243      -8.914   5.481  -3.361  1.00  0.99           H  
ATOM   3628  NH2 ARG A 243      -9.908   4.451  -5.309  1.00  0.99           N  
ATOM   3629 HH21 ARG A 243     -10.302   3.975  -6.108  1.00  0.99           H  
ATOM   3630 HH22 ARG A 243     -10.505   4.823  -4.584  1.00  0.99           H  
ATOM   3631  CZ  ARG A 243      -8.629   4.514  -5.093  1.00  0.99           C  
ATOM   3632  N   TYR A 244      -4.126   7.243  -9.838  1.00  0.99           N  
ATOM   3633  H   TYR A 244      -3.509   6.460 -10.006  1.00  0.99           H  
ATOM   3634  CA  TYR A 244      -4.369   8.168 -10.941  1.00  0.99           C  
ATOM   3635  HA  TYR A 244      -5.315   8.686 -10.779  1.00  0.99           H  
ATOM   3636  C   TYR A 244      -4.460   7.382 -12.246  1.00  0.99           C  
ATOM   3637  CB  TYR A 244      -3.248   9.221 -11.018  1.00  0.99           C  
ATOM   3638  HB2 TYR A 244      -3.428   9.851 -11.889  1.00  0.99           H  
ATOM   3639  HB3 TYR A 244      -2.295   8.716 -11.175  1.00  0.99           H  
ATOM   3640  O   TYR A 244      -3.574   6.577 -12.527  1.00  0.99           O  
ATOM   3641  CG  TYR A 244      -3.133  10.117  -9.796  1.00  0.99           C  
ATOM   3642  CD1 TYR A 244      -3.900  11.293  -9.710  1.00  0.99           C  
ATOM   3643  HD1 TYR A 244      -4.556  11.558 -10.526  1.00  0.99           H  
ATOM   3644  CD2 TYR A 244      -2.278   9.766  -8.734  1.00  0.99           C  
ATOM   3645  HD2 TYR A 244      -1.699   8.857  -8.796  1.00  0.99           H  
ATOM   3646  CE1 TYR A 244      -3.844  12.094  -8.549  1.00  0.99           C  
ATOM   3647  HE1 TYR A 244      -4.454  12.980  -8.459  1.00  0.99           H  
ATOM   3648  CE2 TYR A 244      -2.204  10.575  -7.583  1.00  0.99           C  
ATOM   3649  HE2 TYR A 244      -1.560  10.305  -6.760  1.00  0.99           H  
ATOM   3650  OH  TYR A 244      -2.966  12.464  -6.329  1.00  0.99           O  
ATOM   3651  HH  TYR A 244      -2.295  12.126  -5.731  1.00  0.99           H  
ATOM   3652  CZ  TYR A 244      -3.003  11.730  -7.477  1.00  0.99           C  
ATOM   3653  N   SER A 245      -5.464   7.647 -13.084  1.00  0.99           N  
ATOM   3654  H   SER A 245      -6.139   8.347 -12.811  1.00  0.99           H  
ATOM   3655  CA  SER A 245      -5.368   7.281 -14.502  1.00  0.99           C  
ATOM   3656  HA  SER A 245      -4.600   6.515 -14.609  1.00  0.99           H  
ATOM   3657  C   SER A 245      -4.945   8.489 -15.318  1.00  0.99           C  
ATOM   3658  CB  SER A 245      -6.632   6.679 -15.111  1.00  0.99           C  
ATOM   3659  HB2 SER A 245      -7.416   7.433 -15.190  1.00  0.99           H  
ATOM   3660  HB3 SER A 245      -6.391   6.368 -16.128  1.00  0.99           H  
ATOM   3661  O   SER A 245      -5.496   9.579 -15.146  1.00  0.99           O  
ATOM   3662  OG  SER A 245      -7.084   5.540 -14.410  1.00  0.99           O  
ATOM   3663  HG  SER A 245      -7.425   5.792 -13.549  1.00  0.99           H  
ATOM   3664  N   PHE A 246      -4.001   8.301 -16.234  1.00  0.99           N  
ATOM   3665  H   PHE A 246      -3.602   7.380 -16.339  1.00  0.99           H  
ATOM   3666  CA  PHE A 246      -3.562   9.347 -17.147  1.00  0.99           C  
ATOM   3667  HA  PHE A 246      -4.331  10.119 -17.165  1.00  0.99           H  
ATOM   3668  C   PHE A 246      -3.427   8.836 -18.576  1.00  0.99           C  
ATOM   3669  CB  PHE A 246      -2.261   9.992 -16.649  1.00  0.99           C  
ATOM   3670  HB2 PHE A 246      -2.439  10.414 -15.660  1.00  0.99           H  
ATOM   3671  HB3 PHE A 246      -2.019  10.824 -17.310  1.00  0.99           H  
ATOM   3672  O   PHE A 246      -3.056   7.689 -18.816  1.00  0.99           O  
ATOM   3673  CG  PHE A 246      -1.062   9.062 -16.581  1.00  0.99           C  
ATOM   3674  CD1 PHE A 246      -0.711   8.454 -15.361  1.00  0.99           C  
ATOM   3675  HD1 PHE A 246      -1.302   8.634 -14.475  1.00  0.99           H  
ATOM   3676  CD2 PHE A 246      -0.278   8.820 -17.728  1.00  0.99           C  
ATOM   3677  HD2 PHE A 246      -0.537   9.283 -18.669  1.00  0.99           H  
ATOM   3678  CE1 PHE A 246       0.418   7.620 -15.291  1.00  0.99           C  
ATOM   3679  HE1 PHE A 246       0.710   7.180 -14.348  1.00  0.99           H  
ATOM   3680  CE2 PHE A 246       0.847   7.979 -17.653  1.00  0.99           C  
ATOM   3681  HE2 PHE A 246       1.453   7.798 -18.528  1.00  0.99           H  
ATOM   3682  CZ  PHE A 246       1.191   7.373 -16.435  1.00  0.99           C  
ATOM   3683  HZ  PHE A 246       2.055   6.727 -16.377  1.00  0.99           H  
ATOM   3684  N   VAL A 247      -3.684   9.720 -19.534  1.00  0.99           N  
ATOM   3685  H   VAL A 247      -4.024  10.631 -19.260  1.00  0.99           H  
ATOM   3686  CA  VAL A 247      -3.390   9.487 -20.943  1.00  0.99           C  
ATOM   3687  HA  VAL A 247      -3.505   8.419 -21.131  1.00  0.99           H  
ATOM   3688  C   VAL A 247      -1.947   9.886 -21.229  1.00  0.99           C  
ATOM   3689  CB  VAL A 247      -4.383  10.191 -21.878  1.00  0.99           C  
ATOM   3690  HB  VAL A 247      -4.321  11.270 -21.738  1.00  0.99           H  
ATOM   3691  O   VAL A 247      -1.554  11.032 -20.990  1.00  0.99           O  
ATOM   3692  CG1 VAL A 247      -4.074   9.873 -23.345  1.00  0.99           C  
ATOM   3693 HG11 VAL A 247      -4.804  10.369 -23.985  1.00  0.99           H  
ATOM   3694 HG12 VAL A 247      -3.085  10.241 -23.619  1.00  0.99           H  
ATOM   3695 HG13 VAL A 247      -4.124   8.797 -23.511  1.00  0.99           H  
ATOM   3696  CG2 VAL A 247      -5.816   9.737 -21.575  1.00  0.99           C  
ATOM   3697 HG21 VAL A 247      -5.889   8.651 -21.628  1.00  0.99           H  
ATOM   3698 HG22 VAL A 247      -6.504  10.176 -22.297  1.00  0.99           H  
ATOM   3699 HG23 VAL A 247      -6.108  10.069 -20.579  1.00  0.99           H  
ATOM   3700  N   LEU A 248      -1.175   8.944 -21.765  1.00  0.99           N  
ATOM   3701  H   LEU A 248      -1.576   8.023 -21.868  1.00  0.99           H  
ATOM   3702  CA  LEU A 248       0.127   9.185 -22.378  1.00  0.99           C  
ATOM   3703  HA  LEU A 248       0.446  10.204 -22.159  1.00  0.99           H  
ATOM   3704  C   LEU A 248      -0.001   9.036 -23.891  1.00  0.99           C  
ATOM   3705  CB  LEU A 248       1.166   8.231 -21.771  1.00  0.99           C  
ATOM   3706  HB2 LEU A 248       1.174   8.420 -20.697  1.00  0.99           H  
ATOM   3707  HB3 LEU A 248       0.843   7.203 -21.933  1.00  0.99           H  
ATOM   3708  O   LEU A 248      -0.448   8.004 -24.393  1.00  0.99           O  
ATOM   3709  CG  LEU A 248       2.597   8.419 -22.323  1.00  0.99           C  
ATOM   3710  HG  LEU A 248       2.733   9.454 -22.637  1.00  0.99           H  
ATOM   3711  CD1 LEU A 248       3.617   8.121 -21.227  1.00  0.99           C  
ATOM   3712 HD11 LEU A 248       3.498   8.850 -20.426  1.00  0.99           H  
ATOM   3713 HD12 LEU A 248       4.627   8.208 -21.626  1.00  0.99           H  
ATOM   3714 HD13 LEU A 248       3.467   7.114 -20.836  1.00  0.99           H  
ATOM   3715  CD2 LEU A 248       2.922   7.494 -23.502  1.00  0.99           C  
ATOM   3716 HD21 LEU A 248       2.903   6.450 -23.188  1.00  0.99           H  
ATOM   3717 HD22 LEU A 248       3.915   7.724 -23.887  1.00  0.99           H  
ATOM   3718 HD23 LEU A 248       2.203   7.629 -24.310  1.00  0.99           H  
ATOM   3719  N   GLU A 249       0.427  10.057 -24.624  1.00  0.99           N  
ATOM   3720  H   GLU A 249       0.804  10.868 -24.156  1.00  0.99           H  
ATOM   3721  CA  GLU A 249       0.545   9.997 -26.077  1.00  0.99           C  
ATOM   3722  HA  GLU A 249      -0.181   9.287 -26.473  1.00  0.99           H  
ATOM   3723  C   GLU A 249       1.952   9.514 -26.449  1.00  0.99           C  
ATOM   3724  CB  GLU A 249       0.216  11.376 -26.660  1.00  0.99           C  
ATOM   3725  HB2 GLU A 249      -0.703  11.739 -26.198  1.00  0.99           H  
ATOM   3726  HB3 GLU A 249       1.020  12.071 -26.422  1.00  0.99           H  
ATOM   3727  O   GLU A 249       2.945  10.154 -26.101  1.00  0.99           O  
ATOM   3728  CG  GLU A 249       0.006  11.326 -28.178  1.00  0.99           C  
ATOM   3729  HG2 GLU A 249       0.859  10.827 -28.637  1.00  0.99           H  
ATOM   3730  HG3 GLU A 249      -0.881  10.732 -28.399  1.00  0.99           H  
ATOM   3731  CD  GLU A 249      -0.158  12.734 -28.768  1.00  0.99           C  
ATOM   3732  OE1 GLU A 249       0.430  12.984 -29.845  1.00  0.99           O  
ATOM   3733  OE2 GLU A 249      -0.799  13.586 -28.119  1.00  0.99           O  
ATOM   3734  N   ALA A 250       2.053   8.384 -27.152  1.00  0.99           N  
ATOM   3735  H   ALA A 250       1.211   7.880 -27.395  1.00  0.99           H  
ATOM   3736  CA  ALA A 250       3.325   7.804 -27.575  1.00  0.99           C  
ATOM   3737  HA  ALA A 250       4.032   7.938 -26.757  1.00  0.99           H  
ATOM   3738  C   ALA A 250       3.891   8.540 -28.808  1.00  0.99           C  
ATOM   3739  CB  ALA A 250       3.150   6.293 -27.779  1.00  0.99           C  
ATOM   3740  HB1 ALA A 250       4.110   5.842 -28.031  1.00  0.99           H  
ATOM   3741  HB2 ALA A 250       2.777   5.840 -26.861  1.00  0.99           H  
ATOM   3742  HB3 ALA A 250       2.442   6.105 -28.586  1.00  0.99           H  
ATOM   3743  O   ALA A 250       4.007   7.975 -29.897  1.00  0.99           O  
ATOM   3744  N   ASN A 251       4.183   9.832 -28.660  1.00  0.98           N  
ATOM   3745  H   ASN A 251       4.045  10.230 -27.742  1.00  0.98           H  
ATOM   3746  CA  ASN A 251       4.566  10.742 -29.745  1.00  0.98           C  
ATOM   3747  HA  ASN A 251       4.396  10.238 -30.696  1.00  0.98           H  
ATOM   3748  C   ASN A 251       6.052  11.133 -29.759  1.00  0.98           C  
ATOM   3749  CB  ASN A 251       3.637  11.961 -29.714  1.00  0.98           C  
ATOM   3750  HB2 ASN A 251       2.607  11.618 -29.821  1.00  0.98           H  
ATOM   3751  HB3 ASN A 251       3.852  12.603 -30.568  1.00  0.98           H  
ATOM   3752  O   ASN A 251       6.451  12.002 -30.538  1.00  0.98           O  
ATOM   3753  CG  ASN A 251       3.746  12.809 -28.458  1.00  0.98           C  
ATOM   3754  ND2 ASN A 251       2.825  13.726 -28.300  1.00  0.98           N  
ATOM   3755 HD21 ASN A 251       2.798  14.211 -27.415  1.00  0.98           H  
ATOM   3756 HD22 ASN A 251       2.021  13.713 -28.912  1.00  0.98           H  
ATOM   3757  OD1 ASN A 251       4.637  12.675 -27.628  1.00  0.98           O  
ATOM   3758  N   GLN A 252       6.874  10.499 -28.923  1.00  0.98           N  
ATOM   3759  H   GLN A 252       6.497   9.783 -28.319  1.00  0.98           H  
ATOM   3760  CA  GLN A 252       8.321  10.688 -28.944  1.00  0.98           C  
ATOM   3761  HA  GLN A 252       8.524  11.731 -29.189  1.00  0.98           H  
ATOM   3762  C   GLN A 252       8.984   9.848 -30.050  1.00  0.98           C  
ATOM   3763  CB  GLN A 252       8.916  10.430 -27.551  1.00  0.98           C  
ATOM   3764  HB2 GLN A 252       8.818   9.376 -27.290  1.00  0.98           H  
ATOM   3765  HB3 GLN A 252       9.976  10.678 -27.596  1.00  0.98           H  
ATOM   3766  O   GLN A 252       8.345   9.038 -30.728  1.00  0.98           O  
ATOM   3767  CG  GLN A 252       8.308  11.298 -26.440  1.00  0.98           C  
ATOM   3768  HG2 GLN A 252       8.819  11.085 -25.502  1.00  0.98           H  
ATOM   3769  HG3 GLN A 252       7.251  11.062 -26.316  1.00  0.98           H  
ATOM   3770  CD  GLN A 252       8.474  12.782 -26.726  1.00  0.98           C  
ATOM   3771  NE2 GLN A 252       7.397  13.521 -26.876  1.00  0.98           N  
ATOM   3772 HE21 GLN A 252       7.537  14.511 -27.020  1.00  0.98           H  
ATOM   3773 HE22 GLN A 252       6.478  13.104 -26.852  1.00  0.98           H  
ATOM   3774  OE1 GLN A 252       9.579  13.285 -26.897  1.00  0.98           O  
ATOM   3775  N   ALA A 253      10.282  10.071 -30.273  1.00  0.98           N  
ATOM   3776  H   ALA A 253      10.777  10.664 -29.622  1.00  0.98           H  
ATOM   3777  CA  ALA A 253      11.063   9.247 -31.191  1.00  0.98           C  
ATOM   3778  HA  ALA A 253      10.587   9.286 -32.171  1.00  0.98           H  
ATOM   3779  C   ALA A 253      11.075   7.777 -30.729  1.00  0.98           C  
ATOM   3780  CB  ALA A 253      12.479   9.824 -31.310  1.00  0.98           C  
ATOM   3781  HB1 ALA A 253      12.432  10.859 -31.647  1.00  0.98           H  
ATOM   3782  HB2 ALA A 253      12.974   9.780 -30.339  1.00  0.98           H  
ATOM   3783  HB3 ALA A 253      13.057   9.238 -32.024  1.00  0.98           H  
ATOM   3784  O   ALA A 253      10.973   7.487 -29.541  1.00  0.98           O  
ATOM   3785  N   VAL A 254      11.221   6.841 -31.671  1.00  0.99           N  
ATOM   3786  H   VAL A 254      11.315   7.125 -32.636  1.00  0.99           H  
ATOM   3787  CA  VAL A 254      11.318   5.410 -31.343  1.00  0.99           C  
ATOM   3788  HA  VAL A 254      10.487   5.151 -30.688  1.00  0.99           H  
ATOM   3789  C   VAL A 254      12.617   5.150 -30.578  1.00  0.99           C  
ATOM   3790  CB  VAL A 254      11.224   4.528 -32.603  1.00  0.99           C  
ATOM   3791  HB  VAL A 254      12.015   4.800 -33.301  1.00  0.99           H  
ATOM   3792  O   VAL A 254      13.684   5.045 -31.182  1.00  0.99           O  
ATOM   3793  CG1 VAL A 254      11.358   3.038 -32.262  1.00  0.99           C  
ATOM   3794 HG11 VAL A 254      11.204   2.436 -33.157  1.00  0.99           H  
ATOM   3795 HG12 VAL A 254      10.616   2.754 -31.516  1.00  0.99           H  
ATOM   3796 HG13 VAL A 254      12.355   2.826 -31.877  1.00  0.99           H  
ATOM   3797  CG2 VAL A 254       9.876   4.724 -33.308  1.00  0.99           C  
ATOM   3798 HG21 VAL A 254       9.071   4.473 -32.617  1.00  0.99           H  
ATOM   3799 HG22 VAL A 254       9.813   4.070 -34.179  1.00  0.99           H  
ATOM   3800 HG23 VAL A 254       9.759   5.757 -33.634  1.00  0.99           H  
ATOM   3801  N   ASP A 255      12.513   5.059 -29.255  1.00  0.99           N  
ATOM   3802  H   ASP A 255      11.621   5.284 -28.838  1.00  0.99           H  
ATOM   3803  CA  ASP A 255      13.610   4.777 -28.330  1.00  0.99           C  
ATOM   3804  HA  ASP A 255      14.254   4.022 -28.780  1.00  0.99           H  
ATOM   3805  C   ASP A 255      13.069   4.213 -26.993  1.00  0.99           C  
ATOM   3806  CB  ASP A 255      14.448   6.062 -28.121  1.00  0.99           C  
ATOM   3807  HB2 ASP A 255      14.452   6.645 -29.042  1.00  0.99           H  
ATOM   3808  HB3 ASP A 255      13.988   6.676 -27.347  1.00  0.99           H  
ATOM   3809  O   ASP A 255      11.884   3.890 -26.854  1.00  0.99           O  
ATOM   3810  CG  ASP A 255      15.917   5.782 -27.753  1.00  0.99           C  
ATOM   3811  OD1 ASP A 255      16.233   4.621 -27.383  1.00  0.99           O  
ATOM   3812  OD2 ASP A 255      16.727   6.728 -27.854  1.00  0.99           O  
ATOM   3813  N   ASN A 256      13.949   4.062 -26.005  1.00  0.99           N  
ATOM   3814  H   ASN A 256      14.897   4.346 -26.204  1.00  0.99           H  
ATOM   3815  CA  ASN A 256      13.630   3.718 -24.628  1.00  0.99           C  
ATOM   3816  HA  ASN A 256      12.617   3.320 -24.579  1.00  0.99           H  
ATOM   3817  C   ASN A 256      13.700   4.974 -23.747  1.00  0.99           C  
ATOM   3818  CB  ASN A 256      14.603   2.637 -24.129  1.00  0.99           C  
ATOM   3819  HB2 ASN A 256      15.613   3.044 -24.104  1.00  0.99           H  
ATOM   3820  HB3 ASN A 256      14.323   2.346 -23.116  1.00  0.99           H  
ATOM   3821  O   ASN A 256      14.650   5.750 -23.838  1.00  0.99           O  
ATOM   3822  CG  ASN A 256      14.607   1.374 -24.959  1.00  0.99           C  
ATOM   3823  ND2 ASN A 256      15.453   1.297 -25.957  1.00  0.99           N  
ATOM   3824 HD21 ASN A 256      15.502   0.416 -26.449  1.00  0.99           H  
ATOM   3825 HD22 ASN A 256      15.985   2.114 -26.220  1.00  0.99           H  
ATOM   3826  OD1 ASN A 256      13.875   0.430 -24.699  1.00  0.99           O  
ATOM   3827  N   TYR A 257      12.738   5.127 -22.839  1.00  0.99           N  
ATOM   3828  H   TYR A 257      11.995   4.443 -22.817  1.00  0.99           H  
ATOM   3829  CA  TYR A 257      12.632   6.251 -21.905  1.00  0.99           C  
ATOM   3830  HA  TYR A 257      13.517   6.881 -21.986  1.00  0.99           H  
ATOM   3831  C   TYR A 257      12.549   5.740 -20.466  1.00  0.99           C  
ATOM   3832  CB  TYR A 257      11.411   7.112 -22.265  1.00  0.99           C  
ATOM   3833  HB2 TYR A 257      11.308   7.904 -21.523  1.00  0.99           H  
ATOM   3834  HB3 TYR A 257      10.510   6.502 -22.215  1.00  0.99           H  
ATOM   3835  O   TYR A 257      11.928   4.707 -20.204  1.00  0.99           O  
ATOM   3836  CG  TYR A 257      11.492   7.736 -23.644  1.00  0.99           C  
ATOM   3837  CD1 TYR A 257      11.954   9.057 -23.781  1.00  0.99           C  
ATOM   3838  HD1 TYR A 257      12.183   9.640 -22.901  1.00  0.99           H  
ATOM   3839  CD2 TYR A 257      11.124   6.998 -24.788  1.00  0.99           C  
ATOM   3840  HD2 TYR A 257      10.753   5.989 -24.690  1.00  0.99           H  
ATOM   3841  CE1 TYR A 257      12.124   9.618 -25.058  1.00  0.99           C  
ATOM   3842  HE1 TYR A 257      12.497  10.627 -25.157  1.00  0.99           H  
ATOM   3843  CE2 TYR A 257      11.280   7.561 -26.069  1.00  0.99           C  
ATOM   3844  HE2 TYR A 257      11.029   6.998 -26.956  1.00  0.99           H  
ATOM   3845  OH  TYR A 257      12.053   9.394 -27.428  1.00  0.99           O  
ATOM   3846  HH  TYR A 257      12.461  10.259 -27.342  1.00  0.99           H  
ATOM   3847  CZ  TYR A 257      11.813   8.859 -26.205  1.00  0.99           C  
ATOM   3848  N   TRP A 258      13.174   6.445 -19.520  1.00  0.99           N  
ATOM   3849  H   TRP A 258      13.699   7.270 -19.774  1.00  0.99           H  
ATOM   3850  CA  TRP A 258      13.030   6.102 -18.104  1.00  0.99           C  
ATOM   3851  HA  TRP A 258      13.145   5.024 -17.996  1.00  0.99           H  
ATOM   3852  C   TRP A 258      11.634   6.469 -17.591  1.00  0.99           C  
ATOM   3853  CB  TRP A 258      14.114   6.767 -17.245  1.00  0.99           C  
ATOM   3854  HB2 TRP A 258      13.832   6.651 -16.199  1.00  0.99           H  
ATOM   3855  HB3 TRP A 258      14.127   7.836 -17.460  1.00  0.99           H  
ATOM   3856  O   TRP A 258      11.202   7.617 -17.688  1.00  0.99           O  
ATOM   3857  CG  TRP A 258      15.498   6.209 -17.386  1.00  0.99           C  
ATOM   3858  CD1 TRP A 258      16.575   6.841 -17.904  1.00  0.99           C  
ATOM   3859  HD1 TRP A 258      16.555   7.836 -18.324  1.00  0.99           H  
ATOM   3860  CD2 TRP A 258      15.959   4.865 -17.060  1.00  0.99           C  
ATOM   3861  CE2 TRP A 258      17.341   4.760 -17.391  1.00  0.99           C  
ATOM   3862  CE3 TRP A 258      15.330   3.709 -16.561  1.00  0.99           C  
ATOM   3863  HE3 TRP A 258      14.279   3.750 -16.314  1.00  0.99           H  
ATOM   3864  NE1 TRP A 258      17.671   6.000 -17.887  1.00  0.99           N  
ATOM   3865  HE1 TRP A 258      18.531   6.185 -18.382  1.00  0.99           H  
ATOM   3866  CH2 TRP A 258      17.410   2.437 -16.724  1.00  0.99           C  
ATOM   3867  HH2 TRP A 258      17.953   1.511 -16.603  1.00  0.99           H  
ATOM   3868  CZ2 TRP A 258      18.064   3.570 -17.233  1.00  0.99           C  
ATOM   3869  HZ2 TRP A 258      19.103   3.517 -17.523  1.00  0.99           H  
ATOM   3870  CZ3 TRP A 258      16.044   2.510 -16.397  1.00  0.99           C  
ATOM   3871  HZ3 TRP A 258      15.531   1.635 -16.026  1.00  0.99           H  
ATOM   3872  N   ILE A 259      10.969   5.496 -16.975  1.00  0.99           N  
ATOM   3873  H   ILE A 259      11.394   4.580 -16.966  1.00  0.99           H  
ATOM   3874  CA  ILE A 259       9.887   5.717 -16.013  1.00  0.99           C  
ATOM   3875  HA  ILE A 259       9.355   6.638 -16.251  1.00  0.99           H  
ATOM   3876  C   ILE A 259      10.553   5.858 -14.647  1.00  0.99           C  
ATOM   3877  CB  ILE A 259       8.888   4.543 -16.024  1.00  0.99           C  
ATOM   3878  HB  ILE A 259       9.436   3.642 -15.747  1.00  0.99           H  
ATOM   3879  O   ILE A 259      11.396   5.034 -14.294  1.00  0.99           O  
ATOM   3880  CG1 ILE A 259       8.308   4.325 -17.438  1.00  0.99           C  
ATOM   3881 HG12 ILE A 259       7.755   5.210 -17.752  1.00  0.99           H  
ATOM   3882 HG13 ILE A 259       9.127   4.175 -18.141  1.00  0.99           H  
ATOM   3883  CG2 ILE A 259       7.779   4.769 -14.978  1.00  0.99           C  
ATOM   3884 HG21 ILE A 259       7.100   3.917 -14.947  1.00  0.99           H  
ATOM   3885 HG22 ILE A 259       8.201   4.877 -13.978  1.00  0.99           H  
ATOM   3886 HG23 ILE A 259       7.213   5.668 -15.220  1.00  0.99           H  
ATOM   3887  CD1 ILE A 259       7.393   3.104 -17.554  1.00  0.99           C  
ATOM   3888 HD11 ILE A 259       6.474   3.274 -16.993  1.00  0.99           H  
ATOM   3889 HD12 ILE A 259       7.131   2.944 -18.600  1.00  0.99           H  
ATOM   3890 HD13 ILE A 259       7.900   2.216 -17.178  1.00  0.99           H  
ATOM   3891  N   ARG A 260      10.202   6.889 -13.885  1.00  0.99           N  
ATOM   3892  H   ARG A 260       9.474   7.503 -14.222  1.00  0.99           H  
ATOM   3893  CA  ARG A 260      10.852   7.251 -12.622  1.00  0.99           C  
ATOM   3894  HA  ARG A 260      11.579   6.491 -12.335  1.00  0.99           H  
ATOM   3895  C   ARG A 260       9.820   7.353 -11.511  1.00  0.99           C  
ATOM   3896  CB  ARG A 260      11.569   8.594 -12.810  1.00  0.99           C  
ATOM   3897  HB2 ARG A 260      10.851   9.330 -13.172  1.00  0.99           H  
ATOM   3898  HB3 ARG A 260      11.931   8.940 -11.842  1.00  0.99           H  
ATOM   3899  O   ARG A 260       8.783   7.971 -11.711  1.00  0.99           O  
ATOM   3900  CG  ARG A 260      12.735   8.503 -13.801  1.00  0.99           C  
ATOM   3901  HG2 ARG A 260      12.345   8.290 -14.796  1.00  0.99           H  
ATOM   3902  HG3 ARG A 260      13.406   7.698 -13.502  1.00  0.99           H  
ATOM   3903  CD  ARG A 260      13.500   9.829 -13.841  1.00  0.99           C  
ATOM   3904  HD2 ARG A 260      14.015   9.991 -12.894  1.00  0.99           H  
ATOM   3905  HD3 ARG A 260      12.784  10.638 -13.985  1.00  0.99           H  
ATOM   3906  NE  ARG A 260      14.454   9.863 -14.956  1.00  0.99           N  
ATOM   3907  HE  ARG A 260      14.125  10.337 -15.785  1.00  0.99           H  
ATOM   3908  NH1 ARG A 260      16.077   8.479 -14.102  1.00  0.99           N  
ATOM   3909 HH11 ARG A 260      16.867   7.875 -14.281  1.00  0.99           H  
ATOM   3910 HH12 ARG A 260      15.501   8.332 -13.285  1.00  0.99           H  
ATOM   3911  NH2 ARG A 260      16.301   9.367 -16.142  1.00  0.99           N  
ATOM   3912 HH21 ARG A 260      17.099   8.780 -16.336  1.00  0.99           H  
ATOM   3913 HH22 ARG A 260      15.818   9.793 -16.920  1.00  0.99           H  
ATOM   3914  CZ  ARG A 260      15.607   9.236 -15.054  1.00  0.99           C  
ATOM   3915  N   ALA A 261      10.127   6.799 -10.343  1.00  0.99           N  
ATOM   3916  H   ALA A 261      10.961   6.232 -10.288  1.00  0.99           H  
ATOM   3917  CA  ALA A 261       9.313   6.913  -9.134  1.00  0.99           C  
ATOM   3918  HA  ALA A 261       8.644   7.769  -9.213  1.00  0.99           H  
ATOM   3919  C   ALA A 261      10.231   7.142  -7.927  1.00  0.99           C  
ATOM   3920  CB  ALA A 261       8.458   5.646  -8.997  1.00  0.99           C  
ATOM   3921  HB1 ALA A 261       7.830   5.721  -8.109  1.00  0.99           H  
ATOM   3922  HB2 ALA A 261       9.097   4.768  -8.901  1.00  0.99           H  
ATOM   3923  HB3 ALA A 261       7.822   5.528  -9.875  1.00  0.99           H  
ATOM   3924  O   ALA A 261      10.593   6.203  -7.227  1.00  0.99           O  
ATOM   3925  N   ASN A 262      10.673   8.384  -7.713  1.00  0.98           N  
ATOM   3926  H   ASN A 262      10.266   9.140  -8.243  1.00  0.98           H  
ATOM   3927  CA  ASN A 262      11.611   8.688  -6.628  1.00  0.98           C  
ATOM   3928  HA  ASN A 262      12.370   7.907  -6.601  1.00  0.98           H  
ATOM   3929  C   ASN A 262      10.873   8.744  -5.282  1.00  0.98           C  
ATOM   3930  CB  ASN A 262      12.308  10.026  -6.909  1.00  0.98           C  
ATOM   3931  HB2 ASN A 262      11.584  10.837  -6.836  1.00  0.98           H  
ATOM   3932  HB3 ASN A 262      12.721  10.019  -7.918  1.00  0.98           H  
ATOM   3933  O   ASN A 262       9.998   9.605  -5.154  1.00  0.98           O  
ATOM   3934  CG  ASN A 262      13.466  10.286  -5.963  1.00  0.98           C  
ATOM   3935  ND2 ASN A 262      13.738  11.529  -5.652  1.00  0.98           N  
ATOM   3936 HD21 ASN A 262      14.400  11.643  -4.899  1.00  0.98           H  
ATOM   3937 HD22 ASN A 262      13.072  12.250  -5.892  1.00  0.98           H  
ATOM   3938  OD1 ASN A 262      14.181   9.397  -5.536  1.00  0.98           O  
ATOM   3939  N   PRO A 263      11.200   7.896  -4.291  1.00  0.98           N  
ATOM   3940  CA  PRO A 263      10.570   7.973  -2.980  1.00  0.98           C  
ATOM   3941  HA  PRO A 263       9.485   7.989  -3.091  1.00  0.98           H  
ATOM   3942  C   PRO A 263      11.015   9.235  -2.228  1.00  0.98           C  
ATOM   3943  CB  PRO A 263      10.974   6.684  -2.263  1.00  0.98           C  
ATOM   3944  HB2 PRO A 263      10.270   5.891  -2.516  1.00  0.98           H  
ATOM   3945  HB3 PRO A 263      11.010   6.811  -1.181  1.00  0.98           H  
ATOM   3946  O   PRO A 263      12.114   9.754  -2.443  1.00  0.98           O  
ATOM   3947  CG  PRO A 263      12.342   6.362  -2.864  1.00  0.98           C  
ATOM   3948  HG2 PRO A 263      12.571   5.298  -2.805  1.00  0.98           H  
ATOM   3949  HG3 PRO A 263      13.113   6.947  -2.363  1.00  0.98           H  
ATOM   3950  CD  PRO A 263      12.196   6.830  -4.311  1.00  0.98           C  
ATOM   3951  HD2 PRO A 263      11.832   6.006  -4.925  1.00  0.98           H  
ATOM   3952  HD3 PRO A 263      13.158   7.185  -4.681  1.00  0.98           H  
ATOM   3953  N   ASN A 264      10.181   9.730  -1.312  1.00  0.96           N  
ATOM   3954  H   ASN A 264       9.262   9.321  -1.224  1.00  0.96           H  
ATOM   3955  CA  ASN A 264      10.522  10.876  -0.464  1.00  0.96           C  
ATOM   3956  HA  ASN A 264      10.975  11.635  -1.101  1.00  0.96           H  
ATOM   3957  C   ASN A 264      11.565  10.550   0.625  1.00  0.96           C  
ATOM   3958  CB  ASN A 264       9.238  11.479   0.134  1.00  0.96           C  
ATOM   3959  HB2 ASN A 264       8.528  11.683  -0.668  1.00  0.96           H  
ATOM   3960  HB3 ASN A 264       9.488  12.425   0.614  1.00  0.96           H  
ATOM   3961  O   ASN A 264      12.176  11.472   1.167  1.00  0.96           O  
ATOM   3962  CG  ASN A 264       8.564  10.567   1.145  1.00  0.96           C  
ATOM   3963  ND2 ASN A 264       8.267  11.041   2.333  1.00  0.96           N  
ATOM   3964 HD21 ASN A 264       7.852  10.382   2.977  1.00  0.96           H  
ATOM   3965 HD22 ASN A 264       8.567  11.960   2.626  1.00  0.96           H  
ATOM   3966  OD1 ASN A 264       8.284   9.415   0.879  1.00  0.96           O  
ATOM   3967  N   PHE A 265      11.778   9.270   0.949  1.00  0.94           N  
ATOM   3968  H   PHE A 265      11.245   8.561   0.467  1.00  0.94           H  
ATOM   3969  CA  PHE A 265      12.804   8.800   1.887  1.00  0.94           C  
ATOM   3970  HA  PHE A 265      13.668   9.459   1.799  1.00  0.94           H  
ATOM   3971  C   PHE A 265      13.282   7.373   1.540  1.00  0.94           C  
ATOM   3972  CB  PHE A 265      12.277   8.903   3.329  1.00  0.94           C  
ATOM   3973  HB2 PHE A 265      13.135   8.933   4.000  1.00  0.94           H  
ATOM   3974  HB3 PHE A 265      11.745   9.846   3.460  1.00  0.94           H  
ATOM   3975  O   PHE A 265      12.772   6.747   0.615  1.00  0.94           O  
ATOM   3976  CG  PHE A 265      11.373   7.767   3.756  1.00  0.94           C  
ATOM   3977  CD1 PHE A 265      10.059   7.679   3.265  1.00  0.94           C  
ATOM   3978  HD1 PHE A 265       9.667   8.443   2.610  1.00  0.94           H  
ATOM   3979  CD2 PHE A 265      11.846   6.800   4.664  1.00  0.94           C  
ATOM   3980  HD2 PHE A 265      12.835   6.876   5.091  1.00  0.94           H  
ATOM   3981  CE1 PHE A 265       9.244   6.599   3.636  1.00  0.94           C  
ATOM   3982  HE1 PHE A 265       8.213   6.543   3.320  1.00  0.94           H  
ATOM   3983  CE2 PHE A 265      11.021   5.733   5.041  1.00  0.94           C  
ATOM   3984  HE2 PHE A 265      11.346   5.022   5.786  1.00  0.94           H  
ATOM   3985  CZ  PHE A 265       9.748   5.603   4.479  1.00  0.94           C  
ATOM   3986  HZ  PHE A 265       9.139   4.753   4.749  1.00  0.94           H  
ATOM   3987  N   GLY A 266      14.288   6.859   2.258  1.00  0.93           N  
ATOM   3988  H   GLY A 266      14.660   7.404   3.023  1.00  0.93           H  
ATOM   3989  CA  GLY A 266      14.942   5.582   1.944  1.00  0.93           C  
ATOM   3990  HA2 GLY A 266      14.194   4.863   1.611  1.00  0.93           H  
ATOM   3991  HA3 GLY A 266      15.415   5.184   2.842  1.00  0.93           H  
ATOM   3992  C   GLY A 266      16.017   5.726   0.861  1.00  0.93           C  
ATOM   3993  O   GLY A 266      16.770   6.704   0.850  1.00  0.93           O  
ATOM   3994  N   ASN A 267      16.114   4.756  -0.050  1.00  0.96           N  
ATOM   3995  H   ASN A 267      15.483   3.969   0.009  1.00  0.96           H  
ATOM   3996  CA  ASN A 267      17.068   4.800  -1.161  1.00  0.96           C  
ATOM   3997  HA  ASN A 267      18.008   5.217  -0.801  1.00  0.96           H  
ATOM   3998  C   ASN A 267      16.571   5.729  -2.281  1.00  0.96           C  
ATOM   3999  CB  ASN A 267      17.345   3.364  -1.643  1.00  0.96           C  
ATOM   4000  HB2 ASN A 267      16.402   2.847  -1.820  1.00  0.96           H  
ATOM   4001  HB3 ASN A 267      17.898   3.392  -2.582  1.00  0.96           H  
ATOM   4002  O   ASN A 267      15.897   5.287  -3.206  1.00  0.96           O  
ATOM   4003  CG  ASN A 267      18.179   2.587  -0.642  1.00  0.96           C  
ATOM   4004  ND2 ASN A 267      17.923   1.318  -0.463  1.00  0.96           N  
ATOM   4005 HD21 ASN A 267      18.383   0.854   0.307  1.00  0.96           H  
ATOM   4006 HD22 ASN A 267      17.178   0.859  -0.968  1.00  0.96           H  
ATOM   4007  OD1 ASN A 267      19.106   3.101  -0.037  1.00  0.96           O  
ATOM   4008  N   VAL A 268      16.909   7.019  -2.201  1.00  0.97           N  
ATOM   4009  H   VAL A 268      17.386   7.315  -1.361  1.00  0.97           H  
ATOM   4010  CA  VAL A 268      16.495   8.058  -3.166  1.00  0.97           C  
ATOM   4011  HA  VAL A 268      15.522   7.770  -3.565  1.00  0.97           H  
ATOM   4012  C   VAL A 268      17.441   8.187  -4.370  1.00  0.97           C  
ATOM   4013  CB  VAL A 268      16.293   9.424  -2.476  1.00  0.97           C  
ATOM   4014  HB  VAL A 268      15.897  10.121  -3.214  1.00  0.97           H  
ATOM   4015  O   VAL A 268      18.624   7.850  -4.305  1.00  0.97           O  
ATOM   4016  CG1 VAL A 268      15.279   9.335  -1.331  1.00  0.97           C  
ATOM   4017 HG11 VAL A 268      15.683   8.764  -0.495  1.00  0.97           H  
ATOM   4018 HG12 VAL A 268      14.373   8.842  -1.682  1.00  0.97           H  
ATOM   4019 HG13 VAL A 268      15.014  10.335  -0.987  1.00  0.97           H  
ATOM   4020  CG2 VAL A 268      17.598  10.016  -1.922  1.00  0.97           C  
ATOM   4021 HG21 VAL A 268      18.028   9.348  -1.176  1.00  0.97           H  
ATOM   4022 HG22 VAL A 268      18.317  10.166  -2.728  1.00  0.97           H  
ATOM   4023 HG23 VAL A 268      17.389  10.979  -1.456  1.00  0.97           H  
ATOM   4024  N   GLY A 269      16.938   8.749  -5.470  1.00  0.98           N  
ATOM   4025  H   GLY A 269      15.947   8.948  -5.474  1.00  0.98           H  
ATOM   4026  CA  GLY A 269      17.676   8.963  -6.718  1.00  0.98           C  
ATOM   4027  HA2 GLY A 269      17.309   9.872  -7.194  1.00  0.98           H  
ATOM   4028  HA3 GLY A 269      18.735   9.097  -6.499  1.00  0.98           H  
ATOM   4029  C   GLY A 269      17.520   7.810  -7.713  1.00  0.98           C  
ATOM   4030  O   GLY A 269      16.640   6.973  -7.563  1.00  0.98           O  
ATOM   4031  N   PHE A 270      18.360   7.781  -8.753  1.00  0.98           N  
ATOM   4032  H   PHE A 270      19.029   8.532  -8.842  1.00  0.98           H  
ATOM   4033  CA  PHE A 270      18.225   6.833  -9.878  1.00  0.98           C  
ATOM   4034  HA  PHE A 270      17.554   6.026  -9.586  1.00  0.98           H  
ATOM   4035  C   PHE A 270      19.542   6.158 -10.283  1.00  0.98           C  
ATOM   4036  CB  PHE A 270      17.594   7.548 -11.079  1.00  0.98           C  
ATOM   4037  HB2 PHE A 270      18.305   8.273 -11.476  1.00  0.98           H  
ATOM   4038  HB3 PHE A 270      17.400   6.813 -11.861  1.00  0.98           H  
ATOM   4039  O   PHE A 270      19.642   5.541 -11.345  1.00  0.98           O  
ATOM   4040  CG  PHE A 270      16.292   8.245 -10.762  1.00  0.98           C  
ATOM   4041  CD1 PHE A 270      15.128   7.489 -10.542  1.00  0.98           C  
ATOM   4042  HD1 PHE A 270      15.162   6.410 -10.582  1.00  0.98           H  
ATOM   4043  CD2 PHE A 270      16.251   9.646 -10.647  1.00  0.98           C  
ATOM   4044  HD2 PHE A 270      17.143  10.238 -10.787  1.00  0.98           H  
ATOM   4045  CE1 PHE A 270      13.916   8.129 -10.251  1.00  0.98           C  
ATOM   4046  HE1 PHE A 270      13.026   7.540 -10.085  1.00  0.98           H  
ATOM   4047  CE2 PHE A 270      15.041  10.282 -10.338  1.00  0.98           C  
ATOM   4048  HE2 PHE A 270      15.016  11.356 -10.224  1.00  0.98           H  
ATOM   4049  CZ  PHE A 270      13.868   9.530 -10.180  1.00  0.98           C  
ATOM   4050  HZ  PHE A 270      12.926  10.030 -10.007  1.00  0.98           H  
ATOM   4051  N   THR A 271      20.589   6.295  -9.468  1.00  0.97           N  
ATOM   4052  H   THR A 271      20.460   6.776  -8.589  1.00  0.97           H  
ATOM   4053  CA  THR A 271      21.894   5.683  -9.746  1.00  0.97           C  
ATOM   4054  HA  THR A 271      22.267   6.076 -10.691  1.00  0.97           H  
ATOM   4055  C   THR A 271      21.746   4.166  -9.862  1.00  0.97           C  
ATOM   4056  CB  THR A 271      22.903   6.035  -8.647  1.00  0.97           C  
ATOM   4057  HB  THR A 271      22.538   5.673  -7.686  1.00  0.97           H  
ATOM   4058  O   THR A 271      21.196   3.524  -8.974  1.00  0.97           O  
ATOM   4059  CG2 THR A 271      24.293   5.458  -8.915  1.00  0.97           C  
ATOM   4060 HG21 THR A 271      24.987   5.809  -8.150  1.00  0.97           H  
ATOM   4061 HG22 THR A 271      24.262   4.370  -8.872  1.00  0.97           H  
ATOM   4062 HG23 THR A 271      24.648   5.777  -9.895  1.00  0.97           H  
ATOM   4063  OG1 THR A 271      23.051   7.435  -8.591  1.00  0.97           O  
ATOM   4064  HG1 THR A 271      23.465   7.648  -7.751  1.00  0.97           H  
ATOM   4065  N   GLY A 272      22.232   3.582 -10.961  1.00  0.96           N  
ATOM   4066  H   GLY A 272      22.631   4.163 -11.684  1.00  0.96           H  
ATOM   4067  CA  GLY A 272      22.096   2.144 -11.225  1.00  0.96           C  
ATOM   4068  HA2 GLY A 272      22.787   1.863 -12.020  1.00  0.96           H  
ATOM   4069  HA3 GLY A 272      22.361   1.585 -10.328  1.00  0.96           H  
ATOM   4070  C   GLY A 272      20.692   1.702 -11.654  1.00  0.96           C  
ATOM   4071  O   GLY A 272      20.432   0.504 -11.710  1.00  0.96           O  
ATOM   4072  N   GLY A 273      19.782   2.634 -11.955  1.00  0.98           N  
ATOM   4073  H   GLY A 273      20.021   3.612 -11.870  1.00  0.98           H  
ATOM   4074  CA  GLY A 273      18.408   2.313 -12.347  1.00  0.98           C  
ATOM   4075  HA2 GLY A 273      17.965   3.189 -12.820  1.00  0.98           H  
ATOM   4076  HA3 GLY A 273      18.406   1.498 -13.071  1.00  0.98           H  
ATOM   4077  C   GLY A 273      17.507   1.917 -11.175  1.00  0.98           C  
ATOM   4078  O   GLY A 273      16.434   1.366 -11.404  1.00  0.98           O  
ATOM   4079  N   ILE A 274      17.909   2.193  -9.925  1.00  0.98           N  
ATOM   4080  H   ILE A 274      18.810   2.626  -9.782  1.00  0.98           H  
ATOM   4081  CA  ILE A 274      16.975   2.127  -8.790  1.00  0.98           C  
ATOM   4082  HA  ILE A 274      16.563   1.119  -8.750  1.00  0.98           H  
ATOM   4083  C   ILE A 274      15.795   3.077  -9.044  1.00  0.98           C  
ATOM   4084  CB  ILE A 274      17.664   2.393  -7.429  1.00  0.98           C  
ATOM   4085  HB  ILE A 274      16.925   2.187  -6.654  1.00  0.98           H  
ATOM   4086  O   ILE A 274      15.930   4.053  -9.791  1.00  0.98           O  
ATOM   4087  CG1 ILE A 274      18.105   3.864  -7.265  1.00  0.98           C  
ATOM   4088 HG12 ILE A 274      18.855   4.114  -8.015  1.00  0.98           H  
ATOM   4089 HG13 ILE A 274      17.238   4.504  -7.429  1.00  0.98           H  
ATOM   4090  CG2 ILE A 274      18.837   1.417  -7.216  1.00  0.98           C  
ATOM   4091 HG21 ILE A 274      18.512   0.397  -7.423  1.00  0.98           H  
ATOM   4092 HG22 ILE A 274      19.173   1.458  -6.181  1.00  0.98           H  
ATOM   4093 HG23 ILE A 274      19.670   1.665  -7.874  1.00  0.98           H  
ATOM   4094  CD1 ILE A 274      18.650   4.206  -5.874  1.00  0.98           C  
ATOM   4095 HD11 ILE A 274      18.825   5.280  -5.808  1.00  0.98           H  
ATOM   4096 HD12 ILE A 274      17.922   3.922  -5.114  1.00  0.98           H  
ATOM   4097 HD13 ILE A 274      19.593   3.689  -5.695  1.00  0.98           H  
ATOM   4098  N   ASN A 275      14.639   2.801  -8.437  1.00  0.99           N  
ATOM   4099  H   ASN A 275      14.595   2.008  -7.812  1.00  0.99           H  
ATOM   4100  CA  ASN A 275      13.447   3.656  -8.540  1.00  0.99           C  
ATOM   4101  HA  ASN A 275      12.618   3.136  -8.061  1.00  0.99           H  
ATOM   4102  C   ASN A 275      12.967   3.911  -9.981  1.00  0.99           C  
ATOM   4103  CB  ASN A 275      13.710   4.950  -7.752  1.00  0.99           C  
ATOM   4104  HB2 ASN A 275      12.813   5.570  -7.746  1.00  0.99           H  
ATOM   4105  HB3 ASN A 275      14.487   5.527  -8.253  1.00  0.99           H  
ATOM   4106  O   ASN A 275      12.387   4.962 -10.267  1.00  0.99           O  
ATOM   4107  CG  ASN A 275      14.118   4.707  -6.318  1.00  0.99           C  
ATOM   4108  ND2 ASN A 275      15.031   5.489  -5.817  1.00  0.99           N  
ATOM   4109 HD21 ASN A 275      15.496   6.168  -6.403  1.00  0.99           H  
ATOM   4110 HD22 ASN A 275      15.296   5.328  -4.856  1.00  0.99           H  
ATOM   4111  OD1 ASN A 275      13.654   3.800  -5.647  1.00  0.99           O  
ATOM   4112  N   SER A 276      13.256   2.982 -10.900  1.00  0.99           N  
ATOM   4113  H   SER A 276      13.704   2.124 -10.610  1.00  0.99           H  
ATOM   4114  CA  SER A 276      13.042   3.174 -12.334  1.00  0.99           C  
ATOM   4115  HA  SER A 276      12.343   4.000 -12.460  1.00  0.99           H  
ATOM   4116  C   SER A 276      12.430   1.949 -13.018  1.00  0.99           C  
ATOM   4117  CB  SER A 276      14.350   3.555 -13.045  1.00  0.99           C  
ATOM   4118  HB2 SER A 276      14.116   3.841 -14.070  1.00  0.99           H  
ATOM   4119  HB3 SER A 276      15.014   2.691 -13.071  1.00  0.99           H  
ATOM   4120  O   SER A 276      12.582   0.818 -12.569  1.00  0.99           O  
ATOM   4121  OG  SER A 276      15.014   4.637 -12.414  1.00  0.99           O  
ATOM   4122  HG  SER A 276      15.238   4.361 -11.522  1.00  0.99           H  
ATOM   4123  N   ALA A 277      11.764   2.188 -14.143  1.00  0.99           N  
ATOM   4124  H   ALA A 277      11.670   3.155 -14.418  1.00  0.99           H  
ATOM   4125  CA  ALA A 277      11.333   1.193 -15.121  1.00  0.99           C  
ATOM   4126  HA  ALA A 277      11.945   0.296 -15.024  1.00  0.99           H  
ATOM   4127  C   ALA A 277      11.562   1.750 -16.534  1.00  0.99           C  
ATOM   4128  CB  ALA A 277       9.872   0.807 -14.850  1.00  0.99           C  
ATOM   4129  HB1 ALA A 277       9.242   1.693 -14.776  1.00  0.99           H  
ATOM   4130  HB2 ALA A 277       9.489   0.161 -15.640  1.00  0.99           H  
ATOM   4131  HB3 ALA A 277       9.828   0.260 -13.908  1.00  0.99           H  
ATOM   4132  O   ALA A 277      12.035   2.874 -16.701  1.00  0.99           O  
ATOM   4133  N   ILE A 278      11.262   0.965 -17.563  1.00  0.99           N  
ATOM   4134  H   ILE A 278      10.877   0.050 -17.378  1.00  0.99           H  
ATOM   4135  CA  ILE A 278      11.551   1.314 -18.956  1.00  0.99           C  
ATOM   4136  HA  ILE A 278      12.066   2.273 -19.006  1.00  0.99           H  
ATOM   4137  C   ILE A 278      10.237   1.452 -19.719  1.00  0.99           C  
ATOM   4138  CB  ILE A 278      12.484   0.250 -19.578  1.00  0.99           C  
ATOM   4139  HB  ILE A 278      11.975  -0.713 -19.537  1.00  0.99           H  
ATOM   4140  O   ILE A 278       9.497   0.481 -19.832  1.00  0.99           O  
ATOM   4141  CG1 ILE A 278      13.796   0.131 -18.760  1.00  0.99           C  
ATOM   4142 HG12 ILE A 278      14.315   1.089 -18.764  1.00  0.99           H  
ATOM   4143 HG13 ILE A 278      13.556  -0.103 -17.723  1.00  0.99           H  
ATOM   4144  CG2 ILE A 278      12.751   0.585 -21.058  1.00  0.99           C  
ATOM   4145 HG21 ILE A 278      13.438  -0.131 -21.509  1.00  0.99           H  
ATOM   4146 HG22 ILE A 278      11.823   0.548 -21.627  1.00  0.99           H  
ATOM   4147 HG23 ILE A 278      13.166   1.590 -21.141  1.00  0.99           H  
ATOM   4148  CD1 ILE A 278      14.751  -0.972 -19.231  1.00  0.99           C  
ATOM   4149 HD11 ILE A 278      15.586  -1.039 -18.534  1.00  0.99           H  
ATOM   4150 HD12 ILE A 278      15.144  -0.750 -20.223  1.00  0.99           H  
ATOM   4151 HD13 ILE A 278      14.231  -1.930 -19.248  1.00  0.99           H  
ATOM   4152  N   LEU A 279       9.976   2.625 -20.294  1.00  0.99           N  
ATOM   4153  H   LEU A 279      10.632   3.382 -20.164  1.00  0.99           H  
ATOM   4154  CA  LEU A 279       8.988   2.781 -21.358  1.00  0.99           C  
ATOM   4155  HA  LEU A 279       8.188   2.055 -21.215  1.00  0.99           H  
ATOM   4156  C   LEU A 279       9.694   2.511 -22.692  1.00  0.99           C  
ATOM   4157  CB  LEU A 279       8.381   4.193 -21.308  1.00  0.99           C  
ATOM   4158  HB2 LEU A 279       8.015   4.410 -20.305  1.00  0.99           H  
ATOM   4159  HB3 LEU A 279       9.172   4.909 -21.530  1.00  0.99           H  
ATOM   4160  O   LEU A 279      10.634   3.223 -23.048  1.00  0.99           O  
ATOM   4161  CG  LEU A 279       7.227   4.376 -22.311  1.00  0.99           C  
ATOM   4162  HG  LEU A 279       7.499   3.952 -23.277  1.00  0.99           H  
ATOM   4163  CD1 LEU A 279       5.950   3.706 -21.802  1.00  0.99           C  
ATOM   4164 HD11 LEU A 279       6.059   2.621 -21.816  1.00  0.99           H  
ATOM   4165 HD12 LEU A 279       5.114   3.979 -22.446  1.00  0.99           H  
ATOM   4166 HD13 LEU A 279       5.722   4.034 -20.788  1.00  0.99           H  
ATOM   4167  CD2 LEU A 279       6.926   5.856 -22.520  1.00  0.99           C  
ATOM   4168 HD21 LEU A 279       6.204   5.975 -23.327  1.00  0.99           H  
ATOM   4169 HD22 LEU A 279       6.500   6.274 -21.608  1.00  0.99           H  
ATOM   4170 HD23 LEU A 279       7.836   6.394 -22.784  1.00  0.99           H  
ATOM   4171  N   ARG A 280       9.275   1.483 -23.427  1.00  0.99           N  
ATOM   4172  H   ARG A 280       8.474   0.965 -23.094  1.00  0.99           H  
ATOM   4173  CA  ARG A 280       9.905   1.062 -24.685  1.00  0.99           C  
ATOM   4174  HA  ARG A 280      10.788   1.674 -24.874  1.00  0.99           H  
ATOM   4175  C   ARG A 280       8.960   1.264 -25.857  1.00  0.99           C  
ATOM   4176  CB  ARG A 280      10.366  -0.394 -24.557  1.00  0.99           C  
ATOM   4177  HB2 ARG A 280       9.514  -1.029 -24.311  1.00  0.99           H  
ATOM   4178  HB3 ARG A 280      11.085  -0.448 -23.739  1.00  0.99           H  
ATOM   4179  O   ARG A 280       7.903   0.644 -25.908  1.00  0.99           O  
ATOM   4180  CG  ARG A 280      11.015  -0.901 -25.856  1.00  0.99           C  
ATOM   4181  HG2 ARG A 280      11.764  -0.183 -26.192  1.00  0.99           H  
ATOM   4182  HG3 ARG A 280      10.254  -0.995 -26.630  1.00  0.99           H  
ATOM   4183  CD  ARG A 280      11.682  -2.266 -25.668  1.00  0.99           C  
ATOM   4184  HD2 ARG A 280      12.030  -2.614 -26.640  1.00  0.99           H  
ATOM   4185  HD3 ARG A 280      10.935  -2.963 -25.288  1.00  0.99           H  
ATOM   4186  NE  ARG A 280      12.830  -2.157 -24.751  1.00  0.99           N  
ATOM   4187  HE  ARG A 280      13.302  -1.265 -24.765  1.00  0.99           H  
ATOM   4188  NH1 ARG A 280      12.688  -4.192 -23.712  1.00  0.99           N  
ATOM   4189 HH11 ARG A 280      11.890  -4.403 -24.294  1.00  0.99           H  
ATOM   4190 HH12 ARG A 280      12.975  -4.814 -22.969  1.00  0.99           H  
ATOM   4191  NH2 ARG A 280      14.222  -2.697 -23.050  1.00  0.99           N  
ATOM   4192 HH21 ARG A 280      14.522  -3.307 -22.303  1.00  0.99           H  
ATOM   4193 HH22 ARG A 280      14.653  -1.789 -23.152  1.00  0.99           H  
ATOM   4194  CZ  ARG A 280      13.234  -3.014 -23.839  1.00  0.99           C  
ATOM   4195  N   TYR A 281       9.373   2.066 -26.830  1.00  0.99           N  
ATOM   4196  H   TYR A 281      10.250   2.560 -26.742  1.00  0.99           H  
ATOM   4197  CA  TYR A 281       8.630   2.195 -28.078  1.00  0.99           C  
ATOM   4198  HA  TYR A 281       7.570   2.285 -27.839  1.00  0.99           H  
ATOM   4199  C   TYR A 281       8.815   0.948 -28.950  1.00  0.99           C  
ATOM   4200  CB  TYR A 281       9.041   3.473 -28.816  1.00  0.99           C  
ATOM   4201  HB2 TYR A 281      10.124   3.589 -28.775  1.00  0.99           H  
ATOM   4202  HB3 TYR A 281       8.773   3.352 -29.866  1.00  0.99           H  
ATOM   4203  O   TYR A 281       9.919   0.402 -29.043  1.00  0.99           O  
ATOM   4204  CG  TYR A 281       8.372   4.737 -28.302  1.00  0.99           C  
ATOM   4205  CD1 TYR A 281       7.653   5.545 -29.201  1.00  0.99           C  
ATOM   4206  HD1 TYR A 281       7.634   5.309 -30.254  1.00  0.99           H  
ATOM   4207  CD2 TYR A 281       8.460   5.122 -26.947  1.00  0.99           C  
ATOM   4208  HD2 TYR A 281       9.042   4.541 -26.246  1.00  0.99           H  
ATOM   4209  CE1 TYR A 281       6.995   6.700 -28.757  1.00  0.99           C  
ATOM   4210  HE1 TYR A 281       6.475   7.335 -29.459  1.00  0.99           H  
ATOM   4211  CE2 TYR A 281       7.801   6.281 -26.495  1.00  0.99           C  
ATOM   4212  HE2 TYR A 281       7.868   6.578 -25.459  1.00  0.99           H  
ATOM   4213  OH  TYR A 281       6.444   8.206 -27.006  1.00  0.99           O  
ATOM   4214  HH  TYR A 281       6.617   8.406 -26.083  1.00  0.99           H  
ATOM   4215  CZ  TYR A 281       7.063   7.068 -27.404  1.00  0.99           C  
ATOM   4216  N   ASP A 282       7.758   0.513 -29.633  1.00  0.99           N  
ATOM   4217  H   ASP A 282       6.853   0.907 -29.420  1.00  0.99           H  
ATOM   4218  CA  ASP A 282       7.852  -0.569 -30.613  1.00  0.99           C  
ATOM   4219  HA  ASP A 282       8.193  -1.465 -30.094  1.00  0.99           H  
ATOM   4220  C   ASP A 282       8.878  -0.216 -31.699  1.00  0.99           C  
ATOM   4221  CB  ASP A 282       6.493  -0.882 -31.253  1.00  0.99           C  
ATOM   4222  HB2 ASP A 282       6.065   0.033 -31.661  1.00  0.99           H  
ATOM   4223  HB3 ASP A 282       6.658  -1.567 -32.085  1.00  0.99           H  
ATOM   4224  O   ASP A 282       8.808   0.834 -32.340  1.00  0.99           O  
ATOM   4225  CG  ASP A 282       5.494  -1.543 -30.304  1.00  0.99           C  
ATOM   4226  OD1 ASP A 282       5.936  -2.168 -29.315  1.00  0.99           O  
ATOM   4227  OD2 ASP A 282       4.287  -1.447 -30.626  1.00  0.99           O  
ATOM   4228  N   GLY A 283       9.848  -1.111 -31.902  1.00  0.98           N  
ATOM   4229  H   GLY A 283       9.851  -1.929 -31.309  1.00  0.98           H  
ATOM   4230  CA  GLY A 283      10.982  -0.908 -32.809  1.00  0.98           C  
ATOM   4231  HA2 GLY A 283      10.702  -0.197 -33.586  1.00  0.98           H  
ATOM   4232  HA3 GLY A 283      11.222  -1.857 -33.288  1.00  0.98           H  
ATOM   4233  C   GLY A 283      12.258  -0.384 -32.138  1.00  0.98           C  
ATOM   4234  O   GLY A 283      13.312  -0.408 -32.775  1.00  0.98           O  
ATOM   4235  N   ALA A 284      12.208   0.030 -30.868  1.00  0.99           N  
ATOM   4236  H   ALA A 284      11.320   0.058 -30.387  1.00  0.99           H  
ATOM   4237  CA  ALA A 284      13.403   0.384 -30.108  1.00  0.99           C  
ATOM   4238  HA  ALA A 284      14.027   1.018 -30.738  1.00  0.99           H  
ATOM   4239  C   ALA A 284      14.224  -0.864 -29.730  1.00  0.99           C  
ATOM   4240  CB  ALA A 284      13.006   1.208 -28.881  1.00  0.99           C  
ATOM   4241  HB1 ALA A 284      12.409   2.067 -29.189  1.00  0.99           H  
ATOM   4242  HB2 ALA A 284      13.897   1.563 -28.364  1.00  0.99           H  
ATOM   4243  HB3 ALA A 284      12.417   0.596 -28.198  1.00  0.99           H  
ATOM   4244  O   ALA A 284      13.695  -1.966 -29.553  1.00  0.99           O  
ATOM   4245  N   ALA A 285      15.541  -0.699 -29.582  1.00  0.99           N  
ATOM   4246  H   ALA A 285      15.926   0.228 -29.694  1.00  0.99           H  
ATOM   4247  CA  ALA A 285      16.422  -1.785 -29.158  1.00  0.99           C  
ATOM   4248  HA  ALA A 285      16.231  -2.644 -29.802  1.00  0.99           H  
ATOM   4249  C   ALA A 285      16.132  -2.210 -27.706  1.00  0.99           C  
ATOM   4250  CB  ALA A 285      17.881  -1.354 -29.355  1.00  0.99           C  
ATOM   4251  HB1 ALA A 285      18.550  -2.159 -29.054  1.00  0.99           H  
ATOM   4252  HB2 ALA A 285      18.091  -0.471 -28.751  1.00  0.99           H  
ATOM   4253  HB3 ALA A 285      18.057  -1.117 -30.404  1.00  0.99           H  
ATOM   4254  O   ALA A 285      15.784  -1.382 -26.866  1.00  0.99           O  
ATOM   4255  N   ALA A 286      16.332  -3.493 -27.388  1.00  0.98           N  
ATOM   4256  H   ALA A 286      16.606  -4.133 -28.119  1.00  0.98           H  
ATOM   4257  CA  ALA A 286      16.177  -4.032 -26.034  1.00  0.98           C  
ATOM   4258  HA  ALA A 286      15.294  -3.573 -25.590  1.00  0.98           H  
ATOM   4259  C   ALA A 286      17.372  -3.665 -25.130  1.00  0.98           C  
ATOM   4260  CB  ALA A 286      15.910  -5.541 -26.125  1.00  0.98           C  
ATOM   4261  HB1 ALA A 286      15.747  -5.943 -25.125  1.00  0.98           H  
ATOM   4262  HB2 ALA A 286      15.023  -5.726 -26.729  1.00  0.98           H  
ATOM   4263  HB3 ALA A 286      16.767  -6.047 -26.571  1.00  0.98           H  
ATOM   4264  O   ALA A 286      18.145  -4.525 -24.715  1.00  0.98           O  
ATOM   4265  N   VAL A 287      17.531  -2.371 -24.862  1.00  0.98           N  
ATOM   4266  H   VAL A 287      16.856  -1.727 -25.250  1.00  0.98           H  
ATOM   4267  CA  VAL A 287      18.569  -1.784 -24.004  1.00  0.98           C  
ATOM   4268  HA  VAL A 287      19.070  -2.582 -23.455  1.00  0.98           H  
ATOM   4269  C   VAL A 287      17.929  -0.870 -22.957  1.00  0.98           C  
ATOM   4270  CB  VAL A 287      19.644  -1.048 -24.833  1.00  0.98           C  
ATOM   4271  HB  VAL A 287      20.388  -0.646 -24.145  1.00  0.98           H  
ATOM   4272  O   VAL A 287      16.743  -0.544 -23.051  1.00  0.98           O  
ATOM   4273  CG1 VAL A 287      20.372  -2.016 -25.778  1.00  0.98           C  
ATOM   4274 HG11 VAL A 287      19.690  -2.385 -26.543  1.00  0.98           H  
ATOM   4275 HG12 VAL A 287      21.204  -1.500 -26.258  1.00  0.98           H  
ATOM   4276 HG13 VAL A 287      20.760  -2.860 -25.207  1.00  0.98           H  
ATOM   4277  CG2 VAL A 287      19.082   0.117 -25.658  1.00  0.98           C  
ATOM   4278 HG21 VAL A 287      18.628   0.854 -24.996  1.00  0.98           H  
ATOM   4279 HG22 VAL A 287      19.887   0.608 -26.206  1.00  0.98           H  
ATOM   4280 HG23 VAL A 287      18.328  -0.235 -26.362  1.00  0.98           H  
ATOM   4281  N   GLU A 288      18.693  -0.496 -21.932  1.00  0.98           N  
ATOM   4282  H   GLU A 288      19.664  -0.773 -21.906  1.00  0.98           H  
ATOM   4283  CA  GLU A 288      18.259   0.506 -20.955  1.00  0.98           C  
ATOM   4284  HA  GLU A 288      17.259   0.232 -20.618  1.00  0.98           H  
ATOM   4285  C   GLU A 288      18.213   1.913 -21.585  1.00  0.98           C  
ATOM   4286  CB  GLU A 288      19.178   0.513 -19.725  1.00  0.98           C  
ATOM   4287  HB2 GLU A 288      18.884   1.345 -19.086  1.00  0.98           H  
ATOM   4288  HB3 GLU A 288      20.209   0.663 -20.043  1.00  0.98           H  
ATOM   4289  O   GLU A 288      19.056   2.220 -22.435  1.00  0.98           O  
ATOM   4290  CG  GLU A 288      19.068  -0.788 -18.919  1.00  0.98           C  
ATOM   4291  HG2 GLU A 288      19.421  -1.617 -19.533  1.00  0.98           H  
ATOM   4292  HG3 GLU A 288      18.018  -0.965 -18.685  1.00  0.98           H  
ATOM   4293  CD  GLU A 288      19.867  -0.762 -17.608  1.00  0.98           C  
ATOM   4294  OE1 GLU A 288      19.794  -1.772 -16.878  1.00  0.98           O  
ATOM   4295  OE2 GLU A 288      20.529   0.244 -17.283  1.00  0.98           O  
ATOM   4296  N   PRO A 289      17.265   2.778 -21.176  1.00  0.98           N  
ATOM   4297  CA  PRO A 289      17.219   4.169 -21.610  1.00  0.98           C  
ATOM   4298  HA  PRO A 289      17.056   4.199 -22.687  1.00  0.98           H  
ATOM   4299  C   PRO A 289      18.489   4.949 -21.257  1.00  0.98           C  
ATOM   4300  CB  PRO A 289      16.020   4.796 -20.896  1.00  0.98           C  
ATOM   4301  HB2 PRO A 289      16.355   5.328 -20.006  1.00  0.98           H  
ATOM   4302  HB3 PRO A 289      15.480   5.497 -21.533  1.00  0.98           H  
ATOM   4303  O   PRO A 289      19.073   4.790 -20.184  1.00  0.98           O  
ATOM   4304  CG  PRO A 289      15.152   3.626 -20.458  1.00  0.98           C  
ATOM   4305  HG2 PRO A 289      14.426   3.410 -21.242  1.00  0.98           H  
ATOM   4306  HG3 PRO A 289      14.639   3.830 -19.519  1.00  0.98           H  
ATOM   4307  CD  PRO A 289      16.139   2.475 -20.308  1.00  0.98           C  
ATOM   4308  HD2 PRO A 289      15.648   1.549 -20.609  1.00  0.98           H  
ATOM   4309  HD3 PRO A 289      16.480   2.411 -19.275  1.00  0.98           H  
ATOM   4310  N   THR A 290      18.858   5.899 -22.112  1.00  0.98           N  
ATOM   4311  H   THR A 290      18.406   5.937 -23.014  1.00  0.98           H  
ATOM   4312  CA  THR A 290      19.921   6.881 -21.829  1.00  0.98           C  
ATOM   4313  HA  THR A 290      20.452   6.580 -20.926  1.00  0.98           H  
ATOM   4314  C   THR A 290      19.371   8.277 -21.534  1.00  0.98           C  
ATOM   4315  CB  THR A 290      20.964   6.917 -22.954  1.00  0.98           C  
ATOM   4316  HB  THR A 290      21.728   7.658 -22.717  1.00  0.98           H  
ATOM   4317  O   THR A 290      20.125   9.249 -21.530  1.00  0.98           O  
ATOM   4318  CG2 THR A 290      21.652   5.564 -23.135  1.00  0.98           C  
ATOM   4319 HG21 THR A 290      22.101   5.247 -22.194  1.00  0.98           H  
ATOM   4320 HG22 THR A 290      20.930   4.813 -23.456  1.00  0.98           H  
ATOM   4321 HG23 THR A 290      22.428   5.653 -23.895  1.00  0.98           H  
ATOM   4322  OG1 THR A 290      20.364   7.250 -24.183  1.00  0.98           O  
ATOM   4323  HG1 THR A 290      20.015   8.143 -24.131  1.00  0.98           H  
ATOM   4324  N   THR A 291      18.057   8.406 -21.325  1.00  0.98           N  
ATOM   4325  H   THR A 291      17.475   7.580 -21.314  1.00  0.98           H  
ATOM   4326  CA  THR A 291      17.401   9.697 -21.094  1.00  0.98           C  
ATOM   4327  HA  THR A 291      17.731  10.377 -21.879  1.00  0.98           H  
ATOM   4328  C   THR A 291      17.826  10.309 -19.760  1.00  0.98           C  
ATOM   4329  CB  THR A 291      15.869   9.603 -21.200  1.00  0.98           C  
ATOM   4330  HB  THR A 291      15.440  10.589 -21.021  1.00  0.98           H  
ATOM   4331  O   THR A 291      18.055   9.618 -18.764  1.00  0.98           O  
ATOM   4332  CG2 THR A 291      15.446   9.140 -22.593  1.00  0.98           C  
ATOM   4333 HG21 THR A 291      15.808   8.132 -22.795  1.00  0.98           H  
ATOM   4334 HG22 THR A 291      14.357   9.127 -22.645  1.00  0.98           H  
ATOM   4335 HG23 THR A 291      15.826   9.823 -23.352  1.00  0.98           H  
ATOM   4336  OG1 THR A 291      15.326   8.695 -20.271  1.00  0.98           O  
ATOM   4337  HG1 THR A 291      15.090   9.206 -19.493  1.00  0.98           H  
ATOM   4338  N   THR A 292      17.955  11.633 -19.737  1.00  0.96           N  
ATOM   4339  H   THR A 292      17.764  12.164 -20.574  1.00  0.96           H  
ATOM   4340  CA  THR A 292      18.277  12.394 -18.527  1.00  0.96           C  
ATOM   4341  HA  THR A 292      18.757  11.742 -17.797  1.00  0.96           H  
ATOM   4342  C   THR A 292      17.001  12.944 -17.913  1.00  0.96           C  
ATOM   4343  CB  THR A 292      19.237  13.550 -18.833  1.00  0.96           C  
ATOM   4344  HB  THR A 292      19.377  14.144 -17.929  1.00  0.96           H  
ATOM   4345  O   THR A 292      16.190  13.528 -18.631  1.00  0.96           O  
ATOM   4346  CG2 THR A 292      20.602  13.047 -19.307  1.00  0.96           C  
ATOM   4347 HG21 THR A 292      21.038  12.391 -18.554  1.00  0.96           H  
ATOM   4348 HG22 THR A 292      20.498  12.499 -20.243  1.00  0.96           H  
ATOM   4349 HG23 THR A 292      21.263  13.899 -19.466  1.00  0.96           H  
ATOM   4350  OG1 THR A 292      18.707  14.375 -19.846  1.00  0.96           O  
ATOM   4351  HG1 THR A 292      17.785  14.532 -19.631  1.00  0.96           H  
ATOM   4352  N   GLN A 293      16.863  12.834 -16.591  1.00  0.95           N  
ATOM   4353  H   GLN A 293      17.557  12.333 -16.054  1.00  0.95           H  
ATOM   4354  CA  GLN A 293      15.761  13.467 -15.872  1.00  0.95           C  
ATOM   4355  HA  GLN A 293      14.825  13.053 -16.247  1.00  0.95           H  
ATOM   4356  C   GLN A 293      15.767  14.984 -16.108  1.00  0.95           C  
ATOM   4357  CB  GLN A 293      15.879  13.157 -14.373  1.00  0.95           C  
ATOM   4358  HB2 GLN A 293      15.998  12.083 -14.230  1.00  0.95           H  
ATOM   4359  HB3 GLN A 293      16.759  13.658 -13.970  1.00  0.95           H  
ATOM   4360  O   GLN A 293      16.798  15.643 -15.955  1.00  0.95           O  
ATOM   4361  CG  GLN A 293      14.627  13.621 -13.616  1.00  0.95           C  
ATOM   4362  HG2 GLN A 293      13.759  13.097 -14.017  1.00  0.95           H  
ATOM   4363  HG3 GLN A 293      14.474  14.691 -13.759  1.00  0.95           H  
ATOM   4364  CD  GLN A 293      14.707  13.377 -12.117  1.00  0.95           C  
ATOM   4365  NE2 GLN A 293      13.579  13.188 -11.468  1.00  0.95           N  
ATOM   4366 HE21 GLN A 293      13.634  13.093 -10.464  1.00  0.95           H  
ATOM   4367 HE22 GLN A 293      12.698  13.223 -11.960  1.00  0.95           H  
ATOM   4368  OE1 GLN A 293      15.765  13.362 -11.505  1.00  0.95           O  
ATOM   4369  N   THR A 294      14.607  15.541 -16.442  1.00  0.94           N  
ATOM   4370  H   THR A 294      13.803  14.948 -16.592  1.00  0.94           H  
ATOM   4371  CA  THR A 294      14.384  16.986 -16.541  1.00  0.94           C  
ATOM   4372  HA  THR A 294      15.345  17.495 -16.623  1.00  0.94           H  
ATOM   4373  C   THR A 294      13.695  17.506 -15.284  1.00  0.94           C  
ATOM   4374  CB  THR A 294      13.567  17.334 -17.794  1.00  0.94           C  
ATOM   4375  HB  THR A 294      13.314  18.394 -17.780  1.00  0.94           H  
ATOM   4376  O   THR A 294      12.916  16.791 -14.654  1.00  0.94           O  
ATOM   4377  CG2 THR A 294      14.361  17.032 -19.066  1.00  0.94           C  
ATOM   4378 HG21 THR A 294      13.774  17.332 -19.934  1.00  0.94           H  
ATOM   4379 HG22 THR A 294      15.300  17.587 -19.061  1.00  0.94           H  
ATOM   4380 HG23 THR A 294      14.571  15.965 -19.136  1.00  0.94           H  
ATOM   4381  OG1 THR A 294      12.386  16.570 -17.859  1.00  0.94           O  
ATOM   4382  HG1 THR A 294      11.777  16.863 -17.178  1.00  0.94           H  
ATOM   4383  N   THR A 295      13.956  18.760 -14.912  1.00  0.96           N  
ATOM   4384  H   THR A 295      14.637  19.307 -15.418  1.00  0.96           H  
ATOM   4385  CA  THR A 295      13.200  19.423 -13.841  1.00  0.96           C  
ATOM   4386  HA  THR A 295      13.283  18.829 -12.931  1.00  0.96           H  
ATOM   4387  C   THR A 295      11.731  19.522 -14.244  1.00  0.96           C  
ATOM   4388  CB  THR A 295      13.745  20.830 -13.560  1.00  0.96           C  
ATOM   4389  HB  THR A 295      13.599  21.461 -14.436  1.00  0.96           H  
ATOM   4390  O   THR A 295      11.437  20.008 -15.334  1.00  0.96           O  
ATOM   4391  CG2 THR A 295      13.092  21.492 -12.348  1.00  0.96           C  
ATOM   4392 HG21 THR A 295      13.565  22.453 -12.147  1.00  0.96           H  
ATOM   4393 HG22 THR A 295      12.036  21.671 -12.547  1.00  0.96           H  
ATOM   4394 HG23 THR A 295      13.187  20.849 -11.472  1.00  0.96           H  
ATOM   4395  OG1 THR A 295      15.124  20.761 -13.275  1.00  0.96           O  
ATOM   4396  HG1 THR A 295      15.380  21.618 -12.925  1.00  0.96           H  
ATOM   4397  N   SER A 296      10.827  19.087 -13.365  1.00  0.98           N  
ATOM   4398  H   SER A 296      11.144  18.668 -12.502  1.00  0.98           H  
ATOM   4399  CA  SER A 296       9.384  19.254 -13.555  1.00  0.98           C  
ATOM   4400  HA  SER A 296       9.098  18.787 -14.498  1.00  0.98           H  
ATOM   4401  C   SER A 296       9.028  20.743 -13.627  1.00  0.98           C  
ATOM   4402  CB  SER A 296       8.631  18.535 -12.432  1.00  0.98           C  
ATOM   4403  HB2 SER A 296       9.050  18.837 -11.472  1.00  0.98           H  
ATOM   4404  HB3 SER A 296       8.762  17.459 -12.542  1.00  0.98           H  
ATOM   4405  O   SER A 296       9.455  21.550 -12.800  1.00  0.98           O  
ATOM   4406  OG  SER A 296       7.256  18.839 -12.420  1.00  0.98           O  
ATOM   4407  HG  SER A 296       6.850  18.628 -13.265  1.00  0.98           H  
ATOM   4408  N   THR A 297       8.270  21.101 -14.653  1.00  0.98           N  
ATOM   4409  H   THR A 297       7.969  20.357 -15.267  1.00  0.98           H  
ATOM   4410  CA  THR A 297       7.764  22.446 -14.954  1.00  0.98           C  
ATOM   4411  HA  THR A 297       8.223  23.167 -14.277  1.00  0.98           H  
ATOM   4412  C   THR A 297       6.252  22.561 -14.759  1.00  0.98           C  
ATOM   4413  CB  THR A 297       8.120  22.851 -16.391  1.00  0.98           C  
ATOM   4414  HB  THR A 297       7.731  23.854 -16.567  1.00  0.98           H  
ATOM   4415  O   THR A 297       5.747  23.669 -14.591  1.00  0.98           O  
ATOM   4416  CG2 THR A 297       9.630  22.896 -16.629  1.00  0.98           C  
ATOM   4417 HG21 THR A 297       9.824  23.273 -17.633  1.00  0.98           H  
ATOM   4418 HG22 THR A 297      10.099  23.554 -15.897  1.00  0.98           H  
ATOM   4419 HG23 THR A 297      10.052  21.894 -16.541  1.00  0.98           H  
ATOM   4420  OG1 THR A 297       7.558  21.983 -17.354  1.00  0.98           O  
ATOM   4421  HG1 THR A 297       7.447  21.101 -16.991  1.00  0.98           H  
ATOM   4422  N   ALA A 298       5.547  21.429 -14.740  1.00  0.98           N  
ATOM   4423  H   ALA A 298       6.033  20.569 -14.951  1.00  0.98           H  
ATOM   4424  CA  ALA A 298       4.112  21.311 -14.520  1.00  0.98           C  
ATOM   4425  HA  ALA A 298       3.737  22.225 -14.060  1.00  0.98           H  
ATOM   4426  C   ALA A 298       3.799  20.148 -13.552  1.00  0.98           C  
ATOM   4427  CB  ALA A 298       3.437  21.160 -15.893  1.00  0.98           C  
ATOM   4428  HB1 ALA A 298       3.805  20.262 -16.390  1.00  0.98           H  
ATOM   4429  HB2 ALA A 298       2.358  21.077 -15.766  1.00  0.98           H  
ATOM   4430  HB3 ALA A 298       3.657  22.029 -16.513  1.00  0.98           H  
ATOM   4431  O   ALA A 298       3.127  19.188 -13.943  1.00  0.98           O  
ATOM   4432  N   PRO A 299       4.293  20.194 -12.296  1.00  0.98           N  
ATOM   4433  CA  PRO A 299       3.966  19.174 -11.307  1.00  0.98           C  
ATOM   4434  HA  PRO A 299       4.235  18.186 -11.680  1.00  0.98           H  
ATOM   4435  C   PRO A 299       2.468  19.195 -10.994  1.00  0.98           C  
ATOM   4436  CB  PRO A 299       4.804  19.511 -10.069  1.00  0.98           C  
ATOM   4437  HB2 PRO A 299       5.783  19.039 -10.147  1.00  0.98           H  
ATOM   4438  HB3 PRO A 299       4.314  19.211  -9.143  1.00  0.98           H  
ATOM   4439  O   PRO A 299       1.841  20.260 -10.980  1.00  0.98           O  
ATOM   4440  CG  PRO A 299       4.961  21.029 -10.164  1.00  0.98           C  
ATOM   4441  HG2 PRO A 299       5.857  21.375  -9.647  1.00  0.98           H  
ATOM   4442  HG3 PRO A 299       4.073  21.516  -9.762  1.00  0.98           H  
ATOM   4443  CD  PRO A 299       5.047  21.276 -11.671  1.00  0.98           C  
ATOM   4444  HD2 PRO A 299       6.088  21.223 -11.991  1.00  0.98           H  
ATOM   4445  HD3 PRO A 299       4.626  22.251 -11.916  1.00  0.98           H  
ATOM   4446  N   LEU A 300       1.903  18.024 -10.695  1.00  0.99           N  
ATOM   4447  H   LEU A 300       2.440  17.176 -10.814  1.00  0.99           H  
ATOM   4448  CA  LEU A 300       0.536  17.919 -10.203  1.00  0.99           C  
ATOM   4449  HA  LEU A 300      -0.130  18.277 -10.988  1.00  0.99           H  
ATOM   4450  C   LEU A 300       0.342  18.804  -8.967  1.00  0.99           C  
ATOM   4451  CB  LEU A 300       0.195  16.450  -9.893  1.00  0.99           C  
ATOM   4452  HB2 LEU A 300       0.940  16.063  -9.199  1.00  0.99           H  
ATOM   4453  HB3 LEU A 300       0.253  15.871 -10.814  1.00  0.99           H  
ATOM   4454  O   LEU A 300       1.037  18.662  -7.963  1.00  0.99           O  
ATOM   4455  CG  LEU A 300      -1.198  16.263  -9.258  1.00  0.99           C  
ATOM   4456  HG  LEU A 300      -1.245  16.790  -8.305  1.00  0.99           H  
ATOM   4457  CD1 LEU A 300      -2.310  16.793 -10.163  1.00  0.99           C  
ATOM   4458 HD11 LEU A 300      -3.280  16.487  -9.772  1.00  0.99           H  
ATOM   4459 HD12 LEU A 300      -2.301  17.882 -10.197  1.00  0.99           H  
ATOM   4460 HD13 LEU A 300      -2.185  16.401 -11.172  1.00  0.99           H  
ATOM   4461  CD2 LEU A 300      -1.448  14.786  -8.977  1.00  0.99           C  
ATOM   4462 HD21 LEU A 300      -1.463  14.219  -9.907  1.00  0.99           H  
ATOM   4463 HD22 LEU A 300      -2.406  14.667  -8.471  1.00  0.99           H  
ATOM   4464 HD23 LEU A 300      -0.670  14.399  -8.317  1.00  0.99           H  
ATOM   4465  N   ASN A 301      -0.659  19.675  -9.042  1.00  0.97           N  
ATOM   4466  H   ASN A 301      -1.175  19.730  -9.909  1.00  0.97           H  
ATOM   4467  CA  ASN A 301      -1.195  20.397  -7.903  1.00  0.97           C  
ATOM   4468  HA  ASN A 301      -0.631  20.143  -7.005  1.00  0.97           H  
ATOM   4469  C   ASN A 301      -2.649  19.963  -7.689  1.00  0.97           C  
ATOM   4470  CB  ASN A 301      -1.036  21.901  -8.160  1.00  0.97           C  
ATOM   4471  HB2 ASN A 301       0.007  22.109  -8.397  1.00  0.97           H  
ATOM   4472  HB3 ASN A 301      -1.658  22.198  -9.003  1.00  0.97           H  
ATOM   4473  O   ASN A 301      -3.476  20.143  -8.584  1.00  0.97           O  
ATOM   4474  CG  ASN A 301      -1.426  22.726  -6.953  1.00  0.97           C  
ATOM   4475  ND2 ASN A 301      -1.154  24.009  -6.975  1.00  0.97           N  
ATOM   4476 HD21 ASN A 301      -1.440  24.526  -6.155  1.00  0.97           H  
ATOM   4477 HD22 ASN A 301      -0.725  24.427  -7.787  1.00  0.97           H  
ATOM   4478  OD1 ASN A 301      -1.962  22.243  -5.972  1.00  0.97           O  
ATOM   4479  N   GLU A 302      -2.949  19.398  -6.518  1.00  0.97           N  
ATOM   4480  H   GLU A 302      -2.229  19.331  -5.813  1.00  0.97           H  
ATOM   4481  CA  GLU A 302      -4.259  18.812  -6.212  1.00  0.97           C  
ATOM   4482  HA  GLU A 302      -4.441  17.996  -6.911  1.00  0.97           H  
ATOM   4483  C   GLU A 302      -5.409  19.813  -6.386  1.00  0.97           C  
ATOM   4484  CB  GLU A 302      -4.246  18.233  -4.786  1.00  0.97           C  
ATOM   4485  HB2 GLU A 302      -4.132  19.046  -4.069  1.00  0.97           H  
ATOM   4486  HB3 GLU A 302      -3.393  17.562  -4.686  1.00  0.97           H  
ATOM   4487  O   GLU A 302      -6.468  19.429  -6.869  1.00  0.97           O  
ATOM   4488  CG  GLU A 302      -5.527  17.449  -4.466  1.00  0.97           C  
ATOM   4489  HG2 GLU A 302      -5.634  16.632  -5.180  1.00  0.97           H  
ATOM   4490  HG3 GLU A 302      -6.390  18.106  -4.572  1.00  0.97           H  
ATOM   4491  CD  GLU A 302      -5.512  16.892  -3.040  1.00  0.97           C  
ATOM   4492  OE1 GLU A 302      -5.910  17.642  -2.120  1.00  0.97           O  
ATOM   4493  OE2 GLU A 302      -5.111  15.717  -2.871  1.00  0.97           O  
ATOM   4494  N   VAL A 303      -5.193  21.106  -6.097  1.00  0.97           N  
ATOM   4495  H   VAL A 303      -4.285  21.381  -5.752  1.00  0.97           H  
ATOM   4496  CA  VAL A 303      -6.255  22.123  -6.241  1.00  0.97           C  
ATOM   4497  HA  VAL A 303      -7.128  21.760  -5.699  1.00  0.97           H  
ATOM   4498  C   VAL A 303      -6.724  22.340  -7.681  1.00  0.97           C  
ATOM   4499  CB  VAL A 303      -5.875  23.489  -5.642  1.00  0.97           C  
ATOM   4500  HB  VAL A 303      -6.735  24.148  -5.757  1.00  0.97           H  
ATOM   4501  O   VAL A 303      -7.755  22.974  -7.883  1.00  0.97           O  
ATOM   4502  CG1 VAL A 303      -5.597  23.392  -4.141  1.00  0.97           C  
ATOM   4503 HG11 VAL A 303      -5.421  24.395  -3.753  1.00  0.97           H  
ATOM   4504 HG12 VAL A 303      -6.472  22.967  -3.649  1.00  0.97           H  
ATOM   4505 HG13 VAL A 303      -4.728  22.764  -3.948  1.00  0.97           H  
ATOM   4506  CG2 VAL A 303      -4.683  24.185  -6.311  1.00  0.97           C  
ATOM   4507 HG21 VAL A 303      -4.744  25.256  -6.117  1.00  0.97           H  
ATOM   4508 HG22 VAL A 303      -3.753  23.812  -5.882  1.00  0.97           H  
ATOM   4509 HG23 VAL A 303      -4.687  24.029  -7.389  1.00  0.97           H  
ATOM   4510  N   ASN A 304      -5.973  21.849  -8.671  1.00  0.98           N  
ATOM   4511  H   ASN A 304      -5.166  21.296  -8.421  1.00  0.98           H  
ATOM   4512  CA  ASN A 304      -6.336  21.928 -10.086  1.00  0.98           C  
ATOM   4513  HA  ASN A 304      -6.982  22.791 -10.246  1.00  0.98           H  
ATOM   4514  C   ASN A 304      -7.123  20.695 -10.561  1.00  0.98           C  
ATOM   4515  CB  ASN A 304      -5.057  22.101 -10.920  1.00  0.98           C  
ATOM   4516  HB2 ASN A 304      -5.327  22.111 -11.977  1.00  0.98           H  
ATOM   4517  HB3 ASN A 304      -4.408  21.241 -10.753  1.00  0.98           H  
ATOM   4518  O   ASN A 304      -7.534  20.646 -11.721  1.00  0.98           O  
ATOM   4519  CG  ASN A 304      -4.281  23.375 -10.644  1.00  0.98           C  
ATOM   4520  ND2 ASN A 304      -3.016  23.389 -10.992  1.00  0.98           N  
ATOM   4521 HD21 ASN A 304      -2.607  22.571 -11.421  1.00  0.98           H  
ATOM   4522 HD22 ASN A 304      -2.530  24.264 -10.855  1.00  0.98           H  
ATOM   4523  OD1 ASN A 304      -4.766  24.385 -10.165  1.00  0.98           O  
ATOM   4524  N   LEU A 305      -7.282  19.675  -9.711  1.00  0.98           N  
ATOM   4525  H   LEU A 305      -6.979  19.788  -8.754  1.00  0.98           H  
ATOM   4526  CA  LEU A 305      -8.088  18.501 -10.014  1.00  0.98           C  
ATOM   4527  HA  LEU A 305      -8.003  18.274 -11.076  1.00  0.98           H  
ATOM   4528  C   LEU A 305      -9.555  18.793  -9.709  1.00  0.98           C  
ATOM   4529  CB  LEU A 305      -7.607  17.284  -9.212  1.00  0.98           C  
ATOM   4530  HB2 LEU A 305      -7.639  17.533  -8.151  1.00  0.98           H  
ATOM   4531  HB3 LEU A 305      -8.312  16.468  -9.376  1.00  0.98           H  
ATOM   4532  O   LEU A 305      -9.908  19.253  -8.624  1.00  0.98           O  
ATOM   4533  CG  LEU A 305      -6.208  16.769  -9.575  1.00  0.98           C  
ATOM   4534  HG  LEU A 305      -5.493  17.592  -9.576  1.00  0.98           H  
ATOM   4535  CD1 LEU A 305      -5.776  15.754  -8.515  1.00  0.98           C  
ATOM   4536 HD11 LEU A 305      -4.853  15.255  -8.810  1.00  0.98           H  
ATOM   4537 HD12 LEU A 305      -5.623  16.266  -7.565  1.00  0.98           H  
ATOM   4538 HD13 LEU A 305      -6.556  15.008  -8.363  1.00  0.98           H  
ATOM   4539  CD2 LEU A 305      -6.199  16.092 -10.950  1.00  0.98           C  
ATOM   4540 HD21 LEU A 305      -5.205  15.697 -11.161  1.00  0.98           H  
ATOM   4541 HD22 LEU A 305      -6.460  16.811 -11.727  1.00  0.98           H  
ATOM   4542 HD23 LEU A 305      -6.917  15.273 -10.972  1.00  0.98           H  
ATOM   4543  N   HIS A 306     -10.412  18.457 -10.665  1.00  0.98           N  
ATOM   4544  H   HIS A 306     -10.054  18.062 -11.524  1.00  0.98           H  
ATOM   4545  CA  HIS A 306     -11.853  18.626 -10.557  1.00  0.98           C  
ATOM   4546  HA  HIS A 306     -12.126  18.760  -9.510  1.00  0.98           H  
ATOM   4547  C   HIS A 306     -12.551  17.391 -11.132  1.00  0.98           C  
ATOM   4548  CB  HIS A 306     -12.268  19.889 -11.318  1.00  0.98           C  
ATOM   4549  HB2 HIS A 306     -11.973  19.796 -12.363  1.00  0.98           H  
ATOM   4550  HB3 HIS A 306     -13.354  19.975 -11.280  1.00  0.98           H  
ATOM   4551  O   HIS A 306     -12.141  16.931 -12.202  1.00  0.98           O  
ATOM   4552  CG  HIS A 306     -11.676  21.147 -10.741  1.00  0.98           C  
ATOM   4553  CD2 HIS A 306     -10.681  21.914 -11.282  1.00  0.98           C  
ATOM   4554  HD2 HIS A 306     -10.171  21.725 -12.215  1.00  0.98           H  
ATOM   4555  ND1 HIS A 306     -11.999  21.704  -9.528  1.00  0.98           N  
ATOM   4556  HD1 HIS A 306     -12.684  21.344  -8.880  1.00  0.98           H  
ATOM   4557  CE1 HIS A 306     -11.217  22.777  -9.339  1.00  0.98           C  
ATOM   4558  HE1 HIS A 306     -11.229  23.409  -8.463  1.00  0.98           H  
ATOM   4559  NE2 HIS A 306     -10.414  22.965 -10.399  1.00  0.98           N  
ATOM   4560  N   PRO A 307     -13.601  16.860 -10.484  1.00  0.98           N  
ATOM   4561  CA  PRO A 307     -14.443  15.821 -11.060  1.00  0.98           C  
ATOM   4562  HA  PRO A 307     -13.862  14.902 -11.138  1.00  0.98           H  
ATOM   4563  C   PRO A 307     -14.969  16.233 -12.440  1.00  0.98           C  
ATOM   4564  CB  PRO A 307     -15.584  15.615 -10.060  1.00  0.98           C  
ATOM   4565  HB2 PRO A 307     -15.925  14.580 -10.036  1.00  0.98           H  
ATOM   4566  HB3 PRO A 307     -16.409  16.288 -10.295  1.00  0.98           H  
ATOM   4567  O   PRO A 307     -15.319  17.398 -12.660  1.00  0.98           O  
ATOM   4568  CG  PRO A 307     -14.979  16.049  -8.730  1.00  0.98           C  
ATOM   4569  HG2 PRO A 307     -14.392  15.234  -8.306  1.00  0.98           H  
ATOM   4570  HG3 PRO A 307     -15.744  16.387  -8.032  1.00  0.98           H  
ATOM   4571  CD  PRO A 307     -14.054  17.188  -9.146  1.00  0.98           C  
ATOM   4572  HD2 PRO A 307     -14.589  18.138  -9.158  1.00  0.98           H  
ATOM   4573  HD3 PRO A 307     -13.213  17.258  -8.456  1.00  0.98           H  
ATOM   4574  N   LEU A 308     -15.024  15.275 -13.370  1.00  0.98           N  
ATOM   4575  H   LEU A 308     -14.712  14.350 -13.111  1.00  0.98           H  
ATOM   4576  CA  LEU A 308     -15.521  15.488 -14.733  1.00  0.98           C  
ATOM   4577  HA  LEU A 308     -14.937  16.283 -15.195  1.00  0.98           H  
ATOM   4578  C   LEU A 308     -16.992  15.924 -14.720  1.00  0.98           C  
ATOM   4579  CB  LEU A 308     -15.351  14.181 -15.532  1.00  0.98           C  
ATOM   4580  HB2 LEU A 308     -14.300  13.892 -15.529  1.00  0.98           H  
ATOM   4581  HB3 LEU A 308     -15.909  13.390 -15.030  1.00  0.98           H  
ATOM   4582  O   LEU A 308     -17.388  16.840 -15.439  1.00  0.98           O  
ATOM   4583  CG  LEU A 308     -15.835  14.268 -16.992  1.00  0.98           C  
ATOM   4584  HG  LEU A 308     -16.891  14.536 -17.017  1.00  0.98           H  
ATOM   4585  CD1 LEU A 308     -15.043  15.294 -17.805  1.00  0.98           C  
ATOM   4586 HD11 LEU A 308     -13.979  15.064 -17.748  1.00  0.98           H  
ATOM   4587 HD12 LEU A 308     -15.225  16.298 -17.420  1.00  0.98           H  
ATOM   4588 HD13 LEU A 308     -15.362  15.260 -18.846  1.00  0.98           H  
ATOM   4589  CD2 LEU A 308     -15.684  12.904 -17.659  1.00  0.98           C  
ATOM   4590 HD21 LEU A 308     -16.285  12.164 -17.131  1.00  0.98           H  
ATOM   4591 HD22 LEU A 308     -16.019  12.963 -18.694  1.00  0.98           H  
ATOM   4592 HD23 LEU A 308     -14.639  12.594 -17.646  1.00  0.98           H  
ATOM   4593  N   VAL A 309     -17.791  15.262 -13.883  1.00  0.97           N  
ATOM   4594  H   VAL A 309     -17.361  14.570 -13.286  1.00  0.97           H  
ATOM   4595  CA  VAL A 309     -19.168  15.642 -13.570  1.00  0.97           C  
ATOM   4596  HA  VAL A 309     -19.537  16.343 -14.319  1.00  0.97           H  
ATOM   4597  C   VAL A 309     -19.144  16.331 -12.218  1.00  0.97           C  
ATOM   4598  CB  VAL A 309     -20.099  14.416 -13.553  1.00  0.97           C  
ATOM   4599  HB  VAL A 309     -19.747  13.698 -12.813  1.00  0.97           H  
ATOM   4600  O   VAL A 309     -18.689  15.737 -11.246  1.00  0.97           O  
ATOM   4601  CG1 VAL A 309     -21.540  14.817 -13.205  1.00  0.97           C  
ATOM   4602 HG11 VAL A 309     -21.905  15.566 -13.907  1.00  0.97           H  
ATOM   4603 HG12 VAL A 309     -22.183  13.938 -13.245  1.00  0.97           H  
ATOM   4604 HG13 VAL A 309     -21.582  15.214 -12.191  1.00  0.97           H  
ATOM   4605  CG2 VAL A 309     -20.116  13.728 -14.926  1.00  0.97           C  
ATOM   4606 HG21 VAL A 309     -20.801  12.880 -14.905  1.00  0.97           H  
ATOM   4607 HG22 VAL A 309     -20.430  14.431 -15.697  1.00  0.97           H  
ATOM   4608 HG23 VAL A 309     -19.122  13.351 -15.168  1.00  0.97           H  
ATOM   4609  N   ALA A 310     -19.625  17.573 -12.156  1.00  0.96           N  
ATOM   4610  H   ALA A 310     -19.963  18.019 -12.997  1.00  0.96           H  
ATOM   4611  CA  ALA A 310     -19.616  18.327 -10.912  1.00  0.96           C  
ATOM   4612  HA  ALA A 310     -18.583  18.347 -10.565  1.00  0.96           H  
ATOM   4613  C   ALA A 310     -20.455  17.627  -9.833  1.00  0.96           C  
ATOM   4614  CB  ALA A 310     -20.068  19.769 -11.171  1.00  0.96           C  
ATOM   4615  HB1 ALA A 310     -19.409  20.235 -11.903  1.00  0.96           H  
ATOM   4616  HB2 ALA A 310     -21.094  19.779 -11.538  1.00  0.96           H  
ATOM   4617  HB3 ALA A 310     -20.015  20.335 -10.241  1.00  0.96           H  
ATOM   4618  O   ALA A 310     -21.664  17.445  -9.999  1.00  0.96           O  
ATOM   4619  N   THR A 311     -19.809  17.258  -8.729  1.00  0.93           N  
ATOM   4620  H   THR A 311     -18.808  17.388  -8.698  1.00  0.93           H  
ATOM   4621  CA  THR A 311     -20.444  16.551  -7.611  1.00  0.93           C  
ATOM   4622  HA  THR A 311     -21.362  16.087  -7.971  1.00  0.93           H  
ATOM   4623  C   THR A 311     -20.805  17.537  -6.506  1.00  0.93           C  
ATOM   4624  CB  THR A 311     -19.556  15.414  -7.087  1.00  0.93           C  
ATOM   4625  HB  THR A 311     -18.637  15.828  -6.673  1.00  0.93           H  
ATOM   4626  O   THR A 311     -20.014  18.411  -6.146  1.00  0.93           O  
ATOM   4627  CG2 THR A 311     -20.261  14.545  -6.045  1.00  0.93           C  
ATOM   4628 HG21 THR A 311     -19.597  13.738  -5.736  1.00  0.93           H  
ATOM   4629 HG22 THR A 311     -20.509  15.135  -5.163  1.00  0.93           H  
ATOM   4630 HG23 THR A 311     -21.170  14.117  -6.466  1.00  0.93           H  
ATOM   4631  OG1 THR A 311     -19.234  14.550  -8.147  1.00  0.93           O  
ATOM   4632  HG1 THR A 311     -18.590  13.914  -7.825  1.00  0.93           H  
ATOM   4633  N   ALA A 312     -22.015  17.409  -5.958  1.00  0.95           N  
ATOM   4634  H   ALA A 312     -22.606  16.646  -6.256  1.00  0.95           H  
ATOM   4635  CA  ALA A 312     -22.472  18.257  -4.864  1.00  0.95           C  
ATOM   4636  HA  ALA A 312     -22.368  19.298  -5.171  1.00  0.95           H  
ATOM   4637  C   ALA A 312     -21.615  18.035  -3.609  1.00  0.95           C  
ATOM   4638  CB  ALA A 312     -23.956  17.981  -4.595  1.00  0.95           C  
ATOM   4639  HB1 ALA A 312     -24.306  18.629  -3.791  1.00  0.95           H  
ATOM   4640  HB2 ALA A 312     -24.540  18.177  -5.494  1.00  0.95           H  
ATOM   4641  HB3 ALA A 312     -24.090  16.942  -4.293  1.00  0.95           H  
ATOM   4642  O   ALA A 312     -21.465  16.909  -3.140  1.00  0.95           O  
ATOM   4643  N   VAL A 313     -21.078  19.120  -3.053  1.00  0.98           N  
ATOM   4644  H   VAL A 313     -21.230  20.017  -3.492  1.00  0.98           H  
ATOM   4645  CA  VAL A 313     -20.333  19.089  -1.791  1.00  0.98           C  
ATOM   4646  HA  VAL A 313     -19.682  18.215  -1.799  1.00  0.98           H  
ATOM   4647  C   VAL A 313     -21.323  19.002  -0.624  1.00  0.98           C  
ATOM   4648  CB  VAL A 313     -19.437  20.331  -1.649  1.00  0.98           C  
ATOM   4649  HB  VAL A 313     -20.052  21.230  -1.640  1.00  0.98           H  
ATOM   4650  O   VAL A 313     -22.239  19.825  -0.578  1.00  0.98           O  
ATOM   4651  CG1 VAL A 313     -18.613  20.287  -0.358  1.00  0.98           C  
ATOM   4652 HG11 VAL A 313     -19.272  20.344   0.508  1.00  0.98           H  
ATOM   4653 HG12 VAL A 313     -17.938  21.143  -0.333  1.00  0.98           H  
ATOM   4654 HG13 VAL A 313     -18.030  19.367  -0.313  1.00  0.98           H  
ATOM   4655  CG2 VAL A 313     -18.458  20.425  -2.821  1.00  0.98           C  
ATOM   4656 HG21 VAL A 313     -18.995  20.568  -3.758  1.00  0.98           H  
ATOM   4657 HG22 VAL A 313     -17.799  21.282  -2.680  1.00  0.98           H  
ATOM   4658 HG23 VAL A 313     -17.868  19.510  -2.886  1.00  0.98           H  
ATOM   4659  N   PRO A 314     -21.152  18.069   0.330  1.00  0.98           N  
ATOM   4660  CA  PRO A 314     -21.978  18.019   1.536  1.00  0.98           C  
ATOM   4661  HA  PRO A 314     -23.004  17.803   1.237  1.00  0.98           H  
ATOM   4662  C   PRO A 314     -21.957  19.346   2.323  1.00  0.98           C  
ATOM   4663  CB  PRO A 314     -21.446  16.828   2.342  1.00  0.98           C  
ATOM   4664  HB2 PRO A 314     -22.235  16.321   2.899  1.00  0.98           H  
ATOM   4665  HB3 PRO A 314     -20.654  17.151   3.018  1.00  0.98           H  
ATOM   4666  O   PRO A 314     -20.905  19.976   2.504  1.00  0.98           O  
ATOM   4667  CG  PRO A 314     -20.864  15.914   1.265  1.00  0.98           C  
ATOM   4668  HG2 PRO A 314     -20.093  15.256   1.665  1.00  0.98           H  
ATOM   4669  HG3 PRO A 314     -21.663  15.338   0.798  1.00  0.98           H  
ATOM   4670  CD  PRO A 314     -20.282  16.902   0.261  1.00  0.98           C  
ATOM   4671  HD2 PRO A 314     -20.282  16.452  -0.732  1.00  0.98           H  
ATOM   4672  HD3 PRO A 314     -19.270  17.179   0.555  1.00  0.98           H  
ATOM   4673  N   GLY A 315     -23.121  19.769   2.813  1.00  0.98           N  
ATOM   4674  H   GLY A 315     -23.917  19.149   2.764  1.00  0.98           H  
ATOM   4675  CA  GLY A 315     -23.318  20.990   3.589  1.00  0.98           C  
ATOM   4676  HA2 GLY A 315     -22.490  21.101   4.289  1.00  0.98           H  
ATOM   4677  HA3 GLY A 315     -24.227  20.876   4.179  1.00  0.98           H  
ATOM   4678  C   GLY A 315     -23.435  22.288   2.775  1.00  0.98           C  
ATOM   4679  O   GLY A 315     -23.489  22.323   1.550  1.00  0.98           O  
ATOM   4680  N   SER A 316     -23.479  23.409   3.493  1.00  0.98           N  
ATOM   4681  H   SER A 316     -23.361  23.299   4.490  1.00  0.98           H  
ATOM   4682  CA  SER A 316     -23.446  24.767   2.937  1.00  0.98           C  
ATOM   4683  HA  SER A 316     -24.081  24.784   2.051  1.00  0.98           H  
ATOM   4684  C   SER A 316     -22.016  25.180   2.540  1.00  0.98           C  
ATOM   4685  CB  SER A 316     -24.008  25.758   3.958  1.00  0.98           C  
ATOM   4686  HB2 SER A 316     -23.900  26.775   3.583  1.00  0.98           H  
ATOM   4687  HB3 SER A 316     -23.457  25.668   4.894  1.00  0.98           H  
ATOM   4688  O   SER A 316     -21.061  24.765   3.204  1.00  0.98           O  
ATOM   4689  OG  SER A 316     -25.377  25.498   4.187  1.00  0.98           O  
ATOM   4690  HG  SER A 316     -25.467  24.567   4.405  1.00  0.98           H  
ATOM   4691  N   PRO A 317     -21.830  26.052   1.526  1.00  0.98           N  
ATOM   4692  CA  PRO A 317     -20.515  26.420   0.980  1.00  0.98           C  
ATOM   4693  HA  PRO A 317     -19.891  25.528   0.920  1.00  0.98           H  
ATOM   4694  C   PRO A 317     -19.758  27.452   1.847  1.00  0.98           C  
ATOM   4695  CB  PRO A 317     -20.812  26.902  -0.446  1.00  0.98           C  
ATOM   4696  HB2 PRO A 317     -20.060  27.585  -0.839  1.00  0.98           H  
ATOM   4697  HB3 PRO A 317     -20.908  26.039  -1.106  1.00  0.98           H  
ATOM   4698  O   PRO A 317     -19.325  28.503   1.377  1.00  0.98           O  
ATOM   4699  CG  PRO A 317     -22.175  27.570  -0.285  1.00  0.98           C  
ATOM   4700  HG2 PRO A 317     -22.710  27.632  -1.233  1.00  0.98           H  
ATOM   4701  HG3 PRO A 317     -22.053  28.558   0.157  1.00  0.98           H  
ATOM   4702  CD  PRO A 317     -22.881  26.642   0.703  1.00  0.98           C  
ATOM   4703  HD2 PRO A 317     -23.394  25.852   0.154  1.00  0.98           H  
ATOM   4704  HD3 PRO A 317     -23.594  27.204   1.307  1.00  0.98           H  
ATOM   4705  N   VAL A 318     -19.634  27.174   3.145  1.00  0.97           N  
ATOM   4706  H   VAL A 318     -19.993  26.281   3.450  1.00  0.97           H  
ATOM   4707  CA  VAL A 318     -18.892  27.955   4.148  1.00  0.97           C  
ATOM   4708  HA  VAL A 318     -18.115  28.529   3.643  1.00  0.97           H  
ATOM   4709  C   VAL A 318     -18.214  26.998   5.126  1.00  0.97           C  
ATOM   4710  CB  VAL A 318     -19.802  28.934   4.921  1.00  0.97           C  
ATOM   4711  HB  VAL A 318     -19.184  29.453   5.653  1.00  0.97           H  
ATOM   4712  O   VAL A 318     -18.756  25.926   5.382  1.00  0.97           O  
ATOM   4713  CG1 VAL A 318     -20.401  30.003   4.000  1.00  0.97           C  
ATOM   4714 HG11 VAL A 318     -20.918  30.756   4.594  1.00  0.97           H  
ATOM   4715 HG12 VAL A 318     -21.109  29.551   3.305  1.00  0.97           H  
ATOM   4716 HG13 VAL A 318     -19.606  30.484   3.429  1.00  0.97           H  
ATOM   4717  CG2 VAL A 318     -20.951  28.250   5.678  1.00  0.97           C  
ATOM   4718 HG21 VAL A 318     -21.564  29.000   6.177  1.00  0.97           H  
ATOM   4719 HG22 VAL A 318     -20.550  27.582   6.440  1.00  0.97           H  
ATOM   4720 HG23 VAL A 318     -21.574  27.679   4.990  1.00  0.97           H  
ATOM   4721  N   ALA A 319     -17.059  27.362   5.692  1.00  0.95           N  
ATOM   4722  H   ALA A 319     -16.677  28.276   5.497  1.00  0.95           H  
ATOM   4723  CA  ALA A 319     -16.336  26.492   6.633  1.00  0.95           C  
ATOM   4724  HA  ALA A 319     -16.127  25.539   6.148  1.00  0.95           H  
ATOM   4725  C   ALA A 319     -17.194  26.188   7.871  1.00  0.95           C  
ATOM   4726  CB  ALA A 319     -14.998  27.143   7.002  1.00  0.95           C  
ATOM   4727  HB1 ALA A 319     -14.433  27.374   6.099  1.00  0.95           H  
ATOM   4728  HB2 ALA A 319     -14.418  26.444   7.605  1.00  0.95           H  
ATOM   4729  HB3 ALA A 319     -15.170  28.053   7.576  1.00  0.95           H  
ATOM   4730  O   ALA A 319     -17.838  27.096   8.402  1.00  0.95           O  
ATOM   4731  N   GLY A 320     -17.238  24.923   8.299  1.00  0.96           N  
ATOM   4732  H   GLY A 320     -16.617  24.227   7.911  1.00  0.96           H  
ATOM   4733  CA  GLY A 320     -18.143  24.468   9.358  1.00  0.96           C  
ATOM   4734  HA2 GLY A 320     -18.006  25.094  10.240  1.00  0.96           H  
ATOM   4735  HA3 GLY A 320     -17.873  23.446   9.621  1.00  0.96           H  
ATOM   4736  C   GLY A 320     -19.633  24.480   8.992  1.00  0.96           C  
ATOM   4737  O   GLY A 320     -20.469  24.274   9.864  1.00  0.96           O  
ATOM   4738  N   GLY A 321     -19.994  24.721   7.727  1.00  0.98           N  
ATOM   4739  H   GLY A 321     -19.261  24.914   7.060  1.00  0.98           H  
ATOM   4740  CA  GLY A 321     -21.373  24.712   7.223  1.00  0.98           C  
ATOM   4741  HA2 GLY A 321     -22.004  25.276   7.909  1.00  0.98           H  
ATOM   4742  HA3 GLY A 321     -21.397  25.195   6.246  1.00  0.98           H  
ATOM   4743  C   GLY A 321     -21.974  23.311   7.077  1.00  0.98           C  
ATOM   4744  O   GLY A 321     -22.637  23.049   6.081  1.00  0.98           O  
ATOM   4745  N   VAL A 322     -21.710  22.416   8.022  1.00  0.99           N  
ATOM   4746  H   VAL A 322     -21.278  22.757   8.870  1.00  0.99           H  
ATOM   4747  CA  VAL A 322     -22.107  21.001   8.033  1.00  0.99           C  
ATOM   4748  HA  VAL A 322     -22.783  20.790   7.205  1.00  0.99           H  
ATOM   4749  C   VAL A 322     -22.861  20.672   9.325  1.00  0.99           C  
ATOM   4750  CB  VAL A 322     -20.868  20.102   7.885  1.00  0.99           C  
ATOM   4751  HB  VAL A 322     -21.194  19.064   7.955  1.00  0.99           H  
ATOM   4752  O   VAL A 322     -22.896  21.496  10.240  1.00  0.99           O  
ATOM   4753  CG1 VAL A 322     -20.216  20.250   6.509  1.00  0.99           C  
ATOM   4754 HG11 VAL A 322     -19.460  19.475   6.385  1.00  0.99           H  
ATOM   4755 HG12 VAL A 322     -19.761  21.236   6.415  1.00  0.99           H  
ATOM   4756 HG13 VAL A 322     -20.969  20.114   5.732  1.00  0.99           H  
ATOM   4757  CG2 VAL A 322     -19.834  20.341   8.992  1.00  0.99           C  
ATOM   4758 HG21 VAL A 322     -19.162  19.483   9.025  1.00  0.99           H  
ATOM   4759 HG22 VAL A 322     -20.319  20.409   9.965  1.00  0.99           H  
ATOM   4760 HG23 VAL A 322     -19.267  21.253   8.804  1.00  0.99           H  
ATOM   4761  N   ASP A 323     -23.435  19.474   9.432  1.00  0.98           N  
ATOM   4762  H   ASP A 323     -23.341  18.799   8.687  1.00  0.98           H  
ATOM   4763  CA  ASP A 323     -24.139  19.040  10.646  1.00  0.98           C  
ATOM   4764  HA  ASP A 323     -24.810  19.833  10.976  1.00  0.98           H  
ATOM   4765  C   ASP A 323     -23.168  18.735  11.797  1.00  0.98           C  
ATOM   4766  CB  ASP A 323     -24.982  17.800  10.334  1.00  0.98           C  
ATOM   4767  HB2 ASP A 323     -24.322  17.007   9.984  1.00  0.98           H  
ATOM   4768  HB3 ASP A 323     -25.463  17.458  11.250  1.00  0.98           H  
ATOM   4769  O   ASP A 323     -23.462  19.014  12.962  1.00  0.98           O  
ATOM   4770  CG  ASP A 323     -26.064  18.079   9.290  1.00  0.98           C  
ATOM   4771  OD1 ASP A 323     -26.885  18.993   9.534  1.00  0.98           O  
ATOM   4772  OD2 ASP A 323     -26.065  17.367   8.263  1.00  0.98           O  
ATOM   4773  N   LEU A 324     -21.987  18.191  11.475  1.00  0.98           N  
ATOM   4774  H   LEU A 324     -21.840  17.933  10.510  1.00  0.98           H  
ATOM   4775  CA  LEU A 324     -20.936  17.898  12.447  1.00  0.98           C  
ATOM   4776  HA  LEU A 324     -21.078  18.550  13.310  1.00  0.98           H  
ATOM   4777  C   LEU A 324     -19.544  18.169  11.867  1.00  0.98           C  
ATOM   4778  CB  LEU A 324     -21.094  16.439  12.910  1.00  0.98           C  
ATOM   4779  HB2 LEU A 324     -22.096  16.305  13.316  1.00  0.98           H  
ATOM   4780  HB3 LEU A 324     -21.002  15.800  12.032  1.00  0.98           H  
ATOM   4781  O   LEU A 324     -19.127  17.547  10.893  1.00  0.98           O  
ATOM   4782  CG  LEU A 324     -20.064  15.975  13.954  1.00  0.98           C  
ATOM   4783  HG  LEU A 324     -19.057  16.100  13.557  1.00  0.98           H  
ATOM   4784  CD1 LEU A 324     -20.176  16.755  15.267  1.00  0.98           C  
ATOM   4785 HD11 LEU A 324     -19.913  17.800  15.103  1.00  0.98           H  
ATOM   4786 HD12 LEU A 324     -21.194  16.691  15.649  1.00  0.98           H  
ATOM   4787 HD13 LEU A 324     -19.483  16.338  15.998  1.00  0.98           H  
ATOM   4788  CD2 LEU A 324     -20.275  14.493  14.262  1.00  0.98           C  
ATOM   4789 HD21 LEU A 324     -21.273  14.329  14.670  1.00  0.98           H  
ATOM   4790 HD22 LEU A 324     -19.526  14.147  14.975  1.00  0.98           H  
ATOM   4791 HD23 LEU A 324     -20.170  13.917  13.343  1.00  0.98           H  
ATOM   4792  N   ALA A 325     -18.795  19.062  12.513  1.00  0.98           N  
ATOM   4793  H   ALA A 325     -19.193  19.531  13.314  1.00  0.98           H  
ATOM   4794  CA  ALA A 325     -17.398  19.333  12.192  1.00  0.98           C  
ATOM   4795  HA  ALA A 325     -17.157  18.882  11.228  1.00  0.98           H  
ATOM   4796  C   ALA A 325     -16.468  18.711  13.245  1.00  0.98           C  
ATOM   4797  CB  ALA A 325     -17.199  20.845  12.043  1.00  0.98           C  
ATOM   4798  HB1 ALA A 325     -17.867  21.228  11.271  1.00  0.98           H  
ATOM   4799  HB2 ALA A 325     -17.409  21.346  12.987  1.00  0.98           H  
ATOM   4800  HB3 ALA A 325     -16.171  21.049  11.743  1.00  0.98           H  
ATOM   4801  O   ALA A 325     -16.642  18.924  14.447  1.00  0.98           O  
ATOM   4802  N   ILE A 326     -15.459  17.967  12.794  1.00  0.97           N  
ATOM   4803  H   ILE A 326     -15.403  17.816  11.797  1.00  0.97           H  
ATOM   4804  CA  ILE A 326     -14.489  17.251  13.625  1.00  0.97           C  
ATOM   4805  HA  ILE A 326     -14.671  17.502  14.670  1.00  0.97           H  
ATOM   4806  C   ILE A 326     -13.079  17.717  13.257  1.00  0.97           C  
ATOM   4807  CB  ILE A 326     -14.641  15.716  13.480  1.00  0.97           C  
ATOM   4808  HB  ILE A 326     -14.345  15.435  12.469  1.00  0.97           H  
ATOM   4809  O   ILE A 326     -12.675  17.704  12.099  1.00  0.97           O  
ATOM   4810  CG1 ILE A 326     -16.105  15.259  13.697  1.00  0.97           C  
ATOM   4811 HG12 ILE A 326     -16.746  15.770  12.979  1.00  0.97           H  
ATOM   4812 HG13 ILE A 326     -16.431  15.535  14.700  1.00  0.97           H  
ATOM   4813  CG2 ILE A 326     -13.696  15.019  14.480  1.00  0.97           C  
ATOM   4814 HG21 ILE A 326     -13.769  13.936  14.378  1.00  0.97           H  
ATOM   4815 HG22 ILE A 326     -12.658  15.289  14.283  1.00  0.97           H  
ATOM   4816 HG23 ILE A 326     -13.960  15.293  15.502  1.00  0.97           H  
ATOM   4817  CD1 ILE A 326     -16.345  13.758  13.487  1.00  0.97           C  
ATOM   4818 HD11 ILE A 326     -15.878  13.176  14.281  1.00  0.97           H  
ATOM   4819 HD12 ILE A 326     -15.947  13.447  12.521  1.00  0.97           H  
ATOM   4820 HD13 ILE A 326     -17.417  13.560  13.503  1.00  0.97           H  
ATOM   4821  N   ASN A 327     -12.293  18.106  14.256  1.00  0.97           N  
ATOM   4822  H   ASN A 327     -12.655  18.057  15.198  1.00  0.97           H  
ATOM   4823  CA  ASN A 327     -10.877  18.415  14.075  1.00  0.97           C  
ATOM   4824  HA  ASN A 327     -10.649  18.542  13.017  1.00  0.97           H  
ATOM   4825  C   ASN A 327     -10.029  17.250  14.594  1.00  0.97           C  
ATOM   4826  CB  ASN A 327     -10.582  19.746  14.776  1.00  0.97           C  
ATOM   4827  HB2 ASN A 327     -11.190  20.531  14.328  1.00  0.97           H  
ATOM   4828  HB3 ASN A 327     -10.833  19.669  15.834  1.00  0.97           H  
ATOM   4829  O   ASN A 327     -10.184  16.858  15.748  1.00  0.97           O  
ATOM   4830  CG  ASN A 327      -9.127  20.132  14.621  1.00  0.97           C  
ATOM   4831  ND2 ASN A 327      -8.339  20.009  15.661  1.00  0.97           N  
ATOM   4832 HD21 ASN A 327      -8.681  19.551  16.494  1.00  0.97           H  
ATOM   4833 HD22 ASN A 327      -7.361  20.194  15.491  1.00  0.97           H  
ATOM   4834  OD1 ASN A 327      -8.672  20.522  13.563  1.00  0.97           O  
ATOM   4835  N   MET A 328      -9.128  16.716  13.770  1.00  0.97           N  
ATOM   4836  H   MET A 328      -9.054  17.076  12.830  1.00  0.97           H  
ATOM   4837  CA  MET A 328      -8.269  15.578  14.108  1.00  0.97           C  
ATOM   4838  HA  MET A 328      -8.704  15.025  14.940  1.00  0.97           H  
ATOM   4839  C   MET A 328      -6.896  16.065  14.566  1.00  0.97           C  
ATOM   4840  CB  MET A 328      -8.172  14.614  12.916  1.00  0.97           C  
ATOM   4841  HB2 MET A 328      -7.729  15.128  12.063  1.00  0.97           H  
ATOM   4842  HB3 MET A 328      -7.530  13.780  13.198  1.00  0.97           H  
ATOM   4843  O   MET A 328      -5.959  16.178  13.784  1.00  0.97           O  
ATOM   4844  CG  MET A 328      -9.529  14.046  12.503  1.00  0.97           C  
ATOM   4845  HG2 MET A 328      -9.375  13.359  11.671  1.00  0.97           H  
ATOM   4846  HG3 MET A 328     -10.154  14.869  12.157  1.00  0.97           H  
ATOM   4847  SD  MET A 328     -10.411  13.170  13.823  1.00  0.97           S  
ATOM   4848  CE  MET A 328     -11.782  12.504  12.856  1.00  0.97           C  
ATOM   4849  HE1 MET A 328     -12.445  11.938  13.510  1.00  0.97           H  
ATOM   4850  HE2 MET A 328     -11.385  11.841  12.087  1.00  0.97           H  
ATOM   4851  HE3 MET A 328     -12.338  13.314  12.384  1.00  0.97           H  
ATOM   4852  N   ALA A 329      -6.761  16.400  15.849  1.00  0.96           N  
ATOM   4853  H   ALA A 329      -7.542  16.280  16.479  1.00  0.96           H  
ATOM   4854  CA  ALA A 329      -5.480  16.838  16.390  1.00  0.96           C  
ATOM   4855  HA  ALA A 329      -5.037  17.552  15.695  1.00  0.96           H  
ATOM   4856  C   ALA A 329      -4.518  15.650  16.531  1.00  0.96           C  
ATOM   4857  CB  ALA A 329      -5.709  17.562  17.720  1.00  0.96           C  
ATOM   4858  HB1 ALA A 329      -4.757  17.930  18.103  1.00  0.96           H  
ATOM   4859  HB2 ALA A 329      -6.143  16.875  18.446  1.00  0.96           H  
ATOM   4860  HB3 ALA A 329      -6.387  18.402  17.572  1.00  0.96           H  
ATOM   4861  O   ALA A 329      -4.756  14.750  17.339  1.00  0.96           O  
ATOM   4862  N   PHE A 330      -3.425  15.666  15.769  1.00  0.98           N  
ATOM   4863  H   PHE A 330      -3.351  16.368  15.047  1.00  0.98           H  
ATOM   4864  CA  PHE A 330      -2.444  14.584  15.762  1.00  0.98           C  
ATOM   4865  HA  PHE A 330      -2.953  13.660  16.036  1.00  0.98           H  
ATOM   4866  C   PHE A 330      -1.307  14.800  16.764  1.00  0.98           C  
ATOM   4867  CB  PHE A 330      -1.897  14.392  14.349  1.00  0.98           C  
ATOM   4868  HB2 PHE A 330      -1.219  15.215  14.123  1.00  0.98           H  
ATOM   4869  HB3 PHE A 330      -1.319  13.468  14.335  1.00  0.98           H  
ATOM   4870  O   PHE A 330      -0.853  15.927  16.983  1.00  0.98           O  
ATOM   4871  CG  PHE A 330      -2.926  14.292  13.243  1.00  0.98           C  
ATOM   4872  CD1 PHE A 330      -4.111  13.557  13.430  1.00  0.98           C  
ATOM   4873  HD1 PHE A 330      -4.345  13.135  14.396  1.00  0.98           H  
ATOM   4874  CD2 PHE A 330      -2.644  14.856  11.988  1.00  0.98           C  
ATOM   4875  HD2 PHE A 330      -1.757  15.455  11.841  1.00  0.98           H  
ATOM   4876  CE1 PHE A 330      -4.935  13.265  12.331  1.00  0.98           C  
ATOM   4877  HE1 PHE A 330      -5.779  12.600  12.439  1.00  0.98           H  
ATOM   4878  CE2 PHE A 330      -3.494  14.608  10.902  1.00  0.98           C  
ATOM   4879  HE2 PHE A 330      -3.263  15.025   9.934  1.00  0.98           H  
ATOM   4880  CZ  PHE A 330      -4.600  13.761  11.062  1.00  0.98           C  
ATOM   4881  HZ  PHE A 330      -5.154  13.445  10.190  1.00  0.98           H  
ATOM   4882  N   ASN A 331      -0.813  13.716  17.359  1.00  0.97           N  
ATOM   4883  H   ASN A 331      -1.245  12.823  17.173  1.00  0.97           H  
ATOM   4884  CA  ASN A 331       0.384  13.733  18.200  1.00  0.97           C  
ATOM   4885  HA  ASN A 331       1.079  14.466  17.791  1.00  0.97           H  
ATOM   4886  C   ASN A 331       1.095  12.371  18.179  1.00  0.97           C  
ATOM   4887  CB  ASN A 331      -0.019  14.166  19.625  1.00  0.97           C  
ATOM   4888  HB2 ASN A 331      -0.939  14.748  19.581  1.00  0.97           H  
ATOM   4889  HB3 ASN A 331      -0.210  13.289  20.244  1.00  0.97           H  
ATOM   4890  O   ASN A 331       0.508  11.372  17.773  1.00  0.97           O  
ATOM   4891  CG  ASN A 331       1.044  15.019  20.290  1.00  0.97           C  
ATOM   4892  ND2 ASN A 331       0.658  16.085  20.952  1.00  0.97           N  
ATOM   4893 HD21 ASN A 331      -0.320  16.338  20.969  1.00  0.97           H  
ATOM   4894 HD22 ASN A 331       1.398  16.633  21.366  1.00  0.97           H  
ATOM   4895  OD1 ASN A 331       2.232  14.764  20.229  1.00  0.97           O  
ATOM   4896  N   PHE A 332       2.339  12.322  18.645  1.00  0.97           N  
ATOM   4897  H   PHE A 332       2.774  13.188  18.930  1.00  0.97           H  
ATOM   4898  CA  PHE A 332       3.154  11.115  18.733  1.00  0.97           C  
ATOM   4899  HA  PHE A 332       2.505  10.241  18.788  1.00  0.97           H  
ATOM   4900  C   PHE A 332       4.023  11.172  19.989  1.00  0.97           C  
ATOM   4901  CB  PHE A 332       4.020  11.002  17.475  1.00  0.97           C  
ATOM   4902  HB2 PHE A 332       4.638  11.897  17.407  1.00  0.97           H  
ATOM   4903  HB3 PHE A 332       3.365  10.976  16.605  1.00  0.97           H  
ATOM   4904  O   PHE A 332       4.689  12.173  20.248  1.00  0.97           O  
ATOM   4905  CG  PHE A 332       4.914   9.778  17.430  1.00  0.97           C  
ATOM   4906  CD1 PHE A 332       6.314   9.906  17.495  1.00  0.97           C  
ATOM   4907  HD1 PHE A 332       6.763  10.884  17.590  1.00  0.97           H  
ATOM   4908  CD2 PHE A 332       4.341   8.505  17.283  1.00  0.97           C  
ATOM   4909  HD2 PHE A 332       3.273   8.407  17.161  1.00  0.97           H  
ATOM   4910  CE1 PHE A 332       7.129   8.763  17.401  1.00  0.97           C  
ATOM   4911  HE1 PHE A 332       8.205   8.859  17.407  1.00  0.97           H  
ATOM   4912  CE2 PHE A 332       5.151   7.359  17.238  1.00  0.97           C  
ATOM   4913  HE2 PHE A 332       4.702   6.386  17.102  1.00  0.97           H  
ATOM   4914  CZ  PHE A 332       6.547   7.488  17.292  1.00  0.97           C  
ATOM   4915  HZ  PHE A 332       7.168   6.607  17.219  1.00  0.97           H  
ATOM   4916  N   ASN A 333       4.040  10.099  20.782  1.00  0.96           N  
ATOM   4917  H   ASN A 333       3.508   9.288  20.502  1.00  0.96           H  
ATOM   4918  CA  ASN A 333       4.782  10.072  22.052  1.00  0.96           C  
ATOM   4919  HA  ASN A 333       5.002  11.100  22.339  1.00  0.96           H  
ATOM   4920  C   ASN A 333       6.158   9.383  21.966  1.00  0.96           C  
ATOM   4921  CB  ASN A 333       3.886   9.499  23.163  1.00  0.96           C  
ATOM   4922  HB2 ASN A 333       2.914   9.991  23.138  1.00  0.96           H  
ATOM   4923  HB3 ASN A 333       4.350   9.711  24.126  1.00  0.96           H  
ATOM   4924  O   ASN A 333       6.788   9.164  23.000  1.00  0.96           O  
ATOM   4925  CG  ASN A 333       3.685   7.997  23.069  1.00  0.96           C  
ATOM   4926  ND2 ASN A 333       2.945   7.417  23.982  1.00  0.96           N  
ATOM   4927 HD21 ASN A 333       2.516   7.958  24.718  1.00  0.96           H  
ATOM   4928 HD22 ASN A 333       2.845   6.416  23.893  1.00  0.96           H  
ATOM   4929  OD1 ASN A 333       4.160   7.319  22.177  1.00  0.96           O  
ATOM   4930  N   GLY A 334       6.610   9.017  20.763  1.00  0.92           N  
ATOM   4931  H   GLY A 334       6.038   9.223  19.956  1.00  0.92           H  
ATOM   4932  CA  GLY A 334       7.814   8.207  20.546  1.00  0.92           C  
ATOM   4933  HA2 GLY A 334       8.453   8.252  21.428  1.00  0.92           H  
ATOM   4934  HA3 GLY A 334       8.381   8.614  19.708  1.00  0.92           H  
ATOM   4935  C   GLY A 334       7.528   6.729  20.265  1.00  0.92           C  
ATOM   4936  O   GLY A 334       8.420   6.027  19.797  1.00  0.92           O  
ATOM   4937  N   THR A 335       6.305   6.262  20.521  1.00  0.92           N  
ATOM   4938  H   THR A 335       5.637   6.885  20.952  1.00  0.92           H
[truncated: 195,049 more chars]
