# Supplementary material for: Phenoloxidases in Plants—How Structural Diversity Enables Functional Specificity
Source: Front Plant Sci. 2021 Oct 1;12:754601. doi: 10.3389/fpls.2021.754601 (PMC8517187; doi:10.3389/fpls.2021.754601)
Supplement: Supplementary file 3 [file Data_Sheet_2.ZIP › Figure 7/AlphaFold2_models/models/plantae/AtLAC7_relaxed_model_1.pdb]

ATOM      1  N   SER A   1       3.495  20.159  15.685  1.00  0.96           N  
ATOM      2  H   SER A   1       4.074  20.571  14.967  1.00  0.96           H  
ATOM      3  H2  SER A   1       2.912  20.851  16.133  1.00  0.96           H  
ATOM      4  H3  SER A   1       2.886  19.489  15.237  1.00  0.96           H  
ATOM      5  CA  SER A   1       4.322  19.441  16.686  1.00  0.96           C  
ATOM      6  HA  SER A   1       4.955  20.157  17.210  1.00  0.96           H  
ATOM      7  C   SER A   1       5.210  18.454  15.959  1.00  0.96           C  
ATOM      8  CB  SER A   1       3.476  18.668  17.714  1.00  0.96           C  
ATOM      9  HB2 SER A   1       3.763  18.997  18.712  1.00  0.96           H  
ATOM     10  HB3 SER A   1       3.671  17.598  17.644  1.00  0.96           H  
ATOM     11  O   SER A   1       4.911  18.153  14.813  1.00  0.96           O  
ATOM     12  OG  SER A   1       2.089  18.878  17.549  1.00  0.96           O  
ATOM     13  HG  SER A   1       1.790  18.455  16.741  1.00  0.96           H  
ATOM     14  N   ILE A   2       6.264  17.937  16.593  1.00  0.98           N  
ATOM     15  H   ILE A   2       6.470  18.194  17.548  1.00  0.98           H  
ATOM     16  CA  ILE A   2       6.932  16.728  16.093  1.00  0.98           C  
ATOM     17  HA  ILE A   2       6.782  16.647  15.017  1.00  0.98           H  
ATOM     18  C   ILE A   2       6.251  15.529  16.758  1.00  0.98           C  
ATOM     19  CB  ILE A   2       8.459  16.763  16.323  1.00  0.98           C  
ATOM     20  HB  ILE A   2       8.650  16.847  17.393  1.00  0.98           H  
ATOM     21  O   ILE A   2       6.113  15.506  17.981  1.00  0.98           O  
ATOM     22  CG1 ILE A   2       9.075  17.990  15.607  1.00  0.98           C  
ATOM     23 HG12 ILE A   2       8.945  17.886  14.530  1.00  0.98           H  
ATOM     24 HG13 ILE A   2       8.555  18.896  15.921  1.00  0.98           H  
ATOM     25  CG2 ILE A   2       9.097  15.457  15.810  1.00  0.98           C  
ATOM     26 HG21 ILE A   2       8.698  14.596  16.345  1.00  0.98           H  
ATOM     27 HG22 ILE A   2       8.907  15.332  14.744  1.00  0.98           H  
ATOM     28 HG23 ILE A   2      10.173  15.460  15.986  1.00  0.98           H  
ATOM     29  CD1 ILE A   2      10.563  18.213  15.901  1.00  0.98           C  
ATOM     30 HD11 ILE A   2      11.164  17.411  15.473  1.00  0.98           H  
ATOM     31 HD12 ILE A   2      10.880  19.155  15.454  1.00  0.98           H  
ATOM     32 HD13 ILE A   2      10.727  18.259  16.977  1.00  0.98           H  
ATOM     33  N   VAL A   3       5.785  14.577  15.955  1.00  0.98           N  
ATOM     34  H   VAL A   3       5.933  14.684  14.962  1.00  0.98           H  
ATOM     35  CA  VAL A   3       5.245  13.291  16.405  1.00  0.98           C  
ATOM     36  HA  VAL A   3       5.187  13.279  17.493  1.00  0.98           H  
ATOM     37  C   VAL A   3       6.223  12.214  15.967  1.00  0.98           C  
ATOM     38  CB  VAL A   3       3.831  13.039  15.848  1.00  0.98           C  
ATOM     39  HB  VAL A   3       3.865  13.030  14.758  1.00  0.98           H  
ATOM     40  O   VAL A   3       6.580  12.141  14.794  1.00  0.98           O  
ATOM     41  CG1 VAL A   3       3.280  11.695  16.341  1.00  0.98           C  
ATOM     42 HG11 VAL A   3       2.258  11.555  15.988  1.00  0.98           H  
ATOM     43 HG12 VAL A   3       3.290  11.657  17.430  1.00  0.98           H  
ATOM     44 HG13 VAL A   3       3.884  10.877  15.948  1.00  0.98           H  
ATOM     45  CG2 VAL A   3       2.861  14.143  16.295  1.00  0.98           C  
ATOM     46 HG21 VAL A   3       2.854  14.216  17.382  1.00  0.98           H  
ATOM     47 HG22 VAL A   3       1.853  13.925  15.942  1.00  0.98           H  
ATOM     48 HG23 VAL A   3       3.165  15.100  15.871  1.00  0.98           H  
ATOM     49  N   GLU A   4       6.675  11.393  16.907  1.00  0.99           N  
ATOM     50  H   GLU A   4       6.331  11.473  17.853  1.00  0.99           H  
ATOM     51  CA  GLU A   4       7.749  10.432  16.678  1.00  0.99           C  
ATOM     52  HA  GLU A   4       7.987  10.414  15.614  1.00  0.99           H  
ATOM     53  C   GLU A   4       7.319   9.022  17.089  1.00  0.99           C  
ATOM     54  CB  GLU A   4       9.009  10.921  17.400  1.00  0.99           C  
ATOM     55  HB2 GLU A   4       9.184  11.953  17.095  1.00  0.99           H  
ATOM     56  HB3 GLU A   4       8.838  10.905  18.477  1.00  0.99           H  
ATOM     57  O   GLU A   4       6.724   8.827  18.151  1.00  0.99           O  
ATOM     58  CG  GLU A   4      10.265  10.106  17.067  1.00  0.99           C  
ATOM     59  HG2 GLU A   4      10.302   9.940  15.990  1.00  0.99           H  
ATOM     60  HG3 GLU A   4      10.209   9.134  17.556  1.00  0.99           H  
ATOM     61  CD  GLU A   4      11.534  10.848  17.516  1.00  0.99           C  
ATOM     62  OE1 GLU A   4      12.547  10.760  16.787  1.00  0.99           O  
ATOM     63  OE2 GLU A   4      11.491  11.531  18.557  1.00  0.99           O  
ATOM     64  N   HIS A   5       7.614   8.033  16.243  1.00  0.99           N  
ATOM     65  H   HIS A   5       8.080   8.267  15.378  1.00  0.99           H  
ATOM     66  CA  HIS A   5       7.398   6.619  16.546  1.00  0.99           C  
ATOM     67  HA  HIS A   5       7.281   6.509  17.624  1.00  0.99           H  
ATOM     68  C   HIS A   5       8.601   5.767  16.131  1.00  0.99           C  
ATOM     69  CB  HIS A   5       6.123   6.086  15.872  1.00  0.99           C  
ATOM     70  HB2 HIS A   5       6.009   5.036  16.142  1.00  0.99           H  
ATOM     71  HB3 HIS A   5       6.250   6.107  14.789  1.00  0.99           H  
ATOM     72  O   HIS A   5       9.346   6.103  15.210  1.00  0.99           O  
ATOM     73  CG  HIS A   5       4.843   6.791  16.250  1.00  0.99           C  
ATOM     74  CD2 HIS A   5       4.294   7.907  15.674  1.00  0.99           C  
ATOM     75  HD2 HIS A   5       4.718   8.471  14.857  1.00  0.99           H  
ATOM     76  ND1 HIS A   5       3.997   6.401  17.260  1.00  0.99           N  
ATOM     77  HD1 HIS A   5       4.191   5.681  17.941  1.00  0.99           H  
ATOM     78  CE1 HIS A   5       2.966   7.259  17.296  1.00  0.99           C  
ATOM     79  HE1 HIS A   5       2.164   7.233  18.019  1.00  0.99           H  
ATOM     80  NE2 HIS A   5       3.084   8.181  16.332  1.00  0.99           N  
ATOM     81  N   THR A   6       8.737   4.607  16.772  1.00  0.99           N  
ATOM     82  H   THR A   6       8.126   4.412  17.553  1.00  0.99           H  
ATOM     83  CA  THR A   6       9.669   3.549  16.369  1.00  0.99           C  
ATOM     84  HA  THR A   6      10.286   3.903  15.543  1.00  0.99           H  
ATOM     85  C   THR A   6       8.884   2.337  15.886  1.00  0.99           C  
ATOM     86  CB  THR A   6      10.613   3.163  17.513  1.00  0.99           C  
ATOM     87  HB  THR A   6      10.030   2.734  18.328  1.00  0.99           H  
ATOM     88  O   THR A   6       7.969   1.861  16.568  1.00  0.99           O  
ATOM     89  CG2 THR A   6      11.682   2.159  17.085  1.00  0.99           C  
ATOM     90 HG21 THR A   6      11.226   1.203  16.829  1.00  0.99           H  
ATOM     91 HG22 THR A   6      12.231   2.534  16.221  1.00  0.99           H  
ATOM     92 HG23 THR A   6      12.378   1.995  17.908  1.00  0.99           H  
ATOM     93  OG1 THR A   6      11.274   4.309  17.994  1.00  0.99           O  
ATOM     94  HG1 THR A   6      11.882   4.621  17.319  1.00  0.99           H  
ATOM     95  N   PHE A   7       9.235   1.851  14.701  1.00  0.99           N  
ATOM     96  H   PHE A   7      10.003   2.296  14.219  1.00  0.99           H  
ATOM     97  CA  PHE A   7       8.699   0.652  14.072  1.00  0.99           C  
ATOM     98  HA  PHE A   7       7.811   0.304  14.600  1.00  0.99           H  
ATOM     99  C   PHE A   7       9.745  -0.455  14.152  1.00  0.99           C  
ATOM    100  CB  PHE A   7       8.310   0.962  12.616  1.00  0.99           C  
ATOM    101  HB2 PHE A   7       9.098   1.564  12.164  1.00  0.99           H  
ATOM    102  HB3 PHE A   7       8.267   0.020  12.070  1.00  0.99           H  
ATOM    103  O   PHE A   7      10.721  -0.452  13.409  1.00  0.99           O  
ATOM    104  CG  PHE A   7       6.984   1.669  12.393  1.00  0.99           C  
ATOM    105  CD1 PHE A   7       6.258   2.243  13.457  1.00  0.99           C  
ATOM    106  HD1 PHE A   7       6.630   2.220  14.471  1.00  0.99           H  
ATOM    107  CD2 PHE A   7       6.443   1.714  11.094  1.00  0.99           C  
ATOM    108  HD2 PHE A   7       6.982   1.275  10.267  1.00  0.99           H  
ATOM    109  CE1 PHE A   7       5.014   2.840  13.229  1.00  0.99           C  
ATOM    110  HE1 PHE A   7       4.469   3.244  14.069  1.00  0.99           H  
ATOM    111  CE2 PHE A   7       5.196   2.321  10.863  1.00  0.99           C  
ATOM    112  HE2 PHE A   7       4.785   2.347   9.865  1.00  0.99           H  
ATOM    113  CZ  PHE A   7       4.479   2.885  11.931  1.00  0.99           C  
ATOM    114  HZ  PHE A   7       3.517   3.340  11.745  1.00  0.99           H  
ATOM    115  N   ASN A   8       9.517  -1.417  15.041  1.00  0.99           N  
ATOM    116  H   ASN A   8       8.701  -1.340  15.631  1.00  0.99           H  
ATOM    117  CA  ASN A   8      10.269  -2.664  15.087  1.00  0.99           C  
ATOM    118  HA  ASN A   8      11.298  -2.490  14.775  1.00  0.99           H  
ATOM    119  C   ASN A   8       9.620  -3.643  14.111  1.00  0.99           C  
ATOM    120  CB  ASN A   8      10.287  -3.203  16.524  1.00  0.99           C  
ATOM    121  HB2 ASN A   8      10.844  -4.139  16.549  1.00  0.99           H  
ATOM    122  HB3 ASN A   8       9.270  -3.402  16.862  1.00  0.99           H  
ATOM    123  O   ASN A   8       8.547  -4.187  14.399  1.00  0.99           O  
ATOM    124  CG  ASN A   8      10.961  -2.238  17.474  1.00  0.99           C  
ATOM    125  ND2 ASN A   8      10.212  -1.566  18.317  1.00  0.99           N  
ATOM    126 HD21 ASN A   8       9.206  -1.638  18.273  1.00  0.99           H  
ATOM    127 HD22 ASN A   8      10.710  -0.931  18.925  1.00  0.99           H  
ATOM    128  OD1 ASN A   8      12.156  -2.042  17.453  1.00  0.99           O  
ATOM    129  N   VAL A   9      10.242  -3.822  12.947  1.00  0.99           N  
ATOM    130  H   VAL A   9      11.123  -3.353  12.792  1.00  0.99           H  
ATOM    131  CA  VAL A   9       9.804  -4.785  11.933  1.00  0.99           C  
ATOM    132  HA  VAL A   9       8.718  -4.875  11.952  1.00  0.99           H  
ATOM    133  C   VAL A   9      10.436  -6.123  12.276  1.00  0.99           C  
ATOM    134  CB  VAL A   9      10.225  -4.361  10.518  1.00  0.99           C  
ATOM    135  HB  VAL A   9      11.313  -4.377  10.456  1.00  0.99           H  
ATOM    136  O   VAL A   9      11.654  -6.256  12.221  1.00  0.99           O  
ATOM    137  CG1 VAL A   9       9.668  -5.334   9.477  1.00  0.99           C  
ATOM    138 HG11 VAL A   9      10.202  -5.184   8.539  1.00  0.99           H  
ATOM    139 HG12 VAL A   9       8.598  -5.181   9.333  1.00  0.99           H  
ATOM    140 HG13 VAL A   9       9.840  -6.368   9.777  1.00  0.99           H  
ATOM    141  CG2 VAL A   9       9.758  -2.948  10.157  1.00  0.99           C  
ATOM    142 HG21 VAL A   9       8.670  -2.915  10.096  1.00  0.99           H  
ATOM    143 HG22 VAL A   9      10.175  -2.671   9.189  1.00  0.99           H  
ATOM    144 HG23 VAL A   9      10.111  -2.231  10.897  1.00  0.99           H  
ATOM    145  N   GLN A  10       9.633  -7.110  12.651  1.00  0.98           N  
ATOM    146  H   GLN A  10       8.634  -6.957  12.651  1.00  0.98           H  
ATOM    147  CA  GLN A  10      10.149  -8.395  13.117  1.00  0.98           C  
ATOM    148  HA  GLN A  10      11.048  -8.637  12.551  1.00  0.98           H  
ATOM    149  C   GLN A  10       9.154  -9.527  12.889  1.00  0.98           C  
ATOM    150  CB  GLN A  10      10.544  -8.284  14.601  1.00  0.98           C  
ATOM    151  HB2 GLN A  10      11.238  -7.451  14.711  1.00  0.98           H  
ATOM    152  HB3 GLN A  10      11.066  -9.191  14.905  1.00  0.98           H  
ATOM    153  O   GLN A  10       7.969  -9.306  12.629  1.00  0.98           O  
ATOM    154  CG  GLN A  10       9.349  -8.061  15.543  1.00  0.98           C  
ATOM    155  HG2 GLN A  10       8.764  -7.205  15.205  1.00  0.98           H  
ATOM    156  HG3 GLN A  10       8.709  -8.942  15.525  1.00  0.98           H  
ATOM    157  CD  GLN A  10       9.782  -7.793  16.980  1.00  0.98           C  
ATOM    158  NE2 GLN A  10       8.954  -8.105  17.952  1.00  0.98           N  
ATOM    159 HE21 GLN A  10       8.111  -8.625  17.756  1.00  0.98           H  
ATOM    160 HE22 GLN A  10       9.318  -7.946  18.881  1.00  0.98           H  
ATOM    161  OE1 GLN A  10      10.846  -7.284  17.274  1.00  0.98           O  
ATOM    162  N   ASN A  11       9.639 -10.753  13.040  1.00  0.98           N  
ATOM    163  H   ASN A  11      10.618 -10.862  13.262  1.00  0.98           H  
ATOM    164  CA  ASN A  11       8.811 -11.943  12.955  1.00  0.98           C  
ATOM    165  HA  ASN A  11       8.131 -11.824  12.111  1.00  0.98           H  
ATOM    166  C   ASN A  11       7.935 -12.116  14.208  1.00  0.98           C  
ATOM    167  CB  ASN A  11       9.730 -13.140  12.659  1.00  0.98           C  
ATOM    168  HB2 ASN A  11      10.603 -13.110  13.310  1.00  0.98           H  
ATOM    169  HB3 ASN A  11       9.195 -14.066  12.866  1.00  0.98           H  
ATOM    170  O   ASN A  11       8.385 -11.938  15.340  1.00  0.98           O  
ATOM    171  CG  ASN A  11      10.187 -13.167  11.206  1.00  0.98           C  
ATOM    172  ND2 ASN A  11      11.063 -14.077  10.851  1.00  0.98           N  
ATOM    173 HD21 ASN A  11      11.282 -14.109   9.866  1.00  0.98           H  
ATOM    174 HD22 ASN A  11      11.445 -14.740  11.510  1.00  0.98           H  
ATOM    175  OD1 ASN A  11       9.762 -12.380  10.375  1.00  0.98           O  
ATOM    176  N   LEU A  12       6.680 -12.508  14.004  1.00  0.98           N  
ATOM    177  H   LEU A  12       6.365 -12.550  13.045  1.00  0.98           H  
ATOM    178  CA  LEU A  12       5.708 -12.861  15.033  1.00  0.98           C  
ATOM    179  HA  LEU A  12       6.221 -12.962  15.989  1.00  0.98           H  
ATOM    180  C   LEU A  12       5.065 -14.199  14.669  1.00  0.98           C  
ATOM    181  CB  LEU A  12       4.658 -11.739  15.144  1.00  0.98           C  
ATOM    182  HB2 LEU A  12       5.165 -10.819  15.435  1.00  0.98           H  
ATOM    183  HB3 LEU A  12       4.221 -11.588  14.157  1.00  0.98           H  
ATOM    184  O   LEU A  12       4.548 -14.373  13.569  1.00  0.98           O  
ATOM    185  CG  LEU A  12       3.522 -12.021  16.145  1.00  0.98           C  
ATOM    186  HG  LEU A  12       3.087 -13.000  15.943  1.00  0.98           H  
ATOM    187  CD1 LEU A  12       4.017 -12.002  17.592  1.00  0.98           C  
ATOM    188 HD11 LEU A  12       4.457 -11.032  17.822  1.00  0.98           H  
ATOM    189 HD12 LEU A  12       4.763 -12.781  17.748  1.00  0.98           H  
ATOM    190 HD13 LEU A  12       3.181 -12.184  18.267  1.00  0.98           H  
ATOM    191  CD2 LEU A  12       2.416 -10.979  15.997  1.00  0.98           C  
ATOM    192 HD21 LEU A  12       2.813  -9.990  16.228  1.00  0.98           H  
ATOM    193 HD22 LEU A  12       1.599 -11.203  16.683  1.00  0.98           H  
ATOM    194 HD23 LEU A  12       2.040 -10.984  14.974  1.00  0.98           H  
ATOM    195  N   THR A  13       5.044 -15.141  15.611  1.00  0.98           N  
ATOM    196  H   THR A  13       5.440 -14.930  16.516  1.00  0.98           H  
ATOM    197  CA  THR A  13       4.260 -16.371  15.444  1.00  0.98           C  
ATOM    198  HA  THR A  13       4.295 -16.677  14.398  1.00  0.98           H  
ATOM    199  C   THR A  13       2.810 -16.108  15.828  1.00  0.98           C  
ATOM    200  CB  THR A  13       4.822 -17.527  16.272  1.00  0.98           C  
ATOM    201  HB  THR A  13       4.808 -17.265  17.329  1.00  0.98           H  
ATOM    202  O   THR A  13       2.519 -15.786  16.979  1.00  0.98           O  
ATOM    203  CG2 THR A  13       4.048 -18.831  16.054  1.00  0.98           C  
ATOM    204 HG21 THR A  13       3.044 -18.745  16.470  1.00  0.98           H  
ATOM    205 HG22 THR A  13       3.984 -19.044  14.987  1.00  0.98           H  
ATOM    206 HG23 THR A  13       4.579 -19.646  16.546  1.00  0.98           H  
ATOM    207  OG1 THR A  13       6.144 -17.797  15.887  1.00  0.98           O  
ATOM    208  HG1 THR A  13       6.603 -16.968  15.736  1.00  0.98           H  
ATOM    209  N   VAL A  14       1.887 -16.297  14.890  1.00  0.96           N  
ATOM    210  H   VAL A  14       2.196 -16.570  13.968  1.00  0.96           H  
ATOM    211  CA  VAL A  14       0.445 -16.159  15.124  1.00  0.96           C  
ATOM    212  HA  VAL A  14       0.282 -15.932  16.178  1.00  0.96           H  
ATOM    213  C   VAL A  14      -0.283 -17.470  14.850  1.00  0.96           C  
ATOM    214  CB  VAL A  14      -0.158 -14.986  14.330  1.00  0.96           C  
ATOM    215  HB  VAL A  14      -1.211 -14.907  14.600  1.00  0.96           H  
ATOM    216  O   VAL A  14       0.236 -18.375  14.201  1.00  0.96           O  
ATOM    217  CG1 VAL A  14       0.507 -13.655  14.688  1.00  0.96           C  
ATOM    218 HG11 VAL A  14       0.526 -13.522  15.770  1.00  0.96           H  
ATOM    219 HG12 VAL A  14       1.527 -13.635  14.306  1.00  0.96           H  
ATOM    220 HG13 VAL A  14      -0.045 -12.831  14.236  1.00  0.96           H  
ATOM    221  CG2 VAL A  14      -0.076 -15.192  12.822  1.00  0.96           C  
ATOM    222 HG21 VAL A  14      -0.627 -16.084  12.525  1.00  0.96           H  
ATOM    223 HG22 VAL A  14      -0.508 -14.326  12.320  1.00  0.96           H  
ATOM    224 HG23 VAL A  14       0.962 -15.298  12.505  1.00  0.96           H  
ATOM    225  N   SER A  15      -1.504 -17.595  15.373  1.00  0.95           N  
ATOM    226  H   SER A  15      -1.870 -16.826  15.917  1.00  0.95           H  
ATOM    227  CA  SER A  15      -2.396 -18.718  15.064  1.00  0.95           C  
ATOM    228  HA  SER A  15      -1.902 -19.372  14.346  1.00  0.95           H  
ATOM    229  C   SER A  15      -3.684 -18.216  14.424  1.00  0.95           C  
ATOM    230  CB  SER A  15      -2.706 -19.570  16.297  1.00  0.95           C  
ATOM    231  HB2 SER A  15      -3.204 -20.487  15.981  1.00  0.95           H  
ATOM    232  HB3 SER A  15      -3.365 -19.022  16.970  1.00  0.95           H  
ATOM    233  O   SER A  15      -4.449 -17.480  15.061  1.00  0.95           O  
ATOM    234  OG  SER A  15      -1.523 -19.894  16.988  1.00  0.95           O  
ATOM    235  HG  SER A  15      -0.786 -19.749  16.390  1.00  0.95           H  
ATOM    236  N   ARG A  16      -3.936 -18.623  13.180  1.00  0.94           N  
ATOM    237  H   ARG A  16      -3.283 -19.263  12.751  1.00  0.94           H  
ATOM    238  CA  ARG A  16      -5.105 -18.249  12.369  1.00  0.94           C  
ATOM    239  HA  ARG A  16      -5.941 -17.980  13.014  1.00  0.94           H  
ATOM    240  C   ARG A  16      -5.548 -19.443  11.537  1.00  0.94           C  
ATOM    241  CB  ARG A  16      -4.739 -17.086  11.430  1.00  0.94           C  
ATOM    242  HB2 ARG A  16      -5.536 -16.945  10.700  1.00  0.94           H  
ATOM    243  HB3 ARG A  16      -3.843 -17.380  10.883  1.00  0.94           H  
ATOM    244  O   ARG A  16      -4.719 -20.250  11.151  1.00  0.94           O  
ATOM    245  CG  ARG A  16      -4.469 -15.740  12.120  1.00  0.94           C  
ATOM    246  HG2 ARG A  16      -3.654 -15.847  12.836  1.00  0.94           H  
ATOM    247  HG3 ARG A  16      -4.165 -15.016  11.364  1.00  0.94           H  
ATOM    248  CD  ARG A  16      -5.730 -15.228  12.822  1.00  0.94           C  
ATOM    249  HD2 ARG A  16      -6.056 -15.971  13.551  1.00  0.94           H  
ATOM    250  HD3 ARG A  16      -6.510 -15.091  12.073  1.00  0.94           H  
ATOM    251  NE  ARG A  16      -5.489 -13.955  13.516  1.00  0.94           N  
ATOM    252  HE  ARG A  16      -4.702 -13.413  13.189  1.00  0.94           H  
ATOM    253  NH1 ARG A  16      -7.378 -13.968  14.811  1.00  0.94           N  
ATOM    254 HH11 ARG A  16      -7.688 -14.755  14.258  1.00  0.94           H  
ATOM    255 HH12 ARG A  16      -8.003 -13.469  15.428  1.00  0.94           H  
ATOM    256  NH2 ARG A  16      -5.904 -12.293  15.005  1.00  0.94           N  
ATOM    257 HH21 ARG A  16      -5.151 -11.774  14.576  1.00  0.94           H  
ATOM    258 HH22 ARG A  16      -6.498 -11.818  15.670  1.00  0.94           H  
ATOM    259  CZ  ARG A  16      -6.252 -13.413  14.442  1.00  0.94           C  
ATOM    260  N   LEU A  17      -6.859 -19.576  11.317  1.00  0.96           N  
ATOM    261  H   LEU A  17      -7.477 -18.837  11.620  1.00  0.96           H  
ATOM    262  CA  LEU A  17      -7.438 -20.636  10.477  1.00  0.96           C  
ATOM    263  HA  LEU A  17      -8.506 -20.683  10.688  1.00  0.96           H  
ATOM    264  C   LEU A  17      -6.900 -22.046  10.797  1.00  0.96           C  
ATOM    265  CB  LEU A  17      -7.287 -20.260   8.992  1.00  0.96           C  
ATOM    266  HB2 LEU A  17      -7.823 -20.998   8.396  1.00  0.96           H  
ATOM    267  HB3 LEU A  17      -6.232 -20.328   8.725  1.00  0.96           H  
ATOM    268  O   LEU A  17      -6.584 -22.827   9.909  1.00  0.96           O  
ATOM    269  CG  LEU A  17      -7.789 -18.860   8.603  1.00  0.96           C  
ATOM    270  HG  LEU A  17      -7.169 -18.100   9.078  1.00  0.96           H  
ATOM    271  CD1 LEU A  17      -7.683 -18.701   7.094  1.00  0.96           C  
ATOM    272 HD11 LEU A  17      -8.421 -19.318   6.581  1.00  0.96           H  
ATOM    273 HD12 LEU A  17      -7.835 -17.658   6.815  1.00  0.96           H  
ATOM    274 HD13 LEU A  17      -6.689 -18.997   6.760  1.00  0.96           H  
ATOM    275  CD2 LEU A  17      -9.243 -18.645   9.014  1.00  0.96           C  
ATOM    276 HD21 LEU A  17      -9.337 -18.590  10.099  1.00  0.96           H  
ATOM    277 HD22 LEU A  17      -9.610 -17.717   8.575  1.00  0.96           H  
ATOM    278 HD23 LEU A  17      -9.831 -19.480   8.634  1.00  0.96           H  
ATOM    279  N   CYS A  18      -6.776 -22.354  12.093  1.00  0.96           N  
ATOM    280  H   CYS A  18      -7.051 -21.648  12.761  1.00  0.96           H  
ATOM    281  CA  CYS A  18      -6.254 -23.624  12.618  1.00  0.96           C  
ATOM    282  HA  CYS A  18      -6.342 -23.571  13.703  1.00  0.96           H  
ATOM    283  C   CYS A  18      -4.762 -23.898  12.338  1.00  0.96           C  
ATOM    284  CB  CYS A  18      -7.140 -24.796  12.162  1.00  0.96           C  
ATOM    285  HB2 CYS A  18      -6.873 -25.039  11.134  1.00  0.96           H  
ATOM    286  HB3 CYS A  18      -6.891 -25.670  12.763  1.00  0.96           H  
ATOM    287  O   CYS A  18      -4.286 -24.990  12.633  1.00  0.96           O  
ATOM    288  SG  CYS A  18      -8.941 -24.562  12.209  1.00  0.96           S  
ATOM    289  N   LYS A  19      -4.009 -22.923  11.821  1.00  0.96           N  
ATOM    290  H   LYS A  19      -4.455 -22.062  11.539  1.00  0.96           H  
ATOM    291  CA  LYS A  19      -2.579 -23.041  11.517  1.00  0.96           C  
ATOM    292  HA  LYS A  19      -2.238 -24.043  11.777  1.00  0.96           H  
ATOM    293  C   LYS A  19      -1.750 -22.061  12.342  1.00  0.96           C  
ATOM    294  CB  LYS A  19      -2.363 -22.858  10.007  1.00  0.96           C  
ATOM    295  HB2 LYS A  19      -2.827 -21.927   9.681  1.00  0.96           H  
ATOM    296  HB3 LYS A  19      -1.294 -22.796   9.807  1.00  0.96           H  
ATOM    297  O   LYS A  19      -2.202 -20.965  12.684  1.00  0.96           O  
ATOM    298  CG  LYS A  19      -2.946 -24.039   9.210  1.00  0.96           C  
ATOM    299  HG2 LYS A  19      -2.465 -24.963   9.531  1.00  0.96           H  
ATOM    300  HG3 LYS A  19      -4.020 -24.117   9.384  1.00  0.96           H  
ATOM    301  CD  LYS A  19      -2.700 -23.833   7.714  1.00  0.96           C  
ATOM    302  HD2 LYS A  19      -3.247 -22.938   7.418  1.00  0.96           H  
ATOM    303  HD3 LYS A  19      -1.635 -23.671   7.542  1.00  0.96           H  
ATOM    304  CE  LYS A  19      -3.180 -25.023   6.874  1.00  0.96           C  
ATOM    305  HE2 LYS A  19      -2.664 -25.919   7.219  1.00  0.96           H  
ATOM    306  HE3 LYS A  19      -4.249 -25.159   7.038  1.00  0.96           H  
ATOM    307  NZ  LYS A  19      -2.906 -24.805   5.428  1.00  0.96           N  
ATOM    308  HZ1 LYS A  19      -1.931 -24.596   5.270  1.00  0.96           H  
ATOM    309  HZ2 LYS A  19      -3.439 -24.021   5.079  1.00  0.96           H  
ATOM    310  HZ3 LYS A  19      -3.152 -25.615   4.877  1.00  0.96           H  
ATOM    311  N   ARG A  20      -0.533 -22.479  12.693  1.00  0.97           N  
ATOM    312  H   ARG A  20      -0.225 -23.361  12.308  1.00  0.97           H  
ATOM    313  CA  ARG A  20       0.502 -21.617  13.278  1.00  0.97           C  
ATOM    314  HA  ARG A  20       0.048 -20.707  13.670  1.00  0.97           H  
ATOM    315  C   ARG A  20       1.458 -21.205  12.170  1.00  0.97           C  
ATOM    316  CB  ARG A  20       1.263 -22.331  14.405  1.00  0.97           C  
ATOM    317  HB2 ARG A  20       1.626 -23.296  14.050  1.00  0.97           H  
ATOM    318  HB3 ARG A  20       2.126 -21.720  14.671  1.00  0.97           H  
ATOM    319  O   ARG A  20       1.916 -22.068  11.433  1.00  0.97           O  
ATOM    320  CG  ARG A  20       0.391 -22.534  15.649  1.00  0.97           C  
ATOM    321  HG2 ARG A  20      -0.003 -21.566  15.961  1.00  0.97           H  
ATOM    322  HG3 ARG A  20      -0.444 -23.187  15.398  1.00  0.97           H  
ATOM    323  CD  ARG A  20       1.161 -23.152  16.823  1.00  0.97           C  
ATOM    324  HD2 ARG A  20       1.612 -24.089  16.496  1.00  0.97           H  
ATOM    325  HD3 ARG A  20       0.438 -23.379  17.606  1.00  0.97           H  
ATOM    326  NE  ARG A  20       2.215 -22.251  17.342  1.00  0.97           N  
ATOM    327  HE  ARG A  20       2.755 -21.748  16.653  1.00  0.97           H  
ATOM    328  NH1 ARG A  20       2.030 -22.764  19.580  1.00  0.97           N  
ATOM    329 HH11 ARG A  20       1.320 -23.449  19.362  1.00  0.97           H  
ATOM    330 HH12 ARG A  20       2.383 -22.683  20.522  1.00  0.97           H  
ATOM    331  NH2 ARG A  20       3.571 -21.302  18.909  1.00  0.97           N  
ATOM    332 HH21 ARG A  20       4.085 -20.821  18.185  1.00  0.97           H  
ATOM    333 HH22 ARG A  20       3.894 -21.231  19.863  1.00  0.97           H  
ATOM    334  CZ  ARG A  20       2.595 -22.110  18.602  1.00  0.97           C  
ATOM    335  N   GLN A  21       1.761 -19.917  12.084  1.00  0.97           N  
ATOM    336  H   GLN A  21       1.341 -19.263  12.729  1.00  0.97           H  
ATOM    337  CA  GLN A  21       2.640 -19.371  11.055  1.00  0.97           C  
ATOM    338  HA  GLN A  21       3.335 -20.142  10.724  1.00  0.97           H  
ATOM    339  C   GLN A  21       3.460 -18.211  11.619  1.00  0.97           C  
ATOM    340  CB  GLN A  21       1.785 -18.954   9.850  1.00  0.97           C  
ATOM    341  HB2 GLN A  21       1.289 -19.843   9.459  1.00  0.97           H  
ATOM    342  HB3 GLN A  21       1.023 -18.244  10.172  1.00  0.97           H  
ATOM    343  O   GLN A  21       2.985 -17.473  12.488  1.00  0.97           O  
ATOM    344  CG  GLN A  21       2.614 -18.311   8.729  1.00  0.97           C  
ATOM    345  HG2 GLN A  21       3.003 -17.358   9.087  1.00  0.97           H  
ATOM    346  HG3 GLN A  21       3.448 -18.959   8.457  1.00  0.97           H  
ATOM    347  CD  GLN A  21       1.804 -18.018   7.479  1.00  0.97           C  
ATOM    348  NE2 GLN A  21       2.313 -17.162   6.627  1.00  0.97           N  
ATOM    349 HE21 GLN A  21       3.229 -16.763   6.770  1.00  0.97           H  
ATOM    350 HE22 GLN A  21       1.824 -17.047   5.750  1.00  0.97           H  
ATOM    351  OE1 GLN A  21       0.726 -18.554   7.276  1.00  0.97           O  
ATOM    352  N   VAL A  22       4.686 -18.066  11.120  1.00  0.98           N  
ATOM    353  H   VAL A  22       4.977 -18.680  10.373  1.00  0.98           H  
ATOM    354  CA  VAL A  22       5.527 -16.889  11.343  1.00  0.98           C  
ATOM    355  HA  VAL A  22       5.298 -16.459  12.319  1.00  0.98           H  
ATOM    356  C   VAL A  22       5.202 -15.855  10.270  1.00  0.98           C  
ATOM    357  CB  VAL A  22       7.020 -17.258  11.323  1.00  0.98           C  
ATOM    358  HB  VAL A  22       7.289 -17.663  10.347  1.00  0.98           H  
ATOM    359  O   VAL A  22       5.195 -16.177   9.088  1.00  0.98           O  
ATOM    360  CG1 VAL A  22       7.880 -16.026  11.610  1.00  0.98           C  
ATOM    361 HG11 VAL A  22       7.793 -15.311  10.792  1.00  0.98           H  
ATOM    362 HG12 VAL A  22       7.555 -15.561  12.541  1.00  0.98           H  
ATOM    363 HG13 VAL A  22       8.927 -16.317  11.684  1.00  0.98           H  
ATOM    364  CG2 VAL A  22       7.341 -18.309  12.396  1.00  0.98           C  
ATOM    365 HG21 VAL A  22       6.811 -19.238  12.186  1.00  0.98           H  
ATOM    366 HG22 VAL A  22       8.409 -18.527  12.385  1.00  0.98           H  
ATOM    367 HG23 VAL A  22       7.058 -17.942  13.382  1.00  0.98           H  
ATOM    368  N   ILE A  23       4.909 -14.630  10.689  1.00  0.98           N  
ATOM    369  H   ILE A  23       4.904 -14.445  11.682  1.00  0.98           H  
ATOM    370  CA  ILE A  23       4.650 -13.493   9.802  1.00  0.98           C  
ATOM    371  HA  ILE A  23       4.920 -13.760   8.780  1.00  0.98           H  
ATOM    372  C   ILE A  23       5.533 -12.315  10.200  1.00  0.98           C  
ATOM    373  CB  ILE A  23       3.157 -13.098   9.816  1.00  0.98           C  
ATOM    374  HB  ILE A  23       3.064 -12.199   9.207  1.00  0.98           H  
ATOM    375  O   ILE A  23       5.837 -12.147  11.381  1.00  0.98           O  
ATOM    376  CG1 ILE A  23       2.631 -12.773  11.235  1.00  0.98           C  
ATOM    377 HG12 ILE A  23       2.540 -13.693  11.812  1.00  0.98           H  
ATOM    378 HG13 ILE A  23       3.339 -12.128  11.755  1.00  0.98           H  
ATOM    379  CG2 ILE A  23       2.308 -14.206   9.165  1.00  0.98           C  
ATOM    380 HG21 ILE A  23       2.737 -14.475   8.200  1.00  0.98           H  
ATOM    381 HG22 ILE A  23       1.292 -13.855   8.987  1.00  0.98           H  
ATOM    382 HG23 ILE A  23       2.284 -15.093   9.798  1.00  0.98           H  
ATOM    383  CD1 ILE A  23       1.280 -12.052  11.228  1.00  0.98           C  
ATOM    384 HD11 ILE A  23       1.351 -11.147  10.625  1.00  0.98           H  
ATOM    385 HD12 ILE A  23       1.011 -11.776  12.247  1.00  0.98           H  
ATOM    386 HD13 ILE A  23       0.505 -12.701  10.819  1.00  0.98           H  
ATOM    387  N   THR A  24       5.911 -11.467   9.249  1.00  0.98           N  
ATOM    388  H   THR A  24       5.704 -11.672   8.282  1.00  0.98           H  
ATOM    389  CA  THR A  24       6.573 -10.193   9.555  1.00  0.98           C  
ATOM    390  HA  THR A  24       7.224 -10.329  10.418  1.00  0.98           H  
ATOM    391  C   THR A  24       5.530  -9.133   9.903  1.00  0.98           C  
ATOM    392  CB  THR A  24       7.458  -9.743   8.392  1.00  0.98           C  
ATOM    393  HB  THR A  24       6.837  -9.575   7.512  1.00  0.98           H  
ATOM    394  O   THR A  24       4.546  -8.962   9.186  1.00  0.98           O  
ATOM    395  CG2 THR A  24       8.230  -8.466   8.706  1.00  0.98           C  
ATOM    396 HG21 THR A  24       8.793  -8.589   9.632  1.00  0.98           H  
ATOM    397 HG22 THR A  24       7.543  -7.624   8.802  1.00  0.98           H  
ATOM    398 HG23 THR A  24       8.918  -8.253   7.888  1.00  0.98           H  
ATOM    399  OG1 THR A  24       8.406 -10.742   8.102  1.00  0.98           O  
ATOM    400  HG1 THR A  24       8.722 -11.171   8.901  1.00  0.98           H  
ATOM    401  N   VAL A  25       5.726  -8.423  11.013  1.00  0.99           N  
ATOM    402  H   VAL A  25       6.553  -8.613  11.560  1.00  0.99           H  
ATOM    403  CA  VAL A  25       4.808  -7.390  11.518  1.00  0.99           C  
ATOM    404  HA  VAL A  25       4.181  -7.036  10.700  1.00  0.99           H  
ATOM    405  C   VAL A  25       5.573  -6.187  12.060  1.00  0.99           C  
ATOM    406  CB  VAL A  25       3.881  -7.936  12.620  1.00  0.99           C  
ATOM    407  HB  VAL A  25       3.273  -7.105  12.977  1.00  0.99           H  
ATOM    408  O   VAL A  25       6.757  -6.282  12.382  1.00  0.99           O  
ATOM    409  CG1 VAL A  25       2.926  -9.012  12.097  1.00  0.99           C  
ATOM    410 HG11 VAL A  25       2.225  -9.301  12.880  1.00  0.99           H  
ATOM    411 HG12 VAL A  25       3.494  -9.883  11.771  1.00  0.99           H  
ATOM    412 HG13 VAL A  25       2.367  -8.617  11.249  1.00  0.99           H  
ATOM    413  CG2 VAL A  25       4.641  -8.484  13.833  1.00  0.99           C  
ATOM    414 HG21 VAL A  25       5.284  -7.714  14.258  1.00  0.99           H  
ATOM    415 HG22 VAL A  25       3.925  -8.806  14.589  1.00  0.99           H  
ATOM    416 HG23 VAL A  25       5.259  -9.330  13.530  1.00  0.99           H  
ATOM    417  N   VAL A  26       4.872  -5.067  12.240  1.00  0.99           N  
ATOM    418  H   VAL A  26       3.895  -5.073  11.985  1.00  0.99           H  
ATOM    419  CA  VAL A  26       5.391  -3.887  12.947  1.00  0.99           C  
ATOM    420  HA  VAL A  26       6.479  -3.930  12.972  1.00  0.99           H  
ATOM    421  C   VAL A  26       4.882  -3.887  14.384  1.00  0.99           C  
ATOM    422  CB  VAL A  26       5.005  -2.594  12.216  1.00  0.99           C  
ATOM    423  HB  VAL A  26       3.928  -2.608  12.050  1.00  0.99           H  
ATOM    424  O   VAL A  26       3.679  -3.995  14.634  1.00  0.99           O  
ATOM    425  CG1 VAL A  26       5.366  -1.329  13.002  1.00  0.99           C  
ATOM    426 HG11 VAL A  26       4.813  -1.284  13.940  1.00  0.99           H  
ATOM    427 HG12 VAL A  26       6.435  -1.313  13.214  1.00  0.99           H  
ATOM    428 HG13 VAL A  26       5.100  -0.453  12.412  1.00  0.99           H  
ATOM    429  CG2 VAL A  26       5.733  -2.509  10.873  1.00  0.99           C  
ATOM    430 HG21 VAL A  26       5.332  -1.686  10.281  1.00  0.99           H  
ATOM    431 HG22 VAL A  26       6.793  -2.328  11.046  1.00  0.99           H  
ATOM    432 HG23 VAL A  26       5.628  -3.442  10.320  1.00  0.99           H  
ATOM    433  N   ASN A  27       5.798  -3.736  15.342  1.00  0.99           N  
ATOM    434  H   ASN A  27       6.766  -3.690  15.058  1.00  0.99           H  
ATOM    435  CA  ASN A  27       5.498  -3.626  16.774  1.00  0.99           C  
ATOM    436  HA  ASN A  27       6.447  -3.733  17.301  1.00  0.99           H  
ATOM    437  C   ASN A  27       4.627  -4.783  17.307  1.00  0.99           C  
ATOM    438  CB  ASN A  27       4.961  -2.211  17.093  1.00  0.99           C  
ATOM    439  HB2 ASN A  27       4.086  -2.000  16.477  1.00  0.99           H  
ATOM    440  HB3 ASN A  27       4.654  -2.172  18.139  1.00  0.99           H  
ATOM    441  O   ASN A  27       3.738  -4.578  18.132  1.00  0.99           O  
ATOM    442  CG  ASN A  27       5.996  -1.119  16.888  1.00  0.99           C  
ATOM    443  ND2 ASN A  27       5.643   0.129  17.075  1.00  0.99           N  
ATOM    444 HD21 ASN A  27       4.706   0.374  17.362  1.00  0.99           H  
ATOM    445 HD22 ASN A  27       6.382   0.807  16.952  1.00  0.99           H  
ATOM    446  OD1 ASN A  27       7.150  -1.364  16.586  1.00  0.99           O  
ATOM    447  N   GLY A  28       4.869  -6.005  16.817  1.00  0.98           N  
ATOM    448  H   GLY A  28       5.584  -6.091  16.109  1.00  0.98           H  
ATOM    449  CA  GLY A  28       4.255  -7.229  17.343  1.00  0.98           C  
ATOM    450  HA2 GLY A  28       4.736  -8.089  16.877  1.00  0.98           H  
ATOM    451  HA3 GLY A  28       4.434  -7.281  18.417  1.00  0.98           H  
ATOM    452  C   GLY A  28       2.744  -7.355  17.114  1.00  0.98           C  
ATOM    453  O   GLY A  28       2.082  -8.067  17.869  1.00  0.98           O  
ATOM    454  N   SER A  29       2.178  -6.678  16.108  1.00  0.98           N  
ATOM    455  H   SER A  29       2.759  -6.137  15.483  1.00  0.98           H  
ATOM    456  CA  SER A  29       0.728  -6.676  15.864  1.00  0.98           C  
ATOM    457  HA  SER A  29       0.306  -7.577  16.310  1.00  0.98           H  
ATOM    458  C   SER A  29       0.354  -6.717  14.381  1.00  0.98           C  
ATOM    459  CB  SER A  29       0.066  -5.481  16.563  1.00  0.98           C  
ATOM    460  HB2 SER A  29       0.179  -5.602  17.641  1.00  0.98           H  
ATOM    461  HB3 SER A  29      -0.998  -5.471  16.328  1.00  0.98           H  
ATOM    462  O   SER A  29       1.075  -6.211  13.529  1.00  0.98           O  
ATOM    463  OG  SER A  29       0.631  -4.242  16.187  1.00  0.98           O  
ATOM    464  HG  SER A  29       1.588  -4.321  16.199  1.00  0.98           H  
ATOM    465  N   LEU A  30      -0.798  -7.333  14.093  1.00  0.98           N  
ATOM    466  H   LEU A  30      -1.330  -7.713  14.863  1.00  0.98           H  
ATOM    467  CA  LEU A  30      -1.456  -7.340  12.786  1.00  0.98           C  
ATOM    468  HA  LEU A  30      -0.953  -6.634  12.125  1.00  0.98           H  
ATOM    469  C   LEU A  30      -2.934  -6.940  12.971  1.00  0.98           C  
ATOM    470  CB  LEU A  30      -1.317  -8.738  12.154  1.00  0.98           C  
ATOM    471  HB2 LEU A  30      -1.656  -9.483  12.874  1.00  0.98           H  
ATOM    472  HB3 LEU A  30      -0.262  -8.922  11.951  1.00  0.98           H  
ATOM    473  O   LEU A  30      -3.675  -7.702  13.609  1.00  0.98           O  
ATOM    474  CG  LEU A  30      -2.117  -8.925  10.848  1.00  0.98           C  
ATOM    475  HG  LEU A  30      -3.180  -8.775  11.039  1.00  0.98           H  
ATOM    476  CD1 LEU A  30      -1.670  -7.964   9.756  1.00  0.98           C  
ATOM    477 HD11 LEU A  30      -2.051  -8.293   8.789  1.00  0.98           H  
ATOM    478 HD12 LEU A  30      -2.057  -6.962   9.938  1.00  0.98           H  
ATOM    479 HD13 LEU A  30      -0.581  -7.930   9.720  1.00  0.98           H  
ATOM    480  CD2 LEU A  30      -1.937 -10.352  10.341  1.00  0.98           C  
ATOM    481 HD21 LEU A  30      -2.560 -10.508   9.460  1.00  0.98           H  
ATOM    482 HD22 LEU A  30      -2.223 -11.066  11.114  1.00  0.98           H  
ATOM    483 HD23 LEU A  30      -0.897 -10.510  10.056  1.00  0.98           H  
ATOM    484  N   PRO A  31      -3.392  -5.794  12.428  1.00  0.98           N  
ATOM    485  CA  PRO A  31      -2.609  -4.728  11.795  1.00  0.98           C  
ATOM    486  HA  PRO A  31      -2.086  -5.108  10.918  1.00  0.98           H  
ATOM    487  C   PRO A  31      -1.592  -4.108  12.754  1.00  0.98           C  
ATOM    488  CB  PRO A  31      -3.622  -3.674  11.336  1.00  0.98           C  
ATOM    489  HB2 PRO A  31      -3.360  -3.273  10.357  1.00  0.98           H  
ATOM    490  HB3 PRO A  31      -3.683  -2.867  12.066  1.00  0.98           H  
ATOM    491  O   PRO A  31      -1.720  -4.252  13.971  1.00  0.98           O  
ATOM    492  CG  PRO A  31      -4.952  -4.422  11.307  1.00  0.98           C  
ATOM    493  HG2 PRO A  31      -5.059  -4.957  10.363  1.00  0.98           H  
ATOM    494  HG3 PRO A  31      -5.796  -3.752  11.475  1.00  0.98           H  
ATOM    495  CD  PRO A  31      -4.786  -5.420  12.446  1.00  0.98           C  
ATOM    496  HD2 PRO A  31      -5.405  -6.301  12.276  1.00  0.98           H  
ATOM    497  HD3 PRO A  31      -5.028  -4.952  13.400  1.00  0.98           H  
ATOM    498  N   GLY A  32      -0.616  -3.400  12.196  1.00  0.99           N  
ATOM    499  H   GLY A  32      -0.609  -3.294  11.191  1.00  0.99           H  
ATOM    500  CA  GLY A  32       0.346  -2.612  12.951  1.00  0.99           C  
ATOM    501  HA2 GLY A  32       0.802  -3.239  13.717  1.00  0.99           H  
ATOM    502  HA3 GLY A  32       1.129  -2.285  12.268  1.00  0.99           H  
ATOM    503  C   GLY A  32      -0.276  -1.378  13.627  1.00  0.99           C  
ATOM    504  O   GLY A  32      -1.494  -1.154  13.582  1.00  0.99           O  
ATOM    505  N   PRO A  33       0.552  -0.539  14.274  1.00  0.98           N  
ATOM    506  CA  PRO A  33       0.080   0.603  15.048  1.00  0.98           C  
ATOM    507  HA  PRO A  33      -0.562   0.238  15.850  1.00  0.98           H  
ATOM    508  C   PRO A  33      -0.712   1.620  14.210  1.00  0.98           C  
ATOM    509  CB  PRO A  33       1.338   1.225  15.667  1.00  0.98           C  
ATOM    510  HB2 PRO A  33       1.272   2.310  15.742  1.00  0.98           H  
ATOM    511  HB3 PRO A  33       1.514   0.787  16.649  1.00  0.98           H  
ATOM    512  O   PRO A  33      -0.361   1.956  13.080  1.00  0.98           O  
ATOM    513  CG  PRO A  33       2.453   0.794  14.714  1.00  0.98           C  
ATOM    514  HG2 PRO A  33       3.428   0.779  15.201  1.00  0.98           H  
ATOM    515  HG3 PRO A  33       2.467   1.448  13.842  1.00  0.98           H  
ATOM    516  CD  PRO A  33       2.006  -0.604  14.298  1.00  0.98           C  
ATOM    517  HD2 PRO A  33       2.322  -1.337  15.040  1.00  0.98           H  
ATOM    518  HD3 PRO A  33       2.426  -0.855  13.324  1.00  0.98           H  
ATOM    519  N   THR A  34      -1.766   2.176  14.814  1.00  0.99           N  
ATOM    520  H   THR A  34      -1.976   1.881  15.757  1.00  0.99           H  
ATOM    521  CA  THR A  34      -2.430   3.377  14.290  1.00  0.99           C  
ATOM    522  HA  THR A  34      -2.491   3.312  13.203  1.00  0.99           H  
ATOM    523  C   THR A  34      -1.614   4.609  14.662  1.00  0.99           C  
ATOM    524  CB  THR A  34      -3.852   3.524  14.844  1.00  0.99           C  
ATOM    525  HB  THR A  34      -3.809   3.559  15.933  1.00  0.99           H  
ATOM    526  O   THR A  34      -1.512   4.942  15.845  1.00  0.99           O  
ATOM    527  CG2 THR A  34      -4.570   4.780  14.342  1.00  0.99           C  
ATOM    528 HG21 THR A  34      -4.129   5.668  14.795  1.00  0.99           H  
ATOM    529 HG22 THR A  34      -4.464   4.859  13.260  1.00  0.99           H  
ATOM    530 HG23 THR A  34      -5.628   4.732  14.599  1.00  0.99           H  
ATOM    531  OG1 THR A  34      -4.640   2.418  14.473  1.00  0.99           O  
ATOM    532  HG1 THR A  34      -4.041   1.703  14.249  1.00  0.99           H  
ATOM    533  N   ILE A  35      -1.095   5.314  13.663  1.00  0.99           N  
ATOM    534  H   ILE A  35      -1.253   4.996  12.718  1.00  0.99           H  
ATOM    535  CA  ILE A  35      -0.428   6.603  13.837  1.00  0.99           C  
ATOM    536  HA  ILE A  35       0.116   6.593  14.781  1.00  0.99           H  
ATOM    537  C   ILE A  35      -1.484   7.701  13.920  1.00  0.99           C  
ATOM    538  CB  ILE A  35       0.589   6.839  12.704  1.00  0.99           C  
ATOM    539  HB  ILE A  35       0.048   6.882  11.759  1.00  0.99           H  
ATOM    540  O   ILE A  35      -2.461   7.698  13.169  1.00  0.99           O  
ATOM    541  CG1 ILE A  35       1.619   5.697  12.589  1.00  0.99           C  
ATOM    542 HG12 ILE A  35       2.389   5.991  11.876  1.00  0.99           H  
ATOM    543 HG13 ILE A  35       1.135   4.808  12.185  1.00  0.99           H  
ATOM    544  CG2 ILE A  35       1.314   8.182  12.894  1.00  0.99           C  
ATOM    545 HG21 ILE A  35       1.766   8.257  13.884  1.00  0.99           H  
ATOM    546 HG22 ILE A  35       2.100   8.282  12.145  1.00  0.99           H  
ATOM    547 HG23 ILE A  35       0.619   9.009  12.751  1.00  0.99           H  
ATOM    548  CD1 ILE A  35       2.294   5.321  13.912  1.00  0.99           C  
ATOM    549 HD11 ILE A  35       3.279   4.908  13.692  1.00  0.99           H  
ATOM    550 HD12 ILE A  35       2.439   6.201  14.539  1.00  0.99           H  
ATOM    551 HD13 ILE A  35       1.692   4.588  14.450  1.00  0.99           H  
ATOM    552  N   ARG A  36      -1.326   8.628  14.868  1.00  0.99           N  
ATOM    553  H   ARG A  36      -0.468   8.620  15.400  1.00  0.99           H  
ATOM    554  CA  ARG A  36      -2.267   9.732  15.089  1.00  0.99           C  
ATOM    555  HA  ARG A  36      -2.971   9.783  14.259  1.00  0.99           H  
ATOM    556  C   ARG A  36      -1.512  11.046  15.108  1.00  0.99           C  
ATOM    557  CB  ARG A  36      -3.050   9.539  16.393  1.00  0.99           C  
ATOM    558  HB2 ARG A  36      -3.680  10.415  16.548  1.00  0.99           H  
ATOM    559  HB3 ARG A  36      -2.355   9.459  17.229  1.00  0.99           H  
ATOM    560  O   ARG A  36      -0.713  11.280  16.007  1.00  0.99           O  
ATOM    561  CG  ARG A  36      -3.931   8.289  16.344  1.00  0.99           C  
ATOM    562  HG2 ARG A  36      -4.564   8.336  15.457  1.00  0.99           H  
ATOM    563  HG3 ARG A  36      -3.305   7.399  16.283  1.00  0.99           H  
ATOM    564  CD  ARG A  36      -4.803   8.200  17.597  1.00  0.99           C  
ATOM    565  HD2 ARG A  36      -5.331   9.142  17.744  1.00  0.99           H  
ATOM    566  HD3 ARG A  36      -4.153   8.038  18.458  1.00  0.99           H  
ATOM    567  NE  ARG A  36      -5.766   7.088  17.493  1.00  0.99           N  
ATOM    568  HE  ARG A  36      -5.475   6.214  17.908  1.00  0.99           H  
ATOM    569  NH1 ARG A  36      -7.327   8.158  16.187  1.00  0.99           N  
ATOM    570 HH11 ARG A  36      -6.666   8.906  16.031  1.00  0.99           H  
ATOM    571 HH12 ARG A  36      -8.231   8.225  15.742  1.00  0.99           H  
ATOM    572  NH2 ARG A  36      -7.683   6.049  16.849  1.00  0.99           N  
ATOM    573 HH21 ARG A  36      -7.344   5.190  17.257  1.00  0.99           H  
ATOM    574 HH22 ARG A  36      -8.532   6.053  16.303  1.00  0.99           H  
ATOM    575  CZ  ARG A  36      -6.917   7.103  16.842  1.00  0.99           C  
ATOM    576  N   VAL A  37      -1.828  11.898  14.149  1.00  0.99           N  
ATOM    577  H   VAL A  37      -2.523  11.621  13.470  1.00  0.99           H  
ATOM    578  CA  VAL A  37      -1.217  13.213  13.948  1.00  0.99           C  
ATOM    579  HA  VAL A  37      -0.658  13.509  14.835  1.00  0.99           H  
ATOM    580  C   VAL A  37      -2.310  14.257  13.738  1.00  0.99           C  
ATOM    581  CB  VAL A  37      -0.225  13.183  12.764  1.00  0.99           C  
ATOM    582  HB  VAL A  37       0.152  14.192  12.597  1.00  0.99           H  
ATOM    583  O   VAL A  37      -3.495  13.927  13.604  1.00  0.99           O  
ATOM    584  CG1 VAL A  37       0.981  12.293  13.075  1.00  0.99           C  
ATOM    585 HG11 VAL A  37       1.707  12.375  12.266  1.00  0.99           H  
ATOM    586 HG12 VAL A  37       1.455  12.631  13.996  1.00  0.99           H  
ATOM    587 HG13 VAL A  37       0.680  11.251  13.182  1.00  0.99           H  
ATOM    588  CG2 VAL A  37      -0.877  12.695  11.464  1.00  0.99           C  
ATOM    589 HG21 VAL A  37      -1.335  11.714  11.592  1.00  0.99           H  
ATOM    590 HG22 VAL A  37      -0.124  12.610  10.681  1.00  0.99           H  
ATOM    591 HG23 VAL A  37      -1.631  13.414  11.143  1.00  0.99           H  
ATOM    592  N   LYS A  38      -1.929  15.527  13.740  1.00  0.99           N  
ATOM    593  H   LYS A  38      -0.965  15.738  13.952  1.00  0.99           H  
ATOM    594  CA  LYS A  38      -2.761  16.643  13.299  1.00  0.99           C  
ATOM    595  HA  LYS A  38      -3.768  16.291  13.076  1.00  0.99           H  
ATOM    596  C   LYS A  38      -2.199  17.238  12.014  1.00  0.99           C  
ATOM    597  CB  LYS A  38      -2.834  17.709  14.394  1.00  0.99           C  
ATOM    598  HB2 LYS A  38      -3.387  18.567  14.010  1.00  0.99           H  
ATOM    599  HB3 LYS A  38      -1.822  18.036  14.631  1.00  0.99           H  
ATOM    600  O   LYS A  38      -1.000  17.160  11.757  1.00  0.99           O  
ATOM    601  CG  LYS A  38      -3.529  17.209  15.667  1.00  0.99           C  
ATOM    602  HG2 LYS A  38      -3.038  16.310  16.040  1.00  0.99           H  
ATOM    603  HG3 LYS A  38      -4.574  16.992  15.447  1.00  0.99           H  
ATOM    604  CD  LYS A  38      -3.449  18.302  16.731  1.00  0.99           C  
ATOM    605  HD2 LYS A  38      -3.908  19.209  16.340  1.00  0.99           H  
ATOM    606  HD3 LYS A  38      -2.398  18.499  16.942  1.00  0.99           H  
ATOM    607  CE  LYS A  38      -4.163  17.880  18.012  1.00  0.99           C  
ATOM    608  HE2 LYS A  38      -3.759  16.922  18.338  1.00  0.99           H  
ATOM    609  HE3 LYS A  38      -5.223  17.762  17.786  1.00  0.99           H  
ATOM    610  NZ  LYS A  38      -3.961  18.913  19.056  1.00  0.99           N  
ATOM    611  HZ1 LYS A  38      -4.522  18.741  19.878  1.00  0.99           H  
ATOM    612  HZ2 LYS A  38      -2.987  18.939  19.320  1.00  0.99           H  
ATOM    613  HZ3 LYS A  38      -4.174  19.828  18.686  1.00  0.99           H  
ATOM    614  N   GLU A  39      -3.063  17.887  11.249  1.00  0.98           N  
ATOM    615  H   GLU A  39      -4.049  17.822  11.460  1.00  0.98           H  
ATOM    616  CA  GLU A  39      -2.650  18.767  10.160  1.00  0.98           C  
ATOM    617  HA  GLU A  39      -2.175  18.163   9.387  1.00  0.98           H  
ATOM    618  C   GLU A  39      -1.626  19.802  10.669  1.00  0.98           C  
ATOM    619  CB  GLU A  39      -3.909  19.407   9.554  1.00  0.98           C  
ATOM    620  HB2 GLU A  39      -4.502  18.626   9.078  1.00  0.98           H  
ATOM    621  HB3 GLU A  39      -4.513  19.831  10.357  1.00  0.98           H  
ATOM    622  O   GLU A  39      -1.862  20.500  11.667  1.00  0.98           O  
ATOM    623  CG  GLU A  39      -3.639  20.519   8.535  1.00  0.98           C  
ATOM    624  HG2 GLU A  39      -4.591  20.818   8.096  1.00  0.98           H  
ATOM    625  HG3 GLU A  39      -3.248  21.384   9.069  1.00  0.98           H  
ATOM    626  CD  GLU A  39      -2.668  20.136   7.412  1.00  0.98           C  
ATOM    627  OE1 GLU A  39      -2.031  21.071   6.882  1.00  0.98           O  
ATOM    628  OE2 GLU A  39      -2.531  18.945   7.068  1.00  0.98           O  
ATOM    629  N   GLY A  40      -0.472  19.875   9.998  1.00  0.98           N  
ATOM    630  H   GLY A  40      -0.365  19.325   9.158  1.00  0.98           H  
ATOM    631  CA  GLY A  40       0.674  20.702  10.382  1.00  0.98           C  
ATOM    632  HA2 GLY A  40       0.315  21.632  10.823  1.00  0.98           H  
ATOM    633  HA3 GLY A  40       1.227  20.946   9.475  1.00  0.98           H  
ATOM    634  C   GLY A  40       1.666  20.060  11.363  1.00  0.98           C  
ATOM    635  O   GLY A  40       2.602  20.737  11.796  1.00  0.98           O  
ATOM    636  N   ASP A  41       1.489  18.794  11.751  1.00  0.98           N  
ATOM    637  H   ASP A  41       0.691  18.282  11.403  1.00  0.98           H  
ATOM    638  CA  ASP A  41       2.535  18.044  12.454  1.00  0.98           C  
ATOM    639  HA  ASP A  41       2.998  18.710  13.183  1.00  0.98           H  
ATOM    640  C   ASP A  41       3.661  17.609  11.502  1.00  0.98           C  
ATOM    641  CB  ASP A  41       1.963  16.837  13.224  1.00  0.98           C  
ATOM    642  HB2 ASP A  41       1.311  16.262  12.566  1.00  0.98           H  
ATOM    643  HB3 ASP A  41       2.791  16.188  13.509  1.00  0.98           H  
ATOM    644  O   ASP A  41       3.441  17.318  10.327  1.00  0.98           O  
ATOM    645  CG  ASP A  41       1.223  17.211  14.513  1.00  0.98           C  
ATOM    646  OD1 ASP A  41       1.538  18.273  15.111  1.00  0.98           O  
ATOM    647  OD2 ASP A  41       0.393  16.401  14.986  1.00  0.98           O  
ATOM    648  N   SER A  42       4.876  17.520  12.039  1.00  0.99           N  
ATOM    649  H   SER A  42       4.983  17.768  13.012  1.00  0.99           H  
ATOM    650  CA  SER A  42       5.998  16.815  11.422  1.00  0.99           C  
ATOM    651  HA  SER A  42       5.865  16.767  10.341  1.00  0.99           H  
ATOM    652  C   SER A  42       6.034  15.398  11.982  1.00  0.99           C  
ATOM    653  CB  SER A  42       7.321  17.526  11.707  1.00  0.99           C  
ATOM    654  HB2 SER A  42       8.134  16.983  11.225  1.00  0.99           H  
ATOM    655  HB3 SER A  42       7.496  17.540  12.783  1.00  0.99           H  
ATOM    656  O   SER A  42       6.077  15.220  13.201  1.00  0.99           O  
ATOM    657  OG  SER A  42       7.296  18.855  11.226  1.00  0.99           O  
ATOM    658  HG  SER A  42       7.247  18.818  10.268  1.00  0.99           H  
ATOM    659  N   LEU A  43       6.011  14.395  11.113  1.00  0.99           N  
ATOM    660  H   LEU A  43       6.048  14.610  10.126  1.00  0.99           H  
ATOM    661  CA  LEU A  43       6.031  12.987  11.484  1.00  0.99           C  
ATOM    662  HA  LEU A  43       5.804  12.910  12.548  1.00  0.99           H  
ATOM    663  C   LEU A  43       7.429  12.404  11.259  1.00  0.99           C  
ATOM    664  CB  LEU A  43       4.916  12.256  10.717  1.00  0.99           C  
ATOM    665  HB2 LEU A  43       5.132  12.314   9.650  1.00  0.99           H  
ATOM    666  HB3 LEU A  43       3.977  12.778  10.899  1.00  0.99           H  
ATOM    667  O   LEU A  43       8.023  12.564  10.190  1.00  0.99           O  
ATOM    668  CG  LEU A  43       4.731  10.776  11.098  1.00  0.99           C  
ATOM    669  HG  LEU A  43       5.602  10.213  10.764  1.00  0.99           H  
ATOM    670  CD1 LEU A  43       4.534  10.573  12.605  1.00  0.99           C  
ATOM    671 HD11 LEU A  43       5.501  10.604  13.106  1.00  0.99           H  
ATOM    672 HD12 LEU A  43       3.885  11.350  13.007  1.00  0.99           H  
ATOM    673 HD13 LEU A  43       4.081   9.602  12.806  1.00  0.99           H  
ATOM    674  CD2 LEU A  43       3.492  10.204  10.410  1.00  0.99           C  
ATOM    675 HD21 LEU A  43       3.540   9.115  10.416  1.00  0.99           H  
ATOM    676 HD22 LEU A  43       3.449  10.547   9.376  1.00  0.99           H  
ATOM    677 HD23 LEU A  43       2.585  10.543  10.912  1.00  0.99           H  
ATOM    678  N   VAL A  44       7.942  11.730  12.286  1.00  0.99           N  
ATOM    679  H   VAL A  44       7.409  11.704  13.143  1.00  0.99           H  
ATOM    680  CA  VAL A  44       9.215  11.010  12.271  1.00  0.99           C  
ATOM    681  HA  VAL A  44       9.644  11.062  11.270  1.00  0.99           H  
ATOM    682  C   VAL A  44       8.974   9.549  12.623  1.00  0.99           C  
ATOM    683  CB  VAL A  44      10.223  11.639  13.242  1.00  0.99           C  
ATOM    684  HB  VAL A  44       9.780  11.692  14.237  1.00  0.99           H  
ATOM    685  O   VAL A  44       8.426   9.247  13.683  1.00  0.99           O  
ATOM    686  CG1 VAL A  44      11.490  10.783  13.324  1.00  0.99           C  
ATOM    687 HG11 VAL A  44      11.912  10.626  12.331  1.00  0.99           H  
ATOM    688 HG12 VAL A  44      11.259   9.809  13.755  1.00  0.99           H  
ATOM    689 HG13 VAL A  44      12.194  11.252  14.012  1.00  0.99           H  
ATOM    690  CG2 VAL A  44      10.594  13.064  12.803  1.00  0.99           C  
ATOM    691 HG21 VAL A  44      10.966  13.059  11.779  1.00  0.99           H  
ATOM    692 HG22 VAL A  44       9.710  13.699  12.851  1.00  0.99           H  
ATOM    693 HG23 VAL A  44      11.342  13.475  13.481  1.00  0.99           H  
ATOM    694  N   ILE A  45       9.403   8.631  11.762  1.00  0.99           N  
ATOM    695  H   ILE A  45       9.829   8.940  10.900  1.00  0.99           H  
ATOM    696  CA  ILE A  45       9.200   7.195  11.969  1.00  0.99           C  
ATOM    697  HA  ILE A  45       8.871   7.017  12.993  1.00  0.99           H  
ATOM    698  C   ILE A  45      10.524   6.474  11.775  1.00  0.99           C  
ATOM    699  CB  ILE A  45       8.102   6.645  11.043  1.00  0.99           C  
ATOM    700  HB  ILE A  45       8.440   6.756  10.013  1.00  0.99           H  
ATOM    701  O   ILE A  45      11.028   6.373  10.659  1.00  0.99           O  
ATOM    702  CG1 ILE A  45       6.795   7.464  11.170  1.00  0.99           C  
ATOM    703 HG12 ILE A  45       7.007   8.532  11.142  1.00  0.99           H  
ATOM    704 HG13 ILE A  45       6.192   7.319  10.273  1.00  0.99           H  
ATOM    705  CG2 ILE A  45       7.905   5.136  11.300  1.00  0.99           C  
ATOM    706 HG21 ILE A  45       8.787   4.581  10.978  1.00  0.99           H  
ATOM    707 HG22 ILE A  45       7.736   4.943  12.360  1.00  0.99           H  
ATOM    708 HG23 ILE A  45       7.054   4.765  10.729  1.00  0.99           H  
ATOM    709  CD1 ILE A  45       5.920   7.184  12.389  1.00  0.99           C  
ATOM    710 HD11 ILE A  45       6.403   7.603  13.272  1.00  0.99           H  
ATOM    711 HD12 ILE A  45       5.740   6.115  12.510  1.00  0.99           H  
ATOM    712 HD13 ILE A  45       4.952   7.665  12.249  1.00  0.99           H  
ATOM    713  N   HIS A  46      11.074   5.958  12.869  1.00  0.99           N  
ATOM    714  H   HIS A  46      10.588   6.082  13.746  1.00  0.99           H  
ATOM    715  CA  HIS A  46      12.300   5.164  12.858  1.00  0.99           C  
ATOM    716  HA  HIS A  46      12.965   5.516  12.069  1.00  0.99           H  
ATOM    717  C   HIS A  46      11.962   3.708  12.594  1.00  0.99           C  
ATOM    718  CB  HIS A  46      13.030   5.303  14.193  1.00  0.99           C  
ATOM    719  HB2 HIS A  46      13.934   4.694  14.166  1.00  0.99           H  
ATOM    720  HB3 HIS A  46      12.398   4.936  15.001  1.00  0.99           H  
ATOM    721  O   HIS A  46      11.428   3.031  13.472  1.00  0.99           O  
ATOM    722  CG  HIS A  46      13.418   6.714  14.499  1.00  0.99           C  
ATOM    723  CD2 HIS A  46      12.650   7.605  15.182  1.00  0.99           C  
ATOM    724  HD2 HIS A  46      11.659   7.444  15.580  1.00  0.99           H  
ATOM    725  ND1 HIS A  46      14.654   7.290  14.206  1.00  0.99           N  
ATOM    726  CE1 HIS A  46      14.612   8.513  14.746  1.00  0.99           C  
ATOM    727  HE1 HIS A  46      15.447   9.197  14.786  1.00  0.99           H  
ATOM    728  NE2 HIS A  46      13.423   8.727  15.320  1.00  0.99           N  
ATOM    729  HE2 HIS A  46      13.182   9.536  15.875  1.00  0.99           H  
ATOM    730  N   VAL A  47      12.274   3.219  11.402  1.00  0.99           N  
ATOM    731  H   VAL A  47      12.724   3.822  10.728  1.00  0.99           H  
ATOM    732  CA  VAL A  47      12.103   1.812  11.047  1.00  0.99           C  
ATOM    733  HA  VAL A  47      11.299   1.384  11.645  1.00  0.99           H  
ATOM    734  C   VAL A  47      13.383   1.063  11.383  1.00  0.99           C  
ATOM    735  CB  VAL A  47      11.703   1.657   9.571  1.00  0.99           C  
ATOM    736  HB  VAL A  47      12.470   2.092   8.931  1.00  0.99           H  
ATOM    737  O   VAL A  47      14.449   1.383  10.862  1.00  0.99           O  
ATOM    738  CG1 VAL A  47      11.515   0.182   9.201  1.00  0.99           C  
ATOM    739 HG11 VAL A  47      12.458  -0.358   9.292  1.00  0.99           H  
ATOM    740 HG12 VAL A  47      10.770  -0.269   9.856  1.00  0.99           H  
ATOM    741 HG13 VAL A  47      11.179   0.099   8.167  1.00  0.99           H  
ATOM    742  CG2 VAL A  47      10.371   2.372   9.312  1.00  0.99           C  
ATOM    743 HG21 VAL A  47       9.598   1.991   9.979  1.00  0.99           H  
ATOM    744 HG22 VAL A  47      10.486   3.445   9.468  1.00  0.99           H  
ATOM    745 HG23 VAL A  47      10.052   2.201   8.284  1.00  0.99           H  
ATOM    746  N   LEU A  48      13.267   0.065  12.255  1.00  0.99           N  
ATOM    747  H   LEU A  48      12.353  -0.116  12.645  1.00  0.99           H  
ATOM    748  CA  LEU A  48      14.322  -0.881  12.603  1.00  0.99           C  
ATOM    749  HA  LEU A  48      15.276  -0.548  12.194  1.00  0.99           H  
ATOM    750  C   LEU A  48      13.967  -2.225  11.965  1.00  0.99           C  
ATOM    751  CB  LEU A  48      14.450  -0.987  14.136  1.00  0.99           C  
ATOM    752  HB2 LEU A  48      15.294  -1.640  14.359  1.00  0.99           H  
ATOM    753  HB3 LEU A  48      13.554  -1.466  14.532  1.00  0.99           H  
ATOM    754  O   LEU A  48      12.984  -2.861  12.363  1.00  0.99           O  
ATOM    755  CG  LEU A  48      14.639   0.344  14.888  1.00  0.99           C  
ATOM    756  HG  LEU A  48      13.753   0.966  14.757  1.00  0.99           H  
ATOM    757  CD1 LEU A  48      14.816   0.084  16.382  1.00  0.99           C  
ATOM    758 HD11 LEU A  48      15.691  -0.543  16.554  1.00  0.99           H  
ATOM    759 HD12 LEU A  48      14.922   1.027  16.919  1.00  0.99           H  
ATOM    760 HD13 LEU A  48      13.938  -0.437  16.763  1.00  0.99           H  
ATOM    761  CD2 LEU A  48      15.860   1.126  14.405  1.00  0.99           C  
ATOM    762 HD21 LEU A  48      15.995   2.016  15.020  1.00  0.99           H  
ATOM    763 HD22 LEU A  48      15.688   1.441  13.376  1.00  0.99           H  
ATOM    764 HD23 LEU A  48      16.749   0.497  14.457  1.00  0.99           H  
ATOM    765  N   ASN A  49      14.726  -2.638  10.947  1.00  0.99           N  
ATOM    766  H   ASN A  49      15.541  -2.109  10.672  1.00  0.99           H  
ATOM    767  CA  ASN A  49      14.443  -3.877  10.237  1.00  0.99           C  
ATOM    768  HA  ASN A  49      13.369  -4.060  10.286  1.00  0.99           H  
ATOM    769  C   ASN A  49      15.128  -5.069  10.919  1.00  0.99           C  
ATOM    770  CB  ASN A  49      14.786  -3.748   8.745  1.00  0.99           C  
ATOM    771  HB2 ASN A  49      14.295  -2.872   8.322  1.00  0.99           H  
ATOM    772  HB3 ASN A  49      15.863  -3.644   8.619  1.00  0.99           H  
ATOM    773  O   ASN A  49      16.283  -5.380  10.645  1.00  0.99           O  
ATOM    774  CG  ASN A  49      14.312  -4.975   7.981  1.00  0.99           C  
ATOM    775  ND2 ASN A  49      14.697  -5.113   6.743  1.00  0.99           N  
ATOM    776 HD21 ASN A  49      15.246  -4.414   6.263  1.00  0.99           H  
ATOM    777 HD22 ASN A  49      14.380  -5.933   6.245  1.00  0.99           H  
ATOM    778  OD1 ASN A  49      13.566  -5.805   8.489  1.00  0.99           O  
ATOM    779  N   HIS A  50      14.402  -5.747  11.804  1.00  0.99           N  
ATOM    780  H   HIS A  50      13.460  -5.436  11.992  1.00  0.99           H  
ATOM    781  CA  HIS A  50      14.815  -7.008  12.428  1.00  0.99           C  
ATOM    782  HA  HIS A  50      15.898  -7.105  12.351  1.00  0.99           H  
ATOM    783  C   HIS A  50      14.222  -8.238  11.722  1.00  0.99           C  
ATOM    784  CB  HIS A  50      14.447  -6.983  13.919  1.00  0.99           C  
ATOM    785  HB2 HIS A  50      14.806  -7.898  14.389  1.00  0.99           H  
ATOM    786  HB3 HIS A  50      13.363  -6.958  14.024  1.00  0.99           H  
ATOM    787  O   HIS A  50      14.344  -9.357  12.220  1.00  0.99           O  
ATOM    788  CG  HIS A  50      15.034  -5.815  14.664  1.00  0.99           C  
ATOM    789  CD2 HIS A  50      14.358  -4.898  15.422  1.00  0.99           C  
ATOM    790  HD2 HIS A  50      13.292  -4.878  15.599  1.00  0.99           H  
ATOM    791  ND1 HIS A  50      16.366  -5.475  14.703  1.00  0.99           N  
ATOM    792  HD1 HIS A  50      17.112  -5.947  14.214  1.00  0.99           H  
ATOM    793  CE1 HIS A  50      16.491  -4.383  15.472  1.00  0.99           C  
ATOM    794  HE1 HIS A  50      17.422  -3.877  15.684  1.00  0.99           H  
ATOM    795  NE2 HIS A  50      15.295  -3.993  15.934  1.00  0.99           N  
ATOM    796  N   SER A  51      13.545  -8.045  10.588  1.00  0.98           N  
ATOM    797  H   SER A  51      13.536  -7.118  10.187  1.00  0.98           H  
ATOM    798  CA  SER A  51      13.024  -9.135   9.768  1.00  0.98           C  
ATOM    799  HA  SER A  51      12.694  -9.934  10.432  1.00  0.98           H  
ATOM    800  C   SER A  51      14.119  -9.698   8.852  1.00  0.98           C  
ATOM    801  CB  SER A  51      11.800  -8.659   8.983  1.00  0.98           C  
ATOM    802  HB2 SER A  51      11.176  -9.515   8.724  1.00  0.98           H  
ATOM    803  HB3 SER A  51      11.208  -7.998   9.616  1.00  0.98           H  
ATOM    804  O   SER A  51      15.120  -9.020   8.607  1.00  0.98           O  
ATOM    805  OG  SER A  51      12.151  -7.994   7.790  1.00  0.98           O  
ATOM    806  HG  SER A  51      12.695  -7.228   7.985  1.00  0.98           H  
ATOM    807  N   PRO A  52      13.948 -10.918   8.317  1.00  0.97           N  
ATOM    808  CA  PRO A  52      14.885 -11.478   7.347  1.00  0.97           C  
ATOM    809  HA  PRO A  52      15.912 -11.283   7.657  1.00  0.97           H  
ATOM    810  C   PRO A  52      14.706 -10.898   5.932  1.00  0.97           C  
ATOM    811  CB  PRO A  52      14.625 -12.986   7.395  1.00  0.97           C  
ATOM    812  HB2 PRO A  52      14.887 -13.486   6.463  1.00  0.97           H  
ATOM    813  HB3 PRO A  52      15.177 -13.423   8.227  1.00  0.97           H  
ATOM    814  O   PRO A  52      15.425 -11.303   5.024  1.00  0.97           O  
ATOM    815  CG  PRO A  52      13.128 -13.063   7.679  1.00  0.97           C  
ATOM    816  HG2 PRO A  52      12.852 -14.005   8.154  1.00  0.97           H  
ATOM    817  HG3 PRO A  52      12.585 -12.935   6.742  1.00  0.97           H  
ATOM    818  CD  PRO A  52      12.873 -11.866   8.593  1.00  0.97           C  
ATOM    819  HD2 PRO A  52      11.891 -11.447   8.370  1.00  0.97           H  
ATOM    820  HD3 PRO A  52      12.926 -12.180   9.635  1.00  0.97           H  
ATOM    821  N   HIS A  53      13.762  -9.975   5.727  1.00  0.97           N  
ATOM    822  H   HIS A  53      13.255  -9.601   6.516  1.00  0.97           H  
ATOM    823  CA  HIS A  53      13.396  -9.465   4.409  1.00  0.97           C  
ATOM    824  HA  HIS A  53      13.893 -10.061   3.644  1.00  0.97           H  
ATOM    825  C   HIS A  53      13.823  -8.013   4.218  1.00  0.97           C  
ATOM    826  CB  HIS A  53      11.886  -9.610   4.193  1.00  0.97           C  
ATOM    827  HB2 HIS A  53      11.366  -8.940   4.876  1.00  0.97           H  
ATOM    828  HB3 HIS A  53      11.642  -9.310   3.174  1.00  0.97           H  
ATOM    829  O   HIS A  53      13.858  -7.217   5.156  1.00  0.97           O  
ATOM    830  CG  HIS A  53      11.385 -11.012   4.411  1.00  0.97           C  
ATOM    831  CD2 HIS A  53      10.581 -11.428   5.436  1.00  0.97           C  
ATOM    832  HD2 HIS A  53      10.180 -10.802   6.220  1.00  0.97           H  
ATOM    833  ND1 HIS A  53      11.666 -12.119   3.640  1.00  0.97           N  
ATOM    834  HD1 HIS A  53      12.174 -12.139   2.768  1.00  0.97           H  
ATOM    835  CE1 HIS A  53      11.037 -13.174   4.186  1.00  0.97           C  
ATOM    836  HE1 HIS A  53      11.029 -14.174   3.777  1.00  0.97           H  
ATOM    837  NE2 HIS A  53      10.382 -12.802   5.299  1.00  0.97           N  
ATOM    838  N   ASN A  54      14.076  -7.651   2.966  1.00  0.98           N  
ATOM    839  H   ASN A  54      14.025  -8.360   2.248  1.00  0.98           H  
ATOM    840  CA  ASN A  54      14.163  -6.262   2.539  1.00  0.98           C  
ATOM    841  HA  ASN A  54      14.887  -5.733   3.159  1.00  0.98           H  
ATOM    842  C   ASN A  54      12.805  -5.581   2.715  1.00  0.98           C  
ATOM    843  CB  ASN A  54      14.627  -6.266   1.073  1.00  0.98           C  
ATOM    844  HB2 ASN A  54      14.085  -7.026   0.511  1.00  0.98           H  
ATOM    845  HB3 ASN A  54      14.407  -5.305   0.609  1.00  0.98           H  
ATOM    846  O   ASN A  54      11.789  -6.127   2.291  1.00  0.98           O  
ATOM    847  CG  ASN A  54      16.113  -6.531   0.966  1.00  0.98           C  
ATOM    848  ND2 ASN A  54      16.670  -6.590  -0.220  1.00  0.98           N  
ATOM    849 HD21 ASN A  54      17.654  -6.816  -0.194  1.00  0.98           H  
ATOM    850 HD22 ASN A  54      16.119  -6.602  -1.066  1.00  0.98           H  
ATOM    851  OD1 ASN A  54      16.802  -6.671   1.954  1.00  0.98           O  
ATOM    852  N   ILE A  55      12.781  -4.389   3.316  1.00  0.98           N  
ATOM    853  H   ILE A  55      13.637  -4.001   3.684  1.00  0.98           H  
ATOM    854  CA  ILE A  55      11.523  -3.682   3.569  1.00  0.98           C  
ATOM    855  HA  ILE A  55      10.766  -4.117   2.915  1.00  0.98           H  
ATOM    856  C   ILE A  55      11.594  -2.206   3.201  1.00  0.98           C  
ATOM    857  CB  ILE A  55      11.045  -3.920   5.019  1.00  0.98           C  
ATOM    858  HB  ILE A  55      11.177  -4.981   5.234  1.00  0.98           H  
ATOM    859  O   ILE A  55      12.612  -1.544   3.383  1.00  0.98           O  
ATOM    860  CG1 ILE A  55       9.537  -3.611   5.110  1.00  0.98           C  
ATOM    861 HG12 ILE A  55       9.369  -2.535   5.059  1.00  0.98           H  
ATOM    862 HG13 ILE A  55       9.029  -4.077   4.266  1.00  0.98           H  
ATOM    863  CG2 ILE A  55      11.853  -3.122   6.060  1.00  0.98           C  
ATOM    864 HG21 ILE A  55      11.626  -2.058   5.992  1.00  0.98           H  
ATOM    865 HG22 ILE A  55      11.619  -3.480   7.062  1.00  0.98           H  
ATOM    866 HG23 ILE A  55      12.918  -3.269   5.883  1.00  0.98           H  
ATOM    867  CD1 ILE A  55       8.873  -4.140   6.375  1.00  0.98           C  
ATOM    868 HD11 ILE A  55       7.794  -4.042   6.255  1.00  0.98           H  
ATOM    869 HD12 ILE A  55       9.192  -3.555   7.238  1.00  0.98           H  
ATOM    870 HD13 ILE A  55       9.112  -5.195   6.508  1.00  0.98           H  
ATOM    871  N   THR A  56      10.478  -1.664   2.738  1.00  0.98           N  
ATOM    872  H   THR A  56       9.685  -2.256   2.538  1.00  0.98           H  
ATOM    873  CA  THR A  56      10.216  -0.225   2.754  1.00  0.98           C  
ATOM    874  HA  THR A  56      10.935   0.277   3.401  1.00  0.98           H  
ATOM    875  C   THR A  56       8.829   0.023   3.321  1.00  0.98           C  
ATOM    876  CB  THR A  56      10.307   0.400   1.365  1.00  0.98           C  
ATOM    877  HB  THR A  56      10.176   1.473   1.504  1.00  0.98           H  
ATOM    878  O   THR A  56       7.976  -0.858   3.234  1.00  0.98           O  
ATOM    879  CG2 THR A  56      11.636   0.186   0.659  1.00  0.98           C  
ATOM    880 HG21 THR A  56      12.439   0.566   1.290  1.00  0.98           H  
ATOM    881 HG22 THR A  56      11.779  -0.874   0.452  1.00  0.98           H  
ATOM    882 HG23 THR A  56      11.632   0.743  -0.278  1.00  0.98           H  
ATOM    883  OG1 THR A  56       9.303  -0.097   0.516  1.00  0.98           O  
ATOM    884  HG1 THR A  56       8.989   0.686   0.059  1.00  0.98           H  
ATOM    885  N   ILE A  57       8.595   1.198   3.903  1.00  0.99           N  
ATOM    886  H   ILE A  57       9.324   1.897   3.913  1.00  0.99           H  
ATOM    887  CA  ILE A  57       7.276   1.611   4.392  1.00  0.99           C  
ATOM    888  HA  ILE A  57       6.564   0.794   4.274  1.00  0.99           H  
ATOM    889  C   ILE A  57       6.788   2.774   3.539  1.00  0.99           C  
ATOM    890  CB  ILE A  57       7.326   1.983   5.889  1.00  0.99           C  
ATOM    891  HB  ILE A  57       8.015   2.819   6.011  1.00  0.99           H  
ATOM    892  O   ILE A  57       7.396   3.840   3.565  1.00  0.99           O  
ATOM    893  CG1 ILE A  57       7.850   0.830   6.777  1.00  0.99           C  
ATOM    894 HG12 ILE A  57       8.871   0.587   6.483  1.00  0.99           H  
ATOM    895 HG13 ILE A  57       7.891   1.183   7.808  1.00  0.99           H  
ATOM    896  CG2 ILE A  57       5.941   2.452   6.375  1.00  0.99           C  
ATOM    897 HG21 ILE A  57       5.683   3.399   5.902  1.00  0.99           H  
ATOM    898 HG22 ILE A  57       5.179   1.717   6.115  1.00  0.99           H  
ATOM    899 HG23 ILE A  57       5.952   2.609   7.454  1.00  0.99           H  
ATOM    900  CD1 ILE A  57       7.020  -0.463   6.753  1.00  0.99           C  
ATOM    901 HD11 ILE A  57       6.006  -0.271   7.104  1.00  0.99           H  
ATOM    902 HD12 ILE A  57       7.482  -1.196   7.414  1.00  0.99           H  
ATOM    903 HD13 ILE A  57       6.984  -0.880   5.747  1.00  0.99           H  
ATOM    904  N   HIS A  58       5.695   2.560   2.813  1.00  0.99           N  
ATOM    905  H   HIS A  58       5.237   1.663   2.882  1.00  0.99           H  
ATOM    906  CA  HIS A  58       5.005   3.595   2.061  1.00  0.99           C  
ATOM    907  HA  HIS A  58       5.744   4.353   1.798  1.00  0.99           H  
ATOM    908  C   HIS A  58       3.929   4.282   2.902  1.00  0.99           C  
ATOM    909  CB  HIS A  58       4.451   3.025   0.753  1.00  0.99           C  
ATOM    910  HB2 HIS A  58       5.291   2.714   0.131  1.00  0.99           H  
ATOM    911  HB3 HIS A  58       3.819   2.165   0.975  1.00  0.99           H  
ATOM    912  O   HIS A  58       3.177   3.622   3.627  1.00  0.99           O  
ATOM    913  CG  HIS A  58       3.647   4.025  -0.032  1.00  0.99           C  
ATOM    914  CD2 HIS A  58       2.366   3.873  -0.486  1.00  0.99           C  
ATOM    915  HD2 HIS A  58       1.739   2.999  -0.391  1.00  0.99           H  
ATOM    916  ND1 HIS A  58       4.042   5.299  -0.379  1.00  0.99           N  
ATOM    917  HD1 HIS A  58       4.920   5.755  -0.178  1.00  0.99           H  
ATOM    918  CE1 HIS A  58       3.023   5.903  -1.002  1.00  0.99           C  
ATOM    919  HE1 HIS A  58       3.041   6.910  -1.390  1.00  0.99           H  
ATOM    920  NE2 HIS A  58       1.985   5.066  -1.090  1.00  0.99           N  
ATOM    921  N   TRP A  59       3.852   5.609   2.790  1.00  0.98           N  
ATOM    922  H   TRP A  59       4.487   6.062   2.147  1.00  0.98           H  
ATOM    923  CA  TRP A  59       2.874   6.462   3.465  1.00  0.98           C  
ATOM    924  HA  TRP A  59       2.419   5.910   4.287  1.00  0.98           H  
ATOM    925  C   TRP A  59       1.755   6.842   2.499  1.00  0.98           C  
ATOM    926  CB  TRP A  59       3.580   7.678   4.063  1.00  0.98           C  
ATOM    927  HB2 TRP A  59       2.845   8.294   4.580  1.00  0.98           H  
ATOM    928  HB3 TRP A  59       4.011   8.264   3.252  1.00  0.98           H  
ATOM    929  O   TRP A  59       1.700   7.954   1.975  1.00  0.98           O  
ATOM    930  CG  TRP A  59       4.663   7.325   5.021  1.00  0.98           C  
ATOM    931  CD1 TRP A  59       5.958   7.135   4.698  1.00  0.98           C  
ATOM    932  HD1 TRP A  59       6.353   7.239   3.698  1.00  0.98           H  
ATOM    933  CD2 TRP A  59       4.534   6.944   6.414  1.00  0.98           C  
ATOM    934  CE2 TRP A  59       5.805   6.490   6.870  1.00  0.98           C  
ATOM    935  CE3 TRP A  59       3.445   6.874   7.307  1.00  0.98           C  
ATOM    936  HE3 TRP A  59       2.476   7.200   6.959  1.00  0.98           H  
ATOM    937  NE1 TRP A  59       6.651   6.670   5.795  1.00  0.98           N  
ATOM    938  HE1 TRP A  59       7.603   6.342   5.720  1.00  0.98           H  
ATOM    939  CH2 TRP A  59       4.847   5.822   8.990  1.00  0.98           C  
ATOM    940  HH2 TRP A  59       4.944   5.349   9.956  1.00  0.98           H  
ATOM    941  CZ2 TRP A  59       5.967   5.928   8.141  1.00  0.98           C  
ATOM    942  HZ2 TRP A  59       6.930   5.536   8.431  1.00  0.98           H  
ATOM    943  CZ3 TRP A  59       3.601   6.335   8.594  1.00  0.98           C  
ATOM    944  HZ3 TRP A  59       2.750   6.254   9.254  1.00  0.98           H  
ATOM    945  N   HIS A  60       0.856   5.885   2.278  1.00  0.98           N  
ATOM    946  H   HIS A  60       0.970   5.008   2.765  1.00  0.98           H  
ATOM    947  CA  HIS A  60      -0.181   5.949   1.254  1.00  0.98           C  
ATOM    948  HA  HIS A  60       0.294   5.893   0.274  1.00  0.98           H  
ATOM    949  C   HIS A  60      -0.967   7.256   1.280  1.00  0.98           C  
ATOM    950  CB  HIS A  60      -1.096   4.729   1.367  1.00  0.98           C  
ATOM    951  HB2 HIS A  60      -1.712   4.816   2.262  1.00  0.98           H  
ATOM    952  HB3 HIS A  60      -0.484   3.830   1.453  1.00  0.98           H  
ATOM    953  O   HIS A  60      -1.688   7.555   2.235  1.00  0.98           O  
ATOM    954  CG  HIS A  60      -1.977   4.577   0.157  1.00  0.98           C  
ATOM    955  CD2 HIS A  60      -2.925   5.464  -0.265  1.00  0.98           C  
ATOM    956  HD2 HIS A  60      -3.212   6.388   0.213  1.00  0.98           H  
ATOM    957  ND1 HIS A  60      -1.877   3.550  -0.773  1.00  0.98           N  
ATOM    958  CE1 HIS A  60      -2.680   3.901  -1.788  1.00  0.98           C  
ATOM    959  HE1 HIS A  60      -2.753   3.393  -2.738  1.00  0.98           H  
ATOM    960  NE2 HIS A  60      -3.331   5.034  -1.501  1.00  0.98           N  
ATOM    961  HE2 HIS A  60      -3.859   5.577  -2.169  1.00  0.98           H  
ATOM    962  N   GLY A  61      -0.865   8.007   0.183  1.00  0.98           N  
ATOM    963  H   GLY A  61      -0.254   7.674  -0.549  1.00  0.98           H  
ATOM    964  CA  GLY A  61      -1.603   9.246  -0.039  1.00  0.98           C  
ATOM    965  HA2 GLY A  61      -1.662   9.429  -1.111  1.00  0.98           H  
ATOM    966  HA3 GLY A  61      -2.613   9.118   0.350  1.00  0.98           H  
ATOM    967  C   GLY A  61      -1.017  10.495   0.617  1.00  0.98           C  
ATOM    968  O   GLY A  61      -1.608  11.562   0.467  1.00  0.98           O  
ATOM    969  N   ILE A  62       0.111  10.416   1.331  1.00  0.99           N  
ATOM    970  H   ILE A  62       0.590   9.530   1.392  1.00  0.99           H  
ATOM    971  CA  ILE A  62       0.802  11.612   1.830  1.00  0.99           C  
ATOM    972  HA  ILE A  62       0.057  12.274   2.271  1.00  0.99           H  
ATOM    973  C   ILE A  62       1.419  12.375   0.656  1.00  0.99           C  
ATOM    974  CB  ILE A  62       1.832  11.240   2.921  1.00  0.99           C  
ATOM    975  HB  ILE A  62       2.441  10.421   2.539  1.00  0.99           H  
ATOM    976  O   ILE A  62       2.019  11.797  -0.244  1.00  0.99           O  
ATOM    977  CG1 ILE A  62       1.144  10.738   4.209  1.00  0.99           C  
ATOM    978 HG12 ILE A  62       0.482   9.906   3.965  1.00  0.99           H  
ATOM    979 HG13 ILE A  62       1.909  10.359   4.887  1.00  0.99           H  
ATOM    980  CG2 ILE A  62       2.784  12.401   3.268  1.00  0.99           C  
ATOM    981 HG21 ILE A  62       3.373  12.132   4.145  1.00  0.99           H  
ATOM    982 HG22 ILE A  62       3.489  12.535   2.447  1.00  0.99           H  
ATOM    983 HG23 ILE A  62       2.233  13.323   3.454  1.00  0.99           H  
ATOM    984  CD1 ILE A  62       0.342  11.813   4.957  1.00  0.99           C  
ATOM    985 HD11 ILE A  62       1.002  12.608   5.304  1.00  0.99           H  
ATOM    986 HD12 ILE A  62      -0.430  12.243   4.319  1.00  0.99           H  
ATOM    987 HD13 ILE A  62      -0.148  11.370   5.824  1.00  0.99           H  
ATOM    988  N   PHE A  63       1.294  13.704   0.653  1.00  0.98           N  
ATOM    989  H   PHE A  63       0.692  14.131   1.343  1.00  0.98           H  
ATOM    990  CA  PHE A  63       1.807  14.507  -0.463  1.00  0.98           C  
ATOM    991  HA  PHE A  63       1.511  14.032  -1.399  1.00  0.98           H  
ATOM    992  C   PHE A  63       3.332  14.585  -0.529  1.00  0.98           C  
ATOM    993  CB  PHE A  63       1.215  15.921  -0.418  1.00  0.98           C  
ATOM    994  HB2 PHE A  63       1.637  16.494  -1.243  1.00  0.98           H  
ATOM    995  HB3 PHE A  63       1.527  16.394   0.514  1.00  0.98           H  
ATOM    996  O   PHE A  63       3.863  14.956  -1.562  1.00  0.98           O  
ATOM    997  CG  PHE A  63      -0.292  16.008  -0.539  1.00  0.98           C  
ATOM    998  CD1 PHE A  63      -1.007  15.101  -1.345  1.00  0.98           C  
ATOM    999  HD1 PHE A  63      -0.506  14.311  -1.885  1.00  0.98           H  
ATOM   1000  CD2 PHE A  63      -0.986  17.023   0.143  1.00  0.98           C  
ATOM   1001  HD2 PHE A  63      -0.445  17.709   0.779  1.00  0.98           H  
ATOM   1002  CE1 PHE A  63      -2.401  15.194  -1.438  1.00  0.98           C  
ATOM   1003  HE1 PHE A  63      -2.933  14.460  -2.026  1.00  0.98           H  
ATOM   1004  CE2 PHE A  63      -2.382  17.131   0.030  1.00  0.98           C  
ATOM   1005  HE2 PHE A  63      -2.917  17.893   0.578  1.00  0.98           H  
ATOM   1006  CZ  PHE A  63      -3.093  16.209  -0.755  1.00  0.98           C  
ATOM   1007  HZ  PHE A  63      -4.169  16.268  -0.818  1.00  0.98           H  
ATOM   1008  N   HIS A  64       4.061  14.308   0.554  1.00  0.98           N  
ATOM   1009  H   HIS A  64       3.580  13.905   1.346  1.00  0.98           H  
ATOM   1010  CA  HIS A  64       5.531  14.317   0.563  1.00  0.98           C  
ATOM   1011  HA  HIS A  64       5.836  14.306   1.610  1.00  0.98           H  
ATOM   1012  C   HIS A  64       6.173  15.591  -0.030  1.00  0.98           C  
ATOM   1013  CB  HIS A  64       6.055  13.015  -0.059  1.00  0.98           C  
ATOM   1014  HB2 HIS A  64       5.584  12.847  -1.028  1.00  0.98           H  
ATOM   1015  HB3 HIS A  64       7.134  13.088  -0.195  1.00  0.98           H  
ATOM   1016  O   HIS A  64       7.252  15.551  -0.627  1.00  0.98           O  
ATOM   1017  CG  HIS A  64       5.801  11.832   0.819  1.00  0.98           C  
ATOM   1018  CD2 HIS A  64       4.890  10.833   0.611  1.00  0.98           C  
ATOM   1019  HD2 HIS A  64       4.250  10.703  -0.249  1.00  0.98           H  
ATOM   1020  ND1 HIS A  64       6.417  11.596   2.026  1.00  0.98           N  
ATOM   1021  HD1 HIS A  64       7.244  12.066   2.367  1.00  0.98           H  
ATOM   1022  CE1 HIS A  64       5.864  10.497   2.559  1.00  0.98           C  
ATOM   1023  HE1 HIS A  64       6.163  10.026   3.484  1.00  0.98           H  
ATOM   1024  NE2 HIS A  64       4.916  10.022   1.745  1.00  0.98           N  
ATOM   1025  N   LYS A  65       5.535  16.759   0.156  1.00  0.96           N  
ATOM   1026  H   LYS A  65       4.644  16.727   0.630  1.00  0.96           H  
ATOM   1027  CA  LYS A  65       6.058  18.050  -0.324  1.00  0.96           C  
ATOM   1028  HA  LYS A  65       6.165  17.989  -1.407  1.00  0.96           H  
ATOM   1029  C   LYS A  65       7.442  18.296   0.277  1.00  0.96           C  
ATOM   1030  CB  LYS A  65       5.101  19.204   0.019  1.00  0.96           C  
ATOM   1031  HB2 LYS A  65       5.581  20.144  -0.252  1.00  0.96           H  
ATOM   1032  HB3 LYS A  65       4.909  19.211   1.092  1.00  0.96           H  
ATOM   1033  O   LYS A  65       7.581  18.332   1.500  1.00  0.96           O  
ATOM   1034  CG  LYS A  65       3.772  19.096  -0.742  1.00  0.96           C  
ATOM   1035  HG2 LYS A  65       3.263  18.178  -0.449  1.00  0.96           H  
ATOM   1036  HG3 LYS A  65       3.975  19.057  -1.812  1.00  0.96           H  
ATOM   1037  CD  LYS A  65       2.856  20.291  -0.444  1.00  0.96           C  
ATOM   1038  HD2 LYS A  65       2.642  20.320   0.624  1.00  0.96           H  
ATOM   1039  HD3 LYS A  65       3.354  21.213  -0.743  1.00  0.96           H  
ATOM   1040  CE  LYS A  65       1.553  20.120  -1.234  1.00  0.96           C  
ATOM   1041  HE2 LYS A  65       1.791  20.101  -2.298  1.00  0.96           H  
ATOM   1042  HE3 LYS A  65       1.122  19.151  -0.984  1.00  0.96           H  
ATOM   1043  NZ  LYS A  65       0.575  21.196  -0.942  1.00  0.96           N  
ATOM   1044  HZ1 LYS A  65       0.950  22.100  -1.192  1.00  0.96           H  
ATOM   1045  HZ2 LYS A  65      -0.269  21.035  -1.473  1.00  0.96           H  
ATOM   1046  HZ3 LYS A  65       0.328  21.185   0.038  1.00  0.96           H  
ATOM   1047  N   LEU A  66       8.457  18.428  -0.583  1.00  0.96           N  
ATOM   1048  H   LEU A  66       8.238  18.311  -1.562  1.00  0.96           H  
ATOM   1049  CA  LEU A  66       9.879  18.552  -0.209  1.00  0.96           C  
ATOM   1050  HA  LEU A  66      10.460  18.482  -1.128  1.00  0.96           H  
ATOM   1051  C   LEU A  66      10.407  17.404   0.676  1.00  0.96           C  
ATOM   1052  CB  LEU A  66      10.151  19.937   0.418  1.00  0.96           C  
ATOM   1053  HB2 LEU A  66       9.620  19.998   1.368  1.00  0.96           H  
ATOM   1054  HB3 LEU A  66      11.215  20.018   0.637  1.00  0.96           H  
ATOM   1055  O   LEU A  66      11.422  17.547   1.348  1.00  0.96           O  
ATOM   1056  CG  LEU A  66       9.752  21.141  -0.449  1.00  0.96           C  
ATOM   1057  HG  LEU A  66       8.696  21.080  -0.711  1.00  0.96           H  
ATOM   1058  CD1 LEU A  66       9.970  22.431   0.344  1.00  0.96           C  
ATOM   1059 HD11 LEU A  66      11.026  22.543   0.587  1.00  0.96           H  
ATOM   1060 HD12 LEU A  66       9.641  23.280  -0.255  1.00  0.96           H  
ATOM   1061 HD13 LEU A  66       9.384  22.399   1.263  1.00  0.96           H  
ATOM   1062  CD2 LEU A  66      10.584  21.199  -1.731  1.00  0.96           C  
ATOM   1063 HD21 LEU A  66      11.647  21.241  -1.496  1.00  0.96           H  
ATOM   1064 HD22 LEU A  66      10.389  20.327  -2.355  1.00  0.96           H  
ATOM   1065 HD23 LEU A  66      10.318  22.084  -2.309  1.00  0.96           H  
ATOM   1066  N   THR A  67       9.716  16.268   0.712  1.00  0.98           N  
ATOM   1067  H   THR A  67       8.884  16.195   0.144  1.00  0.98           H  
ATOM   1068  CA  THR A  67      10.024  15.119   1.582  1.00  0.98           C  
ATOM   1069  HA  THR A  67      11.083  15.146   1.840  1.00  0.98           H  
ATOM   1070  C   THR A  67       9.822  13.797   0.832  1.00  0.98           C  
ATOM   1071  CB  THR A  67       9.235  15.190   2.906  1.00  0.98           C  
ATOM   1072  HB  THR A  67       9.344  14.255   3.456  1.00  0.98           H  
ATOM   1073  O   THR A  67       9.545  12.765   1.432  1.00  0.98           O  
ATOM   1074  CG2 THR A  67       9.721  16.339   3.795  1.00  0.98           C  
ATOM   1075 HG21 THR A  67       9.055  16.487   4.645  1.00  0.98           H  
ATOM   1076 HG22 THR A  67      10.726  16.118   4.156  1.00  0.98           H  
ATOM   1077 HG23 THR A  67       9.734  17.282   3.248  1.00  0.98           H  
ATOM   1078  OG1 THR A  67       7.868  15.447   2.680  1.00  0.98           O  
ATOM   1079  HG1 THR A  67       7.817  16.350   2.356  1.00  0.98           H  
ATOM   1080  N   VAL A  68       9.984  13.827  -0.496  1.00  0.97           N  
ATOM   1081  H   VAL A  68      10.166  14.727  -0.917  1.00  0.97           H  
ATOM   1082  CA  VAL A  68       9.768  12.700  -1.424  1.00  0.97           C  
ATOM   1083  HA  VAL A  68       8.747  12.336  -1.307  1.00  0.97           H  
ATOM   1084  C   VAL A  68      10.662  11.488  -1.156  1.00  0.97           C  
ATOM   1085  CB  VAL A  68       9.893  13.197  -2.873  1.00  0.97           C  
ATOM   1086  HB  VAL A  68       9.126  13.955  -3.027  1.00  0.97           H  
ATOM   1087  O   VAL A  68      10.235  10.357  -1.353  1.00  0.97           O  
ATOM   1088  CG1 VAL A  68      11.241  13.854  -3.154  1.00  0.97           C  
ATOM   1089 HG11 VAL A  68      12.067  13.189  -2.902  1.00  0.97           H  
ATOM   1090 HG12 VAL A  68      11.337  14.791  -2.606  1.00  0.97           H  
ATOM   1091 HG13 VAL A  68      11.267  14.069  -4.222  1.00  0.97           H  
ATOM   1092  CG2 VAL A  68       9.666  12.090  -3.903  1.00  0.97           C  
ATOM   1093 HG21 VAL A  68       8.764  11.529  -3.660  1.00  0.97           H  
ATOM   1094 HG22 VAL A  68      10.500  11.389  -3.901  1.00  0.97           H  
ATOM   1095 HG23 VAL A  68       9.551  12.519  -4.898  1.00  0.97           H  
ATOM   1096  N   TRP A  69      11.860  11.686  -0.600  1.00  0.98           N  
ATOM   1097  H   TRP A  69      12.204  12.632  -0.510  1.00  0.98           H  
ATOM   1098  CA  TRP A  69      12.723  10.584  -0.151  1.00  0.98           C  
ATOM   1099  HA  TRP A  69      12.948   9.939  -1.000  1.00  0.98           H  
ATOM   1100  C   TRP A  69      12.059   9.705   0.920  1.00  0.98           C  
ATOM   1101  CB  TRP A  69      14.034  11.176   0.374  1.00  0.98           C  
ATOM   1102  HB2 TRP A  69      13.827  11.780   1.257  1.00  0.98           H  
ATOM   1103  HB3 TRP A  69      14.683  10.355   0.680  1.00  0.98           H  
ATOM   1104  O   TRP A  69      12.422   8.544   1.073  1.00  0.98           O  
ATOM   1105  CG  TRP A  69      14.774  12.008  -0.627  1.00  0.98           C  
ATOM   1106  CD1 TRP A  69      14.871  13.359  -0.633  1.00  0.98           C  
ATOM   1107  HD1 TRP A  69      14.451  14.019   0.112  1.00  0.98           H  
ATOM   1108  CD2 TRP A  69      15.527  11.548  -1.791  1.00  0.98           C  
ATOM   1109  CE2 TRP A  69      16.029  12.692  -2.479  1.00  0.98           C  
ATOM   1110  CE3 TRP A  69      15.849  10.282  -2.326  1.00  0.98           C  
ATOM   1111  HE3 TRP A  69      15.491   9.387  -1.840  1.00  0.98           H  
ATOM   1112  NE1 TRP A  69      15.604  13.766  -1.730  1.00  0.98           N  
ATOM   1113  HE1 TRP A  69      15.861  14.723  -1.923  1.00  0.98           H  
ATOM   1114  CH2 TRP A  69      17.111  11.322  -4.142  1.00  0.98           C  
ATOM   1115  HH2 TRP A  69      17.720  11.232  -5.030  1.00  0.98           H  
ATOM   1116  CZ2 TRP A  69      16.807  12.594  -3.637  1.00  0.98           C  
ATOM   1117  HZ2 TRP A  69      17.181  13.484  -4.121  1.00  0.98           H  
ATOM   1118  CZ3 TRP A  69      16.629  10.170  -3.493  1.00  0.98           C  
ATOM   1119  HZ3 TRP A  69      16.864   9.191  -3.885  1.00  0.98           H  
ATOM   1120  N   ALA A  70      11.062  10.245   1.630  1.00  0.98           N  
ATOM   1121  H   ALA A  70      10.761  11.181   1.401  1.00  0.98           H  
ATOM   1122  CA  ALA A  70      10.287   9.540   2.639  1.00  0.98           C  
ATOM   1123  HA  ALA A  70      10.897   8.718   3.014  1.00  0.98           H  
ATOM   1124  C   ALA A  70       8.992   8.903   2.092  1.00  0.98           C  
ATOM   1125  CB  ALA A  70      10.028  10.501   3.812  1.00  0.98           C  
ATOM   1126  HB1 ALA A  70      10.968  10.939   4.146  1.00  0.98           H  
ATOM   1127  HB2 ALA A  70       9.346  11.294   3.504  1.00  0.98           H  
ATOM   1128  HB3 ALA A  70       9.574   9.958   4.641  1.00  0.98           H  
ATOM   1129  O   ALA A  70       8.190   8.449   2.900  1.00  0.98           O  
ATOM   1130  N   ASP A  71       8.755   8.870   0.775  1.00  0.98           N  
ATOM   1131  H   ASP A  71       9.406   9.300   0.135  1.00  0.98           H  
ATOM   1132  CA  ASP A  71       7.533   8.277   0.204  1.00  0.98           C  
ATOM   1133  HA  ASP A  71       6.662   8.693   0.711  1.00  0.98           H  
ATOM   1134  C   ASP A  71       7.458   6.760   0.414  1.00  0.98           C  
ATOM   1135  CB  ASP A  71       7.423   8.654  -1.277  1.00  0.98           C  
ATOM   1136  HB2 ASP A  71       8.289   8.240  -1.793  1.00  0.98           H  
ATOM   1137  HB3 ASP A  71       7.449   9.739  -1.371  1.00  0.98           H  
ATOM   1138  O   ASP A  71       6.403   6.240   0.760  1.00  0.98           O  
ATOM   1139  CG  ASP A  71       6.140   8.136  -1.937  1.00  0.98           C  
ATOM   1140  OD1 ASP A  71       5.051   8.319  -1.361  1.00  0.98           O  
ATOM   1141  OD2 ASP A  71       6.235   7.547  -3.032  1.00  0.98           O  
ATOM   1142  N   GLY A  72       8.581   6.046   0.276  1.00  0.98           N  
ATOM   1143  H   GLY A  72       9.409   6.534  -0.034  1.00  0.98           H  
ATOM   1144  CA  GLY A  72       8.679   4.620   0.589  1.00  0.98           C  
ATOM   1145  HA2 GLY A  72       7.898   4.380   1.311  1.00  0.98           H  
ATOM   1146  HA3 GLY A  72       9.631   4.442   1.090  1.00  0.98           H  
ATOM   1147  C   GLY A  72       8.553   3.567  -0.525  1.00  0.98           C  
ATOM   1148  O   GLY A  72       8.882   2.421  -0.220  1.00  0.98           O  
ATOM   1149  N   PRO A  73       8.127   3.813  -1.777  1.00  0.98           N  
ATOM   1150  CA  PRO A  73       8.090   2.752  -2.784  1.00  0.98           C  
ATOM   1151  HA  PRO A  73       7.517   1.912  -2.391  1.00  0.98           H  
ATOM   1152  C   PRO A  73       9.497   2.252  -3.142  1.00  0.98           C  
ATOM   1153  CB  PRO A  73       7.325   3.317  -3.979  1.00  0.98           C  
ATOM   1154  HB2 PRO A  73       7.698   2.940  -4.931  1.00  0.98           H  
ATOM   1155  HB3 PRO A  73       6.266   3.082  -3.875  1.00  0.98           H  
ATOM   1156  O   PRO A  73      10.393   3.020  -3.515  1.00  0.98           O  
ATOM   1157  CG  PRO A  73       7.521   4.819  -3.832  1.00  0.98           C  
ATOM   1158  HG2 PRO A  73       8.493   5.121  -4.221  1.00  0.98           H  
ATOM   1159  HG3 PRO A  73       6.725   5.380  -4.323  1.00  0.98           H  
ATOM   1160  CD  PRO A  73       7.543   5.021  -2.326  1.00  0.98           C  
ATOM   1161  HD2 PRO A  73       8.140   5.909  -2.116  1.00  0.98           H  
ATOM   1162  HD3 PRO A  73       6.526   5.138  -1.951  1.00  0.98           H  
ATOM   1163  N   SER A  74       9.685   0.936  -3.018  1.00  0.97           N  
ATOM   1164  H   SER A  74       8.900   0.363  -2.743  1.00  0.97           H  
ATOM   1165  CA  SER A  74      10.966   0.267  -3.245  1.00  0.97           C  
ATOM   1166  HA  SER A  74      11.702   0.695  -2.564  1.00  0.97           H  
ATOM   1167  C   SER A  74      11.467   0.458  -4.676  1.00  0.97           C  
ATOM   1168  CB  SER A  74      10.819  -1.223  -2.945  1.00  0.97           C  
ATOM   1169  HB2 SER A  74      10.100  -1.667  -3.634  1.00  0.97           H  
ATOM   1170  HB3 SER A  74      10.464  -1.357  -1.923  1.00  0.97           H  
ATOM   1171  O   SER A  74      10.712   0.293  -5.629  1.00  0.97           O  
ATOM   1172  OG  SER A  74      12.067  -1.855  -3.099  1.00  0.97           O  
ATOM   1173  HG  SER A  74      12.637  -1.583  -2.376  1.00  0.97           H  
ATOM   1174  N   MET A  75      12.745   0.817  -4.821  1.00  0.98           N  
ATOM   1175  H   MET A  75      13.266   1.029  -3.982  1.00  0.98           H  
ATOM   1176  CA  MET A  75      13.421   1.106  -6.093  1.00  0.98           C  
ATOM   1177  HA  MET A  75      14.422   1.451  -5.833  1.00  0.98           H  
ATOM   1178  C   MET A  75      12.814   2.272  -6.894  1.00  0.98           C  
ATOM   1179  CB  MET A  75      13.602  -0.180  -6.923  1.00  0.98           C  
ATOM   1180  HB2 MET A  75      12.629  -0.557  -7.239  1.00  0.98           H  
ATOM   1181  HB3 MET A  75      14.173   0.052  -7.822  1.00  0.98           H  
ATOM   1182  O   MET A  75      13.253   2.548  -8.009  1.00  0.98           O  
ATOM   1183  CG  MET A  75      14.338  -1.291  -6.162  1.00  0.98           C  
ATOM   1184  HG2 MET A  75      14.468  -2.140  -6.832  1.00  0.98           H  
ATOM   1185  HG3 MET A  75      13.707  -1.622  -5.336  1.00  0.98           H  
ATOM   1186  SD  MET A  75      15.963  -0.830  -5.490  1.00  0.98           S  
ATOM   1187  CE  MET A  75      16.921  -0.693  -7.022  1.00  0.98           C  
ATOM   1188  HE1 MET A  75      17.943  -0.392  -6.791  1.00  0.98           H  
ATOM   1189  HE2 MET A  75      16.469   0.045  -7.685  1.00  0.98           H  
ATOM   1190  HE3 MET A  75      16.948  -1.667  -7.509  1.00  0.98           H  
ATOM   1191  N   ILE A  76      11.871   3.018  -6.312  1.00  0.98           N  
ATOM   1192  H   ILE A  76      11.512   2.714  -5.418  1.00  0.98           H  
ATOM   1193  CA  ILE A  76      11.317   4.247  -6.888  1.00  0.98           C  
ATOM   1194  HA  ILE A  76      11.609   4.322  -7.935  1.00  0.98           H  
ATOM   1195  C   ILE A  76      11.915   5.461  -6.184  1.00  0.98           C  
ATOM   1196  CB  ILE A  76       9.780   4.243  -6.842  1.00  0.98           C  
ATOM   1197  HB  ILE A  76       9.490   4.205  -5.792  1.00  0.98           H  
ATOM   1198  O   ILE A  76      12.701   6.176  -6.799  1.00  0.98           O  
ATOM   1199  CG1 ILE A  76       9.140   3.007  -7.502  1.00  0.98           C  
ATOM   1200 HG12 ILE A  76       8.061   3.154  -7.536  1.00  0.98           H  
ATOM   1201 HG13 ILE A  76       9.320   2.130  -6.880  1.00  0.98           H  
ATOM   1202  CG2 ILE A  76       9.209   5.543  -7.442  1.00  0.98           C  
ATOM   1203 HG21 ILE A  76       8.120   5.523  -7.398  1.00  0.98           H  
ATOM   1204 HG22 ILE A  76       9.528   5.665  -8.478  1.00  0.98           H  
ATOM   1205 HG23 ILE A  76       9.536   6.412  -6.872  1.00  0.98           H  
ATOM   1206  CD1 ILE A  76       9.643   2.708  -8.914  1.00  0.98           C  
ATOM   1207 HD11 ILE A  76       9.674   3.626  -9.501  1.00  0.98           H  
ATOM   1208 HD12 ILE A  76      10.641   2.270  -8.879  1.00  0.98           H  
ATOM   1209 HD13 ILE A  76       8.962   2.000  -9.388  1.00  0.98           H  
ATOM   1210  N   THR A  77      11.603   5.675  -4.902  1.00  0.98           N  
ATOM   1211  H   THR A  77      10.941   5.065  -4.445  1.00  0.98           H  
ATOM   1212  CA  THR A  77      12.124   6.823  -4.135  1.00  0.98           C  
ATOM   1213  HA  THR A  77      12.498   7.576  -4.829  1.00  0.98           H  
ATOM   1214  C   THR A  77      13.295   6.466  -3.230  1.00  0.98           C  
ATOM   1215  CB  THR A  77      11.034   7.507  -3.304  1.00  0.98           C  
ATOM   1216  HB  THR A  77      11.474   8.363  -2.794  1.00  0.98           H  
ATOM   1217  O   THR A  77      14.005   7.353  -2.767  1.00  0.98           O  
ATOM   1218  CG2 THR A  77       9.898   8.018  -4.191  1.00  0.98           C  
ATOM   1219 HG21 THR A  77       9.309   8.757  -3.648  1.00  0.98           H  
ATOM   1220 HG22 THR A  77      10.302   8.504  -5.079  1.00  0.98           H  
ATOM   1221 HG23 THR A  77       9.245   7.201  -4.498  1.00  0.98           H  
ATOM   1222  OG1 THR A  77      10.553   6.603  -2.333  1.00  0.98           O  
ATOM   1223  HG1 THR A  77      11.010   6.824  -1.519  1.00  0.98           H  
ATOM   1224  N   GLN A  78      13.485   5.175  -2.956  1.00  0.97           N  
ATOM   1225  H   GLN A  78      12.838   4.503  -3.343  1.00  0.97           H  
ATOM   1226  CA  GLN A  78      14.557   4.671  -2.107  1.00  0.97           C  
ATOM   1227  HA  GLN A  78      15.460   5.251  -2.295  1.00  0.97           H  
ATOM   1228  C   GLN A  78      14.863   3.202  -2.401  1.00  0.97           C  
ATOM   1229  CB  GLN A  78      14.170   4.834  -0.626  1.00  0.97           C  
ATOM   1230  HB2 GLN A  78      13.999   5.889  -0.409  1.00  0.97           H  
ATOM   1231  HB3 GLN A  78      15.008   4.503  -0.013  1.00  0.97           H  
ATOM   1232  O   GLN A  78      14.026   2.462  -2.924  1.00  0.97           O  
ATOM   1233  CG  GLN A  78      12.912   4.041  -0.233  1.00  0.97           C  
ATOM   1234  HG2 GLN A  78      13.000   3.001  -0.544  1.00  0.97           H  
ATOM   1235  HG3 GLN A  78      12.034   4.473  -0.714  1.00  0.97           H  
ATOM   1236  CD  GLN A  78      12.709   4.058   1.268  1.00  0.97           C  
ATOM   1237  NE2 GLN A  78      13.461   3.276   2.009  1.00  0.97           N  
ATOM   1238 HE21 GLN A  78      13.370   3.371   3.011  1.00  0.97           H  
ATOM   1239 HE22 GLN A  78      14.176   2.715   1.568  1.00  0.97           H  
ATOM   1240  OE1 GLN A  78      11.854   4.736   1.806  1.00  0.97           O  
ATOM   1241  N   CYS A  79      16.037   2.753  -1.979  1.00  0.98           N  
ATOM   1242  H   CYS A  79      16.709   3.401  -1.593  1.00  0.98           H  
ATOM   1243  CA  CYS A  79      16.370   1.336  -1.924  1.00  0.98           C  
ATOM   1244  HA  CYS A  79      15.970   0.863  -2.821  1.00  0.98           H  
ATOM   1245  C   CYS A  79      15.714   0.693  -0.679  1.00  0.98           C  
ATOM   1246  CB  CYS A  79      17.897   1.211  -1.991  1.00  0.98           C  
ATOM   1247  HB2 CYS A  79      18.322   1.510  -1.033  1.00  0.98           H  
ATOM   1248  HB3 CYS A  79      18.191   0.180  -2.185  1.00  0.98           H  
ATOM   1249  O   CYS A  79      15.365   1.400   0.281  1.00  0.98           O  
ATOM   1250  SG  CYS A  79      18.589   2.295  -3.280  1.00  0.98           S  
ATOM   1251  N   PRO A  80      15.485  -0.633  -0.664  1.00  0.98           N  
ATOM   1252  CA  PRO A  80      14.956  -1.301   0.518  1.00  0.98           C  
ATOM   1253  HA  PRO A  80      13.993  -0.857   0.772  1.00  0.98           H  
ATOM   1254  C   PRO A  80      15.884  -1.193   1.730  1.00  0.98           C  
ATOM   1255  CB  PRO A  80      14.742  -2.762   0.140  1.00  0.98           C  
ATOM   1256  HB2 PRO A  80      15.534  -3.372   0.573  1.00  0.98           H  
ATOM   1257  HB3 PRO A  80      13.765  -3.107   0.479  1.00  0.98           H  
ATOM   1258  O   PRO A  80      17.099  -1.357   1.615  1.00  0.98           O  
ATOM   1259  CG  PRO A  80      14.852  -2.816  -1.380  1.00  0.98           C  
ATOM   1260  HG2 PRO A  80      15.362  -3.722  -1.708  1.00  0.98           H  
ATOM   1261  HG3 PRO A  80      13.849  -2.788  -1.805  1.00  0.98           H  
ATOM   1262  CD  PRO A  80      15.640  -1.565  -1.770  1.00  0.98           C  
ATOM   1263  HD2 PRO A  80      16.694  -1.815  -1.888  1.00  0.98           H  
ATOM   1264  HD3 PRO A  80      15.242  -1.158  -2.699  1.00  0.98           H  
ATOM   1265  N   ILE A  81      15.298  -1.020   2.913  1.00  0.98           N  
ATOM   1266  H   ILE A  81      14.289  -0.969   2.941  1.00  0.98           H  
ATOM   1267  CA  ILE A  81      15.989  -1.148   4.197  1.00  0.98           C  
ATOM   1268  HA  ILE A  81      16.900  -0.552   4.167  1.00  0.98           H  
ATOM   1269  C   ILE A  81      16.351  -2.628   4.368  1.00  0.98           C  
ATOM   1270  CB  ILE A  81      15.105  -0.650   5.368  1.00  0.98           C  
ATOM   1271  HB  ILE A  81      14.274  -1.345   5.487  1.00  0.98           H  
ATOM   1272  O   ILE A  81      15.471  -3.469   4.559  1.00  0.98           O  
ATOM   1273  CG1 ILE A  81      14.511   0.757   5.119  1.00  0.98           C  
ATOM   1274 HG12 ILE A  81      14.101   0.826   4.112  1.00  0.98           H  
ATOM   1275 HG13 ILE A  81      15.296   1.507   5.214  1.00  0.98           H  
ATOM   1276  CG2 ILE A  81      15.931  -0.656   6.671  1.00  0.98           C  
ATOM   1277 HG21 ILE A  81      16.334  -1.650   6.864  1.00  0.98           H  
ATOM   1278 HG22 ILE A  81      16.754   0.053   6.597  1.00  0.98           H  
ATOM   1279 HG23 ILE A  81      15.304  -0.388   7.522  1.00  0.98           H  
ATOM   1280  CD1 ILE A  81      13.361   1.097   6.075  1.00  0.98           C  
ATOM   1281 HD11 ILE A  81      13.724   1.163   7.101  1.00  0.98           H  
ATOM   1282 HD12 ILE A  81      12.928   2.056   5.789  1.00  0.98           H  
ATOM   1283 HD13 ILE A  81      12.587   0.333   6.007  1.00  0.98           H  
ATOM   1284  N   GLN A  82      17.640  -2.951   4.282  1.00  0.98           N  
ATOM   1285  H   GLN A  82      18.303  -2.224   4.050  1.00  0.98           H  
ATOM   1286  CA  GLN A  82      18.133  -4.327   4.405  1.00  0.98           C  
ATOM   1287  HA  GLN A  82      17.553  -4.954   3.728  1.00  0.98           H  
ATOM   1288  C   GLN A  82      17.957  -4.866   5.841  1.00  0.98           C  
ATOM   1289  CB  GLN A  82      19.611  -4.400   3.982  1.00  0.98           C  
ATOM   1290  HB2 GLN A  82      20.208  -3.820   4.685  1.00  0.98           H  
ATOM   1291  HB3 GLN A  82      19.946  -5.436   4.044  1.00  0.98           H  
ATOM   1292  O   GLN A  82      17.886  -4.071   6.788  1.00  0.98           O  
ATOM   1293  CG  GLN A  82      19.909  -3.884   2.565  1.00  0.98           C  
ATOM   1294  HG2 GLN A  82      19.658  -2.825   2.495  1.00  0.98           H  
ATOM   1295  HG3 GLN A  82      20.979  -3.976   2.376  1.00  0.98           H  
ATOM   1296  CD  GLN A  82      19.177  -4.659   1.478  1.00  0.98           C  
ATOM   1297  NE2 GLN A  82      18.265  -4.031   0.768  1.00  0.98           N  
ATOM   1298 HE21 GLN A  82      18.071  -3.053   0.927  1.00  0.98           H  
ATOM   1299 HE22 GLN A  82      17.801  -4.587   0.064  1.00  0.98           H  
ATOM   1300  OE1 GLN A  82      19.418  -5.833   1.249  1.00  0.98           O  
ATOM   1301  N   PRO A  83      17.918  -6.195   6.042  1.00  0.98           N  
ATOM   1302  CA  PRO A  83      17.956  -6.803   7.369  1.00  0.98           C  
ATOM   1303  HA  PRO A  83      16.996  -6.630   7.857  1.00  0.98           H  
ATOM   1304  C   PRO A  83      19.089  -6.246   8.242  1.00  0.98           C  
ATOM   1305  CB  PRO A  83      18.120  -8.304   7.118  1.00  0.98           C  
ATOM   1306  HB2 PRO A  83      19.174  -8.555   6.997  1.00  0.98           H  
ATOM   1307  HB3 PRO A  83      17.675  -8.902   7.913  1.00  0.98           H  
ATOM   1308  O   PRO A  83      20.228  -6.086   7.800  1.00  0.98           O  
ATOM   1309  CG  PRO A  83      17.402  -8.499   5.785  1.00  0.98           C  
ATOM   1310  HG2 PRO A  83      16.326  -8.535   5.955  1.00  0.98           H  
ATOM   1311  HG3 PRO A  83      17.743  -9.392   5.261  1.00  0.98           H  
ATOM   1312  CD  PRO A  83      17.753  -7.224   5.024  1.00  0.98           C  
ATOM   1313  HD2 PRO A  83      18.681  -7.361   4.470  1.00  0.98           H  
ATOM   1314  HD3 PRO A  83      16.932  -6.976   4.351  1.00  0.98           H  
ATOM   1315  N   GLY A  84      18.775  -5.917   9.494  1.00  0.98           N  
ATOM   1316  H   GLY A  84      17.810  -6.006   9.778  1.00  0.98           H  
ATOM   1317  CA  GLY A  84      19.705  -5.320  10.457  1.00  0.98           C  
ATOM   1318  HA2 GLY A  84      20.664  -5.832  10.388  1.00  0.98           H  
ATOM   1319  HA3 GLY A  84      19.306  -5.469  11.461  1.00  0.98           H  
ATOM   1320  C   GLY A  84      19.960  -3.818  10.273  1.00  0.98           C  
ATOM   1321  O   GLY A  84      20.623  -3.215  11.118  1.00  0.98           O  
ATOM   1322  N   GLN A  85      19.433  -3.198   9.213  1.00  0.98           N  
ATOM   1323  H   GLN A  85      18.886  -3.739   8.559  1.00  0.98           H  
ATOM   1324  CA  GLN A  85      19.564  -1.762   8.960  1.00  0.98           C  
ATOM   1325  HA  GLN A  85      20.435  -1.392   9.502  1.00  0.98           H  
ATOM   1326  C   GLN A  85      18.364  -0.970   9.496  1.00  0.98           C  
ATOM   1327  CB  GLN A  85      19.820  -1.490   7.465  1.00  0.98           C  
ATOM   1328  HB2 GLN A  85      19.980  -0.422   7.318  1.00  0.98           H  
ATOM   1329  HB3 GLN A  85      18.940  -1.770   6.885  1.00  0.98           H  
ATOM   1330  O   GLN A  85      17.364  -1.520   9.970  1.00  0.98           O  
ATOM   1331  CG  GLN A  85      21.046  -2.235   6.913  1.00  0.98           C  
ATOM   1332  HG2 GLN A  85      21.189  -1.957   5.869  1.00  0.98           H  
ATOM   1333  HG3 GLN A  85      20.864  -3.309   6.949  1.00  0.98           H  
ATOM   1334  CD  GLN A  85      22.327  -1.907   7.672  1.00  0.98           C  
ATOM   1335  NE2 GLN A  85      23.097  -2.899   8.060  1.00  0.98           N  
ATOM   1336 HE21 GLN A  85      22.837  -3.853   7.854  1.00  0.98           H  
ATOM   1337 HE22 GLN A  85      23.940  -2.650   8.559  1.00  0.98           H  
ATOM   1338  OE1 GLN A  85      22.642  -0.763   7.955  1.00  0.98           O  
ATOM   1339  N   ARG A  86      18.481   0.358   9.441  1.00  0.98           N  
ATOM   1340  H   ARG A  86      19.280   0.748   8.961  1.00  0.98           H  
ATOM   1341  CA  ARG A  86      17.451   1.294   9.893  1.00  0.98           C  
ATOM   1342  HA  ARG A  86      16.497   0.768   9.896  1.00  0.98           H  
ATOM   1343  C   ARG A  86      17.303   2.464   8.933  1.00  0.98           C  
ATOM   1344  CB  ARG A  86      17.756   1.768  11.325  1.00  0.98           C  
ATOM   1345  HB2 ARG A  86      17.927   0.898  11.959  1.00  0.98           H  
ATOM   1346  HB3 ARG A  86      16.881   2.300  11.698  1.00  0.98           H  
ATOM   1347  O   ARG A  86      18.259   2.808   8.247  1.00  0.98           O  
ATOM   1348  CG  ARG A  86      18.959   2.723  11.411  1.00  0.98           C  
ATOM   1349  HG2 ARG A  86      19.833   2.283  10.932  1.00  0.98           H  
ATOM   1350  HG3 ARG A  86      18.711   3.644  10.883  1.00  0.98           H  
ATOM   1351  CD  ARG A  86      19.292   3.096  12.859  1.00  0.98           C  
ATOM   1352  HD2 ARG A  86      18.368   3.186  13.430  1.00  0.98           H  
ATOM   1353  HD3 ARG A  86      19.785   4.068  12.846  1.00  0.98           H  
ATOM   1354  NE  ARG A  86      20.202   2.118  13.487  1.00  0.98           N  
ATOM   1355  HE  ARG A  86      20.549   1.381  12.889  1.00  0.98           H  
ATOM   1356  NH1 ARG A  86      20.248   3.061  15.577  1.00  0.98           N  
ATOM   1357 HH11 ARG A  86      20.614   3.090  16.518  1.00  0.98           H  
ATOM   1358 HH12 ARG A  86      19.555   3.729  15.271  1.00  0.98           H  
ATOM   1359  NH2 ARG A  86      21.566   1.316  15.122  1.00  0.98           N  
ATOM   1360 HH21 ARG A  86      21.928   1.355  16.065  1.00  0.98           H  
ATOM   1361 HH22 ARG A  86      21.910   0.614  14.483  1.00  0.98           H  
ATOM   1362  CZ  ARG A  86      20.665   2.168  14.722  1.00  0.98           C  
ATOM   1363  N   TYR A  87      16.140   3.100   8.952  1.00  0.98           N  
ATOM   1364  H   TYR A  87      15.405   2.739   9.544  1.00  0.98           H  
ATOM   1365  CA  TYR A  87      15.896   4.358   8.251  1.00  0.98           C  
ATOM   1366  HA  TYR A  87      16.823   4.930   8.207  1.00  0.98           H  
ATOM   1367  C   TYR A  87      14.854   5.189   8.996  1.00  0.98           C  
ATOM   1368  CB  TYR A  87      15.428   4.060   6.823  1.00  0.98           C  
ATOM   1369  HB2 TYR A  87      14.535   3.437   6.885  1.00  0.98           H  
ATOM   1370  HB3 TYR A  87      16.207   3.493   6.314  1.00  0.98           H  
ATOM   1371  O   TYR A  87      13.903   4.630   9.551  1.00  0.98           O  
ATOM   1372  CG  TYR A  87      15.108   5.282   5.987  1.00  0.98           C  
ATOM   1373  CD1 TYR A  87      13.900   5.353   5.267  1.00  0.98           C  
ATOM   1374  HD1 TYR A  87      13.197   4.533   5.297  1.00  0.98           H  
ATOM   1375  CD2 TYR A  87      16.018   6.355   5.935  1.00  0.98           C  
ATOM   1376  HD2 TYR A  87      16.954   6.311   6.471  1.00  0.98           H  
ATOM   1377  CE1 TYR A  87      13.602   6.497   4.502  1.00  0.98           C  
ATOM   1378  HE1 TYR A  87      12.689   6.560   3.928  1.00  0.98           H  
ATOM   1379  CE2 TYR A  87      15.720   7.502   5.182  1.00  0.98           C  
ATOM   1380  HE2 TYR A  87      16.420   8.324   5.175  1.00  0.98           H  
ATOM   1381  OH  TYR A  87      14.217   8.692   3.754  1.00  0.98           O  
ATOM   1382  HH  TYR A  87      14.952   9.308   3.785  1.00  0.98           H  
ATOM   1383  CZ  TYR A  87      14.507   7.576   4.467  1.00  0.98           C  
ATOM   1384  N   ALA A  88      15.024   6.511   9.020  1.00  0.99           N  
ATOM   1385  H   ALA A  88      15.828   6.923   8.569  1.00  0.99           H  
ATOM   1386  CA  ALA A  88      14.046   7.419   9.599  1.00  0.99           C  
ATOM   1387  HA  ALA A  88      13.325   6.848  10.184  1.00  0.99           H  
ATOM   1388  C   ALA A  88      13.269   8.169   8.509  1.00  0.99           C  
ATOM   1389  CB  ALA A  88      14.753   8.351  10.582  1.00  0.99           C  
ATOM   1390  HB1 ALA A  88      14.017   9.009  11.043  1.00  0.99           H  
ATOM   1391  HB2 ALA A  88      15.500   8.940  10.050  1.00  0.99           H  
ATOM   1392  HB3 ALA A  88      15.243   7.761  11.357  1.00  0.99           H  
ATOM   1393  O   ALA A  88      13.779   9.095   7.881  1.00  0.99           O  
ATOM   1394  N   TYR A  89      11.990   7.835   8.350  1.00  0.99           N  
ATOM   1395  H   TYR A  89      11.613   7.095   8.926  1.00  0.99           H  
ATOM   1396  CA  TYR A  89      11.071   8.612   7.520  1.00  0.99           C  
ATOM   1397  HA  TYR A  89      11.541   8.803   6.556  1.00  0.99           H  
ATOM   1398  C   TYR A  89      10.772   9.946   8.203  1.00  0.99           C  
ATOM   1399  CB  TYR A  89       9.783   7.822   7.282  1.00  0.99           C  
ATOM   1400  HB2 TYR A  89       9.062   8.471   6.784  1.00  0.99           H  
ATOM   1401  HB3 TYR A  89       9.352   7.534   8.241  1.00  0.99           H  
ATOM   1402  O   TYR A  89      10.381   9.962   9.372  1.00  0.99           O  
ATOM   1403  CG  TYR A  89       9.989   6.589   6.434  1.00  0.99           C  
ATOM   1404  CD1 TYR A  89       9.877   6.706   5.044  1.00  0.99           C  
ATOM   1405  HD1 TYR A  89       9.618   7.659   4.608  1.00  0.99           H  
ATOM   1406  CD2 TYR A  89      10.324   5.349   7.009  1.00  0.99           C  
ATOM   1407  HD2 TYR A  89      10.438   5.265   8.080  1.00  0.99           H  
ATOM   1408  CE1 TYR A  89      10.102   5.601   4.212  1.00  0.99           C  
ATOM   1409  HE1 TYR A  89      10.000   5.710   3.143  1.00  0.99           H  
ATOM   1410  CE2 TYR A  89      10.564   4.236   6.177  1.00  0.99           C  
ATOM   1411  HE2 TYR A  89      10.880   3.289   6.590  1.00  0.99           H  
ATOM   1412  OH  TYR A  89      10.778   3.323   3.961  1.00  0.99           O  
ATOM   1413  HH  TYR A  89      10.882   3.681   3.077  1.00  0.99           H  
ATOM   1414  CZ  TYR A  89      10.461   4.363   4.775  1.00  0.99           C  
ATOM   1415  N   ARG A  90      10.955  11.062   7.488  1.00  0.99           N  
ATOM   1416  H   ARG A  90      11.307  10.965   6.547  1.00  0.99           H  
ATOM   1417  CA  ARG A  90      10.712  12.422   7.995  1.00  0.99           C  
ATOM   1418  HA  ARG A  90      10.135  12.369   8.919  1.00  0.99           H  
ATOM   1419  C   ARG A  90       9.900  13.212   6.987  1.00  0.99           C  
ATOM   1420  CB  ARG A  90      12.034  13.155   8.279  1.00  0.99           C  
ATOM   1421  HB2 ARG A  90      11.807  14.129   8.712  1.00  0.99           H  
ATOM   1422  HB3 ARG A  90      12.575  13.309   7.345  1.00  0.99           H  
ATOM   1423  O   ARG A  90      10.382  13.479   5.889  1.00  0.99           O  
ATOM   1424  CG  ARG A  90      12.929  12.373   9.236  1.00  0.99           C  
ATOM   1425  HG2 ARG A  90      12.363  12.129  10.135  1.00  0.99           H  
ATOM   1426  HG3 ARG A  90      13.238  11.444   8.757  1.00  0.99           H  
ATOM   1427  CD  ARG A  90      14.193  13.161   9.593  1.00  0.99           C  
ATOM   1428  HD2 ARG A  90      14.694  13.456   8.671  1.00  0.99           H  
ATOM   1429  HD3 ARG A  90      13.928  14.062  10.146  1.00  0.99           H  
ATOM   1430  NE  ARG A  90      15.110  12.320  10.381  1.00  0.99           N  
ATOM   1431  HE  ARG A  90      15.891  11.921   9.881  1.00  0.99           H  
ATOM   1432  NH1 ARG A  90      13.885  12.277  12.308  1.00  0.99           N  
ATOM   1433 HH11 ARG A  90      13.728  11.918  13.239  1.00  0.99           H  
ATOM   1434 HH12 ARG A  90      13.226  12.917  11.889  1.00  0.99           H  
ATOM   1435  NH2 ARG A  90      15.714  11.033  12.161  1.00  0.99           N  
ATOM   1436 HH21 ARG A  90      15.506  10.656  13.075  1.00  0.99           H  
ATOM   1437 HH22 ARG A  90      16.452  10.625  11.606  1.00  0.99           H  
ATOM   1438  CZ  ARG A  90      14.903  11.882  11.607  1.00  0.99           C  
ATOM   1439  N   PHE A  91       8.690  13.602   7.361  1.00  0.99           N  
ATOM   1440  H   PHE A  91       8.334  13.328   8.265  1.00  0.99           H  
ATOM   1441  CA  PHE A  91       7.832  14.393   6.487  1.00  0.99           C  
ATOM   1442  HA  PHE A  91       8.472  15.075   5.927  1.00  0.99           H  
ATOM   1443  C   PHE A  91       6.852  15.263   7.268  1.00  0.99           C  
ATOM   1444  CB  PHE A  91       7.123  13.488   5.470  1.00  0.99           C  
ATOM   1445  HB2 PHE A  91       7.870  13.040   4.815  1.00  0.99           H  
ATOM   1446  HB3 PHE A  91       6.475  14.092   4.835  1.00  0.99           H  
ATOM   1447  O   PHE A  91       6.609  15.052   8.454  1.00  0.99           O  
ATOM   1448  CG  PHE A  91       6.312  12.378   6.092  1.00  0.99           C  
ATOM   1449  CD1 PHE A  91       6.927  11.149   6.392  1.00  0.99           C  
ATOM   1450  HD1 PHE A  91       7.976  10.998   6.180  1.00  0.99           H  
ATOM   1451  CD2 PHE A  91       4.943  12.566   6.353  1.00  0.99           C  
ATOM   1452  HD2 PHE A  91       4.464  13.502   6.107  1.00  0.99           H  
ATOM   1453  CE1 PHE A  91       6.175  10.104   6.946  1.00  0.99           C  
ATOM   1454  HE1 PHE A  91       6.640   9.153   7.157  1.00  0.99           H  
ATOM   1455  CE2 PHE A  91       4.186  11.507   6.877  1.00  0.99           C  
ATOM   1456  HE2 PHE A  91       3.120  11.617   7.016  1.00  0.99           H  
ATOM   1457  CZ  PHE A  91       4.802  10.279   7.169  1.00  0.99           C  
ATOM   1458  HZ  PHE A  91       4.214   9.454   7.544  1.00  0.99           H  
ATOM   1459  N   ASN A  92       6.292  16.262   6.591  1.00  0.98           N  
ATOM   1460  H   ASN A  92       6.467  16.324   5.598  1.00  0.98           H  
ATOM   1461  CA  ASN A  92       5.270  17.135   7.155  1.00  0.98           C  
ATOM   1462  HA  ASN A  92       5.268  17.053   8.241  1.00  0.98           H  
ATOM   1463  C   ASN A  92       3.889  16.707   6.667  1.00  0.98           C  
ATOM   1464  CB  ASN A  92       5.580  18.594   6.794  1.00  0.98           C  
ATOM   1465  HB2 ASN A  92       4.760  19.229   7.128  1.00  0.98           H  
ATOM   1466  HB3 ASN A  92       5.657  18.685   5.710  1.00  0.98           H  
ATOM   1467  O   ASN A  92       3.700  16.418   5.486  1.00  0.98           O  
ATOM   1468  CG  ASN A  92       6.852  19.102   7.445  1.00  0.98           C  
ATOM   1469  ND2 ASN A  92       7.543  20.015   6.804  1.00  0.98           N  
ATOM   1470 HD21 ASN A  92       7.240  20.335   5.895  1.00  0.98           H  
ATOM   1471 HD22 ASN A  92       8.402  20.319   7.239  1.00  0.98           H  
ATOM   1472  OD1 ASN A  92       7.241  18.709   8.533  1.00  0.98           O  
ATOM   1473  N   ILE A  93       2.918  16.725   7.573  1.00  0.98           N  
ATOM   1474  H   ILE A  93       3.146  16.974   8.525  1.00  0.98           H  
ATOM   1475  CA  ILE A  93       1.505  16.594   7.238  1.00  0.98           C  
ATOM   1476  HA  ILE A  93       1.390  15.909   6.398  1.00  0.98           H  
ATOM   1477  C   ILE A  93       1.013  17.977   6.823  1.00  0.98           C  
ATOM   1478  CB  ILE A  93       0.721  16.042   8.438  1.00  0.98           C  
ATOM   1479  HB  ILE A  93       0.730  16.788   9.233  1.00  0.98           H  
ATOM   1480  O   ILE A  93       1.081  18.923   7.612  1.00  0.98           O  
ATOM   1481  CG1 ILE A  93       1.330  14.749   9.024  1.00  0.98           C  
ATOM   1482 HG12 ILE A  93       2.341  14.948   9.379  1.00  0.98           H  
ATOM   1483 HG13 ILE A  93       0.747  14.477   9.904  1.00  0.98           H  
ATOM   1484  CG2 ILE A  93      -0.735  15.807   8.026  1.00  0.98           C  
ATOM   1485 HG21 ILE A  93      -1.229  16.751   7.799  1.00  0.98           H  
ATOM   1486 HG22 ILE A  93      -0.791  15.169   7.144  1.00  0.98           H  
ATOM   1487 HG23 ILE A  93      -1.255  15.329   8.856  1.00  0.98           H  
ATOM   1488  CD1 ILE A  93       1.381  13.549   8.070  1.00  0.98           C  
ATOM   1489 HD11 ILE A  93       1.990  13.789   7.198  1.00  0.98           H  
ATOM   1490 HD12 ILE A  93       1.828  12.705   8.595  1.00  0.98           H  
ATOM   1491 HD13 ILE A  93       0.377  13.265   7.755  1.00  0.98           H  
ATOM   1492  N   THR A  94       0.614  18.134   5.564  1.00  0.97           N  
ATOM   1493  H   THR A  94       0.573  17.330   4.954  1.00  0.97           H  
ATOM   1494  CA  THR A  94       0.248  19.444   5.016  1.00  0.97           C  
ATOM   1495  HA  THR A  94      -0.074  20.097   5.828  1.00  0.97           H  
ATOM   1496  C   THR A  94      -0.904  19.331   4.036  1.00  0.97           C  
ATOM   1497  CB  THR A  94       1.446  20.105   4.321  1.00  0.97           C  
ATOM   1498  HB  THR A  94       1.785  19.476   3.498  1.00  0.97           H  
ATOM   1499  O   THR A  94      -0.775  18.692   2.995  1.00  0.97           O  
ATOM   1500  CG2 THR A  94       1.127  21.503   3.788  1.00  0.97           C  
ATOM   1501 HG21 THR A  94       0.724  22.119   4.592  1.00  0.97           H  
ATOM   1502 HG22 THR A  94       2.040  21.962   3.407  1.00  0.97           H  
ATOM   1503 HG23 THR A  94       0.398  21.441   2.980  1.00  0.97           H  
ATOM   1504  OG1 THR A  94       2.503  20.259   5.239  1.00  0.97           O  
ATOM   1505  HG1 THR A  94       2.175  19.925   6.077  1.00  0.97           H  
ATOM   1506  N   GLY A  95      -1.982  20.050   4.314  1.00  0.97           N  
ATOM   1507  H   GLY A  95      -2.025  20.479   5.227  1.00  0.97           H  
ATOM   1508  CA  GLY A  95      -3.170  20.117   3.478  1.00  0.97           C  
ATOM   1509  HA2 GLY A  95      -3.777  20.955   3.822  1.00  0.97           H  
ATOM   1510  HA3 GLY A  95      -2.881  20.305   2.444  1.00  0.97           H  
ATOM   1511  C   GLY A  95      -4.026  18.852   3.508  1.00  0.97           C  
ATOM   1512  O   GLY A  95      -4.679  18.572   2.505  1.00  0.97           O  
ATOM   1513  N   GLN A  96      -3.979  18.048   4.577  1.00  0.98           N  
ATOM   1514  H   GLN A  96      -3.441  18.325   5.386  1.00  0.98           H  
ATOM   1515  CA  GLN A  96      -4.673  16.755   4.629  1.00  0.98           C  
ATOM   1516  HA  GLN A  96      -5.445  16.731   3.859  1.00  0.98           H  
ATOM   1517  C   GLN A  96      -5.380  16.553   5.969  1.00  0.98           C  
ATOM   1518  CB  GLN A  96      -3.692  15.603   4.339  1.00  0.98           C  
ATOM   1519  HB2 GLN A  96      -4.236  14.659   4.380  1.00  0.98           H  
ATOM   1520  HB3 GLN A  96      -2.910  15.590   5.098  1.00  0.98           H  
ATOM   1521  O   GLN A  96      -4.820  16.815   7.027  1.00  0.98           O  
ATOM   1522  CG  GLN A  96      -3.048  15.748   2.953  1.00  0.98           C  
ATOM   1523  HG2 GLN A  96      -2.406  16.629   2.938  1.00  0.98           H  
ATOM   1524  HG3 GLN A  96      -3.834  15.884   2.209  1.00  0.98           H  
ATOM   1525  CD  GLN A  96      -2.196  14.556   2.554  1.00  0.98           C  
ATOM   1526  NE2 GLN A  96      -2.793  13.588   1.902  1.00  0.98           N  
ATOM   1527 HE21 GLN A  96      -2.216  12.864   1.499  1.00  0.98           H  
ATOM   1528 HE22 GLN A  96      -3.758  13.675   1.616  1.00  0.98           H  
ATOM   1529  OE1 GLN A  96      -1.001  14.492   2.815  1.00  0.98           O  
ATOM   1530  N   GLU A  97      -6.612  16.048   5.941  1.00  0.98           N  
ATOM   1531  H   GLU A  97      -7.030  15.827   5.048  1.00  0.98           H  
ATOM   1532  CA  GLU A  97      -7.386  15.700   7.137  1.00  0.98           C  
ATOM   1533  HA  GLU A  97      -6.705  15.455   7.952  1.00  0.98           H  
ATOM   1534  C   GLU A  97      -8.254  14.471   6.852  1.00  0.98           C  
ATOM   1535  CB  GLU A  97      -8.284  16.867   7.586  1.00  0.98           C  
ATOM   1536  HB2 GLU A  97      -8.895  17.190   6.743  1.00  0.98           H  
ATOM   1537  HB3 GLU A  97      -8.942  16.497   8.372  1.00  0.98           H  
ATOM   1538  O   GLU A  97      -8.874  14.365   5.800  1.00  0.98           O  
ATOM   1539  CG  GLU A  97      -7.509  18.070   8.146  1.00  0.98           C  
ATOM   1540  HG2 GLU A  97      -6.939  17.738   9.013  1.00  0.98           H  
ATOM   1541  HG3 GLU A  97      -6.811  18.431   7.391  1.00  0.98           H  
ATOM   1542  CD  GLU A  97      -8.403  19.247   8.559  1.00  0.98           C  
ATOM   1543  OE1 GLU A  97      -7.824  20.304   8.903  1.00  0.98           O  
ATOM   1544  OE2 GLU A  97      -9.646  19.093   8.598  1.00  0.98           O  
ATOM   1545  N   GLY A  98      -8.334  13.537   7.799  1.00  0.98           N  
ATOM   1546  H   GLY A  98      -7.791  13.659   8.642  1.00  0.98           H  
ATOM   1547  CA  GLY A  98      -9.107  12.305   7.660  1.00  0.98           C  
ATOM   1548  HA2 GLY A  98      -9.549  12.238   6.666  1.00  0.98           H  
ATOM   1549  HA3 GLY A  98      -9.929  12.308   8.377  1.00  0.98           H  
ATOM   1550  C   GLY A  98      -8.258  11.064   7.903  1.00  0.98           C  
ATOM   1551  O   GLY A  98      -7.448  11.017   8.834  1.00  0.98           O  
ATOM   1552  N   THR A  99      -8.479  10.032   7.096  1.00  0.99           N  
ATOM   1553  H   THR A  99      -9.177  10.125   6.372  1.00  0.99           H  
ATOM   1554  CA  THR A  99      -7.771   8.754   7.200  1.00  0.99           C  
ATOM   1555  HA  THR A  99      -7.110   8.765   8.066  1.00  0.99           H  
ATOM   1556  C   THR A  99      -6.921   8.513   5.968  1.00  0.99           C  
ATOM   1557  CB  THR A  99      -8.756   7.597   7.390  1.00  0.99           C  
ATOM   1558  HB  THR A  99      -9.423   7.540   6.529  1.00  0.99           H  
ATOM   1559  O   THR A  99      -7.414   8.556   4.849  1.00  0.99           O  
ATOM   1560  CG2 THR A  99      -8.089   6.244   7.605  1.00  0.99           C  
ATOM   1561 HG21 THR A  99      -8.857   5.489   7.775  1.00  0.99           H  
ATOM   1562 HG22 THR A  99      -7.526   5.957   6.717  1.00  0.99           H  
ATOM   1563 HG23 THR A  99      -7.415   6.289   8.460  1.00  0.99           H  
ATOM   1564  OG1 THR A  99      -9.512   7.817   8.553  1.00  0.99           O  
ATOM   1565  HG1 THR A  99     -10.406   7.919   8.218  1.00  0.99           H  
ATOM   1566  N   LEU A 100      -5.663   8.182   6.205  1.00  0.99           N  
ATOM   1567  H   LEU A 100      -5.352   8.196   7.166  1.00  0.99           H  
ATOM   1568  CA  LEU A 100      -4.750   7.528   5.282  1.00  0.99           C  
ATOM   1569  HA  LEU A 100      -5.255   7.251   4.357  1.00  0.99           H  
ATOM   1570  C   LEU A 100      -4.259   6.237   5.948  1.00  0.99           C  
ATOM   1571  CB  LEU A 100      -3.601   8.496   4.956  1.00  0.99           C  
ATOM   1572  HB2 LEU A 100      -2.837   7.971   4.382  1.00  0.99           H  
ATOM   1573  HB3 LEU A 100      -3.144   8.820   5.891  1.00  0.99           H  
ATOM   1574  O   LEU A 100      -4.776   5.801   6.988  1.00  0.99           O  
ATOM   1575  CG  LEU A 100      -4.015   9.741   4.158  1.00  0.99           C  
ATOM   1576  HG  LEU A 100      -4.688  10.338   4.773  1.00  0.99           H  
ATOM   1577  CD1 LEU A 100      -2.769  10.569   3.893  1.00  0.99           C  
ATOM   1578 HD11 LEU A 100      -2.096  10.028   3.228  1.00  0.99           H  
ATOM   1579 HD12 LEU A 100      -2.253  10.767   4.833  1.00  0.99           H  
ATOM   1580 HD13 LEU A 100      -3.050  11.516   3.431  1.00  0.99           H  
ATOM   1581  CD2 LEU A 100      -4.685   9.427   2.817  1.00  0.99           C  
ATOM   1582 HD21 LEU A 100      -4.829  10.348   2.251  1.00  0.99           H  
ATOM   1583 HD22 LEU A 100      -4.054   8.753   2.238  1.00  0.99           H  
ATOM   1584 HD23 LEU A 100      -5.660   8.967   2.972  1.00  0.99           H  
ATOM   1585  N   TRP A 101      -3.249   5.608   5.373  1.00  0.99           N  
ATOM   1586  H   TRP A 101      -2.810   6.001   4.553  1.00  0.99           H  
ATOM   1587  CA  TRP A 101      -2.656   4.401   5.920  1.00  0.99           C  
ATOM   1588  HA  TRP A 101      -2.658   4.454   7.009  1.00  0.99           H  
ATOM   1589  C   TRP A 101      -1.191   4.300   5.505  1.00  0.99           C  
ATOM   1590  CB  TRP A 101      -3.524   3.204   5.512  1.00  0.99           C  
ATOM   1591  HB2 TRP A 101      -3.176   2.317   6.041  1.00  0.99           H  
ATOM   1592  HB3 TRP A 101      -4.547   3.386   5.843  1.00  0.99           H  
ATOM   1593  O   TRP A 101      -0.694   5.110   4.730  1.00  0.99           O  
ATOM   1594  CG  TRP A 101      -3.573   2.866   4.062  1.00  0.99           C  
ATOM   1595  CD1 TRP A 101      -4.046   3.642   3.058  1.00  0.99           C  
ATOM   1596  HD1 TRP A 101      -4.447   4.640   3.160  1.00  0.99           H  
ATOM   1597  CD2 TRP A 101      -3.135   1.627   3.438  1.00  0.99           C  
ATOM   1598  CE2 TRP A 101      -3.283   1.762   2.029  1.00  0.99           C  
ATOM   1599  CE3 TRP A 101      -2.614   0.407   3.924  1.00  0.99           C  
ATOM   1600  HE3 TRP A 101      -2.464   0.279   4.986  1.00  0.99           H  
ATOM   1601  NE1 TRP A 101      -3.875   2.992   1.854  1.00  0.99           N  
ATOM   1602  HE1 TRP A 101      -4.056   3.414   0.955  1.00  0.99           H  
ATOM   1603  CH2 TRP A 101      -2.434  -0.464   1.655  1.00  0.99           C  
ATOM   1604  HH2 TRP A 101      -2.175  -1.262   0.975  1.00  0.99           H  
ATOM   1605  CZ2 TRP A 101      -2.865   0.765   1.145  1.00  0.99           C  
ATOM   1606  HZ2 TRP A 101      -2.865   0.949   0.081  1.00  0.99           H  
ATOM   1607  CZ3 TRP A 101      -2.315  -0.647   3.042  1.00  0.99           C  
ATOM   1608  HZ3 TRP A 101      -1.958  -1.593   3.422  1.00  0.99           H  
ATOM   1609  N   TRP A 102      -0.477   3.354   6.093  1.00  0.99           N  
ATOM   1610  H   TRP A 102      -0.940   2.717   6.726  1.00  0.99           H  
ATOM   1611  CA  TRP A 102       0.900   3.040   5.742  1.00  0.99           C  
ATOM   1612  HA  TRP A 102       1.142   3.520   4.793  1.00  0.99           H  
ATOM   1613  C   TRP A 102       1.024   1.535   5.544  1.00  0.99           C  
ATOM   1614  CB  TRP A 102       1.852   3.577   6.820  1.00  0.99           C  
ATOM   1615  HB2 TRP A 102       1.743   4.661   6.861  1.00  0.99           H  
ATOM   1616  HB3 TRP A 102       2.878   3.367   6.516  1.00  0.99           H  
ATOM   1617  O   TRP A 102       0.283   0.766   6.169  1.00  0.99           O  
ATOM   1618  CG  TRP A 102       1.636   3.017   8.196  1.00  0.99           C  
ATOM   1619  CD1 TRP A 102       0.907   3.587   9.183  1.00  0.99           C  
ATOM   1620  HD1 TRP A 102       0.404   4.539   9.092  1.00  0.99           H  
ATOM   1621  CD2 TRP A 102       2.081   1.731   8.720  1.00  0.99           C  
ATOM   1622  CE2 TRP A 102       1.562   1.583  10.038  1.00  0.99           C  
ATOM   1623  CE3 TRP A 102       2.839   0.660   8.202  1.00  0.99           C  
ATOM   1624  HE3 TRP A 102       3.254   0.741   7.208  1.00  0.99           H  
ATOM   1625  NE1 TRP A 102       0.869   2.748  10.281  1.00  0.99           N  
ATOM   1626  HE1 TRP A 102       0.346   2.935  11.124  1.00  0.99           H  
ATOM   1627  CH2 TRP A 102       2.476  -0.643  10.230  1.00  0.99           C  
ATOM   1628  HH2 TRP A 102       2.590  -1.574  10.767  1.00  0.99           H  
ATOM   1629  CZ2 TRP A 102       1.755   0.421  10.792  1.00  0.99           C  
ATOM   1630  HZ2 TRP A 102       1.308   0.344  11.773  1.00  0.99           H  
ATOM   1631  CZ3 TRP A 102       3.027  -0.518   8.944  1.00  0.99           C  
ATOM   1632  HZ3 TRP A 102       3.583  -1.335   8.508  1.00  0.99           H  
ATOM   1633  N   HIS A 103       1.948   1.102   4.693  1.00  0.99           N  
ATOM   1634  H   HIS A 103       2.505   1.773   4.182  1.00  0.99           H  
ATOM   1635  CA  HIS A 103       2.170  -0.319   4.439  1.00  0.99           C  
ATOM   1636  HA  HIS A 103       2.074  -0.859   5.381  1.00  0.99           H  
ATOM   1637  C   HIS A 103       3.561  -0.631   3.906  1.00  0.99           C  
ATOM   1638  CB  HIS A 103       1.104  -0.841   3.477  1.00  0.99           C  
ATOM   1639  HB2 HIS A 103       1.225  -1.922   3.405  1.00  0.99           H  
ATOM   1640  HB3 HIS A 103       0.125  -0.654   3.917  1.00  0.99           H  
ATOM   1641  O   HIS A 103       4.271   0.259   3.448  1.00  0.99           O  
ATOM   1642  CG  HIS A 103       1.144  -0.246   2.091  1.00  0.99           C  
ATOM   1643  CD2 HIS A 103       0.425   0.827   1.643  1.00  0.99           C  
ATOM   1644  HD2 HIS A 103      -0.261   1.427   2.222  1.00  0.99           H  
ATOM   1645  ND1 HIS A 103       1.854  -0.730   1.015  1.00  0.99           N  
ATOM   1646  HD1 HIS A 103       2.516  -1.493   1.021  1.00  0.99           H  
ATOM   1647  CE1 HIS A 103       1.565   0.020  -0.058  1.00  0.99           C  
ATOM   1648  HE1 HIS A 103       1.967  -0.117  -1.050  1.00  0.99           H  
ATOM   1649  NE2 HIS A 103       0.672   0.957   0.278  1.00  0.99           N  
ATOM   1650  N   ALA A 104       3.954  -1.905   3.947  1.00  0.98           N  
ATOM   1651  H   ALA A 104       3.338  -2.599   4.347  1.00  0.98           H  
ATOM   1652  CA  ALA A 104       5.140  -2.347   3.235  1.00  0.98           C  
ATOM   1653  HA  ALA A 104       5.954  -1.700   3.562  1.00  0.98           H  
ATOM   1654  C   ALA A 104       4.948  -2.177   1.724  1.00  0.98           C  
ATOM   1655  CB  ALA A 104       5.511  -3.783   3.606  1.00  0.98           C  
ATOM   1656  HB1 ALA A 104       6.325  -4.128   2.968  1.00  0.98           H  
ATOM   1657  HB2 ALA A 104       5.852  -3.815   4.641  1.00  0.98           H  
ATOM   1658  HB3 ALA A 104       4.652  -4.439   3.468  1.00  0.98           H  
ATOM   1659  O   ALA A 104       3.916  -2.576   1.188  1.00  0.98           O  
ATOM   1660  N   HIS A 105       5.935  -1.594   1.048  1.00  0.95           N  
ATOM   1661  H   HIS A 105       6.735  -1.261   1.566  1.00  0.95           H  
ATOM   1662  CA  HIS A 105       5.944  -1.422  -0.413  1.00  0.95           C  
ATOM   1663  HA  HIS A 105       5.059  -1.906  -0.826  1.00  0.95           H  
ATOM   1664  C   HIS A 105       7.142  -2.147  -1.050  1.00  0.95           C  
ATOM   1665  CB  HIS A 105       5.829   0.067  -0.745  1.00  0.95           C  
ATOM   1666  HB2 HIS A 105       5.108   0.495  -0.049  1.00  0.95           H  
ATOM   1667  HB3 HIS A 105       6.790   0.559  -0.593  1.00  0.95           H  
ATOM   1668  O   HIS A 105       7.716  -1.731  -2.059  1.00  0.95           O  
ATOM   1669  CG  HIS A 105       5.325   0.342  -2.139  1.00  0.95           C  
ATOM   1670  CD2 HIS A 105       4.213   1.065  -2.477  1.00  0.95           C  
ATOM   1671  HD2 HIS A 105       3.539   1.572  -1.801  1.00  0.95           H  
ATOM   1672  ND1 HIS A 105       5.876  -0.118  -3.314  1.00  0.95           N  
ATOM   1673  HD1 HIS A 105       6.654  -0.759  -3.377  1.00  0.95           H  
ATOM   1674  CE1 HIS A 105       5.114   0.305  -4.333  1.00  0.95           C  
ATOM   1675  HE1 HIS A 105       5.273   0.080  -5.377  1.00  0.95           H  
ATOM   1676  NE2 HIS A 105       4.092   1.025  -3.863  1.00  0.95           N  
ATOM   1677  N   ALA A 106       7.530  -3.245  -0.409  1.00  0.92           N  
ATOM   1678  H   ALA A 106       6.979  -3.537   0.386  1.00  0.92           H  
ATOM   1679  CA  ALA A 106       8.490  -4.214  -0.889  1.00  0.92           C  
ATOM   1680  HA  ALA A 106       8.669  -4.075  -1.955  1.00  0.92           H  
ATOM   1681  C   ALA A 106       7.870  -5.590  -0.654  1.00  0.92           C  
ATOM   1682  CB  ALA A 106       9.808  -4.036  -0.124  1.00  0.92           C  
ATOM   1683  HB1 ALA A 106      10.539  -4.762  -0.480  1.00  0.92           H  
ATOM   1684  HB2 ALA A 106      10.193  -3.028  -0.281  1.00  0.92           H  
ATOM   1685  HB3 ALA A 106       9.640  -4.199   0.940  1.00  0.92           H  
ATOM   1686  O   ALA A 106       7.529  -5.907   0.488  1.00  0.92           O  
ATOM   1687  N   SER A 107       7.748  -6.380  -1.721  1.00  0.91           N  
ATOM   1688  H   SER A 107       8.008  -6.022  -2.629  1.00  0.91           H  
ATOM   1689  CA  SER A 107       7.137  -7.709  -1.700  1.00  0.91           C  
ATOM   1690  HA  SER A 107       7.181  -8.067  -2.729  1.00  0.91           H  
ATOM   1691  C   SER A 107       5.645  -7.721  -1.301  1.00  0.91           C  
ATOM   1692  CB  SER A 107       8.033  -8.631  -0.837  1.00  0.91           C  
ATOM   1693  HB2 SER A 107       9.034  -8.641  -1.267  1.00  0.91           H  
ATOM   1694  HB3 SER A 107       8.106  -8.239   0.178  1.00  0.91           H  
ATOM   1695  O   SER A 107       5.066  -6.707  -0.901  1.00  0.91           O  
ATOM   1696  OG  SER A 107       7.581  -9.959  -0.741  1.00  0.91           O  
ATOM   1697  HG  SER A 107       7.412 -10.242  -1.643  1.00  0.91           H  
ATOM   1698  N   PHE A 108       5.034  -8.903  -1.314  1.00  0.95           N  
ATOM   1699  H   PHE A 108       5.546  -9.657  -1.748  1.00  0.95           H  
ATOM   1700  CA  PHE A 108       3.719  -9.213  -0.740  1.00  0.95           C  
ATOM   1701  HA  PHE A 108       2.992  -8.534  -1.185  1.00  0.95           H  
ATOM   1702  C   PHE A 108       3.635  -9.008   0.792  1.00  0.95           C  
ATOM   1703  CB  PHE A 108       3.345 -10.652  -1.137  1.00  0.95           C  
ATOM   1704  HB2 PHE A 108       4.249 -11.254  -1.224  1.00  0.95           H  
ATOM   1705  HB3 PHE A 108       2.748 -11.091  -0.338  1.00  0.95           H  
ATOM   1706  O   PHE A 108       2.603  -9.281   1.411  1.00  0.95           O  
ATOM   1707  CG  PHE A 108       2.534 -10.775  -2.415  1.00  0.95           C  
ATOM   1708  CD1 PHE A 108       2.892 -10.055  -3.570  1.00  0.95           C  
ATOM   1709  HD1 PHE A 108       3.747  -9.396  -3.567  1.00  0.95           H  
ATOM   1710  CD2 PHE A 108       1.377 -11.580  -2.435  1.00  0.95           C  
ATOM   1711  HD2 PHE A 108       1.095 -12.140  -1.557  1.00  0.95           H  
ATOM   1712  CE1 PHE A 108       2.099 -10.119  -4.725  1.00  0.95           C  
ATOM   1713  HE1 PHE A 108       2.371  -9.527  -5.586  1.00  0.95           H  
ATOM   1714  CE2 PHE A 108       0.567 -11.625  -3.583  1.00  0.95           C  
ATOM   1715  HE2 PHE A 108      -0.332 -12.223  -3.582  1.00  0.95           H  
ATOM   1716  CZ  PHE A 108       0.924 -10.885  -4.725  1.00  0.95           C  
ATOM   1717  HZ  PHE A 108       0.295 -10.888  -5.603  1.00  0.95           H  
ATOM   1718  N   LEU A 109       4.682  -8.474   1.438  1.00  0.97           N  
ATOM   1719  H   LEU A 109       5.492  -8.247   0.880  1.00  0.97           H  
ATOM   1720  CA  LEU A 109       4.698  -8.128   2.867  1.00  0.97           C  
ATOM   1721  HA  LEU A 109       4.523  -9.036   3.444  1.00  0.97           H  
ATOM   1722  C   LEU A 109       3.593  -7.142   3.268  1.00  0.97           C  
ATOM   1723  CB  LEU A 109       6.066  -7.533   3.241  1.00  0.97           C  
ATOM   1724  HB2 LEU A 109       6.298  -6.737   2.534  1.00  0.97           H  
ATOM   1725  HB3 LEU A 109       5.995  -7.078   4.229  1.00  0.97           H  
ATOM   1726  O   LEU A 109       3.227  -7.090   4.445  1.00  0.97           O  
ATOM   1727  CG  LEU A 109       7.223  -8.544   3.267  1.00  0.97           C  
ATOM   1728  HG  LEU A 109       7.276  -9.072   2.315  1.00  0.97           H  
ATOM   1729  CD1 LEU A 109       8.538  -7.798   3.491  1.00  0.97           C  
ATOM   1730 HD11 LEU A 109       9.361  -8.511   3.461  1.00  0.97           H  
ATOM   1731 HD12 LEU A 109       8.531  -7.282   4.451  1.00  0.97           H  
ATOM   1732 HD13 LEU A 109       8.691  -7.077   2.688  1.00  0.97           H  
ATOM   1733  CD2 LEU A 109       7.058  -9.552   4.408  1.00  0.97           C  
ATOM   1734 HD21 LEU A 109       6.930  -9.028   5.355  1.00  0.97           H  
ATOM   1735 HD22 LEU A 109       7.942 -10.187   4.463  1.00  0.97           H  
ATOM   1736 HD23 LEU A 109       6.200 -10.197   4.219  1.00  0.97           H  
ATOM   1737  N   ARG A 110       3.007  -6.402   2.315  1.00  0.96           N  
ATOM   1738  H   ARG A 110       3.376  -6.481   1.378  1.00  0.96           H  
ATOM   1739  CA  ARG A 110       1.791  -5.600   2.530  1.00  0.96           C  
ATOM   1740  HA  ARG A 110       2.026  -4.777   3.206  1.00  0.96           H  
ATOM   1741  C   ARG A 110       0.661  -6.404   3.184  1.00  0.96           C  
ATOM   1742  CB  ARG A 110       1.342  -5.025   1.179  1.00  0.96           C  
ATOM   1743  HB2 ARG A 110       1.080  -5.842   0.506  1.00  0.96           H  
ATOM   1744  HB3 ARG A 110       2.177  -4.483   0.737  1.00  0.96           H  
ATOM   1745  O   ARG A 110      -0.109  -5.824   3.942  1.00  0.96           O  
ATOM   1746  CG  ARG A 110       0.142  -4.073   1.313  1.00  0.96           C  
ATOM   1747  HG2 ARG A 110       0.354  -3.339   2.090  1.00  0.96           H  
ATOM   1748  HG3 ARG A 110      -0.755  -4.625   1.594  1.00  0.96           H  
ATOM   1749  CD  ARG A 110      -0.113  -3.329   0.002  1.00  0.96           C  
ATOM   1750  HD2 ARG A 110      -0.755  -2.473   0.207  1.00  0.96           H  
ATOM   1751  HD3 ARG A 110       0.832  -2.950  -0.389  1.00  0.96           H  
ATOM   1752  NE  ARG A 110      -0.735  -4.197  -1.006  1.00  0.96           N  
ATOM   1753  HE  ARG A 110      -0.249  -5.052  -1.235  1.00  0.96           H  
ATOM   1754  NH1 ARG A 110      -1.957  -2.623  -2.167  1.00  0.96           N  
ATOM   1755 HH11 ARG A 110      -2.450  -2.483  -3.037  1.00  0.96           H  
ATOM   1756 HH12 ARG A 110      -1.361  -1.898  -1.794  1.00  0.96           H  
ATOM   1757  NH2 ARG A 110      -2.086  -4.723  -2.739  1.00  0.96           N  
ATOM   1758 HH21 ARG A 110      -2.749  -4.450  -3.450  1.00  0.96           H  
ATOM   1759 HH22 ARG A 110      -1.409  -5.436  -2.972  1.00  0.96           H  
ATOM   1760  CZ  ARG A 110      -1.602  -3.846  -1.934  1.00  0.96           C  
ATOM   1761  N   ALA A 111       0.601  -7.723   2.971  1.00  0.98           N  
ATOM   1762  H   ALA A 111       1.264  -8.131   2.327  1.00  0.98           H  
ATOM   1763  CA  ALA A 111      -0.357  -8.631   3.609  1.00  0.98           C  
ATOM   1764  HA  ALA A 111      -1.363  -8.387   3.267  1.00  0.98           H  
ATOM   1765  C   ALA A 111      -0.331  -8.582   5.148  1.00  0.98           C  
ATOM   1766  CB  ALA A 111      -0.010 -10.064   3.188  1.00  0.98           C  
ATOM   1767  HB1 ALA A 111       0.142 -10.141   2.112  1.00  0.98           H  
ATOM   1768  HB2 ALA A 111       0.919 -10.373   3.666  1.00  0.98           H  
ATOM   1769  HB3 ALA A 111      -0.811 -10.741   3.488  1.00  0.98           H  
ATOM   1770  O   ALA A 111      -1.344  -8.842   5.798  1.00  0.98           O  
ATOM   1771  N   THR A 112       0.832  -8.301   5.747  1.00  0.98           N  
ATOM   1772  H   THR A 112       1.641  -8.158   5.160  1.00  0.98           H  
ATOM   1773  CA  THR A 112       1.039  -8.384   7.204  1.00  0.98           C  
ATOM   1774  HA  THR A 112       0.064  -8.463   7.684  1.00  0.98           H  
ATOM   1775  C   THR A 112       1.700  -7.146   7.808  1.00  0.98           C  
ATOM   1776  CB  THR A 112       1.825  -9.647   7.583  1.00  0.98           C  
ATOM   1777  HB  THR A 112       1.917  -9.691   8.668  1.00  0.98           H  
ATOM   1778  O   THR A 112       1.656  -6.956   9.026  1.00  0.98           O  
ATOM   1779  CG2 THR A 112       1.130 -10.927   7.112  1.00  0.98           C  
ATOM   1780 HG21 THR A 112       1.676 -11.799   7.471  1.00  0.98           H  
ATOM   1781 HG22 THR A 112       1.111 -10.968   6.023  1.00  0.98           H  
ATOM   1782 HG23 THR A 112       0.108 -10.957   7.490  1.00  0.98           H  
ATOM   1783  OG1 THR A 112       3.112  -9.635   7.020  1.00  0.98           O  
ATOM   1784  HG1 THR A 112       3.709  -9.293   7.689  1.00  0.98           H  
ATOM   1785  N   VAL A 113       2.265  -6.268   6.980  1.00  0.99           N  
ATOM   1786  H   VAL A 113       2.330  -6.518   6.003  1.00  0.99           H  
ATOM   1787  CA  VAL A 113       2.889  -5.009   7.386  1.00  0.99           C  
ATOM   1788  HA  VAL A 113       2.881  -4.940   8.474  1.00  0.99           H  
ATOM   1789  C   VAL A 113       2.072  -3.840   6.846  1.00  0.99           C  
ATOM   1790  CB  VAL A 113       4.361  -4.947   6.941  1.00  0.99           C  
ATOM   1791  HB  VAL A 113       4.416  -5.010   5.855  1.00  0.99           H  
ATOM   1792  O   VAL A 113       2.326  -3.323   5.762  1.00  0.99           O  
ATOM   1793  CG1 VAL A 113       4.976  -3.623   7.417  1.00  0.99           C  
ATOM   1794 HG11 VAL A 113       4.700  -2.820   6.733  1.00  0.99           H  
ATOM   1795 HG12 VAL A 113       4.609  -3.385   8.415  1.00  0.99           H  
ATOM   1796 HG13 VAL A 113       6.063  -3.685   7.448  1.00  0.99           H  
ATOM   1797  CG2 VAL A 113       5.182  -6.105   7.522  1.00  0.99           C  
ATOM   1798 HG21 VAL A 113       5.131  -6.100   8.611  1.00  0.99           H  
ATOM   1799 HG22 VAL A 113       6.220  -6.016   7.203  1.00  0.99           H  
ATOM   1800 HG23 VAL A 113       4.801  -7.054   7.145  1.00  0.99           H  
ATOM   1801  N   TYR A 114       1.077  -3.420   7.623  1.00  0.99           N  
ATOM   1802  H   TYR A 114       0.862  -3.940   8.462  1.00  0.99           H  
ATOM   1803  CA  TYR A 114       0.259  -2.244   7.334  1.00  0.99           C  
ATOM   1804  HA  TYR A 114       0.907  -1.460   6.942  1.00  0.99           H  
ATOM   1805  C   TYR A 114      -0.404  -1.698   8.601  1.00  0.99           C  
ATOM   1806  CB  TYR A 114      -0.799  -2.590   6.275  1.00  0.99           C  
ATOM   1807  HB2 TYR A 114      -0.309  -2.981   5.384  1.00  0.99           H  
ATOM   1808  HB3 TYR A 114      -1.303  -1.670   5.976  1.00  0.99           H  
ATOM   1809  O   TYR A 114      -0.586  -2.422   9.585  1.00  0.99           O  
ATOM   1810  CG  TYR A 114      -1.839  -3.591   6.740  1.00  0.99           C  
ATOM   1811  CD1 TYR A 114      -1.598  -4.972   6.631  1.00  0.99           C  
ATOM   1812  HD1 TYR A 114      -0.668  -5.325   6.211  1.00  0.99           H  
ATOM   1813  CD2 TYR A 114      -3.053  -3.136   7.282  1.00  0.99           C  
ATOM   1814  HD2 TYR A 114      -3.235  -2.073   7.339  1.00  0.99           H  
ATOM   1815  CE1 TYR A 114      -2.576  -5.898   7.035  1.00  0.99           C  
ATOM   1816  HE1 TYR A 114      -2.411  -6.957   6.903  1.00  0.99           H  
ATOM   1817  CE2 TYR A 114      -4.032  -4.060   7.691  1.00  0.99           C  
ATOM   1818  HE2 TYR A 114      -4.978  -3.712   8.079  1.00  0.99           H  
ATOM   1819  OH  TYR A 114      -4.771  -6.325   7.919  1.00  0.99           O  
ATOM   1820  HH  TYR A 114      -5.624  -5.885   7.936  1.00  0.99           H  
ATOM   1821  CZ  TYR A 114      -3.799  -5.444   7.557  1.00  0.99           C  
ATOM   1822  N   GLY A 115      -0.812  -0.433   8.579  1.00  0.99           N  
ATOM   1823  H   GLY A 115      -0.590   0.124   7.766  1.00  0.99           H  
ATOM   1824  CA  GLY A 115      -1.547   0.200   9.671  1.00  0.99           C  
ATOM   1825  HA2 GLY A 115      -0.879   0.373  10.515  1.00  0.99           H  
ATOM   1826  HA3 GLY A 115      -2.336  -0.474  10.003  1.00  0.99           H  
ATOM   1827  C   GLY A 115      -2.182   1.525   9.266  1.00  0.99           C  
ATOM   1828  O   GLY A 115      -1.978   2.035   8.172  1.00  0.99           O  
ATOM   1829  N   ALA A 116      -3.006   2.083  10.151  1.00  0.99           N  
ATOM   1830  H   ALA A 116      -3.099   1.650  11.058  1.00  0.99           H  
ATOM   1831  CA  ALA A 116      -3.744   3.313   9.870  1.00  0.99           C  
ATOM   1832  HA  ALA A 116      -4.008   3.332   8.813  1.00  0.99           H  
ATOM   1833  C   ALA A 116      -2.907   4.568  10.156  1.00  0.99           C  
ATOM   1834  CB  ALA A 116      -5.047   3.301  10.675  1.00  0.99           C  
ATOM   1835  HB1 ALA A 116      -5.661   2.460  10.352  1.00  0.99           H  
ATOM   1836  HB2 ALA A 116      -4.831   3.198  11.738  1.00  0.99           H  
ATOM   1837  HB3 ALA A 116      -5.596   4.226  10.497  1.00  0.99           H  
ATOM   1838  O   ALA A 116      -2.157   4.607  11.135  1.00  0.99           O  
ATOM   1839  N   LEU A 117      -3.124   5.622   9.370  1.00  0.99           N  
ATOM   1840  H   LEU A 117      -3.746   5.518   8.581  1.00  0.99           H  
ATOM   1841  CA  LEU A 117      -2.636   6.974   9.622  1.00  0.99           C  
ATOM   1842  HA  LEU A 117      -2.087   6.992  10.564  1.00  0.99           H  
ATOM   1843  C   LEU A 117      -3.839   7.912   9.753  1.00  0.99           C  
ATOM   1844  CB  LEU A 117      -1.670   7.388   8.500  1.00  0.99           C  
ATOM   1845  HB2 LEU A 117      -2.167   7.258   7.538  1.00  0.99           H  
ATOM   1846  HB3 LEU A 117      -0.807   6.722   8.519  1.00  0.99           H  
ATOM   1847  O   LEU A 117      -4.538   8.202   8.789  1.00  0.99           O  
ATOM   1848  CG  LEU A 117      -1.183   8.847   8.591  1.00  0.99           C  
ATOM   1849  HG  LEU A 117      -2.030   9.527   8.499  1.00  0.99           H  
ATOM   1850  CD1 LEU A 117      -0.454   9.147   9.903  1.00  0.99           C  
ATOM   1851 HD11 LEU A 117      -1.128   9.041  10.752  1.00  0.99           H  
ATOM   1852 HD12 LEU A 117      -0.087  10.173   9.883  1.00  0.99           H  
ATOM   1853 HD13 LEU A 117       0.400   8.477  10.008  1.00  0.99           H  
ATOM   1854  CD2 LEU A 117      -0.213   9.124   7.451  1.00  0.99           C  
ATOM   1855 HD21 LEU A 117       0.203  10.125   7.557  1.00  0.99           H  
ATOM   1856 HD22 LEU A 117       0.606   8.405   7.467  1.00  0.99           H  
ATOM   1857 HD23 LEU A 117      -0.727   9.046   6.493  1.00  0.99           H  
ATOM   1858  N   VAL A 118      -4.109   8.373  10.969  1.00  0.99           N  
ATOM   1859  H   VAL A 118      -3.477   8.132  11.719  1.00  0.99           H  
ATOM   1860  CA  VAL A 118      -5.231   9.269  11.256  1.00  0.99           C  
ATOM   1861  HA  VAL A 118      -5.939   9.243  10.428  1.00  0.99           H  
ATOM   1862  C   VAL A 118      -4.723  10.695  11.384  1.00  0.99           C  
ATOM   1863  CB  VAL A 118      -5.985   8.829  12.518  1.00  0.99           C  
ATOM   1864  HB  VAL A 118      -5.305   8.813  13.369  1.00  0.99           H  
ATOM   1865  O   VAL A 118      -3.972  10.996  12.316  1.00  0.99           O  
ATOM   1866  CG1 VAL A 118      -7.124   9.807  12.834  1.00  0.99           C  
ATOM   1867 HG11 VAL A 118      -7.703   9.978  11.927  1.00  0.99           H  
ATOM   1868 HG12 VAL A 118      -6.715  10.763  13.160  1.00  0.99           H  
ATOM   1869 HG13 VAL A 118      -7.768   9.413  13.620  1.00  0.99           H  
ATOM   1870  CG2 VAL A 118      -6.565   7.419  12.341  1.00  0.99           C  
ATOM   1871 HG21 VAL A 118      -7.149   7.380  11.421  1.00  0.99           H  
ATOM   1872 HG22 VAL A 118      -7.183   7.145  13.195  1.00  0.99           H  
ATOM   1873 HG23 VAL A 118      -5.751   6.700  12.250  1.00  0.99           H  
ATOM   1874  N   ILE A 119      -5.198  11.569  10.501  1.00  0.99           N  
ATOM   1875  H   ILE A 119      -5.839  11.244   9.791  1.00  0.99           H  
ATOM   1876  CA  ILE A 119      -4.848  12.985  10.465  1.00  0.99           C  
ATOM   1877  HA  ILE A 119      -4.011  13.160  11.140  1.00  0.99           H  
ATOM   1878  C   ILE A 119      -6.043  13.797  10.956  1.00  0.99           C  
ATOM   1879  CB  ILE A 119      -4.400  13.420   9.055  1.00  0.99           C  
ATOM   1880  HB  ILE A 119      -5.256  13.388   8.381  1.00  0.99           H  
ATOM   1881  O   ILE A 119      -7.078  13.892  10.299  1.00  0.99           O  
ATOM   1882  CG1 ILE A 119      -3.293  12.507   8.476  1.00  0.99           C  
ATOM   1883 HG12 ILE A 119      -3.580  11.460   8.573  1.00  0.99           H  
ATOM   1884 HG13 ILE A 119      -2.365  12.656   9.028  1.00  0.99           H  
ATOM   1885  CG2 ILE A 119      -3.912  14.870   9.188  1.00  0.99           C  
ATOM   1886 HG21 ILE A 119      -4.740  15.543   9.409  1.00  0.99           H  
ATOM   1887 HG22 ILE A 119      -3.473  15.204   8.248  1.00  0.99           H  
ATOM   1888 HG23 ILE A 119      -3.162  14.960   9.974  1.00  0.99           H  
ATOM   1889  CD1 ILE A 119      -3.026  12.739   6.986  1.00  0.99           C  
ATOM   1890 HD11 ILE A 119      -2.677  13.755   6.801  1.00  0.99           H  
ATOM   1891 HD12 ILE A 119      -3.933  12.555   6.410  1.00  0.99           H  
ATOM   1892 HD13 ILE A 119      -2.249  12.046   6.664  1.00  0.99           H  
ATOM   1893  N   ARG A 120      -5.930  14.365  12.153  1.00  0.98           N  
ATOM   1894  H   ARG A 120      -5.040  14.283  12.624  1.00  0.98           H  
ATOM   1895  CA  ARG A 120      -6.973  15.222  12.728  1.00  0.98           C  
ATOM   1896  HA  ARG A 120      -7.940  14.869  12.369  1.00  0.98           H  
ATOM   1897  C   ARG A 120      -6.817  16.671  12.257  1.00  0.98           C  
ATOM   1898  CB  ARG A 120      -6.940  15.131  14.253  1.00  0.98           C  
ATOM   1899  HB2 ARG A 120      -7.675  15.825  14.662  1.00  0.98           H  
ATOM   1900  HB3 ARG A 120      -5.951  15.417  14.613  1.00  0.98           H  
ATOM   1901  O   ARG A 120      -5.698  17.073  11.946  1.00  0.98           O  
ATOM   1902  CG  ARG A 120      -7.261  13.713  14.726  1.00  0.98           C  
ATOM   1903  HG2 ARG A 120      -6.434  13.044  14.490  1.00  0.98           H  
ATOM   1904  HG3 ARG A 120      -8.155  13.352  14.216  1.00  0.98           H  
ATOM   1905  CD  ARG A 120      -7.501  13.714  16.232  1.00  0.98           C  
ATOM   1906  HD2 ARG A 120      -8.181  14.528  16.483  1.00  0.98           H  
ATOM   1907  HD3 ARG A 120      -6.545  13.879  16.727  1.00  0.98           H  
ATOM   1908  NE  ARG A 120      -8.111  12.445  16.655  1.00  0.98           N  
ATOM   1909  HE  ARG A 120      -8.728  12.002  15.990  1.00  0.98           H  
ATOM   1910  NH1 ARG A 120      -7.365  12.434  18.827  1.00  0.98           N  
ATOM   1911 HH11 ARG A 120      -7.276  11.976  19.723  1.00  0.98           H  
ATOM   1912 HH12 ARG A 120      -6.901  13.314  18.650  1.00  0.98           H  
ATOM   1913  NH2 ARG A 120      -8.585  10.727  18.015  1.00  0.98           N  
ATOM   1914 HH21 ARG A 120      -9.067  10.335  17.219  1.00  0.98           H  
ATOM   1915 HH22 ARG A 120      -8.583  10.273  18.917  1.00  0.98           H  
ATOM   1916  CZ  ARG A 120      -8.015  11.881  17.836  1.00  0.98           C  
ATOM   1917  N   PRO A 121      -7.884  17.483  12.316  1.00  0.98           N  
ATOM   1918  CA  PRO A 121      -7.774  18.915  12.098  1.00  0.98           C  
ATOM   1919  HA  PRO A 121      -7.494  19.082  11.058  1.00  0.98           H  
ATOM   1920  C   PRO A 121      -6.721  19.548  13.006  1.00  0.98           C  
ATOM   1921  CB  PRO A 121      -9.169  19.495  12.346  1.00  0.98           C  
ATOM   1922  HB2 PRO A 121      -9.271  19.800  13.387  1.00  0.98           H  
ATOM   1923  HB3 PRO A 121      -9.379  20.331  11.678  1.00  0.98           H  
ATOM   1924  O   PRO A 121      -6.483  19.096  14.139  1.00  0.98           O  
ATOM   1925  CG  PRO A 121     -10.095  18.313  12.070  1.00  0.98           C  
ATOM   1926  HG2 PRO A 121     -10.300  18.243  11.002  1.00  0.98           H  
ATOM   1927  HG3 PRO A 121     -11.024  18.386  12.635  1.00  0.98           H  
ATOM   1928  CD  PRO A 121      -9.270  17.108  12.514  1.00  0.98           C  
ATOM   1929  HD2 PRO A 121      -9.456  16.893  13.566  1.00  0.98           H  
ATOM   1930  HD3 PRO A 121      -9.511  16.251  11.885  1.00  0.98           H  
ATOM   1931  N   LYS A 122      -6.106  20.619  12.508  1.00  0.97           N  
ATOM   1932  H   LYS A 122      -6.340  20.893  11.564  1.00  0.97           H  
ATOM   1933  CA  LYS A 122      -5.148  21.426  13.268  1.00  0.97           C  
ATOM   1934  HA  LYS A 122      -4.293  20.792  13.501  1.00  0.97           H  
ATOM   1935  C   LYS A 122      -5.778  21.915  14.579  1.00  0.97           C  
ATOM   1936  CB  LYS A 122      -4.670  22.572  12.367  1.00  0.97           C  
ATOM   1937  HB2 LYS A 122      -4.331  22.144  11.424  1.00  0.97           H  
ATOM   1938  HB3 LYS A 122      -5.504  23.241  12.156  1.00  0.97           H  
ATOM   1939  O   LYS A 122      -6.985  22.133  14.667  1.00  0.97           O  
ATOM   1940  CG  LYS A 122      -3.513  23.371  12.980  1.00  0.97           C  
ATOM   1941  HG2 LYS A 122      -2.712  22.689  13.267  1.00  0.97           H  
ATOM   1942  HG3 LYS A 122      -3.860  23.912  13.860  1.00  0.97           H  
ATOM   1943  CD  LYS A 122      -2.982  24.373  11.953  1.00  0.97           C  
ATOM   1944  HD2 LYS A 122      -2.666  23.829  11.063  1.00  0.97           H  
ATOM   1945  HD3 LYS A 122      -3.782  25.062  11.680  1.00  0.97           H  
ATOM   1946  CE  LYS A 122      -1.795  25.154  12.521  1.00  0.97           C  
ATOM   1947  HE2 LYS A 122      -1.024  24.442  12.816  1.00  0.97           H  
ATOM   1948  HE3 LYS A 122      -2.124  25.697  13.407  1.00  0.97           H  
ATOM   1949  NZ  LYS A 122      -1.258  26.096  11.508  1.00  0.97           N  
ATOM   1950  HZ1 LYS A 122      -1.972  26.752  11.224  1.00  0.97           H  
ATOM   1951  HZ2 LYS A 122      -0.467  26.611  11.867  1.00  0.97           H  
ATOM   1952  HZ3 LYS A 122      -0.965  25.588  10.685  1.00  0.97           H  
ATOM   1953  N   SER A 123      -4.968  22.100  15.625  1.00  0.95           N  
ATOM   1954  H   SER A 123      -3.981  21.929  15.497  1.00  0.95           H  
ATOM   1955  CA  SER A 123      -5.449  22.637  16.909  1.00  0.95           C  
ATOM   1956  HA  SER A 123      -6.108  21.902  17.370  1.00  0.95           H  
ATOM   1957  C   SER A 123      -6.239  23.940  16.707  1.00  0.95           C  
ATOM   1958  CB  SER A 123      -4.277  22.912  17.854  1.00  0.95           C  
ATOM   1959  HB2 SER A 123      -4.649  23.386  18.763  1.00  0.95           H  
ATOM   1960  HB3 SER A 123      -3.584  23.598  17.368  1.00  0.95           H  
ATOM   1961  O   SER A 123      -5.763  24.840  16.025  1.00  0.95           O  
ATOM   1962  OG  SER A 123      -3.594  21.712  18.201  1.00  0.95           O  
ATOM   1963  HG  SER A 123      -2.700  21.986  18.422  1.00  0.95           H  
ATOM   1964  N   GLY A 124      -7.433  24.027  17.300  1.00  0.96           N  
ATOM   1965  H   GLY A 124      -7.784  23.223  17.801  1.00  0.96           H  
ATOM   1966  CA  GLY A 124      -8.360  25.154  17.118  1.00  0.96           C  
ATOM   1967  HA2 GLY A 124      -8.903  25.327  18.047  1.00  0.96           H  
ATOM   1968  HA3 GLY A 124      -7.797  26.058  16.886  1.00  0.96           H  
ATOM   1969  C   GLY A 124      -9.391  24.956  16.001  1.00  0.96           C  
ATOM   1970  O   GLY A 124     -10.384  25.675  15.973  1.00  0.96           O  
ATOM   1971  N   HIS A 125      -9.215  23.951  15.140  1.00  0.97           N  
ATOM   1972  H   HIS A 125      -8.379  23.387  15.201  1.00  0.97           H  
ATOM   1973  CA  HIS A 125     -10.167  23.589  14.093  1.00  0.97           C  
ATOM   1974  HA  HIS A 125     -10.896  24.391  13.983  1.00  0.97           H  
ATOM   1975  C   HIS A 125     -10.951  22.323  14.462  1.00  0.97           C  
ATOM   1976  CB  HIS A 125      -9.441  23.462  12.745  1.00  0.97           C  
ATOM   1977  HB2 HIS A 125     -10.150  23.130  11.986  1.00  0.97           H  
ATOM   1978  HB3 HIS A 125      -8.659  22.705  12.812  1.00  0.97           H  
ATOM   1979  O   HIS A 125     -10.569  21.539  15.337  1.00  0.97           O  
ATOM   1980  CG  HIS A 125      -8.836  24.764  12.285  1.00  0.97           C  
ATOM   1981  CD2 HIS A 125      -7.672  25.333  12.731  1.00  0.97           C  
ATOM   1982  HD2 HIS A 125      -7.014  24.922  13.482  1.00  0.97           H  
ATOM   1983  ND1 HIS A 125      -9.369  25.620  11.349  1.00  0.97           N  
ATOM   1984  HD1 HIS A 125     -10.205  25.467  10.802  1.00  0.97           H  
ATOM   1985  CE1 HIS A 125      -8.547  26.677  11.235  1.00  0.97           C  
ATOM   1986  HE1 HIS A 125      -8.698  27.510  10.564  1.00  0.97           H  
ATOM   1987  NE2 HIS A 125      -7.493  26.543  12.056  1.00  0.97           N  
ATOM   1988  N   SER A 126     -12.072  22.118  13.779  1.00  0.97           N  
ATOM   1989  H   SER A 126     -12.291  22.749  13.021  1.00  0.97           H  
ATOM   1990  CA  SER A 126     -12.944  20.956  13.941  1.00  0.97           C  
ATOM   1991  HA  SER A 126     -12.419  20.185  14.506  1.00  0.97           H  
ATOM   1992  C   SER A 126     -13.294  20.367  12.582  1.00  0.97           C  
ATOM   1993  CB  SER A 126     -14.206  21.342  14.720  1.00  0.97           C  
ATOM   1994  HB2 SER A 126     -13.912  21.718  15.701  1.00  0.97           H  
ATOM   1995  HB3 SER A 126     -14.827  20.459  14.864  1.00  0.97           H  
ATOM   1996  O   SER A 126     -13.252  21.080  11.584  1.00  0.97           O  
ATOM   1997  OG  SER A 126     -14.953  22.343  14.060  1.00  0.97           O  
ATOM   1998  HG  SER A 126     -14.736  22.351  13.125  1.00  0.97           H  
ATOM   1999  N   TYR A 127     -13.676  19.089  12.554  1.00  0.98           N  
ATOM   2000  H   TYR A 127     -13.699  18.553  13.410  1.00  0.98           H  
ATOM   2001  CA  TYR A 127     -14.193  18.463  11.339  1.00  0.98           C  
ATOM   2002  HA  TYR A 127     -13.400  18.458  10.591  1.00  0.98           H  
ATOM   2003  C   TYR A 127     -15.405  19.248  10.800  1.00  0.98           C  
ATOM   2004  CB  TYR A 127     -14.621  17.019  11.634  1.00  0.98           C  
ATOM   2005  HB2 TYR A 127     -15.410  17.029  12.385  1.00  0.98           H  
ATOM   2006  HB3 TYR A 127     -15.054  16.609  10.722  1.00  0.98           H  
ATOM   2007  O   TYR A 127     -16.204  19.733  11.606  1.00  0.98           O  
ATOM   2008  CG  TYR A 127     -13.507  16.091  12.079  1.00  0.98           C  
ATOM   2009  CD1 TYR A 127     -12.527  15.689  11.154  1.00  0.98           C  
ATOM   2010  HD1 TYR A 127     -12.577  16.039  10.134  1.00  0.98           H  
ATOM   2011  CD2 TYR A 127     -13.468  15.601  13.399  1.00  0.98           C  
ATOM   2012  HD2 TYR A 127     -14.238  15.892  14.098  1.00  0.98           H  
ATOM   2013  CE1 TYR A 127     -11.490  14.824  11.544  1.00  0.98           C  
ATOM   2014  HE1 TYR A 127     -10.734  14.533  10.830  1.00  0.98           H  
ATOM   2015  CE2 TYR A 127     -12.434  14.732  13.797  1.00  0.98           C  
ATOM   2016  HE2 TYR A 127     -12.397  14.352  14.807  1.00  0.98           H  
ATOM   2017  OH  TYR A 127     -10.436  13.543  13.283  1.00  0.98           O  
ATOM   2018  HH  TYR A 127     -10.634  13.141  14.132  1.00  0.98           H  
ATOM   2019  CZ  TYR A 127     -11.435  14.362  12.874  1.00  0.98           C  
ATOM   2020  N   PRO A 128     -15.620  19.309   9.475  1.00  0.98           N  
ATOM   2021  CA  PRO A 128     -16.769  19.978   8.859  1.00  0.98           C  
ATOM   2022  HA  PRO A 128     -16.948  20.933   9.353  1.00  0.98           H  
ATOM   2023  C   PRO A 128     -18.066  19.146   8.956  1.00  0.98           C  
ATOM   2024  CB  PRO A 128     -16.322  20.236   7.420  1.00  0.98           C  
ATOM   2025  HB2 PRO A 128     -17.161  20.346   6.734  1.00  0.98           H  
ATOM   2026  HB3 PRO A 128     -15.692  21.126   7.387  1.00  0.98           H  
ATOM   2027  O   PRO A 128     -18.975  19.273   8.142  1.00  0.98           O  
ATOM   2028  CG  PRO A 128     -15.477  19.002   7.113  1.00  0.98           C  
ATOM   2029  HG2 PRO A 128     -16.124  18.157   6.875  1.00  0.98           H  
ATOM   2030  HG3 PRO A 128     -14.774  19.187   6.301  1.00  0.98           H  
ATOM   2031  CD  PRO A 128     -14.759  18.754   8.439  1.00  0.98           C  
ATOM   2032  HD2 PRO A 128     -14.606  17.685   8.588  1.00  0.98           H  
ATOM   2033  HD3 PRO A 128     -13.804  19.279   8.439  1.00  0.98           H  
ATOM   2034  N   PHE A 129     -18.155  18.260   9.947  1.00  0.98           N  
ATOM   2035  H   PHE A 129     -17.432  18.289  10.652  1.00  0.98           H  
ATOM   2036  CA  PHE A 129     -19.296  17.393  10.217  1.00  0.98           C  
ATOM   2037  HA  PHE A 129     -20.188  17.874   9.816  1.00  0.98           H  
ATOM   2038  C   PHE A 129     -19.484  17.229  11.734  1.00  0.98           C  
ATOM   2039  CB  PHE A 129     -19.109  16.048   9.495  1.00  0.98           C  
ATOM   2040  HB2 PHE A 129     -19.927  15.376   9.752  1.00  0.98           H  
ATOM   2041  HB3 PHE A 129     -19.196  16.236   8.425  1.00  0.98           H  
ATOM   2042  O   PHE A 129     -18.561  17.503  12.509  1.00  0.98           O  
ATOM   2043  CG  PHE A 129     -17.797  15.327   9.751  1.00  0.98           C  
ATOM   2044  CD1 PHE A 129     -16.844  15.250   8.721  1.00  0.98           C  
ATOM   2045  HD1 PHE A 129     -17.030  15.722   7.768  1.00  0.98           H  
ATOM   2046  CD2 PHE A 129     -17.539  14.694  10.985  1.00  0.98           C  
ATOM   2047  HD2 PHE A 129     -18.268  14.741  11.781  1.00  0.98           H  
ATOM   2048  CE1 PHE A 129     -15.662  14.517   8.908  1.00  0.98           C  
ATOM   2049  HE1 PHE A 129     -14.973  14.398   8.085  1.00  0.98           H  
ATOM   2050  CE2 PHE A 129     -16.335  13.995  11.184  1.00  0.98           C  
ATOM   2051  HE2 PHE A 129     -16.133  13.516  12.131  1.00  0.98           H  
ATOM   2052  CZ  PHE A 129     -15.398  13.898  10.141  1.00  0.98           C  
ATOM   2053  HZ  PHE A 129     -14.482  13.343  10.273  1.00  0.98           H  
ATOM   2054  N   PRO A 130     -20.660  16.767  12.206  1.00  0.97           N  
ATOM   2055  CA  PRO A 130     -20.935  16.652  13.634  1.00  0.97           C  
ATOM   2056  HA  PRO A 130     -20.964  17.658  14.052  1.00  0.97           H  
ATOM   2057  C   PRO A 130     -19.887  15.817  14.378  1.00  0.97           C  
ATOM   2058  CB  PRO A 130     -22.331  16.029  13.735  1.00  0.97           C  
ATOM   2059  HB2 PRO A 130     -22.262  14.941  13.734  1.00  0.97           H  
ATOM   2060  HB3 PRO A 130     -22.867  16.381  14.616  1.00  0.97           H  
ATOM   2061  O   PRO A 130     -19.595  14.683  13.994  1.00  0.97           O  
ATOM   2062  CG  PRO A 130     -23.004  16.486  12.442  1.00  0.97           C  
ATOM   2063  HG2 PRO A 130     -23.362  17.510  12.554  1.00  0.97           H  
ATOM   2064  HG3 PRO A 130     -23.818  15.823  12.149  1.00  0.97           H  
ATOM   2065  CD  PRO A 130     -21.857  16.452  11.436  1.00  0.97           C  
ATOM   2066  HD2 PRO A 130     -21.771  15.449  11.018  1.00  0.97           H  
ATOM   2067  HD3 PRO A 130     -22.040  17.178  10.643  1.00  0.97           H  
ATOM   2068  N   LYS A 131     -19.365  16.360  15.485  1.00  0.97           N  
ATOM   2069  H   LYS A 131     -19.617  17.317  15.691  1.00  0.97           H  
ATOM   2070  CA  LYS A 131     -18.321  15.720  16.297  1.00  0.97           C  
ATOM   2071  HA  LYS A 131     -17.418  15.713  15.687  1.00  0.97           H  
ATOM   2072  C   LYS A 131     -18.711  14.276  16.667  1.00  0.97           C  
ATOM   2073  CB  LYS A 131     -18.048  16.573  17.547  1.00  0.97           C  
ATOM   2074  HB2 LYS A 131     -17.785  17.581  17.227  1.00  0.97           H  
ATOM   2075  HB3 LYS A 131     -18.956  16.629  18.147  1.00  0.97           H  
ATOM   2076  O   LYS A 131     -19.737  14.077  17.328  1.00  0.97           O  
ATOM   2077  CG  LYS A 131     -16.904  16.014  18.412  1.00  0.97           C  
ATOM   2078  HG2 LYS A 131     -15.998  15.939  17.810  1.00  0.97           H  
ATOM   2079  HG3 LYS A 131     -17.170  15.023  18.779  1.00  0.97           H  
ATOM   2080  CD  LYS A 131     -16.643  16.932  19.613  1.00  0.97           C  
ATOM   2081  HD2 LYS A 131     -17.557  17.017  20.201  1.00  0.97           H  
ATOM   2082  HD3 LYS A 131     -16.366  17.921  19.248  1.00  0.97           H  
ATOM   2083  CE  LYS A 131     -15.516  16.378  20.494  1.00  0.97           C  
ATOM   2084  HE2 LYS A 131     -14.624  16.261  19.880  1.00  0.97           H  
ATOM   2085  HE3 LYS A 131     -15.808  15.390  20.852  1.00  0.97           H  
ATOM   2086  NZ  LYS A 131     -15.233  17.283  21.639  1.00  0.97           N  
ATOM   2087  HZ1 LYS A 131     -14.489  16.920  22.217  1.00  0.97           H  
ATOM   2088  HZ2 LYS A 131     -16.055  17.405  22.214  1.00  0.97           H  
ATOM   2089  HZ3 LYS A 131     -14.954  18.196  21.307  1.00  0.97           H  
ATOM   2090  N   PRO A 132     -17.904  13.266  16.295  1.00  0.98           N  
ATOM   2091  CA  PRO A 132     -18.169  11.889  16.681  1.00  0.98           C  
ATOM   2092  HA  PRO A 132     -19.210  11.640  16.473  1.00  0.98           H  
ATOM   2093  C   PRO A 132     -17.895  11.683  18.177  1.00  0.98           C  
ATOM   2094  CB  PRO A 132     -17.266  11.038  15.785  1.00  0.98           C  
ATOM   2095  HB2 PRO A 132     -16.975  10.101  16.259  1.00  0.98           H  
ATOM   2096  HB3 PRO A 132     -17.777  10.845  14.841  1.00  0.98           H  
ATOM   2097  O   PRO A 132     -17.014  12.307  18.767  1.00  0.98           O  
ATOM   2098  CG  PRO A 132     -16.065  11.953  15.540  1.00  0.98           C  
ATOM   2099  HG2 PRO A 132     -15.538  11.710  14.618  1.00  0.98           H  
ATOM   2100  HG3 PRO A 132     -15.385  11.902  16.390  1.00  0.98           H  
ATOM   2101  CD  PRO A 132     -16.700  13.341  15.473  1.00  0.98           C  
ATOM   2102  HD2 PRO A 132     -16.979  13.572  14.445  1.00  0.98           H  
ATOM   2103  HD3 PRO A 132     -15.998  14.085  15.850  1.00  0.98           H  
ATOM   2104  N   HIS A 133     -18.627  10.758  18.790  1.00  0.98           N  
ATOM   2105  H   HIS A 133     -19.314  10.265  18.238  1.00  0.98           H  
ATOM   2106  CA  HIS A 133     -18.371  10.262  20.140  1.00  0.98           C  
ATOM   2107  HA  HIS A 133     -18.282  11.108  20.822  1.00  0.98           H  
ATOM   2108  C   HIS A 133     -17.057   9.472  20.211  1.00  0.98           C  
ATOM   2109  CB  HIS A 133     -19.563   9.394  20.569  1.00  0.98           C  
ATOM   2110  HB2 HIS A 133     -19.729   8.613  19.827  1.00  0.98           H  
ATOM   2111  HB3 HIS A 133     -20.456  10.018  20.616  1.00  0.98           H  
ATOM   2112  O   HIS A 133     -16.323   9.591  21.189  1.00  0.98           O  
ATOM   2113  CG  HIS A 133     -19.381   8.704  21.892  1.00  0.98           C  
ATOM   2114  CD2 HIS A 133     -19.236   7.359  22.079  1.00  0.98           C  
ATOM   2115  HD2 HIS A 133     -19.238   6.613  21.298  1.00  0.98           H  
ATOM   2116  ND1 HIS A 133     -19.270   9.301  23.126  1.00  0.98           N  
ATOM   2117  HD1 HIS A 133     -19.181  10.291  23.306  1.00  0.98           H  
ATOM   2118  CE1 HIS A 133     -19.066   8.331  24.035  1.00  0.98           C  
ATOM   2119  HE1 HIS A 133     -18.889   8.491  25.088  1.00  0.98           H  
ATOM   2120  NE2 HIS A 133     -19.048   7.128  23.442  1.00  0.98           N  
ATOM   2121  N   LYS A 134     -16.747   8.682  19.172  1.00  0.98           N  
ATOM   2122  H   LYS A 134     -17.400   8.638  18.402  1.00  0.98           H  
ATOM   2123  CA  LYS A 134     -15.503   7.909  19.059  1.00  0.98           C  
ATOM   2124  HA  LYS A 134     -14.709   8.473  19.549  1.00  0.98           H  
ATOM   2125  C   LYS A 134     -15.103   7.713  17.596  1.00  0.98           C  
ATOM   2126  CB  LYS A 134     -15.689   6.573  19.801  1.00  0.98           C  
ATOM   2127  HB2 LYS A 134     -16.001   6.789  20.822  1.00  0.98           H  
ATOM   2128  HB3 LYS A 134     -16.483   6.003  19.318  1.00  0.98           H  
ATOM   2129  O   LYS A 134     -15.963   7.580  16.731  1.00  0.98           O  
ATOM   2130  CG  LYS A 134     -14.415   5.717  19.855  1.00  0.98           C  
ATOM   2131  HG2 LYS A 134     -14.174   5.364  18.852  1.00  0.98           H  
ATOM   2132  HG3 LYS A 134     -13.590   6.322  20.229  1.00  0.98           H  
ATOM   2133  CD  LYS A 134     -14.604   4.499  20.767  1.00  0.98           C  
ATOM   2134  HD2 LYS A 134     -15.408   3.877  20.373  1.00  0.98           H  
ATOM   2135  HD3 LYS A 134     -14.873   4.842  21.767  1.00  0.98           H  
ATOM   2136  CE  LYS A 134     -13.301   3.694  20.829  1.00  0.98           C  
ATOM   2137  HE2 LYS A 134     -13.054   3.359  19.822  1.00  0.98           H  
ATOM   2138  HE3 LYS A 134     -12.501   4.354  21.163  1.00  0.98           H  
ATOM   2139  NZ  LYS A 134     -13.417   2.532  21.746  1.00  0.98           N  
ATOM   2140  HZ1 LYS A 134     -13.608   2.841  22.689  1.00  0.98           H  
ATOM   2141  HZ2 LYS A 134     -14.164   1.919  21.451  1.00  0.98           H  
ATOM   2142  HZ3 LYS A 134     -12.557   2.003  21.758  1.00  0.98           H  
ATOM   2143  N   GLU A 135     -13.799   7.657  17.347  1.00  0.98           N  
ATOM   2144  H   GLU A 135     -13.163   7.764  18.125  1.00  0.98           H  
ATOM   2145  CA  GLU A 135     -13.210   7.260  16.064  1.00  0.98           C  
ATOM   2146  HA  GLU A 135     -13.936   7.390  15.261  1.00  0.98           H  
ATOM   2147  C   GLU A 135     -12.789   5.785  16.122  1.00  0.98           C  
ATOM   2148  CB  GLU A 135     -11.980   8.119  15.751  1.00  0.98           C  
ATOM   2149  HB2 GLU A 135     -11.585   7.808  14.784  1.00  0.98           H  
ATOM   2150  HB3 GLU A 135     -11.227   7.907  16.510  1.00  0.98           H  
ATOM   2151  O   GLU A 135     -12.146   5.364  17.091  1.00  0.98           O  
ATOM   2152  CG  GLU A 135     -12.219   9.640  15.721  1.00  0.98           C  
ATOM   2153  HG2 GLU A 135     -12.630   9.961  16.678  1.00  0.98           H  
ATOM   2154  HG3 GLU A 135     -12.944   9.873  14.941  1.00  0.98           H  
ATOM   2155  CD  GLU A 135     -10.907  10.406  15.472  1.00  0.98           C  
ATOM   2156  OE1 GLU A 135     -10.927  11.639  15.282  1.00  0.98           O  
ATOM   2157  OE2 GLU A 135      -9.817   9.782  15.500  1.00  0.98           O  
ATOM   2158  N   VAL A 136     -13.132   5.001  15.103  1.00  0.99           N  
ATOM   2159  H   VAL A 136     -13.643   5.406  14.332  1.00  0.99           H  
ATOM   2160  CA  VAL A 136     -12.948   3.544  15.084  1.00  0.99           C  
ATOM   2161  HA  VAL A 136     -12.321   3.238  15.922  1.00  0.99           H  
ATOM   2162  C   VAL A 136     -12.271   3.122  13.778  1.00  0.99           C  
ATOM   2163  CB  VAL A 136     -14.298   2.816  15.249  1.00  0.99           C  
ATOM   2164  HB  VAL A 136     -14.931   3.017  14.384  1.00  0.99           H  
ATOM   2165  O   VAL A 136     -12.932   3.115  12.742  1.00  0.99           O  
ATOM   2166  CG1 VAL A 136     -14.077   1.302  15.363  1.00  0.99           C  
ATOM   2167 HG11 VAL A 136     -13.597   0.922  14.461  1.00  0.99           H  
ATOM   2168 HG12 VAL A 136     -15.037   0.796  15.458  1.00  0.99           H  
ATOM   2169 HG13 VAL A 136     -13.452   1.071  16.226  1.00  0.99           H  
ATOM   2170  CG2 VAL A 136     -15.059   3.277  16.503  1.00  0.99           C  
ATOM   2171 HG21 VAL A 136     -14.460   3.096  17.395  1.00  0.99           H  
ATOM   2172 HG22 VAL A 136     -15.298   4.338  16.427  1.00  0.99           H  
ATOM   2173 HG23 VAL A 136     -16.002   2.733  16.564  1.00  0.99           H  
ATOM   2174  N   PRO A 137     -10.979   2.754  13.805  1.00  0.99           N  
ATOM   2175  CA  PRO A 137     -10.314   2.146  12.656  1.00  0.99           C  
ATOM   2176  HA  PRO A 137     -10.424   2.800  11.791  1.00  0.99           H  
ATOM   2177  C   PRO A 137     -10.910   0.774  12.312  1.00  0.99           C  
ATOM   2178  CB  PRO A 137      -8.826   2.070  13.017  1.00  0.99           C  
ATOM   2179  HB2 PRO A 137      -8.578   1.079  13.400  1.00  0.99           H  
ATOM   2180  HB3 PRO A 137      -8.195   2.313  12.162  1.00  0.99           H  
ATOM   2181  O   PRO A 137     -11.069  -0.081  13.190  1.00  0.99           O  
ATOM   2182  CG  PRO A 137      -8.668   3.098  14.137  1.00  0.99           C  
ATOM   2183  HG2 PRO A 137      -7.836   2.853  14.797  1.00  0.99           H  
ATOM   2184  HG3 PRO A 137      -8.539   4.091  13.706  1.00  0.99           H  
ATOM   2185  CD  PRO A 137     -10.012   3.018  14.857  1.00  0.99           C  
ATOM   2186  HD2 PRO A 137     -10.008   2.186  15.562  1.00  0.99           H  
ATOM   2187  HD3 PRO A 137     -10.219   3.957  15.371  1.00  0.99           H  
ATOM   2188  N   ILE A 138     -11.225   0.573  11.035  1.00  0.99           N  
ATOM   2189  H   ILE A 138     -11.079   1.335  10.389  1.00  0.99           H  
ATOM   2190  CA  ILE A 138     -11.680  -0.688  10.441  1.00  0.99           C  
ATOM   2191  HA  ILE A 138     -11.556  -1.507  11.149  1.00  0.99           H  
ATOM   2192  C   ILE A 138     -10.775  -0.954   9.239  1.00  0.99           C  
ATOM   2193  CB  ILE A 138     -13.173  -0.603  10.037  1.00  0.99           C  
ATOM   2194  HB  ILE A 138     -13.303   0.257   9.380  1.00  0.99           H  
ATOM   2195  O   ILE A 138     -10.949  -0.359   8.183  1.00  0.99           O  
ATOM   2196  CG1 ILE A 138     -14.056  -0.395  11.290  1.00  0.99           C  
ATOM   2197 HG12 ILE A 138     -13.766   0.533  11.782  1.00  0.99           H  
ATOM   2198 HG13 ILE A 138     -13.887  -1.214  11.989  1.00  0.99           H  
ATOM   2199  CG2 ILE A 138     -13.627  -1.864   9.273  1.00  0.99           C  
ATOM   2200 HG21 ILE A 138     -14.611  -1.700   8.835  1.00  0.99           H  
ATOM   2201 HG22 ILE A 138     -13.672  -2.718   9.949  1.00  0.99           H  
ATOM   2202 HG23 ILE A 138     -12.959  -2.089   8.442  1.00  0.99           H  
ATOM   2203  CD1 ILE A 138     -15.559  -0.304  10.996  1.00  0.99           C  
ATOM   2204 HD11 ILE A 138     -16.089  -0.052  11.915  1.00  0.99           H  
ATOM   2205 HD12 ILE A 138     -15.939  -1.262  10.639  1.00  0.99           H  
ATOM   2206 HD13 ILE A 138     -15.745   0.463  10.245  1.00  0.99           H  
ATOM   2207  N   LEU A 139      -9.785  -1.820   9.414  1.00  0.99           N  
ATOM   2208  H   LEU A 139      -9.648  -2.235  10.325  1.00  0.99           H  
ATOM   2209  CA  LEU A 139      -8.835  -2.176   8.372  1.00  0.99           C  
ATOM   2210  HA  LEU A 139      -8.884  -1.456   7.555  1.00  0.99           H  
ATOM   2211  C   LEU A 139      -9.218  -3.544   7.818  1.00  0.99           C  
ATOM   2212  CB  LEU A 139      -7.395  -2.166   8.912  1.00  0.99           C  
ATOM   2213  HB2 LEU A 139      -7.310  -2.857   9.751  1.00  0.99           H  
ATOM   2214  HB3 LEU A 139      -6.776  -2.542   8.098  1.00  0.99           H  
ATOM   2215  O   LEU A 139      -9.138  -4.546   8.537  1.00  0.99           O  
ATOM   2216  CG  LEU A 139      -6.835  -0.789   9.315  1.00  0.99           C  
ATOM   2217  HG  LEU A 139      -7.015  -0.080   8.506  1.00  0.99           H  
ATOM   2218  CD1 LEU A 139      -7.422  -0.223  10.612  1.00  0.99           C  
ATOM   2219 HD11 LEU A 139      -7.426  -0.990  11.386  1.00  0.99           H  
ATOM   2220 HD12 LEU A 139      -6.827   0.625  10.952  1.00  0.99           H  
ATOM   2221 HD13 LEU A 139      -8.436   0.135  10.428  1.00  0.99           H  
ATOM   2222  CD2 LEU A 139      -5.326  -0.877   9.519  1.00  0.99           C  
ATOM   2223 HD21 LEU A 139      -4.861  -1.270   8.615  1.00  0.99           H  
ATOM   2224 HD22 LEU A 139      -5.095  -1.521  10.367  1.00  0.99           H  
ATOM   2225 HD23 LEU A 139      -4.922   0.120   9.693  1.00  0.99           H  
ATOM   2226  N   PHE A 140      -9.633  -3.585   6.558  1.00  0.99           N  
ATOM   2227  H   PHE A 140      -9.668  -2.728   6.025  1.00  0.99           H  
ATOM   2228  CA  PHE A 140      -9.753  -4.840   5.832  1.00  0.99           C  
ATOM   2229  HA  PHE A 140     -10.181  -5.578   6.510  1.00  0.99           H  
ATOM   2230  C   PHE A 140      -8.376  -5.333   5.412  1.00  0.99           C  
ATOM   2231  CB  PHE A 140     -10.688  -4.713   4.631  1.00  0.99           C  
ATOM   2232  HB2 PHE A 140     -10.786  -5.699   4.177  1.00  0.99           H  
ATOM   2233  HB3 PHE A 140     -10.234  -4.053   3.893  1.00  0.99           H  
ATOM   2234  O   PHE A 140      -7.496  -4.530   5.121  1.00  0.99           O  
ATOM   2235  CG  PHE A 140     -12.070  -4.212   4.985  1.00  0.99           C  
ATOM   2236  CD1 PHE A 140     -12.838  -4.895   5.947  1.00  0.99           C  
ATOM   2237  HD1 PHE A 140     -12.452  -5.801   6.389  1.00  0.99           H  
ATOM   2238  CD2 PHE A 140     -12.578  -3.054   4.371  1.00  0.99           C  
ATOM   2239  HD2 PHE A 140     -11.998  -2.539   3.620  1.00  0.99           H  
ATOM   2240  CE1 PHE A 140     -14.086  -4.383   6.342  1.00  0.99           C  
ATOM   2241  HE1 PHE A 140     -14.671  -4.884   7.099  1.00  0.99           H  
ATOM   2242  CE2 PHE A 140     -13.840  -2.567   4.740  1.00  0.99           C  
ATOM   2243  HE2 PHE A 140     -14.239  -1.687   4.257  1.00  0.99           H  
ATOM   2244  CZ  PHE A 140     -14.571  -3.207   5.751  1.00  0.99           C  
ATOM   2245  HZ  PHE A 140     -15.507  -2.776   6.075  1.00  0.99           H  
ATOM   2246  N   GLY A 141      -8.198  -6.646   5.397  1.00  0.98           N  
ATOM   2247  H   GLY A 141      -8.979  -7.239   5.636  1.00  0.98           H  
ATOM   2248  CA  GLY A 141      -6.985  -7.295   4.914  1.00  0.98           C  
ATOM   2249  HA2 GLY A 141      -6.550  -6.722   4.095  1.00  0.98           H  
ATOM   2250  HA3 GLY A 141      -6.247  -7.355   5.714  1.00  0.98           H  
ATOM   2251  C   GLY A 141      -7.288  -8.698   4.413  1.00  0.98           C  
ATOM   2252  O   GLY A 141      -8.412  -9.187   4.558  1.00  0.98           O  
ATOM   2253  N   GLU A 142      -6.272  -9.360   3.889  1.00  0.98           N  
ATOM   2254  H   GLU A 142      -5.364  -8.918   3.852  1.00  0.98           H  
ATOM   2255  CA  GLU A 142      -6.324 -10.750   3.437  1.00  0.98           C  
ATOM   2256  HA  GLU A 142      -7.319 -11.164   3.602  1.00  0.98           H  
ATOM   2257  C   GLU A 142      -5.348 -11.609   4.246  1.00  0.98           C  
ATOM   2258  CB  GLU A 142      -6.044 -10.813   1.932  1.00  0.98           C  
ATOM   2259  HB2 GLU A 142      -5.177 -10.196   1.696  1.00  0.98           H  
ATOM   2260  HB3 GLU A 142      -5.834 -11.847   1.661  1.00  0.98           H  
ATOM   2261  O   GLU A 142      -4.388 -11.108   4.830  1.00  0.98           O  
ATOM   2262  CG  GLU A 142      -7.249 -10.326   1.123  1.00  0.98           C  
ATOM   2263  HG2 GLU A 142      -7.477  -9.300   1.414  1.00  0.98           H  
ATOM   2264  HG3 GLU A 142      -8.108 -10.946   1.379  1.00  0.98           H  
ATOM   2265  CD  GLU A 142      -7.004 -10.413  -0.388  1.00  0.98           C  
ATOM   2266  OE1 GLU A 142      -7.034  -9.353  -1.056  1.00  0.98           O  
ATOM   2267  OE2 GLU A 142      -6.822 -11.547  -0.877  1.00  0.98           O  
ATOM   2268  N   TRP A 143      -5.630 -12.905   4.335  1.00  0.98           N  
ATOM   2269  H   TRP A 143      -6.459 -13.247   3.870  1.00  0.98           H  
ATOM   2270  CA  TRP A 143      -4.830 -13.871   5.075  1.00  0.98           C  
ATOM   2271  HA  TRP A 143      -3.886 -13.415   5.374  1.00  0.98           H  
ATOM   2272  C   TRP A 143      -4.513 -15.077   4.198  1.00  0.98           C  
ATOM   2273  CB  TRP A 143      -5.584 -14.304   6.339  1.00  0.98           C  
ATOM   2274  HB2 TRP A 143      -6.543 -14.730   6.047  1.00  0.98           H  
ATOM   2275  HB3 TRP A 143      -5.776 -13.423   6.952  1.00  0.98           H  
ATOM   2276  O   TRP A 143      -5.429 -15.691   3.654  1.00  0.98           O  
ATOM   2277  CG  TRP A 143      -4.841 -15.308   7.163  1.00  0.98           C  
ATOM   2278  CD1 TRP A 143      -4.883 -16.649   6.990  1.00  0.98           C  
ATOM   2279  HD1 TRP A 143      -5.472 -17.144   6.233  1.00  0.98           H  
ATOM   2280  CD2 TRP A 143      -3.784 -15.065   8.133  1.00  0.98           C  
ATOM   2281  CE2 TRP A 143      -3.191 -16.319   8.472  1.00  0.98           C  
ATOM   2282  CE3 TRP A 143      -3.204 -13.898   8.674  1.00  0.98           C  
ATOM   2283  HE3 TRP A 143      -3.586 -12.934   8.372  1.00  0.98           H  
ATOM   2284  NE1 TRP A 143      -3.941 -17.259   7.794  1.00  0.98           N  
ATOM   2285  HE1 TRP A 143      -3.679 -18.226   7.667  1.00  0.98           H  
ATOM   2286  CH2 TRP A 143      -1.470 -15.222   9.763  1.00  0.98           C  
ATOM   2287  HH2 TRP A 143      -0.511 -15.269  10.258  1.00  0.98           H  
ATOM   2288  CZ2 TRP A 143      -2.047 -16.404   9.274  1.00  0.98           C  
ATOM   2289  HZ2 TRP A 143      -1.559 -17.357   9.412  1.00  0.98           H  
ATOM   2290  CZ3 TRP A 143      -2.060 -13.976   9.489  1.00  0.98           C  
ATOM   2291  HZ3 TRP A 143      -1.568 -13.069   9.807  1.00  0.98           H  
ATOM   2292  N   TRP A 144      -3.238 -15.459   4.149  1.00  0.97           N  
ATOM   2293  H   TRP A 144      -2.549 -14.917   4.651  1.00  0.97           H  
ATOM   2294  CA  TRP A 144      -2.765 -16.697   3.537  1.00  0.97           C  
ATOM   2295  HA  TRP A 144      -3.586 -17.190   3.016  1.00  0.97           H  
ATOM   2296  C   TRP A 144      -2.250 -17.647   4.611  1.00  0.97           C  
ATOM   2297  CB  TRP A 144      -1.674 -16.412   2.500  1.00  0.97           C  
ATOM   2298  HB2 TRP A 144      -0.898 -15.792   2.950  1.00  0.97           H  
ATOM   2299  HB3 TRP A 144      -1.210 -17.357   2.218  1.00  0.97           H  
ATOM   2300  O   TRP A 144      -1.604 -17.238   5.572  1.00  0.97           O  
ATOM   2301  CG  TRP A 144      -2.164 -15.753   1.253  1.00  0.97           C  
ATOM   2302  CD1 TRP A 144      -2.435 -16.373   0.081  1.00  0.97           C  
ATOM   2303  HD1 TRP A 144      -2.318 -17.430  -0.110  1.00  0.97           H  
ATOM   2304  CD2 TRP A 144      -2.499 -14.351   1.048  1.00  0.97           C  
ATOM   2305  CE2 TRP A 144      -2.974 -14.194  -0.289  1.00  0.97           C  
ATOM   2306  CE3 TRP A 144      -2.466 -13.204   1.869  1.00  0.97           C  
ATOM   2307  HE3 TRP A 144      -2.067 -13.274   2.871  1.00  0.97           H  
ATOM   2308  NE1 TRP A 144      -2.882 -15.451  -0.842  1.00  0.97           N  
ATOM   2309  HE1 TRP A 144      -3.103 -15.693  -1.798  1.00  0.97           H  
ATOM   2310  CH2 TRP A 144      -3.431 -11.859   0.081  1.00  0.97           C  
ATOM   2311  HH2 TRP A 144      -3.810 -10.912  -0.274  1.00  0.97           H  
ATOM   2312  CZ2 TRP A 144      -3.431 -12.967  -0.778  1.00  0.97           C  
ATOM   2313  HZ2 TRP A 144      -3.802 -12.885  -1.788  1.00  0.97           H  
ATOM   2314  CZ3 TRP A 144      -2.937 -11.970   1.393  1.00  0.97           C  
ATOM   2315  HZ3 TRP A 144      -2.905 -11.098   2.030  1.00  0.97           H  
ATOM   2316  N   ASN A 145      -2.503 -18.934   4.423  1.00  0.96           N  
ATOM   2317  H   ASN A 145      -3.098 -19.166   3.640  1.00  0.96           H  
ATOM   2318  CA  ASN A 145      -1.987 -20.035   5.228  1.00  0.96           C  
ATOM   2319  HA  ASN A 145      -1.899 -19.708   6.264  1.00  0.96           H  
ATOM   2320  C   ASN A 145      -0.573 -20.477   4.805  1.00  0.96           C  
ATOM   2321  CB  ASN A 145      -3.002 -21.180   5.120  1.00  0.96           C  
ATOM   2322  HB2 ASN A 145      -2.533 -22.103   5.461  1.00  0.96           H  
ATOM   2323  HB3 ASN A 145      -3.280 -21.318   4.075  1.00  0.96           H  
ATOM   2324  O   ASN A 145      -0.153 -21.591   5.133  1.00  0.96           O  
ATOM   2325  CG  ASN A 145      -4.247 -20.972   5.955  1.00  0.96           C  
ATOM   2326  ND2 ASN A 145      -5.320 -21.628   5.590  1.00  0.96           N  
ATOM   2327 HD21 ASN A 145      -5.435 -21.753   4.595  1.00  0.96           H  
ATOM   2328 HD22 ASN A 145      -6.154 -21.418   6.120  1.00  0.96           H  
ATOM   2329  OD1 ASN A 145      -4.251 -20.333   6.999  1.00  0.96           O  
ATOM   2330  N   THR A 146       0.116 -19.637   4.035  1.00  0.95           N  
ATOM   2331  H   THR A 146      -0.264 -18.710   3.912  1.00  0.95           H  
ATOM   2332  CA  THR A 146       1.477 -19.829   3.536  1.00  0.95           C  
ATOM   2333  HA  THR A 146       1.965 -20.609   4.121  1.00  0.95           H  
ATOM   2334  C   THR A 146       2.274 -18.545   3.723  1.00  0.95           C  
ATOM   2335  CB  THR A 146       1.478 -20.280   2.066  1.00  0.95           C  
ATOM   2336  HB  THR A 146       0.838 -21.159   1.982  1.00  0.95           H  
ATOM   2337  O   THR A 146       1.699 -17.470   3.911  1.00  0.95           O  
ATOM   2338  CG2 THR A 146       0.994 -19.236   1.059  1.00  0.95           C  
ATOM   2339 HG21 THR A 146       1.098 -19.634   0.049  1.00  0.95           H  
ATOM   2340 HG22 THR A 146       1.572 -18.315   1.137  1.00  0.95           H  
ATOM   2341 HG23 THR A 146      -0.060 -19.021   1.234  1.00  0.95           H  
ATOM   2342  OG1 THR A 146       2.777 -20.662   1.689  1.00  0.95           O  
ATOM   2343  HG1 THR A 146       3.167 -19.931   1.204  1.00  0.95           H  
ATOM   2344  N   ASP A 147       3.598 -18.659   3.676  1.00  0.96           N  
ATOM   2345  H   ASP A 147       3.994 -19.558   3.444  1.00  0.96           H  
ATOM   2346  CA  ASP A 147       4.494 -17.509   3.621  1.00  0.96           C  
ATOM   2347  HA  ASP A 147       4.330 -16.886   4.501  1.00  0.96           H  
ATOM   2348  C   ASP A 147       4.196 -16.672   2.365  1.00  0.96           C  
ATOM   2349  CB  ASP A 147       5.941 -18.009   3.662  1.00  0.96           C  
ATOM   2350  HB2 ASP A 147       6.054 -18.690   4.505  1.00  0.96           H  
ATOM   2351  HB3 ASP A 147       6.170 -18.562   2.751  1.00  0.96           H  
ATOM   2352  O   ASP A 147       4.197 -17.195   1.249  1.00  0.96           O  
ATOM   2353  CG  ASP A 147       6.915 -16.845   3.823  1.00  0.96           C  
ATOM   2354  OD1 ASP A 147       6.878 -15.945   2.956  1.00  0.96           O  
ATOM   2355  OD2 ASP A 147       7.613 -16.837   4.856  1.00  0.96           O  
ATOM   2356  N   VAL A 148       3.881 -15.390   2.565  1.00  0.96           N  
ATOM   2357  H   VAL A 148       3.966 -15.014   3.498  1.00  0.96           H  
ATOM   2358  CA  VAL A 148       3.465 -14.480   1.488  1.00  0.96           C  
ATOM   2359  HA  VAL A 148       2.774 -15.015   0.837  1.00  0.96           H  
ATOM   2360  C   VAL A 148       4.633 -14.047   0.602  1.00  0.96           C  
ATOM   2361  CB  VAL A 148       2.716 -13.249   2.037  1.00  0.96           C  
ATOM   2362  HB  VAL A 148       2.442 -12.615   1.193  1.00  0.96           H  
ATOM   2363  O   VAL A 148       4.415 -13.787  -0.577  1.00  0.96           O  
ATOM   2364  CG1 VAL A 148       1.408 -13.668   2.721  1.00  0.96           C  
ATOM   2365 HG11 VAL A 148       0.852 -12.780   3.022  1.00  0.96           H  
ATOM   2366 HG12 VAL A 148       0.799 -14.231   2.013  1.00  0.96           H  
ATOM   2367 HG13 VAL A 148       1.609 -14.286   3.595  1.00  0.96           H  
ATOM   2368  CG2 VAL A 148       3.553 -12.408   3.014  1.00  0.96           C  
ATOM   2369 HG21 VAL A 148       3.842 -12.994   3.887  1.00  0.96           H  
ATOM   2370 HG22 VAL A 148       4.448 -12.039   2.513  1.00  0.96           H  
ATOM   2371 HG23 VAL A 148       2.976 -11.542   3.336  1.00  0.96           H  
ATOM   2372  N   VAL A 149       5.860 -14.021   1.131  1.00  0.96           N  
ATOM   2373  H   VAL A 149       6.006 -14.426   2.045  1.00  0.96           H  
ATOM   2374  CA  VAL A 149       7.069 -13.707   0.357  1.00  0.96           C  
ATOM   2375  HA  VAL A 149       6.880 -12.838  -0.273  1.00  0.96           H  
ATOM   2376  C   VAL A 149       7.387 -14.879  -0.562  1.00  0.96           C  
ATOM   2377  CB  VAL A 149       8.265 -13.387   1.278  1.00  0.96           C  
ATOM   2378  HB  VAL A 149       8.501 -14.253   1.896  1.00  0.96           H  
ATOM   2379  O   VAL A 149       7.522 -14.694  -1.767  1.00  0.96           O  
ATOM   2380  CG1 VAL A 149       9.517 -13.036   0.467  1.00  0.96           C  
ATOM   2381 HG11 VAL A 149       9.842 -13.892  -0.125  1.00  0.96           H  
ATOM   2382 HG12 VAL A 149      10.333 -12.760   1.133  1.00  0.96           H  
ATOM   2383 HG13 VAL A 149       9.305 -12.206  -0.208  1.00  0.96           H  
ATOM   2384  CG2 VAL A 149       7.943 -12.205   2.202  1.00  0.96           C  
ATOM   2385 HG21 VAL A 149       7.140 -12.477   2.887  1.00  0.96           H  
ATOM   2386 HG22 VAL A 149       8.822 -11.946   2.793  1.00  0.96           H  
ATOM   2387 HG23 VAL A 149       7.642 -11.344   1.605  1.00  0.96           H  
ATOM   2388  N   ALA A 150       7.386 -16.105  -0.029  1.00  0.96           N  
ATOM   2389  H   ALA A 150       7.269 -16.190   0.971  1.00  0.96           H  
ATOM   2390  CA  ALA A 150       7.595 -17.306  -0.842  1.00  0.96           C  
ATOM   2391  HA  ALA A 150       8.554 -17.216  -1.353  1.00  0.96           H  
ATOM   2392  C   ALA A 150       6.501 -17.483  -1.914  1.00  0.96           C  
ATOM   2393  CB  ALA A 150       7.644 -18.521   0.089  1.00  0.96           C  
ATOM   2394  HB1 ALA A 150       7.910 -19.406  -0.490  1.00  0.96           H  
ATOM   2395  HB2 ALA A 150       6.668 -18.673   0.548  1.00  0.96           H  
ATOM   2396  HB3 ALA A 150       8.397 -18.363   0.861  1.00  0.96           H  
ATOM   2397  O   ALA A 150       6.769 -17.961  -3.018  1.00  0.96           O  
ATOM   2398  N   LEU A 151       5.262 -17.089  -1.598  1.00  0.95           N  
ATOM   2399  H   LEU A 151       5.100 -16.740  -0.664  1.00  0.95           H  
ATOM   2400  CA  LEU A 151       4.146 -17.101  -2.543  1.00  0.95           C  
ATOM   2401  HA  LEU A 151       4.055 -18.109  -2.948  1.00  0.95           H  
ATOM   2402  C   LEU A 151       4.390 -16.151  -3.727  1.00  0.95           C  
ATOM   2403  CB  LEU A 151       2.861 -16.738  -1.777  1.00  0.95           C  
ATOM   2404  HB2 LEU A 151       2.972 -15.728  -1.384  1.00  0.95           H  
ATOM   2405  HB3 LEU A 151       2.744 -17.420  -0.935  1.00  0.95           H  
ATOM   2406  O   LEU A 151       4.158 -16.538  -4.872  1.00  0.95           O  
ATOM   2407  CG  LEU A 151       1.585 -16.777  -2.628  1.00  0.95           C  
ATOM   2408  HG  LEU A 151       1.716 -16.141  -3.503  1.00  0.95           H  
ATOM   2409  CD1 LEU A 151       1.239 -18.197  -3.084  1.00  0.95           C  
ATOM   2410 HD11 LEU A 151       0.273 -18.192  -3.588  1.00  0.95           H  
ATOM   2411 HD12 LEU A 151       1.203 -18.867  -2.226  1.00  0.95           H  
ATOM   2412 HD13 LEU A 151       1.995 -18.544  -3.789  1.00  0.95           H  
ATOM   2413  CD2 LEU A 151       0.412 -16.230  -1.816  1.00  0.95           C  
ATOM   2414 HD21 LEU A 151       0.295 -16.798  -0.893  1.00  0.95           H  
ATOM   2415 HD22 LEU A 151      -0.508 -16.285  -2.397  1.00  0.95           H  
ATOM   2416 HD23 LEU A 151       0.600 -15.185  -1.568  1.00  0.95           H  
ATOM   2417  N   GLU A 152       4.863 -14.933  -3.463  1.00  0.95           N  
ATOM   2418  H   GLU A 152       5.043 -14.672  -2.504  1.00  0.95           H  
ATOM   2419  CA  GLU A 152       5.208 -13.961  -4.504  1.00  0.95           C  
ATOM   2420  HA  GLU A 152       4.367 -13.848  -5.188  1.00  0.95           H  
ATOM   2421  C   GLU A 152       6.424 -14.404  -5.323  1.00  0.95           C  
ATOM   2422  CB  GLU A 152       5.484 -12.608  -3.851  1.00  0.95           C  
ATOM   2423  HB2 GLU A 152       4.606 -12.313  -3.277  1.00  0.95           H  
ATOM   2424  HB3 GLU A 152       6.322 -12.728  -3.164  1.00  0.95           H  
ATOM   2425  O   GLU A 152       6.386 -14.347  -6.550  1.00  0.95           O  
ATOM   2426  CG  GLU A 152       5.803 -11.513  -4.884  1.00  0.95           C  
ATOM   2427  HG2 GLU A 152       4.921 -11.335  -5.500  1.00  0.95           H  
ATOM   2428  HG3 GLU A 152       6.614 -11.842  -5.534  1.00  0.95           H  
ATOM   2429  CD  GLU A 152       6.252 -10.219  -4.209  1.00  0.95           C  
ATOM   2430  OE1 GLU A 152       5.964  -9.120  -4.729  1.00  0.95           O  
ATOM   2431  OE2 GLU A 152       6.892 -10.316  -3.139  1.00  0.95           O  
ATOM   2432  N   GLU A 153       7.486 -14.887  -4.675  1.00  0.94           N  
ATOM   2433  H   GLU A 153       7.487 -14.866  -3.666  1.00  0.94           H  
ATOM   2434  CA  GLU A 153       8.685 -15.383  -5.361  1.00  0.94           C  
ATOM   2435  HA  GLU A 153       9.141 -14.570  -5.926  1.00  0.94           H  
ATOM   2436  C   GLU A 153       8.335 -16.498  -6.356  1.00  0.94           C  
ATOM   2437  CB  GLU A 153       9.698 -15.905  -4.332  1.00  0.94           C  
ATOM   2438  HB2 GLU A 153      10.461 -16.481  -4.856  1.00  0.94           H  
ATOM   2439  HB3 GLU A 153       9.181 -16.570  -3.639  1.00  0.94           H  
ATOM   2440  O   GLU A 153       8.779 -16.474  -7.507  1.00  0.94           O  
ATOM   2441  CG  GLU A 153      10.400 -14.780  -3.554  1.00  0.94           C  
ATOM   2442  HG2 GLU A 153      10.968 -14.180  -4.266  1.00  0.94           H  
ATOM   2443  HG3 GLU A 153       9.655 -14.127  -3.099  1.00  0.94           H  
ATOM   2444  CD  GLU A 153      11.350 -15.302  -2.461  1.00  0.94           C  
ATOM   2445  OE1 GLU A 153      12.107 -14.469  -1.911  1.00  0.94           O  
ATOM   2446  OE2 GLU A 153      11.341 -16.525  -2.182  1.00  0.94           O  
ATOM   2447  N   ALA A 154       7.473 -17.436  -5.950  1.00  0.93           N  
ATOM   2448  H   ALA A 154       7.155 -17.410  -4.992  1.00  0.93           H  
ATOM   2449  CA  ALA A 154       6.968 -18.485  -6.829  1.00  0.93           C  
ATOM   2450  HA  ALA A 154       7.819 -19.008  -7.265  1.00  0.93           H  
ATOM   2451  C   ALA A 154       6.127 -17.920  -7.990  1.00  0.93           C  
ATOM   2452  CB  ALA A 154       6.166 -19.480  -5.985  1.00  0.93           C  
ATOM   2453  HB1 ALA A 154       5.316 -18.978  -5.523  1.00  0.93           H  
ATOM   2454  HB2 ALA A 154       6.802 -19.893  -5.201  1.00  0.93           H  
ATOM   2455  HB3 ALA A 154       5.805 -20.291  -6.618  1.00  0.93           H  
ATOM   2456  O   ALA A 154       6.280 -18.367  -9.133  1.00  0.93           O  
ATOM   2457  N   ALA A 155       5.270 -16.930  -7.722  1.00  0.92           N  
ATOM   2458  H   ALA A 155       5.195 -16.598  -6.771  1.00  0.92           H  
ATOM   2459  CA  ALA A 155       4.448 -16.274  -8.739  1.00  0.92           C  
ATOM   2460  HA  ALA A 155       3.873 -17.036  -9.266  1.00  0.92           H  
ATOM   2461  C   ALA A 155       5.304 -15.540  -9.786  1.00  0.92           C  
ATOM   2462  CB  ALA A 155       3.460 -15.330  -8.042  1.00  0.92           C  
ATOM   2463  HB1 ALA A 155       3.993 -14.567  -7.474  1.00  0.92           H  
ATOM   2464  HB2 ALA A 155       2.821 -15.901  -7.369  1.00  0.92           H  
ATOM   2465  HB3 ALA A 155       2.838 -14.836  -8.789  1.00  0.92           H  
ATOM   2466  O   ALA A 155       5.104 -15.719 -10.986  1.00  0.92           O  
ATOM   2467  N   ILE A 156       6.321 -14.788  -9.357  1.00  0.89           N  
ATOM   2468  H   ILE A 156       6.432 -14.675  -8.359  1.00  0.89           H  
ATOM   2469  CA  ILE A 156       7.265 -14.096 -10.250  1.00  0.89           C  
ATOM   2470  HA  ILE A 156       6.697 -13.496 -10.960  1.00  0.89           H  
ATOM   2471  C   ILE A 156       8.082 -15.107 -11.069  1.00  0.89           C  
ATOM   2472  CB  ILE A 156       8.174 -13.148  -9.427  1.00  0.89           C  
ATOM   2473  HB  ILE A 156       8.607 -13.714  -8.603  1.00  0.89           H  
ATOM   2474  O   ILE A 156       8.245 -14.948 -12.284  1.00  0.89           O  
ATOM   2475  CG1 ILE A 156       7.340 -11.982  -8.843  1.00  0.89           C  
ATOM   2476 HG12 ILE A 156       6.478 -12.382  -8.309  1.00  0.89           H  
ATOM   2477 HG13 ILE A 156       6.963 -11.363  -9.657  1.00  0.89           H  
ATOM   2478  CG2 ILE A 156       9.329 -12.594 -10.288  1.00  0.89           C  
ATOM   2479 HG21 ILE A 156       9.969 -13.402 -10.643  1.00  0.89           H  
ATOM   2480 HG22 ILE A 156       9.958 -11.929  -9.697  1.00  0.89           H  
ATOM   2481 HG23 ILE A 156       8.927 -12.048 -11.142  1.00  0.89           H  
ATOM   2482  CD1 ILE A 156       8.109 -11.091  -7.858  1.00  0.89           C  
ATOM   2483 HD11 ILE A 156       8.876 -10.514  -8.374  1.00  0.89           H  
ATOM   2484 HD12 ILE A 156       7.415 -10.391  -7.393  1.00  0.89           H  
ATOM   2485 HD13 ILE A 156       8.567 -11.703  -7.082  1.00  0.89           H  
ATOM   2486  N   ALA A 157       8.584 -16.170 -10.433  1.00  0.88           N  
ATOM   2487  H   ALA A 157       8.454 -16.246  -9.435  1.00  0.88           H  
ATOM   2488  CA  ALA A 157       9.405 -17.174 -11.107  1.00  0.88           C  
ATOM   2489  HA  ALA A 157      10.259 -16.673 -11.564  1.00  0.88           H  
ATOM   2490  C   ALA A 157       8.631 -17.894 -12.223  1.00  0.88           C  
ATOM   2491  CB  ALA A 157       9.932 -18.162 -10.059  1.00  0.88           C  
ATOM   2492  HB1 ALA A 157      10.594 -18.885 -10.534  1.00  0.88           H  
ATOM   2493  HB2 ALA A 157       9.102 -18.690  -9.588  1.00  0.88           H  
ATOM   2494  HB3 ALA A 157      10.488 -17.625  -9.291  1.00  0.88           H  
ATOM   2495  O   ALA A 157       9.135 -18.044 -13.342  1.00  0.88           O  
ATOM   2496  N   THR A 158       7.391 -18.290 -11.934  1.00  0.88           N  
ATOM   2497  H   THR A 158       7.045 -18.101 -11.004  1.00  0.88           H  
ATOM   2498  CA  THR A 158       6.528 -19.053 -12.850  1.00  0.88           C  
ATOM   2499  HA  THR A 158       7.144 -19.725 -13.447  1.00  0.88           H  
ATOM   2500  C   THR A 158       5.762 -18.167 -13.832  1.00  0.88           C  
ATOM   2501  CB  THR A 158       5.530 -19.915 -12.062  1.00  0.88           C  
ATOM   2502  HB  THR A 158       4.881 -20.433 -12.768  1.00  0.88           H  
ATOM   2503  O   THR A 158       5.405 -18.629 -14.912  1.00  0.88           O  
ATOM   2504  CG2 THR A 158       6.209 -20.969 -11.181  1.00  0.88           C  
ATOM   2505 HG21 THR A 158       5.519 -21.297 -10.404  1.00  0.88           H  
ATOM   2506 HG22 THR A 158       6.478 -21.828 -11.795  1.00  0.88           H  
ATOM   2507 HG23 THR A 158       7.109 -20.574 -10.708  1.00  0.88           H  
ATOM   2508  OG1 THR A 158       4.721 -19.107 -11.243  1.00  0.88           O  
ATOM   2509  HG1 THR A 158       5.223 -18.876 -10.458  1.00  0.88           H  
ATOM   2510  N   GLY A 159       5.533 -16.896 -13.491  1.00  0.86           N  
ATOM   2511  H   GLY A 159       5.811 -16.592 -12.569  1.00  0.86           H  
ATOM   2512  CA  GLY A 159       4.637 -15.998 -14.221  1.00  0.86           C  
ATOM   2513  HA2 GLY A 159       4.837 -16.082 -15.289  1.00  0.86           H  
ATOM   2514  HA3 GLY A 159       4.824 -14.974 -13.900  1.00  0.86           H  
ATOM   2515  C   GLY A 159       3.152 -16.297 -14.010  1.00  0.86           C  
ATOM   2516  O   GLY A 159       2.328 -15.810 -14.783  1.00  0.86           O  
ATOM   2517  N   VAL A 160       2.811 -17.114 -13.009  1.00  0.89           N  
ATOM   2518  H   VAL A 160       3.542 -17.422 -12.383  1.00  0.89           H  
ATOM   2519  CA  VAL A 160       1.435 -17.479 -12.651  1.00  0.89           C  
ATOM   2520  HA  VAL A 160       0.793 -17.285 -13.510  1.00  0.89           H  
ATOM   2521  C   VAL A 160       0.986 -16.622 -11.464  1.00  0.89           C  
ATOM   2522  CB  VAL A 160       1.327 -18.984 -12.328  1.00  0.89           C  
ATOM   2523  HB  VAL A 160       1.983 -19.222 -11.491  1.00  0.89           H  
ATOM   2524  O   VAL A 160       1.770 -16.434 -10.534  1.00  0.89           O  
ATOM   2525  CG1 VAL A 160      -0.099 -19.413 -11.958  1.00  0.89           C  
ATOM   2526 HG11 VAL A 160      -0.119 -20.485 -11.761  1.00  0.89           H  
ATOM   2527 HG12 VAL A 160      -0.424 -18.907 -11.049  1.00  0.89           H  
ATOM   2528 HG13 VAL A 160      -0.787 -19.186 -12.772  1.00  0.89           H  
ATOM   2529  CG2 VAL A 160       1.741 -19.831 -13.540  1.00  0.89           C  
ATOM   2530 HG21 VAL A 160       1.643 -20.891 -13.305  1.00  0.89           H  
ATOM   2531 HG22 VAL A 160       2.783 -19.636 -13.795  1.00  0.89           H  
ATOM   2532 HG23 VAL A 160       1.117 -19.589 -14.400  1.00  0.89           H  
ATOM   2533  N   PRO A 161      -0.260 -16.110 -11.444  1.00  0.91           N  
ATOM   2534  CA  PRO A 161      -0.794 -15.399 -10.291  1.00  0.91           C  
ATOM   2535  HA  PRO A 161      -0.236 -14.468 -10.191  1.00  0.91           H  
ATOM   2536  C   PRO A 161      -0.685 -16.235  -9.005  1.00  0.91           C  
ATOM   2537  CB  PRO A 161      -2.253 -15.086 -10.636  1.00  0.91           C  
ATOM   2538  HB2 PRO A 161      -2.898 -15.900 -10.306  1.00  0.91           H  
ATOM   2539  HB3 PRO A 161      -2.585 -14.144 -10.199  1.00  0.91           H  
ATOM   2540  O   PRO A 161      -0.907 -17.449  -9.041  1.00  0.91           O  
ATOM   2541  CG  PRO A 161      -2.255 -15.036 -12.161  1.00  0.91           C  
ATOM   2542  HG2 PRO A 161      -3.236 -15.268 -12.575  1.00  0.91           H  
ATOM   2543  HG3 PRO A 161      -1.918 -14.057 -12.502  1.00  0.91           H  
ATOM   2544  CD  PRO A 161      -1.222 -16.095 -12.530  1.00  0.91           C  
ATOM   2545  HD2 PRO A 161      -0.732 -15.811 -13.461  1.00  0.91           H  
ATOM   2546  HD3 PRO A 161      -1.703 -17.069 -12.619  1.00  0.91           H  
ATOM   2547  N   PRO A 162      -0.380 -15.613  -7.855  1.00  0.93           N  
ATOM   2548  CA  PRO A 162      -0.366 -16.309  -6.581  1.00  0.93           C  
ATOM   2549  HA  PRO A 162       0.331 -17.145  -6.626  1.00  0.93           H  
ATOM   2550  C   PRO A 162      -1.764 -16.832  -6.238  1.00  0.93           C  
ATOM   2551  CB  PRO A 162       0.133 -15.281  -5.568  1.00  0.93           C  
ATOM   2552  HB2 PRO A 162      -0.299 -15.429  -4.578  1.00  0.93           H  
ATOM   2553  HB3 PRO A 162       1.222 -15.314  -5.531  1.00  0.93           H  
ATOM   2554  O   PRO A 162      -2.783 -16.281  -6.657  1.00  0.93           O  
ATOM   2555  CG  PRO A 162      -0.295 -13.947  -6.162  1.00  0.93           C  
ATOM   2556  HG2 PRO A 162       0.396 -13.156  -5.872  1.00  0.93           H  
ATOM   2557  HG3 PRO A 162      -1.318 -13.715  -5.865  1.00  0.93           H  
ATOM   2558  CD  PRO A 162      -0.229 -14.184  -7.663  1.00  0.93           C  
ATOM   2559  HD2 PRO A 162      -1.054 -13.654  -8.140  1.00  0.93           H  
ATOM   2560  HD3 PRO A 162       0.733 -13.856  -8.056  1.00  0.93           H  
ATOM   2561  N   ASN A 163      -1.814 -17.890  -5.428  1.00  0.94           N  
ATOM   2562  H   ASN A 163      -0.943 -18.321  -5.150  1.00  0.94           H  
ATOM   2563  CA  ASN A 163      -3.075 -18.439  -4.942  1.00  0.94           C  
ATOM   2564  HA  ASN A 163      -3.652 -18.763  -5.808  1.00  0.94           H  
ATOM   2565  C   ASN A 163      -3.909 -17.381  -4.201  1.00  0.94           C  
ATOM   2566  CB  ASN A 163      -2.807 -19.651  -4.032  1.00  0.94           C  
ATOM   2567  HB2 ASN A 163      -2.059 -19.381  -3.287  1.00  0.94           H  
ATOM   2568  HB3 ASN A 163      -3.724 -19.912  -3.503  1.00  0.94           H  
ATOM   2569  O   ASN A 163      -3.385 -16.528  -3.479  1.00  0.94           O  
ATOM   2570  CG  ASN A 163      -2.360 -20.886  -4.790  1.00  0.94           C  
ATOM   2571  ND2 ASN A 163      -1.647 -21.778  -4.144  1.00  0.94           N  
ATOM   2572 HD21 ASN A 163      -1.333 -22.560  -4.700  1.00  0.94           H  
ATOM   2573 HD22 ASN A 163      -1.351 -21.612  -3.193  1.00  0.94           H  
ATOM   2574  OD1 ASN A 163      -2.664 -21.095  -5.947  1.00  0.94           O  
ATOM   2575  N   ASN A 164      -5.229 -17.512  -4.326  1.00  0.95           N  
ATOM   2576  H   ASN A 164      -5.572 -18.208  -4.972  1.00  0.95           H  
ATOM   2577  CA  ASN A 164      -6.203 -16.726  -3.576  1.00  0.95           C  
ATOM   2578  HA  ASN A 164      -6.081 -15.677  -3.846  1.00  0.95           H  
ATOM   2579  C   ASN A 164      -5.987 -16.827  -2.060  1.00  0.95           C  
ATOM   2580  CB  ASN A 164      -7.606 -17.211  -3.982  1.00  0.95           C  
ATOM   2581  HB2 ASN A 164      -7.622 -18.300  -4.026  1.00  0.95           H  
ATOM   2582  HB3 ASN A 164      -8.337 -16.904  -3.235  1.00  0.95           H  
ATOM   2583  O   ASN A 164      -5.551 -17.863  -1.554  1.00  0.95           O  
ATOM   2584  CG  ASN A 164      -8.037 -16.630  -5.311  1.00  0.95           C  
ATOM   2585  ND2 ASN A 164      -8.876 -17.300  -6.057  1.00  0.95           N  
ATOM   2586 HD21 ASN A 164      -9.193 -18.228  -5.814  1.00  0.95           H  
ATOM   2587 HD22 ASN A 164      -9.076 -16.829  -6.928  1.00  0.95           H  
ATOM   2588  OD1 ASN A 164      -7.665 -15.540  -5.685  1.00  0.95           O  
ATOM   2589  N   SER A 165      -6.330 -15.760  -1.334  1.00  0.97           N  
ATOM   2590  H   SER A 165      -6.701 -14.939  -1.790  1.00  0.97           H  
ATOM   2591  CA  SER A 165      -6.271 -15.756   0.127  1.00  0.97           C  
ATOM   2592  HA  SER A 165      -5.265 -16.056   0.420  1.00  0.97           H  
ATOM   2593  C   SER A 165      -7.238 -16.767   0.747  1.00  0.97           C  
ATOM   2594  CB  SER A 165      -6.498 -14.347   0.684  1.00  0.97           C  
ATOM   2595  HB2 SER A 165      -5.662 -13.717   0.379  1.00  0.97           H  
ATOM   2596  HB3 SER A 165      -6.516 -14.383   1.773  1.00  0.97           H  
ATOM   2597  O   SER A 165      -8.327 -17.037   0.238  1.00  0.97           O  
ATOM   2598  OG  SER A 165      -7.695 -13.757   0.221  1.00  0.97           O  
ATOM   2599  HG  SER A 165      -7.428 -12.964  -0.250  1.00  0.97           H  
ATOM   2600  N   ASP A 166      -6.851 -17.320   1.895  1.00  0.98           N  
ATOM   2601  H   ASP A 166      -5.947 -17.061   2.264  1.00  0.98           H  
ATOM   2602  CA  ASP A 166      -7.667 -18.251   2.674  1.00  0.98           C  
ATOM   2603  HA  ASP A 166      -8.139 -18.966   2.001  1.00  0.98           H  
ATOM   2604  C   ASP A 166      -8.777 -17.536   3.467  1.00  0.98           C  
ATOM   2605  CB  ASP A 166      -6.769 -19.014   3.653  1.00  0.98           C  
ATOM   2606  HB2 ASP A 166      -7.402 -19.636   4.286  1.00  0.98           H  
ATOM   2607  HB3 ASP A 166      -6.261 -18.302   4.304  1.00  0.98           H  
ATOM   2608  O   ASP A 166      -9.772 -18.158   3.851  1.00  0.98           O  
ATOM   2609  CG  ASP A 166      -5.729 -19.915   2.989  1.00  0.98           C  
ATOM   2610  OD1 ASP A 166      -5.975 -21.142   2.939  1.00  0.98           O  
ATOM   2611  OD2 ASP A 166      -4.597 -19.439   2.768  1.00  0.98           O  
ATOM   2612  N   ALA A 167      -8.612 -16.238   3.756  1.00  0.98           N  
ATOM   2613  H   ALA A 167      -7.770 -15.788   3.427  1.00  0.98           H  
ATOM   2614  CA  ALA A 167      -9.639 -15.428   4.405  1.00  0.98           C  
ATOM   2615  HA  ALA A 167     -10.604 -15.717   3.990  1.00  0.98           H  
ATOM   2616  C   ALA A 167      -9.478 -13.921   4.185  1.00  0.98           C  
ATOM   2617  CB  ALA A 167      -9.635 -15.708   5.916  1.00  0.98           C  
ATOM   2618  HB1 ALA A 167     -10.405 -15.105   6.397  1.00  0.98           H  
ATOM   2619  HB2 ALA A 167      -8.665 -15.450   6.341  1.00  0.98           H  
ATOM   2620  HB3 ALA A 167      -9.847 -16.762   6.098  1.00  0.98           H  
ATOM   2621  O   ALA A 167      -8.376 -13.383   4.235  1.00  0.98           O  
ATOM   2622  N   TYR A 168     -10.608 -13.219   4.128  1.00  0.98           N  
ATOM   2623  H   TYR A 168     -11.475 -13.726   4.023  1.00  0.98           H  
ATOM   2624  CA  TYR A 168     -10.663 -11.789   4.439  1.00  0.98           C  
ATOM   2625  HA  TYR A 168      -9.781 -11.307   4.020  1.00  0.98           H  
ATOM   2626  C   TYR A 168     -10.664 -11.557   5.947  1.00  0.98           C  
ATOM   2627  CB  TYR A 168     -11.901 -11.145   3.814  1.00  0.98           C  
ATOM   2628  HB2 TYR A 168     -11.913 -10.082   4.055  1.00  0.98           H  
ATOM   2629  HB3 TYR A 168     -12.797 -11.601   4.234  1.00  0.98           H  
ATOM   2630  O   TYR A 168     -11.168 -12.382   6.716  1.00  0.98           O  
ATOM   2631  CG  TYR A 168     -11.935 -11.291   2.319  1.00  0.98           C  
ATOM   2632  CD1 TYR A 168     -10.943 -10.668   1.540  1.00  0.98           C  
ATOM   2633  HD1 TYR A 168     -10.189 -10.048   2.002  1.00  0.98           H  
ATOM   2634  CD2 TYR A 168     -12.902 -12.115   1.718  1.00  0.98           C  
ATOM   2635  HD2 TYR A 168     -13.657 -12.619   2.304  1.00  0.98           H  
ATOM   2636  CE1 TYR A 168     -10.888 -10.907   0.157  1.00  0.98           C  
ATOM   2637  HE1 TYR A 168     -10.086 -10.487  -0.432  1.00  0.98           H  
ATOM   2638  CE2 TYR A 168     -12.866 -12.323   0.334  1.00  0.98           C  
ATOM   2639  HE2 TYR A 168     -13.592 -12.971  -0.134  1.00  0.98           H  
ATOM   2640  OH  TYR A 168     -11.817 -11.981  -1.781  1.00  0.98           O  
ATOM   2641  HH  TYR A 168     -11.021 -11.623  -2.180  1.00  0.98           H  
ATOM   2642  CZ  TYR A 168     -11.857 -11.733  -0.450  1.00  0.98           C  
ATOM   2643  N   THR A 169     -10.168 -10.401   6.381  1.00  0.98           N  
ATOM   2644  H   THR A 169      -9.760  -9.778   5.699  1.00  0.98           H  
ATOM   2645  CA  THR A 169     -10.108 -10.022   7.794  1.00  0.98           C  
ATOM   2646  HA  THR A 169     -10.746 -10.703   8.357  1.00  0.98           H  
ATOM   2647  C   THR A 169     -10.652  -8.620   8.050  1.00  0.98           C  
ATOM   2648  CB  THR A 169      -8.687 -10.157   8.363  1.00  0.98           C  
ATOM   2649  HB  THR A 169      -8.770 -10.060   9.446  1.00  0.98           H  
ATOM   2650  O   THR A 169     -10.568  -7.744   7.195  1.00  0.98           O  
ATOM   2651  CG2 THR A 169      -8.013 -11.496   8.069  1.00  0.98           C  
ATOM   2652 HG21 THR A 169      -8.667 -12.315   8.368  1.00  0.98           H  
ATOM   2653 HG22 THR A 169      -7.798 -11.589   7.005  1.00  0.98           H  
ATOM   2654 HG23 THR A 169      -7.074 -11.563   8.620  1.00  0.98           H  
ATOM   2655  OG1 THR A 169      -7.828  -9.139   7.922  1.00  0.98           O  
ATOM   2656  HG1 THR A 169      -7.622  -9.312   7.001  1.00  0.98           H  
ATOM   2657  N   ILE A 170     -11.174  -8.396   9.259  1.00  0.98           N  
ATOM   2658  H   ILE A 170     -11.302  -9.194   9.865  1.00  0.98           H  
ATOM   2659  CA  ILE A 170     -11.431  -7.068   9.828  1.00  0.98           C  
ATOM   2660  HA  ILE A 170     -11.200  -6.304   9.086  1.00  0.98           H  
ATOM   2661  C   ILE A 170     -10.491  -6.888  11.015  1.00  0.98           C  
ATOM   2662  CB  ILE A 170     -12.907  -6.898  10.253  1.00  0.98           C  
ATOM   2663  HB  ILE A 170     -13.143  -7.638  11.018  1.00  0.98           H  
ATOM   2664  O   ILE A 170     -10.580  -7.636  11.993  1.00  0.98           O  
ATOM   2665  CG1 ILE A 170     -13.843  -7.139   9.051  1.00  0.98           C  
ATOM   2666 HG12 ILE A 170     -13.732  -8.176   8.736  1.00  0.98           H  
ATOM   2667 HG13 ILE A 170     -13.535  -6.502   8.221  1.00  0.98           H  
ATOM   2668  CG2 ILE A 170     -13.106  -5.494  10.858  1.00  0.98           C  
ATOM   2669 HG21 ILE A 170     -12.491  -5.364  11.748  1.00  0.98           H  
ATOM   2670 HG22 ILE A 170     -12.822  -4.747  10.117  1.00  0.98           H  
ATOM   2671 HG23 ILE A 170     -14.144  -5.339  11.152  1.00  0.98           H  
ATOM   2672  CD1 ILE A 170     -15.332  -6.909   9.327  1.00  0.98           C  
ATOM   2673 HD11 ILE A 170     -15.543  -5.843   9.406  1.00  0.98           H  
ATOM   2674 HD12 ILE A 170     -15.603  -7.406  10.259  1.00  0.98           H  
ATOM   2675 HD13 ILE A 170     -15.923  -7.321   8.509  1.00  0.98           H  
ATOM   2676  N   ASN A 171      -9.589  -5.909  10.948  1.00  0.98           N  
ATOM   2677  H   ASN A 171      -9.549  -5.360  10.101  1.00  0.98           H  
ATOM   2678  CA  ASN A 171      -8.551  -5.674  11.954  1.00  0.98           C  
ATOM   2679  HA  ASN A 171      -7.814  -5.009  11.503  1.00  0.98           H  
ATOM   2680  C   ASN A 171      -7.782  -6.969  12.292  1.00  0.98           C  
ATOM   2681  CB  ASN A 171      -9.163  -4.943  13.172  1.00  0.98           C  
ATOM   2682  HB2 ASN A 171     -10.027  -5.499  13.538  1.00  0.98           H  
ATOM   2683  HB3 ASN A 171      -8.421  -4.897  13.968  1.00  0.98           H  
ATOM   2684  O   ASN A 171      -7.635  -7.333  13.462  1.00  0.98           O  
ATOM   2685  CG  ASN A 171      -9.571  -3.513  12.866  1.00  0.98           C  
ATOM   2686  ND2 ASN A 171     -10.420  -2.906  13.658  1.00  0.98           N  
ATOM   2687 HD21 ASN A 171     -10.921  -3.406  14.378  1.00  0.98           H  
ATOM   2688 HD22 ASN A 171     -10.638  -1.948  13.424  1.00  0.98           H  
ATOM   2689  OD1 ASN A 171      -9.123  -2.900  11.921  1.00  0.98           O  
ATOM   2690  N   GLY A 172      -7.342  -7.698  11.256  1.00  0.97           N  
ATOM   2691  H   GLY A 172      -7.497  -7.349  10.321  1.00  0.97           H  
ATOM   2692  CA  GLY A 172      -6.539  -8.923  11.386  1.00  0.97           C  
ATOM   2693  HA2 GLY A 172      -5.700  -8.733  12.055  1.00  0.97           H  
ATOM   2694  HA3 GLY A 172      -6.138  -9.178  10.405  1.00  0.97           H  
ATOM   2695  C   GLY A 172      -7.314 -10.138  11.912  1.00  0.97           C  
ATOM   2696  O   GLY A 172      -6.718 -11.147  12.302  1.00  0.97           O  
ATOM   2697  N   ARG A 173      -8.650 -10.057  11.980  1.00  0.97           N  
ATOM   2698  H   ARG A 173      -9.077  -9.186  11.699  1.00  0.97           H  
ATOM   2699  CA  ARG A 173      -9.536 -11.129  12.455  1.00  0.97           C  
ATOM   2700  HA  ARG A 173      -8.929 -11.963  12.807  1.00  0.97           H  
ATOM   2701  C   ARG A 173     -10.453 -11.622  11.328  1.00  0.97           C  
ATOM   2702  CB  ARG A 173     -10.354 -10.623  13.647  1.00  0.97           C  
ATOM   2703  HB2 ARG A 173     -11.043 -11.410  13.952  1.00  0.97           H  
ATOM   2704  HB3 ARG A 173     -10.947  -9.757  13.352  1.00  0.97           H  
ATOM   2705  O   ARG A 173     -11.244 -10.822  10.836  1.00  0.97           O  
ATOM   2706  CG  ARG A 173      -9.460 -10.251  14.834  1.00  0.97           C  
ATOM   2707  HG2 ARG A 173      -8.851 -11.112  15.111  1.00  0.97           H  
ATOM   2708  HG3 ARG A 173      -8.804  -9.423  14.563  1.00  0.97           H  
ATOM   2709  CD  ARG A 173     -10.317  -9.832  16.026  1.00  0.97           C  
ATOM   2710  HD2 ARG A 173     -10.900  -8.955  15.748  1.00  0.97           H  
ATOM   2711  HD3 ARG A 173     -10.999 -10.650  16.257  1.00  0.97           H  
ATOM   2712  NE  ARG A 173      -9.473  -9.507  17.191  1.00  0.97           N  
ATOM   2713  HE  ARG A 173      -8.685  -8.903  17.010  1.00  0.97           H  
ATOM   2714  NH1 ARG A 173     -10.695 -10.617  18.792  1.00  0.97           N  
ATOM   2715 HH11 ARG A 173     -11.503 -10.600  18.185  1.00  0.97           H  
ATOM   2716 HH12 ARG A 173     -10.834 -10.893  19.753  1.00  0.97           H  
ATOM   2717  NH2 ARG A 173      -8.763  -9.636  19.347  1.00  0.97           N  
ATOM   2718 HH21 ARG A 173      -7.961  -9.066  19.122  1.00  0.97           H  
ATOM   2719 HH22 ARG A 173      -8.904  -9.935  20.302  1.00  0.97           H  
ATOM   2720  CZ  ARG A 173      -9.649  -9.922  18.434  1.00  0.97           C  
ATOM   2721  N   PRO A 174     -10.411 -12.917  10.956  1.00  0.96           N  
ATOM   2722  CA  PRO A 174     -11.263 -13.458   9.892  1.00  0.96           C  
ATOM   2723  HA  PRO A 174     -11.056 -12.903   8.977  1.00  0.96           H  
ATOM   2724  C   PRO A 174     -12.768 -13.384  10.184  1.00  0.96           C  
ATOM   2725  CB  PRO A 174     -10.807 -14.909   9.703  1.00  0.96           C  
ATOM   2726  HB2 PRO A 174     -11.381 -15.572  10.350  1.00  0.96           H  
ATOM   2727  HB3 PRO A 174     -10.893 -15.225   8.664  1.00  0.96           H  
ATOM   2728  O   PRO A 174     -13.577 -13.146   9.290  1.00  0.96           O  
ATOM   2729  CG  PRO A 174      -9.355 -14.897  10.165  1.00  0.96           C  
ATOM   2730  HG2 PRO A 174      -8.715 -14.536   9.360  1.00  0.96           H  
ATOM   2731  HG3 PRO A 174      -9.028 -15.881  10.503  1.00  0.96           H  
ATOM   2732  CD  PRO A 174      -9.379 -13.885  11.307  1.00  0.96           C  
ATOM   2733  HD2 PRO A 174      -8.397 -13.421  11.388  1.00  0.96           H  
ATOM   2734  HD3 PRO A 174      -9.650 -14.385  12.237  1.00  0.96           H  
ATOM   2735  N   GLY A 175     -13.161 -13.554  11.448  1.00  0.96           N  
ATOM   2736  H   GLY A 175     -12.457 -13.764  12.141  1.00  0.96           H  
ATOM   2737  CA  GLY A 175     -14.562 -13.638  11.853  1.00  0.96           C  
ATOM   2738  HA2 GLY A 175     -14.660 -13.153  12.824  1.00  0.96           H  
ATOM   2739  HA3 GLY A 175     -15.197 -13.098  11.150  1.00  0.96           H  
ATOM   2740  C   GLY A 175     -15.072 -15.075  11.973  1.00  0.96           C  
ATOM   2741  O   GLY A 175     -14.420 -16.035  11.569  1.00  0.96           O  
ATOM   2742  N   ASN A 176     -16.262 -15.225  12.553  1.00  0.95           N  
ATOM   2743  H   ASN A 176     -16.795 -14.400  12.788  1.00  0.95           H  
ATOM   2744  CA  ASN A 176     -16.812 -16.514  12.985  1.00  0.95           C  
ATOM   2745  HA  ASN A 176     -16.008 -17.062  13.476  1.00  0.95           H  
ATOM   2746  C   ASN A 176     -17.312 -17.438  11.857  1.00  0.95           C  
ATOM   2747  CB  ASN A 176     -17.907 -16.255  14.036  1.00  0.95           C  
ATOM   2748  HB2 ASN A 176     -18.192 -17.209  14.478  1.00  0.95           H  
ATOM   2749  HB3 ASN A 176     -17.511 -15.628  14.835  1.00  0.95           H  
ATOM   2750  O   ASN A 176     -17.749 -18.548  12.149  1.00  0.95           O  
ATOM   2751  CG  ASN A 176     -19.162 -15.596  13.482  1.00  0.95           C  
ATOM   2752  ND2 ASN A 176     -20.267 -15.729  14.178  1.00  0.95           N  
ATOM   2753 HD21 ASN A 176     -21.117 -15.348  13.787  1.00  0.95           H  
ATOM   2754 HD22 ASN A 176     -20.258 -16.278  15.026  1.00  0.95           H  
ATOM   2755  OD1 ASN A 176     -19.171 -14.936  12.452  1.00  0.95           O  
ATOM   2756  N   LEU A 177     -17.249 -16.997  10.596  1.00  0.96           N  
ATOM   2757  H   LEU A 177     -16.889 -16.067  10.436  1.00  0.96           H  
ATOM   2758  CA  LEU A 177     -17.516 -17.840   9.427  1.00  0.96           C  
ATOM   2759  HA  LEU A 177     -18.334 -18.526   9.650  1.00  0.96           H  
ATOM   2760  C   LEU A 177     -16.335 -18.735   9.038  1.00  0.96           C  
ATOM   2761  CB  LEU A 177     -17.890 -16.957   8.229  1.00  0.96           C  
ATOM   2762  HB2 LEU A 177     -17.144 -16.171   8.111  1.00  0.96           H  
ATOM   2763  HB3 LEU A 177     -17.837 -17.582   7.338  1.00  0.96           H  
ATOM   2764  O   LEU A 177     -16.531 -19.707   8.317  1.00  0.96           O  
ATOM   2765  CG  LEU A 177     -19.288 -16.328   8.274  1.00  0.96           C  
ATOM   2766  HG  LEU A 177     -19.341 -15.601   9.085  1.00  0.96           H  
ATOM   2767  CD1 LEU A 177     -19.501 -15.607   6.939  1.00  0.96           C  
ATOM   2768 HD11 LEU A 177     -18.987 -14.646   6.963  1.00  0.96           H  
ATOM   2769 HD12 LEU A 177     -20.558 -15.466   6.712  1.00  0.96           H  
ATOM   2770 HD13 LEU A 177     -19.089 -16.197   6.120  1.00  0.96           H  
ATOM   2771  CD2 LEU A 177     -20.387 -17.374   8.487  1.00  0.96           C  
ATOM   2772 HD21 LEU A 177     -20.356 -17.744   9.511  1.00  0.96           H  
ATOM   2773 HD22 LEU A 177     -20.233 -18.207   7.801  1.00  0.96           H  
ATOM   2774 HD23 LEU A 177     -21.376 -16.956   8.301  1.00  0.96           H  
ATOM   2775  N   TYR A 178     -15.127 -18.418   9.505  1.00  0.97           N  
ATOM   2776  H   TYR A 178     -15.028 -17.625  10.123  1.00  0.97           H  
ATOM   2777  CA  TYR A 178     -13.923 -19.154   9.142  1.00  0.97           C  
ATOM   2778  HA  TYR A 178     -14.109 -19.647   8.188  1.00  0.97           H  
ATOM   2779  C   TYR A 178     -13.550 -20.221  10.186  1.00  0.97           C  
ATOM   2780  CB  TYR A 178     -12.772 -18.180   8.915  1.00  0.97           C  
ATOM   2781  HB2 TYR A 178     -11.868 -18.769   8.758  1.00  0.97           H  
ATOM   2782  HB3 TYR A 178     -12.623 -17.576   9.811  1.00  0.97           H  
ATOM   2783  O   TYR A 178     -13.821 -20.046  11.385  1.00  0.97           O  
ATOM   2784  CG  TYR A 178     -12.949 -17.282   7.713  1.00  0.97           C  
ATOM   2785  CD1 TYR A 178     -12.540 -17.713   6.435  1.00  0.97           C  
ATOM   2786  HD1 TYR A 178     -12.101 -18.690   6.292  1.00  0.97           H  
ATOM   2787  CD2 TYR A 178     -13.509 -16.005   7.879  1.00  0.97           C  
ATOM   2788  HD2 TYR A 178     -13.840 -15.683   8.856  1.00  0.97           H  
ATOM   2789  CE1 TYR A 178     -12.666 -16.852   5.330  1.00  0.97           C  
ATOM   2790  HE1 TYR A 178     -12.322 -17.169   4.357  1.00  0.97           H  
ATOM   2791  CE2 TYR A 178     -13.609 -15.134   6.782  1.00  0.97           C  
ATOM   2792  HE2 TYR A 178     -13.996 -14.134   6.915  1.00  0.97           H  
ATOM   2793  OH  TYR A 178     -13.224 -14.674   4.482  1.00  0.97           O  
ATOM   2794  HH  TYR A 178     -13.593 -13.826   4.742  1.00  0.97           H  
ATOM   2795  CZ  TYR A 178     -13.175 -15.550   5.511  1.00  0.97           C  
ATOM   2796  N   PRO A 179     -12.860 -21.304   9.775  1.00  0.96           N  
ATOM   2797  CA  PRO A 179     -12.350 -22.323  10.689  1.00  0.96           C  
ATOM   2798  HA  PRO A 179     -13.204 -22.858  11.105  1.00  0.96           H  
ATOM   2799  C   PRO A 179     -11.509 -21.733  11.832  1.00  0.96           C  
ATOM   2800  CB  PRO A 179     -11.539 -23.290   9.821  1.00  0.96           C  
ATOM   2801  HB2 PRO A 179     -10.499 -22.968   9.773  1.00  0.96           H  
ATOM   2802  HB3 PRO A 179     -11.603 -24.315  10.187  1.00  0.96           H  
ATOM   2803  O   PRO A 179     -10.776 -20.755  11.662  1.00  0.96           O  
ATOM   2804  CG  PRO A 179     -12.172 -23.143   8.439  1.00  0.96           C  
ATOM   2805  HG2 PRO A 179     -11.474 -23.404   7.643  1.00  0.96           H  
ATOM   2806  HG3 PRO A 179     -13.071 -23.757   8.379  1.00  0.96           H  
ATOM   2807  CD  PRO A 179     -12.554 -21.668   8.396  1.00  0.96           C  
ATOM   2808  HD2 PRO A 179     -13.413 -21.542   7.737  1.00  0.96           H  
ATOM   2809  HD3 PRO A 179     -11.710 -21.079   8.037  1.00  0.96           H  
ATOM   2810  N   CYS A 180     -11.641 -22.312  13.030  1.00  0.95           N  
ATOM   2811  H   CYS A 180     -12.191 -23.157  13.075  1.00  0.95           H  
ATOM   2812  CA  CYS A 180     -10.943 -21.892  14.256  1.00  0.95           C  
ATOM   2813  HA  CYS A 180     -11.441 -22.398  15.083  1.00  0.95           H  
ATOM   2814  C   CYS A 180     -11.031 -20.387  14.592  1.00  0.95           C  
ATOM   2815  CB  CYS A 180      -9.501 -22.410  14.242  1.00  0.95           C  
ATOM   2816  HB2 CYS A 180      -9.007 -22.091  15.160  1.00  0.95           H  
ATOM   2817  HB3 CYS A 180      -8.977 -21.964  13.397  1.00  0.95           H  
ATOM   2818  O   CYS A 180     -10.146 -19.840  15.255  1.00  0.95           O  
ATOM   2819  SG  CYS A 180      -9.369 -24.210  14.154  1.00  0.95           S  
ATOM   2820  N   SER A 181     -12.097 -19.710  14.147  1.00  0.94           N  
ATOM   2821  H   SER A 181     -12.704 -20.172  13.484  1.00  0.94           H  
ATOM   2822  CA  SER A 181     -12.272 -18.260  14.319  1.00  0.94           C  
ATOM   2823  HA  SER A 181     -11.486 -17.889  14.977  1.00  0.94           H  
ATOM   2824  C   SER A 181     -13.588 -17.866  15.006  1.00  0.94           C  
ATOM   2825  CB  SER A 181     -12.080 -17.546  12.974  1.00  0.94           C  
ATOM   2826  HB2 SER A 181     -12.845 -17.872  12.269  1.00  0.94           H  
ATOM   2827  HB3 SER A 181     -12.167 -16.469  13.118  1.00  0.94           H  
ATOM   2828  O   SER A 181     -13.914 -16.681  15.049  1.00  0.94           O  
ATOM   2829  OG  SER A 181     -10.794 -17.838  12.452  1.00  0.94           O  
ATOM   2830  HG  SER A 181     -10.830 -18.719  12.072  1.00  0.94           H  
ATOM   2831  N   LYS A 182     -14.320 -18.831  15.593  1.00  0.89           N  
ATOM   2832  H   LYS A 182     -13.966 -19.775  15.538  1.00  0.89           H  
ATOM   2833  CA  LYS A 182     -15.641 -18.623  16.227  1.00  0.89           C  
ATOM   2834  HA  LYS A 182     -16.353 -18.331  15.455  1.00  0.89           H  
ATOM   2835  C   LYS A 182     -15.657 -17.470  17.244  1.00  0.89           C  
ATOM   2836  CB  LYS A 182     -16.153 -19.924  16.875  1.00  0.89           C  
ATOM   2837  HB2 LYS A 182     -17.036 -19.684  17.466  1.00  0.89           H  
ATOM   2838  HB3 LYS A 182     -15.397 -20.321  17.553  1.00  0.89           H  
ATOM   2839  O   LYS A 182     -16.520 -16.606  17.147  1.00  0.89           O  
ATOM   2840  CG  LYS A 182     -16.543 -20.996  15.840  1.00  0.89           C  
ATOM   2841  HG2 LYS A 182     -15.654 -21.316  15.297  1.00  0.89           H  
ATOM   2842  HG3 LYS A 182     -17.251 -20.567  15.131  1.00  0.89           H  
ATOM   2843  CD  LYS A 182     -17.191 -22.216  16.517  1.00  0.89           C  
ATOM   2844  HD2 LYS A 182     -16.486 -22.644  17.229  1.00  0.89           H  
ATOM   2845  HD3 LYS A 182     -18.079 -21.890  17.058  1.00  0.89           H  
ATOM   2846  CE  LYS A 182     -17.587 -23.277  15.478  1.00  0.89           C  
ATOM   2847  HE2 LYS A 182     -16.693 -23.580  14.932  1.00  0.89           H  
ATOM   2848  HE3 LYS A 182     -18.272 -22.825  14.762  1.00  0.89           H  
ATOM   2849  NZ  LYS A 182     -18.221 -24.465  16.109  1.00  0.89           N  
ATOM   2850  HZ1 LYS A 182     -17.595 -24.900  16.772  1.00  0.89           H  
ATOM   2851  HZ2 LYS A 182     -19.065 -24.203  16.599  1.00  0.89           H  
ATOM   2852  HZ3 LYS A 182     -18.466 -25.154  15.412  1.00  0.89           H  
ATOM   2853  N   ASP A 183     -14.650 -17.397  18.116  1.00  0.85           N  
ATOM   2854  H   ASP A 183     -14.074 -18.219  18.224  1.00  0.85           H  
ATOM   2855  CA  ASP A 183     -14.532 -16.351  19.152  1.00  0.85           C  
ATOM   2856  HA  ASP A 183     -15.513 -15.906  19.313  1.00  0.85           H  
ATOM   2857  C   ASP A 183     -13.574 -15.211  18.759  1.00  0.85           C  
ATOM   2858  CB  ASP A 183     -14.112 -16.996  20.480  1.00  0.85           C  
ATOM   2859  HB2 ASP A 183     -14.173 -16.257  21.278  1.00  0.85           H  
ATOM   2860  HB3 ASP A 183     -13.078 -17.331  20.399  1.00  0.85           H  
ATOM   2861  O   ASP A 183     -13.208 -14.355  19.566  1.00  0.85           O  
ATOM   2862  CG  ASP A 183     -15.012 -18.179  20.827  1.00  0.85           C  
ATOM   2863  OD1 ASP A 183     -16.246 -17.987  20.814  1.00  0.85           O  
ATOM   2864  OD2 ASP A 183     -14.447 -19.282  20.978  1.00  0.85           O  
ATOM   2865  N   ARG A 184     -13.105 -15.200  17.505  1.00  0.87           N  
ATOM   2866  H   ARG A 184     -13.507 -15.864  16.859  1.00  0.87           H  
ATOM   2867  CA  ARG A 184     -12.049 -14.300  17.023  1.00  0.87           C  
ATOM   2868  HA  ARG A 184     -11.748 -13.642  17.838  1.00  0.87           H  
ATOM   2869  C   ARG A 184     -12.577 -13.388  15.927  1.00  0.87           C  
ATOM   2870  CB  ARG A 184     -10.810 -15.097  16.590  1.00  0.87           C  
ATOM   2871  HB2 ARG A 184     -10.076 -14.397  16.190  1.00  0.87           H  
ATOM   2872  HB3 ARG A 184     -11.085 -15.793  15.799  1.00  0.87           H  
ATOM   2873  O   ARG A 184     -12.126 -13.450  14.786  1.00  0.87           O  
ATOM   2874  CG  ARG A 184     -10.163 -15.867  17.749  1.00  0.87           C  
ATOM   2875  HG2 ARG A 184     -10.840 -16.647  18.099  1.00  0.87           H  
ATOM   2876  HG3 ARG A 184      -9.955 -15.180  18.570  1.00  0.87           H  
ATOM   2877  CD  ARG A 184      -8.852 -16.505  17.276  1.00  0.87           C  
ATOM   2878  HD2 ARG A 184      -8.198 -15.721  16.895  1.00  0.87           H  
ATOM   2879  HD3 ARG A 184      -9.072 -17.207  16.472  1.00  0.87           H  
ATOM   2880  NE  ARG A 184      -8.173 -17.222  18.369  1.00  0.87           N  
ATOM   2881  HE  ARG A 184      -8.743 -17.497  19.157  1.00  0.87           H  
ATOM   2882  NH1 ARG A 184      -6.089 -17.367  17.405  1.00  0.87           N  
ATOM   2883 HH11 ARG A 184      -6.428 -16.984  16.534  1.00  0.87           H  
ATOM   2884 HH12 ARG A 184      -5.132 -17.689  17.424  1.00  0.87           H  
ATOM   2885  NH2 ARG A 184      -6.433 -18.249  19.419  1.00  0.87           N  
ATOM   2886 HH21 ARG A 184      -7.031 -18.486  20.197  1.00  0.87           H  
ATOM   2887 HH22 ARG A 184      -5.469 -18.551  19.434  1.00  0.87           H  
ATOM   2888  CZ  ARG A 184      -6.908 -17.606  18.391  1.00  0.87           C  
ATOM   2889  N   MET A 185     -13.483 -12.492  16.304  1.00  0.94           N  
ATOM   2890  H   MET A 185     -13.834 -12.540  17.250  1.00  0.94           H  
ATOM   2891  CA  MET A 185     -13.969 -11.420  15.434  1.00  0.94           C  
ATOM   2892  HA  MET A 185     -13.407 -11.448  14.501  1.00  0.94           H  
ATOM   2893  C   MET A 185     -13.719 -10.035  16.028  1.00  0.94           C  
ATOM   2894  CB  MET A 185     -15.424 -11.683  15.041  1.00  0.94           C  
ATOM   2895  HB2 MET A 185     -15.506 -12.725  14.732  1.00  0.94           H  
ATOM   2896  HB3 MET A 185     -15.646 -11.049  14.183  1.00  0.94           H  
ATOM   2897  O   MET A 185     -13.397  -9.903  17.212  1.00  0.94           O  
ATOM   2898  CG  MET A 185     -16.492 -11.431  16.106  1.00  0.94           C  
ATOM   2899  HG2 MET A 185     -16.173 -11.867  17.053  1.00  0.94           H  
ATOM   2900  HG3 MET A 185     -16.603 -10.356  16.244  1.00  0.94           H  
ATOM   2901  SD  MET A 185     -18.112 -12.142  15.673  1.00  0.94           S  
ATOM   2902  CE  MET A 185     -18.222 -11.809  13.888  1.00  0.94           C  
ATOM   2903  HE1 MET A 185     -18.218 -10.733  13.714  1.00  0.94           H  
ATOM   2904  HE2 MET A 185     -19.142 -12.235  13.487  1.00  0.94           H  
ATOM   2905  HE3 MET A 185     -17.390 -12.272  13.357  1.00  0.94           H  
ATOM   2906  N   PHE A 186     -13.778  -9.008  15.184  1.00  0.97           N  
ATOM   2907  H   PHE A 186     -14.029  -9.181  14.221  1.00  0.97           H  
ATOM   2908  CA  PHE A 186     -13.748  -7.619  15.630  1.00  0.97           C  
ATOM   2909  HA  PHE A 186     -12.975  -7.500  16.390  1.00  0.97           H  
ATOM   2910  C   PHE A 186     -15.098  -7.251  16.259  1.00  0.97           C  
ATOM   2911  CB  PHE A 186     -13.399  -6.716  14.442  1.00  0.97           C  
ATOM   2912  HB2 PHE A 186     -14.090  -6.920  13.624  1.00  0.97           H  
ATOM   2913  HB3 PHE A 186     -12.396  -6.961  14.091  1.00  0.97           H  
ATOM   2914  O   PHE A 186     -16.143  -7.610  15.719  1.00  0.97           O  
ATOM   2915  CG  PHE A 186     -13.451  -5.239  14.773  1.00  0.97           C  
ATOM   2916  CD1 PHE A 186     -14.526  -4.453  14.318  1.00  0.97           C  
ATOM   2917  HD1 PHE A 186     -15.302  -4.891  13.708  1.00  0.97           H  
ATOM   2918  CD2 PHE A 186     -12.442  -4.657  15.564  1.00  0.97           C  
ATOM   2919  HD2 PHE A 186     -11.618  -5.258  15.918  1.00  0.97           H  
ATOM   2920  CE1 PHE A 186     -14.583  -3.085  14.634  1.00  0.97           C  
ATOM   2921  HE1 PHE A 186     -15.392  -2.479  14.256  1.00  0.97           H  
ATOM   2922  CE2 PHE A 186     -12.509  -3.292  15.894  1.00  0.97           C  
ATOM   2923  HE2 PHE A 186     -11.737  -2.840  16.500  1.00  0.97           H  
ATOM   2924  CZ  PHE A 186     -13.572  -2.505  15.419  1.00  0.97           C  
ATOM   2925  HZ  PHE A 186     -13.609  -1.451  15.650  1.00  0.97           H  
ATOM   2926  N   SER A 187     -15.080  -6.536  17.383  1.00  0.96           N  
ATOM   2927  H   SER A 187     -14.193  -6.260  17.779  1.00  0.96           H  
ATOM   2928  CA  SER A 187     -16.285  -6.107  18.099  1.00  0.96           C  
ATOM   2929  HA  SER A 187     -17.156  -6.297  17.472  1.00  0.96           H  
ATOM   2930  C   SER A 187     -16.233  -4.615  18.421  1.00  0.96           C  
ATOM   2931  CB  SER A 187     -16.477  -6.918  19.386  1.00  0.96           C  
ATOM   2932  HB2 SER A 187     -17.401  -6.607  19.873  1.00  0.96           H  
ATOM   2933  HB3 SER A 187     -16.548  -7.978  19.146  1.00  0.96           H  
ATOM   2934  O   SER A 187     -15.228  -4.134  18.949  1.00  0.96           O  
ATOM   2935  OG  SER A 187     -15.384  -6.699  20.261  1.00  0.96           O  
ATOM   2936  HG  SER A 187     -15.186  -5.759  20.255  1.00  0.96           H  
ATOM   2937  N   LEU A 188     -17.328  -3.899  18.178  1.00  0.96           N  
ATOM   2938  H   LEU A 188     -18.105  -4.368  17.734  1.00  0.96           H  
ATOM   2939  CA  LEU A 188     -17.496  -2.487  18.508  1.00  0.96           C  
ATOM   2940  HA  LEU A 188     -16.599  -2.128  19.011  1.00  0.96           H  
ATOM   2941  C   LEU A 188     -18.685  -2.305  19.458  1.00  0.96           C  
ATOM   2942  CB  LEU A 188     -17.663  -1.691  17.199  1.00  0.96           C  
ATOM   2943  HB2 LEU A 188     -16.748  -1.779  16.613  1.00  0.96           H  
ATOM   2944  HB3 LEU A 188     -18.473  -2.142  16.626  1.00  0.96           H  
ATOM   2945  O   LEU A 188     -19.823  -2.569  19.091  1.00  0.96           O  
ATOM   2946  CG  LEU A 188     -17.990  -0.201  17.408  1.00  0.96           C  
ATOM   2947  HG  LEU A 188     -18.907  -0.114  17.992  1.00  0.96           H  
ATOM   2948  CD1 LEU A 188     -16.883   0.538  18.164  1.00  0.96           C  
ATOM   2949 HD11 LEU A 188     -17.153   1.590  18.246  1.00  0.96           H  
ATOM   2950 HD12 LEU A 188     -16.790   0.137  19.174  1.00  0.96           H  
ATOM   2951 HD13 LEU A 188     -15.936   0.431  17.635  1.00  0.96           H  
ATOM   2952  CD2 LEU A 188     -18.231   0.483  16.063  1.00  0.96           C  
ATOM   2953 HD21 LEU A 188     -18.486   1.531  16.218  1.00  0.96           H  
ATOM   2954 HD22 LEU A 188     -17.345   0.411  15.432  1.00  0.96           H  
ATOM   2955 HD23 LEU A 188     -19.066   0.001  15.554  1.00  0.96           H  
ATOM   2956  N   ASN A 189     -18.433  -1.791  20.660  1.00  0.95           N  
ATOM   2957  H   ASN A 189     -17.477  -1.598  20.919  1.00  0.95           H  
ATOM   2958  CA  ASN A 189     -19.502  -1.400  21.579  1.00  0.95           C  
ATOM   2959  HA  ASN A 189     -20.346  -2.078  21.454  1.00  0.95           H  
ATOM   2960  C   ASN A 189     -19.977   0.019  21.254  1.00  0.95           C  
ATOM   2961  CB  ASN A 189     -19.016  -1.528  23.031  1.00  0.95           C  
ATOM   2962  HB2 ASN A 189     -18.154  -0.879  23.184  1.00  0.95           H  
ATOM   2963  HB3 ASN A 189     -19.812  -1.206  23.703  1.00  0.95           H  
ATOM   2964  O   ASN A 189     -19.162   0.950  21.217  1.00  0.95           O  
ATOM   2965  CG  ASN A 189     -18.653  -2.956  23.399  1.00  0.95           C  
ATOM   2966  ND2 ASN A 189     -17.671  -3.149  24.246  1.00  0.95           N  
ATOM   2967 HD21 ASN A 189     -17.228  -2.377  24.723  1.00  0.95           H  
ATOM   2968 HD22 ASN A 189     -17.486  -4.116  24.473  1.00  0.95           H  
ATOM   2969  OD1 ASN A 189     -19.218  -3.920  22.928  1.00  0.95           O  
ATOM   2970  N   VAL A 190     -21.283   0.185  21.052  1.00  0.96           N  
ATOM   2971  H   VAL A 190     -21.885  -0.623  21.124  1.00  0.96           H  
ATOM   2972  CA  VAL A 190     -21.925   1.469  20.766  1.00  0.96           C  
ATOM   2973  HA  VAL A 190     -21.145   2.229  20.820  1.00  0.96           H  
ATOM   2974  C   VAL A 190     -22.968   1.834  21.817  1.00  0.96           C  
ATOM   2975  CB  VAL A 190     -22.508   1.562  19.343  1.00  0.96           C  
ATOM   2976  HB  VAL A 190     -22.911   2.567  19.212  1.00  0.96           H  
ATOM   2977  O   VAL A 190     -23.615   0.979  22.418  1.00  0.96           O  
ATOM   2978  CG1 VAL A 190     -21.418   1.365  18.287  1.00  0.96           C  
ATOM   2979 HG11 VAL A 190     -21.840   1.501  17.291  1.00  0.96           H  
ATOM   2980 HG12 VAL A 190     -20.618   2.090  18.433  1.00  0.96           H  
ATOM   2981 HG13 VAL A 190     -21.009   0.358  18.372  1.00  0.96           H  
ATOM   2982  CG2 VAL A 190     -23.650   0.575  19.098  1.00  0.96           C  
ATOM   2983 HG21 VAL A 190     -23.311  -0.447  19.267  1.00  0.96           H  
ATOM   2984 HG22 VAL A 190     -24.008   0.672  18.073  1.00  0.96           H  
ATOM   2985 HG23 VAL A 190     -24.484   0.789  19.767  1.00  0.96           H  
ATOM   2986  N   VAL A 191     -23.135   3.134  22.034  1.00  0.95           N  
ATOM   2987  H   VAL A 191     -22.563   3.776  21.505  1.00  0.95           H  
ATOM   2988  CA  VAL A 191     -24.155   3.718  22.905  1.00  0.95           C  
ATOM   2989  HA  VAL A 191     -24.597   2.943  23.530  1.00  0.95           H  
ATOM   2990  C   VAL A 191     -25.240   4.309  22.016  1.00  0.95           C  
ATOM   2991  CB  VAL A 191     -23.542   4.786  23.829  1.00  0.95           C  
ATOM   2992  HB  VAL A 191     -23.089   5.564  23.215  1.00  0.95           H  
ATOM   2993  O   VAL A 191     -24.938   5.112  21.129  1.00  0.95           O  
ATOM   2994  CG1 VAL A 191     -24.598   5.424  24.740  1.00  0.95           C  
ATOM   2995 HG11 VAL A 191     -25.350   5.946  24.148  1.00  0.95           H  
ATOM   2996 HG12 VAL A 191     -25.087   4.658  25.342  1.00  0.95           H  
ATOM   2997 HG13 VAL A 191     -24.125   6.147  25.405  1.00  0.95           H  
ATOM   2998  CG2 VAL A 191     -22.443   4.194  24.720  1.00  0.95           C  
ATOM   2999 HG21 VAL A 191     -22.044   4.964  25.381  1.00  0.95           H  
ATOM   3000 HG22 VAL A 191     -22.848   3.381  25.322  1.00  0.95           H  
ATOM   3001 HG23 VAL A 191     -21.624   3.812  24.110  1.00  0.95           H  
ATOM   3002  N   LYS A 192     -26.498   3.926  22.260  1.00  0.95           N  
ATOM   3003  H   LYS A 192     -26.672   3.270  23.009  1.00  0.95           H  
ATOM   3004  CA  LYS A 192     -27.641   4.428  21.492  1.00  0.95           C  
ATOM   3005  HA  LYS A 192     -27.499   4.097  20.463  1.00  0.95           H  
ATOM   3006  C   LYS A 192     -27.672   5.964  21.492  1.00  0.95           C  
ATOM   3007  CB  LYS A 192     -28.950   3.809  22.010  1.00  0.95           C  
ATOM   3008  HB2 LYS A 192     -28.847   2.724  22.018  1.00  0.95           H  
ATOM   3009  HB3 LYS A 192     -29.139   4.149  23.028  1.00  0.95           H  
ATOM   3010  O   LYS A 192     -27.405   6.604  22.509  1.00  0.95           O  
ATOM   3011  CG  LYS A 192     -30.140   4.185  21.113  1.00  0.95           C  
ATOM   3012  HG2 LYS A 192     -30.309   5.260  21.163  1.00  0.95           H  
ATOM   3013  HG3 LYS A 192     -29.909   3.912  20.084  1.00  0.95           H  
ATOM   3014  CD  LYS A 192     -31.430   3.471  21.530  1.00  0.95           C  
ATOM   3015  HD2 LYS A 192     -31.273   2.395  21.459  1.00  0.95           H  
ATOM   3016  HD3 LYS A 192     -31.687   3.740  22.554  1.00  0.95           H  
ATOM   3017  CE  LYS A 192     -32.554   3.883  20.573  1.00  0.95           C  
ATOM   3018  HE2 LYS A 192     -32.230   3.668  19.555  1.00  0.95           H  
ATOM   3019  HE3 LYS A 192     -32.710   4.959  20.651  1.00  0.95           H  
ATOM   3020  NZ  LYS A 192     -33.818   3.158  20.846  1.00  0.95           N  
ATOM   3021  HZ1 LYS A 192     -33.679   2.170  20.686  1.00  0.95           H  
ATOM   3022  HZ2 LYS A 192     -34.531   3.465  20.200  1.00  0.95           H  
ATOM   3023  HZ3 LYS A 192     -34.140   3.315  21.791  1.00  0.95           H  
ATOM   3024  N   GLY A 193     -27.968   6.559  20.341  1.00  0.96           N  
ATOM   3025  H   GLY A 193     -28.145   5.961  19.547  1.00  0.96           H  
ATOM   3026  CA  GLY A 193     -28.006   8.006  20.124  1.00  0.96           C  
ATOM   3027  HA2 GLY A 193     -28.567   8.202  19.211  1.00  0.96           H  
ATOM   3028  HA3 GLY A 193     -28.530   8.480  20.954  1.00  0.96           H  
ATOM   3029  C   GLY A 193     -26.633   8.676  19.982  1.00  0.96           C  
ATOM   3030  O   GLY A 193     -26.568   9.900  19.857  1.00  0.96           O  
ATOM   3031  N   LYS A 194     -25.520   7.927  20.000  1.00  0.97           N  
ATOM   3032  H   LYS A 194     -25.617   6.930  20.122  1.00  0.97           H  
ATOM   3033  CA  LYS A 194     -24.173   8.471  19.749  1.00  0.97           C  
ATOM   3034  HA  LYS A 194     -24.207   9.552  19.885  1.00  0.97           H  
ATOM   3035  C   LYS A 194     -23.738   8.255  18.296  1.00  0.97           C  
ATOM   3036  CB  LYS A 194     -23.155   7.904  20.756  1.00  0.97           C  
ATOM   3037  HB2 LYS A 194     -23.075   6.827  20.611  1.00  0.97           H  
ATOM   3038  HB3 LYS A 194     -22.176   8.330  20.541  1.00  0.97           H  
ATOM   3039  O   LYS A 194     -24.204   7.347  17.615  1.00  0.97           O  
ATOM   3040  CG  LYS A 194     -23.485   8.170  22.236  1.00  0.97           C  
ATOM   3041  HG2 LYS A 194     -24.403   7.643  22.497  1.00  0.97           H  
ATOM   3042  HG3 LYS A 194     -22.673   7.756  22.835  1.00  0.97           H  
ATOM   3043  CD  LYS A 194     -23.638   9.653  22.606  1.00  0.97           C  
ATOM   3044  HD2 LYS A 194     -24.486  10.074  22.066  1.00  0.97           H  
ATOM   3045  HD3 LYS A 194     -22.728  10.190  22.339  1.00  0.97           H  
ATOM   3046  CE  LYS A 194     -23.895   9.769  24.115  1.00  0.97           C  
ATOM   3047  HE2 LYS A 194     -24.759   9.151  24.359  1.00  0.97           H  
ATOM   3048  HE3 LYS A 194     -23.038   9.359  24.650  1.00  0.97           H  
ATOM   3049  NZ  LYS A 194     -24.148  11.171  24.541  1.00  0.97           N  
ATOM   3050  HZ1 LYS A 194     -24.340  11.206  25.532  1.00  0.97           H  
ATOM   3051  HZ2 LYS A 194     -24.962  11.538  24.068  1.00  0.97           H  
ATOM   3052  HZ3 LYS A 194     -23.358  11.769  24.347  1.00  0.97           H  
ATOM   3053  N   ARG A 195     -22.823   9.110  17.824  1.00  0.98           N  
ATOM   3054  H   ARG A 195     -22.464   9.805  18.462  1.00  0.98           H  
ATOM   3055  CA  ARG A 195     -22.208   9.029  16.486  1.00  0.98           C  
ATOM   3056  HA  ARG A 195     -22.788   8.345  15.865  1.00  0.98           H  
ATOM   3057  C   ARG A 195     -20.801   8.458  16.571  1.00  0.98           C  
ATOM   3058  CB  ARG A 195     -22.187  10.403  15.795  1.00  0.98           C  
ATOM   3059  HB2 ARG A 195     -21.577  10.335  14.894  1.00  0.98           H  
ATOM   3060  HB3 ARG A 195     -21.737  11.142  16.457  1.00  0.98           H  
ATOM   3061  O   ARG A 195     -20.035   8.881  17.429  1.00  0.98           O  
ATOM   3062  CG  ARG A 195     -23.592  10.856  15.388  1.00  0.98           C  
ATOM   3063  HG2 ARG A 195     -24.213  10.939  16.280  1.00  0.98           H  
ATOM   3064  HG3 ARG A 195     -24.022  10.115  14.714  1.00  0.98           H  
ATOM   3065  CD  ARG A 195     -23.569  12.208  14.669  1.00  0.98           C  
ATOM   3066  HD2 ARG A 195     -22.987  12.924  15.250  1.00  0.98           H  
ATOM   3067  HD3 ARG A 195     -23.075  12.087  13.705  1.00  0.98           H  
ATOM   3068  NE  ARG A 195     -24.943  12.708  14.454  1.00  0.98           N  
ATOM   3069  HE  ARG A 195     -25.406  12.397  13.612  1.00  0.98           H  
ATOM   3070  NH1 ARG A 195     -25.151  13.982  16.361  1.00  0.98           N  
ATOM   3071 HH11 ARG A 195     -24.180  13.811  16.580  1.00  0.98           H  
ATOM   3072 HH12 ARG A 195     -25.711  14.601  16.929  1.00  0.98           H  
ATOM   3073  NH2 ARG A 195     -26.874  13.805  14.961  1.00  0.98           N  
ATOM   3074 HH21 ARG A 195     -27.309  13.438  14.127  1.00  0.98           H  
ATOM   3075 HH22 ARG A 195     -27.416  14.411  15.561  1.00  0.98           H  
ATOM   3076  CZ  ARG A 195     -25.645  13.491  15.256  1.00  0.98           C  
ATOM   3077  N   TYR A 196     -20.433   7.566  15.670  1.00  0.99           N  
ATOM   3078  H   TYR A 196     -21.111   7.274  14.981  1.00  0.99           H  
ATOM   3079  CA  TYR A 196     -19.101   6.972  15.584  1.00  0.99           C  
ATOM   3080  HA  TYR A 196     -18.446   7.401  16.341  1.00  0.99           H  
ATOM   3081  C   TYR A 196     -18.513   7.287  14.214  1.00  0.99           C  
ATOM   3082  CB  TYR A 196     -19.187   5.459  15.835  1.00  0.99           C  
ATOM   3083  HB2 TYR A 196     -18.207   5.018  15.652  1.00  0.99           H  
ATOM   3084  HB3 TYR A 196     -19.881   5.012  15.123  1.00  0.99           H  
ATOM   3085  O   TYR A 196     -19.200   7.122  13.213  1.00  0.99           O  
ATOM   3086  CG  TYR A 196     -19.639   5.104  17.238  1.00  0.99           C  
ATOM   3087  CD1 TYR A 196     -18.685   4.725  18.201  1.00  0.99           C  
ATOM   3088  HD1 TYR A 196     -17.650   4.625  17.910  1.00  0.99           H  
ATOM   3089  CD2 TYR A 196     -21.002   5.187  17.590  1.00  0.99           C  
ATOM   3090  HD2 TYR A 196     -21.742   5.436  16.843  1.00  0.99           H  
ATOM   3091  CE1 TYR A 196     -19.080   4.490  19.530  1.00  0.99           C  
ATOM   3092  HE1 TYR A 196     -18.351   4.205  20.275  1.00  0.99           H  
ATOM   3093  CE2 TYR A 196     -21.400   4.971  18.921  1.00  0.99           C  
ATOM   3094  HE2 TYR A 196     -22.440   5.060  19.198  1.00  0.99           H  
ATOM   3095  OH  TYR A 196     -20.797   4.529  21.196  1.00  0.99           O  
ATOM   3096  HH  TYR A 196     -20.055   4.322  21.768  1.00  0.99           H  
ATOM   3097  CZ  TYR A 196     -20.434   4.648  19.895  1.00  0.99           C  
ATOM   3098  N   LEU A 197     -17.262   7.738  14.161  1.00  0.99           N  
ATOM   3099  H   LEU A 197     -16.734   7.803  15.020  1.00  0.99           H  
ATOM   3100  CA  LEU A 197     -16.540   7.903  12.902  1.00  0.99           C  
ATOM   3101  HA  LEU A 197     -17.250   8.083  12.095  1.00  0.99           H  
ATOM   3102  C   LEU A 197     -15.798   6.604  12.599  1.00  0.99           C  
ATOM   3103  CB  LEU A 197     -15.609   9.122  13.000  1.00  0.99           C  
ATOM   3104  HB2 LEU A 197     -14.901   8.965  13.813  1.00  0.99           H  
ATOM   3105  HB3 LEU A 197     -16.216   9.996  13.234  1.00  0.99           H  
ATOM   3106  O   LEU A 197     -14.801   6.295  13.255  1.00  0.99           O  
ATOM   3107  CG  LEU A 197     -14.829   9.413  11.705  1.00  0.99           C  
ATOM   3108  HG  LEU A 197     -14.249   8.539  11.410  1.00  0.99           H  
ATOM   3109  CD1 LEU A 197     -15.774   9.808  10.573  1.00  0.99           C  
ATOM   3110 HD11 LEU A 197     -16.329   8.941  10.215  1.00  0.99           H  
ATOM   3111 HD12 LEU A 197     -16.463  10.590  10.895  1.00  0.99           H  
ATOM   3112 HD13 LEU A 197     -15.193  10.205   9.741  1.00  0.99           H  
ATOM   3113  CD2 LEU A 197     -13.867  10.573  11.948  1.00  0.99           C  
ATOM   3114 HD21 LEU A 197     -14.417  11.476  12.212  1.00  0.99           H  
ATOM   3115 HD22 LEU A 197     -13.169  10.315  12.744  1.00  0.99           H  
ATOM   3116 HD23 LEU A 197     -13.302  10.763  11.035  1.00  0.99           H  
ATOM   3117  N   LEU A 198     -16.308   5.831  11.648  1.00  0.99           N  
ATOM   3118  H   LEU A 198     -17.097   6.175  11.119  1.00  0.99           H  
ATOM   3119  CA  LEU A 198     -15.658   4.631  11.142  1.00  0.99           C  
ATOM   3120  HA  LEU A 198     -15.166   4.110  11.963  1.00  0.99           H  
ATOM   3121  C   LEU A 198     -14.596   5.056  10.126  1.00  0.99           C  
ATOM   3122  CB  LEU A 198     -16.698   3.683  10.518  1.00  0.99           C  
ATOM   3123  HB2 LEU A 198     -16.185   2.759  10.249  1.00  0.99           H  
ATOM   3124  HB3 LEU A 198     -17.068   4.130   9.595  1.00  0.99           H  
ATOM   3125  O   LEU A 198     -14.921   5.714   9.143  1.00  0.99           O  
ATOM   3126  CG  LEU A 198     -17.915   3.349  11.402  1.00  0.99           C  
ATOM   3127  HG  LEU A 198     -18.534   4.239  11.516  1.00  0.99           H  
ATOM   3128  CD1 LEU A 198     -18.753   2.272  10.713  1.00  0.99           C  
ATOM   3129 HD11 LEU A 198     -19.648   2.065  11.299  1.00  0.99           H  
ATOM   3130 HD12 LEU A 198     -19.056   2.625   9.727  1.00  0.99           H  
ATOM   3131 HD13 LEU A 198     -18.173   1.357  10.600  1.00  0.99           H  
ATOM   3132  CD2 LEU A 198     -17.534   2.847  12.799  1.00  0.99           C  
ATOM   3133 HD21 LEU A 198     -17.062   3.653  13.360  1.00  0.99           H  
ATOM   3134 HD22 LEU A 198     -16.845   2.006  12.716  1.00  0.99           H  
ATOM   3135 HD23 LEU A 198     -18.432   2.534  13.332  1.00  0.99           H  
ATOM   3136  N   ARG A 199     -13.341   4.699  10.390  1.00  0.99           N  
ATOM   3137  H   ARG A 199     -13.186   4.120  11.204  1.00  0.99           H  
ATOM   3138  CA  ARG A 199     -12.181   4.987   9.539  1.00  0.99           C  
ATOM   3139  HA  ARG A 199     -12.423   5.746   8.795  1.00  0.99           H  
ATOM   3140  C   ARG A 199     -11.822   3.712   8.793  1.00  0.99           C  
ATOM   3141  CB  ARG A 199     -11.019   5.499  10.398  1.00  0.99           C  
ATOM   3142  HB2 ARG A 199     -10.146   5.617   9.755  1.00  0.99           H  
ATOM   3143  HB3 ARG A 199     -10.773   4.764  11.164  1.00  0.99           H  
ATOM   3144  O   ARG A 199     -11.119   2.859   9.339  1.00  0.99           O  
ATOM   3145  CG  ARG A 199     -11.333   6.829  11.090  1.00  0.99           C  
ATOM   3146  HG2 ARG A 199     -12.110   6.686  11.841  1.00  0.99           H  
ATOM   3147  HG3 ARG A 199     -11.690   7.542  10.347  1.00  0.99           H  
ATOM   3148  CD  ARG A 199     -10.059   7.356  11.764  1.00  0.99           C  
ATOM   3149  HD2 ARG A 199      -9.271   7.409  11.013  1.00  0.99           H  
ATOM   3150  HD3 ARG A 199      -9.740   6.650  12.531  1.00  0.99           H  
ATOM   3151  NE  ARG A 199     -10.242   8.696  12.354  1.00  0.99           N  
ATOM   3152  HE  ARG A 199     -10.211   8.800  13.358  1.00  0.99           H  
ATOM   3153  NH1 ARG A 199     -10.281   9.847  10.360  1.00  0.99           N  
ATOM   3154 HH11 ARG A 199     -10.708  10.556   9.781  1.00  0.99           H  
ATOM   3155 HH12 ARG A 199     -10.006   9.030   9.834  1.00  0.99           H  
ATOM   3156  NH2 ARG A 199     -10.560  10.941  12.263  1.00  0.99           N  
ATOM   3157 HH21 ARG A 199     -10.553  11.778  11.699  1.00  0.99           H  
ATOM   3158 HH22 ARG A 199     -10.533  11.040  13.268  1.00  0.99           H  
ATOM   3159  CZ  ARG A 199     -10.366   9.813  11.654  1.00  0.99           C  
ATOM   3160  N   ILE A 200     -12.426   3.534   7.629  1.00  0.99           N  
ATOM   3161  H   ILE A 200     -12.914   4.317   7.218  1.00  0.99           H  
ATOM   3162  CA  ILE A 200     -12.412   2.290   6.866  1.00  0.99           C  
ATOM   3163  HA  ILE A 200     -12.266   1.459   7.555  1.00  0.99           H  
ATOM   3164  C   ILE A 200     -11.236   2.338   5.894  1.00  0.99           C  
ATOM   3165  CB  ILE A 200     -13.766   2.070   6.159  1.00  0.99           C  
ATOM   3166  HB  ILE A 200     -13.910   2.872   5.435  1.00  0.99           H  
ATOM   3167  O   ILE A 200     -11.109   3.287   5.130  1.00  0.99           O  
ATOM   3168  CG1 ILE A 200     -14.940   2.085   7.171  1.00  0.99           C  
ATOM   3169 HG12 ILE A 200     -14.838   2.924   7.859  1.00  0.99           H  
ATOM   3170 HG13 ILE A 200     -14.933   1.167   7.759  1.00  0.99           H  
ATOM   3171  CG2 ILE A 200     -13.754   0.727   5.413  1.00  0.99           C  
ATOM   3172 HG21 ILE A 200     -13.650  -0.093   6.123  1.00  0.99           H  
ATOM   3173 HG22 ILE A 200     -12.920   0.685   4.712  1.00  0.99           H  
ATOM   3174 HG23 ILE A 200     -14.672   0.604   4.838  1.00  0.99           H  
ATOM   3175  CD1 ILE A 200     -16.306   2.249   6.505  1.00  0.99           C  
ATOM   3176 HD11 ILE A 200     -16.315   3.179   5.936  1.00  0.99           H  
ATOM   3177 HD12 ILE A 200     -17.079   2.297   7.272  1.00  0.99           H  
ATOM   3178 HD13 ILE A 200     -16.516   1.408   5.843  1.00  0.99           H  
ATOM   3179  N   ILE A 201     -10.373   1.331   5.930  1.00  0.99           N  
ATOM   3180  H   ILE A 201     -10.546   0.580   6.583  1.00  0.99           H  
ATOM   3181  CA  ILE A 201      -9.195   1.207   5.065  1.00  0.99           C  
ATOM   3182  HA  ILE A 201      -9.204   1.969   4.285  1.00  0.99           H  
ATOM   3183  C   ILE A 201      -9.267  -0.162   4.409  1.00  0.99           C  
ATOM   3184  CB  ILE A 201      -7.899   1.352   5.892  1.00  0.99           C  
ATOM   3185  HB  ILE A 201      -7.944   0.604   6.683  1.00  0.99           H  
ATOM   3186  O   ILE A 201      -9.476  -1.157   5.110  1.00  0.99           O  
ATOM   3187  CG1 ILE A 201      -7.779   2.748   6.546  1.00  0.99           C  
ATOM   3188 HG12 ILE A 201      -8.751   3.093   6.899  1.00  0.99           H  
ATOM   3189 HG13 ILE A 201      -7.423   3.465   5.806  1.00  0.99           H  
ATOM   3190  CG2 ILE A 201      -6.653   1.065   5.030  1.00  0.99           C  
ATOM   3191 HG21 ILE A 201      -6.656   0.040   4.661  1.00  0.99           H  
ATOM   3192 HG22 ILE A 201      -5.738   1.189   5.610  1.00  0.99           H  
ATOM   3193 HG23 ILE A 201      -6.615   1.743   4.177  1.00  0.99           H  
ATOM   3194  CD1 ILE A 201      -6.833   2.776   7.751  1.00  0.99           C  
ATOM   3195 HD11 ILE A 201      -7.279   2.214   8.571  1.00  0.99           H  
ATOM   3196 HD12 ILE A 201      -5.862   2.347   7.502  1.00  0.99           H  
ATOM   3197 HD13 ILE A 201      -6.687   3.807   8.072  1.00  0.99           H  
ATOM   3198  N   ASN A 202      -9.069  -0.235   3.096  1.00  0.99           N  
ATOM   3199  H   ASN A 202      -8.890   0.605   2.566  1.00  0.99           H  
ATOM   3200  CA  ASN A 202      -8.917  -1.521   2.430  1.00  0.99           C  
ATOM   3201  HA  ASN A 202      -9.275  -2.306   3.095  1.00  0.99           H  
ATOM   3202  C   ASN A 202      -7.440  -1.828   2.163  1.00  0.99           C  
ATOM   3203  CB  ASN A 202      -9.805  -1.585   1.184  1.00  0.99           C  
ATOM   3204  HB2 ASN A 202      -9.407  -0.906   0.431  1.00  0.99           H  
ATOM   3205  HB3 ASN A 202     -10.818  -1.285   1.453  1.00  0.99           H  
ATOM   3206  O   ASN A 202      -6.888  -1.423   1.143  1.00  0.99           O  
ATOM   3207  CG  ASN A 202      -9.859  -2.993   0.625  1.00  0.99           C  
ATOM   3208  ND2 ASN A 202     -10.483  -3.224  -0.504  1.00  0.99           N  
ATOM   3209 HD21 ASN A 202     -11.011  -2.500  -0.970  1.00  0.99           H  
ATOM   3210 HD22 ASN A 202     -10.379  -4.146  -0.903  1.00  0.99           H  
ATOM   3211  OD1 ASN A 202      -9.387  -3.921   1.254  1.00  0.99           O  
ATOM   3212  N   ALA A 203      -6.824  -2.565   3.089  1.00  0.98           N  
ATOM   3213  H   ALA A 203      -7.349  -2.882   3.892  1.00  0.98           H  
ATOM   3214  CA  ALA A 203      -5.498  -3.156   2.925  1.00  0.98           C  
ATOM   3215  HA  ALA A 203      -4.953  -2.589   2.170  1.00  0.98           H  
ATOM   3216  C   ALA A 203      -5.570  -4.607   2.403  1.00  0.98           C  
ATOM   3217  CB  ALA A 203      -4.723  -3.025   4.245  1.00  0.98           C  
ATOM   3218  HB1 ALA A 203      -4.696  -1.981   4.556  1.00  0.98           H  
ATOM   3219  HB2 ALA A 203      -5.182  -3.633   5.024  1.00  0.98           H  
ATOM   3220  HB3 ALA A 203      -3.701  -3.373   4.097  1.00  0.98           H  
ATOM   3221  O   ALA A 203      -4.574  -5.327   2.451  1.00  0.98           O  
ATOM   3222  N   ALA A 204      -6.739  -5.066   1.924  1.00  0.97           N  
ATOM   3223  H   ALA A 204      -7.524  -4.434   1.857  1.00  0.97           H  
ATOM   3224  CA  ALA A 204      -6.806  -6.275   1.109  1.00  0.97           C  
ATOM   3225  HA  ALA A 204      -6.373  -7.101   1.673  1.00  0.97           H  
ATOM   3226  C   ALA A 204      -5.965  -6.067  -0.154  1.00  0.97           C  
ATOM   3227  CB  ALA A 204      -8.260  -6.627   0.771  1.00  0.97           C  
ATOM   3228  HB1 ALA A 204      -8.659  -5.905   0.058  1.00  0.97           H  
ATOM   3229  HB2 ALA A 204      -8.866  -6.641   1.677  1.00  0.97           H  
ATOM   3230  HB3 ALA A 204      -8.310  -7.602   0.287  1.00  0.97           H  
ATOM   3231  O   ALA A 204      -5.854  -4.953  -0.668  1.00  0.97           O  
ATOM   3232  N   MET A 205      -5.348  -7.139  -0.631  1.00  0.95           N  
ATOM   3233  H   MET A 205      -5.659  -8.055  -0.340  1.00  0.95           H  
ATOM   3234  CA  MET A 205      -4.297  -7.050  -1.633  1.00  0.95           C  
ATOM   3235  HA  MET A 205      -3.743  -6.123  -1.481  1.00  0.95           H  
ATOM   3236  C   MET A 205      -4.858  -7.022  -3.041  1.00  0.95           C  
ATOM   3237  CB  MET A 205      -3.333  -8.222  -1.469  1.00  0.95           C  
ATOM   3238  HB2 MET A 205      -3.893  -9.158  -1.500  1.00  0.95           H  
ATOM   3239  HB3 MET A 205      -2.622  -8.233  -2.294  1.00  0.95           H  
ATOM   3240  O   MET A 205      -4.373  -6.257  -3.869  1.00  0.95           O  
ATOM   3241  CG  MET A 205      -2.571  -8.099  -0.151  1.00  0.95           C  
ATOM   3242  HG2 MET A 205      -2.080  -7.127  -0.107  1.00  0.95           H  
ATOM   3243  HG3 MET A 205      -3.279  -8.160   0.676  1.00  0.95           H  
ATOM   3244  SD  MET A 205      -1.332  -9.378   0.083  1.00  0.95           S  
ATOM   3245  CE  MET A 205      -0.068  -8.859  -1.087  1.00  0.95           C  
ATOM   3246  HE1 MET A 205       0.147  -7.798  -0.958  1.00  0.95           H  
ATOM   3247  HE2 MET A 205      -0.391  -9.055  -2.110  1.00  0.95           H  
ATOM   3248  HE3 MET A 205       0.845  -9.420  -0.891  1.00  0.95           H  
ATOM   3249  N   ASN A 206      -5.870  -7.845  -3.319  1.00  0.95           N  
ATOM   3250  H   ASN A 206      -6.229  -8.433  -2.580  1.00  0.95           H  
ATOM   3251  CA  ASN A 206      -6.242  -8.149  -4.699  1.00  0.95           C  
ATOM   3252  HA  ASN A 206      -5.690  -7.489  -5.368  1.00  0.95           H  
ATOM   3253  C   ASN A 206      -7.715  -7.894  -5.020  1.00  0.95           C  
ATOM   3254  CB  ASN A 206      -5.801  -9.585  -5.023  1.00  0.95           C  
ATOM   3255  HB2 ASN A 206      -6.090  -9.835  -6.043  1.00  0.95           H  
ATOM   3256  HB3 ASN A 206      -6.298 -10.281  -4.346  1.00  0.95           H  
ATOM   3257  O   ASN A 206      -8.131  -8.107  -6.156  1.00  0.95           O  
ATOM   3258  CG  ASN A 206      -4.294  -9.749  -4.927  1.00  0.95           C  
ATOM   3259  ND2 ASN A 206      -3.827 -10.692  -4.142  1.00  0.95           N  
ATOM   3260 HD21 ASN A 206      -4.461 -11.295  -3.638  1.00  0.95           H  
ATOM   3261 HD22 ASN A 206      -2.822 -10.778  -4.091  1.00  0.95           H  
ATOM   3262  OD1 ASN A 206      -3.519  -9.013  -5.516  1.00  0.95           O  
ATOM   3263  N   ILE A 207      -8.525  -7.439  -4.058  1.00  0.96           N  
ATOM   3264  H   ILE A 207      -8.155  -7.294  -3.130  1.00  0.96           H  
ATOM   3265  CA  ILE A 207      -9.961  -7.291  -4.299  1.00  0.96           C  
ATOM   3266  HA  ILE A 207     -10.085  -7.136  -5.371  1.00  0.96           H  
ATOM   3267  C   ILE A 207     -10.590  -6.068  -3.639  1.00  0.96           C  
ATOM   3268  CB  ILE A 207     -10.683  -8.607  -3.950  1.00  0.96           C  
ATOM   3269  HB  ILE A 207     -10.018  -9.426  -4.224  1.00  0.96           H  
ATOM   3270  O   ILE A 207     -10.255  -5.654  -2.526  1.00  0.96           O  
ATOM   3271  CG1 ILE A 207     -11.986  -8.784  -4.763  1.00  0.96           C  
ATOM   3272 HG12 ILE A 207     -11.947  -8.184  -5.673  1.00  0.96           H  
ATOM   3273 HG13 ILE A 207     -12.845  -8.450  -4.181  1.00  0.96           H  
ATOM   3274  CG2 ILE A 207     -10.946  -8.707  -2.442  1.00  0.96           C  
ATOM   3275 HG21 ILE A 207     -11.582  -7.893  -2.095  1.00  0.96           H  
ATOM   3276 HG22 ILE A 207     -10.000  -8.686  -1.900  1.00  0.96           H  
ATOM   3277 HG23 ILE A 207     -11.480  -9.635  -2.237  1.00  0.96           H  
ATOM   3278  CD1 ILE A 207     -12.194 -10.240  -5.197  1.00  0.96           C  
ATOM   3279 HD11 ILE A 207     -12.215 -10.902  -4.331  1.00  0.96           H  
ATOM   3280 HD12 ILE A 207     -11.379 -10.546  -5.853  1.00  0.96           H  
ATOM   3281 HD13 ILE A 207     -13.129 -10.328  -5.751  1.00  0.96           H  
ATOM   3282  N   GLN A 208     -11.571  -5.510  -4.341  1.00  0.98           N  
ATOM   3283  H   GLN A 208     -11.826  -5.943  -5.218  1.00  0.98           H  
ATOM   3284  CA  GLN A 208     -12.476  -4.506  -3.798  1.00  0.98           C  
ATOM   3285  HA  GLN A 208     -11.902  -3.798  -3.201  1.00  0.98           H  
ATOM   3286  C   GLN A 208     -13.490  -5.187  -2.885  1.00  0.98           C  
ATOM   3287  CB  GLN A 208     -13.178  -3.744  -4.930  1.00  0.98           C  
ATOM   3288  HB2 GLN A 208     -13.902  -4.405  -5.406  1.00  0.98           H  
ATOM   3289  HB3 GLN A 208     -13.704  -2.889  -4.504  1.00  0.98           H  
ATOM   3290  O   GLN A 208     -13.851  -6.343  -3.104  1.00  0.98           O  
ATOM   3291  CG  GLN A 208     -12.201  -3.266  -6.012  1.00  0.98           C  
ATOM   3292  HG2 GLN A 208     -11.753  -4.134  -6.494  1.00  0.98           H  
ATOM   3293  HG3 GLN A 208     -11.392  -2.684  -5.569  1.00  0.98           H  
ATOM   3294  CD  GLN A 208     -12.854  -2.432  -7.100  1.00  0.98           C  
ATOM   3295  NE2 GLN A 208     -12.257  -2.431  -8.264  1.00  0.98           N  
ATOM   3296 HE21 GLN A 208     -12.640  -1.859  -9.004  1.00  0.98           H  
ATOM   3297 HE22 GLN A 208     -11.415  -2.965  -8.427  1.00  0.98           H  
ATOM   3298  OE1 GLN A 208     -13.877  -1.791  -6.935  1.00  0.98           O  
ATOM   3299  N   LEU A 209     -13.976  -4.482  -1.869  1.00  0.99           N  
ATOM   3300  H   LEU A 209     -13.652  -3.534  -1.739  1.00  0.99           H  
ATOM   3301  CA  LEU A 209     -14.907  -5.044  -0.896  1.00  0.99           C  
ATOM   3302  HA  LEU A 209     -15.181  -6.056  -1.194  1.00  0.99           H  
ATOM   3303  C   LEU A 209     -16.199  -4.235  -0.850  1.00  0.99           C  
ATOM   3304  CB  LEU A 209     -14.227  -5.134   0.481  1.00  0.99           C  
ATOM   3305  HB2 LEU A 209     -14.964  -5.472   1.210  1.00  0.99           H  
ATOM   3306  HB3 LEU A 209     -13.909  -4.132   0.768  1.00  0.99           H  
ATOM   3307  O   LEU A 209     -16.172  -3.011  -0.708  1.00  0.99           O  
ATOM   3308  CG  LEU A 209     -13.005  -6.076   0.538  1.00  0.99           C  
ATOM   3309  HG  LEU A 209     -12.282  -5.797  -0.228  1.00  0.99           H  
ATOM   3310  CD1 LEU A 209     -12.330  -5.942   1.897  1.00  0.99           C  
ATOM   3311 HD11 LEU A 209     -11.452  -6.586   1.928  1.00  0.99           H  
ATOM   3312 HD12 LEU A 209     -13.019  -6.213   2.697  1.00  0.99           H  
ATOM   3313 HD13 LEU A 209     -11.998  -4.912   2.025  1.00  0.99           H  
ATOM   3314  CD2 LEU A 209     -13.382  -7.547   0.361  1.00  0.99           C  
ATOM   3315 HD21 LEU A 209     -13.737  -7.702  -0.658  1.00  0.99           H  
ATOM   3316 HD22 LEU A 209     -12.501  -8.173   0.500  1.00  0.99           H  
ATOM   3317 HD23 LEU A 209     -14.154  -7.835   1.075  1.00  0.99           H  
ATOM   3318  N   PHE A 210     -17.331  -4.936  -0.895  1.00  0.99           N  
ATOM   3319  H   PHE A 210     -17.256  -5.937  -1.001  1.00  0.99           H  
ATOM   3320  CA  PHE A 210     -18.590  -4.416  -0.379  1.00  0.99           C  
ATOM   3321  HA  PHE A 210     -18.711  -3.378  -0.688  1.00  0.99           H  
ATOM   3322  C   PHE A 210     -18.560  -4.487   1.144  1.00  0.99           C  
ATOM   3323  CB  PHE A 210     -19.772  -5.241  -0.899  1.00  0.99           C  
ATOM   3324  HB2 PHE A 210     -19.585  -6.295  -0.696  1.00  0.99           H  
ATOM   3325  HB3 PHE A 210     -20.666  -4.956  -0.344  1.00  0.99           H  
ATOM   3326  O   PHE A 210     -18.235  -5.532   1.704  1.00  0.99           O  
ATOM   3327  CG  PHE A 210     -20.068  -5.051  -2.368  1.00  0.99           C  
ATOM   3328  CD1 PHE A 210     -20.546  -3.813  -2.829  1.00  0.99           C  
ATOM   3329  HD1 PHE A 210     -20.702  -3.006  -2.129  1.00  0.99           H  
ATOM   3330  CD2 PHE A 210     -19.899  -6.113  -3.272  1.00  0.99           C  
ATOM   3331  HD2 PHE A 210     -19.491  -7.054  -2.935  1.00  0.99           H  
ATOM   3332  CE1 PHE A 210     -20.841  -3.633  -4.191  1.00  0.99           C  
ATOM   3333  HE1 PHE A 210     -21.207  -2.686  -4.557  1.00  0.99           H  
ATOM   3334  CE2 PHE A 210     -20.236  -5.948  -4.624  1.00  0.99           C  
ATOM   3335  HE2 PHE A 210     -20.124  -6.773  -5.313  1.00  0.99           H  
ATOM   3336  CZ  PHE A 210     -20.683  -4.702  -5.087  1.00  0.99           C  
ATOM   3337  HZ  PHE A 210     -20.906  -4.570  -6.136  1.00  0.99           H  
ATOM   3338  N   PHE A 211     -18.960  -3.412   1.817  1.00  0.99           N  
ATOM   3339  H   PHE A 211     -19.128  -2.567   1.290  1.00  0.99           H  
ATOM   3340  CA  PHE A 211     -19.083  -3.347   3.269  1.00  0.99           C  
ATOM   3341  HA  PHE A 211     -18.981  -4.352   3.679  1.00  0.99           H  
ATOM   3342  C   PHE A 211     -20.453  -2.808   3.684  1.00  0.99           C  
ATOM   3343  CB  PHE A 211     -17.950  -2.496   3.846  1.00  0.99           C  
ATOM   3344  HB2 PHE A 211     -17.926  -1.538   3.326  1.00  0.99           H  
ATOM   3345  HB3 PHE A 211     -17.001  -2.996   3.650  1.00  0.99           H  
ATOM   3346  O   PHE A 211     -20.884  -1.755   3.210  1.00  0.99           O  
ATOM   3347  CG  PHE A 211     -18.073  -2.253   5.339  1.00  0.99           C  
ATOM   3348  CD1 PHE A 211     -18.321  -0.959   5.834  1.00  0.99           C  
ATOM   3349  HD1 PHE A 211     -18.448  -0.136   5.147  1.00  0.99           H  
ATOM   3350  CD2 PHE A 211     -17.930  -3.324   6.239  1.00  0.99           C  
ATOM   3351  HD2 PHE A 211     -17.743  -4.319   5.862  1.00  0.99           H  
ATOM   3352  CE1 PHE A 211     -18.392  -0.733   7.220  1.00  0.99           C  
ATOM   3353  HE1 PHE A 211     -18.574   0.264   7.593  1.00  0.99           H  
ATOM   3354  CE2 PHE A 211     -17.961  -3.094   7.623  1.00  0.99           C  
ATOM   3355  HE2 PHE A 211     -17.781  -3.914   8.303  1.00  0.99           H  
ATOM   3356  CZ  PHE A 211     -18.196  -1.798   8.117  1.00  0.99           C  
ATOM   3357  HZ  PHE A 211     -18.216  -1.620   9.182  1.00  0.99           H  
ATOM   3358  N   LYS A 212     -21.127  -3.517   4.598  1.00  0.99           N  
ATOM   3359  H   LYS A 212     -20.691  -4.360   4.942  1.00  0.99           H  
ATOM   3360  CA  LYS A 212     -22.408  -3.100   5.196  1.00  0.99           C  
ATOM   3361  HA  LYS A 212     -22.511  -2.021   5.082  1.00  0.99           H  
ATOM   3362  C   LYS A 212     -22.458  -3.410   6.687  1.00  0.99           C  
ATOM   3363  CB  LYS A 212     -23.606  -3.768   4.494  1.00  0.99           C  
ATOM   3364  HB2 LYS A 212     -24.522  -3.404   4.959  1.00  0.99           H  
ATOM   3365  HB3 LYS A 212     -23.550  -4.846   4.645  1.00  0.99           H  
ATOM   3366  O   LYS A 212     -21.791  -4.324   7.174  1.00  0.99           O  
ATOM   3367  CG  LYS A 212     -23.677  -3.475   2.990  1.00  0.99           C  
ATOM   3368  HG2 LYS A 212     -23.545  -2.406   2.827  1.00  0.99           H  
ATOM   3369  HG3 LYS A 212     -22.853  -3.985   2.490  1.00  0.99           H  
ATOM   3370  CD  LYS A 212     -24.991  -3.913   2.332  1.00  0.99           C  
ATOM   3371  HD2 LYS A 212     -24.843  -3.870   1.253  1.00  0.99           H  
ATOM   3372  HD3 LYS A 212     -25.218  -4.939   2.621  1.00  0.99           H  
ATOM   3373  CE  LYS A 212     -26.169  -2.998   2.678  1.00  0.99           C  
ATOM   3374  HE2 LYS A 212     -26.419  -3.090   3.735  1.00  0.99           H  
ATOM   3375  HE3 LYS A 212     -25.862  -1.967   2.499  1.00  0.99           H  
ATOM   3376  NZ  LYS A 212     -27.348  -3.276   1.827  1.00  0.99           N  
ATOM   3377  HZ1 LYS A 212     -27.121  -3.100   0.859  1.00  0.99           H  
ATOM   3378  HZ2 LYS A 212     -28.065  -2.592   2.023  1.00  0.99           H  
ATOM   3379  HZ3 LYS A 212     -27.684  -4.223   1.928  1.00  0.99           H  
ATOM   3380  N   ILE A 213     -23.336  -2.705   7.394  1.00  0.99           N  
ATOM   3381  H   ILE A 213     -23.866  -1.994   6.911  1.00  0.99           H  
ATOM   3382  CA  ILE A 213     -23.706  -2.982   8.785  1.00  0.99           C  
ATOM   3383  HA  ILE A 213     -23.205  -3.886   9.131  1.00  0.99           H  
ATOM   3384  C   ILE A 213     -25.215  -3.241   8.820  1.00  0.99           C  
ATOM   3385  CB  ILE A 213     -23.270  -1.814   9.698  1.00  0.99           C  
ATOM   3386  HB  ILE A 213     -23.775  -0.909   9.361  1.00  0.99           H  
ATOM   3387  O   ILE A 213     -25.989  -2.431   8.315  1.00  0.99           O  
ATOM   3388  CG1 ILE A 213     -21.744  -1.576   9.613  1.00  0.99           C  
ATOM   3389 HG12 ILE A 213     -21.247  -2.461  10.009  1.00  0.99           H  
ATOM   3390 HG13 ILE A 213     -21.434  -1.470   8.574  1.00  0.99           H  
ATOM   3391  CG2 ILE A 213     -23.673  -2.119  11.153  1.00  0.99           C  
ATOM   3392 HG21 ILE A 213     -24.702  -2.474  11.214  1.00  0.99           H  
ATOM   3393 HG22 ILE A 213     -23.622  -1.202  11.740  1.00  0.99           H  
ATOM   3394 HG23 ILE A 213     -23.020  -2.880  11.581  1.00  0.99           H  
ATOM   3395  CD1 ILE A 213     -21.201  -0.353  10.357  1.00  0.99           C  
ATOM   3396 HD11 ILE A 213     -20.133  -0.487  10.533  1.00  0.99           H  
ATOM   3397 HD12 ILE A 213     -21.706  -0.192  11.310  1.00  0.99           H  
ATOM   3398 HD13 ILE A 213     -21.329   0.529   9.729  1.00  0.99           H  
ATOM   3399  N   ALA A 214     -25.649  -4.372   9.388  1.00  0.98           N  
ATOM   3400  H   ALA A 214     -24.979  -4.994   9.816  1.00  0.98           H  
ATOM   3401  CA  ALA A 214     -27.067  -4.751   9.400  1.00  0.98           C  
ATOM   3402  HA  ALA A 214     -27.393  -4.908   8.372  1.00  0.98           H  
ATOM   3403  C   ALA A 214     -27.935  -3.648  10.019  1.00  0.98           C  
ATOM   3404  CB  ALA A 214     -27.246  -6.062  10.171  1.00  0.98           C  
ATOM   3405  HB1 ALA A 214     -26.556  -6.821   9.800  1.00  0.98           H  
ATOM   3406  HB2 ALA A 214     -28.269  -6.420  10.059  1.00  0.98           H  
ATOM   3407  HB3 ALA A 214     -27.037  -5.910  11.230  1.00  0.98           H  
ATOM   3408  O   ALA A 214     -27.634  -3.194  11.117  1.00  0.98           O  
ATOM   3409  N   ASN A 215     -29.002  -3.239   9.328  1.00  0.97           N  
ATOM   3410  H   ASN A 215     -29.211  -3.715   8.462  1.00  0.97           H  
ATOM   3411  CA  ASN A 215     -29.945  -2.181   9.721  1.00  0.97           C  
ATOM   3412  HA  ASN A 215     -30.648  -2.072   8.895  1.00  0.97           H  
ATOM   3413  C   ASN A 215     -29.367  -0.767   9.910  1.00  0.97           C  
ATOM   3414  CB  ASN A 215     -30.775  -2.619  10.941  1.00  0.97           C  
ATOM   3415  HB2 ASN A 215     -31.444  -1.803  11.216  1.00  0.97           H  
ATOM   3416  HB3 ASN A 215     -30.125  -2.808  11.795  1.00  0.97           H  
ATOM   3417  O   ASN A 215     -30.096   0.109  10.364  1.00  0.97           O  
ATOM   3418  CG  ASN A 215     -31.659  -3.819  10.707  1.00  0.97           C  
ATOM   3419  ND2 ASN A 215     -32.403  -4.201  11.716  1.00  0.97           N  
ATOM   3420 HD21 ASN A 215     -33.059  -4.949  11.540  1.00  0.97           H  
ATOM   3421 HD22 ASN A 215     -32.440  -3.614  12.537  1.00  0.97           H  
ATOM   3422  OD1 ASN A 215     -31.706  -4.416   9.644  1.00  0.97           O  
ATOM   3423  N   HIS A 216     -28.110  -0.502   9.549  1.00  0.98           N  
ATOM   3424  H   HIS A 216     -27.550  -1.214   9.101  1.00  0.98           H  
ATOM   3425  CA  HIS A 216     -27.541   0.841   9.672  1.00  0.98           C  
ATOM   3426  HA  HIS A 216     -28.232   1.487  10.213  1.00  0.98           H  
ATOM   3427  C   HIS A 216     -27.309   1.470   8.303  1.00  0.98           C  
ATOM   3428  CB  HIS A 216     -26.251   0.824  10.490  1.00  0.98           C  
ATOM   3429  HB2 HIS A 216     -25.524   0.192   9.980  1.00  0.98           H  
ATOM   3430  HB3 HIS A 216     -25.847   1.836  10.522  1.00  0.98           H  
ATOM   3431  O   HIS A 216     -26.832   0.822   7.371  1.00  0.98           O  
ATOM   3432  CG  HIS A 216     -26.418   0.330  11.902  1.00  0.98           C  
ATOM   3433  CD2 HIS A 216     -26.353   1.062  13.055  1.00  0.98           C  
ATOM   3434  HD2 HIS A 216     -26.229   2.133  13.121  1.00  0.98           H  
ATOM   3435  ND1 HIS A 216     -26.599  -0.975  12.276  1.00  0.98           N  
ATOM   3436  HD1 HIS A 216     -26.842  -1.739  11.661  1.00  0.98           H  
ATOM   3437  CE1 HIS A 216     -26.595  -1.052  13.605  1.00  0.98           C  
ATOM   3438  HE1 HIS A 216     -26.758  -1.956  14.172  1.00  0.98           H  
ATOM   3439  NE2 HIS A 216     -26.410   0.165  14.130  1.00  0.98           N  
ATOM   3440  N   ARG A 217     -27.589   2.771   8.218  1.00  0.98           N  
ATOM   3441  H   ARG A 217     -27.957   3.219   9.045  1.00  0.98           H  
ATOM   3442  CA  ARG A 217     -27.067   3.640   7.163  1.00  0.98           C  
ATOM   3443  HA  ARG A 217     -26.789   3.038   6.298  1.00  0.98           H  
ATOM   3444  C   ARG A 217     -25.791   4.313   7.659  1.00  0.98           C  
ATOM   3445  CB  ARG A 217     -28.121   4.663   6.720  1.00  0.98           C  
ATOM   3446  HB2 ARG A 217     -28.427   5.259   7.580  1.00  0.98           H  
ATOM   3447  HB3 ARG A 217     -27.671   5.328   5.982  1.00  0.98           H  
ATOM   3448  O   ARG A 217     -25.606   4.522   8.858  1.00  0.98           O  
ATOM   3449  CG  ARG A 217     -29.353   3.984   6.098  1.00  0.98           C  
ATOM   3450  HG2 ARG A 217     -29.792   3.298   6.823  1.00  0.98           H  
ATOM   3451  HG3 ARG A 217     -29.050   3.410   5.222  1.00  0.98           H  
ATOM   3452  CD  ARG A 217     -30.431   4.998   5.698  1.00  0.98           C  
ATOM   3453  HD2 ARG A 217     -31.332   4.441   5.441  1.00  0.98           H  
ATOM   3454  HD3 ARG A 217     -30.664   5.628   6.556  1.00  0.98           H  
ATOM   3455  NE  ARG A 217     -29.996   5.845   4.566  1.00  0.98           N  
ATOM   3456  HE  ARG A 217     -29.116   6.328   4.686  1.00  0.98           H  
ATOM   3457  NH1 ARG A 217     -31.775   5.512   3.148  1.00  0.98           N  
ATOM   3458 HH11 ARG A 217     -32.226   5.681   2.260  1.00  0.98           H  
ATOM   3459 HH12 ARG A 217     -32.221   4.933   3.846  1.00  0.98           H  
ATOM   3460  NH2 ARG A 217     -30.071   6.772   2.476  1.00  0.98           N  
ATOM   3461 HH21 ARG A 217     -30.540   6.899   1.591  1.00  0.98           H  
ATOM   3462 HH22 ARG A 217     -29.125   7.117   2.554  1.00  0.98           H  
ATOM   3463  CZ  ARG A 217     -30.612   6.040   3.412  1.00  0.98           C  
ATOM   3464  N   LEU A 218     -24.930   4.659   6.720  1.00  0.99           N  
ATOM   3465  H   LEU A 218     -25.175   4.463   5.760  1.00  0.99           H  
ATOM   3466  CA  LEU A 218     -23.668   5.347   6.925  1.00  0.99           C  
ATOM   3467  HA  LEU A 218     -23.543   5.590   7.980  1.00  0.99           H  
ATOM   3468  C   LEU A 218     -23.688   6.659   6.151  1.00  0.99           C  
ATOM   3469  CB  LEU A 218     -22.513   4.440   6.460  1.00  0.99           C  
ATOM   3470  HB2 LEU A 218     -21.572   4.962   6.635  1.00  0.99           H  
ATOM   3471  HB3 LEU A 218     -22.613   4.278   5.387  1.00  0.99           H  
ATOM   3472  O   LEU A 218     -24.235   6.728   5.051  1.00  0.99           O  
ATOM   3473  CG  LEU A 218     -22.459   3.071   7.157  1.00  0.99           C  
ATOM   3474  HG  LEU A 218     -23.397   2.541   6.999  1.00  0.99           H  
ATOM   3475  CD1 LEU A 218     -21.335   2.212   6.580  1.00  0.99           C  
ATOM   3476 HD11 LEU A 218     -20.371   2.691   6.753  1.00  0.99           H  
ATOM   3477 HD12 LEU A 218     -21.343   1.229   7.051  1.00  0.99           H  
ATOM   3478 HD13 LEU A 218     -21.490   2.084   5.509  1.00  0.99           H  
ATOM   3479  CD2 LEU A 218     -22.224   3.215   8.660  1.00  0.99           C  
ATOM   3480 HD21 LEU A 218     -22.979   3.861   9.108  1.00  0.99           H  
ATOM   3481 HD22 LEU A 218     -22.337   2.231   9.116  1.00  0.99           H  
ATOM   3482 HD23 LEU A 218     -21.233   3.622   8.858  1.00  0.99           H  
ATOM   3483  N   THR A 219     -23.066   7.689   6.712  1.00  0.99           N  
ATOM   3484  H   THR A 219     -22.703   7.581   7.648  1.00  0.99           H  
ATOM   3485  CA  THR A 219     -22.826   8.951   6.006  1.00  0.99           C  
ATOM   3486  HA  THR A 219     -23.366   8.963   5.059  1.00  0.99           H  
ATOM   3487  C   THR A 219     -21.340   9.057   5.704  1.00  0.99           C  
ATOM   3488  CB  THR A 219     -23.310  10.153   6.825  1.00  0.99           C  
ATOM   3489  HB  THR A 219     -22.704  10.253   7.726  1.00  0.99           H  
ATOM   3490  O   THR A 219     -20.557   9.317   6.616  1.00  0.99           O  
ATOM   3491  CG2 THR A 219     -23.226  11.451   6.030  1.00  0.99           C  
ATOM   3492 HG21 THR A 219     -22.187  11.666   5.781  1.00  0.99           H  
ATOM   3493 HG22 THR A 219     -23.614  12.276   6.629  1.00  0.99           H  
ATOM   3494 HG23 THR A 219     -23.795  11.368   5.104  1.00  0.99           H  
ATOM   3495  OG1 THR A 219     -24.658  10.007   7.211  1.00  0.99           O  
ATOM   3496  HG1 THR A 219     -25.151  10.694   6.755  1.00  0.99           H  
ATOM   3497  N   VAL A 220     -20.943   8.842   4.451  1.00  0.99           N  
ATOM   3498  H   VAL A 220     -21.645   8.676   3.744  1.00  0.99           H  
ATOM   3499  CA  VAL A 220     -19.564   9.069   3.995  1.00  0.99           C  
ATOM   3500  HA  VAL A 220     -18.875   8.567   4.675  1.00  0.99           H  
ATOM   3501  C   VAL A 220     -19.279  10.567   4.041  1.00  0.99           C  
ATOM   3502  CB  VAL A 220     -19.329   8.498   2.585  1.00  0.99           C  
ATOM   3503  HB  VAL A 220     -20.038   8.952   1.892  1.00  0.99           H  
ATOM   3504  O   VAL A 220     -20.076  11.357   3.534  1.00  0.99           O  
ATOM   3505  CG1 VAL A 220     -17.909   8.795   2.088  1.00  0.99           C  
ATOM   3506 HG11 VAL A 220     -17.175   8.523   2.846  1.00  0.99           H  
ATOM   3507 HG12 VAL A 220     -17.705   8.245   1.169  1.00  0.99           H  
ATOM   3508 HG13 VAL A 220     -17.806   9.858   1.869  1.00  0.99           H  
ATOM   3509  CG2 VAL A 220     -19.553   6.980   2.565  1.00  0.99           C  
ATOM   3510 HG21 VAL A 220     -19.362   6.598   1.563  1.00  0.99           H  
ATOM   3511 HG22 VAL A 220     -20.585   6.747   2.830  1.00  0.99           H  
ATOM   3512 HG23 VAL A 220     -18.876   6.494   3.268  1.00  0.99           H  
ATOM   3513  N   VAL A 221     -18.185  10.944   4.699  1.00  0.99           N  
ATOM   3514  H   VAL A 221     -17.602  10.219   5.093  1.00  0.99           H  
ATOM   3515  CA  VAL A 221     -17.790  12.344   4.932  1.00  0.99           C  
ATOM   3516  HA  VAL A 221     -18.441  12.999   4.352  1.00  0.99           H  
ATOM   3517  C   VAL A 221     -16.378  12.666   4.449  1.00  0.99           C  
ATOM   3518  CB  VAL A 221     -17.933  12.735   6.415  1.00  0.99           C  
ATOM   3519  HB  VAL A 221     -17.542  13.746   6.532  1.00  0.99           H  
ATOM   3520  O   VAL A 221     -16.045  13.841   4.317  1.00  0.99           O  
ATOM   3521  CG1 VAL A 221     -19.401  12.772   6.854  1.00  0.99           C  
ATOM   3522 HG11 VAL A 221     -19.466  13.174   7.865  1.00  0.99           H  
ATOM   3523 HG12 VAL A 221     -19.827  11.768   6.829  1.00  0.99           H  
ATOM   3524 HG13 VAL A 221     -19.963  13.417   6.178  1.00  0.99           H  
ATOM   3525  CG2 VAL A 221     -17.162  11.810   7.370  1.00  0.99           C  
ATOM   3526 HG21 VAL A 221     -17.244  12.187   8.389  1.00  0.99           H  
ATOM   3527 HG22 VAL A 221     -17.571  10.800   7.335  1.00  0.99           H  
ATOM   3528 HG23 VAL A 221     -16.109  11.783   7.093  1.00  0.99           H  
ATOM   3529  N   ALA A 222     -15.543  11.658   4.189  1.00  0.99           N  
ATOM   3530  H   ALA A 222     -15.855  10.708   4.332  1.00  0.99           H  
ATOM   3531  CA  ALA A 222     -14.274  11.829   3.492  1.00  0.99           C  
ATOM   3532  HA  ALA A 222     -14.413  12.598   2.732  1.00  0.99           H  
ATOM   3533  C   ALA A 222     -13.870  10.539   2.767  1.00  0.99           C  
ATOM   3534  CB  ALA A 222     -13.177  12.304   4.464  1.00  0.99           C  
ATOM   3535  HB1 ALA A 222     -12.838  11.496   5.112  1.00  0.99           H  
ATOM   3536  HB2 ALA A 222     -13.533  13.137   5.070  1.00  0.99           H  
ATOM   3537  HB3 ALA A 222     -12.308  12.640   3.898  1.00  0.99           H  
ATOM   3538  O   ALA A 222     -14.263   9.439   3.168  1.00  0.99           O  
ATOM   3539  N   ALA A 223     -13.063  10.688   1.724  1.00  0.99           N  
ATOM   3540  H   ALA A 223     -12.785  11.625   1.467  1.00  0.99           H  
ATOM   3541  CA  ALA A 223     -12.380   9.611   1.020  1.00  0.99           C  
ATOM   3542  HA  ALA A 223     -12.392   8.706   1.628  1.00  0.99           H  
ATOM   3543  C   ALA A 223     -10.925  10.035   0.802  1.00  0.99           C  
ATOM   3544  CB  ALA A 223     -13.104   9.340  -0.303  1.00  0.99           C  
ATOM   3545  HB1 ALA A 223     -14.140   9.062  -0.110  1.00  0.99           H  
ATOM   3546  HB2 ALA A 223     -13.078  10.237  -0.921  1.00  0.99           H  
ATOM   3547  HB3 ALA A 223     -12.601   8.526  -0.827  1.00  0.99           H  
ATOM   3548  O   ALA A 223     -10.690  11.181   0.423  1.00  0.99           O  
ATOM   3549  N   ASP A 224      -9.960   9.155   1.071  1.00  0.98           N  
ATOM   3550  H   ASP A 224     -10.211   8.203   1.297  1.00  0.98           H  
ATOM   3551  CA  ASP A 224      -8.531   9.417   0.837  1.00  0.98           C  
ATOM   3552  HA  ASP A 224      -7.969   8.624   1.331  1.00  0.98           H  
ATOM   3553  C   ASP A 224      -8.024  10.738   1.469  1.00  0.98           C  
ATOM   3554  CB  ASP A 224      -8.235   9.274  -0.664  1.00  0.98           C  
ATOM   3555  HB2 ASP A 224      -7.181   9.490  -0.838  1.00  0.98           H  
ATOM   3556  HB3 ASP A 224      -8.812  10.015  -1.218  1.00  0.98           H  
ATOM   3557  O   ASP A 224      -7.285  11.510   0.860  1.00  0.98           O  
ATOM   3558  CG  ASP A 224      -8.528   7.878  -1.231  1.00  0.98           C  
ATOM   3559  OD1 ASP A 224      -8.585   6.892  -0.457  1.00  0.98           O  
ATOM   3560  OD2 ASP A 224      -8.711   7.815  -2.468  1.00  0.98           O  
ATOM   3561  N   ALA A 225      -8.458  11.006   2.709  1.00  0.98           N  
ATOM   3562  H   ALA A 225      -9.031  10.293   3.139  1.00  0.98           H  
ATOM   3563  CA  ALA A 225      -8.195  12.241   3.466  1.00  0.98           C  
ATOM   3564  HA  ALA A 225      -8.840  12.194   4.344  1.00  0.98           H  
ATOM   3565  C   ALA A 225      -8.617  13.552   2.764  1.00  0.98           C  
ATOM   3566  CB  ALA A 225      -6.757  12.239   3.996  1.00  0.98           C  
ATOM   3567  HB1 ALA A 225      -6.594  13.109   4.632  1.00  0.98           H  
ATOM   3568  HB2 ALA A 225      -6.052  12.271   3.165  1.00  0.98           H  
ATOM   3569  HB3 ALA A 225      -6.602  11.336   4.586  1.00  0.98           H  
ATOM   3570  O   ALA A 225      -8.009  14.608   2.963  1.00  0.98           O  
ATOM   3571  N   VAL A 226      -9.691  13.487   1.971  1.00  0.98           N  
ATOM   3572  H   VAL A 226     -10.029  12.574   1.701  1.00  0.98           H  
ATOM   3573  CA  VAL A 226     -10.375  14.643   1.380  1.00  0.98           C  
ATOM   3574  HA  VAL A 226      -9.971  15.557   1.815  1.00  0.98           H  
ATOM   3575  C   VAL A 226     -11.865  14.577   1.697  1.00  0.98           C  
ATOM   3576  CB  VAL A 226     -10.149  14.703  -0.139  1.00  0.98           C  
ATOM   3577  HB  VAL A 226     -10.573  13.813  -0.604  1.00  0.98           H  
ATOM   3578  O   VAL A 226     -12.516  13.549   1.500  1.00  0.98           O  
ATOM   3579  CG1 VAL A 226     -10.822  15.941  -0.750  1.00  0.98           C  
ATOM   3580 HG11 VAL A 226     -10.638  15.957  -1.824  1.00  0.98           H  
ATOM   3581 HG12 VAL A 226     -11.902  15.901  -0.604  1.00  0.98           H  
ATOM   3582 HG13 VAL A 226     -10.421  16.850  -0.301  1.00  0.98           H  
ATOM   3583  CG2 VAL A 226      -8.655  14.775  -0.470  1.00  0.98           C  
ATOM   3584 HG21 VAL A 226      -8.173  13.839  -0.190  1.00  0.98           H  
ATOM   3585 HG22 VAL A 226      -8.187  15.601   0.065  1.00  0.98           H  
ATOM   3586 HG23 VAL A 226      -8.531  14.912  -1.544  1.00  0.98           H  
ATOM   3587  N   TYR A 227     -12.429  15.681   2.190  1.00  0.99           N  
ATOM   3588  H   TYR A 227     -11.856  16.500   2.336  1.00  0.99           H  
ATOM   3589  CA  TYR A 227     -13.841  15.737   2.563  1.00  0.99           C  
ATOM   3590  HA  TYR A 227     -14.032  14.895   3.229  1.00  0.99           H  
ATOM   3591  C   TYR A 227     -14.777  15.580   1.357  1.00  0.99           C  
ATOM   3592  CB  TYR A 227     -14.149  17.020   3.344  1.00  0.99           C  
ATOM   3593  HB2 TYR A 227     -13.891  17.882   2.729  1.00  0.99           H  
ATOM   3594  HB3 TYR A 227     -15.221  17.060   3.535  1.00  0.99           H  
ATOM   3595  O   TYR A 227     -14.582  16.168   0.289  1.00  0.99           O  
ATOM   3596  CG  TYR A 227     -13.438  17.112   4.682  1.00  0.99           C  
ATOM   3597  CD1 TYR A 227     -13.729  16.177   5.695  1.00  0.99           C  
ATOM   3598  HD1 TYR A 227     -14.453  15.397   5.512  1.00  0.99           H  
ATOM   3599  CD2 TYR A 227     -12.474  18.114   4.911  1.00  0.99           C  
ATOM   3600  HD2 TYR A 227     -12.216  18.812   4.129  1.00  0.99           H  
ATOM   3601  CE1 TYR A 227     -13.060  16.246   6.932  1.00  0.99           C  
ATOM   3602  HE1 TYR A 227     -13.236  15.516   7.708  1.00  0.99           H  
ATOM   3603  CE2 TYR A 227     -11.822  18.190   6.158  1.00  0.99           C  
ATOM   3604  HE2 TYR A 227     -11.059  18.931   6.344  1.00  0.99           H  
ATOM   3605  OH  TYR A 227     -11.545  17.372   8.398  1.00  0.99           O  
ATOM   3606  HH  TYR A 227     -10.870  18.054   8.416  1.00  0.99           H  
ATOM   3607  CZ  TYR A 227     -12.122  17.267   7.174  1.00  0.99           C  
ATOM   3608  N   THR A 228     -15.844  14.812   1.552  1.00  0.99           N  
ATOM   3609  H   THR A 228     -15.985  14.409   2.468  1.00  0.99           H  
ATOM   3610  CA  THR A 228     -16.926  14.648   0.578  1.00  0.99           C  
ATOM   3611  HA  THR A 228     -16.595  15.008  -0.396  1.00  0.99           H  
ATOM   3612  C   THR A 228     -18.124  15.496   0.981  1.00  0.99           C  
ATOM   3613  CB  THR A 228     -17.333  13.172   0.398  1.00  0.99           C  
ATOM   3614  HB  THR A 228     -18.015  13.109  -0.450  1.00  0.99           H  
ATOM   3615  O   THR A 228     -18.354  15.741   2.169  1.00  0.99           O  
ATOM   3616  CG2 THR A 228     -16.155  12.227   0.133  1.00  0.99           C  
ATOM   3617 HG21 THR A 228     -16.380  11.620  -0.744  1.00  0.99           H  
ATOM   3618 HG22 THR A 228     -15.992  11.561   0.980  1.00  0.99           H  
ATOM   3619 HG23 THR A 228     -15.236  12.784  -0.050  1.00  0.99           H  
ATOM   3620  OG1 THR A 228     -18.004  12.679   1.537  1.00  0.99           O  
ATOM   3621  HG1 THR A 228     -18.919  12.958   1.462  1.00  0.99           H  
ATOM   3622  N   ALA A 229     -18.953  15.886   0.013  1.00  0.98           N  
ATOM   3623  H   ALA A 229     -18.734  15.660  -0.946  1.00  0.98           H  
ATOM   3624  CA  ALA A 229     -20.341  16.186   0.322  1.00  0.98           C  
ATOM   3625  HA  ALA A 229     -20.366  17.069   0.961  1.00  0.98           H  
ATOM   3626  C   ALA A 229     -20.927  14.955   1.048  1.00  0.98           C  
ATOM   3627  CB  ALA A 229     -21.093  16.508  -0.971  1.00  0.98           C  
ATOM   3628  HB1 ALA A 229     -21.089  15.638  -1.627  1.00  0.98           H  
ATOM   3629  HB2 ALA A 229     -22.125  16.776  -0.744  1.00  0.98           H  
ATOM   3630  HB3 ALA A 229     -20.613  17.341  -1.485  1.00  0.98           H  
ATOM   3631  O   ALA A 229     -20.672  13.824   0.612  1.00  0.98           O  
ATOM   3632  N   PRO A 230     -21.634  15.119   2.183  1.00  0.98           N  
ATOM   3633  CA  PRO A 230     -22.125  13.980   2.947  1.00  0.98           C  
ATOM   3634  HA  PRO A 230     -21.261  13.448   3.345  1.00  0.98           H  
ATOM   3635  C   PRO A 230     -22.973  13.031   2.090  1.00  0.98           C  
ATOM   3636  CB  PRO A 230     -22.908  14.587   4.115  1.00  0.98           C  
ATOM   3637  HB2 PRO A 230     -23.940  14.788   3.826  1.00  0.98           H  
ATOM   3638  HB3 PRO A 230     -22.871  13.954   5.002  1.00  0.98           H  
ATOM   3639  O   PRO A 230     -24.055  13.396   1.634  1.00  0.98           O  
ATOM   3640  CG  PRO A 230     -22.188  15.910   4.353  1.00  0.98           C  
ATOM   3641  HG2 PRO A 230     -22.827  16.639   4.850  1.00  0.98           H  
ATOM   3642  HG3 PRO A 230     -21.279  15.736   4.930  1.00  0.98           H  
ATOM   3643  CD  PRO A 230     -21.818  16.352   2.939  1.00  0.98           C  
ATOM   3644  HD2 PRO A 230     -20.904  16.945   2.976  1.00  0.98           H  
ATOM   3645  HD3 PRO A 230     -22.632  16.929   2.502  1.00  0.98           H  
ATOM   3646  N   TYR A 231     -22.505  11.797   1.899  1.00  0.99           N  
ATOM   3647  H   TYR A 231     -21.587  11.580   2.260  1.00  0.99           H  
ATOM   3648  CA  TYR A 231     -23.176  10.803   1.058  1.00  0.99           C  
ATOM   3649  HA  TYR A 231     -23.996  11.282   0.523  1.00  0.99           H  
ATOM   3650  C   TYR A 231     -23.775   9.688   1.917  1.00  0.99           C  
ATOM   3651  CB  TYR A 231     -22.212  10.286  -0.015  1.00  0.99           C  
ATOM   3652  HB2 TYR A 231     -21.301   9.922   0.461  1.00  0.99           H  
ATOM   3653  HB3 TYR A 231     -21.928  11.119  -0.657  1.00  0.99           H  
ATOM   3654  O   TYR A 231     -23.058   8.910   2.549  1.00  0.99           O  
ATOM   3655  CG  TYR A 231     -22.801   9.191  -0.884  1.00  0.99           C  
ATOM   3656  CD1 TYR A 231     -22.270   7.887  -0.849  1.00  0.99           C  
ATOM   3657  HD1 TYR A 231     -21.434   7.662  -0.204  1.00  0.99           H  
ATOM   3658  CD2 TYR A 231     -23.882   9.487  -1.736  1.00  0.99           C  
ATOM   3659  HD2 TYR A 231     -24.264  10.495  -1.793  1.00  0.99           H  
ATOM   3660  CE1 TYR A 231     -22.803   6.886  -1.685  1.00  0.99           C  
ATOM   3661  HE1 TYR A 231     -22.367   5.898  -1.685  1.00  0.99           H  
ATOM   3662  CE2 TYR A 231     -24.435   8.482  -2.552  1.00  0.99           C  
ATOM   3663  HE2 TYR A 231     -25.253   8.712  -3.219  1.00  0.99           H  
ATOM   3664  OH  TYR A 231     -24.403   6.225  -3.357  1.00  0.99           O  
ATOM   3665  HH  TYR A 231     -23.889   5.417  -3.298  1.00  0.99           H  
ATOM   3666  CZ  TYR A 231     -23.889   7.183  -2.538  1.00  0.99           C  
ATOM   3667  N   VAL A 232     -25.110   9.628   1.980  1.00  0.99           N  
ATOM   3668  H   VAL A 232     -25.639  10.281   1.420  1.00  0.99           H  
ATOM   3669  CA  VAL A 232     -25.831   8.662   2.820  1.00  0.99           C  
ATOM   3670  HA  VAL A 232     -25.196   8.423   3.673  1.00  0.99           H  
ATOM   3671  C   VAL A 232     -26.101   7.372   2.049  1.00  0.99           C  
ATOM   3672  CB  VAL A 232     -27.142   9.230   3.392  1.00  0.99           C  
ATOM   3673  HB  VAL A 232     -27.864   9.373   2.589  1.00  0.99           H  
ATOM   3674  O   VAL A 232     -26.930   7.347   1.141  1.00  0.99           O  
ATOM   3675  CG1 VAL A 232     -27.728   8.251   4.421  1.00  0.99           C  
ATOM   3676 HG11 VAL A 232     -28.717   8.592   4.729  1.00  0.99           H  
ATOM   3677 HG12 VAL A 232     -27.787   7.248   3.998  1.00  0.99           H  
ATOM   3678 HG13 VAL A 232     -27.078   8.207   5.294  1.00  0.99           H  
ATOM   3679  CG2 VAL A 232     -26.937  10.569   4.108  1.00  0.99           C  
ATOM   3680 HG21 VAL A 232     -26.608  11.327   3.397  1.00  0.99           H  
ATOM   3681 HG22 VAL A 232     -27.875  10.904   4.550  1.00  0.99           H  
ATOM   3682 HG23 VAL A 232     -26.183  10.463   4.888  1.00  0.99           H  
ATOM   3683  N   THR A 233     -25.506   6.273   2.496  1.00  0.99           N  
ATOM   3684  H   THR A 233     -24.892   6.358   3.293  1.00  0.99           H  
ATOM   3685  CA  THR A 233     -25.598   4.951   1.863  1.00  0.99           C  
ATOM   3686  HA  THR A 233     -26.476   4.911   1.218  1.00  0.99           H  
ATOM   3687  C   THR A 233     -25.742   3.850   2.913  1.00  0.99           C  
ATOM   3688  CB  THR A 233     -24.369   4.720   0.972  1.00  0.99           C  
ATOM   3689  HB  THR A 233     -24.325   5.517   0.229  1.00  0.99           H  
ATOM   3690  O   THR A 233     -25.390   4.042   4.073  1.00  0.99           O  
ATOM   3691  CG2 THR A 233     -23.052   4.708   1.748  1.00  0.99           C  
ATOM   3692 HG21 THR A 233     -22.918   5.651   2.278  1.00  0.99           H  
ATOM   3693 HG22 THR A 233     -22.228   4.595   1.044  1.00  0.99           H  
ATOM   3694 HG23 THR A 233     -23.030   3.884   2.461  1.00  0.99           H  
ATOM   3695  OG1 THR A 233     -24.500   3.492   0.299  1.00  0.99           O  
ATOM   3696  HG1 THR A 233     -23.620   3.134   0.164  1.00  0.99           H  
ATOM   3697  N   ASP A 234     -26.266   2.687   2.549  1.00  0.98           N  
ATOM   3698  H   ASP A 234     -26.531   2.544   1.585  1.00  0.98           H  
ATOM   3699  CA  ASP A 234     -26.230   1.483   3.390  1.00  0.98           C  
ATOM   3700  HA  ASP A 234     -26.058   1.766   4.428  1.00  0.98           H  
ATOM   3701  C   ASP A 234     -25.078   0.535   3.009  1.00  0.98           C  
ATOM   3702  CB  ASP A 234     -27.602   0.795   3.341  1.00  0.98           C  
ATOM   3703  HB2 ASP A 234     -27.635   0.045   4.131  1.00  0.98           H  
ATOM   3704  HB3 ASP A 234     -28.381   1.528   3.549  1.00  0.98           H  
ATOM   3705  O   ASP A 234     -24.845  -0.459   3.698  1.00  0.98           O  
ATOM   3706  CG  ASP A 234     -27.898   0.113   2.002  1.00  0.98           C  
ATOM   3707  OD1 ASP A 234     -27.359   0.556   0.967  1.00  0.98           O  
ATOM   3708  OD2 ASP A 234     -28.619  -0.913   2.029  1.00  0.98           O  
ATOM   3709  N   VAL A 235     -24.356   0.847   1.927  1.00  0.99           N  
ATOM   3710  H   VAL A 235     -24.647   1.656   1.397  1.00  0.99           H  
ATOM   3711  CA  VAL A 235     -23.234   0.076   1.389  1.00  0.99           C  
ATOM   3712  HA  VAL A 235     -22.872  -0.583   2.178  1.00  0.99           H  
ATOM   3713  C   VAL A 235     -22.061   0.976   1.020  1.00  0.99           C  
ATOM   3714  CB  VAL A 235     -23.692  -0.804   0.207  1.00  0.99           C  
ATOM   3715  HB  VAL A 235     -24.501  -1.438   0.569  1.00  0.99           H  
ATOM   3716  O   VAL A 235     -22.228   2.019   0.389  1.00  0.99           O  
ATOM   3717  CG1 VAL A 235     -24.233  -0.011  -0.989  1.00  0.99           C  
ATOM   3718 HG11 VAL A 235     -24.638  -0.701  -1.728  1.00  0.99           H  
ATOM   3719 HG12 VAL A 235     -25.038   0.651  -0.670  1.00  0.99           H  
ATOM   3720 HG13 VAL A 235     -23.442   0.579  -1.453  1.00  0.99           H  
ATOM   3721  CG2 VAL A 235     -22.574  -1.733  -0.278  1.00  0.99           C  
ATOM   3722 HG21 VAL A 235     -22.172  -2.309   0.556  1.00  0.99           H  
ATOM   3723 HG22 VAL A 235     -21.769  -1.155  -0.733  1.00  0.99           H  
ATOM   3724 HG23 VAL A 235     -22.972  -2.417  -1.027  1.00  0.99           H  
ATOM   3725  N   ILE A 236     -20.866   0.554   1.419  1.00  0.99           N  
ATOM   3726  H   ILE A 236     -20.819  -0.311   1.938  1.00  0.99           H  
ATOM   3727  CA  ILE A 236     -19.594   1.140   0.999  1.00  0.99           C  
ATOM   3728  HA  ILE A 236     -19.780   2.059   0.443  1.00  0.99           H  
ATOM   3729  C   ILE A 236     -18.919   0.168   0.039  1.00  0.99           C  
ATOM   3730  CB  ILE A 236     -18.733   1.493   2.232  1.00  0.99           C  
ATOM   3731  HB  ILE A 236     -18.731   0.635   2.904  1.00  0.99           H  
ATOM   3732  O   ILE A 236     -18.933  -1.039   0.285  1.00  0.99           O  
ATOM   3733  CG1 ILE A 236     -19.392   2.689   2.957  1.00  0.99           C  
ATOM   3734 HG12 ILE A 236     -20.440   2.463   3.154  1.00  0.99           H  
ATOM   3735 HG13 ILE A 236     -19.357   3.566   2.311  1.00  0.99           H  
ATOM   3736  CG2 ILE A 236     -17.270   1.802   1.857  1.00  0.99           C  
ATOM   3737 HG21 ILE A 236     -16.685   2.047   2.743  1.00  0.99           H  
ATOM   3738 HG22 ILE A 236     -16.801   0.930   1.401  1.00  0.99           H  
ATOM   3739 HG23 ILE A 236     -17.223   2.635   1.156  1.00  0.99           H  
ATOM   3740  CD1 ILE A 236     -18.754   3.051   4.298  1.00  0.99           C  
ATOM   3741 HD11 ILE A 236     -19.345   3.834   4.773  1.00  0.99           H  
ATOM   3742 HD12 ILE A 236     -18.733   2.176   4.947  1.00  0.99           H  
ATOM   3743 HD13 ILE A 236     -17.743   3.431   4.145  1.00  0.99           H  
ATOM   3744  N   VAL A 237     -18.328   0.696  -1.031  1.00  0.99           N  
ATOM   3745  H   VAL A 237     -18.356   1.696  -1.170  1.00  0.99           H  
ATOM   3746  CA  VAL A 237     -17.448  -0.066  -1.923  1.00  0.99           C  
ATOM   3747  HA  VAL A 237     -17.384  -1.094  -1.568  1.00  0.99           H  
ATOM   3748  C   VAL A 237     -16.064   0.544  -1.839  1.00  0.99           C  
ATOM   3749  CB  VAL A 237     -17.968  -0.124  -3.368  1.00  0.99           C  
ATOM   3750  HB  VAL A 237     -17.862   0.845  -3.855  1.00  0.99           H  
ATOM   3751  O   VAL A 237     -15.903   1.747  -2.023  1.00  0.99           O  
ATOM   3752  CG1 VAL A 237     -17.193  -1.178  -4.168  1.00  0.99           C  
ATOM   3753 HG11 VAL A 237     -17.535  -1.181  -5.203  1.00  0.99           H  
ATOM   3754 HG12 VAL A 237     -16.127  -0.950  -4.169  1.00  0.99           H  
ATOM   3755 HG13 VAL A 237     -17.344  -2.169  -3.739  1.00  0.99           H  
ATOM   3756  CG2 VAL A 237     -19.451  -0.514  -3.340  1.00  0.99           C  
ATOM   3757 HG21 VAL A 237     -19.631  -1.194  -2.507  1.00  0.99           H  
ATOM   3758 HG22 VAL A 237     -20.070   0.374  -3.215  1.00  0.99           H  
ATOM   3759 HG23 VAL A 237     -19.726  -1.036  -4.256  1.00  0.99           H  
ATOM   3760  N   ILE A 238     -15.074  -0.260  -1.476  1.00  0.99           N  
ATOM   3761  H   ILE A 238     -15.271  -1.239  -1.320  1.00  0.99           H  
ATOM   3762  CA  ILE A 238     -13.730   0.234  -1.190  1.00  0.99           C  
ATOM   3763  HA  ILE A 238     -13.627   1.235  -1.610  1.00  0.99           H  
ATOM   3764  C   ILE A 238     -12.704  -0.639  -1.899  1.00  0.99           C  
ATOM   3765  CB  ILE A 238     -13.539   0.369   0.336  1.00  0.99           C  
ATOM   3766  HB  ILE A 238     -14.366   0.982   0.695  1.00  0.99           H  
ATOM   3767  O   ILE A 238     -12.680  -1.858  -1.724  1.00  0.99           O  
ATOM   3768  CG1 ILE A 238     -12.258   1.171   0.637  1.00  0.99           C  
ATOM   3769 HG12 ILE A 238     -12.313   2.116   0.097  1.00  0.99           H  
ATOM   3770 HG13 ILE A 238     -11.378   0.633   0.283  1.00  0.99           H  
ATOM   3771  CG2 ILE A 238     -13.639  -0.976   1.084  1.00  0.99           C  
ATOM   3772 HG21 ILE A 238     -14.606  -1.441   0.887  1.00  0.99           H  
ATOM   3773 HG22 ILE A 238     -13.557  -0.816   2.159  1.00  0.99           H  
ATOM   3774 HG23 ILE A 238     -12.857  -1.664   0.764  1.00  0.99           H  
ATOM   3775  CD1 ILE A 238     -12.093   1.502   2.124  1.00  0.99           C  
ATOM   3776 HD11 ILE A 238     -11.813   0.608   2.680  1.00  0.99           H  
ATOM   3777 HD12 ILE A 238     -13.023   1.910   2.521  1.00  0.99           H  
ATOM   3778 HD13 ILE A 238     -11.313   2.253   2.249  1.00  0.99           H  
ATOM   3779  N   ALA A 239     -11.869  -0.027  -2.731  1.00  0.99           N  
ATOM   3780  H   ALA A 239     -11.879   0.981  -2.804  1.00  0.99           H  
ATOM   3781  CA  ALA A 239     -10.845  -0.737  -3.481  1.00  0.99           C  
ATOM   3782  HA  ALA A 239     -11.203  -1.751  -3.663  1.00  0.99           H  
ATOM   3783  C   ALA A 239      -9.540  -0.832  -2.680  1.00  0.99           C  
ATOM   3784  CB  ALA A 239     -10.658  -0.059  -4.836  1.00  0.99           C  
ATOM   3785  HB1 ALA A 239     -10.149   0.897  -4.718  1.00  0.99           H  
ATOM   3786  HB2 ALA A 239     -11.625   0.091  -5.317  1.00  0.99           H  
ATOM   3787  HB3 ALA A 239     -10.065  -0.717  -5.471  1.00  0.99           H  
ATOM   3788  O   ALA A 239      -9.346  -0.011  -1.780  1.00  0.99           O  
ATOM   3789  N   PRO A 240      -8.655  -1.802  -2.978  1.00  0.98           N  
ATOM   3790  CA  PRO A 240      -7.316  -1.848  -2.401  1.00  0.98           C  
ATOM   3791  HA  PRO A 240      -7.383  -2.210  -1.375  1.00  0.98           H  
ATOM   3792  C   PRO A 240      -6.650  -0.468  -2.430  1.00  0.98           C  
ATOM   3793  CB  PRO A 240      -6.555  -2.873  -3.247  1.00  0.98           C  
ATOM   3794  HB2 PRO A 240      -5.750  -3.354  -2.691  1.00  0.98           H  
ATOM   3795  HB3 PRO A 240      -6.167  -2.405  -4.152  1.00  0.98           H  
ATOM   3796  O   PRO A 240      -6.672   0.215  -3.453  1.00  0.98           O  
ATOM   3797  CG  PRO A 240      -7.649  -3.855  -3.650  1.00  0.98           C  
ATOM   3798  HG2 PRO A 240      -7.859  -4.526  -2.817  1.00  0.98           H  
ATOM   3799  HG3 PRO A 240      -7.381  -4.417  -4.544  1.00  0.98           H  
ATOM   3800  CD  PRO A 240      -8.836  -2.921  -3.893  1.00  0.98           C  
ATOM   3801  HD2 PRO A 240      -8.822  -2.565  -4.923  1.00  0.98           H  
ATOM   3802  HD3 PRO A 240      -9.771  -3.445  -3.692  1.00  0.98           H  
ATOM   3803  N   GLY A 241      -6.113  -0.036  -1.293  1.00  0.98           N  
ATOM   3804  H   GLY A 241      -6.203  -0.618  -0.473  1.00  0.98           H  
ATOM   3805  CA  GLY A 241      -5.463   1.267  -1.131  1.00  0.98           C  
ATOM   3806  HA2 GLY A 241      -4.835   1.203  -0.243  1.00  0.98           H  
ATOM   3807  HA3 GLY A 241      -4.845   1.490  -2.000  1.00  0.98           H  
ATOM   3808  C   GLY A 241      -6.362   2.472  -0.885  1.00  0.98           C  
ATOM   3809  O   GLY A 241      -5.842   3.545  -0.595  1.00  0.98           O  
ATOM   3810  N   GLN A 242      -7.685   2.325  -0.929  1.00  0.99           N  
ATOM   3811  H   GLN A 242      -8.073   1.424  -1.170  1.00  0.99           H  
ATOM   3812  CA  GLN A 242      -8.596   3.421  -0.596  1.00  0.99           C  
ATOM   3813  HA  GLN A 242      -8.130   4.365  -0.877  1.00  0.99           H  
ATOM   3814  C   GLN A 242      -8.882   3.507   0.903  1.00  0.99           C  
ATOM   3815  CB  GLN A 242      -9.900   3.301  -1.392  1.00  0.99           C  
ATOM   3816  HB2 GLN A 242     -10.323   2.305  -1.268  1.00  0.99           H  
ATOM   3817  HB3 GLN A 242     -10.616   4.032  -1.016  1.00  0.99           H  
ATOM   3818  O   GLN A 242      -8.891   2.499   1.627  1.00  0.99           O  
ATOM   3819  CG  GLN A 242      -9.656   3.592  -2.874  1.00  0.99           C  
ATOM   3820  HG2 GLN A 242      -9.213   4.585  -2.952  1.00  0.99           H  
ATOM   3821  HG3 GLN A 242      -8.968   2.859  -3.293  1.00  0.99           H  
ATOM   3822  CD  GLN A 242     -10.937   3.580  -3.690  1.00  0.99           C  
ATOM   3823  NE2 GLN A 242     -11.070   4.473  -4.647  1.00  0.99           N  
ATOM   3824 HE21 GLN A 242     -11.929   4.449  -5.178  1.00  0.99           H  
ATOM   3825 HE22 GLN A 242     -10.364   5.187  -4.759  1.00  0.99           H  
ATOM   3826  OE1 GLN A 242     -11.838   2.768  -3.498  1.00  0.99           O  
ATOM   3827  N   THR A 243      -9.214   4.717   1.349  1.00  0.99           N  
ATOM   3828  H   THR A 243      -9.108   5.504   0.725  1.00  0.99           H  
ATOM   3829  CA  THR A 243      -9.777   4.976   2.675  1.00  0.99           C  
ATOM   3830  HA  THR A 243      -9.955   4.016   3.159  1.00  0.99           H  
ATOM   3831  C   THR A 243     -11.124   5.690   2.573  1.00  0.99           C  
ATOM   3832  CB  THR A 243      -8.815   5.754   3.579  1.00  0.99           C  
ATOM   3833  HB  THR A 243      -9.199   5.715   4.599  1.00  0.99           H  
ATOM   3834  O   THR A 243     -11.362   6.506   1.685  1.00  0.99           O  
ATOM   3835  CG2 THR A 243      -7.394   5.190   3.570  1.00  0.99           C  
ATOM   3836 HG21 THR A 243      -7.425   4.101   3.626  1.00  0.99           H  
ATOM   3837 HG22 THR A 243      -6.835   5.581   4.420  1.00  0.99           H  
ATOM   3838 HG23 THR A 243      -6.891   5.471   2.645  1.00  0.99           H  
ATOM   3839  OG1 THR A 243      -8.767   7.093   3.170  1.00  0.99           O  
ATOM   3840  HG1 THR A 243      -8.144   7.572   3.721  1.00  0.99           H  
ATOM   3841  N   ILE A 244     -12.030   5.384   3.501  1.00  0.99           N  
ATOM   3842  H   ILE A 244     -11.772   4.699   4.196  1.00  0.99           H  
ATOM   3843  CA  ILE A 244     -13.345   6.016   3.626  1.00  0.99           C  
ATOM   3844  HA  ILE A 244     -13.346   6.955   3.072  1.00  0.99           H  
ATOM   3845  C   ILE A 244     -13.593   6.352   5.096  1.00  0.99           C  
ATOM   3846  CB  ILE A 244     -14.456   5.106   3.045  1.00  0.99           C  
ATOM   3847  HB  ILE A 244     -14.399   4.141   3.549  1.00  0.99           H  
ATOM   3848  O   ILE A 244     -13.561   5.476   5.962  1.00  0.99           O  
ATOM   3849  CG1 ILE A 244     -14.304   4.827   1.530  1.00  0.99           C  
ATOM   3850 HG12 ILE A 244     -15.029   4.066   1.242  1.00  0.99           H  
ATOM   3851 HG13 ILE A 244     -13.317   4.407   1.337  1.00  0.99           H  
ATOM   3852  CG2 ILE A 244     -15.852   5.689   3.329  1.00  0.99           C  
ATOM   3853 HG21 ILE A 244     -16.611   5.125   2.786  1.00  0.99           H  
ATOM   3854 HG22 ILE A 244     -15.880   6.731   3.011  1.00  0.99           H  
ATOM   3855 HG23 ILE A 244     -16.072   5.636   4.395  1.00  0.99           H  
ATOM   3856  CD1 ILE A 244     -14.503   6.041   0.611  1.00  0.99           C  
ATOM   3857 HD11 ILE A 244     -15.532   6.396   0.664  1.00  0.99           H  
ATOM   3858 HD12 ILE A 244     -14.289   5.751  -0.418  1.00  0.99           H  
ATOM   3859 HD13 ILE A 244     -13.827   6.848   0.895  1.00  0.99           H  
ATOM   3860  N   ASP A 245     -13.917   7.609   5.371  1.00  0.99           N  
ATOM   3861  H   ASP A 245     -13.960   8.264   4.603  1.00  0.99           H  
ATOM   3862  CA  ASP A 245     -14.426   8.049   6.666  1.00  0.99           C  
ATOM   3863  HA  ASP A 245     -14.149   7.330   7.438  1.00  0.99           H  
ATOM   3864  C   ASP A 245     -15.953   8.120   6.598  1.00  0.99           C  
ATOM   3865  CB  ASP A 245     -13.815   9.403   7.050  1.00  0.99           C  
ATOM   3866  HB2 ASP A 245     -13.847  10.053   6.176  1.00  0.99           H  
ATOM   3867  HB3 ASP A 245     -14.451   9.868   7.804  1.00  0.99           H  
ATOM   3868  O   ASP A 245     -16.520   8.881   5.809  1.00  0.99           O  
ATOM   3869  CG  ASP A 245     -12.391   9.323   7.619  1.00  0.99           C  
ATOM   3870  OD1 ASP A 245     -11.871   8.200   7.793  1.00  0.99           O  
ATOM   3871  OD2 ASP A 245     -11.836  10.368   8.037  1.00  0.99           O  
ATOM   3872  N   ALA A 246     -16.634   7.335   7.434  1.00  0.99           N  
ATOM   3873  H   ALA A 246     -16.110   6.718   8.037  1.00  0.99           H  
ATOM   3874  CA  ALA A 246     -18.091   7.264   7.456  1.00  0.99           C  
ATOM   3875  HA  ALA A 246     -18.488   8.088   6.864  1.00  0.99           H  
ATOM   3876  C   ALA A 246     -18.654   7.410   8.874  1.00  0.99           C  
ATOM   3877  CB  ALA A 246     -18.541   5.965   6.782  1.00  0.99           C  
ATOM   3878  HB1 ALA A 246     -19.630   5.949   6.732  1.00  0.99           H  
ATOM   3879  HB2 ALA A 246     -18.144   5.921   5.768  1.00  0.99           H  
ATOM   3880  HB3 ALA A 246     -18.184   5.104   7.348  1.00  0.99           H  
ATOM   3881  O   ALA A 246     -18.218   6.744   9.815  1.00  0.99           O  
ATOM   3882  N   LEU A 247     -19.662   8.265   9.040  1.00  0.99           N  
ATOM   3883  H   LEU A 247     -19.985   8.774   8.230  1.00  0.99           H  
ATOM   3884  CA  LEU A 247     -20.400   8.401  10.290  1.00  0.99           C  
ATOM   3885  HA  LEU A 247     -19.698   8.288  11.116  1.00  0.99           H  
ATOM   3886  C   LEU A 247     -21.448   7.292  10.410  1.00  0.99           C  
ATOM   3887  CB  LEU A 247     -21.046   9.792  10.396  1.00  0.99           C  
ATOM   3888  HB2 LEU A 247     -21.685   9.932   9.525  1.00  0.99           H  
ATOM   3889  HB3 LEU A 247     -21.685   9.814  11.278  1.00  0.99           H  
ATOM   3890  O   LEU A 247     -22.320   7.140   9.557  1.00  0.99           O  
ATOM   3891  CG  LEU A 247     -20.054  10.966  10.476  1.00  0.99           C  
ATOM   3892  HG  LEU A 247     -19.348  10.917   9.648  1.00  0.99           H  
ATOM   3893  CD1 LEU A 247     -20.827  12.282  10.381  1.00  0.99           C  
ATOM   3894 HD11 LEU A 247     -21.545  12.366  11.197  1.00  0.99           H  
ATOM   3895 HD12 LEU A 247     -20.125  13.114  10.426  1.00  0.99           H  
ATOM   3896 HD13 LEU A 247     -21.350  12.327   9.426  1.00  0.99           H  
ATOM   3897  CD2 LEU A 247     -19.283  10.973  11.801  1.00  0.99           C  
ATOM   3898 HD21 LEU A 247     -19.974  11.021  12.642  1.00  0.99           H  
ATOM   3899 HD22 LEU A 247     -18.623  11.840  11.825  1.00  0.99           H  
ATOM   3900 HD23 LEU A 247     -18.670  10.074  11.876  1.00  0.99           H  
ATOM   3901  N   LEU A 248     -21.388   6.567  11.521  1.00  0.99           N  
ATOM   3902  H   LEU A 248     -20.592   6.725  12.122  1.00  0.99           H  
ATOM   3903  CA  LEU A 248     -22.409   5.645  11.997  1.00  0.99           C  
ATOM   3904  HA  LEU A 248     -23.084   5.379  11.184  1.00  0.99           H  
ATOM   3905  C   LEU A 248     -23.201   6.331  13.113  1.00  0.99           C  
ATOM   3906  CB  LEU A 248     -21.694   4.378  12.495  1.00  0.99           C  
ATOM   3907  HB2 LEU A 248     -21.171   3.917  11.658  1.00  0.99           H  
ATOM   3908  HB3 LEU A 248     -20.941   4.682  13.222  1.00  0.99           H  
ATOM   3909  O   LEU A 248     -22.628   6.691  14.145  1.00  0.99           O  
ATOM   3910  CG  LEU A 248     -22.622   3.341  13.152  1.00  0.99           C  
ATOM   3911  HG  LEU A 248     -23.302   3.825  13.853  1.00  0.99           H  
ATOM   3912  CD1 LEU A 248     -23.431   2.598  12.097  1.00  0.99           C  
ATOM   3913 HD11 LEU A 248     -24.150   3.270  11.629  1.00  0.99           H  
ATOM   3914 HD12 LEU A 248     -23.957   1.768  12.568  1.00  0.99           H  
ATOM   3915 HD13 LEU A 248     -22.767   2.186  11.338  1.00  0.99           H  
ATOM   3916  CD2 LEU A 248     -21.801   2.321  13.938  1.00  0.99           C  
ATOM   3917 HD21 LEU A 248     -22.480   1.626  14.433  1.00  0.99           H  
ATOM   3918 HD22 LEU A 248     -21.141   1.773  13.266  1.00  0.99           H  
ATOM   3919 HD23 LEU A 248     -21.209   2.830  14.699  1.00  0.99           H  
ATOM   3920  N   PHE A 249     -24.511   6.487  12.944  1.00  0.98           N  
ATOM   3921  H   PHE A 249     -24.939   6.148  12.094  1.00  0.98           H  
ATOM   3922  CA  PHE A 249     -25.399   6.886  14.034  1.00  0.98           C  
ATOM   3923  HA  PHE A 249     -24.823   7.415  14.793  1.00  0.98           H  
ATOM   3924  C   PHE A 249     -25.986   5.635  14.687  1.00  0.98           C  
ATOM   3925  CB  PHE A 249     -26.470   7.848  13.512  1.00  0.98           C  
ATOM   3926  HB2 PHE A 249     -25.977   8.680  13.008  1.00  0.98           H  
ATOM   3927  HB3 PHE A 249     -27.076   7.327  12.771  1.00  0.98           H  
ATOM   3928  O   PHE A 249     -26.596   4.813  14.013  1.00  0.98           O  
ATOM   3929  CG  PHE A 249     -27.373   8.422  14.589  1.00  0.98           C  
ATOM   3930  CD1 PHE A 249     -28.767   8.273  14.491  1.00  0.98           C  
ATOM   3931  HD1 PHE A 249     -29.199   7.730  13.664  1.00  0.98           H  
ATOM   3932  CD2 PHE A 249     -26.829   9.123  15.683  1.00  0.98           C  
ATOM   3933  HD2 PHE A 249     -25.758   9.215  15.788  1.00  0.98           H  
ATOM   3934  CE1 PHE A 249     -29.607   8.815  15.480  1.00  0.98           C  
ATOM   3935  HE1 PHE A 249     -30.676   8.684  15.397  1.00  0.98           H  
ATOM   3936  CE2 PHE A 249     -27.669   9.688  16.657  1.00  0.98           C  
ATOM   3937  HE2 PHE A 249     -27.250  10.240  17.485  1.00  0.98           H  
ATOM   3938  CZ  PHE A 249     -29.061   9.526  16.561  1.00  0.98           C  
ATOM   3939  HZ  PHE A 249     -29.714   9.948  17.310  1.00  0.98           H  
ATOM   3940  N   ALA A 250     -25.755   5.461  15.989  1.00  0.97           N  
ATOM   3941  H   ALA A 250     -25.240   6.161  16.503  1.00  0.97           H  
ATOM   3942  CA  ALA A 250     -26.198   4.274  16.707  1.00  0.97           C  
ATOM   3943  HA  ALA A 250     -26.114   3.426  16.027  1.00  0.97           H  
ATOM   3944  C   ALA A 250     -27.676   4.408  17.118  1.00  0.97           C  
ATOM   3945  CB  ALA A 250     -25.242   4.026  17.881  1.00  0.97           C  
ATOM   3946  HB1 ALA A 250     -25.252   4.884  18.554  1.00  0.97           H  
ATOM   3947  HB2 ALA A 250     -24.231   3.875  17.503  1.00  0.97           H  
ATOM   3948  HB3 ALA A 250     -25.553   3.137  18.429  1.00  0.97           H  
ATOM   3949  O   ALA A 250     -27.976   4.749  18.260  1.00  0.97           O  
ATOM   3950  N   ASP A 251     -28.610   4.195  16.198  1.00  0.95           N  
ATOM   3951  H   ASP A 251     -28.328   3.943  15.261  1.00  0.95           H  
ATOM   3952  CA  ASP A 251     -30.052   4.412  16.391  1.00  0.95           C  
ATOM   3953  HA  ASP A 251     -30.196   5.039  17.271  1.00  0.95           H  
ATOM   3954  C   ASP A 251     -30.875   3.143  16.650  1.00  0.95           C  
ATOM   3955  CB  ASP A 251     -30.607   5.205  15.204  1.00  0.95           C  
ATOM   3956  HB2 ASP A 251     -31.672   5.382  15.359  1.00  0.95           H  
ATOM   3957  HB3 ASP A 251     -30.115   6.177  15.201  1.00  0.95           H  
ATOM   3958  O   ASP A 251     -32.072   3.230  16.932  1.00  0.95           O  
ATOM   3959  CG  ASP A 251     -30.404   4.552  13.832  1.00  0.95           C  
ATOM   3960  OD1 ASP A 251     -29.820   3.442  13.765  1.00  0.95           O  
ATOM   3961  OD2 ASP A 251     -30.816   5.199  12.848  1.00  0.95           O  
ATOM   3962  N   GLN A 252     -30.246   1.969  16.634  1.00  0.95           N  
ATOM   3963  H   GLN A 252     -29.270   1.958  16.376  1.00  0.95           H  
ATOM   3964  CA  GLN A 252     -30.951   0.701  16.792  1.00  0.95           C  
ATOM   3965  HA  GLN A 252     -31.879   0.769  16.223  1.00  0.95           H  
ATOM   3966  C   GLN A 252     -31.350   0.395  18.251  1.00  0.95           C  
ATOM   3967  CB  GLN A 252     -30.132  -0.435  16.174  1.00  0.95           C  
ATOM   3968  HB2 GLN A 252     -30.764  -1.323  16.195  1.00  0.95           H  
ATOM   3969  HB3 GLN A 252     -29.255  -0.637  16.790  1.00  0.95           H  
ATOM   3970  O   GLN A 252     -30.973   1.090  19.202  1.00  0.95           O  
ATOM   3971  CG  GLN A 252     -29.701  -0.213  14.718  1.00  0.95           C  
ATOM   3972  HG2 GLN A 252     -29.120  -1.078  14.398  1.00  0.95           H  
ATOM   3973  HG3 GLN A 252     -29.077   0.676  14.631  1.00  0.95           H  
ATOM   3974  CD  GLN A 252     -30.887  -0.093  13.777  1.00  0.95           C  
ATOM   3975  NE2 GLN A 252     -31.056   1.024  13.113  1.00  0.95           N  
ATOM   3976 HE21 GLN A 252     -31.767   1.051  12.397  1.00  0.95           H  
ATOM   3977 HE22 GLN A 252     -30.469   1.831  13.268  1.00  0.95           H  
ATOM   3978  OE1 GLN A 252     -31.685  -1.014  13.654  1.00  0.95           O  
ATOM   3979  N   SER A 253     -32.156  -0.657  18.442  1.00  0.87           N  
ATOM   3980  H   SER A 253     -32.509  -1.141  17.629  1.00  0.87           H  
ATOM   3981  CA  SER A 253     -32.622  -1.110  19.761  1.00  0.87           C  
ATOM   3982  HA  SER A 253     -33.187  -0.298  20.220  1.00  0.87           H  
ATOM   3983  C   SER A 253     -31.469  -1.484  20.696  1.00  0.87           C  
ATOM   3984  CB  SER A 253     -33.567  -2.308  19.623  1.00  0.87           C  
ATOM   3985  HB2 SER A 253     -33.871  -2.651  20.611  1.00  0.87           H  
ATOM   3986  HB3 SER A 253     -33.058  -3.119  19.102  1.00  0.87           H  
ATOM   3987  O   SER A 253     -30.572  -2.240  20.315  1.00  0.87           O  
ATOM   3988  OG  SER A 253     -34.707  -1.902  18.892  1.00  0.87           O  
ATOM   3989  HG  SER A 253     -35.240  -2.668  18.671  1.00  0.87           H  
ATOM   3990  N   VAL A 254     -31.549  -1.002  21.943  1.00  0.76           N  
ATOM   3991  H   VAL A 254     -32.362  -0.458  22.195  1.00  0.76           H  
ATOM   3992  CA  VAL A 254     -30.733  -1.512  23.054  1.00  0.76           C  
ATOM   3993  HA  VAL A 254     -29.683  -1.432  22.774  1.00  0.76           H  
ATOM   3994  C   VAL A 254     -31.033  -3.012  23.225  1.00  0.76           C  
ATOM   3995  CB  VAL A 254     -30.930  -0.683  24.346  1.00  0.76           C  
ATOM   3996  HB  VAL A 254     -30.302  -1.116  25.126  1.00  0.76           H  
ATOM   3997  O   VAL A 254     -32.121  -3.469  22.877  1.00  0.76           O  
ATOM   3998  CG1 VAL A 254     -30.481   0.772  24.126  1.00  0.76           C  
ATOM   3999 HG11 VAL A 254     -29.460   0.782  23.743  1.00  0.76           H  
ATOM   4000 HG12 VAL A 254     -31.149   1.274  23.426  1.00  0.76           H  
ATOM   4001 HG13 VAL A 254     -30.497   1.299  25.080  1.00  0.76           H  
ATOM   4002  CG2 VAL A 254     -32.379  -0.651  24.849  1.00  0.76           C  
ATOM   4003 HG21 VAL A 254     -33.047  -0.199  24.116  1.00  0.76           H  
ATOM   4004 HG22 VAL A 254     -32.431  -0.091  25.783  1.00  0.76           H  
ATOM   4005 HG23 VAL A 254     -32.711  -1.669  25.058  1.00  0.76           H  
ATOM   4006  N   ASP A 255     -30.050  -3.803  23.646  1.00  0.79           N  
ATOM   4007  H   ASP A 255     -29.250  -3.353  24.068  1.00  0.79           H  
ATOM   4008  CA  ASP A 255     -30.140  -5.272  23.805  1.00  0.79           C  
ATOM   4009  HA  ASP A 255     -29.251  -5.546  24.372  1.00  0.79           H  
ATOM   4010  C   ASP A 255     -30.067  -6.101  22.510  1.00  0.79           C  
ATOM   4011  CB  ASP A 255     -31.328  -5.713  24.686  1.00  0.79           C  
ATOM   4012  HB2 ASP A 255     -31.126  -6.714  25.067  1.00  0.79           H  
ATOM   4013  HB3 ASP A 255     -32.225  -5.775  24.070  1.00  0.79           H  
ATOM   4014  O   ASP A 255     -30.454  -7.271  22.484  1.00  0.79           O  
ATOM   4015  CG  ASP A 255     -31.601  -4.792  25.872  1.00  0.79           C  
ATOM   4016  OD1 ASP A 255     -30.623  -4.202  26.382  1.00  0.79           O  
ATOM   4017  OD2 ASP A 255     -32.793  -4.675  26.223  1.00  0.79           O  
ATOM   4018  N   THR A 256     -29.571  -5.522  21.412  1.00  0.87           N  
ATOM   4019  H   THR A 256     -29.284  -4.556  21.469  1.00  0.87           H  
ATOM   4020  CA  THR A 256     -29.334  -6.253  20.153  1.00  0.87           C  
ATOM   4021  HA  THR A 256     -29.432  -7.322  20.346  1.00  0.87           H  
ATOM   4022  C   THR A 256     -27.909  -6.038  19.647  1.00  0.87           C  
ATOM   4023  CB  THR A 256     -30.395  -5.904  19.096  1.00  0.87           C  
ATOM   4024  HB  THR A 256     -30.284  -4.860  18.805  1.00  0.87           H  
ATOM   4025  O   THR A 256     -27.262  -5.029  19.937  1.00  0.87           O  
ATOM   4026  CG2 THR A 256     -30.348  -6.791  17.849  1.00  0.87           C  
ATOM   4027 HG21 THR A 256     -29.470  -6.555  17.248  1.00  0.87           H  
ATOM   4028 HG22 THR A 256     -30.337  -7.845  18.129  1.00  0.87           H  
ATOM   4029 HG23 THR A 256     -31.229  -6.598  17.237  1.00  0.87           H  
ATOM   4030  OG1 THR A 256     -31.670  -6.082  19.674  1.00  0.87           O  
ATOM   4031  HG1 THR A 256     -31.625  -5.630  20.520  1.00  0.87           H  
ATOM   4032  N   SER A 257     -27.399  -7.021  18.907  1.00  0.93           N  
ATOM   4033  H   SER A 257     -28.004  -7.788  18.649  1.00  0.93           H  
ATOM   4034  CA  SER A 257     -26.126  -6.925  18.197  1.00  0.93           C  
ATOM   4035  HA  SER A 257     -25.691  -5.943  18.382  1.00  0.93           H  
ATOM   4036  C   SER A 257     -26.347  -7.057  16.695  1.00  0.93           C  
ATOM   4037  CB  SER A 257     -25.137  -7.976  18.699  1.00  0.93           C  
ATOM   4038  HB2 SER A 257     -25.537  -8.968  18.491  1.00  0.93           H  
ATOM   4039  HB3 SER A 257     -24.184  -7.856  18.184  1.00  0.93           H  
ATOM   4040  O   SER A 257     -27.232  -7.790  16.251  1.00  0.93           O  
ATOM   4041  OG  SER A 257     -24.944  -7.834  20.093  1.00  0.93           O  
ATOM   4042  HG  SER A 257     -25.813  -7.775  20.497  1.00  0.93           H  
ATOM   4043  N   TYR A 258     -25.518  -6.371  15.917  1.00  0.96           N  
ATOM   4044  H   TYR A 258     -24.793  -5.825  16.360  1.00  0.96           H  
ATOM   4045  CA  TYR A 258     -25.625  -6.302  14.462  1.00  0.96           C  
ATOM   4046  HA  TYR A 258     -26.372  -7.010  14.102  1.00  0.96           H  
ATOM   4047  C   TYR A 258     -24.284  -6.669  13.852  1.00  0.96           C  
ATOM   4048  CB  TYR A 258     -26.062  -4.891  14.043  1.00  0.96           C  
ATOM   4049  HB2 TYR A 258     -26.104  -4.834  12.955  1.00  0.96           H  
ATOM   4050  HB3 TYR A 258     -25.311  -4.173  14.371  1.00  0.96           H  
ATOM   4051  O   TYR A 258     -23.251  -6.138  14.266  1.00  0.96           O  
ATOM   4052  CG  TYR A 258     -27.406  -4.492  14.619  1.00  0.96           C  
ATOM   4053  CD1 TYR A 258     -28.590  -4.729  13.896  1.00  0.96           C  
ATOM   4054  HD1 TYR A 258     -28.549  -5.141  12.898  1.00  0.96           H  
ATOM   4055  CD2 TYR A 258     -27.468  -3.917  15.904  1.00  0.96           C  
ATOM   4056  HD2 TYR A 258     -26.559  -3.729  16.456  1.00  0.96           H  
ATOM   4057  CE1 TYR A 258     -29.835  -4.423  14.474  1.00  0.96           C  
ATOM   4058  HE1 TYR A 258     -30.754  -4.587  13.931  1.00  0.96           H  
ATOM   4059  CE2 TYR A 258     -28.712  -3.625  16.490  1.00  0.96           C  
ATOM   4060  HE2 TYR A 258     -28.758  -3.208  17.485  1.00  0.96           H  
ATOM   4061  OH  TYR A 258     -31.107  -3.709  16.373  1.00  0.96           O  
ATOM   4062  HH  TYR A 258     -31.007  -3.357  17.261  1.00  0.96           H  
ATOM   4063  CZ  TYR A 258     -29.900  -3.904  15.781  1.00  0.96           C  
ATOM   4064  N   TYR A 259     -24.272  -7.568  12.874  1.00  0.98           N  
ATOM   4065  H   TYR A 259     -25.135  -7.970  12.536  1.00  0.98           H  
ATOM   4066  CA  TYR A 259     -23.044  -7.841  12.150  1.00  0.98           C  
ATOM   4067  HA  TYR A 259     -22.238  -7.938  12.878  1.00  0.98           H  
ATOM   4068  C   TYR A 259     -22.699  -6.665  11.238  1.00  0.98           C  
ATOM   4069  CB  TYR A 259     -23.120  -9.161  11.378  1.00  0.98           C  
ATOM   4070  HB2 TYR A 259     -24.025  -9.160  10.771  1.00  0.98           H  
ATOM   4071  HB3 TYR A 259     -22.273  -9.206  10.694  1.00  0.98           H  
ATOM   4072  O   TYR A 259     -23.556  -6.088  10.562  1.00  0.98           O  
ATOM   4073  CG  TYR A 259     -23.064 -10.413  12.239  1.00  0.98           C  
ATOM   4074  CD1 TYR A 259     -21.938 -10.662  13.046  1.00  0.98           C  
ATOM   4075  HD1 TYR A 259     -21.126  -9.951  13.075  1.00  0.98           H  
ATOM   4076  CD2 TYR A 259     -24.114 -11.350  12.215  1.00  0.98           C  
ATOM   4077  HD2 TYR A 259     -25.002 -11.148  11.634  1.00  0.98           H  
ATOM   4078  CE1 TYR A 259     -21.866 -11.821  13.839  1.00  0.98           C  
ATOM   4079  HE1 TYR A 259     -21.025 -11.979  14.497  1.00  0.98           H  
ATOM   4080  CE2 TYR A 259     -24.016 -12.548  12.948  1.00  0.98           C  
ATOM   4081  HE2 TYR A 259     -24.825 -13.263  12.931  1.00  0.98           H  
ATOM   4082  OH  TYR A 259     -22.813 -13.901  14.532  1.00  0.98           O  
ATOM   4083  HH  TYR A 259     -22.092 -13.844  15.163  1.00  0.98           H  
ATOM   4084  CZ  TYR A 259     -22.897 -12.776  13.776  1.00  0.98           C  
ATOM   4085  N   MET A 260     -21.411  -6.354  11.197  1.00  0.98           N  
ATOM   4086  H   MET A 260     -20.795  -6.901  11.781  1.00  0.98           H  
ATOM   4087  CA  MET A 260     -20.788  -5.695  10.061  1.00  0.98           C  
ATOM   4088  HA  MET A 260     -21.556  -5.212   9.458  1.00  0.98           H  
ATOM   4089  C   MET A 260     -20.131  -6.776   9.209  1.00  0.98           C  
ATOM   4090  CB  MET A 260     -19.822  -4.606  10.536  1.00  0.98           C  
ATOM   4091  HB2 MET A 260     -19.538  -3.996   9.678  1.00  0.98           H  
ATOM   4092  HB3 MET A 260     -20.357  -3.977  11.248  1.00  0.98           H  
ATOM   4093  O   MET A 260     -19.537  -7.709   9.754  1.00  0.98           O  
ATOM   4094  CG  MET A 260     -18.556  -5.123  11.220  1.00  0.98           C  
ATOM   4095  HG2 MET A 260     -18.006  -5.754  10.521  1.00  0.98           H  
ATOM   4096  HG3 MET A 260     -18.855  -5.728  12.076  1.00  0.98           H  
ATOM   4097  SD  MET A 260     -17.420  -3.844  11.816  1.00  0.98           S  
ATOM   4098  CE  MET A 260     -18.434  -3.067  13.097  1.00  0.98           C  
ATOM   4099  HE1 MET A 260     -19.290  -2.579  12.631  1.00  0.98           H  
ATOM   4100  HE2 MET A 260     -17.843  -2.316  13.621  1.00  0.98           H  
ATOM   4101  HE3 MET A 260     -18.772  -3.823  13.806  1.00  0.98           H  
ATOM   4102  N   ALA A 261     -20.259  -6.686   7.896  1.00  0.99           N  
ATOM   4103  H   ALA A 261     -20.718  -5.884   7.489  1.00  0.99           H  
ATOM   4104  CA  ALA A 261     -19.758  -7.713   6.998  1.00  0.99           C  
ATOM   4105  HA  ALA A 261     -19.001  -8.306   7.512  1.00  0.99           H  
ATOM   4106  C   ALA A 261     -19.088  -7.080   5.786  1.00  0.99           C  
ATOM   4107  CB  ALA A 261     -20.908  -8.648   6.616  1.00  0.99           C  
ATOM   4108  HB1 ALA A 261     -20.526  -9.453   5.988  1.00  0.99           H  
ATOM   4109  HB2 ALA A 261     -21.666  -8.093   6.063  1.00  0.99           H  
ATOM   4110  HB3 ALA A 261     -21.352  -9.073   7.516  1.00  0.99           H  
ATOM   4111  O   ALA A 261     -19.589  -6.084   5.259  1.00  0.99           O  
ATOM   4112  N   ALA A 262     -17.976  -7.682   5.369  1.00  0.99           N  
ATOM   4113  H   ALA A 262     -17.655  -8.508   5.853  1.00  0.99           H  
ATOM   4114  CA  ALA A 262     -17.302  -7.353   4.126  1.00  0.99           C  
ATOM   4115  HA  ALA A 262     -17.966  -6.691   3.570  1.00  0.99           H  
ATOM   4116  C   ALA A 262     -17.092  -8.608   3.279  1.00  0.99           C  
ATOM   4117  CB  ALA A 262     -15.998  -6.595   4.392  1.00  0.99           C  
ATOM   4118  HB1 ALA A 262     -15.310  -7.209   4.973  1.00  0.99           H  
ATOM   4119  HB2 ALA A 262     -16.207  -5.672   4.933  1.00  0.99           H  
ATOM   4120  HB3 ALA A 262     -15.527  -6.339   3.444  1.00  0.99           H  
ATOM   4121  O   ALA A 262     -16.755  -9.674   3.806  1.00  0.99           O  
ATOM   4122  N   HIS A 263     -17.314  -8.481   1.978  1.00  0.98           N  
ATOM   4123  H   HIS A 263     -17.555  -7.572   1.611  1.00  0.98           H  
ATOM   4124  CA  HIS A 263     -17.105  -9.546   1.002  1.00  0.98           C  
ATOM   4125  HA  HIS A 263     -16.296 -10.192   1.343  1.00  0.98           H  
ATOM   4126  C   HIS A 263     -16.686  -8.928  -0.341  1.00  0.98           C  
ATOM   4127  CB  HIS A 263     -18.388 -10.380   0.899  1.00  0.98           C  
ATOM   4128  HB2 HIS A 263     -18.160 -11.387   0.551  1.00  0.98           H  
ATOM   4129  HB3 HIS A 263     -18.807 -10.510   1.897  1.00  0.98           H  
ATOM   4130  O   HIS A 263     -16.862  -7.721  -0.529  1.00  0.98           O  
ATOM   4131  CG  HIS A 263     -19.441  -9.773   0.015  1.00  0.98           C  
ATOM   4132  CD2 HIS A 263     -20.531  -9.102   0.458  1.00  0.98           C  
ATOM   4133  HD2 HIS A 263     -20.743  -8.890   1.495  1.00  0.98           H  
ATOM   4134  ND1 HIS A 263     -19.471  -9.692  -1.360  1.00  0.98           N  
ATOM   4135  HD1 HIS A 263     -18.729  -9.923  -2.005  1.00  0.98           H  
ATOM   4136  CE1 HIS A 263     -20.591  -9.058  -1.728  1.00  0.98           C  
ATOM   4137  HE1 HIS A 263     -20.888  -8.845  -2.745  1.00  0.98           H  
ATOM   4138  NE2 HIS A 263     -21.246  -8.648  -0.644  1.00  0.98           N  
ATOM   4139  N   PRO A 264     -16.143  -9.714  -1.279  1.00  0.98           N  
ATOM   4140  CA  PRO A 264     -15.577  -9.170  -2.503  1.00  0.98           C  
ATOM   4141  HA  PRO A 264     -14.843  -8.403  -2.258  1.00  0.98           H  
ATOM   4142  C   PRO A 264     -16.622  -8.550  -3.427  1.00  0.98           C  
ATOM   4143  CB  PRO A 264     -14.842 -10.328  -3.165  1.00  0.98           C  
ATOM   4144  HB2 PRO A 264     -13.813 -10.344  -2.804  1.00  0.98           H  
ATOM   4145  HB3 PRO A 264     -14.881 -10.275  -4.253  1.00  0.98           H  
ATOM   4146  O   PRO A 264     -17.732  -9.061  -3.567  1.00  0.98           O  
ATOM   4147  CG  PRO A 264     -15.566 -11.555  -2.644  1.00  0.98           C  
ATOM   4148  HG2 PRO A 264     -14.911 -12.426  -2.662  1.00  0.98           H  
ATOM   4149  HG3 PRO A 264     -16.465 -11.732  -3.234  1.00  0.98           H  
ATOM   4150  CD  PRO A 264     -15.926 -11.151  -1.224  1.00  0.98           C  
ATOM   4151  HD2 PRO A 264     -16.809 -11.712  -0.916  1.00  0.98           H  
ATOM   4152  HD3 PRO A 264     -15.095 -11.361  -0.552  1.00  0.98           H  
ATOM   4153  N   TYR A 265     -16.226  -7.476  -4.098  1.00  0.98           N  
ATOM   4154  H   TYR A 265     -15.316  -7.103  -3.870  1.00  0.98           H  
ATOM   4155  CA  TYR A 265     -16.760  -7.089  -5.393  1.00  0.98           C  
ATOM   4156  HA  TYR A 265     -17.747  -7.531  -5.534  1.00  0.98           H  
ATOM   4157  C   TYR A 265     -15.815  -7.650  -6.465  1.00  0.98           C  
ATOM   4158  CB  TYR A 265     -16.904  -5.565  -5.465  1.00  0.98           C  
ATOM   4159  HB2 TYR A 265     -17.685  -5.235  -4.780  1.00  0.98           H  
ATOM   4160  HB3 TYR A 265     -15.974  -5.116  -5.117  1.00  0.98           H  
ATOM   4161  O   TYR A 265     -14.733  -7.114  -6.710  1.00  0.98           O  
ATOM   4162  CG  TYR A 265     -17.210  -5.046  -6.858  1.00  0.98           C  
ATOM   4163  CD1 TYR A 265     -16.450  -3.985  -7.380  1.00  0.98           C  
ATOM   4164  HD1 TYR A 265     -15.696  -3.509  -6.771  1.00  0.98           H  
ATOM   4165  CD2 TYR A 265     -18.199  -5.659  -7.655  1.00  0.98           C  
ATOM   4166  HD2 TYR A 265     -18.787  -6.480  -7.271  1.00  0.98           H  
ATOM   4167  CE1 TYR A 265     -16.649  -3.551  -8.702  1.00  0.98           C  
ATOM   4168  HE1 TYR A 265     -16.044  -2.745  -9.091  1.00  0.98           H  
ATOM   4169  CE2 TYR A 265     -18.403  -5.231  -8.979  1.00  0.98           C  
ATOM   4170  HE2 TYR A 265     -19.137  -5.721  -9.602  1.00  0.98           H  
ATOM   4171  OH  TYR A 265     -17.796  -3.781 -10.787  1.00  0.98           O  
ATOM   4172  HH  TYR A 265     -17.183  -3.077 -11.010  1.00  0.98           H  
ATOM   4173  CZ  TYR A 265     -17.622  -4.182  -9.504  1.00  0.98           C  
ATOM   4174  N   ALA A 266     -16.206  -8.774  -7.061  1.00  0.97           N  
ATOM   4175  H   ALA A 266     -17.146  -9.103  -6.892  1.00  0.97           H  
ATOM   4176  CA  ALA A 266     -15.443  -9.463  -8.089  1.00  0.97           C  
ATOM   4177  HA  ALA A 266     -14.377  -9.320  -7.914  1.00  0.97           H  
ATOM   4178  C   ALA A 266     -15.793  -8.866  -9.454  1.00  0.97           C  
ATOM   4179  CB  ALA A 266     -15.732 -10.964  -7.993  1.00  0.97           C  
ATOM   4180  HB1 ALA A 266     -16.799 -11.151  -8.118  1.00  0.97           H  
ATOM   4181  HB2 ALA A 266     -15.184 -11.493  -8.772  1.00  0.97           H  
ATOM   4182  HB3 ALA A 266     -15.413 -11.341  -7.021  1.00  0.97           H  
ATOM   4183  O   ALA A 266     -16.759  -9.262 -10.096  1.00  0.97           O  
ATOM   4184  N   SER A 267     -15.024  -7.872  -9.890  1.00  0.96           N  
ATOM   4185  H   SER A 267     -14.316  -7.511  -9.267  1.00  0.96           H  
ATOM   4186  CA  SER A 267     -15.327  -7.162 -11.137  1.00  0.96           C  
ATOM   4187  HA  SER A 267     -16.377  -6.870 -11.106  1.00  0.96           H  
ATOM   4188  C   SER A 267     -15.160  -8.018 -12.405  1.00  0.96           C  
ATOM   4189  CB  SER A 267     -14.510  -5.876 -11.195  1.00  0.96           C  
ATOM   4190  HB2 SER A 267     -14.909  -5.246 -11.990  1.00  0.96           H  
ATOM   4191  HB3 SER A 267     -14.626  -5.336 -10.256  1.00  0.96           H  
ATOM   4192  O   SER A 267     -15.794  -7.720 -13.409  1.00  0.96           O  
ATOM   4193  OG  SER A 267     -13.135  -6.121 -11.427  1.00  0.96           O  
ATOM   4194  HG  SER A 267     -12.795  -6.784 -10.822  1.00  0.96           H  
ATOM   4195  N   ALA A 268     -14.376  -9.101 -12.341  1.00  0.96           N  
ATOM   4196  H   ALA A 268     -13.905  -9.302 -11.470  1.00  0.96           H  
ATOM   4197  CA  ALA A 268     -14.123 -10.026 -13.443  1.00  0.96           C  
ATOM   4198  HA  ALA A 268     -14.622  -9.674 -14.346  1.00  0.96           H  
ATOM   4199  C   ALA A 268     -14.628 -11.442 -13.093  1.00  0.96           C  
ATOM   4200  CB  ALA A 268     -12.621 -10.004 -13.740  1.00  0.96           C  
ATOM   4201  HB1 ALA A 268     -12.048 -10.340 -12.875  1.00  0.96           H  
ATOM   4202  HB2 ALA A 268     -12.320  -8.987 -13.989  1.00  0.96           H  
ATOM   4203  HB3 ALA A 268     -12.402 -10.649 -14.591  1.00  0.96           H  
ATOM   4204  O   ALA A 268     -13.933 -12.179 -12.394  1.00  0.96           O  
ATOM   4205  N   PRO A 269     -15.816 -11.865 -13.572  1.00  0.93           N  
ATOM   4206  CA  PRO A 269     -16.404 -13.158 -13.200  1.00  0.93           C  
ATOM   4207  HA  PRO A 269     -16.538 -13.172 -12.119  1.00  0.93           H  
ATOM   4208  C   PRO A 269     -15.577 -14.393 -13.582  1.00  0.93           C  
ATOM   4209  CB  PRO A 269     -17.776 -13.193 -13.881  1.00  0.93           C  
ATOM   4210  HB2 PRO A 269     -17.694 -13.650 -14.867  1.00  0.93           H  
ATOM   4211  HB3 PRO A 269     -18.510 -13.724 -13.275  1.00  0.93           H  
ATOM   4212  O   PRO A 269     -15.749 -15.448 -12.977  1.00  0.93           O  
ATOM   4213  CG  PRO A 269     -18.138 -11.718 -14.042  1.00  0.93           C  
ATOM   4214  HG2 PRO A 269     -18.561 -11.338 -13.112  1.00  0.93           H  
ATOM   4215  HG3 PRO A 269     -18.829 -11.558 -14.870  1.00  0.93           H  
ATOM   4216  CD  PRO A 269     -16.787 -11.058 -14.296  1.00  0.93           C  
ATOM   4217  HD2 PRO A 269     -16.813 -10.029 -13.935  1.00  0.93           H  
ATOM   4218  HD3 PRO A 269     -16.556 -11.078 -15.361  1.00  0.93           H  
ATOM   4219  N   ALA A 270     -14.699 -14.271 -14.582  1.00  0.92           N  
ATOM   4220  H   ALA A 270     -14.607 -13.371 -15.030  1.00  0.92           H  
ATOM   4221  CA  ALA A 270     -13.838 -15.356 -15.051  1.00  0.92           C  
ATOM   4222  HA  ALA A 270     -14.388 -16.294 -14.991  1.00  0.92           H  
ATOM   4223  C   ALA A 270     -12.559 -15.536 -14.211  1.00  0.92           C  
ATOM   4224  CB  ALA A 270     -13.507 -15.090 -16.525  1.00  0.92           C  
ATOM   4225  HB1 ALA A 270     -12.937 -14.166 -16.622  1.00  0.92           H  
ATOM   4226  HB2 ALA A 270     -12.909 -15.913 -16.917  1.00  0.92           H  
ATOM   4227  HB3 ALA A 270     -14.426 -15.017 -17.108  1.00  0.92           H  
ATOM   4228  O   ALA A 270     -11.882 -16.553 -14.352  1.00  0.92           O  
ATOM   4229  N   VAL A 271     -12.219 -14.573 -13.347  1.00  0.92           N  
ATOM   4230  H   VAL A 271     -12.854 -13.803 -13.192  1.00  0.92           H  
ATOM   4231  CA  VAL A 271     -11.022 -14.632 -12.501  1.00  0.92           C  
ATOM   4232  HA  VAL A 271     -10.269 -15.238 -13.007  1.00  0.92           H  
ATOM   4233  C   VAL A 271     -11.398 -15.274 -11.163  1.00  0.92           C  
ATOM   4234  CB  VAL A 271     -10.392 -13.240 -12.312  1.00  0.92           C  
ATOM   4235  HB  VAL A 271     -11.112 -12.573 -11.839  1.00  0.92           H  
ATOM   4236  O   VAL A 271     -12.295 -14.766 -10.487  1.00  0.92           O  
ATOM   4237  CG1 VAL A 271      -9.135 -13.314 -11.436  1.00  0.92           C  
ATOM   4238 HG11 VAL A 271      -8.410 -14.004 -11.867  1.00  0.92           H  
ATOM   4239 HG12 VAL A 271      -9.390 -13.636 -10.427  1.00  0.92           H  
ATOM   4240 HG13 VAL A 271      -8.680 -12.325 -11.367  1.00  0.92           H  
ATOM   4241  CG2 VAL A 271      -9.982 -12.644 -13.668  1.00  0.92           C  
ATOM   4242 HG21 VAL A 271      -9.534 -11.662 -13.517  1.00  0.92           H  
ATOM   4243 HG22 VAL A 271     -10.851 -12.526 -14.315  1.00  0.92           H  
ATOM   4244 HG23 VAL A 271      -9.254 -13.289 -14.159  1.00  0.92           H  
ATOM   4245  N   PRO A 272     -10.756 -16.381 -10.746  1.00  0.94           N  
ATOM   4246  CA  PRO A 272     -11.036 -17.002  -9.454  1.00  0.94           C  
ATOM   4247  HA  PRO A 272     -12.072 -17.340  -9.449  1.00  0.94           H  
ATOM   4248  C   PRO A 272     -10.798 -16.034  -8.291  1.00  0.94           C  
ATOM   4249  CB  PRO A 272     -10.100 -18.215  -9.370  1.00  0.94           C  
ATOM   4250  HB2 PRO A 272     -10.566 -19.049  -8.846  1.00  0.94           H  
ATOM   4251  HB3 PRO A 272      -9.162 -17.939  -8.888  1.00  0.94           H  
ATOM   4252  O   PRO A 272      -9.762 -15.383  -8.235  1.00  0.94           O  
ATOM   4253  CG  PRO A 272      -9.817 -18.554 -10.832  1.00  0.94           C  
ATOM   4254  HG2 PRO A 272     -10.635 -19.149 -11.236  1.00  0.94           H  
ATOM   4255  HG3 PRO A 272      -8.865 -19.072 -10.954  1.00  0.94           H  
ATOM   4256  CD  PRO A 272      -9.804 -17.183 -11.500  1.00  0.94           C  
ATOM   4257  HD2 PRO A 272      -8.812 -16.738 -11.422  1.00  0.94           H  
ATOM   4258  HD3 PRO A 272     -10.093 -17.288 -12.545  1.00  0.94           H  
ATOM   4259  N   PHE A 273     -11.692 -16.012  -7.302  1.00  0.95           N  
ATOM   4260  H   PHE A 273     -12.531 -16.568  -7.388  1.00  0.95           H  
ATOM   4261  CA  PHE A 273     -11.560 -15.182  -6.097  1.00  0.95           C  
ATOM   4262  HA  PHE A 273     -10.507 -14.941  -5.956  1.00  0.95           H  
ATOM   4263  C   PHE A 273     -12.062 -15.927  -4.844  1.00  0.95           C  
ATOM   4264  CB  PHE A 273     -12.318 -13.859  -6.303  1.00  0.95           C  
ATOM   4265  HB2 PHE A 273     -12.128 -13.213  -5.446  1.00  0.95           H  
ATOM   4266  HB3 PHE A 273     -11.906 -13.355  -7.177  1.00  0.95           H  
ATOM   4267  O   PHE A 273     -12.887 -16.839  -4.968  1.00  0.95           O  
ATOM   4268  CG  PHE A 273     -13.820 -14.002  -6.485  1.00  0.95           C  
ATOM   4269  CD1 PHE A 273     -14.354 -14.278  -7.755  1.00  0.95           C  
ATOM   4270  HD1 PHE A 273     -13.696 -14.367  -8.607  1.00  0.95           H  
ATOM   4271  CD2 PHE A 273     -14.690 -13.862  -5.388  1.00  0.95           C  
ATOM   4272  HD2 PHE A 273     -14.280 -13.649  -4.412  1.00  0.95           H  
ATOM   4273  CE1 PHE A 273     -15.738 -14.434  -7.930  1.00  0.95           C  
ATOM   4274  HE1 PHE A 273     -16.123 -14.652  -8.915  1.00  0.95           H  
ATOM   4275  CE2 PHE A 273     -16.080 -13.997  -5.562  1.00  0.95           C  
ATOM   4276  HE2 PHE A 273     -16.746 -13.875  -4.720  1.00  0.95           H  
ATOM   4277  CZ  PHE A 273     -16.605 -14.287  -6.834  1.00  0.95           C  
ATOM   4278  HZ  PHE A 273     -17.671 -14.388  -6.974  1.00  0.95           H  
ATOM   4279  N   PRO A 274     -11.627 -15.550  -3.622  1.00  0.94           N  
ATOM   4280  CA  PRO A 274     -12.227 -16.063  -2.393  1.00  0.94           C  
ATOM   4281  HA  PRO A 274     -12.192 -17.153  -2.410  1.00  0.94           H  
ATOM   4282  C   PRO A 274     -13.687 -15.599  -2.271  1.00  0.94           C  
ATOM   4283  CB  PRO A 274     -11.354 -15.560  -1.230  1.00  0.94           C  
ATOM   4284  HB2 PRO A 274     -11.052 -16.387  -0.588  1.00  0.94           H  
ATOM   4285  HB3 PRO A 274     -11.875 -14.814  -0.630  1.00  0.94           H  
ATOM   4286  O   PRO A 274     -13.965 -14.455  -1.942  1.00  0.94           O  
ATOM   4287  CG  PRO A 274     -10.130 -14.913  -1.876  1.00  0.94           C  
ATOM   4288  HG2 PRO A 274      -9.291 -15.608  -1.833  1.00  0.94           H  
ATOM   4289  HG3 PRO A 274      -9.860 -13.987  -1.370  1.00  0.94           H  
ATOM   4290  CD  PRO A 274     -10.525 -14.646  -3.328  1.00  0.94           C  
ATOM   4291  HD2 PRO A 274      -9.669 -14.823  -3.978  1.00  0.94           H  
ATOM   4292  HD3 PRO A 274     -10.863 -13.615  -3.442  1.00  0.94           H  
ATOM   4293  N   ASN A 275     -14.663 -16.476  -2.499  1.00  0.96           N  
ATOM   4294  H   ASN A 275     -14.404 -17.406  -2.794  1.00  0.96           H  
ATOM   4295  CA  ASN A 275     -16.098 -16.147  -2.431  1.00  0.96           C  
ATOM   4296  HA  ASN A 275     -16.216 -15.123  -2.785  1.00  0.96           H  
ATOM   4297  C   ASN A 275     -16.662 -16.150  -0.993  1.00  0.96           C  
ATOM   4298  CB  ASN A 275     -16.864 -17.045  -3.413  1.00  0.96           C  
ATOM   4299  HB2 ASN A 275     -17.909 -16.737  -3.441  1.00  0.96           H  
ATOM   4300  HB3 ASN A 275     -16.445 -16.913  -4.411  1.00  0.96           H  
ATOM   4301  O   ASN A 275     -17.784 -16.589  -0.729  1.00  0.96           O  
ATOM   4302  CG  ASN A 275     -16.811 -18.521  -3.060  1.00  0.96           C  
ATOM   4303  ND2 ASN A 275     -17.369 -19.358  -3.901  1.00  0.96           N  
ATOM   4304 HD21 ASN A 275     -17.754 -19.025  -4.773  1.00  0.96           H  
ATOM   4305 HD22 ASN A 275     -17.265 -20.339  -3.683  1.00  0.96           H  
ATOM   4306  OD1 ASN A 275     -16.259 -18.955  -2.062  1.00  0.96           O  
ATOM   4307  N   THR A 276     -15.869 -15.666  -0.041  1.00  0.97           N  
ATOM   4308  H   THR A 276     -14.995 -15.251  -0.332  1.00  0.97           H  
ATOM   4309  CA  THR A 276     -16.137 -15.719   1.397  1.00  0.97           C  
ATOM   4310  HA  THR A 276     -16.974 -16.394   1.575  1.00  0.97           H  
ATOM   4311  C   THR A 276     -16.532 -14.347   1.950  1.00  0.97           C  
ATOM   4312  CB  THR A 276     -14.922 -16.294   2.138  1.00  0.97           C  
ATOM   4313  HB  THR A 276     -15.108 -16.274   3.212  1.00  0.97           H  
ATOM   4314  O   THR A 276     -16.470 -13.317   1.283  1.00  0.97           O  
ATOM   4315  CG2 THR A 276     -14.597 -17.730   1.732  1.00  0.97           C  
ATOM   4316 HG21 THR A 276     -14.294 -17.771   0.685  1.00  0.97           H  
ATOM   4317 HG22 THR A 276     -15.474 -18.363   1.869  1.00  0.97           H  
ATOM   4318 HG23 THR A 276     -13.784 -18.111   2.350  1.00  0.97           H  
ATOM   4319  OG1 THR A 276     -13.805 -15.498   1.842  1.00  0.97           O  
ATOM   4320  HG1 THR A 276     -13.009 -15.965   2.106  1.00  0.97           H  
ATOM   4321  N   THR A 277     -17.000 -14.311   3.199  1.00  0.98           N  
ATOM   4322  H   THR A 277     -17.010 -15.172   3.728  1.00  0.98           H  
ATOM   4323  CA  THR A 277     -17.395 -13.075   3.892  1.00  0.98           C  
ATOM   4324  HA  THR A 277     -17.106 -12.203   3.305  1.00  0.98           H  
ATOM   4325  C   THR A 277     -16.681 -12.998   5.233  1.00  0.98           C  
ATOM   4326  CB  THR A 277     -18.917 -13.034   4.087  1.00  0.98           C  
ATOM   4327  HB  THR A 277     -19.225 -13.930   4.626  1.00  0.98           H  
ATOM   4328  O   THR A 277     -16.764 -13.930   6.033  1.00  0.98           O  
ATOM   4329  CG2 THR A 277     -19.420 -11.812   4.855  1.00  0.98           C  
ATOM   4330 HG21 THR A 277     -20.510 -11.811   4.858  1.00  0.98           H  
ATOM   4331 HG22 THR A 277     -19.060 -11.836   5.883  1.00  0.98           H  
ATOM   4332 HG23 THR A 277     -19.068 -10.902   4.369  1.00  0.98           H  
ATOM   4333  OG1 THR A 277     -19.578 -13.017   2.848  1.00  0.98           O  
ATOM   4334  HG1 THR A 277     -18.940 -13.226   2.162  1.00  0.98           H  
ATOM   4335  N   THR A 278     -16.019 -11.879   5.520  1.00  0.98           N  
ATOM   4336  H   THR A 278     -16.046 -11.126   4.847  1.00  0.98           H  
ATOM   4337  CA  THR A 278     -15.523 -11.573   6.869  1.00  0.98           C  
ATOM   4338  HA  THR A 278     -15.365 -12.513   7.398  1.00  0.98           H  
ATOM   4339  C   THR A 278     -16.568 -10.802   7.665  1.00  0.98           C  
ATOM   4340  CB  THR A 278     -14.162 -10.869   6.848  1.00  0.98           C  
ATOM   4341  HB  THR A 278     -13.466 -11.497   6.291  1.00  0.98           H  
ATOM   4342  O   THR A 278     -17.382 -10.063   7.105  1.00  0.98           O  
ATOM   4343  CG2 THR A 278     -14.184  -9.481   6.218  1.00  0.98           C  
ATOM   4344 HG21 THR A 278     -14.442  -9.561   5.161  1.00  0.98           H  
ATOM   4345 HG22 THR A 278     -13.193  -9.033   6.293  1.00  0.98           H  
ATOM   4346 HG23 THR A 278     -14.908  -8.840   6.721  1.00  0.98           H  
ATOM   4347  OG1 THR A 278     -13.682 -10.743   8.163  1.00  0.98           O  
ATOM   4348  HG1 THR A 278     -13.416 -11.621   8.446  1.00  0.98           H  
ATOM   4349  N   ARG A 279     -16.590 -11.007   8.986  1.00  0.97           N  
ATOM   4350  H   ARG A 279     -15.819 -11.522   9.387  1.00  0.97           H  
ATOM   4351  CA  ARG A 279     -17.591 -10.414   9.880  1.00  0.97           C  
ATOM   4352  HA  ARG A 279     -18.079  -9.595   9.353  1.00  0.97           H  
ATOM   4353  C   ARG A 279     -16.951  -9.814  11.122  1.00  0.97           C  
ATOM   4354  CB  ARG A 279     -18.675 -11.435  10.268  1.00  0.97           C  
ATOM   4355  HB2 ARG A 279     -18.204 -12.277  10.775  1.00  0.97           H  
ATOM   4356  HB3 ARG A 279     -19.365 -10.958  10.965  1.00  0.97           H  
ATOM   4357  O   ARG A 279     -16.073 -10.411  11.743  1.00  0.97           O  
ATOM   4358  CG  ARG A 279     -19.482 -11.958   9.071  1.00  0.97           C  
ATOM   4359  HG2 ARG A 279     -18.819 -12.478   8.380  1.00  0.97           H  
ATOM   4360  HG3 ARG A 279     -19.957 -11.123   8.555  1.00  0.97           H  
ATOM   4361  CD  ARG A 279     -20.554 -12.937   9.562  1.00  0.97           C  
ATOM   4362  HD2 ARG A 279     -20.071 -13.724  10.141  1.00  0.97           H  
ATOM   4363  HD3 ARG A 279     -21.243 -12.402  10.216  1.00  0.97           H  
ATOM   4364  NE  ARG A 279     -21.299 -13.537   8.437  1.00  0.97           N  
ATOM   4365  HE  ARG A 279     -21.021 -13.255   7.508  1.00  0.97           H  
ATOM   4366  NH1 ARG A 279     -22.679 -14.877   9.684  1.00  0.97           N  
ATOM   4367 HH11 ARG A 279     -23.433 -15.545   9.748  1.00  0.97           H  
ATOM   4368 HH12 ARG A 279     -22.216 -14.536  10.514  1.00  0.97           H  
ATOM   4369  NH2 ARG A 279     -22.914 -14.838   7.466  1.00  0.97           N  
ATOM   4370 HH21 ARG A 279     -22.612 -14.546   6.548  1.00  0.97           H  
ATOM   4371 HH22 ARG A 279     -23.644 -15.531   7.546  1.00  0.97           H  
ATOM   4372  CZ  ARG A 279     -22.291 -14.408   8.532  1.00  0.97           C  
ATOM   4373  N   GLY A 280     -17.489  -8.675  11.529  1.00  0.98           N  
ATOM   4374  H   GLY A 280     -18.225  -8.299  10.949  1.00  0.98           H  
ATOM   4375  CA  GLY A 280     -17.344  -8.086  12.854  1.00  0.98           C  
ATOM   4376  HA2 GLY A 280     -16.771  -8.744  13.506  1.00  0.98           H  
ATOM   4377  HA3 GLY A 280     -16.831  -7.127  12.782  1.00  0.98           H  
ATOM   4378  C   GLY A 280     -18.726  -7.870  13.462  1.00  0.98           C  
ATOM   4379  O   GLY A 280     -19.740  -8.076  12.799  1.00  0.98           O  
ATOM   4380  N   VAL A 281     -18.796  -7.443  14.713  1.00  0.97           N  
ATOM   4381  H   VAL A 281     -17.938  -7.295  15.225  1.00  0.97           H  
ATOM   4382  CA  VAL A 281     -20.067  -7.255  15.420  1.00  0.97           C  
ATOM   4383  HA  VAL A 281     -20.881  -7.263  14.694  1.00  0.97           H  
ATOM   4384  C   VAL A 281     -20.126  -5.894  16.100  1.00  0.97           C  
ATOM   4385  CB  VAL A 281     -20.330  -8.438  16.370  1.00  0.97           C  
ATOM   4386  HB  VAL A 281     -20.320  -9.348  15.770  1.00  0.97           H  
ATOM   4387  O   VAL A 281     -19.141  -5.417  16.658  1.00  0.97           O  
ATOM   4388  CG1 VAL A 281     -19.251  -8.588  17.448  1.00  0.97           C  
ATOM   4389 HG11 VAL A 281     -19.485  -9.441  18.085  1.00  0.97           H  
ATOM   4390 HG12 VAL A 281     -18.278  -8.762  16.990  1.00  0.97           H  
ATOM   4391 HG13 VAL A 281     -19.206  -7.690  18.063  1.00  0.97           H  
ATOM   4392  CG2 VAL A 281     -21.714  -8.346  17.018  1.00  0.97           C  
ATOM   4393 HG21 VAL A 281     -21.752  -7.511  17.718  1.00  0.97           H  
ATOM   4394 HG22 VAL A 281     -22.475  -8.212  16.249  1.00  0.97           H  
ATOM   4395 HG23 VAL A 281     -21.923  -9.268  17.560  1.00  0.97           H  
ATOM   4396  N   ILE A 282     -21.290  -5.259  16.046  1.00  0.96           N  
ATOM   4397  H   ILE A 282     -22.040  -5.682  15.518  1.00  0.96           H  
ATOM   4398  CA  ILE A 282     -21.625  -4.068  16.819  1.00  0.96           C  
ATOM   4399  HA  ILE A 282     -20.709  -3.657  17.244  1.00  0.96           H  
ATOM   4400  C   ILE A 282     -22.549  -4.482  17.958  1.00  0.96           C  
ATOM   4401  CB  ILE A 282     -22.254  -2.977  15.930  1.00  0.96           C  
ATOM   4402  HB  ILE A 282     -23.161  -3.368  15.468  1.00  0.96           H  
ATOM   4403  O   ILE A 282     -23.596  -5.077  17.708  1.00  0.96           O  
ATOM   4404  CG1 ILE A 282     -21.259  -2.600  14.815  1.00  0.96           C  
ATOM   4405 HG12 ILE A 282     -20.277  -2.415  15.249  1.00  0.96           H  
ATOM   4406 HG13 ILE A 282     -21.181  -3.440  14.124  1.00  0.96           H  
ATOM   4407  CG2 ILE A 282     -22.638  -1.765  16.794  1.00  0.96           C  
ATOM   4408 HG21 ILE A 282     -23.082  -0.976  16.186  1.00  0.96           H  
ATOM   4409 HG22 ILE A 282     -23.388  -2.047  17.533  1.00  0.96           H  
ATOM   4410 HG23 ILE A 282     -21.750  -1.387  17.300  1.00  0.96           H  
ATOM   4411  CD1 ILE A 282     -21.659  -1.371  14.004  1.00  0.96           C  
ATOM   4412 HD11 ILE A 282     -21.474  -0.471  14.590  1.00  0.96           H  
ATOM   4413 HD12 ILE A 282     -22.717  -1.427  13.746  1.00  0.96           H  
ATOM   4414 HD13 ILE A 282     -21.053  -1.324  13.099  1.00  0.96           H  
ATOM   4415  N   HIS A 283     -22.185  -4.141  19.190  1.00  0.94           N  
ATOM   4416  H   HIS A 283     -21.323  -3.627  19.304  1.00  0.94           H  
ATOM   4417  CA  HIS A 283     -22.990  -4.385  20.384  1.00  0.94           C  
ATOM   4418  HA  HIS A 283     -23.813  -5.059  20.150  1.00  0.94           H  
ATOM   4419  C   HIS A 283     -23.566  -3.072  20.902  1.00  0.94           C  
ATOM   4420  CB  HIS A 283     -22.132  -5.044  21.466  1.00  0.94           C  
ATOM   4421  HB2 HIS A 283     -22.747  -5.216  22.349  1.00  0.94           H  
ATOM   4422  HB3 HIS A 283     -21.335  -4.354  21.744  1.00  0.94           H  
ATOM   4423  O   HIS A 283     -22.812  -2.156  21.233  1.00  0.94           O  
ATOM   4424  CG  HIS A 283     -21.520  -6.352  21.052  1.00  0.94           C  
ATOM   4425  CD2 HIS A 283     -20.186  -6.630  20.939  1.00  0.94           C  
ATOM   4426  HD2 HIS A 283     -19.380  -5.938  21.132  1.00  0.94           H  
ATOM   4427  ND1 HIS A 283     -22.201  -7.507  20.753  1.00  0.94           N  
ATOM   4428  HD1 HIS A 283     -23.204  -7.614  20.701  1.00  0.94           H  
ATOM   4429  CE1 HIS A 283     -21.303  -8.461  20.475  1.00  0.94           C  
ATOM   4430  HE1 HIS A 283     -21.543  -9.477  20.198  1.00  0.94           H  
ATOM   4431  NE2 HIS A 283     -20.056  -7.973  20.570  1.00  0.94           N  
ATOM   4432  N   TYR A 284     -24.889  -2.981  21.015  1.00  0.92           N  
ATOM   4433  H   TYR A 284     -25.474  -3.758  20.742  1.00  0.92           H  
ATOM   4434  CA  TYR A 284     -25.527  -1.865  21.706  1.00  0.92           C  
ATOM   4435  HA  TYR A 284     -24.984  -0.947  21.481  1.00  0.92           H  
ATOM   4436  C   TYR A 284     -25.459  -2.086  23.221  1.00  0.92           C  
ATOM   4437  CB  TYR A 284     -26.959  -1.676  21.194  1.00  0.92           C  
ATOM   4438  HB2 TYR A 284     -27.450  -2.642  21.075  1.00  0.92           H  
ATOM   4439  HB3 TYR A 284     -27.519  -1.123  21.948  1.00  0.92           H  
ATOM   4440  O   TYR A 284     -25.848  -3.145  23.721  1.00  0.92           O  
ATOM   4441  CG  TYR A 284     -27.019  -0.905  19.889  1.00  0.92           C  
ATOM   4442  CD1 TYR A 284     -27.531   0.405  19.897  1.00  0.92           C  
ATOM   4443  HD1 TYR A 284     -27.924   0.829  20.809  1.00  0.92           H  
ATOM   4444  CD2 TYR A 284     -26.545  -1.471  18.686  1.00  0.92           C  
ATOM   4445  HD2 TYR A 284     -26.169  -2.483  18.678  1.00  0.92           H  
ATOM   4446  CE1 TYR A 284     -27.573   1.150  18.711  1.00  0.92           C  
ATOM   4447  HE1 TYR A 284     -28.013   2.136  18.703  1.00  0.92           H  
ATOM   4448  CE2 TYR A 284     -26.571  -0.719  17.495  1.00  0.92           C  
ATOM   4449  HE2 TYR A 284     -26.217  -1.141  16.566  1.00  0.92           H  
ATOM   4450  OH  TYR A 284     -27.188   1.332  16.388  1.00  0.92           O  
ATOM   4451  HH  TYR A 284     -26.900   0.870  15.598  1.00  0.92           H  
ATOM   4452  CZ  TYR A 284     -27.089   0.594  17.514  1.00  0.92           C  
ATOM   4453  N   GLY A 285     -24.949  -1.089  23.952  1.00  0.78           N  
ATOM   4454  H   GLY A 285     -24.590  -0.280  23.466  1.00  0.78           H  
ATOM   4455  CA  GLY A 285     -24.922  -1.100  25.416  1.00  0.78           C  
ATOM   4456  HA2 GLY A 285     -24.236  -1.878  25.752  1.00  0.78           H  
ATOM   4457  HA3 GLY A 285     -24.572  -0.138  25.788  1.00  0.78           H  
ATOM   4458  C   GLY A 285     -26.316  -1.368  25.994  1.00  0.78           C  
ATOM   4459  O   GLY A 285     -27.297  -0.805  25.514  1.00  0.78           O  
ATOM   4460  N   GLY A 286     -26.388  -2.256  26.988  1.00  0.65           N  
ATOM   4461  H   GLY A 286     -25.530  -2.665  27.330  1.00  0.65           H  
ATOM   4462  CA  GLY A 286     -27.643  -2.789  27.538  1.00  0.65           C  
ATOM   4463  HA2 GLY A 286     -28.501  -2.310  27.066  1.00  0.65           H  
ATOM   4464  HA3 GLY A 286     -27.691  -2.584  28.607  1.00  0.65           H  
ATOM   4465  C   GLY A 286     -27.803  -4.294  27.332  1.00  0.65           C  
ATOM   4466  O   GLY A 286     -28.435  -4.938  28.160  1.00  0.65           O  
ATOM   4467  N   ALA A 287     -27.126  -4.874  26.327  1.00  0.59           N  
ATOM   4468  H   ALA A 287     -26.653  -4.276  25.664  1.00  0.59           H  
ATOM   4469  CA  ALA A 287     -27.089  -6.318  26.093  1.00  0.59           C  
ATOM   4470  HA  ALA A 287     -28.115  -6.674  26.005  1.00  0.59           H  
ATOM   4471  C   ALA A 287     -26.449  -7.055  27.286  1.00  0.59           C  
ATOM   4472  CB  ALA A 287     -26.376  -6.587  24.758  1.00  0.59           C  
ATOM   4473  HB1 ALA A 287     -25.347  -6.230  24.806  1.00  0.59           H  
ATOM   4474  HB2 ALA A 287     -26.372  -7.659  24.558  1.00  0.59           H  
ATOM   4475  HB3 ALA A 287     -26.895  -6.074  23.949  1.00  0.59           H  
ATOM   4476  O   ALA A 287     -25.250  -7.342  27.308  1.00  0.59           O  
ATOM   4477  N   SER A 288     -27.253  -7.302  28.320  1.00  0.51           N  
ATOM   4478  H   SER A 288     -28.166  -6.870  28.301  1.00  0.51           H  
ATOM   4479  CA  SER A 288     -26.846  -8.004  29.521  1.00  0.51           C  
ATOM   4480  HA  SER A 288     -26.022  -7.456  29.980  1.00  0.51           H  
ATOM   4481  C   SER A 288     -26.379  -9.399  29.136  1.00  0.51           C  
ATOM   4482  CB  SER A 288     -27.990  -8.092  30.533  1.00  0.51           C  
ATOM   4483  HB2 SER A 288     -28.369  -7.096  30.760  1.00  0.51           H  
ATOM   4484  HB3 SER A 288     -28.794  -8.713  30.137  1.00  0.51           H  
ATOM   4485  O   SER A 288     -27.053 -10.111  28.390  1.00  0.51           O  
ATOM   4486  OG  SER A 288     -27.445  -8.675  31.697  1.00  0.51           O  
ATOM   4487  HG  SER A 288     -28.079  -9.271  32.103  1.00  0.51           H  
ATOM   4488  N   LYS A 289     -25.244  -9.822  29.699  1.00  0.57           N  
ATOM   4489  H   LYS A 289     -24.785  -9.183  30.332  1.00  0.57           H  
ATOM   4490  CA  LYS A 289     -24.703 -11.182  29.547  1.00  0.57           C  
ATOM   4491  HA  LYS A 289     -24.612 -11.406  28.484  1.00  0.57           H  
ATOM   4492  C   LYS A 289     -25.633 -12.272  30.117  1.00  0.57           C  
ATOM   4493  CB  LYS A 289     -23.311 -11.257  30.204  1.00  0.57           C  
ATOM   4494  HB2 LYS A 289     -23.388 -10.932  31.241  1.00  0.57           H  
ATOM   4495  HB3 LYS A 289     -22.984 -12.297  30.204  1.00  0.57           H  
ATOM   4496  O   LYS A 289     -25.281 -13.443  30.062  1.00  0.57           O  
ATOM   4497  CG  LYS A 289     -22.237 -10.428  29.479  1.00  0.57           C  
ATOM   4498  HG2 LYS A 289     -22.503  -9.372  29.507  1.00  0.57           H  
ATOM   4499  HG3 LYS A 289     -22.173 -10.753  28.440  1.00  0.57           H  
ATOM   4500  CD  LYS A 289     -20.877 -10.632  30.163  1.00  0.57           C  
ATOM   4501  HD2 LYS A 289     -20.948 -10.290  31.195  1.00  0.57           H  
ATOM   4502  HD3 LYS A 289     -20.638 -11.695  30.162  1.00  0.57           H  
ATOM   4503  CE  LYS A 289     -19.765  -9.862  29.441  1.00  0.57           C  
ATOM   4504  HE2 LYS A 289     -19.714 -10.213  28.411  1.00  0.57           H  
ATOM   4505  HE3 LYS A 289     -20.031  -8.805  29.423  1.00  0.57           H  
ATOM   4506  NZ  LYS A 289     -18.457 -10.055  30.119  1.00  0.57           N  
ATOM   4507  HZ1 LYS A 289     -18.503  -9.731  31.074  1.00  0.57           H  
ATOM   4508  HZ2 LYS A 289     -17.724  -9.549  29.642  1.00  0.57           H  
ATOM   4509  HZ3 LYS A 289     -18.211 -11.034  30.135  1.00  0.57           H  
ATOM   4510  N   THR A 290     -26.781 -11.909  30.692  1.00  0.59           N  
ATOM   4511  H   THR A 290     -27.028 -10.930  30.666  1.00  0.59           H  
ATOM   4512  CA  THR A 290     -27.578 -12.766  31.582  1.00  0.59           C  
ATOM   4513  HA  THR A 290     -27.008 -13.672  31.786  1.00  0.59           H  
ATOM   4514  C   THR A 290     -28.910 -13.264  31.007  1.00  0.59           C  
ATOM   4515  CB  THR A 290     -27.789 -12.079  32.942  1.00  0.59           C  
ATOM   4516  HB  THR A 290     -28.335 -12.755  33.601  1.00  0.59           H  
ATOM   4517  O   THR A 290     -29.652 -13.927  31.723  1.00  0.59           O  
ATOM   4518  CG2 THR A 290     -26.465 -11.713  33.619  1.00  0.59           C  
ATOM   4519 HG21 THR A 290     -25.834 -12.599  33.694  1.00  0.59           H  
ATOM   4520 HG22 THR A 290     -26.665 -11.341  34.623  1.00  0.59           H  
ATOM   4521 HG23 THR A 290     -25.944 -10.939  33.054  1.00  0.59           H  
ATOM   4522  OG1 THR A 290     -28.533 -10.887  32.791  1.00  0.59           O  
ATOM   4523  HG1 THR A 290     -29.182 -10.886  33.499  1.00  0.59           H  
ATOM   4524  N   GLY A 291     -29.233 -13.018  29.732  1.00  0.59           N  
ATOM   4525  H   GLY A 291     -28.587 -12.499  29.155  1.00  0.59           H  
ATOM   4526  CA  GLY A 291     -30.467 -13.514  29.098  1.00  0.59           C  
ATOM   4527  HA2 GLY A 291     -31.218 -12.725  29.101  1.00  0.59           H  
ATOM   4528  HA3 GLY A 291     -30.861 -14.362  29.658  1.00  0.59           H  
ATOM   4529  C   GLY A 291     -30.228 -13.952  27.655  1.00  0.59           C  
ATOM   4530  O   GLY A 291     -29.350 -13.396  27.002  1.00  0.59           O  
ATOM   4531  N   ARG A 292     -30.970 -14.969  27.175  1.00  0.67           N  
ATOM   4532  H   ARG A 292     -31.664 -15.349  27.803  1.00  0.67           H  
ATOM   4533  CA  ARG A 292     -30.873 -15.561  25.817  1.00  0.67           C  
ATOM   4534  HA  ARG A 292     -30.110 -16.339  25.807  1.00  0.67           H  
ATOM   4535  C   ARG A 292     -30.475 -14.505  24.780  1.00  0.67           C  
ATOM   4536  CB  ARG A 292     -32.233 -16.160  25.401  1.00  0.67           C  
ATOM   4537  HB2 ARG A 292     -33.024 -15.445  25.628  1.00  0.67           H  
ATOM   4538  HB3 ARG A 292     -32.226 -16.313  24.322  1.00  0.67           H  
ATOM   4539  O   ARG A 292     -31.268 -13.608  24.495  1.00  0.67           O  
ATOM   4540  CG  ARG A 292     -32.558 -17.510  26.056  1.00  0.67           C  
ATOM   4541  HG2 ARG A 292     -32.550 -17.403  27.140  1.00  0.67           H  
ATOM   4542  HG3 ARG A 292     -31.806 -18.242  25.763  1.00  0.67           H  
ATOM   4543  CD  ARG A 292     -33.947 -17.989  25.605  1.00  0.67           C  
ATOM   4544  HD2 ARG A 292     -33.966 -18.048  24.516  1.00  0.67           H  
ATOM   4545  HD3 ARG A 292     -34.682 -17.251  25.926  1.00  0.67           H  
ATOM   4546  NE  ARG A 292     -34.281 -19.315  26.164  1.00  0.67           N  
ATOM   4547  HE  ARG A 292     -33.506 -19.912  26.415  1.00  0.67           H  
ATOM   4548  NH1 ARG A 292     -36.576 -19.151  26.059  1.00  0.67           N  
ATOM   4549 HH11 ARG A 292     -37.487 -19.560  26.212  1.00  0.67           H  
ATOM   4550 HH12 ARG A 292     -36.498 -18.220  25.675  1.00  0.67           H  
ATOM   4551  NH2 ARG A 292     -35.641 -21.014  26.842  1.00  0.67           N  
ATOM   4552 HH21 ARG A 292     -34.839 -21.575  27.092  1.00  0.67           H  
ATOM   4553 HH22 ARG A 292     -36.566 -21.393  26.987  1.00  0.67           H  
ATOM   4554  CZ  ARG A 292     -35.492 -19.816  26.351  1.00  0.67           C  
ATOM   4555  N   SER A 293     -29.256 -14.594  24.241  1.00  0.71           N  
ATOM   4556  H   SER A 293     -28.640 -15.356  24.486  1.00  0.71           H  
ATOM   4557  CA  SER A 293     -28.801 -13.606  23.266  1.00  0.71           C  
ATOM   4558  HA  SER A 293     -28.914 -12.622  23.722  1.00  0.71           H  
ATOM   4559  C   SER A 293     -29.714 -13.669  22.043  1.00  0.71           C  
ATOM   4560  CB  SER A 293     -27.317 -13.760  22.903  1.00  0.71           C  
ATOM   4561  HB2 SER A 293     -26.719 -13.706  23.813  1.00  0.71           H  
ATOM   4562  HB3 SER A 293     -27.032 -12.933  22.252  1.00  0.71           H  
ATOM   4563  O   SER A 293     -29.932 -14.732  21.457  1.00  0.71           O  
ATOM   4564  OG  SER A 293     -27.044 -14.974  22.237  1.00  0.71           O  
ATOM   4565  HG  SER A 293     -26.133 -14.977  21.934  1.00  0.71           H  
ATOM   4566  N   LYS A 294     -30.307 -12.527  21.677  1.00  0.83           N  
ATOM   4567  H   LYS A 294     -30.156 -11.698  22.235  1.00  0.83           H  
ATOM   4568  CA  LYS A 294     -31.035 -12.422  20.412  1.00  0.83           C  
ATOM   4569  HA  LYS A 294     -31.846 -13.150  20.431  1.00  0.83           H  
ATOM   4570  C   LYS A 294     -30.068 -12.776  19.273  1.00  0.83           C  
ATOM   4571  CB  LYS A 294     -31.623 -11.016  20.221  1.00  0.83           C  
ATOM   4572  HB2 LYS A 294     -31.987 -10.925  19.197  1.00  0.83           H  
ATOM   4573  HB3 LYS A 294     -30.838 -10.274  20.370  1.00  0.83           H  
ATOM   4574  O   LYS A 294     -28.900 -12.376  19.347  1.00  0.83           O  
ATOM   4575  CG  LYS A 294     -32.790 -10.742  21.180  1.00  0.83           C  
ATOM   4576  HG2 LYS A 294     -33.590 -11.457  20.991  1.00  0.83           H  
ATOM   4577  HG3 LYS A 294     -32.450 -10.854  22.210  1.00  0.83           H  
ATOM   4578  CD  LYS A 294     -33.322  -9.316  20.983  1.00  0.83           C  
ATOM   4579  HD2 LYS A 294     -33.664  -9.191  19.956  1.00  0.83           H  
ATOM   4580  HD3 LYS A 294     -32.511  -8.613  21.172  1.00  0.83           H  
ATOM   4581  CE  LYS A 294     -34.475  -9.038  21.953  1.00  0.83           C  
ATOM   4582  HE2 LYS A 294     -35.324  -9.667  21.685  1.00  0.83           H  
ATOM   4583  HE3 LYS A 294     -34.154  -9.317  22.957  1.00  0.83           H  
ATOM   4584  NZ  LYS A 294     -34.860  -7.605  21.939  1.00  0.83           N  
ATOM   4585  HZ1 LYS A 294     -35.141  -7.312  21.014  1.00  0.83           H  
ATOM   4586  HZ2 LYS A 294     -35.613  -7.429  22.589  1.00  0.83           H  
ATOM   4587  HZ3 LYS A 294     -34.077  -7.038  22.229  1.00  0.83           H  
ATOM   4588  N   PRO A 295     -30.520 -13.491  18.226  1.00  0.89           N  
ATOM   4589  CA  PRO A 295     -29.691 -13.752  17.058  1.00  0.89           C  
ATOM   4590  HA  PRO A 295     -28.891 -14.434  17.346  1.00  0.89           H  
ATOM   4591  C   PRO A 295     -29.098 -12.450  16.509  1.00  0.89           C  
ATOM   4592  CB  PRO A 295     -30.606 -14.442  16.041  1.00  0.89           C  
ATOM   4593  HB2 PRO A 295     -30.065 -15.174  15.443  1.00  0.89           H  
ATOM   4594  HB3 PRO A 295     -31.082 -13.702  15.398  1.00  0.89           H  
ATOM   4595  O   PRO A 295     -29.800 -11.449  16.365  1.00  0.89           O  
ATOM   4596  CG  PRO A 295     -31.670 -15.101  16.918  1.00  0.89           C  
ATOM   4597  HG2 PRO A 295     -31.294 -16.052  17.295  1.00  0.89           H  
ATOM   4598  HG3 PRO A 295     -32.608 -15.244  16.381  1.00  0.89           H  
ATOM   4599  CD  PRO A 295     -31.825 -14.118  18.076  1.00  0.89           C  
ATOM   4600  HD2 PRO A 295     -32.566 -13.359  17.823  1.00  0.89           H  
ATOM   4601  HD3 PRO A 295     -32.120 -14.659  18.975  1.00  0.89           H  
ATOM   4602  N   VAL A 296     -27.798 -12.460  16.218  1.00  0.93           N  
ATOM   4603  H   VAL A 296     -27.276 -13.313  16.358  1.00  0.93           H  
ATOM   4604  CA  VAL A 296     -27.108 -11.301  15.641  1.00  0.93           C  
ATOM   4605  HA  VAL A 296     -27.434 -10.405  16.168  1.00  0.93           H  
ATOM   4606  C   VAL A 296     -27.514 -11.179  14.171  1.00  0.93           C  
ATOM   4607  CB  VAL A 296     -25.583 -11.424  15.797  1.00  0.93           C  
ATOM   4608  HB  VAL A 296     -25.241 -12.263  15.190  1.00  0.93           H  
ATOM   4609  O   VAL A 296     -27.359 -12.126  13.399  1.00  0.93           O  
ATOM   4610  CG1 VAL A 296     -24.864 -10.146  15.350  1.00  0.93           C  
ATOM   4611 HG11 VAL A 296     -25.159  -9.878  14.335  1.00  0.93           H  
ATOM   4612 HG12 VAL A 296     -25.107  -9.326  16.026  1.00  0.93           H  
ATOM   4613 HG13 VAL A 296     -23.786 -10.306  15.364  1.00  0.93           H  
ATOM   4614  CG2 VAL A 296     -25.166 -11.720  17.244  1.00  0.93           C  
ATOM   4615 HG21 VAL A 296     -25.460 -12.734  17.514  1.00  0.93           H  
ATOM   4616 HG22 VAL A 296     -25.656 -11.026  17.927  1.00  0.93           H  
ATOM   4617 HG23 VAL A 296     -24.083 -11.640  17.348  1.00  0.93           H  
ATOM   4618  N   LEU A 297     -28.044 -10.020  13.777  1.00  0.95           N  
ATOM   4619  H   LEU A 297     -28.147  -9.284  14.460  1.00  0.95           H  
ATOM   4620  CA  LEU A 297     -28.579  -9.813  12.428  1.00  0.95           C  
ATOM   4621  HA  LEU A 297     -29.119 -10.713  12.134  1.00  0.95           H  
ATOM   4622  C   LEU A 297     -27.457  -9.608  11.403  1.00  0.95           C  
ATOM   4623  CB  LEU A 297     -29.568  -8.634  12.430  1.00  0.95           C  
ATOM   4624  HB2 LEU A 297     -29.885  -8.443  11.405  1.00  0.95           H  
ATOM   4625  HB3 LEU A 297     -29.044  -7.746  12.785  1.00  0.95           H  
ATOM   4626  O   LEU A 297     -26.531  -8.831  11.638  1.00  0.95           O  
ATOM   4627  CG  LEU A 297     -30.822  -8.852  13.300  1.00  0.95           C  
ATOM   4628  HG  LEU A 297     -30.526  -9.055  14.329  1.00  0.95           H  
ATOM   4629  CD1 LEU A 297     -31.669  -7.583  13.290  1.00  0.95           C  
ATOM   4630 HD11 LEU A 297     -32.559  -7.727  13.903  1.00  0.95           H  
ATOM   4631 HD12 LEU A 297     -31.966  -7.333  12.272  1.00  0.95           H  
ATOM   4632 HD13 LEU A 297     -31.087  -6.765  13.714  1.00  0.95           H  
ATOM   4633  CD2 LEU A 297     -31.691 -10.007  12.797  1.00  0.95           C  
ATOM   4634 HD21 LEU A 297     -31.163 -10.953  12.915  1.00  0.95           H  
ATOM   4635 HD22 LEU A 297     -31.951  -9.857  11.749  1.00  0.95           H  
ATOM   4636 HD23 LEU A 297     -32.605 -10.061  13.387  1.00  0.95           H  
ATOM   4637  N   MET A 298     -27.559 -10.278  10.252  1.00  0.96           N  
ATOM   4638  H   MET A 298     -28.375 -10.858  10.116  1.00  0.96           H  
ATOM   4639  CA  MET A 298     -26.661 -10.100   9.105  1.00  0.96           C  
ATOM   4640  HA  MET A 298     -25.696  -9.754   9.474  1.00  0.96           H  
ATOM   4641  C   MET A 298     -27.202  -9.051   8.129  1.00  0.96           C  
ATOM   4642  CB  MET A 298     -26.468 -11.433   8.361  1.00  0.96           C  
ATOM   4643  HB2 MET A 298     -26.189 -11.231   7.327  1.00  0.96           H  
ATOM   4644  HB3 MET A 298     -27.407 -11.985   8.345  1.00  0.96           H  
ATOM   4645  O   MET A 298     -28.403  -9.053   7.857  1.00  0.96           O  
ATOM   4646  CG  MET A 298     -25.374 -12.297   8.988  1.00  0.96           C  
ATOM   4647  HG2 MET A 298     -25.653 -12.523  10.017  1.00  0.96           H  
ATOM   4648  HG3 MET A 298     -25.325 -13.240   8.443  1.00  0.96           H  
ATOM   4649  SD  MET A 298     -23.726 -11.535   8.971  1.00  0.96           S  
ATOM   4650  CE  MET A 298     -23.372 -11.469   7.193  1.00  0.96           C  
ATOM   4651  HE1 MET A 298     -22.329 -11.192   7.034  1.00  0.96           H  
ATOM   4652  HE2 MET A 298     -24.007 -10.726   6.711  1.00  0.96           H  
ATOM   4653  HE3 MET A 298     -23.572 -12.434   6.729  1.00  0.96           H  
ATOM   4654  N   PRO A 299     -26.352  -8.185   7.545  1.00  0.98           N  
ATOM   4655  CA  PRO A 299     -26.784  -7.337   6.442  1.00  0.98           C  
ATOM   4656  HA  PRO A 299     -27.690  -6.796   6.715  1.00  0.98           H  
ATOM   4657  C   PRO A 299     -27.056  -8.183   5.191  1.00  0.98           C  
ATOM   4658  CB  PRO A 299     -25.640  -6.346   6.215  1.00  0.98           C  
ATOM   4659  HB2 PRO A 299     -25.556  -6.056   5.168  1.00  0.98           H  
ATOM   4660  HB3 PRO A 299     -25.785  -5.461   6.835  1.00  0.98           H  
ATOM   4661  O   PRO A 299     -26.313  -9.122   4.900  1.00  0.98           O  
ATOM   4662  CG  PRO A 299     -24.402  -7.106   6.691  1.00  0.98           C  
ATOM   4663  HG2 PRO A 299     -23.621  -6.432   7.043  1.00  0.98           H  
ATOM   4664  HG3 PRO A 299     -24.028  -7.733   5.881  1.00  0.98           H  
ATOM   4665  CD  PRO A 299     -24.929  -7.995   7.815  1.00  0.98           C  
ATOM   4666  HD2 PRO A 299     -24.388  -8.941   7.822  1.00  0.98           H  
ATOM   4667  HD3 PRO A 299     -24.793  -7.491   8.772  1.00  0.98           H  
ATOM   4668  N   LYS A 300     -28.070  -7.802   4.401  1.00  0.98           N  
ATOM   4669  H   LYS A 300     -28.675  -7.059   4.718  1.00  0.98           H  
ATOM   4670  CA  LYS A 300     -28.200  -8.269   3.014  1.00  0.98           C  
ATOM   4671  HA  LYS A 300     -27.989  -9.338   2.985  1.00  0.98           H  
ATOM   4672  C   LYS A 300     -27.143  -7.556   2.176  1.00  0.98           C  
ATOM   4673  CB  LYS A 300     -29.626  -8.055   2.482  1.00  0.98           C  
ATOM   4674  HB2 LYS A 300     -29.849  -6.989   2.441  1.00  0.98           H  
ATOM   4675  HB3 LYS A 300     -30.331  -8.532   3.162  1.00  0.98           H  
ATOM   4676  O   LYS A 300     -27.283  -6.366   1.870  1.00  0.98           O  
ATOM   4677  CG  LYS A 300     -29.792  -8.673   1.080  1.00  0.98           C  
ATOM   4678  HG2 LYS A 300     -29.567  -9.738   1.132  1.00  0.98           H  
ATOM   4679  HG3 LYS A 300     -29.093  -8.203   0.388  1.00  0.98           H  
ATOM   4680  CD  LYS A 300     -31.217  -8.486   0.542  1.00  0.98           C  
ATOM   4681  HD2 LYS A 300     -31.924  -8.957   1.225  1.00  0.98           H  
ATOM   4682  HD3 LYS A 300     -31.437  -7.421   0.477  1.00  0.98           H  
ATOM   4683  CE  LYS A 300     -31.338  -9.125  -0.849  1.00  0.98           C  
ATOM   4684  HE2 LYS A 300     -30.595  -8.670  -1.505  1.00  0.98           H  
ATOM   4685  HE3 LYS A 300     -31.094 -10.184  -0.769  1.00  0.98           H  
ATOM   4686  NZ  LYS A 300     -32.696  -8.958  -1.430  1.00  0.98           N  
ATOM   4687  HZ1 LYS A 300     -32.922  -7.980  -1.540  1.00  0.98           H  
ATOM   4688  HZ2 LYS A 300     -33.397  -9.394  -0.846  1.00  0.98           H  
ATOM   4689  HZ3 LYS A 300     -32.740  -9.388  -2.343  1.00  0.98           H  
ATOM   4690  N   LEU A 301     -26.067  -8.275   1.892  1.00  0.98           N  
ATOM   4691  H   LEU A 301     -26.031  -9.235   2.203  1.00  0.98           H  
ATOM   4692  CA  LEU A 301     -24.962  -7.789   1.086  1.00  0.98           C  
ATOM   4693  HA  LEU A 301     -24.797  -6.738   1.323  1.00  0.98           H  
ATOM   4694  C   LEU A 301     -25.290  -7.897  -0.421  1.00  0.98           C  
ATOM   4695  CB  LEU A 301     -23.700  -8.565   1.466  1.00  0.98           C  
ATOM   4696  HB2 LEU A 301     -22.943  -8.136   0.809  1.00  0.98           H  
ATOM   4697  HB3 LEU A 301     -23.841  -9.619   1.225  1.00  0.98           H  
ATOM   4698  O   LEU A 301     -26.131  -8.727  -0.784  1.00  0.98           O  
ATOM   4699  CG  LEU A 301     -23.172  -8.393   2.903  1.00  0.98           C  
ATOM   4700  HG  LEU A 301     -24.023  -8.376   3.583  1.00  0.98           H  
ATOM   4701  CD1 LEU A 301     -22.251  -9.535   3.365  1.00  0.98           C  
ATOM   4702 HD11 LEU A 301     -22.202 -10.324   2.614  1.00  0.98           H  
ATOM   4703 HD12 LEU A 301     -22.654  -9.963   4.283  1.00  0.98           H  
ATOM   4704 HD13 LEU A 301     -21.242  -9.176   3.566  1.00  0.98           H  
ATOM   4705  CD2 LEU A 301     -22.437  -7.056   3.043  1.00  0.98           C  
ATOM   4706 HD21 LEU A 301     -23.103  -6.245   2.747  1.00  0.98           H  
ATOM   4707 HD22 LEU A 301     -22.124  -6.902   4.076  1.00  0.98           H  
ATOM   4708 HD23 LEU A 301     -21.557  -7.028   2.400  1.00  0.98           H  
ATOM   4709  N   PRO A 302     -24.696  -7.053  -1.287  1.00  0.98           N  
ATOM   4710  CA  PRO A 302     -24.841  -7.175  -2.738  1.00  0.98           C  
ATOM   4711  HA  PRO A 302     -25.892  -7.056  -3.002  1.00  0.98           H  
ATOM   4712  C   PRO A 302     -24.339  -8.527  -3.258  1.00  0.98           C  
ATOM   4713  CB  PRO A 302     -24.039  -6.015  -3.340  1.00  0.98           C  
ATOM   4714  HB2 PRO A 302     -24.530  -5.596  -4.219  1.00  0.98           H  
ATOM   4715  HB3 PRO A 302     -23.029  -6.341  -3.587  1.00  0.98           H  
ATOM   4716  O   PRO A 302     -23.613  -9.246  -2.574  1.00  0.98           O  
ATOM   4717  CG  PRO A 302     -23.977  -5.002  -2.203  1.00  0.98           C  
ATOM   4718  HG2 PRO A 302     -23.124  -4.332  -2.309  1.00  0.98           H  
ATOM   4719  HG3 PRO A 302     -24.910  -4.440  -2.153  1.00  0.98           H  
ATOM   4720  CD  PRO A 302     -23.846  -5.911  -0.986  1.00  0.98           C  
ATOM   4721  HD2 PRO A 302     -24.164  -5.376  -0.091  1.00  0.98           H  
ATOM   4722  HD3 PRO A 302     -22.814  -6.245  -0.885  1.00  0.98           H  
ATOM   4723  N   SER A 303     -24.704  -8.882  -4.490  1.00  0.98           N  
ATOM   4724  H   SER A 303     -25.236  -8.228  -5.046  1.00  0.98           H  
ATOM   4725  CA  SER A 303     -24.054 -10.024  -5.146  1.00  0.98           C  
ATOM   4726  HA  SER A 303     -24.097 -10.875  -4.466  1.00  0.98           H  
ATOM   4727  C   SER A 303     -22.575  -9.712  -5.413  1.00  0.98           C  
ATOM   4728  CB  SER A 303     -24.797 -10.422  -6.425  1.00  0.98           C  
ATOM   4729  HB2 SER A 303     -25.872 -10.391  -6.250  1.00  0.98           H  
ATOM   4730  HB3 SER A 303     -24.523 -11.444  -6.686  1.00  0.98           H  
ATOM   4731  O   SER A 303     -22.220  -8.546  -5.592  1.00  0.98           O  
ATOM   4732  OG  SER A 303     -24.467  -9.589  -7.515  1.00  0.98           O  
ATOM   4733  HG  SER A 303     -24.510  -8.663  -7.267  1.00  0.98           H  
ATOM   4734  N   PHE A 304     -21.713 -10.733  -5.490  1.00  0.98           N  
ATOM   4735  H   PHE A 304     -22.034 -11.671  -5.297  1.00  0.98           H  
ATOM   4736  CA  PHE A 304     -20.282 -10.545  -5.785  1.00  0.98           C  
ATOM   4737  HA  PHE A 304     -19.834  -9.952  -4.988  1.00  0.98           H  
ATOM   4738  C   PHE A 304     -20.029  -9.769  -7.090  1.00  0.98           C  
ATOM   4739  CB  PHE A 304     -19.580 -11.915  -5.848  1.00  0.98           C  
ATOM   4740  HB2 PHE A 304     -20.026 -12.503  -6.650  1.00  0.98           H  
ATOM   4741  HB3 PHE A 304     -18.535 -11.751  -6.112  1.00  0.98           H  
ATOM   4742  O   PHE A 304     -19.020  -9.081  -7.196  1.00  0.98           O  
ATOM   4743  CG  PHE A 304     -19.604 -12.717  -4.557  1.00  0.98           C  
ATOM   4744  CD1 PHE A 304     -19.155 -12.129  -3.368  1.00  0.98           C  
ATOM   4745  HD1 PHE A 304     -18.782 -11.116  -3.399  1.00  0.98           H  
ATOM   4746  CD2 PHE A 304     -20.035 -14.056  -4.535  1.00  0.98           C  
ATOM   4747  HD2 PHE A 304     -20.358 -14.536  -5.447  1.00  0.98           H  
ATOM   4748  CE1 PHE A 304     -19.160 -12.843  -2.159  1.00  0.98           C  
ATOM   4749  HE1 PHE A 304     -18.821 -12.382  -1.244  1.00  0.98           H  
ATOM   4750  CE2 PHE A 304     -20.029 -14.780  -3.327  1.00  0.98           C  
ATOM   4751  HE2 PHE A 304     -20.351 -15.811  -3.314  1.00  0.98           H  
ATOM   4752  CZ  PHE A 304     -19.596 -14.173  -2.137  1.00  0.98           C  
ATOM   4753  HZ  PHE A 304     -19.587 -14.735  -1.215  1.00  0.98           H  
ATOM   4754  N   PHE A 305     -20.968  -9.835  -8.038  1.00  0.98           N  
ATOM   4755  H   PHE A 305     -21.786 -10.397  -7.848  1.00  0.98           H  
ATOM   4756  CA  PHE A 305     -20.887  -9.236  -9.371  1.00  0.98           C  
ATOM   4757  HA  PHE A 305     -19.865  -8.898  -9.545  1.00  0.98           H  
ATOM   4758  C   PHE A 305     -21.792  -8.002  -9.535  1.00  0.98           C  
ATOM   4759  CB  PHE A 305     -21.204 -10.322 -10.415  1.00  0.98           C  
ATOM   4760  HB2 PHE A 305     -22.272 -10.538 -10.378  1.00  0.98           H  
ATOM   4761  HB3 PHE A 305     -20.981  -9.932 -11.408  1.00  0.98           H  
ATOM   4762  O   PHE A 305     -22.139  -7.636 -10.655  1.00  0.98           O  
ATOM   4763  CG  PHE A 305     -20.431 -11.615 -10.227  1.00  0.98           C  
ATOM   4764  CD1 PHE A 305     -19.031 -11.605 -10.317  1.00  0.98           C  
ATOM   4765  HD1 PHE A 305     -18.524 -10.686 -10.571  1.00  0.98           H  
ATOM   4766  CD2 PHE A 305     -21.098 -12.820  -9.937  1.00  0.98           C  
ATOM   4767  HD2 PHE A 305     -22.176 -12.842  -9.886  1.00  0.98           H  
ATOM   4768  CE1 PHE A 305     -18.291 -12.776 -10.091  1.00  0.98           C  
ATOM   4769  HE1 PHE A 305     -17.213 -12.748 -10.137  1.00  0.98           H  
ATOM   4770  CE2 PHE A 305     -20.362 -14.003  -9.743  1.00  0.98           C  
ATOM   4771  HE2 PHE A 305     -20.874 -14.934  -9.550  1.00  0.98           H  
ATOM   4772  CZ  PHE A 305     -18.958 -13.981  -9.819  1.00  0.98           C  
ATOM   4773  HZ  PHE A 305     -18.393 -14.891  -9.681  1.00  0.98           H  
ATOM   4774  N   ASP A 306     -22.227  -7.361  -8.442  1.00  0.98           N  
ATOM   4775  H   ASP A 306     -21.931  -7.694  -7.535  1.00  0.98           H  
ATOM   4776  CA  ASP A 306     -23.118  -6.192  -8.502  1.00  0.98           C  
ATOM   4777  HA  ASP A 306     -23.851  -6.378  -9.286  1.00  0.98           H  
ATOM   4778  C   ASP A 306     -22.371  -4.905  -8.911  1.00  0.98           C  
ATOM   4779  CB  ASP A 306     -23.912  -6.052  -7.198  1.00  0.98           C  
ATOM   4780  HB2 ASP A 306     -23.240  -5.763  -6.390  1.00  0.98           H  
ATOM   4781  HB3 ASP A 306     -24.347  -7.018  -6.942  1.00  0.98           H  
ATOM   4782  O   ASP A 306     -22.176  -3.966  -8.130  1.00  0.98           O  
ATOM   4783  CG  ASP A 306     -25.054  -5.033  -7.302  1.00  0.98           C  
ATOM   4784  OD1 ASP A 306     -25.145  -4.282  -8.300  1.00  0.98           O  
ATOM   4785  OD2 ASP A 306     -25.842  -4.971  -6.332  1.00  0.98           O  
ATOM   4786  N   THR A 307     -21.941  -4.863 -10.173  1.00  0.98           N  
ATOM   4787  H   THR A 307     -22.028  -5.708 -10.720  1.00  0.98           H  
ATOM   4788  CA  THR A 307     -21.223  -3.734 -10.775  1.00  0.98           C  
ATOM   4789  HA  THR A 307     -20.312  -3.554 -10.204  1.00  0.98           H  
ATOM   4790  C   THR A 307     -22.030  -2.442 -10.741  1.00  0.98           C  
ATOM   4791  CB  THR A 307     -20.838  -4.079 -12.221  1.00  0.98           C  
ATOM   4792  HB  THR A 307     -21.735  -4.370 -12.767  1.00  0.98           H  
ATOM   4793  O   THR A 307     -21.442  -1.372 -10.597  1.00  0.98           O  
ATOM   4794  CG2 THR A 307     -20.151  -2.947 -12.986  1.00  0.98           C  
ATOM   4795 HG21 THR A 307     -19.366  -2.489 -12.385  1.00  0.98           H  
ATOM   4796 HG22 THR A 307     -19.726  -3.337 -13.911  1.00  0.98           H  
ATOM   4797 HG23 THR A 307     -20.888  -2.187 -13.247  1.00  0.98           H  
ATOM   4798  OG1 THR A 307     -19.955  -5.172 -12.204  1.00  0.98           O  
ATOM   4799  HG1 THR A 307     -19.111  -4.862 -11.868  1.00  0.98           H  
ATOM   4800  N   LEU A 308     -23.364  -2.505 -10.816  1.00  0.98           N  
ATOM   4801  H   LEU A 308     -23.803  -3.415 -10.827  1.00  0.98           H  
ATOM   4802  CA  LEU A 308     -24.208  -1.311 -10.763  1.00  0.98           C  
ATOM   4803  HA  LEU A 308     -23.820  -0.596 -11.488  1.00  0.98           H  
ATOM   4804  C   LEU A 308     -24.150  -0.645  -9.383  1.00  0.98           C  
ATOM   4805  CB  LEU A 308     -25.648  -1.685 -11.153  1.00  0.98           C  
ATOM   4806  HB2 LEU A 308     -26.018  -2.428 -10.446  1.00  0.98           H  
ATOM   4807  HB3 LEU A 308     -25.635  -2.140 -12.144  1.00  0.98           H  
ATOM   4808  O   LEU A 308     -24.009   0.578  -9.303  1.00  0.98           O  
ATOM   4809  CG  LEU A 308     -26.618  -0.487 -11.165  1.00  0.98           C  
ATOM   4810  HG  LEU A 308     -26.661  -0.038 -10.173  1.00  0.98           H  
ATOM   4811  CD1 LEU A 308     -26.213   0.590 -12.175  1.00  0.98           C  
ATOM   4812 HD11 LEU A 308     -25.272   1.052 -11.874  1.00  0.98           H  
ATOM   4813 HD12 LEU A 308     -26.977   1.366 -12.220  1.00  0.98           H  
ATOM   4814 HD13 LEU A 308     -26.095   0.148 -13.164  1.00  0.98           H  
ATOM   4815  CD2 LEU A 308     -28.025  -0.968 -11.517  1.00  0.98           C  
ATOM   4816 HD21 LEU A 308     -28.026  -1.414 -12.511  1.00  0.98           H  
ATOM   4817 HD22 LEU A 308     -28.345  -1.718 -10.793  1.00  0.98           H  
ATOM   4818 HD23 LEU A 308     -28.724  -0.132 -11.497  1.00  0.98           H  
ATOM   4819  N   THR A 309     -24.217  -1.430  -8.304  1.00  0.99           N  
ATOM   4820  H   THR A 309     -24.385  -2.419  -8.421  1.00  0.99           H  
ATOM   4821  CA  THR A 309     -24.060  -0.906  -6.940  1.00  0.99           C  
ATOM   4822  HA  THR A 309     -24.765  -0.087  -6.800  1.00  0.99           H  
ATOM   4823  C   THR A 309     -22.657  -0.336  -6.726  1.00  0.99           C  
ATOM   4824  CB  THR A 309     -24.388  -1.984  -5.896  1.00  0.99           C  
ATOM   4825  HB  THR A 309     -23.788  -2.876  -6.076  1.00  0.99           H  
ATOM   4826  O   THR A 309     -22.529   0.761  -6.177  1.00  0.99           O  
ATOM   4827  CG2 THR A 309     -24.167  -1.509  -4.459  1.00  0.99           C  
ATOM   4828 HG21 THR A 309     -24.503  -2.285  -3.771  1.00  0.99           H  
ATOM   4829 HG22 THR A 309     -23.110  -1.320  -4.274  1.00  0.99           H  
ATOM   4830 HG23 THR A 309     -24.734  -0.595  -4.281  1.00  0.99           H  
ATOM   4831  OG1 THR A 309     -25.761  -2.293  -5.979  1.00  0.99           O  
ATOM   4832  HG1 THR A 309     -25.834  -3.211  -6.249  1.00  0.99           H  
ATOM   4833  N   ALA A 310     -21.614  -1.028  -7.199  1.00  0.98           N  
ATOM   4834  H   ALA A 310     -21.782  -1.921  -7.642  1.00  0.98           H  
ATOM   4835  CA  ALA A 310     -20.235  -0.544  -7.110  1.00  0.98           C  
ATOM   4836  HA  ALA A 310     -20.012  -0.308  -6.070  1.00  0.98           H  
ATOM   4837  C   ALA A 310     -20.020   0.770  -7.869  1.00  0.98           C  
ATOM   4838  CB  ALA A 310     -19.285  -1.650  -7.580  1.00  0.98           C  
ATOM   4839  HB1 ALA A 310     -19.400  -2.533  -6.952  1.00  0.98           H  
ATOM   4840  HB2 ALA A 310     -18.254  -1.302  -7.512  1.00  0.98           H  
ATOM   4841  HB3 ALA A 310     -19.500  -1.919  -8.614  1.00  0.98           H  
ATOM   4842  O   ALA A 310     -19.529   1.745  -7.298  1.00  0.98           O  
ATOM   4843  N   TYR A 311     -20.459   0.826  -9.126  1.00  0.98           N  
ATOM   4844  H   TYR A 311     -20.853  -0.008  -9.537  1.00  0.98           H  
ATOM   4845  CA  TYR A 311     -20.367   2.020  -9.956  1.00  0.98           C  
ATOM   4846  HA  TYR A 311     -19.320   2.307 -10.049  1.00  0.98           H  
ATOM   4847  C   TYR A 311     -21.110   3.199  -9.330  1.00  0.98           C  
ATOM   4848  CB  TYR A 311     -20.908   1.700 -11.349  1.00  0.98           C  
ATOM   4849  HB2 TYR A 311     -20.300   0.900 -11.773  1.00  0.98           H  
ATOM   4850  HB3 TYR A 311     -21.931   1.333 -11.268  1.00  0.98           H  
ATOM   4851  O   TYR A 311     -20.523   4.266  -9.183  1.00  0.98           O  
ATOM   4852  CG  TYR A 311     -20.877   2.886 -12.288  1.00  0.98           C  
ATOM   4853  CD1 TYR A 311     -22.055   3.616 -12.539  1.00  0.98           C  
ATOM   4854  HD1 TYR A 311     -22.982   3.329 -12.065  1.00  0.98           H  
ATOM   4855  CD2 TYR A 311     -19.662   3.274 -12.885  1.00  0.98           C  
ATOM   4856  HD2 TYR A 311     -18.759   2.713 -12.694  1.00  0.98           H  
ATOM   4857  CE1 TYR A 311     -22.020   4.737 -13.389  1.00  0.98           C  
ATOM   4858  HE1 TYR A 311     -22.917   5.309 -13.571  1.00  0.98           H  
ATOM   4859  CE2 TYR A 311     -19.626   4.387 -13.744  1.00  0.98           C  
ATOM   4860  HE2 TYR A 311     -18.705   4.691 -14.220  1.00  0.98           H  
ATOM   4861  OH  TYR A 311     -20.766   6.192 -14.819  1.00  0.98           O  
ATOM   4862  HH  TYR A 311     -21.595   6.675 -14.838  1.00  0.98           H  
ATOM   4863  CZ  TYR A 311     -20.804   5.119 -13.993  1.00  0.98           C  
ATOM   4864  N   ARG A 312     -22.353   2.990  -8.868  1.00  0.98           N  
ATOM   4865  H   ARG A 312     -22.761   2.076  -9.004  1.00  0.98           H  
ATOM   4866  CA  ARG A 312     -23.147   4.029  -8.196  1.00  0.98           C  
ATOM   4867  HA  ARG A 312     -23.266   4.867  -8.882  1.00  0.98           H  
ATOM   4868  C   ARG A 312     -22.435   4.592  -6.968  1.00  0.98           C  
ATOM   4869  CB  ARG A 312     -24.524   3.455  -7.823  1.00  0.98           C  
ATOM   4870  HB2 ARG A 312     -24.389   2.601  -7.159  1.00  0.98           H  
ATOM   4871  HB3 ARG A 312     -25.018   3.110  -8.732  1.00  0.98           H  
ATOM   4872  O   ARG A 312     -22.510   5.793  -6.735  1.00  0.98           O  
ATOM   4873  CG  ARG A 312     -25.415   4.498  -7.127  1.00  0.98           C  
ATOM   4874  HG2 ARG A 312     -24.923   4.857  -6.224  1.00  0.98           H  
ATOM   4875  HG3 ARG A 312     -25.575   5.341  -7.799  1.00  0.98           H  
ATOM   4876  CD  ARG A 312     -26.765   3.919  -6.700  1.00  0.98           C  
ATOM   4877  HD2 ARG A 312     -27.237   4.627  -6.019  1.00  0.98           H  
ATOM   4878  HD3 ARG A 312     -26.591   2.984  -6.166  1.00  0.98           H  
ATOM   4879  NE  ARG A 312     -27.656   3.695  -7.852  1.00  0.98           N  
ATOM   4880  HE  ARG A 312     -27.324   4.020  -8.749  1.00  0.98           H  
ATOM   4881  NH1 ARG A 312     -29.322   2.598  -6.720  1.00  0.98           N  
ATOM   4882 HH11 ARG A 312     -28.749   2.620  -5.889  1.00  0.98           H  
ATOM   4883 HH12 ARG A 312     -30.203   2.104  -6.726  1.00  0.98           H  
ATOM   4884  NH2 ARG A 312     -29.549   3.000  -8.905  1.00  0.98           N  
ATOM   4885 HH21 ARG A 312     -30.444   2.533  -8.889  1.00  0.98           H  
ATOM   4886 HH22 ARG A 312     -29.194   3.364  -9.778  1.00  0.98           H  
ATOM   4887  CZ  ARG A 312     -28.834   3.101  -7.820  1.00  0.98           C  
ATOM   4888  N   PHE A 313     -21.782   3.751  -6.164  1.00  0.99           N  
ATOM   4889  H   PHE A 313     -21.751   2.769  -6.400  1.00  0.99           H  
ATOM   4890  CA  PHE A 313     -21.022   4.233  -5.011  1.00  0.99           C  
ATOM   4891  HA  PHE A 313     -21.672   4.861  -4.402  1.00  0.99           H  
ATOM   4892  C   PHE A 313     -19.851   5.119  -5.450  1.00  0.99           C  
ATOM   4893  CB  PHE A 313     -20.548   3.058  -4.146  1.00  0.99           C  
ATOM   4894  HB2 PHE A 313     -19.925   2.396  -4.748  1.00  0.99           H  
ATOM   4895  HB3 PHE A 313     -21.416   2.487  -3.816  1.00  0.99           H  
ATOM   4896  O   PHE A 313     -19.710   6.224  -4.932  1.00  0.99           O  
ATOM   4897  CG  PHE A 313     -19.757   3.508  -2.931  1.00  0.99           C  
ATOM   4898  CD1 PHE A 313     -18.358   3.644  -3.008  1.00  0.99           C  
ATOM   4899  HD1 PHE A 313     -17.832   3.380  -3.914  1.00  0.99           H  
ATOM   4900  CD2 PHE A 313     -20.422   3.852  -1.739  1.00  0.99           C  
ATOM   4901  HD2 PHE A 313     -21.493   3.732  -1.667  1.00  0.99           H  
ATOM   4902  CE1 PHE A 313     -17.635   4.137  -1.909  1.00  0.99           C  
ATOM   4903  HE1 PHE A 313     -16.563   4.241  -1.978  1.00  0.99           H  
ATOM   4904  CE2 PHE A 313     -19.695   4.358  -0.646  1.00  0.99           C  
ATOM   4905  HE2 PHE A 313     -20.205   4.639   0.264  1.00  0.99           H  
ATOM   4906  CZ  PHE A 313     -18.301   4.498  -0.728  1.00  0.99           C  
ATOM   4907  HZ  PHE A 313     -17.739   4.891   0.107  1.00  0.99           H  
ATOM   4908  N   TYR A 314     -19.041   4.671  -6.413  1.00  0.98           N  
ATOM   4909  H   TYR A 314     -19.210   3.760  -6.816  1.00  0.98           H  
ATOM   4910  CA  TYR A 314     -17.878   5.433  -6.868  1.00  0.98           C  
ATOM   4911  HA  TYR A 314     -17.306   5.728  -5.988  1.00  0.98           H  
ATOM   4912  C   TYR A 314     -18.253   6.742  -7.570  1.00  0.98           C  
ATOM   4913  CB  TYR A 314     -16.987   4.555  -7.761  1.00  0.98           C  
ATOM   4914  HB2 TYR A 314     -17.596   4.103  -8.544  1.00  0.98           H  
ATOM   4915  HB3 TYR A 314     -16.249   5.193  -8.248  1.00  0.98           H  
ATOM   4916  O   TYR A 314     -17.677   7.779  -7.244  1.00  0.98           O  
ATOM   4917  CG  TYR A 314     -16.230   3.480  -7.004  1.00  0.98           C  
ATOM   4918  CD1 TYR A 314     -15.409   3.850  -5.921  1.00  0.98           C  
ATOM   4919  HD1 TYR A 314     -15.316   4.889  -5.640  1.00  0.98           H  
ATOM   4920  CD2 TYR A 314     -16.332   2.123  -7.373  1.00  0.98           C  
ATOM   4921  HD2 TYR A 314     -16.955   1.833  -8.206  1.00  0.98           H  
ATOM   4922  CE1 TYR A 314     -14.715   2.874  -5.192  1.00  0.98           C  
ATOM   4923  HE1 TYR A 314     -14.120   3.155  -4.335  1.00  0.98           H  
ATOM   4924  CE2 TYR A 314     -15.621   1.141  -6.653  1.00  0.98           C  
ATOM   4925  HE2 TYR A 314     -15.675   0.098  -6.928  1.00  0.98           H  
ATOM   4926  OH  TYR A 314     -14.120   0.598  -4.851  1.00  0.98           O  
ATOM   4927  HH  TYR A 314     -13.539   1.037  -4.225  1.00  0.98           H  
ATOM   4928  CZ  TYR A 314     -14.814   1.519  -5.560  1.00  0.98           C  
ATOM   4929  N   SER A 315     -19.236   6.710  -8.473  1.00  0.97           N  
ATOM   4930  H   SER A 315     -19.689   5.829  -8.667  1.00  0.97           H  
ATOM   4931  CA  SER A 315     -19.605   7.849  -9.321  1.00  0.97           C  
ATOM   4932  HA  SER A 315     -18.690   8.296  -9.710  1.00  0.97           H  
ATOM   4933  C   SER A 315     -20.372   8.957  -8.596  1.00  0.97           C  
ATOM   4934  CB  SER A 315     -20.434   7.358 -10.517  1.00  0.97           C  
ATOM   4935  HB2 SER A 315     -19.902   6.548 -11.015  1.00  0.97           H  
ATOM   4936  HB3 SER A 315     -20.555   8.177 -11.227  1.00  0.97           H  
ATOM   4937  O   SER A 315     -20.422  10.075  -9.095  1.00  0.97           O  
ATOM   4938  OG  SER A 315     -21.719   6.900 -10.117  1.00  0.97           O
[truncated: 285,931 more chars]
