# Supplementary material for: Phenoloxidases in Plants—How Structural Diversity Enables Functional Specificity
Source: Front Plant Sci. 2021 Oct 1;12:754601. doi: 10.3389/fpls.2021.754601 (PMC8517187; doi:10.3389/fpls.2021.754601)
Supplement: Supplementary file 3 [file Data_Sheet_2.ZIP › Figure 7/AlphaFold2_models/models/plantae/LcLAC_relaxed_model_1.pdb]

ATOM      1  N   ALA A   1     -17.654  24.225  -5.767  1.00  0.96           N  
ATOM      2  H   ALA A   1     -18.661  24.183  -5.698  1.00  0.96           H  
ATOM      3  H2  ALA A   1     -17.349  24.417  -6.710  1.00  0.96           H  
ATOM      4  H3  ALA A   1     -17.326  23.298  -5.535  1.00  0.96           H  
ATOM      5  CA  ALA A   1     -17.077  25.180  -4.796  1.00  0.96           C  
ATOM      6  HA  ALA A   1     -17.388  26.187  -5.072  1.00  0.96           H  
ATOM      7  C   ALA A   1     -15.553  25.124  -4.876  1.00  0.96           C  
ATOM      8  CB  ALA A   1     -17.577  24.893  -3.373  1.00  0.96           C  
ATOM      9  HB1 ALA A   1     -17.242  23.908  -3.049  1.00  0.96           H  
ATOM     10  HB2 ALA A   1     -18.666  24.924  -3.347  1.00  0.96           H  
ATOM     11  HB3 ALA A   1     -17.185  25.640  -2.682  1.00  0.96           H  
ATOM     12  O   ALA A   1     -15.024  24.193  -5.473  1.00  0.96           O  
ATOM     13  N   VAL A   2     -14.857  26.130  -4.337  1.00  0.98           N  
ATOM     14  H   VAL A   2     -15.330  26.822  -3.774  1.00  0.98           H  
ATOM     15  CA  VAL A   2     -13.386  26.144  -4.262  1.00  0.98           C  
ATOM     16  HA  VAL A   2     -12.992  25.252  -4.749  1.00  0.98           H  
ATOM     17  C   VAL A   2     -12.970  26.105  -2.798  1.00  0.98           C  
ATOM     18  CB  VAL A   2     -12.758  27.354  -4.981  1.00  0.98           C  
ATOM     19  HB  VAL A   2     -13.100  28.275  -4.509  1.00  0.98           H  
ATOM     20  O   VAL A   2     -13.467  26.908  -2.008  1.00  0.98           O  
ATOM     21  CG1 VAL A   2     -11.227  27.302  -4.915  1.00  0.98           C  
ATOM     22 HG11 VAL A   2     -10.797  28.130  -5.478  1.00  0.98           H  
ATOM     23 HG12 VAL A   2     -10.870  26.357  -5.326  1.00  0.98           H  
ATOM     24 HG13 VAL A   2     -10.885  27.385  -3.883  1.00  0.98           H  
ATOM     25  CG2 VAL A   2     -13.159  27.388  -6.462  1.00  0.98           C  
ATOM     26 HG21 VAL A   2     -14.237  27.514  -6.560  1.00  0.98           H  
ATOM     27 HG22 VAL A   2     -12.858  26.460  -6.948  1.00  0.98           H  
ATOM     28 HG23 VAL A   2     -12.666  28.225  -6.958  1.00  0.98           H  
ATOM     29  N   HIS A   3     -12.067  25.190  -2.460  1.00  0.98           N  
ATOM     30  H   HIS A   3     -11.721  24.576  -3.184  1.00  0.98           H  
ATOM     31  CA  HIS A   3     -11.549  24.972  -1.109  1.00  0.98           C  
ATOM     32  HA  HIS A   3     -12.037  25.658  -0.417  1.00  0.98           H  
ATOM     33  C   HIS A   3     -10.047  25.235  -1.057  1.00  0.98           C  
ATOM     34  CB  HIS A   3     -11.872  23.546  -0.654  1.00  0.98           C  
ATOM     35  HB2 HIS A   3     -11.352  22.834  -1.294  1.00  0.98           H  
ATOM     36  HB3 HIS A   3     -11.513  23.410   0.367  1.00  0.98           H  
ATOM     37  O   HIS A   3      -9.348  25.050  -2.053  1.00  0.98           O  
ATOM     38  CG  HIS A   3     -13.343  23.234  -0.680  1.00  0.98           C  
ATOM     39  CD2 HIS A   3     -14.017  22.698  -1.734  1.00  0.98           C  
ATOM     40  HD2 HIS A   3     -13.585  22.416  -2.683  1.00  0.98           H  
ATOM     41  ND1 HIS A   3     -14.219  23.393   0.392  1.00  0.98           N  
ATOM     42  CE1 HIS A   3     -15.391  22.892  -0.023  1.00  0.98           C  
ATOM     43  HE1 HIS A   3     -16.267  22.787   0.599  1.00  0.98           H  
ATOM     44  NE2 HIS A   3     -15.303  22.485  -1.299  1.00  0.98           N  
ATOM     45  HE2 HIS A   3     -16.018  21.967  -1.790  1.00  0.98           H  
ATOM     46  N   TYR A   4      -9.555  25.641   0.110  1.00  0.99           N  
ATOM     47  H   TYR A   4     -10.165  25.681   0.914  1.00  0.99           H  
ATOM     48  CA  TYR A   4      -8.137  25.896   0.358  1.00  0.99           C  
ATOM     49  HA  TYR A   4      -7.543  25.508  -0.469  1.00  0.99           H  
ATOM     50  C   TYR A   4      -7.715  25.177   1.634  1.00  0.99           C  
ATOM     51  CB  TYR A   4      -7.870  27.403   0.464  1.00  0.99           C  
ATOM     52  HB2 TYR A   4      -6.821  27.550   0.724  1.00  0.99           H  
ATOM     53  HB3 TYR A   4      -8.465  27.816   1.279  1.00  0.99           H  
ATOM     54  O   TYR A   4      -8.374  25.325   2.665  1.00  0.99           O  
ATOM     55  CG  TYR A   4      -8.164  28.174  -0.808  1.00  0.99           C  
ATOM     56  CD1 TYR A   4      -7.173  28.288  -1.800  1.00  0.99           C  
ATOM     57  HD1 TYR A   4      -6.206  27.832  -1.644  1.00  0.99           H  
ATOM     58  CD2 TYR A   4      -9.432  28.752  -1.010  1.00  0.99           C  
ATOM     59  HD2 TYR A   4     -10.195  28.649  -0.252  1.00  0.99           H  
ATOM     60  CE1 TYR A   4      -7.450  28.964  -3.003  1.00  0.99           C  
ATOM     61  HE1 TYR A   4      -6.692  29.020  -3.771  1.00  0.99           H  
ATOM     62  CE2 TYR A   4      -9.711  29.441  -2.205  1.00  0.99           C  
ATOM     63  HE2 TYR A   4     -10.686  29.873  -2.375  1.00  0.99           H  
ATOM     64  OH  TYR A   4      -8.996  30.188  -4.368  1.00  0.99           O  
ATOM     65  HH  TYR A   4      -8.259  30.100  -4.978  1.00  0.99           H  
ATOM     66  CZ  TYR A   4      -8.722  29.542  -3.205  1.00  0.99           C  
ATOM     67  N   TYR A   5      -6.621  24.425   1.561  1.00  0.99           N  
ATOM     68  H   TYR A   5      -6.133  24.359   0.679  1.00  0.99           H  
ATOM     69  CA  TYR A   5      -6.044  23.713   2.695  1.00  0.99           C  
ATOM     70  HA  TYR A   5      -6.504  24.063   3.619  1.00  0.99           H  
ATOM     71  C   TYR A   5      -4.546  23.981   2.778  1.00  0.99           C  
ATOM     72  CB  TYR A   5      -6.297  22.206   2.576  1.00  0.99           C  
ATOM     73  HB2 TYR A   5      -5.771  21.848   1.691  1.00  0.99           H  
ATOM     74  HB3 TYR A   5      -5.847  21.708   3.434  1.00  0.99           H  
ATOM     75  O   TYR A   5      -3.857  24.019   1.758  1.00  0.99           O  
ATOM     76  CG  TYR A   5      -7.756  21.800   2.494  1.00  0.99           C  
ATOM     77  CD1 TYR A   5      -8.480  21.552   3.676  1.00  0.99           C  
ATOM     78  HD1 TYR A   5      -7.991  21.644   4.635  1.00  0.99           H  
ATOM     79  CD2 TYR A   5      -8.386  21.663   1.241  1.00  0.99           C  
ATOM     80  HD2 TYR A   5      -7.825  21.843   0.336  1.00  0.99           H  
ATOM     81  CE1 TYR A   5      -9.836  21.181   3.614  1.00  0.99           C  
ATOM     82  HE1 TYR A   5     -10.382  20.978   4.523  1.00  0.99           H  
ATOM     83  CE2 TYR A   5      -9.739  21.282   1.174  1.00  0.99           C  
ATOM     84  HE2 TYR A   5     -10.230  21.154   0.221  1.00  0.99           H  
ATOM     85  OH  TYR A   5     -11.776  20.693   2.281  1.00  0.99           O  
ATOM     86  HH  TYR A   5     -12.234  20.762   3.121  1.00  0.99           H  
ATOM     87  CZ  TYR A   5     -10.467  21.049   2.359  1.00  0.99           C  
ATOM     88  N   ASP A   6      -4.048  24.087   4.006  1.00  0.99           N  
ATOM     89  H   ASP A   6      -4.675  24.046   4.797  1.00  0.99           H  
ATOM     90  CA  ASP A   6      -2.623  24.181   4.295  1.00  0.99           C  
ATOM     91  HA  ASP A   6      -2.060  24.274   3.367  1.00  0.99           H  
ATOM     92  C   ASP A   6      -2.176  22.901   4.999  1.00  0.99           C  
ATOM     93  CB  ASP A   6      -2.324  25.428   5.135  1.00  0.99           C  
ATOM     94  HB2 ASP A   6      -1.272  25.410   5.420  1.00  0.99           H  
ATOM     95  HB3 ASP A   6      -2.919  25.394   6.048  1.00  0.99           H  
ATOM     96  O   ASP A   6      -2.664  22.550   6.081  1.00  0.99           O  
ATOM     97  CG  ASP A   6      -2.599  26.742   4.393  1.00  0.99           C  
ATOM     98  OD1 ASP A   6      -2.415  26.780   3.155  1.00  0.99           O  
ATOM     99  OD2 ASP A   6      -2.961  27.717   5.089  1.00  0.99           O  
ATOM    100  N   PHE A   7      -1.257  22.185   4.360  1.00  0.99           N  
ATOM    101  H   PHE A   7      -0.909  22.535   3.478  1.00  0.99           H  
ATOM    102  CA  PHE A   7      -0.654  20.966   4.877  1.00  0.99           C  
ATOM    103  HA  PHE A   7      -1.206  20.599   5.743  1.00  0.99           H  
ATOM    104  C   PHE A   7       0.760  21.291   5.335  1.00  0.99           C  
ATOM    105  CB  PHE A   7      -0.676  19.873   3.797  1.00  0.99           C  
ATOM    106  HB2 PHE A   7       0.100  19.148   4.041  1.00  0.99           H  
ATOM    107  HB3 PHE A   7      -0.416  20.312   2.834  1.00  0.99           H  
ATOM    108  O   PHE A   7       1.653  21.509   4.523  1.00  0.99           O  
ATOM    109  CG  PHE A   7      -1.976  19.100   3.638  1.00  0.99           C  
ATOM    110  CD1 PHE A   7      -3.214  19.590   4.110  1.00  0.99           C  
ATOM    111  HD1 PHE A   7      -3.290  20.551   4.596  1.00  0.99           H  
ATOM    112  CD2 PHE A   7      -1.933  17.841   3.009  1.00  0.99           C  
ATOM    113  HD2 PHE A   7      -0.999  17.448   2.637  1.00  0.99           H  
ATOM    114  CE1 PHE A   7      -4.385  18.828   3.967  1.00  0.99           C  
ATOM    115  HE1 PHE A   7      -5.329  19.202   4.334  1.00  0.99           H  
ATOM    116  CE2 PHE A   7      -3.104  17.080   2.867  1.00  0.99           C  
ATOM    117  HE2 PHE A   7      -3.062  16.114   2.387  1.00  0.99           H  
ATOM    118  CZ  PHE A   7      -4.328  17.568   3.353  1.00  0.99           C  
ATOM    119  HZ  PHE A   7      -5.220  16.967   3.255  1.00  0.99           H  
ATOM    120  N   VAL A   8       0.980  21.334   6.644  1.00  0.99           N  
ATOM    121  H   VAL A   8       0.204  21.167   7.268  1.00  0.99           H  
ATOM    122  CA  VAL A   8       2.305  21.510   7.234  1.00  0.99           C  
ATOM    123  HA  VAL A   8       2.959  22.004   6.515  1.00  0.99           H  
ATOM    124  C   VAL A   8       2.881  20.135   7.521  1.00  0.99           C  
ATOM    125  CB  VAL A   8       2.259  22.392   8.491  1.00  0.99           C  
ATOM    126  HB  VAL A   8       1.656  21.916   9.264  1.00  0.99           H  
ATOM    127  O   VAL A   8       2.483  19.478   8.483  1.00  0.99           O  
ATOM    128  CG1 VAL A   8       3.679  22.612   9.031  1.00  0.99           C  
ATOM    129 HG11 VAL A   8       4.310  23.030   8.248  1.00  0.99           H  
ATOM    130 HG12 VAL A   8       3.653  23.291   9.884  1.00  0.99           H  
ATOM    131 HG13 VAL A   8       4.105  21.664   9.360  1.00  0.99           H  
ATOM    132  CG2 VAL A   8       1.651  23.766   8.174  1.00  0.99           C  
ATOM    133 HG21 VAL A   8       2.203  24.245   7.365  1.00  0.99           H  
ATOM    134 HG22 VAL A   8       1.678  24.398   9.062  1.00  0.99           H  
ATOM    135 HG23 VAL A   8       0.610  23.650   7.873  1.00  0.99           H  
ATOM    136  N   VAL A   9       3.818  19.713   6.677  1.00  0.99           N  
ATOM    137  H   VAL A   9       4.110  20.329   5.932  1.00  0.99           H  
ATOM    138  CA  VAL A   9       4.545  18.458   6.852  1.00  0.99           C  
ATOM    139  HA  VAL A   9       3.867  17.714   7.270  1.00  0.99           H  
ATOM    140  C   VAL A   9       5.695  18.708   7.816  1.00  0.99           C  
ATOM    141  CB  VAL A   9       5.080  17.905   5.523  1.00  0.99           C  
ATOM    142  HB  VAL A   9       5.882  18.549   5.162  1.00  0.99           H  
ATOM    143  O   VAL A   9       6.580  19.508   7.515  1.00  0.99           O  
ATOM    144  CG1 VAL A   9       5.645  16.504   5.737  1.00  0.99           C  
ATOM    145 HG11 VAL A   9       6.305  16.500   6.605  1.00  0.99           H  
ATOM    146 HG12 VAL A   9       4.842  15.786   5.903  1.00  0.99           H  
ATOM    147 HG13 VAL A   9       6.231  16.212   4.866  1.00  0.99           H  
ATOM    148  CG2 VAL A   9       4.013  17.818   4.430  1.00  0.99           C  
ATOM    149 HG21 VAL A   9       4.458  17.435   3.512  1.00  0.99           H  
ATOM    150 HG22 VAL A   9       3.601  18.807   4.229  1.00  0.99           H  
ATOM    151 HG23 VAL A   9       3.214  17.144   4.738  1.00  0.99           H  
ATOM    152  N   LYS A  10       5.698  18.051   8.972  1.00  0.98           N  
ATOM    153  H   LYS A  10       4.947  17.403   9.159  1.00  0.98           H  
ATOM    154  CA  LYS A  10       6.785  18.162   9.952  1.00  0.98           C  
ATOM    155  HA  LYS A  10       7.733  18.197   9.416  1.00  0.98           H  
ATOM    156  C   LYS A  10       6.829  16.948  10.863  1.00  0.98           C  
ATOM    157  CB  LYS A  10       6.642  19.457  10.768  1.00  0.98           C  
ATOM    158  HB2 LYS A  10       6.549  20.304  10.089  1.00  0.98           H  
ATOM    159  HB3 LYS A  10       7.537  19.601  11.373  1.00  0.98           H  
ATOM    160  O   LYS A  10       5.893  16.156  10.921  1.00  0.98           O  
ATOM    161  CG  LYS A  10       5.417  19.432  11.678  1.00  0.98           C  
ATOM    162  HG2 LYS A  10       5.512  18.611  12.388  1.00  0.98           H  
ATOM    163  HG3 LYS A  10       4.520  19.279  11.078  1.00  0.98           H  
ATOM    164  CD  LYS A  10       5.292  20.743  12.450  1.00  0.98           C  
ATOM    165  HD2 LYS A  10       5.114  21.577  11.771  1.00  0.98           H  
ATOM    166  HD3 LYS A  10       6.186  20.909  13.052  1.00  0.98           H  
ATOM    167  CE  LYS A  10       4.091  20.484  13.331  1.00  0.98           C  
ATOM    168  HE2 LYS A  10       3.212  20.313  12.709  1.00  0.98           H  
ATOM    169  HE3 LYS A  10       4.285  19.550  13.858  1.00  0.98           H  
ATOM    170  NZ  LYS A  10       3.808  21.538  14.319  1.00  0.98           N  
ATOM    171  HZ1 LYS A  10       3.614  22.423  13.873  1.00  0.98           H  
ATOM    172  HZ2 LYS A  10       2.963  21.224  14.775  1.00  0.98           H  
ATOM    173  HZ3 LYS A  10       4.538  21.573  15.016  1.00  0.98           H  
ATOM    174  N   GLU A  11       7.929  16.827  11.579  1.00  0.98           N  
ATOM    175  H   GLU A  11       8.659  17.520  11.492  1.00  0.98           H  
ATOM    176  CA  GLU A  11       8.065  15.832  12.626  1.00  0.98           C  
ATOM    177  HA  GLU A  11       7.702  14.873  12.256  1.00  0.98           H  
ATOM    178  C   GLU A  11       7.250  16.193  13.874  1.00  0.98           C  
ATOM    179  CB  GLU A  11       9.539  15.685  12.964  1.00  0.98           C  
ATOM    180  HB2 GLU A  11      10.030  16.658  12.946  1.00  0.98           H  
ATOM    181  HB3 GLU A  11       9.598  15.306  13.984  1.00  0.98           H  
ATOM    182  O   GLU A  11       7.315  17.324  14.369  1.00  0.98           O  
ATOM    183  CG  GLU A  11      10.235  14.726  11.991  1.00  0.98           C  
ATOM    184  HG2 GLU A  11       9.668  13.796  11.936  1.00  0.98           H  
ATOM    185  HG3 GLU A  11      10.244  15.181  11.001  1.00  0.98           H  
ATOM    186  CD  GLU A  11      11.664  14.408  12.437  1.00  0.98           C  
ATOM    187  OE1 GLU A  11      12.437  13.979  11.563  1.00  0.98           O  
ATOM    188  OE2 GLU A  11      11.977  14.626  13.635  1.00  0.98           O  
ATOM    189  N   SER A  12       6.512  15.211  14.390  1.00  0.98           N  
ATOM    190  H   SER A  12       6.499  14.325  13.906  1.00  0.98           H  
ATOM    191  CA  SER A  12       5.698  15.322  15.600  1.00  0.98           C  
ATOM    192  HA  SER A  12       6.057  16.166  16.190  1.00  0.98           H  
ATOM    193  C   SER A  12       5.842  14.053  16.448  1.00  0.98           C  
ATOM    194  CB  SER A  12       4.232  15.593  15.232  1.00  0.98           C  
ATOM    195  HB2 SER A  12       3.866  14.755  14.639  1.00  0.98           H  
ATOM    196  HB3 SER A  12       3.627  15.691  16.134  1.00  0.98           H  
ATOM    197  O   SER A  12       6.019  12.954  15.923  1.00  0.98           O  
ATOM    198  OG  SER A  12       4.118  16.766  14.446  1.00  0.98           O  
ATOM    199  HG  SER A  12       3.694  17.477  14.932  1.00  0.98           H  
ATOM    200  N   ASN A  13       5.777  14.199  17.775  1.00  0.98           N  
ATOM    201  H   ASN A  13       5.591  15.118  18.150  1.00  0.98           H  
ATOM    202  CA  ASN A  13       5.978  13.087  18.708  1.00  0.98           C  
ATOM    203  HA  ASN A  13       6.704  12.398  18.277  1.00  0.98           H  
ATOM    204  C   ASN A  13       4.686  12.306  18.950  1.00  0.98           C  
ATOM    205  CB  ASN A  13       6.543  13.604  20.041  1.00  0.98           C  
ATOM    206  HB2 ASN A  13       6.488  12.806  20.782  1.00  0.98           H  
ATOM    207  HB3 ASN A  13       5.933  14.437  20.392  1.00  0.98           H  
ATOM    208  O   ASN A  13       3.666  12.886  19.326  1.00  0.98           O  
ATOM    209  CG  ASN A  13       7.995  14.026  19.956  1.00  0.98           C  
ATOM    210  ND2 ASN A  13       8.428  14.910  20.823  1.00  0.98           N  
ATOM    211 HD21 ASN A  13       9.398  15.167  20.705  1.00  0.98           H  
ATOM    212 HD22 ASN A  13       7.804  15.307  21.511  1.00  0.98           H  
ATOM    213  OD1 ASN A  13       8.774  13.565  19.149  1.00  0.98           O  
ATOM    214  N   PHE A  14       4.765  10.982  18.847  1.00  0.98           N  
ATOM    215  H   PHE A  14       5.637  10.577  18.539  1.00  0.98           H  
ATOM    216  CA  PHE A  14       3.667  10.069  19.150  1.00  0.98           C  
ATOM    217  HA  PHE A  14       2.881  10.612  19.674  1.00  0.98           H  
ATOM    218  C   PHE A  14       4.144   8.944  20.064  1.00  0.98           C  
ATOM    219  CB  PHE A  14       3.070   9.514  17.852  1.00  0.98           C  
ATOM    220  HB2 PHE A  14       3.874   9.133  17.223  1.00  0.98           H  
ATOM    221  HB3 PHE A  14       2.416   8.674  18.091  1.00  0.98           H  
ATOM    222  O   PHE A  14       5.230   8.398  19.884  1.00  0.98           O  
ATOM    223  CG  PHE A  14       2.276  10.537  17.067  1.00  0.98           C  
ATOM    224  CD1 PHE A  14       0.872  10.574  17.161  1.00  0.98           C  
ATOM    225  HD1 PHE A  14       0.357   9.865  17.792  1.00  0.98           H  
ATOM    226  CD2 PHE A  14       2.942  11.440  16.221  1.00  0.98           C  
ATOM    227  HD2 PHE A  14       4.016  11.398  16.116  1.00  0.98           H  
ATOM    228  CE1 PHE A  14       0.139  11.523  16.426  1.00  0.98           C  
ATOM    229  HE1 PHE A  14      -0.939  11.556  16.487  1.00  0.98           H  
ATOM    230  CE2 PHE A  14       2.209  12.379  15.483  1.00  0.98           C  
ATOM    231  HE2 PHE A  14       2.721  13.053  14.812  1.00  0.98           H  
ATOM    232  CZ  PHE A  14       0.811  12.428  15.587  1.00  0.98           C  
ATOM    233  HZ  PHE A  14       0.257  13.155  15.012  1.00  0.98           H  
ATOM    234  N   THR A  15       3.305   8.583  21.035  1.00  0.97           N  
ATOM    235  H   THR A  15       2.462   9.123  21.169  1.00  0.97           H  
ATOM    236  CA  THR A  15       3.559   7.472  21.959  1.00  0.97           C  
ATOM    237  HA  THR A  15       4.579   7.118  21.811  1.00  0.97           H  
ATOM    238  C   THR A  15       2.591   6.330  21.682  1.00  0.97           C  
ATOM    239  CB  THR A  15       3.429   7.913  23.424  1.00  0.97           C  
ATOM    240  HB  THR A  15       2.393   8.188  23.618  1.00  0.97           H  
ATOM    241  O   THR A  15       1.386   6.544  21.813  1.00  0.97           O  
ATOM    242  CG2 THR A  15       3.834   6.814  24.405  1.00  0.97           C  
ATOM    243 HG21 THR A  15       3.149   5.970  24.330  1.00  0.97           H  
ATOM    244 HG22 THR A  15       3.796   7.205  25.422  1.00  0.97           H  
ATOM    245 HG23 THR A  15       4.846   6.474  24.185  1.00  0.97           H  
ATOM    246  OG1 THR A  15       4.227   9.044  23.688  1.00  0.97           O  
ATOM    247  HG1 THR A  15       5.147   8.774  23.742  1.00  0.97           H  
ATOM    248  N   ARG A  16       3.089   5.137  21.342  1.00  0.97           N  
ATOM    249  H   ARG A  16       4.094   5.054  21.282  1.00  0.97           H  
ATOM    250  CA  ARG A  16       2.331   3.876  21.182  1.00  0.97           C  
ATOM    251  HA  ARG A  16       1.414   3.904  21.771  1.00  0.97           H  
ATOM    252  C   ARG A  16       3.179   2.714  21.683  1.00  0.97           C  
ATOM    253  CB  ARG A  16       2.008   3.603  19.706  1.00  0.97           C  
ATOM    254  HB2 ARG A  16       2.956   3.453  19.189  1.00  0.97           H  
ATOM    255  HB3 ARG A  16       1.453   2.669  19.625  1.00  0.97           H  
ATOM    256  O   ARG A  16       4.395   2.836  21.698  1.00  0.97           O  
ATOM    257  CG  ARG A  16       1.221   4.701  18.990  1.00  0.97           C  
ATOM    258  HG2 ARG A  16       1.070   4.397  17.954  1.00  0.97           H  
ATOM    259  HG3 ARG A  16       1.785   5.634  18.995  1.00  0.97           H  
ATOM    260  CD  ARG A  16      -0.143   4.906  19.651  1.00  0.97           C  
ATOM    261  HD2 ARG A  16      -0.673   3.954  19.660  1.00  0.97           H  
ATOM    262  HD3 ARG A  16      -0.054   5.193  20.698  1.00  0.97           H  
ATOM    263  NE  ARG A  16      -0.927   5.895  18.918  1.00  0.97           N  
ATOM    264  HE  ARG A  16      -1.459   5.548  18.133  1.00  0.97           H  
ATOM    265  NH1 ARG A  16      -0.364   7.806  20.061  1.00  0.97           N  
ATOM    266 HH11 ARG A  16      -0.448   8.804  20.188  1.00  0.97           H  
ATOM    267 HH12 ARG A  16       0.184   7.239  20.693  1.00  0.97           H  
ATOM    268  NH2 ARG A  16      -1.698   7.902  18.266  1.00  0.97           N  
ATOM    269 HH21 ARG A  16      -2.168   7.387  17.536  1.00  0.97           H  
ATOM    270 HH22 ARG A  16      -1.709   8.912  18.267  1.00  0.97           H  
ATOM    271  CZ  ARG A  16      -0.987   7.196  19.094  1.00  0.97           C  
ATOM    272  N   LEU A  17       2.563   1.608  22.104  1.00  0.97           N  
ATOM    273  H   LEU A  17       1.559   1.538  22.017  1.00  0.97           H  
ATOM    274  CA  LEU A  17       3.299   0.412  22.554  1.00  0.97           C  
ATOM    275  HA  LEU A  17       2.587  -0.260  23.034  1.00  0.97           H  
ATOM    276  C   LEU A  17       4.372   0.730  23.621  1.00  0.97           C  
ATOM    277  CB  LEU A  17       3.888  -0.336  21.337  1.00  0.97           C  
ATOM    278  HB2 LEU A  17       4.288  -1.288  21.685  1.00  0.97           H  
ATOM    279  HB3 LEU A  17       4.725   0.243  20.949  1.00  0.97           H  
ATOM    280  O   LEU A  17       5.483   0.212  23.596  1.00  0.97           O  
ATOM    281  CG  LEU A  17       2.924  -0.612  20.171  1.00  0.97           C  
ATOM    282  HG  LEU A  17       2.562   0.332  19.763  1.00  0.97           H  
ATOM    283  CD1 LEU A  17       3.676  -1.346  19.068  1.00  0.97           C  
ATOM    284 HD11 LEU A  17       3.986  -2.336  19.405  1.00  0.97           H  
ATOM    285 HD12 LEU A  17       3.036  -1.467  18.194  1.00  0.97           H  
ATOM    286 HD13 LEU A  17       4.557  -0.778  18.770  1.00  0.97           H  
ATOM    287  CD2 LEU A  17       1.726  -1.450  20.609  1.00  0.97           C  
ATOM    288 HD21 LEU A  17       2.082  -2.381  21.051  1.00  0.97           H  
ATOM    289 HD22 LEU A  17       1.117  -0.910  21.334  1.00  0.97           H  
ATOM    290 HD23 LEU A  17       1.113  -1.688  19.740  1.00  0.97           H  
ATOM    291  N   CYS A  18       4.060   1.657  24.536  1.00  0.96           N  
ATOM    292  H   CYS A  18       3.121   2.029  24.501  1.00  0.96           H  
ATOM    293  CA  CYS A  18       4.977   2.183  25.558  1.00  0.96           C  
ATOM    294  HA  CYS A  18       4.413   2.930  26.117  1.00  0.96           H  
ATOM    295  C   CYS A  18       6.236   2.912  25.021  1.00  0.96           C  
ATOM    296  CB  CYS A  18       5.373   1.078  26.556  1.00  0.96           C  
ATOM    297  HB2 CYS A  18       6.290   0.633  26.170  1.00  0.96           H  
ATOM    298  HB3 CYS A  18       5.627   1.540  27.510  1.00  0.96           H  
ATOM    299  O   CYS A  18       7.120   3.253  25.806  1.00  0.96           O  
ATOM    300  SG  CYS A  18       4.263  -0.331  26.861  1.00  0.96           S  
ATOM    301  N   ASN A  19       6.319   3.183  23.718  1.00  0.96           N  
ATOM    302  H   ASN A  19       5.585   2.850  23.109  1.00  0.96           H  
ATOM    303  CA  ASN A  19       7.449   3.813  23.045  1.00  0.96           C  
ATOM    304  HA  ASN A  19       8.249   3.985  23.765  1.00  0.96           H  
ATOM    305  C   ASN A  19       7.038   5.175  22.463  1.00  0.96           C  
ATOM    306  CB  ASN A  19       7.976   2.830  21.986  1.00  0.96           C  
ATOM    307  HB2 ASN A  19       8.104   1.847  22.439  1.00  0.96           H  
ATOM    308  HB3 ASN A  19       7.249   2.730  21.180  1.00  0.96           H  
ATOM    309  O   ASN A  19       5.949   5.318  21.909  1.00  0.96           O  
ATOM    310  CG  ASN A  19       9.307   3.253  21.390  1.00  0.96           C  
ATOM    311  ND2 ASN A  19       9.987   2.356  20.723  1.00  0.96           N  
ATOM    312 HD21 ASN A  19      10.809   2.681  20.235  1.00  0.96           H  
ATOM    313 HD22 ASN A  19       9.571   1.456  20.532  1.00  0.96           H  
ATOM    314  OD1 ASN A  19       9.761   4.374  21.542  1.00  0.96           O  
ATOM    315  N   THR A  20       7.892   6.189  22.614  1.00  0.97           N  
ATOM    316  H   THR A  20       8.840   5.939  22.858  1.00  0.97           H  
ATOM    317  CA  THR A  20       7.700   7.513  22.007  1.00  0.97           C  
ATOM    318  HA  THR A  20       6.702   7.579  21.572  1.00  0.97           H  
ATOM    319  C   THR A  20       8.716   7.711  20.897  1.00  0.97           C  
ATOM    320  CB  THR A  20       7.835   8.647  23.028  1.00  0.97           C  
ATOM    321  HB  THR A  20       8.843   8.647  23.442  1.00  0.97           H  
ATOM    322  O   THR A  20       9.915   7.673  21.163  1.00  0.97           O  
ATOM    323  CG2 THR A  20       7.547  10.022  22.421  1.00  0.97           C  
ATOM    324 HG21 THR A  20       8.318  10.280  21.695  1.00  0.97           H  
ATOM    325 HG22 THR A  20       7.546  10.776  23.208  1.00  0.97           H  
ATOM    326 HG23 THR A  20       6.576  10.016  21.926  1.00  0.97           H  
ATOM    327  OG1 THR A  20       6.915   8.452  24.081  1.00  0.97           O  
ATOM    328  HG1 THR A  20       7.255   7.710  24.588  1.00  0.97           H  
ATOM    329  N   LYS A  21       8.238   8.017  19.691  1.00  0.97           N  
ATOM    330  H   LYS A  21       7.236   8.061  19.567  1.00  0.97           H  
ATOM    331  CA  LYS A  21       9.074   8.386  18.544  1.00  0.97           C  
ATOM    332  HA  LYS A  21      10.096   8.541  18.892  1.00  0.97           H  
ATOM    333  C   LYS A  21       8.617   9.702  17.926  1.00  0.97           C  
ATOM    334  CB  LYS A  21       9.128   7.241  17.516  1.00  0.97           C  
ATOM    335  HB2 LYS A  21       9.555   6.361  17.996  1.00  0.97           H  
ATOM    336  HB3 LYS A  21       9.790   7.528  16.698  1.00  0.97           H  
ATOM    337  O   LYS A  21       7.447  10.077  18.039  1.00  0.97           O  
ATOM    338  CG  LYS A  21       7.751   6.874  16.939  1.00  0.97           C  
ATOM    339  HG2 LYS A  21       7.274   7.750  16.498  1.00  0.97           H  
ATOM    340  HG3 LYS A  21       7.119   6.518  17.752  1.00  0.97           H  
ATOM    341  CD  LYS A  21       7.848   5.760  15.889  1.00  0.97           C  
ATOM    342  HD2 LYS A  21       6.985   5.107  16.020  1.00  0.97           H  
ATOM    343  HD3 LYS A  21       8.749   5.169  16.053  1.00  0.97           H  
ATOM    344  CE  LYS A  21       7.831   6.295  14.454  1.00  0.97           C  
ATOM    345  HE2 LYS A  21       6.887   6.815  14.294  1.00  0.97           H  
ATOM    346  HE3 LYS A  21       8.645   7.008  14.322  1.00  0.97           H  
ATOM    347  NZ  LYS A  21       7.963   5.183  13.487  1.00  0.97           N  
ATOM    348  HZ1 LYS A  21       7.375   4.409  13.760  1.00  0.97           H  
ATOM    349  HZ2 LYS A  21       7.763   5.461  12.537  1.00  0.97           H  
ATOM    350  HZ3 LYS A  21       8.893   4.788  13.509  1.00  0.97           H  
ATOM    351  N   SER A  22       9.556  10.382  17.277  1.00  0.97           N  
ATOM    352  H   SER A  22      10.462   9.945  17.187  1.00  0.97           H  
ATOM    353  CA  SER A  22       9.266  11.456  16.329  1.00  0.97           C  
ATOM    354  HA  SER A  22       8.404  12.033  16.667  1.00  0.97           H  
ATOM    355  C   SER A  22       8.962  10.822  14.976  1.00  0.97           C  
ATOM    356  CB  SER A  22      10.467  12.397  16.211  1.00  0.97           C  
ATOM    357  HB2 SER A  22      10.797  12.696  17.206  1.00  0.97           H  
ATOM    358  HB3 SER A  22      11.283  11.888  15.699  1.00  0.97           H  
ATOM    359  O   SER A  22       9.599   9.836  14.609  1.00  0.97           O  
ATOM    360  OG  SER A  22      10.099  13.546  15.489  1.00  0.97           O  
ATOM    361  HG  SER A  22      10.841  13.840  14.955  1.00  0.97           H  
ATOM    362  N   MET A  23       7.974  11.336  14.250  1.00  0.97           N  
ATOM    363  H   MET A  23       7.446  12.112  14.622  1.00  0.97           H  
ATOM    364  CA  MET A  23       7.700  10.896  12.884  1.00  0.97           C  
ATOM    365  HA  MET A  23       8.648  10.628  12.417  1.00  0.97           H  
ATOM    366  C   MET A  23       7.089  12.012  12.051  1.00  0.97           C  
ATOM    367  CB  MET A  23       6.812   9.646  12.880  1.00  0.97           C  
ATOM    368  HB2 MET A  23       6.720   9.293  11.852  1.00  0.97           H  
ATOM    369  HB3 MET A  23       7.311   8.867  13.456  1.00  0.97           H  
ATOM    370  O   MET A  23       6.428  12.909  12.580  1.00  0.97           O  
ATOM    371  CG  MET A  23       5.407   9.857  13.454  1.00  0.97           C  
ATOM    372  HG2 MET A  23       5.477  10.316  14.440  1.00  0.97           H  
ATOM    373  HG3 MET A  23       4.856  10.526  12.794  1.00  0.97           H  
ATOM    374  SD  MET A  23       4.500   8.296  13.600  1.00  0.97           S  
ATOM    375  CE  MET A  23       2.823   8.910  13.863  1.00  0.97           C  
ATOM    376  HE1 MET A  23       2.607   9.713  13.158  1.00  0.97           H  
ATOM    377  HE2 MET A  23       2.122   8.092  13.698  1.00  0.97           H  
ATOM    378  HE3 MET A  23       2.719   9.269  14.887  1.00  0.97           H  
ATOM    379  N   LEU A  24       7.299  11.945  10.739  1.00  0.98           N  
ATOM    380  H   LEU A  24       7.843  11.178  10.371  1.00  0.98           H  
ATOM    381  CA  LEU A  24       6.753  12.912   9.799  1.00  0.98           C  
ATOM    382  HA  LEU A  24       7.001  13.907  10.170  1.00  0.98           H  
ATOM    383  C   LEU A  24       5.226  12.782   9.722  1.00  0.98           C  
ATOM    384  CB  LEU A  24       7.422  12.691   8.433  1.00  0.98           C  
ATOM    385  HB2 LEU A  24       8.482  12.479   8.575  1.00  0.98           H  
ATOM    386  HB3 LEU A  24       6.975  11.818   7.959  1.00  0.98           H  
ATOM    387  O   LEU A  24       4.707  11.697   9.478  1.00  0.98           O  
ATOM    388  CG  LEU A  24       7.291  13.903   7.502  1.00  0.98           C  
ATOM    389  HG  LEU A  24       6.250  14.221   7.452  1.00  0.98           H  
ATOM    390  CD1 LEU A  24       8.170  15.060   7.986  1.00  0.98           C  
ATOM    391 HD11 LEU A  24       9.169  14.690   8.219  1.00  0.98           H  
ATOM    392 HD12 LEU A  24       7.735  15.508   8.880  1.00  0.98           H  
ATOM    393 HD13 LEU A  24       8.252  15.817   7.207  1.00  0.98           H  
ATOM    394  CD2 LEU A  24       7.763  13.540   6.103  1.00  0.98           C  
ATOM    395 HD21 LEU A  24       7.222  12.664   5.745  1.00  0.98           H  
ATOM    396 HD22 LEU A  24       7.601  14.375   5.422  1.00  0.98           H  
ATOM    397 HD23 LEU A  24       8.828  13.310   6.127  1.00  0.98           H  
ATOM    398  N   THR A  25       4.503  13.883   9.908  1.00  0.98           N  
ATOM    399  H   THR A  25       4.987  14.742  10.127  1.00  0.98           H  
ATOM    400  CA  THR A  25       3.037  13.942   9.819  1.00  0.98           C  
ATOM    401  HA  THR A  25       2.672  13.099   9.233  1.00  0.98           H  
ATOM    402  C   THR A  25       2.585  15.219   9.123  1.00  0.98           C  
ATOM    403  CB  THR A  25       2.371  13.868  11.202  1.00  0.98           C  
ATOM    404  HB  THR A  25       1.293  13.919  11.051  1.00  0.98           H  
ATOM    405  O   THR A  25       3.373  16.149   8.936  1.00  0.98           O  
ATOM    406  CG2 THR A  25       2.677  12.567  11.936  1.00  0.98           C  
ATOM    407 HG21 THR A  25       3.695  12.575  12.324  1.00  0.98           H  
ATOM    408 HG22 THR A  25       2.554  11.725  11.254  1.00  0.98           H  
ATOM    409 HG23 THR A  25       1.963  12.447  12.751  1.00  0.98           H  
ATOM    410  OG1 THR A  25       2.743  14.959  12.017  1.00  0.98           O  
ATOM    411  HG1 THR A  25       3.700  14.965  12.084  1.00  0.98           H  
ATOM    412  N   VAL A  26       1.303  15.286   8.759  1.00  0.99           N  
ATOM    413  H   VAL A  26       0.705  14.501   8.974  1.00  0.99           H  
ATOM    414  CA  VAL A  26       0.660  16.531   8.323  1.00  0.99           C  
ATOM    415  HA  VAL A  26       1.424  17.257   8.046  1.00  0.99           H  
ATOM    416  C   VAL A  26      -0.132  17.102   9.491  1.00  0.99           C  
ATOM    417  CB  VAL A  26      -0.220  16.312   7.085  1.00  0.99           C  
ATOM    418  HB  VAL A  26      -0.917  15.501   7.295  1.00  0.99           H  
ATOM    419  O   VAL A  26      -0.961  16.415  10.088  1.00  0.99           O  
ATOM    420  CG1 VAL A  26      -1.009  17.566   6.694  1.00  0.99           C  
ATOM    421 HG11 VAL A  26      -1.612  17.350   5.812  1.00  0.99           H  
ATOM    422 HG12 VAL A  26      -1.682  17.861   7.499  1.00  0.99           H  
ATOM    423 HG13 VAL A  26      -0.327  18.389   6.483  1.00  0.99           H  
ATOM    424  CG2 VAL A  26       0.646  15.950   5.877  1.00  0.99           C  
ATOM    425 HG21 VAL A  26       1.367  15.178   6.148  1.00  0.99           H  
ATOM    426 HG22 VAL A  26       0.019  15.596   5.059  1.00  0.99           H  
ATOM    427 HG23 VAL A  26       1.195  16.830   5.542  1.00  0.99           H  
ATOM    428  N   ASN A  27       0.109  18.374   9.804  1.00  0.98           N  
ATOM    429  H   ASN A  27       0.820  18.859   9.276  1.00  0.98           H  
ATOM    430  CA  ASN A  27      -0.612  19.130  10.832  1.00  0.98           C  
ATOM    431  HA  ASN A  27      -0.058  20.055  10.989  1.00  0.98           H  
ATOM    432  C   ASN A  27      -0.622  18.438  12.212  1.00  0.98           C  
ATOM    433  CB  ASN A  27      -2.016  19.526  10.312  1.00  0.98           C  
ATOM    434  HB2 ASN A  27      -2.553  20.045  11.106  1.00  0.98           H  
ATOM    435  HB3 ASN A  27      -2.581  18.628  10.062  1.00  0.98           H  
ATOM    436  O   ASN A  27      -1.645  18.440  12.891  1.00  0.98           O  
ATOM    437  CG  ASN A  27      -1.990  20.449   9.105  1.00  0.98           C  
ATOM    438  ND2 ASN A  27      -3.125  20.901   8.628  1.00  0.98           N  
ATOM    439 HD21 ASN A  27      -4.007  20.605   9.022  1.00  0.98           H  
ATOM    440 HD22 ASN A  27      -3.057  21.490   7.811  1.00  0.98           H  
ATOM    441  OD1 ASN A  27      -0.954  20.801   8.573  1.00  0.98           O  
ATOM    442  N   ASP A  28       0.511  17.848  12.622  1.00  0.98           N  
ATOM    443  H   ASP A  28       1.289  17.812  11.979  1.00  0.98           H  
ATOM    444  CA  ASP A  28       0.683  17.170  13.922  1.00  0.98           C  
ATOM    445  HA  ASP A  28       1.678  16.726  13.917  1.00  0.98           H  
ATOM    446  C   ASP A  28      -0.278  15.992  14.165  1.00  0.98           C  
ATOM    447  CB  ASP A  28       0.627  18.182  15.088  1.00  0.98           C  
ATOM    448  HB2 ASP A  28       0.766  17.649  16.029  1.00  0.98           H  
ATOM    449  HB3 ASP A  28      -0.354  18.655  15.127  1.00  0.98           H  
ATOM    450  O   ASP A  28      -0.568  15.647  15.313  1.00  0.98           O  
ATOM    451  CG  ASP A  28       1.702  19.250  15.026  1.00  0.98           C  
ATOM    452  OD1 ASP A  28       2.874  18.915  15.300  1.00  0.98           O  
ATOM    453  OD2 ASP A  28       1.407  20.442  14.766  1.00  0.98           O  
ATOM    454  N   SER A  29      -0.806  15.381  13.101  1.00  0.98           N  
ATOM    455  H   SER A  29      -0.503  15.666  12.180  1.00  0.98           H  
ATOM    456  CA  SER A  29      -1.876  14.386  13.198  1.00  0.98           C  
ATOM    457  HA  SER A  29      -2.015  14.132  14.249  1.00  0.98           H  
ATOM    458  C   SER A  29      -1.534  13.074  12.494  1.00  0.98           C  
ATOM    459  CB  SER A  29      -3.210  14.988  12.746  1.00  0.98           C  
ATOM    460  HB2 SER A  29      -4.004  14.253  12.878  1.00  0.98           H  
ATOM    461  HB3 SER A  29      -3.433  15.843  13.385  1.00  0.98           H  
ATOM    462  O   SER A  29      -0.919  13.059  11.430  1.00  0.98           O  
ATOM    463  OG  SER A  29      -3.205  15.428  11.405  1.00  0.98           O  
ATOM    464  HG  SER A  29      -2.327  15.732  11.163  1.00  0.98           H  
ATOM    465  N   PHE A  30      -1.927  11.968  13.130  1.00  0.98           N  
ATOM    466  H   PHE A  30      -2.459  12.078  13.981  1.00  0.98           H  
ATOM    467  CA  PHE A  30      -1.806  10.608  12.614  1.00  0.98           C  
ATOM    468  HA  PHE A  30      -1.657  10.639  11.535  1.00  0.98           H  
ATOM    469  C   PHE A  30      -3.093   9.826  12.951  1.00  0.98           C  
ATOM    470  CB  PHE A  30      -0.569   9.943  13.224  1.00  0.98           C  
ATOM    471  HB2 PHE A  30      -0.641   9.972  14.312  1.00  0.98           H  
ATOM    472  HB3 PHE A  30       0.315  10.508  12.930  1.00  0.98           H  
ATOM    473  O   PHE A  30      -3.295   9.504  14.130  1.00  0.98           O  
ATOM    474  CG  PHE A  30      -0.395   8.508  12.779  1.00  0.98           C  
ATOM    475  CD1 PHE A  30      -0.555   7.446  13.692  1.00  0.98           C  
ATOM    476  HD1 PHE A  30      -0.805   7.652  14.722  1.00  0.98           H  
ATOM    477  CD2 PHE A  30      -0.088   8.236  11.437  1.00  0.98           C  
ATOM    478  HD2 PHE A  30       0.035   9.040  10.725  1.00  0.98           H  
ATOM    479  CE1 PHE A  30      -0.387   6.115  13.266  1.00  0.98           C  
ATOM    480  HE1 PHE A  30      -0.501   5.295  13.959  1.00  0.98           H  
ATOM    481  CE2 PHE A  30       0.062   6.908  11.017  1.00  0.98           C  
ATOM    482  HE2 PHE A  30       0.294   6.700   9.983  1.00  0.98           H  
ATOM    483  CZ  PHE A  30      -0.077   5.846  11.923  1.00  0.98           C  
ATOM    484  HZ  PHE A  30       0.057   4.829  11.583  1.00  0.98           H  
ATOM    485  N   PRO A  31      -3.977   9.548  11.972  1.00  0.98           N  
ATOM    486  CA  PRO A  31      -3.900   9.965  10.564  1.00  0.98           C  
ATOM    487  HA  PRO A  31      -2.986   9.587  10.106  1.00  0.98           H  
ATOM    488  C   PRO A  31      -3.949  11.494  10.394  1.00  0.98           C  
ATOM    489  CB  PRO A  31      -5.098   9.294   9.883  1.00  0.98           C  
ATOM    490  HB2 PRO A  31      -5.468   9.859   9.028  1.00  0.98           H  
ATOM    491  HB3 PRO A  31      -4.820   8.285   9.579  1.00  0.98           H  
ATOM    492  O   PRO A  31      -4.335  12.220  11.311  1.00  0.98           O  
ATOM    493  CG  PRO A  31      -6.128   9.220  11.009  1.00  0.98           C  
ATOM    494  HG2 PRO A  31      -6.874   8.444  10.832  1.00  0.98           H  
ATOM    495  HG3 PRO A  31      -6.605  10.192  11.137  1.00  0.98           H  
ATOM    496  CD  PRO A  31      -5.257   8.904  12.222  1.00  0.98           C  
ATOM    497  HD2 PRO A  31      -5.102   7.828  12.291  1.00  0.98           H  
ATOM    498  HD3 PRO A  31      -5.724   9.279  13.133  1.00  0.98           H  
ATOM    499  N   GLY A  32      -3.540  11.965   9.219  1.00  0.99           N  
ATOM    500  H   GLY A  32      -3.271  11.299   8.508  1.00  0.99           H  
ATOM    501  CA  GLY A  32      -3.548  13.367   8.815  1.00  0.99           C  
ATOM    502  HA2 GLY A  32      -2.960  13.943   9.530  1.00  0.99           H  
ATOM    503  HA3 GLY A  32      -3.057  13.443   7.845  1.00  0.99           H  
ATOM    504  C   GLY A  32      -4.954  13.977   8.687  1.00  0.99           C  
ATOM    505  O   GLY A  32      -5.962  13.273   8.802  1.00  0.99           O  
ATOM    506  N   PRO A  33      -5.052  15.292   8.411  1.00  0.98           N  
ATOM    507  CA  PRO A  33      -6.328  15.993   8.307  1.00  0.98           C  
ATOM    508  HA  PRO A  33      -6.870  15.885   9.246  1.00  0.98           H  
ATOM    509  C   PRO A  33      -7.209  15.466   7.168  1.00  0.98           C  
ATOM    510  CB  PRO A  33      -5.970  17.467   8.095  1.00  0.98           C  
ATOM    511  HB2 PRO A  33      -6.703  17.990   7.481  1.00  0.98           H  
ATOM    512  HB3 PRO A  33      -5.862  17.958   9.062  1.00  0.98           H  
ATOM    513  O   PRO A  33      -6.737  15.105   6.088  1.00  0.98           O  
ATOM    514  CG  PRO A  33      -4.607  17.392   7.408  1.00  0.98           C  
ATOM    515  HG2 PRO A  33      -4.033  18.309   7.543  1.00  0.98           H  
ATOM    516  HG3 PRO A  33      -4.737  17.169   6.349  1.00  0.98           H  
ATOM    517  CD  PRO A  33      -3.956  16.200   8.106  1.00  0.98           C  
ATOM    518  HD2 PRO A  33      -3.485  16.526   9.033  1.00  0.98           H  
ATOM    519  HD3 PRO A  33      -3.217  15.739   7.450  1.00  0.98           H  
ATOM    520  N   GLU A  34      -8.520  15.499   7.394  1.00  0.98           N  
ATOM    521  H   GLU A  34      -8.856  15.794   8.299  1.00  0.98           H  
ATOM    522  CA  GLU A  34      -9.506  15.170   6.368  1.00  0.98           C  
ATOM    523  HA  GLU A  34      -9.138  14.323   5.789  1.00  0.98           H  
ATOM    524  C   GLU A  34      -9.748  16.348   5.419  1.00  0.98           C  
ATOM    525  CB  GLU A  34     -10.842  14.768   6.995  1.00  0.98           C  
ATOM    526  HB2 GLU A  34     -11.245  15.631   7.526  1.00  0.98           H  
ATOM    527  HB3 GLU A  34     -11.531  14.511   6.190  1.00  0.98           H  
ATOM    528  O   GLU A  34      -9.939  17.489   5.849  1.00  0.98           O  
ATOM    529  CG  GLU A  34     -10.756  13.582   7.962  1.00  0.98           C  
ATOM    530  HG2 GLU A  34     -10.155  13.864   8.827  1.00  0.98           H  
ATOM    531  HG3 GLU A  34     -10.271  12.741   7.467  1.00  0.98           H  
ATOM    532  CD  GLU A  34     -12.153  13.185   8.442  1.00  0.98           C  
ATOM    533  OE1 GLU A  34     -12.379  11.996   8.741  1.00  0.98           O  
ATOM    534  OE2 GLU A  34     -13.034  14.074   8.529  1.00  0.98           O  
ATOM    535  N   ILE A  35      -9.843  16.050   4.127  1.00  0.99           N  
ATOM    536  H   ILE A  35      -9.662  15.096   3.849  1.00  0.99           H  
ATOM    537  CA  ILE A  35     -10.415  16.953   3.126  1.00  0.99           C  
ATOM    538  HA  ILE A  35     -10.344  17.980   3.483  1.00  0.99           H  
ATOM    539  C   ILE A  35     -11.898  16.608   2.977  1.00  0.99           C  
ATOM    540  CB  ILE A  35      -9.614  16.865   1.811  1.00  0.99           C  
ATOM    541  HB  ILE A  35      -9.523  15.812   1.541  1.00  0.99           H  
ATOM    542  O   ILE A  35     -12.266  15.441   2.877  1.00  0.99           O  
ATOM    543  CG1 ILE A  35      -8.197  17.442   2.042  1.00  0.99           C  
ATOM    544 HG12 ILE A  35      -8.273  18.496   2.310  1.00  0.99           H  
ATOM    545 HG13 ILE A  35      -7.725  16.918   2.873  1.00  0.99           H  
ATOM    546  CG2 ILE A  35     -10.334  17.586   0.659  1.00  0.99           C  
ATOM    547 HG21 ILE A  35     -10.479  18.640   0.900  1.00  0.99           H  
ATOM    548 HG22 ILE A  35     -11.296  17.113   0.465  1.00  0.99           H  
ATOM    549 HG23 ILE A  35      -9.756  17.504  -0.261  1.00  0.99           H  
ATOM    550  CD1 ILE A  35      -7.261  17.310   0.837  1.00  0.99           C  
ATOM    551 HD11 ILE A  35      -7.587  17.957   0.022  1.00  0.99           H  
ATOM    552 HD12 ILE A  35      -7.238  16.274   0.497  1.00  0.99           H  
ATOM    553 HD13 ILE A  35      -6.255  17.613   1.127  1.00  0.99           H  
ATOM    554  N   ARG A  36     -12.770  17.618   2.978  1.00  0.98           N  
ATOM    555  H   ARG A  36     -12.394  18.555   2.957  1.00  0.98           H  
ATOM    556  CA  ARG A  36     -14.230  17.454   2.899  1.00  0.98           C  
ATOM    557  HA  ARG A  36     -14.474  16.429   2.619  1.00  0.98           H  
ATOM    558  C   ARG A  36     -14.769  18.355   1.797  1.00  0.98           C  
ATOM    559  CB  ARG A  36     -14.871  17.755   4.266  1.00  0.98           C  
ATOM    560  HB2 ARG A  36     -14.472  18.691   4.654  1.00  0.98           H  
ATOM    561  HB3 ARG A  36     -15.947  17.875   4.133  1.00  0.98           H  
ATOM    562  O   ARG A  36     -14.767  19.574   1.946  1.00  0.98           O  
ATOM    563  CG  ARG A  36     -14.625  16.631   5.285  1.00  0.98           C  
ATOM    564  HG2 ARG A  36     -13.553  16.490   5.427  1.00  0.98           H  
ATOM    565  HG3 ARG A  36     -15.051  15.704   4.901  1.00  0.98           H  
ATOM    566  CD  ARG A  36     -15.269  16.930   6.644  1.00  0.98           C  
ATOM    567  HD2 ARG A  36     -16.328  17.148   6.505  1.00  0.98           H  
ATOM    568  HD3 ARG A  36     -14.793  17.812   7.071  1.00  0.98           H  
ATOM    569  NE  ARG A  36     -15.098  15.793   7.575  1.00  0.98           N  
ATOM    570  HE  ARG A  36     -14.170  15.578   7.910  1.00  0.98           H  
ATOM    571  NH1 ARG A  36     -17.173  14.814   7.410  1.00  0.98           N  
ATOM    572 HH11 ARG A  36     -17.422  15.356   6.595  1.00  0.98           H  
ATOM    573 HH12 ARG A  36     -17.791  14.029   7.558  1.00  0.98           H  
ATOM    574  NH2 ARG A  36     -15.681  13.946   8.762  1.00  0.98           N  
ATOM    575 HH21 ARG A  36     -16.314  13.168   8.884  1.00  0.98           H  
ATOM    576 HH22 ARG A  36     -14.695  13.823   8.940  1.00  0.98           H  
ATOM    577  CZ  ARG A  36     -15.984  14.872   7.913  1.00  0.98           C  
ATOM    578  N   VAL A  37     -15.219  17.749   0.707  1.00  0.98           N  
ATOM    579  H   VAL A  37     -15.231  16.739   0.699  1.00  0.98           H  
ATOM    580  CA  VAL A  37     -15.579  18.409  -0.559  1.00  0.98           C  
ATOM    581  HA  VAL A  37     -15.815  19.458  -0.381  1.00  0.98           H  
ATOM    582  C   VAL A  37     -16.820  17.750  -1.162  1.00  0.98           C  
ATOM    583  CB  VAL A  37     -14.401  18.341  -1.554  1.00  0.98           C  
ATOM    584  HB  VAL A  37     -14.726  18.763  -2.505  1.00  0.98           H  
ATOM    585  O   VAL A  37     -17.238  16.692  -0.709  1.00  0.98           O  
ATOM    586  CG1 VAL A  37     -13.213  19.180  -1.070  1.00  0.98           C  
ATOM    587 HG11 VAL A  37     -13.543  20.194  -0.846  1.00  0.98           H  
ATOM    588 HG12 VAL A  37     -12.787  18.750  -0.164  1.00  0.98           H  
ATOM    589 HG13 VAL A  37     -12.446  19.214  -1.844  1.00  0.98           H  
ATOM    590  CG2 VAL A  37     -13.941  16.899  -1.802  1.00  0.98           C  
ATOM    591 HG21 VAL A  37     -14.755  16.315  -2.233  1.00  0.98           H  
ATOM    592 HG22 VAL A  37     -13.108  16.883  -2.505  1.00  0.98           H  
ATOM    593 HG23 VAL A  37     -13.608  16.424  -0.880  1.00  0.98           H  
ATOM    594  N   GLN A  38     -17.437  18.354  -2.171  1.00  0.98           N  
ATOM    595  H   GLN A  38     -17.099  19.254  -2.480  1.00  0.98           H  
ATOM    596  CA  GLN A  38     -18.504  17.737  -2.965  1.00  0.98           C  
ATOM    597  HA  GLN A  38     -18.834  16.816  -2.485  1.00  0.98           H  
ATOM    598  C   GLN A  38     -18.001  17.371  -4.365  1.00  0.98           C  
ATOM    599  CB  GLN A  38     -19.719  18.675  -3.070  1.00  0.98           C  
ATOM    600  HB2 GLN A  38     -20.537  18.117  -3.526  1.00  0.98           H  
ATOM    601  HB3 GLN A  38     -19.477  19.511  -3.726  1.00  0.98           H  
ATOM    602  O   GLN A  38     -17.065  17.993  -4.870  1.00  0.98           O  
ATOM    603  CG  GLN A  38     -20.183  19.233  -1.718  1.00  0.98           C  
ATOM    604  HG2 GLN A  38     -19.487  20.006  -1.391  1.00  0.98           H  
ATOM    605  HG3 GLN A  38     -20.186  18.440  -0.970  1.00  0.98           H  
ATOM    606  CD  GLN A  38     -21.577  19.836  -1.798  1.00  0.98           C  
ATOM    607  NE2 GLN A  38     -22.611  19.035  -1.670  1.00  0.98           N  
ATOM    608 HE21 GLN A  38     -22.472  18.041  -1.785  1.00  0.98           H  
ATOM    609 HE22 GLN A  38     -23.532  19.442  -1.744  1.00  0.98           H  
ATOM    610  OE1 GLN A  38     -21.782  21.026  -1.994  1.00  0.98           O  
ATOM    611  N   LYS A  39     -18.666  16.432  -5.045  1.00  0.98           N  
ATOM    612  H   LYS A  39     -19.347  15.866  -4.560  1.00  0.98           H  
ATOM    613  CA  LYS A  39     -18.451  16.224  -6.485  1.00  0.98           C  
ATOM    614  HA  LYS A  39     -17.430  15.873  -6.632  1.00  0.98           H  
ATOM    615  C   LYS A  39     -18.636  17.532  -7.258  1.00  0.98           C  
ATOM    616  CB  LYS A  39     -19.401  15.147  -6.998  1.00  0.98           C  
ATOM    617  HB2 LYS A  39     -20.426  15.448  -6.784  1.00  0.98           H  
ATOM    618  HB3 LYS A  39     -19.193  14.232  -6.443  1.00  0.98           H  
ATOM    619  O   LYS A  39     -19.643  18.229  -7.111  1.00  0.98           O  
ATOM    620  CG  LYS A  39     -19.252  14.866  -8.509  1.00  0.98           C  
ATOM    621  HG2 LYS A  39     -19.400  15.770  -9.100  1.00  0.98           H  
ATOM    622  HG3 LYS A  39     -18.262  14.453  -8.706  1.00  0.98           H  
ATOM    623  CD  LYS A  39     -20.329  13.852  -8.882  1.00  0.98           C  
ATOM    624  HD2 LYS A  39     -20.278  13.093  -8.102  1.00  0.98           H  
ATOM    625  HD3 LYS A  39     -21.319  14.304  -8.823  1.00  0.98           H  
ATOM    626  CE  LYS A  39     -20.171  13.122 -10.209  1.00  0.98           C  
ATOM    627  HE2 LYS A  39     -20.851  13.563 -10.938  1.00  0.98           H  
ATOM    628  HE3 LYS A  39     -19.146  13.234 -10.563  1.00  0.98           H  
ATOM    629  NZ  LYS A  39     -20.479  11.683  -9.989  1.00  0.98           N  
ATOM    630  HZ1 LYS A  39     -19.668  11.230  -9.592  1.00  0.98           H  
ATOM    631  HZ2 LYS A  39     -20.714  11.178 -10.831  1.00  0.98           H  
ATOM    632  HZ3 LYS A  39     -21.188  11.545  -9.283  1.00  0.98           H  
ATOM    633  N   GLY A  40     -17.665  17.837  -8.110  1.00  0.97           N  
ATOM    634  H   GLY A  40     -16.891  17.190  -8.165  1.00  0.97           H  
ATOM    635  CA  GLY A  40     -17.543  19.071  -8.880  1.00  0.97           C  
ATOM    636  HA2 GLY A  40     -18.536  19.441  -9.137  1.00  0.97           H  
ATOM    637  HA3 GLY A  40     -17.004  18.847  -9.801  1.00  0.97           H  
ATOM    638  C   GLY A  40     -16.785  20.191  -8.161  1.00  0.97           C  
ATOM    639  O   GLY A  40     -16.637  21.279  -8.723  1.00  0.97           O  
ATOM    640  N   ASP A  41     -16.316  19.967  -6.933  1.00  0.98           N  
ATOM    641  H   ASP A  41     -16.476  19.070  -6.496  1.00  0.98           H  
ATOM    642  CA  ASP A  41     -15.468  20.923  -6.230  1.00  0.98           C  
ATOM    643  HA  ASP A  41     -15.833  21.926  -6.453  1.00  0.98           H  
ATOM    644  C   ASP A  41     -14.015  20.877  -6.714  1.00  0.98           C  
ATOM    645  CB  ASP A  41     -15.546  20.733  -4.708  1.00  0.98           C  
ATOM    646  HB2 ASP A  41     -15.320  19.696  -4.460  1.00  0.98           H  
ATOM    647  HB3 ASP A  41     -14.770  21.345  -4.249  1.00  0.98           H  
ATOM    648  O   ASP A  41     -13.529  19.911  -7.302  1.00  0.98           O  
ATOM    649  CG  ASP A  41     -16.876  21.164  -4.082  1.00  0.98           C  
ATOM    650  OD1 ASP A  41     -17.699  21.816  -4.767  1.00  0.98           O  
ATOM    651  OD2 ASP A  41     -17.009  21.029  -2.847  1.00  0.98           O  
ATOM    652  N   THR A  42     -13.298  21.959  -6.431  1.00  0.98           N  
ATOM    653  H   THR A  42     -13.754  22.718  -5.945  1.00  0.98           H  
ATOM    654  CA  THR A  42     -11.849  22.055  -6.610  1.00  0.98           C  
ATOM    655  HA  THR A  42     -11.455  21.093  -6.937  1.00  0.98           H  
ATOM    656  C   THR A  42     -11.216  22.400  -5.271  1.00  0.98           C  
ATOM    657  CB  THR A  42     -11.507  23.103  -7.676  1.00  0.98           C  
ATOM    658  HB  THR A  42     -11.856  24.079  -7.338  1.00  0.98           H  
ATOM    659  O   THR A  42     -11.688  23.311  -4.588  1.00  0.98           O  
ATOM    660  CG2 THR A  42     -10.015  23.200  -7.987  1.00  0.98           C  
ATOM    661 HG21 THR A  42      -9.636  22.231  -8.310  1.00  0.98           H  
ATOM    662 HG22 THR A  42      -9.460  23.528  -7.108  1.00  0.98           H  
ATOM    663 HG23 THR A  42      -9.856  23.921  -8.789  1.00  0.98           H  
ATOM    664  OG1 THR A  42     -12.175  22.781  -8.876  1.00  0.98           O  
ATOM    665  HG1 THR A  42     -12.620  21.942  -8.729  1.00  0.98           H  
ATOM    666  N   ALA A  43     -10.152  21.701  -4.890  1.00  0.99           N  
ATOM    667  H   ALA A  43      -9.795  20.991  -5.513  1.00  0.99           H  
ATOM    668  CA  ALA A  43      -9.340  22.038  -3.729  1.00  0.99           C  
ATOM    669  HA  ALA A  43      -9.798  22.869  -3.192  1.00  0.99           H  
ATOM    670  C   ALA A  43      -7.949  22.492  -4.173  1.00  0.99           C  
ATOM    671  CB  ALA A  43      -9.285  20.854  -2.760  1.00  0.99           C  
ATOM    672  HB1 ALA A  43      -8.843  19.988  -3.254  1.00  0.99           H  
ATOM    673  HB2 ALA A  43      -8.668  21.113  -1.900  1.00  0.99           H  
ATOM    674  HB3 ALA A  43     -10.289  20.611  -2.413  1.00  0.99           H  
ATOM    675  O   ALA A  43      -7.342  21.891  -5.056  1.00  0.99           O  
ATOM    676  N   PHE A  44      -7.440  23.541  -3.537  1.00  0.98           N  
ATOM    677  H   PHE A  44      -8.017  24.021  -2.861  1.00  0.98           H  
ATOM    678  CA  PHE A  44      -6.037  23.923  -3.601  1.00  0.98           C  
ATOM    679  HA  PHE A  44      -5.540  23.381  -4.406  1.00  0.98           H  
ATOM    680  C   PHE A  44      -5.385  23.544  -2.279  1.00  0.98           C  
ATOM    681  CB  PHE A  44      -5.905  25.419  -3.891  1.00  0.98           C  
ATOM    682  HB2 PHE A  44      -6.482  25.973  -3.151  1.00  0.98           H  
ATOM    683  HB3 PHE A  44      -4.860  25.706  -3.779  1.00  0.98           H  
ATOM    684  O   PHE A  44      -5.765  24.075  -1.233  1.00  0.98           O  
ATOM    685  CG  PHE A  44      -6.367  25.806  -5.279  1.00  0.98           C  
ATOM    686  CD1 PHE A  44      -5.469  25.748  -6.361  1.00  0.98           C  
ATOM    687  HD1 PHE A  44      -4.452  25.420  -6.203  1.00  0.98           H  
ATOM    688  CD2 PHE A  44      -7.704  26.187  -5.496  1.00  0.98           C  
ATOM    689  HD2 PHE A  44      -8.396  26.207  -4.666  1.00  0.98           H  
ATOM    690  CE1 PHE A  44      -5.904  26.081  -7.655  1.00  0.98           C  
ATOM    691  HE1 PHE A  44      -5.224  26.003  -8.490  1.00  0.98           H  
ATOM    692  CE2 PHE A  44      -8.141  26.510  -6.793  1.00  0.98           C  
ATOM    693  HE2 PHE A  44      -9.173  26.773  -6.969  1.00  0.98           H  
ATOM    694  CZ  PHE A  44      -7.241  26.456  -7.872  1.00  0.98           C  
ATOM    695  HZ  PHE A  44      -7.580  26.669  -8.875  1.00  0.98           H  
ATOM    696  N   VAL A  45      -4.423  22.629  -2.318  1.00  0.99           N  
ATOM    697  H   VAL A  45      -4.148  22.244  -3.211  1.00  0.99           H  
ATOM    698  CA  VAL A  45      -3.699  22.198  -1.120  1.00  0.99           C  
ATOM    699  HA  VAL A  45      -4.154  22.657  -0.241  1.00  0.99           H  
ATOM    700  C   VAL A  45      -2.270  22.697  -1.214  1.00  0.99           C  
ATOM    701  CB  VAL A  45      -3.766  20.679  -0.894  1.00  0.99           C  
ATOM    702  HB  VAL A  45      -3.261  20.167  -1.713  1.00  0.99           H  
ATOM    703  O   VAL A  45      -1.529  22.296  -2.111  1.00  0.99           O  
ATOM    704  CG1 VAL A  45      -3.061  20.354   0.434  1.00  0.99           C  
ATOM    705 HG11 VAL A  45      -1.979  20.389   0.300  1.00  0.99           H  
ATOM    706 HG12 VAL A  45      -3.338  19.362   0.791  1.00  0.99           H  
ATOM    707 HG13 VAL A  45      -3.351  21.066   1.206  1.00  0.99           H  
ATOM    708  CG2 VAL A  45      -5.217  20.175  -0.824  1.00  0.99           C  
ATOM    709 HG21 VAL A  45      -5.805  20.556  -1.659  1.00  0.99           H  
ATOM    710 HG22 VAL A  45      -5.230  19.086  -0.870  1.00  0.99           H  
ATOM    711 HG23 VAL A  45      -5.692  20.478   0.109  1.00  0.99           H  
ATOM    712  N   THR A  46      -1.883  23.588  -0.304  1.00  0.98           N  
ATOM    713  H   THR A  46      -2.538  23.861   0.415  1.00  0.98           H  
ATOM    714  CA  THR A  46      -0.501  24.060  -0.199  1.00  0.98           C  
ATOM    715  HA  THR A  46      -0.009  23.943  -1.164  1.00  0.98           H  
ATOM    716  C   THR A  46       0.245  23.200   0.805  1.00  0.98           C  
ATOM    717  CB  THR A  46      -0.407  25.545   0.158  1.00  0.98           C  
ATOM    718  HB  THR A  46      -0.774  25.717   1.170  1.00  0.98           H  
ATOM    719  O   THR A  46      -0.026  23.239   2.004  1.00  0.98           O  
ATOM    720  CG2 THR A  46       1.034  26.044   0.035  1.00  0.98           C  
ATOM    721 HG21 THR A  46       1.429  25.821  -0.956  1.00  0.98           H  
ATOM    722 HG22 THR A  46       1.660  25.564   0.787  1.00  0.98           H  
ATOM    723 HG23 THR A  46       1.056  27.122   0.191  1.00  0.98           H  
ATOM    724  OG1 THR A  46      -1.183  26.297  -0.751  1.00  0.98           O  
ATOM    725  HG1 THR A  46      -1.963  26.544  -0.249  1.00  0.98           H  
ATOM    726  N   VAL A  47       1.201  22.422   0.309  1.00  0.98           N  
ATOM    727  H   VAL A  47       1.358  22.433  -0.688  1.00  0.98           H  
ATOM    728  CA  VAL A  47       2.060  21.563   1.119  1.00  0.98           C  
ATOM    729  HA  VAL A  47       1.530  21.271   2.025  1.00  0.98           H  
ATOM    730  C   VAL A  47       3.302  22.356   1.508  1.00  0.98           C  
ATOM    731  CB  VAL A  47       2.416  20.275   0.356  1.00  0.98           C  
ATOM    732  HB  VAL A  47       2.981  20.541  -0.537  1.00  0.98           H  
ATOM    733  O   VAL A  47       4.140  22.663   0.665  1.00  0.98           O  
ATOM    734  CG1 VAL A  47       3.258  19.339   1.231  1.00  0.98           C  
ATOM    735 HG11 VAL A  47       4.194  19.817   1.518  1.00  0.98           H  
ATOM    736 HG12 VAL A  47       3.494  18.431   0.674  1.00  0.98           H  
ATOM    737 HG13 VAL A  47       2.692  19.066   2.121  1.00  0.98           H  
ATOM    738  CG2 VAL A  47       1.165  19.509  -0.092  1.00  0.98           C  
ATOM    739 HG21 VAL A  47       0.570  20.112  -0.778  1.00  0.98           H  
ATOM    740 HG22 VAL A  47       1.456  18.604  -0.625  1.00  0.98           H  
ATOM    741 HG23 VAL A  47       0.554  19.236   0.769  1.00  0.98           H  
ATOM    742  N   TYR A  48       3.426  22.694   2.786  1.00  0.98           N  
ATOM    743  H   TYR A  48       2.685  22.404   3.407  1.00  0.98           H  
ATOM    744  CA  TYR A  48       4.598  23.317   3.390  1.00  0.98           C  
ATOM    745  HA  TYR A  48       5.160  23.861   2.631  1.00  0.98           H  
ATOM    746  C   TYR A  48       5.495  22.232   3.977  1.00  0.98           C  
ATOM    747  CB  TYR A  48       4.159  24.304   4.480  1.00  0.98           C  
ATOM    748  HB2 TYR A  48       5.048  24.702   4.968  1.00  0.98           H  
ATOM    749  HB3 TYR A  48       3.583  23.772   5.237  1.00  0.98           H  
ATOM    750  O   TYR A  48       5.202  21.695   5.047  1.00  0.98           O  
ATOM    751  CG  TYR A  48       3.326  25.460   3.973  1.00  0.98           C  
ATOM    752  CD1 TYR A  48       3.960  26.628   3.509  1.00  0.98           C  
ATOM    753  HD1 TYR A  48       5.038  26.692   3.516  1.00  0.98           H  
ATOM    754  CD2 TYR A  48       1.922  25.361   3.957  1.00  0.98           C  
ATOM    755  HD2 TYR A  48       1.430  24.457   4.284  1.00  0.98           H  
ATOM    756  CE1 TYR A  48       3.190  27.700   3.021  1.00  0.98           C  
ATOM    757  HE1 TYR A  48       3.671  28.591   2.646  1.00  0.98           H  
ATOM    758  CE2 TYR A  48       1.150  26.438   3.486  1.00  0.98           C  
ATOM    759  HE2 TYR A  48       0.073  26.373   3.451  1.00  0.98           H  
ATOM    760  OH  TYR A  48       1.038  28.638   2.541  1.00  0.98           O  
ATOM    761  HH  TYR A  48       1.572  29.337   2.159  1.00  0.98           H  
ATOM    762  CZ  TYR A  48       1.780  27.606   3.016  1.00  0.98           C  
ATOM    763  N   ASN A  49       6.604  21.924   3.305  1.00  0.98           N  
ATOM    764  H   ASN A  49       6.844  22.432   2.466  1.00  0.98           H  
ATOM    765  CA  ASN A  49       7.533  20.923   3.808  1.00  0.98           C  
ATOM    766  HA  ASN A  49       6.957  20.146   4.310  1.00  0.98           H  
ATOM    767  C   ASN A  49       8.474  21.537   4.853  1.00  0.98           C  
ATOM    768  CB  ASN A  49       8.275  20.234   2.651  1.00  0.98           C  
ATOM    769  HB2 ASN A  49       8.912  20.953   2.137  1.00  0.98           H  
ATOM    770  HB3 ASN A  49       7.556  19.825   1.941  1.00  0.98           H  
ATOM    771  O   ASN A  49       9.429  22.233   4.518  1.00  0.98           O  
ATOM    772  CG  ASN A  49       9.129  19.090   3.175  1.00  0.98           C  
ATOM    773  ND2 ASN A  49       9.946  18.493   2.353  1.00  0.98           N  
ATOM    774 HD21 ASN A  49      10.447  17.698   2.724  1.00  0.98           H  
ATOM    775 HD22 ASN A  49       9.948  18.705   1.366  1.00  0.98           H  
ATOM    776  OD1 ASN A  49       9.070  18.727   4.338  1.00  0.98           O  
ATOM    777  N   GLN A  50       8.210  21.279   6.130  1.00  0.98           N  
ATOM    778  H   GLN A  50       7.409  20.701   6.341  1.00  0.98           H  
ATOM    779  CA  GLN A  50       9.089  21.605   7.257  1.00  0.98           C  
ATOM    780  HA  GLN A  50       9.876  22.277   6.916  1.00  0.98           H  
ATOM    781  C   GLN A  50       9.805  20.358   7.810  1.00  0.98           C  
ATOM    782  CB  GLN A  50       8.296  22.329   8.357  1.00  0.98           C  
ATOM    783  HB2 GLN A  50       7.537  21.652   8.750  1.00  0.98           H  
ATOM    784  HB3 GLN A  50       8.978  22.589   9.166  1.00  0.98           H  
ATOM    785  O   GLN A  50      10.453  20.441   8.852  1.00  0.98           O  
ATOM    786  CG  GLN A  50       7.598  23.608   7.878  1.00  0.98           C  
ATOM    787  HG2 GLN A  50       6.878  23.357   7.098  1.00  0.98           H  
ATOM    788  HG3 GLN A  50       8.338  24.288   7.456  1.00  0.98           H  
ATOM    789  CD  GLN A  50       6.852  24.329   8.998  1.00  0.98           C  
ATOM    790  NE2 GLN A  50       6.036  25.304   8.663  1.00  0.98           N  
ATOM    791 HE21 GLN A  50       5.505  25.707   9.422  1.00  0.98           H  
ATOM    792 HE22 GLN A  50       5.831  25.482   7.690  1.00  0.98           H  
ATOM    793  OE1 GLN A  50       6.981  24.067  10.183  1.00  0.98           O  
ATOM    794  N   GLY A  51       9.686  19.219   7.123  1.00  0.97           N  
ATOM    795  H   GLY A  51       9.172  19.230   6.254  1.00  0.97           H  
ATOM    796  CA  GLY A  51      10.384  17.980   7.433  1.00  0.97           C  
ATOM    797  HA2 GLY A  51       9.908  17.165   6.888  1.00  0.97           H  
ATOM    798  HA3 GLY A  51      10.306  17.779   8.502  1.00  0.97           H  
ATOM    799  C   GLY A  51      11.864  17.994   7.030  1.00  0.97           C  
ATOM    800  O   GLY A  51      12.340  18.948   6.402  1.00  0.97           O  
ATOM    801  N   PRO A  52      12.609  16.937   7.395  1.00  0.95           N  
ATOM    802  CA  PRO A  52      14.048  16.851   7.147  1.00  0.95           C  
ATOM    803  HA  PRO A  52      14.516  17.815   7.347  1.00  0.95           H  
ATOM    804  C   PRO A  52      14.413  16.444   5.709  1.00  0.95           C  
ATOM    805  CB  PRO A  52      14.555  15.837   8.175  1.00  0.95           C  
ATOM    806  HB2 PRO A  52      15.439  15.301   7.829  1.00  0.95           H  
ATOM    807  HB3 PRO A  52      14.766  16.345   9.116  1.00  0.95           H  
ATOM    808  O   PRO A  52      15.518  16.750   5.265  1.00  0.95           O  
ATOM    809  CG  PRO A  52      13.367  14.900   8.365  1.00  0.95           C  
ATOM    810  HG2 PRO A  52      13.362  14.155   7.569  1.00  0.95           H  
ATOM    811  HG3 PRO A  52      13.398  14.406   9.336  1.00  0.95           H  
ATOM    812  CD  PRO A  52      12.156  15.814   8.212  1.00  0.95           C  
ATOM    813  HD2 PRO A  52      11.847  16.167   9.196  1.00  0.95           H  
ATOM    814  HD3 PRO A  52      11.343  15.272   7.729  1.00  0.95           H  
ATOM    815  N   TYR A  53      13.504  15.804   4.969  1.00  0.95           N  
ATOM    816  H   TYR A  53      12.616  15.577   5.392  1.00  0.95           H  
ATOM    817  CA  TYR A  53      13.717  15.326   3.597  1.00  0.95           C  
ATOM    818  HA  TYR A  53      14.636  15.763   3.207  1.00  0.95           H  
ATOM    819  C   TYR A  53      12.592  15.765   2.652  1.00  0.95           C  
ATOM    820  CB  TYR A  53      13.916  13.801   3.603  1.00  0.95           C  
ATOM    821  HB2 TYR A  53      14.887  13.591   4.053  1.00  0.95           H  
ATOM    822  HB3 TYR A  53      13.962  13.432   2.579  1.00  0.95           H  
ATOM    823  O   TYR A  53      11.567  16.303   3.074  1.00  0.95           O  
ATOM    824  CG  TYR A  53      12.858  13.018   4.357  1.00  0.95           C  
ATOM    825  CD1 TYR A  53      13.151  12.510   5.636  1.00  0.95           C  
ATOM    826  HD1 TYR A  53      14.139  12.634   6.056  1.00  0.95           H  
ATOM    827  CD2 TYR A  53      11.594  12.777   3.785  1.00  0.95           C  
ATOM    828  HD2 TYR A  53      11.368  13.120   2.787  1.00  0.95           H  
ATOM    829  CE1 TYR A  53      12.177  11.803   6.364  1.00  0.95           C  
ATOM    830  HE1 TYR A  53      12.414  11.405   7.339  1.00  0.95           H  
ATOM    831  CE2 TYR A  53      10.623  12.049   4.498  1.00  0.95           C  
ATOM    832  HE2 TYR A  53       9.662  11.834   4.055  1.00  0.95           H  
ATOM    833  OH  TYR A  53       9.972  10.867   6.482  1.00  0.95           O  
ATOM    834  HH  TYR A  53      10.350  10.460   7.265  1.00  0.95           H  
ATOM    835  CZ  TYR A  53      10.910  11.565   5.791  1.00  0.95           C  
ATOM    836  N   GLY A  54      12.812  15.602   1.345  1.00  0.95           N  
ATOM    837  H   GLY A  54      13.633  15.087   1.062  1.00  0.95           H  
ATOM    838  CA  GLY A  54      11.828  15.956   0.325  1.00  0.95           C  
ATOM    839  HA2 GLY A  54      11.483  16.970   0.524  1.00  0.95           H  
ATOM    840  HA3 GLY A  54      12.302  15.936  -0.656  1.00  0.95           H  
ATOM    841  C   GLY A  54      10.621  15.010   0.321  1.00  0.95           C  
ATOM    842  O   GLY A  54      10.787  13.816   0.540  1.00  0.95           O  
ATOM    843  N   ILE A  55       9.426  15.533   0.042  1.00  0.97           N  
ATOM    844  H   ILE A  55       9.358  16.523  -0.144  1.00  0.97           H  
ATOM    845  CA  ILE A  55       8.175  14.756   0.058  1.00  0.97           C  
ATOM    846  HA  ILE A  55       8.422  13.701  -0.055  1.00  0.97           H  
ATOM    847  C   ILE A  55       7.263  15.129  -1.107  1.00  0.97           C  
ATOM    848  CB  ILE A  55       7.459  14.928   1.418  1.00  0.97           C  
ATOM    849  HB  ILE A  55       8.193  14.710   2.194  1.00  0.97           H  
ATOM    850  O   ILE A  55       7.281  16.263  -1.586  1.00  0.97           O  
ATOM    851  CG1 ILE A  55       6.296  13.922   1.571  1.00  0.97           C  
ATOM    852 HG12 ILE A  55       5.420  14.278   1.029  1.00  0.97           H  
ATOM    853 HG13 ILE A  55       6.593  12.960   1.154  1.00  0.97           H  
ATOM    854  CG2 ILE A  55       6.957  16.374   1.626  1.00  0.97           C  
ATOM    855 HG21 ILE A  55       6.615  16.503   2.652  1.00  0.97           H  
ATOM    856 HG22 ILE A  55       7.767  17.081   1.447  1.00  0.97           H  
ATOM    857 HG23 ILE A  55       6.134  16.596   0.946  1.00  0.97           H  
ATOM    858  CD1 ILE A  55       5.903  13.689   3.027  1.00  0.97           C  
ATOM    859 HD11 ILE A  55       6.774  13.318   3.568  1.00  0.97           H  
ATOM    860 HD12 ILE A  55       5.527  14.608   3.478  1.00  0.97           H  
ATOM    861 HD13 ILE A  55       5.124  12.929   3.081  1.00  0.97           H  
ATOM    862  N   THR A  56       6.427  14.198  -1.537  1.00  0.97           N  
ATOM    863  H   THR A  56       6.519  13.257  -1.182  1.00  0.97           H  
ATOM    864  CA  THR A  56       5.301  14.450  -2.434  1.00  0.97           C  
ATOM    865  HA  THR A  56       5.204  15.519  -2.625  1.00  0.97           H  
ATOM    866  C   THR A  56       4.000  13.974  -1.801  1.00  0.97           C  
ATOM    867  CB  THR A  56       5.498  13.750  -3.771  1.00  0.97           C  
ATOM    868  HB  THR A  56       4.640  14.037  -4.379  1.00  0.97           H  
ATOM    869  O   THR A  56       4.029  13.088  -0.954  1.00  0.97           O  
ATOM    870  CG2 THR A  56       6.777  14.166  -4.496  1.00  0.97           C  
ATOM    871 HG21 THR A  56       7.646  13.766  -3.974  1.00  0.97           H  
ATOM    872 HG22 THR A  56       6.842  15.253  -4.548  1.00  0.97           H  
ATOM    873 HG23 THR A  56       6.758  13.757  -5.506  1.00  0.97           H  
ATOM    874  OG1 THR A  56       5.509  12.357  -3.585  1.00  0.97           O  
ATOM    875  HG1 THR A  56       6.386  12.061  -3.330  1.00  0.97           H  
ATOM    876  N   ILE A  57       2.867  14.563  -2.192  1.00  0.98           N  
ATOM    877  H   ILE A  57       2.900  15.237  -2.944  1.00  0.98           H  
ATOM    878  CA  ILE A  57       1.529  14.132  -1.769  1.00  0.98           C  
ATOM    879  HA  ILE A  57       1.612  13.254  -1.129  1.00  0.98           H  
ATOM    880  C   ILE A  57       0.750  13.721  -3.013  1.00  0.98           C  
ATOM    881  CB  ILE A  57       0.794  15.234  -0.972  1.00  0.98           C  
ATOM    882  HB  ILE A  57       0.688  16.104  -1.620  1.00  0.98           H  
ATOM    883  O   ILE A  57       0.672  14.496  -3.969  1.00  0.98           O  
ATOM    884  CG1 ILE A  57       1.574  15.696   0.282  1.00  0.98           C  
ATOM    885 HG12 ILE A  57       1.024  16.517   0.743  1.00  0.98           H  
ATOM    886 HG13 ILE A  57       2.541  16.093  -0.024  1.00  0.98           H  
ATOM    887  CG2 ILE A  57      -0.624  14.777  -0.579  1.00  0.98           C  
ATOM    888 HG21 ILE A  57      -1.248  14.686  -1.468  1.00  0.98           H  
ATOM    889 HG22 ILE A  57      -0.591  13.809  -0.079  1.00  0.98           H  
ATOM    890 HG23 ILE A  57      -1.090  15.512   0.077  1.00  0.98           H  
ATOM    891  CD1 ILE A  57       1.809  14.627   1.360  1.00  0.98           C  
ATOM    892 HD11 ILE A  57       2.372  15.068   2.182  1.00  0.98           H  
ATOM    893 HD12 ILE A  57       0.859  14.260   1.747  1.00  0.98           H  
ATOM    894 HD13 ILE A  57       2.383  13.793   0.957  1.00  0.98           H  
ATOM    895  N   HIS A  58       0.202  12.512  -2.974  1.00  0.98           N  
ATOM    896  H   HIS A  58       0.321  11.964  -2.133  1.00  0.98           H  
ATOM    897  CA  HIS A  58      -0.657  11.924  -3.986  1.00  0.98           C  
ATOM    898  HA  HIS A  58      -0.592  12.552  -4.874  1.00  0.98           H  
ATOM    899  C   HIS A  58      -2.125  11.922  -3.552  1.00  0.98           C  
ATOM    900  CB  HIS A  58      -0.153  10.519  -4.347  1.00  0.98           C  
ATOM    901  HB2 HIS A  58       0.832  10.607  -4.804  1.00  0.98           H  
ATOM    902  HB3 HIS A  58      -0.071   9.921  -3.440  1.00  0.98           H  
ATOM    903  O   HIS A  58      -2.443  11.719  -2.377  1.00  0.98           O  
ATOM    904  CG  HIS A  58      -1.059   9.803  -5.316  1.00  0.98           C  
ATOM    905  CD2 HIS A  58      -1.741   8.637  -5.098  1.00  0.98           C  
ATOM    906  HD2 HIS A  58      -1.700   8.017  -4.214  1.00  0.98           H  
ATOM    907  ND1 HIS A  58      -1.442  10.263  -6.555  1.00  0.98           N  
ATOM    908  HD1 HIS A  58      -1.132  11.107  -7.017  1.00  0.98           H  
ATOM    909  CE1 HIS A  58      -2.340   9.412  -7.066  1.00  0.98           C  
ATOM    910  HE1 HIS A  58      -2.812   9.512  -8.033  1.00  0.98           H  
ATOM    911  NE2 HIS A  58      -2.554   8.412  -6.208  1.00  0.98           N  
ATOM    912  N   TRP A  59      -3.013  12.141  -4.521  1.00  0.98           N  
ATOM    913  H   TRP A  59      -2.656  12.226  -5.462  1.00  0.98           H  
ATOM    914  CA  TRP A  59      -4.466  12.205  -4.355  1.00  0.98           C  
ATOM    915  HA  TRP A  59      -4.702  12.285  -3.294  1.00  0.98           H  
ATOM    916  C   TRP A  59      -5.106  10.915  -4.866  1.00  0.98           C  
ATOM    917  CB  TRP A  59      -5.008  13.458  -5.052  1.00  0.98           C  
ATOM    918  HB2 TRP A  59      -6.048  13.597  -4.755  1.00  0.98           H  
ATOM    919  HB3 TRP A  59      -4.977  13.315  -6.132  1.00  0.98           H  
ATOM    920  O   TRP A  59      -5.705  10.878  -5.943  1.00  0.98           O  
ATOM    921  CG  TRP A  59      -4.253  14.702  -4.729  1.00  0.98           C  
ATOM    922  CD1 TRP A  59      -3.363  15.301  -5.543  1.00  0.98           C  
ATOM    923  HD1 TRP A  59      -3.108  14.951  -6.532  1.00  0.98           H  
ATOM    924  CD2 TRP A  59      -4.189  15.422  -3.468  1.00  0.98           C  
ATOM    925  CE2 TRP A  59      -3.228  16.467  -3.588  1.00  0.98           C  
ATOM    926  CE3 TRP A  59      -4.840  15.278  -2.230  1.00  0.98           C  
ATOM    927  HE3 TRP A  59      -5.572  14.489  -2.131  1.00  0.98           H  
ATOM    928  NE1 TRP A  59      -2.757  16.347  -4.879  1.00  0.98           N  
ATOM    929  HE1 TRP A  59      -1.943  16.813  -5.254  1.00  0.98           H  
ATOM    930  CH2 TRP A  59      -3.540  17.092  -1.274  1.00  0.98           C  
ATOM    931  HH2 TRP A  59      -3.238  17.667  -0.411  1.00  0.98           H  
ATOM    932  CZ2 TRP A  59      -2.927  17.315  -2.514  1.00  0.98           C  
ATOM    933  HZ2 TRP A  59      -2.191  18.099  -2.616  1.00  0.98           H  
ATOM    934  CZ3 TRP A  59      -4.507  16.088  -1.132  1.00  0.98           C  
ATOM    935  HZ3 TRP A  59      -4.958  15.905  -0.169  1.00  0.98           H  
ATOM    936  N   HIS A  60      -4.940   9.855  -4.081  1.00  0.98           N  
ATOM    937  H   HIS A  60      -4.473   9.981  -3.195  1.00  0.98           H  
ATOM    938  CA  HIS A  60      -5.339   8.499  -4.437  1.00  0.98           C  
ATOM    939  HA  HIS A  60      -4.750   8.169  -5.292  1.00  0.98           H  
ATOM    940  C   HIS A  60      -6.810   8.424  -4.841  1.00  0.98           C  
ATOM    941  CB  HIS A  60      -5.012   7.557  -3.277  1.00  0.98           C  
ATOM    942  HB2 HIS A  60      -5.652   7.781  -2.424  1.00  0.98           H  
ATOM    943  HB3 HIS A  60      -3.974   7.705  -2.981  1.00  0.98           H  
ATOM    944  O   HIS A  60      -7.707   8.737  -4.058  1.00  0.98           O  
ATOM    945  CG  HIS A  60      -5.184   6.118  -3.668  1.00  0.98           C  
ATOM    946  CD2 HIS A  60      -6.354   5.530  -4.046  1.00  0.98           C  
ATOM    947  HD2 HIS A  60      -7.334   5.984  -4.080  1.00  0.98           H  
ATOM    948  ND1 HIS A  60      -4.155   5.194  -3.791  1.00  0.98           N  
ATOM    949  CE1 HIS A  60      -4.715   4.099  -4.325  1.00  0.98           C  
ATOM    950  HE1 HIS A  60      -4.201   3.199  -4.627  1.00  0.98           H  
ATOM    951  NE2 HIS A  60      -6.029   4.279  -4.487  1.00  0.98           N  
ATOM    952  HE2 HIS A  60      -6.655   3.643  -4.961  1.00  0.98           H  
ATOM    953  N   GLY A  61      -7.053   7.961  -6.067  1.00  0.97           N  
ATOM    954  H   GLY A  61      -6.255   7.701  -6.630  1.00  0.97           H  
ATOM    955  CA  GLY A  61      -8.394   7.782  -6.623  1.00  0.97           C  
ATOM    956  HA2 GLY A  61      -9.064   7.442  -5.833  1.00  0.97           H  
ATOM    957  HA3 GLY A  61      -8.352   7.013  -7.394  1.00  0.97           H  
ATOM    958  C   GLY A  61      -9.017   9.032  -7.247  1.00  0.97           C  
ATOM    959  O   GLY A  61     -10.153   8.955  -7.707  1.00  0.97           O  
ATOM    960  N   VAL A  62      -8.308  10.166  -7.303  1.00  0.98           N  
ATOM    961  H   VAL A  62      -7.377  10.180  -6.910  1.00  0.98           H  
ATOM    962  CA  VAL A  62      -8.782  11.364  -8.013  1.00  0.98           C  
ATOM    963  HA  VAL A  62      -9.870  11.386  -7.951  1.00  0.98           H  
ATOM    964  C   VAL A  62      -8.400  11.296  -9.494  1.00  0.98           C  
ATOM    965  CB  VAL A  62      -8.260  12.666  -7.372  1.00  0.98           C  
ATOM    966  HB  VAL A  62      -7.178  12.732  -7.488  1.00  0.98           H  
ATOM    967  O   VAL A  62      -7.235  11.108  -9.839  1.00  0.98           O  
ATOM    968  CG1 VAL A  62      -8.913  13.884  -8.043  1.00  0.98           C  
ATOM    969 HG11 VAL A  62      -8.650  14.796  -7.508  1.00  0.98           H  
ATOM    970 HG12 VAL A  62      -8.555  13.983  -9.068  1.00  0.98           H  
ATOM    971 HG13 VAL A  62      -9.998  13.776  -8.046  1.00  0.98           H  
ATOM    972  CG2 VAL A  62      -8.605  12.772  -5.884  1.00  0.98           C  
ATOM    973 HG21 VAL A  62      -8.184  11.931  -5.333  1.00  0.98           H  
ATOM    974 HG22 VAL A  62      -9.690  12.785  -5.777  1.00  0.98           H  
ATOM    975 HG23 VAL A  62      -8.199  13.697  -5.473  1.00  0.98           H  
ATOM    976  N   LYS A  63      -9.356  11.536 -10.399  1.00  0.97           N  
ATOM    977  H   LYS A  63     -10.306  11.583 -10.059  1.00  0.97           H  
ATOM    978  CA  LYS A  63      -9.130  11.516 -11.855  1.00  0.97           C  
ATOM    979  HA  LYS A  63      -8.681  10.555 -12.104  1.00  0.97           H  
ATOM    980  C   LYS A  63      -8.131  12.576 -12.330  1.00  0.97           C  
ATOM    981  CB  LYS A  63     -10.486  11.619 -12.582  1.00  0.97           C  
ATOM    982  HB2 LYS A  63     -11.109  10.789 -12.251  1.00  0.97           H  
ATOM    983  HB3 LYS A  63     -10.982  12.550 -12.308  1.00  0.97           H  
ATOM    984  O   LYS A  63      -7.446  12.360 -13.316  1.00  0.97           O  
ATOM    985  CG  LYS A  63     -10.331  11.553 -14.114  1.00  0.97           C  
ATOM    986  HG2 LYS A  63      -9.916  12.494 -14.475  1.00  0.97           H  
ATOM    987  HG3 LYS A  63      -9.629  10.754 -14.352  1.00  0.97           H  
ATOM    988  CD  LYS A  63     -11.642  11.269 -14.863  1.00  0.97           C  
ATOM    989  HD2 LYS A  63     -12.041  10.326 -14.489  1.00  0.97           H  
ATOM    990  HD3 LYS A  63     -12.360  12.070 -14.692  1.00  0.97           H  
ATOM    991  CE  LYS A  63     -11.322  11.119 -16.362  1.00  0.97           C  
ATOM    992  HE2 LYS A  63     -10.431  10.496 -16.443  1.00  0.97           H  
ATOM    993  HE3 LYS A  63     -11.067  12.093 -16.781  1.00  0.97           H  
ATOM    994  NZ  LYS A  63     -12.398  10.471 -17.155  1.00  0.97           N  
ATOM    995  HZ1 LYS A  63     -12.038  10.211 -18.062  1.00  0.97           H  
ATOM    996  HZ2 LYS A  63     -12.666   9.591 -16.738  1.00  0.97           H  
ATOM    997  HZ3 LYS A  63     -13.210  11.056 -17.291  1.00  0.97           H  
ATOM    998  N   MET A  64      -8.042  13.740 -11.686  1.00  0.96           N  
ATOM    999  H   MET A  64      -8.586  13.833 -10.841  1.00  0.96           H  
ATOM   1000  CA  MET A  64      -7.097  14.813 -12.063  1.00  0.96           C  
ATOM   1001  HA  MET A  64      -7.385  15.708 -11.511  1.00  0.96           H  
ATOM   1002  C   MET A  64      -7.159  15.197 -13.562  1.00  0.96           C  
ATOM   1003  CB  MET A  64      -5.671  14.435 -11.611  1.00  0.96           C  
ATOM   1004  HB2 MET A  64      -5.367  13.500 -12.081  1.00  0.96           H  
ATOM   1005  HB3 MET A  64      -4.971  15.212 -11.920  1.00  0.96           H  
ATOM   1006  O   MET A  64      -6.137  15.198 -14.256  1.00  0.96           O  
ATOM   1007  CG  MET A  64      -5.573  14.273 -10.093  1.00  0.96           C  
ATOM   1008  HG2 MET A  64      -4.567  13.940  -9.839  1.00  0.96           H  
ATOM   1009  HG3 MET A  64      -6.255  13.486  -9.772  1.00  0.96           H  
ATOM   1010  SD  MET A  64      -5.950  15.785  -9.166  1.00  0.96           S  
ATOM   1011  CE  MET A  64      -4.406  16.661  -9.471  1.00  0.96           C  
ATOM   1012  HE1 MET A  64      -4.303  17.446  -8.721  1.00  0.96           H  
ATOM   1013  HE2 MET A  64      -3.571  15.967  -9.376  1.00  0.96           H  
ATOM   1014  HE3 MET A  64      -4.415  17.091 -10.472  1.00  0.96           H  
ATOM   1015  N   PRO A  65      -8.347  15.540 -14.104  1.00  0.97           N  
ATOM   1016  CA  PRO A  65      -8.563  15.681 -15.543  1.00  0.97           C  
ATOM   1017  HA  PRO A  65      -8.435  14.706 -16.012  1.00  0.97           H  
ATOM   1018  C   PRO A  65      -7.592  16.678 -16.191  1.00  0.97           C  
ATOM   1019  CB  PRO A  65     -10.029  16.110 -15.697  1.00  0.97           C  
ATOM   1020  HB2 PRO A  65     -10.175  16.808 -16.521  1.00  0.97           H  
ATOM   1021  HB3 PRO A  65     -10.648  15.224 -15.840  1.00  0.97           H  
ATOM   1022  O   PRO A  65      -7.640  17.885 -15.930  1.00  0.97           O  
ATOM   1023  CG  PRO A  65     -10.365  16.747 -14.347  1.00  0.97           C  
ATOM   1024  HG2 PRO A  65     -10.003  17.774 -14.317  1.00  0.97           H  
ATOM   1025  HG3 PRO A  65     -11.433  16.704 -14.131  1.00  0.97           H  
ATOM   1026  CD  PRO A  65      -9.559  15.887 -13.379  1.00  0.97           C  
ATOM   1027  HD2 PRO A  65      -9.339  16.439 -12.466  1.00  0.97           H  
ATOM   1028  HD3 PRO A  65     -10.114  14.979 -13.142  1.00  0.97           H  
ATOM   1029  N   ARG A  66      -6.742  16.164 -17.090  1.00  0.98           N  
ATOM   1030  H   ARG A  66      -6.731  15.156 -17.156  1.00  0.98           H  
ATOM   1031  CA  ARG A  66      -5.713  16.888 -17.857  1.00  0.98           C  
ATOM   1032  HA  ARG A  66      -5.181  16.152 -18.460  1.00  0.98           H  
ATOM   1033  C   ARG A  66      -4.639  17.563 -16.996  1.00  0.98           C  
ATOM   1034  CB  ARG A  66      -6.372  17.918 -18.788  1.00  0.98           C  
ATOM   1035  HB2 ARG A  66      -6.740  18.734 -18.167  1.00  0.98           H  
ATOM   1036  HB3 ARG A  66      -5.604  18.331 -19.442  1.00  0.98           H  
ATOM   1037  O   ARG A  66      -3.911  18.413 -17.517  1.00  0.98           O  
ATOM   1038  CG  ARG A  66      -7.523  17.406 -19.670  1.00  0.98           C  
ATOM   1039  HG2 ARG A  66      -7.117  16.911 -20.551  1.00  0.98           H  
ATOM   1040  HG3 ARG A  66      -8.156  16.700 -19.133  1.00  0.98           H  
ATOM   1041  CD  ARG A  66      -8.394  18.592 -20.086  1.00  0.98           C  
ATOM   1042  HD2 ARG A  66      -8.870  18.995 -19.192  1.00  0.98           H  
ATOM   1043  HD3 ARG A  66      -9.175  18.228 -20.754  1.00  0.98           H  
ATOM   1044  NE  ARG A  66      -7.584  19.636 -20.730  1.00  0.98           N  
ATOM   1045  HE  ARG A  66      -6.661  19.353 -21.029  1.00  0.98           H  
ATOM   1046  NH1 ARG A  66      -9.104  21.334 -20.799  1.00  0.98           N  
ATOM   1047 HH11 ARG A  66      -9.343  22.295 -21.000  1.00  0.98           H  
ATOM   1048 HH12 ARG A  66      -9.809  20.652 -20.556  1.00  0.98           H  
ATOM   1049  NH2 ARG A  66      -6.939  21.720 -21.277  1.00  0.98           N  
ATOM   1050 HH21 ARG A  66      -6.078  21.283 -21.573  1.00  0.98           H  
ATOM   1051 HH22 ARG A  66      -7.170  22.643 -21.615  1.00  0.98           H  
ATOM   1052  CZ  ARG A  66      -7.884  20.896 -20.932  1.00  0.98           C  
ATOM   1053  N   ASN A  67      -4.567  17.261 -15.699  1.00  0.98           N  
ATOM   1054  H   ASN A  67      -5.159  16.523 -15.347  1.00  0.98           H  
ATOM   1055  CA  ASN A  67      -3.654  17.907 -14.756  1.00  0.98           C  
ATOM   1056  HA  ASN A  67      -2.960  18.530 -15.319  1.00  0.98           H  
ATOM   1057  C   ASN A  67      -2.775  16.898 -13.991  1.00  0.98           C  
ATOM   1058  CB  ASN A  67      -4.440  18.834 -13.805  1.00  0.98           C  
ATOM   1059  HB2 ASN A  67      -5.017  18.229 -13.105  1.00  0.98           H  
ATOM   1060  HB3 ASN A  67      -5.133  19.460 -14.367  1.00  0.98           H  
ATOM   1061  O   ASN A  67      -2.823  16.866 -12.760  1.00  0.98           O  
ATOM   1062  CG  ASN A  67      -3.487  19.737 -13.030  1.00  0.98           C  
ATOM   1063  ND2 ASN A  67      -3.813  20.119 -11.817  1.00  0.98           N  
ATOM   1064 HD21 ASN A  67      -4.593  19.713 -11.320  1.00  0.98           H  
ATOM   1065 HD22 ASN A  67      -3.103  20.599 -11.282  1.00  0.98           H  
ATOM   1066  OD1 ASN A  67      -2.448  20.138 -13.536  1.00  0.98           O  
ATOM   1067  N   PRO A  68      -1.934  16.109 -14.682  1.00  0.98           N  
ATOM   1068  CA  PRO A  68      -1.021  15.181 -14.010  1.00  0.98           C  
ATOM   1069  HA  PRO A  68      -1.582  14.503 -13.366  1.00  0.98           H  
ATOM   1070  C   PRO A  68       0.027  15.903 -13.143  1.00  0.98           C  
ATOM   1071  CB  PRO A  68      -0.378  14.372 -15.137  1.00  0.98           C  
ATOM   1072  HB2 PRO A  68       0.627  14.033 -14.887  1.00  0.98           H  
ATOM   1073  HB3 PRO A  68      -1.005  13.512 -15.375  1.00  0.98           H  
ATOM   1074  O   PRO A  68       0.554  15.326 -12.203  1.00  0.98           O  
ATOM   1075  CG  PRO A  68      -0.391  15.349 -16.308  1.00  0.98           C  
ATOM   1076  HG2 PRO A  68       0.440  16.049 -16.223  1.00  0.98           H  
ATOM   1077  HG3 PRO A  68      -0.359  14.820 -17.260  1.00  0.98           H  
ATOM   1078  CD  PRO A  68      -1.705  16.098 -16.120  1.00  0.98           C  
ATOM   1079  HD2 PRO A  68      -1.619  17.107 -16.524  1.00  0.98           H  
ATOM   1080  HD3 PRO A  68      -2.506  15.550 -16.615  1.00  0.98           H  
ATOM   1081  N   TRP A  69       0.293  17.195 -13.380  1.00  0.97           N  
ATOM   1082  H   TRP A  69      -0.139  17.629 -14.183  1.00  0.97           H  
ATOM   1083  CA  TRP A  69       1.256  18.001 -12.610  1.00  0.97           C  
ATOM   1084  HA  TRP A  69       2.253  17.573 -12.720  1.00  0.97           H  
ATOM   1085  C   TRP A  69       0.962  18.096 -11.111  1.00  0.97           C  
ATOM   1086  CB  TRP A  69       1.248  19.429 -13.162  1.00  0.97           C  
ATOM   1087  HB2 TRP A  69       0.279  19.884 -12.957  1.00  0.97           H  
ATOM   1088  HB3 TRP A  69       2.003  20.010 -12.632  1.00  0.97           H  
ATOM   1089  O   TRP A  69       1.840  18.456 -10.334  1.00  0.97           O  
ATOM   1090  CG  TRP A  69       1.530  19.536 -14.620  1.00  0.97           C  
ATOM   1091  CD1 TRP A  69       0.638  19.865 -15.579  1.00  0.97           C  
ATOM   1092  HD1 TRP A  69      -0.399  20.105 -15.400  1.00  0.97           H  
ATOM   1093  CD2 TRP A  69       2.796  19.306 -15.300  1.00  0.97           C  
ATOM   1094  CE2 TRP A  69       2.597  19.508 -16.696  1.00  0.97           C  
ATOM   1095  CE3 TRP A  69       4.089  18.938 -14.874  1.00  0.97           C  
ATOM   1096  HE3 TRP A  69       4.253  18.709 -13.832  1.00  0.97           H  
ATOM   1097  NE1 TRP A  69       1.264  19.842 -16.810  1.00  0.97           N  
ATOM   1098  HE1 TRP A  69       0.788  20.061 -17.673  1.00  0.97           H  
ATOM   1099  CH2 TRP A  69       4.921  19.019 -17.165  1.00  0.97           C  
ATOM   1100  HH2 TRP A  69       5.732  18.878 -17.865  1.00  0.97           H  
ATOM   1101  CZ2 TRP A  69       3.638  19.368 -17.624  1.00  0.97           C  
ATOM   1102  HZ2 TRP A  69       3.451  19.516 -18.678  1.00  0.97           H  
ATOM   1103  CZ3 TRP A  69       5.145  18.806 -15.793  1.00  0.97           C  
ATOM   1104  HZ3 TRP A  69       6.116  18.485 -15.446  1.00  0.97           H  
ATOM   1105  N   SER A  70      -0.284  17.854 -10.707  1.00  0.96           N  
ATOM   1106  H   SER A  70      -0.953  17.542 -11.395  1.00  0.96           H  
ATOM   1107  CA  SER A  70      -0.701  17.869  -9.304  1.00  0.96           C  
ATOM   1108  HA  SER A  70       0.102  18.272  -8.687  1.00  0.96           H  
ATOM   1109  C   SER A  70      -0.956  16.466  -8.752  1.00  0.96           C  
ATOM   1110  CB  SER A  70      -1.917  18.787  -9.138  1.00  0.96           C  
ATOM   1111  HB2 SER A  70      -2.684  18.500  -9.857  1.00  0.96           H  
ATOM   1112  HB3 SER A  70      -2.319  18.707  -8.128  1.00  0.96           H  
ATOM   1113  O   SER A  70      -1.439  16.368  -7.633  1.00  0.96           O  
ATOM   1114  OG  SER A  70      -1.549  20.132  -9.390  1.00  0.96           O  
ATOM   1115  HG  SER A  70      -0.618  20.117  -9.621  1.00  0.96           H  
ATOM   1116  N   ASP A  71      -0.652  15.408  -9.510  1.00  0.97           N  
ATOM   1117  H   ASP A  71      -0.225  15.543 -10.415  1.00  0.97           H  
ATOM   1118  CA  ASP A  71      -0.944  14.024  -9.127  1.00  0.97           C  
ATOM   1119  HA  ASP A  71      -1.986  13.953  -8.817  1.00  0.97           H  
ATOM   1120  C   ASP A  71      -0.091  13.537  -7.953  1.00  0.97           C  
ATOM   1121  CB  ASP A  71      -0.756  13.118 -10.348  1.00  0.97           C  
ATOM   1122  HB2 ASP A  71      -1.374  13.488 -11.166  1.00  0.97           H  
ATOM   1123  HB3 ASP A  71       0.288  13.155 -10.658  1.00  0.97           H  
ATOM   1124  O   ASP A  71      -0.612  12.831  -7.104  1.00  0.97           O  
ATOM   1125  CG  ASP A  71      -1.154  11.673 -10.051  1.00  0.97           C  
ATOM   1126  OD1 ASP A  71      -2.295  11.472  -9.593  1.00  0.97           O  
ATOM   1127  OD2 ASP A  71      -0.316  10.778 -10.277  1.00  0.97           O  
ATOM   1128  N   GLY A  72       1.182  13.939  -7.859  1.00  0.95           N  
ATOM   1129  H   GLY A  72       1.550  14.529  -8.592  1.00  0.95           H  
ATOM   1130  CA  GLY A  72       2.041  13.612  -6.717  1.00  0.95           C  
ATOM   1131  HA2 GLY A  72       2.448  14.538  -6.311  1.00  0.95           H  
ATOM   1132  HA3 GLY A  72       1.427  13.176  -5.928  1.00  0.95           H  
ATOM   1133  C   GLY A  72       3.199  12.623  -6.915  1.00  0.95           C  
ATOM   1134  O   GLY A  72       4.235  12.896  -6.320  1.00  0.95           O  
ATOM   1135  N   PRO A  73       3.125  11.525  -7.691  1.00  0.95           N  
ATOM   1136  CA  PRO A  73       4.147  10.479  -7.655  1.00  0.95           C  
ATOM   1137  HA  PRO A  73       4.209  10.085  -6.641  1.00  0.95           H  
ATOM   1138  C   PRO A  73       5.529  10.992  -8.058  1.00  0.95           C  
ATOM   1139  CB  PRO A  73       3.661   9.357  -8.573  1.00  0.95           C  
ATOM   1140  HB2 PRO A  73       3.084   8.634  -7.996  1.00  0.95           H  
ATOM   1141  HB3 PRO A  73       4.479   8.858  -9.092  1.00  0.95           H  
ATOM   1142  O   PRO A  73       5.745  11.548  -9.146  1.00  0.95           O  
ATOM   1143  CG  PRO A  73       2.740  10.096  -9.532  1.00  0.95           C  
ATOM   1144  HG2 PRO A  73       3.336  10.609 -10.287  1.00  0.95           H  
ATOM   1145  HG3 PRO A  73       2.016   9.430 -10.002  1.00  0.95           H  
ATOM   1146  CD  PRO A  73       2.085  11.127  -8.618  1.00  0.95           C  
ATOM   1147  HD2 PRO A  73       1.259  10.673  -8.070  1.00  0.95           H  
ATOM   1148  HD3 PRO A  73       1.728  11.955  -9.229  1.00  0.95           H  
ATOM   1149  N   GLU A  74       6.482  10.787  -7.155  1.00  0.92           N  
ATOM   1150  H   GLU A  74       6.243  10.337  -6.283  1.00  0.92           H  
ATOM   1151  CA  GLU A  74       7.841  11.269  -7.327  1.00  0.92           C  
ATOM   1152  HA  GLU A  74       7.771  12.342  -7.507  1.00  0.92           H  
ATOM   1153  C   GLU A  74       8.553  10.635  -8.519  1.00  0.92           C  
ATOM   1154  CB  GLU A  74       8.632  11.093  -6.043  1.00  0.92           C  
ATOM   1155  HB2 GLU A  74       8.048  11.565  -5.253  1.00  0.92           H  
ATOM   1156  HB3 GLU A  74       9.573  11.633  -6.142  1.00  0.92           H  
ATOM   1157  O   GLU A  74       8.416   9.445  -8.797  1.00  0.92           O  
ATOM   1158  CG  GLU A  74       8.931   9.627  -5.676  1.00  0.92           C  
ATOM   1159  HG2 GLU A  74       8.007   9.048  -5.660  1.00  0.92           H  
ATOM   1160  HG3 GLU A  74       9.599   9.191  -6.419  1.00  0.92           H  
ATOM   1161  CD  GLU A  74       9.599   9.568  -4.311  1.00  0.92           C  
ATOM   1162  OE1 GLU A  74      10.180   8.535  -3.932  1.00  0.92           O  
ATOM   1163  OE2 GLU A  74       9.535  10.604  -3.608  1.00  0.92           O  
ATOM   1164  N   TYR A  75       9.305  11.460  -9.251  1.00  0.90           N  
ATOM   1165  H   TYR A  75       9.293  12.438  -9.000  1.00  0.90           H  
ATOM   1166  CA  TYR A  75      10.013  11.079 -10.479  1.00  0.90           C  
ATOM   1167  HA  TYR A  75      10.470  11.990 -10.863  1.00  0.90           H  
ATOM   1168  C   TYR A  75       9.105  10.562 -11.615  1.00  0.90           C  
ATOM   1169  CB  TYR A  75      11.165  10.112 -10.164  1.00  0.90           C  
ATOM   1170  HB2 TYR A  75      10.748   9.130  -9.939  1.00  0.90           H  
ATOM   1171  HB3 TYR A  75      11.779  10.002 -11.058  1.00  0.90           H  
ATOM   1172  O   TYR A  75       9.600  10.167 -12.672  1.00  0.90           O  
ATOM   1173  CG  TYR A  75      12.065  10.538  -9.019  1.00  0.90           C  
ATOM   1174  CD1 TYR A  75      12.905  11.656  -9.174  1.00  0.90           C  
ATOM   1175  HD1 TYR A  75      12.919  12.187 -10.115  1.00  0.90           H  
ATOM   1176  CD2 TYR A  75      12.071   9.815  -7.810  1.00  0.90           C  
ATOM   1177  HD2 TYR A  75      11.433   8.952  -7.692  1.00  0.90           H  
ATOM   1178  CE1 TYR A  75      13.755  12.052  -8.125  1.00  0.90           C  
ATOM   1179  HE1 TYR A  75      14.412  12.899  -8.262  1.00  0.90           H  
ATOM   1180  CE2 TYR A  75      12.910  10.213  -6.752  1.00  0.90           C  
ATOM   1181  HE2 TYR A  75      12.910   9.657  -5.826  1.00  0.90           H  
ATOM   1182  OH  TYR A  75      14.584  11.714  -5.902  1.00  0.90           O  
ATOM   1183  HH  TYR A  75      15.164  12.424  -6.184  1.00  0.90           H  
ATOM   1184  CZ  TYR A  75      13.758  11.328  -6.912  1.00  0.90           C  
ATOM   1185  N   VAL A  76       7.781  10.626 -11.453  1.00  0.96           N  
ATOM   1186  H   VAL A  76       7.430  10.855 -10.533  1.00  0.96           H  
ATOM   1187  CA  VAL A  76       6.808  10.341 -12.513  1.00  0.96           C  
ATOM   1188  HA  VAL A  76       7.330   9.944 -13.383  1.00  0.96           H  
ATOM   1189  C   VAL A  76       6.135  11.629 -12.961  1.00  0.96           C  
ATOM   1190  CB  VAL A  76       5.784   9.275 -12.094  1.00  0.96           C  
ATOM   1191  HB  VAL A  76       5.189   9.650 -11.262  1.00  0.96           H  
ATOM   1192  O   VAL A  76       6.274  11.989 -14.127  1.00  0.96           O  
ATOM   1193  CG1 VAL A  76       4.853   8.945 -13.271  1.00  0.96           C  
ATOM   1194 HG11 VAL A  76       4.260   9.817 -13.544  1.00  0.96           H  
ATOM   1195 HG12 VAL A  76       4.165   8.147 -12.991  1.00  0.96           H  
ATOM   1196 HG13 VAL A  76       5.437   8.619 -14.131  1.00  0.96           H  
ATOM   1197  CG2 VAL A  76       6.477   7.981 -11.654  1.00  0.96           C  
ATOM   1198 HG21 VAL A  76       7.132   8.171 -10.803  1.00  0.96           H  
ATOM   1199 HG22 VAL A  76       5.722   7.267 -11.326  1.00  0.96           H  
ATOM   1200 HG23 VAL A  76       7.060   7.558 -12.472  1.00  0.96           H  
ATOM   1201  N   THR A  77       5.459  12.346 -12.059  1.00  0.96           N  
ATOM   1202  H   THR A  77       5.357  11.986 -11.120  1.00  0.96           H  
ATOM   1203  CA  THR A  77       4.738  13.587 -12.401  1.00  0.96           C  
ATOM   1204  HA  THR A  77       4.770  13.740 -13.480  1.00  0.96           H  
ATOM   1205  C   THR A  77       5.329  14.843 -11.778  1.00  0.96           C  
ATOM   1206  CB  THR A  77       3.263  13.512 -12.013  1.00  0.96           C  
ATOM   1207  HB  THR A  77       2.792  14.442 -12.331  1.00  0.96           H  
ATOM   1208  O   THR A  77       5.042  15.953 -12.228  1.00  0.96           O  
ATOM   1209  CG2 THR A  77       2.530  12.355 -12.687  1.00  0.96           C  
ATOM   1210 HG21 THR A  77       2.908  11.396 -12.331  1.00  0.96           H  
ATOM   1211 HG22 THR A  77       1.465  12.412 -12.464  1.00  0.96           H  
ATOM   1212 HG23 THR A  77       2.665  12.414 -13.767  1.00  0.96           H  
ATOM   1213  OG1 THR A  77       3.158  13.412 -10.616  1.00  0.96           O  
ATOM   1214  HG1 THR A  77       2.919  14.286 -10.298  1.00  0.96           H  
ATOM   1215  N   GLN A  78       6.109  14.695 -10.710  1.00  0.93           N  
ATOM   1216  H   GLN A  78       6.267  13.765 -10.348  1.00  0.93           H  
ATOM   1217  CA  GLN A  78       6.744  15.815 -10.034  1.00  0.93           C  
ATOM   1218  HA  GLN A  78       7.071  16.526 -10.792  1.00  0.93           H  
ATOM   1219  C   GLN A  78       7.988  15.373  -9.267  1.00  0.93           C  
ATOM   1220  CB  GLN A  78       5.736  16.530  -9.107  1.00  0.93           C  
ATOM   1221  HB2 GLN A  78       6.234  17.373  -8.628  1.00  0.93           H  
ATOM   1222  HB3 GLN A  78       4.922  16.932  -9.710  1.00  0.93           H  
ATOM   1223  O   GLN A  78       8.182  14.205  -8.933  1.00  0.93           O  
ATOM   1224  CG  GLN A  78       5.132  15.631  -8.017  1.00  0.93           C  
ATOM   1225  HG2 GLN A  78       4.557  14.827  -8.477  1.00  0.93           H  
ATOM   1226  HG3 GLN A  78       5.931  15.179  -7.430  1.00  0.93           H  
ATOM   1227  CD  GLN A  78       4.207  16.413  -7.088  1.00  0.93           C  
ATOM   1228  NE2 GLN A  78       4.601  16.644  -5.856  1.00  0.93           N  
ATOM   1229 HE21 GLN A  78       5.499  16.291  -5.555  1.00  0.93           H  
ATOM   1230 HE22 GLN A  78       3.940  17.118  -5.258  1.00  0.93           H  
ATOM   1231  OE1 GLN A  78       3.117  16.843  -7.440  1.00  0.93           O  
ATOM   1232  N   CYS A  79       8.821  16.349  -8.941  1.00  0.92           N  
ATOM   1233  H   CYS A  79       8.640  17.275  -9.301  1.00  0.92           H  
ATOM   1234  CA  CYS A  79       9.957  16.179  -8.049  1.00  0.92           C  
ATOM   1235  HA  CYS A  79      10.358  15.173  -8.173  1.00  0.92           H  
ATOM   1236  C   CYS A  79       9.505  16.362  -6.591  1.00  0.92           C  
ATOM   1237  CB  CYS A  79      11.039  17.179  -8.470  1.00  0.92           C  
ATOM   1238  HB2 CYS A  79      12.003  16.880  -8.057  1.00  0.92           H  
ATOM   1239  HB3 CYS A  79      10.781  18.155  -8.061  1.00  0.92           H  
ATOM   1240  O   CYS A  79       8.509  17.042  -6.316  1.00  0.92           O  
ATOM   1241  SG  CYS A  79      11.165  17.365 -10.272  1.00  0.92           S  
ATOM   1242  N   LYS A  80      10.259  15.793  -5.643  1.00  0.95           N  
ATOM   1243  H   LYS A  80      11.035  15.214  -5.932  1.00  0.95           H  
ATOM   1244  CA  LYS A  80      10.031  15.986  -4.203  1.00  0.95           C  
ATOM   1245  HA  LYS A  80       9.058  15.569  -3.942  1.00  0.95           H  
ATOM   1246  C   LYS A  80       9.993  17.485  -3.850  1.00  0.95           C  
ATOM   1247  CB  LYS A  80      11.111  15.235  -3.391  1.00  0.95           C  
ATOM   1248  HB2 LYS A  80      12.097  15.523  -3.753  1.00  0.95           H  
ATOM   1249  HB3 LYS A  80      11.024  15.561  -2.355  1.00  0.95           H  
ATOM   1250  O   LYS A  80      10.859  18.255  -4.266  1.00  0.95           O  
ATOM   1251  CG  LYS A  80      10.991  13.693  -3.407  1.00  0.95           C  
ATOM   1252  HG2 LYS A  80      10.030  13.425  -2.966  1.00  0.95           H  
ATOM   1253  HG3 LYS A  80      11.000  13.341  -4.439  1.00  0.95           H  
ATOM   1254  CD  LYS A  80      12.119  12.964  -2.625  1.00  0.95           C  
ATOM   1255  HD2 LYS A  80      13.069  13.104  -3.141  1.00  0.95           H  
ATOM   1256  HD3 LYS A  80      12.191  13.371  -1.616  1.00  0.95           H  
ATOM   1257  CE  LYS A  80      11.797  11.461  -2.537  1.00  0.95           C  
ATOM   1258  HE2 LYS A  80      11.703  11.062  -3.547  1.00  0.95           H  
ATOM   1259  HE3 LYS A  80      10.809  11.378  -2.083  1.00  0.95           H  
ATOM   1260  NZ  LYS A  80      12.700  10.574  -1.758  1.00  0.95           N  
ATOM   1261  HZ1 LYS A  80      12.782  10.832  -0.785  1.00  0.95           H  
ATOM   1262  HZ2 LYS A  80      12.292   9.654  -1.673  1.00  0.95           H  
ATOM   1263  HZ3 LYS A  80      13.599  10.423  -2.192  1.00  0.95           H  
ATOM   1264  N   ILE A  81       9.022  17.900  -3.037  1.00  0.96           N  
ATOM   1265  H   ILE A  81       8.344  17.221  -2.720  1.00  0.96           H  
ATOM   1266  CA  ILE A  81       8.965  19.241  -2.442  1.00  0.96           C  
ATOM   1267  HA  ILE A  81       9.122  19.987  -3.221  1.00  0.96           H  
ATOM   1268  C   ILE A  81      10.103  19.322  -1.427  1.00  0.96           C  
ATOM   1269  CB  ILE A  81       7.598  19.508  -1.766  1.00  0.96           C  
ATOM   1270  HB  ILE A  81       7.475  18.799  -0.946  1.00  0.96           H  
ATOM   1271  O   ILE A  81      10.080  18.614  -0.421  1.00  0.96           O  
ATOM   1272  CG1 ILE A  81       6.432  19.303  -2.761  1.00  0.96           C  
ATOM   1273 HG12 ILE A  81       6.548  18.357  -3.291  1.00  0.96           H  
ATOM   1274 HG13 ILE A  81       6.437  20.101  -3.503  1.00  0.96           H  
ATOM   1275  CG2 ILE A  81       7.566  20.933  -1.170  1.00  0.96           C  
ATOM   1276 HG21 ILE A  81       8.376  21.067  -0.452  1.00  0.96           H  
ATOM   1277 HG22 ILE A  81       6.630  21.102  -0.637  1.00  0.96           H  
ATOM   1278 HG23 ILE A  81       7.666  21.674  -1.962  1.00  0.96           H  
ATOM   1279  CD1 ILE A  81       5.067  19.246  -2.070  1.00  0.96           C  
ATOM   1280 HD11 ILE A  81       5.065  18.460  -1.315  1.00  0.96           H  
ATOM   1281 HD12 ILE A  81       4.851  20.206  -1.601  1.00  0.96           H  
ATOM   1282 HD13 ILE A  81       4.294  19.031  -2.807  1.00  0.96           H  
ATOM   1283  N   ALA A  82      11.114  20.148  -1.686  1.00  0.95           N  
ATOM   1284  H   ALA A  82      11.091  20.682  -2.543  1.00  0.95           H  
ATOM   1285  CA  ALA A  82      12.318  20.208  -0.861  1.00  0.95           C  
ATOM   1286  HA  ALA A  82      12.711  19.194  -0.793  1.00  0.95           H  
ATOM   1287  C   ALA A  82      12.033  20.726   0.566  1.00  0.95           C  
ATOM   1288  CB  ALA A  82      13.363  21.071  -1.578  1.00  0.95           C  
ATOM   1289  HB1 ALA A  82      14.283  21.105  -0.994  1.00  0.95           H  
ATOM   1290  HB2 ALA A  82      12.986  22.085  -1.709  1.00  0.95           H  
ATOM   1291  HB3 ALA A  82      13.586  20.642  -2.555  1.00  0.95           H  
ATOM   1292  O   ALA A  82      11.097  21.514   0.763  1.00  0.95           O  
ATOM   1293  N   PRO A  83      12.856  20.357   1.563  1.00  0.97           N  
ATOM   1294  CA  PRO A  83      12.770  20.929   2.901  1.00  0.97           C  
ATOM   1295  HA  PRO A  83      11.868  20.551   3.383  1.00  0.97           H  
ATOM   1296  C   PRO A  83      12.753  22.461   2.882  1.00  0.97           C  
ATOM   1297  CB  PRO A  83      13.997  20.403   3.650  1.00  0.97           C  
ATOM   1298  HB2 PRO A  83      13.808  20.294   4.717  1.00  0.97           H  
ATOM   1299  HB3 PRO A  83      14.855  21.053   3.479  1.00  0.97           H  
ATOM   1300  O   PRO A  83      13.518  23.104   2.163  1.00  0.97           O  
ATOM   1301  CG  PRO A  83      14.249  19.058   2.976  1.00  0.97           C  
ATOM   1302  HG2 PRO A  83      13.555  18.321   3.381  1.00  0.97           H  
ATOM   1303  HG3 PRO A  83      15.280  18.726   3.095  1.00  0.97           H  
ATOM   1304  CD  PRO A  83      13.905  19.346   1.517  1.00  0.97           C  
ATOM   1305  HD2 PRO A  83      13.564  18.431   1.034  1.00  0.97           H  
ATOM   1306  HD3 PRO A  83      14.780  19.746   1.003  1.00  0.97           H  
ATOM   1307  N   ARG A  84      11.901  23.056   3.721  1.00  0.97           N  
ATOM   1308  H   ARG A  84      11.250  22.449   4.199  1.00  0.97           H  
ATOM   1309  CA  ARG A  84      11.680  24.508   3.865  1.00  0.97           C  
ATOM   1310  HA  ARG A  84      10.903  24.626   4.621  1.00  0.97           H  
ATOM   1311  C   ARG A  84      11.109  25.198   2.624  1.00  0.97           C  
ATOM   1312  CB  ARG A  84      12.946  25.213   4.373  1.00  0.97           C  
ATOM   1313  HB2 ARG A  84      12.689  26.234   4.657  1.00  0.97           H  
ATOM   1314  HB3 ARG A  84      13.676  25.264   3.565  1.00  0.97           H  
ATOM   1315  O   ARG A  84      11.151  26.426   2.537  1.00  0.97           O  
ATOM   1316  CG  ARG A  84      13.580  24.512   5.577  1.00  0.97           C  
ATOM   1317  HG2 ARG A  84      13.862  23.491   5.320  1.00  0.97           H  
ATOM   1318  HG3 ARG A  84      12.873  24.493   6.406  1.00  0.97           H  
ATOM   1319  CD  ARG A  84      14.841  25.266   5.984  1.00  0.97           C  
ATOM   1320  HD2 ARG A  84      14.558  26.281   6.261  1.00  0.97           H  
ATOM   1321  HD3 ARG A  84      15.521  25.302   5.133  1.00  0.97           H  
ATOM   1322  NE  ARG A  84      15.499  24.579   7.105  1.00  0.97           N  
ATOM   1323  HE  ARG A  84      15.360  23.580   7.153  1.00  0.97           H  
ATOM   1324  NH1 ARG A  84      16.486  26.412   8.062  1.00  0.97           N  
ATOM   1325 HH11 ARG A  84      17.053  26.816   8.795  1.00  0.97           H  
ATOM   1326 HH12 ARG A  84      16.116  26.972   7.307  1.00  0.97           H  
ATOM   1327  NH2 ARG A  84      16.739  24.394   8.995  1.00  0.97           N  
ATOM   1328 HH21 ARG A  84      16.550  23.402   9.002  1.00  0.97           H  
ATOM   1329 HH22 ARG A  84      17.311  24.794   9.725  1.00  0.97           H  
ATOM   1330  CZ  ARG A  84      16.237  25.131   8.046  1.00  0.97           C  
ATOM   1331  N   THR A  85      10.560  24.433   1.688  1.00  0.97           N  
ATOM   1332  H   THR A  85      10.559  23.434   1.833  1.00  0.97           H  
ATOM   1333  CA  THR A  85       9.835  24.953   0.523  1.00  0.97           C  
ATOM   1334  HA  THR A  85       9.873  26.043   0.536  1.00  0.97           H  
ATOM   1335  C   THR A  85       8.356  24.582   0.600  1.00  0.97           C  
ATOM   1336  CB  THR A  85      10.479  24.523  -0.804  1.00  0.97           C  
ATOM   1337  HB  THR A  85      10.032  25.120  -1.598  1.00  0.97           H  
ATOM   1338  O   THR A  85       7.896  23.981   1.574  1.00  0.97           O  
ATOM   1339  CG2 THR A  85      11.987  24.765  -0.846  1.00  0.97           C  
ATOM   1340 HG21 THR A  85      12.204  25.800  -0.582  1.00  0.97           H  
ATOM   1341 HG22 THR A  85      12.352  24.571  -1.854  1.00  0.97           H  
ATOM   1342 HG23 THR A  85      12.500  24.099  -0.152  1.00  0.97           H  
ATOM   1343  OG1 THR A  85      10.227  23.175  -1.095  1.00  0.97           O  
ATOM   1344  HG1 THR A  85      10.571  22.627  -0.387  1.00  0.97           H  
ATOM   1345  N   ASN A  86       7.583  25.003  -0.394  1.00  0.97           N  
ATOM   1346  H   ASN A  86       7.999  25.409  -1.220  1.00  0.97           H  
ATOM   1347  CA  ASN A  86       6.180  24.649  -0.501  1.00  0.97           C  
ATOM   1348  HA  ASN A  86       6.054  23.676  -0.026  1.00  0.97           H  
ATOM   1349  C   ASN A  86       5.768  24.472  -1.959  1.00  0.97           C  
ATOM   1350  CB  ASN A  86       5.306  25.687   0.225  1.00  0.97           C  
ATOM   1351  HB2 ASN A  86       4.257  25.398   0.150  1.00  0.97           H  
ATOM   1352  HB3 ASN A  86       5.569  25.696   1.283  1.00  0.97           H  
ATOM   1353  O   ASN A  86       6.439  24.966  -2.866  1.00  0.97           O  
ATOM   1354  CG  ASN A  86       5.450  27.086  -0.344  1.00  0.97           C  
ATOM   1355  ND2 ASN A  86       6.191  27.948   0.314  1.00  0.97           N  
ATOM   1356 HD21 ASN A  86       6.289  28.851  -0.126  1.00  0.97           H  
ATOM   1357 HD22 ASN A  86       6.674  27.658   1.153  1.00  0.97           H  
ATOM   1358  OD1 ASN A  86       4.925  27.436  -1.383  1.00  0.97           O  
ATOM   1359  N   PHE A  87       4.658  23.774  -2.158  1.00  0.97           N  
ATOM   1360  H   PHE A  87       4.192  23.365  -1.361  1.00  0.97           H  
ATOM   1361  CA  PHE A  87       4.028  23.614  -3.458  1.00  0.97           C  
ATOM   1362  HA  PHE A  87       4.267  24.479  -4.078  1.00  0.97           H  
ATOM   1363  C   PHE A  87       2.513  23.543  -3.287  1.00  0.97           C  
ATOM   1364  CB  PHE A  87       4.584  22.352  -4.126  1.00  0.97           C  
ATOM   1365  HB2 PHE A  87       5.667  22.443  -4.213  1.00  0.97           H  
ATOM   1366  HB3 PHE A  87       4.367  21.504  -3.477  1.00  0.97           H  
ATOM   1367  O   PHE A  87       2.021  22.878  -2.376  1.00  0.97           O  
ATOM   1368  CG  PHE A  87       4.021  22.066  -5.501  1.00  0.97           C  
ATOM   1369  CD1 PHE A  87       3.411  20.828  -5.772  1.00  0.97           C  
ATOM   1370  HD1 PHE A  87       3.345  20.070  -5.006  1.00  0.97           H  
ATOM   1371  CD2 PHE A  87       4.128  23.031  -6.518  1.00  0.97           C  
ATOM   1372  HD2 PHE A  87       4.649  23.957  -6.327  1.00  0.97           H  
ATOM   1373  CE1 PHE A  87       2.907  20.560  -7.056  1.00  0.97           C  
ATOM   1374  HE1 PHE A  87       2.483  19.593  -7.285  1.00  0.97           H  
ATOM   1375  CE2 PHE A  87       3.594  22.776  -7.793  1.00  0.97           C  
ATOM   1376  HE2 PHE A  87       3.674  23.517  -8.575  1.00  0.97           H  
ATOM   1377  CZ  PHE A  87       2.981  21.539  -8.060  1.00  0.97           C  
ATOM   1378  HZ  PHE A  87       2.590  21.322  -9.042  1.00  0.97           H  
ATOM   1379  N   THR A  88       1.776  24.236  -4.153  1.00  0.98           N  
ATOM   1380  H   THR A  88       2.240  24.757  -4.883  1.00  0.98           H  
ATOM   1381  CA  THR A  88       0.312  24.180  -4.183  1.00  0.98           C  
ATOM   1382  HA  THR A  88      -0.050  23.773  -3.239  1.00  0.98           H  
ATOM   1383  C   THR A  88      -0.142  23.247  -5.296  1.00  0.98           C  
ATOM   1384  CB  THR A  88      -0.320  25.570  -4.337  1.00  0.98           C  
ATOM   1385  HB  THR A  88      -0.032  25.986  -5.303  1.00  0.98           H  
ATOM   1386  O   THR A  88       0.164  23.480  -6.464  1.00  0.98           O  
ATOM   1387  CG2 THR A  88      -1.846  25.527  -4.247  1.00  0.98           C  
ATOM   1388 HG21 THR A  88      -2.152  25.057  -3.313  1.00  0.98           H  
ATOM   1389 HG22 THR A  88      -2.253  24.959  -5.083  1.00  0.98           H  
ATOM   1390 HG23 THR A  88      -2.241  26.542  -4.288  1.00  0.98           H  
ATOM   1391  OG1 THR A  88       0.127  26.446  -3.324  1.00  0.98           O  
ATOM   1392  HG1 THR A  88      -0.354  26.262  -2.514  1.00  0.98           H  
ATOM   1393  N   GLN A  89      -0.901  22.218  -4.934  1.00  0.98           N  
ATOM   1394  H   GLN A  89      -1.106  22.095  -3.953  1.00  0.98           H  
ATOM   1395  CA  GLN A  89      -1.536  21.291  -5.867  1.00  0.98           C  
ATOM   1396  HA  GLN A  89      -1.024  21.335  -6.828  1.00  0.98           H  
ATOM   1397  C   GLN A  89      -2.992  21.708  -6.104  1.00  0.98           C  
ATOM   1398  CB  GLN A  89      -1.398  19.858  -5.328  1.00  0.98           C  
ATOM   1399  HB2 GLN A  89      -1.722  19.839  -4.287  1.00  0.98           H  
ATOM   1400  HB3 GLN A  89      -2.041  19.187  -5.898  1.00  0.98           H  
ATOM   1401  O   GLN A  89      -3.674  22.156  -5.180  1.00  0.98           O  
ATOM   1402  CG  GLN A  89       0.058  19.360  -5.438  1.00  0.98           C  
ATOM   1403  HG2 GLN A  89       0.734  20.092  -4.995  1.00  0.98           H  
ATOM   1404  HG3 GLN A  89       0.309  19.252  -6.493  1.00  0.98           H  
ATOM   1405  CD  GLN A  89       0.296  18.033  -4.725  1.00  0.98           C  
ATOM   1406  NE2 GLN A  89       0.940  17.058  -5.326  1.00  0.98           N  
ATOM   1407 HE21 GLN A  89       1.300  17.124  -6.267  1.00  0.98           H  
ATOM   1408 HE22 GLN A  89       0.874  16.157  -4.873  1.00  0.98           H  
ATOM   1409  OE1 GLN A  89      -0.078  17.861  -3.584  1.00  0.98           O  
ATOM   1410  N   GLU A  90      -3.462  21.578  -7.346  1.00  0.98           N  
ATOM   1411  H   GLU A  90      -2.853  21.173  -8.043  1.00  0.98           H  
ATOM   1412  CA  GLU A  90      -4.858  21.808  -7.736  1.00  0.98           C  
ATOM   1413  HA  GLU A  90      -5.388  22.321  -6.934  1.00  0.98           H  
ATOM   1414  C   GLU A  90      -5.542  20.461  -7.982  1.00  0.98           C  
ATOM   1415  CB  GLU A  90      -4.924  22.697  -8.991  1.00  0.98           C  
ATOM   1416  HB2 GLU A  90      -4.397  22.201  -9.807  1.00  0.98           H  
ATOM   1417  HB3 GLU A  90      -4.417  23.640  -8.783  1.00  0.98           H  
ATOM   1418  O   GLU A  90      -5.208  19.755  -8.935  1.00  0.98           O  
ATOM   1419  CG  GLU A  90      -6.372  22.990  -9.431  1.00  0.98           C  
ATOM   1420  HG2 GLU A  90      -6.854  23.615  -8.679  1.00  0.98           H  
ATOM   1421  HG3 GLU A  90      -6.931  22.056  -9.487  1.00  0.98           H  
ATOM   1422  CD  GLU A  90      -6.455  23.672 -10.806  1.00  0.98           C  
ATOM   1423  OE1 GLU A  90      -7.420  23.408 -11.559  1.00  0.98           O  
ATOM   1424  OE2 GLU A  90      -5.547  24.435 -11.208  1.00  0.98           O  
ATOM   1425  N   ILE A  91      -6.527  20.139  -7.146  1.00  0.98           N  
ATOM   1426  H   ILE A  91      -6.750  20.785  -6.403  1.00  0.98           H  
ATOM   1427  CA  ILE A  91      -7.240  18.865  -7.135  1.00  0.98           C  
ATOM   1428  HA  ILE A  91      -6.762  18.183  -7.839  1.00  0.98           H  
ATOM   1429  C   ILE A  91      -8.677  19.101  -7.579  1.00  0.98           C  
ATOM   1430  CB  ILE A  91      -7.190  18.207  -5.741  1.00  0.98           C  
ATOM   1431  HB  ILE A  91      -7.787  18.795  -5.043  1.00  0.98           H  
ATOM   1432  O   ILE A  91      -9.375  19.947  -7.019  1.00  0.98           O  
ATOM   1433  CG1 ILE A  91      -5.755  18.082  -5.191  1.00  0.98           C  
ATOM   1434 HG12 ILE A  91      -5.050  17.911  -6.005  1.00  0.98           H  
ATOM   1435 HG13 ILE A  91      -5.719  17.222  -4.523  1.00  0.98           H  
ATOM   1436  CG2 ILE A  91      -7.797  16.798  -5.808  1.00  0.98           C  
ATOM   1437 HG21 ILE A  91      -7.790  16.343  -4.818  1.00  0.98           H  
ATOM   1438 HG22 ILE A  91      -8.831  16.827  -6.153  1.00  0.98           H  
ATOM   1439 HG23 ILE A  91      -7.198  16.172  -6.469  1.00  0.98           H  
ATOM   1440  CD1 ILE A  91      -5.310  19.284  -4.353  1.00  0.98           C  
ATOM   1441 HD11 ILE A  91      -5.303  20.200  -4.943  1.00  0.98           H  
ATOM   1442 HD12 ILE A  91      -4.303  19.118  -3.971  1.00  0.98           H  
ATOM   1443 HD13 ILE A  91      -6.001  19.402  -3.518  1.00  0.98           H  
ATOM   1444  N   ASN A  92      -9.128  18.350  -8.581  1.00  0.98           N  
ATOM   1445  H   ASN A  92      -8.533  17.611  -8.928  1.00  0.98           H  
ATOM   1446  CA  ASN A  92     -10.471  18.472  -9.140  1.00  0.98           C  
ATOM   1447  HA  ASN A  92     -11.023  19.253  -8.616  1.00  0.98           H  
ATOM   1448  C   ASN A  92     -11.247  17.164  -8.947  1.00  0.98           C  
ATOM   1449  CB  ASN A  92     -10.336  18.906 -10.606  1.00  0.98           C  
ATOM   1450  HB2 ASN A  92      -9.807  18.134 -11.166  1.00  0.98           H  
ATOM   1451  HB3 ASN A  92      -9.746  19.822 -10.640  1.00  0.98           H  
ATOM   1452  O   ASN A  92     -10.915  16.155  -9.570  1.00  0.98           O  
ATOM   1453  CG  ASN A  92     -11.666  19.171 -11.290  1.00  0.98           C  
ATOM   1454  ND2 ASN A  92     -11.643  19.887 -12.388  1.00  0.98           N  
ATOM   1455 HD21 ASN A  92     -12.549  20.092 -12.784  1.00  0.98           H  
ATOM   1456 HD22 ASN A  92     -10.773  20.291 -12.703  1.00  0.98           H  
ATOM   1457  OD1 ASN A  92     -12.738  18.768 -10.881  1.00  0.98           O  
ATOM   1458  N   PHE A  93     -12.285  17.216  -8.111  1.00  0.98           N  
ATOM   1459  H   PHE A  93     -12.534  18.107  -7.706  1.00  0.98           H  
ATOM   1460  CA  PHE A  93     -13.148  16.082  -7.770  1.00  0.98           C  
ATOM   1461  HA  PHE A  93     -12.568  15.160  -7.798  1.00  0.98           H  
ATOM   1462  C   PHE A  93     -14.260  15.958  -8.806  1.00  0.98           C  
ATOM   1463  CB  PHE A  93     -13.678  16.263  -6.343  1.00  0.98           C  
ATOM   1464  HB2 PHE A  93     -14.303  15.408  -6.088  1.00  0.98           H  
ATOM   1465  HB3 PHE A  93     -14.298  17.158  -6.292  1.00  0.98           H  
ATOM   1466  O   PHE A  93     -15.389  16.403  -8.604  1.00  0.98           O  
ATOM   1467  CG  PHE A  93     -12.559  16.370  -5.333  1.00  0.98           C  
ATOM   1468  CD1 PHE A  93     -11.857  15.214  -4.950  1.00  0.98           C  
ATOM   1469  HD1 PHE A  93     -12.134  14.252  -5.356  1.00  0.98           H  
ATOM   1470  CD2 PHE A  93     -12.156  17.629  -4.852  1.00  0.98           C  
ATOM   1471  HD2 PHE A  93     -12.678  18.520  -5.168  1.00  0.98           H  
ATOM   1472  CE1 PHE A  93     -10.762  15.318  -4.078  1.00  0.98           C  
ATOM   1473  HE1 PHE A  93     -10.185  14.437  -3.837  1.00  0.98           H  
ATOM   1474  CE2 PHE A  93     -11.073  17.725  -3.961  1.00  0.98           C  
ATOM   1475  HE2 PHE A  93     -10.765  18.692  -3.591  1.00  0.98           H  
ATOM   1476  CZ  PHE A  93     -10.385  16.567  -3.560  1.00  0.98           C  
ATOM   1477  HZ  PHE A  93      -9.540  16.639  -2.891  1.00  0.98           H  
ATOM   1478  N   SER A  94     -13.901  15.460  -9.984  1.00  0.97           N  
ATOM   1479  H   SER A  94     -12.971  15.070 -10.038  1.00  0.97           H  
ATOM   1480  CA  SER A  94     -14.739  15.552 -11.179  1.00  0.97           C  
ATOM   1481  HA  SER A  94     -15.244  16.517 -11.161  1.00  0.97           H  
ATOM   1482  C   SER A  94     -15.832  14.486 -11.266  1.00  0.97           C  
ATOM   1483  CB  SER A  94     -13.844  15.536 -12.419  1.00  0.97           C  
ATOM   1484  HB2 SER A  94     -14.457  15.720 -13.302  1.00  0.97           H  
ATOM   1485  HB3 SER A  94     -13.117  16.344 -12.331  1.00  0.97           H  
ATOM   1486  O   SER A  94     -16.907  14.762 -11.807  1.00  0.97           O  
ATOM   1487  OG  SER A  94     -13.152  14.311 -12.586  1.00  0.97           O  
ATOM   1488  HG  SER A  94     -12.867  13.977 -11.733  1.00  0.97           H  
ATOM   1489  N   ILE A  95     -15.576  13.281 -10.754  1.00  0.95           N  
ATOM   1490  H   ILE A  95     -14.723  13.154 -10.228  1.00  0.95           H  
ATOM   1491  CA  ILE A  95     -16.458  12.118 -10.944  1.00  0.95           C  
ATOM   1492  HA  ILE A  95     -17.430  12.468 -11.291  1.00  0.95           H  
ATOM   1493  C   ILE A  95     -16.749  11.353  -9.652  1.00  0.95           C  
ATOM   1494  CB  ILE A  95     -15.912  11.171 -12.039  1.00  0.95           C  
ATOM   1495  HB  ILE A  95     -16.601  10.328 -12.101  1.00  0.95           H  
ATOM   1496  O   ILE A  95     -17.797  10.711  -9.569  1.00  0.95           O  
ATOM   1497  CG1 ILE A  95     -14.509  10.609 -11.718  1.00  0.95           C  
ATOM   1498 HG12 ILE A  95     -14.496  10.216 -10.701  1.00  0.95           H  
ATOM   1499 HG13 ILE A  95     -13.766  11.404 -11.782  1.00  0.95           H  
ATOM   1500  CG2 ILE A  95     -15.934  11.881 -13.409  1.00  0.95           C  
ATOM   1501 HG21 ILE A  95     -16.899  12.365 -13.560  1.00  0.95           H  
ATOM   1502 HG22 ILE A  95     -15.144  12.630 -13.456  1.00  0.95           H  
ATOM   1503 HG23 ILE A  95     -15.788  11.152 -14.206  1.00  0.95           H  
ATOM   1504  CD1 ILE A  95     -14.097   9.462 -12.649  1.00  0.95           C  
ATOM   1505 HD11 ILE A  95     -14.059   9.798 -13.685  1.00  0.95           H  
ATOM   1506 HD12 ILE A  95     -14.816   8.646 -12.571  1.00  0.95           H  
ATOM   1507 HD13 ILE A  95     -13.115   9.093 -12.355  1.00  0.95           H  
ATOM   1508  N   GLU A  96     -15.873  11.482  -8.663  1.00  0.97           N  
ATOM   1509  H   GLU A  96     -15.109  12.132  -8.784  1.00  0.97           H  
ATOM   1510  CA  GLU A  96     -15.825  10.713  -7.427  1.00  0.97           C  
ATOM   1511  HA  GLU A  96     -15.939   9.655  -7.664  1.00  0.97           H  
ATOM   1512  C   GLU A  96     -16.958  11.129  -6.475  1.00  0.97           C  
ATOM   1513  CB  GLU A  96     -14.445  10.910  -6.754  1.00  0.97           C  
ATOM   1514  HB2 GLU A  96     -14.391  10.215  -5.917  1.00  0.97           H  
ATOM   1515  HB3 GLU A  96     -14.385  11.915  -6.337  1.00  0.97           H  
ATOM   1516  O   GLU A  96     -17.249  12.317  -6.330  1.00  0.97           O  
ATOM   1517  CG  GLU A  96     -13.204  10.667  -7.650  1.00  0.97           C  
ATOM   1518  HG2 GLU A  96     -12.347  10.537  -6.990  1.00  0.97           H  
ATOM   1519  HG3 GLU A  96     -13.347   9.735  -8.196  1.00  0.97           H  
ATOM   1520  CD  GLU A  96     -12.859  11.803  -8.646  1.00  0.97           C  
ATOM   1521  OE1 GLU A  96     -11.977  11.630  -9.512  1.00  0.97           O  
ATOM   1522  OE2 GLU A  96     -13.503  12.882  -8.629  1.00  0.97           O  
ATOM   1523  N   GLU A  97     -17.590  10.161  -5.810  1.00  0.97           N  
ATOM   1524  H   GLU A  97     -17.319   9.209  -6.012  1.00  0.97           H  
ATOM   1525  CA  GLU A  97     -18.552  10.330  -4.712  1.00  0.97           C  
ATOM   1526  HA  GLU A  97     -18.346  11.267  -4.195  1.00  0.97           H  
ATOM   1527  C   GLU A  97     -18.392   9.180  -3.709  1.00  0.97           C  
ATOM   1528  CB  GLU A  97     -20.012  10.356  -5.216  1.00  0.97           C  
ATOM   1529  HB2 GLU A  97     -20.184   9.528  -5.903  1.00  0.97           H  
ATOM   1530  HB3 GLU A  97     -20.675  10.250  -4.357  1.00  0.97           H  
ATOM   1531  O   GLU A  97     -18.496   8.009  -4.062  1.00  0.97           O  
ATOM   1532  CG  GLU A  97     -20.349  11.682  -5.893  1.00  0.97           C  
ATOM   1533  HG2 GLU A  97     -19.598  11.822  -6.671  1.00  0.97           H  
ATOM   1534  HG3 GLU A  97     -20.246  12.485  -5.163  1.00  0.97           H  
ATOM   1535  CD  GLU A  97     -21.723  11.771  -6.581  1.00  0.97           C  
ATOM   1536  OE1 GLU A  97     -22.439  12.772  -6.335  1.00  0.97           O  
ATOM   1537  OE2 GLU A  97     -21.958  11.017  -7.557  1.00  0.97           O  
ATOM   1538  N   GLY A  98     -18.181   9.504  -2.435  1.00  0.98           N  
ATOM   1539  H   GLY A  98     -18.107  10.482  -2.196  1.00  0.98           H  
ATOM   1540  CA  GLY A  98     -17.870   8.533  -1.388  1.00  0.98           C  
ATOM   1541  HA2 GLY A  98     -17.755   7.535  -1.811  1.00  0.98           H  
ATOM   1542  HA3 GLY A  98     -18.681   8.491  -0.661  1.00  0.98           H  
ATOM   1543  C   GLY A  98     -16.583   8.906  -0.668  1.00  0.98           C  
ATOM   1544  O   GLY A  98     -16.374  10.072  -0.319  1.00  0.98           O  
ATOM   1545  N   THR A  99     -15.734   7.918  -0.428  1.00  0.99           N  
ATOM   1546  H   THR A  99     -16.027   6.973  -0.634  1.00  0.99           H  
ATOM   1547  CA  THR A  99     -14.442   8.107   0.232  1.00  0.99           C  
ATOM   1548  HA  THR A  99     -14.330   9.147   0.539  1.00  0.99           H  
ATOM   1549  C   THR A  99     -13.315   7.777  -0.724  1.00  0.99           C  
ATOM   1550  CB  THR A  99     -14.351   7.253   1.496  1.00  0.99           C  
ATOM   1551  HB  THR A  99     -14.377   6.196   1.230  1.00  0.99           H  
ATOM   1552  O   THR A  99     -13.303   6.714  -1.333  1.00  0.99           O  
ATOM   1553  CG2 THR A  99     -13.095   7.531   2.320  1.00  0.99           C  
ATOM   1554 HG21 THR A  99     -13.063   8.580   2.614  1.00  0.99           H  
ATOM   1555 HG22 THR A  99     -12.203   7.294   1.739  1.00  0.99           H  
ATOM   1556 HG23 THR A  99     -13.094   6.896   3.206  1.00  0.99           H  
ATOM   1557  OG1 THR A  99     -15.469   7.556   2.295  1.00  0.99           O  
ATOM   1558  HG1 THR A  99     -15.974   6.739   2.297  1.00  0.99           H  
ATOM   1559  N   ILE A 100     -12.345   8.673  -0.807  1.00  0.98           N  
ATOM   1560  H   ILE A 100     -12.436   9.509  -0.248  1.00  0.98           H  
ATOM   1561  CA  ILE A 100     -11.016   8.426  -1.364  1.00  0.98           C  
ATOM   1562  HA  ILE A 100     -10.850   7.353  -1.456  1.00  0.98           H  
ATOM   1563  C   ILE A 100     -10.000   8.941  -0.336  1.00  0.98           C  
ATOM   1564  CB  ILE A 100     -10.889   9.028  -2.782  1.00  0.98           C  
ATOM   1565  HB  ILE A 100      -9.890   8.784  -3.143  1.00  0.98           H  
ATOM   1566  O   ILE A 100     -10.369   9.248   0.804  1.00  0.98           O  
ATOM   1567  CG1 ILE A 100     -11.019  10.561  -2.773  1.00  0.98           C  
ATOM   1568 HG12 ILE A 100     -10.090  10.947  -2.355  1.00  0.98           H  
ATOM   1569 HG13 ILE A 100     -11.860  10.873  -2.153  1.00  0.98           H  
ATOM   1570  CG2 ILE A 100     -11.859   8.345  -3.758  1.00  0.98           C  
ATOM   1571 HG21 ILE A 100     -11.606   8.599  -4.787  1.00  0.98           H  
ATOM   1572 HG22 ILE A 100     -11.783   7.262  -3.661  1.00  0.98           H  
ATOM   1573 HG23 ILE A 100     -12.885   8.653  -3.554  1.00  0.98           H  
ATOM   1574  CD1 ILE A 100     -11.177  11.210  -4.143  1.00  0.98           C  
ATOM   1575 HD11 ILE A 100     -11.097  12.291  -4.035  1.00  0.98           H  
ATOM   1576 HD12 ILE A 100     -10.403  10.838  -4.814  1.00  0.98           H  
ATOM   1577 HD13 ILE A 100     -12.158  10.976  -4.557  1.00  0.98           H  
ATOM   1578  N   TRP A 101      -8.717   9.011  -0.663  1.00  0.99           N  
ATOM   1579  H   TRP A 101      -8.405   8.820  -1.605  1.00  0.99           H  
ATOM   1580  CA  TRP A 101      -7.713   9.380   0.331  1.00  0.99           C  
ATOM   1581  HA  TRP A 101      -8.136  10.120   1.010  1.00  0.99           H  
ATOM   1582  C   TRP A 101      -6.507  10.061  -0.308  1.00  0.99           C  
ATOM   1583  CB  TRP A 101      -7.373   8.144   1.180  1.00  0.99           C  
ATOM   1584  HB2 TRP A 101      -6.778   8.463   2.037  1.00  0.99           H  
ATOM   1585  HB3 TRP A 101      -8.295   7.726   1.582  1.00  0.99           H  
ATOM   1586  O   TRP A 101      -6.385  10.139  -1.525  1.00  0.99           O  
ATOM   1587  CG  TRP A 101      -6.631   7.037   0.512  1.00  0.99           C  
ATOM   1588  CD1 TRP A 101      -7.049   6.302  -0.544  1.00  0.99           C  
ATOM   1589  HD1 TRP A 101      -7.986   6.422  -1.067  1.00  0.99           H  
ATOM   1590  CD2 TRP A 101      -5.326   6.504   0.879  1.00  0.99           C  
ATOM   1591  CE2 TRP A 101      -4.965   5.513  -0.077  1.00  0.99           C  
ATOM   1592  CE3 TRP A 101      -4.408   6.771   1.918  1.00  0.99           C  
ATOM   1593  HE3 TRP A 101      -4.646   7.526   2.652  1.00  0.99           H  
ATOM   1594  NE1 TRP A 101      -6.066   5.399  -0.894  1.00  0.99           N  
ATOM   1595  HE1 TRP A 101      -6.119   4.801  -1.706  1.00  0.99           H  
ATOM   1596  CH2 TRP A 101      -2.871   5.095   1.043  1.00  0.99           C  
ATOM   1597  HH2 TRP A 101      -1.953   4.531   1.124  1.00  0.99           H  
ATOM   1598  CZ2 TRP A 101      -3.717   4.883  -0.051  1.00  0.99           C  
ATOM   1599  HZ2 TRP A 101      -3.404   4.245  -0.864  1.00  0.99           H  
ATOM   1600  CZ3 TRP A 101      -3.214   6.034   2.027  1.00  0.99           C  
ATOM   1601  HZ3 TRP A 101      -2.543   6.203   2.856  1.00  0.99           H  
ATOM   1602  N   TRP A 102      -5.648  10.635   0.521  1.00  0.99           N  
ATOM   1603  H   TRP A 102      -5.794  10.537   1.516  1.00  0.99           H  
ATOM   1604  CA  TRP A 102      -4.372  11.192   0.099  1.00  0.99           C  
ATOM   1605  HA  TRP A 102      -4.192  10.926  -0.943  1.00  0.99           H  
ATOM   1606  C   TRP A 102      -3.259  10.568   0.924  1.00  0.99           C  
ATOM   1607  CB  TRP A 102      -4.380  12.720   0.212  1.00  0.99           C  
ATOM   1608  HB2 TRP A 102      -3.430  13.103  -0.160  1.00  0.99           H  
ATOM   1609  HB3 TRP A 102      -5.159  13.106  -0.446  1.00  0.99           H  
ATOM   1610  O   TRP A 102      -3.458  10.204   2.087  1.00  0.99           O  
ATOM   1611  CG  TRP A 102      -4.603  13.271   1.588  1.00  0.99           C  
ATOM   1612  CD1 TRP A 102      -5.782  13.681   2.111  1.00  0.99           C  
ATOM   1613  HD1 TRP A 102      -6.726  13.666   1.587  1.00  0.99           H  
ATOM   1614  CD2 TRP A 102      -3.624  13.421   2.653  1.00  0.99           C  
ATOM   1615  CE2 TRP A 102      -4.294  13.914   3.810  1.00  0.99           C  
ATOM   1616  CE3 TRP A 102      -2.240  13.173   2.764  1.00  0.99           C  
ATOM   1617  HE3 TRP A 102      -1.701  12.810   1.901  1.00  0.99           H  
ATOM   1618  NE1 TRP A 102      -5.604  14.071   3.424  1.00  0.99           N  
ATOM   1619  HE1 TRP A 102      -6.346  14.371   4.040  1.00  0.99           H  
ATOM   1620  CH2 TRP A 102      -2.265  13.817   5.115  1.00  0.99           C  
ATOM   1621  HH2 TRP A 102      -1.746  13.911   6.058  1.00  0.99           H  
ATOM   1622  CZ2 TRP A 102      -3.633  14.118   5.024  1.00  0.99           C  
ATOM   1623  HZ2 TRP A 102      -4.194  14.465   5.879  1.00  0.99           H  
ATOM   1624  CZ3 TRP A 102      -1.570  13.360   3.984  1.00  0.99           C  
ATOM   1625  HZ3 TRP A 102      -0.517  13.128   4.053  1.00  0.99           H  
ATOM   1626  N   HIS A 103      -2.073  10.476   0.341  1.00  0.99           N  
ATOM   1627  H   HIS A 103      -1.964  10.772  -0.618  1.00  0.99           H  
ATOM   1628  CA  HIS A 103      -0.899  10.004   1.056  1.00  0.99           C  
ATOM   1629  HA  HIS A 103      -0.935  10.377   2.080  1.00  0.99           H  
ATOM   1630  C   HIS A 103       0.393  10.526   0.463  1.00  0.99           C  
ATOM   1631  CB  HIS A 103      -0.889   8.481   1.105  1.00  0.99           C  
ATOM   1632  HB2 HIS A 103      -1.802   8.142   1.594  1.00  0.99           H  
ATOM   1633  HB3 HIS A 103      -0.047   8.199   1.738  1.00  0.99           H  
ATOM   1634  O   HIS A 103       0.422  11.018  -0.661  1.00  0.99           O  
ATOM   1635  CG  HIS A 103      -0.756   7.797  -0.232  1.00  0.99           C  
ATOM   1636  CD2 HIS A 103      -1.780   7.365  -1.030  1.00  0.99           C  
ATOM   1637  HD2 HIS A 103      -2.835   7.460  -0.822  1.00  0.99           H  
ATOM   1638  ND1 HIS A 103       0.420   7.445  -0.859  1.00  0.99           N  
ATOM   1639  HD1 HIS A 103       1.360   7.630  -0.539  1.00  0.99           H  
ATOM   1640  CE1 HIS A 103       0.115   6.817  -2.005  1.00  0.99           C  
ATOM   1641  HE1 HIS A 103       0.828   6.418  -2.710  1.00  0.99           H  
ATOM   1642  NE2 HIS A 103      -1.214   6.738  -2.140  1.00  0.99           N  
ATOM   1643  N   ALA A 104       1.479  10.422   1.220  1.00  0.98           N  
ATOM   1644  H   ALA A 104       1.408  10.031   2.149  1.00  0.98           H  
ATOM   1645  CA  ALA A 104       2.785  10.674   0.658  1.00  0.98           C  
ATOM   1646  HA  ALA A 104       2.717  11.630   0.138  1.00  0.98           H  
ATOM   1647  C   ALA A 104       3.157   9.599  -0.360  1.00  0.98           C  
ATOM   1648  CB  ALA A 104       3.818  10.806   1.762  1.00  0.98           C  
ATOM   1649  HB1 ALA A 104       3.891   9.875   2.324  1.00  0.98           H  
ATOM   1650  HB2 ALA A 104       4.783  11.050   1.317  1.00  0.98           H  
ATOM   1651  HB3 ALA A 104       3.519  11.622   2.420  1.00  0.98           H  
ATOM   1652  O   ALA A 104       2.948   8.413  -0.115  1.00  0.98           O  
ATOM   1653  N   HIS A 105       3.722  10.019  -1.485  1.00  0.95           N  
ATOM   1654  H   HIS A 105       3.871  11.010  -1.609  1.00  0.95           H  
ATOM   1655  CA  HIS A 105       4.222   9.121  -2.524  1.00  0.95           C  
ATOM   1656  HA  HIS A 105       4.031   8.090  -2.228  1.00  0.95           H  
ATOM   1657  C   HIS A 105       5.746   9.249  -2.628  1.00  0.95           C  
ATOM   1658  CB  HIS A 105       3.442   9.355  -3.821  1.00  0.95           C  
ATOM   1659  HB2 HIS A 105       2.387   9.464  -3.568  1.00  0.95           H  
ATOM   1660  HB3 HIS A 105       3.777  10.273  -4.304  1.00  0.95           H  
ATOM   1661  O   HIS A 105       6.312   9.443  -3.705  1.00  0.95           O  
ATOM   1662  CG  HIS A 105       3.565   8.199  -4.776  1.00  0.95           C  
ATOM   1663  CD2 HIS A 105       2.551   7.400  -5.233  1.00  0.95           C  
ATOM   1664  HD2 HIS A 105       1.499   7.494  -5.008  1.00  0.95           H  
ATOM   1665  ND1 HIS A 105       4.741   7.698  -5.283  1.00  0.95           N  
ATOM   1666  HD1 HIS A 105       5.665   8.029  -5.046  1.00  0.95           H  
ATOM   1667  CE1 HIS A 105       4.450   6.618  -6.023  1.00  0.95           C  
ATOM   1668  HE1 HIS A 105       5.170   5.986  -6.521  1.00  0.95           H  
ATOM   1669  NE2 HIS A 105       3.129   6.412  -6.029  1.00  0.95           N  
ATOM   1670  N   SER A 106       6.394   9.209  -1.462  1.00  0.92           N  
ATOM   1671  H   SER A 106       5.856   8.996  -0.634  1.00  0.92           H  
ATOM   1672  CA  SER A 106       7.840   9.338  -1.313  1.00  0.92           C  
ATOM   1673  HA  SER A 106       8.302   9.154  -2.283  1.00  0.92           H  
ATOM   1674  C   SER A 106       8.389   8.269  -0.392  1.00  0.92           C  
ATOM   1675  CB  SER A 106       8.215  10.741  -0.822  1.00  0.92           C  
ATOM   1676  HB2 SER A 106       7.629  10.997   0.061  1.00  0.92           H  
ATOM   1677  HB3 SER A 106       9.273  10.755  -0.561  1.00  0.92           H  
ATOM   1678  O   SER A 106       8.221   8.364   0.827  1.00  0.92           O  
ATOM   1679  OG  SER A 106       7.984  11.684  -1.852  1.00  0.92           O  
ATOM   1680  HG  SER A 106       8.489  11.326  -2.585  1.00  0.92           H  
ATOM   1681  N   ASP A 107       9.035   7.261  -0.975  1.00  0.91           N  
ATOM   1682  H   ASP A 107       9.215   7.310  -1.968  1.00  0.91           H  
ATOM   1683  CA  ASP A 107       9.533   6.092  -0.250  1.00  0.91           C  
ATOM   1684  HA  ASP A 107       9.795   5.321  -0.975  1.00  0.91           H  
ATOM   1685  C   ASP A 107       8.430   5.501   0.668  1.00  0.91           C  
ATOM   1686  CB  ASP A 107      10.830   6.499   0.477  1.00  0.91           C  
ATOM   1687  HB2 ASP A 107      10.576   7.191   1.280  1.00  0.91           H  
ATOM   1688  HB3 ASP A 107      11.275   5.614   0.931  1.00  0.91           H  
ATOM   1689  O   ASP A 107       7.270   5.397   0.272  1.00  0.91           O  
ATOM   1690  CG  ASP A 107      11.865   7.165  -0.450  1.00  0.91           C  
ATOM   1691  OD1 ASP A 107      12.374   6.485  -1.367  1.00  0.91           O  
ATOM   1692  OD2 ASP A 107      12.168   8.372  -0.254  1.00  0.91           O  
ATOM   1693  N   TRP A 108       8.745   5.156   1.920  1.00  0.95           N  
ATOM   1694  H   TRP A 108       9.710   5.235   2.207  1.00  0.95           H  
ATOM   1695  CA  TRP A 108       7.771   4.626   2.887  1.00  0.95           C  
ATOM   1696  HA  TRP A 108       6.968   4.136   2.336  1.00  0.95           H  
ATOM   1697  C   TRP A 108       7.067   5.695   3.742  1.00  0.95           C  
ATOM   1698  CB  TRP A 108       8.444   3.543   3.731  1.00  0.95           C  
ATOM   1699  HB2 TRP A 108       7.819   3.367   4.606  1.00  0.95           H  
ATOM   1700  HB3 TRP A 108       9.419   3.891   4.074  1.00  0.95           H  
ATOM   1701  O   TRP A 108       6.351   5.368   4.692  1.00  0.95           O  
ATOM   1702  CG  TRP A 108       8.588   2.200   3.095  1.00  0.95           C  
ATOM   1703  CD1 TRP A 108       8.602   1.912   1.772  1.00  0.95           C  
ATOM   1704  HD1 TRP A 108       8.550   2.636   0.972  1.00  0.95           H  
ATOM   1705  CD2 TRP A 108       8.621   0.917   3.781  1.00  0.95           C  
ATOM   1706  CE2 TRP A 108       8.565  -0.117   2.804  1.00  0.95           C  
ATOM   1707  CE3 TRP A 108       8.636   0.530   5.138  1.00  0.95           C  
ATOM   1708  HE3 TRP A 108       8.728   1.289   5.901  1.00  0.95           H  
ATOM   1709  NE1 TRP A 108       8.644   0.542   1.597  1.00  0.95           N  
ATOM   1710  HE1 TRP A 108       8.637   0.099   0.690  1.00  0.95           H  
ATOM   1711  CH2 TRP A 108       8.372  -1.809   4.518  1.00  0.95           C  
ATOM   1712  HH2 TRP A 108       8.236  -2.839   4.814  1.00  0.95           H  
ATOM   1713  CZ2 TRP A 108       8.425  -1.464   3.156  1.00  0.95           C  
ATOM   1714  HZ2 TRP A 108       8.378  -2.224   2.391  1.00  0.95           H  
ATOM   1715  CZ3 TRP A 108       8.514  -0.821   5.506  1.00  0.95           C  
ATOM   1716  HZ3 TRP A 108       8.511  -1.100   6.549  1.00  0.95           H  
ATOM   1717  N   SER A 109       7.206   6.986   3.415  1.00  0.96           N  
ATOM   1718  H   SER A 109       7.768   7.216   2.609  1.00  0.96           H  
ATOM   1719  CA  SER A 109       6.596   8.070   4.210  1.00  0.96           C  
ATOM   1720  HA  SER A 109       6.945   7.956   5.237  1.00  0.96           H  
ATOM   1721  C   SER A 109       5.059   8.012   4.268  1.00  0.96           C  
ATOM   1722  CB  SER A 109       7.071   9.442   3.731  1.00  0.96           C  
ATOM   1723  HB2 SER A 109       8.158   9.491   3.792  1.00  0.96           H  
ATOM   1724  HB3 SER A 109       6.651  10.212   4.378  1.00  0.96           H  
ATOM   1725  O   SER A 109       4.462   8.541   5.211  1.00  0.96           O  
ATOM   1726  OG  SER A 109       6.663   9.681   2.404  1.00  0.96           O  
ATOM   1727  HG  SER A 109       7.240   9.170   1.832  1.00  0.96           H  
ATOM   1728  N   ARG A 110       4.406   7.286   3.343  1.00  0.96           N  
ATOM   1729  H   ARG A 110       4.960   6.900   2.591  1.00  0.96           H  
ATOM   1730  CA  ARG A 110       2.976   6.922   3.403  1.00  0.96           C  
ATOM   1731  HA  ARG A 110       2.370   7.813   3.238  1.00  0.96           H  
ATOM   1732  C   ARG A 110       2.566   6.339   4.755  1.00  0.96           C  
ATOM   1733  CB  ARG A 110       2.680   5.894   2.296  1.00  0.96           C  
ATOM   1734  HB2 ARG A 110       2.931   6.331   1.330  1.00  0.96           H  
ATOM   1735  HB3 ARG A 110       3.310   5.015   2.435  1.00  0.96           H  
ATOM   1736  O   ARG A 110       1.444   6.579   5.198  1.00  0.96           O  
ATOM   1737  CG  ARG A 110       1.208   5.445   2.281  1.00  0.96           C  
ATOM   1738  HG2 ARG A 110       0.559   6.319   2.225  1.00  0.96           H  
ATOM   1739  HG3 ARG A 110       0.958   4.913   3.198  1.00  0.96           H  
ATOM   1740  CD  ARG A 110       0.920   4.545   1.083  1.00  0.96           C  
ATOM   1741  HD2 ARG A 110      -0.033   4.831   0.637  1.00  0.96           H  
ATOM   1742  HD3 ARG A 110       1.672   4.721   0.314  1.00  0.96           H  
ATOM   1743  NE  ARG A 110       0.884   3.129   1.490  1.00  0.96           N  
ATOM   1744  HE  ARG A 110       0.871   2.928   2.480  1.00  0.96           H  
ATOM   1745  NH1 ARG A 110       0.906   2.171  -0.605  1.00  0.96           N  
ATOM   1746 HH11 ARG A 110       1.558   2.894  -0.873  1.00  0.96           H  
ATOM   1747 HH12 ARG A 110       1.011   1.297  -1.099  1.00  0.96           H  
ATOM   1748  NH2 ARG A 110       0.719   0.891   1.164  1.00  0.96           N  
ATOM   1749 HH21 ARG A 110       0.794   0.092   0.550  1.00  0.96           H  
ATOM   1750 HH22 ARG A 110       0.397   0.723   2.106  1.00  0.96           H  
ATOM   1751  CZ  ARG A 110       0.844   2.086   0.686  1.00  0.96           C  
ATOM   1752  N   ALA A 111       3.464   5.615   5.428  1.00  0.97           N  
ATOM   1753  H   ALA A 111       4.378   5.484   5.017  1.00  0.97           H  
ATOM   1754  CA  ALA A 111       3.202   4.981   6.719  1.00  0.97           C  
ATOM   1755  HA  ALA A 111       2.461   4.193   6.587  1.00  0.97           H  
ATOM   1756  C   ALA A 111       2.683   5.963   7.774  1.00  0.97           C  
ATOM   1757  CB  ALA A 111       4.508   4.367   7.220  1.00  0.97           C  
ATOM   1758  HB1 ALA A 111       5.194   5.157   7.526  1.00  0.97           H  
ATOM   1759  HB2 ALA A 111       4.979   3.807   6.413  1.00  0.97           H  
ATOM   1760  HB3 ALA A 111       4.311   3.707   8.065  1.00  0.97           H  
ATOM   1761  O   ALA A 111       1.882   5.581   8.621  1.00  0.97           O  
ATOM   1762  N   THR A 112       3.126   7.223   7.720  1.00  0.98           N  
ATOM   1763  H   THR A 112       3.816   7.452   7.018  1.00  0.98           H  
ATOM   1764  CA  THR A 112       2.804   8.256   8.715  1.00  0.98           C  
ATOM   1765  HA  THR A 112       2.061   7.866   9.411  1.00  0.98           H  
ATOM   1766  C   THR A 112       2.188   9.516   8.103  1.00  0.98           C  
ATOM   1767  CB  THR A 112       4.046   8.602   9.546  1.00  0.98           C  
ATOM   1768  HB  THR A 112       3.769   9.317  10.320  1.00  0.98           H  
ATOM   1769  O   THR A 112       1.567  10.305   8.816  1.00  0.98           O  
ATOM   1770  CG2 THR A 112       4.651   7.369  10.221  1.00  0.98           C  
ATOM   1771 HG21 THR A 112       5.041   6.677   9.475  1.00  0.98           H  
ATOM   1772 HG22 THR A 112       3.891   6.865  10.818  1.00  0.98           H  
ATOM   1773 HG23 THR A 112       5.474   7.674  10.867  1.00  0.98           H  
ATOM   1774  OG1 THR A 112       5.049   9.163   8.736  1.00  0.98           O  
ATOM   1775  HG1 THR A 112       4.981  10.113   8.860  1.00  0.98           H  
ATOM   1776  N   VAL A 113       2.304   9.696   6.784  1.00  0.98           N  
ATOM   1777  H   VAL A 113       2.878   9.042   6.270  1.00  0.98           H  
ATOM   1778  CA  VAL A 113       1.743  10.821   6.030  1.00  0.98           C  
ATOM   1779  HA  VAL A 113       1.294  11.527   6.728  1.00  0.98           H  
ATOM   1780  C   VAL A 113       0.629  10.324   5.109  1.00  0.98           C  
ATOM   1781  CB  VAL A 113       2.849  11.577   5.269  1.00  0.98           C  
ATOM   1782  HB  VAL A 113       3.329  10.906   4.556  1.00  0.98           H  
ATOM   1783  O   VAL A 113       0.855   9.989   3.948  1.00  0.98           O  
ATOM   1784  CG1 VAL A 113       2.254  12.777   4.520  1.00  0.98           C  
ATOM   1785 HG11 VAL A 113       1.695  12.432   3.651  1.00  0.98           H  
ATOM   1786 HG12 VAL A 113       1.579  13.318   5.183  1.00  0.98           H  
ATOM   1787 HG13 VAL A 113       3.044  13.442   4.171  1.00  0.98           H  
ATOM   1788  CG2 VAL A 113       3.931  12.109   6.218  1.00  0.98           C  
ATOM   1789 HG21 VAL A 113       4.440  11.275   6.702  1.00  0.98           H  
ATOM   1790 HG22 VAL A 113       4.675  12.672   5.655  1.00  0.98           H  
ATOM   1791 HG23 VAL A 113       3.484  12.751   6.978  1.00  0.98           H  
ATOM   1792  N   HIS A 114      -0.591  10.289   5.636  1.00  0.99           N  
ATOM   1793  H   HIS A 114      -0.702  10.495   6.618  1.00  0.99           H  
ATOM   1794  CA  HIS A 114      -1.811   9.964   4.895  1.00  0.99           C  
ATOM   1795  HA  HIS A 114      -1.757  10.407   3.900  1.00  0.99           H  
ATOM   1796  C   HIS A 114      -3.042  10.553   5.581  1.00  0.99           C  
ATOM   1797  CB  HIS A 114      -1.951   8.441   4.762  1.00  0.99           C  
ATOM   1798  HB2 HIS A 114      -1.115   8.056   4.178  1.00  0.99           H  
ATOM   1799  HB3 HIS A 114      -2.866   8.213   4.215  1.00  0.99           H  
ATOM   1800  O   HIS A 114      -3.006  10.843   6.776  1.00  0.99           O  
ATOM   1801  CG  HIS A 114      -1.984   7.724   6.086  1.00  0.99           C  
ATOM   1802  CD2 HIS A 114      -3.043   7.625   6.945  1.00  0.99           C  
ATOM   1803  HD2 HIS A 114      -4.020   8.060   6.791  1.00  0.99           H  
ATOM   1804  ND1 HIS A 114      -0.939   7.039   6.653  1.00  0.99           N  
ATOM   1805  HD1 HIS A 114      -0.054   6.843   6.208  1.00  0.99           H  
ATOM   1806  CE1 HIS A 114      -1.366   6.517   7.811  1.00  0.99           C  
ATOM   1807  HE1 HIS A 114      -0.787   5.845   8.427  1.00  0.99           H  
ATOM   1808  NE2 HIS A 114      -2.640   6.870   8.051  1.00  0.99           N  
ATOM   1809  N   GLY A 115      -4.149  10.686   4.858  1.00  0.99           N  
ATOM   1810  H   GLY A 115      -4.114  10.467   3.873  1.00  0.99           H  
ATOM   1811  CA  GLY A 115      -5.421  11.133   5.415  1.00  0.99           C  
ATOM   1812  HA2 GLY A 115      -5.363  12.187   5.686  1.00  0.99           H  
ATOM   1813  HA3 GLY A 115      -5.632  10.568   6.323  1.00  0.99           H  
ATOM   1814  C   GLY A 115      -6.582  10.937   4.450  1.00  0.99           C  
ATOM   1815  O   GLY A 115      -6.406  10.547   3.299  1.00  0.99           O  
ATOM   1816  N   ALA A 116      -7.795  11.177   4.937  1.00  0.99           N  
ATOM   1817  H   ALA A 116      -7.883  11.535   5.877  1.00  0.99           H  
ATOM   1818  CA  ALA A 116      -9.009  10.905   4.179  1.00  0.99           C  
ATOM   1819  HA  ALA A 116      -8.832  10.043   3.536  1.00  0.99           H  
ATOM   1820  C   ALA A 116      -9.427  12.073   3.281  1.00  0.99           C  
ATOM   1821  CB  ALA A 116     -10.119  10.526   5.157  1.00  0.99           C  
ATOM   1822  HB1 ALA A 116      -9.750   9.752   5.829  1.00  0.99           H  
ATOM   1823  HB2 ALA A 116     -10.982  10.147   4.610  1.00  0.99           H  
ATOM   1824  HB3 ALA A 116     -10.426  11.398   5.734  1.00  0.99           H  
ATOM   1825  O   ALA A 116      -9.201  13.245   3.597  1.00  0.99           O  
ATOM   1826  N   ILE A 117     -10.128  11.744   2.199  1.00  0.99           N  
ATOM   1827  H   ILE A 117     -10.249  10.767   1.974  1.00  0.99           H  
ATOM   1828  CA  ILE A 117     -10.878  12.692   1.381  1.00  0.99           C  
ATOM   1829  HA  ILE A 117     -10.849  13.680   1.840  1.00  0.99           H  
ATOM   1830  C   ILE A 117     -12.327  12.213   1.324  1.00  0.99           C  
ATOM   1831  CB  ILE A 117     -10.291  12.810  -0.031  1.00  0.99           C  
ATOM   1832  HB  ILE A 117     -10.411  11.830  -0.493  1.00  0.99           H  
ATOM   1833  O   ILE A 117     -12.643  11.162   0.767  1.00  0.99           O  
ATOM   1834  CG1 ILE A 117      -8.787  13.144  -0.037  1.00  0.99           C  
ATOM   1835 HG12 ILE A 117      -8.623  14.109   0.443  1.00  0.99           H  
ATOM   1836 HG13 ILE A 117      -8.250  12.382   0.528  1.00  0.99           H  
ATOM   1837  CG2 ILE A 117     -11.090  13.847  -0.839  1.00  0.99           C  
ATOM   1838 HG21 ILE A 117     -12.161  13.648  -0.795  1.00  0.99           H  
ATOM   1839 HG22 ILE A 117     -10.892  14.855  -0.474  1.00  0.99           H  
ATOM   1840 HG23 ILE A 117     -10.807  13.770  -1.889  1.00  0.99           H  
ATOM   1841  CD1 ILE A 117      -8.167  13.179  -1.436  1.00  0.99           C  
ATOM   1842 HD11 ILE A 117      -7.082  13.230  -1.338  1.00  0.99           H  
ATOM   1843 HD12 ILE A 117      -8.512  14.052  -1.992  1.00  0.99           H  
ATOM   1844 HD13 ILE A 117      -8.404  12.268  -1.986  1.00  0.99           H  
ATOM   1845  N   ILE A 118     -13.223  13.010   1.889  1.00  0.99           N  
ATOM   1846  H   ILE A 118     -12.893  13.869   2.308  1.00  0.99           H  
ATOM   1847  CA  ILE A 118     -14.657  12.757   1.877  1.00  0.99           C  
ATOM   1848  HA  ILE A 118     -14.839  11.701   1.680  1.00  0.99           H  
ATOM   1849  C   ILE A 118     -15.269  13.567   0.740  1.00  0.99           C  
ATOM   1850  CB  ILE A 118     -15.279  13.104   3.244  1.00  0.99           C  
ATOM   1851  HB  ILE A 118     -15.277  14.189   3.349  1.00  0.99           H  
ATOM   1852  O   ILE A 118     -15.300  14.800   0.807  1.00  0.99           O  
ATOM   1853  CG1 ILE A 118     -14.515  12.523   4.459  1.00  0.99           C  
ATOM   1854 HG12 ILE A 118     -15.151  12.589   5.341  1.00  0.99           H  
ATOM   1855 HG13 ILE A 118     -13.640  13.142   4.656  1.00  0.99           H  
ATOM   1856  CG2 ILE A 118     -16.745  12.646   3.278  1.00  0.99           C  
ATOM   1857 HG21 ILE A 118     -17.206  12.930   4.224  1.00  0.99           H  
ATOM   1858 HG22 ILE A 118     -16.784  11.563   3.164  1.00  0.99           H  
ATOM   1859 HG23 ILE A 118     -17.311  13.109   2.468  1.00  0.99           H  
ATOM   1860  CD1 ILE A 118     -14.042  11.071   4.303  1.00  0.99           C  
ATOM   1861 HD11 ILE A 118     -14.734  10.508   3.677  1.00  0.99           H  
ATOM   1862 HD12 ILE A 118     -13.958  10.602   5.284  1.00  0.99           H  
ATOM   1863 HD13 ILE A 118     -13.062  11.052   3.827  1.00  0.99           H  
ATOM   1864  N   VAL A 119     -15.760  12.874  -0.288  1.00  0.99           N  
ATOM   1865  H   VAL A 119     -15.710  11.865  -0.262  1.00  0.99           H  
ATOM   1866  CA  VAL A 119     -16.420  13.484  -1.444  1.00  0.99           C  
ATOM   1867  HA  VAL A 119     -16.239  14.558  -1.411  1.00  0.99           H  
ATOM   1868  C   VAL A 119     -17.925  13.259  -1.333  1.00  0.99           C  
ATOM   1869  CB  VAL A 119     -15.845  12.996  -2.789  1.00  0.99           C  
ATOM   1870  HB  VAL A 119     -16.175  11.977  -2.995  1.00  0.99           H  
ATOM   1871  O   VAL A 119     -18.453  12.191  -1.634  1.00  0.99           O  
ATOM   1872  CG1 VAL A 119     -16.346  13.932  -3.895  1.00  0.99           C  
ATOM   1873 HG11 VAL A 119     -16.127  14.972  -3.653  1.00  0.99           H  
ATOM   1874 HG12 VAL A 119     -17.419  13.805  -4.037  1.00  0.99           H  
ATOM   1875 HG13 VAL A 119     -15.843  13.691  -4.831  1.00  0.99           H  
ATOM   1876  CG2 VAL A 119     -14.310  13.019  -2.820  1.00  0.99           C  
ATOM   1877 HG21 VAL A 119     -13.938  14.018  -2.593  1.00  0.99           H  
ATOM   1878 HG22 VAL A 119     -13.910  12.306  -2.098  1.00  0.99           H  
ATOM   1879 HG23 VAL A 119     -13.960  12.722  -3.808  1.00  0.99           H  
ATOM   1880  N   TYR A 120     -18.638  14.269  -0.848  1.00  0.98           N  
ATOM   1881  H   TYR A 120     -18.148  15.119  -0.611  1.00  0.98           H  
ATOM   1882  CA  TYR A 120     -20.094  14.240  -0.752  1.00  0.98           C  
ATOM   1883  HA  TYR A 120     -20.380  13.313  -0.256  1.00  0.98           H  
ATOM   1884  C   TYR A 120     -20.752  14.295  -2.135  1.00  0.98           C  
ATOM   1885  CB  TYR A 120     -20.580  15.423   0.086  1.00  0.98           C  
ATOM   1886  HB2 TYR A 120     -21.670  15.424   0.130  1.00  0.98           H  
ATOM   1887  HB3 TYR A 120     -20.281  16.342  -0.419  1.00  0.98           H  
ATOM   1888  O   TYR A 120     -20.142  14.804  -3.084  1.00  0.98           O  
ATOM   1889  CG  TYR A 120     -20.057  15.441   1.499  1.00  0.98           C  
ATOM   1890  CD1 TYR A 120     -20.565  14.543   2.455  1.00  0.98           C  
ATOM   1891  HD1 TYR A 120     -21.324  13.836   2.153  1.00  0.98           H  
ATOM   1892  CD2 TYR A 120     -19.083  16.382   1.861  1.00  0.98           C  
ATOM   1893  HD2 TYR A 120     -18.703  17.083   1.132  1.00  0.98           H  
ATOM   1894  CE1 TYR A 120     -20.103  14.585   3.785  1.00  0.98           C  
ATOM   1895  HE1 TYR A 120     -20.482  13.915   4.543  1.00  0.98           H  
ATOM   1896  CE2 TYR A 120     -18.635  16.449   3.182  1.00  0.98           C  
ATOM   1897  HE2 TYR A 120     -17.918  17.208   3.460  1.00  0.98           H  
ATOM   1898  OH  TYR A 120     -18.815  15.790   5.425  1.00  0.98           O  
ATOM   1899  HH  TYR A 120     -18.432  16.668   5.493  1.00  0.98           H  
ATOM   1900  CZ  TYR A 120     -19.155  15.565   4.141  1.00  0.98           C  
ATOM   1901  N   PRO A 121     -22.032  13.883  -2.236  1.00  0.97           N  
ATOM   1902  CA  PRO A 121     -22.798  14.061  -3.453  1.00  0.97           C  
ATOM   1903  HA  PRO A 121     -22.360  13.382  -4.185  1.00  0.97           H  
ATOM   1904  C   PRO A 121     -22.751  15.499  -3.972  1.00  0.97           C  
ATOM   1905  CB  PRO A 121     -24.230  13.623  -3.144  1.00  0.97           C  
ATOM   1906  HB2 PRO A 121     -24.690  13.130  -4.000  1.00  0.97           H  
ATOM   1907  HB3 PRO A 121     -24.826  14.479  -2.827  1.00  0.97           H  
ATOM   1908  O   PRO A 121     -22.667  16.456  -3.184  1.00  0.97           O  
ATOM   1909  CG  PRO A 121     -24.063  12.662  -1.974  1.00  0.97           C  
ATOM   1910  HG2 PRO A 121     -24.939  12.660  -1.326  1.00  0.97           H  
ATOM   1911  HG3 PRO A 121     -23.873  11.659  -2.357  1.00  0.97           H  
ATOM   1912  CD  PRO A 121     -22.830  13.185  -1.240  1.00  0.97           C  
ATOM   1913  HD2 PRO A 121     -22.271  12.354  -0.809  1.00  0.97           H  
ATOM   1914  HD3 PRO A 121     -23.142  13.880  -0.461  1.00  0.97           H  
ATOM   1915  N   ALA A 122     -22.849  15.655  -5.292  1.00  0.96           N  
ATOM   1916  H   ALA A 122     -22.886  14.819  -5.857  1.00  0.96           H  
ATOM   1917  CA  ALA A 122     -22.934  16.970  -5.923  1.00  0.96           C  
ATOM   1918  HA  ALA A 122     -21.978  17.474  -5.782  1.00  0.96           H  
ATOM   1919  C   ALA A 122     -24.040  17.831  -5.281  1.00  0.96           C  
ATOM   1920  CB  ALA A 122     -23.174  16.800  -7.427  1.00  0.96           C  
ATOM   1921  HB1 ALA A 122     -22.352  16.238  -7.869  1.00  0.96           H  
ATOM   1922  HB2 ALA A 122     -23.228  17.777  -7.907  1.00  0.96           H  
ATOM   1923  HB3 ALA A 122     -24.105  16.260  -7.595  1.00  0.96           H  
ATOM   1924  O   ALA A 122     -25.088  17.330  -4.861  1.00  0.96           O  
ATOM   1925  N   SER A 123     -23.834  19.149  -5.220  1.00  0.95           N  
ATOM   1926  H   SER A 123     -22.959  19.509  -5.573  1.00  0.95           H  
ATOM   1927  CA  SER A 123     -24.797  20.064  -4.593  1.00  0.95           C  
ATOM   1928  HA  SER A 123     -24.829  19.829  -3.529  1.00  0.95           H  
ATOM   1929  C   SER A 123     -26.211  19.903  -5.174  1.00  0.95           C  
ATOM   1930  CB  SER A 123     -24.327  21.509  -4.748  1.00  0.95           C  
ATOM   1931  HB2 SER A 123     -24.502  21.846  -5.770  1.00  0.95           H  
ATOM   1932  HB3 SER A 123     -23.260  21.571  -4.533  1.00  0.95           H  
ATOM   1933  O   SER A 123     -26.407  19.965  -6.386  1.00  0.95           O  
ATOM   1934  OG  SER A 123     -25.024  22.337  -3.839  1.00  0.95           O  
ATOM   1935  HG  SER A 123     -24.470  22.420  -3.059  1.00  0.95           H  
ATOM   1936  N   GLY A 124     -27.204  19.688  -4.305  1.00  0.96           N  
ATOM   1937  H   GLY A 124     -26.965  19.604  -3.327  1.00  0.96           H  
ATOM   1938  CA  GLY A 124     -28.599  19.445  -4.699  1.00  0.96           C  
ATOM   1939  HA2 GLY A 124     -28.829  20.030  -5.590  1.00  0.96           H  
ATOM   1940  HA3 GLY A 124     -29.253  19.780  -3.894  1.00  0.96           H  
ATOM   1941  C   GLY A 124     -28.948  17.983  -5.001  1.00  0.96           C  
ATOM   1942  O   GLY A 124     -30.106  17.695  -5.294  1.00  0.96           O  
ATOM   1943  N   THR A 125     -27.986  17.066  -4.895  1.00  0.95           N  
ATOM   1944  H   THR A 125     -27.050  17.369  -4.665  1.00  0.95           H  
ATOM   1945  CA  THR A 125     -28.201  15.614  -4.976  1.00  0.95           C  
ATOM   1946  HA  THR A 125     -29.229  15.422  -5.286  1.00  0.95           H  
ATOM   1947  C   THR A 125     -28.033  14.961  -3.600  1.00  0.95           C  
ATOM   1948  CB  THR A 125     -27.298  14.960  -6.033  1.00  0.95           C  
ATOM   1949  HB  THR A 125     -27.634  13.934  -6.180  1.00  0.95           H  
ATOM   1950  O   THR A 125     -27.634  15.612  -2.631  1.00  0.95           O  
ATOM   1951  CG2 THR A 125     -27.340  15.670  -7.388  1.00  0.95           C  
ATOM   1952 HG21 THR A 125     -28.372  15.747  -7.730  1.00  0.95           H  
ATOM   1953 HG22 THR A 125     -26.902  16.665  -7.313  1.00  0.95           H  
ATOM   1954 HG23 THR A 125     -26.768  15.087  -8.109  1.00  0.95           H  
ATOM   1955  OG1 THR A 125     -25.966  14.921  -5.606  1.00  0.95           O  
ATOM   1956  HG1 THR A 125     -25.670  15.805  -5.377  1.00  0.95           H  
ATOM   1957  N   THR A 126     -28.388  13.684  -3.484  1.00  0.95           N  
ATOM   1958  H   THR A 126     -28.633  13.163  -4.315  1.00  0.95           H  
ATOM   1959  CA  THR A 126     -28.287  12.908  -2.242  1.00  0.95           C  
ATOM   1960  HA  THR A 126     -27.666  13.444  -1.525  1.00  0.95           H  
ATOM   1961  C   THR A 126     -27.610  11.574  -2.512  1.00  0.95           C  
ATOM   1962  CB  THR A 126     -29.665  12.663  -1.600  1.00  0.95           C  
ATOM   1963  HB  THR A 126     -29.529  12.074  -0.693  1.00  0.95           H  
ATOM   1964  O   THR A 126     -27.531  11.139  -3.658  1.00  0.95           O  
ATOM   1965  CG2 THR A 126     -30.362  13.969  -1.212  1.00  0.95           C  
ATOM   1966 HG21 THR A 126     -30.610  14.541  -2.106  1.00  0.95           H  
ATOM   1967 HG22 THR A 126     -29.705  14.561  -0.576  1.00  0.95           H  
ATOM   1968 HG23 THR A 126     -31.279  13.739  -0.670  1.00  0.95           H  
ATOM   1969  OG1 THR A 126     -30.530  11.961  -2.465  1.00  0.95           O  
ATOM   1970  HG1 THR A 126     -30.172  11.080  -2.597  1.00  0.95           H  
ATOM   1971  N   TYR A 127     -27.180  10.895  -1.449  1.00  0.95           N  
ATOM   1972  H   TYR A 127     -27.245  11.304  -0.528  1.00  0.95           H  
ATOM   1973  CA  TYR A 127     -26.739   9.507  -1.544  1.00  0.95           C  
ATOM   1974  HA  TYR A 127     -25.836   9.487  -2.154  1.00  0.95           H  
ATOM   1975  C   TYR A 127     -27.818   8.620  -2.199  1.00  0.95           C  
ATOM   1976  CB  TYR A 127     -26.411   8.981  -0.141  1.00  0.95           C  
ATOM   1977  HB2 TYR A 127     -26.135   7.929  -0.223  1.00  0.95           H  
ATOM   1978  HB3 TYR A 127     -27.306   9.033   0.479  1.00  0.95           H  
ATOM   1979  O   TYR A 127     -29.013   8.871  -2.006  1.00  0.95           O  
ATOM   1980  CG  TYR A 127     -25.276   9.714   0.543  1.00  0.95           C  
ATOM   1981  CD1 TYR A 127     -23.977   9.598   0.022  1.00  0.95           C  
ATOM   1982  HD1 TYR A 127     -23.806   8.964  -0.836  1.00  0.95           H  
ATOM   1983  CD2 TYR A 127     -25.507  10.485   1.699  1.00  0.95           C  
ATOM   1984  HD2 TYR A 127     -26.503  10.555   2.109  1.00  0.95           H  
ATOM   1985  CE1 TYR A 127     -22.901  10.253   0.643  1.00  0.95           C  
ATOM   1986  HE1 TYR A 127     -21.897  10.147   0.260  1.00  0.95           H  
ATOM   1987  CE2 TYR A 127     -24.432  11.138   2.334  1.00  0.95           C  
ATOM   1988  HE2 TYR A 127     -24.597  11.713   3.232  1.00  0.95           H  
ATOM   1989  OH  TYR A 127     -22.079  11.596   2.430  1.00  0.95           O  
ATOM   1990  HH  TYR A 127     -22.317  11.989   3.272  1.00  0.95           H  
ATOM   1991  CZ  TYR A 127     -23.129  11.018   1.803  1.00  0.95           C  
ATOM   1992  N   PRO A 128     -27.428   7.551  -2.916  1.00  0.95           N  
ATOM   1993  CA  PRO A 128     -28.354   6.567  -3.486  1.00  0.95           C  
ATOM   1994  HA  PRO A 128     -29.215   7.076  -3.920  1.00  0.95           H  
ATOM   1995  C   PRO A 128     -28.877   5.556  -2.446  1.00  0.95           C  
ATOM   1996  CB  PRO A 128     -27.555   5.897  -4.603  1.00  0.95           C  
ATOM   1997  HB2 PRO A 128     -27.598   6.512  -5.502  1.00  0.95           H  
ATOM   1998  HB3 PRO A 128     -27.899   4.886  -4.821  1.00  0.95           H  
ATOM   1999  O   PRO A 128     -29.518   4.565  -2.790  1.00  0.95           O  
ATOM   2000  CG  PRO A 128     -26.132   5.908  -4.049  1.00  0.95           C  
ATOM   2001  HG2 PRO A 128     -25.398   5.875  -4.854  1.00  0.95           H  
ATOM   2002  HG3 PRO A 128     -25.993   5.072  -3.363  1.00  0.95           H  
ATOM   2003  CD  PRO A 128     -26.056   7.225  -3.286  1.00  0.95           C  
ATOM   2004  HD2 PRO A 128     -25.415   7.116  -2.411  1.00  0.95           H  
ATOM   2005  HD3 PRO A 128     -25.667   8.003  -3.944  1.00  0.95           H  
ATOM   2006  N   TYR A 129     -28.600   5.796  -1.166  1.00  0.96           N  
ATOM   2007  H   TYR A 129     -28.105   6.650  -0.953  1.00  0.96           H  
ATOM   2008  CA  TYR A 129     -29.057   5.031  -0.012  1.00  0.96           C  
ATOM   2009  HA  TYR A 129     -29.858   4.364  -0.329  1.00  0.96           H  
ATOM   2010  C   TYR A 129     -29.623   5.991   1.048  1.00  0.96           C  
ATOM   2011  CB  TYR A 129     -27.899   4.174   0.527  1.00  0.96           C  
ATOM   2012  HB2 TYR A 129     -28.175   3.739   1.488  1.00  0.96           H  
ATOM   2013  HB3 TYR A 129     -27.751   3.342  -0.162  1.00  0.96           H  
ATOM   2014  O   TYR A 129     -29.347   7.194   0.995  1.00  0.96           O  
ATOM   2015  CG  TYR A 129     -26.577   4.902   0.687  1.00  0.96           C  
ATOM   2016  CD1 TYR A 129     -25.588   4.758  -0.303  1.00  0.96           C  
ATOM   2017  HD1 TYR A 129     -25.762   4.128  -1.162  1.00  0.96           H  
ATOM   2018  CD2 TYR A 129     -26.329   5.714   1.813  1.00  0.96           C  
ATOM   2019  HD2 TYR A 129     -27.085   5.829   2.576  1.00  0.96           H  
ATOM   2020  CE1 TYR A 129     -24.351   5.412  -0.167  1.00  0.96           C  
ATOM   2021  HE1 TYR A 129     -23.578   5.284  -0.910  1.00  0.96           H  
ATOM   2022  CE2 TYR A 129     -25.089   6.367   1.955  1.00  0.96           C  
ATOM   2023  HE2 TYR A 129     -24.895   6.984   2.820  1.00  0.96           H  
ATOM   2024  OH  TYR A 129     -22.890   6.823   1.086  1.00  0.96           O  
ATOM   2025  HH  TYR A 129     -22.788   7.290   1.919  1.00  0.96           H  
ATOM   2026  CZ  TYR A 129     -24.094   6.211   0.964  1.00  0.96           C  
ATOM   2027  N   PRO A 130     -30.428   5.502   2.013  1.00  0.96           N  
ATOM   2028  CA  PRO A 130     -30.986   6.346   3.065  1.00  0.96           C  
ATOM   2029  HA  PRO A 130     -31.700   7.034   2.611  1.00  0.96           H  
ATOM   2030  C   PRO A 130     -29.907   7.140   3.803  1.00  0.96           C  
ATOM   2031  CB  PRO A 130     -31.726   5.395   4.010  1.00  0.96           C  
ATOM   2032  HB2 PRO A 130     -31.053   5.037   4.790  1.00  0.96           H  
ATOM   2033  HB3 PRO A 130     -32.603   5.867   4.452  1.00  0.96           H  
ATOM   2034  O   PRO A 130     -28.869   6.588   4.168  1.00  0.96           O  
ATOM   2035  CG  PRO A 130     -32.105   4.229   3.100  1.00  0.96           C  
ATOM   2036  HG2 PRO A 130     -32.249   3.306   3.661  1.00  0.96           H  
ATOM   2037  HG3 PRO A 130     -33.001   4.481   2.533  1.00  0.96           H  
ATOM   2038  CD  PRO A 130     -30.910   4.135   2.155  1.00  0.96           C  
ATOM   2039  HD2 PRO A 130     -30.133   3.521   2.611  1.00  0.96           H  
ATOM   2040  HD3 PRO A 130     -31.222   3.709   1.202  1.00  0.96           H  
ATOM   2041  N   THR A 131     -30.166   8.426   4.044  1.00  0.97           N  
ATOM   2042  H   THR A 131     -30.989   8.851   3.641  1.00  0.97           H  
ATOM   2043  CA  THR A 131     -29.240   9.299   4.770  1.00  0.97           C  
ATOM   2044  HA  THR A 131     -28.340   9.396   4.163  1.00  0.97           H  
ATOM   2045  C   THR A 131     -28.910   8.698   6.142  1.00  0.97           C  
ATOM   2046  CB  THR A 131     -29.839  10.698   4.959  1.00  0.97           C  
ATOM   2047  HB  THR A 131     -30.717  10.639   5.602  1.00  0.97           H  
ATOM   2048  O   THR A 131     -29.838   8.466   6.923  1.00  0.97           O  
ATOM   2049  CG2 THR A 131     -28.847  11.695   5.556  1.00  0.97           C  
ATOM   2050 HG21 THR A 131     -29.303  12.684   5.616  1.00  0.97           H  
ATOM   2051 HG22 THR A 131     -27.949  11.745   4.941  1.00  0.97           H  
ATOM   2052 HG23 THR A 131     -28.572  11.387   6.565  1.00  0.97           H  
ATOM   2053  OG1 THR A 131     -30.227  11.222   3.709  1.00  0.97           O  
ATOM   2054  HG1 THR A 131     -30.391  12.160   3.830  1.00  0.97           H  
ATOM   2055  N   PRO A 132     -27.626   8.445   6.453  1.00  0.98           N  
ATOM   2056  CA  PRO A 132     -27.228   7.923   7.755  1.00  0.98           C  
ATOM   2057  HA  PRO A 132     -27.809   7.033   7.997  1.00  0.98           H  
ATOM   2058  C   PRO A 132     -27.452   8.974   8.854  1.00  0.98           C  
ATOM   2059  CB  PRO A 132     -25.754   7.538   7.593  1.00  0.98           C  
ATOM   2060  HB2 PRO A 132     -25.681   6.532   7.180  1.00  0.98           H  
ATOM   2061  HB3 PRO A 132     -25.208   7.601   8.534  1.00  0.98           H  
ATOM   2062  O   PRO A 132     -27.437  10.178   8.601  1.00  0.98           O  
ATOM   2063  CG  PRO A 132     -25.255   8.553   6.563  1.00  0.98           C  
ATOM   2064  HG2 PRO A 132     -25.061   9.508   7.052  1.00  0.98           H  
ATOM   2065  HG3 PRO A 132     -24.368   8.214   6.029  1.00  0.98           H  
ATOM   2066  CD  PRO A 132     -26.450   8.686   5.625  1.00  0.98           C  
ATOM   2067  HD2 PRO A 132     -26.396   7.927   4.844  1.00  0.98           H  
ATOM   2068  HD3 PRO A 132     -26.461   9.684   5.187  1.00  0.98           H  
ATOM   2069  N   ASP A 133     -27.628   8.524  10.094  1.00  0.98           N  
ATOM   2070  H   ASP A 133     -27.562   7.530  10.255  1.00  0.98           H  
ATOM   2071  CA  ASP A 133     -27.763   9.388  11.271  1.00  0.98           C  
ATOM   2072  HA  ASP A 133     -28.450  10.202  11.042  1.00  0.98           H  
ATOM   2073  C   ASP A 133     -26.424  10.016  11.710  1.00  0.98           C  
ATOM   2074  CB  ASP A 133     -28.332   8.574  12.437  1.00  0.98           C  
ATOM   2075  HB2 ASP A 133     -28.341   9.214  13.318  1.00  0.98           H  
ATOM   2076  HB3 ASP A 133     -27.656   7.746  12.650  1.00  0.98           H  
ATOM   2077  O   ASP A 133     -26.415  10.984  12.472  1.00  0.98           O  
ATOM   2078  CG  ASP A 133     -29.751   8.031  12.227  1.00  0.98           C  
ATOM   2079  OD1 ASP A 133     -30.721   8.785  12.508  1.00  0.98           O  
ATOM   2080  OD2 ASP A 133     -29.882   6.800  12.040  1.00  0.98           O  
ATOM   2081  N   GLY A 134     -25.297   9.468  11.249  1.00  0.98           N  
ATOM   2082  H   GLY A 134     -25.382   8.663  10.645  1.00  0.98           H  
ATOM   2083  CA  GLY A 134     -23.949   9.982  11.481  1.00  0.98           C  
ATOM   2084  HA2 GLY A 134     -23.933  11.053  11.280  1.00  0.98           H  
ATOM   2085  HA3 GLY A 134     -23.667   9.819  12.521  1.00  0.98           H  
ATOM   2086  C   GLY A 134     -22.921   9.302  10.579  1.00  0.98           C  
ATOM   2087  O   GLY A 134     -23.219   8.300   9.930  1.00  0.98           O  
ATOM   2088  N   GLU A 135     -21.701   9.827  10.542  1.00  0.98           N  
ATOM   2089  H   GLU A 135     -21.475  10.632  11.108  1.00  0.98           H  
ATOM   2090  CA  GLU A 135     -20.596   9.236   9.786  1.00  0.98           C  
ATOM   2091  HA  GLU A 135     -20.830   8.183   9.630  1.00  0.98           H  
ATOM   2092  C   GLU A 135     -19.286   9.273  10.577  1.00  0.98           C  
ATOM   2093  CB  GLU A 135     -20.450   9.882   8.396  1.00  0.98           C  
ATOM   2094  HB2 GLU A 135     -21.354   9.682   7.821  1.00  0.98           H  
ATOM   2095  HB3 GLU A 135     -19.611   9.411   7.883  1.00  0.98           H  
ATOM   2096  O   GLU A 135     -19.101  10.136  11.434  1.00  0.98           O  
ATOM   2097  CG  GLU A 135     -20.228  11.399   8.439  1.00  0.98           C  
ATOM   2098  HG2 GLU A 135     -21.143  11.883   8.780  1.00  0.98           H  
ATOM   2099  HG3 GLU A 135     -19.440  11.623   9.158  1.00  0.98           H  
ATOM   2100  CD  GLU A 135     -19.830  11.984   7.079  1.00  0.98           C  
ATOM   2101  OE1 GLU A 135     -19.140  13.024   7.119  1.00  0.98           O  
ATOM   2102  OE2 GLU A 135     -20.166  11.409   6.009  1.00  0.98           O  
ATOM   2103  N   GLN A 136     -18.393   8.326  10.296  1.00  0.99           N  
ATOM   2104  H   GLN A 136     -18.626   7.638   9.594  1.00  0.99           H  
ATOM   2105  CA  GLN A 136     -17.085   8.220  10.934  1.00  0.99           C  
ATOM   2106  HA  GLN A 136     -16.761   9.213  11.244  1.00  0.99           H  
ATOM   2107  C   GLN A 136     -16.056   7.659   9.952  1.00  0.99           C  
ATOM   2108  CB  GLN A 136     -17.204   7.329  12.183  1.00  0.99           C  
ATOM   2109  HB2 GLN A 136     -17.591   6.354  11.888  1.00  0.99           H  
ATOM   2110  HB3 GLN A 136     -17.921   7.785  12.866  1.00  0.99           H  
ATOM   2111  O   GLN A 136     -16.253   6.597   9.364  1.00  0.99           O  
ATOM   2112  CG  GLN A 136     -15.884   7.116  12.939  1.00  0.99           C  
ATOM   2113  HG2 GLN A 136     -15.166   6.614  12.291  1.00  0.99           H  
ATOM   2114  HG3 GLN A 136     -16.067   6.461  13.790  1.00  0.99           H  
ATOM   2115  CD  GLN A 136     -15.296   8.420  13.464  1.00  0.99           C  
ATOM   2116  NE2 GLN A 136     -14.104   8.790  13.052  1.00  0.99           N  
ATOM   2117 HE21 GLN A 136     -13.754   9.676  13.390  1.00  0.99           H  
ATOM   2118 HE22 GLN A 136     -13.589   8.230  12.388  1.00  0.99           H  
ATOM   2119  OE1 GLN A 136     -15.898   9.123  14.256  1.00  0.99           O  
ATOM   2120  N   THR A 137     -14.923   8.338   9.831  1.00  0.99           N  
ATOM   2121  H   THR A 137     -14.833   9.247  10.263  1.00  0.99           H  
ATOM   2122  CA  THR A 137     -13.764   7.830   9.093  1.00  0.99           C  
ATOM   2123  HA  THR A 137     -14.104   7.306   8.200  1.00  0.99           H  
ATOM   2124  C   THR A 137     -12.982   6.845   9.952  1.00  0.99           C  
ATOM   2125  CB  THR A 137     -12.870   8.981   8.643  1.00  0.99           C  
ATOM   2126  HB  THR A 137     -12.437   9.452   9.525  1.00  0.99           H  
ATOM   2127  O   THR A 137     -12.765   7.090  11.145  1.00  0.99           O  
ATOM   2128  CG2 THR A 137     -11.749   8.546   7.709  1.00  0.99           C  
ATOM   2129 HG21 THR A 137     -11.119   7.792   8.183  1.00  0.99           H  
ATOM   2130 HG22 THR A 137     -12.160   8.148   6.781  1.00  0.99           H  
ATOM   2131 HG23 THR A 137     -11.135   9.421   7.499  1.00  0.99           H  
ATOM   2132  OG1 THR A 137     -13.657   9.925   7.960  1.00  0.99           O  
ATOM   2133  HG1 THR A 137     -13.214  10.757   8.142  1.00  0.99           H  
ATOM   2134  N   ILE A 138     -12.575   5.734   9.345  1.00  0.99           N  
ATOM   2135  H   ILE A 138     -12.779   5.632   8.361  1.00  0.99           H  
ATOM   2136  CA  ILE A 138     -11.787   4.665   9.952  1.00  0.99           C  
ATOM   2137  HA  ILE A 138     -11.457   4.955  10.949  1.00  0.99           H  
ATOM   2138  C   ILE A 138     -10.549   4.453   9.079  1.00  0.99           C  
ATOM   2139  CB  ILE A 138     -12.639   3.380  10.060  1.00  0.99           C  
ATOM   2140  HB  ILE A 138     -12.937   3.100   9.050  1.00  0.99           H  
ATOM   2141  O   ILE A 138     -10.648   3.926   7.978  1.00  0.99           O  
ATOM   2142  CG1 ILE A 138     -13.943   3.556  10.876  1.00  0.99           C  
ATOM   2143 HG12 ILE A 138     -14.497   2.618  10.846  1.00  0.99           H  
ATOM   2144 HG13 ILE A 138     -14.569   4.305  10.390  1.00  0.99           H  
ATOM   2145  CG2 ILE A 138     -11.817   2.217  10.633  1.00  0.99           C  
ATOM   2146 HG21 ILE A 138     -11.446   2.486  11.622  1.00  0.99           H  
ATOM   2147 HG22 ILE A 138     -10.976   1.980   9.982  1.00  0.99           H  
ATOM   2148 HG23 ILE A 138     -12.442   1.327  10.709  1.00  0.99           H  
ATOM   2149  CD1 ILE A 138     -13.762   3.957  12.348  1.00  0.99           C  
ATOM   2150 HD11 ILE A 138     -13.219   4.898  12.430  1.00  0.99           H  
ATOM   2151 HD12 ILE A 138     -14.743   4.078  12.807  1.00  0.99           H  
ATOM   2152 HD13 ILE A 138     -13.219   3.183  12.892  1.00  0.99           H  
ATOM   2153  N   VAL A 139      -9.381   4.860   9.562  1.00  0.99           N  
ATOM   2154  H   VAL A 139      -9.363   5.335  10.453  1.00  0.99           H  
ATOM   2155  CA  VAL A 139      -8.109   4.660   8.862  1.00  0.99           C  
ATOM   2156  HA  VAL A 139      -8.302   4.388   7.825  1.00  0.99           H  
ATOM   2157  C   VAL A 139      -7.360   3.510   9.516  1.00  0.99           C  
ATOM   2158  CB  VAL A 139      -7.263   5.943   8.834  1.00  0.99           C  
ATOM   2159  HB  VAL A 139      -6.952   6.199   9.847  1.00  0.99           H  
ATOM   2160  O   VAL A 139      -7.037   3.579  10.705  1.00  0.99           O  
ATOM   2161  CG1 VAL A 139      -6.017   5.738   7.970  1.00  0.99           C  
ATOM   2162 HG11 VAL A 139      -5.367   4.977   8.404  1.00  0.99           H  
ATOM   2163 HG12 VAL A 139      -6.294   5.435   6.961  1.00  0.99           H  
ATOM   2164 HG13 VAL A 139      -5.451   6.668   7.919  1.00  0.99           H  
ATOM   2165  CG2 VAL A 139      -8.052   7.126   8.255  1.00  0.99           C  
ATOM   2166 HG21 VAL A 139      -8.453   6.859   7.277  1.00  0.99           H  
ATOM   2167 HG22 VAL A 139      -8.870   7.391   8.925  1.00  0.99           H  
ATOM   2168 HG23 VAL A 139      -7.401   7.993   8.151  1.00  0.99           H  
ATOM   2169  N   LEU A 140      -7.103   2.460   8.738  1.00  0.99           N  
ATOM   2170  H   LEU A 140      -7.407   2.495   7.776  1.00  0.99           H  
ATOM   2171  CA  LEU A 140      -6.212   1.366   9.105  1.00  0.99           C  
ATOM   2172  HA  LEU A 140      -6.235   1.235  10.187  1.00  0.99           H  
ATOM   2173  C   LEU A 140      -4.791   1.739   8.680  1.00  0.99           C  
ATOM   2174  CB  LEU A 140      -6.664   0.047   8.450  1.00  0.99           C  
ATOM   2175  HB2 LEU A 140      -6.459   0.100   7.381  1.00  0.99           H  
ATOM   2176  HB3 LEU A 140      -6.054  -0.758   8.858  1.00  0.99           H  
ATOM   2177  O   LEU A 140      -4.594   2.143   7.537  1.00  0.99           O  
ATOM   2178  CG  LEU A 140      -8.148  -0.317   8.636  1.00  0.99           C  
ATOM   2179  HG  LEU A 140      -8.774   0.441   8.166  1.00  0.99           H  
ATOM   2180  CD1 LEU A 140      -8.440  -1.656   7.959  1.00  0.99           C  
ATOM   2181 HD11 LEU A 140      -7.852  -2.446   8.426  1.00  0.99           H  
ATOM   2182 HD12 LEU A 140      -8.177  -1.595   6.903  1.00  0.99           H  
ATOM   2183 HD13 LEU A 140      -9.500  -1.892   8.043  1.00  0.99           H  
ATOM   2184  CD2 LEU A 140      -8.536  -0.426  10.111  1.00  0.99           C  
ATOM   2185 HD21 LEU A 140      -7.887  -1.145  10.611  1.00  0.99           H  
ATOM   2186 HD22 LEU A 140      -8.430   0.548  10.588  1.00  0.99           H  
ATOM   2187 HD23 LEU A 140      -9.574  -0.745  10.196  1.00  0.99           H  
ATOM   2188  N   ALA A 141      -3.811   1.615   9.572  1.00  0.99           N  
ATOM   2189  H   ALA A 141      -4.041   1.299  10.503  1.00  0.99           H  
ATOM   2190  CA  ALA A 141      -2.416   1.933   9.259  1.00  0.99           C  
ATOM   2191  HA  ALA A 141      -2.236   1.753   8.200  1.00  0.99           H  
ATOM   2192  C   ALA A 141      -1.434   1.056  10.044  1.00  0.99           C  
ATOM   2193  CB  ALA A 141      -2.165   3.422   9.534  1.00  0.99           C  
ATOM   2194  HB1 ALA A 141      -2.816   4.026   8.902  1.00  0.99           H  
ATOM   2195  HB2 ALA A 141      -2.364   3.658  10.579  1.00  0.99           H  
ATOM   2196  HB3 ALA A 141      -1.128   3.668   9.304  1.00  0.99           H  
ATOM   2197  O   ALA A 141      -1.748   0.609  11.149  1.00  0.99           O  
ATOM   2198  N   SER A 142      -0.239   0.854   9.492  1.00  0.98           N  
ATOM   2199  H   SER A 142      -0.053   1.237   8.576  1.00  0.98           H  
ATOM   2200  CA  SER A 142       0.875   0.177  10.164  1.00  0.98           C  
ATOM   2201  HA  SER A 142       0.504  -0.709  10.679  1.00  0.98           H  
ATOM   2202  C   SER A 142       1.537   1.106  11.185  1.00  0.98           C  
ATOM   2203  CB  SER A 142       1.931  -0.269   9.144  1.00  0.98           C  
ATOM   2204  HB2 SER A 142       2.436   0.615   8.754  1.00  0.98           H  
ATOM   2205  HB3 SER A 142       2.672  -0.900   9.636  1.00  0.98           H  
ATOM   2206  O   SER A 142       1.672   2.308  10.956  1.00  0.98           O  
ATOM   2207  OG  SER A 142       1.357  -0.966   8.055  1.00  0.98           O  
ATOM   2208  HG  SER A 142       1.512  -1.906   8.172  1.00  0.98           H  
ATOM   2209  N   TRP A 143       2.004   0.550  12.298  1.00  0.98           N  
ATOM   2210  H   TRP A 143       1.830  -0.432  12.457  1.00  0.98           H  
ATOM   2211  CA  TRP A 143       2.855   1.229  13.269  1.00  0.98           C  
ATOM   2212  HA  TRP A 143       3.012   2.261  12.954  1.00  0.98           H  
ATOM   2213  C   TRP A 143       4.220   0.550  13.343  1.00  0.98           C  
ATOM   2214  CB  TRP A 143       2.187   1.265  14.645  1.00  0.98           C  
ATOM   2215  HB2 TRP A 143       1.949   0.246  14.951  1.00  0.98           H  
ATOM   2216  HB3 TRP A 143       1.255   1.824  14.564  1.00  0.98           H  
ATOM   2217  O   TRP A 143       4.314  -0.663  13.510  1.00  0.98           O  
ATOM   2218  CG  TRP A 143       3.031   1.905  15.702  1.00  0.98           C  
ATOM   2219  CD1 TRP A 143       3.894   1.258  16.518  1.00  0.98           C  
ATOM   2220  HD1 TRP A 143       4.059   0.191  16.506  1.00  0.98           H  
ATOM   2221  CD2 TRP A 143       3.187   3.323  15.999  1.00  0.98           C  
ATOM   2222  CE2 TRP A 143       4.191   3.463  17.005  1.00  0.98           C  
ATOM   2223  CE3 TRP A 143       2.599   4.506  15.498  1.00  0.98           C  
ATOM   2224  HE3 TRP A 143       1.869   4.433  14.705  1.00  0.98           H  
ATOM   2225  NE1 TRP A 143       4.582   2.170  17.294  1.00  0.98           N  
ATOM   2226  HE1 TRP A 143       5.334   1.898  17.911  1.00  0.98           H  
ATOM   2227  CH2 TRP A 143       3.956   5.874  17.001  1.00  0.98           C  
ATOM   2228  HH2 TRP A 143       4.267   6.844  17.361  1.00  0.98           H  
ATOM   2229  CZ2 TRP A 143       4.568   4.716  17.511  1.00  0.98           C  
ATOM   2230  HZ2 TRP A 143       5.332   4.780  18.271  1.00  0.98           H  
ATOM   2231  CZ3 TRP A 143       2.974   5.768  15.998  1.00  0.98           C  
ATOM   2232  HZ3 TRP A 143       2.529   6.660  15.583  1.00  0.98           H  
ATOM   2233  N   TYR A 144       5.272   1.362  13.284  1.00  0.97           N  
ATOM   2234  H   TYR A 144       5.099   2.353  13.193  1.00  0.97           H  
ATOM   2235  CA  TYR A 144       6.657   0.943  13.476  1.00  0.97           C  
ATOM   2236  HA  TYR A 144       6.706  -0.127  13.678  1.00  0.97           H  
ATOM   2237  C   TYR A 144       7.238   1.696  14.668  1.00  0.97           C  
ATOM   2238  CB  TYR A 144       7.470   1.225  12.207  1.00  0.97           C  
ATOM   2239  HB2 TYR A 144       8.522   1.033  12.419  1.00  0.97           H  
ATOM   2240  HB3 TYR A 144       7.379   2.281  11.954  1.00  0.97           H  
ATOM   2241  O   TYR A 144       7.100   2.919  14.747  1.00  0.97           O  
ATOM   2242  CG  TYR A 144       7.061   0.388  11.011  1.00  0.97           C  
ATOM   2243  CD1 TYR A 144       7.745  -0.811  10.743  1.00  0.97           C  
ATOM   2244  HD1 TYR A 144       8.541  -1.147  11.391  1.00  0.97           H  
ATOM   2245  CD2 TYR A 144       6.001   0.795  10.173  1.00  0.97           C  
ATOM   2246  HD2 TYR A 144       5.474   1.717  10.368  1.00  0.97           H  
ATOM   2247  CE1 TYR A 144       7.382  -1.600   9.639  1.00  0.97           C  
ATOM   2248  HE1 TYR A 144       7.907  -2.524   9.448  1.00  0.97           H  
ATOM   2249  CE2 TYR A 144       5.629  -0.002   9.071  1.00  0.97           C  
ATOM   2250  HE2 TYR A 144       4.829   0.298   8.410  1.00  0.97           H  
ATOM   2251  OH  TYR A 144       5.960  -1.981   7.751  1.00  0.97           O  
ATOM   2252  HH  TYR A 144       6.516  -2.763   7.703  1.00  0.97           H  
ATOM   2253  CZ  TYR A 144       6.319  -1.203   8.804  1.00  0.97           C  
ATOM   2254  N   ASN A 145       7.910   0.996  15.572  1.00  0.97           N  
ATOM   2255  H   ASN A 145       7.954  -0.005  15.442  1.00  0.97           H  
ATOM   2256  CA  ASN A 145       8.677   1.575  16.668  1.00  0.97           C  
ATOM   2257  HA  ASN A 145       8.091   2.355  17.154  1.00  0.97           H  
ATOM   2258  C   ASN A 145       9.963   2.239  16.161  1.00  0.97           C  
ATOM   2259  CB  ASN A 145       8.983   0.458  17.677  1.00  0.97           C  
ATOM   2260  HB2 ASN A 145       9.339  -0.426  17.147  1.00  0.97           H  
ATOM   2261  HB3 ASN A 145       9.778   0.781  18.348  1.00  0.97           H  
ATOM   2262  O   ASN A 145      10.340   3.293  16.670  1.00  0.97           O  
ATOM   2263  CG  ASN A 145       7.784   0.087  18.528  1.00  0.97           C  
ATOM   2264  ND2 ASN A 145       7.705  -1.146  18.958  1.00  0.97           N  
ATOM   2265 HD21 ASN A 145       6.860  -1.408  19.445  1.00  0.97           H  
ATOM   2266 HD22 ASN A 145       8.173  -1.860  18.418  1.00  0.97           H  
ATOM   2267  OD1 ASN A 145       6.942   0.911  18.865  1.00  0.97           O  
ATOM   2268  N   SER A 146      10.596   1.651  15.145  1.00  0.96           N  
ATOM   2269  H   SER A 146      10.261   0.752  14.827  1.00  0.96           H  
ATOM   2270  CA  SER A 146      11.746   2.228  14.439  1.00  0.96           C  
ATOM   2271  HA  SER A 146      12.461   2.602  15.171  1.00  0.96           H  
ATOM   2272  C   SER A 146      11.337   3.397  13.540  1.00  0.96           C  
ATOM   2273  CB  SER A 146      12.449   1.151  13.607  1.00  0.96           C  
ATOM   2274  HB2 SER A 146      11.764   0.765  12.851  1.00  0.96           H  
ATOM   2275  HB3 SER A 146      13.318   1.580  13.109  1.00  0.96           H  
ATOM   2276  O   SER A 146      10.153   3.571  13.220  1.00  0.96           O  
ATOM   2277  OG  SER A 146      12.865   0.097  14.455  1.00  0.96           O  
ATOM   2278  HG  SER A 146      13.369  -0.525  13.926  1.00  0.96           H  
ATOM   2279  N   ASP A 147      12.302   4.215  13.121  1.00  0.95           N  
ATOM   2280  H   ASP A 147      13.267   4.020  13.347  1.00  0.95           H  
ATOM   2281  CA  ASP A 147      12.066   5.188  12.056  1.00  0.95           C  
ATOM   2282  HA  ASP A 147      11.187   5.777  12.316  1.00  0.95           H  
ATOM   2283  C   ASP A 147      11.783   4.450  10.738  1.00  0.95           C  
ATOM   2284  CB  ASP A 147      13.234   6.168  11.935  1.00  0.95           C  
ATOM   2285  HB2 ASP A 147      13.443   6.608  12.910  1.00  0.95           H  
ATOM   2286  HB3 ASP A 147      14.122   5.640  11.588  1.00  0.95           H  
ATOM   2287  O   ASP A 147      12.482   3.512  10.364  1.00  0.95           O  
ATOM   2288  CG  ASP A 147      12.851   7.266  10.947  1.00  0.95           C  
ATOM   2289  OD1 ASP A 147      12.858   6.974   9.732  1.00  0.95           O  
ATOM   2290  OD2 ASP A 147      12.348   8.313  11.404  1.00  0.95           O  
ATOM   2291  N   VAL A 148      10.706   4.837  10.054  1.00  0.94           N  
ATOM   2292  H   VAL A 148      10.276   5.717  10.303  1.00  0.94           H  
ATOM   2293  CA  VAL A 148      10.237   4.120   8.860  1.00  0.94           C  
ATOM   2294  HA  VAL A 148      10.230   3.050   9.071  1.00  0.94           H  
ATOM   2295  C   VAL A 148      11.191   4.328   7.679  1.00  0.94           C  
ATOM   2296  CB  VAL A 148       8.802   4.553   8.505  1.00  0.94           C  
ATOM   2297  HB  VAL A 148       8.790   5.624   8.303  1.00  0.94           H  
ATOM   2298  O   VAL A 148      11.344   3.428   6.856  1.00  0.94           O  
ATOM   2299  CG1 VAL A 148       8.268   3.819   7.280  1.00  0.94           C  
ATOM   2300 HG11 VAL A 148       8.910   4.022   6.424  1.00  0.94           H  
ATOM   2301 HG12 VAL A 148       8.237   2.746   7.474  1.00  0.94           H  
ATOM   2302 HG13 VAL A 148       7.267   4.174   7.034  1.00  0.94           H  
ATOM   2303  CG2 VAL A 148       7.824   4.257   9.653  1.00  0.94           C  
ATOM   2304 HG21 VAL A 148       6.816   4.557   9.365  1.00  0.94           H  
ATOM   2305 HG22 VAL A 148       7.834   3.188   9.864  1.00  0.94           H  
ATOM   2306 HG23 VAL A 148       8.115   4.810  10.546  1.00  0.94           H  
ATOM   2307  N   MET A 149      11.853   5.485   7.601  1.00  0.94           N  
ATOM   2308  H   MET A 149      11.859   6.105   8.398  1.00  0.94           H  
ATOM   2309  CA  MET A 149      12.851   5.750   6.568  1.00  0.94           C  
ATOM   2310  HA  MET A 149      12.460   5.418   5.606  1.00  0.94           H  
ATOM   2311  C   MET A 149      14.126   4.956   6.820  1.00  0.94           C  
ATOM   2312  CB  MET A 149      13.167   7.247   6.477  1.00  0.94           C  
ATOM   2313  HB2 MET A 149      13.496   7.626   7.445  1.00  0.94           H  
ATOM   2314  HB3 MET A 149      13.997   7.394   5.786  1.00  0.94           H  
ATOM   2315  O   MET A 149      14.681   4.427   5.867  1.00  0.94           O  
ATOM   2316  CG  MET A 149      11.964   8.066   5.997  1.00  0.94           C  
ATOM   2317  HG2 MET A 149      11.182   8.013   6.754  1.00  0.94           H  
ATOM   2318  HG3 MET A 149      12.287   9.104   5.919  1.00  0.94           H  
ATOM   2319  SD  MET A 149      11.245   7.582   4.397  1.00  0.94           S  
ATOM   2320  CE  MET A 149      12.746   7.629   3.373  1.00  0.94           C  
ATOM   2321  HE1 MET A 149      13.269   8.573   3.527  1.00  0.94           H  
ATOM   2322  HE2 MET A 149      12.490   7.540   2.318  1.00  0.94           H  
ATOM   2323  HE3 MET A 149      13.407   6.805   3.643  1.00  0.94           H  
ATOM   2324  N   GLU A 150      14.542   4.786   8.078  1.00  0.95           N  
ATOM   2325  H   GLU A 150      14.071   5.285   8.819  1.00  0.95           H  
ATOM   2326  CA  GLU A 150      15.664   3.895   8.409  1.00  0.95           C  
ATOM   2327  HA  GLU A 150      16.541   4.200   7.838  1.00  0.95           H  
ATOM   2328  C   GLU A 150      15.359   2.441   8.011  1.00  0.95           C  
ATOM   2329  CB  GLU A 150      16.011   3.969   9.905  1.00  0.95           C  
ATOM   2330  HB2 GLU A 150      15.113   3.769  10.490  1.00  0.95           H  
ATOM   2331  HB3 GLU A 150      16.738   3.187  10.124  1.00  0.95           H  
ATOM   2332  O   GLU A 150      16.186   1.800   7.366  1.00  0.95           O  
ATOM   2333  CG  GLU A 150      16.619   5.318  10.327  1.00  0.95           C  
ATOM   2334  HG2 GLU A 150      17.526   5.483   9.745  1.00  0.95           H  
ATOM   2335  HG3 GLU A 150      15.919   6.118  10.085  1.00  0.95           H  
ATOM   2336  CD  GLU A 150      16.967   5.394  11.829  1.00  0.95           C  
ATOM   2337  OE1 GLU A 150      17.555   6.424  12.240  1.00  0.95           O  
ATOM   2338  OE2 GLU A 150      16.651   4.446  12.587  1.00  0.95           O  
ATOM   2339  N   VAL A 151      14.149   1.942   8.313  1.00  0.95           N  
ATOM   2340  H   VAL A 151      13.529   2.519   8.863  1.00  0.95           H  
ATOM   2341  CA  VAL A 151      13.701   0.598   7.889  1.00  0.95           C  
ATOM   2342  HA  VAL A 151      14.393  -0.143   8.287  1.00  0.95           H  
ATOM   2343  C   VAL A 151      13.733   0.458   6.365  1.00  0.95           C  
ATOM   2344  CB  VAL A 151      12.281   0.296   8.419  1.00  0.95           C  
ATOM   2345  HB  VAL A 151      11.613   1.114   8.148  1.00  0.95           H  
ATOM   2346  O   VAL A 151      14.158  -0.572   5.841  1.00  0.95           O  
ATOM   2347  CG1 VAL A 151      11.693  -1.008   7.858  1.00  0.95           C  
ATOM   2348 HG11 VAL A 151      10.749  -1.241   8.352  1.00  0.95           H  
ATOM   2349 HG12 VAL A 151      12.398  -1.827   8.003  1.00  0.95           H  
ATOM   2350 HG13 VAL A 151      11.492  -0.900   6.792  1.00  0.95           H  
ATOM   2351  CG2 VAL A 151      12.280   0.161   9.947  1.00  0.95           C  
ATOM   2352 HG21 VAL A 151      11.258   0.046  10.307  1.00  0.95           H  
ATOM   2353 HG22 VAL A 151      12.718   1.048  10.406  1.00  0.95           H  
ATOM   2354 HG23 VAL A 151      12.875  -0.705  10.239  1.00  0.95           H  
ATOM   2355  N   TYR A 152      13.295   1.493   5.648  1.00  0.95           N  
ATOM   2356  H   TYR A 152      12.948   2.308   6.135  1.00  0.95           H  
ATOM   2357  CA  TYR A 152      13.310   1.506   4.192  1.00  0.95           C  
ATOM   2358  HA  TYR A 152      12.823   0.593   3.850  1.00  0.95           H  
ATOM   2359  C   TYR A 152      14.734   1.506   3.621  1.00  0.95           C  
ATOM   2360  CB  TYR A 152      12.501   2.707   3.693  1.00  0.95           C  
ATOM   2361  HB2 TYR A 152      11.448   2.535   3.916  1.00  0.95           H  
ATOM   2362  HB3 TYR A 152      12.808   3.599   4.239  1.00  0.95           H  
ATOM   2363  O   TYR A 152      15.058   0.683   2.764  1.00  0.95           O  
ATOM   2364  CG  TYR A 152      12.660   2.979   2.212  1.00  0.95           C  
ATOM   2365  CD1 TYR A 152      13.553   3.976   1.774  1.00  0.95           C  
ATOM   2366  HD1 TYR A 152      14.130   4.539   2.493  1.00  0.95           H  
ATOM   2367  CD2 TYR A 152      11.924   2.230   1.277  1.00  0.95           C  
ATOM   2368  HD2 TYR A 152      11.248   1.462   1.620  1.00  0.95           H  
ATOM   2369  CE1 TYR A 152      13.672   4.256   0.402  1.00  0.95           C  
ATOM   2370  HE1 TYR A 152      14.313   5.055   0.061  1.00  0.95           H  
ATOM   2371  CE2 TYR A 152      12.056   2.495  -0.099  1.00  0.95           C  
ATOM   2372  HE2 TYR A 152      11.467   1.954  -0.825  1.00  0.95           H  
ATOM   2373  OH  TYR A 152      12.926   3.882  -1.842  1.00  0.95           O  
ATOM   2374  HH  TYR A 152      12.963   4.841  -1.880  1.00  0.95           H  
ATOM   2375  CZ  TYR A 152      12.912   3.525  -0.535  1.00  0.95           C  
ATOM   2376  N   GLU A 153      15.590   2.409   4.099  1.00  0.94           N  
ATOM   2377  H   GLU A 153      15.273   3.034   4.826  1.00  0.94           H  
ATOM   2378  CA  GLU A 153      16.969   2.556   3.633  1.00  0.94           C  
ATOM   2379  HA  GLU A 153      16.969   2.714   2.554  1.00  0.94           H  
ATOM   2380  C   GLU A 153      17.793   1.293   3.900  1.00  0.94           C  
ATOM   2381  CB  GLU A 153      17.627   3.768   4.314  1.00  0.94           C  
ATOM   2382  HB2 GLU A 153      17.447   3.718   5.388  1.00  0.94           H  
ATOM   2383  HB3 GLU A 153      18.703   3.717   4.143  1.00  0.94           H  
ATOM   2384  O   GLU A 153      18.556   0.871   3.029  1.00  0.94           O  
ATOM   2385  CG  GLU A 153      17.121   5.112   3.760  1.00  0.94           C  
ATOM   2386  HG2 GLU A 153      16.033   5.153   3.827  1.00  0.94           H  
ATOM   2387  HG3 GLU A 153      17.379   5.160   2.702  1.00  0.94           H  
ATOM   2388  CD  GLU A 153      17.717   6.341   4.473  1.00  0.94           C  
ATOM   2389  OE1 GLU A 153      17.304   7.468   4.108  1.00  0.94           O  
ATOM   2390  OE2 GLU A 153      18.630   6.181   5.316  1.00  0.94           O  
ATOM   2391  N   GLU A 154      17.607   0.657   5.060  1.00  0.93           N  
ATOM   2392  H   GLU A 154      16.982   1.064   5.742  1.00  0.93           H  
ATOM   2393  CA  GLU A 154      18.263  -0.604   5.404  1.00  0.93           C  
ATOM   2394  HA  GLU A 154      19.342  -0.464   5.334  1.00  0.93           H  
ATOM   2395  C   GLU A 154      17.888  -1.718   4.421  1.00  0.93           C  
ATOM   2396  CB  GLU A 154      17.925  -0.989   6.856  1.00  0.93           C  
ATOM   2397  HB2 GLU A 154      18.240  -0.176   7.509  1.00  0.93           H  
ATOM   2398  HB3 GLU A 154      16.847  -1.123   6.955  1.00  0.93           H  
ATOM   2399  O   GLU A 154      18.781  -2.353   3.859  1.00  0.93           O  
ATOM   2400  CG  GLU A 154      18.641  -2.280   7.291  1.00  0.93           C  
ATOM   2401  HG2 GLU A 154      18.291  -3.108   6.675  1.00  0.93           H  
ATOM   2402  HG3 GLU A 154      19.709  -2.156   7.108  1.00  0.93           H  
ATOM   2403  CD  GLU A 154      18.432  -2.652   8.771  1.00  0.93           C  
ATOM   2404  OE1 GLU A 154      19.112  -3.606   9.216  1.00  0.93           O  
ATOM   2405  OE2 GLU A 154      17.629  -1.992   9.471  1.00  0.93           O  
ATOM   2406  N   ALA A 155      16.594  -1.918   4.156  1.00  0.92           N  
ATOM   2407  H   ALA A 155      15.910  -1.354   4.639  1.00  0.92           H  
ATOM   2408  CA  ALA A 155      16.117  -2.963   3.251  1.00  0.92           C  
ATOM   2409  HA  ALA A 155      16.542  -3.920   3.557  1.00  0.92           H  
ATOM   2410  C   ALA A 155      16.528  -2.716   1.789  1.00  0.92           C  
ATOM   2411  CB  ALA A 155      14.601  -3.049   3.399  1.00  0.92           C  
ATOM   2412  HB1 ALA A 155      14.344  -3.314   4.424  1.00  0.92           H  
ATOM   2413  HB2 ALA A 155      14.171  -2.076   3.162  1.00  0.92           H  
ATOM   2414  HB3 ALA A 155      14.202  -3.807   2.724  1.00  0.92           H  
ATOM   2415  O   ALA A 155      16.924  -3.644   1.081  1.00  0.92           O  
ATOM   2416  N   VAL A 156      16.500  -1.460   1.327  1.00  0.91           N  
ATOM   2417  H   VAL A 156      16.146  -0.737   1.937  1.00  0.91           H  
ATOM   2418  CA  VAL A 156      16.964  -1.100  -0.023  1.00  0.91           C  
ATOM   2419  HA  VAL A 156      16.484  -1.764  -0.742  1.00  0.91           H  
ATOM   2420  C   VAL A 156      18.472  -1.312  -0.167  1.00  0.91           C  
ATOM   2421  CB  VAL A 156      16.570   0.350  -0.371  1.00  0.91           C  
ATOM   2422  HB  VAL A 156      16.871   1.012   0.441  1.00  0.91           H  
ATOM   2423  O   VAL A 156      18.922  -1.815  -1.200  1.00  0.91           O  
ATOM   2424  CG1 VAL A 156      17.225   0.850  -1.669  1.00  0.91           C  
ATOM   2425 HG11 VAL A 156      16.834   1.838  -1.915  1.00  0.91           H  
ATOM   2426 HG12 VAL A 156      17.006   0.161  -2.485  1.00  0.91           H  
ATOM   2427 HG13 VAL A 156      18.303   0.937  -1.538  1.00  0.91           H  
ATOM   2428  CG2 VAL A 156      15.054   0.455  -0.569  1.00  0.91           C  
ATOM   2429 HG21 VAL A 156      14.734  -0.164  -1.408  1.00  0.91           H  
ATOM   2430 HG22 VAL A 156      14.781   1.492  -0.760  1.00  0.91           H  
ATOM   2431 HG23 VAL A 156      14.530   0.129   0.329  1.00  0.91           H  
ATOM   2432  N   ALA A 157      19.257  -0.944   0.850  1.00  0.89           N  
ATOM   2433  H   ALA A 157      18.835  -0.531   1.669  1.00  0.89           H  
ATOM   2434  CA  ALA A 157      20.707  -1.112   0.840  1.00  0.89           C  
ATOM   2435  HA  ALA A 157      21.097  -0.730  -0.104  1.00  0.89           H  
ATOM   2436  C   ALA A 157      21.120  -2.586   0.942  1.00  0.89           C  
ATOM   2437  CB  ALA A 157      21.309  -0.289   1.984  1.00  0.89           C  
ATOM   2438  HB1 ALA A 157      21.046   0.762   1.861  1.00  0.89           H  
ATOM   2439  HB2 ALA A 157      22.394  -0.391   1.979  1.00  0.89           H  
ATOM   2440  HB3 ALA A 157      20.920  -0.640   2.939  1.00  0.89           H  
ATOM   2441  O   ALA A 157      22.044  -3.012   0.246  1.00  0.89           O  
ATOM   2442  N   SER A 158      20.439  -3.363   1.788  1.00  0.88           N  
ATOM   2443  H   SER A 158      19.707  -2.957   2.353  1.00  0.88           H  
ATOM   2444  CA  SER A 158      20.718  -4.786   1.966  1.00  0.88           C  
ATOM   2445  HA  SER A 158      21.799  -4.909   2.041  1.00  0.88           H  
ATOM   2446  C   SER A 158      20.240  -5.612   0.773  1.00  0.88           C  
ATOM   2447  CB  SER A 158      20.106  -5.295   3.276  1.00  0.88           C  
ATOM   2448  HB2 SER A 158      20.489  -6.292   3.490  1.00  0.88           H  
ATOM   2449  HB3 SER A 158      20.390  -4.629   4.091  1.00  0.88           H  
ATOM   2450  O   SER A 158      20.919  -6.564   0.393  1.00  0.88           O  
ATOM   2451  OG  SER A 158      18.700  -5.352   3.183  1.00  0.88           O  
ATOM   2452  HG  SER A 158      18.342  -5.472   4.065  1.00  0.88           H  
ATOM   2453  N   GLY A 159      19.125  -5.218   0.148  1.00  0.89           N  
ATOM   2454  H   GLY A 159      18.614  -4.453   0.564  1.00  0.89           H  
ATOM   2455  CA  GLY A 159      18.437  -5.981  -0.891  1.00  0.89           C  
ATOM   2456  HA2 GLY A 159      17.818  -5.294  -1.468  1.00  0.89           H  
ATOM   2457  HA3 GLY A 159      19.180  -6.439  -1.544  1.00  0.89           H  
ATOM   2458  C   GLY A 159      17.529  -7.087  -0.344  1.00  0.89           C  
ATOM   2459  O   GLY A 159      17.181  -8.003  -1.095  1.00  0.89           O  
ATOM   2460  N   GLU A 160      17.198  -7.036   0.947  1.00  0.89           N  
ATOM   2461  H   GLU A 160      17.482  -6.224   1.476  1.00  0.89           H  
ATOM   2462  CA  GLU A 160      16.434  -8.057   1.671  1.00  0.89           C  
ATOM   2463  HA  GLU A 160      16.425  -8.972   1.077  1.00  0.89           H  
ATOM   2464  C   GLU A 160      14.957  -7.672   1.861  1.00  0.89           C  
ATOM   2465  CB  GLU A 160      17.134  -8.396   3.003  1.00  0.89           C  
ATOM   2466  HB2 GLU A 160      17.127  -7.527   3.660  1.00  0.89           H  
ATOM   2467  HB3 GLU A 160      16.591  -9.207   3.489  1.00  0.89           H  
ATOM   2468  O   GLU A 160      14.478  -6.664   1.337  1.00  0.89           O  
ATOM   2469  CG  GLU A 160      18.575  -8.866   2.763  1.00  0.89           C  
ATOM   2470  HG2 GLU A 160      18.568  -9.575   1.935  1.00  0.89           H  
ATOM   2471  HG3 GLU A 160      19.197  -8.022   2.462  1.00  0.89           H  
ATOM   2472  CD  GLU A 160      19.214  -9.546   3.975  1.00  0.89           C  
ATOM   2473  OE1 GLU A 160      20.019 -10.472   3.715  1.00  0.89           O  
ATOM   2474  OE2 GLU A 160      18.919  -9.187   5.132  1.00  0.89           O  
ATOM   2475  N   GLU A 161      14.208  -8.534   2.554  1.00  0.91           N  
ATOM   2476  H   GLU A 161      14.677  -9.278   3.051  1.00  0.91           H  
ATOM   2477  CA  GLU A 161      12.817  -8.267   2.926  1.00  0.91           C  
ATOM   2478  HA  GLU A 161      12.283  -7.921   2.041  1.00  0.91           H  
ATOM   2479  C   GLU A 161      12.754  -7.139   3.962  1.00  0.91           C  
ATOM   2480  CB  GLU A 161      12.151  -9.569   3.404  1.00  0.91           C  
ATOM   2481  HB2 GLU A 161      12.703  -9.945   4.265  1.00  0.91           H  
ATOM   2482  HB3 GLU A 161      12.237 -10.310   2.609  1.00  0.91           H  
ATOM   2483  O   GLU A 161      13.659  -6.975   4.782  1.00  0.91           O  
ATOM   2484  CG  GLU A 161      10.666  -9.465   3.795  1.00  0.91           C  
ATOM   2485  HG2 GLU A 161      10.339 -10.451   4.126  1.00  0.91           H  
ATOM   2486  HG3 GLU A 161      10.564  -8.797   4.650  1.00  0.91           H  
ATOM   2487  CD  GLU A 161       9.750  -8.994   2.654  1.00  0.91           C  
ATOM   2488  OE1 GLU A 161       9.642  -7.769   2.421  1.00  0.91           O  
ATOM   2489  OE2 GLU A 161       9.102  -9.847   2.001  1.00  0.91           O  
ATOM   2490  N   PHE A 162      11.685  -6.349   3.919  1.00  0.94           N  
ATOM   2491  H   PHE A 162      10.915  -6.611   3.320  1.00  0.94           H  
ATOM   2492  CA  PHE A 162      11.489  -5.273   4.880  1.00  0.94           C  
ATOM   2493  HA  PHE A 162      12.444  -4.777   5.048  1.00  0.94           H  
ATOM   2494  C   PHE A 162      10.996  -5.818   6.224  1.00  0.94           C  
ATOM   2495  CB  PHE A 162      10.504  -4.242   4.335  1.00  0.94           C  
ATOM   2496  HB2 PHE A 162      10.325  -3.529   5.140  1.00  0.94           H  
ATOM   2497  HB3 PHE A 162       9.561  -4.739   4.109  1.00  0.94           H  
ATOM   2498  O   PHE A 162      10.254  -6.798   6.285  1.00  0.94           O  
ATOM   2499  CG  PHE A 162      10.962  -3.469   3.114  1.00  0.94           C  
ATOM   2500  CD1 PHE A 162      11.463  -2.159   3.251  1.00  0.94           C  
ATOM   2501  HD1 PHE A 162      11.565  -1.714   4.229  1.00  0.94           H  
ATOM   2502  CD2 PHE A 162      10.840  -4.034   1.831  1.00  0.94           C  
ATOM   2503  HD2 PHE A 162      10.461  -5.039   1.724  1.00  0.94           H  
ATOM   2504  CE1 PHE A 162      11.845  -1.431   2.109  1.00  0.94           C  
ATOM   2505  HE1 PHE A 162      12.269  -0.442   2.203  1.00  0.94           H  
ATOM   2506  CE2 PHE A 162      11.210  -3.294   0.694  1.00  0.94           C  
ATOM   2507  HE2 PHE A 162      11.095  -3.724  -0.290  1.00  0.94           H  
ATOM   2508  CZ  PHE A 162      11.724  -1.997   0.834  1.00  0.94           C  
ATOM   2509  HZ  PHE A 162      12.038  -1.436  -0.034  1.00  0.94           H  
ATOM   2510  N   ASN A 163      11.344  -5.129   7.312  1.00  0.95           N  
ATOM   2511  H   ASN A 163      11.980  -4.351   7.212  1.00  0.95           H  
ATOM   2512  CA  ASN A 163      10.845  -5.480   8.640  1.00  0.95           C  
ATOM   2513  HA  ASN A 163      11.103  -6.523   8.826  1.00  0.95           H  
ATOM   2514  C   ASN A 163       9.310  -5.372   8.714  1.00  0.95           C  
ATOM   2515  CB  ASN A 163      11.532  -4.608   9.707  1.00  0.95           C  
ATOM   2516  HB2 ASN A 163      11.409  -3.556   9.447  1.00  0.95           H  
ATOM   2517  HB3 ASN A 163      11.049  -4.775  10.670  1.00  0.95           H  
ATOM   2518  O   ASN A 163       8.699  -4.456   8.153  1.00  0.95           O  
ATOM   2519  CG  ASN A 163      13.008  -4.929   9.877  1.00  0.95           C  
ATOM   2520  ND2 ASN A 163      13.796  -3.995  10.356  1.00  0.95           N  
ATOM   2521 HD21 ASN A 163      13.458  -3.054  10.500  1.00  0.95           H  
ATOM   2522 HD22 ASN A 163      14.785  -4.199  10.321  1.00  0.95           H  
ATOM   2523  OD1 ASN A 163      13.473  -6.019   9.603  1.00  0.95           O  
ATOM   2524  N   THR A 164       8.693  -6.288   9.462  1.00  0.96           N  
ATOM   2525  H   THR A 164       9.242  -7.012   9.903  1.00  0.96           H  
ATOM   2526  CA  THR A 164       7.255  -6.265   9.759  1.00  0.96           C  
ATOM   2527  HA  THR A 164       6.709  -6.145   8.824  1.00  0.96           H  
ATOM   2528  C   THR A 164       6.904  -5.085  10.669  1.00  0.96           C  
ATOM   2529  CB  THR A 164       6.801  -7.582  10.410  1.00  0.96           C  
ATOM   2530  HB  THR A 164       5.727  -7.537  10.590  1.00  0.96           H  
ATOM   2531  O   THR A 164       7.753  -4.601  11.420  1.00  0.96           O  
ATOM   2532  CG2 THR A 164       7.100  -8.788   9.520  1.00  0.96           C  
ATOM   2533 HG21 THR A 164       6.651  -9.678   9.961  1.00  0.96           H  
ATOM   2534 HG22 THR A 164       6.689  -8.627   8.524  1.00  0.96           H  
ATOM   2535 HG23 THR A 164       8.176  -8.946   9.435  1.00  0.96           H  
ATOM   2536  OG1 THR A 164       7.465  -7.794  11.636  1.00  0.96           O  
ATOM   2537  HG1 THR A 164       7.169  -7.117  12.249  1.00  0.96           H  
ATOM   2538  N   SER A 165       5.650  -4.625  10.639  1.00  0.98           N  
ATOM   2539  H   SER A 165       4.958  -5.065  10.049  1.00  0.98           H  
ATOM   2540  CA  SER A 165       5.170  -3.646  11.620  1.00  0.98           C  
ATOM   2541  HA  SER A 165       5.848  -2.793  11.611  1.00  0.98           H  
ATOM   2542  C   SER A 165       5.181  -4.209  13.043  1.00  0.98           C  
ATOM   2543  CB  SER A 165       3.777  -3.128  11.246  1.00  0.98           C  
ATOM   2544  HB2 SER A 165       3.875  -2.559  10.322  1.00  0.98           H  
ATOM   2545  HB3 SER A 165       3.406  -2.460  12.024  1.00  0.98           H  
ATOM   2546  O   SER A 165       5.108  -5.418  13.252  1.00  0.98           O  
ATOM   2547  OG  SER A 165       2.832  -4.156  11.031  1.00  0.98           O  
ATOM   2548  HG  SER A 165       2.553  -4.570  11.851  1.00  0.98           H  
ATOM   2549  N   ASP A 166       5.255  -3.318  14.032  1.00  0.98           N  
ATOM   2550  H   ASP A 166       5.338  -2.340  13.792  1.00  0.98           H  
ATOM   2551  CA  ASP A 166       5.119  -3.667  15.451  1.00  0.98           C  
ATOM   2552  HA  ASP A 166       5.585  -4.634  15.639  1.00  0.98           H  
ATOM   2553  C   ASP A 166       3.646  -3.757  15.888  1.00  0.98           C  
ATOM   2554  CB  ASP A 166       5.818  -2.604  16.307  1.00  0.98           C  
ATOM   2555  HB2 ASP A 166       5.379  -1.629  16.093  1.00  0.98           H  
ATOM   2556  HB3 ASP A 166       5.624  -2.822  17.357  1.00  0.98           H  
ATOM   2557  O   ASP A 166       3.335  -4.367  16.912  1.00  0.98           O  
ATOM   2558  CG  ASP A 166       7.330  -2.519  16.109  1.00  0.98           C  
ATOM   2559  OD1 ASP A 166       8.061  -3.087  16.952  1.00  0.98           O  
ATOM   2560  OD2 ASP A 166       7.763  -1.694  15.276  1.00  0.98           O  
ATOM   2561  N   ALA A 167       2.751  -3.084  15.158  1.00  0.98           N  
ATOM   2562  H   ALA A 167       3.087  -2.614  14.329  1.00  0.98           H  
ATOM   2563  CA  ALA A 167       1.306  -3.167  15.332  1.00  0.98           C  
ATOM   2564  HA  ALA A 167       1.031  -4.212  15.473  1.00  0.98           H  
ATOM   2565  C   ALA A 167       0.557  -2.642  14.101  1.00  0.98           C  
ATOM   2566  CB  ALA A 167       0.897  -2.346  16.568  1.00  0.98           C  
ATOM   2567  HB1 ALA A 167       1.257  -1.321  16.477  1.00  0.98           H  
ATOM   2568  HB2 ALA A 167       1.313  -2.805  17.465  1.00  0.98           H  
ATOM   2569  HB3 ALA A 167      -0.189  -2.336  16.662  1.00  0.98           H  
ATOM   2570  O   ALA A 167       1.071  -1.819  13.339  1.00  0.98           O  
ATOM   2571  N   PHE A 168      -0.723  -2.983  14.004  1.00  0.99           N  
ATOM   2572  H   PHE A 168      -1.067  -3.703  14.623  1.00  0.99           H  
ATOM   2573  CA  PHE A 168      -1.702  -2.234  13.220  1.00  0.99           C  
ATOM   2574  HA  PHE A 168      -1.189  -1.689  12.428  1.00  0.99           H  
ATOM   2575  C   PHE A 168      -2.431  -1.222  14.095  1.00  0.99           C  
ATOM   2576  CB  PHE A 168      -2.692  -3.193  12.565  1.00  0.99           C  
ATOM   2577  HB2 PHE A 168      -3.398  -2.626  11.959  1.00  0.99           H  
ATOM   2578  HB3 PHE A 168      -3.249  -3.712  13.345  1.00  0.99           H  
ATOM   2579  O   PHE A 168      -2.497  -1.365  15.314  1.00  0.99           O  
ATOM   2580  CG  PHE A 168      -2.028  -4.219  11.685  1.00  0.99           C  
ATOM   2581  CD1 PHE A 168      -1.331  -3.812  10.531  1.00  0.99           C  
ATOM   2582  HD1 PHE A 168      -1.274  -2.768  10.260  1.00  0.99           H  
ATOM   2583  CD2 PHE A 168      -2.070  -5.576  12.048  1.00  0.99           C  
ATOM   2584  HD2 PHE A 168      -2.564  -5.895  12.954  1.00  0.99           H  
ATOM   2585  CE1 PHE A 168      -0.690  -4.770   9.730  1.00  0.99           C  
ATOM   2586  HE1 PHE A 168      -0.135  -4.476   8.851  1.00  0.99           H  
ATOM   2587  CE2 PHE A 168      -1.433  -6.529  11.245  1.00  0.99           C  
ATOM   2588  HE2 PHE A 168      -1.435  -7.568  11.537  1.00  0.99           H  
ATOM   2589  CZ  PHE A 168      -0.752  -6.127  10.085  1.00  0.99           C  
ATOM   2590  HZ  PHE A 168      -0.243  -6.868   9.486  1.00  0.99           H  
ATOM   2591  N   THR A 169      -3.019  -0.202  13.476  1.00  0.99           N  
ATOM   2592  H   THR A 169      -2.898  -0.124  12.476  1.00  0.99           H  
ATOM   2593  CA  THR A 169      -3.775   0.842  14.168  1.00  0.99           C  
ATOM   2594  HA  THR A 169      -3.984   0.497  15.181  1.00  0.99           H  
ATOM   2595  C   THR A 169      -5.124   1.106  13.514  1.00  0.99           C  
ATOM   2596  CB  THR A 169      -2.982   2.153  14.272  1.00  0.99           C  
ATOM   2597  HB  THR A 169      -3.566   2.840  14.885  1.00  0.99           H  
ATOM   2598  O   THR A 169      -5.249   1.043  12.294  1.00  0.99           O  
ATOM   2599  CG2 THR A 169      -1.609   1.996  14.917  1.00  0.99           C  
ATOM   2600 HG21 THR A 169      -1.152   2.976  15.057  1.00  0.99           H  
ATOM   2601 HG22 THR A 169      -1.709   1.498  15.881  1.00  0.99           H  
ATOM   2602 HG23 THR A 169      -0.969   1.391  14.275  1.00  0.99           H  
ATOM   2603  OG1 THR A 169      -2.779   2.760  13.024  1.00  0.99           O  
ATOM   2604  HG1 THR A 169      -2.362   2.108  12.456  1.00  0.99           H  
ATOM   2605  N   ILE A 170      -6.114   1.469  14.332  1.00  0.99           N  
ATOM   2606  H   ILE A 170      -5.939   1.414  15.325  1.00  0.99           H  
ATOM   2607  CA  ILE A 170      -7.388   2.055  13.907  1.00  0.99           C  
ATOM   2608  HA  ILE A 170      -7.453   2.027  12.819  1.00  0.99           H  
ATOM   2609  C   ILE A 170      -7.400   3.518  14.353  1.00  0.99           C  
ATOM   2610  CB  ILE A 170      -8.588   1.262  14.477  1.00  0.99           C  
ATOM   2611  HB  ILE A 170      -8.518   1.242  15.565  1.00  0.99           H  
ATOM   2612  O   ILE A 170      -7.320   3.805  15.550  1.00  0.99           O  
ATOM   2613  CG1 ILE A 170      -8.563  -0.194  13.957  1.00  0.99           C  
ATOM   2614 HG12 ILE A 170      -7.628  -0.656  14.274  1.00  0.99           H  
ATOM   2615 HG13 ILE A 170      -8.579  -0.189  12.867  1.00  0.99           H  
ATOM   2616  CG2 ILE A 170      -9.896   1.969  14.079  1.00  0.99           C  
ATOM   2617 HG21 ILE A 170     -10.766   1.407  14.419  1.00  0.99           H  
ATOM   2618 HG22 ILE A 170      -9.917   2.055  12.993  1.00  0.99           H  
ATOM   2619 HG23 ILE A 170      -9.950   2.962  14.525  1.00  0.99           H  
ATOM   2620  CD1 ILE A 170      -9.701  -1.091  14.457  1.00  0.99           C  
ATOM   2621 HD11 ILE A 170      -9.500  -2.124  14.172  1.00  0.99           H  
ATOM   2622 HD12 ILE A 170     -10.651  -0.792  14.014  1.00  0.99           H  
ATOM   2623 HD13 ILE A 170      -9.763  -1.029  15.543  1.00  0.99           H  
ATOM   2624  N   ASN A 171      -7.482   4.451  13.400  1.00  0.98           N  
ATOM   2625  H   ASN A 171      -7.489   4.138  12.440  1.00  0.98           H  
ATOM   2626  CA  ASN A 171      -7.389   5.898  13.645  1.00  0.98           C  
ATOM   2627  HA  ASN A 171      -7.207   6.373  12.681  1.00  0.98           H  
ATOM   2628  C   ASN A 171      -6.159   6.266  14.493  1.00  0.98           C  
ATOM   2629  CB  ASN A 171      -8.733   6.434  14.181  1.00  0.98           C  
ATOM   2630  HB2 ASN A 171      -8.598   7.453  14.543  1.00  0.98           H  
ATOM   2631  HB3 ASN A 171      -9.076   5.819  15.013  1.00  0.98           H  
ATOM   2632  O   ASN A 171      -6.233   7.028  15.461  1.00  0.98           O  
ATOM   2633  CG  ASN A 171      -9.801   6.487  13.108  1.00  0.98           C  
ATOM   2634  ND2 ASN A 171     -11.047   6.654  13.469  1.00  0.98           N  
ATOM   2635 HD21 ASN A 171     -11.707   6.723  12.708  1.00  0.98           H  
ATOM   2636 HD22 ASN A 171     -11.312   6.673  14.444  1.00  0.98           H  
ATOM   2637  OD1 ASN A 171      -9.539   6.401  11.923  1.00  0.98           O  
ATOM   2638  N   GLY A 172      -5.022   5.662  14.138  1.00  0.98           N  
ATOM   2639  H   GLY A 172      -5.038   5.049  13.336  1.00  0.98           H  
ATOM   2640  CA  GLY A 172      -3.738   5.896  14.781  1.00  0.98           C  
ATOM   2641  HA2 GLY A 172      -3.564   6.969  14.853  1.00  0.98           H  
ATOM   2642  HA3 GLY A 172      -2.962   5.465  14.148  1.00  0.98           H  
ATOM   2643  C   GLY A 172      -3.601   5.282  16.173  1.00  0.98           C  
ATOM   2644  O   GLY A 172      -2.647   5.631  16.860  1.00  0.98           O  
ATOM   2645  N   GLN A 173      -4.507   4.405  16.627  1.00  0.98           N  
ATOM   2646  H   GLN A 173      -5.305   4.196  16.044  1.00  0.98           H  
ATOM   2647  CA  GLN A 173      -4.418   3.698  17.915  1.00  0.98           C  
ATOM   2648  HA  GLN A 173      -3.547   4.058  18.462  1.00  0.98           H  
ATOM   2649  C   GLN A 173      -4.294   2.176  17.718  1.00  0.98           C  
ATOM   2650  CB  GLN A 173      -5.654   4.012  18.775  1.00  0.98           C  
ATOM   2651  HB2 GLN A 173      -5.586   3.466  19.716  1.00  0.98           H  
ATOM   2652  HB3 GLN A 173      -6.550   3.675  18.254  1.00  0.98           H  
ATOM   2653  O   GLN A 173      -5.146   1.611  17.038  1.00  0.98           O  
ATOM   2654  CG  GLN A 173      -5.797   5.510  19.074  1.00  0.98           C  
ATOM   2655  HG2 GLN A 173      -5.878   6.061  18.137  1.00  0.98           H  
ATOM   2656  HG3 GLN A 173      -6.730   5.679  19.612  1.00  0.98           H  
ATOM   2657  CD  GLN A 173      -4.644   6.084  19.895  1.00  0.98           C  
ATOM   2658  NE2 GLN A 173      -4.420   7.375  19.800  1.00  0.98           N  
ATOM   2659 HE21 GLN A 173      -3.665   7.743  20.361  1.00  0.98           H  
ATOM   2660 HE22 GLN A 173      -4.998   7.933  19.188  1.00  0.98           H  
ATOM   2661  OE1 GLN A 173      -3.915   5.413  20.619  1.00  0.98           O  
ATOM   2662  N   PRO A 174      -3.303   1.492  18.330  1.00  0.98           N  
ATOM   2663  CA  PRO A 174      -3.139   0.043  18.206  1.00  0.98           C  
ATOM   2664  HA  PRO A 174      -3.010  -0.183  17.147  1.00  0.98           H  
ATOM   2665  C   PRO A 174      -4.324  -0.767  18.732  1.00  0.98           C  
ATOM   2666  CB  PRO A 174      -1.850  -0.310  18.953  1.00  0.98           C  
ATOM   2667  HB2 PRO A 174      -1.320  -1.132  18.471  1.00  0.98           H  
ATOM   2668  HB3 PRO A 174      -2.072  -0.559  19.991  1.00  0.98           H  
ATOM   2669  O   PRO A 174      -4.698  -1.789  18.166  1.00  0.98           O  
ATOM   2670  CG  PRO A 174      -1.040   0.977  18.905  1.00  0.98           C  
ATOM   2671  HG2 PRO A 174      -0.483   1.023  17.969  1.00  0.98           H  
ATOM   2672  HG3 PRO A 174      -0.365   1.056  19.757  1.00  0.98           H  
ATOM   2673  CD  PRO A 174      -2.112   2.065  18.926  1.00  0.98           C  
ATOM   2674  HD2 PRO A 174      -2.323   2.367  19.952  1.00  0.98           H  
ATOM   2675  HD3 PRO A 174      -1.768   2.906  18.323  1.00  0.98           H  
ATOM   2676  N   GLY A 175      -4.960  -0.293  19.801  1.00  0.97           N  
ATOM   2677  H   GLY A 175      -4.584   0.532  20.247  1.00  0.97           H  
ATOM   2678  CA  GLY A 175      -6.108  -0.963  20.404  1.00  0.97           C  
ATOM   2679  HA2 GLY A 175      -6.609  -1.579  19.656  1.00  0.97           H  
ATOM   2680  HA3 GLY A 175      -6.816  -0.207  20.743  1.00  0.97           H  
ATOM   2681  C   GLY A 175      -5.752  -1.871  21.576  1.00  0.97           C  
ATOM   2682  O   GLY A 175      -4.591  -2.164  21.842  1.00  0.97           O  
ATOM   2683  N   ALA A 176      -6.778  -2.302  22.306  1.00  0.96           N  
ATOM   2684  H   ALA A 176      -7.699  -1.988  22.037  1.00  0.96           H  
ATOM   2685  CA  ALA A 176      -6.645  -2.903  23.632  1.00  0.96           C  
ATOM   2686  HA  ALA A 176      -6.047  -2.228  24.246  1.00  0.96           H  
ATOM   2687  C   ALA A 176      -5.931  -4.266  23.672  1.00  0.96           C  
ATOM   2688  CB  ALA A 176      -8.050  -2.995  24.237  1.00  0.96           C  
ATOM   2689  HB1 ALA A 176      -7.989  -3.385  25.253  1.00  0.96           H  
ATOM   2690  HB2 ALA A 176      -8.669  -3.664  23.640  1.00  0.96           H  
ATOM   2691  HB3 ALA A 176      -8.507  -2.006  24.264  1.00  0.96           H  
ATOM   2692  O   ALA A 176      -5.598  -4.717  24.765  1.00  0.96           O  
ATOM   2693  N   LEU A 177      -5.710  -4.903  22.517  1.00  0.96           N  
ATOM   2694  H   LEU A 177      -5.983  -4.445  21.659  1.00  0.96           H  
ATOM   2695  CA  LEU A 177      -4.976  -6.167  22.407  1.00  0.96           C  
ATOM   2696  HA  LEU A 177      -5.219  -6.794  23.266  1.00  0.96           H  
ATOM   2697  C   LEU A 177      -3.451  -5.991  22.444  1.00  0.96           C  
ATOM   2698  CB  LEU A 177      -5.393  -6.908  21.124  1.00  0.96           C  
ATOM   2699  HB2 LEU A 177      -4.817  -7.831  21.074  1.00  0.96           H  
ATOM   2700  HB3 LEU A 177      -5.113  -6.305  20.260  1.00  0.96           H  
ATOM   2701  O   LEU A 177      -2.747  -6.966  22.686  1.00  0.96           O  
ATOM   2702  CG  LEU A 177      -6.885  -7.266  21.011  1.00  0.96           C  
ATOM   2703  HG  LEU A 177      -7.466  -6.352  20.887  1.00  0.96           H  
ATOM   2704  CD1 LEU A 177      -7.093  -8.144  19.779  1.00  0.96           C  
ATOM   2705 HD11 LEU A 177      -8.141  -8.429  19.685  1.00  0.96           H  
ATOM   2706 HD12 LEU A 177      -6.486  -9.047  19.854  1.00  0.96           H  
ATOM   2707 HD13 LEU A 177      -6.797  -7.595  18.885  1.00  0.96           H  
ATOM   2708  CD2 LEU A 177      -7.427  -8.016  22.230  1.00  0.96           C  
ATOM   2709 HD21 LEU A 177      -8.462  -8.307  22.054  1.00  0.96           H  
ATOM   2710 HD22 LEU A 177      -7.398  -7.373  23.109  1.00  0.96           H  
ATOM   2711 HD23 LEU A 177      -6.826  -8.907  22.412  1.00  0.96           H  
ATOM   2712  N   TYR A 178      -2.947  -4.773  22.227  1.00  0.97           N  
ATOM   2713  H   TYR A 178      -3.578  -4.002  22.062  1.00  0.97           H  
ATOM   2714  CA  TYR A 178      -1.522  -4.473  22.321  1.00  0.97           C  
ATOM   2715  HA  TYR A 178      -0.954  -5.394  22.185  1.00  0.97           H  
ATOM   2716  C   TYR A 178      -1.147  -3.893  23.684  1.00  0.97           C  
ATOM   2717  CB  TYR A 178      -1.089  -3.506  21.221  1.00  0.97           C  
ATOM   2718  HB2 TYR A 178      -0.032  -3.287  21.373  1.00  0.97           H  
ATOM   2719  HB3 TYR A 178      -1.636  -2.570  21.333  1.00  0.97           H  
ATOM   2720  O   TYR A 178      -1.935  -3.207  24.349  1.00  0.97           O  
ATOM   2721  CG  TYR A 178      -1.253  -4.019  19.810  1.00  0.97           C  
ATOM   2722  CD1 TYR A 178      -0.240  -4.775  19.184  1.00  0.97           C  
ATOM   2723  HD1 TYR A 178       0.669  -5.023  19.711  1.00  0.97           H  
ATOM   2724  CD2 TYR A 178      -2.421  -3.692  19.107  1.00  0.97           C  
ATOM   2725  HD2 TYR A 178      -3.205  -3.138  19.601  1.00  0.97           H  
ATOM   2726  CE1 TYR A 178      -0.398  -5.192  17.845  1.00  0.97           C  
ATOM   2727  HE1 TYR A 178       0.384  -5.746  17.347  1.00  0.97           H  
ATOM   2728  CE2 TYR A 178      -2.555  -4.063  17.762  1.00  0.97           C  
ATOM   2729  HE2 TYR A 178      -3.425  -3.773  17.191  1.00  0.97           H  
ATOM   2730  OH  TYR A 178      -1.747  -5.127  15.826  1.00  0.97           O  
ATOM   2731  HH  TYR A 178      -1.149  -5.821  15.538  1.00  0.97           H  
ATOM   2732  CZ  TYR A 178      -1.555  -4.813  17.128  1.00  0.97           C  
ATOM   2733  N   ASP A 179       0.116  -4.083  24.054  1.00  0.94           N  
ATOM   2734  H   ASP A 179       0.703  -4.685  23.494  1.00  0.94           H  
ATOM   2735  CA  ASP A 179       0.687  -3.512  25.266  1.00  0.94           C  
ATOM   2736  HA  ASP A 179       0.130  -3.913  26.112  1.00  0.94           H  
ATOM   2737  C   ASP A 179       0.543  -1.980  25.303  1.00  0.94           C  
ATOM   2738  CB  ASP A 179       2.153  -3.947  25.416  1.00  0.94           C  
ATOM   2739  HB2 ASP A 179       2.692  -3.722  24.496  1.00  0.94           H  
ATOM   2740  HB3 ASP A 179       2.606  -3.366  26.219  1.00  0.94           H  
ATOM   2741  O   ASP A 179       0.599  -1.276  24.288  1.00  0.94           O  
ATOM   2742  CG  ASP A 179       2.314  -5.434  25.767  1.00  0.94           C  
ATOM   2743  OD1 ASP A 179       1.364  -6.002  26.350  1.00  0.94           O  
ATOM   2744  OD2 ASP A 179       3.417  -5.963  25.518  1.00  0.94           O  
ATOM   2745  N   CYS A 180       0.316  -1.446  26.508  1.00  0.96           N  
ATOM   2746  H   CYS A 180       0.312  -2.085  27.290  1.00  0.96           H  
ATOM   2747  CA  CYS A 180       0.131  -0.013  26.779  1.00  0.96           C  
ATOM   2748  HA  CYS A 180      -0.180   0.071  27.820  1.00  0.96           H  
ATOM   2749  C   CYS A 180      -0.975   0.696  25.969  1.00  0.96           C  
ATOM   2750  CB  CYS A 180       1.478   0.711  26.656  1.00  0.96           C  
ATOM   2751  HB2 CYS A 180       1.904   0.481  25.679  1.00  0.96           H  
ATOM   2752  HB3 CYS A 180       1.318   1.788  26.705  1.00  0.96           H  
ATOM   2753  O   CYS A 180      -0.983   1.925  25.916  1.00  0.96           O  
ATOM   2754  SG  CYS A 180       2.675   0.291  27.936  1.00  0.96           S  
ATOM   2755  N   SER A 181      -1.919  -0.038  25.371  1.00  0.95           N  
ATOM   2756  H   SER A 181      -1.792  -1.040  25.351  1.00  0.95           H  
ATOM   2757  CA  SER A 181      -2.891   0.539  24.426  1.00  0.95           C  
ATOM   2758  HA  SER A 181      -2.664   1.593  24.266  1.00  0.95           H  
ATOM   2759  C   SER A 181      -4.350   0.504  24.912  1.00  0.95           C  
ATOM   2760  CB  SER A 181      -2.702  -0.134  23.067  1.00  0.95           C  
ATOM   2761  HB2 SER A 181      -2.857  -1.208  23.169  1.00  0.95           H  
ATOM   2762  HB3 SER A 181      -3.418   0.273  22.353  1.00  0.95           H  
ATOM   2763  O   SER A 181      -5.224   1.142  24.320  1.00  0.95           O  
ATOM   2764  OG  SER A 181      -1.384   0.104  22.598  1.00  0.95           O  
ATOM   2765  HG  SER A 181      -0.792  -0.498  23.056  1.00  0.95           H  
ATOM   2766  N   THR A 182      -4.640  -0.153  26.042  1.00  0.86           N  
ATOM   2767  H   THR A 182      -3.921  -0.732  26.454  1.00  0.86           H  
ATOM   2768  CA  THR A 182      -5.999  -0.255  26.616  1.00  0.86           C  
ATOM   2769  HA  THR A 182      -6.645  -0.762  25.899  1.00  0.86           H  
ATOM   2770  C   THR A 182      -6.628   1.114  26.912  1.00  0.86           C  
ATOM   2771  CB  THR A 182      -5.972  -1.077  27.917  1.00  0.86           C  
ATOM   2772  HB  THR A 182      -5.540  -0.462  28.707  1.00  0.86           H  
ATOM   2773  O   THR A 182      -7.809   1.327  26.647  1.00  0.86           O  
ATOM   2774  CG2 THR A 182      -7.355  -1.538  28.368  1.00  0.86           C  
ATOM   2775 HG21 THR A 182      -7.976  -0.679  28.621  1.00  0.86           H  
ATOM   2776 HG22 THR A 182      -7.837  -2.108  27.574  1.00  0.86           H  
ATOM   2777 HG23 THR A 182      -7.259  -2.170  29.251  1.00  0.86           H  
ATOM   2778  OG1 THR A 182      -5.150  -2.212  27.776  1.00  0.86           O  
ATOM   2779  HG1 THR A 182      -5.573  -2.863  27.211  1.00  0.86           H  
ATOM   2780  N   GLY A 183      -5.839   2.068  27.422  1.00  0.89           N  
ATOM   2781  H   GLY A 183      -4.866   1.843  27.574  1.00  0.89           H  
ATOM   2782  CA  GLY A 183      -6.317   3.408  27.788  1.00  0.89           C  
ATOM   2783  HA2 GLY A 183      -5.607   3.851  28.487  1.00  0.89           H  
ATOM   2784  HA3 GLY A 183      -7.280   3.322  28.291  1.00  0.89           H  
ATOM   2785  C   GLY A 183      -6.483   4.381  26.616  1.00  0.89           C  
ATOM   2786  O   GLY A 183      -7.165   5.391  26.768  1.00  0.89           O  
ATOM   2787  N   THR A 184      -5.880   4.094  25.458  1.00  0.93           N  
ATOM   2788  H   THR A 184      -5.329   3.252  25.386  1.00  0.93           H  
ATOM   2789  CA  THR A 184      -5.889   4.981  24.279  1.00  0.93           C  
ATOM   2790  HA  THR A 184      -6.401   5.910  24.531  1.00  0.93           H  
ATOM   2791  C   THR A 184      -6.653   4.398  23.094  1.00  0.93           C  
ATOM   2792  CB  THR A 184      -4.466   5.361  23.843  1.00  0.93           C  
ATOM   2793  HB  THR A 184      -4.531   6.090  23.036  1.00  0.93           H  
ATOM   2794  O   THR A 184      -6.707   5.017  22.037  1.00  0.93           O  
ATOM   2795  CG2 THR A 184      -3.648   5.985  24.974  1.00  0.93           C  
ATOM   2796 HG21 THR A 184      -2.698   6.337  24.572  1.00  0.93           H  
ATOM   2797 HG22 THR A 184      -3.447   5.245  25.749  1.00  0.93           H  
ATOM   2798 HG23 THR A 184      -4.191   6.827  25.401  1.00  0.93           H  
ATOM   2799  OG1 THR A 184      -3.776   4.226  23.383  1.00  0.93           O  
ATOM   2800  HG1 THR A 184      -3.689   4.341  22.434  1.00  0.93           H  
ATOM   2801  N   THR A 185      -7.259   3.219  23.259  1.00  0.96           N  
ATOM   2802  H   THR A 185      -7.173   2.771  24.161  1.00  0.96           H  
ATOM   2803  CA  THR A 185      -8.037   2.545  22.214  1.00  0.96           C  
ATOM   2804  HA  THR A 185      -7.373   2.284  21.390  1.00  0.96           H  
ATOM   2805  C   THR A 185      -9.142   3.460  21.683  1.00  0.96           C  
ATOM   2806  CB  THR A 185      -8.651   1.257  22.769  1.00  0.96           C  
ATOM   2807  HB  THR A 185      -9.265   1.507  23.634  1.00  0.96           H  
ATOM   2808  O   THR A 185      -9.904   4.036  22.463  1.00  0.96           O  
ATOM   2809  CG2 THR A 185      -9.498   0.501  21.746  1.00  0.96           C  
ATOM   2810 HG21 THR A 185      -8.949   0.392  20.810  1.00  0.96           H  
ATOM   2811 HG22 THR A 185     -10.423   1.043  21.553  1.00  0.96           H  
ATOM   2812 HG23 THR A 185      -9.754  -0.485  22.132  1.00  0.96           H  
ATOM   2813  OG1 THR A 185      -7.635   0.374  23.179  1.00  0.96           O  
ATOM   2814  HG1 THR A 185      -6.891   0.861  23.539  1.00  0.96           H  
ATOM   2815  N   PHE A 186      -9.234   3.583  20.356  1.00  0.97           N  
ATOM   2816  H   PHE A 186      -8.592   3.067  19.771  1.00  0.97           H  
ATOM   2817  CA  PHE A 186     -10.234   4.417  19.691  1.00  0.97           C  
ATOM   2818  HA  PHE A 186     -10.094   5.443  20.031  1.00  0.97           H  
ATOM   2819  C   PHE A 186     -11.662   3.983  20.069  1.00  0.97           C  
ATOM   2820  CB  PHE A 186      -9.994   4.380  18.172  1.00  0.97           C  
ATOM   2821  HB2 PHE A 186      -8.997   4.765  17.961  1.00  0.97           H  
ATOM   2822  HB3 PHE A 186     -10.020   3.344  17.834  1.00  0.97           H  
ATOM   2823  O   PHE A 186     -11.960   2.790  20.140  1.00  0.97           O  
ATOM   2824  CG  PHE A 186     -11.000   5.187  17.373  1.00  0.97           C  
ATOM   2825  CD1 PHE A 186     -12.006   4.540  16.632  1.00  0.97           C  
ATOM   2826  HD1 PHE A 186     -12.032   3.462  16.572  1.00  0.97           H  
ATOM   2827  CD2 PHE A 186     -10.952   6.594  17.394  1.00  0.97           C  
ATOM   2828  HD2 PHE A 186     -10.170   7.101  17.939  1.00  0.97           H  
ATOM   2829  CE1 PHE A 186     -12.982   5.287  15.951  1.00  0.97           C  
ATOM   2830  HE1 PHE A 186     -13.751   4.782  15.386  1.00  0.97           H  
ATOM   2831  CE2 PHE A 186     -11.925   7.343  16.709  1.00  0.97           C  
ATOM   2832  HE2 PHE A 186     -11.895   8.422  16.736  1.00  0.97           H  
ATOM   2833  CZ  PHE A 186     -12.951   6.690  16.003  1.00  0.97           C  
ATOM   2834  HZ  PHE A 186     -13.708   7.269  15.494  1.00  0.97           H  
ATOM   2835  N   ARG A 187     -12.547   4.956  20.322  1.00  0.96           N  
ATOM   2836  H   ARG A 187     -12.248   5.911  20.184  1.00  0.96           H  
ATOM   2837  CA  ARG A 187     -13.947   4.748  20.730  1.00  0.96           C  
ATOM   2838  HA  ARG A 187     -14.200   3.690  20.659  1.00  0.96           H  
ATOM   2839  C   ARG A 187     -14.872   5.497  19.780  1.00  0.96           C  
ATOM   2840  CB  ARG A 187     -14.171   5.218  22.184  1.00  0.96           C  
ATOM   2841  HB2 ARG A 187     -15.241   5.226  22.395  1.00  0.96           H  
ATOM   2842  HB3 ARG A 187     -13.799   6.237  22.288  1.00  0.96           H  
ATOM   2843  O   ARG A 187     -14.803   6.719  19.688  1.00  0.96           O  
ATOM   2844  CG  ARG A 187     -13.486   4.320  23.224  1.00  0.96           C  
ATOM   2845  HG2 ARG A 187     -12.444   4.166  22.941  1.00  0.96           H  
ATOM   2846  HG3 ARG A 187     -14.007   3.363  23.243  1.00  0.96           H  
ATOM   2847  CD  ARG A 187     -13.527   4.882  24.649  1.00  0.96           C  
ATOM   2848  HD2 ARG A 187     -13.064   5.869  24.645  1.00  0.96           H  
ATOM   2849  HD3 ARG A 187     -14.564   5.000  24.963  1.00  0.96           H  
ATOM   2850  NE  ARG A 187     -12.785   4.010  25.592  1.00  0.96           N  
ATOM   2851  HE  ARG A 187     -11.786   4.148  25.630  1.00  0.96           H  
ATOM   2852  NH1 ARG A 187     -14.532   2.702  26.351  1.00  0.96           N  
ATOM   2853 HH11 ARG A 187     -14.831   1.912  26.906  1.00  0.96           H  
ATOM   2854 HH12 ARG A 187     -15.187   3.177  25.747  1.00  0.96           H  
ATOM   2855  NH2 ARG A 187     -12.492   2.330  27.123  1.00  0.96           N  
ATOM   2856 HH21 ARG A 187     -11.495   2.489  27.153  1.00  0.96           H  
ATOM   2857 HH22 ARG A 187     -12.876   1.546  27.631  1.00  0.96           H  
ATOM   2858  CZ  ARG A 187     -13.272   3.030  26.345  1.00  0.96           C  
ATOM   2859  N   MET A 188     -15.760   4.768  19.115  1.00  0.97           N  
ATOM   2860  H   MET A 188     -15.744   3.766  19.241  1.00  0.97           H  
ATOM   2861  CA  MET A 188     -16.859   5.325  18.340  1.00  0.97           C  
ATOM   2862  HA  MET A 188     -16.664   6.378  18.137  1.00  0.97           H  
ATOM   2863  C   MET A 188     -18.152   5.211  19.147  1.00  0.97           C  
ATOM   2864  CB  MET A 188     -16.965   4.607  16.992  1.00  0.97           C  
ATOM   2865  HB2 MET A 188     -17.211   3.557  17.149  1.00  0.97           H  
ATOM   2866  HB3 MET A 188     -16.013   4.670  16.464  1.00  0.97           H  
ATOM   2867  O   MET A 188     -18.651   4.111  19.383  1.00  0.97           O  
ATOM   2868  CG  MET A 188     -18.051   5.267  16.143  1.00  0.97           C  
ATOM   2869  HG2 MET A 188     -18.978   5.309  16.714  1.00  0.97           H  
ATOM   2870  HG3 MET A 188     -17.747   6.287  15.907  1.00  0.97           H  
ATOM   2871  SD  MET A 188     -18.412   4.403  14.605  1.00  0.97           S  
ATOM   2872  CE  MET A 188     -19.828   5.417  14.100  1.00  0.97           C  
ATOM   2873  HE1 MET A 188     -20.343   4.955  13.258  1.00  0.97           H  
ATOM   2874  HE2 MET A 188     -19.487   6.412  13.815  1.00  0.97           H  
ATOM   2875  HE3 MET A 188     -20.530   5.505  14.929  1.00  0.97           H  
ATOM   2876  N   ASN A 189     -18.706   6.355  19.542  1.00  0.96           N  
ATOM   2877  H   ASN A 189     -18.246   7.222  19.304  1.00  0.96           H  
ATOM   2878  CA  ASN A 189     -19.956   6.413  20.290  1.00  0.96           C  
ATOM   2879  HA  ASN A 189     -19.992   5.561  20.969  1.00  0.96           H  
ATOM   2880  C   ASN A 189     -21.168   6.321  19.355  1.00  0.96           C  
ATOM   2881  CB  ASN A 189     -19.984   7.691  21.138  1.00  0.96           C  
ATOM   2882  HB2 ASN A 189     -19.731   8.550  20.516  1.00  0.96           H  
ATOM   2883  HB3 ASN A 189     -20.991   7.838  21.527  1.00  0.96           H  
ATOM   2884  O   ASN A 189     -21.277   7.082  18.393  1.00  0.96           O  
ATOM   2885  CG  ASN A 189     -19.051   7.638  22.333  1.00  0.96           C  
ATOM   2886  ND2 ASN A 189     -18.825   8.760  22.973  1.00  0.96           N  
ATOM   2887 HD21 ASN A 189     -19.292   9.615  22.708  1.00  0.96           H  
ATOM   2888 HD22 ASN A 189     -18.293   8.671  23.827  1.00  0.96           H  
ATOM   2889  OD1 ASN A 189     -18.538   6.607  22.730  1.00  0.96           O  
ATOM   2890  N   VAL A 190     -22.111   5.437  19.678  1.00  0.97           N  
ATOM   2891  H   VAL A 190     -21.927   4.823  20.458  1.00  0.97           H  
ATOM   2892  CA  VAL A 190     -23.318   5.189  18.884  1.00  0.97           C  
ATOM   2893  HA  VAL A 190     -23.425   6.006  18.171  1.00  0.97           H  
ATOM   2894  C   VAL A 190     -24.585   5.185  19.730  1.00  0.97           C  
ATOM   2895  CB  VAL A 190     -23.203   3.897  18.060  1.00  0.97           C  
ATOM   2896  HB  VAL A 190     -24.132   3.781  17.501  1.00  0.97           H  
ATOM   2897  O   VAL A 190     -24.576   4.848  20.906  1.00  0.97           O  
ATOM   2898  CG1 VAL A 190     -22.060   4.030  17.050  1.00  0.97           C  
ATOM   2899 HG11 VAL A 190     -22.167   3.267  16.279  1.00  0.97           H  
ATOM   2900 HG12 VAL A 190     -22.104   5.003  16.561  1.00  0.97           H  
ATOM   2901 HG13 VAL A 190     -21.094   3.918  17.541  1.00  0.97           H  
ATOM   2902  CG2 VAL A 190     -23.022   2.637  18.912  1.00  0.97           C  
ATOM   2903 HG21 VAL A 190     -22.041   2.637  19.387  1.00  0.97           H  
ATOM   2904 HG22 VAL A 190     -23.098   1.757  18.273  1.00  0.97           H  
ATOM   2905 HG23 VAL A 190     -23.802   2.564  19.669  1.00  0.97           H  
ATOM   2906  N   THR A 191     -25.710   5.570  19.139  1.00  0.97           N  
ATOM   2907  H   THR A 191     -25.670   5.804  18.158  1.00  0.97           H  
ATOM   2908  CA  THR A 191     -27.026   5.562  19.789  1.00  0.97           C  
ATOM   2909  HA  THR A 191     -26.913   5.449  20.868  1.00  0.97           H  
ATOM   2910  C   THR A 191     -27.851   4.394  19.267  1.00  0.97           C  
ATOM   2911  CB  THR A 191     -27.746   6.886  19.531  1.00  0.97           C  
ATOM   2912  HB  THR A 191     -27.813   7.034  18.454  1.00  0.97           H  
ATOM   2913  O   THR A 191     -27.921   4.177  18.058  1.00  0.97           O  
ATOM   2914  CG2 THR A 191     -29.140   6.970  20.152  1.00  0.97           C  
ATOM   2915 HG21 THR A 191     -29.084   6.754  21.219  1.00  0.97           H  
ATOM   2916 HG22 THR A 191     -29.811   6.259  19.669  1.00  0.97           H  
ATOM   2917 HG23 THR A 191     -29.537   7.975  20.009  1.00  0.97           H  
ATOM   2918  OG1 THR A 191     -27.003   7.951  20.066  1.00  0.97           O  
ATOM   2919  HG1 THR A 191     -26.081   7.786  19.855  1.00  0.97           H  
ATOM   2920  N   SER A 192     -28.519   3.666  20.162  1.00  0.97           N  
ATOM   2921  H   SER A 192     -28.381   3.834  21.149  1.00  0.97           H  
ATOM   2922  CA  SER A 192     -29.361   2.528  19.786  1.00  0.97           C  
ATOM   2923  HA  SER A 192     -28.712   1.747  19.390  1.00  0.97           H  
ATOM   2924  C   SER A 192     -30.401   2.892  18.722  1.00  0.97           C  
ATOM   2925  CB  SER A 192     -30.100   1.962  20.997  1.00  0.97           C  
ATOM   2926  HB2 SER A 192     -30.835   2.685  21.351  1.00  0.97           H  
ATOM   2927  HB3 SER A 192     -30.612   1.045  20.704  1.00  0.97           H  
ATOM   2928  O   SER A 192     -31.098   3.901  18.828  1.00  0.97           O  
ATOM   2929  OG  SER A 192     -29.191   1.678  22.035  1.00  0.97           O  
ATOM   2930  HG  SER A 192     -29.570   1.007  22.607  1.00  0.97           H  
ATOM   2931  N   GLY A 193     -30.527   2.038  17.710  1.00  0.98           N  
ATOM   2932  H   GLY A 193     -29.883   1.260  17.681  1.00  0.98           H  
ATOM   2933  CA  GLY A 193     -31.451   2.181  16.586  1.00  0.98           C  
ATOM   2934  HA2 GLY A 193     -31.608   1.199  16.138  1.00  0.98           H  
ATOM   2935  HA3 GLY A 193     -32.409   2.547  16.953  1.00  0.98           H  
ATOM   2936  C   GLY A 193     -30.983   3.126  15.475  1.00  0.98           C  
ATOM   2937  O   GLY A 193     -31.697   3.262  14.484  1.00  0.98           O  
ATOM   2938  N   LYS A 194     -29.819   3.772  15.613  1.00  0.98           N  
ATOM   2939  H   LYS A 194     -29.271   3.604  16.445  1.00  0.98           H  
ATOM   2940  CA  LYS A 194     -29.263   4.695  14.614  1.00  0.98           C  
ATOM   2941  HA  LYS A 194     -30.077   5.090  14.006  1.00  0.98           H  
ATOM   2942  C   LYS A 194     -28.354   3.981  13.620  1.00  0.98           C  
ATOM   2943  CB  LYS A 194     -28.548   5.859  15.326  1.00  0.98           C  
ATOM   2944  HB2 LYS A 194     -28.070   6.499  14.584  1.00  0.98           H  
ATOM   2945  HB3 LYS A 194     -27.751   5.457  15.952  1.00  0.98           H  
ATOM   2946  O   LYS A 194     -27.731   2.977  13.961  1.00  0.98           O  
ATOM   2947  CG  LYS A 194     -29.493   6.707  16.200  1.00  0.98           C  
ATOM   2948  HG2 LYS A 194     -28.900   7.401  16.797  1.00  0.98           H  
ATOM   2949  HG3 LYS A 194     -30.093   6.081  16.859  1.00  0.98           H  
ATOM   2950  CD  LYS A 194     -30.379   7.553  15.302  1.00  0.98           C  
ATOM   2951  HD2 LYS A 194     -30.833   6.925  14.535  1.00  0.98           H  
ATOM   2952  HD3 LYS A 194     -29.711   8.274  14.831  1.00  0.98           H  
ATOM   2953  CE  LYS A 194     -31.502   8.336  15.953  1.00  0.98           C  
ATOM   2954  HE2 LYS A 194     -32.237   7.627  16.333  1.00  0.98           H  
ATOM   2955  HE3 LYS A 194     -31.112   8.938  16.774  1.00  0.98           H  
ATOM   2956  NZ  LYS A 194     -32.077   9.182  14.881  1.00  0.98           N  
ATOM   2957  HZ1 LYS A 194     -33.043   9.438  15.030  1.00  0.98           H  
ATOM   2958  HZ2 LYS A 194     -31.500   9.995  14.720  1.00  0.98           H  
ATOM   2959  HZ3 LYS A 194     -31.971   8.715  13.992  1.00  0.98           H  
ATOM   2960  N   THR A 195     -28.288   4.498  12.396  1.00  0.99           N  
ATOM   2961  H   THR A 195     -28.813   5.339  12.209  1.00  0.99           H  
ATOM   2962  CA  THR A 195     -27.432   3.973  11.322  1.00  0.99           C  
ATOM   2963  HA  THR A 195     -26.992   3.029  11.643  1.00  0.99           H  
ATOM   2964  C   THR A 195     -26.287   4.930  11.036  1.00  0.99           C  
ATOM   2965  CB  THR A 195     -28.239   3.677  10.053  1.00  0.99           C  
ATOM   2966  HB  THR A 195     -28.702   4.593   9.686  1.00  0.99           H  
ATOM   2967  O   THR A 195     -26.507   6.118  10.830  1.00  0.99           O  
ATOM   2968  CG2 THR A 195     -27.392   3.059   8.941  1.00  0.99           C  
ATOM   2969 HG21 THR A 195     -26.887   2.164   9.305  1.00  0.99           H  
ATOM   2970 HG22 THR A 195     -26.649   3.776   8.589  1.00  0.99           H  
ATOM   2971 HG23 THR A 195     -28.034   2.790   8.103  1.00  0.99           H  
ATOM   2972  OG1 THR A 195     -29.246   2.741  10.377  1.00  0.99           O  
ATOM   2973  HG1 THR A 195     -29.940   3.241  10.812  1.00  0.99           H  
ATOM   2974  N   TYR A 196     -25.069   4.407  10.998  1.00  0.99           N  
ATOM   2975  H   TYR A 196     -24.963   3.413  11.145  1.00  0.99           H  
ATOM   2976  CA  TYR A 196     -23.844   5.168  10.795  1.00  0.99           C  
ATOM   2977  HA  TYR A 196     -24.083   6.230  10.740  1.00  0.99           H  
ATOM   2978  C   TYR A 196     -23.169   4.758   9.492  1.00  0.99           C  
ATOM   2979  CB  TYR A 196     -22.906   4.957  11.987  1.00  0.99           C  
ATOM   2980  HB2 TYR A 196     -22.678   3.896  12.087  1.00  0.99           H  
ATOM   2981  HB3 TYR A 196     -21.971   5.479  11.782  1.00  0.99           H  
ATOM   2982  O   TYR A 196     -23.129   3.573   9.172  1.00  0.99           O  
ATOM   2983  CG  TYR A 196     -23.479   5.471  13.292  1.00  0.99           C  
ATOM   2984  CD1 TYR A 196     -23.214   6.794  13.689  1.00  0.99           C  
ATOM   2985  HD1 TYR A 196     -22.570   7.417  13.086  1.00  0.99           H  
ATOM   2986  CD2 TYR A 196     -24.316   4.651  14.076  1.00  0.99           C  
ATOM   2987  HD2 TYR A 196     -24.521   3.637  13.764  1.00  0.99           H  
ATOM   2988  CE1 TYR A 196     -23.794   7.307  14.861  1.00  0.99           C  
ATOM   2989  HE1 TYR A 196     -23.585   8.324  15.159  1.00  0.99           H  
ATOM   2990  CE2 TYR A 196     -24.913   5.165  15.242  1.00  0.99           C  
ATOM   2991  HE2 TYR A 196     -25.578   4.548  15.828  1.00  0.99           H  
ATOM   2992  OH  TYR A 196     -25.237   7.027  16.735  1.00  0.99           O  
ATOM   2993  HH  TYR A 196     -24.956   7.940  16.830  1.00  0.99           H  
ATOM   2994  CZ  TYR A 196     -24.653   6.497  15.630  1.00  0.99           C  
ATOM   2995  N   LEU A 197     -22.621   5.729   8.766  1.00  0.99           N  
ATOM   2996  H   LEU A 197     -22.716   6.679   9.096  1.00  0.99           H  
ATOM   2997  CA  LEU A 197     -21.740   5.499   7.626  1.00  0.99           C  
ATOM   2998  HA  LEU A 197     -21.975   4.537   7.170  1.00  0.99           H  
ATOM   2999  C   LEU A 197     -20.287   5.458   8.104  1.00  0.99           C  
ATOM   3000  CB  LEU A 197     -21.999   6.600   6.590  1.00  0.99           C  
ATOM   3001  HB2 LEU A 197     -23.029   6.497   6.250  1.00  0.99           H  
ATOM   3002  HB3 LEU A 197     -21.893   7.569   7.079  1.00  0.99           H  
ATOM   3003  O   LEU A 197     -19.758   6.469   8.563  1.00  0.99           O  
ATOM   3004  CG  LEU A 197     -21.078   6.573   5.358  1.00  0.99           C  
ATOM   3005  HG  LEU A 197     -20.034   6.643   5.664  1.00  0.99           H  
ATOM   3006  CD1 LEU A 197     -21.282   5.309   4.529  1.00  0.99           C  
ATOM   3007 HD11 LEU A 197     -22.335   5.165   4.286  1.00  0.99           H  
ATOM   3008 HD12 LEU A 197     -20.903   4.442   5.070  1.00  0.99           H  
ATOM   3009 HD13 LEU A 197     -20.713   5.397   3.603  1.00  0.99           H  
ATOM   3010  CD2 LEU A 197     -21.407   7.774   4.474  1.00  0.99           C  
ATOM   3011 HD21 LEU A 197     -22.453   7.744   4.169  1.00  0.99           H  
ATOM   3012 HD22 LEU A 197     -21.215   8.693   5.029  1.00  0.99           H  
ATOM   3013 HD23 LEU A 197     -20.769   7.753   3.590  1.00  0.99           H  
ATOM   3014  N   LEU A 198     -19.645   4.301   8.004  1.00  0.99           N  
ATOM   3015  H   LEU A 198     -20.119   3.524   7.566  1.00  0.99           H  
ATOM   3016  CA  LEU A 198     -18.219   4.155   8.267  1.00  0.99           C  
ATOM   3017  HA  LEU A 198     -17.890   4.988   8.887  1.00  0.99           H  
ATOM   3018  C   LEU A 198     -17.461   4.212   6.947  1.00  0.99           C  
ATOM   3019  CB  LEU A 198     -17.904   2.871   9.041  1.00  0.99           C  
ATOM   3020  HB2 LEU A 198     -16.864   2.919   9.364  1.00  0.99           H  
ATOM   3021  HB3 LEU A 198     -17.999   2.020   8.366  1.00  0.99           H  
ATOM   3022  O   LEU A 198     -17.821   3.521   5.996  1.00  0.99           O  
ATOM   3023  CG  LEU A 198     -18.799   2.610  10.255  1.00  0.99           C  
ATOM   3024  HG  LEU A 198     -19.823   2.424   9.931  1.00  0.99           H  
ATOM   3025  CD1 LEU A 198     -18.298   1.374  10.990  1.00  0.99           C  
ATOM   3026 HD11 LEU A 198     -18.945   1.173  11.844  1.00  0.99           H  
ATOM   3027 HD12 LEU A 198     -18.324   0.518  10.315  1.00  0.99           H  
ATOM   3028 HD13 LEU A 198     -17.274   1.531  11.330  1.00  0.99           H  
ATOM   3029  CD2 LEU A 198     -18.794   3.766  11.244  1.00  0.99           C  
ATOM   3030 HD21 LEU A 198     -19.234   4.656  10.794  1.00  0.99           H  
ATOM   3031 HD22 LEU A 198     -17.773   3.981  11.561  1.00  0.99           H  
ATOM   3032 HD23 LEU A 198     -19.393   3.468  12.104  1.00  0.99           H  
ATOM   3033  N   ARG A 199     -16.420   5.036   6.911  1.00  0.99           N  
ATOM   3034  H   ARG A 199     -16.215   5.559   7.750  1.00  0.99           H  
ATOM   3035  CA  ARG A 199     -15.591   5.290   5.733  1.00  0.99           C  
ATOM   3036  HA  ARG A 199     -16.008   4.818   4.843  1.00  0.99           H  
ATOM   3037  C   ARG A 199     -14.219   4.686   5.981  1.00  0.99           C  
ATOM   3038  CB  ARG A 199     -15.535   6.802   5.496  1.00  0.99           C  
ATOM   3039  HB2 ARG A 199     -15.114   7.298   6.370  1.00  0.99           H  
ATOM   3040  HB3 ARG A 199     -14.870   7.000   4.656  1.00  0.99           H  
ATOM   3041  O   ARG A 199     -13.386   5.315   6.636  1.00  0.99           O  
ATOM   3042  CG  ARG A 199     -16.922   7.400   5.227  1.00  0.99           C  
ATOM   3043  HG2 ARG A 199     -17.366   6.933   4.348  1.00  0.99           H  
ATOM   3044  HG3 ARG A 199     -17.578   7.243   6.083  1.00  0.99           H  
ATOM   3045  CD  ARG A 199     -16.759   8.899   5.002  1.00  0.99           C  
ATOM   3046  HD2 ARG A 199     -16.345   9.355   5.902  1.00  0.99           H  
ATOM   3047  HD3 ARG A 199     -16.050   9.043   4.187  1.00  0.99           H  
ATOM   3048  NE  ARG A 199     -18.029   9.550   4.666  1.00  0.99           N  
ATOM   3049  HE  ARG A 199     -18.500  10.081   5.385  1.00  0.99           H  
ATOM   3050  NH1 ARG A 199     -18.077   9.016   2.419  1.00  0.99           N  
ATOM   3051 HH11 ARG A 199     -18.514   9.058   1.509  1.00  0.99           H  
ATOM   3052 HH12 ARG A 199     -17.235   8.465   2.502  1.00  0.99           H  
ATOM   3053  NH2 ARG A 199     -19.639  10.344   3.373  1.00  0.99           N  
ATOM   3054 HH21 ARG A 199     -19.944  10.816   4.213  1.00  0.99           H  
ATOM   3055 HH22 ARG A 199     -20.085  10.520   2.484  1.00  0.99           H  
ATOM   3056  CZ  ARG A 199     -18.570   9.616   3.470  1.00  0.99           C  
ATOM   3057  N   ILE A 200     -14.042   3.429   5.584  1.00  0.99           N  
ATOM   3058  H   ILE A 200     -14.739   3.005   4.990  1.00  0.99           H  
ATOM   3059  CA  ILE A 200     -12.837   2.653   5.881  1.00  0.99           C  
ATOM   3060  HA  ILE A 200     -12.436   3.019   6.826  1.00  0.99           H  
ATOM   3061  C   ILE A 200     -11.790   2.904   4.798  1.00  0.99           C  
ATOM   3062  CB  ILE A 200     -13.122   1.147   6.085  1.00  0.99           C  
ATOM   3063  HB  ILE A 200     -13.446   0.708   5.141  1.00  0.99           H  
ATOM   3064  O   ILE A 200     -12.082   2.782   3.613  1.00  0.99           O  
ATOM   3065  CG1 ILE A 200     -14.185   0.876   7.176  1.00  0.99           C  
ATOM   3066 HG12 ILE A 200     -14.186   1.678   7.913  1.00  0.99           H  
ATOM   3067 HG13 ILE A 200     -13.946  -0.048   7.702  1.00  0.99           H  
ATOM   3068  CG2 ILE A 200     -11.831   0.431   6.526  1.00  0.99           C  
ATOM   3069 HG21 ILE A 200     -12.016  -0.636   6.653  1.00  0.99           H  
ATOM   3070 HG22 ILE A 200     -11.468   0.846   7.467  1.00  0.99           H  
ATOM   3071 HG23 ILE A 200     -11.052   0.538   5.771  1.00  0.99           H  
ATOM   3072  CD1 ILE A 200     -15.597   0.704   6.627  1.00  0.99           C  
ATOM   3073 HD11 ILE A 200     -15.610  -0.079   5.868  1.00  0.99           H  
ATOM   3074 HD12 ILE A 200     -15.958   1.637   6.194  1.00  0.99           H  
ATOM   3075 HD13 ILE A 200     -16.245   0.413   7.454  1.00  0.99           H  
ATOM   3076  N   ILE A 201     -10.572   3.231   5.214  1.00  0.99           N  
ATOM   3077  H   ILE A 201     -10.429   3.332   6.209  1.00  0.99           H  
ATOM   3078  CA  ILE A 201      -9.401   3.426   4.356  1.00  0.99           C  
ATOM   3079  HA  ILE A 201      -9.643   3.183   3.321  1.00  0.99           H  
ATOM   3080  C   ILE A 201      -8.319   2.471   4.840  1.00  0.99           C  
ATOM   3081  CB  ILE A 201      -8.914   4.891   4.424  1.00  0.99           C  
ATOM   3082  HB  ILE A 201      -8.683   5.123   5.464  1.00  0.99           H  
ATOM   3083  O   ILE A 201      -8.025   2.443   6.038  1.00  0.99           O  
ATOM   3084  CG1 ILE A 201     -10.016   5.864   3.946  1.00  0.99           C  
ATOM   3085 HG12 ILE A 201     -10.126   5.791   2.864  1.00  0.99           H  
ATOM   3086 HG13 ILE A 201     -10.975   5.605   4.394  1.00  0.99           H  
ATOM   3087  CG2 ILE A 201      -7.627   5.075   3.591  1.00  0.99           C  
ATOM   3088 HG21 ILE A 201      -7.805   4.807   2.550  1.00  0.99           H  
ATOM   3089 HG22 ILE A 201      -7.280   6.108   3.631  1.00  0.99           H  
ATOM   3090 HG23 ILE A 201      -6.819   4.456   3.979  1.00  0.99           H  
ATOM   3091  CD1 ILE A 201      -9.749   7.323   4.312  1.00  0.99           C  
ATOM   3092 HD11 ILE A 201      -9.726   7.426   5.396  1.00  0.99           H  
ATOM   3093 HD12 ILE A 201     -10.558   7.935   3.912  1.00  0.99           H  
ATOM   3094 HD13 ILE A 201      -8.806   7.672   3.890  1.00  0.99           H  
ATOM   3095  N   ASN A 202      -7.707   1.719   3.928  1.00  0.99           N  
ATOM   3096  H   ASN A 202      -7.989   1.777   2.960  1.00  0.99           H  
ATOM   3097  CA  ASN A 202      -6.541   0.913   4.262  1.00  0.99           C  
ATOM   3098  HA  ASN A 202      -6.467   0.830   5.347  1.00  0.99           H  
ATOM   3099  C   ASN A 202      -5.243   1.601   3.801  1.00  0.99           C  
ATOM   3100  CB  ASN A 202      -6.731  -0.520   3.743  1.00  0.99           C  
ATOM   3101  HB2 ASN A 202      -7.691  -0.906   4.085  1.00  0.99           H  
ATOM   3102  HB3 ASN A 202      -6.717  -0.504   2.653  1.00  0.99           H  
ATOM   3103  O   ASN A 202      -4.844   1.498   2.642  1.00  0.99           O  
ATOM   3104  CG  ASN A 202      -5.639  -1.436   4.262  1.00  0.99           C  
ATOM   3105  ND2 ASN A 202      -5.622  -2.705   3.926  1.00  0.99           N  
ATOM   3106 HD21 ASN A 202      -4.828  -3.242   4.247  1.00  0.99           H  
ATOM   3107 HD22 ASN A 202      -6.351  -3.122   3.366  1.00  0.99           H  
ATOM   3108  OD1 ASN A 202      -4.802  -1.006   5.033  1.00  0.99           O  
ATOM   3109  N   ALA A 203      -4.588   2.296   4.735  1.00  0.99           N  
ATOM   3110  H   ALA A 203      -4.953   2.290   5.677  1.00  0.99           H  
ATOM   3111  CA  ALA A 203      -3.295   2.959   4.561  1.00  0.99           C  
ATOM   3112  HA  ALA A 203      -3.133   3.129   3.496  1.00  0.99           H  
ATOM   3113  C   ALA A 203      -2.106   2.106   5.058  1.00  0.99           C  
ATOM   3114  CB  ALA A 203      -3.358   4.332   5.248  1.00  0.99           C  
ATOM   3115  HB1 ALA A 203      -3.486   4.212   6.324  1.00  0.99           H  
ATOM   3116  HB2 ALA A 203      -4.190   4.910   4.845  1.00  0.99           H  
ATOM   3117  HB3 ALA A 203      -2.431   4.875   5.064  1.00  0.99           H  
ATOM   3118  O   ALA A 203      -0.977   2.597   5.130  1.00  0.99           O  
ATOM   3119  N   ILE A 204      -2.341   0.836   5.411  1.00  0.98           N  
ATOM   3120  H   ILE A 204      -3.277   0.473   5.299  1.00  0.98           H  
ATOM   3121  CA  ILE A 204      -1.295  -0.127   5.785  1.00  0.98           C  
ATOM   3122  HA  ILE A 204      -0.732   0.270   6.629  1.00  0.98           H  
ATOM   3123  C   ILE A 204      -0.314  -0.302   4.622  1.00  0.98           C  
ATOM   3124  CB  ILE A 204      -1.949  -1.454   6.222  1.00  0.98           C  
ATOM   3125  HB  ILE A 204      -2.629  -1.767   5.429  1.00  0.98           H  
ATOM   3126  O   ILE A 204      -0.680  -0.192   3.449  1.00  0.98           O  
ATOM   3127  CG1 ILE A 204      -2.720  -1.226   7.543  1.00  0.98           C  
ATOM   3128 HG12 ILE A 204      -3.394  -0.377   7.429  1.00  0.98           H  
ATOM   3129 HG13 ILE A 204      -2.009  -1.004   8.338  1.00  0.98           H  
ATOM   3130  CG2 ILE A 204      -0.986  -2.623   6.394  1.00  0.98           C  
ATOM   3131 HG21 ILE A 204      -0.375  -2.523   7.291  1.00  0.98           H  
ATOM   3132 HG22 ILE A 204      -0.356  -2.762   5.515  1.00  0.98           H  
ATOM   3133 HG23 ILE A 204      -1.583  -3.530   6.492  1.00  0.98           H  
ATOM   3134  CD1 ILE A 204      -3.574  -2.409   7.984  1.00  0.98           C  
ATOM   3135 HD11 ILE A 204      -4.239  -2.664   7.158  1.00  0.98           H  
ATOM   3136 HD12 ILE A 204      -2.950  -3.266   8.238  1.00  0.98           H  
ATOM   3137 HD13 ILE A 204      -4.159  -2.135   8.862  1.00  0.98           H  
ATOM   3138  N   LEU A 205       0.965  -0.526   4.934  1.00  0.97           N  
ATOM   3139  H   LEU A 205       1.217  -0.650   5.904  1.00  0.97           H  
ATOM   3140  CA  LEU A 205       1.999  -0.603   3.904  1.00  0.97           C  
ATOM   3141  HA  LEU A 205       1.852   0.218   3.202  1.00  0.97           H  
ATOM   3142  C   LEU A 205       1.932  -1.887   3.073  1.00  0.97           C  
ATOM   3143  CB  LEU A 205       3.396  -0.420   4.500  1.00  0.97           C  
ATOM   3144  HB2 LEU A 205       4.108  -0.586   3.691  1.00  0.97           H  
ATOM   3145  HB3 LEU A 205       3.569  -1.188   5.253  1.00  0.97           H  
ATOM   3146  O   LEU A 205       2.030  -1.802   1.850  1.00  0.97           O  
ATOM   3147  CG  LEU A 205       3.699   0.957   5.115  1.00  0.97           C  
ATOM   3148  HG  LEU A 205       3.211   1.033   6.087  1.00  0.97           H  
ATOM   3149  CD1 LEU A 205       5.211   1.018   5.321  1.00  0.97           C  
ATOM   3150 HD11 LEU A 205       5.557   0.116   5.825  1.00  0.97           H  
ATOM   3151 HD12 LEU A 205       5.499   1.867   5.941  1.00  0.97           H  
ATOM   3152 HD13 LEU A 205       5.719   1.092   4.359  1.00  0.97           H  
ATOM   3153  CD2 LEU A 205       3.244   2.133   4.244  1.00  0.97           C  
ATOM   3154 HD21 LEU A 205       2.170   2.278   4.363  1.00  0.97           H  
ATOM   3155 HD22 LEU A 205       3.766   3.042   4.542  1.00  0.97           H  
ATOM   3156 HD23 LEU A 205       3.470   1.925   3.199  1.00  0.97           H  
ATOM   3157  N   ASN A 206       1.797  -3.054   3.713  1.00  0.97           N  
ATOM   3158  H   ASN A 206       1.709  -3.070   4.719  1.00  0.97           H  
ATOM   3159  CA  ASN A 206       2.099  -4.336   3.071  1.00  0.97           C  
ATOM   3160  HA  ASN A 206       2.064  -4.215   1.989  1.00  0.97           H  
ATOM   3161  C   ASN A 206       1.092  -5.459   3.382  1.00  0.97           C  
ATOM   3162  CB  ASN A 206       3.538  -4.733   3.450  1.00  0.97           C  
ATOM   3163  HB2 ASN A 206       3.779  -5.704   3.017  1.00  0.97           H  
ATOM   3164  HB3 ASN A 206       3.604  -4.837   4.533  1.00  0.97           H  
ATOM   3165  O   ASN A 206       1.346  -6.606   3.013  1.00  0.97           O  
ATOM   3166  CG  ASN A 206       4.580  -3.742   2.962  1.00  0.97           C  
ATOM   3167  ND2 ASN A 206       5.372  -3.199   3.856  1.00  0.97           N  
ATOM   3168 HD21 ASN A 206       5.280  -3.471   4.825  1.00  0.97           H  
ATOM   3169 HD22 ASN A 206       6.079  -2.546   3.551  1.00  0.97           H  
ATOM   3170  OD1 ASN A 206       4.696  -3.448   1.779  1.00  0.97           O  
ATOM   3171  N   GLU A 207      -0.039  -5.147   4.025  1.00  0.98           N  
ATOM   3172  H   GLU A 207      -0.121  -4.219   4.415  1.00  0.98           H  
ATOM   3173  CA  GLU A 207      -1.017  -6.139   4.476  1.00  0.98           C  
ATOM   3174  HA  GLU A 207      -0.795  -7.084   3.982  1.00  0.98           H  
ATOM   3175  C   GLU A 207      -2.453  -5.768   4.078  1.00  0.98           C  
ATOM   3176  CB  GLU A 207      -0.910  -6.420   5.990  1.00  0.98           C  
ATOM   3177  HB2 GLU A 207      -1.197  -5.551   6.582  1.00  0.98           H  
ATOM   3178  HB3 GLU A 207      -1.632  -7.204   6.221  1.00  0.98           H  
ATOM   3179  O   GLU A 207      -2.941  -4.647   4.262  1.00  0.98           O  
ATOM   3180  CG  GLU A 207       0.468  -6.924   6.455  1.00  0.98           C  
ATOM   3181  HG2 GLU A 207       0.351  -7.363   7.446  1.00  0.98           H  
ATOM   3182  HG3 GLU A 207       0.773  -7.734   5.792  1.00  0.98           H  
ATOM   3183  CD  GLU A 207       1.596  -5.869   6.522  1.00  0.98           C  
ATOM   3184  OE1 GLU A 207       2.765  -6.307   6.595  1.00  0.98           O  
ATOM   3185  OE2 GLU A 207       1.332  -4.639   6.467  1.00  0.98           O  
ATOM   3186  N   GLU A 208      -3.148  -6.753   3.520  1.00  0.98           N  
ATOM   3187  H   GLU A 208      -2.697  -7.651   3.421  1.00  0.98           H  
ATOM   3188  CA  GLU A 208      -4.587  -6.721   3.277  1.00  0.98           C  
ATOM   3189  HA  GLU A 208      -4.894  -5.723   2.966  1.00  0.98           H  
ATOM   3190  C   GLU A 208      -5.324  -7.049   4.576  1.00  0.98           C  
ATOM   3191  CB  GLU A 208      -4.938  -7.720   2.165  1.00  0.98           C  
ATOM   3192  HB2 GLU A 208      -6.021  -7.727   2.034  1.00  0.98           H  
ATOM   3193  HB3 GLU A 208      -4.614  -8.713   2.476  1.00  0.98           H  
ATOM   3194  O   GLU A 208      -4.823  -7.817   5.392  1.00  0.98           O  
ATOM   3195  CG  GLU A 208      -4.284  -7.352   0.821  1.00  0.98           C  
ATOM   3196  HG2 GLU A 208      -4.761  -6.445   0.448  1.00  0.98           H  
ATOM   3197  HG3 GLU A 208      -3.240  -7.080   0.977  1.00  0.98           H  
ATOM   3198  CD  GLU A 208      -4.371  -8.454  -0.251  1.00  0.98           C  
ATOM   3199  OE1 GLU A 208      -4.629  -8.119  -1.429  1.00  0.98           O  
ATOM   3200  OE2 GLU A 208      -4.234  -9.657   0.064  1.00  0.98           O  
ATOM   3201  N   MET A 209      -6.514  -6.486   4.786  1.00  0.99           N  
ATOM   3202  H   MET A 209      -6.913  -5.886   4.079  1.00  0.99           H  
ATOM   3203  CA  MET A 209      -7.220  -6.631   6.061  1.00  0.99           C  
ATOM   3204  HA  MET A 209      -6.682  -7.332   6.699  1.00  0.99           H  
ATOM   3205  C   MET A 209      -8.623  -7.187   5.874  1.00  0.99           C  
ATOM   3206  CB  MET A 209      -7.274  -5.295   6.815  1.00  0.99           C  
ATOM   3207  HB2 MET A 209      -7.784  -5.447   7.767  1.00  0.99           H  
ATOM   3208  HB3 MET A 209      -7.850  -4.578   6.231  1.00  0.99           H  
ATOM   3209  O   MET A 209      -9.389  -6.722   5.029  1.00  0.99           O  
ATOM   3210  CG  MET A 209      -5.894  -4.695   7.089  1.00  0.99           C  
ATOM   3211  HG2 MET A 209      -5.411  -4.488   6.134  1.00  0.99           H  
ATOM   3212  HG3 MET A 209      -6.046  -3.742   7.596  1.00  0.99           H  
ATOM   3213  SD  MET A 209      -4.747  -5.690   8.082  1.00  0.99           S  
ATOM   3214  CE  MET A 209      -5.383  -5.416   9.749  1.00  0.99           C  
ATOM   3215  HE1 MET A 209      -6.412  -5.771   9.799  1.00  0.99           H  
ATOM   3216  HE2 MET A 209      -5.339  -4.353   9.988  1.00  0.99           H  
ATOM   3217  HE3 MET A 209      -4.769  -5.968  10.461  1.00  0.99           H  
ATOM   3218  N   PHE A 210      -9.000  -8.115   6.748  1.00  0.99           N  
ATOM   3219  H   PHE A 210      -8.303  -8.453   7.396  1.00  0.99           H  
ATOM   3220  CA  PHE A 210     -10.396  -8.311   7.109  1.00  0.99           C  
ATOM   3221  HA  PHE A 210     -11.008  -8.173   6.218  1.00  0.99           H  
ATOM   3222  C   PHE A 210     -10.793  -7.276   8.156  1.00  0.99           C  
ATOM   3223  CB  PHE A 210     -10.637  -9.723   7.641  1.00  0.99           C  
ATOM   3224  HB2 PHE A 210     -10.058  -9.864   8.553  1.00  0.99           H  
ATOM   3225  HB3 PHE A 210     -11.691  -9.823   7.899  1.00  0.99           H  
ATOM   3226  O   PHE A 210     -10.030  -7.013   9.083  1.00  0.99           O  
ATOM   3227  CG  PHE A 210     -10.292 -10.806   6.648  1.00  0.99           C  
ATOM   3228  CD1 PHE A 210     -11.072 -10.967   5.487  1.00  0.99           C  
ATOM   3229  HD1 PHE A 210     -11.912 -10.312   5.305  1.00  0.99           H  
ATOM   3230  CD2 PHE A 210      -9.185 -11.642   6.877  1.00  0.99           C  
ATOM   3231  HD2 PHE A 210      -8.574 -11.521   7.759  1.00  0.99           H  
ATOM   3232  CE1 PHE A 210     -10.742 -11.965   4.554  1.00  0.99           C  
ATOM   3233  HE1 PHE A 210     -11.325 -12.077   3.652  1.00  0.99           H  
ATOM   3234  CE2 PHE A 210      -8.866 -12.646   5.951  1.00  0.99           C  
ATOM   3235  HE2 PHE A 210      -8.022 -13.294   6.136  1.00  0.99           H  
ATOM   3236  CZ  PHE A 210      -9.639 -12.806   4.792  1.00  0.99           C  
ATOM   3237  HZ  PHE A 210      -9.367 -13.582   4.091  1.00  0.99           H  
ATOM   3238  N   PHE A 211     -11.994  -6.717   8.043  1.00  0.99           N  
ATOM   3239  H   PHE A 211     -12.555  -6.953   7.237  1.00  0.99           H  
ATOM   3240  CA  PHE A 211     -12.531  -5.765   9.015  1.00  0.99           C  
ATOM   3241  HA  PHE A 211     -11.957  -5.839   9.939  1.00  0.99           H  
ATOM   3242  C   PHE A 211     -13.986  -6.086   9.348  1.00  0.99           C  
ATOM   3243  CB  PHE A 211     -12.361  -4.340   8.478  1.00  0.99           C  
ATOM   3244  HB2 PHE A 211     -12.766  -4.288   7.468  1.00  0.99           H  
ATOM   3245  HB3 PHE A 211     -11.295  -4.124   8.402  1.00  0.99           H  
ATOM   3246  O   PHE A 211     -14.790  -6.325   8.449  1.00  0.99           O  
ATOM   3247  CG  PHE A 211     -13.026  -3.267   9.317  1.00  0.99           C  
ATOM   3248  CD1 PHE A 211     -14.391  -2.970   9.137  1.00  0.99           C  
ATOM   3249  HD1 PHE A 211     -14.975  -3.521   8.415  1.00  0.99           H  
ATOM   3250  CD2 PHE A 211     -12.273  -2.549  10.260  1.00  0.99           C  
ATOM   3251  HD2 PHE A 211     -11.227  -2.779  10.400  1.00  0.99           H  
ATOM   3252  CE1 PHE A 211     -14.994  -1.942   9.879  1.00  0.99           C  
ATOM   3253  HE1 PHE A 211     -16.034  -1.700   9.720  1.00  0.99           H  
ATOM   3254  CE2 PHE A 211     -12.868  -1.510  10.990  1.00  0.99           C  
ATOM   3255  HE2 PHE A 211     -12.274  -0.937  11.687  1.00  0.99           H  
ATOM   3256  CZ  PHE A 211     -14.224  -1.196  10.782  1.00  0.99           C  
ATOM   3257  HZ  PHE A 211     -14.679  -0.364  11.300  1.00  0.99           H  
ATOM   3258  N   GLY A 212     -14.346  -6.054  10.630  1.00  0.99           N  
ATOM   3259  H   GLY A 212     -13.646  -5.813  11.317  1.00  0.99           H  
ATOM   3260  CA  GLY A 212     -15.701  -6.361  11.091  1.00  0.99           C  
ATOM   3261  HA2 GLY A 212     -16.427  -6.032  10.348  1.00  0.99           H  
ATOM   3262  HA3 GLY A 212     -15.813  -7.440  11.198  1.00  0.99           H  
ATOM   3263  C   GLY A 212     -16.045  -5.703  12.423  1.00  0.99           C  
ATOM   3264  O   GLY A 212     -15.169  -5.227  13.144  1.00  0.99           O  
ATOM   3265  N   ILE A 213     -17.335  -5.694  12.767  1.00  0.99           N  
ATOM   3266  H   ILE A 213     -18.000  -6.135  12.147  1.00  0.99           H  
ATOM   3267  CA  ILE A 213     -17.832  -5.216  14.064  1.00  0.99           C  
ATOM   3268  HA  ILE A 213     -16.986  -5.008  14.719  1.00  0.99           H  
ATOM   3269  C   ILE A 213     -18.652  -6.331  14.702  1.00  0.99           C  
ATOM   3270  CB  ILE A 213     -18.646  -3.913  13.928  1.00  0.99           C  
ATOM   3271  HB  ILE A 213     -19.509  -4.118  13.295  1.00  0.99           H  
ATOM   3272  O   ILE A 213     -19.605  -6.831  14.109  1.00  0.99           O  
ATOM   3273  CG1 ILE A 213     -17.816  -2.814  13.238  1.00  0.99           C  
ATOM   3274 HG12 ILE A 213     -17.471  -3.171  12.267  1.00  0.99           H  
ATOM   3275 HG13 ILE A 213     -16.940  -2.576  13.842  1.00  0.99           H  
ATOM   3276  CG2 ILE A 213     -19.132  -3.434  15.314  1.00  0.99           C  
ATOM   3277 HG21 ILE A 213     -19.775  -2.560  15.213  1.00  0.99           H  
ATOM   3278 HG22 ILE A 213     -18.278  -3.183  15.943  1.00  0.99           H  
ATOM   3279 HG23 ILE A 213     -19.719  -4.209  15.806  1.00  0.99           H  
ATOM   3280  CD1 ILE A 213     -18.613  -1.538  12.982  1.00  0.99           C  
ATOM   3281 HD11 ILE A 213     -18.741  -0.974  13.906  1.00  0.99           H  
ATOM   3282 HD12 ILE A 213     -19.586  -1.792  12.562  1.00  0.99           H  
ATOM   3283 HD13 ILE A 213     -18.055  -0.933  12.267  1.00  0.99           H  
ATOM   3284  N   ALA A 214     -18.290  -6.727  15.922  1.00  0.98           N  
ATOM   3285  H   ALA A 214     -17.504  -6.270  16.363  1.00  0.98           H  
ATOM   3286  CA  ALA A 214     -18.918  -7.852  16.602  1.00  0.98           C  
ATOM   3287  HA  ALA A 214     -18.687  -8.760  16.044  1.00  0.98           H  
ATOM   3288  C   ALA A 214     -20.442  -7.695  16.670  1.00  0.98           C  
ATOM   3289  CB  ALA A 214     -18.321  -7.978  18.000  1.00  0.98           C  
ATOM   3290  HB1 ALA A 214     -18.628  -7.136  18.619  1.00  0.98           H  
ATOM   3291  HB2 ALA A 214     -18.654  -8.911  18.456  1.00  0.98           H  
ATOM   3292  HB3 ALA A 214     -17.232  -7.968  17.944  1.00  0.98           H  
ATOM   3293  O   ALA A 214     -20.943  -6.660  17.106  1.00  0.98           O  
ATOM   3294  N   ASN A 215     -21.176  -8.732  16.262  1.00  0.98           N  
ATOM   3295  H   ASN A 215     -20.684  -9.557  15.951  1.00  0.98           H  
ATOM   3296  CA  ASN A 215     -22.643  -8.786  16.215  1.00  0.98           C  
ATOM   3297  HA  ASN A 215     -22.902  -9.740  15.755  1.00  0.98           H  
ATOM   3298  C   ASN A 215     -23.329  -7.726  15.330  1.00  0.98           C  
ATOM   3299  CB  ASN A 215     -23.224  -8.804  17.643  1.00  0.98           C  
ATOM   3300  HB2 ASN A 215     -22.997  -7.862  18.142  1.00  0.98           H  
ATOM   3301  HB3 ASN A 215     -24.309  -8.893  17.578  1.00  0.98           H  
ATOM   3302  O   ASN A 215     -24.547  -7.576  15.413  1.00  0.98           O  
ATOM   3303  CG  ASN A 215     -22.745  -9.949  18.508  1.00  0.98           C  
ATOM   3304  ND2 ASN A 215     -23.138  -9.955  19.758  1.00  0.98           N  
ATOM   3305 HD21 ASN A 215     -23.839  -9.289  20.050  1.00  0.98           H  
ATOM   3306 HD22 ASN A 215     -22.842 -10.755  20.300  1.00  0.98           H  
ATOM   3307  OD1 ASN A 215     -22.056 -10.864  18.099  1.00  0.98           O  
ATOM   3308  N   HIS A 216     -22.597  -7.000  14.485  1.00  0.98           N  
ATOM   3309  H   HIS A 216     -21.605  -7.170  14.403  1.00  0.98           H  
ATOM   3310  CA  HIS A 216     -23.175  -6.025  13.564  1.00  0.98           C  
ATOM   3311  HA  HIS A 216     -24.255  -5.980  13.701  1.00  0.98           H  
ATOM   3312  C   HIS A 216     -22.913  -6.456  12.123  1.00  0.98           C  
ATOM   3313  CB  HIS A 216     -22.631  -4.622  13.844  1.00  0.98           C  
ATOM   3314  HB2 HIS A 216     -23.008  -3.943  13.079  1.00  0.98           H  
ATOM   3315  HB3 HIS A 216     -21.544  -4.649  13.765  1.00  0.98           H  
ATOM   3316  O   HIS A 216     -21.806  -6.840  11.764  1.00  0.98           O  
ATOM   3317  CG  HIS A 216     -23.004  -4.077  15.200  1.00  0.98           C  
ATOM   3318  CD2 HIS A 216     -23.906  -3.088  15.477  1.00  0.98           C  
ATOM   3319  HD2 HIS A 216     -24.482  -2.545  14.742  1.00  0.98           H  
ATOM   3320  ND1 HIS A 216     -22.475  -4.475  16.402  1.00  0.98           N  
ATOM   3321  HD1 HIS A 216     -21.802  -5.216  16.538  1.00  0.98           H  
ATOM   3322  CE1 HIS A 216     -23.036  -3.754  17.377  1.00  0.98           C  
ATOM   3323  HE1 HIS A 216     -22.815  -3.873  18.428  1.00  0.98           H  
ATOM   3324  NE2 HIS A 216     -23.932  -2.893  16.867  1.00  0.98           N  
ATOM   3325  N   ASN A 217     -23.946  -6.369  11.291  1.00  0.98           N  
ATOM   3326  H   ASN A 217     -24.819  -5.995  11.637  1.00  0.98           H  
ATOM   3327  CA  ASN A 217     -23.812  -6.579   9.857  1.00  0.98           C  
ATOM   3328  HA  ASN A 217     -23.037  -7.323   9.671  1.00  0.98           H  
ATOM   3329  C   ASN A 217     -23.377  -5.268   9.188  1.00  0.98           C  
ATOM   3330  CB  ASN A 217     -25.141  -7.128   9.323  1.00  0.98           C  
ATOM   3331  HB2 ASN A 217     -25.398  -8.041   9.861  1.00  0.98           H  
ATOM   3332  HB3 ASN A 217     -25.928  -6.390   9.479  1.00  0.98           H  
ATOM   3333  O   ASN A 217     -23.917  -4.204   9.502  1.00  0.98           O  
ATOM   3334  CG  ASN A 217     -25.049  -7.479   7.853  1.00  0.98           C  
ATOM   3335  ND2 ASN A 217     -25.894  -6.906   7.033  1.00  0.98           N  
ATOM   3336 HD21 ASN A 217     -25.655  -6.971   6.054  1.00  0.98           H  
ATOM   3337 HD22 ASN A 217     -26.499  -6.164   7.353  1.00  0.98           H  
ATOM   3338  OD1 ASN A 217     -24.221  -8.254   7.423  1.00  0.98           O  
ATOM   3339  N   LEU A 218     -22.434  -5.356   8.256  1.00  0.99           N  
ATOM   3340  H   LEU A 218     -22.065  -6.266   8.022  1.00  0.99           H  
ATOM   3341  CA  LEU A 218     -21.961  -4.242   7.444  1.00  0.99           C  
ATOM   3342  HA  LEU A 218     -22.156  -3.303   7.963  1.00  0.99           H  
ATOM   3343  C   LEU A 218     -22.730  -4.239   6.121  1.00  0.99           C  
ATOM   3344  CB  LEU A 218     -20.441  -4.365   7.209  1.00  0.99           C  
ATOM   3345  HB2 LEU A 218     -20.098  -3.450   6.727  1.00  0.99           H  
ATOM   3346  HB3 LEU A 218     -20.266  -5.184   6.512  1.00  0.99           H  
ATOM   3347  O   LEU A 218     -22.863  -5.276   5.475  1.00  0.99           O  
ATOM   3348  CG  LEU A 218     -19.575  -4.625   8.460  1.00  0.99           C  
ATOM   3349  HG  LEU A 218     -19.823  -5.597   8.886  1.00  0.99           H  
ATOM   3350  CD1 LEU A 218     -18.101  -4.643   8.065  1.00  0.99           C  
ATOM   3351 HD11 LEU A 218     -17.826  -3.716   7.560  1.00  0.99           H  
ATOM   3352 HD12 LEU A 218     -17.474  -4.766   8.948  1.00  0.99           H  
ATOM   3353 HD13 LEU A 218     -17.923  -5.491   7.404  1.00  0.99           H  
ATOM   3354  CD2 LEU A 218     -19.754  -3.561   9.539  1.00  0.99           C  
ATOM   3355 HD21 LEU A 218     -19.040  -3.732  10.345  1.00  0.99           H  
ATOM   3356 HD22 LEU A 218     -19.596  -2.570   9.114  1.00  0.99           H  
ATOM   3357 HD23 LEU A 218     -20.756  -3.652   9.959  1.00  0.99           H  
ATOM   3358  N   THR A 219     -23.243  -3.084   5.703  1.00  0.99           N  
ATOM   3359  H   THR A 219     -23.158  -2.272   6.298  1.00  0.99           H  
ATOM   3360  CA  THR A 219     -23.819  -2.914   4.360  1.00  0.99           C  
ATOM   3361  HA  THR A 219     -23.947  -3.884   3.880  1.00  0.99           H  
ATOM   3362  C   THR A 219     -22.870  -2.075   3.516  1.00  0.99           C  
ATOM   3363  CB  THR A 219     -25.204  -2.262   4.414  1.00  0.99           C  
ATOM   3364  HB  THR A 219     -25.096  -1.228   4.743  1.00  0.99           H  
ATOM   3365  O   THR A 219     -22.853  -0.857   3.665  1.00  0.99           O  
ATOM   3366  CG2 THR A 219     -25.902  -2.278   3.056  1.00  0.99           C  
ATOM   3367 HG21 THR A 219     -26.893  -1.835   3.156  1.00  0.99           H  
ATOM   3368 HG22 THR A 219     -25.998  -3.305   2.704  1.00  0.99           H  
ATOM   3369 HG23 THR A 219     -25.326  -1.698   2.336  1.00  0.99           H  
ATOM   3370  OG1 THR A 219     -26.029  -2.928   5.338  1.00  0.99           O  
ATOM   3371  HG1 THR A 219     -25.444  -3.235   6.034  1.00  0.99           H  
ATOM   3372  N   VAL A 220     -22.074  -2.696   2.647  1.00  0.99           N  
ATOM   3373  H   VAL A 220     -22.167  -3.697   2.548  1.00  0.99           H  
ATOM   3374  CA  VAL A 220     -21.180  -1.985   1.717  1.00  0.99           C  
ATOM   3375  HA  VAL A 220     -20.561  -1.283   2.275  1.00  0.99           H  
ATOM   3376  C   VAL A 220     -22.022  -1.195   0.726  1.00  0.99           C  
ATOM   3377  CB  VAL A 220     -20.259  -2.956   0.955  1.00  0.99           C  
ATOM   3378  HB  VAL A 220     -20.874  -3.625   0.354  1.00  0.99           H  
ATOM   3379  O   VAL A 220     -22.899  -1.774   0.096  1.00  0.99           O  
ATOM   3380  CG1 VAL A 220     -19.312  -2.203   0.013  1.00  0.99           C  
ATOM   3381 HG11 VAL A 220     -18.572  -2.885  -0.406  1.00  0.99           H  
ATOM   3382 HG12 VAL A 220     -19.874  -1.770  -0.815  1.00  0.99           H  
ATOM   3383 HG13 VAL A 220     -18.802  -1.403   0.550  1.00  0.99           H  
ATOM   3384  CG2 VAL A 220     -19.416  -3.815   1.905  1.00  0.99           C  
ATOM   3385 HG21 VAL A 220     -18.836  -4.529   1.319  1.00  0.99           H  
ATOM   3386 HG22 VAL A 220     -20.052  -4.377   2.589  1.00  0.99           H  
ATOM   3387 HG23 VAL A 220     -18.731  -3.185   2.472  1.00  0.99           H  
ATOM   3388  N   VAL A 221     -21.773   0.107   0.600  1.00  0.98           N  
ATOM   3389  H   VAL A 221     -21.054   0.502   1.191  1.00  0.98           H  
ATOM   3390  CA  VAL A 221     -22.515   1.024  -0.286  1.00  0.98           C  
ATOM   3391  HA  VAL A 221     -23.173   0.440  -0.929  1.00  0.98           H  
ATOM   3392  C   VAL A 221     -21.618   1.807  -1.243  1.00  0.98           C  
ATOM   3393  CB  VAL A 221     -23.393   1.998   0.518  1.00  0.98           C  
ATOM   3394  HB  VAL A 221     -23.857   2.682  -0.192  1.00  0.98           H  
ATOM   3395  O   VAL A 221     -22.115   2.437  -2.177  1.00  0.98           O  
ATOM   3396  CG1 VAL A 221     -24.532   1.266   1.234  1.00  0.98           C  
ATOM   3397 HG11 VAL A 221     -25.224   1.999   1.647  1.00  0.98           H  
ATOM   3398 HG12 VAL A 221     -25.063   0.633   0.524  1.00  0.98           H  
ATOM   3399 HG13 VAL A 221     -24.134   0.647   2.039  1.00  0.98           H  
ATOM   3400  CG2 VAL A 221     -22.607   2.829   1.545  1.00  0.98           C  
ATOM   3401 HG21 VAL A 221     -22.179   2.184   2.312  1.00  0.98           H  
ATOM   3402 HG22 VAL A 221     -21.807   3.379   1.050  1.00  0.98           H  
ATOM   3403 HG23 VAL A 221     -23.275   3.547   2.022  1.00  0.98           H  
ATOM   3404  N   GLY A 222     -20.302   1.748  -1.055  1.00  0.98           N  
ATOM   3405  H   GLY A 222     -19.936   1.260  -0.250  1.00  0.98           H  
ATOM   3406  CA  GLY A 222     -19.334   2.374  -1.944  1.00  0.98           C  
ATOM   3407  HA2 GLY A 222     -19.290   3.447  -1.760  1.00  0.98           H  
ATOM   3408  HA3 GLY A 222     -19.646   2.212  -2.976  1.00  0.98           H  
ATOM   3409  C   GLY A 222     -17.941   1.791  -1.767  1.00  0.98           C  
ATOM   3410  O   GLY A 222     -17.630   1.199  -0.734  1.00  0.98           O  
ATOM   3411  N   THR A 223     -17.120   1.939  -2.794  1.00  0.98           N  
ATOM   3412  H   THR A 223     -17.446   2.432  -3.613  1.00  0.98           H  
ATOM   3413  CA  THR A 223     -15.699   1.599  -2.782  1.00  0.98           C  
ATOM   3414  HA  THR A 223     -15.322   1.746  -1.770  1.00  0.98           H  
ATOM   3415  C   THR A 223     -14.966   2.561  -3.704  1.00  0.98           C  
ATOM   3416  CB  THR A 223     -15.468   0.133  -3.183  1.00  0.98           C  
ATOM   3417  HB  THR A 223     -16.042  -0.493  -2.499  1.00  0.98           H  
ATOM   3418  O   THR A 223     -15.514   2.944  -4.735  1.00  0.98           O  
ATOM   3419  CG2 THR A 223     -15.903  -0.198  -4.613  1.00  0.98           C  
ATOM   3420 HG21 THR A 223     -15.791  -1.268  -4.791  1.00  0.98           H  
ATOM   3421 HG22 THR A 223     -15.279   0.349  -5.320  1.00  0.98           H  
ATOM   3422 HG23 THR A 223     -16.939   0.100  -4.775  1.00  0.98           H  
ATOM   3423  OG1 THR A 223     -14.117  -0.237  -3.072  1.00  0.98           O  
ATOM   3424  HG1 THR A 223     -13.689   0.265  -2.375  1.00  0.98           H  
ATOM   3425  N   ASP A 224     -13.762   2.984  -3.328  1.00  0.98           N  
ATOM   3426  H   ASP A 224     -13.352   2.628  -2.477  1.00  0.98           H  
ATOM   3427  CA  ASP A 224     -12.852   3.714  -4.216  1.00  0.98           C  
ATOM   3428  HA  ASP A 224     -12.016   4.060  -3.607  1.00  0.98           H  
ATOM   3429  C   ASP A 224     -13.438   5.000  -4.839  1.00  0.98           C  
ATOM   3430  CB  ASP A 224     -12.283   2.706  -5.230  1.00  0.98           C  
ATOM   3431  HB2 ASP A 224     -13.087   2.080  -5.620  1.00  0.98           H  
ATOM   3432  HB3 ASP A 224     -11.869   3.225  -6.094  1.00  0.98           H  
ATOM   3433  O   ASP A 224     -13.059   5.404  -5.938  1.00  0.98           O  
ATOM   3434  CG  ASP A 224     -11.192   1.800  -4.654  1.00  0.98           C  
ATOM   3435  OD1 ASP A 224     -10.909   1.859  -3.431  1.00  0.98           O  
ATOM   3436  OD2 ASP A 224     -10.628   1.062  -5.494  1.00  0.98           O  
ATOM   3437  N   GLY A 225     -14.355   5.667  -4.129  1.00  0.97           N  
ATOM   3438  H   GLY A 225     -14.568   5.313  -3.207  1.00  0.97           H  
ATOM   3439  CA  GLY A 225     -15.035   6.875  -4.608  1.00  0.97           C  
ATOM   3440  HA2 GLY A 225     -14.315   7.508  -5.126  1.00  0.97           H  
ATOM   3441  HA3 GLY A 225     -15.422   7.423  -3.749  1.00  0.97           H  
ATOM   3442  C   GLY A 225     -16.200   6.621  -5.569  1.00  0.97           C  
ATOM   3443  O   GLY A 225     -16.628   7.554  -6.249  1.00  0.97           O  
ATOM   3444  N   PHE A 226     -16.721   5.393  -5.630  1.00  0.97           N  
ATOM   3445  H   PHE A 226     -16.242   4.644  -5.151  1.00  0.97           H  
ATOM   3446  CA  PHE A 226     -17.882   5.030  -6.440  1.00  0.97           C  
ATOM   3447  HA  PHE A 226     -18.378   5.945  -6.765  1.00  0.97           H  
ATOM   3448  C   PHE A 226     -18.893   4.213  -5.642  1.00  0.97           C  
ATOM   3449  CB  PHE A 226     -17.445   4.268  -7.697  1.00  0.97           C  
ATOM   3450  HB2 PHE A 226     -18.326   3.981  -8.270  1.00  0.97           H  
ATOM   3451  HB3 PHE A 226     -16.934   3.353  -7.396  1.00  0.97           H  
ATOM   3452  O   PHE A 226     -18.557   3.354  -4.826  1.00  0.97           O  
ATOM   3453  CG  PHE A 226     -16.529   5.081  -8.583  1.00  0.97           C  
ATOM   3454  CD1 PHE A 226     -17.056   5.922  -9.581  1.00  0.97           C  
ATOM   3455  HD1 PHE A 226     -18.118   5.938  -9.775  1.00  0.97           H  
ATOM   3456  CD2 PHE A 226     -15.145   5.045  -8.354  1.00  0.97           C  
ATOM   3457  HD2 PHE A 226     -14.740   4.395  -7.593  1.00  0.97           H  
ATOM   3458  CE1 PHE A 226     -16.196   6.737 -10.338  1.00  0.97           C  
ATOM   3459  HE1 PHE A 226     -16.589   7.358 -11.129  1.00  0.97           H  
ATOM   3460  CE2 PHE A 226     -14.293   5.885  -9.082  1.00  0.97           C  
ATOM   3461  HE2 PHE A 226     -13.235   5.886  -8.864  1.00  0.97           H  
ATOM   3462  CZ  PHE A 226     -14.815   6.727 -10.077  1.00  0.97           C  
ATOM   3463  HZ  PHE A 226     -14.146   7.356 -10.646  1.00  0.97           H  
ATOM   3464  N   TYR A 227     -20.175   4.457  -5.900  1.00  0.97           N  
ATOM   3465  H   TYR A 227     -20.407   5.183  -6.563  1.00  0.97           H  
ATOM   3466  CA  TYR A 227     -21.245   3.701  -5.263  1.00  0.97           C  
ATOM   3467  HA  TYR A 227     -21.018   3.630  -4.199  1.00  0.97           H  
ATOM   3468  C   TYR A 227     -21.358   2.278  -5.808  1.00  0.97           C  
ATOM   3469  CB  TYR A 227     -22.577   4.425  -5.417  1.00  0.97           C  
ATOM   3470  HB2 TYR A 227     -22.803   4.500  -6.481  1.00  0.97           H  
ATOM   3471  HB3 TYR A 227     -23.342   3.815  -4.937  1.00  0.97           H  
ATOM   3472  O   TYR A 227     -21.240   2.028  -7.009  1.00  0.97           O  
ATOM   3473  CG  TYR A 227     -22.631   5.798  -4.789  1.00  0.97           C  
ATOM   3474  CD1 TYR A 227     -22.328   5.947  -3.422  1.00  0.97           C  
ATOM   3475  HD1 TYR A 227     -22.034   5.089  -2.834  1.00  0.97           H  
ATOM   3476  CD2 TYR A 227     -22.988   6.919  -5.564  1.00  0.97           C  
ATOM   3477  HD2 TYR A 227     -23.198   6.813  -6.618  1.00  0.97           H  
ATOM   3478  CE1 TYR A 227     -22.355   7.220  -2.831  1.00  0.97           C  
ATOM   3479  HE1 TYR A 227     -22.076   7.334  -1.794  1.00  0.97           H  
ATOM   3480  CE2 TYR A 227     -23.046   8.192  -4.969  1.00  0.97           C  
ATOM   3481  HE2 TYR A 227     -23.283   9.066  -5.558  1.00  0.97           H  
ATOM   3482  OH  TYR A 227     -22.735   9.566  -3.037  1.00  0.97           O  
ATOM   3483  HH  TYR A 227     -22.220   9.566  -2.227  1.00  0.97           H  
ATOM   3484  CZ  TYR A 227     -22.716   8.340  -3.608  1.00  0.97           C  
ATOM   3485  N   THR A 228     -21.708   1.351  -4.922  1.00  0.96           N  
ATOM   3486  H   THR A 228     -21.880   1.639  -3.969  1.00  0.96           H  
ATOM   3487  CA  THR A 228     -21.936  -0.057  -5.255  1.00  0.96           C  
ATOM   3488  HA  THR A 228     -21.743  -0.203  -6.318  1.00  0.96           H  
ATOM   3489  C   THR A 228     -23.384  -0.456  -5.001  1.00  0.96           C  
ATOM   3490  CB  THR A 228     -20.980  -0.984  -4.492  1.00  0.96           C  
ATOM   3491  HB  THR A 228     -21.204  -2.019  -4.750  1.00  0.96           H  
ATOM   3492  O   THR A 228     -24.116   0.198  -4.255  1.00  0.96           O  
ATOM   3493  CG2 THR A 228     -19.519  -0.704  -4.824  1.00  0.96           C  
ATOM   3494 HG21 THR A 228     -18.879  -1.401  -4.282  1.00  0.96           H  
ATOM   3495 HG22 THR A 228     -19.251   0.317  -4.553  1.00  0.96           H  
ATOM   3496 HG23 THR A 228     -19.354  -0.835  -5.893  1.00  0.96           H  
ATOM   3497  OG1 THR A 228     -21.120  -0.826  -3.104  1.00  0.96           O  
ATOM   3498  HG1 THR A 228     -20.414  -0.240  -2.821  1.00  0.96           H  
ATOM   3499  N   LYS A 229     -23.827  -1.560  -5.613  1.00  0.97           N  
ATOM   3500  H   LYS A 229     -23.175  -2.054  -6.205  1.00  0.97           H  
ATOM   3501  CA  LYS A 229     -25.041  -2.242  -5.151  1.00  0.97           C  
ATOM   3502  HA  LYS A 229     -25.865  -1.530  -5.184  1.00  0.97           H  
ATOM   3503  C   LYS A 229     -24.818  -2.691  -3.708  1.00  0.97           C  
ATOM   3504  CB  LYS A 229     -25.393  -3.448  -6.023  1.00  0.97           C  
ATOM   3505  HB2 LYS A 229     -24.519  -4.089  -6.134  1.00  0.97           H  
ATOM   3506  HB3 LYS A 229     -26.183  -4.019  -5.535  1.00  0.97           H  
ATOM   3507  O   LYS A 229     -23.802  -3.337  -3.463  1.00  0.97           O  
ATOM   3508  CG  LYS A 229     -25.893  -2.978  -7.387  1.00  0.97           C  
ATOM   3509  HG2 LYS A 229     -26.745  -2.314  -7.247  1.00  0.97           H  
ATOM   3510  HG3 LYS A 229     -25.092  -2.425  -7.879  1.00  0.97           H  
ATOM   3511  CD  LYS A 229     -26.315  -4.153  -8.269  1.00  0.97           C  
ATOM   3512  HD2 LYS A 229     -25.460  -4.807  -8.442  1.00  0.97           H  
ATOM   3513  HD3 LYS A 229     -27.110  -4.712  -7.776  1.00  0.97           H  
ATOM   3514  CE  LYS A 229     -26.810  -3.590  -9.600  1.00  0.97           C  
ATOM   3515  HE2 LYS A 229     -25.991  -3.035 -10.057  1.00  0.97           H  
ATOM   3516  HE3 LYS A 229     -27.630  -2.898  -9.412  1.00  0.97           H  
ATOM   3517  NZ  LYS A 229     -27.237  -4.669 -10.511  1.00  0.97           N  
ATOM   3518  HZ1 LYS A 229     -27.936  -5.276 -10.106  1.00  0.97           H  
ATOM   3519  HZ2 LYS A 229     -27.528  -4.292 -11.402  1.00  0.97           H  
ATOM   3520  HZ3 LYS A 229     -26.416  -5.212 -10.738  1.00  0.97           H  
ATOM   3521  N   PRO A 230     -25.760  -2.414  -2.787  1.00  0.97           N  
ATOM   3522  CA  PRO A 230     -25.585  -2.770  -1.391  1.00  0.97           C  
ATOM   3523  HA  PRO A 230     -24.765  -2.154  -1.020  1.00  0.97           H  
ATOM   3524  C   PRO A 230     -25.271  -4.253  -1.177  1.00  0.97           C  
ATOM   3525  CB  PRO A 230     -26.862  -2.327  -0.679  1.00  0.97           C  
ATOM   3526  HB2 PRO A 230     -26.671  -2.051   0.358  1.00  0.97           H  
ATOM   3527  HB3 PRO A 230     -27.621  -3.107  -0.739  1.00  0.97           H  
ATOM   3528  O   PRO A 230     -26.029  -5.115  -1.632  1.00  0.97           O  
ATOM   3529  CG  PRO A 230     -27.297  -1.124  -1.510  1.00  0.97           C  
ATOM   3530  HG2 PRO A 230     -26.719  -0.247  -1.218  1.00  0.97           H  
ATOM   3531  HG3 PRO A 230     -28.366  -0.931  -1.417  1.00  0.97           H  
ATOM   3532  CD  PRO A 230     -26.916  -1.538  -2.929  1.00  0.97           C  
ATOM   3533  HD2 PRO A 230     -27.736  -2.088  -3.391  1.00  0.97           H  
ATOM   3534  HD3 PRO A 230     -26.680  -0.643  -3.505  1.00  0.97           H  
ATOM   3535  N   ILE A 231     -24.189  -4.548  -0.455  1.00  0.98           N  
ATOM   3536  H   ILE A 231     -23.596  -3.782  -0.167  1.00  0.98           H  
ATOM   3537  CA  ILE A 231     -23.796  -5.914  -0.074  1.00  0.98           C  
ATOM   3538  HA  ILE A 231     -24.521  -6.625  -0.471  1.00  0.98           H  
ATOM   3539  C   ILE A 231     -23.812  -6.016   1.443  1.00  0.98           C  
ATOM   3540  CB  ILE A 231     -22.416  -6.298  -0.649  1.00  0.98           C  
ATOM   3541  HB  ILE A 231     -21.694  -5.556  -0.309  1.00  0.98           H  
ATOM   3542  O   ILE A 231     -23.127  -5.263   2.129  1.00  0.98           O  
ATOM   3543  CG1 ILE A 231     -22.445  -6.307  -2.190  1.00  0.98           C  
ATOM   3544 HG12 ILE A 231     -22.792  -7.272  -2.558  1.00  0.98           H  
ATOM   3545 HG13 ILE A 231     -23.137  -5.553  -2.564  1.00  0.98           H  
ATOM   3546  CG2 ILE A 231     -21.948  -7.681  -0.152  1.00  0.98           C  
ATOM   3547 HG21 ILE A 231     -22.677  -8.451  -0.406  1.00  0.98           H  
ATOM   3548 HG22 ILE A 231     -21.799  -7.671   0.928  1.00  0.98           H  
ATOM   3549 HG23 ILE A 231     -20.993  -7.939  -0.609  1.00  0.98           H  
ATOM   3550  CD1 ILE A 231     -21.076  -5.992  -2.784  1.00  0.98           C  
ATOM   3551 HD11 ILE A 231     -21.199  -5.872  -3.860  1.00  0.98           H  
ATOM   3552 HD12 ILE A 231     -20.708  -5.052  -2.374  1.00  0.98           H  
ATOM   3553 HD13 ILE A 231     -20.366  -6.793  -2.575  1.00  0.98           H  
ATOM   3554  N   ASN A 232     -24.587  -6.964   1.961  1.00  0.98           N  
ATOM   3555  H   ASN A 232     -25.041  -7.601   1.323  1.00  0.98           H  
ATOM   3556  CA  ASN A 232     -24.594  -7.298   3.379  1.00  0.98           C  
ATOM   3557  HA  ASN A 232     -24.403  -6.402   3.970  1.00  0.98           H  
ATOM   3558  C   ASN A 232     -23.487  -8.309   3.667  1.00  0.98           C  
ATOM   3559  CB  ASN A 232     -25.974  -7.857   3.746  1.00  0.98           C  
ATOM   3560  HB2 ASN A 232     -26.253  -8.626   3.026  1.00  0.98           H  
ATOM   3561  HB3 ASN A 232     -25.927  -8.333   4.726  1.00  0.98           H  
ATOM   3562  O   ASN A 232     -23.476  -9.378   3.057  1.00  0.98           O  
ATOM   3563  CG  ASN A 232     -27.031  -6.775   3.790  1.00  0.98           C  
ATOM   3564  ND2 ASN A 232     -28.213  -7.034   3.288  1.00  0.98           N  
ATOM   3565 HD21 ASN A 232     -28.391  -7.920   2.837  1.00  0.98           H  
ATOM   3566 HD22 ASN A 232     -28.864  -6.262   3.311  1.00  0.98           H  
ATOM   3567  OD1 ASN A 232     -26.830  -5.694   4.304  1.00  0.98           O  
ATOM   3568  N   ALA A 233     -22.597  -7.989   4.599  1.00  0.98           N  
ATOM   3569  H   ALA A 233     -22.654  -7.090   5.057  1.00  0.98           H  
ATOM   3570  CA  ALA A 233     -21.514  -8.867   5.006  1.00  0.98           C  
ATOM   3571  HA  ALA A 233     -21.815  -9.901   4.839  1.00  0.98           H  
ATOM   3572  C   ALA A 233     -21.194  -8.712   6.501  1.00  0.98           C  
ATOM   3573  CB  ALA A 233     -20.296  -8.573   4.123  1.00  0.98           C  
ATOM   3574  HB1 ALA A 233     -19.903  -7.581   4.344  1.00  0.98           H  
ATOM   3575  HB2 ALA A 233     -19.526  -9.320   4.314  1.00  0.98           H  
ATOM   3576  HB3 ALA A 233     -20.573  -8.627   3.070  1.00  0.98           H  
ATOM   3577  O   ALA A 233     -21.268  -7.622   7.063  1.00  0.98           O  
ATOM   3578  N   GLU A 234     -20.792  -9.807   7.145  1.00  0.98           N  
ATOM   3579  H   GLU A 234     -20.778 -10.689   6.652  1.00  0.98           H  
ATOM   3580  CA  GLU A 234     -20.338  -9.799   8.546  1.00  0.98           C  
ATOM   3581  HA  GLU A 234     -21.043  -9.236   9.158  1.00  0.98           H  
ATOM   3582  C   GLU A 234     -18.963  -9.124   8.704  1.00  0.98           C  
ATOM   3583  CB  GLU A 234     -20.281 -11.245   9.063  1.00  0.98           C  
ATOM   3584  HB2 GLU A 234     -19.899 -11.235  10.084  1.00  0.98           H  
ATOM   3585  HB3 GLU A 234     -19.590 -11.814   8.440  1.00  0.98           H  
ATOM   3586  O   GLU A 234     -18.646  -8.566   9.755  1.00  0.98           O  
ATOM   3587  CG  GLU A 234     -21.660 -11.930   9.058  1.00  0.98           C  
ATOM   3588  HG2 GLU A 234     -22.043 -11.959   8.038  1.00  0.98           H  
ATOM   3589  HG3 GLU A 234     -22.344 -11.330   9.657  1.00  0.98           H  
ATOM   3590  CD  GLU A 234     -21.637 -13.368   9.604  1.00  0.98           C  
ATOM   3591  OE1 GLU A 234     -22.745 -13.898   9.856  1.00  0.98           O  
ATOM   3592  OE2 GLU A 234     -20.536 -13.943   9.750  1.00  0.98           O  
ATOM   3593  N   TYR A 235     -18.162  -9.152   7.639  1.00  0.99           N  
ATOM   3594  H   TYR A 235     -18.500  -9.610   6.805  1.00  0.99           H  
ATOM   3595  CA  TYR A 235     -16.868  -8.492   7.513  1.00  0.99           C  
ATOM   3596  HA  TYR A 235     -16.860  -7.611   8.156  1.00  0.99           H  
ATOM   3597  C   TYR A 235     -16.655  -8.033   6.066  1.00  0.99           C  
ATOM   3598  CB  TYR A 235     -15.741  -9.439   7.962  1.00  0.99           C  
ATOM   3599  HB2 TYR A 235     -15.888  -9.668   9.017  1.00  0.99           H  
ATOM   3600  HB3 TYR A 235     -14.783  -8.928   7.874  1.00  0.99           H  
ATOM   3601  O   TYR A 235     -17.294  -8.529   5.138  1.00  0.99           O  
ATOM   3602  CG  TYR A 235     -15.669 -10.738   7.180  1.00  0.99           C  
ATOM   3603  CD1 TYR A 235     -16.332 -11.877   7.673  1.00  0.99           C  
ATOM   3604  HD1 TYR A 235     -16.839 -11.839   8.626  1.00  0.99           H  
ATOM   3605  CD2 TYR A 235     -14.983 -10.797   5.949  1.00  0.99           C  
ATOM   3606  HD2 TYR A 235     -14.465  -9.926   5.576  1.00  0.99           H  
ATOM   3607  CE1 TYR A 235     -16.351 -13.063   6.921  1.00  0.99           C  
ATOM   3608  HE1 TYR A 235     -16.877 -13.924   7.304  1.00  0.99           H  
ATOM   3609  CE2 TYR A 235     -15.005 -11.983   5.187  1.00  0.99           C  
ATOM   3610  HE2 TYR A 235     -14.506 -12.030   4.231  1.00  0.99           H  
ATOM   3611  OH  TYR A 235     -15.787 -14.250   4.938  1.00  0.99           O  
ATOM   3612  HH  TYR A 235     -16.267 -14.927   5.420  1.00  0.99           H  
ATOM   3613  CZ  TYR A 235     -15.706 -13.110   5.669  1.00  0.99           C  
ATOM   3614  N   ILE A 236     -15.726  -7.104   5.872  1.00  0.99           N  
ATOM   3615  H   ILE A 236     -15.237  -6.764   6.688  1.00  0.99           H  
ATOM   3616  CA  ILE A 236     -15.205  -6.708   4.560  1.00  0.99           C  
ATOM   3617  HA  ILE A 236     -15.786  -7.200   3.779  1.00  0.99           H  
ATOM   3618  C   ILE A 236     -13.765  -7.194   4.399  1.00  0.99           C  
ATOM   3619  CB  ILE A 236     -15.331  -5.184   4.336  1.00  0.99           C  
ATOM   3620  HB  ILE A 236     -14.946  -4.959   3.341  1.00  0.99           H  
ATOM   3621  O   ILE A 236     -13.094  -7.479   5.392  1.00  0.99           O  
ATOM   3622  CG1 ILE A 236     -14.494  -4.387   5.359  1.00  0.99           C  
ATOM   3623 HG12 ILE A 236     -14.843  -4.623   6.364  1.00  0.99           H  
ATOM   3624 HG13 ILE A 236     -13.451  -4.693   5.275  1.00  0.99           H  
ATOM   3625  CG2 ILE A 236     -16.813  -4.773   4.361  1.00  0.99           C  
ATOM   3626 HG21 ILE A 236     -17.399  -5.445   3.734  1.00  0.99           H  
ATOM   3627 HG22 ILE A 236     -17.201  -4.812   5.379  1.00  0.99           H  
ATOM   3628 HG23 ILE A 236     -16.920  -3.758   3.976  1.00  0.99           H  
ATOM   3629  CD1 ILE A 236     -14.536  -2.865   5.193  1.00  0.99           C  
ATOM   3630 HD11 ILE A 236     -15.546  -2.491   5.356  1.00  0.99           H  
ATOM   3631 HD12 ILE A 236     -13.875  -2.406   5.928  1.00  0.99           H  
ATOM   3632 HD13 ILE A 236     -14.198  -2.586   4.195  1.00  0.99           H  
ATOM   3633  N   PHE A 237     -13.295  -7.257   3.156  1.00  0.99           N  
ATOM   3634  H   PHE A 237     -13.904  -6.991   2.396  1.00  0.99           H  
ATOM   3635  CA  PHE A 237     -11.885  -7.425   2.814  1.00  0.99           C  
ATOM   3636  HA  PHE A 237     -11.287  -7.539   3.717  1.00  0.99           H  
ATOM   3637  C   PHE A 237     -11.411  -6.170   2.075  1.00  0.99           C  
ATOM   3638  CB  PHE A 237     -11.722  -8.694   1.973  1.00  0.99           C  
ATOM   3639  HB2 PHE A 237     -12.404  -8.654   1.124  1.00  0.99           H  
ATOM   3640  HB3 PHE A 237     -11.997  -9.557   2.579  1.00  0.99           H  
ATOM   3641  O   PHE A 237     -12.062  -5.756   1.117  1.00  0.99           O  
ATOM   3642  CG  PHE A 237     -10.316  -8.889   1.456  1.00  0.99           C  
ATOM   3643  CD1 PHE A 237      -9.992  -8.504   0.142  1.00  0.99           C  
ATOM   3644  HD1 PHE A 237     -10.737  -8.048  -0.494  1.00  0.99           H  
ATOM   3645  CD2 PHE A 237      -9.326  -9.427   2.298  1.00  0.99           C  
ATOM   3646  HD2 PHE A 237      -9.554  -9.694   3.319  1.00  0.99           H  
ATOM   3647  CE1 PHE A 237      -8.687  -8.687  -0.339  1.00  0.99           C  
ATOM   3648  HE1 PHE A 237      -8.430  -8.375  -1.341  1.00  0.99           H  
ATOM   3649  CE2 PHE A 237      -8.029  -9.628   1.804  1.00  0.99           C  
ATOM   3650  HE2 PHE A 237      -7.266 -10.063   2.433  1.00  0.99           H  
ATOM   3651  CZ  PHE A 237      -7.712  -9.270   0.484  1.00  0.99           C  
ATOM   3652  HZ  PHE A 237      -6.718  -9.447   0.101  1.00  0.99           H  
ATOM   3653  N   ILE A 238     -10.327  -5.549   2.540  1.00  0.99           N  
ATOM   3654  H   ILE A 238      -9.837  -5.956   3.324  1.00  0.99           H  
ATOM   3655  CA  ILE A 238      -9.824  -4.272   2.020  1.00  0.99           C  
ATOM   3656  HA  ILE A 238     -10.252  -4.112   1.031  1.00  0.99           H  
ATOM   3657  C   ILE A 238      -8.306  -4.323   1.844  1.00  0.99           C  
ATOM   3658  CB  ILE A 238     -10.297  -3.106   2.922  1.00  0.99           C  
ATOM   3659  HB  ILE A 238     -11.379  -3.203   3.013  1.00  0.99           H  
ATOM   3660  O   ILE A 238      -7.566  -4.625   2.784  1.00  0.99           O  
ATOM   3661  CG1 ILE A 238     -10.030  -1.752   2.231  1.00  0.99           C  
ATOM   3662 HG12 ILE A 238     -10.495  -1.775   1.246  1.00  0.99           H  
ATOM   3663 HG13 ILE A 238      -8.959  -1.602   2.095  1.00  0.99           H  
ATOM   3664  CG2 ILE A 238      -9.737  -3.160   4.359  1.00  0.99           C  
ATOM   3665 HG21 ILE A 238     -10.228  -2.414   4.984  1.00  0.99           H  
ATOM   3666 HG22 ILE A 238      -9.927  -4.140   4.797  1.00  0.99           H  
ATOM   3667 HG23 ILE A 238      -8.663  -2.974   4.363  1.00  0.99           H  
ATOM   3668  CD1 ILE A 238     -10.609  -0.553   2.993  1.00  0.99           C  
ATOM   3669 HD11 ILE A 238     -10.593   0.329   2.352  1.00  0.99           H  
ATOM   3670 HD12 ILE A 238     -11.642  -0.752   3.279  1.00  0.99           H  
ATOM   3671 HD13 ILE A 238     -10.013  -0.348   3.882  1.00  0.99           H  
ATOM   3672  N   THR A 239      -7.821  -4.016   0.645  1.00  0.98           N  
ATOM   3673  H   THR A 239      -8.449  -3.777  -0.109  1.00  0.98           H  
ATOM   3674  CA  THR A 239      -6.382  -4.018   0.355  1.00  0.98           C  
ATOM   3675  HA  THR A 239      -5.900  -4.742   1.012  1.00  0.98           H  
ATOM   3676  C   THR A 239      -5.743  -2.658   0.615  1.00  0.98           C  
ATOM   3677  CB  THR A 239      -6.095  -4.452  -1.084  1.00  0.98           C  
ATOM   3678  HB  THR A 239      -5.019  -4.606  -1.169  1.00  0.98           H  
ATOM   3679  O   THR A 239      -6.456  -1.654   0.585  1.00  0.98           O  
ATOM   3680  CG2 THR A 239      -6.803  -5.751  -1.449  1.00  0.98           C  
ATOM   3681 HG21 THR A 239      -7.842  -5.557  -1.715  1.00  0.98           H  
ATOM   3682 HG22 THR A 239      -6.272  -6.190  -2.294  1.00  0.98           H  
ATOM   3683 HG23 THR A 239      -6.769  -6.454  -0.617  1.00  0.98           H  
ATOM   3684  OG1 THR A 239      -6.485  -3.476  -2.021  1.00  0.98           O  
ATOM   3685  HG1 THR A 239      -5.938  -2.695  -1.906  1.00  0.98           H  
ATOM   3686  N   PRO A 240      -4.414  -2.569   0.809  1.00  0.98           N  
ATOM   3687  CA  PRO A 240      -3.710  -1.292   0.786  1.00  0.98           C  
ATOM   3688  HA  PRO A 240      -3.930  -0.756   1.709  1.00  0.98           H  
ATOM   3689  C   PRO A 240      -4.118  -0.449  -0.421  1.00  0.98           C  
ATOM   3690  CB  PRO A 240      -2.226  -1.651   0.756  1.00  0.98           C  
ATOM   3691  HB2 PRO A 240      -1.910  -1.906  -0.256  1.00  0.98           H  
ATOM   3692  HB3 PRO A 240      -1.605  -0.857   1.169  1.00  0.98           H  
ATOM   3693  O   PRO A 240      -4.192  -0.955  -1.543  1.00  0.98           O  
ATOM   3694  CG  PRO A 240      -2.212  -2.912   1.608  1.00  0.98           C  
ATOM   3695  HG2 PRO A 240      -2.323  -2.639   2.657  1.00  0.98           H  
ATOM   3696  HG3 PRO A 240      -1.303  -3.495   1.465  1.00  0.98           H  
ATOM   3697  CD  PRO A 240      -3.471  -3.634   1.119  1.00  0.98           C  
ATOM   3698  HD2 PRO A 240      -3.252  -4.219   0.225  1.00  0.98           H  
ATOM   3699  HD3 PRO A 240      -3.853  -4.283   1.907  1.00  0.98           H  
ATOM   3700  N   GLY A 241      -4.430   0.819  -0.171  1.00  0.98           N  
ATOM   3701  H   GLY A 241      -4.415   1.133   0.788  1.00  0.98           H  
ATOM   3702  CA  GLY A 241      -4.887   1.763  -1.187  1.00  0.98           C  
ATOM   3703  HA2 GLY A 241      -4.720   2.766  -0.793  1.00  0.98           H  
ATOM   3704  HA3 GLY A 241      -4.312   1.638  -2.105  1.00  0.98           H  
ATOM   3705  C   GLY A 241      -6.371   1.723  -1.531  1.00  0.98           C  
ATOM   3706  O   GLY A 241      -6.820   2.578  -2.287  1.00  0.98           O  
ATOM   3707  N   GLN A 242      -7.153   0.801  -0.973  1.00  0.98           N  
ATOM   3708  H   GLN A 242      -6.749   0.113  -0.353  1.00  0.98           H  
ATOM   3709  CA  GLN A 242      -8.603   0.798  -1.165  1.00  0.98           C  
ATOM   3710  HA  GLN A 242      -8.834   1.269  -2.120  1.00  0.98           H  
ATOM   3711  C   GLN A 242      -9.339   1.608  -0.102  1.00  0.98           C  
ATOM   3712  CB  GLN A 242      -9.145  -0.633  -1.230  1.00  0.98           C  
ATOM   3713  HB2 GLN A 242     -10.228  -0.614  -1.112  1.00  0.98           H  
ATOM   3714  HB3 GLN A 242      -8.723  -1.234  -0.424  1.00  0.98           H  
ATOM   3715  O   GLN A 242      -8.902   1.742   1.050  1.00  0.98           O  
ATOM   3716  CG  GLN A 242      -8.835  -1.261  -2.588  1.00  0.98           C  
ATOM   3717  HG2 GLN A 242      -9.283  -0.636  -3.360  1.00  0.98           H  
ATOM   3718  HG3 GLN A 242      -7.757  -1.298  -2.748  1.00  0.98           H  
ATOM   3719  CD  GLN A 242      -9.409  -2.663  -2.727  1.00  0.98           C  
ATOM   3720  NE2 GLN A 242      -9.738  -3.070  -3.934  1.00  0.98           N  
ATOM   3721 HE21 GLN A 242      -9.652  -2.438  -4.717  1.00  0.98           H  
ATOM   3722 HE22 GLN A 242     -10.179  -3.976  -3.996  1.00  0.98           H  
ATOM   3723  OE1 GLN A 242      -9.599  -3.408  -1.771  1.00  0.98           O  
ATOM   3724  N   THR A 243     -10.523   2.078  -0.488  1.00  0.99           N  
ATOM   3725  H   THR A 243     -10.778   1.980  -1.460  1.00  0.99           H  
ATOM   3726  CA  THR A 243     -11.527   2.619   0.428  1.00  0.99           C  
ATOM   3727  HA  THR A 243     -11.166   2.483   1.448  1.00  0.99           H  
ATOM   3728  C   THR A 243     -12.840   1.850   0.302  1.00  0.99           C  
ATOM   3729  CB  THR A 243     -11.752   4.120   0.225  1.00  0.99           C  
ATOM   3730  HB  THR A 243     -12.402   4.488   1.019  1.00  0.99           H  
ATOM   3731  O   THR A 243     -13.221   1.394  -0.780  1.00  0.99           O  
ATOM   3732  CG2 THR A 243     -10.447   4.917   0.232  1.00  0.99           C  
ATOM   3733 HG21 THR A 243     -10.659   5.975   0.388  1.00  0.99           H  
ATOM   3734 HG22 THR A 243      -9.798   4.555   1.029  1.00  0.99           H  
ATOM   3735 HG23 THR A 243      -9.928   4.785  -0.717  1.00  0.99           H  
ATOM   3736  OG1 THR A 243     -12.375   4.317  -1.015  1.00  0.99           O  
ATOM   3737  HG1 THR A 243     -12.621   5.240  -1.112  1.00  0.99           H  
ATOM   3738  N   ILE A 244     -13.553   1.690   1.418  1.00  0.99           N  
ATOM   3739  H   ILE A 244     -13.183   2.077   2.275  1.00  0.99           H  
ATOM   3740  CA  ILE A 244     -14.866   1.041   1.468  1.00  0.99           C  
ATOM   3741  HA  ILE A 244     -15.303   1.065   0.470  1.00  0.99           H  
ATOM   3742  C   ILE A 244     -15.790   1.838   2.389  1.00  0.99           C  
ATOM   3743  CB  ILE A 244     -14.754  -0.448   1.884  1.00  0.99           C  
ATOM   3744  HB  ILE A 244     -14.302  -0.502   2.874  1.00  0.99           H  
ATOM   3745  O   ILE A 244     -15.490   2.062   3.561  1.00  0.99           O  
ATOM   3746  CG1 ILE A 244     -13.867  -1.231   0.884  1.00  0.99           C  
ATOM   3747 HG12 ILE A 244     -14.242  -1.068  -0.127  1.00  0.99           H  
ATOM   3748 HG13 ILE A 244     -12.852  -0.836   0.929  1.00  0.99           H  
ATOM   3749  CG2 ILE A 244     -16.154  -1.088   1.947  1.00  0.99           C  
ATOM   3750 HG21 ILE A 244     -16.090  -2.098   2.353  1.00  0.99           H  
ATOM   3751 HG22 ILE A 244     -16.576  -1.123   0.942  1.00  0.99           H  
ATOM   3752 HG23 ILE A 244     -16.816  -0.513   2.593  1.00  0.99           H  
ATOM   3753  CD1 ILE A 244     -13.765  -2.743   1.109  1.00  0.99           C  
ATOM   3754 HD11 ILE A 244     -14.722  -3.224   0.910  1.00  0.99           H  
ATOM   3755 HD12 ILE A 244     -13.449  -2.956   2.131  1.00  0.99           H  
ATOM   3756 HD13 ILE A 244     -13.026  -3.155   0.421  1.00  0.99           H  
ATOM   3757  N   ASP A 245     -16.950   2.214   1.861  1.00  0.99           N  
ATOM   3758  H   ASP A 245     -17.138   1.937   0.908  1.00  0.99           H  
ATOM   3759  CA  ASP A 245     -18.021   2.881   2.591  1.00  0.99           C  
ATOM   3760  HA  ASP A 245     -17.619   3.349   3.489  1.00  0.99           H  
ATOM   3761  C   ASP A 245     -19.069   1.845   3.016  1.00  0.99           C  
ATOM   3762  CB  ASP A 245     -18.636   3.978   1.702  1.00  0.99           C  
ATOM   3763  HB2 ASP A 245     -19.588   4.287   2.135  1.00  0.99           H  
ATOM   3764  HB3 ASP A 245     -18.851   3.563   0.717  1.00  0.99           H  
ATOM   3765  O   ASP A 245     -19.660   1.170   2.166  1.00  0.99           O  
ATOM   3766  CG  ASP A 245     -17.758   5.224   1.539  1.00  0.99           C  
ATOM   3767  OD1 ASP A 245     -16.836   5.424   2.359  1.00  0.99           O  
ATOM   3768  OD2 ASP A 245     -18.048   6.053   0.648  1.00  0.99           O  
ATOM   3769  N   VAL A 246     -19.329   1.718   4.322  1.00  0.99           N  
ATOM   3770  H   VAL A 246     -18.805   2.295   4.965  1.00  0.99           H  
ATOM   3771  CA  VAL A 246     -20.316   0.771   4.872  1.00  0.99           C  
ATOM   3772  HA  VAL A 246     -20.878   0.367   4.030  1.00  0.99           H  
ATOM   3773  C   VAL A 246     -21.332   1.453   5.782  1.00  0.99           C  
ATOM   3774  CB  VAL A 246     -19.679  -0.441   5.587  1.00  0.99           C  
ATOM   3775  HB  VAL A 246     -20.469  -1.163   5.793  1.00  0.99           H  
ATOM   3776  O   VAL A 246     -20.991   2.318   6.583  1.00  0.99           O  
ATOM   3777  CG1 VAL A 246     -18.615  -1.138   4.737  1.00  0.99           C  
ATOM   3778 HG11 VAL A 246     -18.348  -2.095   5.186  1.00  0.99           H  
ATOM   3779 HG12 VAL A 246     -18.996  -1.306   3.730  1.00  0.99           H  
ATOM   3780 HG13 VAL A 246     -17.724  -0.514   4.674  1.00  0.99           H  
ATOM   3781  CG2 VAL A 246     -19.014  -0.075   6.912  1.00  0.99           C  
ATOM   3782 HG21 VAL A 246     -18.312   0.734   6.713  1.00  0.99           H  
ATOM   3783 HG22 VAL A 246     -19.758   0.257   7.637  1.00  0.99           H  
ATOM   3784 HG23 VAL A 246     -18.484  -0.935   7.322  1.00  0.99           H  
ATOM   3785  N   LEU A 247     -22.591   1.026   5.717  1.00  0.99           N  
ATOM   3786  H   LEU A 247     -22.813   0.329   5.020  1.00  0.99           H  
ATOM   3787  CA  LEU A 247     -23.613   1.377   6.700  1.00  0.99           C  
ATOM   3788  HA  LEU A 247     -23.343   2.330   7.155  1.00  0.99           H  
ATOM   3789  C   LEU A 247     -23.661   0.326   7.812  1.00  0.99           C  
ATOM   3790  CB  LEU A 247     -24.988   1.551   6.037  1.00  0.99           C  
ATOM   3791  HB2 LEU A 247     -25.281   0.599   5.595  1.00  0.99           H  
ATOM   3792  HB3 LEU A 247     -25.719   1.782   6.812  1.00  0.99           H  
ATOM   3793  O   LEU A 247     -23.654  -0.877   7.543  1.00  0.99           O  
ATOM   3794  CG  LEU A 247     -25.061   2.640   4.954  1.00  0.99           C  
ATOM   3795  HG  LEU A 247     -24.269   2.493   4.219  1.00  0.99           H  
ATOM   3796  CD1 LEU A 247     -26.408   2.546   4.236  1.00  0.99           C  
ATOM   3797 HD11 LEU A 247     -26.452   3.301   3.452  1.00  0.99           H  
ATOM   3798 HD12 LEU A 247     -26.509   1.561   3.779  1.00  0.99           H  
ATOM   3799 HD13 LEU A 247     -27.223   2.707   4.942  1.00  0.99           H  
ATOM   3800  CD2 LEU A 247     -24.941   4.042   5.553  1.00  0.99           C  
ATOM   3801 HD21 LEU A 247     -23.970   4.153   6.034  1.00  0.99           H  
ATOM   3802 HD22 LEU A 247     -25.019   4.783   4.757  1.00  0.99           H  
ATOM   3803 HD23 LEU A 247     -25.733   4.208   6.283  1.00  0.99           H  
ATOM   3804  N   VAL A 248     -23.766   0.789   9.056  1.00  0.99           N  
ATOM   3805  H   VAL A 248     -23.673   1.787   9.184  1.00  0.99           H  
ATOM   3806  CA  VAL A 248     -23.911  -0.045  10.254  1.00  0.99           C  
ATOM   3807  HA  VAL A 248     -24.169  -1.062   9.959  1.00  0.99           H  
ATOM   3808  C   VAL A 248     -25.031   0.498  11.123  1.00  0.99           C  
ATOM   3809  CB  VAL A 248     -22.597  -0.104  11.054  1.00  0.99           C  
ATOM   3810  HB  VAL A 248     -22.254   0.906  11.279  1.00  0.99           H  
ATOM   3811  O   VAL A 248     -24.991   1.649  11.556  1.00  0.99           O  
ATOM   3812  CG1 VAL A 248     -22.765  -0.869  12.374  1.00  0.99           C  
ATOM   3813 HG11 VAL A 248     -21.802  -0.956  12.876  1.00  0.99           H  
ATOM   3814 HG12 VAL A 248     -23.155  -1.867  12.170  1.00  0.99           H  
ATOM   3815 HG13 VAL A 248     -23.444  -0.341  13.044  1.00  0.99           H  
ATOM   3816  CG2 VAL A 248     -21.535  -0.815  10.218  1.00  0.99           C  
ATOM   3817 HG21 VAL A 248     -20.618  -0.940  10.794  1.00  0.99           H  
ATOM   3818 HG22 VAL A 248     -21.295  -0.220   9.336  1.00  0.99           H  
ATOM   3819 HG23 VAL A 248     -21.918  -1.784   9.898  1.00  0.99           H  
ATOM   3820  N   THR A 249     -26.021  -0.336  11.428  1.00  0.99           N  
ATOM   3821  H   THR A 249     -26.013  -1.264  11.029  1.00  0.99           H  
ATOM   3822  CA  THR A 249     -27.096   0.017  12.361  1.00  0.99           C  
ATOM   3823  HA  THR A 249     -27.187   1.103  12.408  1.00  0.99           H  
ATOM   3824  C   THR A 249     -26.769  -0.485  13.763  1.00  0.99           C  
ATOM   3825  CB  THR A 249     -28.451  -0.520  11.891  1.00  0.99           C  
ATOM   3826  HB  THR A 249     -28.438  -1.609  11.928  1.00  0.99           H  
ATOM   3827  O   THR A 249     -26.577  -1.681  13.962  1.00  0.99           O  
ATOM   3828  CG2 THR A 249     -29.604  -0.003  12.752  1.00  0.99           C  
ATOM   3829 HG21 THR A 249     -30.543  -0.408  12.376  1.00  0.99           H  
ATOM   3830 HG22 THR A 249     -29.641   1.085  12.712  1.00  0.99           H  
ATOM   3831 HG23 THR A 249     -29.473  -0.313  13.789  1.00  0.99           H  
ATOM   3832  OG1 THR A 249     -28.723  -0.116  10.568  1.00  0.99           O  
ATOM   3833  HG1 THR A 249     -28.819   0.838  10.535  1.00  0.99           H  
ATOM   3834  N   ALA A 250     -26.769   0.411  14.751  1.00  0.98           N  
ATOM   3835  H   ALA A 250     -26.949   1.376  14.515  1.00  0.98           H  
ATOM   3836  CA  ALA A 250     -26.556   0.094  16.160  1.00  0.98           C  
ATOM   3837  HA  ALA A 250     -25.738  -0.623  16.235  1.00  0.98           H  
ATOM   3838  C   ALA A 250     -27.812  -0.561  16.775  1.00  0.98           C  
ATOM   3839  CB  ALA A 250     -26.118   1.382  16.870  1.00  0.98           C  
ATOM   3840  HB1 ALA A 250     -25.195   1.751  16.422  1.00  0.98           H  
ATOM   3841  HB2 ALA A 250     -25.939   1.186  17.928  1.00  0.98           H  
ATOM   3842  HB3 ALA A 250     -26.892   2.143  16.772  1.00  0.98           H  
ATOM   3843  O   ALA A 250     -28.588   0.077  17.486  1.00  0.98           O  
ATOM   3844  N   ASN A 251     -28.060  -1.831  16.452  1.00  0.97           N  
ATOM   3845  H   ASN A 251     -27.396  -2.292  15.845  1.00  0.97           H  
ATOM   3846  CA  ASN A 251     -29.280  -2.573  16.797  1.00  0.97           C  
ATOM   3847  HA  ASN A 251     -29.986  -1.884  17.259  1.00  0.97           H  
ATOM   3848  C   ASN A 251     -29.081  -3.697  17.832  1.00  0.97           C  
ATOM   3849  CB  ASN A 251     -29.923  -3.084  15.498  1.00  0.97           C  
ATOM   3850  HB2 ASN A 251     -30.887  -3.535  15.733  1.00  0.97           H  
ATOM   3851  HB3 ASN A 251     -30.098  -2.246  14.822  1.00  0.97           H  
ATOM   3852  O   ASN A 251     -29.953  -4.554  17.976  1.00  0.97           O  
ATOM   3853  CG  ASN A 251     -29.083  -4.124  14.772  1.00  0.97           C  
ATOM   3854  ND2 ASN A 251     -29.575  -4.629  13.667  1.00  0.97           N  
ATOM   3855 HD21 ASN A 251     -30.460  -4.312  13.299  1.00  0.97           H  
ATOM   3856 HD22 ASN A 251     -28.977  -5.285  13.185  1.00  0.97           H  
ATOM   3857  OD1 ASN A 251     -27.989  -4.499  15.163  1.00  0.97           O  
ATOM   3858  N   GLN A 252     -27.956  -3.700  18.540  1.00  0.96           N  
ATOM   3859  H   GLN A 252     -27.300  -2.946  18.397  1.00  0.96           H  
ATOM   3860  CA  GLN A 252     -27.635  -4.682  19.570  1.00  0.96           C  
ATOM   3861  HA  GLN A 252     -28.211  -5.589  19.386  1.00  0.96           H  
ATOM   3862  C   GLN A 252     -28.027  -4.192  20.971  1.00  0.96           C  
ATOM   3863  CB  GLN A 252     -26.145  -5.052  19.483  1.00  0.96           C  
ATOM   3864  HB2 GLN A 252     -25.955  -5.827  20.226  1.00  0.96           H  
ATOM   3865  HB3 GLN A 252     -25.530  -4.185  19.723  1.00  0.96           H  
ATOM   3866  O   GLN A 252     -28.396  -3.030  21.170  1.00  0.96           O  
ATOM   3867  CG  GLN A 252     -25.727  -5.619  18.120  1.00  0.96           C  
ATOM   3868  HG2 GLN A 252     -25.866  -4.869  17.341  1.00  0.96           H  
ATOM   3869  HG3 GLN A 252     -24.670  -5.883  18.150  1.00  0.96           H  
ATOM   3870  CD  GLN A 252     -26.515  -6.873  17.775  1.00  0.96           C  
ATOM   3871  NE2 GLN A 252     -27.213  -6.896  16.665  1.00  0.96           N  
ATOM   3872 HE21 GLN A 252     -27.619  -7.782  16.402  1.00  0.96           H  
ATOM   3873 HE22 GLN A 252     -27.195  -6.100  16.042  1.00  0.96           H  
ATOM   3874  OE1 GLN A 252     -26.559  -7.829  18.539  1.00  0.96           O  
ATOM   3875  N   THR A 253     -27.954  -5.087  21.961  1.00  0.93           N  
ATOM   3876  H   THR A 253     -27.656  -6.027  21.745  1.00  0.93           H  
ATOM   3877  CA  THR A 253     -28.073  -4.703  23.375  1.00  0.93           C  
ATOM   3878  HA  THR A 253     -29.082  -4.330  23.546  1.00  0.93           H  
ATOM   3879  C   THR A 253     -27.031  -3.623  23.682  1.00  0.93           C  
ATOM   3880  CB  THR A 253     -27.839  -5.901  24.306  1.00  0.93           C  
ATOM   3881  HB  THR A 253     -26.838  -6.301  24.144  1.00  0.93           H  
ATOM   3882  O   THR A 253     -25.855  -3.856  23.406  1.00  0.93           O  
ATOM   3883  CG2 THR A 253     -28.013  -5.549  25.785  1.00  0.93           C  
ATOM   3884 HG21 THR A 253     -28.998  -5.111  25.951  1.00  0.93           H  
ATOM   3885 HG22 THR A 253     -27.244  -4.841  26.095  1.00  0.93           H  
ATOM   3886 HG23 THR A 253     -27.910  -6.449  26.391  1.00  0.93           H  
ATOM   3887  OG1 THR A 253     -28.787  -6.906  24.026  1.00  0.93           O  
ATOM   3888  HG1 THR A 253     -28.488  -7.708  24.460  1.00  0.93           H  
ATOM   3889  N   PRO A 254     -27.411  -2.466  24.258  1.00  0.92           N  
ATOM   3890  CA  PRO A 254     -26.451  -1.416  24.580  1.00  0.92           C  
ATOM   3891  HA  PRO A 254     -26.079  -1.000  23.643  1.00  0.92           H  
ATOM   3892  C   PRO A 254     -25.287  -1.983  25.393  1.00  0.92           C  
ATOM   3893  CB  PRO A 254     -27.237  -0.345  25.341  1.00  0.92           C  
ATOM   3894  HB2 PRO A 254     -27.227  -0.548  26.412  1.00  0.92           H  
ATOM   3895  HB3 PRO A 254     -26.855   0.655  25.140  1.00  0.92           H  
ATOM   3896  O   PRO A 254     -25.505  -2.555  26.462  1.00  0.92           O  
ATOM   3897  CG  PRO A 254     -28.655  -0.528  24.807  1.00  0.92           C  
ATOM   3898  HG2 PRO A 254     -28.746  -0.014  23.851  1.00  0.92           H  
ATOM   3899  HG3 PRO A 254     -29.406  -0.172  25.513  1.00  0.92           H  
ATOM   3900  CD  PRO A 254     -28.762  -2.032  24.572  1.00  0.92           C  
ATOM   3901  HD2 PRO A 254     -29.447  -2.227  23.747  1.00  0.92           H  
ATOM   3902  HD3 PRO A 254     -29.101  -2.528  25.481  1.00  0.92           H  
ATOM   3903  N   SER A 255     -24.076  -1.891  24.841  1.00  0.92           N  
ATOM   3904  H   SER A 255     -24.002  -1.445  23.938  1.00  0.92           H  
ATOM   3905  CA  SER A 255     -22.835  -2.441  25.392  1.00  0.92           C  
ATOM   3906  HA  SER A 255     -22.724  -2.136  26.433  1.00  0.92           H  
ATOM   3907  C   SER A 255     -21.625  -1.910  24.602  1.00  0.92           C  
ATOM   3908  CB  SER A 255     -22.890  -3.980  25.341  1.00  0.92           C  
ATOM   3909  HB2 SER A 255     -23.872  -4.334  25.655  1.00  0.92           H  
ATOM   3910  HB3 SER A 255     -22.701  -4.329  24.326  1.00  0.92           H  
ATOM   3911  O   SER A 255     -21.732  -0.928  23.863  1.00  0.92           O  
ATOM   3912  OG  SER A 255     -21.926  -4.515  26.226  1.00  0.92           O  
ATOM   3913  HG  SER A 255     -21.799  -5.441  26.009  1.00  0.92           H  
ATOM   3914  N   TYR A 256     -20.482  -2.568  24.761  1.00  0.91           N  
ATOM   3915  H   TYR A 256     -20.509  -3.374  25.370  1.00  0.91           H  
ATOM   3916  CA  TYR A 256     -19.268  -2.400  23.975  1.00  0.91           C  
ATOM   3917  HA  TYR A 256     -19.322  -1.477  23.398  1.00  0.91           H  
ATOM   3918  C   TYR A 256     -19.144  -3.582  23.018  1.00  0.91           C  
ATOM   3919  CB  TYR A 256     -18.048  -2.328  24.903  1.00  0.91           C  
ATOM   3920  HB2 TYR A 256     -17.918  -3.295  25.389  1.00  0.91           H  
ATOM   3921  HB3 TYR A 256     -17.159  -2.151  24.298  1.00  0.91           H  
ATOM   3922  O   TYR A 256     -19.399  -4.725  23.400  1.00  0.91           O  
ATOM   3923  CG  TYR A 256     -18.140  -1.263  25.979  1.00  0.91           C  
ATOM   3924  CD1 TYR A 256     -17.436  -0.053  25.846  1.00  0.91           C  
ATOM   3925  HD1 TYR A 256     -16.815   0.126  24.981  1.00  0.91           H  
ATOM   3926  CD2 TYR A 256     -18.924  -1.490  27.128  1.00  0.91           C  
ATOM   3927  HD2 TYR A 256     -19.496  -2.402  27.213  1.00  0.91           H  
ATOM   3928  CE1 TYR A 256     -17.513   0.909  26.873  1.00  0.91           C  
ATOM   3929  HE1 TYR A 256     -16.959   1.834  26.809  1.00  0.91           H  
ATOM   3930  CE2 TYR A 256     -18.967  -0.549  28.172  1.00  0.91           C  
ATOM   3931  HE2 TYR A 256     -19.531  -0.743  29.073  1.00  0.91           H  
ATOM   3932  OH  TYR A 256     -18.307   1.591  29.031  1.00  0.91           O  
ATOM   3933  HH  TYR A 256     -18.657   1.222  29.845  1.00  0.91           H  
ATOM   3934  CZ  TYR A 256     -18.255   0.658  28.044  1.00  0.91           C  
ATOM   3935  N   TYR A 257     -18.734  -3.303  21.788  1.00  0.96           N  
ATOM   3936  H   TYR A 257     -18.613  -2.337  21.520  1.00  0.96           H  
ATOM   3937  CA  TYR A 257     -18.444  -4.303  20.769  1.00  0.96           C  
ATOM   3938  HA  TYR A 257     -18.385  -5.297  21.213  1.00  0.96           H  
ATOM   3939  C   TYR A 257     -17.096  -3.971  20.151  1.00  0.96           C  
ATOM   3940  CB  TYR A 257     -19.563  -4.293  19.718  1.00  0.96           C  
ATOM   3941  HB2 TYR A 257     -19.666  -3.287  19.310  1.00  0.96           H  
ATOM   3942  HB3 TYR A 257     -19.289  -4.949  18.892  1.00  0.96           H  
ATOM   3943  O   TYR A 257     -16.818  -2.795  19.899  1.00  0.96           O  
ATOM   3944  CG  TYR A 257     -20.899  -4.730  20.279  1.00  0.96           C  
ATOM   3945  CD1 TYR A 257     -21.248  -6.091  20.250  1.00  0.96           C  
ATOM   3946  HD1 TYR A 257     -20.588  -6.804  19.778  1.00  0.96           H  
ATOM   3947  CD2 TYR A 257     -21.759  -3.793  20.888  1.00  0.96           C  
ATOM   3948  HD2 TYR A 257     -21.476  -2.751  20.927  1.00  0.96           H  
ATOM   3949  CE1 TYR A 257     -22.434  -6.528  20.857  1.00  0.96           C  
ATOM   3950  HE1 TYR A 257     -22.671  -7.581  20.866  1.00  0.96           H  
ATOM   3951  CE2 TYR A 257     -22.961  -4.225  21.483  1.00  0.96           C  
ATOM   3952  HE2 TYR A 257     -23.623  -3.525  21.972  1.00  0.96           H  
ATOM   3953  OH  TYR A 257     -24.394  -6.051  22.119  1.00  0.96           O  
ATOM   3954  HH  TYR A 257     -24.462  -7.006  22.057  1.00  0.96           H  
ATOM   3955  CZ  TYR A 257     -23.284  -5.597  21.486  1.00  0.96           C  
ATOM   3956  N   TYR A 258     -16.258  -4.975  19.898  1.00  0.98           N  
ATOM   3957  H   TYR A 258     -16.488  -5.929  20.135  1.00  0.98           H  
ATOM   3958  CA  TYR A 258     -15.043  -4.718  19.143  1.00  0.98           C  
ATOM   3959  HA  TYR A 258     -14.603  -3.796  19.523  1.00  0.98           H  
ATOM   3960  C   TYR A 258     -15.372  -4.479  17.674  1.00  0.98           C  
ATOM   3961  CB  TYR A 258     -14.000  -5.821  19.326  1.00  0.98           C  
ATOM   3962  HB2 TYR A 258     -13.241  -5.710  18.552  1.00  0.98           H  
ATOM   3963  HB3 TYR A 258     -14.471  -6.793  19.179  1.00  0.98           H  
ATOM   3964  O   TYR A 258     -16.058  -5.268  17.024  1.00  0.98           O  
ATOM   3965  CG  TYR A 258     -13.281  -5.778  20.660  1.00  0.98           C  
ATOM   3966  CD1 TYR A 258     -12.618  -4.601  21.068  1.00  0.98           C  
ATOM   3967  HD1 TYR A 258     -12.643  -3.719  20.446  1.00  0.98           H  
ATOM   3968  CD2 TYR A 258     -13.219  -6.927  21.468  1.00  0.98           C  
ATOM   3969  HD2 TYR A 258     -13.759  -7.818  21.183  1.00  0.98           H  
ATOM   3970  CE1 TYR A 258     -11.887  -4.576  22.268  1.00  0.98           C  
ATOM   3971  HE1 TYR A 258     -11.364  -3.679  22.563  1.00  0.98           H  
ATOM   3972  CE2 TYR A 258     -12.456  -6.917  22.650  1.00  0.98           C  
ATOM   3973  HE2 TYR A 258     -12.390  -7.802  23.266  1.00  0.98           H  
ATOM   3974  OH  TYR A 258     -11.112  -5.719  24.231  1.00  0.98           O  
ATOM   3975  HH  TYR A 258     -10.764  -4.850  24.443  1.00  0.98           H  
ATOM   3976  CZ  TYR A 258     -11.805  -5.738  23.063  1.00  0.98           C  
ATOM   3977  N   MET A 259     -14.842  -3.378  17.166  1.00  0.98           N  
ATOM   3978  H   MET A 259     -14.338  -2.786  17.810  1.00  0.98           H  
ATOM   3979  CA  MET A 259     -14.474  -3.219  15.771  1.00  0.98           C  
ATOM   3980  HA  MET A 259     -15.147  -3.779  15.121  1.00  0.98           H  
ATOM   3981  C   MET A 259     -13.051  -3.756  15.643  1.00  0.98           C  
ATOM   3982  CB  MET A 259     -14.565  -1.727  15.456  1.00  0.98           C  
ATOM   3983  HB2 MET A 259     -13.969  -1.174  16.182  1.00  0.98           H  
ATOM   3984  HB3 MET A 259     -15.603  -1.413  15.561  1.00  0.98           H  
ATOM   3985  O   MET A 259     -12.185  -3.311  16.392  1.00  0.98           O  
ATOM   3986  CG  MET A 259     -14.069  -1.369  14.060  1.00  0.98           C  
ATOM   3987  HG2 MET A 259     -14.725  -1.827  13.320  1.00  0.98           H  
ATOM   3988  HG3 MET A 259     -13.064  -1.769  13.923  1.00  0.98           H  
ATOM   3989  SD  MET A 259     -13.988   0.424  13.791  1.00  0.98           S  
ATOM   3990  CE  MET A 259     -15.749   0.846  13.815  1.00  0.98           C  
ATOM   3991  HE1 MET A 259     -16.279   0.230  13.088  1.00  0.98           H  
ATOM   3992  HE2 MET A 259     -16.161   0.674  14.810  1.00  0.98           H  
ATOM   3993  HE3 MET A 259     -15.874   1.897  13.555  1.00  0.98           H  
ATOM   3994  N   ALA A 260     -12.803  -4.712  14.755  1.00  0.99           N  
ATOM   3995  H   ALA A 260     -13.532  -5.001  14.117  1.00  0.99           H  
ATOM   3996  CA  ALA A 260     -11.497  -5.352  14.635  1.00  0.99           C  
ATOM   3997  HA  ALA A 260     -10.761  -4.781  15.200  1.00  0.99           H  
ATOM   3998  C   ALA A 260     -11.024  -5.378  13.185  1.00  0.99           C  
ATOM   3999  CB  ALA A 260     -11.552  -6.758  15.241  1.00  0.99           C  
ATOM   4000  HB1 ALA A 260     -11.951  -6.718  16.254  1.00  0.99           H  
ATOM   4001  HB2 ALA A 260     -12.178  -7.402  14.623  1.00  0.99           H  
ATOM   4002  HB3 ALA A 260     -10.546  -7.177  15.270  1.00  0.99           H  
ATOM   4003  O   ALA A 260     -11.841  -5.544  12.277  1.00  0.99           O  
ATOM   4004  N   ALA A 261      -9.711  -5.250  12.999  1.00  0.99           N  
ATOM   4005  H   ALA A 261      -9.118  -5.118  13.806  1.00  0.99           H  
ATOM   4006  CA  ALA A 261      -9.046  -5.488  11.728  1.00  0.99           C  
ATOM   4007  HA  ALA A 261      -9.789  -5.882  11.034  1.00  0.99           H  
ATOM   4008  C   ALA A 261      -7.943  -6.537  11.906  1.00  0.99           C  
ATOM   4009  CB  ALA A 261      -8.523  -4.171  11.143  1.00  0.99           C  
ATOM   4010  HB1 ALA A 261      -9.287  -3.396  11.213  1.00  0.99           H  
ATOM   4011  HB2 ALA A 261      -7.635  -3.844  11.683  1.00  0.99           H  
ATOM   4012  HB3 ALA A 261      -8.262  -4.320  10.095  1.00  0.99           H  
ATOM   4013  O   ALA A 261      -7.060  -6.363  12.750  1.00  0.99           O  
ATOM   4014  N   SER A 262      -8.000  -7.610  11.118  1.00  0.99           N  
ATOM   4015  H   SER A 262      -8.721  -7.649  10.412  1.00  0.99           H  
ATOM   4016  CA  SER A 262      -7.016  -8.697  11.124  1.00  0.99           C  
ATOM   4017  HA  SER A 262      -6.225  -8.441  11.828  1.00  0.99           H  
ATOM   4018  C   SER A 262      -6.402  -8.879   9.734  1.00  0.99           C  
ATOM   4019  CB  SER A 262      -7.639 -10.014  11.599  1.00  0.99           C  
ATOM   4020  HB2 SER A 262      -6.863 -10.777  11.660  1.00  0.99           H  
ATOM   4021  HB3 SER A 262      -8.065  -9.875  12.593  1.00  0.99           H  
ATOM   4022  O   SER A 262      -7.135  -8.800   8.745  1.00  0.99           O  
ATOM   4023  OG  SER A 262      -8.649 -10.451  10.710  1.00  0.99           O  
ATOM   4024  HG  SER A 262      -8.269 -10.497   9.830  1.00  0.99           H  
ATOM   4025  N   PRO A 263      -5.098  -9.163   9.640  1.00  0.98           N  
ATOM   4026  CA  PRO A 263      -4.389  -9.266   8.375  1.00  0.98           C  
ATOM   4027  HA  PRO A 263      -4.597  -8.390   7.761  1.00  0.98           H  
ATOM   4028  C   PRO A 263      -4.789 -10.516   7.595  1.00  0.98           C  
ATOM   4029  CB  PRO A 263      -2.901  -9.272   8.741  1.00  0.98           C  
ATOM   4030  HB2 PRO A 263      -2.541  -8.248   8.839  1.00  0.98           H  
ATOM   4031  HB3 PRO A 263      -2.292  -9.822   8.024  1.00  0.98           H  
ATOM   4032  O   PRO A 263      -5.154 -11.548   8.161  1.00  0.98           O  
ATOM   4033  CG  PRO A 263      -2.920  -9.946  10.111  1.00  0.98           C  
ATOM   4034  HG2 PRO A 263      -3.012 -11.026  10.001  1.00  0.98           H  
ATOM   4035  HG3 PRO A 263      -2.057  -9.688  10.725  1.00  0.98           H  
ATOM   4036  CD  PRO A 263      -4.177  -9.372  10.739  1.00  0.98           C  
ATOM   4037  HD2 PRO A 263      -3.947  -8.403  11.181  1.00  0.98           H  
ATOM   4038  HD3 PRO A 263      -4.573 -10.060  11.487  1.00  0.98           H  
ATOM   4039  N   PHE A 264      -4.655 -10.425   6.281  1.00  0.98           N  
ATOM   4040  H   PHE A 264      -4.399  -9.524   5.904  1.00  0.98           H  
ATOM   4041  CA  PHE A 264      -4.620 -11.539   5.355  1.00  0.98           C  
ATOM   4042  HA  PHE A 264      -4.752 -12.472   5.903  1.00  0.98           H  
ATOM   4043  C   PHE A 264      -3.252 -11.560   4.665  1.00  0.98           C  
ATOM   4044  CB  PHE A 264      -5.766 -11.410   4.351  1.00  0.98           C  
ATOM   4045  HB2 PHE A 264      -6.718 -11.527   4.868  1.00  0.98           H  
ATOM   4046  HB3 PHE A 264      -5.733 -10.403   3.936  1.00  0.98           H  
ATOM   4047  O   PHE A 264      -2.767 -10.532   4.195  1.00  0.98           O  
ATOM   4048  CG  PHE A 264      -5.669 -12.412   3.219  1.00  0.98           C  
ATOM   4049  CD1 PHE A 264      -4.964 -12.058   2.058  1.00  0.98           C  
ATOM   4050  HD1 PHE A 264      -4.521 -11.076   1.979  1.00  0.98           H  
ATOM   4051  CD2 PHE A 264      -6.126 -13.733   3.374  1.00  0.98           C  
ATOM   4052  HD2 PHE A 264      -6.613 -14.035   4.290  1.00  0.98           H  
ATOM   4053  CE1 PHE A 264      -4.716 -13.013   1.064  1.00  0.98           C  
ATOM   4054  HE1 PHE A 264      -4.030 -12.774   0.265  1.00  0.98           H  
ATOM   4055  CE2 PHE A 264      -5.905 -14.675   2.355  1.00  0.98           C  
ATOM   4056  HE2 PHE A 264      -6.210 -15.701   2.499  1.00  0.98           H  
ATOM   4057  CZ  PHE A 264      -5.227 -14.310   1.183  1.00  0.98           C  
ATOM   4058  HZ  PHE A 264      -5.023 -15.044   0.417  1.00  0.98           H  
ATOM   4059  N   SER A 265      -2.645 -12.739   4.584  1.00  0.96           N  
ATOM   4060  H   SER A 265      -3.107 -13.541   4.987  1.00  0.96           H  
ATOM   4061  CA  SER A 265      -1.420 -12.998   3.841  1.00  0.96           C  
ATOM   4062  HA  SER A 265      -1.331 -12.277   3.028  1.00  0.96           H  
ATOM   4063  C   SER A 265      -1.469 -14.405   3.254  1.00  0.96           C  
ATOM   4064  CB  SER A 265      -0.200 -12.845   4.753  1.00  0.96           C  
ATOM   4065  HB2 SER A 265      -0.177 -11.835   5.163  1.00  0.96           H  
ATOM   4066  HB3 SER A 265      -0.273 -13.560   5.572  1.00  0.96           H  
ATOM   4067  O   SER A 265      -1.726 -15.390   3.948  1.00  0.96           O  
ATOM   4068  OG  SER A 265       0.990 -13.084   4.023  1.00  0.96           O  
ATOM   4069  HG  SER A 265       1.714 -13.090   4.654  1.00  0.96           H  
ATOM   4070  N   ASP A 266      -1.192 -14.506   1.959  1.00  0.93           N  
ATOM   4071  H   ASP A 266      -1.046 -13.661   1.426  1.00  0.93           H  
ATOM   4072  CA  ASP A 266      -0.964 -15.761   1.243  1.00  0.93           C  
ATOM   4073  HA  ASP A 266      -1.197 -16.593   1.906  1.00  0.93           H  
ATOM   4074  C   ASP A 266       0.504 -15.942   0.828  1.00  0.93           C  
ATOM   4075  CB  ASP A 266      -1.919 -15.834   0.057  1.00  0.93           C  
ATOM   4076  HB2 ASP A 266      -1.820 -16.815  -0.408  1.00  0.93           H  
ATOM   4077  HB3 ASP A 266      -2.940 -15.762   0.432  1.00  0.93           H  
ATOM   4078  O   ASP A 266       0.828 -16.788  -0.015  1.00  0.93           O  
ATOM   4079  CG  ASP A 266      -1.698 -14.757  -1.009  1.00  0.93           C  
ATOM   4080  OD1 ASP A 266      -0.919 -13.793  -0.818  1.00  0.93           O  
ATOM   4081  OD2 ASP A 266      -2.328 -14.950  -2.062  1.00  0.93           O  
ATOM   4082  N   SER A 267       1.375 -15.135   1.428  1.00  0.92           N  
ATOM   4083  H   SER A 267       1.006 -14.524   2.143  1.00  0.92           H  
ATOM   4084  CA  SER A 267       2.821 -15.123   1.255  1.00  0.92           C  
ATOM   4085  HA  SER A 267       3.073 -15.368   0.223  1.00  0.92           H  
ATOM   4086  C   SER A 267       3.516 -16.096   2.201  1.00  0.92           C  
ATOM   4087  CB  SER A 267       3.307 -13.716   1.563  1.00  0.92           C  
ATOM   4088  HB2 SER A 267       3.290 -13.546   2.639  1.00  0.92           H  
ATOM   4089  HB3 SER A 267       2.629 -13.004   1.093  1.00  0.92           H  
ATOM   4090  O   SER A 267       2.975 -16.453   3.244  1.00  0.92           O  
ATOM   4091  OG  SER A 267       4.614 -13.524   1.077  1.00  0.92           O  
ATOM   4092  HG  SER A 267       4.595 -12.654   0.671  1.00  0.92           H  
ATOM   4093  N   GLU A 268       4.747 -16.476   1.861  1.00  0.91           N  
ATOM   4094  H   GLU A 268       5.157 -16.070   1.033  1.00  0.91           H  
ATOM   4095  CA  GLU A 268       5.662 -17.146   2.794  1.00  0.91           C  
ATOM   4096  HA  GLU A 268       5.094 -17.654   3.573  1.00  0.91           H  
ATOM   4097  C   GLU A 268       6.582 -16.134   3.509  1.00  0.91           C  
ATOM   4098  CB  GLU A 268       6.493 -18.209   2.052  1.00  0.91           C  
ATOM   4099  HB2 GLU A 268       7.122 -17.698   1.322  1.00  0.91           H  
ATOM   4100  HB3 GLU A 268       7.160 -18.703   2.758  1.00  0.91           H  
ATOM   4101  O   GLU A 268       7.413 -16.539   4.318  1.00  0.91           O  
ATOM   4102  CG  GLU A 268       5.687 -19.286   1.302  1.00  0.91           C  
ATOM   4103  HG2 GLU A 268       6.391 -19.865   0.705  1.00  0.91           H  
ATOM   4104  HG3 GLU A 268       5.009 -18.806   0.596  1.00  0.91           H  
ATOM   4105  CD  GLU A 268       4.904 -20.272   2.189  1.00  0.91           C  
ATOM   4106  OE1 GLU A 268       3.871 -20.780   1.683  1.00  0.91           O  
ATOM   4107  OE2 GLU A 268       5.388 -20.626   3.287  1.00  0.91           O  
ATOM   4108  N   ALA A 269       6.473 -14.829   3.207  1.00  0.91           N  
ATOM   4109  H   ALA A 269       5.714 -14.545   2.604  1.00  0.91           H  
ATOM   4110  CA  ALA A 269       7.194 -13.795   3.958  1.00  0.91           C  
ATOM   4111  HA  ALA A 269       8.235 -14.099   4.066  1.00  0.91           H  
ATOM   4112  C   ALA A 269       6.615 -13.652   5.358  1.00  0.91           C  
ATOM   4113  CB  ALA A 269       7.163 -12.413   3.277  1.00  0.91           C  
ATOM   4114  HB1 ALA A 269       7.220 -11.630   4.033  1.00  0.91           H  
ATOM   4115  HB2 ALA A 269       8.043 -12.271   2.650  1.00  0.91           H  
ATOM   4116  HB3 ALA A 269       6.241 -12.272   2.713  1.00  0.91           H  
ATOM   4117  O   ALA A 269       5.407 -13.794   5.563  1.00  0.91           O  
ATOM   4118  N   ASP A 270       7.483 -13.248   6.280  1.00  0.94           N  
ATOM   4119  H   ASP A 270       8.460 -13.154   6.042  1.00  0.94           H  
ATOM   4120  CA  ASP A 270       7.054 -12.743   7.571  1.00  0.94           C  
ATOM   4121  HA  ASP A 270       6.486 -13.528   8.071  1.00  0.94           H  
ATOM   4122  C   ASP A 270       6.125 -11.534   7.379  1.00  0.94           C  
ATOM   4123  CB  ASP A 270       8.272 -12.405   8.445  1.00  0.94           C  
ATOM   4124  HB2 ASP A 270       8.912 -11.703   7.911  1.00  0.94           H  
ATOM   4125  HB3 ASP A 270       7.921 -11.917   9.354  1.00  0.94           H  
ATOM   4126  O   ASP A 270       6.297 -10.702   6.483  1.00  0.94           O  
ATOM   4127  CG  ASP A 270       9.087 -13.642   8.856  1.00  0.94           C  
ATOM   4128  OD1 ASP A 270       8.492 -14.738   8.976  1.00  0.94           O  
ATOM   4129  OD2 ASP A 270      10.305 -13.484   9.092  1.00  0.94           O  
ATOM   4130  N   PHE A 271       5.104 -11.464   8.224  1.00  0.96           N  
ATOM   4131  H   PHE A 271       5.025 -12.166   8.946  1.00  0.96           H  
ATOM   4132  CA  PHE A 271       4.138 -10.375   8.271  1.00  0.96           C  
ATOM   4133  HA  PHE A 271       4.626  -9.451   7.962  1.00  0.96           H  
ATOM   4134  C   PHE A 271       3.659 -10.203   9.711  1.00  0.96           C  
ATOM   4135  CB  PHE A 271       2.973 -10.637   7.302  1.00  0.96           C  
ATOM   4136  HB2 PHE A 271       3.379 -10.812   6.305  1.00  0.96           H  
ATOM   4137  HB3 PHE A 271       2.373  -9.729   7.240  1.00  0.96           H  
ATOM   4138  O   PHE A 271       3.723 -11.136  10.519  1.00  0.96           O  
ATOM   4139  CG  PHE A 271       2.063 -11.798   7.668  1.00  0.96           C  
ATOM   4140  CD1 PHE A 271       2.445 -13.121   7.379  1.00  0.96           C  
ATOM   4141  HD1 PHE A 271       3.396 -13.314   6.906  1.00  0.96           H  
ATOM   4142  CD2 PHE A 271       0.820 -11.556   8.282  1.00  0.96           C  
ATOM   4143  HD2 PHE A 271       0.514 -10.540   8.484  1.00  0.96           H  
ATOM   4144  CE1 PHE A 271       1.597 -14.193   7.706  1.00  0.96           C  
ATOM   4145  HE1 PHE A 271       1.900 -15.201   7.468  1.00  0.96           H  
ATOM   4146  CE2 PHE A 271      -0.029 -12.626   8.617  1.00  0.96           C  
ATOM   4147  HE2 PHE A 271      -0.984 -12.421   9.076  1.00  0.96           H  
ATOM   4148  CZ  PHE A 271       0.359 -13.946   8.328  1.00  0.96           C  
ATOM   4149  HZ  PHE A 271      -0.298 -14.770   8.560  1.00  0.96           H  
ATOM   4150  N   ASP A 272       3.159  -9.015  10.036  1.00  0.97           N  
ATOM   4151  H   ASP A 272       3.088  -8.295   9.331  1.00  0.97           H  
ATOM   4152  CA  ASP A 272       2.495  -8.792  11.315  1.00  0.97           C  
ATOM   4153  HA  ASP A 272       3.123  -9.180  12.116  1.00  0.97           H  
ATOM   4154  C   ASP A 272       1.163  -9.558  11.322  1.00  0.97           C  
ATOM   4155  CB  ASP A 272       2.342  -7.283  11.545  1.00  0.97           C  
ATOM   4156  HB2 ASP A 272       1.778  -6.846  10.721  1.00  0.97           H  
ATOM   4157  HB3 ASP A 272       3.337  -6.838  11.539  1.00  0.97           H  
ATOM   4158  O   ASP A 272       0.248  -9.237  10.569  1.00  0.97           O  
ATOM   4159  CG  ASP A 272       1.663  -6.929  12.870  1.00  0.97           C  
ATOM   4160  OD1 ASP A 272       1.236  -7.867  13.591  1.00  0.97           O  
ATOM   4161  OD2 ASP A 272       1.568  -5.718  13.178  1.00  0.97           O  
ATOM   4162  N   ASN A 273       1.066 -10.608  12.145  1.00  0.97           N  
ATOM   4163  H   ASN A 273       1.863 -10.806  12.733  1.00  0.97           H  
ATOM   4164  CA  ASN A 273      -0.112 -11.475  12.246  1.00  0.97           C  
ATOM   4165  HA  ASN A 273      -0.682 -11.360  11.324  1.00  0.97           H  
ATOM   4166  C   ASN A 273      -1.074 -11.077  13.380  1.00  0.97           C  
ATOM   4167  CB  ASN A 273       0.336 -12.944  12.305  1.00  0.97           C  
ATOM   4168  HB2 ASN A 273      -0.536 -13.582  12.166  1.00  0.97           H  
ATOM   4169  HB3 ASN A 273       1.026 -13.127  11.481  1.00  0.97           H  
ATOM   4170  O   ASN A 273      -1.998 -11.831  13.707  1.00  0.97           O  
ATOM   4171  CG  ASN A 273       1.010 -13.353  13.606  1.00  0.97           C  
ATOM   4172  ND2 ASN A 273       1.602 -14.523  13.629  1.00  0.97           N  
ATOM   4173 HD21 ASN A 273       2.151 -14.698  14.459  1.00  0.97           H  
ATOM   4174 HD22 ASN A 273       1.735 -15.019  12.759  1.00  0.97           H  
ATOM   4175  OD1 ASN A 273       1.032 -12.670  14.616  1.00  0.97           O  
ATOM   4176  N   SER A 274      -0.847  -9.921  14.004  1.00  0.98           N  
ATOM   4177  H   SER A 274      -0.095  -9.334  13.672  1.00  0.98           H  
ATOM   4178  CA  SER A 274      -1.646  -9.436  15.124  1.00  0.98           C  
ATOM   4179  HA  SER A 274      -1.895 -10.295  15.748  1.00  0.98           H  
ATOM   4180  C   SER A 274      -2.971  -8.811  14.667  1.00  0.98           C  
ATOM   4181  CB  SER A 274      -0.802  -8.496  15.983  1.00  0.98           C  
ATOM   4182  HB2 SER A 274      -1.349  -8.251  16.894  1.00  0.98           H  
ATOM   4183  HB3 SER A 274       0.130  -8.989  16.259  1.00  0.98           H  
ATOM   4184  O   SER A 274      -3.225  -8.606  13.486  1.00  0.98           O  
ATOM   4185  OG  SER A 274      -0.515  -7.310  15.292  1.00  0.98           O  
ATOM   4186  HG  SER A 274       0.172  -7.484  14.646  1.00  0.98           H  
ATOM   4187  N   THR A 275      -3.883  -8.553  15.606  1.00  0.98           N  
ATOM   4188  H   THR A 275      -3.614  -8.657  16.574  1.00  0.98           H  
ATOM   4189  CA  THR A 275      -5.197  -7.951  15.324  1.00  0.98           C  
ATOM   4190  HA  THR A 275      -5.287  -7.727  14.261  1.00  0.98           H  
ATOM   4191  C   THR A 275      -5.331  -6.639  16.083  1.00  0.98           C  
ATOM   4192  CB  THR A 275      -6.326  -8.923  15.689  1.00  0.98           C  
ATOM   4193  HB  THR A 275      -6.248  -9.188  16.744  1.00  0.98           H  
ATOM   4194  O   THR A 275      -5.120  -6.599  17.295  1.00  0.98           O  
ATOM   4195  CG2 THR A 275      -7.723  -8.380  15.411  1.00  0.98           C  
ATOM   4196 HG21 THR A 275      -7.941  -7.534  16.063  1.00  0.98           H  
ATOM   4197 HG22 THR A 275      -8.447  -9.179  15.569  1.00  0.98           H  
ATOM   4198 HG23 THR A 275      -7.798  -8.068  14.369  1.00  0.98           H  
ATOM   4199  OG1 THR A 275      -6.212 -10.092  14.913  1.00  0.98           O  
ATOM   4200  HG1 THR A 275      -5.292 -10.172  14.649  1.00  0.98           H  
ATOM   4201  N   THR A 276      -5.734  -5.574  15.389  1.00  0.99           N  
ATOM   4202  H   THR A 276      -5.948  -5.697  14.410  1.00  0.99           H  
ATOM   4203  CA  THR A 276      -6.035  -4.275  16.007  1.00  0.99           C  
ATOM   4204  HA  THR A 276      -5.528  -4.229  16.971  1.00  0.99           H  
ATOM   4205  C   THR A 276      -7.525  -4.143  16.292  1.00  0.99           C  
ATOM   4206  CB  THR A 276      -5.487  -3.104  15.180  1.00  0.99           C  
ATOM   4207  HB  THR A 276      -4.405  -3.209  15.104  1.00  0.99           H  
ATOM   4208  O   THR A 276      -8.362  -4.691  15.569  1.00  0.99           O  
ATOM   4209  CG2 THR A 276      -6.078  -3.013  13.777  1.00  0.99           C  
ATOM   4210 HG21 THR A 276      -5.785  -3.890  13.199  1.00  0.99           H  
ATOM   4211 HG22 THR A 276      -5.692  -2.126  13.276  1.00  0.99           H  
ATOM   4212 HG23 THR A 276      -7.166  -2.957  13.825  1.00  0.99           H  
ATOM   4213  OG1 THR A 276      -5.768  -1.877  15.804  1.00  0.99           O  
ATOM   4214  HG1 THR A 276      -5.216  -1.827  16.587  1.00  0.99           H  
ATOM   4215  N   VAL A 277      -7.866  -3.429  17.368  1.00  0.98           N  
ATOM   4216  H   VAL A 277      -7.138  -2.911  17.840  1.00  0.98           H  
ATOM   4217  CA  VAL A 277      -9.255  -3.246  17.802  1.00  0.98           C  
ATOM   4218  HA  VAL A 277      -9.895  -3.486  16.953  1.00  0.98           H  
ATOM   4219  C   VAL A 277      -9.579  -1.810  18.190  1.00  0.98           C  
ATOM   4220  CB  VAL A 277      -9.660  -4.189  18.948  1.00  0.98           C  
ATOM   4221  HB  VAL A 277     -10.712  -4.005  19.166  1.00  0.98           H  
ATOM   4222  O   VAL A 277      -8.751  -1.073  18.718  1.00  0.98           O  
ATOM   4223  CG1 VAL A 277      -9.540  -5.656  18.555  1.00  0.98           C  
ATOM   4224 HG11 VAL A 277      -8.499  -5.921  18.366  1.00  0.98           H  
ATOM   4225 HG12 VAL A 277      -9.927  -6.253  19.380  1.00  0.98           H  
ATOM   4226 HG13 VAL A 277     -10.130  -5.848  17.658  1.00  0.98           H  
ATOM   4227  CG2 VAL A 277      -8.868  -3.958  20.242  1.00  0.98           C  
ATOM   4228 HG21 VAL A 277      -7.803  -4.097  20.053  1.00  0.98           H  
ATOM   4229 HG22 VAL A 277      -9.195  -4.666  21.003  1.00  0.98           H  
ATOM   4230 HG23 VAL A 277      -9.047  -2.948  20.611  1.00  0.98           H  
ATOM   4231  N   ALA A 278     -10.841  -1.453  18.006  1.00  0.98           N  
ATOM   4232  H   ALA A 278     -11.440  -2.122  17.544  1.00  0.98           H  
ATOM   4233  CA  ALA A 278     -11.476  -0.247  18.502  1.00  0.98           C  
ATOM   4234  HA  ALA A 278     -10.850   0.214  19.266  1.00  0.98           H  
ATOM   4235  C   ALA A 278     -12.823  -0.596  19.147  1.00  0.98           C  
ATOM   4236  CB  ALA A 278     -11.624   0.740  17.343  1.00  0.98           C  
ATOM   4237  HB1 ALA A 278     -12.174   1.616  17.687  1.00  0.98           H  
ATOM   4238  HB2 ALA A 278     -10.637   1.044  16.995  1.00  0.98           H  
ATOM   4239  HB3 ALA A 278     -12.166   0.278  16.517  1.00  0.98           H  
ATOM   4240  O   ALA A 278     -13.357  -1.693  18.968  1.00  0.98           O  
ATOM   4241  N   TYR A 279     -13.394   0.341  19.895  1.00  0.96           N  
ATOM   4242  H   TYR A 279     -12.918   1.226  20.003  1.00  0.96           H  
ATOM   4243  CA  TYR A 279     -14.689   0.164  20.541  1.00  0.96           C  
ATOM   4244  HA  TYR A 279     -14.904  -0.900  20.641  1.00  0.96           H  
ATOM   4245  C   TYR A 279     -15.813   0.789  19.718  1.00  0.96           C  
ATOM   4246  CB  TYR A 279     -14.643   0.760  21.949  1.00  0.96           C  
ATOM   4247  HB2 TYR A 279     -15.635   0.684  22.395  1.00  0.96           H  
ATOM   4248  HB3 TYR A 279     -14.398   1.818  21.855  1.00  0.96           H  
ATOM   4249  O   TYR A 279     -15.817   1.993  19.474  1.00  0.96           O  
ATOM   4250  CG  TYR A 279     -13.656   0.087  22.880  1.00  0.96           C  
ATOM   4251  CD1 TYR A 279     -13.812  -1.280  23.165  1.00  0.96           C  
ATOM   4252  HD1 TYR A 279     -14.614  -1.850  22.721  1.00  0.96           H  
ATOM   4253  CD2 TYR A 279     -12.580   0.801  23.449  1.00  0.96           C  
ATOM   4254  HD2 TYR A 279     -12.413   1.835  23.184  1.00  0.96           H  
ATOM   4255  CE1 TYR A 279     -12.893  -1.923  24.007  1.00  0.96           C  
ATOM   4256  HE1 TYR A 279     -12.973  -2.984  24.188  1.00  0.96           H  
ATOM   4257  CE2 TYR A 279     -11.698   0.166  24.346  1.00  0.96           C  
ATOM   4258  HE2 TYR A 279     -10.887   0.713  24.804  1.00  0.96           H  
ATOM   4259  OH  TYR A 279     -10.985  -1.857  25.436  1.00  0.96           O  
ATOM   4260  HH  TYR A 279     -10.408  -1.256  25.913  1.00  0.96           H  
ATOM   4261  CZ  TYR A 279     -11.850  -1.208  24.618  1.00  0.96           C  
ATOM   4262  N   PHE A 280     -16.809  -0.018  19.364  1.00  0.97           N  
ATOM   4263  H   PHE A 280     -16.708  -1.006  19.551  1.00  0.97           H  
ATOM   4264  CA  PHE A 280     -18.124   0.433  18.924  1.00  0.97           C  
ATOM   4265  HA  PHE A 280     -18.049   1.438  18.508  1.00  0.97           H  
ATOM   4266  C   PHE A 280     -19.039   0.479  20.158  1.00  0.97           C  
ATOM   4267  CB  PHE A 280     -18.609  -0.504  17.814  1.00  0.97           C  
ATOM   4268  HB2 PHE A 280     -17.794  -0.656  17.107  1.00  0.97           H  
ATOM   4269  HB3 PHE A 280     -18.848  -1.481  18.234  1.00  0.97           H  
ATOM   4270  O   PHE A 280     -19.524  -0.549  20.639  1.00  0.97           O  
ATOM   4271  CG  PHE A 280     -19.796   0.020  17.036  1.00  0.97           C  
ATOM   4272  CD1 PHE A 280     -21.103  -0.373  17.376  1.00  0.97           C  
ATOM   4273  HD1 PHE A 280     -21.270  -1.025  18.221  1.00  0.97           H  
ATOM   4274  CD2 PHE A 280     -19.583   0.867  15.933  1.00  0.97           C  
ATOM   4275  HD2 PHE A 280     -18.582   1.178  15.672  1.00  0.97           H  
ATOM   4276  CE1 PHE A 280     -22.188   0.051  16.589  1.00  0.97           C  
ATOM   4277  HE1 PHE A 280     -23.189  -0.273  16.834  1.00  0.97           H  
ATOM   4278  CE2 PHE A 280     -20.668   1.293  15.150  1.00  0.97           C  
ATOM   4279  HE2 PHE A 280     -20.498   1.933  14.297  1.00  0.97           H  
ATOM   4280  CZ  PHE A 280     -21.971   0.874  15.471  1.00  0.97           C  
ATOM   4281  HZ  PHE A 280     -22.804   1.194  14.863  1.00  0.97           H  
ATOM   4282  N   GLN A 281     -19.172   1.670  20.745  1.00  0.95           N  
ATOM   4283  H   GLN A 281     -18.811   2.480  20.262  1.00  0.95           H  
ATOM   4284  CA  GLN A 281     -19.657   1.876  22.109  1.00  0.95           C  
ATOM   4285  HA  GLN A 281     -19.741   0.912  22.611  1.00  0.95           H  
ATOM   4286  C   GLN A 281     -21.039   2.532  22.122  1.00  0.95           C  
ATOM   4287  CB  GLN A 281     -18.614   2.707  22.881  1.00  0.95           C  
ATOM   4288  HB2 GLN A 281     -18.438   3.648  22.361  1.00  0.95           H  
ATOM   4289  HB3 GLN A 281     -17.679   2.147  22.911  1.00  0.95           H  
ATOM   4290  O   GLN A 281     -21.217   3.648  21.641  1.00  0.95           O  
ATOM   4291  CG  GLN A 281     -19.064   3.009  24.320  1.00  0.95           C  
ATOM   4292  HG2 GLN A 281     -19.940   3.657  24.295  1.00  0.95           H  
ATOM   4293  HG3 GLN A 281     -19.345   2.078  24.811  1.00  0.95           H  
ATOM   4294  CD  GLN A 281     -18.004   3.700  25.178  1.00  0.95           C  
ATOM   4295  NE2 GLN A 281     -18.359   4.067  26.389  1.00  0.95           N  
ATOM   4296 HE21 GLN A 281     -17.659   4.502  26.973  1.00  0.95           H  
ATOM   4297 HE22 GLN A 281     -19.292   3.874  26.724  1.00  0.95           H  
ATOM   4298  OE1 GLN A 281     -16.836   3.855  24.838  1.00  0.95           O  
ATOM   4299  N   TYR A 282     -22.023   1.875  22.733  1.00  0.95           N  
ATOM   4300  H   TYR A 282     -21.834   0.972  23.143  1.00  0.95           H  
ATOM   4301  CA  TYR A 282     -23.363   2.443  22.873  1.00  0.95           C  
ATOM   4302  HA  TYR A 282     -23.633   2.907  21.924  1.00  0.95           H  
ATOM   4303  C   TYR A 282     -23.398   3.532  23.957  1.00  0.95           C  
ATOM   4304  CB  TYR A 282     -24.389   1.337  23.134  1.00  0.95           C  
ATOM   4305  HB2 TYR A 282     -25.299   1.808  23.507  1.00  0.95           H  
ATOM   4306  HB3 TYR A 282     -24.018   0.690  23.929  1.00  0.95           H  
ATOM   4307  O   TYR A 282     -23.002   3.309  25.104  1.00  0.95           O  
ATOM   4308  CG  TYR A 282     -24.747   0.498  21.916  1.00  0.95           C  
ATOM   4309  CD1 TYR A 282     -26.053   0.560  21.393  1.00  0.95           C  
ATOM   4310  HD1 TYR A 282     -26.779   1.218  21.847  1.00  0.95           H  
ATOM   4311  CD2 TYR A 282     -23.799  -0.353  21.311  1.00  0.95           C  
ATOM   4312  HD2 TYR A 282     -22.787  -0.407  21.684  1.00  0.95           H  
ATOM   4313  CE1 TYR A 282     -26.418  -0.236  20.292  1.00  0.95           C  
ATOM   4314  HE1 TYR A 282     -27.424  -0.212  19.901  1.00  0.95           H  
ATOM   4315  CE2 TYR A 282     -24.147  -1.118  20.183  1.00  0.95           C  
ATOM   4316  HE2 TYR A 282     -23.410  -1.741  19.699  1.00  0.95           H  
ATOM   4317  OH  TYR A 282     -25.793  -1.783  18.579  1.00  0.95           O  
ATOM   4318  HH  TYR A 282     -25.037  -2.194  18.153  1.00  0.95           H  
ATOM   4319  CZ  TYR A 282     -25.459  -1.065  19.678  1.00  0.95           C  
ATOM   4320  N   ILE A 283     -23.922   4.708  23.607  1.00  0.93           N  
ATOM   4321  H   ILE A 283     -24.206   4.818  22.644  1.00  0.93           H  
ATOM   4322  CA  ILE A 283     -24.143   5.833  24.522  1.00  0.93           C  
ATOM   4323  HA  ILE A 283     -23.199   6.053  25.020  1.00  0.93           H  
ATOM   4324  C   ILE A 283     -25.163   5.423  25.593  1.00  0.93           C  
ATOM   4325  CB  ILE A 283     -24.588   7.103  23.754  1.00  0.93           C  
ATOM   4326  HB  ILE A 283     -25.485   6.863  23.183  1.00  0.93           H  
ATOM   4327  O   ILE A 283     -26.168   4.774  25.303  1.00  0.93           O  
ATOM   4328  CG1 ILE A 283     -23.482   7.554  22.772  1.00  0.93           C  
ATOM   4329 HG12 ILE A 283     -23.194   6.716  22.137  1.00  0.93           H  
ATOM   4330 HG13 ILE A 283     -22.600   7.855  23.338  1.00  0.93           H  
ATOM   4331  CG2 ILE A 283     -24.922   8.254  24.726  1.00  0.93           C  
ATOM   4332 HG21 ILE A 283     -24.048   8.501  25.329  1.00  0.93           H  
ATOM   4333 HG22 ILE A 283     -25.230   9.142  24.174  1.00  0.93           H  
ATOM   4334 HG23 ILE A 283     -25.754   7.984  25.376  1.00  0.93           H  
ATOM   4335  CD1 ILE A 283     -23.890   8.705  21.842  1.00  0.93           C  
ATOM   4336 HD11 ILE A 283     -23.966   9.639  22.398  1.00  0.93           H  
ATOM   4337 HD12 ILE A 283     -24.847   8.478  21.372  1.00  0.93           H  
ATOM   4338 HD13 ILE A 283     -23.137   8.828  21.064  1.00  0.93           H  
ATOM   4339  N   GLY A 284     -24.911   5.837  26.837  1.00  0.84           N  
ATOM   4340  H   GLY A 284     -24.085   6.400  26.981  1.00  0.84           H  
ATOM   4341  CA  GLY A 284     -25.744   5.516  28.003  1.00  0.84           C  
ATOM   4342  HA2 GLY A 284     -26.735   5.203  27.675  1.00  0.84           H  
ATOM   4343  HA3 GLY A 284     -25.856   6.413  28.612  1.00  0.84           H  
ATOM   4344  C   GLY A 284     -25.181   4.408  28.897  1.00  0.84           C  
ATOM   4345  O   GLY A 284     -25.642   4.264  30.024  1.00  0.84           O  
ATOM   4346  N   ASN A 285     -24.140   3.701  28.446  1.00  0.68           N  
ATOM   4347  H   ASN A 285     -23.853   3.835  27.487  1.00  0.68           H  
ATOM   4348  CA  ASN A 285     -23.426   2.683  29.226  1.00  0.68           C  
ATOM   4349  HA  ASN A 285     -23.997   2.461  30.127  1.00  0.68           H  
ATOM   4350  C   ASN A 285     -22.052   3.138  29.741  1.00  0.68           C  
ATOM   4351  CB  ASN A 285     -23.336   1.394  28.401  1.00  0.68           C  
ATOM   4352  HB2 ASN A 285     -22.477   0.808  28.727  1.00  0.68           H  
ATOM   4353  HB3 ASN A 285     -23.188   1.624  27.345  1.00  0.68           H  
ATOM   4354  O   ASN A 285     -21.267   2.320  30.210  1.00  0.68           O  
ATOM   4355  CG  ASN A 285     -24.548   0.505  28.555  1.00  0.68           C  
ATOM   4356  ND2 ASN A 285     -24.390  -0.717  28.131  1.00  0.68           N  
ATOM   4357 HD21 ASN A 285     -25.189  -1.334  28.091  1.00  0.68           H  
ATOM   4358 HD22 ASN A 285     -23.498  -1.007  27.757  1.00  0.68           H  
ATOM   4359  OD1 ASN A 285     -25.607   0.862  29.044  1.00  0.68           O  
ATOM   4360  N   GLU A 286     -21.759   4.438  29.698  1.00  0.65           N  
ATOM   4361  H   GLU A 286     -22.440   5.068  29.300  1.00  0.65           H  
ATOM   4362  CA  GLU A 286     -20.451   4.999  30.081  1.00  0.65           C  
ATOM   4363  HA  GLU A 286     -19.673   4.550  29.464  1.00  0.65           H  
ATOM   4364  C   GLU A 286     -20.060   4.725  31.546  1.00  0.65           C  
ATOM   4365  CB  GLU A 286     -20.468   6.516  29.830  1.00  0.65           C  
ATOM   4366  HB2 GLU A 286     -19.512   6.931  30.150  1.00  0.65           H  
ATOM   4367  HB3 GLU A 286     -21.259   6.959  30.434  1.00  0.65           H  
ATOM   4368  O   GLU A 286     -18.892   4.827  31.905  1.00  0.65           O  
ATOM   4369  CG  GLU A 286     -20.690   6.881  28.351  1.00  0.65           C  
ATOM   4370  HG2 GLU A 286     -21.630   6.445  28.012  1.00  0.65           H  
ATOM   4371  HG3 GLU A 286     -19.885   6.444  27.760  1.00  0.65           H  
ATOM   4372  CD  GLU A 286     -20.744   8.397  28.100  1.00  0.65           C  
ATOM   4373  OE1 GLU A 286     -21.005   8.761  26.932  1.00  0.65           O  
ATOM   4374  OE2 GLU A 286     -20.592   9.177  29.067  1.00  0.65           O  
ATOM   4375  N   THR A 287     -21.022   4.371  32.403  1.00  0.60           N  
ATOM   4376  H   THR A 287     -21.967   4.295  32.054  1.00  0.60           H  
ATOM   4377  CA  THR A 287     -20.798   4.048  33.821  1.00  0.60           C  
ATOM   4378  HA  THR A 287     -19.861   4.501  34.143  1.00  0.60           H  
ATOM   4379  C   THR A 287     -20.661   2.552  34.106  1.00  0.60           C  
ATOM   4380  CB  THR A 287     -21.922   4.629  34.687  1.00  0.60           C  
ATOM   4381  HB  THR A 287     -21.803   4.293  35.717  1.00  0.60           H  
ATOM   4382  O   THR A 287     -20.371   2.179  35.244  1.00  0.60           O  
ATOM   4383  CG2 THR A 287     -21.917   6.158  34.677  1.00  0.60           C  
ATOM   4384 HG21 THR A 287     -20.940   6.519  34.998  1.00  0.60           H  
ATOM   4385 HG22 THR A 287     -22.676   6.535  35.361  1.00  0.60           H  
ATOM   4386 HG23 THR A 287     -22.117   6.530  33.672  1.00  0.60           H  
ATOM   4387  OG1 THR A 287     -23.182   4.213  34.203  1.00  0.60           O  
ATOM   4388  HG1 THR A 287     -23.857   4.706  34.674  1.00  0.60           H  
ATOM   4389  N   VAL A 288     -20.869   1.687  33.110  1.00  0.62           N  
ATOM   4390  H   VAL A 288     -20.984   2.047  32.173  1.00  0.62           H  
ATOM   4391  CA  VAL A 288     -20.724   0.237  33.263  1.00  0.62           C  
ATOM   4392  HA  VAL A 288     -20.952  -0.017  34.298  1.00  0.62           H  
ATOM   4393  C   VAL A 288     -19.272  -0.126  32.939  1.00  0.62           C  
ATOM   4394  CB  VAL A 288     -21.723  -0.542  32.384  1.00  0.62           C  
ATOM   4395  HB  VAL A 288     -21.474  -0.407  31.331  1.00  0.62           H  
ATOM   4396  O   VAL A 288     -18.798   0.275  31.872  1.00  0.62           O  
ATOM   4397  CG1 VAL A 288     -21.708  -2.041  32.714  1.00  0.62           C  
ATOM   4398 HG11 VAL A 288     -21.961  -2.204  33.762  1.00  0.62           H  
ATOM   4399 HG12 VAL A 288     -22.425  -2.564  32.081  1.00  0.62           H  
ATOM   4400 HG13 VAL A 288     -20.722  -2.458  32.511  1.00  0.62           H  
ATOM   4401  CG2 VAL A 288     -23.163  -0.054  32.612  1.00  0.62           C  
ATOM   4402 HG21 VAL A 288     -23.261   0.983  32.292  1.00  0.62           H  
ATOM   4403 HG22 VAL A 288     -23.854  -0.652  32.018  1.00  0.62           H  
ATOM   4404 HG23 VAL A 288     -23.425  -0.132  33.667  1.00  0.62           H  
ATOM   4405  N   PRO A 289     -18.561  -0.857  33.826  1.00  0.69           N  
ATOM   4406  CA  PRO A 289     -17.255  -1.421  33.501  1.00  0.69           C  
ATOM   4407  HA  PRO A 289     -16.519  -0.619  33.452  1.00  0.69           H  
ATOM   4408  C   PRO A 289     -17.317  -2.157  32.163  1.00  0.69           C  
ATOM   4409  CB  PRO A 289     -16.913  -2.389  34.641  1.00  0.69           C  
ATOM   4410  HB2 PRO A 289     -17.233  -3.399  34.385  1.00  0.69           H  
ATOM   4411  HB3 PRO A 289     -15.847  -2.379  34.869  1.00  0.69           H  
ATOM   4412  O   PRO A 289     -18.338  -2.786  31.870  1.00  0.69           O  
ATOM   4413  CG  PRO A 289     -17.750  -1.881  35.812  1.00  0.69           C  
ATOM   4414  HG2 PRO A 289     -18.000  -2.681  36.509  1.00  0.69           H  
ATOM   4415  HG3 PRO A 289     -17.213  -1.081  36.321  1.00  0.69           H  
ATOM   4416  CD  PRO A 289     -18.993  -1.308  35.139  1.00  0.69           C  
ATOM   4417  HD2 PRO A 289     -19.389  -0.483  35.732  1.00  0.69           H  
ATOM   4418  HD3 PRO A 289     -19.743  -2.091  35.023  1.00  0.69           H  
ATOM   4419  N   ASP A 290     -16.244  -2.078  31.375  1.00  0.69           N  
ATOM   4420  H   ASP A 290     -15.465  -1.492  31.637  1.00  0.69           H  
ATOM   4421  CA  ASP A 290     -16.134  -2.820  30.121  1.00  0.69           C  
ATOM   4422  HA  ASP A 290     -16.808  -2.363  29.397  1.00  0.69           H  
ATOM   4423  C   ASP A 290     -16.540  -4.292  30.379  1.00  0.69           C  
ATOM   4424  CB  ASP A 290     -14.698  -2.722  29.568  1.00  0.69           C  
ATOM   4425  HB2 ASP A 290     -14.618  -3.421  28.736  1.00  0.69           H  
ATOM   4426  HB3 ASP A 290     -14.000  -3.048  30.340  1.00  0.69           H  
ATOM   4427  O   ASP A 290     -16.020  -4.912  31.315  1.00  0.69           O  
ATOM   4428  CG  ASP A 290     -14.275  -1.324  29.066  1.00  0.69           C  
ATOM   4429  OD1 ASP A 290     -15.147  -0.482  28.759  1.00  0.69           O  
ATOM   4430  OD2 ASP A 290     -13.053  -1.062  28.988  1.00  0.69           O  
ATOM   4431  N   PRO A 291     -17.527  -4.843  29.647  1.00  0.70           N  
ATOM   4432  CA  PRO A 291     -17.978  -6.207  29.861  1.00  0.70           C  
ATOM   4433  HA  PRO A 291     -18.309  -6.337  30.892  1.00  0.70           H  
ATOM   4434  C   PRO A 291     -16.815  -7.147  29.572  1.00  0.70           C  
ATOM   4435  CB  PRO A 291     -19.150  -6.422  28.896  1.00  0.70           C  
ATOM   4436  HB2 PRO A 291     -19.203  -7.448  28.534  1.00  0.70           H  
ATOM   4437  HB3 PRO A 291     -20.081  -6.138  29.387  1.00  0.70           H  
ATOM   4438  O   PRO A 291     -16.131  -6.989  28.569  1.00  0.70           O  
ATOM   4439  CG  PRO A 291     -18.848  -5.437  27.770  1.00  0.70           C  
ATOM   4440  HG2 PRO A 291     -19.752  -5.128  27.245  1.00  0.70           H  
ATOM   4441  HG3 PRO A 291     -18.142  -5.885  27.071  1.00  0.70           H  
ATOM   4442  CD  PRO A 291     -18.201  -4.268  28.506  1.00  0.70           C  
ATOM   4443  HD2 PRO A 291     -18.969  -3.592  28.883  1.00  0.70           H  
ATOM   4444  HD3 PRO A 291     -17.501  -3.752  27.849  1.00  0.70           H  
ATOM   4445  N   ASP A 292     -16.609  -8.142  30.426  1.00  0.78           N  
ATOM   4446  H   ASP A 292     -17.169  -8.209  31.264  1.00  0.78           H  
ATOM   4447  CA  ASP A 292     -15.587  -9.160  30.209  1.00  0.78           C  
ATOM   4448  HA  ASP A 292     -14.980  -8.875  29.350  1.00  0.78           H  
ATOM   4449  C   ASP A 292     -16.272 -10.516  29.943  1.00  0.78           C  
ATOM   4450  CB  ASP A 292     -14.620  -9.179  31.400  1.00  0.78           C  
ATOM   4451  HB2 ASP A 292     -15.147  -9.527  32.289  1.00  0.78           H  
ATOM   4452  HB3 ASP A 292     -14.274  -8.163  31.588  1.00  0.78           H  
ATOM   4453  O   ASP A 292     -16.966 -11.021  30.836  1.00  0.78           O  
ATOM   4454  CG  ASP A 292     -13.391 -10.062  31.154  1.00  0.78           C  
ATOM   4455  OD1 ASP A 292     -13.175 -10.472  29.990  1.00  0.78           O  
ATOM   4456  OD2 ASP A 292     -12.680 -10.331  32.149  1.00  0.78           O  
ATOM   4457  N   PRO A 293     -16.160 -11.103  28.732  1.00  0.89           N  
ATOM   4458  CA  PRO A 293     -15.431 -10.600  27.563  1.00  0.89           C  
ATOM   4459  HA  PRO A 293     -14.492 -10.130  27.857  1.00  0.89           H  
ATOM   4460  C   PRO A 293     -16.249  -9.607  26.716  1.00  0.89           C  
ATOM   4461  CB  PRO A 293     -15.081 -11.856  26.765  1.00  0.89           C  
ATOM   4462  HB2 PRO A 293     -14.183 -12.310  27.184  1.00  0.89           H  
ATOM   4463  HB3 PRO A 293     -14.942 -11.648  25.704  1.00  0.89           H  
ATOM   4464  O   PRO A 293     -17.469  -9.738  26.572  1.00  0.89           O  
ATOM   4465  CG  PRO A 293     -16.281 -12.768  27.018  1.00  0.89           C  
ATOM   4466  HG2 PRO A 293     -16.018 -13.820  26.908  1.00  0.89           H  
ATOM   4467  HG3 PRO A 293     -17.091 -12.504  26.338  1.00  0.89           H  
ATOM   4468  CD  PRO A 293     -16.685 -12.433  28.454  1.00  0.89           C  
ATOM   4469  HD2 PRO A 293     -16.228 -13.145  29.141  1.00  0.89           H  
ATOM   4470  HD3 PRO A 293     -17.770 -12.451  28.561  1.00  0.89           H  
ATOM   4471  N   ILE A 294     -15.562  -8.662  26.066  1.00  0.94           N  
ATOM   4472  H   ILE A 294     -14.572  -8.577  26.248  1.00  0.94           H  
ATOM   4473  CA  ILE A 294     -16.148  -7.826  25.008  1.00  0.94           C  
ATOM   4474  HA  ILE A 294     -17.119  -7.478  25.359  1.00  0.94           H  
ATOM   4475  C   ILE A 294     -16.308  -8.694  23.745  1.00  0.94           C  
ATOM   4476  CB  ILE A 294     -15.291  -6.573  24.723  1.00  0.94           C  
ATOM   4477  HB  ILE A 294     -14.304  -6.913  24.410  1.00  0.94           H  
ATOM   4478  O   ILE A 294     -15.340  -9.340  23.333  1.00  0.94           O  
ATOM   4479  CG1 ILE A 294     -15.106  -5.736  26.005  1.00  0.94           C  
ATOM   4480 HG12 ILE A 294     -16.077  -5.437  26.399  1.00  0.94           H  
ATOM   4481 HG13 ILE A 294     -14.589  -6.347  26.745  1.00  0.94           H  
ATOM   4482  CG2 ILE A 294     -15.901  -5.726  23.586  1.00  0.94           C  
ATOM   4483 HG21 ILE A 294     -15.241  -4.893  23.342  1.00  0.94           H  
ATOM   4484 HG22 ILE A 294     -16.002  -6.319  22.677  1.00  0.94           H  
ATOM   4485 HG23 ILE A 294     -16.877  -5.346  23.888  1.00  0.94           H  
ATOM   4486  CD1 ILE A 294     -14.256  -4.485  25.828  1.00  0.94           C  
ATOM   4487 HD11 ILE A 294     -13.992  -4.075  26.803  1.00  0.94           H  
ATOM   4488 HD12 ILE A 294     -14.810  -3.731  25.268  1.00  0.94           H  
ATOM   4489 HD13 ILE A 294     -13.333  -4.759  25.317  1.00  0.94           H  
ATOM   4490  N   PRO A 295     -17.493  -8.733  23.103  1.00  0.96           N  
ATOM   4491  CA  PRO A 295     -17.699  -9.515  21.886  1.00  0.96           C  
ATOM   4492  HA  PRO A 295     -17.564 -10.568  22.135  1.00  0.96           H  
ATOM   4493  C   PRO A 295     -16.731  -9.132  20.757  1.00  0.96           C  
ATOM   4494  CB  PRO A 295     -19.158  -9.277  21.485  1.00  0.96           C  
ATOM   4495  HB2 PRO A 295     -19.599 -10.157  21.017  1.00  0.96           H  
ATOM   4496  HB3 PRO A 295     -19.226  -8.416  20.821  1.00  0.96           H  
ATOM   4497  O   PRO A 295     -16.523  -7.946  20.490  1.00  0.96           O  
ATOM   4498  CG  PRO A 295     -19.837  -8.932  22.808  1.00  0.96           C  
ATOM   4499  HG2 PRO A 295     -20.071  -9.847  23.352  1.00  0.96           H  
ATOM   4500  HG3 PRO A 295     -20.732  -8.328  22.661  1.00  0.96           H  
ATOM   4501  CD  PRO A 295     -18.752  -8.159  23.551  1.00  0.96           C  
ATOM   4502  HD2 PRO A 295     -18.785  -7.107  23.268  1.00  0.96           H  
ATOM   4503  HD3 PRO A 295     -18.895  -8.273  24.626  1.00  0.96           H  
ATOM   4504  N   PHE A 296     -16.205 -10.145  20.063  1.00  0.98           N  
ATOM   4505  H   PHE A 296     -16.458 -11.085  20.331  1.00  0.98           H  
ATOM   4506  CA  PHE A 296     -15.299 -10.026  18.915  1.00  0.98           C  
ATOM   4507  HA  PHE A 296     -14.960  -8.993  18.846  1.00  0.98           H  
ATOM   4508  C   PHE A 296     -16.016 -10.415  17.608  1.00  0.98           C  
ATOM   4509  CB  PHE A 296     -14.071 -10.925  19.145  1.00  0.98           C  
ATOM   4510  HB2 PHE A 296     -14.235 -11.903  18.691  1.00  0.98           H  
ATOM   4511  HB3 PHE A 296     -13.939 -11.090  20.214  1.00  0.98           H  
ATOM   4512  O   PHE A 296     -16.840 -11.334  17.642  1.00  0.98           O  
ATOM   4513  CG  PHE A 296     -12.788 -10.329  18.614  1.00  0.98           C  
ATOM   4514  CD1 PHE A 296     -12.334 -10.587  17.306  1.00  0.98           C  
ATOM   4515  HD1 PHE A 296     -12.874 -11.268  16.665  1.00  0.98           H  
ATOM   4516  CD2 PHE A 296     -12.045  -9.490  19.455  1.00  0.98           C  
ATOM   4517  HD2 PHE A 296     -12.349  -9.340  20.481  1.00  0.98           H  
ATOM   4518  CE1 PHE A 296     -11.175  -9.952  16.823  1.00  0.98           C  
ATOM   4519  HE1 PHE A 296     -10.832 -10.139  15.817  1.00  0.98           H  
ATOM   4520  CE2 PHE A 296     -10.883  -8.876  18.985  1.00  0.98           C  
ATOM   4521  HE2 PHE A 296     -10.307  -8.266  19.666  1.00  0.98           H  
ATOM   4522  CZ  PHE A 296     -10.457  -9.085  17.666  1.00  0.98           C  
ATOM   4523  HZ  PHE A 296      -9.559  -8.593  17.324  1.00  0.98           H  
ATOM   4524  N   PRO A 297     -15.755  -9.755  16.462  1.00  0.98           N  
ATOM   4525  CA  PRO A 297     -16.291 -10.206  15.177  1.00  0.98           C  
ATOM   4526  HA  PRO A 297     -17.372 -10.332  15.244  1.00  0.98           H  
ATOM   4527  C   PRO A 297     -15.671 -11.543  14.750  1.00  0.98           C  
ATOM   4528  CB  PRO A 297     -15.970  -9.089  14.181  1.00  0.98           C  
ATOM   4529  HB2 PRO A 297     -16.778  -8.357  14.176  1.00  0.98           H  
ATOM   4530  HB3 PRO A 297     -15.800  -9.468  13.173  1.00  0.98           H  
ATOM   4531  O   PRO A 297     -14.499 -11.806  15.006  1.00  0.98           O  
ATOM   4532  CG  PRO A 297     -14.709  -8.459  14.767  1.00  0.98           C  
ATOM   4533  HG2 PRO A 297     -14.590  -7.421  14.456  1.00  0.98           H  
ATOM   4534  HG3 PRO A 297     -13.840  -9.049  14.477  1.00  0.98           H  
ATOM   4535  CD  PRO A 297     -14.919  -8.574  16.274  1.00  0.98           C  
ATOM   4536  HD2 PRO A 297     -15.448  -7.691  16.632  1.00  0.98           H  
ATOM   4537  HD3 PRO A 297     -13.957  -8.655  16.781  1.00  0.98           H  
ATOM   4538  N   SER A 298     -16.440 -12.384  14.058  1.00  0.97           N  
ATOM   4539  H   SER A 298     -17.381 -12.105  13.820  1.00  0.97           H  
ATOM   4540  CA  SER A 298     -15.910 -13.606  13.444  1.00  0.97           C  
ATOM   4541  HA  SER A 298     -15.181 -14.064  14.113  1.00  0.97           H  
ATOM   4542  C   SER A 298     -15.202 -13.251  12.135  1.00  0.97           C  
ATOM   4543  CB  SER A 298     -17.037 -14.621  13.230  1.00  0.97           C  
ATOM   4544  HB2 SER A 298     -17.801 -14.201  12.576  1.00  0.97           H  
ATOM   4545  HB3 SER A 298     -17.488 -14.858  14.193  1.00  0.97           H  
ATOM   4546  O   SER A 298     -15.847 -13.156  11.093  1.00  0.97           O  
ATOM   4547  OG  SER A 298     -16.527 -15.807  12.659  1.00  0.97           O  
ATOM   4548  HG  SER A 298     -16.377 -15.627  11.728  1.00  0.97           H  
ATOM   4549  N   LEU A 299     -13.888 -13.027  12.194  1.00  0.98           N  
ATOM   4550  H   LEU A 299     -13.426 -13.100  13.089  1.00  0.98           H  
ATOM   4551  CA  LEU A 299     -13.058 -12.758  11.017  1.00  0.98           C  
ATOM   4552  HA  LEU A 299     -13.703 -12.343  10.242  1.00  0.98           H  
ATOM   4553  C   LEU A 299     -12.441 -14.059  10.470  1.00  0.98           C  
ATOM   4554  CB  LEU A 299     -11.982 -11.702  11.337  1.00  0.98           C  
ATOM   4555  HB2 LEU A 299     -11.398 -11.520  10.435  1.00  0.98           H  
ATOM   4556  HB3 LEU A 299     -11.305 -12.109  12.088  1.00  0.98           H  
ATOM   4557  O   LEU A 299     -12.190 -14.984  11.249  1.00  0.98           O  
ATOM   4558  CG  LEU A 299     -12.533 -10.356  11.846  1.00  0.98           C  
ATOM   4559  HG  LEU A 299     -13.053 -10.518  12.790  1.00  0.98           H  
ATOM   4560  CD1 LEU A 299     -11.404  -9.360  12.099  1.00  0.98           C  
ATOM   4561 HD11 LEU A 299     -10.681  -9.789  12.793  1.00  0.98           H  
ATOM   4562 HD12 LEU A 299     -11.803  -8.437  12.519  1.00  0.98           H  
ATOM   4563 HD13 LEU A 299     -10.896  -9.127  11.163  1.00  0.98           H  
ATOM   4564  CD2 LEU A 299     -13.510  -9.708  10.863  1.00  0.98           C  
ATOM   4565 HD21 LEU A 299     -13.038  -9.599   9.886  1.00  0.98           H  
ATOM   4566 HD22 LEU A 299     -13.799  -8.725  11.234  1.00  0.98           H  
ATOM   4567 HD23 LEU A 299     -14.408 -10.320  10.772  1.00  0.98           H  
ATOM   4568  N   PRO A 300     -12.200 -14.158   9.150  1.00  0.98           N  
ATOM   4569  CA  PRO A 300     -11.486 -15.291   8.570  1.00  0.98           C  
ATOM   4570  HA  PRO A 300     -12.062 -16.196   8.761  1.00  0.98           H  
ATOM   4571  C   PRO A 300     -10.066 -15.477   9.115  1.00  0.98           C  
ATOM   4572  CB  PRO A 300     -11.449 -15.030   7.068  1.00  0.98           C  
ATOM   4573  HB2 PRO A 300     -10.539 -14.489   6.809  1.00  0.98           H  
ATOM   4574  HB3 PRO A 300     -11.498 -15.970   6.518  1.00  0.98           H  
ATOM   4575  O   PRO A 300      -9.471 -14.567   9.690  1.00  0.98           O  
ATOM   4576  CG  PRO A 300     -12.662 -14.136   6.832  1.00  0.98           C  
ATOM   4577  HG2 PRO A 300     -13.563 -14.749   6.786  1.00  0.98           H  
ATOM   4578  HG3 PRO A 300     -12.557 -13.530   5.932  1.00  0.98           H  
ATOM   4579  CD  PRO A 300     -12.685 -13.280   8.094  1.00  0.98           C  
ATOM   4580  HD2 PRO A 300     -13.703 -12.935   8.275  1.00  0.98           H  
ATOM   4581  HD3 PRO A 300     -12.008 -12.433   7.986  1.00  0.98           H  
ATOM   4582  N   GLY A 301      -9.507 -16.670   8.895  1.00  0.98           N  
ATOM   4583  H   GLY A 301     -10.014 -17.341   8.336  1.00  0.98           H  
ATOM   4584  CA  GLY A 301      -8.101 -16.937   9.195  1.00  0.98           C  
ATOM   4585  HA2 GLY A 301      -7.908 -16.691  10.239  1.00  0.98           H  
ATOM   4586  HA3 GLY A 301      -7.881 -17.993   9.035  1.00  0.98           H  
ATOM   4587  C   GLY A 301      -7.165 -16.109   8.312  1.00  0.98           C  
ATOM   4588  O   GLY A 301      -7.495 -15.797   7.168  1.00  0.98           O  
ATOM   4589  N   THR A 302      -5.970 -15.807   8.822  1.00  0.97           N  
ATOM   4590  H   THR A 302      -5.736 -16.110   9.756  1.00  0.97           H  
ATOM   4591  CA  THR A 302      -4.990 -14.942   8.142  1.00  0.97           C  
ATOM   4592  HA  THR A 302      -5.463 -13.981   7.941  1.00  0.97           H  
ATOM   4593  C   THR A 302      -4.515 -15.482   6.791  1.00  0.97           C  
ATOM   4594  CB  THR A 302      -3.762 -14.690   9.031  1.00  0.97           C  
ATOM   4595  HB  THR A 302      -3.031 -14.104   8.475  1.00  0.97           H  
ATOM   4596  O   THR A 302      -4.010 -14.716   5.988  1.00  0.97           O  
ATOM   4597  CG2 THR A 302      -4.098 -13.958  10.332  1.00  0.97           C  
ATOM   4598 HG21 THR A 302      -4.636 -13.036  10.112  1.00  0.97           H  
ATOM   4599 HG22 THR A 302      -4.718 -14.581  10.976  1.00  0.97           H  
ATOM   4600 HG23 THR A 302      -3.177 -13.701  10.856  1.00  0.97           H  
ATOM   4601  OG1 THR A 302      -3.187 -15.921   9.421  1.00  0.97           O  
ATOM   4602  HG1 THR A 302      -2.313 -15.712   9.761  1.00  0.97           H  
ATOM   4603  N   ASN A 303      -4.702 -16.771   6.504  1.00  0.95           N  
ATOM   4604  H   ASN A 303      -5.117 -17.357   7.214  1.00  0.95           H  
ATOM   4605  CA  ASN A 303      -4.311 -17.421   5.249  1.00  0.95           C  
ATOM   4606  HA  ASN A 303      -3.853 -16.678   4.596  1.00  0.95           H  
ATOM   4607  C   ASN A 303      -5.500 -17.996   4.452  1.00  0.95           C  
ATOM   4608  CB  ASN A 303      -3.240 -18.473   5.570  1.00  0.95           C  
ATOM   4609  HB2 ASN A 303      -2.867 -18.889   4.634  1.00  0.95           H  
ATOM   4610  HB3 ASN A 303      -2.403 -17.982   6.067  1.00  0.95           H  
ATOM   4611  O   ASN A 303      -5.306 -18.801   3.536  1.00  0.95           O  
ATOM   4612  CG  ASN A 303      -3.729 -19.614   6.448  1.00  0.95           C  
ATOM   4613  ND2 ASN A 303      -2.877 -20.581   6.693  1.00  0.95           N  
ATOM   4614 HD21 ASN A 303      -3.191 -21.307   7.321  1.00  0.95           H  
ATOM   4615 HD22 ASN A 303      -1.940 -20.514   6.321  1.00  0.95           H  
ATOM   4616  OD1 ASN A 303      -4.842 -19.666   6.954  1.00  0.95           O  
ATOM   4617  N   ASP A 304      -6.737 -17.623   4.795  1.00  0.95           N  
ATOM   4618  H   ASP A 304      -6.860 -16.927   5.517  1.00  0.95           H  
ATOM   4619  CA  ASP A 304      -7.927 -18.112   4.097  1.00  0.95           C  
ATOM   4620  HA  ASP A 304      -7.736 -19.137   3.780  1.00  0.95           H  
ATOM   4621  C   ASP A 304      -8.206 -17.279   2.837  1.00  0.95           C  
ATOM   4622  CB  ASP A 304      -9.132 -18.174   5.046  1.00  0.95           C  
ATOM   4623  HB2 ASP A 304      -8.829 -18.676   5.965  1.00  0.95           H  
ATOM   4624  HB3 ASP A 304      -9.456 -17.165   5.301  1.00  0.95           H  
ATOM   4625  O   ASP A 304      -8.744 -16.176   2.899  1.00  0.95           O  
ATOM   4626  CG  ASP A 304     -10.306 -18.954   4.436  1.00  0.95           C  
ATOM   4627  OD1 ASP A 304     -10.221 -19.362   3.249  1.00  0.95           O  
ATOM   4628  OD2 ASP A 304     -11.304 -19.145   5.166  1.00  0.95           O  
ATOM   4629  N   SER A 305      -7.811 -17.801   1.673  1.00  0.94           N  
ATOM   4630  H   SER A 305      -7.343 -18.695   1.709  1.00  0.94           H  
ATOM   4631  CA  SER A 305      -7.939 -17.115   0.373  1.00  0.94           C  
ATOM   4632  HA  SER A 305      -7.700 -16.062   0.515  1.00  0.94           H  
ATOM   4633  C   SER A 305      -9.350 -17.163  -0.226  1.00  0.94           C  
ATOM   4634  CB  SER A 305      -6.933 -17.684  -0.633  1.00  0.94           C  
ATOM   4635  HB2 SER A 305      -7.086 -17.213  -1.603  1.00  0.94           H  
ATOM   4636  HB3 SER A 305      -5.922 -17.454  -0.296  1.00  0.94           H  
ATOM   4637  O   SER A 305      -9.647 -16.430  -1.173  1.00  0.94           O  
ATOM   4638  OG  SER A 305      -7.078 -19.090  -0.760  1.00  0.94           O  
ATOM   4639  HG  SER A 305      -6.479 -19.490  -0.125  1.00  0.94           H  
ATOM   4640  N   GLY A 306     -10.245 -17.995   0.318  1.00  0.96           N  
ATOM   4641  H   GLY A 306      -9.983 -18.499   1.153  1.00  0.96           H  
ATOM   4642  CA  GLY A 306     -11.632 -18.078  -0.142  1.00  0.96           C  
ATOM   4643  HA2 GLY A 306     -12.119 -18.910   0.365  1.00  0.96           H  
ATOM   4644  HA3 GLY A 306     -11.643 -18.263  -1.216  1.00  0.96           H  
ATOM   4645  C   GLY A 306     -12.428 -16.796   0.143  1.00  0.96           C  
ATOM   4646  O   GLY A 306     -13.024 -16.242  -0.787  1.00  0.96           O  
ATOM   4647  N   PRO A 307     -12.444 -16.304   1.395  1.00  0.97           N  
ATOM   4648  CA  PRO A 307     -13.142 -15.089   1.801  1.00  0.97           C  
ATOM   4649  HA  PRO A 307     -14.208 -15.271   1.658  1.00  0.97           H  
ATOM   4650  C   PRO A 307     -12.796 -13.817   1.014  1.00  0.97           C  
ATOM   4651  CB  PRO A 307     -12.901 -14.961   3.307  1.00  0.97           C  
ATOM   4652  HB2 PRO A 307     -13.712 -14.416   3.790  1.00  0.97           H  
ATOM   4653  HB3 PRO A 307     -11.959 -14.470   3.550  1.00  0.97           H  
ATOM   4654  O   PRO A 307     -13.744 -13.192   0.531  1.00  0.97           O  
ATOM   4655  CG  PRO A 307     -12.836 -16.422   3.735  1.00  0.97           C  
ATOM   4656  HG2 PRO A 307     -12.315 -16.562   4.683  1.00  0.97           H  
ATOM   4657  HG3 PRO A 307     -13.839 -16.845   3.779  1.00  0.97           H  
ATOM   4658  CD  PRO A 307     -12.059 -17.042   2.586  1.00  0.97           C  
ATOM   4659  HD2 PRO A 307     -12.307 -18.101   2.507  1.00  0.97           H  
ATOM   4660  HD3 PRO A 307     -10.991 -16.912   2.760  1.00  0.97           H  
ATOM   4661  N   PRO A 308     -11.517 -13.442   0.789  1.00  0.97           N  
ATOM   4662  CA  PRO A 308     -11.169 -12.285  -0.040  1.00  0.97           C  
ATOM   4663  HA  PRO A 308     -11.505 -11.374   0.456  1.00  0.97           H  
ATOM   4664  C   PRO A 308     -11.785 -12.360  -1.439  1.00  0.97           C  
ATOM   4665  CB  PRO A 308      -9.637 -12.288  -0.116  1.00  0.97           C  
ATOM   4666  HB2 PRO A 308      -9.284 -12.894  -0.950  1.00  0.97           H  
ATOM   4667  HB3 PRO A 308      -9.238 -11.278  -0.208  1.00  0.97           H  
ATOM   4668  O   PRO A 308     -12.508 -11.460  -1.873  1.00  0.97           O  
ATOM   4669  CG  PRO A 308      -9.216 -12.958   1.184  1.00  0.97           C  
ATOM   4670  HG2 PRO A 308      -8.218 -13.391   1.115  1.00  0.97           H  
ATOM   4671  HG3 PRO A 308      -9.278 -12.248   2.008  1.00  0.97           H  
ATOM   4672  CD  PRO A 308     -10.292 -14.027   1.324  1.00  0.97           C  
ATOM   4673  HD2 PRO A 308     -10.016 -14.893   0.723  1.00  0.97           H  
ATOM   4674  HD3 PRO A 308     -10.373 -14.327   2.369  1.00  0.97           H  
ATOM   4675  N   PHE A 309     -11.584 -13.492  -2.121  1.00  0.96           N  
ATOM   4676  H   PHE A 309     -10.997 -14.201  -1.705  1.00  0.96           H  
ATOM   4677  CA  PHE A 309     -12.094 -13.717  -3.471  1.00  0.96           C  
ATOM   4678  HA  PHE A 309     -11.733 -12.920  -4.121  1.00  0.96           H  
ATOM   4679  C   PHE A 309     -13.628 -13.707  -3.516  1.00  0.96           C  
ATOM   4680  CB  PHE A 309     -11.535 -15.052  -3.964  1.00  0.96           C  
ATOM   4681  HB2 PHE A 309     -10.448 -15.010  -3.897  1.00  0.96           H  
ATOM   4682  HB3 PHE A 309     -11.868 -15.854  -3.305  1.00  0.96           H  
ATOM   4683  O   PHE A 309     -14.237 -13.130  -4.420  1.00  0.96           O  
ATOM   4684  CG  PHE A 309     -11.909 -15.390  -5.392  1.00  0.96           C  
ATOM   4685  CD1 PHE A 309     -12.955 -16.292  -5.662  1.00  0.96           C  
ATOM   4686  HD1 PHE A 309     -13.507 -16.728  -4.842  1.00  0.96           H  
ATOM   4687  CD2 PHE A 309     -11.168 -14.836  -6.451  1.00  0.96           C  
ATOM   4688  HD2 PHE A 309     -10.356 -14.154  -6.244  1.00  0.96           H  
ATOM   4689  CE1 PHE A 309     -13.223 -16.677  -6.989  1.00  0.96           C  
ATOM   4690  HE1 PHE A 309     -13.979 -17.420  -7.196  1.00  0.96           H  
ATOM   4691  CE2 PHE A 309     -11.459 -15.192  -7.778  1.00  0.96           C  
ATOM   4692  HE2 PHE A 309     -10.872 -14.772  -8.581  1.00  0.96           H  
ATOM   4693  CZ  PHE A 309     -12.476 -16.123  -8.047  1.00  0.96           C  
ATOM   4694  HZ  PHE A 309     -12.671 -16.417  -9.068  1.00  0.96           H  
ATOM   4695  N   GLY A 310     -14.272 -14.327  -2.523  1.00  0.97           N  
ATOM   4696  H   GLY A 310     -13.715 -14.775  -1.809  1.00  0.97           H  
ATOM   4697  CA  GLY A 310     -15.724 -14.336  -2.374  1.00  0.97           C  
ATOM   4698  HA2 GLY A 310     -16.180 -14.766  -3.266  1.00  0.97           H  
ATOM   4699  HA3 GLY A 310     -15.978 -14.950  -1.511  1.00  0.97           H  
ATOM   4700  C   GLY A 310     -16.310 -12.941  -2.149  1.00  0.97           C  
ATOM   4701  O   GLY A 310     -17.365 -12.634  -2.707  1.00  0.97           O  
ATOM   4702  N   PHE A 311     -15.634 -12.087  -1.378  1.00  0.98           N  
ATOM   4703  H   PHE A 311     -14.786 -12.404  -0.929  1.00  0.98           H  
ATOM   4704  CA  PHE A 311     -16.040 -10.702  -1.142  1.00  0.98           C  
ATOM   4705  HA  PHE A 311     -17.084 -10.683  -0.829  1.00  0.98           H  
ATOM   4706  C   PHE A 311     -15.940  -9.860  -2.421  1.00  0.98           C  
ATOM   4707  CB  PHE A 311     -15.204 -10.117   0.003  1.00  0.98           C  
ATOM   4708  HB2 PHE A 311     -14.145 -10.181  -0.247  1.00  0.98           H  
ATOM   4709  HB3 PHE A 311     -15.362 -10.714   0.901  1.00  0.98           H  
ATOM   4710  O   PHE A 311     -16.942  -9.303  -2.871  1.00  0.98           O  
ATOM   4711  CG  PHE A 311     -15.550  -8.676   0.314  1.00  0.98           C  
ATOM   4712  CD1 PHE A 311     -14.729  -7.632  -0.153  1.00  0.98           C  
ATOM   4713  HD1 PHE A 311     -13.829  -7.847  -0.710  1.00  0.98           H  
ATOM   4714  CD2 PHE A 311     -16.713  -8.375   1.047  1.00  0.98           C  
ATOM   4715  HD2 PHE A 311     -17.344  -9.170   1.417  1.00  0.98           H  
ATOM   4716  CE1 PHE A 311     -15.068  -6.296   0.115  1.00  0.98           C  
ATOM   4717  HE1 PHE A 311     -14.423  -5.502  -0.230  1.00  0.98           H  
ATOM   4718  CE2 PHE A 311     -17.058  -7.037   1.303  1.00  0.98           C  
ATOM   4719  HE2 PHE A 311     -17.952  -6.813   1.866  1.00  0.98           H  
ATOM   4720  CZ  PHE A 311     -16.233  -5.997   0.839  1.00  0.98           C  
ATOM   4721  HZ  PHE A 311     -16.486  -4.967   1.043  1.00  0.98           H  
ATOM   4722  N   ILE A 312     -14.775  -9.849  -3.077  1.00  0.97           N  
ATOM   4723  H   ILE A 312     -13.994 -10.338  -2.664  1.00  0.97           H  
ATOM   4724  CA  ILE A 312     -14.528  -9.044  -4.287  1.00  0.97           C  
ATOM   4725  HA  ILE A 312     -14.692  -7.993  -4.049  1.00  0.97           H  
ATOM   4726  C   ILE A 312     -15.503  -9.415  -5.412  1.00  0.97           C  
ATOM   4727  CB  ILE A 312     -13.060  -9.216  -4.732  1.00  0.97           C  
ATOM   4728  HB  ILE A 312     -12.854 -10.282  -4.828  1.00  0.97           H  
ATOM   4729  O   ILE A 312     -16.054  -8.547  -6.091  1.00  0.97           O  
ATOM   4730  CG1 ILE A 312     -12.112  -8.612  -3.672  1.00  0.97           C  
ATOM   4731 HG12 ILE A 312     -12.101  -7.526  -3.764  1.00  0.97           H  
ATOM   4732 HG13 ILE A 312     -12.449  -8.854  -2.664  1.00  0.97           H  
ATOM   4733  CG2 ILE A 312     -12.807  -8.546  -6.097  1.00  0.97           C  
ATOM   4734 HG21 ILE A 312     -13.408  -9.012  -6.879  1.00  0.97           H  
ATOM   4735 HG22 ILE A 312     -11.764  -8.653  -6.394  1.00  0.97           H  
ATOM   4736 HG23 ILE A 312     -13.041  -7.483  -6.042  1.00  0.97           H  
ATOM   4737  CD1 ILE A 312     -10.688  -9.146  -3.806  1.00  0.97           C  
ATOM   4738 HD11 ILE A 312     -10.670 -10.216  -3.600  1.00  0.97           H  
ATOM   4739 HD12 ILE A 312     -10.315  -8.974  -4.816  1.00  0.97           H  
ATOM   4740 HD13 ILE A 312     -10.041  -8.637  -3.092  1.00  0.97           H  
ATOM   4741  N   ARG A 313     -15.806 -10.710  -5.579  1.00  0.97           N  
ATOM   4742  H   ARG A 313     -15.318 -11.379  -5.000  1.00  0.97           H  
ATOM   4743  CA  ARG A 313     -16.767 -11.186  -6.587  1.00  0.97           C  
ATOM   4744  HA  ARG A 313     -16.461 -10.783  -7.553  1.00  0.97           H  
ATOM   4745  C   ARG A 313     -18.198 -10.700  -6.386  1.00  0.97           C  
ATOM   4746  CB  ARG A 313     -16.758 -12.716  -6.641  1.00  0.97           C  
ATOM   4747  HB2 ARG A 313     -17.670 -13.060  -7.130  1.00  0.97           H  
ATOM   4748  HB3 ARG A 313     -16.738 -13.129  -5.633  1.00  0.97           H  
ATOM   4749  O   ARG A 313     -18.982 -10.831  -7.331  1.00  0.97           O  
ATOM   4750  CG  ARG A 313     -15.558 -13.215  -7.445  1.00  0.97           C  
ATOM   4751  HG2 ARG A 313     -14.634 -12.988  -6.914  1.00  0.97           H  
ATOM   4752  HG3 ARG A 313     -15.530 -12.718  -8.415  1.00  0.97           H  
ATOM   4753  CD  ARG A 313     -15.643 -14.717  -7.677  1.00  0.97           C  
ATOM   4754  HD2 ARG A 313     -15.733 -15.218  -6.713  1.00  0.97           H  
ATOM   4755  HD3 ARG A 313     -14.706 -15.006  -8.153  1.00  0.97           H  
ATOM   4756  NE  ARG A 313     -16.734 -15.078  -8.602  1.00  0.97           N  
ATOM   4757  HE  ARG A 313     -16.935 -14.397  -9.320  1.00  0.97           H  
ATOM   4758  NH1 ARG A 313     -17.119 -17.199  -7.821  1.00  0.97           N  
ATOM   4759 HH11 ARG A 313     -17.584 -18.093  -7.886  1.00  0.97           H  
ATOM   4760 HH12 ARG A 313     -16.451 -17.013  -7.086  1.00  0.97           H  
ATOM   4761  NH2 ARG A 313     -18.208 -16.464  -9.632  1.00  0.97           N  
ATOM   4762 HH21 ARG A 313     -18.640 -17.372  -9.723  1.00  0.97           H  
ATOM   4763 HH22 ARG A 313     -18.335 -15.765 -10.350  1.00  0.97           H  
ATOM   4764  CZ  ARG A 313     -17.349 -16.241  -8.676  1.00  0.97           C  
ATOM   4765  N   GLN A 314     -18.558 -10.175  -5.217  1.00  0.97           N  
ATOM   4766  H   GLN A 314     -17.860 -10.084  -4.493  1.00  0.97           H  
ATOM   4767  CA  GLN A 314     -19.889  -9.621  -4.953  1.00  0.97           C  
ATOM   4768  HA  GLN A 314     -20.630 -10.170  -5.533  1.00  0.97           H  
ATOM   4769  C   GLN A 314     -20.017  -8.153  -5.370  1.00  0.97           C  
ATOM   4770  CB  GLN A 314     -20.244  -9.791  -3.470  1.00  0.97           C  
ATOM   4771  HB2 GLN A 314     -19.459  -9.365  -2.846  1.00  0.97           H  
ATOM   4772  HB3 GLN A 314     -21.167  -9.250  -3.258  1.00  0.97           H  
ATOM   4773  O   GLN A 314     -21.135  -7.719  -5.632  1.00  0.97           O  
ATOM   4774  CG  GLN A 314     -20.464 -11.262  -3.105  1.00  0.97           C  
ATOM   4775  HG2 GLN A 314     -19.625 -11.867  -3.450  1.00  0.97           H  
ATOM   4776  HG3 GLN A 314     -21.366 -11.627  -3.597  1.00  0.97           H  
ATOM   4777  CD  GLN A 314     -20.626 -11.432  -1.604  1.00  0.97           C  
ATOM   4778  NE2 GLN A 314     -19.611 -11.905  -0.917  1.00  0.97           N  
ATOM   4779 HE21 GLN A 314     -19.718 -11.941   0.086  1.00  0.97           H  
ATOM   4780 HE22 GLN A 314     -18.745 -12.110  -1.395  1.00  0.97           H  
ATOM   4781  OE1 GLN A 314     -21.668 -11.149  -1.042  1.00  0.97           O  
ATOM   4782  N   LEU A 315     -18.909  -7.411  -5.484  1.00  0.97           N  
ATOM   4783  H   LEU A 315     -18.014  -7.839  -5.294  1.00  0.97           H  
ATOM   4784  CA  LEU A 315     -18.910  -5.982  -5.812  1.00  0.97           C  
ATOM   4785  HA  LEU A 315     -19.512  -5.449  -5.075  1.00  0.97           H  
ATOM   4786  C   LEU A 315     -19.531  -5.720  -7.187  1.00  0.97           C  
ATOM   4787  CB  LEU A 315     -17.478  -5.425  -5.743  1.00  0.97           C  
ATOM   4788  HB2 LEU A 315     -16.858  -5.983  -6.444  1.00  0.97           H  
ATOM   4789  HB3 LEU A 315     -17.492  -4.385  -6.068  1.00  0.97           H  
ATOM   4790  O   LEU A 315     -19.157  -6.344  -8.181  1.00  0.97           O  
ATOM   4791  CG  LEU A 315     -16.817  -5.483  -4.353  1.00  0.97           C  
ATOM   4792  HG  LEU A 315     -16.811  -6.512  -3.993  1.00  0.97           H  
ATOM   4793  CD1 LEU A 315     -15.373  -5.002  -4.464  1.00  0.97           C  
ATOM   4794 HD11 LEU A 315     -14.883  -5.074  -3.493  1.00  0.97           H  
ATOM   4795 HD12 LEU A 315     -15.339  -3.964  -4.794  1.00  0.97           H  
ATOM   4796 HD13 LEU A 315     -14.826  -5.621  -5.175  1.00  0.97           H  
ATOM   4797  CD2 LEU A 315     -17.534  -4.602  -3.328  1.00  0.97           C  
ATOM   4798 HD21 LEU A 315     -17.577  -3.571  -3.681  1.00  0.97           H  
ATOM   4799 HD22 LEU A 315     -18.540  -4.977  -3.142  1.00  0.97           H  
ATOM   4800 HD23 LEU A 315     -16.985  -4.626  -2.386  1.00  0.97           H  
ATOM   4801  N   ARG A 316     -20.491  -4.797  -7.256  1.00  0.97           N  
ATOM   4802  H   ARG A 316     -20.737  -4.311  -6.405  1.00  0.97           H  
ATOM   4803  CA  ARG A 316     -21.191  -4.392  -8.486  1.00  0.97           C  
ATOM   4804  HA  ARG A 316     -20.572  -4.590  -9.360  1.00  0.97           H  
ATOM   4805  C   ARG A 316     -21.455  -2.897  -8.453  1.00  0.97           C  
ATOM   4806  CB  ARG A 316     -22.538  -5.128  -8.608  1.00  0.97           C  
ATOM   4807  HB2 ARG A 316     -23.072  -4.741  -9.475  1.00  0.97           H  
ATOM   4808  HB3 ARG A 316     -23.132  -4.899  -7.723  1.00  0.97           H  
ATOM   4809  O   ARG A 316     -21.796  -2.379  -7.392  1.00  0.97           O  
ATOM   4810  CG  ARG A 316     -22.455  -6.654  -8.729  1.00  0.97           C  
ATOM   4811  HG2 ARG A 316     -23.468  -7.056  -8.730  1.00  0.97           H  
ATOM   4812  HG3 ARG A 316     -21.923  -7.070  -7.873  1.00  0.97           H  
ATOM   4813  CD  ARG A 316     -21.759  -7.075 -10.021  1.00  0.97           C  
ATOM   4814  HD2 ARG A 316     -20.758  -6.646 -10.073  1.00  0.97           H  
ATOM   4815  HD3 ARG A 316     -22.334  -6.659 -10.848  1.00  0.97           H  
ATOM   4816  NE  ARG A 316     -21.704  -8.541 -10.159  1.00  0.97           N  
ATOM   4817  HE  ARG A 316     -22.438  -8.959 -10.711  1.00  0.97           H  
ATOM   4818  NH1 ARG A 316     -19.735  -8.851  -9.028  1.00  0.97           N  
ATOM   4819 HH11 ARG A 316     -19.140  -9.467  -8.493  1.00  0.97           H  
ATOM   4820 HH12 ARG A 316     -19.617  -7.856  -8.905  1.00  0.97           H  
ATOM   4821  NH2 ARG A 316     -20.891 -10.614  -9.635  1.00  0.97           N  
ATOM   4822 HH21 ARG A 316     -20.227 -11.113  -9.060  1.00  0.97           H  
ATOM   4823 HH22 ARG A 316     -21.700 -11.053 -10.052  1.00  0.97           H  
ATOM   4824  CZ  ARG A 316     -20.785  -9.319  -9.621  1.00  0.97           C  
ATOM   4825  N   SER A 317     -21.377  -2.231  -9.599  1.00  0.96           N  
ATOM   4826  H   SER A 317     -21.149  -2.741 -10.441  1.00  0.96           H  
ATOM   4827  CA  SER A 317     -21.794  -0.830  -9.724  1.00  0.96           C  
ATOM   4828  HA  SER A 317     -21.340  -0.249  -8.921  1.00  0.96           H  
ATOM   4829  C   SER A 317     -23.311  -0.691  -9.610  1.00  0.96           C  
ATOM   4830  CB  SER A 317     -21.322  -0.232 -11.050  1.00  0.96           C  
ATOM   4831  HB2 SER A 317     -21.797   0.736 -11.207  1.00  0.96           H  
ATOM   4832  HB3 SER A 317     -21.580  -0.895 -11.876  1.00  0.96           H  
ATOM   4833  O   SER A 317     -24.068  -1.608  -9.950  1.00  0.96           O  
ATOM   4834  OG  SER A 317     -19.931  -0.043 -10.989  1.00  0.96           O  
ATOM   4835  HG  SER A 317     -19.517  -0.596 -11.656  1.00  0.96           H  
ATOM   4836  N   LEU A 318     -23.786   0.469  -9.153  1.00  0.92           N  
ATOM   4837  H   LEU A 318     -23.127   1.190  -8.891  1.00  0.92           H  
ATOM   4838  CA  LEU A 318     -25.211   0.798  -9.224  1.00  0.92           C  
ATOM   4839  HA  LEU A 318     -25.772   0.017  -8.712  1.00  0.92           H  
ATOM   4840  C   LEU A 318     -25.682   0.818 -10.685  1.00  0.92           C  
ATOM   4841  CB  LEU A 318     -25.482   2.152  -8.548  1.00  0.92           C  
ATOM   4842  HB2 LEU A 318     -24.797   2.892  -8.963  1.00  0.92           H  
ATOM   4843  HB3 LEU A 318     -26.495   2.465  -8.801  1.00  0.92           H  
ATOM   4844  O   LEU A 318     -25.057   1.444 -11.531  1.00  0.92           O  
ATOM   4845  CG  LEU A 318     -25.348   2.150  -7.017  1.00  0.92           C  
ATOM   4846  HG  LEU A 318     -24.331   1.881  -6.729  1.00  0.92           H  
ATOM   4847  CD1 LEU A 318     -25.669   3.547  -6.504  1.00  0.92           C  
ATOM   4848 HD11 LEU A 318     -26.697   3.813  -6.750  1.00  0.92           H  
ATOM   4849 HD12 LEU A 318     -25.543   3.562  -5.421  1.00  0.92           H  
ATOM   4850 HD13 LEU A 318     -25.001   4.278  -6.961  1.00  0.92           H  
ATOM   4851  CD2 LEU A 318     -26.345   1.198  -6.350  1.00  0.92           C  
ATOM   4852 HD21 LEU A 318     -26.278   1.308  -5.268  1.00  0.92           H  
ATOM   4853 HD22 LEU A 318     -27.361   1.427  -6.671  1.00  0.92           H  
ATOM   4854 HD23 LEU A 318     -26.094   0.167  -6.600  1.00  0.92           H  
ATOM   4855  N   ALA A 319     -26.809   0.162 -10.980  1.00  0.68           N  
ATOM   4856  H   ALA A 319     -27.316  -0.290 -10.232  1.00  0.68           H  
ATOM   4857  CA  ALA A 319     -27.333   0.057 -12.349  1.00  0.68           C  
ATOM   4858  HA  ALA A 319     -26.536  -0.306 -12.998  1.00  0.68           H  
ATOM   4859  C   ALA A 319     -27.802   1.405 -12.932  1.00  0.68           C  
ATOM   4860  CB  ALA A 319     -28.476  -0.966 -12.348  1.00  0.68           C  
ATOM   4861  HB1 ALA A 319     -28.129  -1.914 -11.937  1.00  0.68           H  
ATOM   4862  HB2 ALA A 319     -28.811  -1.122 -13.373  1.00  0.68           H  
ATOM   4863  HB3 ALA A 319     -29.312  -0.585 -11.761  1.00  0.68           H  
ATOM   4864  O   ALA A 319     -27.861   1.557 -14.148  1.00  0.68           O  
ATOM   4865  N   ASP A 320     -28.130   2.366 -12.063  1.00  0.66           N  
ATOM   4866  H   ASP A 320     -28.124   2.145 -11.077  1.00  0.66           H  
ATOM   4867  CA  ASP A 320     -28.574   3.709 -12.451  1.00  0.66           C  
ATOM   4868  HA  ASP A 320     -29.156   3.640 -13.370  1.00  0.66           H  
ATOM   4869  C   ASP A 320     -27.396   4.657 -12.725  1.00  0.66           C  
ATOM   4870  CB  ASP A 320     -29.480   4.287 -11.352  1.00  0.66           C  
ATOM   4871  HB2 ASP A 320     -29.783   5.294 -11.642  1.00  0.66           H  
ATOM   4872  HB3 ASP A 320     -28.904   4.364 -10.430  1.00  0.66           H  
ATOM   4873  O   ASP A 320     -27.581   5.732 -13.300  1.00  0.66           O  
ATOM   4874  CG  ASP A 320     -30.751   3.470 -11.083  1.00  0.66           C  
ATOM   4875  OD1 ASP A 320     -31.172   2.681 -11.960  1.00  0.66           O  
ATOM   4876  OD2 ASP A 320     -31.302   3.632  -9.972  1.00  0.66           O  
ATOM   4877  N   ALA A 321     -26.175   4.267 -12.338  1.00  0.64           N  
ATOM   4878  H   ALA A 321     -26.060   3.328 -11.986  1.00  0.64           H  
ATOM   4879  CA  ALA A 321     -24.982   4.939 -12.818  1.00  0.64           C  
ATOM   4880  HA  ALA A 321     -25.114   6.015 -12.705  1.00  0.64           H  
ATOM   4881  C   ALA A 321     -24.831   4.614 -14.309  1.00  0.64           C  
ATOM   4882  CB  ALA A 321     -23.767   4.514 -11.983  1.00  0.64           C  
ATOM   4883  HB1 ALA A 321     -22.888   5.076 -12.299  1.00  0.64           H  
ATOM   4884  HB2 ALA A 321     -23.952   4.709 -10.927  1.00  0.64           H  
ATOM   4885  HB3 ALA A 321     -23.566   3.452 -12.126  1.00  0.64           H  
ATOM   4886  O   ALA A 321     -25.050   3.478 -14.727  1.00  0.64           O  
ATOM   4887  N   ALA A 322     -24.469   5.603 -15.126  1.00  0.71           N  
ATOM   4888  H   ALA A 322     -24.306   6.517 -14.730  1.00  0.71           H  
ATOM   4889  CA  ALA A 322     -24.199   5.407 -16.548  1.00  0.71           C  
ATOM   4890  HA  ALA A 322     -24.998   4.798 -16.971  1.00  0.71           H  
ATOM   4891  C   ALA A 322     -22.883   4.628 -16.743  1.00  0.71           C  
ATOM   4892  CB  ALA A 322     -24.222   6.773 -17.249  1.00  0.71           C  
ATOM   4893  HB1 ALA A 322     -24.049   6.635 -18.316  1.00  0.71           H  
ATOM   4894  HB2 ALA A 322     -25.192   7.247 -17.103  1.00  0.71           H  
ATOM   4895  HB3 ALA A 322     -23.439   7.413 -16.843  1.00  0.71           H  
ATOM   4896  O   ALA A 322     -21.897   5.178 -17.234  1.00  0.71           O  
ATOM   4897  N   VAL A 323     -22.872   3.358 -16.326  1.00  0.84           N  
ATOM   4898  H   VAL A 323     -23.710   3.019 -15.877  1.00  0.84           H  
ATOM   4899  CA  VAL A 323     -21.769   2.410 -16.476  1.00  0.84           C  
ATOM   4900  HA  VAL A 323     -20.913   2.755 -15.895  1.00  0.84           H  
ATOM   4901  C   VAL A 323     -21.388   2.382 -17.952  1.00  0.84           C  
ATOM   4902  CB  VAL A 323     -22.187   1.018 -15.957  1.00  0.84           C  
ATOM   4903  HB  VAL A 323     -23.121   0.721 -16.436  1.00  0.84           H  
ATOM   4904  O   VAL A 323     -22.138   1.901 -18.801  1.00  0.84           O  
ATOM   4905  CG1 VAL A 323     -21.137  -0.051 -16.249  1.00  0.84           C  
ATOM   4906 HG11 VAL A 323     -21.053  -0.195 -17.326  1.00  0.84           H  
ATOM   4907 HG12 VAL A 323     -21.464  -0.996 -15.815  1.00  0.84           H  
ATOM   4908 HG13 VAL A 323     -20.178   0.235 -15.817  1.00  0.84           H  
ATOM   4909  CG2 VAL A 323     -22.402   1.025 -14.438  1.00  0.84           C  
ATOM   4910 HG21 VAL A 323     -23.189   1.729 -14.167  1.00  0.84           H  
ATOM   4911 HG22 VAL A 323     -21.481   1.309 -13.929  1.00  0.84           H  
ATOM   4912 HG23 VAL A 323     -22.710   0.034 -14.102  1.00  0.84           H  
ATOM   4913  N   SER A 324     -20.231   2.959 -18.262  1.00  0.91           N  
ATOM   4914  H   SER A 324     -19.673   3.335 -17.509  1.00  0.91           H  
ATOM   4915  CA  SER A 324     -19.771   3.189 -19.633  1.00  0.91           C  
ATOM   4916  HA  SER A 324     -20.554   2.903 -20.336  1.00  0.91           H  
ATOM   4917  C   SER A 324     -18.576   2.292 -19.930  1.00  0.91           C  
ATOM   4918  CB  SER A 324     -19.488   4.675 -19.862  1.00  0.91           C  
ATOM   4919  HB2 SER A 324     -18.766   5.030 -19.127  1.00  0.91           H  
ATOM   4920  HB3 SER A 324     -19.075   4.815 -20.861  1.00  0.91           H  
ATOM   4921  O   SER A 324     -17.506   2.759 -20.315  1.00  0.91           O  
ATOM   4922  OG  SER A 324     -20.691   5.416 -19.754  1.00  0.91           O  
ATOM   4923  HG  SER A 324     -21.016   5.318 -18.856  1.00  0.91           H  
ATOM   4924  N   VAL A 325     -18.758   0.989 -19.701  1.00  0.95           N  
ATOM   4925  H   VAL A 325     -19.668   0.688 -19.380  1.00  0.95           H  
ATOM   4926  CA  VAL A 325     -17.706  -0.018 -19.875  1.00  0.95           C  
ATOM   4927  HA  VAL A 325     -16.854   0.278 -19.264  1.00  0.95           H  
ATOM   4928  C   VAL A 325     -17.308  -0.080 -21.350  1.00  0.95           C  
ATOM   4929  CB  VAL A 325     -18.158  -1.405 -19.388  1.00  0.95           C  
ATOM   4930  HB  VAL A 325     -19.058  -1.697 -19.929  1.00  0.95           H  
ATOM   4931  O   VAL A 325     -18.172  -0.331 -22.195  1.00  0.95           O  
ATOM   4932  CG1 VAL A 325     -17.084  -2.485 -19.586  1.00  0.95           C  
ATOM   4933 HG11 VAL A 325     -16.944  -2.679 -20.650  1.00  0.95           H  
ATOM   4934 HG12 VAL A 325     -17.407  -3.411 -19.109  1.00  0.95           H  
ATOM   4935 HG13 VAL A 325     -16.140  -2.165 -19.144  1.00  0.95           H  
ATOM   4936  CG2 VAL A 325     -18.480  -1.379 -17.895  1.00  0.95           C  
ATOM   4937 HG21 VAL A 325     -18.833  -0.397 -17.583  1.00  0.95           H  
ATOM   4938 HG22 VAL A 325     -17.583  -1.593 -17.315  1.00  0.95           H
[truncated: 264,871 more chars]
