# Supplementary material for: Phenoloxidases in Plants—How Structural Diversity Enables Functional Specificity
Source: Front Plant Sci. 2021 Oct 1;12:754601. doi: 10.3389/fpls.2021.754601 (PMC8517187; doi:10.3389/fpls.2021.754601)
Supplement: Supplementary file 3 [file Data_Sheet_2.ZIP › Figure 7/AlphaFold2_models/models/plantae/CoLAC1_relaxed_model_1.pdb]

ATOM      1  N   LYS A   1     -16.954  35.211  -5.126  1.00  0.57           N  
ATOM      2  H   LYS A   1     -17.025  35.839  -5.914  1.00  0.57           H  
ATOM      3  H2  LYS A   1     -17.256  35.700  -4.296  1.00  0.57           H  
ATOM      4  H3  LYS A   1     -17.583  34.435  -5.274  1.00  0.57           H  
ATOM      5  CA  LYS A   1     -15.556  34.739  -4.944  1.00  0.57           C  
ATOM      6  HA  LYS A   1     -15.241  34.159  -5.812  1.00  0.57           H  
ATOM      7  C   LYS A   1     -15.525  33.822  -3.724  1.00  0.57           C  
ATOM      8  CB  LYS A   1     -14.574  35.923  -4.753  1.00  0.57           C  
ATOM      9  HB2 LYS A   1     -14.955  36.584  -3.975  1.00  0.57           H  
ATOM     10  HB3 LYS A   1     -13.619  35.524  -4.410  1.00  0.57           H  
ATOM     11  O   LYS A   1     -15.694  34.322  -2.623  1.00  0.57           O  
ATOM     12  CG  LYS A   1     -14.311  36.746  -6.031  1.00  0.57           C  
ATOM     13  HG2 LYS A   1     -13.868  36.097  -6.786  1.00  0.57           H  
ATOM     14  HG3 LYS A   1     -15.258  37.128  -6.414  1.00  0.57           H  
ATOM     15  CD  LYS A   1     -13.365  37.939  -5.773  1.00  0.57           C  
ATOM     16  HD2 LYS A   1     -12.421  37.570  -5.373  1.00  0.57           H  
ATOM     17  HD3 LYS A   1     -13.821  38.598  -5.034  1.00  0.57           H  
ATOM     18  CE  LYS A   1     -13.093  38.737  -7.063  1.00  0.57           C  
ATOM     19  HE2 LYS A   1     -12.596  38.087  -7.782  1.00  0.57           H  
ATOM     20  HE3 LYS A   1     -14.048  39.034  -7.497  1.00  0.57           H  
ATOM     21  NZ  LYS A   1     -12.264  39.953  -6.827  1.00  0.57           N  
ATOM     22  HZ1 LYS A   1     -12.721  40.595  -6.196  1.00  0.57           H  
ATOM     23  HZ2 LYS A   1     -12.111  40.453  -7.691  1.00  0.57           H  
ATOM     24  HZ3 LYS A   1     -11.358  39.722  -6.445  1.00  0.57           H  
ATOM     25  N   HIS A   2     -15.418  32.502  -3.891  1.00  0.71           N  
ATOM     26  H   HIS A   2     -15.268  32.102  -4.806  1.00  0.71           H  
ATOM     27  CA  HIS A   2     -15.275  31.609  -2.735  1.00  0.71           C  
ATOM     28  HA  HIS A   2     -15.970  31.914  -1.953  1.00  0.71           H  
ATOM     29  C   HIS A   2     -13.851  31.737  -2.180  1.00  0.71           C  
ATOM     30  CB  HIS A   2     -15.613  30.161  -3.121  1.00  0.71           C  
ATOM     31  HB2 HIS A   2     -15.005  29.857  -3.973  1.00  0.71           H  
ATOM     32  HB3 HIS A   2     -15.359  29.508  -2.286  1.00  0.71           H  
ATOM     33  O   HIS A   2     -12.889  31.524  -2.915  1.00  0.71           O  
ATOM     34  CG  HIS A   2     -17.073  29.957  -3.443  1.00  0.71           C  
ATOM     35  CD2 HIS A   2     -17.611  29.705  -4.677  1.00  0.71           C  
ATOM     36  HD2 HIS A   2     -17.068  29.603  -5.605  1.00  0.71           H  
ATOM     37  ND1 HIS A   2     -18.120  29.991  -2.546  1.00  0.71           N  
ATOM     38  HD1 HIS A   2     -18.058  30.112  -1.545  1.00  0.71           H  
ATOM     39  CE1 HIS A   2     -19.260  29.772  -3.224  1.00  0.71           C  
ATOM     40  HE1 HIS A   2     -20.250  29.731  -2.794  1.00  0.71           H  
ATOM     41  NE2 HIS A   2     -18.993  29.603  -4.526  1.00  0.71           N  
ATOM     42  N   THR A   3     -13.714  32.121  -0.910  1.00  0.84           N  
ATOM     43  H   THR A   3     -14.525  32.413  -0.383  1.00  0.84           H  
ATOM     44  CA  THR A   3     -12.418  32.171  -0.223  1.00  0.84           C  
ATOM     45  HA  THR A   3     -11.719  32.751  -0.825  1.00  0.84           H  
ATOM     46  C   THR A   3     -11.885  30.750  -0.062  1.00  0.84           C  
ATOM     47  CB  THR A   3     -12.547  32.852   1.150  1.00  0.84           C  
ATOM     48  HB  THR A   3     -13.154  32.235   1.813  1.00  0.84           H  
ATOM     49  O   THR A   3     -12.512  29.928   0.604  1.00  0.84           O  
ATOM     50  CG2 THR A   3     -11.193  33.117   1.806  1.00  0.84           C  
ATOM     51 HG21 THR A   3     -10.579  33.745   1.160  1.00  0.84           H  
ATOM     52 HG22 THR A   3     -10.675  32.176   1.990  1.00  0.84           H  
ATOM     53 HG23 THR A   3     -11.338  33.621   2.762  1.00  0.84           H  
ATOM     54  OG1 THR A   3     -13.181  34.099   0.983  1.00  0.84           O  
ATOM     55  HG1 THR A   3     -13.102  34.588   1.805  1.00  0.84           H  
ATOM     56  N   VAL A   4     -10.737  30.453  -0.675  1.00  0.93           N  
ATOM     57  H   VAL A   4     -10.289  31.162  -1.237  1.00  0.93           H  
ATOM     58  CA  VAL A   4     -10.050  29.165  -0.509  1.00  0.93           C  
ATOM     59  HA  VAL A   4     -10.777  28.357  -0.593  1.00  0.93           H  
ATOM     60  C   VAL A   4      -9.438  29.121   0.890  1.00  0.93           C  
ATOM     61  CB  VAL A   4      -8.980  28.955  -1.600  1.00  0.93           C  
ATOM     62  HB  VAL A   4      -8.278  29.788  -1.579  1.00  0.93           H  
ATOM     63  O   VAL A   4      -8.521  29.884   1.197  1.00  0.93           O  
ATOM     64  CG1 VAL A   4      -8.196  27.654  -1.394  1.00  0.93           C  
ATOM     65 HG11 VAL A   4      -7.623  27.698  -0.467  1.00  0.93           H  
ATOM     66 HG12 VAL A   4      -8.880  26.807  -1.346  1.00  0.93           H  
ATOM     67 HG13 VAL A   4      -7.502  27.501  -2.221  1.00  0.93           H  
ATOM     68  CG2 VAL A   4      -9.623  28.903  -2.994  1.00  0.93           C  
ATOM     69 HG21 VAL A   4     -10.323  28.070  -3.045  1.00  0.93           H  
ATOM     70 HG22 VAL A   4      -8.851  28.768  -3.751  1.00  0.93           H  
ATOM     71 HG23 VAL A   4     -10.155  29.831  -3.204  1.00  0.93           H  
ATOM     72  N   ILE A   5      -9.941  28.234   1.747  1.00  0.97           N  
ATOM     73  H   ILE A   5     -10.683  27.623   1.437  1.00  0.97           H  
ATOM     74  CA  ILE A   5      -9.381  28.014   3.085  1.00  0.97           C  
ATOM     75  HA  ILE A   5      -9.137  28.982   3.523  1.00  0.97           H  
ATOM     76  C   ILE A   5      -8.083  27.216   2.935  1.00  0.97           C  
ATOM     77  CB  ILE A   5     -10.409  27.320   4.007  1.00  0.97           C  
ATOM     78  HB  ILE A   5     -10.712  26.386   3.535  1.00  0.97           H  
ATOM     79  O   ILE A   5      -8.033  26.240   2.191  1.00  0.97           O  
ATOM     80  CG1 ILE A   5     -11.662  28.214   4.177  1.00  0.97           C  
ATOM     81 HG12 ILE A   5     -12.057  28.473   3.194  1.00  0.97           H  
ATOM     82 HG13 ILE A   5     -11.382  29.140   4.678  1.00  0.97           H  
ATOM     83  CG2 ILE A   5      -9.784  26.984   5.377  1.00  0.97           C  
ATOM     84 HG21 ILE A   5     -10.512  26.474   6.008  1.00  0.97           H  
ATOM     85 HG22 ILE A   5      -9.448  27.892   5.876  1.00  0.97           H  
ATOM     86 HG23 ILE A   5      -8.945  26.299   5.256  1.00  0.97           H  
ATOM     87  CD1 ILE A   5     -12.809  27.554   4.952  1.00  0.97           C  
ATOM     88 HD11 ILE A   5     -13.040  26.583   4.515  1.00  0.97           H  
ATOM     89 HD12 ILE A   5     -13.693  28.189   4.893  1.00  0.97           H  
ATOM     90 HD13 ILE A   5     -12.542  27.432   6.002  1.00  0.97           H  
ATOM     91  N   THR A   6      -7.024  27.626   3.639  1.00  0.98           N  
ATOM     92  H   THR A   6      -7.141  28.403   4.274  1.00  0.98           H  
ATOM     93  CA  THR A   6      -5.755  26.884   3.676  1.00  0.98           C  
ATOM     94  HA  THR A   6      -5.737  26.173   2.850  1.00  0.98           H  
ATOM     95  C   THR A   6      -5.640  26.092   4.976  1.00  0.98           C  
ATOM     96  CB  THR A   6      -4.547  27.808   3.477  1.00  0.98           C  
ATOM     97  HB  THR A   6      -4.519  28.551   4.274  1.00  0.98           H  
ATOM     98  O   THR A   6      -5.648  26.677   6.057  1.00  0.98           O  
ATOM     99  CG2 THR A   6      -3.224  27.043   3.448  1.00  0.98           C  
ATOM    100 HG21 THR A   6      -3.278  26.251   2.701  1.00  0.98           H  
ATOM    101 HG22 THR A   6      -2.411  27.725   3.197  1.00  0.98           H  
ATOM    102 HG23 THR A   6      -3.022  26.599   4.423  1.00  0.98           H  
ATOM    103  OG1 THR A   6      -4.655  28.467   2.233  1.00  0.98           O  
ATOM    104  HG1 THR A   6      -5.549  28.811   2.171  1.00  0.98           H  
ATOM    105  N   ARG A   7      -5.494  24.770   4.870  1.00  0.98           N  
ATOM    106  H   ARG A   7      -5.486  24.382   3.938  1.00  0.98           H  
ATOM    107  CA  ARG A   7      -5.183  23.845   5.966  1.00  0.98           C  
ATOM    108  HA  ARG A   7      -5.488  24.280   6.918  1.00  0.98           H  
ATOM    109  C   ARG A   7      -3.677  23.617   6.007  1.00  0.98           C  
ATOM    110  CB  ARG A   7      -5.914  22.506   5.756  1.00  0.98           C  
ATOM    111  HB2 ARG A   7      -5.720  21.866   6.617  1.00  0.98           H  
ATOM    112  HB3 ARG A   7      -5.505  22.015   4.873  1.00  0.98           H  
ATOM    113  O   ARG A   7      -3.084  23.308   4.976  1.00  0.98           O  
ATOM    114  CG  ARG A   7      -7.430  22.618   5.569  1.00  0.98           C  
ATOM    115  HG2 ARG A   7      -7.656  23.264   4.721  1.00  0.98           H  
ATOM    116  HG3 ARG A   7      -7.823  21.625   5.350  1.00  0.98           H  
ATOM    117  CD  ARG A   7      -8.119  23.150   6.824  1.00  0.98           C  
ATOM    118  HD2 ARG A   7      -7.947  22.450   7.641  1.00  0.98           H  
ATOM    119  HD3 ARG A   7      -7.706  24.126   7.081  1.00  0.98           H  
ATOM    120  NE  ARG A   7      -9.553  23.282   6.572  1.00  0.98           N  
ATOM    121  HE  ARG A   7      -9.872  23.037   5.646  1.00  0.98           H  
ATOM    122  NH1 ARG A   7     -10.216  23.973   8.658  1.00  0.98           N  
ATOM    123 HH11 ARG A   7      -9.271  23.828   8.984  1.00  0.98           H  
ATOM    124 HH12 ARG A   7     -10.947  24.214   9.312  1.00  0.98           H  
ATOM    125  NH2 ARG A   7     -11.695  23.752   6.968  1.00  0.98           N  
ATOM    126 HH21 ARG A   7     -11.810  23.533   5.988  1.00  0.98           H  
ATOM    127 HH22 ARG A   7     -12.444  24.090   7.555  1.00  0.98           H  
ATOM    128  CZ  ARG A   7     -10.479  23.666   7.415  1.00  0.98           C  
ATOM    129  N   ARG A   8      -3.058  23.792   7.176  1.00  0.99           N  
ATOM    130  H   ARG A   8      -3.619  23.942   8.002  1.00  0.99           H  
ATOM    131  CA  ARG A   8      -1.614  23.611   7.368  1.00  0.99           C  
ATOM    132  HA  ARG A   8      -1.153  23.330   6.421  1.00  0.99           H  
ATOM    133  C   ARG A   8      -1.355  22.469   8.339  1.00  0.99           C  
ATOM    134  CB  ARG A   8      -0.942  24.906   7.849  1.00  0.99           C  
ATOM    135  HB2 ARG A   8      -1.410  25.236   8.776  1.00  0.99           H  
ATOM    136  HB3 ARG A   8       0.105  24.686   8.056  1.00  0.99           H  
ATOM    137  O   ARG A   8      -1.955  22.446   9.409  1.00  0.99           O  
ATOM    138  CG  ARG A   8      -1.011  26.031   6.808  1.00  0.99           C  
ATOM    139  HG2 ARG A   8      -0.621  25.669   5.857  1.00  0.99           H  
ATOM    140  HG3 ARG A   8      -2.047  26.344   6.674  1.00  0.99           H  
ATOM    141  CD  ARG A   8      -0.171  27.227   7.268  1.00  0.99           C  
ATOM    142  HD2 ARG A   8      -0.545  27.587   8.226  1.00  0.99           H  
ATOM    143  HD3 ARG A   8       0.853  26.889   7.427  1.00  0.99           H  
ATOM    144  NE  ARG A   8      -0.157  28.311   6.264  1.00  0.99           N  
ATOM    145  HE  ARG A   8       0.564  28.248   5.560  1.00  0.99           H  
ATOM    146  NH1 ARG A   8      -1.843  29.610   7.139  1.00  0.99           N  
ATOM    147 HH11 ARG A   8      -2.356  30.480   7.164  1.00  0.99           H  
ATOM    148 HH12 ARG A   8      -1.978  28.931   7.874  1.00  0.99           H  
ATOM    149  NH2 ARG A   8      -0.721  30.320   5.350  1.00  0.99           N  
ATOM    150 HH21 ARG A   8       0.063  30.252   4.717  1.00  0.99           H  
ATOM    151 HH22 ARG A   8      -1.248  31.180   5.398  1.00  0.99           H  
ATOM    152  CZ  ARG A   8      -0.907  29.401   6.256  1.00  0.99           C  
ATOM    153  N   TYR A   9      -0.443  21.580   7.970  1.00  0.99           N  
ATOM    154  H   TYR A   9      -0.026  21.674   7.055  1.00  0.99           H  
ATOM    155  CA  TYR A   9       0.006  20.452   8.780  1.00  0.99           C  
ATOM    156  HA  TYR A   9      -0.397  20.542   9.789  1.00  0.99           H  
ATOM    157  C   TYR A   9       1.531  20.456   8.871  1.00  0.99           C  
ATOM    158  CB  TYR A   9      -0.505  19.136   8.181  1.00  0.99           C  
ATOM    159  HB2 TYR A   9      -0.122  18.302   8.769  1.00  0.99           H  
ATOM    160  HB3 TYR A   9      -0.113  19.033   7.169  1.00  0.99           H  
ATOM    161  O   TYR A   9       2.216  20.854   7.926  1.00  0.99           O  
ATOM    162  CG  TYR A   9      -2.013  19.049   8.130  1.00  0.99           C  
ATOM    163  CD1 TYR A   9      -2.721  18.538   9.235  1.00  0.99           C  
ATOM    164  HD1 TYR A   9      -2.188  18.148  10.090  1.00  0.99           H  
ATOM    165  CD2 TYR A   9      -2.704  19.526   6.999  1.00  0.99           C  
ATOM    166  HD2 TYR A   9      -2.153  19.892   6.145  1.00  0.99           H  
ATOM    167  CE1 TYR A   9      -4.125  18.545   9.234  1.00  0.99           C  
ATOM    168  HE1 TYR A   9      -4.664  18.154  10.085  1.00  0.99           H  
ATOM    169  CE2 TYR A   9      -4.107  19.532   6.993  1.00  0.99           C  
ATOM    170  HE2 TYR A   9      -4.655  19.881   6.130  1.00  0.99           H  
ATOM    171  OH  TYR A   9      -6.154  19.163   8.148  1.00  0.99           O  
ATOM    172  HH  TYR A   9      -6.516  18.942   9.009  1.00  0.99           H  
ATOM    173  CZ  TYR A   9      -4.810  19.068   8.122  1.00  0.99           C  
ATOM    174  N   LYS A  10       2.053  19.999  10.010  1.00  0.99           N  
ATOM    175  H   LYS A  10       1.423  19.671  10.728  1.00  0.99           H  
ATOM    176  CA  LYS A  10       3.480  19.747  10.224  1.00  0.99           C  
ATOM    177  HA  LYS A  10       4.033  19.960   9.309  1.00  0.99           H  
ATOM    178  C   LYS A  10       3.661  18.269  10.539  1.00  0.99           C  
ATOM    179  CB  LYS A  10       4.022  20.652  11.341  1.00  0.99           C  
ATOM    180  HB2 LYS A  10       3.549  20.390  12.288  1.00  0.99           H  
ATOM    181  HB3 LYS A  10       3.785  21.690  11.106  1.00  0.99           H  
ATOM    182  O   LYS A  10       3.081  17.776  11.506  1.00  0.99           O  
ATOM    183  CG  LYS A  10       5.547  20.507  11.468  1.00  0.99           C  
ATOM    184  HG2 LYS A  10       5.797  19.465  11.667  1.00  0.99           H  
ATOM    185  HG3 LYS A  10       6.008  20.796  10.524  1.00  0.99           H  
ATOM    186  CD  LYS A  10       6.131  21.369  12.597  1.00  0.99           C  
ATOM    187  HD2 LYS A  10       5.704  21.051  13.549  1.00  0.99           H  
ATOM    188  HD3 LYS A  10       5.895  22.418  12.422  1.00  0.99           H  
ATOM    189  CE  LYS A  10       7.653  21.167  12.611  1.00  0.99           C  
ATOM    190  HE2 LYS A  10       8.069  21.534  11.672  1.00  0.99           H  
ATOM    191  HE3 LYS A  10       7.860  20.098  12.636  1.00  0.99           H  
ATOM    192  NZ  LYS A  10       8.329  21.824  13.759  1.00  0.99           N  
ATOM    193  HZ1 LYS A  10       8.224  22.828  13.736  1.00  0.99           H  
ATOM    194  HZ2 LYS A  10       9.314  21.607  13.722  1.00  0.99           H  
ATOM    195  HZ3 LYS A  10       7.988  21.459  14.638  1.00  0.99           H  
ATOM    196  N   PHE A  11       4.419  17.578   9.704  1.00  0.99           N  
ATOM    197  H   PHE A  11       4.877  18.067   8.948  1.00  0.99           H  
ATOM    198  CA  PHE A  11       4.723  16.161   9.827  1.00  0.99           C  
ATOM    199  HA  PHE A  11       4.153  15.700  10.634  1.00  0.99           H  
ATOM    200  C   PHE A  11       6.206  16.030  10.159  1.00  0.99           C  
ATOM    201  CB  PHE A  11       4.371  15.455   8.507  1.00  0.99           C  
ATOM    202  HB2 PHE A  11       4.704  16.083   7.682  1.00  0.99           H  
ATOM    203  HB3 PHE A  11       4.947  14.531   8.461  1.00  0.99           H  
ATOM    204  O   PHE A  11       7.052  16.377   9.343  1.00  0.99           O  
ATOM    205  CG  PHE A  11       2.912  15.089   8.266  1.00  0.99           C  
ATOM    206  CD1 PHE A  11       1.847  15.689   8.975  1.00  0.99           C  
ATOM    207  HD1 PHE A  11       2.027  16.451   9.718  1.00  0.99           H  
ATOM    208  CD2 PHE A  11       2.620  14.077   7.331  1.00  0.99           C  
ATOM    209  HD2 PHE A  11       3.418  13.593   6.787  1.00  0.99           H  
ATOM    210  CE1 PHE A  11       0.522  15.276   8.766  1.00  0.99           C  
ATOM    211  HE1 PHE A  11      -0.287  15.715   9.332  1.00  0.99           H  
ATOM    212  CE2 PHE A  11       1.295  13.658   7.127  1.00  0.99           C  
ATOM    213  HE2 PHE A  11       1.087  12.858   6.433  1.00  0.99           H  
ATOM    214  CZ  PHE A  11       0.248  14.250   7.850  1.00  0.99           C  
ATOM    215  HZ  PHE A  11      -0.762  13.892   7.714  1.00  0.99           H  
ATOM    216  N   ASN A  12       6.524  15.553  11.358  1.00  0.99           N  
ATOM    217  H   ASN A  12       5.791  15.323  12.015  1.00  0.99           H  
ATOM    218  CA  ASN A  12       7.890  15.213  11.740  1.00  0.99           C  
ATOM    219  HA  ASN A  12       8.602  15.654  11.043  1.00  0.99           H  
ATOM    220  C   ASN A  12       8.020  13.697  11.668  1.00  0.99           C  
ATOM    221  CB  ASN A  12       8.206  15.749  13.142  1.00  0.99           C  
ATOM    222  HB2 ASN A  12       9.254  15.564  13.377  1.00  0.99           H  
ATOM    223  HB3 ASN A  12       7.610  15.214  13.882  1.00  0.99           H  
ATOM    224  O   ASN A  12       7.358  12.993  12.434  1.00  0.99           O  
ATOM    225  CG  ASN A  12       7.942  17.232  13.274  1.00  0.99           C  
ATOM    226  ND2 ASN A  12       6.797  17.584  13.814  1.00  0.99           N  
ATOM    227 HD21 ASN A  12       6.605  18.565  13.962  1.00  0.99           H  
ATOM    228 HD22 ASN A  12       6.135  16.854  14.034  1.00  0.99           H  
ATOM    229  OD1 ASN A  12       8.715  18.092  12.883  1.00  0.99           O  
ATOM    230  N   VAL A  13       8.834  13.206  10.738  1.00  0.99           N  
ATOM    231  H   VAL A  13       9.356  13.839  10.150  1.00  0.99           H  
ATOM    232  CA  VAL A  13       9.141  11.778  10.649  1.00  0.99           C  
ATOM    233  HA  VAL A  13       8.239  11.217  10.893  1.00  0.99           H  
ATOM    234  C   VAL A  13      10.211  11.465  11.683  1.00  0.99           C  
ATOM    235  CB  VAL A  13       9.576  11.351   9.240  1.00  0.99           C  
ATOM    236  HB  VAL A  13      10.549  11.784   9.005  1.00  0.99           H  
ATOM    237  O   VAL A  13      11.238  12.144  11.721  1.00  0.99           O  
ATOM    238  CG1 VAL A  13       9.681   9.823   9.190  1.00  0.99           C  
ATOM    239 HG11 VAL A  13       9.839   9.489   8.165  1.00  0.99           H  
ATOM    240 HG12 VAL A  13       8.761   9.371   9.560  1.00  0.99           H  
ATOM    241 HG13 VAL A  13      10.519   9.479   9.797  1.00  0.99           H  
ATOM    242  CG2 VAL A  13       8.564  11.810   8.181  1.00  0.99           C  
ATOM    243 HG21 VAL A  13       8.471  12.896   8.186  1.00  0.99           H  
ATOM    244 HG22 VAL A  13       7.591  11.354   8.368  1.00  0.99           H  
ATOM    245 HG23 VAL A  13       8.918  11.516   7.193  1.00  0.99           H  
ATOM    246  N   GLN A  14       9.945  10.495  12.552  1.00  0.99           N  
ATOM    247  H   GLN A  14       9.073   9.992  12.464  1.00  0.99           H  
ATOM    248  CA  GLN A  14      10.794  10.171  13.699  1.00  0.99           C  
ATOM    249  HA  GLN A  14      11.836  10.352  13.435  1.00  0.99           H  
ATOM    250  C   GLN A  14      10.662   8.699  14.099  1.00  0.99           C  
ATOM    251  CB  GLN A  14      10.451  11.103  14.873  1.00  0.99           C  
ATOM    252  HB2 GLN A  14      10.576  12.133  14.540  1.00  0.99           H  
ATOM    253  HB3 GLN A  14      11.158  10.928  15.683  1.00  0.99           H  
ATOM    254  O   GLN A  14       9.655   8.056  13.799  1.00  0.99           O  
ATOM    255  CG  GLN A  14       9.024  10.917  15.417  1.00  0.99           C  
ATOM    256  HG2 GLN A  14       8.929   9.918  15.843  1.00  0.99           H  
ATOM    257  HG3 GLN A  14       8.298  11.011  14.609  1.00  0.99           H  
ATOM    258  CD  GLN A  14       8.669  11.941  16.487  1.00  0.99           C  
ATOM    259  NE2 GLN A  14       7.743  11.627  17.363  1.00  0.99           N  
ATOM    260 HE21 GLN A  14       7.608  12.284  18.118  1.00  0.99           H  
ATOM    261 HE22 GLN A  14       7.389  10.682  17.399  1.00  0.99           H  
ATOM    262  OE1 GLN A  14       9.178  13.048  16.551  1.00  0.99           O  
ATOM    263  N   MET A  15      11.652   8.184  14.827  1.00  0.98           N  
ATOM    264  H   MET A  15      12.444   8.767  15.061  1.00  0.98           H  
ATOM    265  CA  MET A  15      11.567   6.860  15.445  1.00  0.98           C  
ATOM    266  HA  MET A  15      11.125   6.173  14.724  1.00  0.98           H  
ATOM    267  C   MET A  15      10.665   6.903  16.681  1.00  0.98           C  
ATOM    268  CB  MET A  15      12.960   6.326  15.810  1.00  0.98           C  
ATOM    269  HB2 MET A  15      12.849   5.353  16.290  1.00  0.98           H  
ATOM    270  HB3 MET A  15      13.431   7.003  16.522  1.00  0.98           H  
ATOM    271  O   MET A  15      10.685   7.862  17.453  1.00  0.98           O  
ATOM    272  CG  MET A  15      13.880   6.168  14.595  1.00  0.98           C  
ATOM    273  HG2 MET A  15      14.073   7.155  14.176  1.00  0.98           H  
ATOM    274  HG3 MET A  15      14.835   5.768  14.935  1.00  0.98           H  
ATOM    275  SD  MET A  15      13.261   5.106  13.264  1.00  0.98           S  
ATOM    276  CE  MET A  15      13.334   3.472  14.044  1.00  0.98           C  
ATOM    277  HE1 MET A  15      14.311   3.319  14.504  1.00  0.98           H  
ATOM    278  HE2 MET A  15      12.545   3.400  14.792  1.00  0.98           H  
ATOM    279  HE3 MET A  15      13.170   2.703  13.289  1.00  0.98           H  
ATOM    280  N   THR A  16       9.854   5.873  16.894  1.00  0.98           N  
ATOM    281  H   THR A  16       9.780   5.170  16.173  1.00  0.98           H  
ATOM    282  CA  THR A  16       9.011   5.723  18.087  1.00  0.98           C  
ATOM    283  HA  THR A  16       9.483   6.223  18.932  1.00  0.98           H  
ATOM    284  C   THR A  16       8.881   4.247  18.431  1.00  0.98           C  
ATOM    285  CB  THR A  16       7.636   6.367  17.856  1.00  0.98           C  
ATOM    286  HB  THR A  16       7.180   5.941  16.962  1.00  0.98           H  
ATOM    287  O   THR A  16       8.604   3.430  17.558  1.00  0.98           O  
ATOM    288  CG2 THR A  16       6.674   6.213  19.033  1.00  0.98           C  
ATOM    289 HG21 THR A  16       6.403   5.165  19.166  1.00  0.98           H  
ATOM    290 HG22 THR A  16       7.131   6.591  19.948  1.00  0.98           H  
ATOM    291 HG23 THR A  16       5.763   6.775  18.830  1.00  0.98           H  
ATOM    292  OG1 THR A  16       7.838   7.753  17.666  1.00  0.98           O  
ATOM    293  HG1 THR A  16       8.787   7.885  17.606  1.00  0.98           H  
ATOM    294  N   ASN A  17       9.090   3.897  19.700  1.00  0.98           N  
ATOM    295  H   ASN A  17       9.289   4.610  20.387  1.00  0.98           H  
ATOM    296  CA  ASN A  17       8.933   2.521  20.158  1.00  0.98           C  
ATOM    297  HA  ASN A  17       9.362   1.850  19.414  1.00  0.98           H  
ATOM    298  C   ASN A  17       7.449   2.178  20.279  1.00  0.98           C  
ATOM    299  CB  ASN A  17       9.691   2.310  21.479  1.00  0.98           C  
ATOM    300  HB2 ASN A  17       9.419   1.339  21.892  1.00  0.98           H  
ATOM    301  HB3 ASN A  17       9.400   3.077  22.196  1.00  0.98           H  
ATOM    302  O   ASN A  17       6.695   2.892  20.940  1.00  0.98           O  
ATOM    303  CG  ASN A  17      11.198   2.320  21.299  1.00  0.98           C  
ATOM    304  ND2 ASN A  17      11.942   2.478  22.367  1.00  0.98           N  
ATOM    305 HD21 ASN A  17      12.941   2.447  22.217  1.00  0.98           H  
ATOM    306 HD22 ASN A  17      11.528   2.548  23.285  1.00  0.98           H  
ATOM    307  OD1 ASN A  17      11.730   2.188  20.211  1.00  0.98           O  
ATOM    308  N   VAL A  18       7.048   1.076  19.654  1.00  0.98           N  
ATOM    309  H   VAL A  18       7.725   0.550  19.120  1.00  0.98           H  
ATOM    310  CA  VAL A  18       5.685   0.547  19.707  1.00  0.98           C  
ATOM    311  HA  VAL A  18       5.118   1.087  20.466  1.00  0.98           H  
ATOM    312  C   VAL A  18       5.753  -0.915  20.125  1.00  0.98           C  
ATOM    313  CB  VAL A  18       4.962   0.729  18.358  1.00  0.98           C  
ATOM    314  HB  VAL A  18       5.513   0.198  17.581  1.00  0.98           H  
ATOM    315  O   VAL A  18       6.586  -1.672  19.626  1.00  0.98           O  
ATOM    316  CG1 VAL A  18       3.530   0.178  18.400  1.00  0.98           C  
ATOM    317 HG11 VAL A  18       3.046   0.342  17.437  1.00  0.98           H  
ATOM    318 HG12 VAL A  18       2.958   0.675  19.184  1.00  0.98           H  
ATOM    319 HG13 VAL A  18       3.546  -0.896  18.582  1.00  0.98           H  
ATOM    320  CG2 VAL A  18       4.874   2.215  17.974  1.00  0.98           C  
ATOM    321 HG21 VAL A  18       4.270   2.341  17.076  1.00  0.98           H  
ATOM    322 HG22 VAL A  18       5.871   2.605  17.770  1.00  0.98           H  
ATOM    323 HG23 VAL A  18       4.428   2.787  18.788  1.00  0.98           H  
ATOM    324  N   THR A  19       4.871  -1.303  21.042  1.00  0.97           N  
ATOM    325  H   THR A  19       4.252  -0.615  21.446  1.00  0.97           H  
ATOM    326  CA  THR A  19       4.746  -2.679  21.531  1.00  0.97           C  
ATOM    327  HA  THR A  19       5.593  -3.269  21.181  1.00  0.97           H  
ATOM    328  C   THR A  19       3.464  -3.293  21.000  1.00  0.97           C  
ATOM    329  CB  THR A  19       4.743  -2.727  23.063  1.00  0.97           C  
ATOM    330  HB  THR A  19       3.837  -2.246  23.432  1.00  0.97           H  
ATOM    331  O   THR A  19       2.402  -2.722  21.231  1.00  0.97           O  
ATOM    332  CG2 THR A  19       4.797  -4.155  23.604  1.00  0.97           C  
ATOM    333 HG21 THR A  19       5.660  -4.682  23.196  1.00  0.97           H  
ATOM    334 HG22 THR A  19       3.887  -4.692  23.334  1.00  0.97           H  
ATOM    335 HG23 THR A  19       4.872  -4.129  24.691  1.00  0.97           H  
ATOM    336  OG1 THR A  19       5.850  -2.020  23.573  1.00  0.97           O  
ATOM    337  HG1 THR A  19       6.621  -2.590  23.527  1.00  0.97           H  
ATOM    338  N   ARG A  20       3.550  -4.442  20.325  1.00  0.97           N  
ATOM    339  H   ARG A  20       4.471  -4.824  20.167  1.00  0.97           H  
ATOM    340  CA  ARG A  20       2.415  -5.299  19.930  1.00  0.97           C  
ATOM    341  HA  ARG A  20       1.576  -5.150  20.610  1.00  0.97           H  
ATOM    342  C   ARG A  20       2.838  -6.753  20.028  1.00  0.97           C  
ATOM    343  CB  ARG A  20       1.987  -5.038  18.478  1.00  0.97           C  
ATOM    344  HB2 ARG A  20       1.189  -5.730  18.211  1.00  0.97           H  
ATOM    345  HB3 ARG A  20       2.835  -5.254  17.827  1.00  0.97           H  
ATOM    346  O   ARG A  20       4.020  -7.041  19.876  1.00  0.97           O  
ATOM    347  CG  ARG A  20       1.509  -3.619  18.189  1.00  0.97           C  
ATOM    348  HG2 ARG A  20       1.247  -3.551  17.133  1.00  0.97           H  
ATOM    349  HG3 ARG A  20       2.312  -2.909  18.389  1.00  0.97           H  
ATOM    350  CD  ARG A  20       0.280  -3.275  19.032  1.00  0.97           C  
ATOM    351  HD2 ARG A  20       0.481  -3.366  20.099  1.00  0.97           H  
ATOM    352  HD3 ARG A  20      -0.511  -3.994  18.821  1.00  0.97           H  
ATOM    353  NE  ARG A  20      -0.180  -1.930  18.702  1.00  0.97           N  
ATOM    354  HE  ARG A  20      -0.660  -1.842  17.817  1.00  0.97           H  
ATOM    355  NH1 ARG A  20       0.594  -0.785  20.531  1.00  0.97           N  
ATOM    356 HH11 ARG A  20       0.968  -1.652  20.888  1.00  0.97           H  
ATOM    357 HH12 ARG A  20       0.524   0.011  21.149  1.00  0.97           H  
ATOM    358  NH2 ARG A  20      -0.499   0.290  18.906  1.00  0.97           N  
ATOM    359 HH21 ARG A  20      -0.983   0.257  18.020  1.00  0.97           H  
ATOM    360 HH22 ARG A  20      -0.385   1.158  19.409  1.00  0.97           H  
ATOM    361  CZ  ARG A  20      -0.023  -0.822  19.389  1.00  0.97           C  
ATOM    362  N   LEU A  21       1.899  -7.668  20.270  1.00  0.97           N  
ATOM    363  H   LEU A  21       0.941  -7.365  20.381  1.00  0.97           H  
ATOM    364  CA  LEU A  21       2.200  -9.105  20.364  1.00  0.97           C  
ATOM    365  HA  LEU A  21       1.314  -9.607  20.753  1.00  0.97           H  
ATOM    366  C   LEU A  21       3.346  -9.406  21.360  1.00  0.97           C  
ATOM    367  CB  LEU A  21       2.492  -9.688  18.959  1.00  0.97           C  
ATOM    368  HB2 LEU A  21       3.459  -9.312  18.625  1.00  0.97           H  
ATOM    369  HB3 LEU A  21       2.588 -10.769  19.054  1.00  0.97           H  
ATOM    370  O   LEU A  21       4.229 -10.210  21.076  1.00  0.97           O  
ATOM    371  CG  LEU A  21       1.471  -9.395  17.848  1.00  0.97           C  
ATOM    372  HG  LEU A  21       1.389  -8.319  17.694  1.00  0.97           H  
ATOM    373  CD1 LEU A  21       1.931 -10.041  16.548  1.00  0.97           C  
ATOM    374 HD11 LEU A  21       1.287  -9.731  15.725  1.00  0.97           H  
ATOM    375 HD12 LEU A  21       1.899 -11.128  16.626  1.00  0.97           H  
ATOM    376 HD13 LEU A  21       2.955  -9.739  16.325  1.00  0.97           H  
ATOM    377  CD2 LEU A  21       0.104  -9.960  18.194  1.00  0.97           C  
ATOM    378 HD21 LEU A  21      -0.247  -9.479  19.107  1.00  0.97           H  
ATOM    379 HD22 LEU A  21      -0.597  -9.761  17.383  1.00  0.97           H  
ATOM    380 HD23 LEU A  21       0.179 -11.036  18.354  1.00  0.97           H  
ATOM    381  N   CYS A  22       3.386  -8.702  22.502  1.00  0.97           N  
ATOM    382  H   CYS A  22       2.626  -8.063  22.683  1.00  0.97           H  
ATOM    383  CA  CYS A  22       4.488  -8.756  23.482  1.00  0.97           C  
ATOM    384  HA  CYS A  22       4.268  -8.009  24.244  1.00  0.97           H  
ATOM    385  C   CYS A  22       5.888  -8.368  22.945  1.00  0.97           C  
ATOM    386  CB  CYS A  22       4.506 -10.122  24.198  1.00  0.97           C  
ATOM    387  HB2 CYS A  22       4.513 -10.926  23.462  1.00  0.97           H  
ATOM    388  HB3 CYS A  22       5.446 -10.200  24.745  1.00  0.97           H  
ATOM    389  O   CYS A  22       6.880  -8.540  23.649  1.00  0.97           O  
ATOM    390  SG  CYS A  22       3.194 -10.430  25.411  1.00  0.97           S  
ATOM    391  N   THR A  23       5.986  -7.800  21.742  1.00  0.97           N  
ATOM    392  H   THR A  23       5.151  -7.701  21.182  1.00  0.97           H  
ATOM    393  CA  THR A  23       7.246  -7.413  21.100  1.00  0.97           C  
ATOM    394  HA  THR A  23       8.084  -7.736  21.718  1.00  0.97           H  
ATOM    395  C   THR A  23       7.315  -5.900  20.943  1.00  0.97           C  
ATOM    396  CB  THR A  23       7.400  -8.116  19.746  1.00  0.97           C  
ATOM    397  HB  THR A  23       6.579  -7.839  19.085  1.00  0.97           H  
ATOM    398  O   THR A  23       6.423  -5.279  20.366  1.00  0.97           O  
ATOM    399  CG2 THR A  23       8.732  -7.787  19.072  1.00  0.97           C  
ATOM    400 HG21 THR A  23       8.824  -8.381  18.162  1.00  0.97           H  
ATOM    401 HG22 THR A  23       8.771  -6.732  18.797  1.00  0.97           H  
ATOM    402 HG23 THR A  23       9.560  -8.029  19.738  1.00  0.97           H  
ATOM    403  OG1 THR A  23       7.386  -9.507  19.959  1.00  0.97           O  
ATOM    404  HG1 THR A  23       6.471  -9.782  20.053  1.00  0.97           H  
ATOM    405  N   THR A  24       8.389  -5.292  21.448  1.00  0.97           N  
ATOM    406  H   THR A  24       9.103  -5.863  21.878  1.00  0.97           H  
ATOM    407  CA  THR A  24       8.660  -3.859  21.283  1.00  0.97           C  
ATOM    408  HA  THR A  24       7.744  -3.343  20.996  1.00  0.97           H  
ATOM    409  C   THR A  24       9.688  -3.657  20.184  1.00  0.97           C  
ATOM    410  CB  THR A  24       9.154  -3.218  22.586  1.00  0.97           C  
ATOM    411  HB  THR A  24      10.087  -3.689  22.896  1.00  0.97           H  
ATOM    412  O   THR A  24      10.783  -4.208  20.265  1.00  0.97           O  
ATOM    413  CG2 THR A  24       9.365  -1.708  22.455  1.00  0.97           C  
ATOM    414 HG21 THR A  24       9.610  -1.288  23.431  1.00  0.97           H  
ATOM    415 HG22 THR A  24       8.457  -1.237  22.079  1.00  0.97           H  
ATOM    416 HG23 THR A  24      10.191  -1.503  21.773  1.00  0.97           H  
ATOM    417  OG1 THR A  24       8.190  -3.403  23.598  1.00  0.97           O  
ATOM    418  HG1 THR A  24       8.650  -3.721  24.378  1.00  0.97           H  
ATOM    419  N   LYS A  25       9.371  -2.819  19.195  1.00  0.97           N  
ATOM    420  H   LYS A  25       8.448  -2.408  19.188  1.00  0.97           H  
ATOM    421  CA  LYS A  25      10.335  -2.381  18.181  1.00  0.97           C  
ATOM    422  HA  LYS A  25      11.338  -2.528  18.582  1.00  0.97           H  
ATOM    423  C   LYS A  25      10.207  -0.892  17.887  1.00  0.97           C  
ATOM    424  CB  LYS A  25      10.234  -3.251  16.917  1.00  0.97           C  
ATOM    425  HB2 LYS A  25      11.047  -2.971  16.247  1.00  0.97           H  
ATOM    426  HB3 LYS A  25      10.381  -4.295  17.193  1.00  0.97           H  
ATOM    427  O   LYS A  25       9.156  -0.287  18.113  1.00  0.97           O  
ATOM    428  CG  LYS A  25       8.902  -3.116  16.166  1.00  0.97           C  
ATOM    429  HG2 LYS A  25       8.094  -3.513  16.782  1.00  0.97           H  
ATOM    430  HG3 LYS A  25       8.706  -2.067  15.944  1.00  0.97           H  
ATOM    431  CD  LYS A  25       8.980  -3.896  14.851  1.00  0.97           C  
ATOM    432  HD2 LYS A  25       9.843  -3.541  14.288  1.00  0.97           H  
ATOM    433  HD3 LYS A  25       9.108  -4.958  15.058  1.00  0.97           H  
ATOM    434  CE  LYS A  25       7.718  -3.690  14.021  1.00  0.97           C  
ATOM    435  HE2 LYS A  25       6.920  -4.306  14.437  1.00  0.97           H  
ATOM    436  HE3 LYS A  25       7.416  -2.646  14.106  1.00  0.97           H  
ATOM    437  NZ  LYS A  25       7.962  -4.061  12.606  1.00  0.97           N  
ATOM    438  HZ1 LYS A  25       8.765  -3.593  12.212  1.00  0.97           H  
ATOM    439  HZ2 LYS A  25       8.145  -5.053  12.559  1.00  0.97           H  
ATOM    440  HZ3 LYS A  25       7.143  -3.908  12.035  1.00  0.97           H  
ATOM    441  N   ALA A  26      11.284  -0.303  17.383  1.00  0.97           N  
ATOM    442  H   ALA A  26      12.101  -0.865  17.190  1.00  0.97           H  
ATOM    443  CA  ALA A  26      11.283   1.076  16.922  1.00  0.97           C  
ATOM    444  HA  ALA A  26      10.682   1.675  17.606  1.00  0.97           H  
ATOM    445  C   ALA A  26      10.652   1.149  15.522  1.00  0.97           C  
ATOM    446  CB  ALA A  26      12.717   1.613  16.978  1.00  0.97           C  
ATOM    447  HB1 ALA A  26      13.150   1.410  17.958  1.00  0.97           H  
ATOM    448  HB2 ALA A  26      13.328   1.137  16.211  1.00  0.97           H  
ATOM    449  HB3 ALA A  26      12.711   2.693  16.831  1.00  0.97           H  
ATOM    450  O   ALA A  26      11.047   0.416  14.619  1.00  0.97           O  
ATOM    451  N   LEU A  27       9.672   2.031  15.347  1.00  0.97           N  
ATOM    452  H   LEU A  27       9.360   2.561  16.148  1.00  0.97           H  
ATOM    453  CA  LEU A  27       8.983   2.283  14.085  1.00  0.97           C  
ATOM    454  HA  LEU A  27       9.363   1.616  13.310  1.00  0.97           H  
ATOM    455  C   LEU A  27       9.222   3.710  13.607  1.00  0.97           C  
ATOM    456  CB  LEU A  27       7.473   2.055  14.268  1.00  0.97           C  
ATOM    457  HB2 LEU A  27       6.966   2.466  13.395  1.00  0.97           H  
ATOM    458  HB3 LEU A  27       7.131   2.618  15.136  1.00  0.97           H  
ATOM    459  O   LEU A  27       9.295   4.634  14.420  1.00  0.97           O  
ATOM    460  CG  LEU A  27       7.039   0.590  14.424  1.00  0.97           C  
ATOM    461  HG  LEU A  27       7.414   0.173  15.359  1.00  0.97           H  
ATOM    462  CD1 LEU A  27       5.512   0.553  14.438  1.00  0.97           C  
ATOM    463 HD11 LEU A  27       5.169  -0.481  14.390  1.00  0.97           H  
ATOM    464 HD12 LEU A  27       5.108   1.073  13.569  1.00  0.97           H  
ATOM    465 HD13 LEU A  27       5.133   1.026  15.344  1.00  0.97           H  
ATOM    466  CD2 LEU A  27       7.529  -0.263  13.252  1.00  0.97           C  
ATOM    467 HD21 LEU A  27       7.486   0.313  12.327  1.00  0.97           H  
ATOM    468 HD22 LEU A  27       6.892  -1.136  13.115  1.00  0.97           H  
ATOM    469 HD23 LEU A  27       8.560  -0.572  13.429  1.00  0.97           H  
ATOM    470  N   LEU A  28       9.243   3.910  12.290  1.00  0.98           N  
ATOM    471  H   LEU A  28       9.143   3.117  11.672  1.00  0.98           H  
ATOM    472  CA  LEU A  28       9.133   5.245  11.715  1.00  0.98           C  
ATOM    473  HA  LEU A  28       9.758   5.936  12.279  1.00  0.98           H  
ATOM    474  C   LEU A  28       7.674   5.691  11.836  1.00  0.98           C  
ATOM    475  CB  LEU A  28       9.592   5.268  10.248  1.00  0.98           C  
ATOM    476  HB2 LEU A  28       9.151   4.431   9.706  1.00  0.98           H  
ATOM    477  HB3 LEU A  28       9.203   6.187   9.810  1.00  0.98           H  
ATOM    478  O   LEU A  28       6.769   5.008  11.360  1.00  0.98           O  
ATOM    479  CG  LEU A  28      11.116   5.283  10.040  1.00  0.98           C  
ATOM    480  HG  LEU A  28      11.561   6.052  10.673  1.00  0.98           H  
ATOM    481  CD1 LEU A  28      11.782   3.941  10.334  1.00  0.98           C  
ATOM    482 HD11 LEU A  28      12.852   4.010  10.137  1.00  0.98           H  
ATOM    483 HD12 LEU A  28      11.360   3.162   9.700  1.00  0.98           H  
ATOM    484 HD13 LEU A  28      11.653   3.663  11.380  1.00  0.98           H  
ATOM    485  CD2 LEU A  28      11.399   5.634   8.581  1.00  0.98           C  
ATOM    486 HD21 LEU A  28      10.870   4.941   7.927  1.00  0.98           H  
ATOM    487 HD22 LEU A  28      12.468   5.557   8.386  1.00  0.98           H  
ATOM    488 HD23 LEU A  28      11.067   6.649   8.365  1.00  0.98           H  
ATOM    489  N   THR A  29       7.443   6.843  12.453  1.00  0.99           N  
ATOM    490  H   THR A  29       8.231   7.337  12.846  1.00  0.99           H  
ATOM    491  CA  THR A  29       6.107   7.426  12.635  1.00  0.99           C  
ATOM    492  HA  THR A  29       5.384   6.891  12.019  1.00  0.99           H  
ATOM    493  C   THR A  29       6.087   8.889  12.214  1.00  0.99           C  
ATOM    494  CB  THR A  29       5.628   7.315  14.085  1.00  0.99           C  
ATOM    495  HB  THR A  29       4.628   7.742  14.151  1.00  0.99           H  
ATOM    496  O   THR A  29       7.122   9.557  12.179  1.00  0.99           O  
ATOM    497  CG2 THR A  29       5.574   5.873  14.582  1.00  0.99           C  
ATOM    498 HG21 THR A  29       4.970   5.279  13.896  1.00  0.99           H  
ATOM    499 HG22 THR A  29       5.114   5.846  15.570  1.00  0.99           H  
ATOM    500 HG23 THR A  29       6.575   5.446  14.636  1.00  0.99           H  
ATOM    501  OG1 THR A  29       6.467   8.070  14.925  1.00  0.99           O  
ATOM    502  HG1 THR A  29       7.301   7.598  14.995  1.00  0.99           H  
ATOM    503  N   VAL A  30       4.892   9.413  11.936  1.00  0.99           N  
ATOM    504  H   VAL A  30       4.082   8.816  12.025  1.00  0.99           H  
ATOM    505  CA  VAL A  30       4.672  10.858  11.819  1.00  0.99           C  
ATOM    506  HA  VAL A  30       5.616  11.355  11.597  1.00  0.99           H  
ATOM    507  C   VAL A  30       4.169  11.371  13.160  1.00  0.99           C  
ATOM    508  CB  VAL A  30       3.700  11.198  10.680  1.00  0.99           C  
ATOM    509  HB  VAL A  30       2.786  10.619  10.806  1.00  0.99           H  
ATOM    510  O   VAL A  30       3.115  10.953  13.635  1.00  0.99           O  
ATOM    511  CG1 VAL A  30       3.345  12.689  10.667  1.00  0.99           C  
ATOM    512 HG11 VAL A  30       2.651  12.879   9.848  1.00  0.99           H  
ATOM    513 HG12 VAL A  30       2.847  12.975  11.593  1.00  0.99           H  
ATOM    514 HG13 VAL A  30       4.251  13.281  10.537  1.00  0.99           H  
ATOM    515  CG2 VAL A  30       4.317  10.855   9.320  1.00  0.99           C  
ATOM    516 HG21 VAL A  30       3.665  11.189   8.514  1.00  0.99           H  
ATOM    517 HG22 VAL A  30       4.429   9.774   9.239  1.00  0.99           H  
ATOM    518 HG23 VAL A  30       5.292  11.330   9.214  1.00  0.99           H  
ATOM    519  N   ASN A  31       4.904  12.310  13.756  1.00  0.99           N  
ATOM    520  H   ASN A  31       5.783  12.559  13.325  1.00  0.99           H  
ATOM    521  CA  ASN A  31       4.570  12.930  15.041  1.00  0.99           C  
ATOM    522  HA  ASN A  31       5.433  13.524  15.342  1.00  0.99           H  
ATOM    523  C   ASN A  31       4.355  11.914  16.185  1.00  0.99           C  
ATOM    524  CB  ASN A  31       3.373  13.891  14.859  1.00  0.99           C  
ATOM    525  HB2 ASN A  31       2.499  13.314  14.557  1.00  0.99           H  
ATOM    526  HB3 ASN A  31       3.143  14.357  15.817  1.00  0.99           H  
ATOM    527  O   ASN A  31       3.542  12.164  17.075  1.00  0.99           O  
ATOM    528  CG  ASN A  31       3.603  15.012  13.863  1.00  0.99           C  
ATOM    529  ND2 ASN A  31       2.549  15.533  13.282  1.00  0.99           N  
ATOM    530 HD21 ASN A  31       1.633  15.153  13.475  1.00  0.99           H  
ATOM    531 HD22 ASN A  31       2.706  16.312  12.659  1.00  0.99           H  
ATOM    532  OD1 ASN A  31       4.709  15.471  13.613  1.00  0.99           O  
ATOM    533  N   GLY A  32       5.045  10.767  16.157  1.00  0.98           N  
ATOM    534  H   GLY A  32       5.666  10.581  15.383  1.00  0.98           H  
ATOM    535  CA  GLY A  32       4.958   9.747  17.209  1.00  0.98           C  
ATOM    536  HA2 GLY A  32       5.021  10.225  18.186  1.00  0.98           H  
ATOM    537  HA3 GLY A  32       5.799   9.061  17.114  1.00  0.98           H  
ATOM    538  C   GLY A  32       3.680   8.907  17.182  1.00  0.98           C  
ATOM    539  O   GLY A  32       3.396   8.220  18.158  1.00  0.98           O  
ATOM    540  N   GLN A  33       2.886   8.984  16.109  1.00  0.98           N  
ATOM    541  H   GLN A  33       3.178   9.554  15.328  1.00  0.98           H  
ATOM    542  CA  GLN A  33       1.598   8.296  15.995  1.00  0.98           C  
ATOM    543  HA  GLN A  33       1.322   7.887  16.967  1.00  0.98           H  
ATOM    544  C   GLN A  33       1.675   7.123  15.012  1.00  0.98           C  
ATOM    545  CB  GLN A  33       0.497   9.290  15.591  1.00  0.98           C  
ATOM    546  HB2 GLN A  33       0.758   9.750  14.638  1.00  0.98           H  
ATOM    547  HB3 GLN A  33      -0.442   8.749  15.473  1.00  0.98           H  
ATOM    548  O   GLN A  33       2.248   7.249  13.928  1.00  0.98           O  
ATOM    549  CG  GLN A  33       0.283  10.384  16.643  1.00  0.98           C  
ATOM    550  HG2 GLN A  33      -0.039   9.930  17.580  1.00  0.98           H  
ATOM    551  HG3 GLN A  33       1.228  10.897  16.825  1.00  0.98           H  
ATOM    552  CD  GLN A  33      -0.754  11.419  16.223  1.00  0.98           C  
ATOM    553  NE2 GLN A  33      -0.511  12.680  16.508  1.00  0.98           N  
ATOM    554 HE21 GLN A  33      -1.265  13.326  16.322  1.00  0.98           H  
ATOM    555 HE22 GLN A  33       0.325  12.907  17.028  1.00  0.98           H  
ATOM    556  OE1 GLN A  33      -1.800  11.150  15.655  1.00  0.98           O  
ATOM    557  N   TYR A  34       1.061   6.001  15.392  1.00  0.98           N  
ATOM    558  H   TYR A  34       0.605   5.986  16.293  1.00  0.98           H  
ATOM    559  CA  TYR A  34       0.863   4.823  14.549  1.00  0.98           C  
ATOM    560  HA  TYR A  34       1.011   5.097  13.505  1.00  0.98           H  
ATOM    561  C   TYR A  34      -0.563   4.265  14.749  1.00  0.98           C  
ATOM    562  CB  TYR A  34       1.924   3.769  14.883  1.00  0.98           C  
ATOM    563  HB2 TYR A  34       1.910   3.576  15.956  1.00  0.98           H  
ATOM    564  HB3 TYR A  34       2.908   4.166  14.631  1.00  0.98           H  
ATOM    565  O   TYR A  34      -0.854   3.770  15.842  1.00  0.98           O  
ATOM    566  CG  TYR A  34       1.729   2.464  14.136  1.00  0.98           C  
ATOM    567  CD1 TYR A  34       1.499   1.271  14.850  1.00  0.98           C  
ATOM    568  HD1 TYR A  34       1.457   1.286  15.929  1.00  0.98           H  
ATOM    569  CD2 TYR A  34       1.746   2.446  12.727  1.00  0.98           C  
ATOM    570  HD2 TYR A  34       1.915   3.355  12.169  1.00  0.98           H  
ATOM    571  CE1 TYR A  34       1.326   0.056  14.159  1.00  0.98           C  
ATOM    572  HE1 TYR A  34       1.167  -0.869  14.694  1.00  0.98           H  
ATOM    573  CE2 TYR A  34       1.546   1.235  12.036  1.00  0.98           C  
ATOM    574  HE2 TYR A  34       1.532   1.214  10.957  1.00  0.98           H  
ATOM    575  OH  TYR A  34       1.239  -1.149  12.096  1.00  0.98           O  
ATOM    576  HH  TYR A  34       1.410  -1.086  11.154  1.00  0.98           H  
ATOM    577  CZ  TYR A  34       1.365   0.033  12.750  1.00  0.98           C  
ATOM    578  N   PRO A  35      -1.455   4.339  13.737  1.00  0.98           N  
ATOM    579  CA  PRO A  35      -1.308   5.058  12.467  1.00  0.98           C  
ATOM    580  HA  PRO A  35      -0.515   4.593  11.882  1.00  0.98           H  
ATOM    581  C   PRO A  35      -1.005   6.547  12.666  1.00  0.98           C  
ATOM    582  CB  PRO A  35      -2.637   4.886  11.723  1.00  0.98           C  
ATOM    583  HB2 PRO A  35      -2.485   4.761  10.651  1.00  0.98           H  
ATOM    584  HB3 PRO A  35      -3.289   5.739  11.914  1.00  0.98           H  
ATOM    585  O   PRO A  35      -1.262   7.114  13.726  1.00  0.98           O  
ATOM    586  CG  PRO A  35      -3.251   3.643  12.354  1.00  0.98           C  
ATOM    587  HG2 PRO A  35      -2.860   2.750  11.866  1.00  0.98           H  
ATOM    588  HG3 PRO A  35      -4.339   3.676  12.301  1.00  0.98           H  
ATOM    589  CD  PRO A  35      -2.754   3.705  13.795  1.00  0.98           C  
ATOM    590  HD2 PRO A  35      -2.653   2.701  14.207  1.00  0.98           H  
ATOM    591  HD3 PRO A  35      -3.429   4.306  14.405  1.00  0.98           H  
ATOM    592  N   GLY A  36      -0.459   7.188  11.640  1.00  0.99           N  
ATOM    593  H   GLY A  36      -0.329   6.687  10.773  1.00  0.99           H  
ATOM    594  CA  GLY A  36      -0.147   8.610  11.653  1.00  0.99           C  
ATOM    595  HA2 GLY A  36       0.420   8.849  10.753  1.00  0.99           H  
ATOM    596  HA3 GLY A  36       0.485   8.819  12.517  1.00  0.99           H  
ATOM    597  C   GLY A  36      -1.387   9.518  11.715  1.00  0.99           C  
ATOM    598  O   GLY A  36      -2.523   9.071  11.524  1.00  0.99           O  
ATOM    599  N   PRO A  37      -1.183  10.826  11.954  1.00  0.98           N  
ATOM    600  CA  PRO A  37      -2.268  11.768  12.195  1.00  0.98           C  
ATOM    601  HA  PRO A  37      -2.827  11.415  13.061  1.00  0.98           H  
ATOM    602  C   PRO A  37      -3.209  11.922  10.985  1.00  0.98           C  
ATOM    603  CB  PRO A  37      -1.586  13.095  12.543  1.00  0.98           C  
ATOM    604  HB2 PRO A  37      -1.423  13.147  13.619  1.00  0.98           H  
ATOM    605  HB3 PRO A  37      -2.159  13.958  12.204  1.00  0.98           H  
ATOM    606  O   PRO A  37      -2.757  11.928   9.832  1.00  0.98           O  
ATOM    607  CG  PRO A  37      -0.238  12.993  11.829  1.00  0.98           C  
ATOM    608  HG2 PRO A  37       0.517  13.628  12.292  1.00  0.98           H  
ATOM    609  HG3 PRO A  37      -0.356  13.235  10.773  1.00  0.98           H  
ATOM    610  CD  PRO A  37       0.098  11.513  11.981  1.00  0.98           C  
ATOM    611  HD2 PRO A  37       0.586  11.338  12.940  1.00  0.98           H  
ATOM    612  HD3 PRO A  37       0.739  11.192  11.160  1.00  0.98           H  
ATOM    613  N   PRO A  38      -4.516  12.143  11.224  1.00  0.99           N  
ATOM    614  CA  PRO A  38      -5.463  12.426  10.158  1.00  0.99           C  
ATOM    615  HA  PRO A  38      -5.380  11.656   9.391  1.00  0.99           H  
ATOM    616  C   PRO A  38      -5.205  13.804   9.534  1.00  0.99           C  
ATOM    617  CB  PRO A  38      -6.848  12.350  10.810  1.00  0.99           C  
ATOM    618  HB2 PRO A  38      -7.213  11.323  10.805  1.00  0.99           H  
ATOM    619  HB3 PRO A  38      -7.570  13.010  10.330  1.00  0.99           H  
ATOM    620  O   PRO A  38      -5.044  14.807  10.236  1.00  0.99           O  
ATOM    621  CG  PRO A  38      -6.576  12.754  12.258  1.00  0.99           C  
ATOM    622  HG2 PRO A  38      -7.319  12.342  12.940  1.00  0.99           H  
ATOM    623  HG3 PRO A  38      -6.540  13.840  12.339  1.00  0.99           H  
ATOM    624  CD  PRO A  38      -5.186  12.171  12.519  1.00  0.99           C  
ATOM    625  HD2 PRO A  38      -5.275  11.154  12.899  1.00  0.99           H  
ATOM    626  HD3 PRO A  38      -4.649  12.794  13.234  1.00  0.99           H  
ATOM    627  N   ILE A  39      -5.273  13.887   8.206  1.00  0.99           N  
ATOM    628  H   ILE A  39      -5.403  13.026   7.693  1.00  0.99           H  
ATOM    629  CA  ILE A  39      -5.473  15.162   7.505  1.00  0.99           C  
ATOM    630  HA  ILE A  39      -5.065  15.971   8.112  1.00  0.99           H  
ATOM    631  C   ILE A  39      -6.972  15.392   7.378  1.00  0.99           C  
ATOM    632  CB  ILE A  39      -4.735  15.187   6.154  1.00  0.99           C  
ATOM    633  HB  ILE A  39      -4.968  14.267   5.618  1.00  0.99           H  
ATOM    634  O   ILE A  39      -7.708  14.501   6.977  1.00  0.99           O  
ATOM    635  CG1 ILE A  39      -3.222  15.231   6.451  1.00  0.99           C  
ATOM    636 HG12 ILE A  39      -2.993  16.117   7.043  1.00  0.99           H  
ATOM    637 HG13 ILE A  39      -2.951  14.353   7.036  1.00  0.99           H  
ATOM    638  CG2 ILE A  39      -5.171  16.381   5.277  1.00  0.99           C  
ATOM    639 HG21 ILE A  39      -4.675  16.331   4.308  1.00  0.99           H  
ATOM    640 HG22 ILE A  39      -4.914  17.320   5.767  1.00  0.99           H  
ATOM    641 HG23 ILE A  39      -6.243  16.347   5.081  1.00  0.99           H  
ATOM    642  CD1 ILE A  39      -2.334  15.244   5.209  1.00  0.99           C  
ATOM    643 HD11 ILE A  39      -1.295  15.212   5.534  1.00  0.99           H  
ATOM    644 HD12 ILE A  39      -2.478  16.159   4.635  1.00  0.99           H  
ATOM    645 HD13 ILE A  39      -2.553  14.376   4.586  1.00  0.99           H  
ATOM    646  N   VAL A  40      -7.438  16.592   7.712  1.00  0.99           N  
ATOM    647  H   VAL A  40      -6.767  17.313   7.935  1.00  0.99           H  
ATOM    648  CA  VAL A  40      -8.865  16.928   7.753  1.00  0.99           C  
ATOM    649  HA  VAL A  40      -9.433  16.125   7.283  1.00  0.99           H  
ATOM    650  C   VAL A  40      -9.126  18.203   6.960  1.00  0.99           C  
ATOM    651  CB  VAL A  40      -9.374  17.046   9.198  1.00  0.99           C  
ATOM    652  HB  VAL A  40      -8.889  17.887   9.695  1.00  0.99           H  
ATOM    653  O   VAL A  40      -8.822  19.314   7.397  1.00  0.99           O  
ATOM    654  CG1 VAL A  40     -10.883  17.276   9.186  1.00  0.99           C  
ATOM    655 HG11 VAL A  40     -11.358  16.453   8.652  1.00  0.99           H  
ATOM    656 HG12 VAL A  40     -11.252  17.312  10.211  1.00  0.99           H  
ATOM    657 HG13 VAL A  40     -11.122  18.221   8.697  1.00  0.99           H  
ATOM    658  CG2 VAL A  40      -9.113  15.778  10.021  1.00  0.99           C  
ATOM    659 HG21 VAL A  40      -8.041  15.625  10.144  1.00  0.99           H  
ATOM    660 HG22 VAL A  40      -9.535  14.907   9.520  1.00  0.99           H  
ATOM    661 HG23 VAL A  40      -9.553  15.872  11.014  1.00  0.99           H  
ATOM    662  N   ALA A  41      -9.737  18.055   5.795  1.00  0.98           N  
ATOM    663  H   ALA A  41     -10.024  17.126   5.520  1.00  0.98           H  
ATOM    664  CA  ALA A  41      -9.992  19.149   4.870  1.00  0.98           C  
ATOM    665  HA  ALA A  41      -9.878  20.107   5.378  1.00  0.98           H  
ATOM    666  C   ALA A  41     -11.427  19.099   4.332  1.00  0.98           C  
ATOM    667  CB  ALA A  41      -8.929  19.070   3.770  1.00  0.98           C  
ATOM    668  HB1 ALA A  41      -9.014  18.112   3.257  1.00  0.98           H  
ATOM    669  HB2 ALA A  41      -9.061  19.881   3.055  1.00  0.98           H  
ATOM    670  HB3 ALA A  41      -7.935  19.146   4.211  1.00  0.98           H  
ATOM    671  O   ALA A  41     -12.193  18.179   4.615  1.00  0.98           O  
ATOM    672  N   ARG A  42     -11.819  20.118   3.569  1.00  0.98           N  
ATOM    673  H   ARG A  42     -11.180  20.890   3.446  1.00  0.98           H  
ATOM    674  CA  ARG A  42     -13.043  20.113   2.759  1.00  0.98           C  
ATOM    675  HA  ARG A  42     -13.609  19.204   2.963  1.00  0.98           H  
ATOM    676  C   ARG A  42     -12.699  20.085   1.279  1.00  0.98           C  
ATOM    677  CB  ARG A  42     -13.929  21.325   3.087  1.00  0.98           C  
ATOM    678  HB2 ARG A  42     -14.855  21.226   2.521  1.00  0.98           H  
ATOM    679  HB3 ARG A  42     -13.433  22.242   2.768  1.00  0.98           H  
ATOM    680  O   ARG A  42     -11.629  20.541   0.880  1.00  0.98           O  
ATOM    681  CG  ARG A  42     -14.254  21.422   4.582  1.00  0.98           C  
ATOM    682  HG2 ARG A  42     -14.505  20.430   4.956  1.00  0.98           H  
ATOM    683  HG3 ARG A  42     -13.376  21.770   5.126  1.00  0.98           H  
ATOM    684  CD  ARG A  42     -15.424  22.371   4.850  1.00  0.98           C  
ATOM    685  HD2 ARG A  42     -16.182  22.231   4.080  1.00  0.98           H  
ATOM    686  HD3 ARG A  42     -15.065  23.398   4.777  1.00  0.98           H  
ATOM    687  NE  ARG A  42     -16.011  22.130   6.185  1.00  0.98           N  
ATOM    688  HE  ARG A  42     -15.499  22.481   6.982  1.00  0.98           H  
ATOM    689  NH1 ARG A  42     -17.798  20.821   5.521  1.00  0.98           N  
ATOM    690 HH11 ARG A  42     -17.486  20.800   4.561  1.00  0.98           H  
ATOM    691 HH12 ARG A  42     -18.604  20.256   5.749  1.00  0.98           H  
ATOM    692  NH2 ARG A  42     -17.478  21.239   7.681  1.00  0.98           N  
ATOM    693 HH21 ARG A  42     -16.922  21.580   8.453  1.00  0.98           H  
ATOM    694 HH22 ARG A  42     -18.245  20.610   7.872  1.00  0.98           H  
ATOM    695  CZ  ARG A  42     -17.086  21.401   6.448  1.00  0.98           C  
ATOM    696  N   GLU A  43     -13.633  19.630   0.451  1.00  0.97           N  
ATOM    697  H   GLU A  43     -14.446  19.172   0.836  1.00  0.97           H  
ATOM    698  CA  GLU A  43     -13.549  19.868  -0.989  1.00  0.97           C  
ATOM    699  HA  GLU A  43     -12.684  19.326  -1.373  1.00  0.97           H  
ATOM    700  C   GLU A  43     -13.361  21.376  -1.253  1.00  0.97           C  
ATOM    701  CB  GLU A  43     -14.807  19.342  -1.699  1.00  0.97           C  
ATOM    702  HB2 GLU A  43     -15.022  18.330  -1.357  1.00  0.97           H  
ATOM    703  HB3 GLU A  43     -15.653  19.977  -1.433  1.00  0.97           H  
ATOM    704  O   GLU A  43     -14.135  22.209  -0.777  1.00  0.97           O  
ATOM    705  CG  GLU A  43     -14.614  19.335  -3.226  1.00  0.97           C  
ATOM    706  HG2 GLU A  43     -13.897  18.558  -3.492  1.00  0.97           H  
ATOM    707  HG3 GLU A  43     -14.179  20.287  -3.531  1.00  0.97           H  
ATOM    708  CD  GLU A  43     -15.901  19.142  -4.042  1.00  0.97           C  
ATOM    709  OE1 GLU A  43     -15.861  19.556  -5.227  1.00  0.97           O  
ATOM    710  OE2 GLU A  43     -16.949  18.705  -3.513  1.00  0.97           O  
ATOM    711  N   GLY A  44     -12.333  21.732  -2.022  1.00  0.97           N  
ATOM    712  H   GLY A  44     -11.718  21.009  -2.368  1.00  0.97           H  
ATOM    713  CA  GLY A  44     -11.949  23.106  -2.338  1.00  0.97           C  
ATOM    714  HA2 GLY A  44     -11.535  23.124  -3.346  1.00  0.97           H  
ATOM    715  HA3 GLY A  44     -12.832  23.745  -2.313  1.00  0.97           H  
ATOM    716  C   GLY A  44     -10.906  23.717  -1.400  1.00  0.97           C  
ATOM    717  O   GLY A  44     -10.363  24.769  -1.740  1.00  0.97           O  
ATOM    718  N   ASP A  45     -10.591  23.083  -0.267  1.00  0.98           N  
ATOM    719  H   ASP A  45     -11.052  22.215  -0.034  1.00  0.98           H  
ATOM    720  CA  ASP A  45      -9.524  23.553   0.617  1.00  0.98           C  
ATOM    721  HA  ASP A  45      -9.678  24.617   0.797  1.00  0.98           H  
ATOM    722  C   ASP A  45      -8.153  23.390  -0.065  1.00  0.98           C  
ATOM    723  CB  ASP A  45      -9.546  22.846   1.990  1.00  0.98           C  
ATOM    724  HB2 ASP A  45      -9.586  21.768   1.837  1.00  0.98           H  
ATOM    725  HB3 ASP A  45      -8.601  23.062   2.489  1.00  0.98           H  
ATOM    726  O   ASP A  45      -7.879  22.418  -0.781  1.00  0.98           O  
ATOM    727  CG  ASP A  45     -10.670  23.276   2.954  1.00  0.98           C  
ATOM    728  OD1 ASP A  45     -11.475  24.173   2.628  1.00  0.98           O  
ATOM    729  OD2 ASP A  45     -10.709  22.744   4.095  1.00  0.98           O  
ATOM    730  N   ARG A  46      -7.262  24.349   0.195  1.00  0.98           N  
ATOM    731  H   ARG A  46      -7.559  25.087   0.817  1.00  0.98           H  
ATOM    732  CA  ARG A  46      -5.830  24.217  -0.078  1.00  0.98           C  
ATOM    733  HA  ARG A  46      -5.687  23.608  -0.970  1.00  0.98           H  
ATOM    734  C   ARG A  46      -5.186  23.491   1.094  1.00  0.98           C  
ATOM    735  CB  ARG A  46      -5.219  25.604  -0.310  1.00  0.98           C  
ATOM    736  HB2 ARG A  46      -5.376  26.222   0.574  1.00  0.98           H  
ATOM    737  HB3 ARG A  46      -5.728  26.071  -1.154  1.00  0.98           H  
ATOM    738  O   ARG A  46      -5.305  23.951   2.227  1.00  0.98           O  
ATOM    739  CG  ARG A  46      -3.719  25.527  -0.620  1.00  0.98           C  
ATOM    740  HG2 ARG A  46      -3.188  25.036   0.196  1.00  0.98           H  
ATOM    741  HG3 ARG A  46      -3.571  24.955  -1.536  1.00  0.98           H  
ATOM    742  CD  ARG A  46      -3.155  26.938  -0.798  1.00  0.98           C  
ATOM    743  HD2 ARG A  46      -3.739  27.452  -1.560  1.00  0.98           H  
ATOM    744  HD3 ARG A  46      -3.251  27.475   0.146  1.00  0.98           H  
ATOM    745  NE  ARG A  46      -1.740  26.893  -1.204  1.00  0.98           N  
ATOM    746  HE  ARG A  46      -1.314  25.978  -1.232  1.00  0.98           H  
ATOM    747  NH1 ARG A  46      -1.468  29.147  -1.545  1.00  0.98           N  
ATOM    748 HH11 ARG A  46      -0.902  29.929  -1.843  1.00  0.98           H  
ATOM    749 HH12 ARG A  46      -2.403  29.296  -1.195  1.00  0.98           H  
ATOM    750  NH2 ARG A  46       0.209  27.747  -2.008  1.00  0.98           N  
ATOM    751 HH21 ARG A  46       0.740  28.532  -2.356  1.00  0.98           H  
ATOM    752 HH22 ARG A  46       0.548  26.805  -2.142  1.00  0.98           H  
ATOM    753  CZ  ARG A  46      -1.008  27.926  -1.578  1.00  0.98           C  
ATOM    754  N   VAL A  47      -4.461  22.416   0.831  1.00  0.99           N  
ATOM    755  H   VAL A  47      -4.354  22.124  -0.130  1.00  0.99           H  
ATOM    756  CA  VAL A  47      -3.707  21.680   1.848  1.00  0.99           C  
ATOM    757  HA  VAL A  47      -3.999  22.026   2.839  1.00  0.99           H  
ATOM    758  C   VAL A  47      -2.223  21.980   1.676  1.00  0.99           C  
ATOM    759  CB  VAL A  47      -4.022  20.177   1.797  1.00  0.99           C  
ATOM    760  HB  VAL A  47      -3.725  19.789   0.822  1.00  0.99           H  
ATOM    761  O   VAL A  47      -1.703  22.011   0.559  1.00  0.99           O  
ATOM    762  CG1 VAL A  47      -3.276  19.411   2.893  1.00  0.99           C  
ATOM    763 HG11 VAL A  47      -3.543  18.355   2.853  1.00  0.99           H  
ATOM    764 HG12 VAL A  47      -3.525  19.806   3.878  1.00  0.99           H  
ATOM    765 HG13 VAL A  47      -2.201  19.481   2.728  1.00  0.99           H  
ATOM    766  CG2 VAL A  47      -5.525  19.932   2.000  1.00  0.99           C  
ATOM    767 HG21 VAL A  47      -6.093  20.342   1.165  1.00  0.99           H  
ATOM    768 HG22 VAL A  47      -5.862  20.388   2.931  1.00  0.99           H  
ATOM    769 HG23 VAL A  47      -5.710  18.859   2.043  1.00  0.99           H  
ATOM    770  N   VAL A  48      -1.562  22.267   2.793  1.00  0.99           N  
ATOM    771  H   VAL A  48      -2.078  22.290   3.661  1.00  0.99           H  
ATOM    772  CA  VAL A  48      -0.123  22.510   2.874  1.00  0.99           C  
ATOM    773  HA  VAL A  48       0.341  22.233   1.927  1.00  0.99           H  
ATOM    774  C   VAL A  48       0.441  21.622   3.973  1.00  0.99           C  
ATOM    775  CB  VAL A  48       0.184  23.994   3.141  1.00  0.99           C  
ATOM    776  HB  VAL A  48      -0.234  24.283   4.106  1.00  0.99           H  
ATOM    777  O   VAL A  48       0.097  21.815   5.141  1.00  0.99           O  
ATOM    778  CG1 VAL A  48       1.694  24.253   3.167  1.00  0.99           C  
ATOM    779 HG11 VAL A  48       2.134  23.926   2.225  1.00  0.99           H  
ATOM    780 HG12 VAL A  48       2.156  23.693   3.980  1.00  0.99           H  
ATOM    781 HG13 VAL A  48       1.897  25.312   3.324  1.00  0.99           H  
ATOM    782  CG2 VAL A  48      -0.431  24.905   2.067  1.00  0.99           C  
ATOM    783 HG21 VAL A  48      -1.518  24.837   2.117  1.00  0.99           H  
ATOM    784 HG22 VAL A  48      -0.107  24.577   1.080  1.00  0.99           H  
ATOM    785 HG23 VAL A  48      -0.136  25.941   2.238  1.00  0.99           H  
ATOM    786  N   VAL A  49       1.298  20.670   3.616  1.00  0.99           N  
ATOM    787  H   VAL A  49       1.558  20.580   2.644  1.00  0.99           H  
ATOM    788  CA  VAL A  49       1.946  19.772   4.580  1.00  0.99           C  
ATOM    789  HA  VAL A  49       1.616  20.033   5.586  1.00  0.99           H  
ATOM    790  C   VAL A  49       3.446  19.986   4.516  1.00  0.99           C  
ATOM    791  CB  VAL A  49       1.588  18.288   4.364  1.00  0.99           C  
ATOM    792  HB  VAL A  49       2.095  17.908   3.478  1.00  0.99           H  
ATOM    793  O   VAL A  49       4.057  19.754   3.479  1.00  0.99           O  
ATOM    794  CG1 VAL A  49       2.060  17.490   5.590  1.00  0.99           C  
ATOM    795 HG11 VAL A  49       1.605  16.499   5.606  1.00  0.99           H  
ATOM    796 HG12 VAL A  49       1.785  17.991   6.518  1.00  0.99           H  
ATOM    797 HG13 VAL A  49       3.143  17.373   5.562  1.00  0.99           H  
ATOM    798  CG2 VAL A  49       0.080  18.089   4.165  1.00  0.99           C  
ATOM    799 HG21 VAL A  49      -0.484  18.557   4.971  1.00  0.99           H  
ATOM    800 HG22 VAL A  49      -0.147  17.023   4.139  1.00  0.99           H  
ATOM    801 HG23 VAL A  49      -0.214  18.508   3.203  1.00  0.99           H  
ATOM    802  N   ASN A  50       4.031  20.462   5.613  1.00  0.99           N  
ATOM    803  H   ASN A  50       3.467  20.600   6.439  1.00  0.99           H  
ATOM    804  CA  ASN A  50       5.479  20.532   5.761  1.00  0.99           C  
ATOM    805  HA  ASN A  50       5.953  20.631   4.784  1.00  0.99           H  
ATOM    806  C   ASN A  50       5.967  19.223   6.386  1.00  0.99           C  
ATOM    807  CB  ASN A  50       5.846  21.764   6.605  1.00  0.99           C  
ATOM    808  HB2 ASN A  50       5.429  22.659   6.144  1.00  0.99           H  
ATOM    809  HB3 ASN A  50       5.438  21.653   7.610  1.00  0.99           H  
ATOM    810  O   ASN A  50       5.640  18.956   7.545  1.00  0.99           O  
ATOM    811  CG  ASN A  50       7.352  21.944   6.704  1.00  0.99           C  
ATOM    812  ND2 ASN A  50       7.823  22.842   7.534  1.00  0.99           N  
ATOM    813 HD21 ASN A  50       7.219  23.386   8.134  1.00  0.99           H  
ATOM    814 HD22 ASN A  50       8.832  22.882   7.565  1.00  0.99           H  
ATOM    815  OD1 ASN A  50       8.126  21.317   6.012  1.00  0.99           O  
ATOM    816  N   VAL A  51       6.694  18.418   5.613  1.00  0.99           N  
ATOM    817  H   VAL A  51       6.960  18.738   4.693  1.00  0.99           H  
ATOM    818  CA  VAL A  51       7.274  17.152   6.065  1.00  0.99           C  
ATOM    819  HA  VAL A  51       6.784  16.831   6.985  1.00  0.99           H  
ATOM    820  C   VAL A  51       8.751  17.375   6.354  1.00  0.99           C  
ATOM    821  CB  VAL A  51       7.083  16.034   5.022  1.00  0.99           C  
ATOM    822  HB  VAL A  51       7.602  16.309   4.104  1.00  0.99           H  
ATOM    823  O   VAL A  51       9.490  17.752   5.452  1.00  0.99           O  
ATOM    824  CG1 VAL A  51       7.651  14.701   5.528  1.00  0.99           C  
ATOM    825 HG11 VAL A  51       7.482  13.920   4.787  1.00  0.99           H  
ATOM    826 HG12 VAL A  51       7.172  14.416   6.465  1.00  0.99           H  
ATOM    827 HG13 VAL A  51       8.727  14.781   5.685  1.00  0.99           H  
ATOM    828  CG2 VAL A  51       5.601  15.810   4.688  1.00  0.99           C  
ATOM    829 HG21 VAL A  51       5.050  15.512   5.580  1.00  0.99           H  
ATOM    830 HG22 VAL A  51       5.165  16.720   4.275  1.00  0.99           H  
ATOM    831 HG23 VAL A  51       5.504  15.015   3.948  1.00  0.99           H  
ATOM    832  N   THR A  52       9.175  17.113   7.586  1.00  0.99           N  
ATOM    833  H   THR A  52       8.491  16.820   8.270  1.00  0.99           H  
ATOM    834  CA  THR A  52      10.577  17.146   8.018  1.00  0.99           C  
ATOM    835  HA  THR A  52      11.204  17.545   7.220  1.00  0.99           H  
ATOM    836  C   THR A  52      11.034  15.726   8.320  1.00  0.99           C  
ATOM    837  CB  THR A  52      10.751  18.043   9.252  1.00  0.99           C  
ATOM    838  HB  THR A  52      10.150  17.648  10.071  1.00  0.99           H  
ATOM    839  O   THR A  52      10.409  15.039   9.136  1.00  0.99           O  
ATOM    840  CG2 THR A  52      12.206  18.132   9.708  1.00  0.99           C  
ATOM    841 HG21 THR A  52      12.548  17.159  10.062  1.00  0.99           H  
ATOM    842 HG22 THR A  52      12.295  18.843  10.529  1.00  0.99           H  
ATOM    843 HG23 THR A  52      12.851  18.444   8.887  1.00  0.99           H  
ATOM    844  OG1 THR A  52      10.317  19.358   8.970  1.00  0.99           O  
ATOM    845  HG1 THR A  52      10.869  19.666   8.247  1.00  0.99           H  
ATOM    846  N   ASN A  53      12.111  15.284   7.671  1.00  0.99           N  
ATOM    847  H   ASN A  53      12.618  15.912   7.064  1.00  0.99           H  
ATOM    848  CA  ASN A  53      12.682  13.963   7.896  1.00  0.99           C  
ATOM    849  HA  ASN A  53      11.899  13.286   8.238  1.00  0.99           H  
ATOM    850  C   ASN A  53      13.761  14.022   8.990  1.00  0.99           C  
ATOM    851  CB  ASN A  53      13.219  13.404   6.564  1.00  0.99           C  
ATOM    852  HB2 ASN A  53      14.027  14.039   6.201  1.00  0.99           H  
ATOM    853  HB3 ASN A  53      12.425  13.377   5.817  1.00  0.99           H  
ATOM    854  O   ASN A  53      14.838  14.559   8.754  1.00  0.99           O  
ATOM    855  CG  ASN A  53      13.751  11.995   6.746  1.00  0.99           C  
ATOM    856  ND2 ASN A  53      14.413  11.443   5.765  1.00  0.99           N  
ATOM    857 HD21 ASN A  53      14.776  10.515   5.928  1.00  0.99           H  
ATOM    858 HD22 ASN A  53      14.533  11.904   4.874  1.00  0.99           H  
ATOM    859  OD1 ASN A  53      13.539  11.383   7.778  1.00  0.99           O  
ATOM    860  N   ASN A  54      13.489  13.468  10.177  1.00  0.99           N  
ATOM    861  H   ASN A  54      12.599  13.013  10.318  1.00  0.99           H  
ATOM    862  CA  ASN A  54      14.458  13.413  11.283  1.00  0.99           C  
ATOM    863  HA  ASN A  54      15.299  14.065  11.046  1.00  0.99           H  
ATOM    864  C   ASN A  54      15.062  12.013  11.483  1.00  0.99           C  
ATOM    865  CB  ASN A  54      13.841  13.943  12.588  1.00  0.99           C  
ATOM    866  HB2 ASN A  54      13.141  13.210  12.988  1.00  0.99           H  
ATOM    867  HB3 ASN A  54      14.633  14.067  13.326  1.00  0.99           H  
ATOM    868  O   ASN A  54      15.634  11.743  12.537  1.00  0.99           O  
ATOM    869  CG  ASN A  54      13.153  15.278  12.434  1.00  0.99           C  
ATOM    870  ND2 ASN A  54      11.843  15.289  12.484  1.00  0.99           N  
ATOM    871 HD21 ASN A  54      11.397  16.184  12.344  1.00  0.99           H  
ATOM    872 HD22 ASN A  54      11.366  14.400  12.528  1.00  0.99           H  
ATOM    873  OD1 ASN A  54      13.762  16.318  12.258  1.00  0.99           O  
ATOM    874  N   VAL A  55      14.906  11.107  10.516  1.00  0.98           N  
ATOM    875  H   VAL A  55      14.480  11.382   9.642  1.00  0.98           H  
ATOM    876  CA  VAL A  55      15.461   9.748  10.574  1.00  0.98           C  
ATOM    877  HA  VAL A  55      15.988   9.617  11.519  1.00  0.98           H  
ATOM    878  C   VAL A  55      16.502   9.540   9.482  1.00  0.98           C  
ATOM    879  CB  VAL A  55      14.367   8.667  10.528  1.00  0.98           C  
ATOM    880  HB  VAL A  55      14.850   7.695  10.627  1.00  0.98           H  
ATOM    881  O   VAL A  55      16.584  10.326   8.545  1.00  0.98           O  
ATOM    882  CG1 VAL A  55      13.397   8.828  11.702  1.00  0.98           C  
ATOM    883 HG11 VAL A  55      13.959   8.894  12.634  1.00  0.98           H  
ATOM    884 HG12 VAL A  55      12.810   9.736  11.566  1.00  0.98           H  
ATOM    885 HG13 VAL A  55      12.730   7.967  11.744  1.00  0.98           H  
ATOM    886  CG2 VAL A  55      13.550   8.660   9.236  1.00  0.98           C  
ATOM    887 HG21 VAL A  55      12.885   9.523   9.203  1.00  0.98           H  
ATOM    888 HG22 VAL A  55      12.945   7.753   9.206  1.00  0.98           H  
ATOM    889 HG23 VAL A  55      14.201   8.671   8.362  1.00  0.98           H  
ATOM    890  N   GLN A  56      17.309   8.486   9.619  1.00  0.97           N  
ATOM    891  H   GLN A  56      17.175   7.866  10.405  1.00  0.97           H  
ATOM    892  CA  GLN A  56      18.383   8.173   8.673  1.00  0.97           C  
ATOM    893  HA  GLN A  56      18.964   9.075   8.482  1.00  0.97           H  
ATOM    894  C   GLN A  56      17.868   7.679   7.316  1.00  0.97           C  
ATOM    895  CB  GLN A  56      19.304   7.110   9.284  1.00  0.97           C  
ATOM    896  HB2 GLN A  56      18.708   6.257   9.609  1.00  0.97           H  
ATOM    897  HB3 GLN A  56      19.999   6.768   8.517  1.00  0.97           H  
ATOM    898  O   GLN A  56      18.530   7.880   6.300  1.00  0.97           O  
ATOM    899  CG  GLN A  56      20.124   7.653  10.463  1.00  0.97           C  
ATOM    900  HG2 GLN A  56      19.461   7.970  11.267  1.00  0.97           H  
ATOM    901  HG3 GLN A  56      20.697   8.517  10.126  1.00  0.97           H  
ATOM    902  CD  GLN A  56      21.089   6.611  11.019  1.00  0.97           C  
ATOM    903  NE2 GLN A  56      22.145   7.020  11.685  1.00  0.97           N  
ATOM    904 HE21 GLN A  56      22.341   8.003  11.812  1.00  0.97           H  
ATOM    905 HE22 GLN A  56      22.751   6.284  12.018  1.00  0.97           H  
ATOM    906  OE1 GLN A  56      20.915   5.414  10.885  1.00  0.97           O  
ATOM    907  N   ASN A  57      16.709   7.018   7.291  1.00  0.97           N  
ATOM    908  H   ASN A  57      16.238   6.813   8.160  1.00  0.97           H  
ATOM    909  CA  ASN A  57      16.098   6.555   6.053  1.00  0.97           C  
ATOM    910  HA  ASN A  57      16.843   5.988   5.495  1.00  0.97           H  
ATOM    911  C   ASN A  57      15.661   7.748   5.199  1.00  0.97           C  
ATOM    912  CB  ASN A  57      14.906   5.632   6.357  1.00  0.97           C  
ATOM    913  HB2 ASN A  57      14.456   5.301   5.421  1.00  0.97           H  
ATOM    914  HB3 ASN A  57      14.150   6.192   6.909  1.00  0.97           H  
ATOM    915  O   ASN A  57      15.111   8.727   5.700  1.00  0.97           O  
ATOM    916  CG  ASN A  57      15.301   4.420   7.177  1.00  0.97           C  
ATOM    917  ND2 ASN A  57      15.419   3.259   6.575  1.00  0.97           N  
ATOM    918 HD21 ASN A  57      15.163   3.130   5.607  1.00  0.97           H  
ATOM    919 HD22 ASN A  57      15.643   2.468   7.162  1.00  0.97           H  
ATOM    920  OD1 ASN A  57      15.523   4.523   8.372  1.00  0.97           O  
ATOM    921  N   ASN A  58      15.832   7.626   3.888  1.00  0.98           N  
ATOM    922  H   ASN A  58      16.295   6.798   3.542  1.00  0.98           H  
ATOM    923  CA  ASN A  58      15.192   8.510   2.924  1.00  0.98           C  
ATOM    924  HA  ASN A  58      15.417   9.548   3.173  1.00  0.98           H  
ATOM    925  C   ASN A  58      13.671   8.324   2.978  1.00  0.98           C  
ATOM    926  CB  ASN A  58      15.757   8.167   1.540  1.00  0.98           C  
ATOM    927  HB2 ASN A  58      15.823   7.085   1.429  1.00  0.98           H  
ATOM    928  HB3 ASN A  58      15.070   8.519   0.770  1.00  0.98           H  
ATOM    929  O   ASN A  58      13.191   7.193   2.999  1.00  0.98           O  
ATOM    930  CG  ASN A  58      17.117   8.784   1.278  1.00  0.98           C  
ATOM    931  ND2 ASN A  58      17.807   8.316   0.265  1.00  0.98           N  
ATOM    932 HD21 ASN A  58      17.457   7.554  -0.297  1.00  0.98           H  
ATOM    933 HD22 ASN A  58      18.727   8.711   0.136  1.00  0.98           H  
ATOM    934  OD1 ASN A  58      17.570   9.698   1.945  1.00  0.98           O  
ATOM    935  N   VAL A  59      12.911   9.422   2.969  1.00  0.98           N  
ATOM    936  H   VAL A  59      13.362  10.326   2.971  1.00  0.98           H  
ATOM    937  CA  VAL A  59      11.446   9.370   3.099  1.00  0.98           C  
ATOM    938  HA  VAL A  59      11.113   8.337   2.995  1.00  0.98           H  
ATOM    939  C   VAL A  59      10.777  10.173   1.998  1.00  0.98           C  
ATOM    940  CB  VAL A  59      10.979   9.848   4.489  1.00  0.98           C  
ATOM    941  HB  VAL A  59      11.326  10.867   4.656  1.00  0.98           H  
ATOM    942  O   VAL A  59      11.149  11.304   1.708  1.00  0.98           O  
ATOM    943  CG1 VAL A  59       9.446   9.824   4.609  1.00  0.98           C  
ATOM    944 HG11 VAL A  59       9.004  10.611   3.999  1.00  0.98           H  
ATOM    945 HG12 VAL A  59       9.150   9.981   5.646  1.00  0.98           H  
ATOM    946 HG13 VAL A  59       9.061   8.855   4.289  1.00  0.98           H  
ATOM    947  CG2 VAL A  59      11.537   8.952   5.599  1.00  0.98           C  
ATOM    948 HG21 VAL A  59      11.150   7.938   5.506  1.00  0.98           H  
ATOM    949 HG22 VAL A  59      11.282   9.365   6.575  1.00  0.98           H  
ATOM    950 HG23 VAL A  59      12.625   8.920   5.549  1.00  0.98           H  
ATOM    951  N   SER A  60       9.724   9.626   1.418  1.00  0.98           N  
ATOM    952  H   SER A  60       9.459   8.683   1.668  1.00  0.98           H  
ATOM    953  CA  SER A  60       8.784  10.348   0.565  1.00  0.98           C  
ATOM    954  HA  SER A  60       8.991  11.418   0.589  1.00  0.98           H  
ATOM    955  C   SER A  60       7.370  10.116   1.101  1.00  0.98           C  
ATOM    956  CB  SER A  60       8.947   9.860  -0.869  1.00  0.98           C  
ATOM    957  HB2 SER A  60       9.999   9.884  -1.153  1.00  0.98           H  
ATOM    958  HB3 SER A  60       8.389  10.527  -1.526  1.00  0.98           H  
ATOM    959  O   SER A  60       7.135   9.087   1.726  1.00  0.98           O  
ATOM    960  OG  SER A  60       8.458   8.542  -0.935  1.00  0.98           O  
ATOM    961  HG  SER A  60       8.495   8.188  -1.827  1.00  0.98           H  
ATOM    962  N   ILE A  61       6.439  11.059   0.916  1.00  0.99           N  
ATOM    963  H   ILE A  61       6.649  11.845   0.317  1.00  0.99           H  
ATOM    964  CA  ILE A  61       5.045  10.910   1.367  1.00  0.99           C  
ATOM    965  HA  ILE A  61       4.886   9.895   1.732  1.00  0.99           H  
ATOM    966  C   ILE A  61       4.123  11.111   0.174  1.00  0.99           C  
ATOM    967  CB  ILE A  61       4.684  11.881   2.516  1.00  0.99           C  
ATOM    968  HB  ILE A  61       4.848  12.899   2.160  1.00  0.99           H  
ATOM    969  O   ILE A  61       4.090  12.197  -0.400  1.00  0.99           O  
ATOM    970  CG1 ILE A  61       5.564  11.696   3.774  1.00  0.99           C  
ATOM    971 HG12 ILE A  61       6.612  11.818   3.499  1.00  0.99           H  
ATOM    972 HG13 ILE A  61       5.324  12.491   4.480  1.00  0.99           H  
ATOM    973  CG2 ILE A  61       3.193  11.758   2.893  1.00  0.99           C  
ATOM    974 HG21 ILE A  61       2.931  10.715   3.069  1.00  0.99           H  
ATOM    975 HG22 ILE A  61       2.979  12.341   3.789  1.00  0.99           H  
ATOM    976 HG23 ILE A  61       2.567  12.139   2.086  1.00  0.99           H  
ATOM    977  CD1 ILE A  61       5.409  10.356   4.509  1.00  0.99           C  
ATOM    978 HD11 ILE A  61       5.650   9.524   3.847  1.00  0.99           H  
ATOM    979 HD12 ILE A  61       6.094  10.331   5.357  1.00  0.99           H  
ATOM    980 HD13 ILE A  61       4.392  10.238   4.883  1.00  0.99           H  
ATOM    981  N   HIS A  62       3.358  10.075  -0.155  1.00  0.99           N  
ATOM    982  H   HIS A  62       3.421   9.237   0.405  1.00  0.99           H  
ATOM    983  CA  HIS A  62       2.324  10.101  -1.173  1.00  0.99           C  
ATOM    984  HA  HIS A  62       2.566  10.902  -1.872  1.00  0.99           H  
ATOM    985  C   HIS A  62       0.949  10.410  -0.578  1.00  0.99           C  
ATOM    986  CB  HIS A  62       2.335   8.788  -1.956  1.00  0.99           C  
ATOM    987  HB2 HIS A  62       2.197   7.954  -1.267  1.00  0.99           H  
ATOM    988  HB3 HIS A  62       3.299   8.691  -2.456  1.00  0.99           H  
ATOM    989  O   HIS A  62       0.570   9.885   0.472  1.00  0.99           O  
ATOM    990  CG  HIS A  62       1.267   8.729  -3.011  1.00  0.99           C  
ATOM    991  CD2 HIS A  62       0.317   7.758  -3.169  1.00  0.99           C  
ATOM    992  HD2 HIS A  62       0.193   6.863  -2.577  1.00  0.99           H  
ATOM    993  ND1 HIS A  62       1.042   9.678  -3.983  1.00  0.99           N  
ATOM    994  HD1 HIS A  62       1.562  10.529  -4.142  1.00  0.99           H  
ATOM    995  CE1 HIS A  62      -0.020   9.297  -4.703  1.00  0.99           C  
ATOM    996  HE1 HIS A  62      -0.426   9.829  -5.551  1.00  0.99           H  
ATOM    997  NE2 HIS A  62      -0.490   8.137  -4.241  1.00  0.99           N  
ATOM    998  N   TRP A  63       0.185  11.255  -1.271  1.00  0.98           N  
ATOM    999  H   TRP A  63       0.561  11.609  -2.139  1.00  0.98           H  
ATOM   1000  CA  TRP A  63      -1.193  11.608  -0.919  1.00  0.98           C  
ATOM   1001  HA  TRP A  63      -1.363  11.363   0.129  1.00  0.98           H  
ATOM   1002  C   TRP A  63      -2.160  10.766  -1.746  1.00  0.98           C  
ATOM   1003  CB  TRP A  63      -1.426  13.116  -1.081  1.00  0.98           C  
ATOM   1004  HB2 TRP A  63      -2.344  13.374  -0.554  1.00  0.98           H  
ATOM   1005  HB3 TRP A  63      -1.552  13.357  -2.137  1.00  0.98           H  
ATOM   1006  O   TRP A  63      -2.735  11.251  -2.725  1.00  0.98           O  
ATOM   1007  CG  TRP A  63      -0.327  13.971  -0.558  1.00  0.98           C  
ATOM   1008  CD1 TRP A  63       0.703  14.414  -1.300  1.00  0.98           C  
ATOM   1009  HD1 TRP A  63       0.833  14.183  -2.347  1.00  0.98           H  
ATOM   1010  CD2 TRP A  63       0.016  14.281   0.820  1.00  0.98           C  
ATOM   1011  CE2 TRP A  63       1.274  14.951   0.829  1.00  0.98           C  
ATOM   1012  CE3 TRP A  63      -0.551  13.952   2.066  1.00  0.98           C  
ATOM   1013  HE3 TRP A  63      -1.478  13.399   2.086  1.00  0.98           H  
ATOM   1014  NE1 TRP A  63       1.632  15.030  -0.495  1.00  0.98           N  
ATOM   1015  HE1 TRP A  63       2.569  15.222  -0.821  1.00  0.98           H  
ATOM   1016  CH2 TRP A  63       1.379  14.878   3.237  1.00  0.98           C  
ATOM   1017  HH2 TRP A  63       1.948  14.990   4.148  1.00  0.98           H  
ATOM   1018  CZ2 TRP A  63       1.938  15.277   2.016  1.00  0.98           C  
ATOM   1019  HZ2 TRP A  63       2.930  15.703   1.988  1.00  0.98           H  
ATOM   1020  CZ3 TRP A  63       0.142  14.216   3.260  1.00  0.98           C  
ATOM   1021  HZ3 TRP A  63      -0.233  13.824   4.195  1.00  0.98           H  
ATOM   1022  N   HIS A  64      -2.301   9.502  -1.352  1.00  0.98           N  
ATOM   1023  H   HIS A  64      -1.808   9.201  -0.523  1.00  0.98           H  
ATOM   1024  CA  HIS A  64      -3.016   8.472  -2.100  1.00  0.98           C  
ATOM   1025  HA  HIS A  64      -2.432   8.213  -2.983  1.00  0.98           H  
ATOM   1026  C   HIS A  64      -4.376   8.939  -2.607  1.00  0.98           C  
ATOM   1027  CB  HIS A  64      -3.121   7.185  -1.283  1.00  0.98           C  
ATOM   1028  HB2 HIS A  64      -3.801   7.324  -0.442  1.00  0.98           H  
ATOM   1029  HB3 HIS A  64      -2.135   6.919  -0.903  1.00  0.98           H  
ATOM   1030  O   HIS A  64      -5.259   9.328  -1.840  1.00  0.98           O  
ATOM   1031  CG  HIS A  64      -3.623   6.053  -2.130  1.00  0.98           C  
ATOM   1032  CD2 HIS A  64      -4.897   5.918  -2.599  1.00  0.98           C  
ATOM   1033  HD2 HIS A  64      -5.734   6.569  -2.394  1.00  0.98           H  
ATOM   1034  ND1 HIS A  64      -2.832   5.047  -2.667  1.00  0.98           N  
ATOM   1035  CE1 HIS A  64      -3.640   4.356  -3.484  1.00  0.98           C  
ATOM   1036  HE1 HIS A  64      -3.337   3.552  -4.139  1.00  0.98           H  
ATOM   1037  NE2 HIS A  64      -4.881   4.858  -3.466  1.00  0.98           N  
ATOM   1038  HE2 HIS A  64      -5.643   4.559  -4.057  1.00  0.98           H  
ATOM   1039  N   GLY A  65      -4.541   8.888  -3.927  1.00  0.98           N  
ATOM   1040  H   GLY A  65      -3.780   8.510  -4.474  1.00  0.98           H  
ATOM   1041  CA  GLY A  65      -5.781   9.239  -4.607  1.00  0.98           C  
ATOM   1042  HA2 GLY A  65      -5.772   8.797  -5.603  1.00  0.98           H  
ATOM   1043  HA3 GLY A  65      -6.610   8.806  -4.046  1.00  0.98           H  
ATOM   1044  C   GLY A  65      -6.059  10.734  -4.757  1.00  0.98           C  
ATOM   1045  O   GLY A  65      -7.038  11.083  -5.410  1.00  0.98           O  
ATOM   1046  N   ILE A  66      -5.253  11.654  -4.214  1.00  0.98           N  
ATOM   1047  H   ILE A  66      -4.429  11.342  -3.722  1.00  0.98           H  
ATOM   1048  CA  ILE A  66      -5.418  13.090  -4.500  1.00  0.98           C  
ATOM   1049  HA  ILE A  66      -6.455  13.363  -4.303  1.00  0.98           H  
ATOM   1050  C   ILE A  66      -5.151  13.326  -5.992  1.00  0.98           C  
ATOM   1051  CB  ILE A  66      -4.501  13.952  -3.602  1.00  0.98           C  
ATOM   1052  HB  ILE A  66      -3.480  13.592  -3.727  1.00  0.98           H  
ATOM   1053  O   ILE A  66      -4.096  12.977  -6.502  1.00  0.98           O  
ATOM   1054  CG1 ILE A  66      -4.862  13.825  -2.103  1.00  0.98           C  
ATOM   1055 HG12 ILE A  66      -4.850  12.774  -1.815  1.00  0.98           H  
ATOM   1056 HG13 ILE A  66      -4.091  14.333  -1.523  1.00  0.98           H  
ATOM   1057  CG2 ILE A  66      -4.508  15.438  -4.017  1.00  0.98           C  
ATOM   1058 HG21 ILE A  66      -4.034  15.553  -4.992  1.00  0.98           H  
ATOM   1059 HG22 ILE A  66      -3.913  16.008  -3.303  1.00  0.98           H  
ATOM   1060 HG23 ILE A  66      -5.526  15.825  -4.053  1.00  0.98           H  
ATOM   1061  CD1 ILE A  66      -6.210  14.429  -1.691  1.00  0.98           C  
ATOM   1062 HD11 ILE A  66      -6.163  15.514  -1.780  1.00  0.98           H  
ATOM   1063 HD12 ILE A  66      -6.415  14.173  -0.651  1.00  0.98           H  
ATOM   1064 HD13 ILE A  66      -7.016  14.051  -2.320  1.00  0.98           H  
ATOM   1065  N   ARG A  67      -6.071  13.986  -6.708  1.00  0.96           N  
ATOM   1066  H   ARG A  67      -6.936  14.202  -6.235  1.00  0.96           H  
ATOM   1067  CA  ARG A  67      -5.997  14.168  -8.180  1.00  0.96           C  
ATOM   1068  HA  ARG A  67      -5.791  13.195  -8.626  1.00  0.96           H  
ATOM   1069  C   ARG A  67      -4.861  15.071  -8.696  1.00  0.96           C  
ATOM   1070  CB  ARG A  67      -7.356  14.664  -8.703  1.00  0.96           C  
ATOM   1071  HB2 ARG A  67      -7.662  15.541  -8.132  1.00  0.96           H  
ATOM   1072  HB3 ARG A  67      -7.258  14.954  -9.749  1.00  0.96           H  
ATOM   1073  O   ARG A  67      -4.891  15.455  -9.856  1.00  0.96           O  
ATOM   1074  CG  ARG A  67      -8.446  13.590  -8.629  1.00  0.96           C  
ATOM   1075  HG2 ARG A  67      -8.545  13.236  -7.603  1.00  0.96           H  
ATOM   1076  HG3 ARG A  67      -8.168  12.742  -9.254  1.00  0.96           H  
ATOM   1077  CD  ARG A  67      -9.799  14.145  -9.091  1.00  0.96           C  
ATOM   1078  HD2 ARG A  67     -10.534  13.354  -8.944  1.00  0.96           H  
ATOM   1079  HD3 ARG A  67     -10.073  14.994  -8.465  1.00  0.96           H  
ATOM   1080  NE  ARG A  67      -9.773  14.549 -10.514  1.00  0.96           N  
ATOM   1081  HE  ARG A  67      -8.862  14.613 -10.945  1.00  0.96           H  
ATOM   1082  NH1 ARG A  67     -12.023  14.376 -10.906  1.00  0.96           N  
ATOM   1083 HH11 ARG A  67     -12.657  13.933 -11.556  1.00  0.96           H  
ATOM   1084 HH12 ARG A  67     -12.099  13.983  -9.979  1.00  0.96           H  
ATOM   1085  NH2 ARG A  67     -10.633  14.813 -12.607  1.00  0.96           N  
ATOM   1086 HH21 ARG A  67      -9.701  14.847 -12.996  1.00  0.96           H  
ATOM   1087 HH22 ARG A  67     -11.374  14.617 -13.265  1.00  0.96           H  
ATOM   1088  CZ  ARG A  67     -10.807  14.587 -11.333  1.00  0.96           C  
ATOM   1089  N   GLN A  68      -3.957  15.525  -7.827  1.00  0.96           N  
ATOM   1090  H   GLN A  68      -3.938  15.012  -6.957  1.00  0.96           H  
ATOM   1091  CA  GLN A  68      -2.793  16.390  -8.097  1.00  0.96           C  
ATOM   1092  HA  GLN A  68      -2.724  17.058  -7.239  1.00  0.96           H  
ATOM   1093  C   GLN A  68      -2.894  17.328  -9.321  1.00  0.96           C  
ATOM   1094  CB  GLN A  68      -1.504  15.552  -8.137  1.00  0.96           C  
ATOM   1095  HB2 GLN A  68      -0.657  16.200  -8.365  1.00  0.96           H  
ATOM   1096  HB3 GLN A  68      -1.584  14.815  -8.936  1.00  0.96           H  
ATOM   1097  O   GLN A  68      -1.974  17.411 -10.138  1.00  0.96           O  
ATOM   1098  CG  GLN A  68      -1.178  14.829  -6.828  1.00  0.96           C  
ATOM   1099  HG2 GLN A  68      -0.271  14.251  -7.007  1.00  0.96           H  
ATOM   1100  HG3 GLN A  68      -1.962  14.115  -6.576  1.00  0.96           H  
ATOM   1101  CD  GLN A  68      -0.911  15.730  -5.628  1.00  0.96           C  
ATOM   1102  NE2 GLN A  68      -0.808  15.146  -4.459  1.00  0.96           N  
ATOM   1103 HE21 GLN A  68      -0.375  15.674  -3.715  1.00  0.96           H  
ATOM   1104 HE22 GLN A  68      -0.810  14.136  -4.437  1.00  0.96           H  
ATOM   1105  OE1 GLN A  68      -0.821  16.953  -5.713  1.00  0.96           O  
ATOM   1106  N   LEU A  69      -4.015  18.045  -9.474  1.00  0.95           N  
ATOM   1107  H   LEU A  69      -4.759  17.870  -8.814  1.00  0.95           H  
ATOM   1108  CA  LEU A  69      -4.316  18.792 -10.699  1.00  0.95           C  
ATOM   1109  HA  LEU A  69      -4.193  18.116 -11.546  1.00  0.95           H  
ATOM   1110  C   LEU A  69      -3.318  19.942 -10.879  1.00  0.95           C  
ATOM   1111  CB  LEU A  69      -5.774  19.290 -10.688  1.00  0.95           C  
ATOM   1112  HB2 LEU A  69      -5.920  19.906  -9.801  1.00  0.95           H  
ATOM   1113  HB3 LEU A  69      -5.920  19.919 -11.567  1.00  0.95           H  
ATOM   1114  O   LEU A  69      -3.427  20.978 -10.214  1.00  0.95           O  
ATOM   1115  CG  LEU A  69      -6.844  18.181 -10.706  1.00  0.95           C  
ATOM   1116  HG  LEU A  69      -6.729  17.550  -9.824  1.00  0.95           H  
ATOM   1117  CD1 LEU A  69      -8.232  18.824 -10.648  1.00  0.95           C  
ATOM   1118 HD11 LEU A  69      -8.331  19.363  -9.706  1.00  0.95           H  
ATOM   1119 HD12 LEU A  69      -8.371  19.487 -11.501  1.00  0.95           H  
ATOM   1120 HD13 LEU A  69      -8.988  18.039 -10.677  1.00  0.95           H  
ATOM   1121  CD2 LEU A  69      -6.791  17.313 -11.960  1.00  0.95           C  
ATOM   1122 HD21 LEU A  69      -5.866  16.737 -11.977  1.00  0.95           H  
ATOM   1123 HD22 LEU A  69      -7.614  16.598 -11.966  1.00  0.95           H  
ATOM   1124 HD23 LEU A  69      -6.840  17.922 -12.862  1.00  0.95           H  
ATOM   1125  N   ARG A  70      -2.359  19.750 -11.794  1.00  0.95           N  
ATOM   1126  H   ARG A  70      -2.398  18.873 -12.294  1.00  0.95           H  
ATOM   1127  CA  ARG A  70      -1.166  20.579 -12.040  1.00  0.95           C  
ATOM   1128  HA  ARG A  70      -0.584  20.064 -12.804  1.00  0.95           H  
ATOM   1129  C   ARG A  70      -0.216  20.703 -10.846  1.00  0.95           C  
ATOM   1130  CB  ARG A  70      -1.567  21.945 -12.608  1.00  0.95           C  
ATOM   1131  HB2 ARG A  70      -0.659  22.502 -12.840  1.00  0.95           H  
ATOM   1132  HB3 ARG A  70      -2.125  22.502 -11.856  1.00  0.95           H  
ATOM   1133  O   ARG A  70       0.685  21.537 -10.869  1.00  0.95           O  
ATOM   1134  CG  ARG A  70      -2.403  21.825 -13.890  1.00  0.95           C  
ATOM   1135  HG2 ARG A  70      -3.255  21.162 -13.739  1.00  0.95           H  
ATOM   1136  HG3 ARG A  70      -1.785  21.416 -14.690  1.00  0.95           H  
ATOM   1137  CD  ARG A  70      -2.943  23.189 -14.306  1.00  0.95           C  
ATOM   1138  HD2 ARG A  70      -3.516  23.045 -15.223  1.00  0.95           H  
ATOM   1139  HD3 ARG A  70      -3.618  23.542 -13.527  1.00  0.95           H  
ATOM   1140  NE  ARG A  70      -1.850  24.147 -14.545  1.00  0.95           N  
ATOM   1141  HE  ARG A  70      -1.040  23.785 -15.028  1.00  0.95           H  
ATOM   1142  NH1 ARG A  70      -2.829  26.026 -13.667  1.00  0.95           N  
ATOM   1143 HH11 ARG A  70      -3.701  25.516 -13.684  1.00  0.95           H  
ATOM   1144 HH12 ARG A  70      -2.765  27.001 -13.411  1.00  0.95           H  
ATOM   1145  NH2 ARG A  70      -0.678  26.054 -14.280  1.00  0.95           N  
ATOM   1146 HH21 ARG A  70      -0.595  27.033 -14.045  1.00  0.95           H  
ATOM   1147 HH22 ARG A  70       0.038  25.595 -14.823  1.00  0.95           H  
ATOM   1148  CZ  ARG A  70      -1.794  25.404 -14.162  1.00  0.95           C  
ATOM   1149  N   SER A  71      -0.402  19.885  -9.813  1.00  0.97           N  
ATOM   1150  H   SER A  71      -1.130  19.190  -9.894  1.00  0.97           H  
ATOM   1151  CA  SER A  71       0.429  19.837  -8.608  1.00  0.97           C  
ATOM   1152  HA  SER A  71       1.177  20.628  -8.672  1.00  0.97           H  
ATOM   1153  C   SER A  71       1.229  18.539  -8.515  1.00  0.97           C  
ATOM   1154  CB  SER A  71      -0.395  20.129  -7.343  1.00  0.97           C  
ATOM   1155  HB2 SER A  71      -0.838  21.119  -7.442  1.00  0.97           H  
ATOM   1156  HB3 SER A  71       0.259  20.137  -6.471  1.00  0.97           H  
ATOM   1157  O   SER A  71       1.528  18.104  -7.413  1.00  0.97           O  
ATOM   1158  OG  SER A  71      -1.432  19.191  -7.139  1.00  0.97           O  
ATOM   1159  HG  SER A  71      -1.057  18.429  -6.691  1.00  0.97           H  
ATOM   1160  N   GLY A  72       1.605  17.937  -9.652  1.00  0.97           N  
ATOM   1161  H   GLY A  72       1.273  18.314 -10.529  1.00  0.97           H  
ATOM   1162  CA  GLY A  72       2.336  16.662  -9.703  1.00  0.97           C  
ATOM   1163  HA2 GLY A  72       1.685  15.861  -9.352  1.00  0.97           H  
ATOM   1164  HA3 GLY A  72       2.607  16.447 -10.737  1.00  0.97           H  
ATOM   1165  C   GLY A  72       3.621  16.628  -8.864  1.00  0.97           C  
ATOM   1166  O   GLY A  72       3.929  15.604  -8.275  1.00  0.97           O  
ATOM   1167  N   TRP A  73       4.317  17.760  -8.689  1.00  0.98           N  
ATOM   1168  H   TRP A  73       4.074  18.569  -9.242  1.00  0.98           H  
ATOM   1169  CA  TRP A  73       5.468  17.867  -7.772  1.00  0.98           C  
ATOM   1170  HA  TRP A  73       6.248  17.175  -8.089  1.00  0.98           H  
ATOM   1171  C   TRP A  73       5.133  17.541  -6.313  1.00  0.98           C  
ATOM   1172  CB  TRP A  73       6.016  19.296  -7.820  1.00  0.98           C  
ATOM   1173  HB2 TRP A  73       5.261  19.985  -7.440  1.00  0.98           H  
ATOM   1174  HB3 TRP A  73       6.881  19.357  -7.160  1.00  0.98           H  
ATOM   1175  O   TRP A  73       6.011  17.177  -5.540  1.00  0.98           O  
ATOM   1176  CG  TRP A  73       6.444  19.741  -9.175  1.00  0.98           C  
ATOM   1177  CD1 TRP A  73       5.839  20.681  -9.936  1.00  0.98           C  
ATOM   1178  HD1 TRP A  73       4.971  21.256  -9.649  1.00  0.98           H  
ATOM   1179  CD2 TRP A  73       7.582  19.258  -9.948  1.00  0.98           C  
ATOM   1180  CE2 TRP A  73       7.592  19.951 -11.192  1.00  0.98           C  
ATOM   1181  CE3 TRP A  73       8.609  18.316  -9.723  1.00  0.98           C  
ATOM   1182  HE3 TRP A  73       8.639  17.762  -8.796  1.00  0.98           H  
ATOM   1183  NE1 TRP A  73       6.513  20.798 -11.132  1.00  0.98           N  
ATOM   1184  HE1 TRP A  73       6.280  21.471 -11.849  1.00  0.98           H  
ATOM   1185  CH2 TRP A  73       9.578  18.793 -11.913  1.00  0.98           C  
ATOM   1186  HH2 TRP A  73      10.335  18.620 -12.662  1.00  0.98           H  
ATOM   1187  CZ2 TRP A  73       8.569  19.733 -12.165  1.00  0.98           C  
ATOM   1188  HZ2 TRP A  73       8.549  20.286 -13.092  1.00  0.98           H  
ATOM   1189  CZ3 TRP A  73       9.596  18.082 -10.699  1.00  0.98           C  
ATOM   1190  HZ3 TRP A  73      10.372  17.355 -10.511  1.00  0.98           H  
ATOM   1191  N   ALA A  74       3.872  17.711  -5.921  1.00  0.98           N  
ATOM   1192  H   ALA A  74       3.180  17.928  -6.625  1.00  0.98           H  
ATOM   1193  CA  ALA A  74       3.371  17.404  -4.595  1.00  0.98           C  
ATOM   1194  HA  ALA A  74       4.212  17.406  -3.901  1.00  0.98           H  
ATOM   1195  C   ALA A  74       2.742  16.005  -4.517  1.00  0.98           C  
ATOM   1196  CB  ALA A  74       2.397  18.512  -4.163  1.00  0.98           C  
ATOM   1197  HB1 ALA A  74       2.105  18.355  -3.125  1.00  0.98           H  
ATOM   1198  HB2 ALA A  74       2.878  19.485  -4.260  1.00  0.98           H  
ATOM   1199  HB3 ALA A  74       1.503  18.482  -4.787  1.00  0.98           H  
ATOM   1200  O   ALA A  74       2.066  15.739  -3.531  1.00  0.98           O  
ATOM   1201  N   ASP A  75       2.903  15.138  -5.524  1.00  0.98           N  
ATOM   1202  H   ASP A  75       3.442  15.397  -6.337  1.00  0.98           H  
ATOM   1203  CA  ASP A  75       2.305  13.802  -5.509  1.00  0.98           C  
ATOM   1204  HA  ASP A  75       1.268  13.890  -5.186  1.00  0.98           H  
ATOM   1205  C   ASP A  75       2.984  12.858  -4.516  1.00  0.98           C  
ATOM   1206  CB  ASP A  75       2.297  13.207  -6.917  1.00  0.98           C  
ATOM   1207  HB2 ASP A  75       1.873  13.923  -7.621  1.00  0.98           H  
ATOM   1208  HB3 ASP A  75       3.326  13.000  -7.210  1.00  0.98           H  
ATOM   1209  O   ASP A  75       2.284  12.183  -3.765  1.00  0.98           O  
ATOM   1210  CG  ASP A  75       1.472  11.922  -6.953  1.00  0.98           C  
ATOM   1211  OD1 ASP A  75       0.343  11.942  -6.416  1.00  0.98           O  
ATOM   1212  OD2 ASP A  75       1.983  10.919  -7.483  1.00  0.98           O  
ATOM   1213  N   GLY A  76       4.320  12.857  -4.460  1.00  0.98           N  
ATOM   1214  H   GLY A  76       4.824  13.401  -5.145  1.00  0.98           H  
ATOM   1215  CA  GLY A  76       5.091  12.113  -3.465  1.00  0.98           C  
ATOM   1216  HA2 GLY A  76       4.403  11.761  -2.696  1.00  0.98           H  
ATOM   1217  HA3 GLY A  76       5.787  12.794  -2.975  1.00  0.98           H  
ATOM   1218  C   GLY A  76       5.886  10.870  -3.884  1.00  0.98           C  
ATOM   1219  O   GLY A  76       6.856  10.602  -3.182  1.00  0.98           O  
ATOM   1220  N   PRO A  77       5.580  10.093  -4.944  1.00  0.98           N  
ATOM   1221  CA  PRO A  77       6.311   8.853  -5.221  1.00  0.98           C  
ATOM   1222  HA  PRO A  77       6.230   8.190  -4.360  1.00  0.98           H  
ATOM   1223  C   PRO A  77       7.801   9.098  -5.499  1.00  0.98           C  
ATOM   1224  CB  PRO A  77       5.597   8.191  -6.401  1.00  0.98           C  
ATOM   1225  HB2 PRO A  77       4.829   7.512  -6.029  1.00  0.98           H  
ATOM   1226  HB3 PRO A  77       6.282   7.654  -7.058  1.00  0.98           H  
ATOM   1227  O   PRO A  77       8.174   9.918  -6.352  1.00  0.98           O  
ATOM   1228  CG  PRO A  77       4.930   9.371  -7.096  1.00  0.98           C  
ATOM   1229  HG2 PRO A  77       5.661   9.919  -7.691  1.00  0.98           H  
ATOM   1230  HG3 PRO A  77       4.085   9.067  -7.715  1.00  0.98           H  
ATOM   1231  CD  PRO A  77       4.517  10.246  -5.924  1.00  0.98           C  
ATOM   1232  HD2 PRO A  77       4.419  11.268  -6.289  1.00  0.98           H  
ATOM   1233  HD3 PRO A  77       3.574   9.895  -5.504  1.00  0.98           H  
ATOM   1234  N   ALA A  78       8.655   8.371  -4.771  1.00  0.98           N  
ATOM   1235  H   ALA A  78       8.284   7.648  -4.171  1.00  0.98           H  
ATOM   1236  CA  ALA A  78      10.104   8.530  -4.832  1.00  0.98           C  
ATOM   1237  HA  ALA A  78      10.344   9.570  -4.612  1.00  0.98           H  
ATOM   1238  C   ALA A  78      10.654   8.198  -6.224  1.00  0.98           C  
ATOM   1239  CB  ALA A  78      10.761   7.650  -3.768  1.00  0.98           C  
ATOM   1240  HB1 ALA A  78      11.842   7.651  -3.909  1.00  0.98           H  
ATOM   1241  HB2 ALA A  78      10.406   6.624  -3.864  1.00  0.98           H  
ATOM   1242  HB3 ALA A  78      10.521   8.029  -2.775  1.00  0.98           H  
ATOM   1243  O   ALA A  78      10.307   7.184  -6.825  1.00  0.98           O  
ATOM   1244  N   TYR A  79      11.522   9.074  -6.728  1.00  0.98           N  
ATOM   1245  H   TYR A  79      11.688   9.916  -6.197  1.00  0.98           H  
ATOM   1246  CA  TYR A  79      12.123   9.019  -8.062  1.00  0.98           C  
ATOM   1247  HA  TYR A  79      12.654   9.962  -8.190  1.00  0.98           H  
ATOM   1248  C   TYR A  79      11.106   8.949  -9.216  1.00  0.98           C  
ATOM   1249  CB  TYR A  79      13.184   7.920  -8.131  1.00  0.98           C  
ATOM   1250  HB2 TYR A  79      13.730   8.012  -9.070  1.00  0.98           H  
ATOM   1251  HB3 TYR A  79      12.681   6.953  -8.121  1.00  0.98           H  
ATOM   1252  O   TYR A  79      11.468   8.652 -10.353  1.00  0.98           O  
ATOM   1253  CG  TYR A  79      14.170   7.880  -6.993  1.00  0.98           C  
ATOM   1254  CD1 TYR A  79      15.268   8.751  -7.012  1.00  0.98           C  
ATOM   1255  HD1 TYR A  79      15.392   9.450  -7.825  1.00  0.98           H  
ATOM   1256  CD2 TYR A  79      14.016   6.945  -5.950  1.00  0.98           C  
ATOM   1257  HD2 TYR A  79      13.174   6.268  -5.947  1.00  0.98           H  
ATOM   1258  CE1 TYR A  79      16.233   8.686  -5.994  1.00  0.98           C  
ATOM   1259  HE1 TYR A  79      17.086   9.347  -6.028  1.00  0.98           H  
ATOM   1260  CE2 TYR A  79      14.976   6.880  -4.924  1.00  0.98           C  
ATOM   1261  HE2 TYR A  79      14.885   6.159  -4.125  1.00  0.98           H  
ATOM   1262  OH  TYR A  79      17.020   7.688  -3.965  1.00  0.98           O  
ATOM   1263  HH  TYR A  79      17.754   8.278  -4.153  1.00  0.98           H  
ATOM   1264  CZ  TYR A  79      16.090   7.746  -4.952  1.00  0.98           C  
ATOM   1265  N   VAL A  80       9.838   9.287  -8.962  1.00  0.98           N  
ATOM   1266  H   VAL A  80       9.567   9.430  -8.000  1.00  0.98           H  
ATOM   1267  CA  VAL A  80       8.832   9.490 -10.009  1.00  0.98           C  
ATOM   1268  HA  VAL A  80       9.256   9.210 -10.973  1.00  0.98           H  
ATOM   1269  C   VAL A  80       8.488  10.969 -10.105  1.00  0.98           C  
ATOM   1270  CB  VAL A  80       7.593   8.604  -9.815  1.00  0.98           C  
ATOM   1271  HB  VAL A  80       7.109   8.880  -8.879  1.00  0.98           H  
ATOM   1272  O   VAL A  80       8.794  11.589 -11.120  1.00  0.98           O  
ATOM   1273  CG1 VAL A  80       6.607   8.829 -10.973  1.00  0.98           C  
ATOM   1274 HG11 VAL A  80       5.772   9.441 -10.630  1.00  0.98           H  
ATOM   1275 HG12 VAL A  80       7.089   9.329 -11.813  1.00  0.98           H  
ATOM   1276 HG13 VAL A  80       6.229   7.877 -11.345  1.00  0.98           H  
ATOM   1277  CG2 VAL A  80       7.958   7.118  -9.722  1.00  0.98           C  
ATOM   1278 HG21 VAL A  80       8.461   6.793 -10.633  1.00  0.98           H  
ATOM   1279 HG22 VAL A  80       8.607   6.942  -8.864  1.00  0.98           H  
ATOM   1280 HG23 VAL A  80       7.053   6.527  -9.574  1.00  0.98           H  
ATOM   1281  N   THR A  81       7.941  11.580  -9.050  1.00  0.98           N  
ATOM   1282  H   THR A  81       7.699  11.037  -8.233  1.00  0.98           H  
ATOM   1283  CA  THR A  81       7.610  13.020  -9.063  1.00  0.98           C  
ATOM   1284  HA  THR A  81       7.623  13.378 -10.093  1.00  0.98           H  
ATOM   1285  C   THR A  81       8.606  13.894  -8.312  1.00  0.98           C  
ATOM   1286  CB  THR A  81       6.198  13.290  -8.549  1.00  0.98           C  
ATOM   1287  HB  THR A  81       6.022  14.364  -8.601  1.00  0.98           H  
ATOM   1288  O   THR A  81       8.629  15.106  -8.511  1.00  0.98           O  
ATOM   1289  CG2 THR A  81       5.160  12.584  -9.427  1.00  0.98           C  
ATOM   1290 HG21 THR A  81       4.167  12.985  -9.224  1.00  0.98           H  
ATOM   1291 HG22 THR A  81       5.381  12.751 -10.481  1.00  0.98           H  
ATOM   1292 HG23 THR A  81       5.153  11.512  -9.229  1.00  0.98           H  
ATOM   1293  OG1 THR A  81       6.090  12.870  -7.206  1.00  0.98           O  
ATOM   1294  HG1 THR A  81       6.593  13.482  -6.665  1.00  0.98           H  
ATOM   1295  N   GLN A  82       9.416  13.291  -7.445  1.00  0.98           N  
ATOM   1296  H   GLN A  82       9.330  12.292  -7.324  1.00  0.98           H  
ATOM   1297  CA  GLN A  82      10.426  13.960  -6.625  1.00  0.98           C  
ATOM   1298  HA  GLN A  82      10.900  14.755  -7.200  1.00  0.98           H  
ATOM   1299  C   GLN A  82      11.499  12.960  -6.196  1.00  0.98           C  
ATOM   1300  CB  GLN A  82       9.759  14.566  -5.380  1.00  0.98           C  
ATOM   1301  HB2 GLN A  82       9.002  15.286  -5.693  1.00  0.98           H  
ATOM   1302  HB3 GLN A  82      10.511  15.103  -4.801  1.00  0.98           H  
ATOM   1303  O   GLN A  82      11.233  11.757  -6.152  1.00  0.98           O  
ATOM   1304  CG  GLN A  82       9.101  13.504  -4.482  1.00  0.98           C  
ATOM   1305  HG2 GLN A  82       8.344  12.951  -5.038  1.00  0.98           H  
ATOM   1306  HG3 GLN A  82       9.845  12.792  -4.124  1.00  0.98           H  
ATOM   1307  CD  GLN A  82       8.432  14.143  -3.288  1.00  0.98           C  
ATOM   1308  NE2 GLN A  82       9.075  14.162  -2.142  1.00  0.98           N  
ATOM   1309 HE21 GLN A  82       8.540  14.479  -1.346  1.00  0.98           H  
ATOM   1310 HE22 GLN A  82      10.025  13.822  -2.098  1.00  0.98           H  
ATOM   1311  OE1 GLN A  82       7.324  14.641  -3.378  1.00  0.98           O  
ATOM   1312  N   CYS A  83      12.677  13.439  -5.809  1.00  0.98           N  
ATOM   1313  H   CYS A  83      12.870  14.429  -5.864  1.00  0.98           H  
ATOM   1314  CA  CYS A  83      13.591  12.616  -5.028  1.00  0.98           C  
ATOM   1315  HA  CYS A  83      13.531  11.602  -5.424  1.00  0.98           H  
ATOM   1316  C   CYS A  83      13.147  12.531  -3.553  1.00  0.98           C  
ATOM   1317  CB  CYS A  83      15.034  13.071  -5.264  1.00  0.98           C  
ATOM   1318  HB2 CYS A  83      15.100  14.154  -5.362  1.00  0.98           H  
ATOM   1319  HB3 CYS A  83      15.661  12.769  -4.425  1.00  0.98           H  
ATOM   1320  O   CYS A  83      12.344  13.354  -3.090  1.00  0.98           O  
ATOM   1321  SG  CYS A  83      15.661  12.256  -6.756  1.00  0.98           S  
ATOM   1322  N   PRO A  84      13.579  11.497  -2.812  1.00  0.98           N  
ATOM   1323  CA  PRO A  84      13.241  11.367  -1.399  1.00  0.98           C  
ATOM   1324  HA  PRO A  84      12.157  11.296  -1.301  1.00  0.98           H  
ATOM   1325  C   PRO A  84      13.757  12.544  -0.564  1.00  0.98           C  
ATOM   1326  CB  PRO A  84      13.874  10.057  -0.944  1.00  0.98           C  
ATOM   1327  HB2 PRO A  84      13.247   9.544  -0.215  1.00  0.98           H  
ATOM   1328  HB3 PRO A  84      14.866  10.261  -0.542  1.00  0.98           H  
ATOM   1329  O   PRO A  84      14.823  13.096  -0.824  1.00  0.98           O  
ATOM   1330  CG  PRO A  84      14.020   9.257  -2.233  1.00  0.98           C  
ATOM   1331  HG2 PRO A  84      13.061   8.797  -2.473  1.00  0.98           H  
ATOM   1332  HG3 PRO A  84      14.813   8.512  -2.167  1.00  0.98           H  
ATOM   1333  CD  PRO A  84      14.326  10.330  -3.266  1.00  0.98           C  
ATOM   1334  HD2 PRO A  84      15.393  10.555  -3.267  1.00  0.98           H  
ATOM   1335  HD3 PRO A  84      14.010   9.983  -4.250  1.00  0.98           H  
ATOM   1336  N   ILE A  85      13.021  12.898   0.487  1.00  0.99           N  
ATOM   1337  H   ILE A  85      12.204  12.345   0.703  1.00  0.99           H  
ATOM   1338  CA  ILE A  85      13.456  13.854   1.505  1.00  0.99           C  
ATOM   1339  HA  ILE A  85      13.860  14.735   1.006  1.00  0.99           H  
ATOM   1340  C   ILE A  85      14.565  13.182   2.320  1.00  0.99           C  
ATOM   1341  CB  ILE A  85      12.283  14.295   2.414  1.00  0.99           C  
ATOM   1342  HB  ILE A  85      11.986  13.445   3.029  1.00  0.99           H  
ATOM   1343  O   ILE A  85      14.323  12.199   3.025  1.00  0.99           O  
ATOM   1344  CG1 ILE A  85      11.048  14.755   1.602  1.00  0.99           C  
ATOM   1345 HG12 ILE A  85      10.793  14.007   0.851  1.00  0.99           H  
ATOM   1346 HG13 ILE A  85      11.277  15.686   1.084  1.00  0.99           H  
ATOM   1347  CG2 ILE A  85      12.755  15.424   3.351  1.00  0.99           C  
ATOM   1348 HG21 ILE A  85      11.977  15.680   4.070  1.00  0.99           H  
ATOM   1349 HG22 ILE A  85      13.628  15.107   3.922  1.00  0.99           H  
ATOM   1350 HG23 ILE A  85      13.016  16.310   2.773  1.00  0.99           H  
ATOM   1351  CD1 ILE A  85       9.795  14.943   2.465  1.00  0.99           C  
ATOM   1352 HD11 ILE A  85       9.594  14.033   3.031  1.00  0.99           H  
ATOM   1353 HD12 ILE A  85       8.943  15.151   1.818  1.00  0.99           H  
ATOM   1354 HD13 ILE A  85       9.924  15.780   3.151  1.00  0.99           H  
ATOM   1355  N   GLN A  86      15.780  13.710   2.216  1.00  0.98           N  
ATOM   1356  H   GLN A  86      15.921  14.466   1.561  1.00  0.98           H  
ATOM   1357  CA  GLN A  86      16.946  13.217   2.948  1.00  0.98           C  
ATOM   1358  HA  GLN A  86      16.965  12.129   2.894  1.00  0.98           H  
ATOM   1359  C   GLN A  86      16.896  13.608   4.431  1.00  0.98           C  
ATOM   1360  CB  GLN A  86      18.223  13.753   2.287  1.00  0.98           C  
ATOM   1361  HB2 GLN A  86      19.086  13.461   2.885  1.00  0.98           H  
ATOM   1362  HB3 GLN A  86      18.179  14.842   2.260  1.00  0.98           H  
ATOM   1363  O   GLN A  86      16.162  14.514   4.834  1.00  0.98           O  
ATOM   1364  CG  GLN A  86      18.421  13.208   0.863  1.00  0.98           C  
ATOM   1365  HG2 GLN A  86      18.480  12.121   0.906  1.00  0.98           H  
ATOM   1366  HG3 GLN A  86      17.576  13.480   0.230  1.00  0.98           H  
ATOM   1367  CD  GLN A  86      19.690  13.748   0.211  1.00  0.98           C  
ATOM   1368  NE2 GLN A  86      20.260  13.039  -0.738  1.00  0.98           N  
ATOM   1369 HE21 GLN A  86      21.046  13.474  -1.199  1.00  0.98           H  
ATOM   1370 HE22 GLN A  86      19.823  12.200  -1.092  1.00  0.98           H  
ATOM   1371  OE1 GLN A  86      20.185  14.817   0.530  1.00  0.98           O  
ATOM   1372  N   THR A  87      17.703  12.935   5.245  1.00  0.98           N  
ATOM   1373  H   THR A  87      18.215  12.143   4.884  1.00  0.98           H  
ATOM   1374  CA  THR A  87      17.869  13.211   6.676  1.00  0.98           C  
ATOM   1375  HA  THR A  87      16.966  12.897   7.199  1.00  0.98           H  
ATOM   1376  C   THR A  87      18.135  14.694   6.947  1.00  0.98           C  
ATOM   1377  CB  THR A  87      19.049  12.398   7.219  1.00  0.98           C  
ATOM   1378  HB  THR A  87      19.976  12.782   6.793  1.00  0.98           H  
ATOM   1379  O   THR A  87      19.009  15.308   6.336  1.00  0.98           O  
ATOM   1380  CG2 THR A  87      19.147  12.443   8.744  1.00  0.98           C  
ATOM   1381 HG21 THR A  87      18.184  12.197   9.191  1.00  0.98           H  
ATOM   1382 HG22 THR A  87      19.447  13.440   9.067  1.00  0.98           H  
ATOM   1383 HG23 THR A  87      19.895  11.726   9.085  1.00  0.98           H  
ATOM   1384  OG1 THR A  87      18.907  11.060   6.808  1.00  0.98           O  
ATOM   1385  HG1 THR A  87      19.730  10.586   6.948  1.00  0.98           H  
ATOM   1386  N   GLY A  88      17.383  15.282   7.877  1.00  0.98           N  
ATOM   1387  H   GLY A  88      16.625  14.752   8.282  1.00  0.98           H  
ATOM   1388  CA  GLY A  88      17.490  16.690   8.267  1.00  0.98           C  
ATOM   1389  HA2 GLY A  88      17.001  16.822   9.233  1.00  0.98           H  
ATOM   1390  HA3 GLY A  88      18.543  16.952   8.375  1.00  0.98           H  
ATOM   1391  C   GLY A  88      16.859  17.681   7.284  1.00  0.98           C  
ATOM   1392  O   GLY A  88      16.797  18.872   7.585  1.00  0.98           O  
ATOM   1393  N   GLN A  89      16.363  17.222   6.131  1.00  0.98           N  
ATOM   1394  H   GLN A  89      16.419  16.232   5.940  1.00  0.98           H  
ATOM   1395  CA  GLN A  89      15.714  18.072   5.135  1.00  0.98           C  
ATOM   1396  HA  GLN A  89      16.081  19.091   5.259  1.00  0.98           H  
ATOM   1397  C   GLN A  89      14.199  18.133   5.342  1.00  0.98           C  
ATOM   1398  CB  GLN A  89      16.089  17.631   3.707  1.00  0.98           C  
ATOM   1399  HB2 GLN A  89      15.605  18.291   2.989  1.00  0.98           H  
ATOM   1400  HB3 GLN A  89      15.716  16.623   3.524  1.00  0.98           H  
ATOM   1401  O   GLN A  89      13.594  17.360   6.092  1.00  0.98           O  
ATOM   1402  CG  GLN A  89      17.605  17.662   3.449  1.00  0.98           C  
ATOM   1403  HG2 GLN A  89      17.797  17.338   2.426  1.00  0.98           H  
ATOM   1404  HG3 GLN A  89      18.105  16.958   4.114  1.00  0.98           H  
ATOM   1405  CD  GLN A  89      18.211  19.053   3.624  1.00  0.98           C  
ATOM   1406  NE2 GLN A  89      19.416  19.152   4.138  1.00  0.98           N  
ATOM   1407 HE21 GLN A  89      19.792  20.085   4.232  1.00  0.98           H  
ATOM   1408 HE22 GLN A  89      19.925  18.320   4.399  1.00  0.98           H  
ATOM   1409  OE1 GLN A  89      17.608  20.071   3.319  1.00  0.98           O  
ATOM   1410  N   SER A  90      13.567  19.099   4.678  1.00  0.99           N  
ATOM   1411  H   SER A  90      14.095  19.667   4.031  1.00  0.99           H  
ATOM   1412  CA  SER A  90      12.113  19.250   4.675  1.00  0.99           C  
ATOM   1413  HA  SER A  90      11.672  18.309   5.005  1.00  0.99           H  
ATOM   1414  C   SER A  90      11.589  19.535   3.278  1.00  0.99           C  
ATOM   1415  CB  SER A  90      11.665  20.368   5.618  1.00  0.99           C  
ATOM   1416  HB2 SER A  90      10.579  20.454   5.588  1.00  0.99           H  
ATOM   1417  HB3 SER A  90      12.104  21.311   5.292  1.00  0.99           H  
ATOM   1418  O   SER A  90      12.284  20.141   2.469  1.00  0.99           O  
ATOM   1419  OG  SER A  90      12.071  20.094   6.945  1.00  0.99           O  
ATOM   1420  HG  SER A  90      12.969  19.758   6.898  1.00  0.99           H  
ATOM   1421  N   TYR A  91      10.343  19.146   3.025  1.00  0.99           N  
ATOM   1422  H   TYR A  91       9.840  18.652   3.748  1.00  0.99           H  
ATOM   1423  CA  TYR A  91       9.639  19.475   1.792  1.00  0.99           C  
ATOM   1424  HA  TYR A  91      10.128  20.337   1.337  1.00  0.99           H  
ATOM   1425  C   TYR A  91       8.186  19.860   2.069  1.00  0.99           C  
ATOM   1426  CB  TYR A  91       9.733  18.298   0.816  1.00  0.99           C  
ATOM   1427  HB2 TYR A  91       9.295  17.423   1.295  1.00  0.99           H  
ATOM   1428  HB3 TYR A  91      10.786  18.092   0.622  1.00  0.99           H  
ATOM   1429  O   TYR A  91       7.491  19.208   2.859  1.00  0.99           O  
ATOM   1430  CG  TYR A  91       9.042  18.525  -0.512  1.00  0.99           C  
ATOM   1431  CD1 TYR A  91       8.237  17.519  -1.072  1.00  0.99           C  
ATOM   1432  HD1 TYR A  91       8.136  16.570  -0.567  1.00  0.99           H  
ATOM   1433  CD2 TYR A  91       9.204  19.743  -1.196  1.00  0.99           C  
ATOM   1434  HD2 TYR A  91       9.834  20.520  -0.790  1.00  0.99           H  
ATOM   1435  CE1 TYR A  91       7.591  17.727  -2.305  1.00  0.99           C  
ATOM   1436  HE1 TYR A  91       6.978  16.951  -2.739  1.00  0.99           H  
ATOM   1437  CE2 TYR A  91       8.563  19.957  -2.425  1.00  0.99           C  
ATOM   1438  HE2 TYR A  91       8.702  20.897  -2.938  1.00  0.99           H  
ATOM   1439  OH  TYR A  91       7.170  19.141  -4.193  1.00  0.99           O  
ATOM   1440  HH  TYR A  91       6.823  18.316  -4.539  1.00  0.99           H  
ATOM   1441  CZ  TYR A  91       7.764  18.945  -2.989  1.00  0.99           C  
ATOM   1442  N   VAL A  92       7.717  20.931   1.421  1.00  0.99           N  
ATOM   1443  H   VAL A  92       8.346  21.454   0.829  1.00  0.99           H  
ATOM   1444  CA  VAL A  92       6.359  21.444   1.596  1.00  0.99           C  
ATOM   1445  HA  VAL A  92       5.942  20.987   2.493  1.00  0.99           H  
ATOM   1446  C   VAL A  92       5.457  21.055   0.427  1.00  0.99           C  
ATOM   1447  CB  VAL A  92       6.348  22.961   1.846  1.00  0.99           C  
ATOM   1448  HB  VAL A  92       6.642  23.500   0.946  1.00  0.99           H  
ATOM   1449  O   VAL A  92       5.396  21.728  -0.606  1.00  0.99           O  
ATOM   1450  CG1 VAL A  92       4.931  23.407   2.242  1.00  0.99           C  
ATOM   1451 HG11 VAL A  92       4.224  23.153   1.453  1.00  0.99           H  
ATOM   1452 HG12 VAL A  92       4.631  22.888   3.153  1.00  0.99           H  
ATOM   1453 HG13 VAL A  92       4.918  24.482   2.420  1.00  0.99           H  
ATOM   1454  CG2 VAL A  92       7.273  23.372   2.998  1.00  0.99           C  
ATOM   1455 HG21 VAL A  92       7.184  24.439   3.203  1.00  0.99           H  
ATOM   1456 HG22 VAL A  92       8.308  23.170   2.722  1.00  0.99           H  
ATOM   1457 HG23 VAL A  92       7.039  22.798   3.895  1.00  0.99           H  
ATOM   1458  N   TYR A  93       4.624  20.045   0.655  1.00  0.99           N  
ATOM   1459  H   TYR A  93       4.699  19.565   1.540  1.00  0.99           H  
ATOM   1460  CA  TYR A  93       3.585  19.617  -0.277  1.00  0.99           C  
ATOM   1461  HA  TYR A  93       4.025  19.544  -1.271  1.00  0.99           H  
ATOM   1462  C   TYR A  93       2.438  20.630  -0.307  1.00  0.99           C  
ATOM   1463  CB  TYR A  93       3.082  18.229   0.118  1.00  0.99           C  
ATOM   1464  HB2 TYR A  93       2.285  17.936  -0.566  1.00  0.99           H  
ATOM   1465  HB3 TYR A  93       2.653  18.273   1.119  1.00  0.99           H  
ATOM   1466  O   TYR A  93       1.928  21.046   0.738  1.00  0.99           O  
ATOM   1467  CG  TYR A  93       4.164  17.170   0.094  1.00  0.99           C  
ATOM   1468  CD1 TYR A  93       4.324  16.356  -1.040  1.00  0.99           C  
ATOM   1469  HD1 TYR A  93       3.702  16.505  -1.910  1.00  0.99           H  
ATOM   1470  CD2 TYR A  93       5.002  16.982   1.209  1.00  0.99           C  
ATOM   1471  HD2 TYR A  93       4.914  17.620   2.077  1.00  0.99           H  
ATOM   1472  CE1 TYR A  93       5.264  15.312  -1.038  1.00  0.99           C  
ATOM   1473  HE1 TYR A  93       5.359  14.658  -1.892  1.00  0.99           H  
ATOM   1474  CE2 TYR A  93       5.966  15.959   1.201  1.00  0.99           C  
ATOM   1475  HE2 TYR A  93       6.628  15.834   2.046  1.00  0.99           H  
ATOM   1476  OH  TYR A  93       7.035  14.130   0.097  1.00  0.99           O  
ATOM   1477  HH  TYR A  93       7.488  14.093   0.942  1.00  0.99           H  
ATOM   1478  CZ  TYR A  93       6.088  15.106   0.086  1.00  0.99           C  
ATOM   1479  N   LYS A  94       2.021  21.049  -1.509  1.00  0.98           N  
ATOM   1480  H   LYS A  94       2.482  20.659  -2.319  1.00  0.98           H  
ATOM   1481  CA  LYS A  94       0.959  22.047  -1.722  1.00  0.98           C  
ATOM   1482  HA  LYS A  94       0.379  22.153  -0.805  1.00  0.98           H  
ATOM   1483  C   LYS A  94       0.013  21.583  -2.821  1.00  0.98           C  
ATOM   1484  CB  LYS A  94       1.567  23.411  -2.100  1.00  0.98           C  
ATOM   1485  HB2 LYS A  94       0.762  24.102  -2.350  1.00  0.98           H  
ATOM   1486  HB3 LYS A  94       2.188  23.276  -2.986  1.00  0.98           H  
ATOM   1487  O   LYS A  94       0.400  21.536  -3.984  1.00  0.98           O  
ATOM   1488  CG  LYS A  94       2.421  24.030  -0.985  1.00  0.98           C  
ATOM   1489  HG2 LYS A  94       3.137  23.286  -0.637  1.00  0.98           H  
ATOM   1490  HG3 LYS A  94       1.784  24.317  -0.149  1.00  0.98           H  
ATOM   1491  CD  LYS A  94       3.218  25.248  -1.473  1.00  0.98           C  
ATOM   1492  HD2 LYS A  94       3.772  24.955  -2.365  1.00  0.98           H  
ATOM   1493  HD3 LYS A  94       2.553  26.079  -1.711  1.00  0.98           H  
ATOM   1494  CE  LYS A  94       4.211  25.647  -0.375  1.00  0.98           C  
ATOM   1495  HE2 LYS A  94       4.590  24.724   0.064  1.00  0.98           H  
ATOM   1496  HE3 LYS A  94       3.702  26.201   0.413  1.00  0.98           H  
ATOM   1497  NZ  LYS A  94       5.383  26.393  -0.898  1.00  0.98           N  
ATOM   1498  HZ1 LYS A  94       5.150  27.271  -1.338  1.00  0.98           H  
ATOM   1499  HZ2 LYS A  94       6.061  26.542  -0.163  1.00  0.98           H  
ATOM   1500  HZ3 LYS A  94       5.882  25.808  -1.554  1.00  0.98           H  
ATOM   1501  N   PHE A  95      -1.247  21.358  -2.474  1.00  0.98           N  
ATOM   1502  H   PHE A  95      -1.496  21.383  -1.495  1.00  0.98           H  
ATOM   1503  CA  PHE A  95      -2.286  20.991  -3.437  1.00  0.98           C  
ATOM   1504  HA  PHE A  95      -2.041  21.422  -4.408  1.00  0.98           H  
ATOM   1505  C   PHE A  95      -3.650  21.558  -3.032  1.00  0.98           C  
ATOM   1506  CB  PHE A  95      -2.302  19.465  -3.624  1.00  0.98           C  
ATOM   1507  HB2 PHE A  95      -1.368  19.170  -4.100  1.00  0.98           H  
ATOM   1508  HB3 PHE A  95      -3.099  19.188  -4.313  1.00  0.98           H  
ATOM   1509  O   PHE A  95      -3.832  22.095  -1.936  1.00  0.98           O  
ATOM   1510  CG  PHE A  95      -2.456  18.668  -2.345  1.00  0.98           C  
ATOM   1511  CD1 PHE A  95      -1.312  18.200  -1.672  1.00  0.98           C  
ATOM   1512  HD1 PHE A  95      -0.327  18.390  -2.072  1.00  0.98           H  
ATOM   1513  CD2 PHE A  95      -3.737  18.364  -1.845  1.00  0.98           C  
ATOM   1514  HD2 PHE A  95      -4.620  18.689  -2.375  1.00  0.98           H  
ATOM   1515  CE1 PHE A  95      -1.446  17.437  -0.501  1.00  0.98           C  
ATOM   1516  HE1 PHE A  95      -0.569  17.047  -0.007  1.00  0.98           H  
ATOM   1517  CE2 PHE A  95      -3.870  17.582  -0.684  1.00  0.98           C  
ATOM   1518  HE2 PHE A  95      -4.849  17.307  -0.320  1.00  0.98           H  
ATOM   1519  CZ  PHE A  95      -2.724  17.122  -0.010  1.00  0.98           C  
ATOM   1520  HZ  PHE A  95      -2.819  16.494   0.863  1.00  0.98           H  
ATOM   1521  N   ILE A  96      -4.616  21.491  -3.947  1.00  0.98           N  
ATOM   1522  H   ILE A  96      -4.421  20.979  -4.796  1.00  0.98           H  
ATOM   1523  CA  ILE A  96      -6.012  21.865  -3.697  1.00  0.98           C  
ATOM   1524  HA  ILE A  96      -6.140  22.150  -2.653  1.00  0.98           H  
ATOM   1525  C   ILE A  96      -6.863  20.630  -3.946  1.00  0.98           C  
ATOM   1526  CB  ILE A  96      -6.463  23.050  -4.580  1.00  0.98           C  
ATOM   1527  HB  ILE A  96      -6.354  22.761  -5.626  1.00  0.98           H  
ATOM   1528  O   ILE A  96      -6.797  20.049  -5.029  1.00  0.98           O  
ATOM   1529  CG1 ILE A  96      -5.585  24.296  -4.321  1.00  0.98           C  
ATOM   1530 HG12 ILE A  96      -5.699  24.609  -3.283  1.00  0.98           H  
ATOM   1531 HG13 ILE A  96      -4.538  24.037  -4.481  1.00  0.98           H  
ATOM   1532  CG2 ILE A  96      -7.948  23.383  -4.320  1.00  0.98           C  
ATOM   1533 HG21 ILE A  96      -8.080  23.710  -3.288  1.00  0.98           H  
ATOM   1534 HG22 ILE A  96      -8.297  24.169  -4.989  1.00  0.98           H  
ATOM   1535 HG23 ILE A  96      -8.582  22.510  -4.479  1.00  0.98           H  
ATOM   1536  CD1 ILE A  96      -5.896  25.487  -5.237  1.00  0.98           C  
ATOM   1537 HD11 ILE A  96      -5.140  26.258  -5.090  1.00  0.98           H  
ATOM   1538 HD12 ILE A  96      -6.870  25.913  -4.995  1.00  0.98           H  
ATOM   1539 HD13 ILE A  96      -5.879  25.169  -6.280  1.00  0.98           H  
ATOM   1540  N   ILE A  97      -7.694  20.264  -2.975  1.00  0.97           N  
ATOM   1541  H   ILE A  97      -7.740  20.818  -2.132  1.00  0.97           H  
ATOM   1542  CA  ILE A  97      -8.608  19.132  -3.121  1.00  0.97           C  
ATOM   1543  HA  ILE A  97      -8.085  18.314  -3.616  1.00  0.97           H  
ATOM   1544  C   ILE A  97      -9.770  19.571  -4.008  1.00  0.97           C  
ATOM   1545  CB  ILE A  97      -9.074  18.628  -1.744  1.00  0.97           C  
ATOM   1546  HB  ILE A  97      -9.571  19.441  -1.214  1.00  0.97           H  
ATOM   1547  O   ILE A  97     -10.498  20.504  -3.672  1.00  0.97           O  
ATOM   1548  CG1 ILE A  97      -7.851  18.161  -0.923  1.00  0.97           C  
ATOM   1549 HG12 ILE A  97      -7.105  18.954  -0.875  1.00  0.97           H  
ATOM   1550 HG13 ILE A  97      -7.397  17.302  -1.417  1.00  0.97           H  
ATOM   1551  CG2 ILE A  97     -10.071  17.474  -1.939  1.00  0.97           C  
ATOM   1552 HG21 ILE A  97     -10.955  17.794  -2.490  1.00  0.97           H  
ATOM   1553 HG22 ILE A  97      -9.588  16.650  -2.465  1.00  0.97           H  
ATOM   1554 HG23 ILE A  97     -10.411  17.114  -0.968  1.00  0.97           H  
ATOM   1555  CD1 ILE A  97      -8.188  17.785   0.518  1.00  0.97           C  
ATOM   1556 HD11 ILE A  97      -8.855  16.924   0.545  1.00  0.97           H  
ATOM   1557 HD12 ILE A  97      -8.660  18.638   1.005  1.00  0.97           H  
ATOM   1558 HD13 ILE A  97      -7.273  17.519   1.047  1.00  0.97           H  
ATOM   1559  N   LYS A  98      -9.960  18.923  -5.157  1.00  0.95           N  
ATOM   1560  H   LYS A  98      -9.354  18.144  -5.372  1.00  0.95           H  
ATOM   1561  CA  LYS A  98     -10.997  19.291  -6.130  1.00  0.95           C  
ATOM   1562  HA  LYS A  98     -11.674  20.027  -5.696  1.00  0.95           H  
ATOM   1563  C   LYS A  98     -11.823  18.076  -6.506  1.00  0.95           C  
ATOM   1564  CB  LYS A  98     -10.351  19.892  -7.385  1.00  0.95           C  
ATOM   1565  HB2 LYS A  98      -9.541  19.239  -7.712  1.00  0.95           H  
ATOM   1566  HB3 LYS A  98     -11.099  19.926  -8.177  1.00  0.95           H  
ATOM   1567  O   LYS A  98     -11.258  17.075  -6.922  1.00  0.95           O  
ATOM   1568  CG  LYS A  98      -9.813  21.311  -7.160  1.00  0.95           C  
ATOM   1569  HG2 LYS A  98      -9.028  21.293  -6.404  1.00  0.95           H  
ATOM   1570  HG3 LYS A  98     -10.626  21.954  -6.822  1.00  0.95           H  
ATOM   1571  CD  LYS A  98      -9.238  21.859  -8.471  1.00  0.95           C  
ATOM   1572  HD2 LYS A  98      -8.338  21.292  -8.710  1.00  0.95           H  
ATOM   1573  HD3 LYS A  98      -9.968  21.729  -9.270  1.00  0.95           H  
ATOM   1574  CE  LYS A  98      -8.861  23.335  -8.358  1.00  0.95           C  
ATOM   1575  HE2 LYS A  98      -9.750  23.907  -8.092  1.00  0.95           H  
ATOM   1576  HE3 LYS A  98      -8.132  23.444  -7.555  1.00  0.95           H  
ATOM   1577  NZ  LYS A  98      -8.293  23.817  -9.642  1.00  0.95           N  
ATOM   1578  HZ1 LYS A  98      -8.033  24.792  -9.585  1.00  0.95           H  
ATOM   1579  HZ2 LYS A  98      -7.468  23.282  -9.871  1.00  0.95           H  
ATOM   1580  HZ3 LYS A  98      -8.952  23.693 -10.398  1.00  0.95           H  
ATOM   1581  N   ARG A  99     -13.155  18.206  -6.440  1.00  0.93           N  
ATOM   1582  H   ARG A  99     -13.540  19.056  -6.054  1.00  0.93           H  
ATOM   1583  CA  ARG A  99     -14.117  17.158  -6.830  1.00  0.93           C  
ATOM   1584  HA  ARG A  99     -15.115  17.508  -6.566  1.00  0.93           H  
ATOM   1585  C   ARG A  99     -13.961  15.840  -6.057  1.00  0.93           C  
ATOM   1586  CB  ARG A  99     -14.096  16.932  -8.356  1.00  0.93           C  
ATOM   1587  HB2 ARG A  99     -14.863  16.201  -8.609  1.00  0.93           H  
ATOM   1588  HB3 ARG A  99     -13.134  16.508  -8.644  1.00  0.93           H  
ATOM   1589  O   ARG A  99     -14.373  14.801  -6.547  1.00  0.93           O  
ATOM   1590  CG  ARG A  99     -14.360  18.194  -9.187  1.00  0.93           C  
ATOM   1591  HG2 ARG A  99     -13.604  18.950  -8.978  1.00  0.93           H  
ATOM   1592  HG3 ARG A  99     -15.346  18.587  -8.939  1.00  0.93           H  
ATOM   1593  CD  ARG A  99     -14.306  17.831 -10.676  1.00  0.93           C  
ATOM   1594  HD2 ARG A  99     -13.302  17.478 -10.910  1.00  0.93           H  
ATOM   1595  HD3 ARG A  99     -15.007  17.017 -10.864  1.00  0.93           H  
ATOM   1596  NE  ARG A  99     -14.652  18.975 -11.544  1.00  0.93           N  
ATOM   1597  HE  ARG A  99     -15.081  19.777 -11.106  1.00  0.93           H  
ATOM   1598  NH1 ARG A  99     -14.076  17.986 -13.540  1.00  0.93           N  
ATOM   1599 HH11 ARG A  99     -13.984  18.013 -14.546  1.00  0.93           H  
ATOM   1600 HH12 ARG A  99     -13.818  17.136 -13.059  1.00  0.93           H  
ATOM   1601  NH2 ARG A  99     -14.917  20.045 -13.544  1.00  0.93           N  
ATOM   1602 HH21 ARG A  99     -14.855  20.011 -14.552  1.00  0.93           H  
ATOM   1603 HH22 ARG A  99     -15.376  20.828 -13.100  1.00  0.93           H  
ATOM   1604  CZ  ARG A  99     -14.546  18.996 -12.865  1.00  0.93           C  
ATOM   1605  N   GLN A 100     -13.405  15.887  -4.849  1.00  0.96           N  
ATOM   1606  H   GLN A 100     -13.128  16.784  -4.476  1.00  0.96           H  
ATOM   1607  CA  GLN A 100     -13.219  14.726  -3.978  1.00  0.96           C  
ATOM   1608  HA  GLN A 100     -13.702  13.848  -4.405  1.00  0.96           H  
ATOM   1609  C   GLN A 100     -13.865  15.013  -2.633  1.00  0.96           C  
ATOM   1610  CB  GLN A 100     -11.729  14.412  -3.816  1.00  0.96           C  
ATOM   1611  HB2 GLN A 100     -11.611  13.577  -3.124  1.00  0.96           H  
ATOM   1612  HB3 GLN A 100     -11.213  15.281  -3.409  1.00  0.96           H  
ATOM   1613  O   GLN A 100     -13.771  16.137  -2.134  1.00  0.96           O  
ATOM   1614  CG  GLN A 100     -11.110  14.033  -5.162  1.00  0.96           C  
ATOM   1615  HG2 GLN A 100     -11.646  13.178  -5.573  1.00  0.96           H  
ATOM   1616  HG3 GLN A 100     -11.197  14.853  -5.874  1.00  0.96           H  
ATOM   1617  CD  GLN A 100      -9.640  13.697  -5.028  1.00  0.96           C  
ATOM   1618  NE2 GLN A 100      -9.336  12.430  -5.112  1.00  0.96           N  
ATOM   1619 HE21 GLN A 100     -10.037  11.716  -5.247  1.00  0.96           H  
ATOM   1620 HE22 GLN A 100      -8.371  12.132  -5.109  1.00  0.96           H  
ATOM   1621  OE1 GLN A 100      -8.784  14.564  -4.885  1.00  0.96           O  
ATOM   1622  N   ARG A 101     -14.563  14.022  -2.084  1.00  0.96           N  
ATOM   1623  H   ARG A 101     -14.564  13.126  -2.550  1.00  0.96           H  
ATOM   1624  CA  ARG A 101     -15.239  14.083  -0.785  1.00  0.96           C  
ATOM   1625  HA  ARG A 101     -14.671  14.719  -0.107  1.00  0.96           H  
ATOM   1626  C   ARG A 101     -15.260  12.674  -0.239  1.00  0.96           C  
ATOM   1627  CB  ARG A 101     -16.701  14.576  -0.844  1.00  0.96           C  
ATOM   1628  HB2 ARG A 101     -17.364  13.730  -1.024  1.00  0.96           H  
ATOM   1629  HB3 ARG A 101     -16.950  14.954   0.147  1.00  0.96           H  
ATOM   1630  O   ARG A 101     -15.615  11.763  -0.973  1.00  0.96           O  
ATOM   1631  CG  ARG A 101     -17.059  15.662  -1.864  1.00  0.96           C  
ATOM   1632  HG2 ARG A 101     -18.008  16.100  -1.554  1.00  0.96           H  
ATOM   1633  HG3 ARG A 101     -16.308  16.452  -1.867  1.00  0.96           H  
ATOM   1634  CD  ARG A 101     -17.243  15.080  -3.272  1.00  0.96           C  
ATOM   1635  HD2 ARG A 101     -17.856  14.182  -3.199  1.00  0.96           H  
ATOM   1636  HD3 ARG A 101     -16.281  14.805  -3.705  1.00  0.96           H  
ATOM   1637  NE  ARG A 101     -17.904  16.044  -4.158  1.00  0.96           N  
ATOM   1638  HE  ARG A 101     -17.873  17.013  -3.877  1.00  0.96           H  
ATOM   1639  NH1 ARG A 101     -18.174  14.622  -5.940  1.00  0.96           N  
ATOM   1640 HH11 ARG A 101     -18.554  14.402  -6.850  1.00  0.96           H  
ATOM   1641 HH12 ARG A 101     -17.499  13.990  -5.536  1.00  0.96           H  
ATOM   1642  NH2 ARG A 101     -19.226  16.595  -5.916  1.00  0.96           N  
ATOM   1643 HH21 ARG A 101     -19.453  17.455  -5.438  1.00  0.96           H  
ATOM   1644 HH22 ARG A 101     -19.686  16.345  -6.779  1.00  0.96           H  
ATOM   1645  CZ  ARG A 101     -18.428  15.749  -5.332  1.00  0.96           C  
ATOM   1646  N   GLY A 102     -14.933  12.519   1.029  1.00  0.98           N  
ATOM   1647  H   GLY A 102     -14.682  13.323   1.588  1.00  0.98           H  
ATOM   1648  CA  GLY A 102     -14.887  11.218   1.640  1.00  0.98           C  
ATOM   1649  HA2 GLY A 102     -14.918  10.497   0.823  1.00  0.98           H  
ATOM   1650  HA3 GLY A 102     -15.741  11.079   2.303  1.00  0.98           H  
ATOM   1651  C   GLY A 102     -13.617  10.921   2.387  1.00  0.98           C  
ATOM   1652  O   GLY A 102     -13.185  11.735   3.201  1.00  0.98           O  
ATOM   1653  N   THR A 103     -13.065   9.742   2.152  1.00  0.99           N  
ATOM   1654  H   THR A 103     -13.529   9.116   1.510  1.00  0.99           H  
ATOM   1655  CA  THR A 103     -11.835   9.266   2.766  1.00  0.99           C  
ATOM   1656  HA  THR A 103     -11.413  10.045   3.400  1.00  0.99           H  
ATOM   1657  C   THR A 103     -10.832   8.926   1.678  1.00  0.99           C  
ATOM   1658  CB  THR A 103     -12.098   8.046   3.651  1.00  0.99           C  
ATOM   1659  HB  THR A 103     -12.413   7.208   3.029  1.00  0.99           H  
ATOM   1660  O   THR A 103     -11.118   8.165   0.763  1.00  0.99           O  
ATOM   1661  CG2 THR A 103     -10.881   7.637   4.475  1.00  0.99           C  
ATOM   1662 HG21 THR A 103     -10.073   7.330   3.811  1.00  0.99           H  
ATOM   1663 HG22 THR A 103     -10.543   8.466   5.095  1.00  0.99           H  
ATOM   1664 HG23 THR A 103     -11.135   6.784   5.104  1.00  0.99           H  
ATOM   1665  OG1 THR A 103     -13.122   8.337   4.575  1.00  0.99           O  
ATOM   1666  HG1 THR A 103     -13.621   7.517   4.594  1.00  0.99           H  
ATOM   1667  N   LEU A 104      -9.642   9.483   1.805  1.00  0.99           N  
ATOM   1668  H   LEU A 104      -9.510  10.091   2.601  1.00  0.99           H  
ATOM   1669  CA  LEU A 104      -8.419   9.014   1.171  1.00  0.99           C  
ATOM   1670  HA  LEU A 104      -8.590   8.093   0.614  1.00  0.99           H  
ATOM   1671  C   LEU A 104      -7.428   8.687   2.291  1.00  0.99           C  
ATOM   1672  CB  LEU A 104      -7.903  10.099   0.209  1.00  0.99           C  
ATOM   1673  HB2 LEU A 104      -6.901   9.835  -0.131  1.00  0.99           H  
ATOM   1674  HB3 LEU A 104      -7.833  11.047   0.741  1.00  0.99           H  
ATOM   1675  O   LEU A 104      -7.801   8.608   3.465  1.00  0.99           O  
ATOM   1676  CG  LEU A 104      -8.776  10.322  -1.027  1.00  0.99           C  
ATOM   1677  HG  LEU A 104      -9.761  10.643  -0.686  1.00  0.99           H  
ATOM   1678  CD1 LEU A 104      -8.188  11.467  -1.840  1.00  0.99           C  
ATOM   1679 HD11 LEU A 104      -8.839  11.678  -2.688  1.00  0.99           H  
ATOM   1680 HD12 LEU A 104      -7.196  11.189  -2.195  1.00  0.99           H  
ATOM   1681 HD13 LEU A 104      -8.109  12.354  -1.212  1.00  0.99           H  
ATOM   1682  CD2 LEU A 104      -8.911   9.089  -1.920  1.00  0.99           C  
ATOM   1683 HD21 LEU A 104      -9.427   9.349  -2.844  1.00  0.99           H  
ATOM   1684 HD22 LEU A 104      -7.923   8.696  -2.157  1.00  0.99           H  
ATOM   1685 HD23 LEU A 104      -9.492   8.319  -1.413  1.00  0.99           H  
ATOM   1686  N   TRP A 105      -6.160   8.527   1.958  1.00  0.99           N  
ATOM   1687  H   TRP A 105      -5.874   8.614   0.993  1.00  0.99           H  
ATOM   1688  CA  TRP A 105      -5.104   8.295   2.928  1.00  0.99           C  
ATOM   1689  HA  TRP A 105      -5.306   8.865   3.834  1.00  0.99           H  
ATOM   1690  C   TRP A 105      -3.778   8.814   2.375  1.00  0.99           C  
ATOM   1691  CB  TRP A 105      -5.096   6.811   3.318  1.00  0.99           C  
ATOM   1692  HB2 TRP A 105      -4.357   6.661   4.106  1.00  0.99           H  
ATOM   1693  HB3 TRP A 105      -6.068   6.562   3.743  1.00  0.99           H  
ATOM   1694  O   TRP A 105      -3.681   9.205   1.216  1.00  0.99           O  
ATOM   1695  CG  TRP A 105      -4.805   5.838   2.225  1.00  0.99           C  
ATOM   1696  CD1 TRP A 105      -5.533   5.640   1.100  1.00  0.99           C  
ATOM   1697  HD1 TRP A 105      -6.446   6.155   0.840  1.00  0.99           H  
ATOM   1698  CD2 TRP A 105      -3.685   4.910   2.143  1.00  0.99           C  
ATOM   1699  CE2 TRP A 105      -3.722   4.302   0.858  1.00  0.99           C  
ATOM   1700  CE3 TRP A 105      -2.625   4.547   3.003  1.00  0.99           C  
ATOM   1701  HE3 TRP A 105      -2.573   4.974   3.994  1.00  0.99           H  
ATOM   1702  NE1 TRP A 105      -4.903   4.717   0.297  1.00  0.99           N  
ATOM   1703  HE1 TRP A 105      -5.217   4.449  -0.625  1.00  0.99           H  
ATOM   1704  CH2 TRP A 105      -1.664   3.137   1.263  1.00  0.99           C  
ATOM   1705  HH2 TRP A 105      -0.879   2.512   0.863  1.00  0.99           H  
ATOM   1706  CZ2 TRP A 105      -2.685   3.499   0.391  1.00  0.99           C  
ATOM   1707  HZ2 TRP A 105      -2.653   3.185  -0.642  1.00  0.99           H  
ATOM   1708  CZ3 TRP A 105      -1.649   3.621   2.584  1.00  0.99           C  
ATOM   1709  HZ3 TRP A 105      -0.858   3.321   3.255  1.00  0.99           H  
ATOM   1710  N   TRP A 106      -2.779   8.921   3.231  1.00  0.99           N  
ATOM   1711  H   TRP A 106      -2.921   8.592   4.176  1.00  0.99           H  
ATOM   1712  CA  TRP A 106      -1.411   9.244   2.862  1.00  0.99           C  
ATOM   1713  HA  TRP A 106      -1.325   9.266   1.775  1.00  0.99           H  
ATOM   1714  C   TRP A 106      -0.503   8.132   3.368  1.00  0.99           C  
ATOM   1715  CB  TRP A 106      -1.025  10.621   3.417  1.00  0.99           C  
ATOM   1716  HB2 TRP A 106      -0.008  10.851   3.100  1.00  0.99           H  
ATOM   1717  HB3 TRP A 106      -1.681  11.365   2.964  1.00  0.99           H  
ATOM   1718  O   TRP A 106      -0.827   7.487   4.369  1.00  0.99           O  
ATOM   1719  CG  TRP A 106      -1.103  10.772   4.908  1.00  0.99           C  
ATOM   1720  CD1 TRP A 106      -2.133  11.299   5.613  1.00  0.99           C  
ATOM   1721  HD1 TRP A 106      -3.047  11.675   5.178  1.00  0.99           H  
ATOM   1722  CD2 TRP A 106      -0.132  10.326   5.898  1.00  0.99           C  
ATOM   1723  CE2 TRP A 106      -0.651  10.614   7.193  1.00  0.99           C  
ATOM   1724  CE3 TRP A 106       1.127   9.691   5.834  1.00  0.99           C  
ATOM   1725  HE3 TRP A 106       1.556   9.462   4.870  1.00  0.99           H  
ATOM   1726  NE1 TRP A 106      -1.863  11.224   6.966  1.00  0.99           N  
ATOM   1727  HE1 TRP A 106      -2.497  11.502   7.702  1.00  0.99           H  
ATOM   1728  CH2 TRP A 106       1.264   9.605   8.267  1.00  0.99           C  
ATOM   1729  HH2 TRP A 106       1.795   9.294   9.155  1.00  0.99           H  
ATOM   1730  CZ2 TRP A 106       0.031  10.272   8.363  1.00  0.99           C  
ATOM   1731  HZ2 TRP A 106      -0.416  10.500   9.320  1.00  0.99           H  
ATOM   1732  CZ3 TRP A 106       1.813   9.324   7.005  1.00  0.99           C  
ATOM   1733  HZ3 TRP A 106       2.760   8.810   6.933  1.00  0.99           H  
ATOM   1734  N   HIS A 107       0.627   7.913   2.703  1.00  0.99           N  
ATOM   1735  H   HIS A 107       0.832   8.453   1.874  1.00  0.99           H  
ATOM   1736  CA  HIS A 107       1.619   6.939   3.147  1.00  0.99           C  
ATOM   1737  HA  HIS A 107       1.661   6.978   4.236  1.00  0.99           H  
ATOM   1738  C   HIS A 107       3.024   7.241   2.641  1.00  0.99           C  
ATOM   1739  CB  HIS A 107       1.195   5.530   2.735  1.00  0.99           C  
ATOM   1740  HB2 HIS A 107       1.880   4.826   3.207  1.00  0.99           H  
ATOM   1741  HB3 HIS A 107       0.199   5.341   3.137  1.00  0.99           H  
ATOM   1742  O   HIS A 107       3.197   8.036   1.720  1.00  0.99           O  
ATOM   1743  CG  HIS A 107       1.193   5.274   1.249  1.00  0.99           C  
ATOM   1744  CD2 HIS A 107       0.182   5.542   0.368  1.00  0.99           C  
ATOM   1745  HD2 HIS A 107      -0.775   5.977   0.615  1.00  0.99           H  
ATOM   1746  ND1 HIS A 107       2.198   4.668   0.533  1.00  0.99           N  
ATOM   1747  HD1 HIS A 107       3.115   4.415   0.871  1.00  0.99           H  
ATOM   1748  CE1 HIS A 107       1.805   4.563  -0.743  1.00  0.99           C  
ATOM   1749  HE1 HIS A 107       2.389   4.121  -1.537  1.00  0.99           H  
ATOM   1750  NE2 HIS A 107       0.585   5.092  -0.892  1.00  0.99           N  
ATOM   1751  N   ALA A 108       4.033   6.606   3.235  1.00  0.98           N  
ATOM   1752  H   ALA A 108       3.837   5.987   4.009  1.00  0.98           H  
ATOM   1753  CA  ALA A 108       5.374   6.633   2.678  1.00  0.98           C  
ATOM   1754  HA  ALA A 108       5.595   7.682   2.481  1.00  0.98           H  
ATOM   1755  C   ALA A 108       5.431   5.880   1.348  1.00  0.98           C  
ATOM   1756  CB  ALA A 108       6.401   6.114   3.680  1.00  0.98           C  
ATOM   1757  HB1 ALA A 108       6.428   6.782   4.541  1.00  0.98           H  
ATOM   1758  HB2 ALA A 108       6.138   5.102   3.990  1.00  0.98           H  
ATOM   1759  HB3 ALA A 108       7.388   6.105   3.217  1.00  0.98           H  
ATOM   1760  O   ALA A 108       4.855   4.801   1.223  1.00  0.98           O  
ATOM   1761  N   HIS A 109       6.114   6.451   0.359  1.00  0.97           N  
ATOM   1762  H   HIS A 109       6.593   7.321   0.544  1.00  0.97           H  
ATOM   1763  CA  HIS A 109       6.168   5.912  -1.005  1.00  0.97           C  
ATOM   1764  HA  HIS A 109       5.728   4.915  -1.011  1.00  0.97           H  
ATOM   1765  C   HIS A 109       7.620   5.702  -1.450  1.00  0.97           C  
ATOM   1766  CB  HIS A 109       5.294   6.776  -1.917  1.00  0.97           C  
ATOM   1767  HB2 HIS A 109       5.822   7.691  -2.189  1.00  0.97           H  
ATOM   1768  HB3 HIS A 109       4.399   7.047  -1.357  1.00  0.97           H  
ATOM   1769  O   HIS A 109       8.112   6.256  -2.438  1.00  0.97           O  
ATOM   1770  CG  HIS A 109       4.852   6.039  -3.152  1.00  0.97           C  
ATOM   1771  CD2 HIS A 109       3.573   5.690  -3.478  1.00  0.97           C  
ATOM   1772  HD2 HIS A 109       2.673   5.935  -2.934  1.00  0.97           H  
ATOM   1773  ND1 HIS A 109       5.716   5.525  -4.108  1.00  0.97           N  
ATOM   1774  CE1 HIS A 109       4.949   4.858  -4.972  1.00  0.97           C  
ATOM   1775  HE1 HIS A 109       5.355   4.324  -5.818  1.00  0.97           H  
ATOM   1776  NE2 HIS A 109       3.652   4.942  -4.632  1.00  0.97           N  
ATOM   1777  HE2 HIS A 109       2.877   4.555  -5.151  1.00  0.97           H  
ATOM   1778  N   ILE A 110       8.333   4.972  -0.594  1.00  0.96           N  
ATOM   1779  H   ILE A 110       7.846   4.603   0.210  1.00  0.96           H  
ATOM   1780  CA  ILE A 110       9.695   4.474  -0.765  1.00  0.96           C  
ATOM   1781  HA  ILE A 110       9.809   4.156  -1.801  1.00  0.96           H  
ATOM   1782  C   ILE A 110       9.854   3.251   0.144  1.00  0.96           C  
ATOM   1783  CB  ILE A 110      10.748   5.567  -0.470  1.00  0.96           C  
ATOM   1784  HB  ILE A 110      10.582   6.370  -1.188  1.00  0.96           H  
ATOM   1785  O   ILE A 110       9.469   3.316   1.313  1.00  0.96           O  
ATOM   1786  CG1 ILE A 110      12.164   5.000  -0.713  1.00  0.96           C  
ATOM   1787 HG12 ILE A 110      12.168   4.449  -1.653  1.00  0.96           H  
ATOM   1788 HG13 ILE A 110      12.424   4.307   0.087  1.00  0.96           H  
ATOM   1789  CG2 ILE A 110      10.631   6.182   0.936  1.00  0.96           C  
ATOM   1790 HG21 ILE A 110      10.941   5.450   1.682  1.00  0.96           H  
ATOM   1791 HG22 ILE A 110      11.279   7.055   1.013  1.00  0.96           H  
ATOM   1792 HG23 ILE A 110       9.604   6.490   1.135  1.00  0.96           H  
ATOM   1793  CD1 ILE A 110      13.252   6.072  -0.802  1.00  0.96           C  
ATOM   1794 HD11 ILE A 110      14.213   5.595  -0.994  1.00  0.96           H  
ATOM   1795 HD12 ILE A 110      13.019   6.742  -1.630  1.00  0.96           H  
ATOM   1796 HD13 ILE A 110      13.321   6.636   0.129  1.00  0.96           H  
ATOM   1797  N   SER A 111      10.379   2.162  -0.430  1.00  0.94           N  
ATOM   1798  H   SER A 111      10.622   2.220  -1.409  1.00  0.94           H  
ATOM   1799  CA  SER A 111      10.521   0.845   0.211  1.00  0.94           C  
ATOM   1800  HA  SER A 111      10.628   0.109  -0.586  1.00  0.94           H  
ATOM   1801  C   SER A 111       9.263   0.408   0.983  1.00  0.94           C  
ATOM   1802  CB  SER A 111      11.823   0.773   1.021  1.00  0.94           C  
ATOM   1803  HB2 SER A 111      11.968  -0.247   1.377  1.00  0.94           H  
ATOM   1804  HB3 SER A 111      12.664   1.022   0.373  1.00  0.94           H  
ATOM   1805  O   SER A 111       8.150   0.726   0.569  1.00  0.94           O  
ATOM   1806  OG  SER A 111      11.823   1.644   2.121  1.00  0.94           O  
ATOM   1807  HG  SER A 111      12.351   1.200   2.788  1.00  0.94           H  
ATOM   1808  N   TRP A 112       9.406  -0.354   2.070  1.00  0.97           N  
ATOM   1809  H   TRP A 112      10.324  -0.472   2.473  1.00  0.97           H  
ATOM   1810  CA  TRP A 112       8.287  -0.870   2.862  1.00  0.97           C  
ATOM   1811  HA  TRP A 112       7.397  -0.911   2.233  1.00  0.97           H  
ATOM   1812  C   TRP A 112       7.925   0.057   4.026  1.00  0.97           C  
ATOM   1813  CB  TRP A 112       8.586  -2.307   3.303  1.00  0.97           C  
ATOM   1814  HB2 TRP A 112       9.601  -2.368   3.696  1.00  0.97           H  
ATOM   1815  HB3 TRP A 112       7.910  -2.572   4.116  1.00  0.97           H  
ATOM   1816  O   TRP A 112       7.164  -0.323   4.918  1.00  0.97           O  
ATOM   1817  CG  TRP A 112       8.409  -3.355   2.250  1.00  0.97           C  
ATOM   1818  CD1 TRP A 112       8.537  -3.197   0.911  1.00  0.97           C  
ATOM   1819  HD1 TRP A 112       8.790  -2.276   0.406  1.00  0.97           H  
ATOM   1820  CD2 TRP A 112       8.017  -4.743   2.448  1.00  0.97           C  
ATOM   1821  CE2 TRP A 112       7.910  -5.365   1.171  1.00  0.97           C  
ATOM   1822  CE3 TRP A 112       7.737  -5.537   3.581  1.00  0.97           C  
ATOM   1823  HE3 TRP A 112       7.826  -5.101   4.565  1.00  0.97           H  
ATOM   1824  NE1 TRP A 112       8.290  -4.392   0.275  1.00  0.97           N  
ATOM   1825  HE1 TRP A 112       8.372  -4.502  -0.725  1.00  0.97           H  
ATOM   1826  CH2 TRP A 112       7.179  -7.440   2.167  1.00  0.97           C  
ATOM   1827  HH2 TRP A 112       6.799  -8.446   2.072  1.00  0.97           H  
ATOM   1828  CZ2 TRP A 112       7.508  -6.695   1.023  1.00  0.97           C  
ATOM   1829  HZ2 TRP A 112       7.445  -7.125   0.035  1.00  0.97           H  
ATOM   1830  CZ3 TRP A 112       7.319  -6.873   3.443  1.00  0.97           C  
ATOM   1831  HZ3 TRP A 112       7.080  -7.459   4.318  1.00  0.97           H  
ATOM   1832  N   LEU A 113       8.393   1.312   4.011  1.00  0.98           N  
ATOM   1833  H   LEU A 113       9.047   1.558   3.282  1.00  0.98           H  
ATOM   1834  CA  LEU A 113       8.104   2.289   5.067  1.00  0.98           C  
ATOM   1835  HA  LEU A 113       8.457   1.880   6.014  1.00  0.98           H  
ATOM   1836  C   LEU A 113       6.605   2.564   5.247  1.00  0.98           C  
ATOM   1837  CB  LEU A 113       8.839   3.607   4.785  1.00  0.98           C  
ATOM   1838  HB2 LEU A 113       8.481   4.013   3.839  1.00  0.98           H  
ATOM   1839  HB3 LEU A 113       8.569   4.301   5.582  1.00  0.98           H  
ATOM   1840  O   LEU A 113       6.182   2.985   6.328  1.00  0.98           O  
ATOM   1841  CG  LEU A 113      10.371   3.530   4.725  1.00  0.98           C  
ATOM   1842  HG  LEU A 113      10.661   3.027   3.802  1.00  0.98           H  
ATOM   1843  CD1 LEU A 113      10.933   4.953   4.694  1.00  0.98           C  
ATOM   1844 HD11 LEU A 113      10.462   5.515   3.887  1.00  0.98           H  
ATOM   1845 HD12 LEU A 113      10.747   5.456   5.643  1.00  0.98           H  
ATOM   1846 HD13 LEU A 113      12.006   4.912   4.504  1.00  0.98           H  
ATOM   1847  CD2 LEU A 113      10.975   2.775   5.910  1.00  0.98           C  
ATOM   1848 HD21 LEU A 113      10.774   1.710   5.789  1.00  0.98           H  
ATOM   1849 HD22 LEU A 113      10.535   3.106   6.851  1.00  0.98           H  
ATOM   1850 HD23 LEU A 113      12.056   2.906   5.927  1.00  0.98           H  
ATOM   1851  N   ARG A 114       5.780   2.284   4.226  1.00  0.97           N  
ATOM   1852  H   ARG A 114       6.205   1.948   3.373  1.00  0.97           H  
ATOM   1853  CA  ARG A 114       4.314   2.294   4.326  1.00  0.97           C  
ATOM   1854  HA  ARG A 114       3.976   3.320   4.479  1.00  0.97           H  
ATOM   1855  C   ARG A 114       3.794   1.480   5.515  1.00  0.97           C  
ATOM   1856  CB  ARG A 114       3.719   1.758   3.013  1.00  0.97           C  
ATOM   1857  HB2 ARG A 114       4.100   0.757   2.812  1.00  0.97           H  
ATOM   1858  HB3 ARG A 114       4.011   2.411   2.191  1.00  0.97           H  
ATOM   1859  O   ARG A 114       2.761   1.851   6.070  1.00  0.97           O  
ATOM   1860  CG  ARG A 114       2.189   1.704   3.101  1.00  0.97           C  
ATOM   1861  HG2 ARG A 114       1.870   0.979   3.850  1.00  0.97           H  
ATOM   1862  HG3 ARG A 114       1.816   2.681   3.405  1.00  0.97           H  
ATOM   1863  CD  ARG A 114       1.528   1.328   1.788  1.00  0.97           C  
ATOM   1864  HD2 ARG A 114       0.505   1.691   1.884  1.00  0.97           H  
ATOM   1865  HD3 ARG A 114       2.021   1.814   0.946  1.00  0.97           H  
ATOM   1866  NE  ARG A 114       1.419  -0.122   1.609  1.00  0.97           N  
ATOM   1867  HE  ARG A 114       1.411  -0.702   2.436  1.00  0.97           H  
ATOM   1868  NH1 ARG A 114       1.282  -0.215  -0.693  1.00  0.97           N  
ATOM   1869 HH11 ARG A 114       2.194   0.219  -0.709  1.00  0.97           H  
ATOM   1870 HH12 ARG A 114       1.129  -0.863  -1.453  1.00  0.97           H  
ATOM   1871  NH2 ARG A 114       0.633  -1.922   0.517  1.00  0.97           N  
ATOM   1872 HH21 ARG A 114       0.176  -2.268   1.348  1.00  0.97           H  
ATOM   1873 HH22 ARG A 114       0.529  -2.476  -0.321  1.00  0.97           H  
ATOM   1874  CZ  ARG A 114       1.127  -0.736   0.482  1.00  0.97           C  
ATOM   1875  N   ALA A 115       4.499   0.424   5.933  1.00  0.98           N  
ATOM   1876  H   ALA A 115       5.360   0.202   5.455  1.00  0.98           H  
ATOM   1877  CA  ALA A 115       4.105  -0.448   7.042  1.00  0.98           C  
ATOM   1878  HA  ALA A 115       3.228  -1.026   6.749  1.00  0.98           H  
ATOM   1879  C   ALA A 115       3.764   0.329   8.327  1.00  0.98           C  
ATOM   1880  CB  ALA A 115       5.266  -1.411   7.311  1.00  0.98           C  
ATOM   1881  HB1 ALA A 115       4.945  -2.187   8.005  1.00  0.98           H  
ATOM   1882  HB2 ALA A 115       5.599  -1.871   6.381  1.00  0.98           H  
ATOM   1883  HB3 ALA A 115       6.112  -0.872   7.738  1.00  0.98           H  
ATOM   1884  O   ALA A 115       2.847  -0.044   9.060  1.00  0.98           O  
ATOM   1885  N   SER A 116       4.470   1.440   8.576  1.00  0.98           N  
ATOM   1886  H   SER A 116       5.225   1.664   7.944  1.00  0.98           H  
ATOM   1887  CA  SER A 116       4.277   2.292   9.756  1.00  0.98           C  
ATOM   1888  HA  SER A 116       3.398   1.945  10.300  1.00  0.98           H  
ATOM   1889  C   SER A 116       4.007   3.769   9.447  1.00  0.98           C  
ATOM   1890  CB  SER A 116       5.459   2.114  10.710  1.00  0.98           C  
ATOM   1891  HB2 SER A 116       5.589   1.050  10.906  1.00  0.98           H  
ATOM   1892  HB3 SER A 116       5.240   2.618  11.651  1.00  0.98           H  
ATOM   1893  O   SER A 116       3.402   4.466  10.263  1.00  0.98           O  
ATOM   1894  OG  SER A 116       6.659   2.628  10.169  1.00  0.98           O  
ATOM   1895  HG  SER A 116       6.747   3.529  10.488  1.00  0.98           H  
ATOM   1896  N   LEU A 117       4.394   4.258   8.266  1.00  0.98           N  
ATOM   1897  H   LEU A 117       4.901   3.650   7.639  1.00  0.98           H  
ATOM   1898  CA  LEU A 117       4.144   5.628   7.823  1.00  0.98           C  
ATOM   1899  HA  LEU A 117       3.925   6.259   8.685  1.00  0.98           H  
ATOM   1900  C   LEU A 117       2.909   5.689   6.926  1.00  0.98           C  
ATOM   1901  CB  LEU A 117       5.392   6.186   7.114  1.00  0.98           C  
ATOM   1902  HB2 LEU A 117       5.129   7.140   6.657  1.00  0.98           H  
ATOM   1903  HB3 LEU A 117       5.657   5.495   6.314  1.00  0.98           H  
ATOM   1904  O   LEU A 117       3.021   5.715   5.703  1.00  0.98           O  
ATOM   1905  CG  LEU A 117       6.632   6.401   7.994  1.00  0.98           C  
ATOM   1906  HG  LEU A 117       6.957   5.454   8.426  1.00  0.98           H  
ATOM   1907  CD1 LEU A 117       7.764   6.986   7.145  1.00  0.98           C  
ATOM   1908 HD11 LEU A 117       8.660   7.120   7.752  1.00  0.98           H  
ATOM   1909 HD12 LEU A 117       8.005   6.300   6.333  1.00  0.98           H  
ATOM   1910 HD13 LEU A 117       7.469   7.946   6.721  1.00  0.98           H  
ATOM   1911  CD2 LEU A 117       6.358   7.410   9.107  1.00  0.98           C  
ATOM   1912 HD21 LEU A 117       7.269   7.568   9.684  1.00  0.98           H  
ATOM   1913 HD22 LEU A 117       6.041   8.358   8.672  1.00  0.98           H  
ATOM   1914 HD23 LEU A 117       5.591   7.018   9.775  1.00  0.98           H  
ATOM   1915  N   HIS A 118       1.730   5.753   7.536  1.00  0.99           N  
ATOM   1916  H   HIS A 118       1.694   5.632   8.538  1.00  0.99           H  
ATOM   1917  CA  HIS A 118       0.470   5.998   6.838  1.00  0.99           C  
ATOM   1918  HA  HIS A 118       0.663   6.691   6.020  1.00  0.99           H  
ATOM   1919  C   HIS A 118      -0.561   6.660   7.754  1.00  0.99           C  
ATOM   1920  CB  HIS A 118      -0.064   4.680   6.258  1.00  0.99           C  
ATOM   1921  HB2 HIS A 118      -0.996   4.873   5.726  1.00  0.99           H  
ATOM   1922  HB3 HIS A 118       0.652   4.291   5.534  1.00  0.99           H  
ATOM   1923  O   HIS A 118      -0.469   6.554   8.975  1.00  0.99           O  
ATOM   1924  CG  HIS A 118      -0.311   3.623   7.303  1.00  0.99           C  
ATOM   1925  CD2 HIS A 118      -1.339   3.591   8.200  1.00  0.99           C  
ATOM   1926  HD2 HIS A 118      -2.113   4.339   8.284  1.00  0.99           H  
ATOM   1927  ND1 HIS A 118       0.483   2.535   7.567  1.00  0.99           N  
ATOM   1928  HD1 HIS A 118       1.298   2.248   7.045  1.00  0.99           H  
ATOM   1929  CE1 HIS A 118      -0.067   1.853   8.584  1.00  0.99           C  
ATOM   1930  HE1 HIS A 118       0.318   0.925   8.979  1.00  0.99           H  
ATOM   1931  NE2 HIS A 118      -1.179   2.471   9.018  1.00  0.99           N  
ATOM   1932  N   GLY A 119      -1.573   7.307   7.186  1.00  0.99           N  
ATOM   1933  H   GLY A 119      -1.575   7.403   6.180  1.00  0.99           H  
ATOM   1934  CA  GLY A 119      -2.687   7.870   7.947  1.00  0.99           C  
ATOM   1935  HA2 GLY A 119      -3.044   7.115   8.647  1.00  0.99           H  
ATOM   1936  HA3 GLY A 119      -2.345   8.728   8.526  1.00  0.99           H  
ATOM   1937  C   GLY A 119      -3.847   8.306   7.052  1.00  0.99           C  
ATOM   1938  O   GLY A 119      -3.685   8.443   5.841  1.00  0.99           O  
ATOM   1939  N   PRO A 120      -5.047   8.519   7.608  1.00  0.99           N  
ATOM   1940  CA  PRO A 120      -6.221   8.839   6.807  1.00  0.99           C  
ATOM   1941  HA  PRO A 120      -6.245   8.209   5.918  1.00  0.99           H  
ATOM   1942  C   PRO A 120      -6.234  10.313   6.364  1.00  0.99           C  
ATOM   1943  CB  PRO A 120      -7.409   8.464   7.695  1.00  0.99           C  
ATOM   1944  HB2 PRO A 120      -8.297   9.056   7.474  1.00  0.99           H  
ATOM   1945  HB3 PRO A 120      -7.624   7.401   7.584  1.00  0.99           H  
ATOM   1946  O   PRO A 120      -5.756  11.213   7.058  1.00  0.99           O  
ATOM   1947  CG  PRO A 120      -6.877   8.730   9.103  1.00  0.99           C  
ATOM   1948  HG2 PRO A 120      -6.982   9.793   9.316  1.00  0.99           H  
ATOM   1949  HG3 PRO A 120      -7.392   8.131   9.855  1.00  0.99           H  
ATOM   1950  CD  PRO A 120      -5.393   8.377   9.015  1.00  0.99           C  
ATOM   1951  HD2 PRO A 120      -4.801   9.049   9.637  1.00  0.99           H  
ATOM   1952  HD3 PRO A 120      -5.239   7.344   9.330  1.00  0.99           H  
ATOM   1953  N   ILE A 121      -6.864  10.578   5.221  1.00  0.99           N  
ATOM   1954  H   ILE A 121      -7.224   9.793   4.697  1.00  0.99           H  
ATOM   1955  CA  ILE A 121      -7.237  11.915   4.751  1.00  0.99           C  
ATOM   1956  HA  ILE A 121      -6.863  12.665   5.447  1.00  0.99           H  
ATOM   1957  C   ILE A 121      -8.766  11.981   4.735  1.00  0.99           C  
ATOM   1958  CB  ILE A 121      -6.645  12.228   3.359  1.00  0.99           C  
ATOM   1959  HB  ILE A 121      -7.067  11.506   2.660  1.00  0.99           H  
ATOM   1960  O   ILE A 121      -9.427  11.358   3.910  1.00  0.99           O  
ATOM   1961  CG1 ILE A 121      -5.108  12.088   3.299  1.00  0.99           C  
ATOM   1962 HG12 ILE A 121      -4.821  11.101   3.660  1.00  0.99           H  
ATOM   1963 HG13 ILE A 121      -4.642  12.831   3.945  1.00  0.99           H  
ATOM   1964  CG2 ILE A 121      -7.061  13.646   2.916  1.00  0.99           C  
ATOM   1965 HG21 ILE A 121      -6.780  13.812   1.877  1.00  0.99           H  
ATOM   1966 HG22 ILE A 121      -8.142  13.771   2.980  1.00  0.99           H  
ATOM   1967 HG23 ILE A 121      -6.578  14.391   3.549  1.00  0.99           H  
ATOM   1968  CD1 ILE A 121      -4.545  12.247   1.879  1.00  0.99           C  
ATOM   1969 HD11 ILE A 121      -5.091  11.608   1.185  1.00  0.99           H  
ATOM   1970 HD12 ILE A 121      -4.614  13.285   1.551  1.00  0.99           H  
ATOM   1971 HD13 ILE A 121      -3.495  11.957   1.863  1.00  0.99           H  
ATOM   1972  N   ILE A 122      -9.345  12.762   5.637  1.00  0.99           N  
ATOM   1973  H   ILE A 122      -8.740  13.273   6.263  1.00  0.99           H  
ATOM   1974  CA  ILE A 122     -10.784  12.989   5.748  1.00  0.99           C  
ATOM   1975  HA  ILE A 122     -11.314  12.153   5.292  1.00  0.99           H  
ATOM   1976  C   ILE A 122     -11.139  14.260   4.976  1.00  0.99           C  
ATOM   1977  CB  ILE A 122     -11.204  13.053   7.232  1.00  0.99           C  
ATOM   1978  HB  ILE A 122     -10.654  13.863   7.711  1.00  0.99           H  
ATOM   1979  O   ILE A 122     -10.684  15.358   5.304  1.00  0.99           O  
ATOM   1980  CG1 ILE A 122     -10.849  11.726   7.949  1.00  0.99           C  
ATOM   1981 HG12 ILE A 122     -11.429  10.912   7.514  1.00  0.99           H  
ATOM   1982 HG13 ILE A 122      -9.794  11.500   7.799  1.00  0.99           H  
ATOM   1983  CG2 ILE A 122     -12.710  13.359   7.338  1.00  0.99           C  
ATOM   1984 HG21 ILE A 122     -12.940  14.331   6.900  1.00  0.99           H  
ATOM   1985 HG22 ILE A 122     -13.027  13.391   8.380  1.00  0.99           H  
ATOM   1986 HG23 ILE A 122     -13.279  12.589   6.818  1.00  0.99           H  
ATOM   1987  CD1 ILE A 122     -11.076  11.748   9.465  1.00  0.99           C  
ATOM   1988 HD11 ILE A 122     -10.559  12.600   9.908  1.00  0.99           H  
ATOM   1989 HD12 ILE A 122     -12.140  11.803   9.694  1.00  0.99           H  
ATOM   1990 HD13 ILE A 122     -10.679  10.830   9.899  1.00  0.99           H  
ATOM   1991  N   ILE A 123     -11.981  14.114   3.957  1.00  0.99           N  
ATOM   1992  H   ILE A 123     -12.288  13.178   3.737  1.00  0.99           H  
ATOM   1993  CA  ILE A 123     -12.420  15.189   3.071  1.00  0.99           C  
ATOM   1994  HA  ILE A 123     -11.912  16.111   3.357  1.00  0.99           H  
ATOM   1995  C   ILE A 123     -13.924  15.396   3.241  1.00  0.99           C  
ATOM   1996  CB  ILE A 123     -12.044  14.905   1.602  1.00  0.99           C  
ATOM   1997  HB  ILE A 123     -12.638  14.070   1.231  1.00  0.99           H  
ATOM   1998  O   ILE A 123     -14.744  14.643   2.726  1.00  0.99           O  
ATOM   1999  CG1 ILE A 123     -10.552  14.536   1.442  1.00  0.99           C  
ATOM   2000 HG12 ILE A 123      -9.941  15.400   1.704  1.00  0.99           H  
ATOM   2001 HG13 ILE A 123     -10.294  13.730   2.129  1.00  0.99           H  
ATOM   2002  CG2 ILE A 123     -12.378  16.172   0.792  1.00  0.99           C  
ATOM   2003 HG21 ILE A 123     -11.764  17.008   1.128  1.00  0.99           H  
ATOM   2004 HG22 ILE A 123     -12.191  15.990  -0.266  1.00  0.99           H  
ATOM   2005 HG23 ILE A 123     -13.431  16.438   0.889  1.00  0.99           H  
ATOM   2006  CD1 ILE A 123     -10.164  14.032   0.046  1.00  0.99           C  
ATOM   2007 HD11 ILE A 123     -10.523  14.693  -0.742  1.00  0.99           H  
ATOM   2008 HD12 ILE A 123      -9.077  13.983  -0.013  1.00  0.99           H  
ATOM   2009 HD13 ILE A 123     -10.577  13.034  -0.107  1.00  0.99           H  
ATOM   2010  N   TYR A 124     -14.326  16.448   3.937  1.00  0.98           N  
ATOM   2011  H   TYR A 124     -13.627  17.038   4.363  1.00  0.98           H  
ATOM   2012  CA  TYR A 124     -15.741  16.794   4.043  1.00  0.98           C  
ATOM   2013  HA  TYR A 124     -16.300  15.875   4.220  1.00  0.98           H  
ATOM   2014  C   TYR A 124     -16.269  17.446   2.755  1.00  0.98           C  
ATOM   2015  CB  TYR A 124     -15.949  17.711   5.243  1.00  0.98           C  
ATOM   2016  HB2 TYR A 124     -15.337  18.601   5.098  1.00  0.98           H  
ATOM   2017  HB3 TYR A 124     -16.992  18.024   5.285  1.00  0.98           H  
ATOM   2018  O   TYR A 124     -15.497  18.043   1.995  1.00  0.98           O  
ATOM   2019  CG  TYR A 124     -15.597  17.076   6.564  1.00  0.98           C  
ATOM   2020  CD1 TYR A 124     -16.412  16.048   7.062  1.00  0.98           C  
ATOM   2021  HD1 TYR A 124     -17.270  15.717   6.496  1.00  0.98           H  
ATOM   2022  CD2 TYR A 124     -14.474  17.503   7.296  1.00  0.98           C  
ATOM   2023  HD2 TYR A 124     -13.827  18.276   6.907  1.00  0.98           H  
ATOM   2024  CE1 TYR A 124     -16.100  15.422   8.280  1.00  0.98           C  
ATOM   2025  HE1 TYR A 124     -16.709  14.614   8.658  1.00  0.98           H  
ATOM   2026  CE2 TYR A 124     -14.189  16.902   8.535  1.00  0.98           C  
ATOM   2027  HE2 TYR A 124     -13.370  17.259   9.142  1.00  0.98           H  
ATOM   2028  OH  TYR A 124     -14.667  15.231  10.190  1.00  0.98           O  
ATOM   2029  HH  TYR A 124     -13.829  15.515  10.562  1.00  0.98           H  
ATOM   2030  CZ  TYR A 124     -14.976  15.836   9.015  1.00  0.98           C  
ATOM   2031  N   PRO A 125     -17.598  17.445   2.537  1.00  0.96           N  
ATOM   2032  CA  PRO A 125     -18.218  18.307   1.539  1.00  0.96           C  
ATOM   2033  HA  PRO A 125     -17.934  17.952   0.548  1.00  0.96           H  
ATOM   2034  C   PRO A 125     -17.805  19.777   1.702  1.00  0.96           C  
ATOM   2035  CB  PRO A 125     -19.731  18.139   1.729  1.00  0.96           C  
ATOM   2036  HB2 PRO A 125     -20.267  18.191   0.781  1.00  0.96           H  
ATOM   2037  HB3 PRO A 125     -20.107  18.891   2.422  1.00  0.96           H  
ATOM   2038  O   PRO A 125     -17.394  20.223   2.788  1.00  0.96           O  
ATOM   2039  CG  PRO A 125     -19.864  16.762   2.369  1.00  0.96           C  
ATOM   2040  HG2 PRO A 125     -20.774  16.672   2.963  1.00  0.96           H  
ATOM   2041  HG3 PRO A 125     -19.843  16.008   1.582  1.00  0.96           H  
ATOM   2042  CD  PRO A 125     -18.606  16.651   3.227  1.00  0.96           C  
ATOM   2043  HD2 PRO A 125     -18.304  15.607   3.308  1.00  0.96           H  
ATOM   2044  HD3 PRO A 125     -18.800  17.068   4.216  1.00  0.96           H  
ATOM   2045  N   LYS A 126     -17.974  20.558   0.628  1.00  0.95           N  
ATOM   2046  H   LYS A 126     -18.293  20.120  -0.224  1.00  0.95           H  
ATOM   2047  CA  LYS A 126     -17.835  22.022   0.666  1.00  0.95           C  
ATOM   2048  HA  LYS A 126     -16.781  22.263   0.804  1.00  0.95           H  
ATOM   2049  C   LYS A 126     -18.624  22.611   1.837  1.00  0.95           C  
ATOM   2050  CB  LYS A 126     -18.328  22.655  -0.646  1.00  0.95           C  
ATOM   2051  HB2 LYS A 126     -18.291  23.741  -0.555  1.00  0.95           H  
ATOM   2052  HB3 LYS A 126     -19.362  22.362  -0.826  1.00  0.95           H  
ATOM   2053  O   LYS A 126     -19.622  22.048   2.287  1.00  0.95           O  
ATOM   2054  CG  LYS A 126     -17.462  22.238  -1.837  1.00  0.95           C  
ATOM   2055  HG2 LYS A 126     -16.425  22.506  -1.634  1.00  0.95           H  
ATOM   2056  HG3 LYS A 126     -17.538  21.159  -1.967  1.00  0.95           H  
ATOM   2057  CD  LYS A 126     -17.894  22.915  -3.138  1.00  0.95           C  
ATOM   2058  HD2 LYS A 126     -18.941  22.680  -3.332  1.00  0.95           H  
ATOM   2059  HD3 LYS A 126     -17.762  23.995  -3.065  1.00  0.95           H  
ATOM   2060  CE  LYS A 126     -17.013  22.339  -4.248  1.00  0.95           C  
ATOM   2061  HE2 LYS A 126     -17.044  21.253  -4.158  1.00  0.95           H  
ATOM   2062  HE3 LYS A 126     -15.979  22.648  -4.092  1.00  0.95           H  
ATOM   2063  NZ  LYS A 126     -17.485  22.706  -5.600  1.00  0.95           N  
ATOM   2064  HZ1 LYS A 126     -17.402  23.698  -5.770  1.00  0.95           H  
ATOM   2065  HZ2 LYS A 126     -16.947  22.181  -6.274  1.00  0.95           H  
ATOM   2066  HZ3 LYS A 126     -18.448  22.422  -5.709  1.00  0.95           H  
ATOM   2067  N   LYS A 127     -18.200  23.776   2.330  1.00  0.92           N  
ATOM   2068  H   LYS A 127     -17.407  24.219   1.889  1.00  0.92           H  
ATOM   2069  CA  LYS A 127     -18.980  24.508   3.337  1.00  0.92           C  
ATOM   2070  HA  LYS A 127     -19.039  23.891   4.234  1.00  0.92           H  
ATOM   2071  C   LYS A 127     -20.411  24.710   2.809  1.00  0.92           C  
ATOM   2072  CB  LYS A 127     -18.276  25.832   3.676  1.00  0.92           C  
ATOM   2073  HB2 LYS A 127     -17.226  25.631   3.887  1.00  0.92           H  
ATOM   2074  HB3 LYS A 127     -18.337  26.505   2.821  1.00  0.92           H  
ATOM   2075  O   LYS A 127     -20.572  25.141   1.672  1.00  0.92           O  
ATOM   2076  CG  LYS A 127     -18.900  26.506   4.907  1.00  0.92           C  
ATOM   2077  HG2 LYS A 127     -18.847  25.821   5.753  1.00  0.92           H  
ATOM   2078  HG3 LYS A 127     -19.947  26.726   4.699  1.00  0.92           H  
ATOM   2079  CD  LYS A 127     -18.192  27.817   5.275  1.00  0.92           C  
ATOM   2080  HD2 LYS A 127     -18.274  28.512   4.440  1.00  0.92           H  
ATOM   2081  HD3 LYS A 127     -17.140  27.618   5.479  1.00  0.92           H  
ATOM   2082  CE  LYS A 127     -18.862  28.419   6.520  1.00  0.92           C  
ATOM   2083  HE2 LYS A 127     -18.785  27.703   7.339  1.00  0.92           H  
ATOM   2084  HE3 LYS A 127     -19.924  28.549   6.309  1.00  0.92           H  
ATOM   2085  NZ  LYS A 127     -18.263  29.718   6.924  1.00  0.92           N  
ATOM   2086  HZ1 LYS A 127     -17.283  29.622   7.148  1.00  0.92           H  
ATOM   2087  HZ2 LYS A 127     -18.736  30.077   7.741  1.00  0.92           H  
ATOM   2088  HZ3 LYS A 127     -18.370  30.406   6.192  1.00  0.92           H  
ATOM   2089  N   ASN A 128     -21.411  24.395   3.633  1.00  0.92           N  
ATOM   2090  H   ASN A 128     -21.170  24.057   4.554  1.00  0.92           H  
ATOM   2091  CA  ASN A 128     -22.848  24.431   3.316  1.00  0.92           C  
ATOM   2092  HA  ASN A 128     -23.373  24.240   4.253  1.00  0.92           H  
ATOM   2093  C   ASN A 128     -23.364  23.337   2.359  1.00  0.92           C  
ATOM   2094  CB  ASN A 128     -23.281  25.840   2.865  1.00  0.92           C  
ATOM   2095  HB2 ASN A 128     -24.370  25.889   2.859  1.00  0.92           H  
ATOM   2096  HB3 ASN A 128     -22.950  26.005   1.839  1.00  0.92           H  
ATOM   2097  O   ASN A 128     -24.551  23.334   2.056  1.00  0.92           O  
ATOM   2098  CG  ASN A 128     -22.776  26.970   3.740  1.00  0.92           C  
ATOM   2099  ND2 ASN A 128     -22.611  28.142   3.176  1.00  0.92           N  
ATOM   2100 HD21 ASN A 128     -22.933  28.267   2.226  1.00  0.92           H  
ATOM   2101 HD22 ASN A 128     -22.481  28.923   3.803  1.00  0.92           H  
ATOM   2102  OD1 ASN A 128     -22.499  26.832   4.921  1.00  0.92           O  
ATOM   2103  N   ALA A 129     -22.524  22.400   1.913  1.00  0.93           N  
ATOM   2104  H   ALA A 129     -21.556  22.415   2.201  1.00  0.93           H  
ATOM   2105  CA  ALA A 129     -22.990  21.185   1.249  1.00  0.93           C  
ATOM   2106  HA  ALA A 129     -23.940  21.386   0.753  1.00  0.93           H  
ATOM   2107  C   ALA A 129     -23.231  20.075   2.284  1.00  0.93           C  
ATOM   2108  CB  ALA A 129     -21.989  20.777   0.163  1.00  0.93           C  
ATOM   2109  HB1 ALA A 129     -22.347  19.880  -0.343  1.00  0.93           H  
ATOM   2110  HB2 ALA A 129     -21.891  21.581  -0.566  1.00  0.93           H  
ATOM   2111  HB3 ALA A 129     -21.017  20.569   0.610  1.00  0.93           H  
ATOM   2112  O   ALA A 129     -22.490  19.957   3.265  1.00  0.93           O  
ATOM   2113  N   SER A 130     -24.256  19.256   2.060  1.00  0.93           N  
ATOM   2114  H   SER A 130     -24.835  19.391   1.244  1.00  0.93           H  
ATOM   2115  CA  SER A 130     -24.536  18.064   2.861  1.00  0.93           C  
ATOM   2116  HA  SER A 130     -24.075  18.175   3.843  1.00  0.93           H  
ATOM   2117  C   SER A 130     -23.951  16.810   2.214  1.00  0.93           C  
ATOM   2118  CB  SER A 130     -26.047  17.921   3.086  1.00  0.93           C  
ATOM   2119  HB2 SER A 130     -26.427  18.834   3.545  1.00  0.93           H  
ATOM   2120  HB3 SER A 130     -26.248  17.084   3.754  1.00  0.93           H  
ATOM   2121  O   SER A 130     -23.592  16.797   1.034  1.00  0.93           O  
ATOM   2122  OG  SER A 130     -26.718  17.710   1.863  1.00  0.93           O  
ATOM   2123  HG  SER A 130     -26.744  16.768   1.679  1.00  0.93           H  
ATOM   2124  N   TYR A 131     -23.887  15.732   2.990  1.00  0.96           N  
ATOM   2125  H   TYR A 131     -24.192  15.799   3.951  1.00  0.96           H  
ATOM   2126  CA  TYR A 131     -23.769  14.390   2.431  1.00  0.96           C  
ATOM   2127  HA  TYR A 131     -22.871  14.349   1.815  1.00  0.96           H  
ATOM   2128  C   TYR A 131     -24.994  14.067   1.549  1.00  0.96           C  
ATOM   2129  CB  TYR A 131     -23.637  13.389   3.589  1.00  0.96           C  
ATOM   2130  HB2 TYR A 131     -24.510  13.481   4.236  1.00  0.96           H  
ATOM   2131  HB3 TYR A 131     -23.635  12.379   3.181  1.00  0.96           H  
ATOM   2132  O   TYR A 131     -26.070  14.631   1.779  1.00  0.96           O  
ATOM   2133  CG  TYR A 131     -22.380  13.566   4.420  1.00  0.96           C  
ATOM   2134  CD1 TYR A 131     -21.130  13.403   3.800  1.00  0.96           C  
ATOM   2135  HD1 TYR A 131     -21.095  13.127   2.756  1.00  0.96           H  
ATOM   2136  CD2 TYR A 131     -22.450  13.854   5.798  1.00  0.96           C  
ATOM   2137  HD2 TYR A 131     -23.413  13.939   6.280  1.00  0.96           H  
ATOM   2138  CE1 TYR A 131     -19.946  13.550   4.541  1.00  0.96           C  
ATOM   2139  HE1 TYR A 131     -18.982  13.395   4.079  1.00  0.96           H  
ATOM   2140  CE2 TYR A 131     -21.264  13.967   6.556  1.00  0.96           C  
ATOM   2141  HE2 TYR A 131     -21.295  14.131   7.622  1.00  0.96           H  
ATOM   2142  OH  TYR A 131     -18.853  13.888   6.619  1.00  0.96           O  
ATOM   2143  HH  TYR A 131     -18.955  13.695   7.554  1.00  0.96           H  
ATOM   2144  CZ  TYR A 131     -20.012  13.816   5.922  1.00  0.96           C  
ATOM   2145  N   PRO A 132     -24.872  13.151   0.571  1.00  0.96           N  
ATOM   2146  CA  PRO A 132     -26.013  12.621  -0.184  1.00  0.96           C  
ATOM   2147  HA  PRO A 132     -26.692  13.429  -0.455  1.00  0.96           H  
ATOM   2148  C   PRO A 132     -26.822  11.569   0.599  1.00  0.96           C  
ATOM   2149  CB  PRO A 132     -25.396  12.032  -1.452  1.00  0.96           C  
ATOM   2150  HB2 PRO A 132     -25.261  12.821  -2.191  1.00  0.96           H  
ATOM   2151  HB3 PRO A 132     -25.992  11.222  -1.874  1.00  0.96           H  
ATOM   2152  O   PRO A 132     -27.724  10.946   0.050  1.00  0.96           O  
ATOM   2153  CG  PRO A 132     -24.032  11.539  -0.977  1.00  0.96           C  
ATOM   2154  HG2 PRO A 132     -24.135  10.553  -0.525  1.00  0.96           H  
ATOM   2155  HG3 PRO A 132     -23.315  11.508  -1.798  1.00  0.96           H  
ATOM   2156  CD  PRO A 132     -23.629  12.561   0.085  1.00  0.96           C  
ATOM   2157  HD2 PRO A 132     -23.019  13.339  -0.374  1.00  0.96           H  
ATOM   2158  HD3 PRO A 132     -23.075  12.069   0.884  1.00  0.96           H  
ATOM   2159  N   PHE A 133     -26.485  11.354   1.870  1.00  0.97           N  
ATOM   2160  H   PHE A 133     -25.755  11.931   2.264  1.00  0.97           H  
ATOM   2161  CA  PHE A 133     -27.134  10.450   2.813  1.00  0.97           C  
ATOM   2162  HA  PHE A 133     -28.104  10.157   2.412  1.00  0.97           H  
ATOM   2163  C   PHE A 133     -27.362  11.181   4.149  1.00  0.97           C  
ATOM   2164  CB  PHE A 133     -26.270   9.185   2.973  1.00  0.97           C  
ATOM   2165  HB2 PHE A 133     -26.647   8.585   3.802  1.00  0.97           H  
ATOM   2166  HB3 PHE A 133     -26.391   8.583   2.072  1.00  0.97           H  
ATOM   2167  O   PHE A 133     -26.730  12.218   4.390  1.00  0.97           O  
ATOM   2168  CG  PHE A 133     -24.785   9.433   3.188  1.00  0.97           C  
ATOM   2169  CD1 PHE A 133     -23.888   9.273   2.116  1.00  0.97           C  
ATOM   2170  HD1 PHE A 133     -24.253   8.956   1.150  1.00  0.97           H  
ATOM   2171  CD2 PHE A 133     -24.291   9.807   4.452  1.00  0.97           C  
ATOM   2172  HD2 PHE A 133     -24.968   9.911   5.286  1.00  0.97           H  
ATOM   2173  CE1 PHE A 133     -22.512   9.491   2.303  1.00  0.97           C  
ATOM   2174  HE1 PHE A 133     -21.828   9.340   1.481  1.00  0.97           H  
ATOM   2175  CE2 PHE A 133     -22.913  10.014   4.644  1.00  0.97           C  
ATOM   2176  HE2 PHE A 133     -22.538  10.282   5.620  1.00  0.97           H  
ATOM   2177  CZ  PHE A 133     -22.023   9.856   3.569  1.00  0.97           C  
ATOM   2178  HZ  PHE A 133     -20.962   9.993   3.720  1.00  0.97           H  
ATOM   2179  N   PRO A 134     -28.249  10.680   5.031  1.00  0.96           N  
ATOM   2180  CA  PRO A 134     -28.487  11.288   6.336  1.00  0.96           C  
ATOM   2181  HA  PRO A 134     -28.969  12.254   6.180  1.00  0.96           H  
ATOM   2182  C   PRO A 134     -27.193  11.479   7.128  1.00  0.96           C  
ATOM   2183  CB  PRO A 134     -29.459  10.354   7.061  1.00  0.96           C  
ATOM   2184  HB2 PRO A 134     -28.911   9.592   7.615  1.00  0.96           H  
ATOM   2185  HB3 PRO A 134     -30.129  10.901   7.725  1.00  0.96           H  
ATOM   2186  O   PRO A 134     -26.335  10.597   7.162  1.00  0.96           O  
ATOM   2187  CG  PRO A 134     -30.217   9.692   5.912  1.00  0.96           C  
ATOM   2188  HG2 PRO A 134     -30.634   8.728   6.202  1.00  0.96           H  
ATOM   2189  HG3 PRO A 134     -31.001  10.359   5.555  1.00  0.96           H  
ATOM   2190  CD  PRO A 134     -29.140   9.543   4.839  1.00  0.96           C  
ATOM   2191  HD2 PRO A 134     -29.601   9.545   3.851  1.00  0.96           H  
ATOM   2192  HD3 PRO A 134     -28.591   8.615   5.001  1.00  0.96           H  
ATOM   2193  N   ARG A 135     -27.047  12.637   7.778  1.00  0.97           N  
ATOM   2194  H   ARG A 135     -27.805  13.303   7.742  1.00  0.97           H  
ATOM   2195  CA  ARG A 135     -25.847  12.952   8.560  1.00  0.97           C  
ATOM   2196  HA  ARG A 135     -25.002  12.916   7.872  1.00  0.97           H  
ATOM   2197  C   ARG A 135     -25.647  11.890   9.659  1.00  0.97           C  
ATOM   2198  CB  ARG A 135     -25.965  14.367   9.140  1.00  0.97           C  
ATOM   2199  HB2 ARG A 135     -26.832  14.414   9.800  1.00  0.97           H  
ATOM   2200  HB3 ARG A 135     -26.114  15.071   8.321  1.00  0.97           H  
ATOM   2201  O   ARG A 135     -26.557  11.712  10.470  1.00  0.97           O  
ATOM   2202  CG  ARG A 135     -24.711  14.772   9.925  1.00  0.97           C  
ATOM   2203  HG2 ARG A 135     -24.576  14.099  10.772  1.00  0.97           H  
ATOM   2204  HG3 ARG A 135     -23.837  14.711   9.276  1.00  0.97           H  
ATOM   2205  CD  ARG A 135     -24.855  16.199  10.455  1.00  0.97           C  
ATOM   2206  HD2 ARG A 135     -25.754  16.252  11.068  1.00  0.97           H  
ATOM   2207  HD3 ARG A 135     -24.958  16.879   9.609  1.00  0.97           H  
ATOM   2208  NE  ARG A 135     -23.687  16.579  11.267  1.00  0.97           N  
ATOM   2209  HE  ARG A 135     -23.029  15.841  11.475  1.00  0.97           H  
ATOM   2210  NH1 ARG A 135     -24.311  18.750  11.677  1.00  0.97           N  
ATOM   2211 HH11 ARG A 135     -25.164  18.585  11.162  1.00  0.97           H  
ATOM   2212 HH12 ARG A 135     -24.179  19.617  12.177  1.00  0.97           H  
ATOM   2213  NH2 ARG A 135     -22.422  17.950  12.567  1.00  0.97           N  
ATOM   2214 HH21 ARG A 135     -22.303  18.817  13.071  1.00  0.97           H  
ATOM   2215 HH22 ARG A 135     -21.801  17.177  12.754  1.00  0.97           H  
ATOM   2216  CZ  ARG A 135     -23.478  17.756  11.828  1.00  0.97           C  
ATOM   2217  N   PRO A 136     -24.481  11.222   9.721  1.00  0.98           N  
ATOM   2218  CA  PRO A 136     -24.206  10.245  10.767  1.00  0.98           C  
ATOM   2219  HA  PRO A 136     -25.007   9.508  10.812  1.00  0.98           H  
ATOM   2220  C   PRO A 136     -24.085  10.935  12.132  1.00  0.98           C  
ATOM   2221  CB  PRO A 136     -22.906   9.554  10.344  1.00  0.98           C  
ATOM   2222  HB2 PRO A 136     -23.133   8.731   9.665  1.00  0.98           H  
ATOM   2223  HB3 PRO A 136     -22.329   9.194  11.196  1.00  0.98           H  
ATOM   2224  O   PRO A 136     -23.750  12.118  12.228  1.00  0.98           O  
ATOM   2225  CG  PRO A 136     -22.175  10.662   9.584  1.00  0.98           C  
ATOM   2226  HG2 PRO A 136     -21.702  11.343  10.291  1.00  0.98           H  
ATOM   2227  HG3 PRO A 136     -21.438  10.277   8.879  1.00  0.98           H  
ATOM   2228  CD  PRO A 136     -23.313  11.377   8.861  1.00  0.98           C  
ATOM   2229  HD2 PRO A 136     -23.504  10.894   7.903  1.00  0.98           H  
ATOM   2230  HD3 PRO A 136     -23.051  12.425   8.716  1.00  0.98           H  
ATOM   2231  N   HIS A 137     -24.329  10.176  13.196  1.00  0.98           N  
ATOM   2232  H   HIS A 137     -24.558   9.205  13.041  1.00  0.98           H  
ATOM   2233  CA  HIS A 137     -24.104  10.601  14.573  1.00  0.98           C  
ATOM   2234  HA  HIS A 137     -24.630  11.539  14.753  1.00  0.98           H  
ATOM   2235  C   HIS A 137     -22.614  10.848  14.845  1.00  0.98           C  
ATOM   2236  CB  HIS A 137     -24.665   9.521  15.507  1.00  0.98           C  
ATOM   2237  HB2 HIS A 137     -25.743   9.452  15.365  1.00  0.98           H  
ATOM   2238  HB3 HIS A 137     -24.225   8.557  15.251  1.00  0.98           H  
ATOM   2239  O   HIS A 137     -22.259  11.870  15.428  1.00  0.98           O  
ATOM   2240  CG  HIS A 137     -24.380   9.785  16.960  1.00  0.98           C  
ATOM   2241  CD2 HIS A 137     -23.519   9.076  17.752  1.00  0.98           C  
ATOM   2242  HD2 HIS A 137     -22.934   8.222  17.443  1.00  0.98           H  
ATOM   2243  ND1 HIS A 137     -24.857  10.833  17.712  1.00  0.98           N  
ATOM   2244  HD1 HIS A 137     -25.385  11.623  17.368  1.00  0.98           H  
ATOM   2245  CE1 HIS A 137     -24.300  10.750  18.933  1.00  0.98           C  
ATOM   2246  HE1 HIS A 137     -24.438  11.459  19.736  1.00  0.98           H  
ATOM   2247  NE2 HIS A 137     -23.491   9.686  19.005  1.00  0.98           N  
ATOM   2248  N   GLN A 138     -21.754   9.938  14.381  1.00  0.98           N  
ATOM   2249  H   GLN A 138     -22.122   9.131  13.897  1.00  0.98           H  
ATOM   2250  CA  GLN A 138     -20.303  10.023  14.513  1.00  0.98           C  
ATOM   2251  HA  GLN A 138     -20.012  11.073  14.539  1.00  0.98           H  
ATOM   2252  C   GLN A 138     -19.615   9.370  13.309  1.00  0.98           C  
ATOM   2253  CB  GLN A 138     -19.891   9.374  15.844  1.00  0.98           C  
ATOM   2254  HB2 GLN A 138     -20.420   9.882  16.650  1.00  0.98           H  
ATOM   2255  HB3 GLN A 138     -20.205   8.330  15.837  1.00  0.98           H  
ATOM   2256  O   GLN A 138     -20.164   8.471  12.669  1.00  0.98           O  
ATOM   2257  CG  GLN A 138     -18.383   9.436  16.137  1.00  0.98           C  
ATOM   2258  HG2 GLN A 138     -18.045  10.471  16.097  1.00  0.98           H  
ATOM   2259  HG3 GLN A 138     -17.840   8.859  15.388  1.00  0.98           H  
ATOM   2260  CD  GLN A 138     -18.019   8.860  17.500  1.00  0.98           C  
ATOM   2261  NE2 GLN A 138     -16.746   8.689  17.778  1.00  0.98           N  
ATOM   2262 HE21 GLN A 138     -16.548   8.280  18.680  1.00  0.98           H  
ATOM   2263 HE22 GLN A 138     -16.030   8.903  17.099  1.00  0.98           H  
ATOM   2264  OE1 GLN A 138     -18.854   8.551  18.330  1.00  0.98           O  
ATOM   2265  N   GLU A 139     -18.403   9.830  13.013  1.00  0.98           N  
ATOM   2266  H   GLU A 139     -17.987  10.528  13.613  1.00  0.98           H  
ATOM   2267  CA  GLU A 139     -17.549   9.306  11.951  1.00  0.98           C  
ATOM   2268  HA  GLU A 139     -18.079   8.514  11.423  1.00  0.98           H  
ATOM   2269  C   GLU A 139     -16.272   8.724  12.565  1.00  0.98           C  
ATOM   2270  CB  GLU A 139     -17.212  10.407  10.940  1.00  0.98           C  
ATOM   2271  HB2 GLU A 139     -16.508  11.104  11.394  1.00  0.98           H  
ATOM   2272  HB3 GLU A 139     -16.728   9.932  10.086  1.00  0.98           H  
ATOM   2273  O   GLU A 139     -15.667   9.362  13.429  1.00  0.98           O  
ATOM   2274  CG  GLU A 139     -18.441  11.205  10.460  1.00  0.98           C  
ATOM   2275  HG2 GLU A 139     -19.186  10.521  10.053  1.00  0.98           H  
ATOM   2276  HG3 GLU A 139     -18.889  11.728  11.305  1.00  0.98           H  
ATOM   2277  CD  GLU A 139     -18.081  12.241   9.397  1.00  0.98           C  
ATOM   2278  OE1 GLU A 139     -18.930  13.109   9.077  1.00  0.98           O  
ATOM   2279  OE2 GLU A 139     -16.961  12.164   8.849  1.00  0.98           O  
ATOM   2280  N   VAL A 140     -15.870   7.522  12.149  1.00  0.99           N  
ATOM   2281  H   VAL A 140     -16.411   7.045  11.443  1.00  0.99           H  
ATOM   2282  CA  VAL A 140     -14.752   6.794  12.768  1.00  0.99           C  
ATOM   2283  HA  VAL A 140     -14.189   7.484  13.396  1.00  0.99           H  
ATOM   2284  C   VAL A 140     -13.827   6.226  11.690  1.00  0.99           C  
ATOM   2285  CB  VAL A 140     -15.254   5.676  13.703  1.00  0.99           C  
ATOM   2286  HB  VAL A 140     -15.775   4.915  13.122  1.00  0.99           H  
ATOM   2287  O   VAL A 140     -14.260   5.361  10.928  1.00  0.99           O  
ATOM   2288  CG1 VAL A 140     -14.076   5.019  14.434  1.00  0.99           C  
ATOM   2289 HG11 VAL A 140     -14.444   4.274  15.140  1.00  0.99           H  
ATOM   2290 HG12 VAL A 140     -13.424   4.511  13.723  1.00  0.99           H  
ATOM   2291 HG13 VAL A 140     -13.500   5.767  14.978  1.00  0.99           H  
ATOM   2292  CG2 VAL A 140     -16.227   6.227  14.758  1.00  0.99           C  
ATOM   2293 HG21 VAL A 140     -16.472   5.451  15.483  1.00  0.99           H  
ATOM   2294 HG22 VAL A 140     -17.153   6.549  14.282  1.00  0.99           H  
ATOM   2295 HG23 VAL A 140     -15.772   7.068  15.281  1.00  0.99           H  
ATOM   2296  N   PRO A 141     -12.565   6.684  11.595  1.00  0.99           N  
ATOM   2297  CA  PRO A 141     -11.575   6.053  10.734  1.00  0.99           C  
ATOM   2298  HA  PRO A 141     -11.990   5.869   9.743  1.00  0.99           H  
ATOM   2299  C   PRO A 141     -11.132   4.698  11.291  1.00  0.99           C  
ATOM   2300  CB  PRO A 141     -10.434   7.062  10.605  1.00  0.99           C  
ATOM   2301  HB2 PRO A 141     -10.650   7.750   9.788  1.00  0.99           H  
ATOM   2302  HB3 PRO A 141      -9.471   6.576  10.449  1.00  0.99           H  
ATOM   2303  O   PRO A 141     -10.843   4.565  12.483  1.00  0.99           O  
ATOM   2304  CG  PRO A 141     -10.487   7.814  11.934  1.00  0.99           C  
ATOM   2305  HG2 PRO A 141      -9.926   7.259  12.686  1.00  0.99           H  
ATOM   2306  HG3 PRO A 141     -10.096   8.827  11.840  1.00  0.99           H  
ATOM   2307  CD  PRO A 141     -11.971   7.811  12.304  1.00  0.99           C  
ATOM   2308  HD2 PRO A 141     -12.439   8.737  11.971  1.00  0.99           H  
ATOM   2309  HD3 PRO A 141     -12.074   7.700  13.384  1.00  0.99           H  
ATOM   2310  N   ILE A 142     -11.070   3.706  10.405  1.00  0.99           N  
ATOM   2311  H   ILE A 142     -11.318   3.905   9.446  1.00  0.99           H  
ATOM   2312  CA  ILE A 142     -10.500   2.383  10.662  1.00  0.99           C  
ATOM   2313  HA  ILE A 142     -10.001   2.379  11.631  1.00  0.99           H  
ATOM   2314  C   ILE A 142      -9.451   2.145   9.580  1.00  0.99           C  
ATOM   2315  CB  ILE A 142     -11.575   1.273  10.679  1.00  0.99           C  
ATOM   2316  HB  ILE A 142     -12.027   1.212   9.689  1.00  0.99           H  
ATOM   2317  O   ILE A 142      -9.781   1.959   8.410  1.00  0.99           O  
ATOM   2318  CG1 ILE A 142     -12.689   1.592  11.705  1.00  0.99           C  
ATOM   2319 HG12 ILE A 142     -13.156   2.541  11.444  1.00  0.99           H  
ATOM   2320 HG13 ILE A 142     -12.244   1.696  12.695  1.00  0.99           H  
ATOM   2321  CG2 ILE A 142     -10.906  -0.080  10.992  1.00  0.99           C  
ATOM   2322 HG21 ILE A 142     -10.478  -0.069  11.995  1.00  0.99           H  
ATOM   2323 HG22 ILE A 142     -11.629  -0.892  10.919  1.00  0.99           H  
ATOM   2324 HG23 ILE A 142     -10.119  -0.300  10.270  1.00  0.99           H  
ATOM   2325  CD1 ILE A 142     -13.810   0.547  11.774  1.00  0.99           C  
ATOM   2326 HD11 ILE A 142     -13.434  -0.392  12.181  1.00  0.99           H  
ATOM   2327 HD12 ILE A 142     -14.599   0.910  12.432  1.00  0.99           H  
ATOM   2328 HD13 ILE A 142     -14.222   0.377  10.780  1.00  0.99           H  
ATOM   2329  N   VAL A 143      -8.186   2.201   9.978  1.00  0.99           N  
ATOM   2330  H   VAL A 143      -7.998   2.398  10.951  1.00  0.99           H  
ATOM   2331  CA  VAL A 143      -7.035   1.977   9.112  1.00  0.99           C  
ATOM   2332  HA  VAL A 143      -7.342   2.057   8.069  1.00  0.99           H  
ATOM   2333  C   VAL A 143      -6.529   0.566   9.350  1.00  0.99           C  
ATOM   2334  CB  VAL A 143      -5.934   3.020   9.363  1.00  0.99           C  
ATOM   2335  HB  VAL A 143      -5.524   2.887  10.364  1.00  0.99           H  
ATOM   2336  O   VAL A 143      -6.032   0.261  10.435  1.00  0.99           O  
ATOM   2337  CG1 VAL A 143      -4.811   2.853   8.340  1.00  0.99           C  
ATOM   2338 HG11 VAL A 143      -4.295   1.905   8.493  1.00  0.99           H  
ATOM   2339 HG12 VAL A 143      -4.088   3.659   8.469  1.00  0.99           H  
ATOM   2340 HG13 VAL A 143      -5.205   2.883   7.324  1.00  0.99           H  
ATOM   2341  CG2 VAL A 143      -6.462   4.460   9.255  1.00  0.99           C  
ATOM   2342 HG21 VAL A 143      -6.909   4.624   8.274  1.00  0.99           H  
ATOM   2343 HG22 VAL A 143      -7.203   4.645  10.032  1.00  0.99           H  
ATOM   2344 HG23 VAL A 143      -5.634   5.154   9.400  1.00  0.99           H  
ATOM   2345  N   PHE A 144      -6.686  -0.295   8.354  1.00  0.99           N  
ATOM   2346  H   PHE A 144      -7.102   0.024   7.490  1.00  0.99           H  
ATOM   2347  CA  PHE A 144      -6.106  -1.627   8.369  1.00  0.99           C  
ATOM   2348  HA  PHE A 144      -6.209  -2.019   9.380  1.00  0.99           H  
ATOM   2349  C   PHE A 144      -4.626  -1.557   8.021  1.00  0.99           C  
ATOM   2350  CB  PHE A 144      -6.848  -2.575   7.427  1.00  0.99           C  
ATOM   2351  HB2 PHE A 144      -6.635  -2.298   6.394  1.00  0.99           H  
ATOM   2352  HB3 PHE A 144      -6.452  -3.578   7.582  1.00  0.99           H  
ATOM   2353  O   PHE A 144      -4.232  -0.790   7.144  1.00  0.99           O  
ATOM   2354  CG  PHE A 144      -8.343  -2.608   7.647  1.00  0.99           C  
ATOM   2355  CD1 PHE A 144      -8.865  -3.172   8.826  1.00  0.99           C  
ATOM   2356  HD1 PHE A 144      -8.194  -3.610   9.550  1.00  0.99           H  
ATOM   2357  CD2 PHE A 144      -9.211  -2.062   6.685  1.00  0.99           C  
ATOM   2358  HD2 PHE A 144      -8.813  -1.649   5.769  1.00  0.99           H  
ATOM   2359  CE1 PHE A 144     -10.252  -3.160   9.056  1.00  0.99           C  
ATOM   2360  HE1 PHE A 144     -10.655  -3.587   9.963  1.00  0.99           H  
ATOM   2361  CE2 PHE A 144     -10.596  -2.069   6.908  1.00  0.99           C  
ATOM   2362  HE2 PHE A 144     -11.263  -1.685   6.151  1.00  0.99           H  
ATOM   2363  CZ  PHE A 144     -11.114  -2.597   8.100  1.00  0.99           C  
ATOM   2364  HZ  PHE A 144     -12.180  -2.575   8.271  1.00  0.99           H  
ATOM   2365  N   GLY A 145      -3.822  -2.372   8.689  1.00  0.98           N  
ATOM   2366  H   GLY A 145      -4.226  -2.983   9.384  1.00  0.98           H  
ATOM   2367  CA  GLY A 145      -2.394  -2.499   8.424  1.00  0.98           C  
ATOM   2368  HA2 GLY A 145      -1.847  -1.762   9.013  1.00  0.98           H  
ATOM   2369  HA3 GLY A 145      -2.190  -2.318   7.369  1.00  0.98           H  
ATOM   2370  C   GLY A 145      -1.889  -3.888   8.785  1.00  0.98           C  
ATOM   2371  O   GLY A 145      -2.639  -4.712   9.304  1.00  0.98           O  
ATOM   2372  N   GLU A 146      -0.604  -4.120   8.561  1.00  0.98           N  
ATOM   2373  H   GLU A 146      -0.026  -3.380   8.191  1.00  0.98           H  
ATOM   2374  CA  GLU A 146       0.091  -5.355   8.929  1.00  0.98           C  
ATOM   2375  HA  GLU A 146      -0.603  -6.069   9.374  1.00  0.98           H  
ATOM   2376  C   GLU A 146       1.169  -5.044   9.974  1.00  0.98           C  
ATOM   2377  CB  GLU A 146       0.684  -6.013   7.671  1.00  0.98           C  
ATOM   2378  HB2 GLU A 146       1.209  -5.257   7.087  1.00  0.98           H  
ATOM   2379  HB3 GLU A 146       1.405  -6.770   7.979  1.00  0.98           H  
ATOM   2380  O   GLU A 146       1.847  -4.015   9.903  1.00  0.98           O  
ATOM   2381  CG  GLU A 146      -0.397  -6.679   6.802  1.00  0.98           C  
ATOM   2382  HG2 GLU A 146      -0.819  -7.517   7.356  1.00  0.98           H  
ATOM   2383  HG3 GLU A 146      -1.197  -5.957   6.634  1.00  0.98           H  
ATOM   2384  CD  GLU A 146       0.121  -7.176   5.438  1.00  0.98           C  
ATOM   2385  OE1 GLU A 146      -0.675  -7.160   4.465  1.00  0.98           O  
ATOM   2386  OE2 GLU A 146       1.330  -7.453   5.295  1.00  0.98           O  
ATOM   2387  N   TRP A 147       1.325  -5.934  10.950  1.00  0.97           N  
ATOM   2388  H   TRP A 147       0.731  -6.751  10.945  1.00  0.97           H  
ATOM   2389  CA  TRP A 147       2.389  -5.911  11.942  1.00  0.97           C  
ATOM   2390  HA  TRP A 147       2.964  -4.990  11.843  1.00  0.97           H  
ATOM   2391  C   TRP A 147       3.326  -7.094  11.709  1.00  0.97           C  
ATOM   2392  CB  TRP A 147       1.804  -5.947  13.357  1.00  0.97           C  
ATOM   2393  HB2 TRP A 147       1.151  -6.815  13.450  1.00  0.97           H  
ATOM   2394  HB3 TRP A 147       1.199  -5.054  13.511  1.00  0.97           H  
ATOM   2395  O   TRP A 147       2.893  -8.242  11.710  1.00  0.97           O  
ATOM   2396  CG  TRP A 147       2.849  -6.012  14.429  1.00  0.97           C  
ATOM   2397  CD1 TRP A 147       3.367  -7.145  14.956  1.00  0.97           C  
ATOM   2398  HD1 TRP A 147       3.076  -8.143  14.663  1.00  0.97           H  
ATOM   2399  CD2 TRP A 147       3.570  -4.916  15.063  1.00  0.97           C  
ATOM   2400  CE2 TRP A 147       4.533  -5.467  15.963  1.00  0.97           C  
ATOM   2401  CE3 TRP A 147       3.488  -3.510  14.977  1.00  0.97           C  
ATOM   2402  HE3 TRP A 147       2.763  -3.067  14.310  1.00  0.97           H  
ATOM   2403  NE1 TRP A 147       4.360  -6.833  15.865  1.00  0.97           N  
ATOM   2404  HE1 TRP A 147       4.903  -7.537  16.343  1.00  0.97           H  
ATOM   2405  CH2 TRP A 147       5.237  -3.260  16.667  1.00  0.97           C  
ATOM   2406  HH2 TRP A 147       5.840  -2.627  17.301  1.00  0.97           H  
ATOM   2407  CZ2 TRP A 147       5.366  -4.658  16.749  1.00  0.97           C  
ATOM   2408  HZ2 TRP A 147       6.060  -5.111  17.441  1.00  0.97           H  
ATOM   2409  CZ3 TRP A 147       4.291  -2.694  15.796  1.00  0.97           C  
ATOM   2410  HZ3 TRP A 147       4.144  -1.624  15.793  1.00  0.97           H  
ATOM   2411  N   GLY A 148       4.618  -6.813  11.553  1.00  0.96           N  
ATOM   2412  H   GLY A 148       4.893  -5.841  11.559  1.00  0.96           H  
ATOM   2413  CA  GLY A 148       5.682  -7.814  11.630  1.00  0.96           C  
ATOM   2414  HA2 GLY A 148       6.310  -7.764  10.741  1.00  0.96           H  
ATOM   2415  HA3 GLY A 148       5.261  -8.818  11.687  1.00  0.96           H  
ATOM   2416  C   GLY A 148       6.551  -7.561  12.857  1.00  0.96           C  
ATOM   2417  O   GLY A 148       6.902  -6.416  13.122  1.00  0.96           O  
ATOM   2418  N   ASN A 149       6.932  -8.591  13.598  1.00  0.97           N  
ATOM   2419  H   ASN A 149       6.579  -9.503  13.347  1.00  0.97           H  
ATOM   2420  CA  ASN A 149       7.877  -8.499  14.709  1.00  0.97           C  
ATOM   2421  HA  ASN A 149       7.564  -7.709  15.392  1.00  0.97           H  
ATOM   2422  C   ASN A 149       9.280  -8.133  14.208  1.00  0.97           C  
ATOM   2423  CB  ASN A 149       7.866  -9.846  15.448  1.00  0.97           C  
ATOM   2424  HB2 ASN A 149       8.699  -9.888  16.150  1.00  0.97           H  
ATOM   2425  HB3 ASN A 149       7.982 -10.660  14.732  1.00  0.97           H  
ATOM   2426  O   ASN A 149       9.994  -7.365  14.852  1.00  0.97           O  
ATOM   2427  CG  ASN A 149       6.590 -10.056  16.243  1.00  0.97           C  
ATOM   2428  ND2 ASN A 149       6.122 -11.274  16.354  1.00  0.97           N  
ATOM   2429 HD21 ASN A 149       6.350 -11.951  15.640  1.00  0.97           H  
ATOM   2430 HD22 ASN A 149       5.246 -11.381  16.844  1.00  0.97           H  
ATOM   2431  OD1 ASN A 149       5.996  -9.124  16.772  1.00  0.97           O  
ATOM   2432  N   ALA A 150       9.643  -8.624  13.022  1.00  0.96           N  
ATOM   2433  H   ALA A 150       8.998  -9.239  12.547  1.00  0.96           H  
ATOM   2434  CA  ALA A 150      10.850  -8.212  12.323  1.00  0.96           C  
ATOM   2435  HA  ALA A 150      11.680  -8.246  13.029  1.00  0.96           H  
ATOM   2436  C   ALA A 150      10.748  -6.767  11.797  1.00  0.96           C  
ATOM   2437  CB  ALA A 150      11.140  -9.223  11.207  1.00  0.96           C  
ATOM   2438  HB1 ALA A 150      12.065  -8.958  10.695  1.00  0.96           H  
ATOM   2439  HB2 ALA A 150      10.324  -9.221  10.484  1.00  0.96           H  
ATOM   2440  HB3 ALA A 150      11.244 -10.222  11.629  1.00  0.96           H  
ATOM   2441  O   ALA A 150       9.662  -6.205  11.598  1.00  0.96           O  
ATOM   2442  N   ASP A 151      11.907  -6.159  11.554  1.00  0.96           N  
ATOM   2443  H   ASP A 151      12.765  -6.670  11.707  1.00  0.96           H  
ATOM   2444  CA  ASP A 151      11.996  -4.916  10.798  1.00  0.96           C  
ATOM   2445  HA  ASP A 151      11.290  -4.193  11.207  1.00  0.96           H  
ATOM   2446  C   ASP A 151      11.622  -5.166   9.329  1.00  0.96           C  
ATOM   2447  CB  ASP A 151      13.398  -4.319  10.947  1.00  0.96           C  
ATOM   2448  HB2 ASP A 151      14.139  -5.096  10.760  1.00  0.96           H  
ATOM   2449  HB3 ASP A 151      13.529  -3.953  11.966  1.00  0.96           H  
ATOM   2450  O   ASP A 151      12.196  -6.028   8.663  1.00  0.96           O  
ATOM   2451  CG  ASP A 151      13.601  -3.173   9.961  1.00  0.96           C  
ATOM   2452  OD1 ASP A 151      12.636  -2.400   9.763  1.00  0.96           O  
ATOM   2453  OD2 ASP A 151      14.677  -3.168   9.328  1.00  0.96           O  
ATOM   2454  N   THR A 152      10.649  -4.411   8.824  1.00  0.96           N  
ATOM   2455  H   THR A 152      10.352  -3.593   9.337  1.00  0.96           H  
ATOM   2456  CA  THR A 152      10.094  -4.602   7.480  1.00  0.96           C  
ATOM   2457  HA  THR A 152       9.835  -5.653   7.354  1.00  0.96           H  
ATOM   2458  C   THR A 152      11.102  -4.268   6.389  1.00  0.96           C  
ATOM   2459  CB  THR A 152       8.821  -3.768   7.286  1.00  0.96           C  
ATOM   2460  HB  THR A 152       8.537  -3.767   6.234  1.00  0.96           H  
ATOM   2461  O   THR A 152      11.086  -4.921   5.350  1.00  0.96           O  
ATOM   2462  CG2 THR A 152       7.669  -4.349   8.106  1.00  0.96           C  
ATOM   2463 HG21 THR A 152       7.486  -5.378   7.799  1.00  0.96           H  
ATOM   2464 HG22 THR A 152       6.766  -3.767   7.923  1.00  0.96           H  
ATOM   2465 HG23 THR A 152       7.909  -4.326   9.169  1.00  0.96           H  
ATOM   2466  OG1 THR A 152       9.007  -2.438   7.723  1.00  0.96           O  
ATOM   2467  HG1 THR A 152       9.479  -1.964   7.034  1.00  0.96           H  
ATOM   2468  N   GLU A 153      12.012  -3.317   6.632  1.00  0.96           N  
ATOM   2469  H   GLU A 153      12.027  -2.866   7.535  1.00  0.96           H  
ATOM   2470  CA  GLU A 153      13.090  -3.003   5.687  1.00  0.96           C  
ATOM   2471  HA  GLU A 153      12.667  -2.846   4.694  1.00  0.96           H  
ATOM   2472  C   GLU A 153      14.081  -4.166   5.584  1.00  0.96           C  
ATOM   2473  CB  GLU A 153      13.819  -1.717   6.104  1.00  0.96           C  
ATOM   2474  HB2 GLU A 153      14.704  -1.594   5.479  1.00  0.96           H  
ATOM   2475  HB3 GLU A 153      14.150  -1.804   7.139  1.00  0.96           H  
ATOM   2476  O   GLU A 153      14.482  -4.560   4.490  1.00  0.96           O  
ATOM   2477  CG  GLU A 153      12.948  -0.464   5.965  1.00  0.96           C  
ATOM   2478  HG2 GLU A 153      12.057  -0.566   6.584  1.00  0.96           H  
ATOM   2479  HG3 GLU A 153      13.510   0.392   6.337  1.00  0.96           H  
ATOM   2480  CD  GLU A 153      12.554  -0.210   4.507  1.00  0.96           C  
ATOM   2481  OE1 GLU A 153      11.377  -0.433   4.151  1.00  0.96           O  
ATOM   2482  OE2 GLU A 153      13.412   0.259   3.727  1.00  0.96           O  
ATOM   2483  N   THR A 154      14.428  -4.779   6.715  1.00  0.96           N  
ATOM   2484  H   THR A 154      14.137  -4.368   7.590  1.00  0.96           H  
ATOM   2485  CA  THR A 154      15.240  -6.002   6.733  1.00  0.96           C  
ATOM   2486  HA  THR A 154      16.183  -5.798   6.227  1.00  0.96           H  
ATOM   2487  C   THR A 154      14.555  -7.145   5.973  1.00  0.96           C  
ATOM   2488  CB  THR A 154      15.564  -6.406   8.176  1.00  0.96           C  
ATOM   2489  HB  THR A 154      14.645  -6.590   8.732  1.00  0.96           H  
ATOM   2490  O   THR A 154      15.206  -7.802   5.159  1.00  0.96           O  
ATOM   2491  CG2 THR A 154      16.439  -7.660   8.236  1.00  0.96           C  
ATOM   2492 HG21 THR A 154      17.325  -7.525   7.615  1.00  0.96           H  
ATOM   2493 HG22 THR A 154      16.745  -7.836   9.267  1.00  0.96           H  
ATOM   2494 HG23 THR A 154      15.876  -8.526   7.889  1.00  0.96           H  
ATOM   2495  OG1 THR A 154      16.291  -5.375   8.811  1.00  0.96           O  
ATOM   2496  HG1 THR A 154      15.732  -4.603   8.928  1.00  0.96           H  
ATOM   2497  N   VAL A 155      13.247  -7.349   6.176  1.00  0.96           N  
ATOM   2498  H   VAL A 155      12.778  -6.769   6.857  1.00  0.96           H  
ATOM   2499  CA  VAL A 155      12.468  -8.399   5.491  1.00  0.96           C  
ATOM   2500  HA  VAL A 155      12.932  -9.363   5.701  1.00  0.96           H  
ATOM   2501  C   VAL A 155      12.500  -8.227   3.969  1.00  0.96           C  
ATOM   2502  CB  VAL A 155      11.015  -8.444   6.015  1.00  0.96           C  
ATOM   2503  HB  VAL A 155      10.591  -7.440   5.993  1.00  0.96           H  
ATOM   2504  O   VAL A 155      12.822  -9.182   3.259  1.00  0.96           O  
ATOM   2505  CG1 VAL A 155      10.113  -9.362   5.180  1.00  0.96           C  
ATOM   2506 HG11 VAL A 155      10.566 -10.349   5.089  1.00  0.96           H  
ATOM   2507 HG12 VAL A 155       9.971  -8.931   4.189  1.00  0.96           H  
ATOM   2508 HG13 VAL A 155       9.132  -9.453   5.646  1.00  0.96           H  
ATOM   2509  CG2 VAL A 155      10.968  -8.964   7.457  1.00  0.96           C  
ATOM   2510 HG21 VAL A 155      11.610  -8.365   8.101  1.00  0.96           H  
ATOM   2511 HG22 VAL A 155       9.947  -8.910   7.834  1.00  0.96           H  
ATOM   2512 HG23 VAL A 155      11.311  -9.998   7.490  1.00  0.96           H  
ATOM   2513  N   ILE A 156      12.213  -7.028   3.447  1.00  0.95           N  
ATOM   2514  H   ILE A 156      11.947  -6.268   4.057  1.00  0.95           H  
ATOM   2515  CA  ILE A 156      12.221  -6.818   1.991  1.00  0.95           C  
ATOM   2516  HA  ILE A 156      11.657  -7.645   1.559  1.00  0.95           H  
ATOM   2517  C   ILE A 156      13.628  -6.899   1.401  1.00  0.95           C  
ATOM   2518  CB  ILE A 156      11.506  -5.517   1.577  1.00  0.95           C  
ATOM   2519  HB  ILE A 156      10.492  -5.576   1.971  1.00  0.95           H  
ATOM   2520  O   ILE A 156      13.814  -7.495   0.340  1.00  0.95           O  
ATOM   2521  CG1 ILE A 156      11.428  -5.359   0.042  1.00  0.95           C  
ATOM   2522 HG12 ILE A 156      12.431  -5.229  -0.364  1.00  0.95           H  
ATOM   2523 HG13 ILE A 156      10.879  -4.447  -0.194  1.00  0.95           H  
ATOM   2524  CG2 ILE A 156      12.153  -4.247   2.147  1.00  0.95           C  
ATOM   2525 HG21 ILE A 156      11.529  -3.382   1.921  1.00  0.95           H  
ATOM   2526 HG22 ILE A 156      12.227  -4.333   3.231  1.00  0.95           H  
ATOM   2527 HG23 ILE A 156      13.147  -4.084   1.730  1.00  0.95           H  
ATOM   2528  CD1 ILE A 156      10.759  -6.532  -0.689  1.00  0.95           C  
ATOM   2529 HD11 ILE A 156       9.792  -6.765  -0.243  1.00  0.95           H  
ATOM   2530 HD12 ILE A 156      10.617  -6.273  -1.738  1.00  0.95           H  
ATOM   2531 HD13 ILE A 156      11.385  -7.423  -0.644  1.00  0.95           H  
ATOM   2532  N   ASN A 157      14.638  -6.363   2.089  1.00  0.96           N  
ATOM   2533  H   ASN A 157      14.438  -5.867   2.945  1.00  0.96           H  
ATOM   2534  CA  ASN A 157      16.016  -6.428   1.608  1.00  0.96           C  
ATOM   2535  HA  ASN A 157      16.063  -5.993   0.609  1.00  0.96           H  
ATOM   2536  C   ASN A 157      16.491  -7.880   1.471  1.00  0.96           C  
ATOM   2537  CB  ASN A 157      16.915  -5.612   2.549  1.00  0.96           C  
ATOM   2538  HB2 ASN A 157      16.703  -5.877   3.585  1.00  0.96           H  
ATOM   2539  HB3 ASN A 157      17.959  -5.848   2.344  1.00  0.96           H  
ATOM   2540  O   ASN A 157      17.083  -8.239   0.452  1.00  0.96           O  
ATOM   2541  CG  ASN A 157      16.749  -4.115   2.351  1.00  0.96           C  
ATOM   2542  ND2 ASN A 157      16.914  -3.328   3.385  1.00  0.96           N  
ATOM   2543 HD21 ASN A 157      16.669  -2.361   3.225  1.00  0.96           H  
ATOM   2544 HD22 ASN A 157      16.891  -3.732   4.311  1.00  0.96           H  
ATOM   2545  OD1 ASN A 157      16.509  -3.627   1.259  1.00  0.96           O  
ATOM   2546  N   GLN A 158      16.169  -8.732   2.448  1.00  0.96           N  
ATOM   2547  H   GLN A 158      15.667  -8.382   3.252  1.00  0.96           H  
ATOM   2548  CA  GLN A 158      16.462 -10.163   2.382  1.00  0.96           C  
ATOM   2549  HA  GLN A 158      17.530 -10.300   2.213  1.00  0.96           H  
ATOM   2550  C   GLN A 158      15.733 -10.841   1.218  1.00  0.96           C  
ATOM   2551  CB  GLN A 158      16.086 -10.828   3.711  1.00  0.96           C  
ATOM   2552  HB2 GLN A 158      16.086 -11.910   3.583  1.00  0.96           H  
ATOM   2553  HB3 GLN A 158      15.081 -10.517   3.999  1.00  0.96           H  
ATOM   2554  O   GLN A 158      16.371 -11.564   0.455  1.00  0.96           O  
ATOM   2555  CG  GLN A 158      17.081 -10.474   4.824  1.00  0.96           C  
ATOM   2556  HG2 GLN A 158      18.053 -10.902   4.578  1.00  0.96           H  
ATOM   2557  HG3 GLN A 158      17.201  -9.393   4.894  1.00  0.96           H  
ATOM   2558  CD  GLN A 158      16.651 -10.994   6.192  1.00  0.96           C  
ATOM   2559  NE2 GLN A 158      17.491 -10.864   7.194  1.00  0.96           N  
ATOM   2560 HE21 GLN A 158      18.378 -10.399   7.066  1.00  0.96           H  
ATOM   2561 HE22 GLN A 158      17.163 -11.211   8.084  1.00  0.96           H  
ATOM   2562  OE1 GLN A 158      15.577 -11.531   6.404  1.00  0.96           O  
ATOM   2563  N   ALA A 159      14.437 -10.568   1.032  1.00  0.96           N  
ATOM   2564  H   ALA A 159      13.965  -9.976   1.701  1.00  0.96           H  
ATOM   2565  CA  ALA A 159      13.646 -11.148  -0.054  1.00  0.96           C  
ATOM   2566  HA  ALA A 159      13.683 -12.234   0.028  1.00  0.96           H  
ATOM   2567  C   ALA A 159      14.188 -10.771  -1.446  1.00  0.96           C  
ATOM   2568  CB  ALA A 159      12.191 -10.703   0.128  1.00  0.96           C  
ATOM   2569  HB1 ALA A 159      11.562 -11.189  -0.618  1.00  0.96           H  
ATOM   2570  HB2 ALA A 159      11.850 -10.986   1.123  1.00  0.96           H  
ATOM   2571  HB3 ALA A 159      12.111  -9.621   0.019  1.00  0.96           H  
ATOM   2572  O   ALA A 159      14.345 -11.632  -2.312  1.00  0.96           O  
ATOM   2573  N   LEU A 160      14.553  -9.502  -1.665  1.00  0.95           N  
ATOM   2574  H   LEU A 160      14.401  -8.832  -0.926  1.00  0.95           H  
ATOM   2575  CA  LEU A 160      15.156  -9.046  -2.927  1.00  0.95           C  
ATOM   2576  HA  LEU A 160      14.539  -9.387  -3.759  1.00  0.95           H  
ATOM   2577  C   LEU A 160      16.558  -9.639  -3.153  1.00  0.95           C  
ATOM   2578  CB  LEU A 160      15.219  -7.506  -2.930  1.00  0.95           C  
ATOM   2579  HB2 LEU A 160      15.756  -7.182  -2.038  1.00  0.95           H  
ATOM   2580  HB3 LEU A 160      15.796  -7.185  -3.797  1.00  0.95           H  
ATOM   2581  O   LEU A 160      16.934  -9.991  -4.282  1.00  0.95           O  
ATOM   2582  CG  LEU A 160      13.855  -6.792  -2.969  1.00  0.95           C  
ATOM   2583  HG  LEU A 160      13.245  -7.114  -2.125  1.00  0.95           H  
ATOM   2584  CD1 LEU A 160      14.066  -5.281  -2.871  1.00  0.95           C  
ATOM   2585 HD11 LEU A 160      14.653  -4.924  -3.717  1.00  0.95           H  
ATOM   2586 HD12 LEU A 160      13.101  -4.775  -2.860  1.00  0.95           H  
ATOM   2587 HD13 LEU A 160      14.586  -5.047  -1.942  1.00  0.95           H  
ATOM   2588  CD2 LEU A 160      13.083  -7.089  -4.256  1.00  0.95           C  
ATOM   2589 HD21 LEU A 160      12.152  -6.524  -4.264  1.00  0.95           H  
ATOM   2590 HD22 LEU A 160      13.677  -6.810  -5.126  1.00  0.95           H  
ATOM   2591 HD23 LEU A 160      12.834  -8.150  -4.301  1.00  0.95           H  
ATOM   2592  N   GLN A 161      17.342  -9.776  -2.081  1.00  0.95           N  
ATOM   2593  H   GLN A 161      17.007  -9.447  -1.187  1.00  0.95           H  
ATOM   2594  CA  GLN A 161      18.679 -10.355  -2.148  1.00  0.95           C  
ATOM   2595  HA  GLN A 161      19.222  -9.858  -2.952  1.00  0.95           H  
ATOM   2596  C   GLN A 161      18.630 -11.851  -2.474  1.00  0.95           C  
ATOM   2597  CB  GLN A 161      19.434 -10.082  -0.842  1.00  0.95           C  
ATOM   2598  HB2 GLN A 161      19.422  -9.011  -0.644  1.00  0.95           H  
ATOM   2599  HB3 GLN A 161      18.940 -10.596  -0.017  1.00  0.95           H  
ATOM   2600  O   GLN A 161      19.313 -12.276  -3.408  1.00  0.95           O  
ATOM   2601  CG  GLN A 161      20.896 -10.544  -0.937  1.00  0.95           C  
ATOM   2602  HG2 GLN A 161      20.937 -11.618  -1.120  1.00  0.95           H  
ATOM   2603  HG3 GLN A 161      21.378 -10.034  -1.771  1.00  0.95           H  
ATOM   2604  CD  GLN A 161      21.695 -10.261   0.330  1.00  0.95           C  
ATOM   2605  NE2 GLN A 161      22.996 -10.446   0.298  1.00  0.95           N  
ATOM   2606 HE21 GLN A 161      23.478 -10.260   1.166  1.00  0.95           H  
ATOM   2607 HE22 GLN A 161      23.455 -10.791  -0.532  1.00  0.95           H  
ATOM   2608  OE1 GLN A 161      21.186  -9.883   1.369  1.00  0.95           O  
ATOM   2609  N   SER A 162      17.811 -12.631  -1.764  1.00  0.95           N  
ATOM   2610  H   SER A 162      17.257 -12.218  -1.028  1.00  0.95           H  
ATOM   2611  CA  SER A 162      17.700 -14.082  -1.955  1.00  0.95           C  
ATOM   2612  HA  SER A 162      18.697 -14.483  -2.138  1.00  0.95           H  
ATOM   2613  C   SER A 162      16.830 -14.473  -3.151  1.00  0.95           C  
ATOM   2614  CB  SER A 162      17.163 -14.746  -0.683  1.00  0.95           C  
ATOM   2615  HB2 SER A 162      17.702 -14.370   0.187  1.00  0.95           H  
ATOM   2616  HB3 SER A 162      17.334 -15.819  -0.762  1.00  0.95           H  
ATOM   2617  O   SER A 162      16.955 -15.582  -3.668  1.00  0.95           O  
ATOM   2618  OG  SER A 162      15.778 -14.517  -0.525  1.00  0.95           O  
ATOM   2619  HG  SER A 162      15.457 -15.137   0.135  1.00  0.95           H  
ATOM   2620  N   GLY A 163      15.953 -13.577  -3.613  1.00  0.94           N  
ATOM   2621  H   GLY A 163      15.813 -12.737  -3.069  1.00  0.94           H  
ATOM   2622  CA  GLY A 163      14.957 -13.868  -4.641  1.00  0.94           C  
ATOM   2623  HA2 GLY A 163      15.410 -14.492  -5.411  1.00  0.94           H  
ATOM   2624  HA3 GLY A 163      14.619 -12.930  -5.083  1.00  0.94           H  
ATOM   2625  C   GLY A 163      13.726 -14.623  -4.138  1.00  0.94           C  
ATOM   2626  O   GLY A 163      12.952 -15.083  -4.975  1.00  0.94           O  
ATOM   2627  N   ALA A 164      13.567 -14.781  -2.819  1.00  0.93           N  
ATOM   2628  H   ALA A 164      14.231 -14.333  -2.204  1.00  0.93           H  
ATOM   2629  CA  ALA A 164      12.415 -15.425  -2.192  1.00  0.93           C  
ATOM   2630  HA  ALA A 164      12.132 -16.296  -2.785  1.00  0.93           H  
ATOM   2631  C   ALA A 164      11.195 -14.496  -2.093  1.00  0.93           C  
ATOM   2632  CB  ALA A 164      12.807 -15.902  -0.787  1.00  0.93           C  
ATOM   2633  HB1 ALA A 164      13.017 -15.042  -0.150  1.00  0.93           H  
ATOM   2634  HB2 ALA A 164      13.688 -16.541  -0.824  1.00  0.93           H  
ATOM   2635  HB3 ALA A 164      11.993 -16.473  -0.338  1.00  0.93           H  
ATOM   2636  O   ALA A 164      11.270 -13.287  -2.324  1.00  0.93           O  
ATOM   2637  N   GLN A 165      10.070 -15.075  -1.674  1.00  0.93           N  
ATOM   2638  H   GLN A 165      10.095 -16.060  -1.455  1.00  0.93           H  
ATOM   2639  CA  GLN A 165       8.966 -14.305  -1.112  1.00  0.93           C  
ATOM   2640  HA  GLN A 165       8.695 -13.521  -1.820  1.00  0.93           H  
ATOM   2641  C   GLN A 165       9.412 -13.654   0.209  1.00  0.93           C  
ATOM   2642  CB  GLN A 165       7.752 -15.228  -0.915  1.00  0.93           C  
ATOM   2643  HB2 GLN A 165       7.945 -15.894  -0.074  1.00  0.93           H  
ATOM   2644  HB3 GLN A 165       7.609 -15.833  -1.810  1.00  0.93           H  
ATOM   2645  O   GLN A 165      10.209 -14.221   0.956  1.00  0.93           O  
ATOM   2646  CG  GLN A 165       6.459 -14.437  -0.661  1.00  0.93           C  
ATOM   2647  HG2 GLN A 165       6.208 -13.863  -1.553  1.00  0.93           H  
ATOM   2648  HG3 GLN A 165       6.606 -13.736   0.161  1.00  0.93           H  
ATOM   2649  CD  GLN A 165       5.261 -15.307  -0.292  1.00  0.93           C  
ATOM   2650  NE2 GLN A 165       4.152 -14.680   0.031  1.00  0.93           N  
ATOM   2651 HE21 GLN A 165       3.402 -15.215   0.446  1.00  0.93           H  
ATOM   2652 HE22 GLN A 165       4.111 -13.672   0.058  1.00  0.93           H  
ATOM   2653  OE1 GLN A 165       5.296 -16.532  -0.290  1.00  0.93           O  
ATOM   2654  N   ALA A 166       8.888 -12.468   0.507  1.00  0.94           N  
ATOM   2655  H   ALA A 166       8.219 -12.056  -0.128  1.00  0.94           H  
ATOM   2656  CA  ALA A 166       9.039 -11.860   1.822  1.00  0.94           C  
ATOM   2657  HA  ALA A 166      10.093 -11.868   2.102  1.00  0.94           H  
ATOM   2658  C   ALA A 166       8.268 -12.643   2.897  1.00  0.94           C  
ATOM   2659  CB  ALA A 166       8.566 -10.412   1.724  1.00  0.94           C  
ATOM   2660  HB1 ALA A 166       8.588  -9.953   2.712  1.00  0.94           H  
ATOM   2661  HB2 ALA A 166       9.213  -9.850   1.050  1.00  0.94           H  
ATOM   2662  HB3 ALA A 166       7.543 -10.397   1.348  1.00  0.94           H  
ATOM   2663  O   ALA A 166       7.237 -13.254   2.613  1.00  0.94           O  
ATOM   2664  N   ASN A 167       8.753 -12.590   4.138  1.00  0.94           N  
ATOM   2665  H   ASN A 167       9.613 -12.086   4.306  1.00  0.94           H  
ATOM   2666  CA  ASN A 167       8.067 -13.204   5.273  1.00  0.94           C  
ATOM   2667  HA  ASN A 167       7.942 -14.266   5.062  1.00  0.94           H  
ATOM   2668  C   ASN A 167       6.669 -12.596   5.461  1.00  0.94           C  
ATOM   2669  CB  ASN A 167       8.911 -13.049   6.550  1.00  0.94           C  
ATOM   2670  HB2 ASN A 167       8.321 -13.377   7.405  1.00  0.94           H  
ATOM   2671  HB3 ASN A 167       9.153 -11.996   6.698  1.00  0.94           H  
ATOM   2672  O   ASN A 167       6.486 -11.385   5.316  1.00  0.94           O  
ATOM   2673  CG  ASN A 167      10.191 -13.865   6.538  1.00  0.94           C  
ATOM   2674  ND2 ASN A 167      11.081 -13.614   7.468  1.00  0.94           N  
ATOM   2675 HD21 ASN A 167      10.900 -12.918   8.178  1.00  0.94           H  
ATOM   2676 HD22 ASN A 167      11.932 -14.156   7.419  1.00  0.94           H  
ATOM   2677  OD1 ASN A 167      10.420 -14.731   5.714  1.00  0.94           O  
ATOM   2678  N   VAL A 168       5.703 -13.446   5.815  1.00  0.95           N  
ATOM   2679  H   VAL A 168       5.936 -14.422   5.927  1.00  0.95           H  
ATOM   2680  CA  VAL A 168       4.337 -13.029   6.159  1.00  0.95           C  
ATOM   2681  HA  VAL A 168       3.966 -12.395   5.354  1.00  0.95           H  
ATOM   2682  C   VAL A 168       4.327 -12.186   7.438  1.00  0.95           C  
ATOM   2683  CB  VAL A 168       3.383 -14.236   6.280  1.00  0.95           C  
ATOM   2684  HB  VAL A 168       2.388 -13.861   6.520  1.00  0.95           H  
ATOM   2685  O   VAL A 168       5.207 -12.330   8.289  1.00  0.95           O  
ATOM   2686  CG1 VAL A 168       3.288 -14.990   4.948  1.00  0.95           C  
ATOM   2687 HG11 VAL A 168       2.552 -15.789   5.037  1.00  0.95           H  
ATOM   2688 HG12 VAL A 168       2.974 -14.307   4.160  1.00  0.95           H  
ATOM   2689 HG13 VAL A 168       4.250 -15.426   4.677  1.00  0.95           H  
ATOM   2690  CG2 VAL A 168       3.793 -15.237   7.369  1.00  0.95           C  
ATOM   2691 HG21 VAL A 168       4.773 -15.664   7.158  1.00  0.95           H  
ATOM   2692 HG22 VAL A 168       3.818 -14.739   8.338  1.00  0.95           H  
ATOM   2693 HG23 VAL A 168       3.055 -16.038   7.422  1.00  0.95           H  
ATOM   2694  N   SER A 169       3.337 -11.302   7.576  1.00  0.97           N  
ATOM   2695  H   SER A 169       2.609 -11.252   6.878  1.00  0.97           H  
ATOM   2696  CA  SER A 169       3.113 -10.549   8.812  1.00  0.97           C  
ATOM   2697  HA  SER A 169       4.033 -10.023   9.069  1.00  0.97           H  
ATOM   2698  C   SER A 169       2.759 -11.471   9.981  1.00  0.97           C  
ATOM   2699  CB  SER A 169       2.007  -9.509   8.601  1.00  0.97           C  
ATOM   2700  HB2 SER A 169       2.362  -8.782   7.871  1.00  0.97           H  
ATOM   2701  HB3 SER A 169       1.797  -8.990   9.536  1.00  0.97           H  
ATOM   2702  O   SER A 169       2.195 -12.545   9.787  1.00  0.97           O  
ATOM   2703  OG  SER A 169       0.811 -10.085   8.107  1.00  0.97           O  
ATOM   2704  HG  SER A 169       0.400 -10.655   8.761  1.00  0.97           H  
ATOM   2705  N   ASP A 170       3.047 -11.028  11.205  1.00  0.98           N  
ATOM   2706  H   ASP A 170       3.499 -10.131  11.306  1.00  0.98           H  
ATOM   2707  CA  ASP A 170       2.644 -11.721  12.433  1.00  0.98           C  
ATOM   2708  HA  ASP A 170       2.725 -12.798  12.287  1.00  0.98           H  
ATOM   2709  C   ASP A 170       1.187 -11.411  12.824  1.00  0.98           C  
ATOM   2710  CB  ASP A 170       3.574 -11.312  13.583  1.00  0.98           C  
ATOM   2711  HB2 ASP A 170       3.216 -11.778  14.501  1.00  0.98           H  
ATOM   2712  HB3 ASP A 170       3.517 -10.232  13.721  1.00  0.98           H  
ATOM   2713  O   ASP A 170       0.578 -12.168  13.582  1.00  0.98           O  
ATOM   2714  CG  ASP A 170       5.037 -11.712  13.382  1.00  0.98           C  
ATOM   2715  OD1 ASP A 170       5.464 -12.730  13.967  1.00  0.98           O  
ATOM   2716  OD2 ASP A 170       5.790 -10.901  12.798  1.00  0.98           O  
ATOM   2717  N   ALA A 171       0.643 -10.279  12.360  1.00  0.98           N  
ATOM   2718  H   ALA A 171       1.211  -9.686  11.772  1.00  0.98           H  
ATOM   2719  CA  ALA A 171      -0.760  -9.928  12.547  1.00  0.98           C  
ATOM   2720  HA  ALA A 171      -1.355 -10.833  12.423  1.00  0.98           H  
ATOM   2721  C   ALA A 171      -1.274  -8.893  11.540  1.00  0.98           C  
ATOM   2722  CB  ALA A 171      -0.952  -9.378  13.971  1.00  0.98           C  
ATOM   2723  HB1 ALA A 171      -0.290  -8.528  14.138  1.00  0.98           H  
ATOM   2724  HB2 ALA A 171      -0.738 -10.161  14.699  1.00  0.98           H  
ATOM   2725  HB3 ALA A 171      -1.985  -9.058  14.102  1.00  0.98           H  
ATOM   2726  O   ALA A 171      -0.576  -7.941  11.180  1.00  0.98           O  
ATOM   2727  N   TYR A 172      -2.564  -8.972  11.231  1.00  0.98           N  
ATOM   2728  H   TYR A 172      -3.062  -9.805  11.511  1.00  0.98           H  
ATOM   2729  CA  TYR A 172      -3.349  -7.835  10.766  1.00  0.98           C  
ATOM   2730  HA  TYR A 172      -2.748  -7.262  10.059  1.00  0.98           H  
ATOM   2731  C   TYR A 172      -3.722  -6.917  11.926  1.00  0.98           C  
ATOM   2732  CB  TYR A 172      -4.612  -8.319  10.054  1.00  0.98           C  
ATOM   2733  HB2 TYR A 172      -5.198  -8.928  10.743  1.00  0.98           H  
ATOM   2734  HB3 TYR A 172      -5.214  -7.458   9.765  1.00  0.98           H  
ATOM   2735  O   TYR A 172      -3.873  -7.347  13.068  1.00  0.98           O  
ATOM   2736  CG  TYR A 172      -4.310  -9.118   8.815  1.00  0.98           C  
ATOM   2737  CD1 TYR A 172      -3.594  -8.516   7.765  1.00  0.98           C  
ATOM   2738  HD1 TYR A 172      -3.276  -7.486   7.837  1.00  0.98           H  
ATOM   2739  CD2 TYR A 172      -4.690 -10.470   8.735  1.00  0.98           C  
ATOM   2740  HD2 TYR A 172      -5.204 -10.954   9.552  1.00  0.98           H  
ATOM   2741  CE1 TYR A 172      -3.235  -9.273   6.641  1.00  0.98           C  
ATOM   2742  HE1 TYR A 172      -2.623  -8.823   5.874  1.00  0.98           H  
ATOM   2743  CE2 TYR A 172      -4.363 -11.216   7.592  1.00  0.98           C  
ATOM   2744  HE2 TYR A 172      -4.645 -12.256   7.526  1.00  0.98           H  
ATOM   2745  OH  TYR A 172      -3.305 -11.348   5.441  1.00  0.98           O  
ATOM   2746  HH  TYR A 172      -2.858 -10.816   4.779  1.00  0.98           H  
ATOM   2747  CZ  TYR A 172      -3.626 -10.626   6.544  1.00  0.98           C  
ATOM   2748  N   THR A 173      -3.925  -5.635  11.633  1.00  0.98           N  
ATOM   2749  H   THR A 173      -3.787  -5.341  10.677  1.00  0.98           H  
ATOM   2750  CA  THR A 173      -4.265  -4.627  12.641  1.00  0.98           C  
ATOM   2751  HA  THR A 173      -4.567  -5.138  13.555  1.00  0.98           H  
ATOM   2752  C   THR A 173      -5.442  -3.757  12.217  1.00  0.98           C  
ATOM   2753  CB  THR A 173      -3.058  -3.743  12.984  1.00  0.98           C  
ATOM   2754  HB  THR A 173      -3.361  -3.067  13.784  1.00  0.98           H  
ATOM   2755  O   THR A 173      -5.619  -3.469  11.036  1.00  0.98           O  
ATOM   2756  CG2 THR A 173      -1.828  -4.518  13.455  1.00  0.98           C  
ATOM   2757 HG21 THR A 173      -1.429  -5.132  12.647  1.00  0.98           H  
ATOM   2758 HG22 THR A 173      -1.059  -3.817  13.780  1.00  0.98           H  
ATOM   2759 HG23 THR A 173      -2.098  -5.166  14.288  1.00  0.98           H  
ATOM   2760  OG1 THR A 173      -2.664  -2.964  11.884  1.00  0.98           O  
ATOM   2761  HG1 THR A 173      -2.411  -3.587  11.198  1.00  0.98           H  
ATOM   2762  N   MET A 174      -6.216  -3.277  13.194  1.00  0.99           N  
ATOM   2763  H   MET A 174      -6.053  -3.625  14.128  1.00  0.99           H  
ATOM   2764  CA  MET A 174      -7.174  -2.178  13.037  1.00  0.99           C  
ATOM   2765  HA  MET A 174      -7.238  -1.885  11.990  1.00  0.99           H  
ATOM   2766  C   MET A 174      -6.692  -0.981  13.852  1.00  0.99           C  
ATOM   2767  CB  MET A 174      -8.574  -2.585  13.513  1.00  0.99           C  
ATOM   2768  HB2 MET A 174      -8.533  -2.880  14.562  1.00  0.99           H  
ATOM   2769  HB3 MET A 174      -9.238  -1.726  13.423  1.00  0.99           H  
ATOM   2770  O   MET A 174      -6.570  -1.069  15.072  1.00  0.99           O  
ATOM   2771  CG  MET A 174      -9.160  -3.739  12.709  1.00  0.99           C  
ATOM   2772  HG2 MET A 174      -9.097  -3.506  11.646  1.00  0.99           H  
ATOM   2773  HG3 MET A 174      -8.559  -4.628  12.899  1.00  0.99           H  
ATOM   2774  SD  MET A 174     -10.887  -4.092  13.133  1.00  0.99           S  
ATOM   2775  CE  MET A 174     -10.828  -5.881  12.881  1.00  0.99           C  
ATOM   2776  HE1 MET A 174     -10.238  -6.337  13.677  1.00  0.99           H  
ATOM   2777  HE2 MET A 174     -11.837  -6.291  12.888  1.00  0.99           H  
ATOM   2778  HE3 MET A 174     -10.357  -6.103  11.924  1.00  0.99           H  
ATOM   2779  N   ASN A 175      -6.410   0.144  13.196  1.00  0.98           N  
ATOM   2780  H   ASN A 175      -6.476   0.131  12.188  1.00  0.98           H  
ATOM   2781  CA  ASN A 175      -5.773   1.311  13.810  1.00  0.98           C  
ATOM   2782  HA  ASN A 175      -5.440   1.945  12.988  1.00  0.98           H  
ATOM   2783  C   ASN A 175      -4.487   0.941  14.573  1.00  0.98           C  
ATOM   2784  CB  ASN A 175      -6.800   2.116  14.634  1.00  0.98           C  
ATOM   2785  HB2 ASN A 175      -7.293   1.459  15.350  1.00  0.98           H  
ATOM   2786  HB3 ASN A 175      -6.280   2.893  15.194  1.00  0.98           H  
ATOM   2787  O   ASN A 175      -4.252   1.408  15.686  1.00  0.98           O  
ATOM   2788  CG  ASN A 175      -7.837   2.812  13.775  1.00  0.98           C  
ATOM   2789  ND2 ASN A 175      -8.950   3.212  14.339  1.00  0.98           N  
ATOM   2790 HD21 ASN A 175      -9.619   3.671  13.737  1.00  0.98           H  
ATOM   2791 HD22 ASN A 175      -9.134   2.988  15.306  1.00  0.98           H  
ATOM   2792  OD1 ASN A 175      -7.665   3.040  12.592  1.00  0.98           O  
ATOM   2793  N   GLY A 176      -3.665   0.075  13.970  1.00  0.98           N  
ATOM   2794  H   GLY A 176      -3.909  -0.266  13.051  1.00  0.98           H  
ATOM   2795  CA  GLY A 176      -2.401  -0.384  14.544  1.00  0.98           C  
ATOM   2796  HA2 GLY A 176      -1.823   0.478  14.877  1.00  0.98           H  
ATOM   2797  HA3 GLY A 176      -1.831  -0.893  13.767  1.00  0.98           H  
ATOM   2798  C   GLY A 176      -2.551  -1.348  15.723  1.00  0.98           C  
ATOM   2799  O   GLY A 176      -1.560  -1.596  16.397  1.00  0.98           O  
ATOM   2800  N   LEU A 177      -3.750  -1.872  16.007  1.00  0.98           N  
ATOM   2801  H   LEU A 177      -4.541  -1.578  15.452  1.00  0.98           H  
ATOM   2802  CA  LEU A 177      -4.033  -2.822  17.090  1.00  0.98           C  
ATOM   2803  HA  LEU A 177      -3.172  -2.899  17.754  1.00  0.98           H  
ATOM   2804  C   LEU A 177      -4.364  -4.221  16.524  1.00  0.98           C  
ATOM   2805  CB  LEU A 177      -5.211  -2.276  17.920  1.00  0.98           C  
ATOM   2806  HB2 LEU A 177      -5.426  -2.980  18.723  1.00  0.98           H  
ATOM   2807  HB3 LEU A 177      -6.097  -2.239  17.286  1.00  0.98           H  
ATOM   2808  O   LEU A 177      -5.312  -4.312  15.740  1.00  0.98           O  
ATOM   2809  CG  LEU A 177      -5.000  -0.886  18.544  1.00  0.98           C  
ATOM   2810  HG  LEU A 177      -4.809  -0.155  17.758  1.00  0.98           H  
ATOM   2811  CD1 LEU A 177      -6.266  -0.459  19.285  1.00  0.98           C  
ATOM   2812 HD11 LEU A 177      -7.103  -0.451  18.586  1.00  0.98           H  
ATOM   2813 HD12 LEU A 177      -6.469  -1.147  20.105  1.00  0.98           H  
ATOM   2814 HD13 LEU A 177      -6.130   0.546  19.686  1.00  0.98           H  
ATOM   2815  CD2 LEU A 177      -3.835  -0.859  19.532  1.00  0.98           C  
ATOM   2816 HD21 LEU A 177      -3.997  -1.582  20.331  1.00  0.98           H  
ATOM   2817 HD22 LEU A 177      -2.907  -1.106  19.015  1.00  0.98           H  
ATOM   2818 HD23 LEU A 177      -3.739   0.137  19.965  1.00  0.98           H  
ATOM   2819  N   PRO A 178      -3.635  -5.297  16.890  1.00  0.98           N  
ATOM   2820  CA  PRO A 178      -3.891  -6.654  16.395  1.00  0.98           C  
ATOM   2821  HA  PRO A 178      -3.773  -6.648  15.312  1.00  0.98           H  
ATOM   2822  C   PRO A 178      -5.286  -7.197  16.731  1.00  0.98           C  
ATOM   2823  CB  PRO A 178      -2.789  -7.533  16.998  1.00  0.98           C  
ATOM   2824  HB2 PRO A 178      -3.107  -7.930  17.962  1.00  0.98           H  
ATOM   2825  HB3 PRO A 178      -2.511  -8.346  16.328  1.00  0.98           H  
ATOM   2826  O   PRO A 178      -5.958  -7.770  15.874  1.00  0.98           O  
ATOM   2827  CG  PRO A 178      -1.634  -6.562  17.208  1.00  0.98           C  
ATOM   2828  HG2 PRO A 178      -0.970  -6.894  18.007  1.00  0.98           H  
ATOM   2829  HG3 PRO A 178      -1.085  -6.436  16.275  1.00  0.98           H  
ATOM   2830  CD  PRO A 178      -2.352  -5.265  17.570  1.00  0.98           C  
ATOM   2831  HD2 PRO A 178      -2.512  -5.228  18.648  1.00  0.98           H  
ATOM   2832  HD3 PRO A 178      -1.756  -4.420  17.226  1.00  0.98           H  
ATOM   2833  N   GLY A 179      -5.775  -6.968  17.950  1.00  0.97           N  
ATOM   2834  H   GLY A 179      -5.214  -6.454  18.614  1.00  0.97           H  
ATOM   2835  CA  GLY A 179      -7.094  -7.422  18.393  1.00  0.97           C  
ATOM   2836  HA2 GLY A 179      -7.739  -7.563  17.525  1.00  0.97           H  
ATOM   2837  HA3 GLY A 179      -7.545  -6.645  19.010  1.00  0.97           H  
ATOM   2838  C   GLY A 179      -7.101  -8.721  19.202  1.00  0.97           C  
ATOM   2839  O   GLY A 179      -6.091  -9.408  19.337  1.00  0.97           O  
ATOM   2840  N   LEU A 180      -8.279  -9.066  19.732  1.00  0.93           N  
ATOM   2841  H   LEU A 180      -9.053  -8.443  19.548  1.00  0.93           H  
ATOM   2842  CA  LEU A 180      -8.474 -10.112  20.755  1.00  0.93           C  
ATOM   2843  HA  LEU A 180      -7.866  -9.863  21.625  1.00  0.93           H  
ATOM   2844  C   LEU A 180      -8.060 -11.531  20.342  1.00  0.93           C  
ATOM   2845  CB  LEU A 180      -9.962 -10.164  21.156  1.00  0.93           C  
ATOM   2846  HB2 LEU A 180     -10.118 -11.030  21.800  1.00  0.93           H  
ATOM   2847  HB3 LEU A 180     -10.555 -10.318  20.255  1.00  0.93           H  
ATOM   2848  O   LEU A 180      -7.876 -12.377  21.211  1.00  0.93           O  
ATOM   2849  CG  LEU A 180     -10.495  -8.933  21.896  1.00  0.93           C  
ATOM   2850  HG  LEU A 180     -10.335  -8.059  21.265  1.00  0.93           H  
ATOM   2851  CD1 LEU A 180     -11.998  -9.084  22.126  1.00  0.93           C  
ATOM   2852 HD11 LEU A 180     -12.512  -9.122  21.165  1.00  0.93           H  
ATOM   2853 HD12 LEU A 180     -12.198 -10.002  22.678  1.00  0.93           H  
ATOM   2854 HD13 LEU A 180     -12.368  -8.235  22.700  1.00  0.93           H  
ATOM   2855  CD2 LEU A 180      -9.832  -8.727  23.259  1.00  0.93           C  
ATOM   2856 HD21 LEU A 180      -8.772  -8.519  23.115  1.00  0.93           H  
ATOM   2857 HD22 LEU A 180      -9.947  -9.618  23.875  1.00  0.93           H  
ATOM   2858 HD23 LEU A 180     -10.271  -7.865  23.762  1.00  0.93           H  
ATOM   2859  N   MET A 181      -7.963 -11.807  19.041  1.00  0.94           N  
ATOM   2860  H   MET A 181      -8.073 -11.048  18.384  1.00  0.94           H  
ATOM   2861  CA  MET A 181      -7.657 -13.145  18.521  1.00  0.94           C  
ATOM   2862  HA  MET A 181      -8.116 -13.893  19.168  1.00  0.94           H  
ATOM   2863  C   MET A 181      -6.158 -13.458  18.505  1.00  0.94           C  
ATOM   2864  CB  MET A 181      -8.248 -13.302  17.114  1.00  0.94           C  
ATOM   2865  HB2 MET A 181      -7.946 -14.264  16.699  1.00  0.94           H  
ATOM   2866  HB3 MET A 181      -7.846 -12.516  16.475  1.00  0.94           H  
ATOM   2867  O   MET A 181      -5.785 -14.609  18.293  1.00  0.94           O  
ATOM   2868  CG  MET A 181      -9.778 -13.232  17.094  1.00  0.94           C  
ATOM   2869  HG2 MET A 181     -10.094 -13.242  16.051  1.00  0.94           H  
ATOM   2870  HG3 MET A 181     -10.094 -12.288  17.538  1.00  0.94           H  
ATOM   2871  SD  MET A 181     -10.637 -14.571  17.963  1.00  0.94           S  
ATOM   2872  CE  MET A 181     -12.330 -14.220  17.436  1.00  0.94           C  
ATOM   2873  HE1 MET A 181     -13.008 -14.941  17.893  1.00  0.94           H  
ATOM   2874  HE2 MET A 181     -12.396 -14.291  16.350  1.00  0.94           H  
ATOM   2875  HE3 MET A 181     -12.602 -13.214  17.755  1.00  0.94           H  
ATOM   2876  N   TYR A 182      -5.299 -12.462  18.736  1.00  0.97           N  
ATOM   2877  H   TYR A 182      -5.657 -11.540  18.943  1.00  0.97           H  
ATOM   2878  CA  TYR A 182      -3.859 -12.667  18.827  1.00  0.97           C  
ATOM   2879  HA  TYR A 182      -3.600 -13.592  18.310  1.00  0.97           H  
ATOM   2880  C   TYR A 182      -3.411 -12.802  20.279  1.00  0.97           C  
ATOM   2881  CB  TYR A 182      -3.099 -11.543  18.126  1.00  0.97           C  
ATOM   2882  HB2 TYR A 182      -3.350 -10.591  18.593  1.00  0.97           H  
ATOM   2883  HB3 TYR A 182      -2.032 -11.715  18.271  1.00  0.97           H  
ATOM   2884  O   TYR A 182      -3.857 -12.074  21.174  1.00  0.97           O  
ATOM   2885  CG  TYR A 182      -3.365 -11.450  16.642  1.00  0.97           C  
ATOM   2886  CD1 TYR A 182      -2.643 -12.243  15.728  1.00  0.97           C  
ATOM   2887  HD1 TYR A 182      -1.876 -12.921  16.070  1.00  0.97           H  
ATOM   2888  CD2 TYR A 182      -4.333 -10.545  16.178  1.00  0.97           C  
ATOM   2889  HD2 TYR A 182      -4.885  -9.939  16.881  1.00  0.97           H  
ATOM   2890  CE1 TYR A 182      -2.902 -12.138  14.347  1.00  0.97           C  
ATOM   2891  HE1 TYR A 182      -2.330 -12.722  13.641  1.00  0.97           H  
ATOM   2892  CE2 TYR A 182      -4.557 -10.409  14.799  1.00  0.97           C  
ATOM   2893  HE2 TYR A 182      -5.250  -9.674  14.417  1.00  0.97           H  
ATOM   2894  OH  TYR A 182      -4.146 -11.059  12.568  1.00  0.97           O  
ATOM   2895  HH  TYR A 182      -3.790 -11.793  12.062  1.00  0.97           H  
ATOM   2896  CZ  TYR A 182      -3.863 -11.212  13.884  1.00  0.97           C  
ATOM   2897  N   ASN A 183      -2.441 -13.687  20.507  1.00  0.95           N  
ATOM   2898  H   ASN A 183      -2.120 -14.260  19.739  1.00  0.95           H  
ATOM   2899  CA  ASN A 183      -1.763 -13.777  21.794  1.00  0.95           C  
ATOM   2900  HA  ASN A 183      -2.508 -14.019  22.551  1.00  0.95           H  
ATOM   2901  C   ASN A 183      -1.152 -12.416  22.167  1.00  0.95           C  
ATOM   2902  CB  ASN A 183      -0.723 -14.910  21.749  1.00  0.95           C  
ATOM   2903  HB2 ASN A 183      -0.081 -14.781  20.877  1.00  0.95           H  
ATOM   2904  HB3 ASN A 183      -0.096 -14.866  22.639  1.00  0.95           H  
ATOM   2905  O   ASN A 183      -0.752 -11.633  21.302  1.00  0.95           O  
ATOM   2906  CG  ASN A 183      -1.363 -16.289  21.711  1.00  0.95           C  
ATOM   2907  ND2 ASN A 183      -0.640 -17.294  21.282  1.00  0.95           N  
ATOM   2908 HD21 ASN A 183      -1.105 -18.190  21.250  1.00  0.95           H  
ATOM   2909 HD22 ASN A 183       0.303 -17.155  20.948  1.00  0.95           H  
ATOM   2910  OD1 ASN A 183      -2.504 -16.486  22.086  1.00  0.95           O  
ATOM   2911  N   CYS A 184      -1.108 -12.115  23.467  1.00  0.96           N  
ATOM   2912  H   CYS A 184      -1.419 -12.812  24.127  1.00  0.96           H  
ATOM   2913  CA  CYS A 184      -0.612 -10.839  23.993  1.00  0.96           C  
ATOM   2914  HA  CYS A 184      -0.715 -10.876  25.078  1.00  0.96           H  
ATOM   2915  C   CYS A 184      -1.377  -9.571  23.556  1.00  0.96           C  
ATOM   2916  CB  CYS A 184       0.885 -10.713  23.694  1.00  0.96           C  
ATOM   2917  HB2 CYS A 184       1.193  -9.699  23.948  1.00  0.96           H  
ATOM   2918  HB3 CYS A 184       1.074 -10.837  22.628  1.00  0.96           H  
ATOM   2919  O   CYS A 184      -0.863  -8.474  23.756  1.00  0.96           O  
ATOM   2920  SG  CYS A 184       1.965 -11.829  24.593  1.00  0.96           S  
ATOM   2921  N   SER A 185      -2.590  -9.684  22.998  1.00  0.96           N  
ATOM   2922  H   SER A 185      -2.926 -10.606  22.760  1.00  0.96           H  
ATOM   2923  CA  SER A 185      -3.304  -8.534  22.402  1.00  0.96           C  
ATOM   2924  HA  SER A 185      -2.695  -7.637  22.520  1.00  0.96           H  
ATOM   2925  C   SER A 185      -4.648  -8.195  23.053  1.00  0.96           C  
ATOM   2926  CB  SER A 185      -3.458  -8.735  20.898  1.00  0.96           C  
ATOM   2927  HB2 SER A 185      -4.056  -9.624  20.702  1.00  0.96           H  
ATOM   2928  HB3 SER A 185      -3.942  -7.865  20.454  1.00  0.96           H  
ATOM   2929  O   SER A 185      -5.426  -7.408  22.514  1.00  0.96           O  
ATOM   2930  OG  SER A 185      -2.175  -8.884  20.340  1.00  0.96           O  
ATOM   2931  HG  SER A 185      -1.864  -9.773  20.527  1.00  0.96           H  
ATOM   2932  N   ALA A 186      -4.925  -8.729  24.247  1.00  0.89           N  
ATOM   2933  H   ALA A 186      -4.266  -9.387  24.637  1.00  0.89           H  
ATOM   2934  CA  ALA A 186      -6.186  -8.483  24.958  1.00  0.89           C  
ATOM   2935  HA  ALA A 186      -7.002  -8.868  24.348  1.00  0.89           H  
ATOM   2936  C   ALA A 186      -6.462  -6.981  25.207  1.00  0.89           C  
ATOM   2937  CB  ALA A 186      -6.159  -9.272  26.272  1.00  0.89           C  
ATOM   2938  HB1 ALA A 186      -5.345  -8.921  26.908  1.00  0.89           H  
ATOM   2939  HB2 ALA A 186      -6.027 -10.334  26.065  1.00  0.89           H  
ATOM   2940  HB3 ALA A 186      -7.104  -9.133  26.798  1.00  0.89           H  
ATOM   2941  O   ALA A 186      -7.604  -6.526  25.106  1.00  0.89           O  
ATOM   2942  N   ASN A 187      -5.406  -6.205  25.482  1.00  0.93           N  
ATOM   2943  H   ASN A 187      -4.500  -6.646  25.542  1.00  0.93           H  
ATOM   2944  CA  ASN A 187      -5.478  -4.748  25.647  1.00  0.93           C  
ATOM   2945  HA  ASN A 187      -6.477  -4.477  25.988  1.00  0.93           H  
ATOM   2946  C   ASN A 187      -5.256  -3.981  24.331  1.00  0.93           C  
ATOM   2947  CB  ASN A 187      -4.477  -4.323  26.733  1.00  0.93           C  
ATOM   2948  HB2 ASN A 187      -4.438  -3.235  26.776  1.00  0.93           H  
ATOM   2949  HB3 ASN A 187      -3.482  -4.683  26.472  1.00  0.93           H  
ATOM   2950  O   ASN A 187      -5.680  -2.832  24.219  1.00  0.93           O  
ATOM   2951  CG  ASN A 187      -4.861  -4.821  28.116  1.00  0.93           C  
ATOM   2952  ND2 ASN A 187      -3.902  -4.980  28.997  1.00  0.93           N  
ATOM   2953 HD21 ASN A 187      -2.942  -4.776  28.755  1.00  0.93           H  
ATOM   2954 HD22 ASN A 187      -4.182  -5.314  29.908  1.00  0.93           H  
ATOM   2955  OD1 ASN A 187      -6.012  -5.066  28.433  1.00  0.93           O  
ATOM   2956  N   ASP A 188      -4.670  -4.624  23.319  1.00  0.96           N  
ATOM   2957  H   ASP A 188      -4.426  -5.596  23.442  1.00  0.96           H  
ATOM   2958  CA  ASP A 188      -4.407  -4.047  21.999  1.00  0.96           C  
ATOM   2959  HA  ASP A 188      -4.359  -2.963  22.096  1.00  0.96           H  
ATOM   2960  C   ASP A 188      -5.560  -4.367  21.042  1.00  0.96           C  
ATOM   2961  CB  ASP A 188      -3.052  -4.516  21.450  1.00  0.96           C  
ATOM   2962  HB2 ASP A 188      -2.948  -4.123  20.439  1.00  0.96           H  
ATOM   2963  HB3 ASP A 188      -3.036  -5.605  21.401  1.00  0.96           H  
ATOM   2964  O   ASP A 188      -5.392  -5.017  20.010  1.00  0.96           O  
ATOM   2965  CG  ASP A 188      -1.847  -4.012  22.241  1.00  0.96           C  
ATOM   2966  OD1 ASP A 188      -1.939  -2.900  22.809  1.00  0.96           O  
ATOM   2967  OD2 ASP A 188      -0.811  -4.708  22.194  1.00  0.96           O  
ATOM   2968  N   THR A 189      -6.764  -3.932  21.413  1.00  0.97           N  
ATOM   2969  H   THR A 189      -6.815  -3.397  22.268  1.00  0.97           H  
ATOM   2970  CA  THR A 189      -8.001  -4.209  20.675  1.00  0.97           C  
ATOM   2971  HA  THR A 189      -7.764  -4.717  19.740  1.00  0.97           H  
ATOM   2972  C   THR A 189      -8.723  -2.920  20.319  1.00  0.97           C  
ATOM   2973  CB  THR A 189      -8.900  -5.140  21.494  1.00  0.97           C  
ATOM   2974  HB  THR A 189      -9.016  -4.736  22.499  1.00  0.97           H  
ATOM   2975  O   THR A 189      -9.033  -2.107  21.190  1.00  0.97           O  
ATOM   2976  CG2 THR A 189     -10.286  -5.349  20.884  1.00  0.97           C  
ATOM   2977 HG21 THR A 189     -10.817  -4.402  20.788  1.00  0.97           H  
ATOM   2978 HG22 THR A 189     -10.199  -5.828  19.909  1.00  0.97           H  
ATOM   2979 HG23 THR A 189     -10.870  -5.976  21.558  1.00  0.97           H  
ATOM   2980  OG1 THR A 189      -8.297  -6.408  21.569  1.00  0.97           O  
ATOM   2981  HG1 THR A 189      -7.393  -6.323  21.881  1.00  0.97           H  
ATOM   2982  N   PHE A 190      -9.050  -2.751  19.036  1.00  0.98           N  
ATOM   2983  H   PHE A 190      -8.768  -3.449  18.363  1.00  0.98           H  
ATOM   2984  CA  PHE A 190      -9.890  -1.646  18.582  1.00  0.98           C  
ATOM   2985  HA  PHE A 190      -9.452  -0.712  18.933  1.00  0.98           H  
ATOM   2986  C   PHE A 190     -11.302  -1.768  19.173  1.00  0.98           C  
ATOM   2987  CB  PHE A 190      -9.920  -1.617  17.049  1.00  0.98           C  
ATOM   2988  HB2 PHE A 190      -8.912  -1.431  16.678  1.00  0.98           H  
ATOM   2989  HB3 PHE A 190     -10.233  -2.594  16.678  1.00  0.98           H  
ATOM   2990  O   PHE A 190     -11.958  -2.795  19.006  1.00  0.98           O  
ATOM   2991  CG  PHE A 190     -10.850  -0.556  16.495  1.00  0.98           C  
ATOM   2992  CD1 PHE A 190     -12.112  -0.916  15.987  1.00  0.98           C  
ATOM   2993  HD1 PHE A 190     -12.405  -1.955  15.955  1.00  0.98           H  
ATOM   2994  CD2 PHE A 190     -10.473   0.800  16.536  1.00  0.98           C  
ATOM   2995  HD2 PHE A 190      -9.508   1.075  16.935  1.00  0.98           H  
ATOM   2996  CE1 PHE A 190     -12.990   0.072  15.511  1.00  0.98           C  
ATOM   2997  HE1 PHE A 190     -13.950  -0.212  15.106  1.00  0.98           H  
ATOM   2998  CE2 PHE A 190     -11.359   1.790  16.073  1.00  0.98           C  
ATOM   2999  HE2 PHE A 190     -11.087   2.834  16.119  1.00  0.98           H  
ATOM   3000  CZ  PHE A 190     -12.614   1.425  15.555  1.00  0.98           C  
ATOM   3001  HZ  PHE A 190     -13.289   2.183  15.186  1.00  0.98           H  
ATOM   3002  N   ARG A 191     -11.783  -0.719  19.851  1.00  0.97           N  
ATOM   3003  H   ARG A 191     -11.192   0.095  19.946  1.00  0.97           H  
ATOM   3004  CA  ARG A 191     -13.114  -0.677  20.476  1.00  0.97           C  
ATOM   3005  HA  ARG A 191     -13.643  -1.602  20.244  1.00  0.97           H  
ATOM   3006  C   ARG A 191     -13.940   0.472  19.911  1.00  0.97           C  
ATOM   3007  CB  ARG A 191     -13.008  -0.592  22.008  1.00  0.97           C  
ATOM   3008  HB2 ARG A 191     -14.008  -0.474  22.425  1.00  0.97           H  
ATOM   3009  HB3 ARG A 191     -12.414   0.280  22.280  1.00  0.97           H  
ATOM   3010  O   ARG A 191     -13.541   1.632  20.001  1.00  0.97           O  
ATOM   3011  CG  ARG A 191     -12.376  -1.851  22.617  1.00  0.97           C  
ATOM   3012  HG2 ARG A 191     -11.379  -1.997  22.201  1.00  0.97           H  
ATOM   3013  HG3 ARG A 191     -12.986  -2.719  22.369  1.00  0.97           H  
ATOM   3014  CD  ARG A 191     -12.256  -1.742  24.140  1.00  0.97           C  
ATOM   3015  HD2 ARG A 191     -13.249  -1.659  24.581  1.00  0.97           H  
ATOM   3016  HD3 ARG A 191     -11.701  -0.836  24.385  1.00  0.97           H  
ATOM   3017  NE  ARG A 191     -11.531  -2.902  24.692  1.00  0.97           N  
ATOM   3018  HE  ARG A 191     -10.524  -2.837  24.710  1.00  0.97           H  
ATOM   3019  NH1 ARG A 191     -13.327  -4.300  25.104  1.00  0.97           N  
ATOM   3020 HH11 ARG A 191     -13.685  -5.186  25.430  1.00  0.97           H  
ATOM   3021 HH12 ARG A 191     -14.000  -3.562  24.952  1.00  0.97           H  
ATOM   3022  NH2 ARG A 191     -11.264  -5.027  25.455  1.00  0.97           N  
ATOM   3023 HH21 ARG A 191     -10.259  -4.933  25.416  1.00  0.97           H  
ATOM   3024 HH22 ARG A 191     -11.654  -5.912  25.745  1.00  0.97           H  
ATOM   3025  CZ  ARG A 191     -12.049  -4.056  25.078  1.00  0.97           C  
ATOM   3026  N   LEU A 192     -15.111   0.154  19.372  1.00  0.97           N  
ATOM   3027  H   LEU A 192     -15.361  -0.824  19.354  1.00  0.97           H  
ATOM   3028  CA  LEU A 192     -16.079   1.110  18.853  1.00  0.97           C  
ATOM   3029  HA  LEU A 192     -15.615   2.095  18.799  1.00  0.97           H  
ATOM   3030  C   LEU A 192     -17.284   1.188  19.792  1.00  0.97           C  
ATOM   3031  CB  LEU A 192     -16.472   0.689  17.429  1.00  0.97           C  
ATOM   3032  HB2 LEU A 192     -16.859  -0.330  17.465  1.00  0.97           H  
ATOM   3033  HB3 LEU A 192     -15.580   0.691  16.802  1.00  0.97           H  
ATOM   3034  O   LEU A 192     -18.089   0.264  19.854  1.00  0.97           O  
ATOM   3035  CG  LEU A 192     -17.540   1.593  16.794  1.00  0.97           C  
ATOM   3036  HG  LEU A 192     -18.447   1.572  17.399  1.00  0.97           H  
ATOM   3037  CD1 LEU A 192     -17.080   3.044  16.661  1.00  0.97           C  
ATOM   3038 HD11 LEU A 192     -16.953   3.493  17.646  1.00  0.97           H  
ATOM   3039 HD12 LEU A 192     -17.841   3.614  16.129  1.00  0.97           H  
ATOM   3040 HD13 LEU A 192     -16.139   3.079  16.112  1.00  0.97           H  
ATOM   3041  CD2 LEU A 192     -17.888   1.070  15.406  1.00  0.97           C  
ATOM   3042 HD21 LEU A 192     -18.662   1.700  14.968  1.00  0.97           H  
ATOM   3043 HD22 LEU A 192     -18.269   0.052  15.483  1.00  0.97           H  
ATOM   3044 HD23 LEU A 192     -17.003   1.072  14.770  1.00  0.97           H  
ATOM   3045  N   LYS A 193     -17.429   2.311  20.496  1.00  0.95           N  
ATOM   3046  H   LYS A 193     -16.740   3.041  20.380  1.00  0.95           H  
ATOM   3047  CA  LYS A 193     -18.577   2.560  21.375  1.00  0.95           C  
ATOM   3048  HA  LYS A 193     -18.918   1.604  21.775  1.00  0.95           H  
ATOM   3049  C   LYS A 193     -19.735   3.162  20.588  1.00  0.95           C  
ATOM   3050  CB  LYS A 193     -18.179   3.440  22.564  1.00  0.95           C  
ATOM   3051  HB2 LYS A 193     -17.766   4.382  22.204  1.00  0.95           H  
ATOM   3052  HB3 LYS A 193     -19.069   3.651  23.157  1.00  0.95           H  
ATOM   3053  O   LYS A 193     -19.547   4.168  19.902  1.00  0.95           O  
ATOM   3054  CG  LYS A 193     -17.152   2.722  23.448  1.00  0.95           C  
ATOM   3055  HG2 LYS A 193     -17.568   1.770  23.776  1.00  0.95           H  
ATOM   3056  HG3 LYS A 193     -16.244   2.530  22.876  1.00  0.95           H  
ATOM   3057  CD  LYS A 193     -16.791   3.554  24.679  1.00  0.95           C  
ATOM   3058  HD2 LYS A 193     -17.688   3.722  25.276  1.00  0.95           H  
ATOM   3059  HD3 LYS A 193     -16.370   4.510  24.366  1.00  0.95           H  
ATOM   3060  CE  LYS A 193     -15.763   2.763  25.492  1.00  0.95           C  
ATOM   3061  HE2 LYS A 193     -14.887   2.581  24.868  1.00  0.95           H  
ATOM   3062  HE3 LYS A 193     -16.184   1.785  25.727  1.00  0.95           H  
ATOM   3063  NZ  LYS A 193     -15.375   3.474  26.734  1.00  0.95           N  
ATOM   3064  HZ1 LYS A 193     -14.942   4.361  26.523  1.00  0.95           H  
ATOM   3065  HZ2 LYS A 193     -16.188   3.619  27.316  1.00  0.95           H  
ATOM   3066  HZ3 LYS A 193     -14.721   2.903  27.251  1.00  0.95           H  
ATOM   3067  N   VAL A 194     -20.924   2.577  20.712  1.00  0.96           N  
ATOM   3068  H   VAL A 194     -20.985   1.742  21.278  1.00  0.96           H  
ATOM   3069  CA  VAL A 194     -22.123   2.998  19.983  1.00  0.96           C  
ATOM   3070  HA  VAL A 194     -21.894   3.962  19.527  1.00  0.96           H  
ATOM   3071  C   VAL A 194     -23.333   3.214  20.884  1.00  0.96           C  
ATOM   3072  CB  VAL A 194     -22.484   2.052  18.828  1.00  0.96           C  
ATOM   3073  HB  VAL A 194     -23.343   2.476  18.308  1.00  0.96           H  
ATOM   3074  O   VAL A 194     -23.537   2.504  21.865  1.00  0.96           O  
ATOM   3075  CG1 VAL A 194     -21.343   1.937  17.820  1.00  0.96           C  
ATOM   3076 HG11 VAL A 194     -20.492   1.434  18.279  1.00  0.96           H  
ATOM   3077 HG12 VAL A 194     -21.698   1.336  16.982  1.00  0.96           H  
ATOM   3078 HG13 VAL A 194     -21.045   2.923  17.464  1.00  0.96           H  
ATOM   3079  CG2 VAL A 194     -22.864   0.641  19.276  1.00  0.96           C  
ATOM   3080 HG21 VAL A 194     -23.692   0.672  19.984  1.00  0.96           H  
ATOM   3081 HG22 VAL A 194     -23.188   0.065  18.409  1.00  0.96           H  
ATOM   3082 HG23 VAL A 194     -22.014   0.145  19.746  1.00  0.96           H  
ATOM   3083  N   ILE A 195     -24.167   4.185  20.525  1.00  0.95           N  
ATOM   3084  H   ILE A 195     -23.936   4.726  19.704  1.00  0.95           H  
ATOM   3085  CA  ILE A 195     -25.454   4.451  21.170  1.00  0.95           C  
ATOM   3086  HA  ILE A 195     -25.406   4.094  22.198  1.00  0.95           H  
ATOM   3087  C   ILE A 195     -26.544   3.697  20.394  1.00  0.95           C  
ATOM   3088  CB  ILE A 195     -25.735   5.968  21.225  1.00  0.95           C  
ATOM   3089  HB  ILE A 195     -25.723   6.346  20.203  1.00  0.95           H  
ATOM   3090  O   ILE A 195     -26.605   3.850  19.167  1.00  0.95           O  
ATOM   3091  CG1 ILE A 195     -24.631   6.703  22.018  1.00  0.95           C  
ATOM   3092 HG12 ILE A 195     -24.612   6.336  23.044  1.00  0.95           H  
ATOM   3093 HG13 ILE A 195     -23.661   6.493  21.567  1.00  0.95           H  
ATOM   3094  CG2 ILE A 195     -27.121   6.248  21.840  1.00  0.95           C  
ATOM   3095 HG21 ILE A 195     -27.908   5.747  21.276  1.00  0.95           H  
ATOM   3096 HG22 ILE A 195     -27.146   5.896  22.871  1.00  0.95           H  
ATOM   3097 HG23 ILE A 195     -27.341   7.316  21.823  1.00  0.95           H  
ATOM   3098  CD1 ILE A 195     -24.793   8.228  22.041  1.00  0.95           C  
ATOM   3099 HD11 ILE A 195     -24.983   8.597  21.033  1.00  0.95           H  
ATOM   3100 HD12 ILE A 195     -23.877   8.682  22.421  1.00  0.95           H  
ATOM   3101 HD13 ILE A 195     -25.616   8.513  22.696  1.00  0.95           H  
ATOM   3102  N   PRO A 196     -27.426   2.935  21.072  1.00  0.95           N  
ATOM   3103  CA  PRO A 196     -28.553   2.262  20.431  1.00  0.95           C  
ATOM   3104  HA  PRO A 196     -28.165   1.411  19.872  1.00  0.95           H  
ATOM   3105  C   PRO A 196     -29.349   3.176  19.484  1.00  0.95           C  
ATOM   3106  CB  PRO A 196     -29.428   1.749  21.580  1.00  0.95           C  
ATOM   3107  HB2 PRO A 196     -29.927   0.816  21.321  1.00  0.95           H  
ATOM   3108  HB3 PRO A 196     -30.162   2.504  21.860  1.00  0.95           H  
ATOM   3109  O   PRO A 196     -29.656   4.326  19.810  1.00  0.95           O  
ATOM   3110  CG  PRO A 196     -28.451   1.550  22.734  1.00  0.95           C  
ATOM   3111  HG2 PRO A 196     -28.942   1.671  23.700  1.00  0.95           H  
ATOM   3112  HG3 PRO A 196     -28.001   0.559  22.667  1.00  0.95           H  
ATOM   3113  CD  PRO A 196     -27.400   2.635  22.501  1.00  0.95           C  
ATOM   3114  HD2 PRO A 196     -26.421   2.272  22.815  1.00  0.95           H  
ATOM   3115  HD3 PRO A 196     -27.666   3.527  23.067  1.00  0.95           H  
ATOM   3116  N   GLY A 197     -29.667   2.677  18.288  1.00  0.96           N  
ATOM   3117  H   GLY A 197     -29.380   1.735  18.064  1.00  0.96           H  
ATOM   3118  CA  GLY A 197     -30.458   3.386  17.274  1.00  0.96           C  
ATOM   3119  HA2 GLY A 197     -31.348   3.799  17.748  1.00  0.96           H  
ATOM   3120  HA3 GLY A 197     -30.784   2.662  16.526  1.00  0.96           H  
ATOM   3121  C   GLY A 197     -29.739   4.526  16.537  1.00  0.96           C  
ATOM   3122  O   GLY A 197     -30.347   5.171  15.682  1.00  0.96           O  
ATOM   3123  N   LYS A 198     -28.466   4.823  16.839  1.00  0.98           N  
ATOM   3124  H   LYS A 198     -28.006   4.276  17.553  1.00  0.98           H  
ATOM   3125  CA  LYS A 198     -27.686   5.846  16.118  1.00  0.98           C  
ATOM   3126  HA  LYS A 198     -28.384   6.572  15.700  1.00  0.98           H  
ATOM   3127  C   LYS A 198     -26.948   5.255  14.917  1.00  0.98           C  
ATOM   3128  CB  LYS A 198     -26.726   6.583  17.067  1.00  0.98           C  
ATOM   3129  HB2 LYS A 198     -26.035   5.861  17.503  1.00  0.98           H  
ATOM   3130  HB3 LYS A 198     -26.133   7.290  16.487  1.00  0.98           H  
ATOM   3131  O   LYS A 198     -26.502   4.110  14.940  1.00  0.98           O  
ATOM   3132  CG  LYS A 198     -27.407   7.346  18.214  1.00  0.98           C  
ATOM   3133  HG2 LYS A 198     -26.631   7.863  18.778  1.00  0.98           H  
ATOM   3134  HG3 LYS A 198     -27.894   6.630  18.876  1.00  0.98           H  
ATOM   3135  CD  LYS A 198     -28.439   8.384  17.756  1.00  0.98           C  
ATOM   3136  HD2 LYS A 198     -29.261   7.875  17.253  1.00  0.98           H  
ATOM   3137  HD3 LYS A 198     -27.968   9.091  17.073  1.00  0.98           H  
ATOM   3138  CE  LYS A 198     -28.981   9.115  18.987  1.00  0.98           C  
ATOM   3139  HE2 LYS A 198     -28.165   9.661  19.461  1.00  0.98           H  
ATOM   3140  HE3 LYS A 198     -29.330   8.365  19.697  1.00  0.98           H  
ATOM   3141  NZ  LYS A 198     -30.095  10.031  18.638  1.00  0.98           N  
ATOM   3142  HZ1 LYS A 198     -30.851   9.502  18.227  1.00  0.98           H  
ATOM   3143  HZ2 LYS A 198     -29.796  10.738  17.981  1.00  0.98           H  
ATOM   3144  HZ3 LYS A 198     -30.454  10.477  19.470  1.00  0.98           H  
ATOM   3145  N   THR A 199     -26.786   6.070  13.876  1.00  0.99           N  
ATOM   3146  H   THR A 199     -27.223   6.980  13.910  1.00  0.99           H  
ATOM   3147  CA  THR A 199     -26.053   5.708  12.654  1.00  0.99           C  
ATOM   3148  HA  THR A 199     -25.995   4.621  12.590  1.00  0.99           H  
ATOM   3149  C   THR A 199     -24.632   6.252  12.690  1.00  0.99           C  
ATOM   3150  CB  THR A 199     -26.788   6.192  11.397  1.00  0.99           C  
ATOM   3151  HB  THR A 199     -26.853   7.280  11.411  1.00  0.99           H  
ATOM   3152  O   THR A 199     -24.435   7.438  12.943  1.00  0.99           O  
ATOM   3153  CG2 THR A 199     -26.121   5.748  10.097  1.00  0.99           C  
ATOM   3154 HG21 THR A 199     -26.092   4.660  10.045  1.00  0.99           H  
ATOM   3155 HG22 THR A 199     -26.681   6.131   9.244  1.00  0.99           H  
ATOM   3156 HG23 THR A 199     -25.103   6.134  10.044  1.00  0.99           H  
ATOM   3157  OG1 THR A 199     -28.088   5.651  11.393  1.00  0.99           O  
ATOM   3158  HG1 THR A 199     -28.490   5.850  10.544  1.00  0.99           H  
ATOM   3159  N   TYR A 200     -23.650   5.413  12.385  1.00  0.99           N  
ATOM   3160  H   TYR A 200     -23.895   4.464  12.139  1.00  0.99           H  
ATOM   3161  CA  TYR A 200     -22.227   5.746  12.360  1.00  0.99           C  
ATOM   3162  HA  TYR A 200     -22.074   6.767  12.709  1.00  0.99           H  
ATOM   3163  C   TYR A 200     -21.690   5.641  10.933  1.00  0.99           C  
ATOM   3164  CB  TYR A 200     -21.472   4.802  13.305  1.00  0.99           C  
ATOM   3165  HB2 TYR A 200     -20.400   4.935  13.158  1.00  0.99           H  
ATOM   3166  HB3 TYR A 200     -21.719   3.776  13.034  1.00  0.99           H  
ATOM   3167  O   TYR A 200     -22.128   4.778  10.176  1.00  0.99           O  
ATOM   3168  CG  TYR A 200     -21.800   5.012  14.770  1.00  0.99           C  
ATOM   3169  CD1 TYR A 200     -20.908   5.729  15.589  1.00  0.99           C  
ATOM   3170  HD1 TYR A 200     -19.966   6.073  15.188  1.00  0.99           H  
ATOM   3171  CD2 TYR A 200     -23.004   4.513  15.308  1.00  0.99           C  
ATOM   3172  HD2 TYR A 200     -23.667   3.918  14.698  1.00  0.99           H  
ATOM   3173  CE1 TYR A 200     -21.245   6.007  16.926  1.00  0.99           C  
ATOM   3174  HE1 TYR A 200     -20.564   6.561  17.555  1.00  0.99           H  
ATOM   3175  CE2 TYR A 200     -23.354   4.804  16.639  1.00  0.99           C  
ATOM   3176  HE2 TYR A 200     -24.285   4.441  17.048  1.00  0.99           H  
ATOM   3177  OH  TYR A 200     -22.852   5.945  18.690  1.00  0.99           O  
ATOM   3178  HH  TYR A 200     -22.167   6.470  19.110  1.00  0.99           H  
ATOM   3179  CZ  TYR A 200     -22.485   5.574  17.438  1.00  0.99           C  
ATOM   3180  N   LEU A 201     -20.738   6.504  10.573  1.00  0.99           N  
ATOM   3181  H   LEU A 201     -20.426   7.176  11.260  1.00  0.99           H  
ATOM   3182  CA  LEU A 201     -19.977   6.409   9.325  1.00  0.99           C  
ATOM   3183  HA  LEU A 201     -20.474   5.722   8.640  1.00  0.99           H  
ATOM   3184  C   LEU A 201     -18.586   5.854   9.631  1.00  0.99           C  
ATOM   3185  CB  LEU A 201     -19.912   7.793   8.661  1.00  0.99           C  
ATOM   3186  HB2 LEU A 201     -19.415   8.469   9.356  1.00  0.99           H  
ATOM   3187  HB3 LEU A 201     -20.931   8.147   8.505  1.00  0.99           H  
ATOM   3188  O   LEU A 201     -17.760   6.543  10.229  1.00  0.99           O  
ATOM   3189  CG  LEU A 201     -19.164   7.834   7.313  1.00  0.99           C  
ATOM   3190  HG  LEU A 201     -18.207   7.318   7.392  1.00  0.99           H  
ATOM   3191  CD1 LEU A 201     -19.998   7.195   6.203  1.00  0.99           C  
ATOM   3192 HD11 LEU A 201     -19.534   7.369   5.232  1.00  0.99           H  
ATOM   3193 HD12 LEU A 201     -20.079   6.120   6.368  1.00  0.99           H  
ATOM   3194 HD13 LEU A 201     -20.994   7.637   6.175  1.00  0.99           H  
ATOM   3195  CD2 LEU A 201     -18.888   9.286   6.915  1.00  0.99           C  
ATOM   3196 HD21 LEU A 201     -18.271   9.762   7.677  1.00  0.99           H  
ATOM   3197 HD22 LEU A 201     -19.824   9.834   6.810  1.00  0.99           H  
ATOM   3198 HD23 LEU A 201     -18.345   9.307   5.970  1.00  0.99           H  
ATOM   3199  N   LEU A 202     -18.318   4.625   9.210  1.00  0.99           N  
ATOM   3200  H   LEU A 202     -19.015   4.136   8.667  1.00  0.99           H  
ATOM   3201  CA  LEU A 202     -16.988   4.035   9.294  1.00  0.99           C  
ATOM   3202  HA  LEU A 202     -16.454   4.471  10.138  1.00  0.99           H  
ATOM   3203  C   LEU A 202     -16.208   4.373   8.032  1.00  0.99           C  
ATOM   3204  CB  LEU A 202     -17.069   2.525   9.524  1.00  0.99           C  
ATOM   3205  HB2 LEU A 202     -17.526   2.061   8.650  1.00  0.99           H  
ATOM   3206  HB3 LEU A 202     -16.055   2.137   9.618  1.00  0.99           H  
ATOM   3207  O   LEU A 202     -16.713   4.207   6.923  1.00  0.99           O  
ATOM   3208  CG  LEU A 202     -17.875   2.127  10.767  1.00  0.99           C  
ATOM   3209  HG  LEU A 202     -18.921   2.402  10.631  1.00  0.99           H  
ATOM   3210  CD1 LEU A 202     -17.795   0.617  10.945  1.00  0.99           C  
ATOM   3211 HD11 LEU A 202     -18.211   0.122  10.068  1.00  0.99           H  
ATOM   3212 HD12 LEU A 202     -16.758   0.308  11.075  1.00  0.99           H  
ATOM   3213 HD13 LEU A 202     -18.366   0.323  11.826  1.00  0.99           H  
ATOM   3214  CD2 LEU A 202     -17.346   2.810  12.028  1.00  0.99           C  
ATOM   3215 HD21 LEU A 202     -16.266   2.684  12.094  1.00  0.99           H  
ATOM   3216 HD22 LEU A 202     -17.592   3.872  12.004  1.00  0.99           H  
ATOM   3217 HD23 LEU A 202     -17.804   2.374  12.916  1.00  0.99           H  
ATOM   3218  N   ARG A 203     -14.988   4.867   8.220  1.00  0.99           N  
ATOM   3219  H   ARG A 203     -14.657   4.935   9.171  1.00  0.99           H  
ATOM   3220  CA  ARG A 203     -14.095   5.309   7.153  1.00  0.99           C  
ATOM   3221  HA  ARG A 203     -14.633   5.288   6.206  1.00  0.99           H  
ATOM   3222  C   ARG A 203     -12.956   4.310   7.019  1.00  0.99           C  
ATOM   3223  CB  ARG A 203     -13.626   6.745   7.441  1.00  0.99           C  
ATOM   3224  HB2 ARG A 203     -13.168   6.784   8.430  1.00  0.99           H  
ATOM   3225  HB3 ARG A 203     -12.860   7.018   6.715  1.00  0.99           H  
ATOM   3226  O   ARG A 203     -11.960   4.423   7.731  1.00  0.99           O  
ATOM   3227  CG  ARG A 203     -14.752   7.788   7.429  1.00  0.99           C  
ATOM   3228  HG2 ARG A 203     -15.529   7.513   8.141  1.00  0.99           H  
ATOM   3229  HG3 ARG A 203     -15.193   7.834   6.433  1.00  0.99           H  
ATOM   3230  CD  ARG A 203     -14.191   9.163   7.816  1.00  0.99           C  
ATOM   3231  HD2 ARG A 203     -13.922   9.147   8.872  1.00  0.99           H  
ATOM   3232  HD3 ARG A 203     -13.281   9.350   7.245  1.00  0.99           H  
ATOM   3233  NE  ARG A 203     -15.161  10.250   7.574  1.00  0.99           N  
ATOM   3234  HE  ARG A 203     -15.700  10.615   8.346  1.00  0.99           H  
ATOM   3235  NH1 ARG A 203     -14.690  10.575   5.356  1.00  0.99           N  
ATOM   3236 HH11 ARG A 203     -14.064   9.782   5.362  1.00  0.99           H  
ATOM   3237 HH12 ARG A 203     -14.678  11.183   4.550  1.00  0.99           H  
ATOM   3238  NH2 ARG A 203     -16.187  11.859   6.341  1.00  0.99           N  
ATOM   3239 HH21 ARG A 203     -16.389  12.309   5.460  1.00  0.99           H  
ATOM   3240 HH22 ARG A 203     -16.639  12.150   7.197  1.00  0.99           H  
ATOM   3241  CZ  ARG A 203     -15.353  10.873   6.429  1.00  0.99           C  
ATOM   3242  N   LEU A 204     -13.156   3.300   6.177  1.00  0.99           N  
ATOM   3243  H   LEU A 204     -13.964   3.317   5.572  1.00  0.99           H  
ATOM   3244  CA  LEU A 204     -12.242   2.173   6.029  1.00  0.99           C  
ATOM   3245  HA  LEU A 204     -11.819   1.934   7.004  1.00  0.99           H  
ATOM   3246  C   LEU A 204     -11.097   2.553   5.087  1.00  0.99           C  
ATOM   3247  CB  LEU A 204     -12.993   0.926   5.523  1.00  0.99           C  
ATOM   3248  HB2 LEU A 204     -13.224   1.060   4.466  1.00  0.99           H  
ATOM   3249  HB3 LEU A 204     -12.308   0.080   5.584  1.00  0.99           H  
ATOM   3250  O   LEU A 204     -11.335   3.065   3.992  1.00  0.99           O  
ATOM   3251  CG  LEU A 204     -14.298   0.566   6.261  1.00  0.99           C  
ATOM   3252  HG  LEU A 204     -15.026   1.366   6.129  1.00  0.99           H  
ATOM   3253  CD1 LEU A 204     -14.896  -0.709   5.665  1.00  0.99           C  
ATOM   3254 HD11 LEU A 204     -14.212  -1.545   5.808  1.00  0.99           H  
ATOM   3255 HD12 LEU A 204     -15.844  -0.937   6.152  1.00  0.99           H  
ATOM   3256 HD13 LEU A 204     -15.072  -0.566   4.599  1.00  0.99           H  
ATOM   3257  CD2 LEU A 204     -14.091   0.354   7.761  1.00  0.99           C  
ATOM   3258 HD21 LEU A 204     -13.307  -0.384   7.928  1.00  0.99           H  
ATOM   3259 HD22 LEU A 204     -15.015  -0.001   8.217  1.00  0.99           H  
ATOM   3260 HD23 LEU A 204     -13.809   1.298   8.228  1.00  0.99           H  
ATOM   3261  N   VAL A 205      -9.867   2.285   5.510  1.00  0.99           N  
ATOM   3262  H   VAL A 205      -9.759   1.905   6.440  1.00  0.99           H  
ATOM   3263  CA  VAL A 205      -8.639   2.476   4.728  1.00  0.99           C  
ATOM   3264  HA  VAL A 205      -8.873   2.688   3.685  1.00  0.99           H  
ATOM   3265  C   VAL A 205      -7.851   1.180   4.800  1.00  0.99           C  
ATOM   3266  CB  VAL A 205      -7.794   3.629   5.308  1.00  0.99           C  
ATOM   3267  HB  VAL A 205      -7.563   3.410   6.350  1.00  0.99           H  
ATOM   3268  O   VAL A 205      -7.547   0.740   5.905  1.00  0.99           O  
ATOM   3269  CG1 VAL A 205      -6.467   3.797   4.560  1.00  0.99           C  
ATOM   3270 HG11 VAL A 205      -5.890   4.604   5.011  1.00  0.99           H  
ATOM   3271 HG12 VAL A 205      -5.864   2.891   4.634  1.00  0.99           H  
ATOM   3272 HG13 VAL A 205      -6.649   4.014   3.508  1.00  0.99           H  
ATOM   3273  CG2 VAL A 205      -8.545   4.967   5.279  1.00  0.99           C  
ATOM   3274 HG21 VAL A 205      -9.424   4.911   5.921  1.00  0.99           H  
ATOM   3275 HG22 VAL A 205      -7.897   5.764   5.642  1.00  0.99           H  
ATOM   3276 HG23 VAL A 205      -8.858   5.194   4.260  1.00  0.99           H  
ATOM   3277  N   ASN A 206      -7.498   0.578   3.666  1.00  0.99           N  
ATOM   3278  H   ASN A 206      -7.765   0.969   2.774  1.00  0.99           H  
ATOM   3279  CA  ASN A 206      -6.605  -0.579   3.675  1.00  0.99           C  
ATOM   3280  HA  ASN A 206      -6.573  -0.997   4.681  1.00  0.99           H  
ATOM   3281  C   ASN A 206      -5.163  -0.157   3.349  1.00  0.99           C  
ATOM   3282  CB  ASN A 206      -7.167  -1.699   2.782  1.00  0.99           C  
ATOM   3283  HB2 ASN A 206      -8.202  -1.896   3.062  1.00  0.99           H  
ATOM   3284  HB3 ASN A 206      -7.127  -1.383   1.740  1.00  0.99           H  
ATOM   3285  O   ASN A 206      -4.806   0.016   2.184  1.00  0.99           O  
ATOM   3286  CG  ASN A 206      -6.377  -2.988   2.953  1.00  0.99           C  
ATOM   3287  ND2 ASN A 206      -6.772  -4.087   2.354  1.00  0.99           N  
ATOM   3288 HD21 ASN A 206      -6.177  -4.896   2.455  1.00  0.99           H  
ATOM   3289 HD22 ASN A 206      -7.622  -4.144   1.811  1.00  0.99           H  
ATOM   3290  OD1 ASN A 206      -5.395  -3.016   3.671  1.00  0.99           O  
ATOM   3291  N   ALA A 207      -4.349   0.007   4.395  1.00  0.98           N  
ATOM   3292  H   ALA A 207      -4.701  -0.189   5.321  1.00  0.98           H  
ATOM   3293  CA  ALA A 207      -2.914   0.279   4.313  1.00  0.98           C  
ATOM   3294  HA  ALA A 207      -2.684   0.633   3.308  1.00  0.98           H  
ATOM   3295  C   ALA A 207      -2.054  -0.986   4.531  1.00  0.98           C  
ATOM   3296  CB  ALA A 207      -2.566   1.413   5.291  1.00  0.98           C  
ATOM   3297  HB1 ALA A 207      -2.719   1.090   6.321  1.00  0.98           H  
ATOM   3298  HB2 ALA A 207      -1.518   1.689   5.169  1.00  0.98           H  
ATOM   3299  HB3 ALA A 207      -3.187   2.284   5.085  1.00  0.98           H  
ATOM   3300  O   ALA A 207      -0.836  -0.874   4.692  1.00  0.98           O  
ATOM   3301  N   ALA A 208      -2.664  -2.180   4.533  1.00  0.97           N  
ATOM   3302  H   ALA A 208      -3.654  -2.228   4.338  1.00  0.97           H  
ATOM   3303  CA  ALA A 208      -1.951  -3.454   4.589  1.00  0.97           C  
ATOM   3304  HA  ALA A 208      -1.382  -3.496   5.518  1.00  0.97           H  
ATOM   3305  C   ALA A 208      -0.958  -3.572   3.423  1.00  0.97           C  
ATOM   3306  CB  ALA A 208      -2.973  -4.596   4.598  1.00  0.97           C  
ATOM   3307  HB1 ALA A 208      -3.466  -4.665   3.628  1.00  0.97           H  
ATOM   3308  HB2 ALA A 208      -3.716  -4.430   5.378  1.00  0.97           H  
ATOM   3309  HB3 ALA A 208      -2.479  -5.549   4.789  1.00  0.97           H  
ATOM   3310  O   ALA A 208      -1.148  -2.970   2.362  1.00  0.97           O  
ATOM   3311  N   LEU A 209       0.138  -4.304   3.623  1.00  0.96           N  
ATOM   3312  H   LEU A 209       0.187  -4.908   4.431  1.00  0.96           H  
ATOM   3313  CA  LEU A 209       1.196  -4.411   2.619  1.00  0.96           C  
ATOM   3314  HA  LEU A 209       1.366  -3.437   2.162  1.00  0.96           H  
ATOM   3315  C   LEU A 209       0.814  -5.371   1.494  1.00  0.96           C  
ATOM   3316  CB  LEU A 209       2.530  -4.799   3.263  1.00  0.96           C  
ATOM   3317  HB2 LEU A 209       2.426  -5.777   3.733  1.00  0.96           H  
ATOM   3318  HB3 LEU A 209       3.268  -4.894   2.466  1.00  0.96           H  
ATOM   3319  O   LEU A 209       1.118  -5.089   0.336  1.00  0.96           O  
ATOM   3320  CG  LEU A 209       3.066  -3.814   4.314  1.00  0.96           C  
ATOM   3321  HG  LEU A 209       2.466  -3.903   5.220  1.00  0.96           H  
ATOM   3322  CD1 LEU A 209       4.500  -4.215   4.654  1.00  0.96           C  
ATOM   3323 HD11 LEU A 209       4.538  -5.282   4.874  1.00  0.96           H  
ATOM   3324 HD12 LEU A 209       4.836  -3.680   5.542  1.00  0.96           H  
ATOM   3325 HD13 LEU A 209       5.164  -4.002   3.816  1.00  0.96           H  
ATOM   3326  CD2 LEU A 209       3.032  -2.348   3.866  1.00  0.96           C  
ATOM   3327 HD21 LEU A 209       2.008  -1.980   3.923  1.00  0.96           H  
ATOM   3328 HD22 LEU A 209       3.664  -1.750   4.523  1.00  0.96           H  
ATOM   3329 HD23 LEU A 209       3.403  -2.257   2.845  1.00  0.96           H  
ATOM   3330  N   ASN A 210       0.134  -6.465   1.844  1.00  0.93           N  
ATOM   3331  H   ASN A 210      -0.064  -6.595   2.826  1.00  0.93           H  
ATOM   3332  CA  ASN A 210       0.069  -7.672   1.024  1.00  0.93           C  
ATOM   3333  HA  ASN A 210       0.384  -7.447   0.005  1.00  0.93           H  
ATOM   3334  C   ASN A 210      -1.320  -8.303   0.931  1.00  0.93           C  
ATOM   3335  CB  ASN A 210       1.056  -8.681   1.627  1.00  0.93           C  
ATOM   3336  HB2 ASN A 210       1.047  -9.604   1.048  1.00  0.93           H  
ATOM   3337  HB3 ASN A 210       0.768  -8.914   2.652  1.00  0.93           H  
ATOM   3338  O   ASN A 210      -1.463  -9.336   0.286  1.00  0.93           O  
ATOM   3339  CG  ASN A 210       2.457  -8.134   1.601  1.00  0.93           C  
ATOM   3340  ND2 ASN A 210       3.172  -8.157   2.698  1.00  0.93           N  
ATOM   3341 HD21 ASN A 210       2.714  -8.373   3.572  1.00  0.93           H  
ATOM   3342 HD22 ASN A 210       4.090  -7.736   2.667  1.00  0.93           H  
ATOM   3343  OD1 ASN A 210       2.895  -7.613   0.601  1.00  0.93           O  
ATOM   3344  N   SER A 211      -2.331  -7.730   1.586  1.00  0.95           N  
ATOM   3345  H   SER A 211      -2.143  -6.911   2.147  1.00  0.95           H  
ATOM   3346  CA  SER A 211      -3.586  -8.454   1.800  1.00  0.95           C  
ATOM   3347  HA  SER A 211      -3.617  -9.337   1.161  1.00  0.95           H  
ATOM   3348  C   SER A 211      -4.818  -7.626   1.466  1.00  0.95           C  
ATOM   3349  CB  SER A 211      -3.644  -8.978   3.233  1.00  0.95           C  
ATOM   3350  HB2 SER A 211      -3.795  -8.146   3.920  1.00  0.95           H  
ATOM   3351  HB3 SER A 211      -4.477  -9.674   3.330  1.00  0.95           H  
ATOM   3352  O   SER A 211      -5.074  -6.568   2.054  1.00  0.95           O  
ATOM   3353  OG  SER A 211      -2.426  -9.636   3.552  1.00  0.95           O  
ATOM   3354  HG  SER A 211      -1.749  -8.966   3.671  1.00  0.95           H  
ATOM   3355  N   ASP A 212      -5.625  -8.151   0.546  1.00  0.97           N  
ATOM   3356  H   ASP A 212      -5.344  -9.020   0.114  1.00  0.97           H  
ATOM   3357  CA  ASP A 212      -7.034  -7.788   0.445  1.00  0.97           C  
ATOM   3358  HA  ASP A 212      -7.136  -6.704   0.388  1.00  0.97           H  
ATOM   3359  C   ASP A 212      -7.730  -8.269   1.728  1.00  0.97           C  
ATOM   3360  CB  ASP A 212      -7.667  -8.420  -0.810  1.00  0.97           C  
ATOM   3361  HB2 ASP A 212      -7.500  -9.495  -0.747  1.00  0.97           H  
ATOM   3362  HB3 ASP A 212      -8.740  -8.230  -0.777  1.00  0.97           H  
ATOM   3363  O   ASP A 212      -7.399  -9.331   2.253  1.00  0.97           O  
ATOM   3364  CG  ASP A 212      -7.148  -7.935  -2.178  1.00  0.97           C  
ATOM   3365  OD1 ASP A 212      -6.361  -6.972  -2.219  1.00  0.97           O  
ATOM   3366  OD2 ASP A 212      -7.609  -8.450  -3.231  1.00  0.97           O  
ATOM   3367  N   LEU A 213      -8.675  -7.493   2.260  1.00  0.98           N  
ATOM   3368  H   LEU A 213      -8.904  -6.620   1.808  1.00  0.98           H  
ATOM   3369  CA  LEU A 213      -9.334  -7.820   3.525  1.00  0.98           C  
ATOM   3370  HA  LEU A 213      -9.029  -8.818   3.839  1.00  0.98           H  
ATOM   3371  C   LEU A 213     -10.851  -7.865   3.365  1.00  0.98           C  
ATOM   3372  CB  LEU A 213      -8.900  -6.841   4.633  1.00  0.98           C  
ATOM   3373  HB2 LEU A 213      -9.150  -5.830   4.312  1.00  0.98           H  
ATOM   3374  HB3 LEU A 213      -9.478  -7.060   5.531  1.00  0.98           H  
ATOM   3375  O   LEU A 213     -11.472  -6.922   2.864  1.00  0.98           O  
ATOM   3376  CG  LEU A 213      -7.400  -6.891   4.995  1.00  0.98           C  
ATOM   3377  HG  LEU A 213      -6.801  -6.707   4.103  1.00  0.98           H  
ATOM   3378  CD1 LEU A 213      -7.090  -5.787   6.004  1.00  0.98           C  
ATOM   3379 HD11 LEU A 213      -7.663  -5.939   6.919  1.00  0.98           H  
ATOM   3380 HD12 LEU A 213      -6.025  -5.801   6.236  1.00  0.98           H  
ATOM   3381 HD13 LEU A 213      -7.337  -4.820   5.564  1.00  0.98           H  
ATOM   3382  CD2 LEU A 213      -6.977  -8.221   5.616  1.00  0.98           C  
ATOM   3383 HD21 LEU A 213      -5.934  -8.173   5.930  1.00  0.98           H  
ATOM   3384 HD22 LEU A 213      -7.601  -8.464   6.476  1.00  0.98           H  
ATOM   3385 HD23 LEU A 213      -7.058  -9.014   4.872  1.00  0.98           H  
ATOM   3386  N   PHE A 214     -11.454  -8.945   3.853  1.00  0.99           N  
ATOM   3387  H   PHE A 214     -10.864  -9.670   4.234  1.00  0.99           H  
ATOM   3388  CA  PHE A 214     -12.860  -8.974   4.216  1.00  0.99           C  
ATOM   3389  HA  PHE A 214     -13.422  -8.477   3.425  1.00  0.99           H  
ATOM   3390  C   PHE A 214     -13.069  -8.233   5.529  1.00  0.99           C  
ATOM   3391  CB  PHE A 214     -13.366 -10.411   4.352  1.00  0.99           C  
ATOM   3392  HB2 PHE A 214     -12.747 -10.940   5.077  1.00  0.99           H  
ATOM   3393  HB3 PHE A 214     -14.385 -10.389   4.738  1.00  0.99           H  
ATOM   3394  O   PHE A 214     -12.321  -8.444   6.475  1.00  0.99           O  
ATOM   3395  CG  PHE A 214     -13.387 -11.172   3.051  1.00  0.99           C  
ATOM   3396  CD1 PHE A 214     -14.114 -10.664   1.959  1.00  0.99           C  
ATOM   3397  HD1 PHE A 214     -14.644  -9.727   2.040  1.00  0.99           H  
ATOM   3398  CD2 PHE A 214     -12.678 -12.380   2.923  1.00  0.99           C  
ATOM   3399  HD2 PHE A 214     -12.094 -12.769   3.744  1.00  0.99           H  
ATOM   3400  CE1 PHE A 214     -14.126 -11.366   0.746  1.00  0.99           C  
ATOM   3401  HE1 PHE A 214     -14.631 -10.950  -0.113  1.00  0.99           H  
ATOM   3402  CE2 PHE A 214     -12.726 -13.095   1.716  1.00  0.99           C  
ATOM   3403  HE2 PHE A 214     -12.189 -14.028   1.625  1.00  0.99           H  
ATOM   3404  CZ  PHE A 214     -13.463 -12.596   0.631  1.00  0.99           C  
ATOM   3405  HZ  PHE A 214     -13.514 -13.153  -0.293  1.00  0.99           H  
ATOM   3406  N   PHE A 215     -14.117  -7.421   5.615  1.00  0.99           N  
ATOM   3407  H   PHE A 215     -14.653  -7.268   4.772  1.00  0.99           H  
ATOM   3408  CA  PHE A 215     -14.512  -6.706   6.825  1.00  0.99           C  
ATOM   3409  HA  PHE A 215     -13.936  -7.088   7.668  1.00  0.99           H  
ATOM   3410  C   PHE A 215     -15.993  -6.920   7.127  1.00  0.99           C  
ATOM   3411  CB  PHE A 215     -14.180  -5.218   6.676  1.00  0.99           C  
ATOM   3412  HB2 PHE A 215     -13.096  -5.102   6.673  1.00  0.99           H  
ATOM   3413  HB3 PHE A 215     -14.542  -4.864   5.711  1.00  0.99           H  
ATOM   3414  O   PHE A 215     -16.830  -6.802   6.231  1.00  0.99           O  
ATOM   3415  CG  PHE A 215     -14.770  -4.344   7.766  1.00  0.99           C  
ATOM   3416  CD1 PHE A 215     -16.027  -3.730   7.592  1.00  0.99           C  
ATOM   3417  HD1 PHE A 215     -16.584  -3.897   6.683  1.00  0.99           H  
ATOM   3418  CD2 PHE A 215     -14.064  -4.155   8.964  1.00  0.99           C  
ATOM   3419  HD2 PHE A 215     -13.114  -4.647   9.112  1.00  0.99           H  
ATOM   3420  CE1 PHE A 215     -16.563  -2.915   8.607  1.00  0.99           C  
ATOM   3421  HE1 PHE A 215     -17.531  -2.455   8.477  1.00  0.99           H  
ATOM   3422  CE2 PHE A 215     -14.571  -3.295   9.951  1.00  0.99           C  
ATOM   3423  HE2 PHE A 215     -13.986  -3.107  10.839  1.00  0.99           H  
ATOM   3424  CZ  PHE A 215     -15.828  -2.688   9.783  1.00  0.99           C  
ATOM   3425  HZ  PHE A 215     -16.226  -2.051  10.559  1.00  0.99           H  
ATOM   3426  N   GLY A 216     -16.331  -7.167   8.392  1.00  0.99           N  
ATOM   3427  H   GLY A 216     -15.594  -7.236   9.079  1.00  0.99           H  
ATOM   3428  CA  GLY A 216     -17.716  -7.306   8.836  1.00  0.99           C  
ATOM   3429  HA2 GLY A 216     -18.036  -8.338   8.693  1.00  0.99           H  
ATOM   3430  HA3 GLY A 216     -18.361  -6.667   8.231  1.00  0.99           H  
ATOM   3431  C   GLY A 216     -17.917  -6.944  10.303  1.00  0.99           C  
ATOM   3432  O   GLY A 216     -16.980  -6.964  11.101  1.00  0.99           O  
ATOM   3433  N   ILE A 217     -19.166  -6.652  10.668  1.00  0.99           N  
ATOM   3434  H   ILE A 217     -19.889  -6.689   9.965  1.00  0.99           H  
ATOM   3435  CA  ILE A 217     -19.592  -6.408  12.052  1.00  0.99           C  
ATOM   3436  HA  ILE A 217     -18.756  -6.574  12.731  1.00  0.99           H  
ATOM   3437  C   ILE A 217     -20.690  -7.415  12.383  1.00  0.99           C  
ATOM   3438  CB  ILE A 217     -20.081  -4.956  12.240  1.00  0.99           C  
ATOM   3439  HB  ILE A 217     -20.966  -4.821  11.618  1.00  0.99           H  
ATOM   3440  O   ILE A 217     -21.681  -7.514  11.659  1.00  0.99           O  
ATOM   3441  CG1 ILE A 217     -19.032  -3.930  11.763  1.00  0.99           C  
ATOM   3442 HG12 ILE A 217     -18.844  -4.082  10.700  1.00  0.99           H  
ATOM   3443 HG13 ILE A 217     -18.093  -4.088  12.293  1.00  0.99           H  
ATOM   3444  CG2 ILE A 217     -20.465  -4.709  13.711  1.00  0.99           C  
ATOM   3445 HG21 ILE A 217     -20.955  -3.740  13.803  1.00  0.99           H  
ATOM   3446 HG22 ILE A 217     -21.170  -5.462  14.063  1.00  0.99           H  
ATOM   3447 HG23 ILE A 217     -19.577  -4.735  14.343  1.00  0.99           H  
ATOM   3448  CD1 ILE A 217     -19.468  -2.472  11.935  1.00  0.99           C  
ATOM   3449 HD11 ILE A 217     -18.791  -1.849  11.351  1.00  0.99           H  
ATOM   3450 HD12 ILE A 217     -20.485  -2.332  11.569  1.00  0.99           H  
ATOM   3451 HD13 ILE A 217     -19.409  -2.177  12.982  1.00  0.99           H  
ATOM   3452  N   ALA A 218     -20.526  -8.172  13.469  1.00  0.98           N  
ATOM   3453  H   ALA A 218     -19.694  -8.049  14.029  1.00  0.98           H  
ATOM   3454  CA  ALA A 218     -21.491  -9.197  13.863  1.00  0.98           C  
ATOM   3455  HA  ALA A 218     -21.488  -9.986  13.111  1.00  0.98           H  
ATOM   3456  C   ALA A 218     -22.912  -8.622  13.968  1.00  0.98           C  
ATOM   3457  CB  ALA A 218     -21.062  -9.794  15.202  1.00  0.98           C  
ATOM   3458  HB1 ALA A 218     -20.040 -10.171  15.142  1.00  0.98           H  
ATOM   3459  HB2 ALA A 218     -21.731 -10.614  15.461  1.00  0.98           H  
ATOM   3460  HB3 ALA A 218     -21.097  -9.034  15.981  1.00  0.98           H  
ATOM   3461  O   ALA A 218     -23.118  -7.625  14.655  1.00  0.98           O  
ATOM   3462  N   ASN A 219     -23.885  -9.258  13.311  1.00  0.97           N  
ATOM   3463  H   ASN A 219     -23.646 -10.112  12.828  1.00  0.97           H  
ATOM   3464  CA  ASN A 219     -25.306  -8.880  13.303  1.00  0.97           C  
ATOM   3465  HA  ASN A 219     -25.791  -9.522  12.568  1.00  0.97           H  
ATOM   3466  C   ASN A 219     -25.623  -7.448  12.822  1.00  0.97           C  
ATOM   3467  CB  ASN A 219     -25.954  -9.208  14.665  1.00  0.97           C  
ATOM   3468  HB2 ASN A 219     -25.449  -8.657  15.459  1.00  0.97           H  
ATOM   3469  HB3 ASN A 219     -26.996  -8.885  14.651  1.00  0.97           H  
ATOM   3470  O   ASN A 219     -26.700  -6.939  13.125  1.00  0.97           O  
ATOM   3471  CG  ASN A 219     -25.961 -10.683  15.011  1.00  0.97           C  
ATOM   3472  ND2 ASN A 219     -26.608 -11.047  16.092  1.00  0.97           N  
ATOM   3473 HD21 ASN A 219     -27.148 -10.375  16.619  1.00  0.97           H  
ATOM   3474 HD22 ASN A 219     -26.616 -12.038  16.287  1.00  0.97           H  
ATOM   3475  OD1 ASN A 219     -25.397 -11.524  14.334  1.00  0.97           O  
ATOM   3476  N   HIS A 220     -24.734  -6.793  12.069  1.00  0.98           N  
ATOM   3477  H   HIS A 220     -23.856  -7.231  11.831  1.00  0.98           H  
ATOM   3478  CA  HIS A 220     -25.020  -5.481  11.481  1.00  0.98           C  
ATOM   3479  HA  HIS A 220     -26.048  -5.196  11.705  1.00  0.98           H  
ATOM   3480  C   HIS A 220     -24.889  -5.518   9.959  1.00  0.98           C  
ATOM   3481  CB  HIS A 220     -24.122  -4.394  12.082  1.00  0.98           C  
ATOM   3482  HB2 HIS A 220     -23.082  -4.665  11.902  1.00  0.98           H  
ATOM   3483  HB3 HIS A 220     -24.315  -3.453  11.567  1.00  0.98           H  
ATOM   3484  O   HIS A 220     -23.923  -6.046   9.411  1.00  0.98           O  
ATOM   3485  CG  HIS A 220     -24.314  -4.175  13.561  1.00  0.98           C  
ATOM   3486  CD2 HIS A 220     -24.959  -3.134  14.170  1.00  0.98           C  
ATOM   3487  HD2 HIS A 220     -25.464  -2.322  13.670  1.00  0.98           H  
ATOM   3488  ND1 HIS A 220     -23.848  -4.989  14.561  1.00  0.98           N  
ATOM   3489  HD1 HIS A 220     -23.420  -5.896  14.438  1.00  0.98           H  
ATOM   3490  CE1 HIS A 220     -24.178  -4.458  15.740  1.00  0.98           C  
ATOM   3491  HE1 HIS A 220     -23.948  -4.903  16.696  1.00  0.98           H  
ATOM   3492  NE2 HIS A 220     -24.855  -3.315  15.556  1.00  0.98           N  
ATOM   3493  N   THR A 221     -25.850  -4.893   9.282  1.00  0.99           N  
ATOM   3494  H   THR A 221     -26.640  -4.522   9.789  1.00  0.99           H  
ATOM   3495  CA  THR A 221     -25.773  -4.619   7.846  1.00  0.99           C  
ATOM   3496  HA  THR A 221     -25.177  -5.398   7.371  1.00  0.99           H  
ATOM   3497  C   THR A 221     -25.074  -3.285   7.615  1.00  0.99           C  
ATOM   3498  CB  THR A 221     -27.162  -4.652   7.201  1.00  0.99           C  
ATOM   3499  HB  THR A 221     -27.803  -3.911   7.678  1.00  0.99           H  
ATOM   3500  O   THR A 221     -25.362  -2.283   8.272  1.00  0.99           O  
ATOM   3501  CG2 THR A 221     -27.139  -4.394   5.695  1.00  0.99           C  
ATOM   3502 HG21 THR A 221     -26.830  -3.368   5.494  1.00  0.99           H  
ATOM   3503 HG22 THR A 221     -26.452  -5.085   5.206  1.00  0.99           H  
ATOM   3504 HG23 THR A 221     -28.141  -4.539   5.292  1.00  0.99           H  
ATOM   3505  OG1 THR A 221     -27.715  -5.931   7.391  1.00  0.99           O  
ATOM   3506  HG1 THR A 221     -27.093  -6.574   7.043  1.00  0.99           H  
ATOM   3507  N   LEU A 222     -24.158  -3.278   6.655  1.00  0.99           N  
ATOM   3508  H   LEU A 222     -24.004  -4.129   6.134  1.00  0.99           H  
ATOM   3509  CA  LEU A 222     -23.386  -2.122   6.229  1.00  0.99           C  
ATOM   3510  HA  LEU A 222     -23.427  -1.353   7.000  1.00  0.99           H  
ATOM   3511  C   LEU A 222     -23.999  -1.559   4.944  1.00  0.99           C  
ATOM   3512  CB  LEU A 222     -21.916  -2.538   6.025  1.00  0.99           C  
ATOM   3513  HB2 LEU A 222     -21.859  -3.193   5.156  1.00  0.99           H  
ATOM   3514  HB3 LEU A 222     -21.329  -1.647   5.799  1.00  0.99           H  
ATOM   3515  O   LEU A 222     -24.384  -2.303   4.043  1.00  0.99           O  
ATOM   3516  CG  LEU A 222     -21.272  -3.272   7.220  1.00  0.99           C  
ATOM   3517  HG  LEU A 222     -21.843  -4.168   7.461  1.00  0.99           H  
ATOM   3518  CD1 LEU A 222     -19.858  -3.716   6.857  1.00  0.99           C  
ATOM   3519 HD11 LEU A 222     -19.917  -4.446   6.050  1.00  0.99           H  
ATOM   3520 HD12 LEU A 222     -19.392  -4.206   7.712  1.00  0.99           H  
ATOM   3521 HD13 LEU A 222     -19.255  -2.863   6.548  1.00  0.99           H  
ATOM   3522  CD2 LEU A 222     -21.203  -2.387   8.463  1.00  0.99           C  
ATOM   3523 HD21 LEU A 222     -20.659  -2.912   9.248  1.00  0.99           H  
ATOM   3524 HD22 LEU A 222     -20.705  -1.445   8.237  1.00  0.99           H  
ATOM   3525 HD23 LEU A 222     -22.216  -2.204   8.822  1.00  0.99           H  
ATOM   3526  N   THR A 223     -24.071  -0.237   4.839  1.00  0.99           N  
ATOM   3527  H   THR A 223     -23.767   0.315   5.628  1.00  0.99           H  
ATOM   3528  CA  THR A 223     -24.451   0.460   3.605  1.00  0.99           C  
ATOM   3529  HA  THR A 223     -24.800  -0.257   2.863  1.00  0.99           H  
ATOM   3530  C   THR A 223     -23.228   1.169   3.048  1.00  0.99           C  
ATOM   3531  CB  THR A 223     -25.594   1.450   3.851  1.00  0.99           C  
ATOM   3532  HB  THR A 223     -25.267   2.218   4.551  1.00  0.99           H  
ATOM   3533  O   THR A 223     -22.758   2.138   3.644  1.00  0.99           O  
ATOM   3534  CG2 THR A 223     -26.072   2.113   2.560  1.00  0.99           C  
ATOM   3535 HG21 THR A 223     -25.270   2.710   2.126  1.00  0.99           H  
ATOM   3536 HG22 THR A 223     -26.917   2.765   2.780  1.00  0.99           H  
ATOM   3537 HG23 THR A 223     -26.380   1.351   1.844  1.00  0.99           H  
ATOM   3538  OG1 THR A 223     -26.699   0.774   4.404  1.00  0.99           O  
ATOM   3539  HG1 THR A 223     -26.372   0.271   5.153  1.00  0.99           H  
ATOM   3540  N   VAL A 224     -22.707   0.704   1.915  1.00  0.99           N  
ATOM   3541  H   VAL A 224     -23.184  -0.050   1.441  1.00  0.99           H  
ATOM   3542  CA  VAL A 224     -21.593   1.362   1.219  1.00  0.99           C  
ATOM   3543  HA  VAL A 224     -20.811   1.608   1.938  1.00  0.99           H  
ATOM   3544  C   VAL A 224     -22.101   2.656   0.605  1.00  0.99           C  
ATOM   3545  CB  VAL A 224     -20.994   0.454   0.132  1.00  0.99           C  
ATOM   3546  HB  VAL A 224     -21.754   0.240  -0.619  1.00  0.99           H  
ATOM   3547  O   VAL A 224     -23.110   2.635  -0.091  1.00  0.99           O  
ATOM   3548  CG1 VAL A 224     -19.797   1.132  -0.543  1.00  0.99           C  
ATOM   3549 HG11 VAL A 224     -19.044   1.389   0.202  1.00  0.99           H  
ATOM   3550 HG12 VAL A 224     -20.114   2.039  -1.058  1.00  0.99           H  
ATOM   3551 HG13 VAL A 224     -19.365   0.459  -1.284  1.00  0.99           H  
ATOM   3552  CG2 VAL A 224     -20.505  -0.868   0.728  1.00  0.99           C  
ATOM   3553 HG21 VAL A 224     -20.030  -1.472  -0.045  1.00  0.99           H  
ATOM   3554 HG22 VAL A 224     -19.779  -0.664   1.515  1.00  0.99           H  
ATOM   3555 HG23 VAL A 224     -21.342  -1.434   1.137  1.00  0.99           H  
ATOM   3556  N   VAL A 225     -21.432   3.780   0.863  1.00  0.98           N  
ATOM   3557  H   VAL A 225     -20.637   3.728   1.485  1.00  0.98           H  
ATOM   3558  CA  VAL A 225     -21.865   5.106   0.374  1.00  0.98           C  
ATOM   3559  HA  VAL A 225     -22.674   4.977  -0.345  1.00  0.98           H  
ATOM   3560  C   VAL A 225     -20.786   5.866  -0.387  1.00  0.98           C  
ATOM   3561  CB  VAL A 225     -22.409   5.973   1.521  1.00  0.98           C  
ATOM   3562  HB  VAL A 225     -22.655   6.951   1.107  1.00  0.98           H  
ATOM   3563  O   VAL A 225     -21.068   6.867  -1.048  1.00  0.98           O  
ATOM   3564  CG1 VAL A 225     -23.704   5.392   2.093  1.00  0.98           C  
ATOM   3565 HG11 VAL A 225     -24.156   6.123   2.763  1.00  0.98           H  
ATOM   3566 HG12 VAL A 225     -23.497   4.473   2.642  1.00  0.98           H  
ATOM   3567 HG13 VAL A 225     -24.400   5.176   1.283  1.00  0.98           H  
ATOM   3568  CG2 VAL A 225     -21.406   6.176   2.668  1.00  0.98           C  
ATOM   3569 HG21 VAL A 225     -21.828   6.859   3.405  1.00  0.98           H  
ATOM   3570 HG22 VAL A 225     -20.477   6.601   2.286  1.00  0.98           H  
ATOM   3571 HG23 VAL A 225     -21.192   5.226   3.158  1.00  0.98           H  
ATOM   3572  N   GLU A 226     -19.544   5.404  -0.314  1.00  0.98           N  
ATOM   3573  H   GLU A 226     -19.351   4.579   0.237  1.00  0.98           H  
ATOM   3574  CA  GLU A 226     -18.407   6.025  -0.978  1.00  0.98           C  
ATOM   3575  HA  GLU A 226     -18.689   6.386  -1.968  1.00  0.98           H  
ATOM   3576  C   GLU A 226     -17.258   5.028  -1.110  1.00  0.98           C  
ATOM   3577  CB  GLU A 226     -17.965   7.186  -0.102  1.00  0.98           C  
ATOM   3578  HB2 GLU A 226     -18.801   7.861   0.081  1.00  0.98           H  
ATOM   3579  HB3 GLU A 226     -17.691   6.733   0.851  1.00  0.98           H  
ATOM   3580  O   GLU A 226     -17.038   4.218  -0.207  1.00  0.98           O  
ATOM   3581  CG  GLU A 226     -16.781   8.007  -0.606  1.00  0.98           C  
ATOM   3582  HG2 GLU A 226     -17.145   8.889  -1.133  1.00  0.98           H  
ATOM   3583  HG3 GLU A 226     -16.131   7.445  -1.277  1.00  0.98           H  
ATOM   3584  CD  GLU A 226     -15.991   8.412   0.614  1.00  0.98           C  
ATOM   3585  OE1 GLU A 226     -14.770   8.148   0.678  1.00  0.98           O  
ATOM   3586  OE2 GLU A 226     -16.629   9.017   1.510  1.00  0.98           O  
ATOM   3587  N   ALA A 227     -16.498   5.143  -2.192  1.00  0.98           N  
ATOM   3588  H   ALA A 227     -16.714   5.861  -2.868  1.00  0.98           H  
ATOM   3589  CA  ALA A 227     -15.193   4.520  -2.329  1.00  0.98           C  
ATOM   3590  HA  ALA A 227     -14.820   4.241  -1.343  1.00  0.98           H  
ATOM   3591  C   ALA A 227     -14.201   5.521  -2.933  1.00  0.98           C  
ATOM   3592  CB  ALA A 227     -15.343   3.252  -3.166  1.00  0.98           C  
ATOM   3593  HB1 ALA A 227     -16.103   2.604  -2.729  1.00  0.98           H  
ATOM   3594  HB2 ALA A 227     -14.387   2.729  -3.152  1.00  0.98           H  
ATOM   3595  HB3 ALA A 227     -15.617   3.507  -4.190  1.00  0.98           H  
ATOM   3596  O   ALA A 227     -14.578   6.306  -3.803  1.00  0.98           O  
ATOM   3597  N   ASP A 228     -12.950   5.509  -2.472  1.00  0.98           N  
ATOM   3598  H   ASP A 228     -12.681   4.796  -1.809  1.00  0.98           H  
ATOM   3599  CA  ASP A 228     -11.861   6.329  -3.023  1.00  0.98           C  
ATOM   3600  HA  ASP A 228     -11.013   6.244  -2.343  1.00  0.98           H  
ATOM   3601  C   ASP A 228     -12.188   7.846  -3.097  1.00  0.98           C  
ATOM   3602  CB  ASP A 228     -11.404   5.709  -4.354  1.00  0.98           C  
ATOM   3603  HB2 ASP A 228     -12.252   5.679  -5.039  1.00  0.98           H  
ATOM   3604  HB3 ASP A 228     -10.662   6.362  -4.814  1.00  0.98           H  
ATOM   3605  O   ASP A 228     -11.852   8.539  -4.061  1.00  0.98           O  
ATOM   3606  CG  ASP A 228     -10.806   4.296  -4.261  1.00  0.98           C  
ATOM   3607  OD1 ASP A 228     -10.676   3.706  -3.163  1.00  0.98           O  
ATOM   3608  OD2 ASP A 228     -10.567   3.733  -5.356  1.00  0.98           O  
ATOM   3609  N   ALA A 229     -12.871   8.375  -2.070  1.00  0.98           N  
ATOM   3610  H   ALA A 229     -13.096   7.759  -1.302  1.00  0.98           H  
ATOM   3611  CA  ALA A 229     -13.385   9.751  -1.996  1.00  0.98           C  
ATOM   3612  HA  ALA A 229     -14.043   9.756  -1.127  1.00  0.98           H  
ATOM   3613  C   ALA A 229     -14.301  10.182  -3.157  1.00  0.98           C  
ATOM   3614  CB  ALA A 229     -12.261  10.737  -1.677  1.00  0.98           C  
ATOM   3615  HB1 ALA A 229     -11.500  10.706  -2.457  1.00  0.98           H  
ATOM   3616  HB2 ALA A 229     -11.841  10.453  -0.712  1.00  0.98           H  
ATOM   3617  HB3 ALA A 229     -12.660  11.748  -1.593  1.00  0.98           H  
ATOM   3618  O   ALA A 229     -14.364  11.368  -3.529  1.00  0.98           O  
ATOM   3619  N   VAL A 230     -15.056   9.218  -3.685  1.00  0.96           N  
ATOM   3620  H   VAL A 230     -14.856   8.263  -3.426  1.00  0.96           H  
ATOM   3621  CA  VAL A 230     -16.164   9.424  -4.613  1.00  0.96           C  
ATOM   3622  HA  VAL A 230     -16.360  10.493  -4.692  1.00  0.96           H  
ATOM   3623  C   VAL A 230     -17.417   8.745  -4.061  1.00  0.96           C  
ATOM   3624  CB  VAL A 230     -15.821   8.905  -6.021  1.00  0.96           C  
ATOM   3625  HB  VAL A 230     -15.707   7.821  -6.002  1.00  0.96           H  
ATOM   3626  O   VAL A 230     -17.405   7.574  -3.687  1.00  0.96           O  
ATOM   3627  CG1 VAL A 230     -16.962   9.273  -6.978  1.00  0.96           C  
ATOM   3628 HG11 VAL A 230     -17.869   8.729  -6.714  1.00  0.96           H  
ATOM   3629 HG12 VAL A 230     -16.697   8.983  -7.995  1.00  0.96           H  
ATOM   3630 HG13 VAL A 230     -17.146  10.348  -6.964  1.00  0.96           H  
ATOM   3631  CG2 VAL A 230     -14.527   9.532  -6.562  1.00  0.96           C  
ATOM   3632 HG21 VAL A 230     -14.591  10.620  -6.546  1.00  0.96           H  
ATOM   3633 HG22 VAL A 230     -13.680   9.202  -5.960  1.00  0.96           H  
ATOM   3634 HG23 VAL A 230     -14.359   9.190  -7.583  1.00  0.96           H  
ATOM   3635  N   TYR A 231     -18.531   9.482  -4.007  1.00  0.97           N  
ATOM   3636  H   TYR A 231     -18.510  10.433  -4.346  1.00  0.97           H  
ATOM   3637  CA  TYR A 231     -19.809   8.893  -3.614  1.00  0.97           C  
ATOM   3638  HA  TYR A 231     -19.667   8.380  -2.663  1.00  0.97           H  
ATOM   3639  C   TYR A 231     -20.269   7.854  -4.634  1.00  0.97           C  
ATOM   3640  CB  TYR A 231     -20.898   9.956  -3.433  1.00  0.97           C  
ATOM   3641  HB2 TYR A 231     -21.818   9.432  -3.175  1.00  0.97           H  
ATOM   3642  HB3 TYR A 231     -21.056  10.469  -4.381  1.00  0.97           H  
ATOM   3643  O   TYR A 231     -20.281   8.115  -5.839  1.00  0.97           O  
ATOM   3644  CG  TYR A 231     -20.634  10.964  -2.337  1.00  0.97           C  
ATOM   3645  CD1 TYR A 231     -20.321  10.510  -1.042  1.00  0.97           C  
ATOM   3646  HD1 TYR A 231     -20.270   9.451  -0.837  1.00  0.97           H  
ATOM   3647  CD2 TYR A 231     -20.727  12.345  -2.599  1.00  0.97           C  
ATOM   3648  HD2 TYR A 231     -21.009  12.686  -3.584  1.00  0.97           H  
ATOM   3649  CE1 TYR A 231     -20.039  11.429  -0.019  1.00  0.97           C  
ATOM   3650  HE1 TYR A 231     -19.748  11.065   0.955  1.00  0.97           H  
ATOM   3651  CE2 TYR A 231     -20.467  13.272  -1.571  1.00  0.97           C  
ATOM   3652  HE2 TYR A 231     -20.532  14.334  -1.751  1.00  0.97           H  
ATOM   3653  OH  TYR A 231     -19.787  13.693   0.685  1.00  0.97           O  
ATOM   3654  HH  TYR A 231     -19.442  13.217   1.444  1.00  0.97           H  
ATOM   3655  CZ  TYR A 231     -20.103  12.809  -0.291  1.00  0.97           C  
ATOM   3656  N   VAL A 232     -20.726   6.712  -4.132  1.00  0.97           N  
ATOM   3657  H   VAL A 232     -20.779   6.614  -3.128  1.00  0.97           H  
ATOM   3658  CA  VAL A 232     -21.294   5.632  -4.944  1.00  0.97           C  
ATOM   3659  HA  VAL A 232     -21.168   5.873  -6.000  1.00  0.97           H  
ATOM   3660  C   VAL A 232     -22.793   5.527  -4.700  1.00  0.97           C  
ATOM   3661  CB  VAL A 232     -20.572   4.289  -4.718  1.00  0.97           C  
ATOM   3662  HB  VAL A 232     -21.023   3.539  -5.368  1.00  0.97           H  
ATOM   3663  O   VAL A 232     -23.313   6.041  -3.706  1.00  0.97           O  
ATOM   3664  CG1 VAL A 232     -19.088   4.397  -5.093  1.00  0.97           C  
ATOM   3665 HG11 VAL A 232     -18.614   3.419  -5.002  1.00  0.97           H  
ATOM   3666 HG12 VAL A 232     -18.993   4.737  -6.124  1.00  0.97           H  
ATOM   3667 HG13 VAL A 232     -18.571   5.099  -4.439  1.00  0.97           H  
ATOM   3668  CG2 VAL A 232     -20.684   3.761  -3.289  1.00  0.97           C  
ATOM   3669 HG21 VAL A 232     -20.121   4.407  -2.616  1.00  0.97           H  
ATOM   3670 HG22 VAL A 232     -20.259   2.758  -3.252  1.00  0.97           H  
ATOM   3671 HG23 VAL A 232     -21.726   3.707  -2.974  1.00  0.97           H  
ATOM   3672  N   LYS A 233     -23.507   4.862  -5.608  1.00  0.97           N  
ATOM   3673  H   LYS A 233     -23.017   4.460  -6.394  1.00  0.97           H  
ATOM   3674  CA  LYS A 233     -24.909   4.505  -5.392  1.00  0.97           C  
ATOM   3675  HA  LYS A 233     -25.477   5.421  -5.226  1.00  0.97           H  
ATOM   3676  C   LYS A 233     -24.995   3.591  -4.164  1.00  0.97           C  
ATOM   3677  CB  LYS A 233     -25.459   3.822  -6.646  1.00  0.97           C  
ATOM   3678  HB2 LYS A 233     -24.936   2.879  -6.808  1.00  0.97           H  
ATOM   3679  HB3 LYS A 233     -25.280   4.471  -7.503  1.00  0.97           H  
ATOM   3680  O   LYS A 233     -24.356   2.539  -4.182  1.00  0.97           O  
ATOM   3681  CG  LYS A 233     -26.966   3.562  -6.523  1.00  0.97           C  
ATOM   3682  HG2 LYS A 233     -27.474   4.499  -6.297  1.00  0.97           H  
ATOM   3683  HG3 LYS A 233     -27.159   2.846  -5.724  1.00  0.97           H  
ATOM   3684  CD  LYS A 233     -27.497   3.005  -7.846  1.00  0.97           C  
ATOM   3685  HD2 LYS A 233     -27.019   2.046  -8.048  1.00  0.97           H  
ATOM   3686  HD3 LYS A 233     -27.243   3.698  -8.647  1.00  0.97           H  
ATOM   3687  CE  LYS A 233     -29.016   2.830  -7.787  1.00  0.97           C  
ATOM   3688  HE2 LYS A 233     -29.461   3.781  -7.495  1.00  0.97           H  
ATOM   3689  HE3 LYS A 233     -29.256   2.093  -7.021  1.00  0.97           H  
ATOM   3690  NZ  LYS A 233     -29.543   2.407  -9.109  1.00  0.97           N  
ATOM   3691  HZ1 LYS A 233     -29.147   1.519  -9.381  1.00  0.97           H  
ATOM   3692  HZ2 LYS A 233     -29.287   3.080  -9.816  1.00  0.97           H  
ATOM   3693  HZ3 LYS A 233     -30.549   2.324  -9.092  1.00  0.97           H  
ATOM   3694  N   PRO A 234     -25.753   3.956  -3.113  1.00  0.98           N  
ATOM   3695  CA  PRO A 234     -25.758   3.163  -1.897  1.00  0.98           C  
ATOM   3696  HA  PRO A 234     -24.724   3.128  -1.555  1.00  0.98           H  
ATOM   3697  C   PRO A 234     -26.263   1.741  -2.125  1.00  0.98           C  
ATOM   3698  CB  PRO A 234     -26.600   3.931  -0.877  1.00  0.98           C  
ATOM   3699  HB2 PRO A 234     -27.644   3.624  -0.939  1.00  0.98           H  
ATOM   3700  HB3 PRO A 234     -26.220   3.803   0.137  1.00  0.98           H  
ATOM   3701  O   PRO A 234     -27.286   1.542  -2.781  1.00  0.98           O  
ATOM   3702  CG  PRO A 234     -26.465   5.375  -1.352  1.00  0.98           C  
ATOM   3703  HG2 PRO A 234     -27.304   5.991  -1.029  1.00  0.98           H  
ATOM   3704  HG3 PRO A 234     -25.521   5.792  -0.998  1.00  0.98           H  
ATOM   3705  CD  PRO A 234     -26.419   5.227  -2.871  1.00  0.98           C  
ATOM   3706  HD2 PRO A 234     -25.870   6.068  -3.295  1.00  0.98           H  
ATOM   3707  HD3 PRO A 234     -27.431   5.189  -3.275  1.00  0.98           H  
ATOM   3708  N   PHE A 235     -25.575   0.761  -1.546  1.00  0.98           N  
ATOM   3709  H   PHE A 235     -24.722   0.991  -1.057  1.00  0.98           H  
ATOM   3710  CA  PHE A 235     -26.018  -0.631  -1.527  1.00  0.98           C  
ATOM   3711  HA  PHE A 235     -27.103  -0.647  -1.637  1.00  0.98           H  
ATOM   3712  C   PHE A 235     -25.690  -1.286  -0.186  1.00  0.98           C  
ATOM   3713  CB  PHE A 235     -25.427  -1.414  -2.708  1.00  0.98           C  
ATOM   3714  HB2 PHE A 235     -25.698  -0.908  -3.634  1.00  0.98           H  
ATOM   3715  HB3 PHE A 235     -25.891  -2.400  -2.738  1.00  0.98           H  
ATOM   3716  O   PHE A 235     -24.740  -0.902   0.499  1.00  0.98           O  
ATOM   3717  CG  PHE A 235     -23.923  -1.593  -2.667  1.00  0.98           C  
ATOM   3718  CD1 PHE A 235     -23.089  -0.651  -3.294  1.00  0.98           C  
ATOM   3719  HD1 PHE A 235     -23.517   0.200  -3.803  1.00  0.98           H  
ATOM   3720  CD2 PHE A 235     -23.355  -2.705  -2.014  1.00  0.98           C  
ATOM   3721  HD2 PHE A 235     -23.989  -3.423  -1.514  1.00  0.98           H  
ATOM   3722  CE1 PHE A 235     -21.696  -0.822  -3.279  1.00  0.98           C  
ATOM   3723  HE1 PHE A 235     -21.063  -0.096  -3.768  1.00  0.98           H  
ATOM   3724  CE2 PHE A 235     -21.960  -2.880  -2.006  1.00  0.98           C  
ATOM   3725  HE2 PHE A 235     -21.519  -3.734  -1.514  1.00  0.98           H  
ATOM   3726  CZ  PHE A 235     -21.133  -1.942  -2.645  1.00  0.98           C  
ATOM   3727  HZ  PHE A 235     -20.062  -2.085  -2.650  1.00  0.98           H  
ATOM   3728  N   GLN A 236     -26.500  -2.274   0.189  1.00  0.99           N  
ATOM   3729  H   GLN A 236     -27.233  -2.571  -0.439  1.00  0.99           H  
ATOM   3730  CA  GLN A 236     -26.360  -2.996   1.449  1.00  0.99           C  
ATOM   3731  HA  GLN A 236     -25.832  -2.358   2.157  1.00  0.99           H  
ATOM   3732  C   GLN A 236     -25.540  -4.276   1.283  1.00  0.99           C  
ATOM   3733  CB  GLN A 236     -27.736  -3.297   2.048  1.00  0.99           C  
ATOM   3734  HB2 GLN A 236     -27.610  -3.974   2.893  1.00  0.99           H  
ATOM   3735  HB3 GLN A 236     -28.358  -3.792   1.302  1.00  0.99           H  
ATOM   3736  O   GLN A 236     -25.608  -4.966   0.260  1.00  0.99           O  
ATOM   3737  CG  GLN A 236     -28.434  -2.022   2.545  1.00  0.99           C  
ATOM   3738  HG2 GLN A 236     -27.809  -1.541   3.297  1.00  0.99           H  
ATOM   3739  HG3 GLN A 236     -28.570  -1.327   1.716  1.00  0.99           H  
ATOM   3740  CD  GLN A 236     -29.799  -2.305   3.162  1.00  0.99           C  
ATOM   3741  NE2 GLN A 236     -30.499  -1.292   3.620  1.00  0.99           N  
ATOM   3742 HE21 GLN A 236     -30.117  -0.358   3.623  1.00  0.99           H  
ATOM   3743 HE22 GLN A 236     -31.392  -1.534   4.025  1.00  0.99           H  
ATOM   3744  OE1 GLN A 236     -30.270  -3.425   3.239  1.00  0.99           O  
ATOM   3745  N   THR A 237     -24.769  -4.597   2.315  1.00  0.99           N  
ATOM   3746  H   THR A 237     -24.708  -3.951   3.088  1.00  0.99           H  
ATOM   3747  CA  THR A 237     -24.000  -5.835   2.434  1.00  0.99           C  
ATOM   3748  HA  THR A 237     -24.611  -6.669   2.089  1.00  0.99           H  
ATOM   3749  C   THR A 237     -23.632  -6.079   3.895  1.00  0.99           C  
ATOM   3750  CB  THR A 237     -22.740  -5.767   1.563  1.00  0.99           C  
ATOM   3751  HB  THR A 237     -23.041  -5.572   0.534  1.00  0.99           H  
ATOM   3752  O   THR A 237     -23.533  -5.140   4.676  1.00  0.99           O  
ATOM   3753  CG2 THR A 237     -21.767  -4.672   1.981  1.00  0.99           C  
ATOM   3754 HG21 THR A 237     -22.279  -3.713   2.063  1.00  0.99           H  
ATOM   3755 HG22 THR A 237     -21.008  -4.588   1.204  1.00  0.99           H  
ATOM   3756 HG23 THR A 237     -21.301  -4.913   2.937  1.00  0.99           H  
ATOM   3757  OG1 THR A 237     -22.083  -7.011   1.591  1.00  0.99           O  
ATOM   3758  HG1 THR A 237     -21.139  -6.853   1.668  1.00  0.99           H  
ATOM   3759  N   ASN A 238     -23.406  -7.330   4.282  1.00  0.98           N  
ATOM   3760  H   ASN A 238     -23.487  -8.071   3.601  1.00  0.98           H  
ATOM   3761  CA  ASN A 238     -22.920  -7.648   5.630  1.00  0.98           C  
ATOM   3762  HA  ASN A 238     -23.225  -6.873   6.332  1.00  0.98           H  
ATOM   3763  C   ASN A 238     -21.386  -7.693   5.689  1.00  0.98           C  
ATOM   3764  CB  ASN A 238     -23.570  -8.961   6.085  1.00  0.98           C  
ATOM   3765  HB2 ASN A 238     -23.314  -9.759   5.387  1.00  0.98           H  
ATOM   3766  HB3 ASN A 238     -23.178  -9.227   7.066  1.00  0.98           H  
ATOM   3767  O   ASN A 238     -20.811  -7.495   6.755  1.00  0.98           O  
ATOM   3768  CG  ASN A 238     -25.083  -8.854   6.208  1.00  0.98           C  
ATOM   3769  ND2 ASN A 238     -25.775  -9.964   6.118  1.00  0.98           N  
ATOM   3770 HD21 ASN A 238     -26.776  -9.881   6.230  1.00  0.98           H  
ATOM   3771 HD22 ASN A 238     -25.315 -10.857   6.014  1.00  0.98           H  
ATOM   3772  OD1 ASN A 238     -25.670  -7.792   6.368  1.00  0.98           O  
ATOM   3773  N   ILE A 239     -20.742  -7.924   4.540  1.00  0.99           N  
ATOM   3774  H   ILE A 239     -21.291  -8.005   3.696  1.00  0.99           H  
ATOM   3775  CA  ILE A 239     -19.290  -8.024   4.387  1.00  0.99           C  
ATOM   3776  HA  ILE A 239     -18.821  -7.728   5.325  1.00  0.99           H  
ATOM   3777  C   ILE A 239     -18.819  -7.052   3.300  1.00  0.99           C  
ATOM   3778  CB  ILE A 239     -18.867  -9.481   4.084  1.00  0.99           C  
ATOM   3779  HB  ILE A 239     -19.336  -9.774   3.144  1.00  0.99           H  
ATOM   3780  O   ILE A 239     -19.477  -6.887   2.269  1.00  0.99           O  
ATOM   3781  CG1 ILE A 239     -19.356 -10.496   5.144  1.00  0.99           C  
ATOM   3782 HG12 ILE A 239     -19.059 -11.496   4.827  1.00  0.99           H  
ATOM   3783 HG13 ILE A 239     -20.445 -10.493   5.181  1.00  0.99           H  
ATOM   3784  CG2 ILE A 239     -17.341  -9.584   3.889  1.00  0.99           C  
ATOM   3785 HG21 ILE A 239     -16.807  -9.170   4.744  1.00  0.99           H  
ATOM   3786 HG22 ILE A 239     -17.048 -10.625   3.754  1.00  0.99           H  
ATOM   3787 HG23 ILE A 239     -17.031  -9.052   2.989  1.00  0.99           H  
ATOM   3788  CD1 ILE A 239     -18.821 -10.267   6.561  1.00  0.99           C  
ATOM   3789 HD11 ILE A 239     -19.116 -11.098   7.202  1.00  0.99           H  
ATOM   3790 HD12 ILE A 239     -19.220  -9.345   6.983  1.00  0.99           H  
ATOM   3791 HD13 ILE A 239     -17.733 -10.198   6.538  1.00  0.99           H  
ATOM   3792  N   ILE A 240     -17.677  -6.419   3.533  1.00  0.99           N  
ATOM   3793  H   ILE A 240     -17.213  -6.622   4.407  1.00  0.99           H  
ATOM   3794  CA  ILE A 240     -16.946  -5.577   2.581  1.00  0.99           C  
ATOM   3795  HA  ILE A 240     -17.547  -5.405   1.688  1.00  0.99           H  
ATOM   3796  C   ILE A 240     -15.682  -6.314   2.156  1.00  0.99           C  
ATOM   3797  CB  ILE A 240     -16.597  -4.224   3.243  1.00  0.99           C  
ATOM   3798  HB  ILE A 240     -15.996  -4.439   4.127  1.00  0.99           H  
ATOM   3799  O   ILE A 240     -15.053  -6.936   3.001  1.00  0.99           O  
ATOM   3800  CG1 ILE A 240     -17.840  -3.463   3.741  1.00  0.99           C  
ATOM   3801 HG12 ILE A 240     -17.516  -2.561   4.258  1.00  0.99           H  
ATOM   3802 HG13 ILE A 240     -18.365  -4.082   4.469  1.00  0.99           H  
ATOM   3803  CG2 ILE A 240     -15.744  -3.319   2.337  1.00  0.99           C  
ATOM   3804 HG21 ILE A 240     -14.749  -3.747   2.214  1.00  0.99           H  
ATOM   3805 HG22 ILE A 240     -15.623  -2.336   2.792  1.00  0.99           H  
ATOM   3806 HG23 ILE A 240     -16.200  -3.208   1.353  1.00  0.99           H  
ATOM   3807  CD1 ILE A 240     -18.820  -3.078   2.635  1.00  0.99           C  
ATOM   3808 HD11 ILE A 240     -18.342  -2.391   1.937  1.00  0.99           H  
ATOM   3809 HD12 ILE A 240     -19.696  -2.604   3.077  1.00  0.99           H  
ATOM   3810 HD13 ILE A 240     -19.132  -3.978   2.105  1.00  0.99           H  
ATOM   3811  N   LEU A 241     -15.291  -6.206   0.887  1.00  0.98           N  
ATOM   3812  H   LEU A 241     -15.859  -5.671   0.246  1.00  0.98           H  
ATOM   3813  CA  LEU A 241     -13.935  -6.523   0.438  1.00  0.98           C  
ATOM   3814  HA  LEU A 241     -13.388  -7.030   1.232  1.00  0.98           H  
ATOM   3815  C   LEU A 241     -13.214  -5.210   0.116  1.00  0.98           C  
ATOM   3816  CB  LEU A 241     -14.010  -7.468  -0.771  1.00  0.98           C  
ATOM   3817  HB2 LEU A 241     -14.628  -6.999  -1.538  1.00  0.98           H  
ATOM   3818  HB3 LEU A 241     -14.493  -8.394  -0.461  1.00  0.98           H  
ATOM   3819  O   LEU A 241     -13.738  -4.396  -0.645  1.00  0.98           O  
ATOM   3820  CG  LEU A 241     -12.644  -7.814  -1.390  1.00  0.98           C  
ATOM   3821  HG  LEU A 241     -12.122  -6.901  -1.675  1.00  0.98           H  
ATOM   3822  CD1 LEU A 241     -11.760  -8.620  -0.442  1.00  0.98           C  
ATOM   3823 HD11 LEU A 241     -11.450  -8.009   0.406  1.00  0.98           H  
ATOM   3824 HD12 LEU A 241     -10.864  -8.949  -0.968  1.00  0.98           H  
ATOM   3825 HD13 LEU A 241     -12.285  -9.503  -0.077  1.00  0.98           H  
ATOM   3826  CD2 LEU A 241     -12.867  -8.642  -2.650  1.00  0.98           C  
ATOM   3827 HD21 LEU A 241     -13.361  -9.579  -2.392  1.00  0.98           H  
ATOM   3828 HD22 LEU A 241     -11.902  -8.862  -3.106  1.00  0.98           H  
ATOM   3829 HD23 LEU A 241     -13.478  -8.077  -3.353  1.00  0.98           H  
ATOM   3830  N   ILE A 242     -12.032  -4.999   0.691  1.00  0.98           N  
ATOM   3831  H   ILE A 242     -11.681  -5.690   1.338  1.00  0.98           H  
ATOM   3832  CA  ILE A 242     -11.212  -3.803   0.465  1.00  0.98           C  
ATOM   3833  HA  ILE A 242     -11.589  -3.286  -0.417  1.00  0.98           H  
ATOM   3834  C   ILE A 242      -9.771  -4.215   0.154  1.00  0.98           C  
ATOM   3835  CB  ILE A 242     -11.353  -2.828   1.660  1.00  0.98           C  
ATOM   3836  HB  ILE A 242     -12.421  -2.643   1.781  1.00  0.98           H  
ATOM   3837  O   ILE A 242      -9.132  -4.905   0.947  1.00  0.98           O  
ATOM   3838  CG1 ILE A 242     -10.707  -1.467   1.330  1.00  0.98           C  
ATOM   3839 HG12 ILE A 242     -11.131  -1.106   0.393  1.00  0.98           H  
ATOM   3840 HG13 ILE A 242      -9.633  -1.585   1.189  1.00  0.98           H  
ATOM   3841  CG2 ILE A 242     -10.853  -3.410   2.999  1.00  0.98           C  
ATOM   3842 HG21 ILE A 242     -11.110  -2.749   3.826  1.00  0.98           H  
ATOM   3843 HG22 ILE A 242      -9.772  -3.556   2.985  1.00  0.98           H  
ATOM   3844 HG23 ILE A 242     -11.327  -4.372   3.193  1.00  0.98           H  
ATOM   3845  CD1 ILE A 242     -10.963  -0.396   2.400  1.00  0.98           C  
ATOM   3846 HD11 ILE A 242     -10.407  -0.622   3.310  1.00  0.98           H  
ATOM   3847 HD12 ILE A 242     -10.637   0.575   2.028  1.00  0.98           H  
ATOM   3848 HD13 ILE A 242     -12.028  -0.341   2.624  1.00  0.98           H  
ATOM   3849  N   THR A 243      -9.249  -3.813  -1.004  1.00  0.98           N  
ATOM   3850  H   THR A 243      -9.797  -3.244  -1.633  1.00  0.98           H  
ATOM   3851  CA  THR A 243      -7.873  -4.152  -1.413  1.00  0.98           C  
ATOM   3852  HA  THR A 243      -7.618  -5.128  -1.000  1.00  0.98           H  
ATOM   3853  C   THR A 243      -6.870  -3.131  -0.870  1.00  0.98           C  
ATOM   3854  CB  THR A 243      -7.734  -4.285  -2.939  1.00  0.98           C  
ATOM   3855  HB  THR A 243      -6.777  -4.759  -3.158  1.00  0.98           H  
ATOM   3856  O   THR A 243      -7.271  -1.989  -0.615  1.00  0.98           O  
ATOM   3857  CG2 THR A 243      -8.850  -5.121  -3.570  1.00  0.98           C  
ATOM   3858 HG21 THR A 243      -8.971  -6.052  -3.016  1.00  0.98           H  
ATOM   3859 HG22 THR A 243      -8.578  -5.359  -4.598  1.00  0.98           H  
ATOM   3860 HG23 THR A 243      -9.791  -4.571  -3.560  1.00  0.98           H  
ATOM   3861  OG1 THR A 243      -7.744  -3.026  -3.576  1.00  0.98           O  
ATOM   3862  HG1 THR A 243      -6.918  -2.591  -3.353  1.00  0.98           H  
ATOM   3863  N   PRO A 244      -5.572  -3.461  -0.737  1.00  0.98           N  
ATOM   3864  CA  PRO A 244      -4.534  -2.487  -0.431  1.00  0.98           C  
ATOM   3865  HA  PRO A 244      -4.631  -2.197   0.615  1.00  0.98           H  
ATOM   3866  C   PRO A 244      -4.645  -1.251  -1.325  1.00  0.98           C  
ATOM   3867  CB  PRO A 244      -3.212  -3.237  -0.615  1.00  0.98           C  
ATOM   3868  HB2 PRO A 244      -2.938  -3.279  -1.670  1.00  0.98           H  
ATOM   3869  HB3 PRO A 244      -2.409  -2.817  -0.010  1.00  0.98           H  
ATOM   3870  O   PRO A 244      -4.864  -1.347  -2.535  1.00  0.98           O  
ATOM   3871  CG  PRO A 244      -3.589  -4.644  -0.182  1.00  0.98           C  
ATOM   3872  HG2 PRO A 244      -3.665  -4.685   0.905  1.00  0.98           H  
ATOM   3873  HG3 PRO A 244      -2.892  -5.396  -0.552  1.00  0.98           H  
ATOM   3874  CD  PRO A 244      -4.968  -4.780  -0.820  1.00  0.98           C  
ATOM   3875  HD2 PRO A 244      -4.858  -5.068  -1.866  1.00  0.98           H  
ATOM   3876  HD3 PRO A 244      -5.554  -5.521  -0.276  1.00  0.98           H  
ATOM   3877  N   GLY A 245      -4.562  -0.080  -0.702  1.00  0.97           N  
ATOM   3878  H   GLY A 245      -4.455  -0.087   0.302  1.00  0.97           H  
ATOM   3879  CA  GLY A 245      -4.697   1.216  -1.356  1.00  0.97           C  
ATOM   3880  HA2 GLY A 245      -4.237   1.949  -0.692  1.00  0.97           H  
ATOM   3881  HA3 GLY A 245      -4.166   1.211  -2.308  1.00  0.97           H  
ATOM   3882  C   GLY A 245      -6.121   1.712  -1.587  1.00  0.97           C  
ATOM   3883  O   GLY A 245      -6.293   2.873  -1.948  1.00  0.97           O  
ATOM   3884  N   GLN A 246      -7.153   0.903  -1.354  1.00  0.98           N  
ATOM   3885  H   GLN A 246      -6.981  -0.039  -1.033  1.00  0.98           H  
ATOM   3886  CA  GLN A 246      -8.534   1.371  -1.450  1.00  0.98           C  
ATOM   3887  HA  GLN A 246      -8.594   2.143  -2.218  1.00  0.98           H  
ATOM   3888  C   GLN A 246      -9.017   2.014  -0.149  1.00  0.98           C  
ATOM   3889  CB  GLN A 246      -9.461   0.233  -1.886  1.00  0.98           C  
ATOM   3890  HB2 GLN A 246     -10.496   0.564  -1.794  1.00  0.98           H  
ATOM   3891  HB3 GLN A 246      -9.321  -0.631  -1.236  1.00  0.98           H  
ATOM   3892  O   GLN A 246      -8.586   1.669   0.957  1.00  0.98           O  
ATOM   3893  CG  GLN A 246      -9.205  -0.155  -3.347  1.00  0.98           C  
ATOM   3894  HG2 GLN A 246      -9.357   0.725  -3.972  1.00  0.98           H  
ATOM   3895  HG3 GLN A 246      -8.172  -0.482  -3.470  1.00  0.98           H  
ATOM   3896  CD  GLN A 246     -10.138  -1.257  -3.834  1.00  0.98           C  
ATOM   3897  NE2 GLN A 246     -10.312  -1.396  -5.131  1.00  0.98           N  
ATOM   3898 HE21 GLN A 246     -10.861  -2.195  -5.415  1.00  0.98           H  
ATOM   3899 HE22 GLN A 246      -9.832  -0.787  -5.778  1.00  0.98           H  
ATOM   3900  OE1 GLN A 246     -10.810  -1.943  -3.075  1.00  0.98           O  
ATOM   3901  N   THR A 247      -9.988   2.915  -0.290  1.00  0.99           N  
ATOM   3902  H   THR A 247     -10.263   3.192  -1.222  1.00  0.99           H  
ATOM   3903  CA  THR A 247     -10.813   3.388   0.824  1.00  0.99           C  
ATOM   3904  HA  THR A 247     -10.540   2.831   1.721  1.00  0.99           H  
ATOM   3905  C   THR A 247     -12.281   3.104   0.549  1.00  0.99           C  
ATOM   3906  CB  THR A 247     -10.600   4.870   1.141  1.00  0.99           C  
ATOM   3907  HB  THR A 247     -11.170   5.121   2.036  1.00  0.99           H  
ATOM   3908  O   THR A 247     -12.736   3.035  -0.595  1.00  0.99           O  
ATOM   3909  CG2 THR A 247      -9.130   5.209   1.380  1.00  0.99           C  
ATOM   3910 HG21 THR A 247      -8.592   5.201   0.432  1.00  0.99           H  
ATOM   3911 HG22 THR A 247      -8.684   4.464   2.039  1.00  0.99           H  
ATOM   3912 HG23 THR A 247      -9.051   6.191   1.845  1.00  0.99           H  
ATOM   3913  OG1 THR A 247     -11.062   5.649   0.069  1.00  0.99           O  
ATOM   3914  HG1 THR A 247     -11.053   6.572   0.332  1.00  0.99           H  
ATOM   3915  N   THR A 248     -13.063   2.900   1.602  1.00  0.99           N  
ATOM   3916  H   THR A 248     -12.650   2.929   2.523  1.00  0.99           H  
ATOM   3917  CA  THR A 248     -14.511   2.708   1.487  1.00  0.99           C  
ATOM   3918  HA  THR A 248     -14.886   3.266   0.629  1.00  0.99           H  
ATOM   3919  C   THR A 248     -15.183   3.256   2.730  1.00  0.99           C  
ATOM   3920  CB  THR A 248     -14.855   1.224   1.274  1.00  0.99           C  
ATOM   3921  HB  THR A 248     -14.445   0.631   2.092  1.00  0.99           H  
ATOM   3922  O   THR A 248     -14.813   2.893   3.846  1.00  0.99           O  
ATOM   3923  CG2 THR A 248     -16.356   0.966   1.160  1.00  0.99           C  
ATOM   3924 HG21 THR A 248     -16.861   1.234   2.088  1.00  0.99           H  
ATOM   3925 HG22 THR A 248     -16.525  -0.092   0.962  1.00  0.99           H  
ATOM   3926 HG23 THR A 248     -16.760   1.556   0.338  1.00  0.99           H  
ATOM   3927  OG1 THR A 248     -14.305   0.785   0.053  1.00  0.99           O  
ATOM   3928  HG1 THR A 248     -13.686   1.458  -0.242  1.00  0.99           H  
ATOM   3929  N   ASN A 249     -16.191   4.109   2.559  1.00  0.99           N  
ATOM   3930  H   ASN A 249     -16.496   4.320   1.620  1.00  0.99           H  
ATOM   3931  CA  ASN A 249     -17.004   4.544   3.686  1.00  0.99           C  
ATOM   3932  HA  ASN A 249     -16.475   4.286   4.604  1.00  0.99           H  
ATOM   3933  C   ASN A 249     -18.325   3.787   3.718  1.00  0.99           C  
ATOM   3934  CB  ASN A 249     -17.190   6.060   3.741  1.00  0.99           C  
ATOM   3935  HB2 ASN A 249     -17.795   6.277   4.622  1.00  0.99           H  
ATOM   3936  HB3 ASN A 249     -17.736   6.415   2.866  1.00  0.99           H  
ATOM   3937  O   ASN A 249     -19.037   3.683   2.712  1.00  0.99           O  
ATOM   3938  CG  ASN A 249     -15.904   6.836   3.918  1.00  0.99           C  
ATOM   3939  ND2 ASN A 249     -15.953   8.134   3.856  1.00  0.99           N  
ATOM   3940 HD21 ASN A 249     -15.028   8.533   3.778  1.00  0.99           H  
ATOM   3941 HD22 ASN A 249     -16.611   8.497   3.182  1.00  0.99           H  
ATOM   3942  OD1 ASN A 249     -14.834   6.333   4.207  1.00  0.99           O  
ATOM   3943  N   VAL A 250     -18.659   3.295   4.908  1.00  0.99           N  
ATOM   3944  H   VAL A 250     -18.033   3.451   5.684  1.00  0.99           H  
ATOM   3945  CA  VAL A 250     -19.884   2.541   5.159  1.00  0.99           C  
ATOM   3946  HA  VAL A 250     -20.508   2.607   4.268  1.00  0.99           H  
ATOM   3947  C   VAL A 250     -20.675   3.164   6.296  1.00  0.99           C  
ATOM   3948  CB  VAL A 250     -19.622   1.040   5.394  1.00  0.99           C  
ATOM   3949  HB  VAL A 250     -20.591   0.548   5.482  1.00  0.99           H  
ATOM   3950  O   VAL A 250     -20.115   3.589   7.305  1.00  0.99           O  
ATOM   3951  CG1 VAL A 250     -18.881   0.415   4.210  1.00  0.99           C  
ATOM   3952 HG11 VAL A 250     -19.363   0.702   3.276  1.00  0.99           H  
ATOM   3953 HG12 VAL A 250     -17.843   0.748   4.192  1.00  0.99           H  
ATOM   3954 HG13 VAL A 250     -18.902  -0.670   4.305  1.00  0.99           H  
ATOM   3955  CG2 VAL A 250     -18.809   0.727   6.653  1.00  0.99           C  
ATOM   3956 HG21 VAL A 250     -18.665  -0.350   6.739  1.00  0.99           H  
ATOM   3957 HG22 VAL A 250     -17.832   1.207   6.592  1.00  0.99           H  
ATOM   3958 HG23 VAL A 250     -19.342   1.071   7.539  1.00  0.99           H  
ATOM   3959  N   LEU A 251     -21.992   3.217   6.139  1.00  0.99           N  
ATOM   3960  H   LEU A 251     -22.377   2.852   5.279  1.00  0.99           H  
ATOM   3961  CA  LEU A 251     -22.914   3.516   7.224  1.00  0.99           C  
ATOM   3962  HA  LEU A 251     -22.399   4.116   7.974  1.00  0.99           H  
ATOM   3963  C   LEU A 251     -23.366   2.215   7.877  1.00  0.99           C  
ATOM   3964  CB  LEU A 251     -24.124   4.306   6.707  1.00  0.99           C  
ATOM   3965  HB2 LEU A 251     -24.853   4.400   7.512  1.00  0.99           H  
ATOM   3966  HB3 LEU A 251     -24.588   3.724   5.911  1.00  0.99           H  
ATOM   3967  O   LEU A 251     -23.642   1.237   7.184  1.00  0.99           O  
ATOM   3968  CG  LEU A 251     -23.804   5.708   6.168  1.00  0.99           C  
ATOM   3969  HG  LEU A 251     -22.989   5.656   5.445  1.00  0.99           H  
ATOM   3970  CD1 LEU A 251     -25.044   6.257   5.467  1.00  0.99           C  
ATOM   3971 HD11 LEU A 251     -24.803   7.216   5.007  1.00  0.99           H  
ATOM   3972 HD12 LEU A 251     -25.857   6.388   6.181  1.00  0.99           H  
ATOM   3973 HD13 LEU A 251     -25.364   5.566   4.687  1.00  0.99           H  
ATOM   3974  CD2 LEU A 251     -23.434   6.688   7.284  1.00  0.99           C  
ATOM   3975 HD21 LEU A 251     -24.252   6.765   8.000  1.00  0.99           H  
ATOM   3976 HD22 LEU A 251     -22.538   6.339   7.797  1.00  0.99           H  
ATOM   3977 HD23 LEU A 251     -23.243   7.672   6.857  1.00  0.99           H  
ATOM   3978  N   PHE A 252     -23.530   2.229   9.192  1.00  0.98           N  
ATOM   3979  H   PHE A 252     -23.235   3.040   9.716  1.00  0.98           H  
ATOM   3980  CA  PHE A 252     -24.330   1.220   9.879  1.00  0.98           C  
ATOM   3981  HA  PHE A 252     -25.041   0.795   9.171  1.00  0.98           H  
ATOM   3982  C   PHE A 252     -25.133   1.874  10.998  1.00  0.98           C  
ATOM   3983  CB  PHE A 252     -23.452   0.071  10.387  1.00  0.98           C  
ATOM   3984  HB2 PHE A 252     -22.709  -0.168   9.625  1.00  0.98           H  
ATOM   3985  HB3 PHE A 252     -24.080  -0.810  10.515  1.00  0.98           H  
ATOM   3986  O   PHE A 252     -24.725   2.895  11.559  1.00  0.98           O  
ATOM   3987  CG  PHE A 252     -22.748   0.353  11.695  1.00  0.98           C  
ATOM   3988  CD1 PHE A 252     -21.524   1.042  11.699  1.00  0.98           C  
ATOM   3989  HD1 PHE A 252     -21.079   1.359  10.767  1.00  0.98           H  
ATOM   3990  CD2 PHE A 252     -23.338  -0.045  12.909  1.00  0.98           C  
ATOM   3991  HD2 PHE A 252     -24.286  -0.562  12.907  1.00  0.98           H  
ATOM   3992  CE1 PHE A 252     -20.881   1.308  12.917  1.00  0.98           C  
ATOM   3993  HE1 PHE A 252     -19.939   1.835  12.925  1.00  0.98           H  
ATOM   3994  CE2 PHE A 252     -22.700   0.235  14.127  1.00  0.98           C  
ATOM   3995  HE2 PHE A 252     -23.158  -0.072  15.055  1.00  0.98           H  
ATOM   3996  CZ  PHE A 252     -21.462   0.900  14.126  1.00  0.98           C  
ATOM   3997  HZ  PHE A 252     -20.942   1.095  15.052  1.00  0.98           H  
ATOM   3998  N   THR A 253     -26.278   1.285  11.320  1.00  0.98           N  
ATOM   3999  H   THR A 253     -26.549   0.443  10.833  1.00  0.98           H  
ATOM   4000  CA  THR A 253     -27.124   1.725  12.429  1.00  0.98           C  
ATOM   4001  HA  THR A 253     -26.775   2.687  12.804  1.00  0.98           H  
ATOM   4002  C   THR A 253     -27.001   0.723  13.561  1.00  0.98           C  
ATOM   4003  CB  THR A 253     -28.574   1.921  11.972  1.00  0.98           C  
ATOM   4004  HB  THR A 253     -28.972   0.978  11.598  1.00  0.98           H  
ATOM   4005  O   THR A 253     -27.223  -0.469  13.363  1.00  0.98           O  
ATOM   4006  CG2 THR A 253     -29.479   2.452  13.081  1.00  0.98           C  
ATOM   4007 HG21 THR A 253     -29.605   1.690  13.850  1.00  0.98           H  
ATOM   4008 HG22 THR A 253     -30.462   2.683  12.670  1.00  0.98           H  
ATOM   4009 HG23 THR A 253     -29.053   3.350  13.528  1.00  0.98           H  
ATOM   4010  OG1 THR A 253     -28.604   2.881  10.937  1.00  0.98           O  
ATOM   4011  HG1 THR A 253     -28.468   3.744  11.336  1.00  0.98           H  
ATOM   4012  N   ALA A 254     -26.625   1.208  14.742  1.00  0.98           N  
ATOM   4013  H   ALA A 254     -26.479   2.202  14.842  1.00  0.98           H  
ATOM   4014  CA  ALA A 254     -26.602   0.398  15.948  1.00  0.98           C  
ATOM   4015  HA  ALA A 254     -25.990  -0.487  15.775  1.00  0.98           H  
ATOM   4016  C   ALA A 254     -28.033  -0.050  16.287  1.00  0.98           C  
ATOM   4017  CB  ALA A 254     -25.958   1.233  17.058  1.00  0.98           C  
ATOM   4018  HB1 ALA A 254     -26.586   2.096  17.278  1.00  0.98           H  
ATOM   4019  HB2 ALA A 254     -24.976   1.577  16.735  1.00  0.98           H  
ATOM   4020  HB3 ALA A 254     -25.836   0.633  17.960  1.00  0.98           H  
ATOM   4021  O   ALA A 254     -28.976   0.737  16.185  1.00  0.98           O  
ATOM   4022  N   MET A 255     -28.205  -1.301  16.703  1.00  0.97           N  
ATOM   4023  H   MET A 255     -27.387  -1.881  16.825  1.00  0.97           H  
ATOM   4024  CA  MET A 255     -29.499  -1.858  17.091  1.00  0.97           C  
ATOM   4025  HA  MET A 255     -30.158  -1.844  16.223  1.00  0.97           H  
ATOM   4026  C   MET A 255     -30.137  -1.016  18.196  1.00  0.97           C  
ATOM   4027  CB  MET A 255     -29.338  -3.307  17.571  1.00  0.97           C  
ATOM   4028  HB2 MET A 255     -28.597  -3.354  18.369  1.00  0.97           H  
ATOM   4029  HB3 MET A 255     -30.288  -3.662  17.971  1.00  0.97           H  
ATOM   4030  O   MET A 255     -29.477  -0.634  19.160  1.00  0.97           O  
ATOM   4031  CG  MET A 255     -28.931  -4.236  16.426  1.00  0.97           C  
ATOM   4032  HG2 MET A 255     -29.706  -4.197  15.660  1.00  0.97           H  
ATOM   4033  HG3 MET A 255     -27.997  -3.892  15.981  1.00  0.97           H  
ATOM   4034  SD  MET A 255     -28.734  -5.958  16.936  1.00  0.97           S  
ATOM   4035  CE  MET A 255     -27.047  -5.877  17.560  1.00  0.97           C  
ATOM   4036  HE1 MET A 255     -26.389  -5.493  16.781  1.00  0.97           H  
ATOM   4037  HE2 MET A 255     -26.750  -6.895  17.812  1.00  0.97           H  
ATOM   4038  HE3 MET A 255     -26.998  -5.241  18.444  1.00  0.97           H  
ATOM   4039  N   SER A 256     -31.431  -0.729  18.072  1.00  0.96           N  
ATOM   4040  H   SER A 256     -31.903  -0.940  17.205  1.00  0.96           H  
ATOM   4041  CA  SER A 256     -32.167   0.030  19.092  1.00  0.96           C  
ATOM   4042  HA  SER A 256     -31.629   0.952  19.311  1.00  0.96           H  
ATOM   4043  C   SER A 256     -32.312  -0.738  20.409  1.00  0.96           C  
ATOM   4044  CB  SER A 256     -33.555   0.406  18.568  1.00  0.96           C  
ATOM   4045  HB2 SER A 256     -34.064   1.022  19.310  1.00  0.96           H  
ATOM   4046  HB3 SER A 256     -34.138  -0.499  18.396  1.00  0.96           H  
ATOM   4047  O   SER A 256     -32.420  -0.119  21.461  1.00  0.96           O  
ATOM   4048  OG  SER A 256     -33.436   1.128  17.356  1.00  0.96           O  
ATOM   4049  HG  SER A 256     -34.315   1.355  17.044  1.00  0.96           H  
ATOM   4050  N   GLN A 257     -32.314  -2.073  20.346  1.00  0.93           N  
ATOM   4051  H   GLN A 257     -32.206  -2.499  19.437  1.00  0.93           H  
ATOM   4052  CA  GLN A 257     -32.406  -2.987  21.487  1.00  0.93           C  
ATOM   4053  HA  GLN A 257     -32.187  -2.461  22.416  1.00  0.93           H  
ATOM   4054  C   GLN A 257     -31.356  -4.097  21.305  1.00  0.93           C  
ATOM   4055  CB  GLN A 257     -33.835  -3.559  21.583  1.00  0.93           C  
ATOM   4056  HB2 GLN A 257     -34.085  -4.055  20.645  1.00  0.93           H  
ATOM   4057  HB3 GLN A 257     -33.862  -4.309  22.373  1.00  0.93           H  
ATOM   4058  O   GLN A 257     -31.684  -5.173  20.801  1.00  0.93           O  
ATOM   4059  CG  GLN A 257     -34.913  -2.502  21.871  1.00  0.93           C  
ATOM   4060  HG2 GLN A 257     -35.888  -2.990  21.867  1.00  0.93           H  
ATOM   4061  HG3 GLN A 257     -34.919  -1.754  21.078  1.00  0.93           H  
ATOM   4062  CD  GLN A 257     -34.746  -1.805  23.220  1.00  0.93           C  
ATOM   4063  NE2 GLN A 257     -35.324  -0.639  23.402  1.00  0.93           N  
ATOM   4064 HE21 GLN A 257     -35.175  -0.228  24.312  1.00  0.93           H  
ATOM   4065 HE22 GLN A 257     -35.858  -0.196  22.667  1.00  0.93           H  
ATOM   4066  OE1 GLN A 257     -34.119  -2.292  24.142  1.00  0.93           O  
ATOM   4067  N   PRO A 258     -30.070  -3.825  21.590  1.00  0.91           N  
ATOM   4068  CA  PRO A 258     -29.028  -4.833  21.444  1.00  0.91           C  
ATOM   4069  HA  PRO A 258     -29.051  -5.234  20.431  1.00  0.91           H  
ATOM   4070  C   PRO A 258     -29.230  -5.953  22.479  1.00  0.91           C  
ATOM   4071  CB  PRO A 258     -27.716  -4.084  21.672  1.00  0.91           C  
ATOM   4072  HB2 PRO A 258     -27.403  -3.633  20.730  1.00  0.91           H  
ATOM   4073  HB3 PRO A 258     -26.932  -4.727  22.072  1.00  0.91           H  
ATOM   4074  O   PRO A 258     -29.531  -5.657  23.637  1.00  0.91           O  
ATOM   4075  CG  PRO A 258     -28.126  -2.992  22.662  1.00  0.91           C  
ATOM   4076  HG2 PRO A 258     -28.176  -3.405  23.669  1.00  0.91           H  
ATOM   4077  HG3 PRO A 258     -27.455  -2.132  22.654  1.00  0.91           H  
ATOM   4078  CD  PRO A 258     -29.527  -2.613  22.190  1.00  0.91           C  
ATOM   4079  HD2 PRO A 258     -30.123  -2.280  23.040  1.00  0.91           H  
ATOM   4080  HD3 PRO A 258     -29.465  -1.826  21.438  1.00  0.91           H  
ATOM   4081  N   PRO A 259     -29.040  -7.234  22.121  1.00  0.91           N  
ATOM   4082  CA  PRO A 259     -28.951  -8.285  23.126  1.00  0.91           C  
ATOM   4083  HA  PRO A 259     -29.851  -8.287  23.740  1.00  0.91           H  
ATOM   4084  C   PRO A 259     -27.731  -8.060  24.032  1.00  0.91           C  
ATOM   4085  CB  PRO A 259     -28.867  -9.595  22.335  1.00  0.91           C  
ATOM   4086  HB2 PRO A 259     -28.285 -10.358  22.853  1.00  0.91           H  
ATOM   4087  HB3 PRO A 259     -29.874  -9.959  22.132  1.00  0.91           H  
ATOM   4088  O   PRO A 259     -26.769  -7.391  23.645  1.00  0.91           O  
ATOM   4089  CG  PRO A 259     -28.207  -9.169  21.026  1.00  0.91           C  
ATOM   4090  HG2 PRO A 259     -27.130  -9.127  21.187  1.00  0.91           H  
ATOM   4091  HG3 PRO A 259     -28.449  -9.848  20.208  1.00  0.91           H  
ATOM   4092  CD  PRO A 259     -28.784  -7.769  20.794  1.00  0.91           C  
ATOM   4093  HD2 PRO A 259     -28.090  -7.143  20.232  1.00  0.91           H  
ATOM   4094  HD3 PRO A 259     -29.728  -7.845  20.256  1.00  0.91           H  
ATOM   4095  N   ASN A 260     -27.747  -8.676  25.217  1.00  0.87           N  
ATOM   4096  H   ASN A 260     -28.587  -9.169  25.487  1.00  0.87           H  
ATOM   4097  CA  ASN A 260     -26.599  -8.731  26.126  1.00  0.87           C  
ATOM   4098  HA  ASN A 260     -26.189  -7.728  26.245  1.00  0.87           H  
ATOM   4099  C   ASN A 260     -25.494  -9.609  25.516  1.00  0.87           C  
ATOM   4100  CB  ASN A 260     -27.058  -9.243  27.505  1.00  0.87           C  
ATOM   4101  HB2 ASN A 260     -27.648 -10.152  27.384  1.00  0.87           H  
ATOM   4102  HB3 ASN A 260     -26.183  -9.493  28.105  1.00  0.87           H  
ATOM   4103  O   ASN A 260     -25.345 -10.776  25.864  1.00  0.87           O  
ATOM   4104  CG  ASN A 260     -27.848  -8.227  28.306  1.00  0.87           C  
ATOM   4105  ND2 ASN A 260     -28.546  -8.668  29.325  1.00  0.87           N  
ATOM   4106 HD21 ASN A 260     -28.542  -9.647  29.573  1.00  0.87           H  
ATOM   4107 HD22 ASN A 260     -29.054  -7.968  29.847  1.00  0.87           H  
ATOM   4108  OD1 ASN A 260     -27.837  -7.037  28.054  1.00  0.87           O  
ATOM   4109  N   ALA A 261     -24.757  -9.054  24.560  1.00  0.90           N  
ATOM   4110  H   ALA A 261     -24.999  -8.116  24.272  1.00  0.90           H  
ATOM   4111  CA  ALA A 261     -23.710  -9.717  23.803  1.00  0.90           C  
ATOM   4112  HA  ALA A 261     -23.296 -10.538  24.387  1.00  0.90           H  
ATOM   4113  C   ALA A 261     -22.585  -8.728  23.477  1.00  0.90           C  
ATOM   4114  CB  ALA A 261     -24.317 -10.307  22.527  1.00  0.90           C  
ATOM   4115  HB1 ALA A 261     -24.726  -9.508  21.908  1.00  0.90           H  
ATOM   4116  HB2 ALA A 261     -25.107 -11.012  22.784  1.00  0.90           H  
ATOM   4117  HB3 ALA A 261     -23.542 -10.831  21.968  1.00  0.90           H  
ATOM   4118  O   ALA A 261     -22.797  -7.518  23.393  1.00  0.90           O  
ATOM   4119  N   THR A 262     -21.385  -9.255  23.257  1.00  0.89           N  
ATOM   4120  H   THR A 262     -21.299 -10.260  23.297  1.00  0.89           H  
ATOM   4121  CA  THR A 262     -20.274  -8.493  22.676  1.00  0.89           C  
ATOM   4122  HA  THR A 262     -20.441  -7.426  22.819  1.00  0.89           H  
ATOM   4123  C   THR A 262     -20.215  -8.762  21.180  1.00  0.89           C  
ATOM   4124  CB  THR A 262     -18.969  -8.846  23.387  1.00  0.89           C  
ATOM   4125  HB  THR A 262     -18.804  -9.924  23.371  1.00  0.89           H  
ATOM   4126  O   THR A 262     -20.197  -9.916  20.759  1.00  0.89           O  
ATOM   4127  CG2 THR A 262     -17.759  -8.120  22.820  1.00  0.89           C  
ATOM   4128 HG21 THR A 262     -17.600  -8.389  21.775  1.00  0.89           H  
ATOM   4129 HG22 THR A 262     -17.929  -7.047  22.915  1.00  0.89           H  
ATOM   4130 HG23 THR A 262     -16.871  -8.395  23.389  1.00  0.89           H  
ATOM   4131  OG1 THR A 262     -19.119  -8.400  24.711  1.00  0.89           O  
ATOM   4132  HG1 THR A 262     -19.994  -8.678  24.991  1.00  0.89           H  
ATOM   4133  N   PHE A 263     -20.190  -7.710  20.366  1.00  0.96           N  
ATOM   4134  H   PHE A 263     -20.167  -6.779  20.757  1.00  0.96           H  
ATOM   4135  CA  PHE A 263     -20.179  -7.834  18.909  1.00  0.96           C  
ATOM   4136  HA  PHE A 263     -20.531  -8.823  18.616  1.00  0.96           H  
ATOM   4137  C   PHE A 263     -18.763  -7.662  18.393  1.00  0.96           C  
ATOM   4138  CB  PHE A 263     -21.121  -6.801  18.288  1.00  0.96           C  
ATOM   4139  HB2 PHE A 263     -21.062  -6.861  17.202  1.00  0.96           H  
ATOM   4140  HB3 PHE A 263     -20.796  -5.807  18.593  1.00  0.96           H  
ATOM   4141  O   PHE A 263     -18.142  -6.627  18.625  1.00  0.96           O  
ATOM   4142  CG  PHE A 263     -22.550  -6.990  18.725  1.00  0.96           C  
ATOM   4143  CD1 PHE A 263     -23.385  -7.878  18.026  1.00  0.96           C  
ATOM   4144  HD1 PHE A 263     -23.028  -8.386  17.143  1.00  0.96           H  
ATOM   4145  CD2 PHE A 263     -23.007  -6.345  19.888  1.00  0.96           C  
ATOM   4146  HD2 PHE A 263     -22.353  -5.685  20.440  1.00  0.96           H  
ATOM   4147  CE1 PHE A 263     -24.677  -8.135  18.504  1.00  0.96           C  
ATOM   4148  HE1 PHE A 263     -25.316  -8.837  17.989  1.00  0.96           H  
ATOM   4149  CE2 PHE A 263     -24.302  -6.593  20.361  1.00  0.96           C  
ATOM   4150  HE2 PHE A 263     -24.649  -6.130  21.273  1.00  0.96           H  
ATOM   4151  CZ  PHE A 263     -25.126  -7.488  19.667  1.00  0.96           C  
ATOM   4152  HZ  PHE A 263     -26.118  -7.685  20.046  1.00  0.96           H  
ATOM   4153  N   LEU A 264     -18.252  -8.654  17.675  1.00  0.97           N  
ATOM   4154  H   LEU A 264     -18.773  -9.510  17.550  1.00  0.97           H  
ATOM   4155  CA  LEU A 264     -16.953  -8.525  17.038  1.00  0.97           C  
ATOM   4156  HA  LEU A 264     -16.302  -7.950  17.698  1.00  0.97           H  
ATOM   4157  C   LEU A 264     -17.045  -7.746  15.731  1.00  0.97           C  
ATOM   4158  CB  LEU A 264     -16.297  -9.889  16.826  1.00  0.97           C  
ATOM   4159  HB2 LEU A 264     -15.355  -9.720  16.303  1.00  0.97           H  
ATOM   4160  HB3 LEU A 264     -16.935 -10.491  16.178  1.00  0.97           H  
ATOM   4161  O   LEU A 264     -17.983  -7.895  14.942  1.00  0.97           O  
ATOM   4162  CG  LEU A 264     -16.001 -10.675  18.112  1.00  0.97           C  
ATOM   4163  HG  LEU A 264     -16.937 -11.010  18.558  1.00  0.97           H  
ATOM   4164  CD1 LEU A 264     -15.181 -11.892  17.687  1.00  0.97           C  
ATOM   4165 HD11 LEU A 264     -14.207 -11.565  17.322  1.00  0.97           H  
ATOM   4166 HD12 LEU A 264     -15.020 -12.567  18.527  1.00  0.97           H  
ATOM   4167 HD13 LEU A 264     -15.702 -12.440  16.902  1.00  0.97           H  
ATOM   4168  CD2 LEU A 264     -15.217  -9.855  19.143  1.00  0.97           C  
ATOM   4169 HD21 LEU A 264     -14.865 -10.499  19.949  1.00  0.97           H  
ATOM   4170 HD22 LEU A 264     -14.354  -9.386  18.670  1.00  0.97           H  
ATOM   4171 HD23 LEU A 264     -15.857  -9.086  19.574  1.00  0.97           H  
ATOM   4172  N   ILE A 265     -16.006  -6.955  15.506  1.00  0.98           N  
ATOM   4173  H   ILE A 265     -15.293  -6.931  16.220  1.00  0.98           H  
ATOM   4174  CA  ILE A 265     -15.642  -6.385  14.217  1.00  0.98           C  
ATOM   4175  HA  ILE A 265     -16.476  -6.449  13.518  1.00  0.98           H  
ATOM   4176  C   ILE A 265     -14.484  -7.241  13.717  1.00  0.98           C  
ATOM   4177  CB  ILE A 265     -15.227  -4.910  14.391  1.00  0.98           C  
ATOM   4178  HB  ILE A 265     -14.350  -4.870  15.036  1.00  0.98           H  
ATOM   4179  O   ILE A 265     -13.473  -7.318  14.408  1.00  0.98           O  
ATOM   4180  CG1 ILE A 265     -16.346  -4.074  15.057  1.00  0.98           C  
ATOM   4181 HG12 ILE A 265     -16.637  -4.538  16.000  1.00  0.98           H  
ATOM   4182 HG13 ILE A 265     -17.223  -4.052  14.411  1.00  0.98           H  
ATOM   4183  CG2 ILE A 265     -14.842  -4.334  13.022  1.00  0.98           C  
ATOM   4184 HG21 ILE A 265     -14.031  -4.912  12.579  1.00  0.98           H  
ATOM   4185 HG22 ILE A 265     -15.700  -4.360  12.350  1.00  0.98           H  
ATOM   4186 HG23 ILE A 265     -14.484  -3.310  13.129  1.00  0.98           H  
ATOM   4187  CD1 ILE A 265     -15.930  -2.635  15.387  1.00  0.98           C  
ATOM   4188 HD11 ILE A 265     -16.731  -2.149  15.944  1.00  0.98           H  
ATOM   4189 HD12 ILE A 265     -15.028  -2.640  15.999  1.00  0.98           H  
ATOM   4190 HD13 ILE A 265     -15.756  -2.064  14.475  1.00  0.98           H  
ATOM   4191  N   LEU A 266     -14.614  -7.900  12.569  1.00  0.99           N  
ATOM   4192  H   LEU A 266     -15.424  -7.722  11.992  1.00  0.99           H  
ATOM   4193  CA  LEU A 266     -13.554  -8.763  12.041  1.00  0.99           C  
ATOM   4194  HA  LEU A 266     -12.727  -8.803  12.751  1.00  0.99           H  
ATOM   4195  C   LEU A 266     -12.976  -8.194  10.752  1.00  0.99           C  
ATOM   4196  CB  LEU A 266     -14.045 -10.207  11.845  1.00  0.99           C  
ATOM   4197  HB2 LEU A 266     -14.853 -10.207  11.114  1.00  0.99           H  
ATOM   4198  HB3 LEU A 266     -13.218 -10.781  11.427  1.00  0.99           H  
ATOM   4199  O   LEU A 266     -13.730  -7.700   9.912  1.00  0.99           O  
ATOM   4200  CG  LEU A 266     -14.518 -10.921  13.122  1.00  0.99           C  
ATOM   4201  HG  LEU A 266     -15.416 -10.428  13.493  1.00  0.99           H  
ATOM   4202  CD1 LEU A 266     -14.833 -12.386  12.806  1.00  0.99           C  
ATOM   4203 HD11 LEU A 266     -15.580 -12.460  12.016  1.00  0.99           H  
ATOM   4204 HD12 LEU A 266     -13.929 -12.893  12.471  1.00  0.99           H  
ATOM   4205 HD13 LEU A 266     -15.203 -12.886  13.701  1.00  0.99           H  
ATOM   4206  CD2 LEU A 266     -13.486 -10.917  14.246  1.00  0.99           C  
ATOM   4207 HD21 LEU A 266     -13.373  -9.908  14.642  1.00  0.99           H  
ATOM   4208 HD22 LEU A 266     -13.808 -11.571  15.056  1.00  0.99           H  
ATOM   4209 HD23 LEU A 266     -12.522 -11.263  13.872  1.00  0.99           H  
ATOM   4210  N   ALA A 267     -11.657  -8.315  10.605  1.00  0.98           N  
ATOM   4211  H   ALA A 267     -11.123  -8.697  11.373  1.00  0.98           H  
ATOM   4212  CA  ALA A 267     -10.950  -8.156   9.343  1.00  0.98           C  
ATOM   4213  HA  ALA A 267     -11.700  -8.070   8.558  1.00  0.98           H  
ATOM   4214  C   ALA A 267     -10.092  -9.400   9.083  1.00  0.98           C  
ATOM   4215  CB  ALA A 267     -10.133  -6.862   9.330  1.00  0.98           C  
ATOM   4216  HB1 ALA A 267     -10.785  -6.014   9.540  1.00  0.98           H  
ATOM   4217  HB2 ALA A 267      -9.686  -6.729   8.345  1.00  0.98           H  
ATOM   4218  HB3 ALA A 267      -9.336  -6.913  10.072  1.00  0.98           H  
ATOM   4219  O   ALA A 267      -9.227  -9.727   9.897  1.00  0.98           O  
ATOM   4220  N   GLY A 268     -10.360 -10.104   7.986  1.00  0.98           N  
ATOM   4221  H   GLY A 268     -11.017  -9.721   7.321  1.00  0.98           H  
ATOM   4222  CA  GLY A 268      -9.664 -11.337   7.608  1.00  0.98           C  
ATOM   4223  HA2 GLY A 268      -8.777 -11.470   8.229  1.00  0.98           H  
ATOM   4224  HA3 GLY A 268     -10.316 -12.197   7.761  1.00  0.98           H  
ATOM   4225  C   GLY A 268      -9.227 -11.309   6.144  1.00  0.98           C  
ATOM   4226  O   GLY A 268      -9.779 -10.525   5.372  1.00  0.98           O  
ATOM   4227  N   PRO A 269      -8.245 -12.126   5.750  1.00  0.98           N  
ATOM   4228  CA  PRO A 269      -7.629 -12.061   4.432  1.00  0.98           C  
ATOM   4229  HA  PRO A 269      -7.314 -11.040   4.216  1.00  0.98           H  
ATOM   4230  C   PRO A 269      -8.559 -12.536   3.317  1.00  0.98           C  
ATOM   4231  CB  PRO A 269      -6.385 -12.945   4.525  1.00  0.98           C  
ATOM   4232  HB2 PRO A 269      -6.118 -13.402   3.572  1.00  0.98           H  
ATOM   4233  HB3 PRO A 269      -5.551 -12.360   4.913  1.00  0.98           H  
ATOM   4234  O   PRO A 269      -9.348 -13.467   3.485  1.00  0.98           O  
ATOM   4235  CG  PRO A 269      -6.799 -13.985   5.561  1.00  0.98           C  
ATOM   4236  HG2 PRO A 269      -7.433 -14.743   5.102  1.00  0.98           H  
ATOM   4237  HG3 PRO A 269      -5.936 -14.444   6.043  1.00  0.98           H  
ATOM   4238  CD  PRO A 269      -7.607 -13.156   6.551  1.00  0.98           C  
ATOM   4239  HD2 PRO A 269      -8.332 -13.784   7.069  1.00  0.98           H  
ATOM   4240  HD3 PRO A 269      -6.929 -12.680   7.259  1.00  0.98           H  
ATOM   4241  N   PHE A 270      -8.390 -11.929   2.147  1.00  0.97           N  
ATOM   4242  H   PHE A 270      -7.770 -11.132   2.126  1.00  0.97           H  
ATOM   4243  CA  PHE A 270      -8.724 -12.508   0.857  1.00  0.97           C  
ATOM   4244  HA  PHE A 270      -9.234 -13.456   1.027  1.00  0.97           H  
ATOM   4245  C   PHE A 270      -7.421 -12.769   0.090  1.00  0.97           C  
ATOM   4246  CB  PHE A 270      -9.679 -11.592   0.082  1.00  0.97           C  
ATOM   4247  HB2 PHE A 270      -9.282 -10.578   0.088  1.00  0.97           H  
ATOM   4248  HB3 PHE A 270     -10.637 -11.563   0.603  1.00  0.97           H  
ATOM   4249  O   PHE A 270      -6.642 -11.847  -0.145  1.00  0.97           O  
ATOM   4250  CG  PHE A 270      -9.904 -12.030  -1.356  1.00  0.97           C  
ATOM   4251  CD1 PHE A 270      -9.092 -11.535  -2.395  1.00  0.97           C  
ATOM   4252  HD1 PHE A 270      -8.295 -10.839  -2.178  1.00  0.97           H  
ATOM   4253  CD2 PHE A 270     -10.856 -13.021  -1.648  1.00  0.97           C  
ATOM   4254  HD2 PHE A 270     -11.414 -13.480  -0.845  1.00  0.97           H  
ATOM   4255  CE1 PHE A 270      -9.231 -12.028  -3.702  1.00  0.97           C  
ATOM   4256  HE1 PHE A 270      -8.521 -11.735  -4.462  1.00  0.97           H  
ATOM   4257  CE2 PHE A 270     -11.032 -13.476  -2.964  1.00  0.97           C  
ATOM   4258  HE2 PHE A 270     -11.747 -14.261  -3.165  1.00  0.97           H  
ATOM   4259  CZ  PHE A 270     -10.222 -12.978  -3.994  1.00  0.97           C  
ATOM   4260  HZ  PHE A 270     -10.310 -13.384  -4.991  1.00  0.97           H  
ATOM   4261  N   ALA A 271      -7.191 -14.015  -0.315  1.00  0.95           N  
ATOM   4262  H   ALA A 271      -7.907 -14.708  -0.152  1.00  0.95           H  
ATOM   4263  CA  ALA A 271      -6.006 -14.443  -1.045  1.00  0.95           C  
ATOM   4264  HA  ALA A 271      -5.617 -13.603  -1.619  1.00  0.95           H  
ATOM   4265  C   ALA A 271      -6.359 -15.576  -2.020  1.00  0.95           C  
ATOM   4266  CB  ALA A 271      -4.929 -14.878  -0.042  1.00  0.95           C  
ATOM   4267  HB1 ALA A 271      -5.291 -15.709   0.563  1.00  0.95           H  
ATOM   4268  HB2 ALA A 271      -4.673 -14.046   0.614  1.00  0.95           H  
ATOM   4269  HB3 ALA A 271      -4.031 -15.193  -0.572  1.00  0.95           H  
ATOM   4270  O   ALA A 271      -7.070 -16.519  -1.674  1.00  0.95           O  
ATOM   4271  N   THR A 272      -5.849 -15.485  -3.249  1.00  0.92           N  
ATOM   4272  H   THR A 272      -5.339 -14.649  -3.499  1.00  0.92           H  
ATOM   4273  CA  THR A 272      -6.036 -16.503  -4.302  1.00  0.92           C  
ATOM   4274  HA  THR A 272      -6.661 -17.314  -3.926  1.00  0.92           H  
ATOM   4275  C   THR A 272      -4.733 -17.152  -4.756  1.00  0.92           C  
ATOM   4276  CB  THR A 272      -6.734 -15.904  -5.526  1.00  0.92           C  
ATOM   4277  HB  THR A 272      -6.782 -16.652  -6.317  1.00  0.92           H  
ATOM   4278  O   THR A 272      -4.778 -18.196  -5.403  1.00  0.92           O  
ATOM   4279  CG2 THR A 272      -8.153 -15.442  -5.214  1.00  0.92           C  
ATOM   4280 HG21 THR A 272      -8.752 -16.294  -4.892  1.00  0.92           H  
ATOM   4281 HG22 THR A 272      -8.135 -14.697  -4.419  1.00  0.92           H  
ATOM   4282 HG23 THR A 272      -8.590 -15.008  -6.113  1.00  0.92           H  
ATOM   4283  OG1 THR A 272      -6.025 -14.783  -6.000  1.00  0.92           O  
ATOM   4284  HG1 THR A 272      -5.749 -15.028  -6.886  1.00  0.92           H  
ATOM   4285  N   GLY A 273      -3.589 -16.549  -4.420  1.00  0.89           N  
ATOM   4286  H   GLY A 273      -3.627 -15.722  -3.841  1.00  0.89           H  
ATOM   4287  CA  GLY A 273      -2.272 -17.066  -4.770  1.00  0.89           C  
ATOM   4288  HA2 GLY A 273      -1.520 -16.288  -4.633  1.00  0.89           H  
ATOM   4289  HA3 GLY A 273      -2.274 -17.361  -5.819  1.00  0.89           H  
ATOM   4290  C   GLY A 273      -1.870 -18.291  -3.957  1.00  0.89           C  
ATOM   4291  O   GLY A 273      -2.395 -18.548  -2.876  1.00  0.89           O  
ATOM   4292  N   THR A 274      -0.897 -19.041  -4.474  1.00  0.88           N  
ATOM   4293  H   THR A 274      -0.563 -18.834  -5.405  1.00  0.88           H  
ATOM   4294  CA  THR A 274      -0.291 -20.190  -3.776  1.00  0.88           C  
ATOM   4295  HA  THR A 274      -1.064 -20.715  -3.216  1.00  0.88           H  
ATOM   4296  C   THR A 274       0.790 -19.786  -2.773  1.00  0.88           C  
ATOM   4297  CB  THR A 274       0.325 -21.168  -4.784  1.00  0.88           C  
ATOM   4298  HB  THR A 274       0.765 -22.009  -4.248  1.00  0.88           H  
ATOM   4299  O   THR A 274       1.334 -20.635  -2.071  1.00  0.88           O  
ATOM   4300  CG2 THR A 274      -0.711 -21.715  -5.765  1.00  0.88           C  
ATOM   4301 HG21 THR A 274      -0.242 -22.464  -6.402  1.00  0.88           H  
ATOM   4302 HG22 THR A 274      -1.532 -22.176  -5.215  1.00  0.88           H  
ATOM   4303 HG23 THR A 274      -1.101 -20.914  -6.394  1.00  0.88           H  
ATOM   4304  OG1 THR A 274       1.330 -20.525  -5.537  1.00  0.88           O  
ATOM   4305  HG1 THR A 274       2.118 -20.470  -4.992  1.00  0.88           H  
ATOM   4306  N   ALA A 275       1.156 -18.506  -2.761  1.00  0.88           N  
ATOM   4307  H   ALA A 275       0.632 -17.860  -3.334  1.00  0.88           H  
ATOM   4308  CA  ALA A 275       2.159 -17.947  -1.876  1.00  0.88           C  
ATOM   4309  HA  ALA A 275       3.068 -18.544  -1.953  1.00  0.88           H  
ATOM   4310  C   ALA A 275       1.679 -17.986  -0.415  1.00  0.88           C  
ATOM   4311  CB  ALA A 275       2.459 -16.534  -2.383  1.00  0.88           C  
ATOM   4312  HB1 ALA A 275       2.625 -16.546  -3.460  1.00  0.88           H  
ATOM   4313  HB2 ALA A 275       1.628 -15.867  -2.156  1.00  0.88           H  
ATOM   4314  HB3 ALA A 275       3.368 -16.156  -1.915  1.00  0.88           H  
ATOM   4315  O   ALA A 275       0.477 -17.935  -0.146  1.00  0.88           O  
ATOM   4316  N   ALA A 276       2.609 -18.074   0.538  1.00  0.92           N  
ATOM   4317  H   ALA A 276       3.584 -17.992   0.287  1.00  0.92           H  
ATOM   4318  CA  ALA A 276       2.236 -18.034   1.948  1.00  0.92           C  
ATOM   4319  HA  ALA A 276       1.481 -18.800   2.126  1.00  0.92           H  
ATOM   4320  C   ALA A 276       1.622 -16.666   2.280  1.00  0.92           C  
ATOM   4321  CB  ALA A 276       3.458 -18.352   2.816  1.00  0.92           C  
ATOM   4322  HB1 ALA A 276       3.846 -19.338   2.563  1.00  0.92           H  
ATOM   4323  HB2 ALA A 276       3.173 -18.338   3.869  1.00  0.92           H  
ATOM   4324  HB3 ALA A 276       4.234 -17.605   2.648  1.00  0.92           H  
ATOM   4325  O   ALA A 276       2.122 -15.634   1.829  1.00  0.92           O  
ATOM   4326  N   PHE A 277       0.558 -16.659   3.080  1.00  0.93           N  
ATOM   4327  H   PHE A 277       0.190 -17.534   3.422  1.00  0.93           H  
ATOM   4328  CA  PHE A 277      -0.102 -15.447   3.561  1.00  0.93           C  
ATOM   4329  HA  PHE A 277       0.597 -14.613   3.499  1.00  0.93           H  
ATOM   4330  C   PHE A 277      -0.486 -15.607   5.035  1.00  0.93           C  
ATOM   4331  CB  PHE A 277      -1.310 -15.106   2.672  1.00  0.93           C  
ATOM   4332  HB2 PHE A 277      -0.969 -15.011   1.641  1.00  0.93           H  
ATOM   4333  HB3 PHE A 277      -1.689 -14.128   2.969  1.00  0.93           H  
ATOM   4334  O   PHE A 277      -0.583 -16.726   5.547  1.00  0.93           O  
ATOM   4335  CG  PHE A 277      -2.455 -16.102   2.718  1.00  0.93           C  
ATOM   4336  CD1 PHE A 277      -2.456 -17.222   1.865  1.00  0.93           C  
ATOM   4337  HD1 PHE A 277      -1.645 -17.370   1.168  1.00  0.93           H  
ATOM   4338  CD2 PHE A 277      -3.533 -15.902   3.602  1.00  0.93           C  
ATOM   4339  HD2 PHE A 277      -3.550 -15.033   4.243  1.00  0.93           H  
ATOM   4340  CE1 PHE A 277      -3.518 -18.142   1.907  1.00  0.93           C  
ATOM   4341  HE1 PHE A 277      -3.513 -18.992   1.240  1.00  0.93           H  
ATOM   4342  CE2 PHE A 277      -4.595 -16.822   3.645  1.00  0.93           C  
ATOM   4343  HE2 PHE A 277      -5.420 -16.658   4.323  1.00  0.93           H  
ATOM   4344  CZ  PHE A 277      -4.586 -17.945   2.800  1.00  0.93           C  
ATOM   4345  HZ  PHE A 277      -5.406 -18.647   2.828  1.00  0.93           H  
ATOM   4346  N   ASP A 278      -0.697 -14.486   5.720  1.00  0.94           N  
ATOM   4347  H   ASP A 278      -0.663 -13.597   5.243  1.00  0.94           H  
ATOM   4348  CA  ASP A 278      -1.218 -14.488   7.083  1.00  0.94           C  
ATOM   4349  HA  ASP A 278      -0.670 -15.219   7.676  1.00  0.94           H  
ATOM   4350  C   ASP A 278      -2.701 -14.903   7.054  1.00  0.94           C  
ATOM   4351  CB  ASP A 278      -0.972 -13.106   7.718  1.00  0.94           C  
ATOM   4352  HB2 ASP A 278      -1.444 -12.334   7.110  1.00  0.94           H  
ATOM   4353  HB3 ASP A 278       0.101 -12.915   7.726  1.00  0.94           H  
ATOM   4354  O   ASP A 278      -3.557 -14.156   6.598  1.00  0.94           O  
ATOM   4355  CG  ASP A 278      -1.493 -13.002   9.153  1.00  0.94           C  
ATOM   4356  OD1 ASP A 278      -2.024 -14.021   9.660  1.00  0.94           O  
ATOM   4357  OD2 ASP A 278      -1.383 -11.911   9.758  1.00  0.94           O  
ATOM   4358  N   ASN A 279      -3.017 -16.121   7.505  1.00  0.95           N  
ATOM   4359  H   ASN A 279      -2.260 -16.709   7.823  1.00  0.95           H  
ATOM   4360  CA  ASN A 279      -4.392 -16.641   7.537  1.00  0.95           C  
ATOM   4361  HA  ASN A 279      -4.955 -16.118   6.763  1.00  0.95           H  
ATOM   4362  C   ASN A 279      -5.125 -16.340   8.861  1.00  0.95           C  
ATOM   4363  CB  ASN A 279      -4.397 -18.125   7.144  1.00  0.95           C  
ATOM   4364  HB2 ASN A 279      -3.751 -18.269   6.278  1.00  0.95           H  
ATOM   4365  HB3 ASN A 279      -4.006 -18.714   7.975  1.00  0.95           H  
ATOM   4366  O   ASN A 279      -6.107 -16.998   9.211  1.00  0.95           O  
ATOM   4367  CG  ASN A 279      -5.783 -18.634   6.768  1.00  0.95           C  
ATOM   4368  ND2 ASN A 279      -5.993 -19.927   6.846  1.00  0.95           N  
ATOM   4369 HD21 ASN A 279      -5.254 -20.540   7.159  1.00  0.95           H  
ATOM   4370 HD22 ASN A 279      -6.918 -20.235   6.582  1.00  0.95           H  
ATOM   4371  OD1 ASN A 279      -6.681 -17.918   6.355  1.00  0.95           O  
ATOM   4372  N   SER A 280      -4.618 -15.396   9.653  1.00  0.97           N  
ATOM   4373  H   SER A 280      -3.796 -14.894   9.350  1.00  0.97           H  
ATOM   4374  CA  SER A 280      -5.254 -14.975  10.899  1.00  0.97           C  
ATOM   4375  HA  SER A 280      -5.736 -15.843  11.349  1.00  0.97           H  
ATOM   4376  C   SER A 280      -6.354 -13.930  10.657  1.00  0.97           C  
ATOM   4377  CB  SER A 280      -4.189 -14.512  11.889  1.00  0.97           C  
ATOM   4378  HB2 SER A 280      -4.643 -14.357  12.867  1.00  0.97           H  
ATOM   4379  HB3 SER A 280      -3.409 -15.268  11.979  1.00  0.97           H  
ATOM   4380  O   SER A 280      -6.634 -13.511   9.537  1.00  0.97           O  
ATOM   4381  OG  SER A 280      -3.627 -13.309  11.449  1.00  0.97           O  
ATOM   4382  HG  SER A 280      -2.967 -13.512  10.782  1.00  0.97           H  
ATOM   4383  N   THR A 281      -7.067 -13.538  11.712  1.00  0.97           N  
ATOM   4384  H   THR A 281      -6.782 -13.853  12.628  1.00  0.97           H  
ATOM   4385  CA  THR A 281      -8.152 -12.550  11.636  1.00  0.97           C  
ATOM   4386  HA  THR A 281      -8.103 -12.008  10.691  1.00  0.97           H  
ATOM   4387  C   THR A 281      -7.991 -11.542  12.761  1.00  0.97           C  
ATOM   4388  CB  THR A 281      -9.520 -13.243  11.715  1.00  0.97           C  
ATOM   4389  HB  THR A 281      -9.563 -13.845  12.623  1.00  0.97           H  
ATOM   4390  O   THR A 281      -7.992 -11.914  13.935  1.00  0.97           O  
ATOM   4391  CG2 THR A 281     -10.708 -12.282  11.705  1.00  0.97           C  
ATOM   4392 HG21 THR A 281     -10.657 -11.612  12.563  1.00  0.97           H  
ATOM   4393 HG22 THR A 281     -10.702 -11.699  10.784  1.00  0.97           H  
ATOM   4394 HG23 THR A 281     -11.632 -12.858  11.755  1.00  0.97           H  
ATOM   4395  OG1 THR A 281      -9.702 -14.083  10.600  1.00  0.97           O  
ATOM   4396  HG1 THR A 281      -8.840 -14.231  10.204  1.00  0.97           H  
ATOM   4397  N   SER A 282      -7.922 -10.258  12.412  1.00  0.98           N  
ATOM   4398  H   SER A 282      -8.007 -10.024  11.433  1.00  0.98           H  
ATOM   4399  CA  SER A 282      -7.951  -9.178  13.395  1.00  0.98           C  
ATOM   4400  HA  SER A 282      -7.322  -9.465  14.237  1.00  0.98           H  
ATOM   4401  C   SER A 282      -9.369  -8.984  13.919  1.00  0.98           C  
ATOM   4402  CB  SER A 282      -7.382  -7.888  12.804  1.00  0.98           C  
ATOM   4403  HB2 SER A 282      -6.365  -8.071  12.458  1.00  0.98           H  
ATOM   4404  HB3 SER A 282      -7.994  -7.571  11.960  1.00  0.98           H  
ATOM   4405  O   SER A 282     -10.335  -8.973  13.151  1.00  0.98           O  
ATOM   4406  OG  SER A 282      -7.360  -6.870  13.784  1.00  0.98           O  
ATOM   4407  HG  SER A 282      -6.719  -7.130  14.450  1.00  0.98           H  
ATOM   4408  N   ALA A 283      -9.497  -8.824  15.238  1.00  0.98           N  
ATOM   4409  H   ALA A 283      -8.652  -8.805  15.791  1.00  0.98           H  
ATOM   4410  CA  ALA A 283     -10.780  -8.675  15.913  1.00  0.98           C  
ATOM   4411  HA  ALA A 283     -11.567  -8.595  15.162  1.00  0.98           H  
ATOM   4412  C   ALA A 283     -10.829  -7.407  16.770  1.00  0.98           C  
ATOM   4413  CB  ALA A 283     -11.076  -9.934  16.730  1.00  0.98           C  
ATOM   4414  HB1 ALA A 283     -12.055  -9.843  17.200  1.00  0.98           H  
ATOM   4415  HB2 ALA A 283     -10.318 -10.056  17.504  1.00  0.98           H  
ATOM   4416  HB3 ALA A 283     -11.074 -10.801  16.071  1.00  0.98           H  
ATOM   4417  O   ALA A 283     -10.151  -7.303  17.794  1.00  0.98           O  
ATOM   4418  N   GLY A 284     -11.678  -6.467  16.369  1.00  0.98           N  
ATOM   4419  H   GLY A 284     -12.204  -6.665  15.530  1.00  0.98           H  
ATOM   4420  CA  GLY A 284     -12.148  -5.365  17.198  1.00  0.98           C  
ATOM   4421  HA2 GLY A 284     -11.397  -5.116  17.948  1.00  0.98           H  
ATOM   4422  HA3 GLY A 284     -12.307  -4.486  16.574  1.00  0.98           H  
ATOM   4423  C   GLY A 284     -13.459  -5.707  17.908  1.00  0.98           C  
ATOM   4424  O   GLY A 284     -14.080  -6.743  17.666  1.00  0.98           O  
ATOM   4425  N   VAL A 285     -13.912  -4.800  18.768  1.00  0.97           N  
ATOM   4426  H   VAL A 285     -13.351  -3.973  18.915  1.00  0.97           H  
ATOM   4427  CA  VAL A 285     -15.143  -4.943  19.549  1.00  0.97           C  
ATOM   4428  HA  VAL A 285     -15.682  -5.831  19.219  1.00  0.97           H  
ATOM   4429  C   VAL A 285     -16.048  -3.740  19.328  1.00  0.97           C  
ATOM   4430  CB  VAL A 285     -14.828  -5.123  21.044  1.00  0.97           C  
ATOM   4431  HB  VAL A 285     -14.300  -4.244  21.415  1.00  0.97           H  
ATOM   4432  O   VAL A 285     -15.611  -2.597  19.434  1.00  0.97           O  
ATOM   4433  CG1 VAL A 285     -16.116  -5.303  21.842  1.00  0.97           C  
ATOM   4434 HG11 VAL A 285     -16.716  -4.393  21.814  1.00  0.97           H  
ATOM   4435 HG12 VAL A 285     -16.695  -6.106  21.385  1.00  0.97           H  
ATOM   4436 HG13 VAL A 285     -15.894  -5.536  22.883  1.00  0.97           H  
ATOM   4437  CG2 VAL A 285     -13.969  -6.364  21.300  1.00  0.97           C  
ATOM   4438 HG21 VAL A 285     -14.491  -7.258  20.961  1.00  0.97           H  
ATOM   4439 HG22 VAL A 285     -13.022  -6.289  20.765  1.00  0.97           H  
ATOM   4440 HG23 VAL A 285     -13.761  -6.445  22.367  1.00  0.97           H  
ATOM   4441  N   LEU A 286     -17.325  -3.992  19.065  1.00  0.96           N  
ATOM   4442  H   LEU A 286     -17.609  -4.959  18.990  1.00  0.96           H  
ATOM   4443  CA  LEU A 286     -18.388  -3.001  19.108  1.00  0.96           C  
ATOM   4444  HA  LEU A 286     -17.943  -2.007  19.057  1.00  0.96           H  
ATOM   4445  C   LEU A 286     -19.125  -3.118  20.448  1.00  0.96           C  
ATOM   4446  CB  LEU A 286     -19.259  -3.162  17.854  1.00  0.96           C  
ATOM   4447  HB2 LEU A 286     -18.607  -3.003  16.996  1.00  0.96           H  
ATOM   4448  HB3 LEU A 286     -19.624  -4.187  17.783  1.00  0.96           H  
ATOM   4449  O   LEU A 286     -19.675  -4.167  20.786  1.00  0.96           O  
ATOM   4450  CG  LEU A 286     -20.440  -2.180  17.754  1.00  0.96           C  
ATOM   4451  HG  LEU A 286     -20.132  -1.190  18.090  1.00  0.96           H  
ATOM   4452  CD1 LEU A 286     -20.877  -2.077  16.295  1.00  0.96           C  
ATOM   4453 HD11 LEU A 286     -21.678  -1.343  16.211  1.00  0.96           H  
ATOM   4454 HD12 LEU A 286     -21.249  -3.045  15.957  1.00  0.96           H  
ATOM   4455 HD13 LEU A 286     -20.043  -1.763  15.668  1.00  0.96           H  
ATOM   4456  CD2 LEU A 286     -21.668  -2.641  18.543  1.00  0.96           C  
ATOM   4457 HD21 LEU A 286     -22.545  -2.065  18.247  1.00  0.96           H  
ATOM   4458 HD22 LEU A 286     -21.868  -3.695  18.347  1.00  0.96           H  
ATOM   4459 HD23 LEU A 286     -21.517  -2.493  19.612  1.00  0.96           H  
ATOM   4460  N   GLU A 287     -19.130  -2.024  21.205  1.00  0.92           N  
ATOM   4461  H   GLU A 287     -18.703  -1.190  20.827  1.00  0.92           H  
ATOM   4462  CA  GLU A 287     -19.690  -1.935  22.554  1.00  0.92           C  
ATOM   4463  HA  GLU A 287     -20.029  -2.919  22.879  1.00  0.92           H  
ATOM   4464  C   GLU A 287     -20.877  -0.977  22.570  1.00  0.92           C  
ATOM   4465  CB  GLU A 287     -18.637  -1.440  23.558  1.00  0.92           C  
ATOM   4466  HB2 GLU A 287     -18.307  -0.447  23.254  1.00  0.92           H  
ATOM   4467  HB3 GLU A 287     -19.101  -1.367  24.542  1.00  0.92           H  
ATOM   4468  O   GLU A 287     -20.764   0.176  22.153  1.00  0.92           O  
ATOM   4469  CG  GLU A 287     -17.416  -2.360  23.656  1.00  0.92           C  
ATOM   4470  HG2 GLU A 287     -17.750  -3.363  23.923  1.00  0.92           H  
ATOM   4471  HG3 GLU A 287     -16.937  -2.398  22.678  1.00  0.92           H  
ATOM   4472  CD  GLU A 287     -16.361  -1.879  24.662  1.00  0.92           C  
ATOM   4473  OE1 GLU A 287     -15.484  -2.709  24.995  1.00  0.92           O  
ATOM   4474  OE2 GLU A 287     -16.354  -0.681  25.043  1.00  0.92           O  
ATOM   4475  N   TYR A 288     -22.011  -1.422  23.101  1.00  0.93           N  
ATOM   4476  H   TYR A 288     -22.050  -2.358  23.479  1.00  0.93           H  
ATOM   4477  CA  TYR A 288     -23.157  -0.547  23.314  1.00  0.93           C  
ATOM   4478  HA  TYR A 288     -23.198   0.176  22.499  1.00  0.93           H  
ATOM   4479  C   TYR A 288     -23.004   0.231  24.622  1.00  0.93           C  
ATOM   4480  CB  TYR A 288     -24.454  -1.353  23.253  1.00  0.93           C  
ATOM   4481  HB2 TYR A 288     -25.253  -0.762  23.699  1.00  0.93           H  
ATOM   4482  HB3 TYR A 288     -24.354  -2.263  23.843  1.00  0.93           H  
ATOM   4483  O   TYR A 288     -22.735  -0.341  25.678  1.00  0.93           O  
ATOM   4484  CG  TYR A 288     -24.852  -1.703  21.833  1.00  0.93           C  
ATOM   4485  CD1 TYR A 288     -25.781  -0.888  21.162  1.00  0.93           C  
ATOM   4486  HD1 TYR A 288     -26.179  -0.011  21.650  1.00  0.93           H  
ATOM   4487  CD2 TYR A 288     -24.300  -2.824  21.182  1.00  0.93           C  
ATOM   4488  HD2 TYR A 288     -23.581  -3.448  21.692  1.00  0.93           H  
ATOM   4489  CE1 TYR A 288     -26.214  -1.229  19.873  1.00  0.93           C  
ATOM   4490  HE1 TYR A 288     -26.973  -0.643  19.378  1.00  0.93           H  
ATOM   4491  CE2 TYR A 288     -24.679  -3.127  19.860  1.00  0.93           C  
ATOM   4492  HE2 TYR A 288     -24.250  -3.975  19.348  1.00  0.93           H  
ATOM   4493  OH  TYR A 288     -26.038  -2.598  17.947  1.00  0.93           O  
ATOM   4494  HH  TYR A 288     -25.450  -3.171  17.450  1.00  0.93           H  
ATOM   4495  CZ  TYR A 288     -25.643  -2.331  19.211  1.00  0.93           C  
ATOM   4496  N   VAL A 289     -23.203   1.546  24.552  1.00  0.89           N  
ATOM   4497  H   VAL A 289     -23.390   1.944  23.643  1.00  0.89           H  
ATOM   4498  CA  VAL A 289     -23.258   2.441  25.713  1.00  0.89           C  
ATOM   4499  HA  VAL A 289     -22.976   1.886  26.607  1.00  0.89           H  
ATOM   4500  C   VAL A 289     -24.698   2.901  25.928  1.00  0.89           C  
ATOM   4501  CB  VAL A 289     -22.271   3.623  25.592  1.00  0.89           C  
ATOM   4502  HB  VAL A 289     -22.590   4.404  26.282  1.00  0.89           H  
ATOM   4503  O   VAL A 289     -25.264   3.622  25.105  1.00  0.89           O  
ATOM   4504  CG1 VAL A 289     -20.862   3.187  26.015  1.00  0.89           C  
ATOM   4505 HG11 VAL A 289     -20.886   2.832  27.045  1.00  0.89           H  
ATOM   4506 HG12 VAL A 289     -20.179   4.035  25.953  1.00  0.89           H  
ATOM   4507 HG13 VAL A 289     -20.511   2.383  25.369  1.00  0.89           H  
ATOM   4508  CG2 VAL A 289     -22.167   4.235  24.187  1.00  0.89           C  
ATOM   4509 HG21 VAL A 289     -21.703   3.528  23.499  1.00  0.89           H  
ATOM   4510 HG22 VAL A 289     -21.562   5.141  24.224  1.00  0.89           H  
ATOM   4511 HG23 VAL A 289     -23.161   4.493  23.821  1.00  0.89           H  
ATOM   4512  N   ALA A 290     -25.294   2.483  27.045  1.00  0.80           N  
ATOM   4513  H   ALA A 290     -24.760   1.929  27.700  1.00  0.80           H  
ATOM   4514  CA  ALA A 290     -26.607   2.937  27.491  1.00  0.80           C  
ATOM   4515  HA  ALA A 290     -27.131   3.423  26.668  1.00  0.80           H  
ATOM   4516  C   ALA A 290     -26.413   3.964  28.615  1.00  0.80           C  
ATOM   4517  CB  ALA A 290     -27.442   1.725  27.923  1.00  0.80           C  
ATOM   4518  HB1 ALA A 290     -27.553   1.034  27.088  1.00  0.80           H  
ATOM   4519  HB2 ALA A 290     -28.430   2.053  28.247  1.00  0.80           H  
ATOM   4520  HB3 ALA A 290     -26.951   1.211  28.750  1.00  0.80           H  
ATOM   4521  O   ALA A 290     -25.686   3.707  29.566  1.00  0.80           O  
ATOM   4522  N   ASN A 291     -27.022   5.148  28.501  1.00  0.75           N  
ATOM   4523  H   ASN A 291     -27.671   5.282  27.739  1.00  0.75           H  
ATOM   4524  CA  ASN A 291     -26.952   6.212  29.520  1.00  0.75           C  
ATOM   4525  HA  ASN A 291     -27.368   7.112  29.066  1.00  0.75           H  
ATOM   4526  C   ASN A 291     -25.527   6.622  29.955  1.00  0.75           C  
ATOM   4527  CB  ASN A 291     -27.874   5.843  30.697  1.00  0.75           C  
ATOM   4528  HB2 ASN A 291     -27.821   6.621  31.459  1.00  0.75           H  
ATOM   4529  HB3 ASN A 291     -27.534   4.910  31.148  1.00  0.75           H  
ATOM   4530  O   ASN A 291     -25.319   7.083  31.073  1.00  0.75           O  
ATOM   4531  CG  ASN A 291     -29.327   5.713  30.288  1.00  0.75           C  
ATOM   4532  ND2 ASN A 291     -30.137   5.081  31.102  1.00  0.75           N  
ATOM   4533 HD21 ASN A 291     -31.105   5.019  30.821  1.00  0.75           H  
ATOM   4534 HD22 ASN A 291     -29.794   4.698  31.971  1.00  0.75           H  
ATOM   4535  OD1 ASN A 291     -29.754   6.176  29.242  1.00  0.75           O  
ATOM   4536  N   GLY A 292     -24.537   6.474  29.070  1.00  0.69           N  
ATOM   4537  H   GLY A 292     -24.757   6.029  28.190  1.00  0.69           H  
ATOM   4538  CA  GLY A 292     -23.146   6.851  29.337  1.00  0.69           C  
ATOM   4539  HA2 GLY A 292     -22.634   7.012  28.388  1.00  0.69           H  
ATOM   4540  HA3 GLY A 292     -23.131   7.788  29.894  1.00  0.69           H  
ATOM   4541  C   GLY A 292     -22.335   5.827  30.139  1.00  0.69           C  
ATOM   4542  O   GLY A 292     -21.125   6.008  30.267  1.00  0.69           O  
ATOM   4543  N   THR A 293     -22.941   4.737  30.619  1.00  0.69           N  
ATOM   4544  H   THR A 293     -23.935   4.608  30.497  1.00  0.69           H  
ATOM   4545  CA  THR A 293     -22.222   3.654  31.298  1.00  0.69           C  
ATOM   4546  HA  THR A 293     -21.263   4.046  31.637  1.00  0.69           H  
ATOM   4547  C   THR A 293     -21.960   2.489  30.333  1.00  0.69           C  
ATOM   4548  CB  THR A 293     -22.931   3.194  32.581  1.00  0.69           C  
ATOM   4549  HB  THR A 293     -22.489   2.257  32.918  1.00  0.69           H  
ATOM   4550  O   THR A 293     -22.883   1.994  29.679  1.00  0.69           O  
ATOM   4551  CG2 THR A 293     -22.780   4.239  33.688  1.00  0.69           C  
ATOM   4552 HG21 THR A 293     -23.265   3.883  34.597  1.00  0.69           H  
ATOM   4553 HG22 THR A 293     -21.724   4.407  33.898  1.00  0.69           H  
ATOM   4554 HG23 THR A 293     -23.241   5.178  33.381  1.00  0.69           H  
ATOM   4555  OG1 THR A 293     -24.311   3.017  32.383  1.00  0.69           O  
ATOM   4556  HG1 THR A 293     -24.672   2.582  33.158  1.00  0.69           H  
ATOM   4557  N   PRO A 294     -20.698   2.040  30.184  1.00  0.68           N  
ATOM   4558  CA  PRO A 294     -20.401   0.799  29.481  1.00  0.68           C  
ATOM   4559  HA  PRO A 294     -20.770   0.864  28.457  1.00  0.68           H  
ATOM   4560  C   PRO A 294     -21.067  -0.377  30.199  1.00  0.68           C  
ATOM   4561  CB  PRO A 294     -18.872   0.664  29.470  1.00  0.68           C  
ATOM   4562  HB2 PRO A 294     -18.542   0.007  30.275  1.00  0.68           H  
ATOM   4563  HB3 PRO A 294     -18.511   0.292  28.512  1.00  0.68           H  
ATOM   4564  O   PRO A 294     -20.934  -0.519  31.415  1.00  0.68           O  
ATOM   4565  CG  PRO A 294     -18.376   2.082  29.749  1.00  0.68           C  
ATOM   4566  HG2 PRO A 294     -17.407   2.082  30.248  1.00  0.68           H  
ATOM   4567  HG3 PRO A 294     -18.329   2.640  28.814  1.00  0.68           H  
ATOM   4568  CD  PRO A 294     -19.469   2.670  30.635  1.00  0.68           C  
ATOM   4569  HD2 PRO A 294     -19.288   2.406  31.677  1.00  0.68           H  
ATOM   4570  HD3 PRO A 294     -19.497   3.752  30.512  1.00  0.68           H  
ATOM   4571  N   VAL A 295     -21.765  -1.230  29.453  1.00  0.70           N  
ATOM   4572  H   VAL A 295     -21.855  -1.058  28.462  1.00  0.70           H  
ATOM   4573  CA  VAL A 295     -22.249  -2.512  29.981  1.00  0.70           C  
ATOM   4574  HA  VAL A 295     -22.763  -2.332  30.925  1.00  0.70           H  
ATOM   4575  C   VAL A 295     -21.028  -3.395  30.246  1.00  0.70           C  
ATOM   4576  CB  VAL A 295     -23.240  -3.173  29.004  1.00  0.70           C  
ATOM   4577  HB  VAL A 295     -22.730  -3.390  28.065  1.00  0.70           H  
ATOM   4578  O   VAL A 295     -20.143  -3.477  29.397  1.00  0.70           O  
ATOM   4579  CG1 VAL A 295     -23.802  -4.484  29.569  1.00  0.70           C  
ATOM   4580 HG11 VAL A 295     -24.306  -4.302  30.518  1.00  0.70           H  
ATOM   4581 HG12 VAL A 295     -24.516  -4.912  28.866  1.00  0.70           H  
ATOM   4582 HG13 VAL A 295     -23.002  -5.209  29.716  1.00  0.70           H  
ATOM   4583  CG2 VAL A 295     -24.423  -2.237  28.712  1.00  0.70           C  
ATOM   4584 HG21 VAL A 295     -24.080  -1.338  28.201  1.00  0.70           H  
ATOM   4585 HG22 VAL A 295     -24.918  -1.956  29.642  1.00  0.70           H  
ATOM   4586 HG23 VAL A 295     -25.140  -2.741  28.063  1.00  0.70           H  
ATOM   4587  N   ASN A 296     -20.941  -4.034  31.416  1.00  0.70           N  
ATOM   4588  H   ASN A 296     -21.687  -3.930  32.090  1.00  0.70           H  
ATOM   4589  CA  ASN A 296     -19.832  -4.941  31.719  1.00  0.70           C  
ATOM   4590  HA  ASN A 296     -18.898  -4.400  31.572  1.00  0.70           H  
ATOM   4591  C   ASN A 296     -19.855  -6.127  30.735  1.00  0.70           C  
ATOM   4592  CB  ASN A 296     -19.904  -5.378  33.195  1.00  0.70           C  
ATOM   4593  HB2 ASN A 296     -20.813  -5.958  33.358  1.00  0.70           H  
ATOM   4594  HB3 ASN A 296     -19.937  -4.492  33.828  1.00  0.70           H  
ATOM   4595  O   ASN A 296     -20.763  -6.954  30.775  1.00  0.70           O  
ATOM   4596  CG  ASN A 296     -18.713  -6.226  33.626  1.00  0.70           C  
ATOM   4597  ND2 ASN A 296     -18.626  -6.564  34.890  1.00  0.70           N  
ATOM   4598 HD21 ASN A 296     -19.338  -6.288  35.552  1.00  0.70           H  
ATOM   4599 HD22 ASN A 296     -17.863  -7.174  35.147  1.00  0.70           H  
ATOM   4600  OD1 ASN A 296     -17.844  -6.595  32.847  1.00  0.70           O  
ATOM   4601  N   THR A 297     -18.870  -6.186  29.836  1.00  0.69           N  
ATOM   4602  H   THR A 297     -18.192  -5.437  29.811  1.00  0.69           H  
ATOM   4603  CA  THR A 297     -18.806  -7.158  28.732  1.00  0.69           C  
ATOM   4604  HA  THR A 297     -19.822  -7.437  28.453  1.00  0.69           H  
ATOM   4605  C   THR A 297     -18.089  -8.458  29.086  1.00  0.69           C  
ATOM   4606  CB  THR A 297     -18.137  -6.540  27.492  1.00  0.69           C  
ATOM   4607  HB  THR A 297     -17.929  -7.323  26.762  1.00  0.69           H  
ATOM   4608  O   THR A 297     -18.136  -9.399  28.300  1.00  0.69           O  
ATOM   4609  CG2 THR A 297     -19.002  -5.475  26.821  1.00  0.69           C  
ATOM   4610 HG21 THR A 297     -19.071  -4.587  27.449  1.00  0.69           H  
ATOM   4611 HG22 THR A 297     -20.002  -5.869  26.640  1.00  0.69           H  
ATOM   4612 HG23 THR A 297     -18.560  -5.201  25.863  1.00  0.69           H  
ATOM   4613  OG1 THR A 297     -16.927  -5.906  27.846  1.00  0.69           O  
ATOM   4614  HG1 THR A 297     -16.700  -5.326  27.116  1.00  0.69           H  
ATOM   4615  N   SER A 298     -17.443  -8.542  30.254  1.00  0.69           N  
ATOM   4616  H   SER A 298     -17.509  -7.756  30.885  1.00  0.69           H  
ATOM   4617  CA  SER A 298     -16.491  -9.619  30.583  1.00  0.69           C  
ATOM   4618  HA  SER A 298     -15.728  -9.630  29.805  1.00  0.69           H  
ATOM   4619  C   SER A 298     -17.074 -11.043  30.599  1.00  0.69           C  
ATOM   4620  CB  SER A 298     -15.775  -9.310  31.905  1.00  0.69           C  
ATOM   4621  HB2 SER A 298     -15.135 -10.151  32.173  1.00  0.69           H  
ATOM   4622  HB3 SER A 298     -15.146  -8.430  31.772  1.00  0.69           H  
ATOM   4623  O   SER A 298     -16.309 -11.998  30.513  1.00  0.69           O  
ATOM   4624  OG  SER A 298     -16.688  -9.060  32.960  1.00  0.69           O  
ATOM   4625  HG  SER A 298     -17.039  -8.171  32.872  1.00  0.69           H  
ATOM   4626  N   SER A 299     -18.400 -11.202  30.646  1.00  0.78           N  
ATOM   4627  H   SER A 299     -18.971 -10.377  30.760  1.00  0.78           H  
ATOM   4628  CA  SER A 299     -19.090 -12.502  30.652  1.00  0.78           C  
ATOM   4629  HA  SER A 299     -18.362 -13.298  30.498  1.00  0.78           H  
ATOM   4630  C   SER A 299     -20.140 -12.667  29.548  1.00  0.78           C  
ATOM   4631  CB  SER A 299     -19.725 -12.722  32.026  1.00  0.78           C  
ATOM   4632  HB2 SER A 299     -18.944 -12.713  32.786  1.00  0.78           H  
ATOM   4633  HB3 SER A 299     -20.221 -13.692  32.049  1.00  0.78           H  
ATOM   4634  O   SER A 299     -20.902 -13.635  29.559  1.00  0.78           O  
ATOM   4635  OG  SER A 299     -20.665 -11.697  32.306  1.00  0.78           O  
ATOM   4636  HG  SER A 299     -21.162 -11.953  33.087  1.00  0.78           H  
ATOM   4637  N   LEU A 300     -20.221 -11.729  28.600  1.00  0.85           N  
ATOM   4638  H   LEU A 300     -19.502 -11.021  28.551  1.00  0.85           H  
ATOM   4639  CA  LEU A 300     -21.265 -11.758  27.578  1.00  0.85           C  
ATOM   4640  HA  LEU A 300     -22.172 -12.130  28.054  1.00  0.85           H  
ATOM   4641  C   LEU A 300     -20.917 -12.727  26.436  1.00  0.85           C  
ATOM   4642  CB  LEU A 300     -21.543 -10.339  27.057  1.00  0.85           C  
ATOM   4643  HB2 LEU A 300     -20.622  -9.941  26.630  1.00  0.85           H  
ATOM   4644  HB3 LEU A 300     -22.282 -10.413  26.259  1.00  0.85           H  
ATOM   4645  O   LEU A 300     -19.750 -12.823  26.049  1.00  0.85           O  
ATOM   4646  CG  LEU A 300     -22.074  -9.354  28.112  1.00  0.85           C  
ATOM   4647  HG  LEU A 300     -21.307  -9.183  28.867  1.00  0.85           H  
ATOM   4648  CD1 LEU A 300     -22.391  -8.021  27.433  1.00  0.85           C  
ATOM   4649 HD11 LEU A 300     -22.636  -7.279  28.193  1.00  0.85           H  
ATOM   4650 HD12 LEU A 300     -21.525  -7.673  26.869  1.00  0.85           H  
ATOM   4651 HD13 LEU A 300     -23.237  -8.132  26.755  1.00  0.85           H  
ATOM   4652  CD2 LEU A 300     -23.343  -9.857  28.800  1.00  0.85           C  
ATOM   4653 HD21 LEU A 300     -24.050 -10.225  28.057  1.00  0.85           H  
ATOM   4654 HD22 LEU A 300     -23.088 -10.668  29.483  1.00  0.85           H  
ATOM   4655 HD23 LEU A 300     -23.793  -9.054  29.384  1.00  0.85           H  
ATOM   4656  N   PRO A 301     -21.915 -13.402  25.831  1.00  0.91           N  
ATOM   4657  CA  PRO A 301     -21.698 -14.178  24.617  1.00  0.91           C  
ATOM   4658  HA  PRO A 301     -21.005 -14.991  24.829  1.00  0.91           H  
ATOM   4659  C   PRO A 301     -21.114 -13.293  23.511  1.00  0.91           C  
ATOM   4660  CB  PRO A 301     -23.063 -14.762  24.238  1.00  0.91           C  
ATOM   4661  HB2 PRO A 301     -23.172 -15.748  24.689  1.00  0.91           H  
ATOM   4662  HB3 PRO A 301     -23.204 -14.821  23.159  1.00  0.91           H  
ATOM   4663  O   PRO A 301     -21.549 -12.159  23.289  1.00  0.91           O  
ATOM   4664  CG  PRO A 301     -24.056 -13.797  24.887  1.00  0.91           C  
ATOM   4665  HG2 PRO A 301     -25.010 -14.278  25.104  1.00  0.91           H  
ATOM   4666  HG3 PRO A 301     -24.199 -12.928  24.245  1.00  0.91           H  
ATOM   4667  CD  PRO A 301     -23.330 -13.380  26.164  1.00  0.91           C  
ATOM   4668  HD2 PRO A 301     -23.524 -14.104  26.955  1.00  0.91           H  
ATOM   4669  HD3 PRO A 301     -23.659 -12.389  26.478  1.00  0.91           H  
ATOM   4670  N   MET A 302     -20.118 -13.829  22.811  1.00  0.92           N  
ATOM   4671  H   MET A 302     -19.807 -14.758  23.054  1.00  0.92           H  
ATOM   4672  CA  MET A 302     -19.412 -13.136  21.741  1.00  0.92           C  
ATOM   4673  HA  MET A 302     -19.510 -12.061  21.892  1.00  0.92           H  
ATOM   4674  C   MET A 302     -20.022 -13.500  20.386  1.00  0.92           C  
ATOM   4675  CB  MET A 302     -17.925 -13.479  21.847  1.00  0.92           C  
ATOM   4676  HB2 MET A 302     -17.774 -14.535  21.621  1.00  0.92           H  
ATOM   4677  HB3 MET A 302     -17.604 -13.300  22.873  1.00  0.92           H  
ATOM   4678  O   MET A 302     -19.994 -14.655  19.964  1.00  0.92           O  
ATOM   4679  CG  MET A 302     -17.057 -12.638  20.914  1.00  0.92           C  
ATOM   4680  HG2 MET A 302     -17.218 -11.579  21.118  1.00  0.92           H  
ATOM   4681  HG3 MET A 302     -17.353 -12.846  19.886  1.00  0.92           H  
ATOM   4682  SD  MET A 302     -15.292 -13.017  21.085  1.00  0.92           S  
ATOM   4683  CE  MET A 302     -14.915 -12.280  22.695  1.00  0.92           C  
ATOM   4684  HE1 MET A 302     -15.468 -12.795  23.482  1.00  0.92           H  
ATOM   4685  HE2 MET A 302     -15.184 -11.224  22.690  1.00  0.92           H  
ATOM   4686  HE3 MET A 302     -13.848 -12.378  22.894  1.00  0.92           H  
ATOM   4687  N   MET A 303     -20.567 -12.504  19.696  1.00  0.96           N  
ATOM   4688  H   MET A 303     -20.526 -11.577  20.094  1.00  0.96           H  
ATOM   4689  CA  MET A 303     -21.133 -12.648  18.358  1.00  0.96           C  
ATOM   4690  HA  MET A 303     -21.454 -13.679  18.208  1.00  0.96           H  
ATOM   4691  C   MET A 303     -20.064 -12.314  17.319  1.00  0.96           C  
ATOM   4692  CB  MET A 303     -22.360 -11.737  18.205  1.00  0.96           C  
ATOM   4693  HB2 MET A 303     -22.061 -10.703  18.381  1.00  0.96           H  
ATOM   4694  HB3 MET A 303     -22.742 -11.817  17.187  1.00  0.96           H  
ATOM   4695  O   MET A 303     -19.427 -11.263  17.408  1.00  0.96           O  
ATOM   4696  CG  MET A 303     -23.495 -12.088  19.170  1.00  0.96           C  
ATOM   4697  HG2 MET A 303     -24.258 -11.314  19.085  1.00  0.96           H  
ATOM   4698  HG3 MET A 303     -23.117 -12.078  20.192  1.00  0.96           H  
ATOM   4699  SD  MET A 303     -24.277 -13.692  18.857  1.00  0.96           S  
ATOM   4700  CE  MET A 303     -25.696 -13.559  19.975  1.00  0.96           C  
ATOM   4701  HE1 MET A 303     -26.312 -12.706  19.690  1.00  0.96           H  
ATOM   4702  HE2 MET A 303     -26.290 -14.471  19.916  1.00  0.96           H  
ATOM   4703  HE3 MET A 303     -25.343 -13.428  20.998  1.00  0.96           H  
ATOM   4704  N   LYS A 304     -19.893 -13.171  16.308  1.00  0.97           N  
ATOM   4705  H   LYS A 304     -20.481 -13.992  16.275  1.00  0.97           H  
ATOM   4706  CA  LYS A 304     -18.945 -12.965  15.202  1.00  0.97           C  
ATOM   4707  HA  LYS A 304     -18.423 -12.024  15.380  1.00  0.97           H  
ATOM   4708  C   LYS A 304     -19.669 -12.837  13.855  1.00  0.97           C  
ATOM   4709  CB  LYS A 304     -17.866 -14.064  15.195  1.00  0.97           C  
ATOM   4710  HB2 LYS A 304     -17.362 -14.063  16.161  1.00  0.97           H  
ATOM   4711  HB3 LYS A 304     -17.132 -13.809  14.431  1.00  0.97           H  
ATOM   4712  O   LYS A 304     -20.622 -13.581  13.623  1.00  0.97           O  
ATOM   4713  CG  LYS A 304     -18.386 -15.484  14.907  1.00  0.97           C  
ATOM   4714  HG2 LYS A 304     -19.098 -15.778  15.679  1.00  0.97           H  
ATOM   4715  HG3 LYS A 304     -18.885 -15.501  13.938  1.00  0.97           H  
ATOM   4716  CD  LYS A 304     -17.228 -16.490  14.872  1.00  0.97           C  
ATOM   4717  HD2 LYS A 304     -16.506 -16.169  14.122  1.00  0.97           H  
ATOM   4718  HD3 LYS A 304     -16.742 -16.515  15.848  1.00  0.97           H  
ATOM   4719  CE  LYS A 304     -17.748 -17.888  14.513  1.00  0.97           C  
ATOM   4720  HE2 LYS A 304     -18.448 -18.209  15.285  1.00  0.97           H  
ATOM   4721  HE3 LYS A 304     -18.296 -17.822  13.573  1.00  0.97           H  
ATOM   4722  NZ  LYS A 304     -16.639 -18.869  14.384  1.00  0.97           N  
ATOM   4723  HZ1 LYS A 304     -15.997 -18.584  13.658  1.00  0.97           H  
ATOM   4724  HZ2 LYS A 304     -16.996 -19.782  14.141  1.00  0.97           H  
ATOM   4725  HZ3 LYS A 304     -16.125 -18.948  15.249  1.00  0.97           H  
ATOM   4726  N   PRO A 305     -19.244 -11.935  12.951  1.00  0.98           N  
ATOM   4727  CA  PRO A 305     -19.678 -11.996  11.563  1.00  0.98           C  
ATOM   4728  HA  PRO A 305     -20.766 -12.026  11.505  1.00  0.98           H  
ATOM   4729  C   PRO A 305     -19.099 -13.255  10.900  1.00  0.98           C  
ATOM   4730  CB  PRO A 305     -19.168 -10.704  10.920  1.00  0.98           C  
ATOM   4731  HB2 PRO A 305     -19.880  -9.899  11.098  1.00  0.98           H  
ATOM   4732  HB3 PRO A 305     -18.983 -10.818   9.851  1.00  0.98           H  
ATOM   4733  O   PRO A 305     -18.010 -13.711  11.250  1.00  0.98           O  
ATOM   4734  CG  PRO A 305     -17.878 -10.432  11.691  1.00  0.98           C  
ATOM   4735  HG2 PRO A 305     -17.630  -9.371  11.713  1.00  0.98           H  
ATOM   4736  HG3 PRO A 305     -17.069 -11.003  11.234  1.00  0.98           H  
ATOM   4737  CD  PRO A 305     -18.171 -10.960  13.096  1.00  0.98           C  
ATOM   4738  HD2 PRO A 305     -18.488 -10.131  13.728  1.00  0.98           H  
ATOM   4739  HD3 PRO A 305     -17.286 -11.434  13.520  1.00  0.98           H  
ATOM   4740  N   THR A 306     -19.823 -13.816   9.933  1.00  0.98           N  
ATOM   4741  H   THR A 306     -20.682 -13.370   9.644  1.00  0.98           H  
ATOM   4742  CA  THR A 306     -19.307 -14.911   9.100  1.00  0.98           C  
ATOM   4743  HA  THR A 306     -18.583 -15.502   9.662  1.00  0.98           H  
ATOM   4744  C   THR A 306     -18.595 -14.297   7.902  1.00  0.98           C  
ATOM   4745  CB  THR A 306     -20.432 -15.864   8.671  1.00  0.98           C  
ATOM   4746  HB  THR A 306     -21.171 -15.323   8.081  1.00  0.98           H  
ATOM   4747  O   THR A 306     -19.255 -13.792   6.994  1.00  0.98           O  
ATOM   4748  CG2 THR A 306     -19.917 -17.060   7.874  1.00  0.98           C  
ATOM   4749 HG21 THR A 306     -20.746 -17.732   7.651  1.00  0.98           H  
ATOM   4750 HG22 THR A 306     -19.480 -16.726   6.933  1.00  0.98           H  
ATOM   4751 HG23 THR A 306     -19.163 -17.599   8.448  1.00  0.98           H  
ATOM   4752  OG1 THR A 306     -21.052 -16.380   9.830  1.00  0.98           O  
ATOM   4753  HG1 THR A 306     -21.369 -15.642  10.356  1.00  0.98           H  
ATOM   4754  N   LEU A 307     -17.260 -14.277   7.933  1.00  0.98           N  
ATOM   4755  H   LEU A 307     -16.779 -14.719   8.704  1.00  0.98           H  
ATOM   4756  CA  LEU A 307     -16.459 -13.869   6.779  1.00  0.98           C  
ATOM   4757  HA  LEU A 307     -16.908 -12.966   6.366  1.00  0.98           H  
ATOM   4758  C   LEU A 307     -16.494 -14.978   5.705  1.00  0.98           C  
ATOM   4759  CB  LEU A 307     -15.009 -13.537   7.190  1.00  0.98           C  
ATOM   4760  HB2 LEU A 307     -14.530 -14.451   7.541  1.00  0.98           H  
ATOM   4761  HB3 LEU A 307     -14.477 -13.223   6.293  1.00  0.98           H  
ATOM   4762  O   LEU A 307     -16.598 -16.153   6.070  1.00  0.98           O  
ATOM   4763  CG  LEU A 307     -14.829 -12.448   8.268  1.00  0.98           C  
ATOM   4764  HG  LEU A 307     -15.187 -12.828   9.225  1.00  0.98           H  
ATOM   4765  CD1 LEU A 307     -13.348 -12.104   8.414  1.00  0.98           C  
ATOM   4766 HD11 LEU A 307     -12.955 -11.729   7.469  1.00  0.98           H  
ATOM   4767 HD12 LEU A 307     -13.204 -11.341   9.179  1.00  0.98           H  
ATOM   4768 HD13 LEU A 307     -12.787 -12.995   8.697  1.00  0.98           H  
ATOM   4769  CD2 LEU A 307     -15.585 -11.158   7.953  1.00  0.98           C  
ATOM   4770 HD21 LEU A 307     -15.291 -10.371   8.647  1.00  0.98           H  
ATOM   4771 HD22 LEU A 307     -15.362 -10.836   6.936  1.00  0.98           H  
ATOM   4772 HD23 LEU A 307     -16.652 -11.344   8.072  1.00  0.98           H  
ATOM   4773  N   PRO A 308     -16.412 -14.636   4.406  1.00  0.98           N  
ATOM   4774  CA  PRO A 308     -16.228 -15.614   3.337  1.00  0.98           C  
ATOM   4775  HA  PRO A 308     -17.083 -16.290   3.324  1.00  0.98           H  
ATOM   4776  C   PRO A 308     -14.940 -16.428   3.512  1.00  0.98           C  
ATOM   4777  CB  PRO A 308     -16.199 -14.808   2.032  1.00  0.98           C  
ATOM   4778  HB2 PRO A 308     -15.169 -14.594   1.747  1.00  0.98           H  
ATOM   4779  HB3 PRO A 308     -16.712 -15.333   1.226  1.00  0.98           H  
ATOM   4780  O   PRO A 308     -14.054 -16.060   4.288  1.00  0.98           O  
ATOM   4781  CG  PRO A 308     -16.907 -13.504   2.387  1.00  0.98           C  
ATOM   4782  HG2 PRO A 308     -17.986 -13.641   2.314  1.00  0.98           H  
ATOM   4783  HG3 PRO A 308     -16.579 -12.678   1.757  1.00  0.98           H  
ATOM   4784  CD  PRO A 308     -16.510 -13.302   3.845  1.00  0.98           C  
ATOM   4785  HD2 PRO A 308     -17.278 -12.716   4.351  1.00  0.98           H  
ATOM   4786  HD3 PRO A 308     -15.539 -12.809   3.904  1.00  0.98           H  
ATOM   4787  N   ALA A 309     -14.815 -17.520   2.756  1.00  0.98           N  
ATOM   4788  H   ALA A 309     -15.532 -17.728   2.075  1.00  0.98           H  
ATOM   4789  CA  ALA A 309     -13.540 -18.221   2.653  1.00  0.98           C  
ATOM   4790  HA  ALA A 309     -13.249 -18.527   3.657  1.00  0.98           H  
ATOM   4791  C   ALA A 309     -12.468 -17.278   2.064  1.00  0.98           C  
ATOM   4792  CB  ALA A 309     -13.718 -19.479   1.795  1.00  0.98           C  
ATOM   4793  HB1 ALA A 309     -12.775 -20.023   1.740  1.00  0.98           H  
ATOM   4794  HB2 ALA A 309     -14.018 -19.202   0.785  1.00  0.98           H  
ATOM   4795  HB3 ALA A 309     -14.477 -20.126   2.234  1.00  0.98           H  
ATOM   4796  O   ALA A 309     -12.800 -16.479   1.181  1.00  0.98           O  
ATOM   4797  N   PRO A 310     -11.189 -17.378   2.478  1.00  0.96           N  
ATOM   4798  CA  PRO A 310     -10.136 -16.484   1.989  1.00  0.96           C  
ATOM   4799  HA  PRO A 310     -10.352 -15.477   2.346  1.00  0.96           H  
ATOM   4800  C   PRO A 310     -10.000 -16.435   0.460  1.00  0.96           C  
ATOM   4801  CB  PRO A 310      -8.845 -16.977   2.649  1.00  0.96           C  
ATOM   4802  HB2 PRO A 310      -8.383 -17.755   2.042  1.00  0.96           H  
ATOM   4803  HB3 PRO A 310      -8.143 -16.160   2.819  1.00  0.96           H  
ATOM   4804  O   PRO A 310      -9.598 -15.419  -0.086  1.00  0.96           O  
ATOM   4805  CG  PRO A 310      -9.338 -17.581   3.962  1.00  0.96           C  
ATOM   4806  HG2 PRO A 310      -8.645 -18.328   4.349  1.00  0.96           H  
ATOM   4807  HG3 PRO A 310      -9.495 -16.788   4.692  1.00  0.96           H  
ATOM   4808  CD  PRO A 310     -10.681 -18.198   3.572  1.00  0.96           C  
ATOM   4809  HD2 PRO A 310     -11.346 -18.179   4.436  1.00  0.96           H  
ATOM   4810  HD3 PRO A 310     -10.534 -19.220   3.224  1.00  0.96           H  
ATOM   4811  N   ASN A 311     -10.386 -17.491  -0.254  1.00  0.96           N  
ATOM   4812  H   ASN A 311     -10.761 -18.293   0.231  1.00  0.96           H  
ATOM   4813  CA  ASN A 311     -10.301 -17.585  -1.711  1.00  0.96           C  
ATOM   4814  HA  ASN A 311      -9.678 -16.769  -2.076  1.00  0.96           H  
ATOM   4815  C   ASN A 311     -11.657 -17.425  -2.431  1.00  0.96           C  
ATOM   4816  CB  ASN A 311      -9.576 -18.892  -2.067  1.00  0.96           C  
ATOM   4817  HB2 ASN A 311      -8.600 -18.904  -1.582  1.00  0.96           H  
ATOM   4818  HB3 ASN A 311      -9.411 -18.922  -3.144  1.00  0.96           H  
ATOM   4819  O   ASN A 311     -11.791 -17.861  -3.575  1.00  0.96           O  
ATOM   4820  CG  ASN A 311     -10.338 -20.142  -1.658  1.00  0.96           C  
ATOM   4821  ND2 ASN A 311      -9.869 -21.293  -2.074  1.00  0.96           N  
ATOM   4822 HD21 ASN A 311      -9.040 -21.322  -2.650  1.00  0.96           H  
ATOM   4823 HD22 ASN A 311     -10.383 -22.116  -1.794  1.00  0.96           H  
ATOM   4824  OD1 ASN A 311     -11.326 -20.123  -0.938  1.00  0.96           O  
ATOM   4825  N   ASP A 312     -12.671 -16.822  -1.797  1.00  0.97           N  
ATOM   4826  H   ASP A 312     -12.536 -16.528  -0.840  1.00  0.97           H  
ATOM   4827  CA  ASP A 312     -14.010 -16.657  -2.385  1.00  0.97           C  
ATOM   4828  HA  ASP A 312     -14.284 -17.609  -2.840  1.00  0.97           H  
ATOM   4829  C   ASP A 312     -14.034 -15.602  -3.513  1.00  0.97           C  
ATOM   4830  CB  ASP A 312     -15.053 -16.393  -1.289  1.00  0.97           C  
ATOM   4831  HB2 ASP A 312     -14.904 -15.398  -0.872  1.00  0.97           H  
ATOM   4832  HB3 ASP A 312     -14.910 -17.120  -0.490  1.00  0.97           H  
ATOM   4833  O   ASP A 312     -14.406 -14.432  -3.347  1.00  0.97           O  
ATOM   4834  CG  ASP A 312     -16.496 -16.528  -1.800  1.00  0.97           C  
ATOM   4835  OD1 ASP A 312     -16.717 -16.504  -3.038  1.00  0.97           O  
ATOM   4836  OD2 ASP A 312     -17.392 -16.634  -0.936  1.00  0.97           O  
ATOM   4837  N   THR A 313     -13.602 -16.020  -4.704  1.00  0.95           N  
ATOM   4838  H   THR A 313     -13.218 -16.952  -4.754  1.00  0.95           H  
ATOM   4839  CA  THR A 313     -13.571 -15.189  -5.916  1.00  0.95           C  
ATOM   4840  HA  THR A 313     -13.057 -14.256  -5.682  1.00  0.95           H  
ATOM   4841  C   THR A 313     -14.968 -14.828  -6.419  1.00  0.95           C  
ATOM   4842  CB  THR A 313     -12.806 -15.887  -7.049  1.00  0.95           C  
ATOM   4843  HB  THR A 313     -12.867 -15.276  -7.949  1.00  0.95           H  
ATOM   4844  O   THR A 313     -15.143 -13.774  -7.040  1.00  0.95           O  
ATOM   4845  CG2 THR A 313     -11.333 -16.098  -6.715  1.00  0.95           C  
ATOM   4846 HG21 THR A 313     -10.811 -16.504  -7.581  1.00  0.95           H  
ATOM   4847 HG22 THR A 313     -10.884 -15.139  -6.455  1.00  0.95           H  
ATOM   4848 HG23 THR A 313     -11.222 -16.786  -5.876  1.00  0.95           H  
ATOM   4849  OG1 THR A 313     -13.367 -17.150  -7.314  1.00  0.95           O  
ATOM   4850  HG1 THR A 313     -12.685 -17.692  -7.719  1.00  0.95           H  
ATOM   4851  N   CYS A 314     -15.976 -15.654  -6.118  1.00  0.97           N  
ATOM   4852  H   CYS A 314     -15.774 -16.445  -5.523  1.00  0.97           H  
ATOM   4853  CA  CYS A 314     -17.369 -15.378  -6.452  1.00  0.97           C  
ATOM   4854  HA  CYS A 314     -17.439 -15.141  -7.513  1.00  0.97           H  
ATOM   4855  C   CYS A 314     -17.867 -14.162  -5.666  1.00  0.97           C  
ATOM   4856  CB  CYS A 314     -18.208 -16.630  -6.172  1.00  0.97           C  
ATOM   4857  HB2 CYS A 314     -17.766 -17.486  -6.681  1.00  0.97           H  
ATOM   4858  HB3 CYS A 314     -18.223 -16.831  -5.101  1.00  0.97           H  
ATOM   4859  O   CYS A 314     -18.354 -13.201  -6.271  1.00  0.97           O  
ATOM   4860  SG  CYS A 314     -19.902 -16.376  -6.779  1.00  0.97           S  
ATOM   4861  HG  CYS A 314     -20.382 -17.541  -6.334  1.00  0.97           H  
ATOM   4862  N   PHE A 315     -17.648 -14.144  -4.345  1.00  0.97           N  
ATOM   4863  H   PHE A 315     -17.261 -14.966  -3.903  1.00  0.97           H  
ATOM   4864  CA  PHE A 315     -17.962 -12.991  -3.507  1.00  0.97           C  
ATOM   4865  HA  PHE A 315     -19.034 -12.802  -3.568  1.00  0.97           H  
ATOM   4866  C   PHE A 315     -17.241 -11.735  -3.999  1.00  0.97           C  
ATOM   4867  CB  PHE A 315     -17.609 -13.273  -2.041  1.00  0.97           C  
ATOM   4868  HB2 PHE A 315     -18.177 -14.140  -1.704  1.00  0.97           H  
ATOM   4869  HB3 PHE A 315     -16.550 -13.517  -1.958  1.00  0.97           H  
ATOM   4870  O   PHE A 315     -17.880 -10.693  -4.158  1.00  0.97           O  
ATOM   4871  CG  PHE A 315     -17.915 -12.097  -1.132  1.00  0.97           C  
ATOM   4872  CD1 PHE A 315     -17.013 -11.022  -1.040  1.00  0.97           C  
ATOM   4873  HD1 PHE A 315     -16.094 -11.052  -1.607  1.00  0.97           H  
ATOM   4874  CD2 PHE A 315     -19.131 -12.042  -0.430  1.00  0.97           C  
ATOM   4875  HD2 PHE A 315     -19.826 -12.866  -0.500  1.00  0.97           H  
ATOM   4876  CE1 PHE A 315     -17.314  -9.902  -0.249  1.00  0.97           C  
ATOM   4877  HE1 PHE A 315     -16.622  -9.075  -0.189  1.00  0.97           H  
ATOM   4878  CE2 PHE A 315     -19.440 -10.918   0.358  1.00  0.97           C  
ATOM   4879  HE2 PHE A 315     -20.374 -10.882   0.898  1.00  0.97           H  
ATOM   4880  CZ  PHE A 315     -18.533  -9.847   0.442  1.00  0.97           C  
ATOM   4881  HZ  PHE A 315     -18.771  -8.975   1.033  1.00  0.97           H  
ATOM   4882  N   ARG A 316     -15.930 -11.819  -4.286  1.00  0.96           N  
ATOM   4883  H   ARG A 316     -15.467 -12.696  -4.097  1.00  0.96           H  
ATOM   4884  CA  ARG A 316     -15.153 -10.687  -4.830  1.00  0.96           C  
ATOM   4885  HA  ARG A 316     -15.127  -9.886  -4.091  1.00  0.96           H  
ATOM   4886  C   ARG A 316     -15.819 -10.103  -6.074  1.00  0.96           C  
ATOM   4887  CB  ARG A 316     -13.713 -11.136  -5.137  1.00  0.96           C  
ATOM   4888  HB2 ARG A 316     -13.747 -12.052  -5.728  1.00  0.96           H  
ATOM   4889  HB3 ARG A 316     -13.203 -11.362  -4.201  1.00  0.96           H  
ATOM   4890  O   ARG A 316     -16.043  -8.895  -6.135  1.00  0.96           O  
ATOM   4891  CG  ARG A 316     -12.905 -10.086  -5.926  1.00  0.96           C  
ATOM   4892  HG2 ARG A 316     -12.785  -9.179  -5.333  1.00  0.96           H  
ATOM   4893  HG3 ARG A 316     -13.411  -9.828  -6.857  1.00  0.96           H  
ATOM   4894  CD  ARG A 316     -11.535 -10.646  -6.296  1.00  0.96           C  
ATOM   4895  HD2 ARG A 316     -11.670 -11.513  -6.943  1.00  0.96           H  
ATOM   4896  HD3 ARG A 316     -11.055 -10.989  -5.379  1.00  0.96           H  
ATOM   4897  NE  ARG A 316     -10.695  -9.648  -6.993  1.00  0.96           N  
ATOM   4898  HE  ARG A 316     -10.970  -9.377  -7.926  1.00  0.96           H  
ATOM   4899  NH1 ARG A 316      -9.146  -9.382  -5.330  1.00  0.96           N  
ATOM   4900 HH11 ARG A 316      -9.677  -9.966  -4.699  1.00  0.96           H  
ATOM   4901 HH12 ARG A 316      -8.361  -8.908  -4.907  1.00  0.96           H  
ATOM   4902  NH2 ARG A 316      -8.832  -8.366  -7.283  1.00  0.96           N  
ATOM   4903 HH21 ARG A 316      -7.891  -8.216  -6.949  1.00  0.96           H  
ATOM   4904 HH22 ARG A 316      -9.036  -8.201  -8.259  1.00  0.96           H  
ATOM   4905  CZ  ARG A 316      -9.566  -9.133  -6.535  1.00  0.96           C  
ATOM   4906  N   SER A 317     -16.129 -10.950  -7.055  1.00  0.96           N  
ATOM   4907  H   SER A 317     -15.926 -11.930  -6.917  1.00  0.96           H  
ATOM   4908  CA  SER A 317     -16.729 -10.525  -8.323  1.00  0.96           C  
ATOM   4909  HA  SER A 317     -16.080  -9.786  -8.792  1.00  0.96           H  
ATOM   4910  C   SER A 317     -18.096  -9.870  -8.099  1.00  0.96           C  
ATOM   4911  CB  SER A 317     -16.834 -11.730  -9.261  1.00  0.96           C  
ATOM   4912  HB2 SER A 317     -17.521 -12.466  -8.844  1.00  0.96           H  
ATOM   4913  HB3 SER A 317     -15.850 -12.188  -9.361  1.00  0.96           H  
ATOM   4914  O   SER A 317     -18.338  -8.753  -8.561  1.00  0.96           O  
ATOM   4915  OG  SER A 317     -17.283 -11.324 -10.538  1.00  0.96           O  
ATOM   4916  HG  SER A 317     -17.167 -12.066 -11.136  1.00  0.96           H  
ATOM   4917  N   GLN A 318     -18.959 -10.502  -7.299  1.00  0.97           N  
ATOM   4918  H   GLN A 318     -18.691 -11.396  -6.912  1.00  0.97           H  
ATOM   4919  CA  GLN A 318     -20.277  -9.968  -6.955  1.00  0.97           C  
ATOM   4920  HA  GLN A 318     -20.842  -9.790  -7.870  1.00  0.97           H  
ATOM   4921  C   GLN A 318     -20.197  -8.638  -6.194  1.00  0.97           C  
ATOM   4922  CB  GLN A 318     -21.027 -10.987  -6.092  1.00  0.97           C  
ATOM   4923  HB2 GLN A 318     -21.920 -10.512  -5.686  1.00  0.97           H  
ATOM   4924  HB3 GLN A 318     -20.391 -11.283  -5.257  1.00  0.97           H  
ATOM   4925  O   GLN A 318     -21.005  -7.742  -6.437  1.00  0.97           O  
ATOM   4926  CG  GLN A 318     -21.467 -12.237  -6.867  1.00  0.97           C  
ATOM   4927  HG2 GLN A 318     -20.608 -12.722  -7.332  1.00  0.97           H  
ATOM   4928  HG3 GLN A 318     -22.156 -11.942  -7.658  1.00  0.97           H  
ATOM   4929  CD  GLN A 318     -22.164 -13.249  -5.962  1.00  0.97           C  
ATOM   4930  NE2 GLN A 318     -22.749 -14.285  -6.518  1.00  0.97           N  
ATOM   4931 HE21 GLN A 318     -23.110 -14.973  -5.873  1.00  0.97           H  
ATOM   4932 HE22 GLN A 318     -22.607 -14.485  -7.497  1.00  0.97           H  
ATOM   4933  OE1 GLN A 318     -22.240 -13.113  -4.751  1.00  0.97           O  
ATOM   4934  N   PHE A 319     -19.242  -8.488  -5.272  1.00  0.98           N  
ATOM   4935  H   PHE A 319     -18.628  -9.267  -5.081  1.00  0.98           H  
ATOM   4936  CA  PHE A 319     -19.044  -7.251  -4.519  1.00  0.98           C  
ATOM   4937  HA  PHE A 319     -19.996  -6.959  -4.076  1.00  0.98           H  
ATOM   4938  C   PHE A 319     -18.610  -6.103  -5.437  1.00  0.98           C
[truncated: 287,065 more chars]
