# Supplementary material for: Phenoloxidases in Plants—How Structural Diversity Enables Functional Specificity
Source: Front Plant Sci. 2021 Oct 1;12:754601. doi: 10.3389/fpls.2021.754601 (PMC8517187; doi:10.3389/fpls.2021.754601)
Supplement: Supplementary file 3 [file Data_Sheet_2.ZIP › Figure 7/AlphaFold2_models/models/plantae/AtLAC17_relaxed_model_1.pdb]

ATOM      1  N   ILE A   1     -23.032  19.539  -9.301  1.00  0.96           N  
ATOM      2  H   ILE A   1     -22.494  19.576 -10.155  1.00  0.96           H  
ATOM      3  H2  ILE A   1     -22.697  18.740  -8.782  1.00  0.96           H  
ATOM      4  H3  ILE A   1     -24.010  19.404  -9.514  1.00  0.96           H  
ATOM      5  CA  ILE A   1     -22.798  20.763  -8.487  1.00  0.96           C  
ATOM      6  HA  ILE A   1     -23.249  21.629  -8.973  1.00  0.96           H  
ATOM      7  C   ILE A   1     -21.297  20.987  -8.452  1.00  0.96           C  
ATOM      8  CB  ILE A   1     -23.391  20.603  -7.061  1.00  0.96           C  
ATOM      9  HB  ILE A   1     -23.082  19.634  -6.667  1.00  0.96           H  
ATOM     10  O   ILE A   1     -20.572  20.001  -8.503  1.00  0.96           O  
ATOM     11  CG1 ILE A   1     -24.935  20.614  -7.132  1.00  0.96           C  
ATOM     12 HG12 ILE A   1     -25.285  21.634  -7.295  1.00  0.96           H  
ATOM     13 HG13 ILE A   1     -25.266  20.010  -7.976  1.00  0.96           H  
ATOM     14  CG2 ILE A   1     -22.887  21.638  -6.039  1.00  0.96           C  
ATOM     15 HG21 ILE A   1     -21.813  21.532  -5.885  1.00  0.96           H  
ATOM     16 HG22 ILE A   1     -23.098  22.651  -6.379  1.00  0.96           H  
ATOM     17 HG23 ILE A   1     -23.358  21.488  -5.067  1.00  0.96           H  
ATOM     18  CD1 ILE A   1     -25.614  20.039  -5.880  1.00  0.96           C  
ATOM     19 HD11 ILE A   1     -26.688  19.974  -6.055  1.00  0.96           H  
ATOM     20 HD12 ILE A   1     -25.228  19.041  -5.675  1.00  0.96           H  
ATOM     21 HD13 ILE A   1     -25.443  20.683  -5.018  1.00  0.96           H  
ATOM     22  N   THR A   2     -20.828  22.229  -8.381  1.00  0.98           N  
ATOM     23  H   THR A   2     -21.443  23.029  -8.413  1.00  0.98           H  
ATOM     24  CA  THR A   2     -19.395  22.508  -8.231  1.00  0.98           C  
ATOM     25  HA  THR A   2     -18.829  21.678  -8.654  1.00  0.98           H  
ATOM     26  C   THR A   2     -19.035  22.611  -6.747  1.00  0.98           C  
ATOM     27  CB  THR A   2     -18.997  23.744  -9.043  1.00  0.98           C  
ATOM     28  HB  THR A   2     -19.469  24.636  -8.630  1.00  0.98           H  
ATOM     29  O   THR A   2     -19.675  23.342  -5.991  1.00  0.98           O  
ATOM     30  CG2 THR A   2     -17.497  23.913  -9.071  1.00  0.98           C  
ATOM     31 HG21 THR A   2     -17.234  24.768  -9.694  1.00  0.98           H  
ATOM     32 HG22 THR A   2     -17.130  24.091  -8.061  1.00  0.98           H  
ATOM     33 HG23 THR A   2     -17.050  23.006  -9.478  1.00  0.98           H  
ATOM     34  OG1 THR A   2     -19.416  23.552 -10.377  1.00  0.98           O  
ATOM     35  HG1 THR A   2     -18.643  23.514 -10.945  1.00  0.98           H  
ATOM     36  N   ARG A   3     -18.059  21.817  -6.301  1.00  0.99           N  
ATOM     37  H   ARG A   3     -17.595  21.235  -6.983  1.00  0.99           H  
ATOM     38  CA  ARG A   3     -17.541  21.766  -4.927  1.00  0.99           C  
ATOM     39  HA  ARG A   3     -18.210  22.307  -4.259  1.00  0.99           H  
ATOM     40  C   ARG A   3     -16.185  22.452  -4.883  1.00  0.99           C  
ATOM     41  CB  ARG A   3     -17.386  20.305  -4.464  1.00  0.99           C  
ATOM     42  HB2 ARG A   3     -16.680  19.803  -5.125  1.00  0.99           H  
ATOM     43  HB3 ARG A   3     -16.961  20.294  -3.460  1.00  0.99           H  
ATOM     44  O   ARG A   3     -15.332  22.142  -5.705  1.00  0.99           O  
ATOM     45  CG  ARG A   3     -18.681  19.491  -4.460  1.00  0.99           C  
ATOM     46  HG2 ARG A   3     -19.141  19.518  -5.448  1.00  0.99           H  
ATOM     47  HG3 ARG A   3     -18.435  18.455  -4.227  1.00  0.99           H  
ATOM     48  CD  ARG A   3     -19.666  20.012  -3.417  1.00  0.99           C  
ATOM     49  HD2 ARG A   3     -19.192  19.970  -2.436  1.00  0.99           H  
ATOM     50  HD3 ARG A   3     -19.928  21.043  -3.655  1.00  0.99           H  
ATOM     51  NE  ARG A   3     -20.873  19.186  -3.426  1.00  0.99           N  
ATOM     52  HE  ARG A   3     -20.912  18.456  -4.123  1.00  0.99           H  
ATOM     53  NH1 ARG A   3     -22.003  20.249  -1.735  1.00  0.99           N  
ATOM     54 HH11 ARG A   3     -21.201  20.852  -1.622  1.00  0.99           H  
ATOM     55 HH12 ARG A   3     -22.821  20.366  -1.154  1.00  0.99           H  
ATOM     56  NH2 ARG A   3     -22.924  18.521  -2.861  1.00  0.99           N  
ATOM     57 HH21 ARG A   3     -22.796  17.883  -3.633  1.00  0.99           H  
ATOM     58 HH22 ARG A   3     -23.798  18.650  -2.371  1.00  0.99           H  
ATOM     59  CZ  ARG A   3     -21.925  19.326  -2.658  1.00  0.99           C  
ATOM     60  N   HIS A   4     -15.983  23.324  -3.903  1.00  0.99           N  
ATOM     61  H   HIS A   4     -16.715  23.495  -3.228  1.00  0.99           H  
ATOM     62  CA  HIS A   4     -14.720  24.029  -3.705  1.00  0.99           C  
ATOM     63  HA  HIS A   4     -14.022  23.762  -4.498  1.00  0.99           H  
ATOM     64  C   HIS A   4     -14.091  23.631  -2.373  1.00  0.99           C  
ATOM     65  CB  HIS A   4     -14.942  25.542  -3.794  1.00  0.99           C  
ATOM     66  HB2 HIS A   4     -15.666  25.851  -3.039  1.00  0.99           H  
ATOM     67  HB3 HIS A   4     -14.001  26.050  -3.582  1.00  0.99           H  
ATOM     68  O   HIS A   4     -14.765  23.633  -1.341  1.00  0.99           O  
ATOM     69  CG  HIS A   4     -15.422  25.979  -5.153  1.00  0.99           C  
ATOM     70  CD2 HIS A   4     -16.720  26.186  -5.533  1.00  0.99           C  
ATOM     71  HD2 HIS A   4     -17.593  26.075  -4.907  1.00  0.99           H  
ATOM     72  ND1 HIS A   4     -14.633  26.226  -6.253  1.00  0.99           N  
ATOM     73  HD1 HIS A   4     -13.625  26.174  -6.293  1.00  0.99           H  
ATOM     74  CE1 HIS A   4     -15.438  26.586  -7.266  1.00  0.99           C  
ATOM     75  HE1 HIS A   4     -15.111  26.868  -8.256  1.00  0.99           H  
ATOM     76  NE2 HIS A   4     -16.721  26.564  -6.876  1.00  0.99           N  
ATOM     77  N   TYR A   5     -12.799  23.323  -2.408  1.00  0.99           N  
ATOM     78  H   TYR A   5     -12.338  23.291  -3.307  1.00  0.99           H  
ATOM     79  CA  TYR A   5     -11.978  23.039  -1.238  1.00  0.99           C  
ATOM     80  HA  TYR A   5     -12.498  23.369  -0.339  1.00  0.99           H  
ATOM     81  C   TYR A   5     -10.653  23.791  -1.321  1.00  0.99           C  
ATOM     82  CB  TYR A   5     -11.727  21.531  -1.135  1.00  0.99           C  
ATOM     83  HB2 TYR A   5     -11.023  21.340  -0.325  1.00  0.99           H  
ATOM     84  HB3 TYR A   5     -11.263  21.188  -2.060  1.00  0.99           H  
ATOM     85  O   TYR A   5     -10.091  23.953  -2.404  1.00  0.99           O  
ATOM     86  CG  TYR A   5     -12.979  20.726  -0.877  1.00  0.99           C  
ATOM     87  CD1 TYR A   5     -13.528  20.717   0.419  1.00  0.99           C  
ATOM     88  HD1 TYR A   5     -13.047  21.275   1.209  1.00  0.99           H  
ATOM     89  CD2 TYR A   5     -13.597  20.006  -1.919  1.00  0.99           C  
ATOM     90  HD2 TYR A   5     -13.175  20.027  -2.913  1.00  0.99           H  
ATOM     91  CE1 TYR A   5     -14.696  19.988   0.681  1.00  0.99           C  
ATOM     92  HE1 TYR A   5     -15.115  19.988   1.676  1.00  0.99           H  
ATOM     93  CE2 TYR A   5     -14.764  19.266  -1.661  1.00  0.99           C  
ATOM     94  HE2 TYR A   5     -15.246  18.703  -2.447  1.00  0.99           H  
ATOM     95  OH  TYR A   5     -16.459  18.614  -0.097  1.00  0.99           O  
ATOM     96  HH  TYR A   5     -16.793  18.843   0.774  1.00  0.99           H  
ATOM     97  CZ  TYR A   5     -15.313  19.274  -0.363  1.00  0.99           C  
ATOM     98  N   THR A   6     -10.132  24.180  -0.159  1.00  0.99           N  
ATOM     99  H   THR A   6     -10.652  24.014   0.692  1.00  0.99           H  
ATOM    100  CA  THR A   6      -8.771  24.698  -0.007  1.00  0.99           C  
ATOM    101  HA  THR A   6      -8.253  24.635  -0.964  1.00  0.99           H  
ATOM    102  C   THR A   6      -8.032  23.834   1.004  1.00  0.99           C  
ATOM    103  CB  THR A   6      -8.753  26.172   0.417  1.00  0.99           C  
ATOM    104  HB  THR A   6      -9.220  26.277   1.396  1.00  0.99           H  
ATOM    105  O   THR A   6      -8.513  23.628   2.123  1.00  0.99           O  
ATOM    106  CG2 THR A   6      -7.335  26.741   0.467  1.00  0.99           C  
ATOM    107 HG21 THR A   6      -7.369  27.805   0.704  1.00  0.99           H  
ATOM    108 HG22 THR A   6      -6.840  26.598  -0.494  1.00  0.99           H  
ATOM    109 HG23 THR A   6      -6.757  26.243   1.245  1.00  0.99           H  
ATOM    110  OG1 THR A   6      -9.465  26.952  -0.517  1.00  0.99           O  
ATOM    111  HG1 THR A   6      -9.492  27.848  -0.173  1.00  0.99           H  
ATOM    112  N   LEU A   7      -6.882  23.312   0.589  1.00  0.99           N  
ATOM    113  H   LEU A   7      -6.564  23.551  -0.340  1.00  0.99           H  
ATOM    114  CA  LEU A   7      -5.984  22.495   1.392  1.00  0.99           C  
ATOM    115  HA  LEU A   7      -6.408  22.331   2.383  1.00  0.99           H  
ATOM    116  C   LEU A   7      -4.661  23.243   1.565  1.00  0.99           C  
ATOM    117  CB  LEU A   7      -5.782  21.128   0.717  1.00  0.99           C  
ATOM    118  HB2 LEU A   7      -5.308  21.291  -0.251  1.00  0.99           H  
ATOM    119  HB3 LEU A   7      -5.083  20.550   1.322  1.00  0.99           H  
ATOM    120  O   LEU A   7      -3.872  23.362   0.632  1.00  0.99           O  
ATOM    121  CG  LEU A   7      -7.053  20.294   0.484  1.00  0.99           C  
ATOM    122  HG  LEU A   7      -7.661  20.778  -0.280  1.00  0.99           H  
ATOM    123  CD1 LEU A   7      -6.657  18.905  -0.018  1.00  0.99           C  
ATOM    124 HD11 LEU A   7      -6.082  18.374   0.740  1.00  0.99           H  
ATOM    125 HD12 LEU A   7      -6.047  19.003  -0.916  1.00  0.99           H  
ATOM    126 HD13 LEU A   7      -7.548  18.326  -0.260  1.00  0.99           H  
ATOM    127  CD2 LEU A   7      -7.914  20.118   1.736  1.00  0.99           C  
ATOM    128 HD21 LEU A   7      -7.317  19.707   2.549  1.00  0.99           H  
ATOM    129 HD22 LEU A   7      -8.733  19.433   1.515  1.00  0.99           H  
ATOM    130 HD23 LEU A   7      -8.335  21.075   2.044  1.00  0.99           H  
ATOM    131  N   GLU A   8      -4.424  23.755   2.762  1.00  0.99           N  
ATOM    132  H   GLU A   8      -5.118  23.622   3.484  1.00  0.99           H  
ATOM    133  CA  GLU A   8      -3.166  24.360   3.178  1.00  0.99           C  
ATOM    134  HA  GLU A   8      -2.691  24.857   2.332  1.00  0.99           H  
ATOM    135  C   GLU A   8      -2.235  23.271   3.700  1.00  0.99           C  
ATOM    136  CB  GLU A   8      -3.410  25.399   4.275  1.00  0.99           C  
ATOM    137  HB2 GLU A   8      -3.877  24.908   5.130  1.00  0.99           H  
ATOM    138  HB3 GLU A   8      -2.447  25.801   4.589  1.00  0.99           H  
ATOM    139  O   GLU A   8      -2.537  22.596   4.689  1.00  0.99           O  
ATOM    140  CG  GLU A   8      -4.300  26.554   3.806  1.00  0.99           C  
ATOM    141  HG2 GLU A   8      -3.840  27.014   2.932  1.00  0.99           H  
ATOM    142  HG3 GLU A   8      -5.276  26.167   3.512  1.00  0.99           H  
ATOM    143  CD  GLU A   8      -4.500  27.609   4.902  1.00  0.99           C  
ATOM    144  OE1 GLU A   8      -4.883  28.735   4.518  1.00  0.99           O  
ATOM    145  OE2 GLU A   8      -4.294  27.289   6.102  1.00  0.99           O  
ATOM    146  N   ILE A   9      -1.097  23.103   3.039  1.00  0.99           N  
ATOM    147  H   ILE A   9      -0.896  23.695   2.246  1.00  0.99           H  
ATOM    148  CA  ILE A   9      -0.057  22.183   3.477  1.00  0.99           C  
ATOM    149  HA  ILE A   9      -0.518  21.378   4.049  1.00  0.99           H  
ATOM    150  C   ILE A   9       0.884  22.950   4.389  1.00  0.99           C  
ATOM    151  CB  ILE A   9       0.684  21.549   2.290  1.00  0.99           C  
ATOM    152  HB  ILE A   9       1.316  22.303   1.819  1.00  0.99           H  
ATOM    153  O   ILE A   9       1.561  23.871   3.936  1.00  0.99           O  
ATOM    154  CG1 ILE A   9      -0.273  21.009   1.208  1.00  0.99           C  
ATOM    155 HG12 ILE A   9       0.322  20.639   0.373  1.00  0.99           H  
ATOM    156 HG13 ILE A   9      -0.872  21.829   0.811  1.00  0.99           H  
ATOM    157  CG2 ILE A   9       1.596  20.444   2.839  1.00  0.99           C  
ATOM    158 HG21 ILE A   9       1.042  19.784   3.506  1.00  0.99           H  
ATOM    159 HG22 ILE A   9       2.000  19.844   2.024  1.00  0.99           H  
ATOM    160 HG23 ILE A   9       2.425  20.892   3.387  1.00  0.99           H  
ATOM    161  CD1 ILE A   9      -1.218  19.898   1.680  1.00  0.99           C  
ATOM    162 HD11 ILE A   9      -0.648  19.025   1.997  1.00  0.99           H  
ATOM    163 HD12 ILE A   9      -1.866  19.608   0.852  1.00  0.99           H  
ATOM    164 HD13 ILE A   9      -1.842  20.252   2.501  1.00  0.99           H  
ATOM    165  N   LYS A  10       0.904  22.588   5.671  1.00  0.99           N  
ATOM    166  H   LYS A  10       0.353  21.786   5.942  1.00  0.99           H  
ATOM    167  CA  LYS A  10       1.656  23.310   6.703  1.00  0.99           C  
ATOM    168  HA  LYS A  10       2.482  23.833   6.223  1.00  0.99           H  
ATOM    169  C   LYS A  10       2.266  22.374   7.735  1.00  0.99           C  
ATOM    170  CB  LYS A  10       0.774  24.391   7.344  1.00  0.99           C  
ATOM    171  HB2 LYS A  10       0.413  25.049   6.554  1.00  0.99           H  
ATOM    172  HB3 LYS A  10       1.390  24.992   8.013  1.00  0.99           H  
ATOM    173  O   LYS A  10       1.782  21.257   7.943  1.00  0.99           O  
ATOM    174  CG  LYS A  10      -0.427  23.844   8.132  1.00  0.99           C  
ATOM    175  HG2 LYS A  10      -1.051  23.231   7.482  1.00  0.99           H  
ATOM    176  HG3 LYS A  10      -0.082  23.245   8.975  1.00  0.99           H  
ATOM    177  CD  LYS A  10      -1.243  25.033   8.648  1.00  0.99           C  
ATOM    178  HD2 LYS A  10      -0.622  25.642   9.305  1.00  0.99           H  
ATOM    179  HD3 LYS A  10      -1.553  25.638   7.796  1.00  0.99           H  
ATOM    180  CE  LYS A  10      -2.476  24.552   9.403  1.00  0.99           C  
ATOM    181  HE2 LYS A  10      -2.992  23.845   8.754  1.00  0.99           H  
ATOM    182  HE3 LYS A  10      -2.162  24.039  10.312  1.00  0.99           H  
ATOM    183  NZ  LYS A  10      -3.381  25.682   9.706  1.00  0.99           N  
ATOM    184  HZ1 LYS A  10      -3.637  26.153   8.849  1.00  0.99           H  
ATOM    185  HZ2 LYS A  10      -4.224  25.363  10.162  1.00  0.99           H  
ATOM    186  HZ3 LYS A  10      -2.914  26.360  10.291  1.00  0.99           H  
ATOM    187  N   MET A  11       3.303  22.863   8.407  1.00  0.98           N  
ATOM    188  H   MET A  11       3.623  23.795   8.188  1.00  0.98           H  
ATOM    189  CA  MET A  11       3.901  22.172   9.545  1.00  0.98           C  
ATOM    190  HA  MET A  11       4.081  21.135   9.263  1.00  0.98           H  
ATOM    191  C   MET A  11       2.939  22.184  10.737  1.00  0.98           C  
ATOM    192  CB  MET A  11       5.247  22.801   9.930  1.00  0.98           C  
ATOM    193  HB2 MET A  11       5.642  22.273  10.798  1.00  0.98           H  
ATOM    194  HB3 MET A  11       5.092  23.843  10.213  1.00  0.98           H  
ATOM    195  O   MET A  11       2.293  23.194  11.015  1.00  0.98           O  
ATOM    196  CG  MET A  11       6.292  22.743   8.809  1.00  0.98           C  
ATOM    197  HG2 MET A  11       5.964  23.390   7.995  1.00  0.98           H  
ATOM    198  HG3 MET A  11       7.226  23.158   9.188  1.00  0.98           H  
ATOM    199  SD  MET A  11       6.640  21.099   8.120  1.00  0.98           S  
ATOM    200  CE  MET A  11       7.421  20.283   9.538  1.00  0.98           C  
ATOM    201  HE1 MET A  11       8.200  20.921   9.955  1.00  0.98           H  
ATOM    202  HE2 MET A  11       6.664  20.073  10.293  1.00  0.98           H  
ATOM    203  HE3 MET A  11       7.864  19.341   9.216  1.00  0.98           H  
ATOM    204  N   GLN A  12       2.856  21.066  11.451  1.00  0.98           N  
ATOM    205  H   GLN A  12       3.359  20.255  11.120  1.00  0.98           H  
ATOM    206  CA  GLN A  12       2.046  20.913  12.653  1.00  0.98           C  
ATOM    207  HA  GLN A  12       1.881  21.893  13.100  1.00  0.98           H  
ATOM    208  C   GLN A  12       2.782  20.035  13.664  1.00  0.98           C  
ATOM    209  CB  GLN A  12       0.682  20.316  12.264  1.00  0.98           C  
ATOM    210  HB2 GLN A  12       0.847  19.380  11.731  1.00  0.98           H  
ATOM    211  HB3 GLN A  12       0.181  21.008  11.588  1.00  0.98           H  
ATOM    212  O   GLN A  12       3.235  18.941  13.332  1.00  0.98           O  
ATOM    213  CG  GLN A  12      -0.252  20.030  13.451  1.00  0.98           C  
ATOM    214  HG2 GLN A  12      -1.182  19.608  13.071  1.00  0.98           H  
ATOM    215  HG3 GLN A  12       0.203  19.281  14.099  1.00  0.98           H  
ATOM    216  CD  GLN A  12      -0.592  21.275  14.262  1.00  0.98           C  
ATOM    217  NE2 GLN A  12      -0.429  21.239  15.567  1.00  0.98           N  
ATOM    218 HE21 GLN A  12      -0.068  20.412  16.019  1.00  0.98           H  
ATOM    219 HE22 GLN A  12      -0.686  22.075  16.073  1.00  0.98           H  
ATOM    220  OE1 GLN A  12      -0.981  22.309  13.744  1.00  0.98           O  
ATOM    221  N   ASN A  13       2.848  20.487  14.917  1.00  0.98           N  
ATOM    222  H   ASN A  13       2.454  21.392  15.130  1.00  0.98           H  
ATOM    223  CA  ASN A  13       3.345  19.661  16.014  1.00  0.98           C  
ATOM    224  HA  ASN A  13       4.196  19.081  15.659  1.00  0.98           H  
ATOM    225  C   ASN A  13       2.259  18.674  16.449  1.00  0.98           C  
ATOM    226  CB  ASN A  13       3.827  20.545  17.175  1.00  0.98           C  
ATOM    227  HB2 ASN A  13       4.034  19.914  18.040  1.00  0.98           H  
ATOM    228  HB3 ASN A  13       3.044  21.251  17.448  1.00  0.98           H  
ATOM    229  O   ASN A  13       1.123  19.074  16.726  1.00  0.98           O  
ATOM    230  CG  ASN A  13       5.104  21.303  16.855  1.00  0.98           C  
ATOM    231  ND2 ASN A  13       5.429  22.308  17.631  1.00  0.98           N  
ATOM    232 HD21 ASN A  13       6.294  22.779  17.407  1.00  0.98           H  
ATOM    233 HD22 ASN A  13       4.862  22.559  18.429  1.00  0.98           H  
ATOM    234  OD1 ASN A  13       5.830  21.009  15.921  1.00  0.98           O  
ATOM    235  N   VAL A  14       2.613  17.394  16.521  1.00  0.98           N  
ATOM    236  H   VAL A  14       3.552  17.143  16.248  1.00  0.98           H  
ATOM    237  CA  VAL A  14       1.728  16.311  16.955  1.00  0.98           C  
ATOM    238  HA  VAL A  14       0.849  16.739  17.437  1.00  0.98           H  
ATOM    239  C   VAL A  14       2.461  15.459  17.985  1.00  0.98           C  
ATOM    240  CB  VAL A  14       1.248  15.462  15.758  1.00  0.98           C  
ATOM    241  HB  VAL A  14       2.112  15.018  15.263  1.00  0.98           H  
ATOM    242  O   VAL A  14       3.623  15.103  17.794  1.00  0.98           O  
ATOM    243  CG1 VAL A  14       0.308  14.333  16.201  1.00  0.98           C  
ATOM    244 HG11 VAL A  14       0.835  13.641  16.858  1.00  0.98           H  
ATOM    245 HG12 VAL A  14      -0.020  13.769  15.328  1.00  0.98           H  
ATOM    246 HG13 VAL A  14      -0.561  14.745  16.715  1.00  0.98           H  
ATOM    247  CG2 VAL A  14       0.483  16.319  14.738  1.00  0.98           C  
ATOM    248 HG21 VAL A  14       0.064  15.688  13.954  1.00  0.98           H  
ATOM    249 HG22 VAL A  14       1.167  17.025  14.267  1.00  0.98           H  
ATOM    250 HG23 VAL A  14      -0.321  16.867  15.229  1.00  0.98           H  
ATOM    251  N   THR A  15       1.767  15.123  19.071  1.00  0.98           N  
ATOM    252  H   THR A  15       0.840  15.506  19.193  1.00  0.98           H  
ATOM    253  CA  THR A  15       2.275  14.243  20.128  1.00  0.98           C  
ATOM    254  HA  THR A  15       3.343  14.086  19.981  1.00  0.98           H  
ATOM    255  C   THR A  15       1.567  12.898  20.069  1.00  0.98           C  
ATOM    256  CB  THR A  15       2.086  14.866  21.517  1.00  0.98           C  
ATOM    257  HB  THR A  15       1.019  14.926  21.734  1.00  0.98           H  
ATOM    258  O   THR A  15       0.337  12.869  20.122  1.00  0.98           O  
ATOM    259  CG2 THR A  15       2.765  14.058  22.623  1.00  0.98           C  
ATOM    260 HG21 THR A  15       2.676  14.592  23.569  1.00  0.98           H  
ATOM    261 HG22 THR A  15       3.820  13.915  22.390  1.00  0.98           H  
ATOM    262 HG23 THR A  15       2.284  13.085  22.727  1.00  0.98           H  
ATOM    263  OG1 THR A  15       2.603  16.175  21.545  1.00  0.98           O  
ATOM    264  HG1 THR A  15       3.554  16.133  21.667  1.00  0.98           H  
ATOM    265  N   ARG A  16       2.320  11.799  19.990  1.00  0.98           N  
ATOM    266  H   ARG A  16       3.321  11.921  19.926  1.00  0.98           H  
ATOM    267  CA  ARG A  16       1.846  10.410  20.143  1.00  0.98           C  
ATOM    268  HA  ARG A  16       0.945  10.384  20.757  1.00  0.98           H  
ATOM    269  C   ARG A  16       2.918   9.597  20.850  1.00  0.98           C  
ATOM    270  CB  ARG A  16       1.588   9.754  18.778  1.00  0.98           C  
ATOM    271  HB2 ARG A  16       2.526   9.761  18.223  1.00  0.98           H  
ATOM    272  HB3 ARG A  16       1.311   8.711  18.929  1.00  0.98           H  
ATOM    273  O   ARG A  16       4.092   9.911  20.716  1.00  0.98           O  
ATOM    274  CG  ARG A  16       0.512  10.418  17.921  1.00  0.98           C  
ATOM    275  HG2 ARG A  16       0.788  11.451  17.708  1.00  0.98           H  
ATOM    276  HG3 ARG A  16       0.444   9.880  16.976  1.00  0.98           H  
ATOM    277  CD  ARG A  16      -0.844  10.368  18.626  1.00  0.98           C  
ATOM    278  HD2 ARG A  16      -1.087   9.329  18.849  1.00  0.98           H  
ATOM    279  HD3 ARG A  16      -0.815  10.885  19.585  1.00  0.98           H  
ATOM    280  NE  ARG A  16      -1.880  10.936  17.765  1.00  0.98           N  
ATOM    281  HE  ARG A  16      -2.223  10.339  17.026  1.00  0.98           H  
ATOM    282  NH1 ARG A  16      -2.006  13.044  18.669  1.00  0.98           N  
ATOM    283 HH11 ARG A  16      -1.285  12.792  19.330  1.00  0.98           H  
ATOM    284 HH12 ARG A  16      -2.457  13.945  18.734  1.00  0.98           H  
ATOM    285  NH2 ARG A  16      -3.259  12.487  16.900  1.00  0.98           N  
ATOM    286 HH21 ARG A  16      -3.615  13.430  16.841  1.00  0.98           H  
ATOM    287 HH22 ARG A  16      -3.506  11.798  16.205  1.00  0.98           H  
ATOM    288  CZ  ARG A  16      -2.373  12.154  17.793  1.00  0.98           C  
ATOM    289  N   LEU A  17       2.529   8.564  21.599  1.00  0.98           N  
ATOM    290  H   LEU A  17       1.541   8.363  21.665  1.00  0.98           H  
ATOM    291  CA  LEU A  17       3.478   7.685  22.305  1.00  0.98           C  
ATOM    292  HA  LEU A  17       2.903   7.038  22.967  1.00  0.98           H  
ATOM    293  C   LEU A  17       4.464   8.460  23.213  1.00  0.98           C  
ATOM    294  CB  LEU A  17       4.221   6.774  21.298  1.00  0.98           C  
ATOM    295  HB2 LEU A  17       4.789   6.037  21.866  1.00  0.98           H  
ATOM    296  HB3 LEU A  17       4.944   7.381  20.753  1.00  0.98           H  
ATOM    297  O   LEU A  17       5.631   8.105  23.314  1.00  0.98           O  
ATOM    298  CG  LEU A  17       3.365   6.025  20.263  1.00  0.98           C  
ATOM    299  HG  LEU A  17       2.856   6.742  19.620  1.00  0.98           H  
ATOM    300  CD1 LEU A  17       4.271   5.163  19.392  1.00  0.98           C  
ATOM    301 HD11 LEU A  17       3.705   4.742  18.562  1.00  0.98           H  
ATOM    302 HD12 LEU A  17       5.082   5.766  18.983  1.00  0.98           H  
ATOM    303 HD13 LEU A  17       4.701   4.345  19.970  1.00  0.98           H  
ATOM    304  CD2 LEU A  17       2.324   5.135  20.936  1.00  0.98           C  
ATOM    305 HD21 LEU A  17       1.572   5.759  21.420  1.00  0.98           H  
ATOM    306 HD22 LEU A  17       2.813   4.502  21.675  1.00  0.98           H  
ATOM    307 HD23 LEU A  17       1.843   4.506  20.187  1.00  0.98           H  
ATOM    308  N   CYS A  18       4.010   9.549  23.853  1.00  0.98           N  
ATOM    309  H   CYS A  18       3.030   9.772  23.752  1.00  0.98           H  
ATOM    310  CA  CYS A  18       4.856  10.490  24.612  1.00  0.98           C  
ATOM    311  HA  CYS A  18       4.202  11.297  24.943  1.00  0.98           H  
ATOM    312  C   CYS A  18       5.963  11.198  23.795  1.00  0.98           C  
ATOM    313  CB  CYS A  18       5.415   9.831  25.891  1.00  0.98           C  
ATOM    314  HB2 CYS A  18       6.156  10.504  26.322  1.00  0.98           H  
ATOM    315  HB3 CYS A  18       5.950   8.919  25.626  1.00  0.98           H  
ATOM    316  O   CYS A  18       6.809  11.871  24.379  1.00  0.98           O  
ATOM    317  SG  CYS A  18       4.227   9.465  27.213  1.00  0.98           S  
ATOM    318  N   HIS A  19       5.940  11.117  22.464  1.00  0.98           N  
ATOM    319  H   HIS A  19       5.263  10.514  22.020  1.00  0.98           H  
ATOM    320  CA  HIS A  19       6.891  11.769  21.573  1.00  0.98           C  
ATOM    321  HA  HIS A  19       7.696  12.208  22.163  1.00  0.98           H  
ATOM    322  C   HIS A  19       6.206  12.886  20.779  1.00  0.98           C  
ATOM    323  CB  HIS A  19       7.518  10.712  20.660  1.00  0.98           C  
ATOM    324  HB2 HIS A  19       6.800  10.415  19.896  1.00  0.98           H  
ATOM    325  HB3 HIS A  19       7.766   9.828  21.247  1.00  0.98           H  
ATOM    326  O   HIS A  19       5.168  12.673  20.149  1.00  0.98           O  
ATOM    327  CG  HIS A  19       8.780  11.203  20.007  1.00  0.98           C  
ATOM    328  CD2 HIS A  19      10.035  11.169  20.552  1.00  0.98           C  
ATOM    329  HD2 HIS A  19      10.298  10.774  21.522  1.00  0.98           H  
ATOM    330  ND1 HIS A  19       8.892  11.777  18.761  1.00  0.98           N  
ATOM    331  HD1 HIS A  19       8.166  11.838  18.062  1.00  0.98           H  
ATOM    332  CE1 HIS A  19      10.185  12.081  18.560  1.00  0.98           C  
ATOM    333  HE1 HIS A  19      10.591  12.498  17.650  1.00  0.98           H  
ATOM    334  NE2 HIS A  19      10.917  11.739  19.631  1.00  0.98           N  
ATOM    335  N   THR A  20       6.776  14.091  20.806  1.00  0.98           N  
ATOM    336  H   THR A  20       7.672  14.183  21.263  1.00  0.98           H  
ATOM    337  CA  THR A  20       6.286  15.233  20.020  1.00  0.98           C  
ATOM    338  HA  THR A  20       5.288  15.020  19.638  1.00  0.98           H  
ATOM    339  C   THR A  20       7.208  15.453  18.835  1.00  0.98           C  
ATOM    340  CB  THR A  20       6.185  16.515  20.860  1.00  0.98           C  
ATOM    341  HB  THR A  20       7.169  16.787  21.241  1.00  0.98           H  
ATOM    342  O   THR A  20       8.407  15.637  19.026  1.00  0.98           O  
ATOM    343  CG2 THR A  20       5.609  17.691  20.068  1.00  0.98           C  
ATOM    344 HG21 THR A  20       4.653  17.411  19.624  1.00  0.98           H  
ATOM    345 HG22 THR A  20       6.302  17.988  19.281  1.00  0.98           H  
ATOM    346 HG23 THR A  20       5.461  18.540  20.735  1.00  0.98           H  
ATOM    347  OG1 THR A  20       5.315  16.299  21.950  1.00  0.98           O  
ATOM    348  HG1 THR A  20       5.868  16.189  22.727  1.00  0.98           H  
ATOM    349  N   LYS A  21       6.653  15.488  17.622  1.00  0.98           N  
ATOM    350  H   LYS A  21       5.658  15.333  17.540  1.00  0.98           H  
ATOM    351  CA  LYS A  21       7.395  15.868  16.415  1.00  0.98           C  
ATOM    352  HA  LYS A  21       8.302  16.388  16.726  1.00  0.98           H  
ATOM    353  C   LYS A  21       6.606  16.859  15.566  1.00  0.98           C  
ATOM    354  CB  LYS A  21       7.851  14.620  15.635  1.00  0.98           C  
ATOM    355  HB2 LYS A  21       8.599  14.936  14.907  1.00  0.98           H  
ATOM    356  HB3 LYS A  21       8.336  13.927  16.322  1.00  0.98           H  
ATOM    357  O   LYS A  21       5.375  16.894  15.626  1.00  0.98           O  
ATOM    358  CG  LYS A  21       6.727  13.887  14.883  1.00  0.98           C  
ATOM    359  HG2 LYS A  21       6.262  14.573  14.176  1.00  0.98           H  
ATOM    360  HG3 LYS A  21       5.975  13.540  15.592  1.00  0.98           H  
ATOM    361  CD  LYS A  21       7.296  12.691  14.107  1.00  0.98           C  
ATOM    362  HD2 LYS A  21       7.538  11.889  14.804  1.00  0.98           H  
ATOM    363  HD3 LYS A  21       8.211  12.997  13.601  1.00  0.98           H  
ATOM    364  CE  LYS A  21       6.305  12.182  13.054  1.00  0.98           C  
ATOM    365  HE2 LYS A  21       5.440  11.752  13.560  1.00  0.98           H  
ATOM    366  HE3 LYS A  21       5.975  13.027  12.451  1.00  0.98           H  
ATOM    367  NZ  LYS A  21       6.942  11.165  12.182  1.00  0.98           N  
ATOM    368  HZ1 LYS A  21       6.372  10.909  11.389  1.00  0.98           H  
ATOM    369  HZ2 LYS A  21       7.862  11.442  11.868  1.00  0.98           H  
ATOM    370  HZ3 LYS A  21       7.118  10.334  12.729  1.00  0.98           H  
ATOM    371  N   SER A  22       7.323  17.653  14.777  1.00  0.98           N  
ATOM    372  H   SER A  22       8.324  17.518  14.753  1.00  0.98           H  
ATOM    373  CA  SER A  22       6.729  18.476  13.724  1.00  0.98           C  
ATOM    374  HA  SER A  22       5.746  18.820  14.044  1.00  0.98           H  
ATOM    375  C   SER A  22       6.574  17.630  12.465  1.00  0.98           C  
ATOM    376  CB  SER A  22       7.590  19.710  13.462  1.00  0.98           C  
ATOM    377  HB2 SER A  22       7.871  20.156  14.416  1.00  0.98           H  
ATOM    378  HB3 SER A  22       8.495  19.431  12.922  1.00  0.98           H  
ATOM    379  O   SER A  22       7.504  16.921  12.084  1.00  0.98           O  
ATOM    380  OG  SER A  22       6.853  20.658  12.720  1.00  0.98           O  
ATOM    381  HG  SER A  22       6.983  21.511  13.141  1.00  0.98           H  
ATOM    382  N   LEU A  23       5.400  17.667  11.844  1.00  0.98           N  
ATOM    383  H   LEU A  23       4.671  18.251  12.228  1.00  0.98           H  
ATOM    384  CA  LEU A  23       5.106  16.933  10.615  1.00  0.98           C  
ATOM    385  HA  LEU A  23       6.049  16.649  10.150  1.00  0.98           H  
ATOM    386  C   LEU A  23       4.391  17.815   9.592  1.00  0.98           C  
ATOM    387  CB  LEU A  23       4.357  15.625  10.944  1.00  0.98           C  
ATOM    388  HB2 LEU A  23       5.048  15.008  11.519  1.00  0.98           H  
ATOM    389  HB3 LEU A  23       4.165  15.105  10.006  1.00  0.98           H  
ATOM    390  O   LEU A  23       3.787  18.829   9.944  1.00  0.98           O  
ATOM    391  CG  LEU A  23       3.032  15.722  11.733  1.00  0.98           C  
ATOM    392  HG  LEU A  23       3.166  16.359  12.607  1.00  0.98           H  
ATOM    393  CD1 LEU A  23       1.856  16.246  10.905  1.00  0.98           C  
ATOM    394 HD11 LEU A  23       1.777  15.697   9.967  1.00  0.98           H  
ATOM    395 HD12 LEU A  23       0.928  16.137  11.466  1.00  0.98           H  
ATOM    396 HD13 LEU A  23       1.995  17.308  10.701  1.00  0.98           H  
ATOM    397  CD2 LEU A  23       2.640  14.331  12.237  1.00  0.98           C  
ATOM    398 HD21 LEU A  23       2.476  13.658  11.396  1.00  0.98           H  
ATOM    399 HD22 LEU A  23       1.720  14.389  12.819  1.00  0.98           H  
ATOM    400 HD23 LEU A  23       3.430  13.935  12.875  1.00  0.98           H  
ATOM    401  N   VAL A  24       4.441  17.412   8.322  1.00  0.99           N  
ATOM    402  H   VAL A  24       4.953  16.571   8.099  1.00  0.99           H  
ATOM    403  CA  VAL A  24       3.649  18.035   7.256  1.00  0.99           C  
ATOM    404  HA  VAL A  24       3.667  19.116   7.394  1.00  0.99           H  
ATOM    405  C   VAL A  24       2.206  17.547   7.371  1.00  0.99           C  
ATOM    406  CB  VAL A  24       4.229  17.727   5.863  1.00  0.99           C  
ATOM    407  HB  VAL A  24       4.164  16.655   5.672  1.00  0.99           H  
ATOM    408  O   VAL A  24       1.955  16.344   7.421  1.00  0.99           O  
ATOM    409  CG1 VAL A  24       3.446  18.474   4.781  1.00  0.99           C  
ATOM    410 HG11 VAL A  24       2.401  18.163   4.776  1.00  0.99           H  
ATOM    411 HG12 VAL A  24       3.501  19.548   4.961  1.00  0.99           H  
ATOM    412 HG13 VAL A  24       3.872  18.251   3.803  1.00  0.99           H  
ATOM    413  CG2 VAL A  24       5.696  18.160   5.744  1.00  0.99           C  
ATOM    414 HG21 VAL A  24       5.797  19.225   5.954  1.00  0.99           H  
ATOM    415 HG22 VAL A  24       6.320  17.599   6.440  1.00  0.99           H  
ATOM    416 HG23 VAL A  24       6.062  17.964   4.737  1.00  0.99           H  
ATOM    417  N   SER A  25       1.254  18.474   7.413  1.00  0.98           N  
ATOM    418  H   SER A  25       1.531  19.443   7.347  1.00  0.98           H  
ATOM    419  CA  SER A  25      -0.172  18.191   7.611  1.00  0.98           C  
ATOM    420  HA  SER A  25      -0.355  17.124   7.491  1.00  0.98           H  
ATOM    421  C   SER A  25      -1.042  18.933   6.602  1.00  0.98           C  
ATOM    422  CB  SER A  25      -0.580  18.584   9.033  1.00  0.98           C  
ATOM    423  HB2 SER A  25      -1.592  18.232   9.234  1.00  0.98           H  
ATOM    424  HB3 SER A  25       0.097  18.121   9.750  1.00  0.98           H  
ATOM    425  O   SER A  25      -0.606  19.906   5.984  1.00  0.98           O  
ATOM    426  OG  SER A  25      -0.545  19.992   9.178  1.00  0.98           O  
ATOM    427  HG  SER A  25       0.320  20.301   8.899  1.00  0.98           H  
ATOM    428  N   VAL A  26      -2.301  18.509   6.480  1.00  0.99           N  
ATOM    429  H   VAL A  26      -2.603  17.736   7.057  1.00  0.99           H  
ATOM    430  CA  VAL A  26      -3.309  19.196   5.664  1.00  0.99           C  
ATOM    431  HA  VAL A  26      -2.813  19.913   5.010  1.00  0.99           H  
ATOM    432  C   VAL A  26      -4.250  19.962   6.580  1.00  0.99           C  
ATOM    433  CB  VAL A  26      -4.077  18.215   4.767  1.00  0.99           C  
ATOM    434  HB  VAL A  26      -4.679  17.543   5.379  1.00  0.99           H  
ATOM    435  O   VAL A  26      -4.911  19.374   7.434  1.00  0.99           O  
ATOM    436  CG1 VAL A  26      -4.991  18.983   3.811  1.00  0.99           C  
ATOM    437 HG11 VAL A  26      -4.387  19.674   3.223  1.00  0.99           H  
ATOM    438 HG12 VAL A  26      -5.736  19.551   4.368  1.00  0.99           H  
ATOM    439 HG13 VAL A  26      -5.500  18.289   3.143  1.00  0.99           H  
ATOM    440  CG2 VAL A  26      -3.111  17.373   3.934  1.00  0.99           C  
ATOM    441 HG21 VAL A  26      -2.574  16.678   4.580  1.00  0.99           H  
ATOM    442 HG22 VAL A  26      -2.395  18.023   3.432  1.00  0.99           H  
ATOM    443 HG23 VAL A  26      -3.648  16.795   3.181  1.00  0.99           H  
ATOM    444  N   ASN A  27      -4.310  21.283   6.425  1.00  0.99           N  
ATOM    445  H   ASN A  27      -3.744  21.699   5.699  1.00  0.99           H  
ATOM    446  CA  ASN A  27      -5.078  22.195   7.275  1.00  0.99           C  
ATOM    447  HA  ASN A  27      -4.761  23.202   7.004  1.00  0.99           H  
ATOM    448  C   ASN A  27      -4.751  22.060   8.778  1.00  0.99           C  
ATOM    449  CB  ASN A  27      -6.589  22.095   6.949  1.00  0.99           C  
ATOM    450  HB2 ASN A  27      -6.930  21.068   7.080  1.00  0.99           H  
ATOM    451  HB3 ASN A  27      -7.146  22.730   7.638  1.00  0.99           H  
ATOM    452  O   ASN A  27      -5.589  22.381   9.619  1.00  0.99           O  
ATOM    453  CG  ASN A  27      -6.935  22.563   5.547  1.00  0.99           C  
ATOM    454  ND2 ASN A  27      -8.177  22.501   5.131  1.00  0.99           N  
ATOM    455 HD21 ASN A  27      -8.919  22.190   5.742  1.00  0.99           H  
ATOM    456 HD22 ASN A  27      -8.338  22.880   4.209  1.00  0.99           H  
ATOM    457  OD1 ASN A  27      -6.102  23.009   4.792  1.00  0.99           O  
ATOM    458  N   GLY A  28      -3.539  21.614   9.140  1.00  0.98           N  
ATOM    459  H   GLY A  28      -2.886  21.332   8.423  1.00  0.98           H  
ATOM    460  CA  GLY A  28      -3.136  21.427  10.542  1.00  0.98           C  
ATOM    461  HA2 GLY A  28      -3.440  22.291  11.133  1.00  0.98           H  
ATOM    462  HA3 GLY A  28      -2.051  21.344  10.605  1.00  0.98           H  
ATOM    463  C   GLY A  28      -3.747  20.185  11.194  1.00  0.98           C  
ATOM    464  O   GLY A  28      -3.774  20.092  12.418  1.00  0.98           O  
ATOM    465  N   GLN A  29      -4.289  19.259  10.398  1.00  0.98           N  
ATOM    466  H   GLN A  29      -4.236  19.385   9.397  1.00  0.98           H  
ATOM    467  CA  GLN A  29      -4.956  18.047  10.872  1.00  0.98           C  
ATOM    468  HA  GLN A  29      -5.001  18.065  11.961  1.00  0.98           H  
ATOM    469  C   GLN A  29      -4.162  16.801  10.466  1.00  0.98           C  
ATOM    470  CB  GLN A  29      -6.403  17.987  10.353  1.00  0.98           C  
ATOM    471  HB2 GLN A  29      -6.396  17.923   9.265  1.00  0.98           H  
ATOM    472  HB3 GLN A  29      -6.879  17.092  10.753  1.00  0.98           H  
ATOM    473  O   GLN A  29      -3.606  16.731   9.368  1.00  0.98           O  
ATOM    474  CG  GLN A  29      -7.244  19.197  10.780  1.00  0.98           C  
ATOM    475  HG2 GLN A  29      -6.760  20.110  10.432  1.00  0.98           H  
ATOM    476  HG3 GLN A  29      -7.299  19.237  11.867  1.00  0.98           H  
ATOM    477  CD  GLN A  29      -8.664  19.171  10.220  1.00  0.98           C  
ATOM    478  NE2 GLN A  29      -9.206  20.322   9.886  1.00  0.98           N  
ATOM    479 HE21 GLN A  29     -10.160  20.293   9.554  1.00  0.98           H  
ATOM    480 HE22 GLN A  29      -8.669  21.170   9.996  1.00  0.98           H  
ATOM    481  OE1 GLN A  29      -9.331  18.157  10.086  1.00  0.98           O  
ATOM    482  N   PHE A  30      -4.136  15.813  11.362  1.00  0.98           N  
ATOM    483  H   PHE A  30      -4.632  15.946  12.232  1.00  0.98           H  
ATOM    484  CA  PHE A  30      -3.579  14.484  11.126  1.00  0.98           C  
ATOM    485  HA  PHE A  30      -3.468  14.320  10.054  1.00  0.98           H  
ATOM    486  C   PHE A  30      -4.525  13.421  11.719  1.00  0.98           C  
ATOM    487  CB  PHE A  30      -2.173  14.399  11.738  1.00  0.98           C  
ATOM    488  HB2 PHE A  30      -2.217  14.706  12.783  1.00  0.98           H  
ATOM    489  HB3 PHE A  30      -1.519  15.097  11.214  1.00  0.98           H  
ATOM    490  O   PHE A  30      -4.606  13.315  12.949  1.00  0.98           O  
ATOM    491  CG  PHE A  30      -1.566  13.012  11.648  1.00  0.98           C  
ATOM    492  CD1 PHE A  30      -1.306  12.272  12.818  1.00  0.98           C  
ATOM    493  HD1 PHE A  30      -1.528  12.696  13.786  1.00  0.98           H  
ATOM    494  CD2 PHE A  30      -1.299  12.440  10.390  1.00  0.98           C  
ATOM    495  HD2 PHE A  30      -1.498  12.991   9.483  1.00  0.98           H  
ATOM    496  CE1 PHE A  30      -0.760  10.978  12.734  1.00  0.98           C  
ATOM    497  HE1 PHE A  30      -0.550  10.415  13.631  1.00  0.98           H  
ATOM    498  CE2 PHE A  30      -0.778  11.137  10.311  1.00  0.98           C  
ATOM    499  HE2 PHE A  30      -0.596  10.676   9.351  1.00  0.98           H  
ATOM    500  CZ  PHE A  30      -0.490  10.412  11.477  1.00  0.98           C  
ATOM    501  HZ  PHE A  30      -0.067   9.421  11.402  1.00  0.98           H  
ATOM    502  N   PRO A  31      -5.257  12.650  10.888  1.00  0.98           N  
ATOM    503  CA  PRO A  31      -5.370  12.748   9.425  1.00  0.98           C  
ATOM    504  HA  PRO A  31      -4.391  12.581   8.977  1.00  0.98           H  
ATOM    505  C   PRO A  31      -5.941  14.090   8.943  1.00  0.98           C  
ATOM    506  CB  PRO A  31      -6.305  11.606   9.008  1.00  0.98           C  
ATOM    507  HB2 PRO A  31      -7.332  11.966   8.949  1.00  0.98           H  
ATOM    508  HB3 PRO A  31      -6.009  11.173   8.052  1.00  0.98           H  
ATOM    509  O   PRO A  31      -6.554  14.824   9.715  1.00  0.98           O  
ATOM    510  CG  PRO A  31      -6.194  10.610  10.159  1.00  0.98           C  
ATOM    511  HG2 PRO A  31      -5.290  10.011  10.054  1.00  0.98           H  
ATOM    512  HG3 PRO A  31      -7.079   9.977  10.233  1.00  0.98           H  
ATOM    513  CD  PRO A  31      -6.054  11.537  11.360  1.00  0.98           C  
ATOM    514  HD2 PRO A  31      -7.033  11.897  11.677  1.00  0.98           H  
ATOM    515  HD3 PRO A  31      -5.555  11.024  12.182  1.00  0.98           H  
ATOM    516  N   GLY A  32      -5.765  14.391   7.660  1.00  0.99           N  
ATOM    517  H   GLY A  32      -5.294  13.720   7.069  1.00  0.99           H  
ATOM    518  CA  GLY A  32      -6.307  15.577   7.003  1.00  0.99           C  
ATOM    519  HA2 GLY A  32      -5.926  15.611   5.982  1.00  0.99           H  
ATOM    520  HA3 GLY A  32      -5.946  16.461   7.530  1.00  0.99           H  
ATOM    521  C   GLY A  32      -7.845  15.618   6.946  1.00  0.99           C  
ATOM    522  O   GLY A  32      -8.527  14.627   7.235  1.00  0.99           O  
ATOM    523  N   PRO A  33      -8.421  16.773   6.565  1.00  0.98           N  
ATOM    524  CA  PRO A  33      -9.862  16.987   6.558  1.00  0.98           C  
ATOM    525  HA  PRO A  33     -10.244  16.831   7.567  1.00  0.98           H  
ATOM    526  C   PRO A  33     -10.604  16.053   5.594  1.00  0.98           C  
ATOM    527  CB  PRO A  33     -10.054  18.455   6.167  1.00  0.98           C  
ATOM    528  HB2 PRO A  33     -10.039  19.075   7.063  1.00  0.98           H  
ATOM    529  HB3 PRO A  33     -10.971  18.621   5.601  1.00  0.98           H  
ATOM    530  O   PRO A  33     -10.130  15.692   4.521  1.00  0.98           O  
ATOM    531  CG  PRO A  33      -8.815  18.750   5.325  1.00  0.98           C  
ATOM    532  HG2 PRO A  33      -8.944  18.353   4.318  1.00  0.98           H  
ATOM    533  HG3 PRO A  33      -8.584  19.814   5.296  1.00  0.98           H  
ATOM    534  CD  PRO A  33      -7.741  17.955   6.061  1.00  0.98           C  
ATOM    535  HD2 PRO A  33      -7.357  18.537   6.899  1.00  0.98           H  
ATOM    536  HD3 PRO A  33      -6.935  17.692   5.377  1.00  0.98           H  
ATOM    537  N   LYS A  34     -11.848  15.726   5.945  1.00  0.98           N  
ATOM    538  H   LYS A  34     -12.186  16.077   6.829  1.00  0.98           H  
ATOM    539  CA  LYS A  34     -12.749  14.967   5.071  1.00  0.98           C  
ATOM    540  HA  LYS A  34     -12.173  14.166   4.607  1.00  0.98           H  
ATOM    541  C   LYS A  34     -13.288  15.825   3.929  1.00  0.98           C  
ATOM    542  CB  LYS A  34     -13.882  14.373   5.914  1.00  0.98           C  
ATOM    543  HB2 LYS A  34     -13.457  13.704   6.662  1.00  0.98           H  
ATOM    544  HB3 LYS A  34     -14.379  15.196   6.428  1.00  0.98           H  
ATOM    545  O   LYS A  34     -13.940  16.839   4.181  1.00  0.98           O  
ATOM    546  CG  LYS A  34     -14.904  13.607   5.054  1.00  0.98           C  
ATOM    547  HG2 LYS A  34     -14.390  12.838   4.477  1.00  0.98           H  
ATOM    548  HG3 LYS A  34     -15.380  14.294   4.354  1.00  0.98           H  
ATOM    549  CD  LYS A  34     -16.004  12.951   5.889  1.00  0.98           C  
ATOM    550  HD2 LYS A  34     -15.559  12.171   6.507  1.00  0.98           H  
ATOM    551  HD3 LYS A  34     -16.724  12.499   5.207  1.00  0.98           H  
ATOM    552  CE  LYS A  34     -16.705  13.982   6.778  1.00  0.98           C  
ATOM    553  HE2 LYS A  34     -15.993  14.336   7.524  1.00  0.98           H  
ATOM    554  HE3 LYS A  34     -16.976  14.840   6.162  1.00  0.98           H  
ATOM    555  NZ  LYS A  34     -17.896  13.408   7.443  1.00  0.98           N  
ATOM    556  HZ1 LYS A  34     -18.546  13.070   6.748  1.00  0.98           H  
ATOM    557  HZ2 LYS A  34     -17.621  12.636   8.034  1.00  0.98           H  
ATOM    558  HZ3 LYS A  34     -18.349  14.113   8.006  1.00  0.98           H  
ATOM    559  N   LEU A  35     -13.154  15.331   2.702  1.00  0.99           N  
ATOM    560  H   LEU A  35     -12.612  14.486   2.590  1.00  0.99           H  
ATOM    561  CA  LEU A  35     -13.802  15.881   1.511  1.00  0.99           C  
ATOM    562  HA  LEU A  35     -14.082  16.917   1.703  1.00  0.99           H  
ATOM    563  C   LEU A  35     -15.089  15.106   1.207  1.00  0.99           C  
ATOM    564  CB  LEU A  35     -12.814  15.877   0.335  1.00  0.99           C  
ATOM    565  HB2 LEU A  35     -13.267  16.408  -0.503  1.00  0.99           H  
ATOM    566  HB3 LEU A  35     -12.643  14.844   0.033  1.00  0.99           H  
ATOM    567  O   LEU A  35     -15.156  13.894   1.418  1.00  0.99           O  
ATOM    568  CG  LEU A  35     -11.443  16.505   0.651  1.00  0.99           C  
ATOM    569  HG  LEU A  35     -10.925  15.882   1.380  1.00  0.99           H  
ATOM    570  CD1 LEU A  35     -10.607  16.560  -0.622  1.00  0.99           C  
ATOM    571 HD11 LEU A  35     -11.088  17.204  -1.357  1.00  0.99           H  
ATOM    572 HD12 LEU A  35     -10.495  15.558  -1.035  1.00  0.99           H  
ATOM    573 HD13 LEU A  35      -9.615  16.949  -0.390  1.00  0.99           H  
ATOM    574  CD2 LEU A  35     -11.548  17.921   1.210  1.00  0.99           C  
ATOM    575 HD21 LEU A  35     -12.106  17.934   2.147  1.00  0.99           H  
ATOM    576 HD22 LEU A  35     -10.544  18.291   1.417  1.00  0.99           H  
ATOM    577 HD23 LEU A  35     -12.026  18.565   0.471  1.00  0.99           H  
ATOM    578  N   ILE A  36     -16.137  15.799   0.752  1.00  0.99           N  
ATOM    579  H   ILE A  36     -15.999  16.766   0.496  1.00  0.99           H  
ATOM    580  CA  ILE A  36     -17.445  15.199   0.454  1.00  0.99           C  
ATOM    581  HA  ILE A  36     -17.313  14.122   0.352  1.00  0.99           H  
ATOM    582  C   ILE A  36     -17.982  15.732  -0.875  1.00  0.99           C  
ATOM    583  CB  ILE A  36     -18.492  15.429   1.571  1.00  0.99           C  
ATOM    584  HB  ILE A  36     -18.738  16.490   1.597  1.00  0.99           H  
ATOM    585  O   ILE A  36     -18.410  16.880  -0.976  1.00  0.99           O  
ATOM    586  CG1 ILE A  36     -17.976  15.036   2.974  1.00  0.99           C  
ATOM    587 HG12 ILE A  36     -17.102  15.643   3.209  1.00  0.99           H  
ATOM    588 HG13 ILE A  36     -17.678  13.987   2.980  1.00  0.99           H  
ATOM    589  CG2 ILE A  36     -19.778  14.641   1.228  1.00  0.99           C  
ATOM    590 HG21 ILE A  36     -19.568  13.572   1.230  1.00  0.99           H  
ATOM    591 HG22 ILE A  36     -20.571  14.862   1.943  1.00  0.99           H  
ATOM    592 HG23 ILE A  36     -20.152  14.916   0.242  1.00  0.99           H  
ATOM    593  CD1 ILE A  36     -19.009  15.278   4.084  1.00  0.99           C  
ATOM    594 HD11 ILE A  36     -19.794  14.522   4.044  1.00  0.99           H  
ATOM    595 HD12 ILE A  36     -18.527  15.223   5.059  1.00  0.99           H  
ATOM    596 HD13 ILE A  36     -19.449  16.269   3.972  1.00  0.99           H  
ATOM    597  N   ALA A  37     -18.083  14.858  -1.863  1.00  0.98           N  
ATOM    598  H   ALA A  37     -17.783  13.908  -1.696  1.00  0.98           H  
ATOM    599  CA  ALA A  37     -18.715  15.150  -3.141  1.00  0.98           C  
ATOM    600  HA  ALA A  37     -19.157  16.146  -3.129  1.00  0.98           H  
ATOM    601  C   ALA A  37     -19.853  14.159  -3.416  1.00  0.98           C  
ATOM    602  CB  ALA A  37     -17.619  15.149  -4.210  1.00  0.98           C  
ATOM    603  HB1 ALA A  37     -18.042  15.355  -5.193  1.00  0.98           H  
ATOM    604  HB2 ALA A  37     -17.125  14.178  -4.226  1.00  0.98           H  
ATOM    605  HB3 ALA A  37     -16.878  15.916  -3.981  1.00  0.98           H  
ATOM    606  O   ALA A  37     -20.075  13.210  -2.661  1.00  0.98           O  
ATOM    607  N   ARG A  38     -20.618  14.392  -4.482  1.00  0.98           N  
ATOM    608  H   ARG A  38     -20.423  15.212  -5.037  1.00  0.98           H  
ATOM    609  CA  ARG A  38     -21.535  13.401  -5.058  1.00  0.98           C  
ATOM    610  HA  ARG A  38     -21.576  12.524  -4.412  1.00  0.98           H  
ATOM    611  C   ARG A  38     -21.000  12.906  -6.391  1.00  0.98           C  
ATOM    612  CB  ARG A  38     -22.948  13.985  -5.209  1.00  0.98           C  
ATOM    613  HB2 ARG A  38     -22.898  14.968  -5.677  1.00  0.98           H  
ATOM    614  HB3 ARG A  38     -23.543  13.330  -5.845  1.00  0.98           H  
ATOM    615  O   ARG A  38     -20.280  13.629  -7.071  1.00  0.98           O  
ATOM    616  CG  ARG A  38     -23.622  14.077  -3.842  1.00  0.98           C  
ATOM    617  HG2 ARG A  38     -23.743  13.053  -3.486  1.00  0.98           H  
ATOM    618  HG3 ARG A  38     -22.995  14.642  -3.152  1.00  0.98           H  
ATOM    619  CD  ARG A  38     -25.013  14.704  -3.900  1.00  0.98           C  
ATOM    620  HD2 ARG A  38     -24.927  15.703  -4.328  1.00  0.98           H  
ATOM    621  HD3 ARG A  38     -25.646  14.104  -4.554  1.00  0.98           H  
ATOM    622  NE  ARG A  38     -25.606  14.789  -2.548  1.00  0.98           N  
ATOM    623  HE  ARG A  38     -25.548  15.687  -2.090  1.00  0.98           H  
ATOM    624  NH1 ARG A  38     -26.197  12.567  -2.295  1.00  0.98           N  
ATOM    625 HH11 ARG A  38     -25.809  12.317  -3.194  1.00  0.98           H  
ATOM    626 HH12 ARG A  38     -26.562  11.803  -1.745  1.00  0.98           H  
ATOM    627  NH2 ARG A  38     -26.542  13.999  -0.632  1.00  0.98           N  
ATOM    628 HH21 ARG A  38     -26.863  13.211  -0.088  1.00  0.98           H  
ATOM    629 HH22 ARG A  38     -26.437  14.907  -0.203  1.00  0.98           H  
ATOM    630  CZ  ARG A  38     -26.106  13.786  -1.843  1.00  0.98           C  
ATOM    631  N   GLU A  39     -21.408  11.710  -6.793  1.00  0.98           N  
ATOM    632  H   GLU A  39     -21.916  11.122  -6.149  1.00  0.98           H  
ATOM    633  CA  GLU A  39     -21.278  11.291  -8.189  1.00  0.98           C  
ATOM    634  HA  GLU A  39     -20.220  11.177  -8.425  1.00  0.98           H  
ATOM    635  C   GLU A  39     -21.889  12.374  -9.106  1.00  0.98           C  
ATOM    636  CB  GLU A  39     -21.973   9.935  -8.381  1.00  0.98           C  
ATOM    637  HB2 GLU A  39     -23.045  10.069  -8.242  1.00  0.98           H  
ATOM    638  HB3 GLU A  39     -21.622   9.238  -7.620  1.00  0.98           H  
ATOM    639  O   GLU A  39     -23.030  12.800  -8.902  1.00  0.98           O  
ATOM    640  CG  GLU A  39     -21.696   9.342  -9.772  1.00  0.98           C  
ATOM    641  HG2 GLU A  39     -20.638   9.091  -9.848  1.00  0.98           H  
ATOM    642  HG3 GLU A  39     -21.909  10.100 -10.525  1.00  0.98           H  
ATOM    643  CD  GLU A  39     -22.542   8.102 -10.101  1.00  0.98           C  
ATOM    644  OE1 GLU A  39     -22.689   7.829 -11.314  1.00  0.98           O  
ATOM    645  OE2 GLU A  39     -23.143   7.470  -9.197  1.00  0.98           O  
ATOM    646  N   GLY A  40     -21.126  12.833 -10.097  1.00  0.98           N  
ATOM    647  H   GLY A  40     -20.201  12.445 -10.218  1.00  0.98           H  
ATOM    648  CA  GLY A  40     -21.479  13.920 -11.014  1.00  0.98           C  
ATOM    649  HA2 GLY A  40     -20.928  13.776 -11.943  1.00  0.98           H  
ATOM    650  HA3 GLY A  40     -22.545  13.875 -11.236  1.00  0.98           H  
ATOM    651  C   GLY A  40     -21.162  15.333 -10.511  1.00  0.98           C  
ATOM    652  O   GLY A  40     -21.409  16.296 -11.236  1.00  0.98           O  
ATOM    653  N   ASP A  41     -20.638  15.498  -9.293  1.00  0.99           N  
ATOM    654  H   ASP A  41     -20.427  14.687  -8.728  1.00  0.99           H  
ATOM    655  CA  ASP A  41     -20.112  16.794  -8.865  1.00  0.99           C  
ATOM    656  HA  ASP A  41     -20.805  17.564  -9.204  1.00  0.99           H  
ATOM    657  C   ASP A  41     -18.776  17.088  -9.565  1.00  0.99           C  
ATOM    658  CB  ASP A  41     -20.013  16.917  -7.328  1.00  0.99           C  
ATOM    659  HB2 ASP A  41     -19.366  17.765  -7.102  1.00  0.99           H  
ATOM    660  HB3 ASP A  41     -19.530  16.032  -6.916  1.00  0.99           H  
ATOM    661  O   ASP A  41     -17.923  16.210  -9.723  1.00  0.99           O  
ATOM    662  CG  ASP A  41     -21.355  17.170  -6.614  1.00  0.99           C  
ATOM    663  OD1 ASP A  41     -22.372  17.471  -7.291  1.00  0.99           O  
ATOM    664  OD2 ASP A  41     -21.379  17.167  -5.350  1.00  0.99           O  
ATOM    665  N   GLN A  42     -18.601  18.350  -9.954  1.00  0.99           N  
ATOM    666  H   GLN A  42     -19.323  19.017  -9.719  1.00  0.99           H  
ATOM    667  CA  GLN A  42     -17.300  18.906 -10.299  1.00  0.99           C  
ATOM    668  HA  GLN A  42     -16.705  18.154 -10.819  1.00  0.99           H  
ATOM    669  C   GLN A  42     -16.606  19.293  -8.996  1.00  0.99           C  
ATOM    670  CB  GLN A  42     -17.477  20.113 -11.225  1.00  0.99           C  
ATOM    671  HB2 GLN A  42     -17.984  20.906 -10.675  1.00  0.99           H  
ATOM    672  HB3 GLN A  42     -18.099  19.828 -12.073  1.00  0.99           H  
ATOM    673  O   GLN A  42     -17.227  19.903  -8.123  1.00  0.99           O  
ATOM    674  CG  GLN A  42     -16.131  20.627 -11.760  1.00  0.99           C  
ATOM    675  HG2 GLN A  42     -15.705  19.876 -12.425  1.00  0.99           H  
ATOM    676  HG3 GLN A  42     -15.428  20.784 -10.941  1.00  0.99           H  
ATOM    677  CD  GLN A  42     -16.259  21.942 -12.517  1.00  0.99           C  
ATOM    678  NE2 GLN A  42     -15.231  22.337 -13.231  1.00  0.99           N  
ATOM    679 HE21 GLN A  42     -14.359  21.833 -13.168  1.00  0.99           H  
ATOM    680 HE22 GLN A  42     -15.327  23.215 -13.722  1.00  0.99           H  
ATOM    681  OE1 GLN A  42     -17.254  22.651 -12.442  1.00  0.99           O  
ATOM    682  N   VAL A  43     -15.334  18.953  -8.850  1.00  0.99           N  
ATOM    683  H   VAL A  43     -14.864  18.481  -9.609  1.00  0.99           H  
ATOM    684  CA  VAL A  43     -14.559  19.202  -7.638  1.00  0.99           C  
ATOM    685  HA  VAL A  43     -15.161  19.772  -6.931  1.00  0.99           H  
ATOM    686  C   VAL A  43     -13.347  20.049  -8.001  1.00  0.99           C  
ATOM    687  CB  VAL A  43     -14.167  17.880  -6.952  1.00  0.99           C  
ATOM    688  HB  VAL A  43     -13.410  17.364  -7.544  1.00  0.99           H  
ATOM    689  O   VAL A  43     -12.552  19.665  -8.854  1.00  0.99           O  
ATOM    690  CG1 VAL A  43     -13.615  18.162  -5.554  1.00  0.99           C  
ATOM    691 HG11 VAL A  43     -12.778  18.856  -5.630  1.00  0.99           H  
ATOM    692 HG12 VAL A  43     -13.265  17.231  -5.108  1.00  0.99           H  
ATOM    693 HG13 VAL A  43     -14.385  18.605  -4.922  1.00  0.99           H  
ATOM    694  CG2 VAL A  43     -15.371  16.944  -6.759  1.00  0.99           C  
ATOM    695 HG21 VAL A  43     -15.723  16.589  -7.727  1.00  0.99           H  
ATOM    696 HG22 VAL A  43     -16.181  17.469  -6.252  1.00  0.99           H  
ATOM    697 HG23 VAL A  43     -15.068  16.079  -6.170  1.00  0.99           H  
ATOM    698  N   LEU A  44     -13.234  21.213  -7.359  1.00  0.99           N  
ATOM    699  H   LEU A  44     -13.961  21.476  -6.709  1.00  0.99           H  
ATOM    700  CA  LEU A  44     -12.089  22.109  -7.453  1.00  0.99           C  
ATOM    701  HA  LEU A  44     -11.395  21.726  -8.202  1.00  0.99           H  
ATOM    702  C   LEU A  44     -11.388  22.138  -6.102  1.00  0.99           C  
ATOM    703  CB  LEU A  44     -12.476  23.532  -7.883  1.00  0.99           C  
ATOM    704  HB2 LEU A  44     -11.578  24.142  -7.789  1.00  0.99           H  
ATOM    705  HB3 LEU A  44     -13.220  23.933  -7.194  1.00  0.99           H  
ATOM    706  O   LEU A  44     -11.982  22.543  -5.098  1.00  0.99           O  
ATOM    707  CG  LEU A  44     -12.972  23.648  -9.334  1.00  0.99           C  
ATOM    708  HG  LEU A  44     -12.373  23.017  -9.991  1.00  0.99           H  
ATOM    709  CD1 LEU A  44     -14.438  23.264  -9.437  1.00  0.99           C  
ATOM    710 HD11 LEU A  44     -14.830  23.551 -10.413  1.00  0.99           H  
ATOM    711 HD12 LEU A  44     -14.977  23.779  -8.641  1.00  0.99           H  
ATOM    712 HD13 LEU A  44     -14.554  22.186  -9.328  1.00  0.99           H  
ATOM    713  CD2 LEU A  44     -12.853  25.097  -9.805  1.00  0.99           C  
ATOM    714 HD21 LEU A  44     -13.434  25.759  -9.162  1.00  0.99           H  
ATOM    715 HD22 LEU A  44     -13.208  25.181 -10.832  1.00  0.99           H  
ATOM    716 HD23 LEU A  44     -11.806  25.402  -9.785  1.00  0.99           H  
ATOM    717  N   ILE A  45     -10.128  21.721  -6.078  1.00  0.99           N  
ATOM    718  H   ILE A  45      -9.718  21.389  -6.939  1.00  0.99           H  
ATOM    719  CA  ILE A  45      -9.337  21.637  -4.853  1.00  0.99           C  
ATOM    720  HA  ILE A  45      -9.905  22.087  -4.039  1.00  0.99           H  
ATOM    721  C   ILE A  45      -8.073  22.455  -5.035  1.00  0.99           C  
ATOM    722  CB  ILE A  45      -9.035  20.179  -4.440  1.00  0.99           C  
ATOM    723  HB  ILE A  45      -8.312  19.743  -5.130  1.00  0.99           H  
ATOM    724  O   ILE A  45      -7.162  22.046  -5.750  1.00  0.99           O  
ATOM    725  CG1 ILE A  45     -10.319  19.322  -4.500  1.00  0.99           C  
ATOM    726 HG12 ILE A  45     -10.704  19.366  -5.518  1.00  0.99           H  
ATOM    727 HG13 ILE A  45     -11.067  19.735  -3.823  1.00  0.99           H  
ATOM    728  CG2 ILE A  45      -8.407  20.232  -3.034  1.00  0.99           C  
ATOM    729 HG21 ILE A  45      -8.395  19.245  -2.574  1.00  0.99           H  
ATOM    730 HG22 ILE A  45      -7.382  20.595  -3.100  1.00  0.99           H  
ATOM    731 HG23 ILE A  45      -8.977  20.894  -2.381  1.00  0.99           H  
ATOM    732  CD1 ILE A  45     -10.147  17.834  -4.208  1.00  0.99           C  
ATOM    733 HD11 ILE A  45      -9.801  17.688  -3.185  1.00  0.99           H  
ATOM    734 HD12 ILE A  45     -11.104  17.324  -4.317  1.00  0.99           H  
ATOM    735 HD13 ILE A  45      -9.445  17.403  -4.922  1.00  0.99           H  
ATOM    736  N   LYS A  46      -8.013  23.613  -4.377  1.00  0.99           N  
ATOM    737  H   LYS A  46      -8.789  23.862  -3.781  1.00  0.99           H  
ATOM    738  CA  LYS A  46      -6.809  24.438  -4.336  1.00  0.99           C  
ATOM    739  HA  LYS A  46      -6.288  24.354  -5.289  1.00  0.99           H  
ATOM    740  C   LYS A  46      -5.881  23.913  -3.250  1.00  0.99           C  
ATOM    741  CB  LYS A  46      -7.190  25.909  -4.124  1.00  0.99           C  
ATOM    742  HB2 LYS A  46      -7.893  26.209  -4.902  1.00  0.99           H  
ATOM    743  HB3 LYS A  46      -7.671  26.032  -3.154  1.00  0.99           H  
ATOM    744  O   LYS A  46      -6.208  24.002  -2.068  1.00  0.99           O  
ATOM    745  CG  LYS A  46      -5.940  26.799  -4.201  1.00  0.99           C  
ATOM    746  HG2 LYS A  46      -5.258  26.541  -3.391  1.00  0.99           H  
ATOM    747  HG3 LYS A  46      -5.434  26.622  -5.150  1.00  0.99           H  
ATOM    748  CD  LYS A  46      -6.295  28.285  -4.094  1.00  0.99           C  
ATOM    749  HD2 LYS A  46      -6.781  28.475  -3.138  1.00  0.99           H  
ATOM    750  HD3 LYS A  46      -6.969  28.551  -4.908  1.00  0.99           H  
ATOM    751  CE  LYS A  46      -5.001  29.101  -4.201  1.00  0.99           C  
ATOM    752  HE2 LYS A  46      -4.344  28.828  -3.375  1.00  0.99           H  
ATOM    753  HE3 LYS A  46      -4.488  28.822  -5.122  1.00  0.99           H  
ATOM    754  NZ  LYS A  46      -5.249  30.562  -4.192  1.00  0.99           N  
ATOM    755  HZ1 LYS A  46      -4.369  31.048  -4.291  1.00  0.99           H  
ATOM    756  HZ2 LYS A  46      -5.684  30.853  -3.328  1.00  0.99           H  
ATOM    757  HZ3 LYS A  46      -5.831  30.825  -4.974  1.00  0.99           H  
ATOM    758  N   VAL A  47      -4.723  23.403  -3.640  1.00  0.99           N  
ATOM    759  H   VAL A  47      -4.530  23.357  -4.630  1.00  0.99           H  
ATOM    760  CA  VAL A  47      -3.655  23.016  -2.713  1.00  0.99           C  
ATOM    761  HA  VAL A  47      -4.076  22.855  -1.720  1.00  0.99           H  
ATOM    762  C   VAL A  47      -2.652  24.155  -2.633  1.00  0.99           C  
ATOM    763  CB  VAL A  47      -2.990  21.703  -3.145  1.00  0.99           C  
ATOM    764  HB  VAL A  47      -2.564  21.822  -4.141  1.00  0.99           H  
ATOM    765  O   VAL A  47      -2.172  24.612  -3.665  1.00  0.99           O  
ATOM    766  CG1 VAL A  47      -1.881  21.286  -2.171  1.00  0.99           C  
ATOM    767 HG11 VAL A  47      -1.470  20.320  -2.467  1.00  0.99           H  
ATOM    768 HG12 VAL A  47      -2.280  21.209  -1.160  1.00  0.99           H  
ATOM    769 HG13 VAL A  47      -1.069  22.014  -2.184  1.00  0.99           H  
ATOM    770  CG2 VAL A  47      -4.028  20.577  -3.187  1.00  0.99           C  
ATOM    771 HG21 VAL A  47      -3.539  19.653  -3.496  1.00  0.99           H  
ATOM    772 HG22 VAL A  47      -4.811  20.804  -3.910  1.00  0.99           H  
ATOM    773 HG23 VAL A  47      -4.474  20.436  -2.202  1.00  0.99           H  
ATOM    774  N   VAL A  48      -2.347  24.621  -1.425  1.00  0.99           N  
ATOM    775  H   VAL A  48      -2.783  24.181  -0.627  1.00  0.99           H  
ATOM    776  CA  VAL A  48      -1.386  25.700  -1.161  1.00  0.99           C  
ATOM    777  HA  VAL A  48      -0.992  26.086  -2.101  1.00  0.99           H  
ATOM    778  C   VAL A  48      -0.225  25.122  -0.366  1.00  0.99           C  
ATOM    779  CB  VAL A  48      -2.048  26.869  -0.402  1.00  0.99           C  
ATOM    780  HB  VAL A  48      -2.359  26.534   0.587  1.00  0.99           H  
ATOM    781  O   VAL A  48      -0.423  24.682   0.766  1.00  0.99           O  
ATOM    782  CG1 VAL A  48      -1.066  28.036  -0.238  1.00  0.99           C  
ATOM    783 HG11 VAL A  48      -0.718  28.377  -1.213  1.00  0.99           H  
ATOM    784 HG12 VAL A  48      -0.203  27.724   0.350  1.00  0.99           H  
ATOM    785 HG13 VAL A  48      -1.552  28.862   0.280  1.00  0.99           H  
ATOM    786  CG2 VAL A  48      -3.290  27.397  -1.135  1.00  0.99           C  
ATOM    787 HG21 VAL A  48      -3.692  28.257  -0.598  1.00  0.99           H  
ATOM    788 HG22 VAL A  48      -4.059  26.625  -1.163  1.00  0.99           H  
ATOM    789 HG23 VAL A  48      -3.020  27.687  -2.150  1.00  0.99           H  
ATOM    790  N   ASN A  49       0.974  25.109  -0.947  1.00  0.99           N  
ATOM    791  H   ASN A  49       1.104  25.551  -1.846  1.00  0.99           H  
ATOM    792  CA  ASN A  49       2.153  24.577  -0.277  1.00  0.99           C  
ATOM    793  HA  ASN A  49       1.840  23.789   0.408  1.00  0.99           H  
ATOM    794  C   ASN A  49       2.845  25.663   0.562  1.00  0.99           C  
ATOM    795  CB  ASN A  49       3.095  23.924  -1.304  1.00  0.99           C  
ATOM    796  HB2 ASN A  49       2.558  23.172  -1.881  1.00  0.99           H  
ATOM    797  HB3 ASN A  49       3.479  24.684  -1.985  1.00  0.99           H  
ATOM    798  O   ASN A  49       3.419  26.599   0.011  1.00  0.99           O  
ATOM    799  CG  ASN A  49       4.268  23.260  -0.603  1.00  0.99           C  
ATOM    800  ND2 ASN A  49       5.263  22.812  -1.321  1.00  0.99           N  
ATOM    801 HD21 ASN A  49       6.031  22.401  -0.809  1.00  0.99           H  
ATOM    802 HD22 ASN A  49       5.253  22.836  -2.331  1.00  0.99           H  
ATOM    803  OD1 ASN A  49       4.274  23.123   0.608  1.00  0.99           O  
ATOM    804  N   GLN A  50       2.802  25.539   1.889  1.00  0.99           N  
ATOM    805  H   GLN A  50       2.310  24.755   2.294  1.00  0.99           H  
ATOM    806  CA  GLN A  50       3.459  26.456   2.831  1.00  0.99           C  
ATOM    807  HA  GLN A  50       3.886  27.294   2.281  1.00  0.99           H  
ATOM    808  C   GLN A  50       4.629  25.790   3.573  1.00  0.99           C  
ATOM    809  CB  GLN A  50       2.437  27.029   3.830  1.00  0.99           C  
ATOM    810  HB2 GLN A  50       2.112  26.232   4.500  1.00  0.99           H  
ATOM    811  HB3 GLN A  50       2.931  27.785   4.440  1.00  0.99           H  
ATOM    812  O   GLN A  50       5.148  26.362   4.531  1.00  0.99           O  
ATOM    813  CG  GLN A  50       1.200  27.674   3.185  1.00  0.99           C  
ATOM    814  HG2 GLN A  50       0.710  26.958   2.525  1.00  0.99           H  
ATOM    815  HG3 GLN A  50       1.510  28.535   2.592  1.00  0.99           H  
ATOM    816  CD  GLN A  50       0.165  28.120   4.216  1.00  0.99           C  
ATOM    817  NE2 GLN A  50      -0.896  28.768   3.785  1.00  0.99           N  
ATOM    818 HE21 GLN A  50      -1.593  29.000   4.478  1.00  0.99           H  
ATOM    819 HE22 GLN A  50      -1.010  28.988   2.806  1.00  0.99           H  
ATOM    820  OE1 GLN A  50       0.261  27.876   5.409  1.00  0.99           O  
ATOM    821  N   VAL A  51       5.037  24.581   3.172  1.00  0.98           N  
ATOM    822  H   VAL A  51       4.642  24.183   2.332  1.00  0.98           H  
ATOM    823  CA  VAL A  51       6.175  23.869   3.771  1.00  0.98           C  
ATOM    824  HA  VAL A  51       6.464  24.408   4.673  1.00  0.98           H  
ATOM    825  C   VAL A  51       7.385  23.873   2.835  1.00  0.98           C  
ATOM    826  CB  VAL A  51       5.819  22.439   4.217  1.00  0.98           C  
ATOM    827  HB  VAL A  51       6.695  22.010   4.703  1.00  0.98           H  
ATOM    828  O   VAL A  51       7.206  24.030   1.631  1.00  0.98           O  
ATOM    829  CG1 VAL A  51       4.694  22.473   5.251  1.00  0.98           C  
ATOM    830 HG11 VAL A  51       3.759  22.735   4.757  1.00  0.98           H  
ATOM    831 HG12 VAL A  51       4.598  21.493   5.720  1.00  0.98           H  
ATOM    832 HG13 VAL A  51       4.924  23.216   6.015  1.00  0.98           H  
ATOM    833  CG2 VAL A  51       5.409  21.493   3.087  1.00  0.98           C  
ATOM    834 HG21 VAL A  51       5.344  20.474   3.469  1.00  0.98           H  
ATOM    835 HG22 VAL A  51       4.441  21.784   2.681  1.00  0.98           H  
ATOM    836 HG23 VAL A  51       6.144  21.514   2.282  1.00  0.98           H  
ATOM    837  N   PRO A  52       8.614  23.681   3.352  1.00  0.97           N  
ATOM    838  CA  PRO A  52       9.818  23.618   2.519  1.00  0.97           C  
ATOM    839  HA  PRO A  52       9.889  24.536   1.936  1.00  0.97           H  
ATOM    840  C   PRO A  52       9.856  22.420   1.563  1.00  0.97           C  
ATOM    841  CB  PRO A  52      10.992  23.545   3.502  1.00  0.97           C  
ATOM    842  HB2 PRO A  52      11.852  24.110   3.141  1.00  0.97           H  
ATOM    843  HB3 PRO A  52      11.272  22.507   3.680  1.00  0.97           H  
ATOM    844  O   PRO A  52      10.571  22.451   0.565  1.00  0.97           O  
ATOM    845  CG  PRO A  52      10.432  24.136   4.792  1.00  0.97           C  
ATOM    846  HG2 PRO A  52      10.471  25.224   4.746  1.00  0.97           H  
ATOM    847  HG3 PRO A  52      10.958  23.765   5.672  1.00  0.97           H  
ATOM    848  CD  PRO A  52       8.981  23.672   4.763  1.00  0.97           C  
ATOM    849  HD2 PRO A  52       8.911  22.657   5.153  1.00  0.97           H  
ATOM    850  HD3 PRO A  52       8.377  24.354   5.361  1.00  0.97           H  
ATOM    851  N   ASN A  53       9.136  21.344   1.889  1.00  0.97           N  
ATOM    852  H   ASN A  53       8.609  21.355   2.751  1.00  0.97           H  
ATOM    853  CA  ASN A  53       9.061  20.152   1.057  1.00  0.97           C  
ATOM    854  HA  ASN A  53      10.072  19.892   0.744  1.00  0.97           H  
ATOM    855  C   ASN A  53       8.229  20.418  -0.201  1.00  0.97           C  
ATOM    856  CB  ASN A  53       8.479  18.976   1.860  1.00  0.97           C  
ATOM    857  HB2 ASN A  53       8.398  18.106   1.208  1.00  0.97           H  
ATOM    858  HB3 ASN A  53       7.475  19.227   2.204  1.00  0.97           H  
ATOM    859  O   ASN A  53       7.188  21.071  -0.161  1.00  0.97           O  
ATOM    860  CG  ASN A  53       9.318  18.614   3.070  1.00  0.97           C  
ATOM    861  ND2 ASN A  53      10.057  17.529   3.027  1.00  0.97           N  
ATOM    862 HD21 ASN A  53      10.012  16.886   2.249  1.00  0.97           H  
ATOM    863 HD22 ASN A  53      10.549  17.289   3.876  1.00  0.97           H  
ATOM    864  OD1 ASN A  53       9.317  19.314   4.069  1.00  0.97           O  
ATOM    865  N   ASN A  54       8.644  19.817  -1.309  1.00  0.98           N  
ATOM    866  H   ASN A  54       9.515  19.306  -1.281  1.00  0.98           H  
ATOM    867  CA  ASN A  54       7.834  19.734  -2.515  1.00  0.98           C  
ATOM    868  HA  ASN A  54       7.450  20.725  -2.758  1.00  0.98           H  
ATOM    869  C   ASN A  54       6.626  18.823  -2.288  1.00  0.98           C  
ATOM    870  CB  ASN A  54       8.748  19.237  -3.644  1.00  0.98           C  
ATOM    871  HB2 ASN A  54       8.139  18.839  -4.455  1.00  0.98           H  
ATOM    872  HB3 ASN A  54       9.384  18.428  -3.285  1.00  0.98           H  
ATOM    873  O   ASN A  54       6.772  17.739  -1.729  1.00  0.98           O  
ATOM    874  CG  ASN A  54       9.612  20.356  -4.192  1.00  0.98           C  
ATOM    875  ND2 ASN A  54      10.532  20.073  -5.083  1.00  0.98           N  
ATOM    876 HD21 ASN A  54      11.078  20.875  -5.365  1.00  0.98           H  
ATOM    877 HD22 ASN A  54      10.760  19.123  -5.340  1.00  0.98           H  
ATOM    878  OD1 ASN A  54       9.452  21.510  -3.850  1.00  0.98           O  
ATOM    879  N   ILE A  55       5.443  19.245  -2.747  1.00  0.98           N  
ATOM    880  H   ILE A  55       5.391  20.154  -3.184  1.00  0.98           H  
ATOM    881  CA  ILE A  55       4.190  18.518  -2.503  1.00  0.98           C  
ATOM    882  HA  ILE A  55       4.418  17.584  -1.990  1.00  0.98           H  
ATOM    883  C   ILE A  55       3.504  18.139  -3.807  1.00  0.98           C  
ATOM    884  CB  ILE A  55       3.240  19.320  -1.586  1.00  0.98           C  
ATOM    885  HB  ILE A  55       3.007  20.263  -2.080  1.00  0.98           H  
ATOM    886  O   ILE A  55       3.304  18.956  -4.697  1.00  0.98           O  
ATOM    887  CG1 ILE A  55       3.878  19.666  -0.224  1.00  0.98           C  
ATOM    888 HG12 ILE A  55       4.806  20.214  -0.391  1.00  0.98           H  
ATOM    889 HG13 ILE A  55       3.216  20.352   0.304  1.00  0.98           H  
ATOM    890  CG2 ILE A  55       1.915  18.557  -1.376  1.00  0.98           C  
ATOM    891 HG21 ILE A  55       1.312  18.588  -2.283  1.00  0.98           H  
ATOM    892 HG22 ILE A  55       1.342  19.012  -0.568  1.00  0.98           H  
ATOM    893 HG23 ILE A  55       2.110  17.518  -1.110  1.00  0.98           H  
ATOM    894  CD1 ILE A  55       4.191  18.466   0.678  1.00  0.98           C  
ATOM    895 HD11 ILE A  55       4.689  18.819   1.581  1.00  0.98           H  
ATOM    896 HD12 ILE A  55       4.863  17.784   0.157  1.00  0.98           H  
ATOM    897 HD13 ILE A  55       3.278  17.941   0.959  1.00  0.98           H  
ATOM    898  N   SER A  56       3.045  16.902  -3.883  1.00  0.98           N  
ATOM    899  H   SER A  56       3.235  16.274  -3.115  1.00  0.98           H  
ATOM    900  CA  SER A  56       2.054  16.443  -4.851  1.00  0.98           C  
ATOM    901  HA  SER A  56       1.618  17.284  -5.389  1.00  0.98           H  
ATOM    902  C   SER A  56       0.947  15.745  -4.066  1.00  0.98           C  
ATOM    903  CB  SER A  56       2.725  15.510  -5.860  1.00  0.98           C  
ATOM    904  HB2 SER A  56       3.531  14.959  -5.375  1.00  0.98           H  
ATOM    905  HB3 SER A  56       3.128  16.079  -6.698  1.00  0.98           H  
ATOM    906  O   SER A  56       1.262  15.053  -3.101  1.00  0.98           O  
ATOM    907  OG  SER A  56       1.771  14.586  -6.301  1.00  0.98           O  
ATOM    908  HG  SER A  56       1.674  14.620  -7.256  1.00  0.98           H  
ATOM    909  N   LEU A  57      -0.321  15.928  -4.452  1.00  0.99           N  
ATOM    910  H   LEU A  57      -0.489  16.383  -5.338  1.00  0.99           H  
ATOM    911  CA  LEU A  57      -1.443  15.173  -3.892  1.00  0.99           C  
ATOM    912  HA  LEU A  57      -1.076  14.490  -3.126  1.00  0.99           H  
ATOM    913  C   LEU A  57      -2.090  14.329  -4.983  1.00  0.99           C  
ATOM    914  CB  LEU A  57      -2.509  16.083  -3.256  1.00  0.99           C  
ATOM    915  HB2 LEU A  57      -2.891  16.758  -4.022  1.00  0.99           H  
ATOM    916  HB3 LEU A  57      -3.335  15.444  -2.946  1.00  0.99           H  
ATOM    917  O   LEU A  57      -2.450  14.856  -6.031  1.00  0.99           O  
ATOM    918  CG  LEU A  57      -2.076  16.917  -2.041  1.00  0.99           C  
ATOM    919  HG  LEU A  57      -1.400  17.708  -2.369  1.00  0.99           H  
ATOM    920  CD1 LEU A  57      -3.319  17.554  -1.413  1.00  0.99           C  
ATOM    921 HD11 LEU A  57      -3.022  18.348  -0.727  1.00  0.99           H  
ATOM    922 HD12 LEU A  57      -3.965  17.961  -2.191  1.00  0.99           H  
ATOM    923 HD13 LEU A  57      -3.890  16.799  -0.872  1.00  0.99           H  
ATOM    924  CD2 LEU A  57      -1.400  16.102  -0.941  1.00  0.99           C  
ATOM    925 HD21 LEU A  57      -0.419  15.769  -1.281  1.00  0.99           H  
ATOM    926 HD22 LEU A  57      -2.005  15.232  -0.684  1.00  0.99           H  
ATOM    927 HD23 LEU A  57      -1.255  16.727  -0.060  1.00  0.99           H  
ATOM    928  N   HIS A  58      -2.295  13.050  -4.692  1.00  0.99           N  
ATOM    929  H   HIS A  58      -1.985  12.710  -3.793  1.00  0.99           H  
ATOM    930  CA  HIS A  58      -3.045  12.121  -5.520  1.00  0.99           C  
ATOM    931  HA  HIS A  58      -3.161  12.554  -6.514  1.00  0.99           H  
ATOM    932  C   HIS A  58      -4.445  11.885  -4.950  1.00  0.99           C  
ATOM    933  CB  HIS A  58      -2.249  10.822  -5.662  1.00  0.99           C  
ATOM    934  HB2 HIS A  58      -2.013  10.436  -4.670  1.00  0.99           H  
ATOM    935  HB3 HIS A  58      -1.323  11.041  -6.193  1.00  0.99           H  
ATOM    936  O   HIS A  58      -4.619  11.742  -3.737  1.00  0.99           O  
ATOM    937  CG  HIS A  58      -2.976   9.758  -6.432  1.00  0.99           C  
ATOM    938  CD2 HIS A  58      -3.265   8.489  -6.011  1.00  0.99           C  
ATOM    939  HD2 HIS A  58      -3.003   8.043  -5.063  1.00  0.99           H  
ATOM    940  ND1 HIS A  58      -3.497   9.890  -7.699  1.00  0.99           N  
ATOM    941  HD1 HIS A  58      -3.431  10.692  -8.309  1.00  0.99           H  
ATOM    942  CE1 HIS A  58      -4.096   8.740  -8.033  1.00  0.99           C  
ATOM    943  HE1 HIS A  58      -4.571   8.536  -8.982  1.00  0.99           H  
ATOM    944  NE2 HIS A  58      -3.976   7.864  -7.033  1.00  0.99           N  
ATOM    945  N   TRP A  59      -5.446  11.831  -5.831  1.00  0.98           N  
ATOM    946  H   TRP A  59      -5.206  11.915  -6.808  1.00  0.98           H  
ATOM    947  CA  TRP A  59      -6.838  11.518  -5.493  1.00  0.98           C  
ATOM    948  HA  TRP A  59      -7.003  11.718  -4.434  1.00  0.98           H  
ATOM    949  C   TRP A  59      -7.085  10.029  -5.723  1.00  0.98           C  
ATOM    950  CB  TRP A  59      -7.804  12.408  -6.291  1.00  0.98           C  
ATOM    951  HB2 TRP A  59      -7.833  12.075  -7.328  1.00  0.98           H  
ATOM    952  HB3 TRP A  59      -8.803  12.297  -5.869  1.00  0.98           H  
ATOM    953  O   TRP A  59      -7.675   9.648  -6.733  1.00  0.98           O  
ATOM    954  CG  TRP A  59      -7.445  13.852  -6.296  1.00  0.98           C  
ATOM    955  CD1 TRP A  59      -6.727  14.451  -7.265  1.00  0.98           C  
ATOM    956  HD1 TRP A  59      -6.353  13.945  -8.142  1.00  0.98           H  
ATOM    957  CD2 TRP A  59      -7.562  14.830  -5.228  1.00  0.98           C  
ATOM    958  CE2 TRP A  59      -6.856  16.006  -5.617  1.00  0.98           C  
ATOM    959  CE3 TRP A  59      -8.114  14.800  -3.933  1.00  0.98           C  
ATOM    960  HE3 TRP A  59      -8.654  13.919  -3.620  1.00  0.98           H  
ATOM    961  NE1 TRP A  59      -6.413  15.736  -6.889  1.00  0.98           N  
ATOM    962  HE1 TRP A  59      -5.738  16.289  -7.397  1.00  0.98           H  
ATOM    963  CH2 TRP A  59      -7.132  16.975  -3.428  1.00  0.98           C  
ATOM    964  HH2 TRP A  59      -6.885  17.743  -2.710  1.00  0.98           H  
ATOM    965  CZ2 TRP A  59      -6.656  17.079  -4.743  1.00  0.98           C  
ATOM    966  HZ2 TRP A  59      -6.060  17.926  -5.049  1.00  0.98           H  
ATOM    967  CZ3 TRP A  59      -7.876  15.851  -3.029  1.00  0.98           C  
ATOM    968  HZ3 TRP A  59      -8.223  15.774  -2.009  1.00  0.98           H  
ATOM    969  N   HIS A  60      -6.595   9.208  -4.791  1.00  0.98           N  
ATOM    970  H   HIS A  60      -6.145   9.621  -3.986  1.00  0.98           H  
ATOM    971  CA  HIS A  60      -6.539   7.751  -4.907  1.00  0.98           C  
ATOM    972  HA  HIS A  60      -5.751   7.481  -5.611  1.00  0.98           H  
ATOM    973  C   HIS A  60      -7.827   7.148  -5.451  1.00  0.98           C  
ATOM    974  CB  HIS A  60      -6.140   7.110  -3.576  1.00  0.98           C  
ATOM    975  HB2 HIS A  60      -6.941   7.240  -2.848  1.00  0.98           H  
ATOM    976  HB3 HIS A  60      -5.240   7.597  -3.202  1.00  0.98           H  
ATOM    977  O   HIS A  60      -8.885   7.237  -4.827  1.00  0.98           O  
ATOM    978  CG  HIS A  60      -5.847   5.643  -3.751  1.00  0.98           C  
ATOM    979  CD2 HIS A  60      -6.778   4.668  -3.968  1.00  0.98           C  
ATOM    980  HD2 HIS A  60      -7.851   4.793  -3.971  1.00  0.98           H  
ATOM    981  ND1 HIS A  60      -4.581   5.105  -3.940  1.00  0.98           N  
ATOM    982  CE1 HIS A  60      -4.785   3.837  -4.327  1.00  0.98           C  
ATOM    983  HE1 HIS A  60      -4.028   3.162  -4.698  1.00  0.98           H  
ATOM    984  NE2 HIS A  60      -6.089   3.538  -4.334  1.00  0.98           N  
ATOM    985  HE2 HIS A  60      -6.486   2.678  -4.685  1.00  0.98           H  
ATOM    986  N   GLY A  61      -7.719   6.512  -6.616  1.00  0.98           N  
ATOM    987  H   GLY A  61      -6.803   6.470  -7.040  1.00  0.98           H  
ATOM    988  CA  GLY A  61      -8.819   5.821  -7.275  1.00  0.98           C  
ATOM    989  HA2 GLY A  61      -9.407   5.308  -6.515  1.00  0.98           H  
ATOM    990  HA3 GLY A  61      -8.406   5.075  -7.954  1.00  0.98           H  
ATOM    991  C   GLY A  61      -9.777   6.701  -8.077  1.00  0.98           C  
ATOM    992  O   GLY A  61     -10.657   6.145  -8.724  1.00  0.98           O  
ATOM    993  N   ILE A  62      -9.662   8.035  -8.085  1.00  0.99           N  
ATOM    994  H   ILE A  62      -8.891   8.456  -7.587  1.00  0.99           H  
ATOM    995  CA  ILE A  62     -10.453   8.872  -9.002  1.00  0.99           C  
ATOM    996  HA  ILE A  62     -11.500   8.581  -8.915  1.00  0.99           H  
ATOM    997  C   ILE A  62     -10.013   8.570 -10.436  1.00  0.99           C  
ATOM    998  CB  ILE A  62     -10.332  10.376  -8.664  1.00  0.99           C  
ATOM    999  HB  ILE A  62      -9.272  10.625  -8.617  1.00  0.99           H  
ATOM   1000  O   ILE A  62      -8.832   8.635 -10.753  1.00  0.99           O  
ATOM   1001  CG1 ILE A  62     -10.960  10.714  -7.294  1.00  0.99           C  
ATOM   1002 HG12 ILE A  62     -10.523  10.074  -6.527  1.00  0.99           H  
ATOM   1003 HG13 ILE A  62     -10.706  11.744  -7.042  1.00  0.99           H  
ATOM   1004  CG2 ILE A  62     -10.958  11.273  -9.751  1.00  0.99           C  
ATOM   1005 HG21 ILE A  62     -10.338  11.249 -10.647  1.00  0.99           H  
ATOM   1006 HG22 ILE A  62     -11.970  10.947  -9.992  1.00  0.99           H  
ATOM   1007 HG23 ILE A  62     -10.975  12.307  -9.407  1.00  0.99           H  
ATOM   1008  CD1 ILE A  62     -12.489  10.586  -7.236  1.00  0.99           C  
ATOM   1009 HD11 ILE A  62     -12.829  10.774  -6.218  1.00  0.99           H  
ATOM   1010 HD12 ILE A  62     -12.811   9.588  -7.535  1.00  0.99           H  
ATOM   1011 HD13 ILE A  62     -12.953  11.323  -7.891  1.00  0.99           H  
ATOM   1012  N   ARG A  63     -10.965   8.275 -11.329  1.00  0.98           N  
ATOM   1013  H   ARG A  63     -11.912   8.178 -10.989  1.00  0.98           H  
ATOM   1014  CA  ARG A  63     -10.643   7.877 -12.714  1.00  0.98           C  
ATOM   1015  HA  ARG A  63      -9.890   7.090 -12.681  1.00  0.98           H  
ATOM   1016  C   ARG A  63     -10.000   8.983 -13.555  1.00  0.98           C  
ATOM   1017  CB  ARG A  63     -11.888   7.328 -13.425  1.00  0.98           C  
ATOM   1018  HB2 ARG A  63     -12.708   8.039 -13.329  1.00  0.98           H  
ATOM   1019  HB3 ARG A  63     -11.653   7.219 -14.484  1.00  0.98           H  
ATOM   1020  O   ARG A  63      -9.427   8.681 -14.584  1.00  0.98           O  
ATOM   1021  CG  ARG A  63     -12.321   5.956 -12.886  1.00  0.98           C  
ATOM   1022  HG2 ARG A  63     -12.575   6.045 -11.829  1.00  0.98           H  
ATOM   1023  HG3 ARG A  63     -11.495   5.251 -12.979  1.00  0.98           H  
ATOM   1024  CD  ARG A  63     -13.541   5.408 -13.643  1.00  0.98           C  
ATOM   1025  HD2 ARG A  63     -13.847   4.479 -13.161  1.00  0.98           H  
ATOM   1026  HD3 ARG A  63     -14.356   6.127 -13.566  1.00  0.98           H  
ATOM   1027  NE  ARG A  63     -13.238   5.137 -15.069  1.00  0.98           N  
ATOM   1028  HE  ARG A  63     -12.279   5.256 -15.363  1.00  0.98           H  
ATOM   1029  NH1 ARG A  63     -15.334   4.516 -15.751  1.00  0.98           N  
ATOM   1030 HH11 ARG A  63     -15.620   4.511 -14.782  1.00  0.98           H  
ATOM   1031 HH12 ARG A  63     -15.897   4.104 -16.481  1.00  0.98           H  
ATOM   1032  NH2 ARG A  63     -13.657   4.540 -17.242  1.00  0.98           N  
ATOM   1033 HH21 ARG A  63     -12.692   4.641 -17.522  1.00  0.98           H  
ATOM   1034 HH22 ARG A  63     -14.228   4.225 -18.013  1.00  0.98           H  
ATOM   1035  CZ  ARG A  63     -14.074   4.735 -16.015  1.00  0.98           C  
ATOM   1036  N   GLN A  64     -10.115  10.255 -13.169  1.00  0.98           N  
ATOM   1037  H   GLN A  64     -10.538  10.422 -12.267  1.00  0.98           H  
ATOM   1038  CA  GLN A  64      -9.503  11.389 -13.882  1.00  0.98           C  
ATOM   1039  HA  GLN A  64      -9.972  12.294 -13.494  1.00  0.98           H  
ATOM   1040  C   GLN A  64      -9.780  11.407 -15.400  1.00  0.98           C  
ATOM   1041  CB  GLN A  64      -7.992  11.464 -13.577  1.00  0.98           C  
ATOM   1042  HB2 GLN A  64      -7.522  10.539 -13.910  1.00  0.98           H  
ATOM   1043  HB3 GLN A  64      -7.547  12.287 -14.137  1.00  0.98           H  
ATOM   1044  O   GLN A  64      -8.877  11.634 -16.205  1.00  0.98           O  
ATOM   1045  CG  GLN A  64      -7.643  11.665 -12.102  1.00  0.98           C  
ATOM   1046  HG2 GLN A  64      -6.559  11.610 -12.004  1.00  0.98           H  
ATOM   1047  HG3 GLN A  64      -8.055  10.850 -11.506  1.00  0.98           H  
ATOM   1048  CD  GLN A  64      -8.112  12.992 -11.521  1.00  0.98           C  
ATOM   1049  NE2 GLN A  64      -7.980  13.155 -10.227  1.00  0.98           N  
ATOM   1050 HE21 GLN A  64      -8.154  14.083  -9.869  1.00  0.98           H  
ATOM   1051 HE22 GLN A  64      -7.486  12.450  -9.699  1.00  0.98           H  
ATOM   1052  OE1 GLN A  64      -8.627  13.878 -12.193  1.00  0.98           O  
ATOM   1053  N   LEU A  65     -11.026  11.138 -15.808  1.00  0.98           N  
ATOM   1054  H   LEU A  65     -11.731  10.967 -15.104  1.00  0.98           H  
ATOM   1055  CA  LEU A  65     -11.399  11.021 -17.222  1.00  0.98           C  
ATOM   1056  HA  LEU A  65     -10.820  10.209 -17.664  1.00  0.98           H  
ATOM   1057  C   LEU A  65     -11.058  12.305 -17.992  1.00  0.98           C  
ATOM   1058  CB  LEU A  65     -12.895  10.685 -17.361  1.00  0.98           C  
ATOM   1059  HB2 LEU A  65     -13.477  11.498 -16.927  1.00  0.98           H  
ATOM   1060  HB3 LEU A  65     -13.130  10.637 -18.425  1.00  0.98           H  
ATOM   1061  O   LEU A  65     -11.696  13.339 -17.785  1.00  0.98           O  
ATOM   1062  CG  LEU A  65     -13.332   9.364 -16.708  1.00  0.98           C  
ATOM   1063  HG  LEU A  65     -13.186   9.429 -15.629  1.00  0.98           H  
ATOM   1064  CD1 LEU A  65     -14.822   9.138 -16.973  1.00  0.98           C  
ATOM   1065 HD11 LEU A  65     -14.985   8.981 -18.039  1.00  0.98           H  
ATOM   1066 HD12 LEU A  65     -15.389  10.010 -16.648  1.00  0.98           H  
ATOM   1067 HD13 LEU A  65     -15.162   8.259 -16.425  1.00  0.98           H  
ATOM   1068  CD2 LEU A  65     -12.556   8.161 -17.240  1.00  0.98           C  
ATOM   1069 HD21 LEU A  65     -12.589   8.136 -18.329  1.00  0.98           H  
ATOM   1070 HD22 LEU A  65     -11.516   8.210 -16.917  1.00  0.98           H  
ATOM   1071 HD23 LEU A  65     -12.990   7.239 -16.854  1.00  0.98           H  
ATOM   1072  N   ARG A  66     -10.053  12.228 -18.878  1.00  0.98           N  
ATOM   1073  H   ARG A  66      -9.581  11.337 -18.939  1.00  0.98           H  
ATOM   1074  CA  ARG A  66      -9.477  13.353 -19.648  1.00  0.98           C  
ATOM   1075  HA  ARG A  66      -8.651  12.950 -20.234  1.00  0.98           H  
ATOM   1076  C   ARG A  66      -8.869  14.478 -18.797  1.00  0.98           C  
ATOM   1077  CB  ARG A  66     -10.509  13.933 -20.626  1.00  0.98           C  
ATOM   1078  HB2 ARG A  66      -9.992  14.617 -21.300  1.00  0.98           H  
ATOM   1079  HB3 ARG A  66     -11.232  14.515 -20.055  1.00  0.98           H  
ATOM   1080  O   ARG A  66      -8.458  15.501 -19.342  1.00  0.98           O  
ATOM   1081  CG  ARG A  66     -11.259  12.897 -21.477  1.00  0.98           C  
ATOM   1082  HG2 ARG A  66     -11.636  12.082 -20.860  1.00  0.98           H  
ATOM   1083  HG3 ARG A  66     -10.596  12.485 -22.238  1.00  0.98           H  
ATOM   1084  CD  ARG A  66     -12.463  13.573 -22.126  1.00  0.98           C  
ATOM   1085  HD2 ARG A  66     -13.056  12.808 -22.628  1.00  0.98           H  
ATOM   1086  HD3 ARG A  66     -13.079  14.008 -21.339  1.00  0.98           H  
ATOM   1087  NE  ARG A  66     -12.046  14.612 -23.081  1.00  0.98           N  
ATOM   1088  HE  ARG A  66     -11.103  14.543 -23.436  1.00  0.98           H  
ATOM   1089  NH1 ARG A  66     -14.036  15.739 -23.198  1.00  0.98           N  
ATOM   1090 HH11 ARG A  66     -14.445  14.999 -22.646  1.00  0.98           H  
ATOM   1091 HH12 ARG A  66     -14.593  16.486 -23.587  1.00  0.98           H  
ATOM   1092  NH2 ARG A  66     -12.264  16.460 -24.359  1.00  0.98           N  
ATOM   1093 HH21 ARG A  66     -11.360  16.230 -24.745  1.00  0.98           H  
ATOM   1094 HH22 ARG A  66     -12.839  17.133 -24.845  1.00  0.98           H  
ATOM   1095  CZ  ARG A  66     -12.782  15.603 -23.533  1.00  0.98           C  
ATOM   1096  N   SER A  67      -8.798  14.296 -17.481  1.00  0.98           N  
ATOM   1097  H   SER A  67      -9.133  13.415 -17.118  1.00  0.98           H  
ATOM   1098  CA  SER A  67      -8.271  15.249 -16.502  1.00  0.98           C  
ATOM   1099  HA  SER A  67      -7.990  16.163 -17.026  1.00  0.98           H  
ATOM   1100  C   SER A  67      -6.990  14.728 -15.850  1.00  0.98           C  
ATOM   1101  CB  SER A  67      -9.347  15.641 -15.476  1.00  0.98           C  
ATOM   1102  HB2 SER A  67     -10.209  16.039 -16.012  1.00  0.98           H  
ATOM   1103  HB3 SER A  67      -8.963  16.424 -14.822  1.00  0.98           H  
ATOM   1104  O   SER A  67      -6.747  15.002 -14.679  1.00  0.98           O  
ATOM   1105  OG  SER A  67      -9.769  14.542 -14.690  1.00  0.98           O  
ATOM   1106  HG  SER A  67      -9.163  14.446 -13.951  1.00  0.98           H  
ATOM   1107  N   GLY A  68      -6.156  13.989 -16.594  1.00  0.98           N  
ATOM   1108  H   GLY A  68      -6.441  13.748 -17.532  1.00  0.98           H  
ATOM   1109  CA  GLY A  68      -4.921  13.379 -16.079  1.00  0.98           C  
ATOM   1110  HA2 GLY A  68      -5.179  12.605 -15.357  1.00  0.98           H  
ATOM   1111  HA3 GLY A  68      -4.385  12.909 -16.904  1.00  0.98           H  
ATOM   1112  C   GLY A  68      -3.967  14.365 -15.391  1.00  0.98           C  
ATOM   1113  O   GLY A  68      -3.295  13.994 -14.436  1.00  0.98           O  
ATOM   1114  N   TRP A  69      -3.982  15.648 -15.773  1.00  0.98           N  
ATOM   1115  H   TRP A  69      -4.517  15.894 -16.593  1.00  0.98           H  
ATOM   1116  CA  TRP A  69      -3.254  16.733 -15.089  1.00  0.98           C  
ATOM   1117  HA  TRP A  69      -2.182  16.543 -15.143  1.00  0.98           H  
ATOM   1118  C   TRP A  69      -3.628  16.907 -13.615  1.00  0.98           C  
ATOM   1119  CB  TRP A  69      -3.573  18.052 -15.797  1.00  0.98           C  
ATOM   1120  HB2 TRP A  69      -4.607  18.327 -15.592  1.00  0.98           H  
ATOM   1121  HB3 TRP A  69      -2.937  18.835 -15.384  1.00  0.98           H  
ATOM   1122  O   TRP A  69      -2.852  17.454 -12.838  1.00  0.98           O  
ATOM   1123  CG  TRP A  69      -3.376  18.018 -17.272  1.00  0.98           C  
ATOM   1124  CD1 TRP A  69      -4.354  18.076 -18.202  1.00  0.98           C  
ATOM   1125  HD1 TRP A  69      -5.409  18.190 -18.002  1.00  0.98           H  
ATOM   1126  CD2 TRP A  69      -2.123  17.898 -18.005  1.00  0.98           C  
ATOM   1127  CE2 TRP A  69      -2.425  17.880 -19.397  1.00  0.98           C  
ATOM   1128  CE3 TRP A  69      -0.765  17.819 -17.634  1.00  0.98           C  
ATOM   1129  HE3 TRP A  69      -0.495  17.830 -16.589  1.00  0.98           H  
ATOM   1130  NE1 TRP A  69      -3.793  17.977 -19.455  1.00  0.98           N  
ATOM   1131  HE1 TRP A  69      -4.328  18.035 -20.311  1.00  0.98           H  
ATOM   1132  CH2 TRP A  69      -0.091  17.752 -19.981  1.00  0.98           C  
ATOM   1133  HH2 TRP A  69       0.688  17.718 -20.727  1.00  0.98           H  
ATOM   1134  CZ2 TRP A  69      -1.435  17.804 -20.381  1.00  0.98           C  
ATOM   1135  HZ2 TRP A  69      -1.705  17.804 -21.426  1.00  0.98           H  
ATOM   1136  CZ3 TRP A  69       0.241  17.754 -18.614  1.00  0.98           C  
ATOM   1137  HZ3 TRP A  69       1.277  17.729 -18.310  1.00  0.98           H  
ATOM   1138  N   ALA A  70      -4.833  16.487 -13.235  1.00  0.98           N  
ATOM   1139  H   ALA A  70      -5.418  16.027 -13.918  1.00  0.98           H  
ATOM   1140  CA  ALA A  70      -5.332  16.533 -11.874  1.00  0.98           C  
ATOM   1141  HA  ALA A  70      -4.762  17.288 -11.332  1.00  0.98           H  
ATOM   1142  C   ALA A  70      -5.126  15.205 -11.127  1.00  0.98           C  
ATOM   1143  CB  ALA A  70      -6.799  16.986 -11.899  1.00  0.98           C  
ATOM   1144  HB1 ALA A  70      -7.415  16.229 -12.385  1.00  0.98           H  
ATOM   1145  HB2 ALA A  70      -7.151  17.133 -10.878  1.00  0.98           H  
ATOM   1146  HB3 ALA A  70      -6.888  17.925 -12.445  1.00  0.98           H  
ATOM   1147  O   ALA A  70      -5.631  15.064 -10.019  1.00  0.98           O  
ATOM   1148  N   ASP A  71      -4.413  14.230 -11.697  1.00  0.98           N  
ATOM   1149  H   ASP A  71      -4.044  14.363 -12.628  1.00  0.98           H  
ATOM   1150  CA  ASP A  71      -4.172  12.946 -11.040  1.00  0.98           C  
ATOM   1151  HA  ASP A  71      -5.116  12.570 -10.645  1.00  0.98           H  
ATOM   1152  C   ASP A  71      -3.218  13.061  -9.846  1.00  0.98           C  
ATOM   1153  CB  ASP A  71      -3.657  11.941 -12.072  1.00  0.98           C  
ATOM   1154  HB2 ASP A  71      -4.335  11.913 -12.925  1.00  0.98           H  
ATOM   1155  HB3 ASP A  71      -2.677  12.273 -12.416  1.00  0.98           H  
ATOM   1156  O   ASP A  71      -3.450  12.402  -8.837  1.00  0.98           O  
ATOM   1157  CG  ASP A  71      -3.545  10.537 -11.487  1.00  0.98           C  
ATOM   1158  OD1 ASP A  71      -4.543  10.058 -10.914  1.00  0.98           O  
ATOM   1159  OD2 ASP A  71      -2.443   9.962 -11.582  1.00  0.98           O  
ATOM   1160  N   GLY A  72      -2.185  13.912  -9.920  1.00  0.98           N  
ATOM   1161  H   GLY A  72      -2.086  14.493 -10.740  1.00  0.98           H  
ATOM   1162  CA  GLY A  72      -1.255  14.133  -8.810  1.00  0.98           C  
ATOM   1163  HA2 GLY A  72      -1.227  15.197  -8.574  1.00  0.98           H  
ATOM   1164  HA3 GLY A  72      -1.636  13.625  -7.924  1.00  0.98           H  
ATOM   1165  C   GLY A  72       0.188  13.641  -8.966  1.00  0.98           C  
ATOM   1166  O   GLY A  72       1.081  14.453  -8.719  1.00  0.98           O  
ATOM   1167  N   PRO A  73       0.476  12.367  -9.299  1.00  0.98           N  
ATOM   1168  CA  PRO A  73       1.772  11.732  -9.037  1.00  0.98           C  
ATOM   1169  HA  PRO A  73       1.900  11.625  -7.960  1.00  0.98           H  
ATOM   1170  C   PRO A  73       2.958  12.531  -9.584  1.00  0.98           C  
ATOM   1171  CB  PRO A  73       1.687  10.327  -9.645  1.00  0.98           C  
ATOM   1172  HB2 PRO A  73       1.372   9.617  -8.881  1.00  0.98           H  
ATOM   1173  HB3 PRO A  73       2.627  10.005 -10.093  1.00  0.98           H  
ATOM   1174  O   PRO A  73       3.021  12.866 -10.774  1.00  0.98           O  
ATOM   1175  CG  PRO A  73       0.572  10.452 -10.674  1.00  0.98           C  
ATOM   1176  HG2 PRO A  73       0.944  10.913 -11.589  1.00  0.98           H  
ATOM   1177  HG3 PRO A  73       0.106   9.491 -10.890  1.00  0.98           H  
ATOM   1178  CD  PRO A  73      -0.381  11.424  -9.993  1.00  0.98           C  
ATOM   1179  HD2 PRO A  73      -0.978  11.909 -10.765  1.00  0.98           H  
ATOM   1180  HD3 PRO A  73      -1.018  10.899  -9.282  1.00  0.98           H  
ATOM   1181  N   ALA A  74       3.902  12.840  -8.689  1.00  0.98           N  
ATOM   1182  H   ALA A  74       3.810  12.483  -7.749  1.00  0.98           H  
ATOM   1183  CA  ALA A  74       5.041  13.700  -8.983  1.00  0.98           C  
ATOM   1184  HA  ALA A  74       4.664  14.684  -9.261  1.00  0.98           H  
ATOM   1185  C   ALA A  74       5.885  13.163 -10.146  1.00  0.98           C  
ATOM   1186  CB  ALA A  74       5.889  13.843  -7.717  1.00  0.98           C  
ATOM   1187  HB1 ALA A  74       5.336  14.415  -6.973  1.00  0.98           H  
ATOM   1188  HB2 ALA A  74       6.122  12.857  -7.315  1.00  0.98           H  
ATOM   1189  HB3 ALA A  74       6.826  14.347  -7.957  1.00  0.98           H  
ATOM   1190  O   ALA A  74       6.271  11.998 -10.167  1.00  0.98           O  
ATOM   1191  N   TYR A  75       6.188  14.037 -11.105  1.00  0.98           N  
ATOM   1192  H   TYR A  75       5.743  14.942 -11.050  1.00  0.98           H  
ATOM   1193  CA  TYR A  75       6.920  13.747 -12.341  1.00  0.98           C  
ATOM   1194  HA  TYR A  75       6.904  14.675 -12.913  1.00  0.98           H  
ATOM   1195  C   TYR A  75       6.270  12.692 -13.255  1.00  0.98           C  
ATOM   1196  CB  TYR A  75       8.398  13.447 -12.058  1.00  0.98           C  
ATOM   1197  HB2 TYR A  75       8.488  12.431 -11.674  1.00  0.98           H  
ATOM   1198  HB3 TYR A  75       8.943  13.488 -13.001  1.00  0.98           H  
ATOM   1199  O   TYR A  75       6.854  12.319 -14.271  1.00  0.98           O  
ATOM   1200  CG  TYR A  75       9.070  14.407 -11.100  1.00  0.98           C  
ATOM   1201  CD1 TYR A  75       9.464  15.679 -11.554  1.00  0.98           C  
ATOM   1202  HD1 TYR A  75       9.296  15.966 -12.581  1.00  0.98           H  
ATOM   1203  CD2 TYR A  75       9.313  14.022  -9.768  1.00  0.98           C  
ATOM   1204  HD2 TYR A  75       9.006  13.044  -9.429  1.00  0.98           H  
ATOM   1205  CE1 TYR A  75      10.114  16.567 -10.679  1.00  0.98           C  
ATOM   1206  HE1 TYR A  75      10.444  17.535 -11.027  1.00  0.98           H  
ATOM   1207  CE2 TYR A  75       9.972  14.904  -8.891  1.00  0.98           C  
ATOM   1208  HE2 TYR A  75      10.173  14.601  -7.874  1.00  0.98           H  
ATOM   1209  OH  TYR A  75      11.025  17.022  -8.509  1.00  0.98           O  
ATOM   1210  HH  TYR A  75      11.258  16.587  -7.685  1.00  0.98           H  
ATOM   1211  CZ  TYR A  75      10.379  16.176  -9.351  1.00  0.98           C  
ATOM   1212  N   ILE A  76       5.039  12.263 -12.969  1.00  0.99           N  
ATOM   1213  H   ILE A  76       4.612  12.555 -12.102  1.00  0.99           H  
ATOM   1214  CA  ILE A  76       4.246  11.443 -13.887  1.00  0.99           C  
ATOM   1215  HA  ILE A  76       4.899  11.041 -14.662  1.00  0.99           H  
ATOM   1216  C   ILE A  76       3.232  12.326 -14.609  1.00  0.99           C  
ATOM   1217  CB  ILE A  76       3.610  10.233 -13.179  1.00  0.99           C  
ATOM   1218  HB  ILE A  76       2.881  10.604 -12.459  1.00  0.99           H  
ATOM   1219  O   ILE A  76       3.373  12.543 -15.812  1.00  0.99           O  
ATOM   1220  CG1 ILE A  76       4.621   9.379 -12.379  1.00  0.99           C  
ATOM   1221 HG12 ILE A  76       4.074   8.581 -11.877  1.00  0.99           H  
ATOM   1222 HG13 ILE A  76       5.065   9.992 -11.595  1.00  0.99           H  
ATOM   1223  CG2 ILE A  76       2.865   9.387 -14.228  1.00  0.99           C  
ATOM   1224 HG21 ILE A  76       3.497   9.217 -15.099  1.00  0.99           H  
ATOM   1225 HG22 ILE A  76       1.951   9.890 -14.545  1.00  0.99           H  
ATOM   1226 HG23 ILE A  76       2.595   8.415 -13.814  1.00  0.99           H  
ATOM   1227  CD1 ILE A  76       5.753   8.744 -13.196  1.00  0.99           C  
ATOM   1228 HD11 ILE A  76       6.407   8.188 -12.524  1.00  0.99           H  
ATOM   1229 HD12 ILE A  76       6.343   9.512 -13.697  1.00  0.99           H  
ATOM   1230 HD13 ILE A  76       5.343   8.049 -13.928  1.00  0.99           H  
ATOM   1231  N   THR A  77       2.261  12.899 -13.895  1.00  0.98           N  
ATOM   1232  H   THR A  77       2.186  12.706 -12.906  1.00  0.98           H  
ATOM   1233  CA  THR A  77       1.232  13.756 -14.513  1.00  0.98           C  
ATOM   1234  HA  THR A  77       1.233  13.592 -15.591  1.00  0.98           H  
ATOM   1235  C   THR A  77       1.479  15.247 -14.324  1.00  0.98           C  
ATOM   1236  CB  THR A  77      -0.175  13.392 -14.047  1.00  0.98           C  
ATOM   1237  HB  THR A  77      -0.877  14.054 -14.554  1.00  0.98           H  
ATOM   1238  O   THR A  77       1.023  16.054 -15.131  1.00  0.98           O  
ATOM   1239  CG2 THR A  77      -0.523  11.943 -14.386  1.00  0.98           C  
ATOM   1240 HG21 THR A  77      -0.027  11.258 -13.698  1.00  0.98           H  
ATOM   1241 HG22 THR A  77      -1.600  11.792 -14.321  1.00  0.98           H  
ATOM   1242 HG23 THR A  77      -0.214  11.713 -15.406  1.00  0.98           H  
ATOM   1243  OG1 THR A  77      -0.294  13.536 -12.656  1.00  0.98           O  
ATOM   1244  HG1 THR A  77      -1.147  13.150 -12.449  1.00  0.98           H  
ATOM   1245  N   GLN A  78       2.253  15.615 -13.305  1.00  0.98           N  
ATOM   1246  H   GLN A  78       2.570  14.897 -12.668  1.00  0.98           H  
ATOM   1247  CA  GLN A  78       2.579  16.997 -12.968  1.00  0.98           C  
ATOM   1248  HA  GLN A  78       2.652  17.585 -13.883  1.00  0.98           H  
ATOM   1249  C   GLN A  78       3.920  17.077 -12.240  1.00  0.98           C  
ATOM   1250  CB  GLN A  78       1.461  17.591 -12.095  1.00  0.98           C  
ATOM   1251  HB2 GLN A  78       0.521  17.556 -12.647  1.00  0.98           H  
ATOM   1252  HB3 GLN A  78       1.686  18.636 -11.879  1.00  0.98           H  
ATOM   1253  O   GLN A  78       4.415  16.090 -11.694  1.00  0.98           O  
ATOM   1254  CG  GLN A  78       1.291  16.825 -10.777  1.00  0.98           C  
ATOM   1255  HG2 GLN A  78       1.039  15.786 -10.988  1.00  0.98           H  
ATOM   1256  HG3 GLN A  78       2.218  16.843 -10.204  1.00  0.98           H  
ATOM   1257  CD  GLN A  78       0.180  17.403  -9.925  1.00  0.98           C  
ATOM   1258  NE2 GLN A  78       0.498  18.173  -8.909  1.00  0.98           N  
ATOM   1259 HE21 GLN A  78      -0.275  18.406  -8.302  1.00  0.98           H  
ATOM   1260 HE22 GLN A  78       1.464  18.421  -8.750  1.00  0.98           H  
ATOM   1261  OE1 GLN A  78      -0.993  17.165 -10.146  1.00  0.98           O  
ATOM   1262  N   CYS A  79       4.498  18.269 -12.184  1.00  0.98           N  
ATOM   1263  H   CYS A  79       4.059  19.059 -12.635  1.00  0.98           H  
ATOM   1264  CA  CYS A  79       5.635  18.534 -11.312  1.00  0.98           C  
ATOM   1265  HA  CYS A  79       6.274  17.651 -11.309  1.00  0.98           H  
ATOM   1266  C   CYS A  79       5.132  18.790  -9.875  1.00  0.98           C  
ATOM   1267  CB  CYS A  79       6.452  19.669 -11.932  1.00  0.98           C  
ATOM   1268  HB2 CYS A  79       7.394  19.802 -11.399  1.00  0.98           H  
ATOM   1269  HB3 CYS A  79       5.885  20.597 -11.860  1.00  0.98           H  
ATOM   1270  O   CYS A  79       3.957  19.124  -9.675  1.00  0.98           O  
ATOM   1271  SG  CYS A  79       6.781  19.314 -13.684  1.00  0.98           S  
ATOM   1272  N   PRO A  80       5.965  18.607  -8.842  1.00  0.98           N  
ATOM   1273  CA  PRO A  80       5.555  18.926  -7.479  1.00  0.98           C  
ATOM   1274  HA  PRO A  80       4.661  18.352  -7.235  1.00  0.98           H  
ATOM   1275  C   PRO A  80       5.272  20.425  -7.296  1.00  0.98           C  
ATOM   1276  CB  PRO A  80       6.705  18.462  -6.593  1.00  0.98           C  
ATOM   1277  HB2 PRO A  80       7.389  19.295  -6.431  1.00  0.98           H  
ATOM   1278  HB3 PRO A  80       6.340  18.054  -5.650  1.00  0.98           H  
ATOM   1279  O   PRO A  80       6.013  21.274  -7.795  1.00  0.98           O  
ATOM   1280  CG  PRO A  80       7.412  17.406  -7.436  1.00  0.98           C  
ATOM   1281  HG2 PRO A  80       8.457  17.286  -7.152  1.00  0.98           H  
ATOM   1282  HG3 PRO A  80       6.868  16.466  -7.352  1.00  0.98           H  
ATOM   1283  CD  PRO A  80       7.260  17.943  -8.852  1.00  0.98           C  
ATOM   1284  HD2 PRO A  80       7.300  17.116  -9.561  1.00  0.98           H  
ATOM   1285  HD3 PRO A  80       8.045  18.668  -9.066  1.00  0.98           H  
ATOM   1286  N   ILE A  81       4.238  20.752  -6.523  1.00  0.99           N  
ATOM   1287  H   ILE A  81       3.728  19.998  -6.086  1.00  0.99           H  
ATOM   1288  CA  ILE A  81       3.921  22.108  -6.071  1.00  0.99           C  
ATOM   1289  HA  ILE A  81       3.872  22.764  -6.940  1.00  0.99           H  
ATOM   1290  C   ILE A  81       5.054  22.570  -5.148  1.00  0.99           C  
ATOM   1291  CB  ILE A  81       2.555  22.154  -5.338  1.00  0.99           C  
ATOM   1292  HB  ILE A  81       2.654  21.608  -4.400  1.00  0.99           H  
ATOM   1293  O   ILE A  81       5.246  22.016  -4.063  1.00  0.99           O  
ATOM   1294  CG1 ILE A  81       1.415  21.497  -6.154  1.00  0.99           C  
ATOM   1295 HG12 ILE A  81       1.185  22.116  -7.022  1.00  0.99           H  
ATOM   1296 HG13 ILE A  81       1.726  20.518  -6.516  1.00  0.99           H  
ATOM   1297  CG2 ILE A  81       2.192  23.618  -5.011  1.00  0.99           C  
ATOM   1298 HG21 ILE A  81       2.034  24.181  -5.931  1.00  0.99           H  
ATOM   1299 HG22 ILE A  81       1.287  23.664  -4.405  1.00  0.99           H  
ATOM   1300 HG23 ILE A  81       2.988  24.095  -4.439  1.00  0.99           H  
ATOM   1301  CD1 ILE A  81       0.135  21.272  -5.340  1.00  0.99           C  
ATOM   1302 HD11 ILE A  81      -0.576  20.705  -5.940  1.00  0.99           H  
ATOM   1303 HD12 ILE A  81      -0.318  22.225  -5.067  1.00  0.99           H  
ATOM   1304 HD13 ILE A  81       0.364  20.705  -4.438  1.00  0.99           H  
ATOM   1305  N   GLN A  82       5.810  23.575  -5.587  1.00  0.98           N  
ATOM   1306  H   GLN A  82       5.617  23.953  -6.504  1.00  0.98           H  
ATOM   1307  CA  GLN A  82       6.933  24.140  -4.833  1.00  0.98           C  
ATOM   1308  HA  GLN A  82       7.528  23.324  -4.424  1.00  0.98           H  
ATOM   1309  C   GLN A  82       6.445  24.998  -3.657  1.00  0.98           C  
ATOM   1310  CB  GLN A  82       7.831  24.976  -5.764  1.00  0.98           C  
ATOM   1311  HB2 GLN A  82       7.268  25.845  -6.106  1.00  0.98           H  
ATOM   1312  HB3 GLN A  82       8.685  25.341  -5.193  1.00  0.98           H  
ATOM   1313  O   GLN A  82       5.294  25.440  -3.622  1.00  0.98           O  
ATOM   1314  CG  GLN A  82       8.362  24.233  -7.001  1.00  0.98           C  
ATOM   1315  HG2 GLN A  82       7.528  23.918  -7.629  1.00  0.98           H  
ATOM   1316  HG3 GLN A  82       8.967  24.922  -7.589  1.00  0.98           H  
ATOM   1317  CD  GLN A  82       9.228  23.028  -6.656  1.00  0.98           C  
ATOM   1318  NE2 GLN A  82       8.786  21.830  -6.971  1.00  0.98           N  
ATOM   1319 HE21 GLN A  82       7.892  21.715  -7.427  1.00  0.98           H  
ATOM   1320 HE22 GLN A  82       9.378  21.060  -6.696  1.00  0.98           H  
ATOM   1321  OE1 GLN A  82      10.314  23.142  -6.113  1.00  0.98           O  
ATOM   1322  N   THR A  83       7.335  25.265  -2.706  1.00  0.98           N  
ATOM   1323  H   THR A  83       8.234  24.807  -2.731  1.00  0.98           H  
ATOM   1324  CA  THR A  83       7.084  26.146  -1.559  1.00  0.98           C  
ATOM   1325  HA  THR A  83       6.370  25.657  -0.896  1.00  0.98           H  
ATOM   1326  C   THR A  83       6.533  27.506  -1.993  1.00  0.98           C  
ATOM   1327  CB  THR A  83       8.388  26.364  -0.783  1.00  0.98           C  
ATOM   1328  HB  THR A  83       9.074  26.954  -1.389  1.00  0.98           H  
ATOM   1329  O   THR A  83       7.061  28.148  -2.902  1.00  0.98           O  
ATOM   1330  CG2 THR A  83       8.167  27.072   0.554  1.00  0.98           C  
ATOM   1331 HG21 THR A  83       7.868  28.106   0.381  1.00  0.98           H  
ATOM   1332 HG22 THR A  83       9.094  27.069   1.128  1.00  0.98           H  
ATOM   1333 HG23 THR A  83       7.390  26.563   1.125  1.00  0.98           H  
ATOM   1334  OG1 THR A  83       8.980  25.112  -0.541  1.00  0.98           O  
ATOM   1335  HG1 THR A  83       9.874  25.229  -0.210  1.00  0.98           H  
ATOM   1336  N   GLY A  84       5.464  27.963  -1.341  1.00  0.98           N  
ATOM   1337  H   GLY A  84       5.016  27.359  -0.667  1.00  0.98           H  
ATOM   1338  CA  GLY A  84       4.805  29.240  -1.627  1.00  0.98           C  
ATOM   1339  HA2 GLY A  84       5.562  30.013  -1.759  1.00  0.98           H  
ATOM   1340  HA3 GLY A  84       4.183  29.510  -0.773  1.00  0.98           H  
ATOM   1341  C   GLY A  84       3.911  29.237  -2.872  1.00  0.98           C  
ATOM   1342  O   GLY A  84       3.278  30.251  -3.155  1.00  0.98           O  
ATOM   1343  N   GLN A  85       3.828  28.124  -3.607  1.00  0.98           N  
ATOM   1344  H   GLN A  85       4.362  27.316  -3.320  1.00  0.98           H  
ATOM   1345  CA  GLN A  85       2.978  27.988  -4.790  1.00  0.98           C  
ATOM   1346  HA  GLN A  85       2.717  28.982  -5.152  1.00  0.98           H  
ATOM   1347  C   GLN A  85       1.655  27.285  -4.465  1.00  0.98           C  
ATOM   1348  CB  GLN A  85       3.742  27.278  -5.925  1.00  0.98           C  
ATOM   1349  HB2 GLN A  85       3.983  26.259  -5.620  1.00  0.98           H  
ATOM   1350  HB3 GLN A  85       3.100  27.209  -6.803  1.00  0.98           H  
ATOM   1351  O   GLN A  85       1.459  26.695  -3.396  1.00  0.98           O  
ATOM   1352  CG  GLN A  85       5.037  28.002  -6.327  1.00  0.98           C  
ATOM   1353  HG2 GLN A  85       5.717  28.039  -5.475  1.00  0.98           H  
ATOM   1354  HG3 GLN A  85       5.530  27.434  -7.116  1.00  0.98           H  
ATOM   1355  CD  GLN A  85       4.791  29.414  -6.850  1.00  0.98           C  
ATOM   1356  NE2 GLN A  85       5.628  30.367  -6.508  1.00  0.98           N  
ATOM   1357 HE21 GLN A  85       6.390  30.173  -5.874  1.00  0.98           H  
ATOM   1358 HE22 GLN A  85       5.415  31.294  -6.849  1.00  0.98           H  
ATOM   1359  OE1 GLN A  85       3.846  29.684  -7.573  1.00  0.98           O  
ATOM   1360  N   SER A  86       0.724  27.336  -5.416  1.00  0.99           N  
ATOM   1361  H   SER A  86       0.951  27.781  -6.294  1.00  0.99           H  
ATOM   1362  CA  SER A  86      -0.546  26.620  -5.329  1.00  0.99           C  
ATOM   1363  HA  SER A  86      -0.411  25.792  -4.633  1.00  0.99           H  
ATOM   1364  C   SER A  86      -0.948  26.016  -6.663  1.00  0.99           C  
ATOM   1365  CB  SER A  86      -1.658  27.532  -4.800  1.00  0.99           C  
ATOM   1366  HB2 SER A  86      -2.545  26.929  -4.601  1.00  0.99           H  
ATOM   1367  HB3 SER A  86      -1.333  27.981  -3.861  1.00  0.99           H  
ATOM   1368  O   SER A  86      -0.564  26.544  -7.701  1.00  0.99           O  
ATOM   1369  OG  SER A  86      -2.015  28.558  -5.712  1.00  0.99           O  
ATOM   1370  HG  SER A  86      -1.593  28.369  -6.553  1.00  0.99           H  
ATOM   1371  N   TYR A  87      -1.770  24.972  -6.619  1.00  0.99           N  
ATOM   1372  H   TYR A  87      -2.043  24.612  -5.716  1.00  0.99           H  
ATOM   1373  CA  TYR A  87      -2.352  24.344  -7.802  1.00  0.99           C  
ATOM   1374  HA  TYR A  87      -2.322  25.044  -8.637  1.00  0.99           H  
ATOM   1375  C   TYR A  87      -3.814  23.972  -7.550  1.00  0.99           C  
ATOM   1376  CB  TYR A  87      -1.520  23.110  -8.165  1.00  0.99           C  
ATOM   1377  HB2 TYR A  87      -1.483  22.457  -7.292  1.00  0.99           H  
ATOM   1378  HB3 TYR A  87      -0.505  23.435  -8.392  1.00  0.99           H  
ATOM   1379  O   TYR A  87      -4.153  23.501  -6.456  1.00  0.99           O  
ATOM   1380  CG  TYR A  87      -2.035  22.309  -9.343  1.00  0.99           C  
ATOM   1381  CD1 TYR A  87      -2.080  20.903  -9.278  1.00  0.99           C  
ATOM   1382  HD1 TYR A  87      -1.744  20.387  -8.391  1.00  0.99           H  
ATOM   1383  CD2 TYR A  87      -2.458  22.966 -10.514  1.00  0.99           C  
ATOM   1384  HD2 TYR A  87      -2.410  24.042 -10.597  1.00  0.99           H  
ATOM   1385  CE1 TYR A  87      -2.540  20.158 -10.381  1.00  0.99           C  
ATOM   1386  HE1 TYR A  87      -2.559  19.078 -10.343  1.00  0.99           H  
ATOM   1387  CE2 TYR A  87      -2.943  22.226 -11.603  1.00  0.99           C  
ATOM   1388  HE2 TYR A  87      -3.288  22.746 -12.485  1.00  0.99           H  
ATOM   1389  OH  TYR A  87      -3.380  20.101 -12.626  1.00  0.99           O  
ATOM   1390  HH  TYR A  87      -3.164  19.171 -12.527  1.00  0.99           H  
ATOM   1391  CZ  TYR A  87      -2.972  20.819 -11.548  1.00  0.99           C  
ATOM   1392  N   VAL A  88      -4.682  24.196  -8.538  1.00  0.99           N  
ATOM   1393  H   VAL A  88      -4.358  24.649  -9.381  1.00  0.99           H  
ATOM   1394  CA  VAL A  88      -6.096  23.815  -8.485  1.00  0.99           C  
ATOM   1395  HA  VAL A  88      -6.367  23.631  -7.445  1.00  0.99           H  
ATOM   1396  C   VAL A  88      -6.335  22.519  -9.256  1.00  0.99           C  
ATOM   1397  CB  VAL A  88      -7.015  24.945  -8.983  1.00  0.99           C  
ATOM   1398  HB  VAL A  88      -6.823  25.148 -10.037  1.00  0.99           H  
ATOM   1399  O   VAL A  88      -6.393  22.493 -10.481  1.00  0.99           O  
ATOM   1400  CG1 VAL A  88      -8.493  24.555  -8.810  1.00  0.99           C  
ATOM   1401 HG11 VAL A  88      -9.128  25.382  -9.128  1.00  0.99           H  
ATOM   1402 HG12 VAL A  88      -8.727  23.693  -9.435  1.00  0.99           H  
ATOM   1403 HG13 VAL A  88      -8.700  24.312  -7.768  1.00  0.99           H  
ATOM   1404  CG2 VAL A  88      -6.790  26.236  -8.181  1.00  0.99           C  
ATOM   1405 HG21 VAL A  88      -5.777  26.598  -8.357  1.00  0.99           H  
ATOM   1406 HG22 VAL A  88      -6.934  26.047  -7.117  1.00  0.99           H  
ATOM   1407 HG23 VAL A  88      -7.483  27.005  -8.522  1.00  0.99           H  
ATOM   1408  N   TYR A  89      -6.594  21.441  -8.522  1.00  0.99           N  
ATOM   1409  H   TYR A  89      -6.559  21.524  -7.517  1.00  0.99           H  
ATOM   1410  CA  TYR A  89      -7.086  20.197  -9.106  1.00  0.99           C  
ATOM   1411  HA  TYR A  89      -6.493  19.960  -9.990  1.00  0.99           H  
ATOM   1412  C   TYR A  89      -8.548  20.378  -9.515  1.00  0.99           C  
ATOM   1413  CB  TYR A  89      -6.929  19.057  -8.099  1.00  0.99           C  
ATOM   1414  HB2 TYR A  89      -7.491  19.295  -7.196  1.00  0.99           H  
ATOM   1415  HB3 TYR A  89      -7.365  18.153  -8.524  1.00  0.99           H  
ATOM   1416  O   TYR A  89      -9.373  20.735  -8.674  1.00  0.99           O  
ATOM   1417  CG  TYR A  89      -5.489  18.777  -7.724  1.00  0.99           C  
ATOM   1418  CD1 TYR A  89      -4.774  17.783  -8.408  1.00  0.99           C  
ATOM   1419  HD1 TYR A  89      -5.252  17.248  -9.215  1.00  0.99           H  
ATOM   1420  CD2 TYR A  89      -4.853  19.513  -6.709  1.00  0.99           C  
ATOM   1421  HD2 TYR A  89      -5.379  20.313  -6.208  1.00  0.99           H  
ATOM   1422  CE1 TYR A  89      -3.453  17.469  -8.046  1.00  0.99           C  
ATOM   1423  HE1 TYR A  89      -2.914  16.686  -8.559  1.00  0.99           H  
ATOM   1424  CE2 TYR A  89      -3.517  19.233  -6.370  1.00  0.99           C  
ATOM   1425  HE2 TYR A  89      -3.010  19.840  -5.634  1.00  0.99           H  
ATOM   1426  OH  TYR A  89      -1.524  17.964  -6.676  1.00  0.99           O  
ATOM   1427  HH  TYR A  89      -1.261  18.532  -5.948  1.00  0.99           H  
ATOM   1428  CZ  TYR A  89      -2.818  18.198  -7.021  1.00  0.99           C  
ATOM   1429  N   ASN A  90      -8.871  20.140 -10.788  1.00  0.98           N  
ATOM   1430  H   ASN A  90      -8.130  19.891 -11.428  1.00  0.98           H  
ATOM   1431  CA  ASN A  90     -10.209  20.328 -11.351  1.00  0.98           C  
ATOM   1432  HA  ASN A  90     -10.932  20.478 -10.549  1.00  0.98           H  
ATOM   1433  C   ASN A  90     -10.631  19.089 -12.145  1.00  0.98           C  
ATOM   1434  CB  ASN A  90     -10.197  21.593 -12.224  1.00  0.98           C  
ATOM   1435  HB2 ASN A  90      -9.908  22.447 -11.612  1.00  0.98           H  
ATOM   1436  HB3 ASN A  90      -9.448  21.473 -13.007  1.00  0.98           H  
ATOM   1437  O   ASN A  90     -10.071  18.799 -13.200  1.00  0.98           O  
ATOM   1438  CG  ASN A  90     -11.531  21.908 -12.886  1.00  0.98           C  
ATOM   1439  ND2 ASN A  90     -11.533  22.873 -13.774  1.00  0.98           N  
ATOM   1440 HD21 ASN A  90     -10.660  23.321 -14.015  1.00  0.98           H  
ATOM   1441 HD22 ASN A  90     -12.391  23.060 -14.273  1.00  0.98           H  
ATOM   1442  OD1 ASN A  90     -12.584  21.339 -12.621  1.00  0.98           O  
ATOM   1443  N   TYR A  91     -11.630  18.372 -11.640  1.00  0.99           N  
ATOM   1444  H   TYR A  91     -12.040  18.660 -10.764  1.00  0.99           H  
ATOM   1445  CA  TYR A  91     -12.172  17.183 -12.292  1.00  0.99           C  
ATOM   1446  HA  TYR A  91     -12.098  17.309 -13.372  1.00  0.99           H  
ATOM   1447  C   TYR A  91     -13.651  16.993 -11.954  1.00  0.99           C  
ATOM   1448  CB  TYR A  91     -11.335  15.950 -11.911  1.00  0.99           C  
ATOM   1449  HB2 TYR A  91     -11.750  15.066 -12.397  1.00  0.99           H  
ATOM   1450  HB3 TYR A  91     -10.331  16.082 -12.314  1.00  0.99           H  
ATOM   1451  O   TYR A  91     -14.187  17.595 -11.024  1.00  0.99           O  
ATOM   1452  CG  TYR A  91     -11.224  15.684 -10.421  1.00  0.99           C  
ATOM   1453  CD1 TYR A  91     -10.107  16.166  -9.712  1.00  0.99           C  
ATOM   1454  HD1 TYR A  91      -9.341  16.718 -10.236  1.00  0.99           H  
ATOM   1455  CD2 TYR A  91     -12.220  14.949  -9.749  1.00  0.99           C  
ATOM   1456  HD2 TYR A  91     -13.066  14.560 -10.297  1.00  0.99           H  
ATOM   1457  CE1 TYR A  91      -9.976  15.912  -8.334  1.00  0.99           C  
ATOM   1458  HE1 TYR A  91      -9.108  16.268  -7.799  1.00  0.99           H  
ATOM   1459  CE2 TYR A  91     -12.100  14.705  -8.367  1.00  0.99           C  
ATOM   1460  HE2 TYR A  91     -12.847  14.131  -7.838  1.00  0.99           H  
ATOM   1461  OH  TYR A  91     -10.852  14.919  -6.332  1.00  0.99           O  
ATOM   1462  HH  TYR A  91      -9.989  15.193  -6.013  1.00  0.99           H  
ATOM   1463  CZ  TYR A  91     -10.975  15.179  -7.660  1.00  0.99           C  
ATOM   1464  N   THR A  92     -14.328  16.134 -12.713  1.00  0.98           N  
ATOM   1465  H   THR A  92     -13.816  15.618 -13.414  1.00  0.98           H  
ATOM   1466  CA  THR A  92     -15.700  15.698 -12.418  1.00  0.98           C  
ATOM   1467  HA  THR A  92     -16.101  16.267 -11.579  1.00  0.98           H  
ATOM   1468  C   THR A  92     -15.681  14.235 -12.006  1.00  0.98           C  
ATOM   1469  CB  THR A  92     -16.631  15.933 -13.612  1.00  0.98           C  
ATOM   1470  HB  THR A  92     -16.259  15.389 -14.481  1.00  0.98           H  
ATOM   1471  O   THR A  92     -15.054  13.412 -12.668  1.00  0.98           O  
ATOM   1472  CG2 THR A  92     -18.076  15.516 -13.337  1.00  0.98           C  
ATOM   1473 HG21 THR A  92     -18.452  16.035 -12.455  1.00  0.98           H  
ATOM   1474 HG22 THR A  92     -18.139  14.439 -13.184  1.00  0.98           H  
ATOM   1475 HG23 THR A  92     -18.694  15.781 -14.195  1.00  0.98           H  
ATOM   1476  OG1 THR A  92     -16.658  17.311 -13.902  1.00  0.98           O  
ATOM   1477  HG1 THR A  92     -15.773  17.566 -14.171  1.00  0.98           H  
ATOM   1478  N   ILE A  93     -16.377  13.894 -10.922  1.00  0.98           N  
ATOM   1479  H   ILE A  93     -16.890  14.610 -10.428  1.00  0.98           H  
ATOM   1480  CA  ILE A  93     -16.476  12.504 -10.468  1.00  0.98           C  
ATOM   1481  HA  ILE A  93     -15.517  12.012 -10.626  1.00  0.98           H  
ATOM   1482  C   ILE A  93     -17.528  11.782 -11.308  1.00  0.98           C  
ATOM   1483  CB  ILE A  93     -16.792  12.434  -8.962  1.00  0.98           C  
ATOM   1484  HB  ILE A  93     -17.738  12.942  -8.774  1.00  0.98           H  
ATOM   1485  O   ILE A  93     -18.710  12.118 -11.240  1.00  0.98           O  
ATOM   1486  CG1 ILE A  93     -15.682  13.148  -8.158  1.00  0.98           C  
ATOM   1487 HG12 ILE A  93     -14.719  12.696  -8.395  1.00  0.98           H  
ATOM   1488 HG13 ILE A  93     -15.643  14.197  -8.452  1.00  0.98           H  
ATOM   1489  CG2 ILE A  93     -16.936  10.962  -8.538  1.00  0.98           C  
ATOM   1490 HG21 ILE A  93     -16.003  10.427  -8.716  1.00  0.98           H  
ATOM   1491 HG22 ILE A  93     -17.746  10.469  -9.075  1.00  0.98           H  
ATOM   1492 HG23 ILE A  93     -17.181  10.912  -7.477  1.00  0.98           H  
ATOM   1493  CD1 ILE A  93     -15.890  13.109  -6.643  1.00  0.98           C  
ATOM   1494 HD11 ILE A  93     -16.911  13.408  -6.408  1.00  0.98           H  
ATOM   1495 HD12 ILE A  93     -15.700  12.103  -6.267  1.00  0.98           H  
ATOM   1496 HD13 ILE A  93     -15.185  13.786  -6.160  1.00  0.98           H  
ATOM   1497  N   VAL A  94     -17.129  10.764 -12.070  1.00  0.97           N  
ATOM   1498  H   VAL A  94     -16.146  10.531 -12.086  1.00  0.97           H  
ATOM   1499  CA  VAL A  94     -18.019  10.046 -12.996  1.00  0.97           C  
ATOM   1500  HA  VAL A  94     -19.032  10.438 -12.906  1.00  0.97           H  
ATOM   1501  C   VAL A  94     -18.063   8.561 -12.650  1.00  0.97           C  
ATOM   1502  CB  VAL A  94     -17.583  10.262 -14.458  1.00  0.97           C  
ATOM   1503  HB  VAL A  94     -16.579   9.861 -14.595  1.00  0.97           H  
ATOM   1504  O   VAL A  94     -17.033   7.897 -12.623  1.00  0.97           O  
ATOM   1505  CG1 VAL A  94     -18.537   9.556 -15.432  1.00  0.97           C  
ATOM   1506 HG11 VAL A  94     -19.557   9.915 -15.295  1.00  0.97           H  
ATOM   1507 HG12 VAL A  94     -18.500   8.477 -15.284  1.00  0.97           H  
ATOM   1508 HG13 VAL A  94     -18.224   9.756 -16.456  1.00  0.97           H  
ATOM   1509  CG2 VAL A  94     -17.570  11.753 -14.825  1.00  0.97           C  
ATOM   1510 HG21 VAL A  94     -17.317  11.873 -15.879  1.00  0.97           H  
ATOM   1511 HG22 VAL A  94     -18.545  12.202 -14.635  1.00  0.97           H  
ATOM   1512 HG23 VAL A  94     -16.811  12.276 -14.244  1.00  0.97           H  
ATOM   1513  N   GLY A  95     -19.263   8.026 -12.402  1.00  0.96           N  
ATOM   1514  H   GLY A  95     -20.077   8.623 -12.420  1.00  0.96           H  
ATOM   1515  CA  GLY A  95     -19.484   6.587 -12.214  1.00  0.96           C  
ATOM   1516  HA2 GLY A  95     -18.999   6.047 -13.028  1.00  0.96           H  
ATOM   1517  HA3 GLY A  95     -20.555   6.391 -12.265  1.00  0.96           H  
ATOM   1518  C   GLY A  95     -18.967   5.996 -10.896  1.00  0.96           C  
ATOM   1519  O   GLY A  95     -19.041   4.784 -10.711  1.00  0.96           O  
ATOM   1520  N   GLN A  96     -18.483   6.820  -9.966  1.00  0.98           N  
ATOM   1521  H   GLN A  96     -18.441   7.806 -10.180  1.00  0.98           H  
ATOM   1522  CA  GLN A  96     -17.913   6.377  -8.691  1.00  0.98           C  
ATOM   1523  HA  GLN A  96     -17.862   5.289  -8.668  1.00  0.98           H  
ATOM   1524  C   GLN A  96     -18.783   6.820  -7.519  1.00  0.98           C  
ATOM   1525  CB  GLN A  96     -16.478   6.898  -8.546  1.00  0.98           C  
ATOM   1526  HB2 GLN A  96     -16.481   7.988  -8.537  1.00  0.98           H  
ATOM   1527  HB3 GLN A  96     -16.064   6.542  -7.602  1.00  0.98           H  
ATOM   1528  O   GLN A  96     -19.363   7.907  -7.547  1.00  0.98           O  
ATOM   1529  CG  GLN A  96     -15.597   6.399  -9.697  1.00  0.98           C  
ATOM   1530  HG2 GLN A  96     -15.949   6.797 -10.649  1.00  0.98           H  
ATOM   1531  HG3 GLN A  96     -15.645   5.312  -9.745  1.00  0.98           H  
ATOM   1532  CD  GLN A  96     -14.158   6.836  -9.525  1.00  0.98           C  
ATOM   1533  NE2 GLN A  96     -13.330   5.947  -9.043  1.00  0.98           N  
ATOM   1534 HE21 GLN A  96     -12.349   6.177  -8.976  1.00  0.98           H  
ATOM   1535 HE22 GLN A  96     -13.610   4.994  -8.858  1.00  0.98           H  
ATOM   1536  OE1 GLN A  96     -13.782   7.963  -9.821  1.00  0.98           O  
ATOM   1537  N   ARG A  97     -18.872   5.980  -6.485  1.00  0.97           N  
ATOM   1538  H   ARG A  97     -18.357   5.112  -6.527  1.00  0.97           H  
ATOM   1539  CA  ARG A  97     -19.571   6.280  -5.229  1.00  0.97           C  
ATOM   1540  HA  ARG A  97     -19.368   7.316  -4.958  1.00  0.97           H  
ATOM   1541  C   ARG A  97     -19.067   5.396  -4.101  1.00  0.97           C  
ATOM   1542  CB  ARG A  97     -21.088   6.132  -5.394  1.00  0.97           C  
ATOM   1543  HB2 ARG A  97     -21.422   6.893  -6.100  1.00  0.97           H  
ATOM   1544  HB3 ARG A  97     -21.566   6.360  -4.442  1.00  0.97           H  
ATOM   1545  O   ARG A  97     -18.790   4.226  -4.297  1.00  0.97           O  
ATOM   1546  CG  ARG A  97     -21.534   4.727  -5.845  1.00  0.97           C  
ATOM   1547  HG2 ARG A  97     -20.690   4.050  -5.977  1.00  0.97           H  
ATOM   1548  HG3 ARG A  97     -22.151   4.311  -5.049  1.00  0.97           H  
ATOM   1549  CD  ARG A  97     -22.360   4.768  -7.136  1.00  0.97           C  
ATOM   1550  HD2 ARG A  97     -23.262   4.174  -6.992  1.00  0.97           H  
ATOM   1551  HD3 ARG A  97     -22.680   5.788  -7.351  1.00  0.97           H  
ATOM   1552  NE  ARG A  97     -21.633   4.219  -8.291  1.00  0.97           N  
ATOM   1553  HE  ARG A  97     -20.736   3.785  -8.127  1.00  0.97           H  
ATOM   1554  NH1 ARG A  97     -23.242   4.726  -9.839  1.00  0.97           N  
ATOM   1555 HH11 ARG A  97     -23.384   5.610  -9.371  1.00  0.97           H  
ATOM   1556 HH12 ARG A  97     -23.534   4.698 -10.806  1.00  0.97           H  
ATOM   1557  NH2 ARG A  97     -21.526   3.433 -10.424  1.00  0.97           N  
ATOM   1558 HH21 ARG A  97     -21.910   3.346 -11.354  1.00  0.97           H  
ATOM   1559 HH22 ARG A  97     -20.544   3.228 -10.303  1.00  0.97           H  
ATOM   1560  CZ  ARG A  97     -22.137   4.121  -9.507  1.00  0.97           C  
ATOM   1561  N   GLY A  98     -18.982   5.947  -2.907  1.00  0.98           N  
ATOM   1562  H   GLY A  98     -19.263   6.912  -2.804  1.00  0.98           H  
ATOM   1563  CA  GLY A  98     -18.482   5.257  -1.736  1.00  0.98           C  
ATOM   1564  HA2 GLY A  98     -19.298   5.150  -1.022  1.00  0.98           H  
ATOM   1565  HA3 GLY A  98     -18.121   4.263  -1.998  1.00  0.98           H  
ATOM   1566  C   GLY A  98     -17.364   6.035  -1.079  1.00  0.98           C  
ATOM   1567  O   GLY A  98     -17.526   7.217  -0.771  1.00  0.98           O  
ATOM   1568  N   THR A  99     -16.257   5.360  -0.804  1.00  0.99           N  
ATOM   1569  H   THR A  99     -16.164   4.413  -1.143  1.00  0.99           H  
ATOM   1570  CA  THR A  99     -15.100   5.956  -0.134  1.00  0.99           C  
ATOM   1571  HA  THR A  99     -15.262   7.019   0.040  1.00  0.99           H  
ATOM   1572  C   THR A  99     -13.879   5.802  -1.015  1.00  0.99           C  
ATOM   1573  CB  THR A  99     -14.844   5.289   1.219  1.00  0.99           C  
ATOM   1574  HB  THR A  99     -14.611   4.236   1.059  1.00  0.99           H  
ATOM   1575  O   THR A  99     -13.544   4.694  -1.410  1.00  0.99           O  
ATOM   1576  CG2 THR A  99     -13.715   5.933   2.013  1.00  0.99           C  
ATOM   1577 HG21 THR A  99     -13.899   6.999   2.142  1.00  0.99           H  
ATOM   1578 HG22 THR A  99     -12.771   5.801   1.484  1.00  0.99           H  
ATOM   1579 HG23 THR A  99     -13.622   5.450   2.986  1.00  0.99           H  
ATOM   1580  OG1 THR A  99     -16.000   5.373   2.022  1.00  0.99           O  
ATOM   1581  HG1 THR A  99     -15.982   4.539   2.497  1.00  0.99           H  
ATOM   1582  N   LEU A 100     -13.210   6.912  -1.267  1.00  0.99           N  
ATOM   1583  H   LEU A 100     -13.583   7.781  -0.911  1.00  0.99           H  
ATOM   1584  CA  LEU A 100     -11.830   6.987  -1.714  1.00  0.99           C  
ATOM   1585  HA  LEU A 100     -11.370   5.999  -1.748  1.00  0.99           H  
ATOM   1586  C   LEU A 100     -11.061   7.811  -0.676  1.00  0.99           C  
ATOM   1587  CB  LEU A 100     -11.796   7.604  -3.124  1.00  0.99           C  
ATOM   1588  HB2 LEU A 100     -10.761   7.804  -3.402  1.00  0.99           H  
ATOM   1589  HB3 LEU A 100     -12.315   8.562  -3.102  1.00  0.99           H  
ATOM   1590  O   LEU A 100     -11.558   8.106   0.419  1.00  0.99           O  
ATOM   1591  CG  LEU A 100     -12.421   6.728  -4.223  1.00  0.99           C  
ATOM   1592  HG  LEU A 100     -13.487   6.644  -4.015  1.00  0.99           H  
ATOM   1593  CD1 LEU A 100     -12.277   7.421  -5.570  1.00  0.99           C  
ATOM   1594 HD11 LEU A 100     -12.811   6.865  -6.341  1.00  0.99           H  
ATOM   1595 HD12 LEU A 100     -12.672   8.435  -5.506  1.00  0.99           H  
ATOM   1596 HD13 LEU A 100     -11.222   7.482  -5.838  1.00  0.99           H  
ATOM   1597  CD2 LEU A 100     -11.805   5.330  -4.343  1.00  0.99           C  
ATOM   1598 HD21 LEU A 100     -12.030   4.728  -3.463  1.00  0.99           H  
ATOM   1599 HD22 LEU A 100     -10.723   5.411  -4.454  1.00  0.99           H  
ATOM   1600 HD23 LEU A 100     -12.208   4.818  -5.216  1.00  0.99           H  
ATOM   1601  N   TRP A 101      -9.846   8.206  -1.009  1.00  0.99           N  
ATOM   1602  H   TRP A 101      -9.471   7.977  -1.918  1.00  0.99           H  
ATOM   1603  CA  TRP A 101      -9.019   9.043  -0.160  1.00  0.99           C  
ATOM   1604  HA  TRP A 101      -9.640   9.772   0.361  1.00  0.99           H  
ATOM   1605  C   TRP A 101      -8.052   9.842  -1.027  1.00  0.99           C  
ATOM   1606  CB  TRP A 101      -8.349   8.158   0.898  1.00  0.99           C  
ATOM   1607  HB2 TRP A 101      -7.827   8.801   1.607  1.00  0.99           H  
ATOM   1608  HB3 TRP A 101      -9.124   7.637   1.460  1.00  0.99           H  
ATOM   1609  O   TRP A 101      -7.960   9.628  -2.231  1.00  0.99           O  
ATOM   1610  CG  TRP A 101      -7.377   7.134   0.410  1.00  0.99           C  
ATOM   1611  CD1 TRP A 101      -7.625   6.089  -0.415  1.00  0.99           C  
ATOM   1612  HD1 TRP A 101      -8.579   5.840  -0.857  1.00  0.99           H  
ATOM   1613  CD2 TRP A 101      -5.968   7.034   0.756  1.00  0.99           C  
ATOM   1614  CE2 TRP A 101      -5.389   5.967   0.013  1.00  0.99           C  
ATOM   1615  CE3 TRP A 101      -5.127   7.752   1.630  1.00  0.99           C  
ATOM   1616  HE3 TRP A 101      -5.541   8.562   2.212  1.00  0.99           H  
ATOM   1617  NE1 TRP A 101      -6.452   5.402  -0.660  1.00  0.99           N  
ATOM   1618  HE1 TRP A 101      -6.389   4.603  -1.274  1.00  0.99           H  
ATOM   1619  CH2 TRP A 101      -3.213   6.390   0.983  1.00  0.99           C  
ATOM   1620  HH2 TRP A 101      -2.164   6.150   1.074  1.00  0.99           H  
ATOM   1621  CZ2 TRP A 101      -4.015   5.696   0.068  1.00  0.99           C  
ATOM   1622  HZ2 TRP A 101      -3.554   4.981  -0.597  1.00  0.99           H  
ATOM   1623  CZ3 TRP A 101      -3.773   7.400   1.778  1.00  0.99           C  
ATOM   1624  HZ3 TRP A 101      -3.144   7.924   2.481  1.00  0.99           H  
ATOM   1625  N   TYR A 102      -7.391  10.821  -0.432  1.00  0.99           N  
ATOM   1626  H   TYR A 102      -7.502  10.948   0.564  1.00  0.99           H  
ATOM   1627  CA  TYR A 102      -6.311  11.551  -1.077  1.00  0.99           C  
ATOM   1628  HA  TYR A 102      -6.090  11.083  -2.036  1.00  0.99           H  
ATOM   1629  C   TYR A 102      -5.063  11.443  -0.218  1.00  0.99           C  
ATOM   1630  CB  TYR A 102      -6.729  13.002  -1.331  1.00  0.99           C  
ATOM   1631  HB2 TYR A 102      -7.670  12.986  -1.880  1.00  0.99           H  
ATOM   1632  HB3 TYR A 102      -5.982  13.478  -1.966  1.00  0.99           H  
ATOM   1633  O   TYR A 102      -5.171  11.322   1.006  1.00  0.99           O  
ATOM   1634  CG  TYR A 102      -6.905  13.829  -0.073  1.00  0.99           C  
ATOM   1635  CD1 TYR A 102      -8.168  13.935   0.543  1.00  0.99           C  
ATOM   1636  HD1 TYR A 102      -9.020  13.432   0.110  1.00  0.99           H  
ATOM   1637  CD2 TYR A 102      -5.783  14.446   0.509  1.00  0.99           C  
ATOM   1638  HD2 TYR A 102      -4.815  14.349   0.041  1.00  0.99           H  
ATOM   1639  CE1 TYR A 102      -8.307  14.656   1.744  1.00  0.99           C  
ATOM   1640  HE1 TYR A 102      -9.258  14.718   2.252  1.00  0.99           H  
ATOM   1641  CE2 TYR A 102      -5.917  15.154   1.712  1.00  0.99           C  
ATOM   1642  HE2 TYR A 102      -5.041  15.598   2.162  1.00  0.99           H  
ATOM   1643  OH  TYR A 102      -7.281  15.943   3.496  1.00  0.99           O  
ATOM   1644  HH  TYR A 102      -6.415  16.243   3.783  1.00  0.99           H  
ATOM   1645  CZ  TYR A 102      -7.178  15.267   2.327  1.00  0.99           C  
ATOM   1646  N   HIS A 103      -3.891  11.512  -0.840  1.00  0.99           N  
ATOM   1647  H   HIS A 103      -3.866  11.581  -1.847  1.00  0.99           H  
ATOM   1648  CA  HIS A 103      -2.625  11.458  -0.121  1.00  0.99           C  
ATOM   1649  HA  HIS A 103      -2.744  11.992   0.822  1.00  0.99           H  
ATOM   1650  C   HIS A 103      -1.481  12.129  -0.867  1.00  0.99           C  
ATOM   1651  CB  HIS A 103      -2.282  10.007   0.196  1.00  0.99           C  
ATOM   1652  HB2 HIS A 103      -3.124   9.582   0.743  1.00  0.99           H  
ATOM   1653  HB3 HIS A 103      -1.425  10.012   0.869  1.00  0.99           H  
ATOM   1654  O   HIS A 103      -1.578  12.366  -2.069  1.00  0.99           O  
ATOM   1655  CG  HIS A 103      -1.986   9.139  -1.005  1.00  0.99           C  
ATOM   1656  CD2 HIS A 103      -2.873   8.341  -1.672  1.00  0.99           C  
ATOM   1657  HD2 HIS A 103      -3.918   8.215  -1.430  1.00  0.99           H  
ATOM   1658  ND1 HIS A 103      -0.761   8.968  -1.610  1.00  0.99           N  
ATOM   1659  HD1 HIS A 103       0.098   9.448  -1.385  1.00  0.99           H  
ATOM   1660  CE1 HIS A 103      -0.904   8.091  -2.613  1.00  0.99           C  
ATOM   1661  HE1 HIS A 103      -0.111   7.755  -3.263  1.00  0.99           H  
ATOM   1662  NE2 HIS A 103      -2.175   7.681  -2.686  1.00  0.99           N  
ATOM   1663  N   ALA A 104      -0.390  12.435  -0.164  1.00  0.98           N  
ATOM   1664  H   ALA A 104      -0.374  12.249   0.829  1.00  0.98           H  
ATOM   1665  CA  ALA A 104       0.827  12.881  -0.822  1.00  0.98           C  
ATOM   1666  HA  ALA A 104       0.543  13.730  -1.444  1.00  0.98           H  
ATOM   1667  C   ALA A 104       1.384  11.784  -1.733  1.00  0.98           C  
ATOM   1668  CB  ALA A 104       1.870  13.367   0.182  1.00  0.98           C  
ATOM   1669  HB1 ALA A 104       2.017  12.616   0.958  1.00  0.98           H  
ATOM   1670  HB2 ALA A 104       1.542  14.310   0.620  1.00  0.98           H  
ATOM   1671  HB3 ALA A 104       2.817  13.542  -0.329  1.00  0.98           H  
ATOM   1672  O   ALA A 104       1.451  10.621  -1.338  1.00  0.98           O  
ATOM   1673  N   HIS A 105       1.780  12.162  -2.944  1.00  0.97           N  
ATOM   1674  H   HIS A 105       1.671  13.134  -3.195  1.00  0.97           H  
ATOM   1675  CA  HIS A 105       2.330  11.250  -3.952  1.00  0.97           C  
ATOM   1676  HA  HIS A 105       2.506  10.278  -3.491  1.00  0.97           H  
ATOM   1677  C   HIS A 105       3.714  11.730  -4.403  1.00  0.97           C  
ATOM   1678  CB  HIS A 105       1.289  11.021  -5.050  1.00  0.97           C  
ATOM   1679  HB2 HIS A 105       1.312  11.838  -5.772  1.00  0.97           H  
ATOM   1680  HB3 HIS A 105       0.305  11.005  -4.582  1.00  0.97           H  
ATOM   1681  O   HIS A 105       4.000  12.002  -5.570  1.00  0.97           O  
ATOM   1682  CG  HIS A 105       1.482   9.701  -5.748  1.00  0.97           C  
ATOM   1683  CD2 HIS A 105       0.606   8.652  -5.771  1.00  0.97           C  
ATOM   1684  HD2 HIS A 105      -0.383   8.623  -5.340  1.00  0.97           H  
ATOM   1685  ND1 HIS A 105       2.636   9.340  -6.428  1.00  0.97           N  
ATOM   1686  CE1 HIS A 105       2.434   8.086  -6.840  1.00  0.97           C  
ATOM   1687  HE1 HIS A 105       3.167   7.540  -7.415  1.00  0.97           H  
ATOM   1688  NE2 HIS A 105       1.223   7.637  -6.468  1.00  0.97           N  
ATOM   1689  HE2 HIS A 105       0.828   6.736  -6.699  1.00  0.97           H  
ATOM   1690  N   ILE A 106       4.549  11.936  -3.386  1.00  0.95           N  
ATOM   1691  H   ILE A 106       4.203  11.720  -2.462  1.00  0.95           H  
ATOM   1692  CA  ILE A 106       5.970  12.257  -3.452  1.00  0.95           C  
ATOM   1693  HA  ILE A 106       6.417  11.654  -4.243  1.00  0.95           H  
ATOM   1694  C   ILE A 106       6.587  11.844  -2.112  1.00  0.95           C  
ATOM   1695  CB  ILE A 106       6.204  13.750  -3.787  1.00  0.95           C  
ATOM   1696  HB  ILE A 106       5.793  13.914  -4.783  1.00  0.95           H  
ATOM   1697  O   ILE A 106       6.081  12.254  -1.066  1.00  0.95           O  
ATOM   1698  CG1 ILE A 106       7.719  14.042  -3.854  1.00  0.95           C  
ATOM   1699 HG12 ILE A 106       8.203  13.259  -4.438  1.00  0.95           H  
ATOM   1700 HG13 ILE A 106       8.140  14.025  -2.849  1.00  0.95           H  
ATOM   1701  CG2 ILE A 106       5.486  14.729  -2.839  1.00  0.95           C  
ATOM   1702 HG21 ILE A 106       4.431  14.471  -2.749  1.00  0.95           H  
ATOM   1703 HG22 ILE A 106       5.950  14.692  -1.853  1.00  0.95           H  
ATOM   1704 HG23 ILE A 106       5.568  15.746  -3.222  1.00  0.95           H  
ATOM   1705  CD1 ILE A 106       8.060  15.385  -4.506  1.00  0.95           C  
ATOM   1706 HD11 ILE A 106       7.667  16.213  -3.916  1.00  0.95           H  
ATOM   1707 HD12 ILE A 106       9.143  15.488  -4.574  1.00  0.95           H  
ATOM   1708 HD13 ILE A 106       7.636  15.410  -5.510  1.00  0.95           H  
ATOM   1709  N   SER A 107       7.639  11.019  -2.176  1.00  0.93           N  
ATOM   1710  H   SER A 107       7.906  10.678  -3.089  1.00  0.93           H  
ATOM   1711  CA  SER A 107       8.357  10.457  -1.019  1.00  0.93           C  
ATOM   1712  HA  SER A 107       8.961   9.628  -1.387  1.00  0.93           H  
ATOM   1713  C   SER A 107       7.441   9.836   0.053  1.00  0.93           C  
ATOM   1714  CB  SER A 107       9.345  11.492  -0.460  1.00  0.93           C  
ATOM   1715  HB2 SER A 107       9.982  11.855  -1.267  1.00  0.93           H  
ATOM   1716  HB3 SER A 107       9.986  11.015   0.281  1.00  0.93           H  
ATOM   1717  O   SER A 107       6.325   9.409  -0.237  1.00  0.93           O  
ATOM   1718  OG  SER A 107       8.693  12.586   0.134  1.00  0.93           O  
ATOM   1719  HG  SER A 107       9.288  12.905   0.817  1.00  0.93           H  
ATOM   1720  N   TRP A 108       7.908   9.746   1.301  1.00  0.97           N  
ATOM   1721  H   TRP A 108       8.735  10.270   1.551  1.00  0.97           H  
ATOM   1722  CA  TRP A 108       7.172   9.133   2.409  1.00  0.97           C  
ATOM   1723  HA  TRP A 108       6.523   8.354   2.010  1.00  0.97           H  
ATOM   1724  C   TRP A 108       6.241  10.121   3.121  1.00  0.97           C  
ATOM   1725  CB  TRP A 108       8.158   8.454   3.363  1.00  0.97           C  
ATOM   1726  HB2 TRP A 108       7.668   8.315   4.327  1.00  0.97           H  
ATOM   1727  HB3 TRP A 108       9.020   9.101   3.530  1.00  0.97           H  
ATOM   1728  O   TRP A 108       5.673   9.806   4.172  1.00  0.97           O  
ATOM   1729  CG  TRP A 108       8.630   7.099   2.945  1.00  0.97           C  
ATOM   1730  CD1 TRP A 108       8.753   6.629   1.682  1.00  0.97           C  
ATOM   1731  HD1 TRP A 108       8.531   7.178   0.779  1.00  0.97           H  
ATOM   1732  CD2 TRP A 108       8.973   5.983   3.816  1.00  0.97           C  
ATOM   1733  CE2 TRP A 108       9.253   4.845   3.005  1.00  0.97           C  
ATOM   1734  CE3 TRP A 108       9.035   5.817   5.215  1.00  0.97           C  
ATOM   1735  HE3 TRP A 108       8.834   6.660   5.860  1.00  0.97           H  
ATOM   1736  NE1 TRP A 108       9.173   5.315   1.715  1.00  0.97           N  
ATOM   1737  HE1 TRP A 108       9.340   4.777   0.876  1.00  0.97           H  
ATOM   1738  CH2 TRP A 108       9.498   3.442   4.952  1.00  0.97           C  
ATOM   1739  HH2 TRP A 108       9.608   2.469   5.409  1.00  0.97           H  
ATOM   1740  CZ2 TRP A 108       9.511   3.584   3.554  1.00  0.97           C  
ATOM   1741  HZ2 TRP A 108       9.667   2.733   2.908  1.00  0.97           H  
ATOM   1742  CZ3 TRP A 108       9.297   4.558   5.780  1.00  0.97           C  
ATOM   1743  HZ3 TRP A 108       9.292   4.432   6.852  1.00  0.97           H  
ATOM   1744  N   LEU A 109       6.001  11.299   2.534  1.00  0.98           N  
ATOM   1745  H   LEU A 109       6.534  11.523   1.705  1.00  0.98           H  
ATOM   1746  CA  LEU A 109       5.034  12.281   3.033  1.00  0.98           C  
ATOM   1747  HA  LEU A 109       5.309  12.555   4.052  1.00  0.98           H  
ATOM   1748  C   LEU A 109       3.606  11.724   3.112  1.00  0.98           C  
ATOM   1749  CB  LEU A 109       5.076  13.528   2.137  1.00  0.98           C  
ATOM   1750  HB2 LEU A 109       4.239  14.176   2.396  1.00  0.98           H  
ATOM   1751  HB3 LEU A 109       4.948  13.216   1.101  1.00  0.98           H  
ATOM   1752  O   LEU A 109       2.792  12.223   3.893  1.00  0.98           O  
ATOM   1753  CG  LEU A 109       6.377  14.338   2.264  1.00  0.98           C  
ATOM   1754  HG  LEU A 109       7.240  13.706   2.056  1.00  0.98           H  
ATOM   1755  CD1 LEU A 109       6.346  15.481   1.257  1.00  0.98           C  
ATOM   1756 HD11 LEU A 109       5.497  16.131   1.469  1.00  0.98           H  
ATOM   1757 HD12 LEU A 109       6.264  15.065   0.253  1.00  0.98           H  
ATOM   1758 HD13 LEU A 109       7.277  16.044   1.313  1.00  0.98           H  
ATOM   1759  CD2 LEU A 109       6.535  14.962   3.653  1.00  0.98           C  
ATOM   1760 HD21 LEU A 109       5.638  15.522   3.920  1.00  0.98           H  
ATOM   1761 HD22 LEU A 109       7.399  15.627   3.662  1.00  0.98           H  
ATOM   1762 HD23 LEU A 109       6.714  14.180   4.391  1.00  0.98           H  
ATOM   1763  N   ARG A 110       3.305  10.645   2.375  1.00  0.97           N  
ATOM   1764  H   ARG A 110       4.011  10.312   1.735  1.00  0.97           H  
ATOM   1765  CA  ARG A 110       2.063   9.870   2.514  1.00  0.97           C  
ATOM   1766  HA  ARG A 110       1.220  10.500   2.231  1.00  0.97           H  
ATOM   1767  C   ARG A 110       1.804   9.412   3.953  1.00  0.97           C  
ATOM   1768  CB  ARG A 110       2.124   8.663   1.564  1.00  0.97           C  
ATOM   1769  HB2 ARG A 110       2.348   9.019   0.558  1.00  0.97           H  
ATOM   1770  HB3 ARG A 110       2.931   7.997   1.870  1.00  0.97           H  
ATOM   1771  O   ARG A 110       0.648   9.259   4.314  1.00  0.97           O  
ATOM   1772  CG  ARG A 110       0.800   7.881   1.527  1.00  0.97           C  
ATOM   1773  HG2 ARG A 110       0.568   7.455   2.503  1.00  0.97           H  
ATOM   1774  HG3 ARG A 110      -0.001   8.567   1.252  1.00  0.97           H  
ATOM   1775  CD  ARG A 110       0.839   6.756   0.496  1.00  0.97           C  
ATOM   1776  HD2 ARG A 110      -0.184   6.474   0.246  1.00  0.97           H  
ATOM   1777  HD3 ARG A 110       1.330   7.107  -0.412  1.00  0.97           H  
ATOM   1778  NE  ARG A 110       1.550   5.586   1.022  1.00  0.97           N  
ATOM   1779  HE  ARG A 110       2.162   5.721   1.814  1.00  0.97           H  
ATOM   1780  NH1 ARG A 110       0.973   4.084  -0.624  1.00  0.97           N  
ATOM   1781 HH11 ARG A 110       1.242   3.181  -0.988  1.00  0.97           H  
ATOM   1782 HH12 ARG A 110       0.814   4.864  -1.246  1.00  0.97           H  
ATOM   1783  NH2 ARG A 110       2.165   3.404   1.085  1.00  0.97           N  
ATOM   1784 HH21 ARG A 110       2.797   3.569   1.855  1.00  0.97           H  
ATOM   1785 HH22 ARG A 110       2.114   2.459   0.731  1.00  0.97           H  
ATOM   1786  CZ  ARG A 110       1.560   4.378   0.497  1.00  0.97           C  
ATOM   1787  N   SER A 111       2.832   9.247   4.788  1.00  0.98           N  
ATOM   1788  H   SER A 111       3.765   9.405   4.435  1.00  0.98           H  
ATOM   1789  CA  SER A 111       2.679   8.875   6.206  1.00  0.98           C  
ATOM   1790  HA  SER A 111       2.119   7.942   6.266  1.00  0.98           H  
ATOM   1791  C   SER A 111       1.936   9.912   7.055  1.00  0.98           C  
ATOM   1792  CB  SER A 111       4.047   8.651   6.851  1.00  0.98           C  
ATOM   1793  HB2 SER A 111       3.910   8.380   7.898  1.00  0.98           H  
ATOM   1794  HB3 SER A 111       4.562   7.831   6.351  1.00  0.98           H  
ATOM   1795  O   SER A 111       1.398   9.564   8.105  1.00  0.98           O  
ATOM   1796  OG  SER A 111       4.827   9.826   6.768  1.00  0.98           O  
ATOM   1797  HG  SER A 111       5.287   9.833   5.926  1.00  0.98           H  
ATOM   1798  N   THR A 112       1.889  11.181   6.631  1.00  0.98           N  
ATOM   1799  H   THR A 112       2.440  11.427   5.821  1.00  0.98           H  
ATOM   1800  CA  THR A 112       1.255  12.267   7.403  1.00  0.98           C  
ATOM   1801  HA  THR A 112       0.646  11.826   8.192  1.00  0.98           H  
ATOM   1802  C   THR A 112       0.290  13.129   6.593  1.00  0.98           C  
ATOM   1803  CB  THR A 112       2.298  13.141   8.111  1.00  0.98           C  
ATOM   1804  HB  THR A 112       1.769  13.840   8.758  1.00  0.98           H  
ATOM   1805  O   THR A 112      -0.584  13.786   7.162  1.00  0.98           O  
ATOM   1806  CG2 THR A 112       3.251  12.318   8.982  1.00  0.98           C  
ATOM   1807 HG21 THR A 112       3.904  12.979   9.553  1.00  0.98           H  
ATOM   1808 HG22 THR A 112       2.680  11.690   9.666  1.00  0.98           H  
ATOM   1809 HG23 THR A 112       3.882  11.687   8.355  1.00  0.98           H  
ATOM   1810  OG1 THR A 112       3.067  13.877   7.191  1.00  0.98           O  
ATOM   1811  HG1 THR A 112       2.672  14.750   7.140  1.00  0.98           H  
ATOM   1812  N   VAL A 113       0.396  13.103   5.265  1.00  0.99           N  
ATOM   1813  H   VAL A 113       1.164  12.581   4.868  1.00  0.99           H  
ATOM   1814  CA  VAL A 113      -0.422  13.893   4.344  1.00  0.99           C  
ATOM   1815  HA  VAL A 113      -0.984  14.638   4.907  1.00  0.99           H  
ATOM   1816  C   VAL A 113      -1.419  12.976   3.642  1.00  0.99           C  
ATOM   1817  CB  VAL A 113       0.478  14.652   3.352  1.00  0.99           C  
ATOM   1818  HB  VAL A 113       1.026  13.927   2.750  1.00  0.99           H  
ATOM   1819  O   VAL A 113      -1.158  12.467   2.556  1.00  0.99           O  
ATOM   1820  CG1 VAL A 113      -0.334  15.568   2.427  1.00  0.99           C  
ATOM   1821 HG11 VAL A 113      -0.819  16.348   3.013  1.00  0.99           H  
ATOM   1822 HG12 VAL A 113       0.337  16.042   1.711  1.00  0.99           H  
ATOM   1823 HG13 VAL A 113      -1.077  14.996   1.872  1.00  0.99           H  
ATOM   1824  CG2 VAL A 113       1.497  15.540   4.074  1.00  0.99           C  
ATOM   1825 HG21 VAL A 113       2.077  16.107   3.346  1.00  0.99           H  
ATOM   1826 HG22 VAL A 113       2.194  14.924   4.642  1.00  0.99           H  
ATOM   1827 HG23 VAL A 113       0.985  16.222   4.754  1.00  0.99           H  
ATOM   1828  N   TYR A 114      -2.578  12.768   4.264  1.00  0.99           N  
ATOM   1829  H   TYR A 114      -2.690  13.116   5.205  1.00  0.99           H  
ATOM   1830  CA  TYR A 114      -3.703  12.035   3.678  1.00  0.99           C  
ATOM   1831  HA  TYR A 114      -3.759  12.293   2.620  1.00  0.99           H  
ATOM   1832  C   TYR A 114      -5.033  12.425   4.318  1.00  0.99           C  
ATOM   1833  CB  TYR A 114      -3.487  10.523   3.812  1.00  0.99           C  
ATOM   1834  HB2 TYR A 114      -4.330  10.006   3.354  1.00  0.99           H  
ATOM   1835  HB3 TYR A 114      -2.597  10.242   3.248  1.00  0.99           H  
ATOM   1836  O   TYR A 114      -5.061  12.953   5.428  1.00  0.99           O  
ATOM   1837  CG  TYR A 114      -3.335  10.031   5.237  1.00  0.99           C  
ATOM   1838  CD1 TYR A 114      -2.052   9.938   5.791  1.00  0.99           C  
ATOM   1839  HD1 TYR A 114      -1.200  10.254   5.207  1.00  0.99           H  
ATOM   1840  CD2 TYR A 114      -4.454   9.667   6.009  1.00  0.99           C  
ATOM   1841  HD2 TYR A 114      -5.445   9.732   5.584  1.00  0.99           H  
ATOM   1842  CE1 TYR A 114      -1.864   9.427   7.084  1.00  0.99           C  
ATOM   1843  HE1 TYR A 114      -0.864   9.297   7.471  1.00  0.99           H  
ATOM   1844  CE2 TYR A 114      -4.272   9.204   7.329  1.00  0.99           C  
ATOM   1845  HE2 TYR A 114      -5.113   8.915   7.941  1.00  0.99           H  
ATOM   1846  OH  TYR A 114      -2.808   8.606   9.130  1.00  0.99           O  
ATOM   1847  HH  TYR A 114      -1.875   8.501   9.331  1.00  0.99           H  
ATOM   1848  CZ  TYR A 114      -2.977   9.067   7.863  1.00  0.99           C  
ATOM   1849  N   GLY A 115      -6.148  12.147   3.647  1.00  0.99           N  
ATOM   1850  H   GLY A 115      -6.062  11.752   2.721  1.00  0.99           H  
ATOM   1851  CA  GLY A 115      -7.485  12.337   4.205  1.00  0.99           C  
ATOM   1852  HA2 GLY A 115      -7.718  13.400   4.263  1.00  0.99           H  
ATOM   1853  HA3 GLY A 115      -7.489  11.940   5.220  1.00  0.99           H  
ATOM   1854  C   GLY A 115      -8.578  11.633   3.397  1.00  0.99           C  
ATOM   1855  O   GLY A 115      -8.344  11.191   2.273  1.00  0.99           O  
ATOM   1856  N   PRO A 116      -9.788  11.484   3.959  1.00  0.99           N  
ATOM   1857  CA  PRO A 116     -10.852  10.722   3.321  1.00  0.99           C  
ATOM   1858  HA  PRO A 116     -10.440   9.827   2.854  1.00  0.99           H  
ATOM   1859  C   PRO A 116     -11.577  11.547   2.248  1.00  0.99           C  
ATOM   1860  CB  PRO A 116     -11.766  10.299   4.472  1.00  0.99           C  
ATOM   1861  HB2 PRO A 116     -12.803  10.183   4.156  1.00  0.99           H  
ATOM   1862  HB3 PRO A 116     -11.395   9.370   4.905  1.00  0.99           H  
ATOM   1863  O   PRO A 116     -11.918  12.712   2.470  1.00  0.99           O  
ATOM   1864  CG  PRO A 116     -11.601  11.414   5.503  1.00  0.99           C  
ATOM   1865  HG2 PRO A 116     -12.346  12.183   5.299  1.00  0.99           H  
ATOM   1866  HG3 PRO A 116     -11.718  11.041   6.521  1.00  0.99           H  
ATOM   1867  CD  PRO A 116     -10.197  11.976   5.266  1.00  0.99           C  
ATOM   1868  HD2 PRO A 116      -9.513  11.623   6.038  1.00  0.99           H  
ATOM   1869  HD3 PRO A 116     -10.217  13.066   5.275  1.00  0.99           H  
ATOM   1870  N   LEU A 117     -11.906  10.907   1.123  1.00  0.99           N  
ATOM   1871  H   LEU A 117     -11.620   9.944   1.019  1.00  0.99           H  
ATOM   1872  CA  LEU A 117     -12.735  11.454   0.049  1.00  0.99           C  
ATOM   1873  HA  LEU A 117     -12.997  12.485   0.288  1.00  0.99           H  
ATOM   1874  C   LEU A 117     -14.033  10.646  -0.044  1.00  0.99           C  
ATOM   1875  CB  LEU A 117     -11.932  11.464  -1.266  1.00  0.99           C  
ATOM   1876  HB2 LEU A 117     -11.552  10.460  -1.455  1.00  0.99           H  
ATOM   1877  HB3 LEU A 117     -11.073  12.124  -1.142  1.00  0.99           H  
ATOM   1878  O   LEU A 117     -14.065   9.526  -0.549  1.00  0.99           O  
ATOM   1879  CG  LEU A 117     -12.731  11.905  -2.509  1.00  0.99           C  
ATOM   1880  HG  LEU A 117     -13.548  11.206  -2.688  1.00  0.99           H  
ATOM   1881  CD1 LEU A 117     -13.319  13.312  -2.369  1.00  0.99           C  
ATOM   1882 HD11 LEU A 117     -12.515  14.028  -2.200  1.00  0.99           H  
ATOM   1883 HD12 LEU A 117     -14.038  13.348  -1.551  1.00  0.99           H  
ATOM   1884 HD13 LEU A 117     -13.835  13.578  -3.292  1.00  0.99           H  
ATOM   1885  CD2 LEU A 117     -11.815  11.893  -3.729  1.00  0.99           C  
ATOM   1886 HD21 LEU A 117     -11.466  10.879  -3.926  1.00  0.99           H  
ATOM   1887 HD22 LEU A 117     -10.949  12.533  -3.562  1.00  0.99           H  
ATOM   1888 HD23 LEU A 117     -12.350  12.260  -4.604  1.00  0.99           H  
ATOM   1889  N   ILE A 118     -15.126  11.207   0.469  1.00  0.99           N  
ATOM   1890  H   ILE A 118     -15.055  12.146   0.832  1.00  0.99           H  
ATOM   1891  CA  ILE A 118     -16.431  10.543   0.479  1.00  0.99           C  
ATOM   1892  HA  ILE A 118     -16.276   9.466   0.409  1.00  0.99           H  
ATOM   1893  C   ILE A 118     -17.232  10.959  -0.749  1.00  0.99           C  
ATOM   1894  CB  ILE A 118     -17.188  10.816   1.792  1.00  0.99           C  
ATOM   1895  HB  ILE A 118     -17.421  11.880   1.844  1.00  0.99           H  
ATOM   1896  O   ILE A 118     -17.504  12.143  -0.950  1.00  0.99           O  
ATOM   1897  CG1 ILE A 118     -16.362  10.461   3.050  1.00  0.99           C  
ATOM   1898 HG12 ILE A 118     -17.021  10.462   3.918  1.00  0.99           H  
ATOM   1899 HG13 ILE A 118     -15.612  11.237   3.207  1.00  0.99           H  
ATOM   1900  CG2 ILE A 118     -18.523  10.047   1.803  1.00  0.99           C  
ATOM   1901 HG21 ILE A 118     -19.187  10.440   1.034  1.00  0.99           H  
ATOM   1902 HG22 ILE A 118     -19.022  10.150   2.767  1.00  0.99           H  
ATOM   1903 HG23 ILE A 118     -18.345   8.991   1.598  1.00  0.99           H  
ATOM   1904  CD1 ILE A 118     -15.633   9.113   2.993  1.00  0.99           C  
ATOM   1905 HD11 ILE A 118     -16.249   8.368   2.489  1.00  0.99           H  
ATOM   1906 HD12 ILE A 118     -15.390   8.780   4.002  1.00  0.99           H  
ATOM   1907 HD13 ILE A 118     -14.704   9.223   2.434  1.00  0.99           H  
ATOM   1908  N   ILE A 119     -17.665   9.975  -1.532  1.00  0.99           N  
ATOM   1909  H   ILE A 119     -17.420   9.025  -1.290  1.00  0.99           H  
ATOM   1910  CA  ILE A 119     -18.443  10.179  -2.750  1.00  0.99           C  
ATOM   1911  HA  ILE A 119     -18.522  11.247  -2.953  1.00  0.99           H  
ATOM   1912  C   ILE A 119     -19.844   9.630  -2.517  1.00  0.99           C  
ATOM   1913  CB  ILE A 119     -17.754   9.545  -3.971  1.00  0.99           C  
ATOM   1914  HB  ILE A 119     -17.769   8.461  -3.865  1.00  0.99           H  
ATOM   1915  O   ILE A 119     -20.091   8.429  -2.543  1.00  0.99           O  
ATOM   1916  CG1 ILE A 119     -16.280   9.992  -4.087  1.00  0.99           C  
ATOM   1917 HG12 ILE A 119     -16.235  11.068  -4.257  1.00  0.99           H  
ATOM   1918 HG13 ILE A 119     -15.753   9.779  -3.158  1.00  0.99           H  
ATOM   1919  CG2 ILE A 119     -18.549   9.953  -5.222  1.00  0.99           C  
ATOM   1920 HG21 ILE A 119     -18.503  11.032  -5.370  1.00  0.99           H  
ATOM   1921 HG22 ILE A 119     -19.592   9.642  -5.154  1.00  0.99           H  
ATOM   1922 HG23 ILE A 119     -18.123   9.458  -6.095  1.00  0.99           H  
ATOM   1923  CD1 ILE A 119     -15.503   9.265  -5.186  1.00  0.99           C  
ATOM   1924 HD11 ILE A 119     -15.890   9.505  -6.176  1.00  0.99           H  
ATOM   1925 HD12 ILE A 119     -14.466   9.597  -5.134  1.00  0.99           H  
ATOM   1926 HD13 ILE A 119     -15.543   8.187  -5.027  1.00  0.99           H  
ATOM   1927  N   LEU A 120     -20.791  10.513  -2.248  1.00  0.98           N  
ATOM   1928  H   LEU A 120     -20.540  11.491  -2.275  1.00  0.98           H  
ATOM   1929  CA  LEU A 120     -22.182  10.130  -2.051  1.00  0.98           C  
ATOM   1930  HA  LEU A 120     -22.205   9.236  -1.428  1.00  0.98           H  
ATOM   1931  C   LEU A 120     -22.842   9.792  -3.405  1.00  0.98           C  
ATOM   1932  CB  LEU A 120     -22.897  11.271  -1.315  1.00  0.98           C  
ATOM   1933  HB2 LEU A 120     -23.955  11.026  -1.219  1.00  0.98           H  
ATOM   1934  HB3 LEU A 120     -22.787  12.165  -1.929  1.00  0.98           H  
ATOM   1935  O   LEU A 120     -22.440  10.338  -4.436  1.00  0.98           O  
ATOM   1936  CG  LEU A 120     -22.326  11.632   0.065  1.00  0.98           C  
ATOM   1937  HG  LEU A 120     -21.273  11.898  -0.022  1.00  0.98           H  
ATOM   1938  CD1 LEU A 120     -23.082  12.853   0.597  1.00  0.98           C  
ATOM   1939 HD11 LEU A 120     -22.953  13.687  -0.093  1.00  0.98           H  
ATOM   1940 HD12 LEU A 120     -24.140  12.615   0.715  1.00  0.98           H  
ATOM   1941 HD13 LEU A 120     -22.665  13.135   1.564  1.00  0.98           H  
ATOM   1942  CD2 LEU A 120     -22.469  10.492   1.070  1.00  0.98           C  
ATOM   1943 HD21 LEU A 120     -22.106  10.804   2.049  1.00  0.98           H  
ATOM   1944 HD22 LEU A 120     -23.510  10.182   1.156  1.00  0.98           H  
ATOM   1945 HD23 LEU A 120     -21.870   9.639   0.754  1.00  0.98           H  
ATOM   1946  N   PRO A 121     -23.909   8.973  -3.428  1.00  0.97           N  
ATOM   1947  CA  PRO A 121     -24.706   8.780  -4.637  1.00  0.97           C  
ATOM   1948  HA  PRO A 121     -24.092   8.280  -5.386  1.00  0.97           H  
ATOM   1949  C   PRO A 121     -25.234  10.106  -5.208  1.00  0.97           C  
ATOM   1950  CB  PRO A 121     -25.857   7.858  -4.223  1.00  0.97           C  
ATOM   1951  HB2 PRO A 121     -26.155   7.187  -5.029  1.00  0.97           H  
ATOM   1952  HB3 PRO A 121     -26.705   8.456  -3.890  1.00  0.97           H  
ATOM   1953  O   PRO A 121     -25.334  11.120  -4.495  1.00  0.97           O  
ATOM   1954  CG  PRO A 121     -25.289   7.093  -3.030  1.00  0.97           C  
ATOM   1955  HG2 PRO A 121     -26.073   6.723  -2.369  1.00  0.97           H  
ATOM   1956  HG3 PRO A 121     -24.668   6.274  -3.393  1.00  0.97           H  
ATOM   1957  CD  PRO A 121     -24.402   8.131  -2.348  1.00  0.97           C  
ATOM   1958  HD2 PRO A 121     -24.992   8.727  -1.652  1.00  0.97           H  
ATOM   1959  HD3 PRO A 121     -23.586   7.630  -1.827  1.00  0.97           H  
ATOM   1960  N   LYS A 122     -25.642  10.093  -6.484  1.00  0.97           N  
ATOM   1961  H   LYS A 122     -25.499   9.248  -7.019  1.00  0.97           H  
ATOM   1962  CA  LYS A 122     -26.359  11.217  -7.111  1.00  0.97           C  
ATOM   1963  HA  LYS A 122     -25.664  12.051  -7.205  1.00  0.97           H  
ATOM   1964  C   LYS A 122     -27.535  11.669  -6.237  1.00  0.97           C  
ATOM   1965  CB  LYS A 122     -26.858  10.835  -8.517  1.00  0.97           C  
ATOM   1966  HB2 LYS A 122     -27.437   9.914  -8.457  1.00  0.97           H  
ATOM   1967  HB3 LYS A 122     -27.506  11.627  -8.893  1.00  0.97           H  
ATOM   1968  O   LYS A 122     -28.143  10.885  -5.507  1.00  0.97           O  
ATOM   1969  CG  LYS A 122     -25.702  10.644  -9.507  1.00  0.97           C  
ATOM   1970  HG2 LYS A 122     -25.110  11.558  -9.537  1.00  0.97           H  
ATOM   1971  HG3 LYS A 122     -25.077   9.820  -9.164  1.00  0.97           H  
ATOM   1972  CD  LYS A 122     -26.182  10.327 -10.928  1.00  0.97           C  
ATOM   1973  HD2 LYS A 122     -26.772   9.411 -10.911  1.00  0.97           H  
ATOM   1974  HD3 LYS A 122     -26.790  11.149 -11.308  1.00  0.97           H  
ATOM   1975  CE  LYS A 122     -24.944  10.133 -11.813  1.00  0.97           C  
ATOM   1976  HE2 LYS A 122     -24.297   9.402 -11.329  1.00  0.97           H  
ATOM   1977  HE3 LYS A 122     -24.389  11.070 -11.864  1.00  0.97           H  
ATOM   1978  NZ  LYS A 122     -25.272   9.647 -13.174  1.00  0.97           N  
ATOM   1979  HZ1 LYS A 122     -24.413   9.469 -13.674  1.00  0.97           H  
ATOM   1980  HZ2 LYS A 122     -25.759   8.764 -13.121  1.00  0.97           H  
ATOM   1981  HZ3 LYS A 122     -25.823  10.317 -13.693  1.00  0.97           H  
ATOM   1982  N   ARG A 123     -27.872  12.961  -6.285  1.00  0.95           N  
ATOM   1983  H   ARG A 123     -27.407  13.543  -6.967  1.00  0.95           H  
ATOM   1984  CA  ARG A 123     -29.004  13.500  -5.512  1.00  0.95           C  
ATOM   1985  HA  ARG A 123     -28.811  13.303  -4.457  1.00  0.95           H  
ATOM   1986  C   ARG A 123     -30.291  12.761  -5.901  1.00  0.95           C  
ATOM   1987  CB  ARG A 123     -29.117  15.016  -5.735  1.00  0.95           C  
ATOM   1988  HB2 ARG A 123     -28.146  15.471  -5.542  1.00  0.95           H  
ATOM   1989  HB3 ARG A 123     -29.385  15.208  -6.774  1.00  0.95           H  
ATOM   1990  O   ARG A 123     -30.590  12.641  -7.079  1.00  0.95           O  
ATOM   1991  CG  ARG A 123     -30.159  15.665  -4.811  1.00  0.95           C  
ATOM   1992  HG2 ARG A 123     -29.900  15.454  -3.773  1.00  0.95           H  
ATOM   1993  HG3 ARG A 123     -31.147  15.256  -5.023  1.00  0.95           H  
ATOM   1994  CD  ARG A 123     -30.195  17.183  -5.024  1.00  0.95           C  
ATOM   1995  HD2 ARG A 123     -30.491  17.384  -6.054  1.00  0.95           H  
ATOM   1996  HD3 ARG A 123     -29.194  17.585  -4.865  1.00  0.95           H  
ATOM   1997  NE  ARG A 123     -31.142  17.847  -4.104  1.00  0.95           N  
ATOM   1998  HE  ARG A 123     -31.767  17.254  -3.577  1.00  0.95           H  
ATOM   1999  NH1 ARG A 123     -30.658  20.018  -4.693  1.00  0.95           N  
ATOM   2000 HH11 ARG A 123     -30.054  19.691  -5.433  1.00  0.95           H  
ATOM   2001 HH12 ARG A 123     -30.863  21.005  -4.622  1.00  0.95           H  
ATOM   2002  NH2 ARG A 123     -32.199  19.623  -3.135  1.00  0.95           N  
ATOM   2003 HH21 ARG A 123     -32.368  20.617  -3.087  1.00  0.95           H  
ATOM   2004 HH22 ARG A 123     -32.805  19.005  -2.613  1.00  0.95           H  
ATOM   2005  CZ  ARG A 123     -31.326  19.153  -3.981  1.00  0.95           C  
ATOM   2006  N   GLY A 124     -31.035  12.280  -4.906  1.00  0.96           N  
ATOM   2007  H   GLY A 124     -30.681  12.342  -3.962  1.00  0.96           H  
ATOM   2008  CA  GLY A 124     -32.271  11.515  -5.119  1.00  0.96           C  
ATOM   2009  HA2 GLY A 124     -32.916  11.621  -4.246  1.00  0.96           H  
ATOM   2010  HA3 GLY A 124     -32.803  11.919  -5.980  1.00  0.96           H  
ATOM   2011  C   GLY A 124     -32.070  10.017  -5.369  1.00  0.96           C  
ATOM   2012  O   GLY A 124     -33.044   9.278  -5.321  1.00  0.96           O  
ATOM   2013  N   VAL A 125     -30.832   9.547  -5.559  1.00  0.96           N  
ATOM   2014  H   VAL A 125     -30.047  10.182  -5.565  1.00  0.96           H  
ATOM   2015  CA  VAL A 125     -30.528   8.117  -5.697  1.00  0.96           C  
ATOM   2016  HA  VAL A 125     -31.420   7.610  -6.065  1.00  0.96           H  
ATOM   2017  C   VAL A 125     -30.149   7.552  -4.321  1.00  0.96           C  
ATOM   2018  CB  VAL A 125     -29.430   7.878  -6.750  1.00  0.96           C  
ATOM   2019  HB  VAL A 125     -28.507   8.366  -6.438  1.00  0.96           H  
ATOM   2020  O   VAL A 125     -29.224   8.075  -3.690  1.00  0.96           O  
ATOM   2021  CG1 VAL A 125     -29.151   6.385  -6.944  1.00  0.96           C  
ATOM   2022 HG11 VAL A 125     -28.405   6.243  -7.726  1.00  0.96           H  
ATOM   2023 HG12 VAL A 125     -30.064   5.860  -7.224  1.00  0.96           H  
ATOM   2024 HG13 VAL A 125     -28.756   5.952  -6.025  1.00  0.96           H  
ATOM   2025  CG2 VAL A 125     -29.857   8.452  -8.110  1.00  0.96           C  
ATOM   2026 HG21 VAL A 125     -30.812   8.022  -8.413  1.00  0.96           H  
ATOM   2027 HG22 VAL A 125     -29.109   8.212  -8.866  1.00  0.96           H  
ATOM   2028 HG23 VAL A 125     -29.957   9.536  -8.053  1.00  0.96           H  
ATOM   2029  N   PRO A 126     -30.860   6.535  -3.801  1.00  0.96           N  
ATOM   2030  CA  PRO A 126     -30.506   5.906  -2.534  1.00  0.96           C  
ATOM   2031  HA  PRO A 126     -30.277   6.665  -1.787  1.00  0.96           H  
ATOM   2032  C   PRO A 126     -29.287   4.983  -2.685  1.00  0.96           C  
ATOM   2033  CB  PRO A 126     -31.766   5.145  -2.110  1.00  0.96           C  
ATOM   2034  HB2 PRO A 126     -32.450   5.825  -1.602  1.00  0.96           H  
ATOM   2035  HB3 PRO A 126     -31.545   4.285  -1.477  1.00  0.96           H  
ATOM   2036  O   PRO A 126     -28.894   4.613  -3.790  1.00  0.96           O  
ATOM   2037  CG  PRO A 126     -32.372   4.720  -3.447  1.00  0.96           C  
ATOM   2038  HG2 PRO A 126     -31.869   3.822  -3.807  1.00  0.96           H  
ATOM   2039  HG3 PRO A 126     -33.446   4.552  -3.371  1.00  0.96           H  
ATOM   2040  CD  PRO A 126     -32.045   5.896  -4.368  1.00  0.96           C  
ATOM   2041  HD2 PRO A 126     -31.855   5.532  -5.378  1.00  0.96           H  
ATOM   2042  HD3 PRO A 126     -32.874   6.604  -4.372  1.00  0.96           H  
ATOM   2043  N   TYR A 127     -28.711   4.573  -1.554  1.00  0.96           N  
ATOM   2044  H   TYR A 127     -29.097   4.882  -0.674  1.00  0.96           H  
ATOM   2045  CA  TYR A 127     -27.814   3.417  -1.521  1.00  0.96           C  
ATOM   2046  HA  TYR A 127     -26.992   3.593  -2.214  1.00  0.96           H  
ATOM   2047  C   TYR A 127     -28.576   2.144  -1.957  1.00  0.96           C  
ATOM   2048  CB  TYR A 127     -27.253   3.253  -0.097  1.00  0.96           C  
ATOM   2049  HB2 TYR A 127     -28.083   3.108   0.595  1.00  0.96           H  
ATOM   2050  HB3 TYR A 127     -26.646   2.348  -0.065  1.00  0.96           H  
ATOM   2051  O   TYR A 127     -29.780   2.055  -1.708  1.00  0.96           O  
ATOM   2052  CG  TYR A 127     -26.394   4.410   0.389  1.00  0.96           C  
ATOM   2053  CD1 TYR A 127     -25.146   4.633  -0.216  1.00  0.96           C  
ATOM   2054  HD1 TYR A 127     -24.799   3.954  -0.980  1.00  0.96           H  
ATOM   2055  CD2 TYR A 127     -26.808   5.231   1.459  1.00  0.96           C  
ATOM   2056  HD2 TYR A 127     -27.750   5.033   1.947  1.00  0.96           H  
ATOM   2057  CE1 TYR A 127     -24.328   5.695   0.205  1.00  0.96           C  
ATOM   2058  HE1 TYR A 127     -23.358   5.841  -0.248  1.00  0.96           H  
ATOM   2059  CE2 TYR A 127     -25.971   6.276   1.914  1.00  0.96           C  
ATOM   2060  HE2 TYR A 127     -26.255   6.891   2.755  1.00  0.96           H  
ATOM   2061  OH  TYR A 127     -23.903   7.508   1.692  1.00  0.96           O  
ATOM   2062  HH  TYR A 127     -24.044   7.770   2.605  1.00  0.96           H  
ATOM   2063  CZ  TYR A 127     -24.734   6.517   1.275  1.00  0.96           C  
ATOM   2064  N   PRO A 128     -27.908   1.126  -2.532  1.00  0.95           N  
ATOM   2065  CA  PRO A 128     -28.510  -0.177  -2.835  1.00  0.95           C  
ATOM   2066  HA  PRO A 128     -29.481  -0.037  -3.310  1.00  0.95           H  
ATOM   2067  C   PRO A 128     -28.722  -1.048  -1.580  1.00  0.95           C  
ATOM   2068  CB  PRO A 128     -27.550  -0.829  -3.832  1.00  0.95           C  
ATOM   2069  HB2 PRO A 128     -27.769  -0.466  -4.836  1.00  0.95           H  
ATOM   2070  HB3 PRO A 128     -27.587  -1.918  -3.809  1.00  0.95           H  
ATOM   2071  O   PRO A 128     -29.121  -2.203  -1.680  1.00  0.95           O  
ATOM   2072  CG  PRO A 128     -26.192  -0.297  -3.386  1.00  0.95           C  
ATOM   2073  HG2 PRO A 128     -25.477  -0.314  -4.209  1.00  0.95           H  
ATOM   2074  HG3 PRO A 128     -25.823  -0.881  -2.543  1.00  0.95           H  
ATOM   2075  CD  PRO A 128     -26.512   1.129  -2.935  1.00  0.95           C  
ATOM   2076  HD2 PRO A 128     -25.863   1.415  -2.108  1.00  0.95           H  
ATOM   2077  HD3 PRO A 128     -26.394   1.812  -3.776  1.00  0.95           H  
ATOM   2078  N   PHE A 129     -28.447  -0.500  -0.396  1.00  0.96           N  
ATOM   2079  H   PHE A 129     -28.164   0.469  -0.394  1.00  0.96           H  
ATOM   2080  CA  PHE A 129     -28.677  -1.094   0.916  1.00  0.96           C  
ATOM   2081  HA  PHE A 129     -29.312  -1.973   0.805  1.00  0.96           H  
ATOM   2082  C   PHE A 129     -29.419  -0.099   1.819  1.00  0.96           C  
ATOM   2083  CB  PHE A 129     -27.335  -1.545   1.518  1.00  0.96           C  
ATOM   2084  HB2 PHE A 129     -26.999  -2.423   0.965  1.00  0.96           H  
ATOM   2085  HB3 PHE A 129     -27.491  -1.864   2.548  1.00  0.96           H  
ATOM   2086  O   PHE A 129     -29.511   1.096   1.523  1.00  0.96           O  
ATOM   2087  CG  PHE A 129     -26.228  -0.503   1.485  1.00  0.96           C  
ATOM   2088  CD1 PHE A 129     -25.214  -0.593   0.512  1.00  0.96           C  
ATOM   2089  HD1 PHE A 129     -25.211  -1.407  -0.197  1.00  0.96           H  
ATOM   2090  CD2 PHE A 129     -26.201   0.553   2.416  1.00  0.96           C  
ATOM   2091  HD2 PHE A 129     -26.966   0.622   3.175  1.00  0.96           H  
ATOM   2092  CE1 PHE A 129     -24.187   0.365   0.471  1.00  0.96           C  
ATOM   2093  HE1 PHE A 129     -23.394   0.278  -0.257  1.00  0.96           H  
ATOM   2094  CE2 PHE A 129     -25.178   1.518   2.368  1.00  0.96           C  
ATOM   2095  HE2 PHE A 129     -25.161   2.330   3.079  1.00  0.96           H  
ATOM   2096  CZ  PHE A 129     -24.170   1.423   1.393  1.00  0.96           C  
ATOM   2097  HZ  PHE A 129     -23.374   2.152   1.348  1.00  0.96           H  
ATOM   2098  N   ALA A 130     -29.948  -0.582   2.945  1.00  0.95           N  
ATOM   2099  H   ALA A 130     -29.829  -1.563   3.155  1.00  0.95           H  
ATOM   2100  CA  ALA A 130     -30.690   0.251   3.887  1.00  0.95           C  
ATOM   2101  HA  ALA A 130     -31.572   0.632   3.372  1.00  0.95           H  
ATOM   2102  C   ALA A 130     -29.853   1.450   4.366  1.00  0.95           C  
ATOM   2103  CB  ALA A 130     -31.158  -0.612   5.063  1.00  0.95           C  
ATOM   2104  HB1 ALA A 130     -30.296  -1.016   5.593  1.00  0.95           H  
ATOM   2105  HB2 ALA A 130     -31.774  -1.433   4.699  1.00  0.95           H  
ATOM   2106  HB3 ALA A 130     -31.748  -0.007   5.752  1.00  0.95           H  
ATOM   2107  O   ALA A 130     -28.699   1.300   4.772  1.00  0.95           O  
ATOM   2108  N   LYS A 131     -30.450   2.649   4.348  1.00  0.97           N  
ATOM   2109  H   LYS A 131     -31.395   2.697   3.993  1.00  0.97           H  
ATOM   2110  CA  LYS A 131     -29.770   3.886   4.746  1.00  0.97           C  
ATOM   2111  HA  LYS A 131     -28.951   4.031   4.041  1.00  0.97           H  
ATOM   2112  C   LYS A 131     -29.204   3.753   6.173  1.00  0.97           C  
ATOM   2113  CB  LYS A 131     -30.738   5.071   4.626  1.00  0.97           C  
ATOM   2114  HB2 LYS A 131     -31.124   5.108   3.607  1.00  0.97           H  
ATOM   2115  HB3 LYS A 131     -31.575   4.917   5.307  1.00  0.97           H  
ATOM   2116  O   LYS A 131     -29.982   3.522   7.103  1.00  0.97           O  
ATOM   2117  CG  LYS A 131     -30.057   6.410   4.951  1.00  0.97           C  
ATOM   2118  HG2 LYS A 131     -29.238   6.580   4.251  1.00  0.97           H  
ATOM   2119  HG3 LYS A 131     -29.659   6.385   5.965  1.00  0.97           H  
ATOM   2120  CD  LYS A 131     -31.065   7.558   4.850  1.00  0.97           C  
ATOM   2121  HD2 LYS A 131     -31.445   7.612   3.830  1.00  0.97           H  
ATOM   2122  HD3 LYS A 131     -31.894   7.360   5.529  1.00  0.97           H  
ATOM   2123  CE  LYS A 131     -30.396   8.882   5.229  1.00  0.97           C  
ATOM   2124  HE2 LYS A 131     -29.979   8.783   6.231  1.00  0.97           H  
ATOM   2125  HE3 LYS A 131     -29.569   9.062   4.542  1.00  0.97           H  
ATOM   2126  NZ  LYS A 131     -31.368  10.003   5.180  1.00  0.97           N  
ATOM   2127  HZ1 LYS A 131     -31.758  10.091   4.253  1.00  0.97           H  
ATOM   2128  HZ2 LYS A 131     -30.924  10.874   5.433  1.00  0.97           H  
ATOM   2129  HZ3 LYS A 131     -32.129   9.833   5.822  1.00  0.97           H  
ATOM   2130  N   PRO A 132     -27.888   3.940   6.377  1.00  0.98           N  
ATOM   2131  CA  PRO A 132     -27.287   3.841   7.700  1.00  0.98           C  
ATOM   2132  HA  PRO A 132     -27.568   2.894   8.161  1.00  0.98           H  
ATOM   2133  C   PRO A 132     -27.749   4.991   8.606  1.00  0.98           C  
ATOM   2134  CB  PRO A 132     -25.774   3.850   7.458  1.00  0.98           C  
ATOM   2135  HB2 PRO A 132     -25.221   4.286   8.290  1.00  0.98           H  
ATOM   2136  HB3 PRO A 132     -25.430   2.834   7.264  1.00  0.98           H  
ATOM   2137  O   PRO A 132     -28.088   6.085   8.152  1.00  0.98           O  
ATOM   2138  CG  PRO A 132     -25.642   4.687   6.184  1.00  0.98           C  
ATOM   2139  HG2 PRO A 132     -24.725   4.481   5.634  1.00  0.98           H  
ATOM   2140  HG3 PRO A 132     -25.705   5.747   6.430  1.00  0.98           H  
ATOM   2141  CD  PRO A 132     -26.873   4.271   5.384  1.00  0.98           C  
ATOM   2142  HD2 PRO A 132     -26.647   3.386   4.789  1.00  0.98           H  
ATOM   2143  HD3 PRO A 132     -27.186   5.093   4.740  1.00  0.98           H  
ATOM   2144  N   HIS A 133     -27.712   4.759   9.917  1.00  0.98           N  
ATOM   2145  H   HIS A 133     -27.395   3.849  10.219  1.00  0.98           H  
ATOM   2146  CA  HIS A 133     -27.951   5.773  10.940  1.00  0.98           C  
ATOM   2147  HA  HIS A 133     -28.910   6.252  10.741  1.00  0.98           H  
ATOM   2148  C   HIS A 133     -26.874   6.866  10.926  1.00  0.98           C  
ATOM   2149  CB  HIS A 133     -27.999   5.091  12.316  1.00  0.98           C  
ATOM   2150  HB2 HIS A 133     -28.812   4.364  12.325  1.00  0.98           H  
ATOM   2151  HB3 HIS A 133     -27.064   4.558  12.489  1.00  0.98           H  
ATOM   2152  O   HIS A 133     -27.192   8.045  11.083  1.00  0.98           O  
ATOM   2153  CG  HIS A 133     -28.203   6.063  13.449  1.00  0.98           C  
ATOM   2154  CD2 HIS A 133     -27.337   6.323  14.476  1.00  0.98           C  
ATOM   2155  HD2 HIS A 133     -26.387   5.833  14.627  1.00  0.98           H  
ATOM   2156  ND1 HIS A 133     -29.250   6.943  13.575  1.00  0.98           N  
ATOM   2157  HD1 HIS A 133     -29.957   7.114  12.874  1.00  0.98           H  
ATOM   2158  CE1 HIS A 133     -29.016   7.717  14.645  1.00  0.98           C  
ATOM   2159  HE1 HIS A 133     -29.632   8.553  14.943  1.00  0.98           H  
ATOM   2160  NE2 HIS A 133     -27.873   7.363  15.250  1.00  0.98           N  
ATOM   2161  N   LYS A 134     -25.607   6.473  10.750  1.00  0.98           N  
ATOM   2162  H   LYS A 134     -25.437   5.487  10.614  1.00  0.98           H  
ATOM   2163  CA  LYS A 134     -24.448   7.369  10.673  1.00  0.98           C  
ATOM   2164  HA  LYS A 134     -24.757   8.289  10.177  1.00  0.98           H  
ATOM   2165  C   LYS A 134     -23.340   6.728   9.840  1.00  0.98           C  
ATOM   2166  CB  LYS A 134     -23.976   7.698  12.102  1.00  0.98           C  
ATOM   2167  HB2 LYS A 134     -23.617   6.781  12.571  1.00  0.98           H  
ATOM   2168  HB3 LYS A 134     -24.828   8.061  12.676  1.00  0.98           H  
ATOM   2169  O   LYS A 134     -23.200   5.507   9.826  1.00  0.98           O  
ATOM   2170  CG  LYS A 134     -22.866   8.760  12.161  1.00  0.98           C  
ATOM   2171  HG2 LYS A 134     -23.206   9.662  11.653  1.00  0.98           H  
ATOM   2172  HG3 LYS A 134     -21.972   8.385  11.663  1.00  0.98           H  
ATOM   2173  CD  LYS A 134     -22.499   9.100  13.611  1.00  0.98           C  
ATOM   2174  HD2 LYS A 134     -23.386   9.455  14.134  1.00  0.98           H  
ATOM   2175  HD3 LYS A 134     -22.130   8.199  14.101  1.00  0.98           H  
ATOM   2176  CE  LYS A 134     -21.412  10.181  13.635  1.00  0.98           C  
ATOM   2177  HE2 LYS A 134     -21.795  11.073  13.139  1.00  0.98           H  
ATOM   2178  HE3 LYS A 134     -20.559   9.823  13.060  1.00  0.98           H  
ATOM   2179  NZ  LYS A 134     -20.990  10.507  15.022  1.00  0.98           N  
ATOM   2180  HZ1 LYS A 134     -20.617   9.687  15.480  1.00  0.98           H  
ATOM   2181  HZ2 LYS A 134     -21.769  10.848  15.567  1.00  0.98           H  
ATOM   2182  HZ3 LYS A 134     -20.269  11.213  15.019  1.00  0.98           H  
ATOM   2183  N   GLU A 135     -22.541   7.563   9.190  1.00  0.98           N  
ATOM   2184  H   GLU A 135     -22.716   8.555   9.260  1.00  0.98           H  
ATOM   2185  CA  GLU A 135     -21.364   7.159   8.421  1.00  0.98           C  
ATOM   2186  HA  GLU A 135     -21.335   6.073   8.337  1.00  0.98           H  
ATOM   2187  C   GLU A 135     -20.091   7.632   9.133  1.00  0.98           C  
ATOM   2188  CB  GLU A 135     -21.429   7.733   7.003  1.00  0.98           C  
ATOM   2189  HB2 GLU A 135     -21.264   8.809   7.055  1.00  0.98           H  
ATOM   2190  HB3 GLU A 135     -20.618   7.285   6.429  1.00  0.98           H  
ATOM   2191  O   GLU A 135     -20.027   8.779   9.590  1.00  0.98           O  
ATOM   2192  CG  GLU A 135     -22.770   7.478   6.287  1.00  0.98           C  
ATOM   2193  HG2 GLU A 135     -23.577   7.950   6.848  1.00  0.98           H  
ATOM   2194  HG3 GLU A 135     -22.969   6.408   6.247  1.00  0.98           H  
ATOM   2195  CD  GLU A 135     -22.778   8.048   4.868  1.00  0.98           C  
ATOM   2196  OE1 GLU A 135     -23.862   8.073   4.243  1.00  0.98           O  
ATOM   2197  OE2 GLU A 135     -21.693   8.454   4.394  1.00  0.98           O  
ATOM   2198  N   VAL A 136     -19.092   6.758   9.256  1.00  0.99           N  
ATOM   2199  H   VAL A 136     -19.203   5.837   8.857  1.00  0.99           H  
ATOM   2200  CA  VAL A 136     -17.888   7.005  10.059  1.00  0.99           C  
ATOM   2201  HA  VAL A 136     -17.816   8.067  10.293  1.00  0.99           H  
ATOM   2202  C   VAL A 136     -16.639   6.587   9.278  1.00  0.99           C  
ATOM   2203  CB  VAL A 136     -17.957   6.263  11.410  1.00  0.99           C  
ATOM   2204  HB  VAL A 136     -17.962   5.185  11.243  1.00  0.99           H  
ATOM   2205  O   VAL A 136     -16.425   5.391   9.095  1.00  0.99           O  
ATOM   2206  CG1 VAL A 136     -16.750   6.625  12.285  1.00  0.99           C  
ATOM   2207 HG11 VAL A 136     -16.717   7.698  12.475  1.00  0.99           H  
ATOM   2208 HG12 VAL A 136     -16.801   6.084  13.230  1.00  0.99           H  
ATOM   2209 HG13 VAL A 136     -15.825   6.322  11.794  1.00  0.99           H  
ATOM   2210  CG2 VAL A 136     -19.231   6.631  12.190  1.00  0.99           C  
ATOM   2211 HG21 VAL A 136     -19.200   6.173  13.178  1.00  0.99           H  
ATOM   2212 HG22 VAL A 136     -20.107   6.247  11.667  1.00  0.99           H  
ATOM   2213 HG23 VAL A 136     -19.305   7.714  12.288  1.00  0.99           H  
ATOM   2214  N   PRO A 137     -15.803   7.542   8.830  1.00  0.98           N  
ATOM   2215  CA  PRO A 137     -14.466   7.242   8.327  1.00  0.98           C  
ATOM   2216  HA  PRO A 137     -14.534   6.543   7.493  1.00  0.98           H  
ATOM   2217  C   PRO A 137     -13.582   6.619   9.409  1.00  0.98           C  
ATOM   2218  CB  PRO A 137     -13.888   8.561   7.806  1.00  0.98           C  
ATOM   2219  HB2 PRO A 137     -13.236   9.010   8.556  1.00  0.98           H  
ATOM   2220  HB3 PRO A 137     -13.342   8.419   6.873  1.00  0.98           H  
ATOM   2221  O   PRO A 137     -13.543   7.103  10.545  1.00  0.98           O  
ATOM   2222  CG  PRO A 137     -15.117   9.444   7.613  1.00  0.98           C  
ATOM   2223  HG2 PRO A 137     -15.550   9.265   6.629  1.00  0.98           H  
ATOM   2224  HG3 PRO A 137     -14.862  10.495   7.749  1.00  0.98           H  
ATOM   2225  CD  PRO A 137     -16.076   8.961   8.699  1.00  0.98           C  
ATOM   2226  HD2 PRO A 137     -17.108   9.145   8.400  1.00  0.98           H  
ATOM   2227  HD3 PRO A 137     -15.850   9.459   9.642  1.00  0.98           H  
ATOM   2228  N   MET A 138     -12.873   5.560   9.037  1.00  0.99           N  
ATOM   2229  H   MET A 138     -12.969   5.219   8.092  1.00  0.99           H  
ATOM   2230  CA  MET A 138     -11.873   4.893   9.858  1.00  0.99           C  
ATOM   2231  HA  MET A 138     -11.606   5.520  10.709  1.00  0.99           H  
ATOM   2232  C   MET A 138     -10.631   4.683   8.999  1.00  0.99           C  
ATOM   2233  CB  MET A 138     -12.447   3.573  10.382  1.00  0.99           C  
ATOM   2234  HB2 MET A 138     -13.422   3.769  10.827  1.00  0.99           H  
ATOM   2235  HB3 MET A 138     -12.571   2.877   9.553  1.00  0.99           H  
ATOM   2236  O   MET A 138     -10.633   3.859   8.091  1.00  0.99           O  
ATOM   2237  CG  MET A 138     -11.534   2.948  11.438  1.00  0.99           C  
ATOM   2238  HG2 MET A 138     -11.455   3.644  12.273  1.00  0.99           H  
ATOM   2239  HG3 MET A 138     -10.541   2.809  11.011  1.00  0.99           H  
ATOM   2240  SD  MET A 138     -12.080   1.346  12.087  1.00  0.99           S  
ATOM   2241  CE  MET A 138     -13.743   1.729  12.687  1.00  0.99           C  
ATOM   2242  HE1 MET A 138     -13.699   2.583  13.363  1.00  0.99           H  
ATOM   2243  HE2 MET A 138     -14.395   1.953  11.843  1.00  0.99           H  
ATOM   2244  HE3 MET A 138     -14.139   0.865  13.222  1.00  0.99           H  
ATOM   2245  N   ILE A 139      -9.604   5.485   9.252  1.00  0.99           N  
ATOM   2246  H   ILE A 139      -9.687   6.179   9.981  1.00  0.99           H  
ATOM   2247  CA  ILE A 139      -8.369   5.478   8.480  1.00  0.99           C  
ATOM   2248  HA  ILE A 139      -8.522   4.915   7.559  1.00  0.99           H  
ATOM   2249  C   ILE A 139      -7.305   4.768   9.300  1.00  0.99           C  
ATOM   2250  CB  ILE A 139      -7.939   6.905   8.083  1.00  0.99           C  
ATOM   2251  HB  ILE A 139      -7.655   7.455   8.980  1.00  0.99           H  
ATOM   2252  O   ILE A 139      -6.986   5.214  10.402  1.00  0.99           O  
ATOM   2253  CG1 ILE A 139      -9.078   7.673   7.376  1.00  0.99           C  
ATOM   2254 HG12 ILE A 139      -9.216   7.261   6.376  1.00  0.99           H  
ATOM   2255 HG13 ILE A 139     -10.013   7.559   7.924  1.00  0.99           H  
ATOM   2256  CG2 ILE A 139      -6.722   6.787   7.150  1.00  0.99           C  
ATOM   2257 HG21 ILE A 139      -5.841   6.478   7.713  1.00  0.99           H  
ATOM   2258 HG22 ILE A 139      -6.903   6.047   6.371  1.00  0.99           H  
ATOM   2259 HG23 ILE A 139      -6.502   7.734   6.658  1.00  0.99           H  
ATOM   2260  CD1 ILE A 139      -8.827   9.176   7.259  1.00  0.99           C  
ATOM   2261 HD11 ILE A 139      -8.625   9.598   8.243  1.00  0.99           H  
ATOM   2262 HD12 ILE A 139      -9.730   9.636   6.857  1.00  0.99           H  
ATOM   2263 HD13 ILE A 139      -7.993   9.385   6.589  1.00  0.99           H  
ATOM   2264  N   PHE A 140      -6.781   3.671   8.776  1.00  0.99           N  
ATOM   2265  H   PHE A 140      -7.089   3.374   7.861  1.00  0.99           H  
ATOM   2266  CA  PHE A 140      -5.594   3.030   9.313  1.00  0.99           C  
ATOM   2267  HA  PHE A 140      -5.605   3.125  10.399  1.00  0.99           H  
ATOM   2268  C   PHE A 140      -4.359   3.740   8.772  1.00  0.99           C  
ATOM   2269  CB  PHE A 140      -5.591   1.539   8.980  1.00  0.99           C  
ATOM   2270  HB2 PHE A 140      -4.774   1.077   9.535  1.00  0.99           H  
ATOM   2271  HB3 PHE A 140      -5.388   1.408   7.917  1.00  0.99           H  
ATOM   2272  O   PHE A 140      -4.342   4.138   7.611  1.00  0.99           O  
ATOM   2273  CG  PHE A 140      -6.884   0.837   9.341  1.00  0.99           C  
ATOM   2274  CD1 PHE A 140      -7.252   0.698  10.692  1.00  0.99           C  
ATOM   2275  HD1 PHE A 140      -6.583   1.049  11.463  1.00  0.99           H  
ATOM   2276  CD2 PHE A 140      -7.736   0.358   8.330  1.00  0.99           C  
ATOM   2277  HD2 PHE A 140      -7.448   0.450   7.293  1.00  0.99           H  
ATOM   2278  CE1 PHE A 140      -8.482   0.104  11.030  1.00  0.99           C  
ATOM   2279  HE1 PHE A 140      -8.766  -0.006  12.066  1.00  0.99           H  
ATOM   2280  CE2 PHE A 140      -8.956  -0.251   8.669  1.00  0.99           C  
ATOM   2281  HE2 PHE A 140      -9.592  -0.647   7.891  1.00  0.99           H  
ATOM   2282  CZ  PHE A 140      -9.337  -0.362  10.017  1.00  0.99           C  
ATOM   2283  HZ  PHE A 140     -10.282  -0.819  10.271  1.00  0.99           H  
ATOM   2284  N   GLY A 141      -3.348   3.921   9.607  1.00  0.99           N  
ATOM   2285  H   GLY A 141      -3.418   3.553  10.545  1.00  0.99           H  
ATOM   2286  CA  GLY A 141      -2.082   4.531   9.214  1.00  0.99           C  
ATOM   2287  HA2 GLY A 141      -2.170   5.617   9.244  1.00  0.99           H  
ATOM   2288  HA3 GLY A 141      -1.819   4.233   8.199  1.00  0.99           H  
ATOM   2289  C   GLY A 141      -0.964   4.095  10.144  1.00  0.99           C  
ATOM   2290  O   GLY A 141      -1.207   3.367  11.104  1.00  0.99           O  
ATOM   2291  N   GLU A 142       0.236   4.599   9.911  1.00  0.98           N  
ATOM   2292  H   GLU A 142       0.374   5.204   9.114  1.00  0.98           H  
ATOM   2293  CA  GLU A 142       1.420   4.315  10.724  1.00  0.98           C  
ATOM   2294  HA  GLU A 142       1.192   3.584  11.500  1.00  0.98           H  
ATOM   2295  C   GLU A 142       1.917   5.589  11.416  1.00  0.98           C  
ATOM   2296  CB  GLU A 142       2.509   3.708   9.836  1.00  0.98           C  
ATOM   2297  HB2 GLU A 142       3.454   3.724  10.380  1.00  0.98           H  
ATOM   2298  HB3 GLU A 142       2.613   4.332   8.948  1.00  0.98           H  
ATOM   2299  O   GLU A 142       1.761   6.704  10.913  1.00  0.98           O  
ATOM   2300  CG  GLU A 142       2.202   2.259   9.418  1.00  0.98           C  
ATOM   2301  HG2 GLU A 142       2.317   1.608  10.284  1.00  0.98           H  
ATOM   2302  HG3 GLU A 142       1.166   2.199   9.085  1.00  0.98           H  
ATOM   2303  CD  GLU A 142       3.120   1.794   8.277  1.00  0.98           C  
ATOM   2304  OE1 GLU A 142       2.638   1.017   7.424  1.00  0.98           O  
ATOM   2305  OE2 GLU A 142       4.211   2.378   8.106  1.00  0.98           O  
ATOM   2306  N   TRP A 143       2.516   5.423  12.590  1.00  0.98           N  
ATOM   2307  H   TRP A 143       2.591   4.484  12.954  1.00  0.98           H  
ATOM   2308  CA  TRP A 143       3.205   6.464  13.332  1.00  0.98           C  
ATOM   2309  HA  TRP A 143       3.112   7.409  12.797  1.00  0.98           H  
ATOM   2310  C   TRP A 143       4.688   6.126  13.442  1.00  0.98           C  
ATOM   2311  CB  TRP A 143       2.587   6.646  14.720  1.00  0.98           C  
ATOM   2312  HB2 TRP A 143       1.551   6.964  14.608  1.00  0.98           H  
ATOM   2313  HB3 TRP A 143       2.594   5.688  15.239  1.00  0.98           H  
ATOM   2314  O   TRP A 143       5.059   5.034  13.860  1.00  0.98           O  
ATOM   2315  CG  TRP A 143       3.314   7.655  15.555  1.00  0.98           C  
ATOM   2316  CD1 TRP A 143       4.243   7.372  16.494  1.00  0.98           C  
ATOM   2317  HD1 TRP A 143       4.562   6.374  16.756  1.00  0.98           H  
ATOM   2318  CD2 TRP A 143       3.276   9.110  15.461  1.00  0.98           C  
ATOM   2319  CE2 TRP A 143       4.212   9.649  16.395  1.00  0.98           C  
ATOM   2320  CE3 TRP A 143       2.550  10.025  14.666  1.00  0.98           C  
ATOM   2321  HE3 TRP A 143       1.866   9.642  13.923  1.00  0.98           H  
ATOM   2322  NE1 TRP A 143       4.775   8.543  16.998  1.00  0.98           N  
ATOM   2323  HE1 TRP A 143       5.546   8.550  17.650  1.00  0.98           H  
ATOM   2324  CH2 TRP A 143       3.602  11.918  15.798  1.00  0.98           C  
ATOM   2325  HH2 TRP A 143       3.705  12.983  15.938  1.00  0.98           H  
ATOM   2326  CZ2 TRP A 143       4.370  11.031  16.576  1.00  0.98           C  
ATOM   2327  HZ2 TRP A 143       5.061  11.400  17.319  1.00  0.98           H  
ATOM   2328  CZ3 TRP A 143       2.707  11.414  14.835  1.00  0.98           C  
ATOM   2329  HZ3 TRP A 143       2.135  12.096  14.223  1.00  0.98           H  
ATOM   2330  N   PHE A 144       5.520   7.113  13.129  1.00  0.98           N  
ATOM   2331  H   PHE A 144       5.117   7.993  12.840  1.00  0.98           H  
ATOM   2332  CA  PHE A 144       6.968   7.063  13.299  1.00  0.98           C  
ATOM   2333  HA  PHE A 144       7.270   6.100  13.710  1.00  0.98           H  
ATOM   2334  C   PHE A 144       7.367   8.164  14.278  1.00  0.98           C  
ATOM   2335  CB  PHE A 144       7.656   7.245  11.937  1.00  0.98           C  
ATOM   2336  HB2 PHE A 144       7.361   8.204  11.511  1.00  0.98           H  
ATOM   2337  HB3 PHE A 144       8.733   7.280  12.097  1.00  0.98           H  
ATOM   2338  O   PHE A 144       6.953   9.311  14.111  1.00  0.98           O  
ATOM   2339  CG  PHE A 144       7.350   6.154  10.927  1.00  0.98           C  
ATOM   2340  CD1 PHE A 144       8.264   5.101  10.735  1.00  0.98           C  
ATOM   2341  HD1 PHE A 144       9.172   5.046  11.317  1.00  0.98           H  
ATOM   2342  CD2 PHE A 144       6.150   6.179  10.184  1.00  0.98           C  
ATOM   2343  HD2 PHE A 144       5.435   6.976  10.321  1.00  0.98           H  
ATOM   2344  CE1 PHE A 144       7.983   4.085   9.807  1.00  0.98           C  
ATOM   2345  HE1 PHE A 144       8.673   3.264   9.676  1.00  0.98           H  
ATOM   2346  CE2 PHE A 144       5.865   5.150   9.270  1.00  0.98           C  
ATOM   2347  HE2 PHE A 144       4.938   5.139   8.716  1.00  0.98           H  
ATOM   2348  CZ  PHE A 144       6.782   4.104   9.082  1.00  0.98           C  
ATOM   2349  HZ  PHE A 144       6.550   3.301   8.397  1.00  0.98           H  
ATOM   2350  N   ASN A 145       8.191   7.866  15.270  1.00  0.98           N  
ATOM   2351  H   ASN A 145       8.449   6.897  15.394  1.00  0.98           H  
ATOM   2352  CA  ASN A 145       8.790   8.862  16.151  1.00  0.98           C  
ATOM   2353  HA  ASN A 145       8.022   9.557  16.490  1.00  0.98           H  
ATOM   2354  C   ASN A 145       9.837   9.685  15.392  1.00  0.98           C  
ATOM   2355  CB  ASN A 145       9.381   8.133  17.367  1.00  0.98           C  
ATOM   2356  HB2 ASN A 145      10.023   8.814  17.926  1.00  0.98           H  
ATOM   2357  HB3 ASN A 145       9.986   7.288  17.038  1.00  0.98           H  
ATOM   2358  O   ASN A 145       9.911  10.903  15.561  1.00  0.98           O  
ATOM   2359  CG  ASN A 145       8.310   7.640  18.324  1.00  0.98           C  
ATOM   2360  ND2 ASN A 145       8.559   6.574  19.039  1.00  0.98           N  
ATOM   2361 HD21 ASN A 145       7.807   6.234  19.622  1.00  0.98           H  
ATOM   2362 HD22 ASN A 145       9.203   5.893  18.663  1.00  0.98           H  
ATOM   2363  OD1 ASN A 145       7.239   8.221  18.456  1.00  0.98           O  
ATOM   2364  N   ALA A 146      10.584   9.030  14.501  1.00  0.97           N  
ATOM   2365  H   ALA A 146      10.446   8.034  14.416  1.00  0.97           H  
ATOM   2366  CA  ALA A 146      11.544   9.667  13.610  1.00  0.97           C  
ATOM   2367  HA  ALA A 146      12.091  10.417  14.181  1.00  0.97           H  
ATOM   2368  C   ALA A 146      10.875  10.398  12.426  1.00  0.97           C  
ATOM   2369  CB  ALA A 146      12.552   8.603  13.160  1.00  0.97           C  
ATOM   2370  HB1 ALA A 146      13.287   9.037  12.483  1.00  0.97           H  
ATOM   2371  HB2 ALA A 146      12.026   7.797  12.649  1.00  0.97           H  
ATOM   2372  HB3 ALA A 146      13.069   8.193  14.027  1.00  0.97           H  
ATOM   2373  O   ALA A 146       9.684  10.236  12.127  1.00  0.97           O  
ATOM   2374  N   ASP A 147      11.665  11.230  11.746  1.00  0.97           N  
ATOM   2375  H   ASP A 147      12.634  11.305  12.022  1.00  0.97           H  
ATOM   2376  CA  ASP A 147      11.293  11.841  10.470  1.00  0.97           C  
ATOM   2377  HA  ASP A 147      10.282  12.241  10.543  1.00  0.97           H  
ATOM   2378  C   ASP A 147      11.312  10.782   9.358  1.00  0.97           C  
ATOM   2379  CB  ASP A 147      12.231  13.020  10.166  1.00  0.97           C  
ATOM   2380  HB2 ASP A 147      13.262  12.667  10.184  1.00  0.97           H  
ATOM   2381  HB3 ASP A 147      12.117  13.770  10.948  1.00  0.97           H  
ATOM   2382  O   ASP A 147      12.344  10.173   9.068  1.00  0.97           O  
ATOM   2383  CG  ASP A 147      11.955  13.677   8.808  1.00  0.97           C  
ATOM   2384  OD1 ASP A 147      10.900  13.373   8.206  1.00  0.97           O  
ATOM   2385  OD2 ASP A 147      12.834  14.442   8.357  1.00  0.97           O  
ATOM   2386  N   THR A 148      10.163  10.571   8.721  1.00  0.97           N  
ATOM   2387  H   THR A 148       9.394  11.207   8.880  1.00  0.97           H  
ATOM   2388  CA  THR A 148       9.992   9.589   7.646  1.00  0.97           C  
ATOM   2389  HA  THR A 148      10.347   8.616   7.987  1.00  0.97           H  
ATOM   2390  C   THR A 148      10.806   9.940   6.408  1.00  0.97           C  
ATOM   2391  CB  THR A 148       8.510   9.454   7.279  1.00  0.97           C  
ATOM   2392  HB  THR A 148       8.408   8.854   6.375  1.00  0.97           H  
ATOM   2393  O   THR A 148      11.288   9.037   5.730  1.00  0.97           O  
ATOM   2394  CG2 THR A 148       7.747   8.772   8.415  1.00  0.97           C  
ATOM   2395 HG21 THR A 148       6.713   8.606   8.113  1.00  0.97           H  
ATOM   2396 HG22 THR A 148       8.199   7.803   8.627  1.00  0.97           H  
ATOM   2397 HG23 THR A 148       7.768   9.388   9.313  1.00  0.97           H  
ATOM   2398  OG1 THR A 148       7.933  10.727   7.076  1.00  0.97           O  
ATOM   2399  HG1 THR A 148       8.165  11.021   6.192  1.00  0.97           H  
ATOM   2400  N   GLU A 149      11.043  11.229   6.147  1.00  0.97           N  
ATOM   2401  H   GLU A 149      10.706  11.935   6.785  1.00  0.97           H  
ATOM   2402  CA  GLU A 149      11.893  11.659   5.033  1.00  0.97           C  
ATOM   2403  HA  GLU A 149      11.600  11.119   4.133  1.00  0.97           H  
ATOM   2404  C   GLU A 149      13.370  11.342   5.297  1.00  0.97           C  
ATOM   2405  CB  GLU A 149      11.711  13.161   4.771  1.00  0.97           C  
ATOM   2406  HB2 GLU A 149      12.439  13.479   4.025  1.00  0.97           H  
ATOM   2407  HB3 GLU A 149      11.909  13.718   5.686  1.00  0.97           H  
ATOM   2408  O   GLU A 149      14.125  11.044   4.369  1.00  0.97           O  
ATOM   2409  CG  GLU A 149      10.308  13.510   4.259  1.00  0.97           C  
ATOM   2410  HG2 GLU A 149       9.559  13.215   4.994  1.00  0.97           H  
ATOM   2411  HG3 GLU A 149      10.241  14.591   4.138  1.00  0.97           H  
ATOM   2412  CD  GLU A 149      10.025  12.832   2.916  1.00  0.97           C  
ATOM   2413  OE1 GLU A 149       9.340  11.786   2.895  1.00  0.97           O  
ATOM   2414  OE2 GLU A 149      10.497  13.356   1.882  1.00  0.97           O  
ATOM   2415  N   ALA A 150      13.797  11.364   6.563  1.00  0.97           N  
ATOM   2416  H   ALA A 150      13.132  11.594   7.287  1.00  0.97           H  
ATOM   2417  CA  ALA A 150      15.127  10.910   6.949  1.00  0.97           C  
ATOM   2418  HA  ALA A 150      15.850  11.334   6.253  1.00  0.97           H  
ATOM   2419  C   ALA A 150      15.265   9.387   6.829  1.00  0.97           C  
ATOM   2420  CB  ALA A 150      15.453  11.423   8.356  1.00  0.97           C  
ATOM   2421  HB1 ALA A 150      15.314  12.503   8.404  1.00  0.97           H  
ATOM   2422  HB2 ALA A 150      14.799  10.949   9.089  1.00  0.97           H  
ATOM   2423  HB3 ALA A 150      16.486  11.177   8.604  1.00  0.97           H  
ATOM   2424  O   ALA A 150      16.266   8.924   6.278  1.00  0.97           O  
ATOM   2425  N   ILE A 151      14.249   8.633   7.266  1.00  0.97           N  
ATOM   2426  H   ILE A 151      13.474   9.097   7.719  1.00  0.97           H  
ATOM   2427  CA  ILE A 151      14.211   7.168   7.145  1.00  0.97           C  
ATOM   2428  HA  ILE A 151      15.064   6.752   7.681  1.00  0.97           H  
ATOM   2429  C   ILE A 151      14.363   6.748   5.679  1.00  0.97           C  
ATOM   2430  CB  ILE A 151      12.917   6.586   7.770  1.00  0.97           C  
ATOM   2431  HB  ILE A 151      12.057   7.114   7.359  1.00  0.97           H  
ATOM   2432  O   ILE A 151      15.266   5.975   5.354  1.00  0.97           O  
ATOM   2433  CG1 ILE A 151      12.918   6.752   9.306  1.00  0.97           C  
ATOM   2434 HG12 ILE A 151      13.283   7.742   9.580  1.00  0.97           H  
ATOM   2435 HG13 ILE A 151      13.603   6.022   9.738  1.00  0.97           H  
ATOM   2436  CG2 ILE A 151      12.781   5.090   7.417  1.00  0.97           C  
ATOM   2437 HG21 ILE A 151      13.697   4.560   7.680  1.00  0.97           H  
ATOM   2438 HG22 ILE A 151      11.943   4.628   7.939  1.00  0.97           H  
ATOM   2439 HG23 ILE A 151      12.588   4.968   6.352  1.00  0.97           H  
ATOM   2440  CD1 ILE A 151      11.532   6.572   9.946  1.00  0.97           C  
ATOM   2441 HD11 ILE A 151      11.648   6.405  11.017  1.00  0.97           H  
ATOM   2442 HD12 ILE A 151      10.930   7.467   9.789  1.00  0.97           H  
ATOM   2443 HD13 ILE A 151      11.005   5.712   9.533  1.00  0.97           H  
ATOM   2444  N   ILE A 152      13.531   7.279   4.774  1.00  0.96           N  
ATOM   2445  H   ILE A 152      12.785   7.887   5.081  1.00  0.96           H  
ATOM   2446  CA  ILE A 152      13.574   6.844   3.373  1.00  0.96           C  
ATOM   2447  HA  ILE A 152      13.617   5.755   3.408  1.00  0.96           H  
ATOM   2448  C   ILE A 152      14.832   7.308   2.643  1.00  0.96           C  
ATOM   2449  CB  ILE A 152      12.301   7.240   2.605  1.00  0.96           C  
ATOM   2450  HB  ILE A 152      11.451   6.893   3.192  1.00  0.96           H  
ATOM   2451  O   ILE A 152      15.369   6.580   1.804  1.00  0.96           O  
ATOM   2452  CG1 ILE A 152      12.243   6.560   1.221  1.00  0.96           C  
ATOM   2453 HG12 ILE A 152      11.277   6.774   0.762  1.00  0.96           H  
ATOM   2454 HG13 ILE A 152      13.005   6.975   0.562  1.00  0.96           H  
ATOM   2455  CG2 ILE A 152      12.159   8.759   2.420  1.00  0.96           C  
ATOM   2456 HG21 ILE A 152      11.161   8.988   2.045  1.00  0.96           H  
ATOM   2457 HG22 ILE A 152      12.898   9.141   1.714  1.00  0.96           H  
ATOM   2458 HG23 ILE A 152      12.288   9.257   3.380  1.00  0.96           H  
ATOM   2459  CD1 ILE A 152      12.432   5.037   1.292  1.00  0.96           C  
ATOM   2460 HD11 ILE A 152      13.483   4.788   1.440  1.00  0.96           H  
ATOM   2461 HD12 ILE A 152      11.844   4.610   2.105  1.00  0.96           H  
ATOM   2462 HD13 ILE A 152      12.123   4.582   0.351  1.00  0.96           H  
ATOM   2463  N   ARG A 153      15.352   8.494   2.977  1.00  0.95           N  
ATOM   2464  H   ARG A 153      14.854   9.063   3.646  1.00  0.95           H  
ATOM   2465  CA  ARG A 153      16.623   8.974   2.430  1.00  0.95           C  
ATOM   2466  HA  ARG A 153      16.565   8.961   1.341  1.00  0.95           H  
ATOM   2467  C   ARG A 153      17.765   8.037   2.810  1.00  0.95           C  
ATOM   2468  CB  ARG A 153      16.855  10.410   2.903  1.00  0.95           C  
ATOM   2469  HB2 ARG A 153      16.048  11.033   2.517  1.00  0.95           H  
ATOM   2470  HB3 ARG A 153      16.820  10.430   3.992  1.00  0.95           H  
ATOM   2471  O   ARG A 153      18.543   7.670   1.935  1.00  0.95           O  
ATOM   2472  CG  ARG A 153      18.196  10.987   2.427  1.00  0.95           C  
ATOM   2473  HG2 ARG A 153      18.286  10.857   1.348  1.00  0.95           H  
ATOM   2474  HG3 ARG A 153      19.016  10.455   2.910  1.00  0.95           H  
ATOM   2475  CD  ARG A 153      18.315  12.481   2.756  1.00  0.95           C  
ATOM   2476  HD2 ARG A 153      17.600  13.030   2.143  1.00  0.95           H  
ATOM   2477  HD3 ARG A 153      19.313  12.815   2.473  1.00  0.95           H  
ATOM   2478  NE  ARG A 153      18.105  12.758   4.195  1.00  0.95           N  
ATOM   2479  HE  ARG A 153      18.792  12.372   4.827  1.00  0.95           H  
ATOM   2480  NH1 ARG A 153      16.122  13.930   4.049  1.00  0.95           N  
ATOM   2481 HH11 ARG A 153      16.062  13.709   3.065  1.00  0.95           H  
ATOM   2482 HH12 ARG A 153      15.320  14.327   4.517  1.00  0.95           H  
ATOM   2483  NH2 ARG A 153      17.041  13.585   6.038  1.00  0.95           N  
ATOM   2484 HH21 ARG A 153      16.239  14.039   6.450  1.00  0.95           H  
ATOM   2485 HH22 ARG A 153      17.754  13.192   6.636  1.00  0.95           H  
ATOM   2486  CZ  ARG A 153      17.098  13.420   4.746  1.00  0.95           C  
ATOM   2487  N   GLN A 154      17.834   7.615   4.074  1.00  0.95           N  
ATOM   2488  H   GLN A 154      17.145   7.938   4.738  1.00  0.95           H  
ATOM   2489  CA  GLN A 154      18.831   6.647   4.524  1.00  0.95           C  
ATOM   2490  HA  GLN A 154      19.821   7.021   4.265  1.00  0.95           H  
ATOM   2491  C   GLN A 154      18.654   5.299   3.818  1.00  0.95           C  
ATOM   2492  CB  GLN A 154      18.759   6.501   6.050  1.00  0.95           C  
ATOM   2493  HB2 GLN A 154      18.941   7.474   6.505  1.00  0.95           H  
ATOM   2494  HB3 GLN A 154      17.763   6.165   6.339  1.00  0.95           H  
ATOM   2495  O   GLN A 154      19.623   4.796   3.261  1.00  0.95           O  
ATOM   2496  CG  GLN A 154      19.797   5.496   6.576  1.00  0.95           C  
ATOM   2497  HG2 GLN A 154      19.628   4.520   6.120  1.00  0.95           H  
ATOM   2498  HG3 GLN A 154      20.800   5.829   6.307  1.00  0.95           H  
ATOM   2499  CD  GLN A 154      19.733   5.319   8.088  1.00  0.95           C  
ATOM   2500  NE2 GLN A 154      20.240   4.221   8.603  1.00  0.95           N  
ATOM   2501 HE21 GLN A 154      20.560   3.476   8.002  1.00  0.95           H  
ATOM   2502 HE22 GLN A 154      20.109   4.103   9.598  1.00  0.95           H  
ATOM   2503  OE1 GLN A 154      19.243   6.151   8.832  1.00  0.95           O  
ATOM   2504  N   ALA A 155      17.437   4.747   3.786  1.00  0.94           N  
ATOM   2505  H   ALA A 155      16.685   5.196   4.288  1.00  0.94           H  
ATOM   2506  CA  ALA A 155      17.165   3.451   3.161  1.00  0.94           C  
ATOM   2507  HA  ALA A 155      17.782   2.691   3.641  1.00  0.94           H  
ATOM   2508  C   ALA A 155      17.506   3.440   1.661  1.00  0.94           C  
ATOM   2509  CB  ALA A 155      15.694   3.103   3.405  1.00  0.94           C  
ATOM   2510  HB1 ALA A 155      15.497   3.081   4.477  1.00  0.94           H  
ATOM   2511  HB2 ALA A 155      15.474   2.120   2.988  1.00  0.94           H  
ATOM   2512  HB3 ALA A 155      15.046   3.845   2.937  1.00  0.94           H  
ATOM   2513  O   ALA A 155      18.133   2.506   1.169  1.00  0.94           O  
ATOM   2514  N   THR A 156      17.168   4.510   0.935  1.00  0.93           N  
ATOM   2515  H   THR A 156      16.641   5.242   1.389  1.00  0.93           H  
ATOM   2516  CA  THR A 156      17.505   4.653  -0.492  1.00  0.93           C  
ATOM   2517  HA  THR A 156      17.207   3.745  -1.017  1.00  0.93           H  
ATOM   2518  C   THR A 156      19.007   4.838  -0.699  1.00  0.93           C  
ATOM   2519  CB  THR A 156      16.766   5.840  -1.126  1.00  0.93           C  
ATOM   2520  HB  THR A 156      17.136   6.770  -0.693  1.00  0.93           H  
ATOM   2521  O   THR A 156      19.562   4.325  -1.666  1.00  0.93           O  
ATOM   2522  CG2 THR A 156      16.933   5.897  -2.645  1.00  0.93           C  
ATOM   2523 HG21 THR A 156      16.307   6.693  -3.049  1.00  0.93           H  
ATOM   2524 HG22 THR A 156      17.971   6.102  -2.907  1.00  0.93           H  
ATOM   2525 HG23 THR A 156      16.629   4.947  -3.085  1.00  0.93           H  
ATOM   2526  OG1 THR A 156      15.384   5.753  -0.875  1.00  0.93           O  
ATOM   2527  HG1 THR A 156      15.246   5.945   0.056  1.00  0.93           H  
ATOM   2528  N   GLN A 157      19.681   5.552   0.207  1.00  0.92           N  
ATOM   2529  H   GLN A 157      19.180   5.964   0.981  1.00  0.92           H  
ATOM   2530  CA  GLN A 157      21.127   5.720   0.159  1.00  0.92           C  
ATOM   2531  HA  GLN A 157      21.400   6.031  -0.849  1.00  0.92           H  
ATOM   2532  C   GLN A 157      21.831   4.388   0.430  1.00  0.92           C  
ATOM   2533  CB  GLN A 157      21.548   6.832   1.133  1.00  0.92           C  
ATOM   2534  HB2 GLN A 157      20.993   7.737   0.886  1.00  0.92           H  
ATOM   2535  HB3 GLN A 157      21.296   6.539   2.152  1.00  0.92           H  
ATOM   2536  O   GLN A 157      22.614   3.938  -0.389  1.00  0.92           O  
ATOM   2537  CG  GLN A 157      23.047   7.155   1.061  1.00  0.92           C  
ATOM   2538  HG2 GLN A 157      23.304   7.432   0.039  1.00  0.92           H  
ATOM   2539  HG3 GLN A 157      23.625   6.271   1.333  1.00  0.92           H  
ATOM   2540  CD  GLN A 157      23.453   8.295   1.993  1.00  0.92           C  
ATOM   2541  NE2 GLN A 157      24.699   8.712   1.953  1.00  0.92           N  
ATOM   2542 HE21 GLN A 157      25.374   8.269   1.347  1.00  0.92           H  
ATOM   2543 HE22 GLN A 157      24.938   9.445   2.605  1.00  0.92           H  
ATOM   2544  OE1 GLN A 157      22.681   8.839   2.766  1.00  0.92           O  
ATOM   2545  N   THR A 158      21.571   3.702   1.534  1.00  0.92           N  
ATOM   2546  H   THR A 158      20.876   4.033   2.188  1.00  0.92           H  
ATOM   2547  CA  THR A 158      22.281   2.450   1.848  1.00  0.92           C  
ATOM   2548  HA  THR A 158      23.336   2.563   1.598  1.00  0.92           H  
ATOM   2549  C   THR A 158      21.776   1.254   1.039  1.00  0.92           C  
ATOM   2550  CB  THR A 158      22.209   2.137   3.341  1.00  0.92           C  
ATOM   2551  HB  THR A 158      22.804   1.242   3.527  1.00  0.92           H  
ATOM   2552  O   THR A 158      22.442   0.223   0.969  1.00  0.92           O  
ATOM   2553  CG2 THR A 158      22.763   3.277   4.199  1.00  0.92           C  
ATOM   2554 HG21 THR A 158      22.139   4.166   4.107  1.00  0.92           H  
ATOM   2555 HG22 THR A 158      23.780   3.509   3.883  1.00  0.92           H  
ATOM   2556 HG23 THR A 158      22.781   2.964   5.242  1.00  0.92           H  
ATOM   2557  OG1 THR A 158      20.881   1.893   3.737  1.00  0.92           O  
ATOM   2558  HG1 THR A 158      20.935   1.417   4.569  1.00  0.92           H  
ATOM   2559  N   GLY A 159      20.602   1.370   0.415  1.00  0.92           N  
ATOM   2560  H   GLY A 159      20.059   2.207   0.573  1.00  0.92           H  
ATOM   2561  CA  GLY A 159      19.945   0.275  -0.288  1.00  0.92           C  
ATOM   2562  HA2 GLY A 159      19.119   0.674  -0.876  1.00  0.92           H  
ATOM   2563  HA3 GLY A 159      20.665  -0.205  -0.951  1.00  0.92           H  
ATOM   2564  C   GLY A 159      19.391  -0.791   0.651  1.00  0.92           C  
ATOM   2565  O   GLY A 159      19.250  -1.933   0.224  1.00  0.92           O  
ATOM   2566  N   GLY A 160      19.151  -0.443   1.916  1.00  0.93           N  
ATOM   2567  H   GLY A 160      19.262   0.532   2.154  1.00  0.93           H  
ATOM   2568  CA  GLY A 160      18.577  -1.319   2.934  1.00  0.93           C  
ATOM   2569  HA2 GLY A 160      18.805  -2.360   2.704  1.00  0.93           H  
ATOM   2570  HA3 GLY A 160      19.033  -1.087   3.897  1.00  0.93           H  
ATOM   2571  C   GLY A 160      17.060  -1.171   3.079  1.00  0.93           C  
ATOM   2572  O   GLY A 160      16.420  -0.352   2.412  1.00  0.93           O  
ATOM   2573  N   GLY A 161      16.494  -1.964   3.989  1.00  0.94           N  
ATOM   2574  H   GLY A 161      17.089  -2.598   4.503  1.00  0.94           H  
ATOM   2575  CA  GLY A 161      15.128  -1.781   4.480  1.00  0.94           C  
ATOM   2576  HA2 GLY A 161      14.445  -1.727   3.632  1.00  0.94           H  
ATOM   2577  HA3 GLY A 161      14.838  -2.636   5.091  1.00  0.94           H  
ATOM   2578  C   GLY A 161      14.998  -0.515   5.340  1.00  0.94           C  
ATOM   2579  O   GLY A 161      15.929  -0.189   6.079  1.00  0.94           O  
ATOM   2580  N   PRO A 162      13.876   0.216   5.259  1.00  0.95           N  
ATOM   2581  CA  PRO A 162      13.594   1.327   6.161  1.00  0.95           C  
ATOM   2582  HA  PRO A 162      14.447   2.002   6.215  1.00  0.95           H  
ATOM   2583  C   PRO A 162      13.269   0.829   7.577  1.00  0.95           C  
ATOM   2584  CB  PRO A 162      12.403   2.043   5.526  1.00  0.95           C  
ATOM   2585  HB2 PRO A 162      11.794   2.555   6.271  1.00  0.95           H  
ATOM   2586  HB3 PRO A 162      12.753   2.742   4.767  1.00  0.95           H  
ATOM   2587  O   PRO A 162      12.916  -0.333   7.781  1.00  0.95           O  
ATOM   2588  CG  PRO A 162      11.640   0.896   4.858  1.00  0.95           C  
ATOM   2589  HG2 PRO A 162      11.035   1.235   4.017  1.00  0.95           H  
ATOM   2590  HG3 PRO A 162      11.023   0.382   5.596  1.00  0.95           H  
ATOM   2591  CD  PRO A 162      12.745  -0.033   4.380  1.00  0.95           C  
ATOM   2592  HD2 PRO A 162      13.026   0.217   3.357  1.00  0.95           H  
ATOM   2593  HD3 PRO A 162      12.412  -1.069   4.443  1.00  0.95           H  
ATOM   2594  N   ASN A 163      13.334   1.729   8.558  1.00  0.96           N  
ATOM   2595  H   ASN A 163      13.666   2.660   8.349  1.00  0.96           H  
ATOM   2596  CA  ASN A 163      12.863   1.437   9.911  1.00  0.96           C  
ATOM   2597  HA  ASN A 163      13.391   0.555  10.274  1.00  0.96           H  
ATOM   2598  C   ASN A 163      11.357   1.123   9.902  1.00  0.96           C  
ATOM   2599  CB  ASN A 163      13.156   2.620  10.852  1.00  0.96           C  
ATOM   2600  HB2 ASN A 163      12.698   3.523  10.450  1.00  0.96           H  
ATOM   2601  HB3 ASN A 163      12.689   2.414  11.815  1.00  0.96           H  
ATOM   2602  O   ASN A 163      10.596   1.744   9.158  1.00  0.96           O  
ATOM   2603  CG  ASN A 163      14.631   2.887  11.099  1.00  0.96           C  
ATOM   2604  ND2 ASN A 163      14.938   3.745  12.042  1.00  0.96           N  
ATOM   2605 HD21 ASN A 163      14.211   4.150  12.615  1.00  0.96           H  
ATOM   2606 HD22 ASN A 163      15.925   3.892  12.195  1.00  0.96           H  
ATOM   2607  OD1 ASN A 163      15.527   2.366  10.463  1.00  0.96           O  
ATOM   2608  N   VAL A 164      10.936   0.204  10.773  1.00  0.96           N  
ATOM   2609  H   VAL A 164      11.619  -0.266  11.349  1.00  0.96           H  
ATOM   2610  CA  VAL A 164       9.517  -0.098  11.022  1.00  0.96           C  
ATOM   2611  HA  VAL A 164       9.016  -0.192  10.058  1.00  0.96           H  
ATOM   2612  C   VAL A 164       8.831   1.049  11.773  1.00  0.96           C  
ATOM   2613  CB  VAL A 164       9.345  -1.440  11.763  1.00  0.96           C  
ATOM   2614  HB  VAL A 164       8.279  -1.644  11.859  1.00  0.96           H  
ATOM   2615  O   VAL A 164       9.502   1.852  12.429  1.00  0.96           O  
ATOM   2616  CG1 VAL A 164       9.972  -2.587  10.959  1.00  0.96           C  
ATOM   2617 HG11 VAL A 164      11.050  -2.455  10.863  1.00  0.96           H  
ATOM   2618 HG12 VAL A 164       9.529  -2.618   9.964  1.00  0.96           H  
ATOM   2619 HG13 VAL A 164       9.779  -3.531  11.467  1.00  0.96           H  
ATOM   2620  CG2 VAL A 164       9.964  -1.450  13.167  1.00  0.96           C  
ATOM   2621 HG21 VAL A 164       9.498  -0.679  13.781  1.00  0.96           H  
ATOM   2622 HG22 VAL A 164       9.775  -2.414  13.639  1.00  0.96           H  
ATOM   2623 HG23 VAL A 164      11.039  -1.276  13.120  1.00  0.96           H  
ATOM   2624  N   SER A 165       7.503   1.140  11.680  1.00  0.98           N  
ATOM   2625  H   SER A 165       6.983   0.445  11.164  1.00  0.98           H  
ATOM   2626  CA  SER A 165       6.721   2.103  12.461  1.00  0.98           C  
ATOM   2627  HA  SER A 165       7.129   3.098  12.289  1.00  0.98           H  
ATOM   2628  C   SER A 165       6.806   1.825  13.963  1.00  0.98           C  
ATOM   2629  CB  SER A 165       5.260   2.112  11.997  1.00  0.98           C  
ATOM   2630  HB2 SER A 165       4.678   2.797  12.613  1.00  0.98           H  
ATOM   2631  HB3 SER A 165       5.235   2.470  10.967  1.00  0.98           H  
ATOM   2632  O   SER A 165       6.980   0.688  14.393  1.00  0.98           O  
ATOM   2633  OG  SER A 165       4.664   0.830  12.031  1.00  0.98           O  
ATOM   2634  HG  SER A 165       4.570   0.481  12.921  1.00  0.98           H  
ATOM   2635  N   ASP A 166       6.637   2.868  14.776  1.00  0.98           N  
ATOM   2636  H   ASP A 166       6.496   3.780  14.366  1.00  0.98           H  
ATOM   2637  CA  ASP A 166       6.538   2.746  16.235  1.00  0.98           C  
ATOM   2638  HA  ASP A 166       7.234   1.983  16.584  1.00  0.98           H  
ATOM   2639  C   ASP A 166       5.125   2.335  16.688  1.00  0.98           C  
ATOM   2640  CB  ASP A 166       6.909   4.083  16.887  1.00  0.98           C  
ATOM   2641  HB2 ASP A 166       6.753   4.003  17.963  1.00  0.98           H  
ATOM   2642  HB3 ASP A 166       6.238   4.859  16.517  1.00  0.98           H  
ATOM   2643  O   ASP A 166       4.946   1.855  17.809  1.00  0.98           O  
ATOM   2644  CG  ASP A 166       8.354   4.516  16.640  1.00  0.98           C  
ATOM   2645  OD1 ASP A 166       9.196   4.316  17.543  1.00  0.98           O  
ATOM   2646  OD2 ASP A 166       8.588   5.229  15.639  1.00  0.98           O  
ATOM   2647  N   ALA A 167       4.113   2.584  15.848  1.00  0.98           N  
ATOM   2648  H   ALA A 167       4.342   2.986  14.951  1.00  0.98           H  
ATOM   2649  CA  ALA A 167       2.748   2.110  16.050  1.00  0.98           C  
ATOM   2650  HA  ALA A 167       2.789   1.070  16.372  1.00  0.98           H  
ATOM   2651  C   ALA A 167       1.907   2.179  14.772  1.00  0.98           C  
ATOM   2652  CB  ALA A 167       2.067   2.970  17.129  1.00  0.98           C  
ATOM   2653  HB1 ALA A 167       2.555   2.812  18.091  1.00  0.98           H  
ATOM   2654  HB2 ALA A 167       2.117   4.023  16.854  1.00  0.98           H  
ATOM   2655  HB3 ALA A 167       1.021   2.676  17.223  1.00  0.98           H  
ATOM   2656  O   ALA A 167       2.011   3.129  13.994  1.00  0.98           O  
ATOM   2657  N   TYR A 168       0.930   1.286  14.652  1.00  0.99           N  
ATOM   2658  H   TYR A 168       0.930   0.490  15.274  1.00  0.99           H  
ATOM   2659  CA  TYR A 168      -0.247   1.518  13.822  1.00  0.99           C  
ATOM   2660  HA  TYR A 168       0.076   1.964  12.881  1.00  0.99           H  
ATOM   2661  C   TYR A 168      -1.221   2.488  14.503  1.00  0.99           C  
ATOM   2662  CB  TYR A 168      -0.933   0.193  13.493  1.00  0.99           C  
ATOM   2663  HB2 TYR A 168      -1.846   0.385  12.929  1.00  0.99           H  
ATOM   2664  HB3 TYR A 168      -1.196  -0.306  14.425  1.00  0.99           H  
ATOM   2665  O   TYR A 168      -1.252   2.647  15.725  1.00  0.99           O  
ATOM   2666  CG  TYR A 168      -0.079  -0.761  12.704  1.00  0.99           C  
ATOM   2667  CD1 TYR A 168       0.284  -0.458  11.376  1.00  0.99           C  
ATOM   2668  HD1 TYR A 168      -0.044   0.458  10.907  1.00  0.99           H  
ATOM   2669  CD2 TYR A 168       0.382  -1.938  13.321  1.00  0.99           C  
ATOM   2670  HD2 TYR A 168       0.145  -2.161  14.351  1.00  0.99           H  
ATOM   2671  CE1 TYR A 168       1.138  -1.325  10.670  1.00  0.99           C  
ATOM   2672  HE1 TYR A 168       1.476  -1.087   9.673  1.00  0.99           H  
ATOM   2673  CE2 TYR A 168       1.209  -2.813  12.605  1.00  0.99           C  
ATOM   2674  HE2 TYR A 168       1.598  -3.703  13.078  1.00  0.99           H  
ATOM   2675  OH  TYR A 168       2.437  -3.343  10.634  1.00  0.99           O  
ATOM   2676  HH  TYR A 168       2.805  -2.978   9.826  1.00  0.99           H  
ATOM   2677  CZ  TYR A 168       1.604  -2.503  11.288  1.00  0.99           C  
ATOM   2678  N   THR A 169      -2.071   3.138  13.712  1.00  0.99           N  
ATOM   2679  H   THR A 169      -1.992   2.976  12.718  1.00  0.99           H  
ATOM   2680  CA  THR A 169      -3.045   4.126  14.188  1.00  0.99           C  
ATOM   2681  HA  THR A 169      -3.146   4.021  15.268  1.00  0.99           H  
ATOM   2682  C   THR A 169      -4.430   3.905  13.587  1.00  0.99           C  
ATOM   2683  CB  THR A 169      -2.582   5.564  13.916  1.00  0.99           C  
ATOM   2684  HB  THR A 169      -3.302   6.231  14.390  1.00  0.99           H  
ATOM   2685  O   THR A 169      -4.564   3.445  12.457  1.00  0.99           O  
ATOM   2686  CG2 THR A 169      -1.200   5.895  14.474  1.00  0.99           C  
ATOM   2687 HG21 THR A 169      -1.163   5.645  15.534  1.00  0.99           H  
ATOM   2688 HG22 THR A 169      -0.999   6.959  14.346  1.00  0.99           H  
ATOM   2689 HG23 THR A 169      -0.432   5.324  13.952  1.00  0.99           H  
ATOM   2690  OG1 THR A 169      -2.568   5.860  12.543  1.00  0.99           O  
ATOM   2691  HG1 THR A 169      -1.946   5.250  12.142  1.00  0.99           H  
ATOM   2692  N   ILE A 170      -5.476   4.271  14.335  1.00  0.99           N  
ATOM   2693  H   ILE A 170      -5.289   4.570  15.281  1.00  0.99           H  
ATOM   2694  CA  ILE A 170      -6.849   4.409  13.832  1.00  0.99           C  
ATOM   2695  HA  ILE A 170      -6.882   4.114  12.783  1.00  0.99           H  
ATOM   2696  C   ILE A 170      -7.232   5.884  13.924  1.00  0.99           C  
ATOM   2697  CB  ILE A 170      -7.837   3.507  14.606  1.00  0.99           C  
ATOM   2698  HB  ILE A 170      -7.765   3.739  15.668  1.00  0.99           H  
ATOM   2699  O   ILE A 170      -7.299   6.446  15.016  1.00  0.99           O  
ATOM   2700  CG1 ILE A 170      -7.508   2.014  14.391  1.00  0.99           C  
ATOM   2701 HG12 ILE A 170      -7.750   1.737  13.365  1.00  0.99           H  
ATOM   2702 HG13 ILE A 170      -6.438   1.850  14.526  1.00  0.99           H  
ATOM   2703  CG2 ILE A 170      -9.276   3.781  14.127  1.00  0.99           C  
ATOM   2704 HG21 ILE A 170      -9.328   3.605  13.052  1.00  0.99           H  
ATOM   2705 HG22 ILE A 170      -9.983   3.123  14.632  1.00  0.99           H  
ATOM   2706 HG23 ILE A 170      -9.565   4.811  14.338  1.00  0.99           H  
ATOM   2707  CD1 ILE A 170      -8.241   1.070  15.350  1.00  0.99           C  
ATOM   2708 HD11 ILE A 170      -8.046   1.387  16.375  1.00  0.99           H  
ATOM   2709 HD12 ILE A 170      -7.866   0.056  15.216  1.00  0.99           H  
ATOM   2710 HD13 ILE A 170      -9.314   1.071  15.158  1.00  0.99           H  
ATOM   2711  N   ASN A 171      -7.493   6.522  12.783  1.00  0.99           N  
ATOM   2712  H   ASN A 171      -7.371   5.997  11.929  1.00  0.99           H  
ATOM   2713  CA  ASN A 171      -7.708   7.965  12.660  1.00  0.99           C  
ATOM   2714  HA  ASN A 171      -7.632   8.206  11.600  1.00  0.99           H  
ATOM   2715  C   ASN A 171      -6.582   8.777  13.333  1.00  0.99           C  
ATOM   2716  CB  ASN A 171      -9.137   8.326  13.124  1.00  0.99           C  
ATOM   2717  HB2 ASN A 171      -9.317   7.908  14.115  1.00  0.99           H  
ATOM   2718  HB3 ASN A 171      -9.224   9.410  13.197  1.00  0.99           H  
ATOM   2719  O   ASN A 171      -6.846   9.738  14.056  1.00  0.99           O  
ATOM   2720  CG  ASN A 171     -10.217   7.866  12.163  1.00  0.99           C  
ATOM   2721  ND2 ASN A 171     -11.434   7.688  12.618  1.00  0.99           N  
ATOM   2722 HD21 ASN A 171     -11.603   7.685  13.614  1.00  0.99           H  
ATOM   2723 HD22 ASN A 171     -12.130   7.422  11.936  1.00  0.99           H  
ATOM   2724  OD1 ASN A 171     -10.014   7.686  10.977  1.00  0.99           O  
ATOM   2725  N   GLY A 172      -5.327   8.361  13.118  1.00  0.98           N  
ATOM   2726  H   GLY A 172      -5.178   7.574  12.503  1.00  0.98           H  
ATOM   2727  CA  GLY A 172      -4.132   9.009  13.667  1.00  0.98           C  
ATOM   2728  HA2 GLY A 172      -4.165  10.080  13.466  1.00  0.98           H  
ATOM   2729  HA3 GLY A 172      -3.257   8.602  13.161  1.00  0.98           H  
ATOM   2730  C   GLY A 172      -3.931   8.816  15.172  1.00  0.98           C  
ATOM   2731  O   GLY A 172      -3.158   9.563  15.768  1.00  0.98           O  
ATOM   2732  N   LEU A 173      -4.628   7.866  15.806  1.00  0.99           N  
ATOM   2733  H   LEU A 173      -5.295   7.332  15.267  1.00  0.99           H  
ATOM   2734  CA  LEU A 173      -4.537   7.552  17.236  1.00  0.99           C  
ATOM   2735  HA  LEU A 173      -3.863   8.253  17.726  1.00  0.99           H  
ATOM   2736  C   LEU A 173      -4.016   6.109  17.456  1.00  0.99           C  
ATOM   2737  CB  LEU A 173      -5.931   7.748  17.861  1.00  0.99           C  
ATOM   2738  HB2 LEU A 173      -5.880   7.469  18.913  1.00  0.99           H  
ATOM   2739  HB3 LEU A 173      -6.627   7.058  17.385  1.00  0.99           H  
ATOM   2740  O   LEU A 173      -4.661   5.183  16.958  1.00  0.99           O  
ATOM   2741  CG  LEU A 173      -6.510   9.171  17.775  1.00  0.99           C  
ATOM   2742  HG  LEU A 173      -6.612   9.466  16.730  1.00  0.99           H  
ATOM   2743  CD1 LEU A 173      -7.900   9.188  18.414  1.00  0.99           C  
ATOM   2744 HD11 LEU A 173      -8.542   8.487  17.881  1.00  0.99           H  
ATOM   2745 HD12 LEU A 173      -8.324  10.188  18.330  1.00  0.99           H  
ATOM   2746 HD13 LEU A 173      -7.832   8.909  19.465  1.00  0.99           H  
ATOM   2747  CD2 LEU A 173      -5.650  10.208  18.499  1.00  0.99           C  
ATOM   2748 HD21 LEU A 173      -6.122  11.189  18.436  1.00  0.99           H  
ATOM   2749 HD22 LEU A 173      -5.526   9.935  19.547  1.00  0.99           H  
ATOM   2750 HD23 LEU A 173      -4.670  10.269  18.027  1.00  0.99           H  
ATOM   2751  N   PRO A 174      -2.900   5.892  18.188  1.00  0.99           N  
ATOM   2752  CA  PRO A 174      -2.328   4.558  18.439  1.00  0.99           C  
ATOM   2753  HA  PRO A 174      -2.153   4.066  17.482  1.00  0.99           H  
ATOM   2754  C   PRO A 174      -3.196   3.635  19.305  1.00  0.99           C  
ATOM   2755  CB  PRO A 174      -0.977   4.802  19.124  1.00  0.99           C  
ATOM   2756  HB2 PRO A 174      -1.091   4.764  20.207  1.00  0.99           H  
ATOM   2757  HB3 PRO A 174      -0.233   4.074  18.801  1.00  0.99           H  
ATOM   2758  O   PRO A 174      -3.164   2.416  19.176  1.00  0.99           O  
ATOM   2759  CG  PRO A 174      -0.595   6.216  18.707  1.00  0.99           C  
ATOM   2760  HG2 PRO A 174      -0.103   6.190  17.734  1.00  0.99           H  
ATOM   2761  HG3 PRO A 174       0.043   6.696  19.449  1.00  0.99           H  
ATOM   2762  CD  PRO A 174      -1.946   6.912  18.587  1.00  0.99           C  
ATOM   2763  HD2 PRO A 174      -2.237   7.329  19.551  1.00  0.99           H  
ATOM   2764  HD3 PRO A 174      -1.868   7.690  17.827  1.00  0.99           H  
ATOM   2765  N   GLY A 175      -4.021   4.187  20.191  1.00  0.98           N  
ATOM   2766  H   GLY A 175      -4.029   5.190  20.307  1.00  0.98           H  
ATOM   2767  CA  GLY A 175      -4.906   3.386  21.028  1.00  0.98           C  
ATOM   2768  HA2 GLY A 175      -5.668   4.036  21.459  1.00  0.98           H  
ATOM   2769  HA3 GLY A 175      -5.395   2.642  20.399  1.00  0.98           H  
ATOM   2770  C   GLY A 175      -4.208   2.654  22.175  1.00  0.98           C  
ATOM   2771  O   GLY A 175      -2.993   2.583  22.252  1.00  0.98           O  
ATOM   2772  N   PRO A 176      -4.974   2.059  23.095  1.00  0.97           N  
ATOM   2773  CA  PRO A 176      -4.540   1.783  24.462  1.00  0.97           C  
ATOM   2774  HA  PRO A 176      -4.042   2.665  24.866  1.00  0.97           H  
ATOM   2775  C   PRO A 176      -3.565   0.607  24.608  1.00  0.97           C  
ATOM   2776  CB  PRO A 176      -5.852   1.530  25.211  1.00  0.97           C  
ATOM   2777  HB2 PRO A 176      -6.295   2.484  25.497  1.00  0.97           H  
ATOM   2778  HB3 PRO A 176      -5.724   0.896  26.088  1.00  0.97           H  
ATOM   2779  O   PRO A 176      -3.196   0.281  25.734  1.00  0.97           O  
ATOM   2780  CG  PRO A 176      -6.727   0.862  24.150  1.00  0.97           C  
ATOM   2781  HG2 PRO A 176      -6.466  -0.193  24.065  1.00  0.97           H  
ATOM   2782  HG3 PRO A 176      -7.788   0.985  24.366  1.00  0.97           H  
ATOM   2783  CD  PRO A 176      -6.329   1.594  22.874  1.00  0.97           C  
ATOM   2784  HD2 PRO A 176      -6.362   0.907  22.028  1.00  0.97           H  
ATOM   2785  HD3 PRO A 176      -6.994   2.439  22.701  1.00  0.97           H  
ATOM   2786  N   LEU A 177      -3.201  -0.063  23.511  1.00  0.98           N  
ATOM   2787  H   LEU A 177      -3.447   0.336  22.616  1.00  0.98           H  
ATOM   2788  CA  LEU A 177      -2.264  -1.188  23.517  1.00  0.98           C  
ATOM   2789  HA  LEU A 177      -2.334  -1.706  24.473  1.00  0.98           H  
ATOM   2790  C   LEU A 177      -0.800  -0.740  23.419  1.00  0.98           C  
ATOM   2791  CB  LEU A 177      -2.627  -2.183  22.399  1.00  0.98           C  
ATOM   2792  HB2 LEU A 177      -1.888  -2.984  22.404  1.00  0.98           H  
ATOM   2793  HB3 LEU A 177      -2.547  -1.675  21.437  1.00  0.98           H  
ATOM   2794  O   LEU A 177       0.079  -1.529  23.752  1.00  0.98           O  
ATOM   2795  CG  LEU A 177      -4.028  -2.810  22.518  1.00  0.98           C  
ATOM   2796  HG  LEU A 177      -4.780  -2.028  22.419  1.00  0.98           H  
ATOM   2797  CD1 LEU A 177      -4.244  -3.831  21.401  1.00  0.98           C  
ATOM   2798 HD11 LEU A 177      -5.233  -4.282  21.479  1.00  0.98           H  
ATOM   2799 HD12 LEU A 177      -3.478  -4.605  21.445  1.00  0.98           H  
ATOM   2800 HD13 LEU A 177      -4.165  -3.326  20.438  1.00  0.98           H  
ATOM   2801  CD2 LEU A 177      -4.267  -3.527  23.852  1.00  0.98           C  
ATOM   2802 HD21 LEU A 177      -5.247  -4.004  23.841  1.00  0.98           H  
ATOM   2803 HD22 LEU A 177      -3.487  -4.273  24.005  1.00  0.98           H  
ATOM   2804 HD23 LEU A 177      -4.241  -2.804  24.667  1.00  0.98           H  
ATOM   2805  N   TYR A 178      -0.535   0.512  23.031  1.00  0.98           N  
ATOM   2806  H   TYR A 178      -1.295   1.125  22.772  1.00  0.98           H  
ATOM   2807  CA  TYR A 178       0.813   1.074  23.060  1.00  0.98           C  
ATOM   2808  HA  TYR A 178       1.533   0.257  23.004  1.00  0.98           H  
ATOM   2809  C   TYR A 178       1.068   1.827  24.365  1.00  0.98           C  
ATOM   2810  CB  TYR A 178       1.072   1.965  21.841  1.00  0.98           C  
ATOM   2811  HB2 TYR A 178       2.093   2.342  21.907  1.00  0.98           H  
ATOM   2812  HB3 TYR A 178       0.402   2.825  21.857  1.00  0.98           H  
ATOM   2813  O   TYR A 178       0.181   2.476  24.934  1.00  0.98           O  
ATOM   2814  CG  TYR A 178       0.921   1.260  20.515  1.00  0.98           C  
ATOM   2815  CD1 TYR A 178       2.013   0.593  19.931  1.00  0.98           C  
ATOM   2816  HD1 TYR A 178       2.984   0.596  20.403  1.00  0.98           H  
ATOM   2817  CD2 TYR A 178      -0.321   1.285  19.861  1.00  0.98           C  
ATOM   2818  HD2 TYR A 178      -1.151   1.802  20.319  1.00  0.98           H  
ATOM   2819  CE1 TYR A 178       1.854  -0.070  18.699  1.00  0.98           C  
ATOM   2820  HE1 TYR A 178       2.697  -0.560  18.234  1.00  0.98           H  
ATOM   2821  CE2 TYR A 178      -0.474   0.653  18.614  1.00  0.98           C  
ATOM   2822  HE2 TYR A 178      -1.412   0.704  18.081  1.00  0.98           H  
ATOM   2823  OH  TYR A 178       0.420  -0.664  16.850  1.00  0.98           O  
ATOM   2824  HH  TYR A 178       1.161  -1.238  16.642  1.00  0.98           H  
ATOM   2825  CZ  TYR A 178       0.607  -0.039  18.039  1.00  0.98           C  
ATOM   2826  N   ASN A 179       2.317   1.826  24.820  1.00  0.97           N  
ATOM   2827  H   ASN A 179       3.016   1.294  24.322  1.00  0.97           H  
ATOM   2828  CA  ASN A 179       2.721   2.654  25.952  1.00  0.97           C  
ATOM   2829  HA  ASN A 179       2.116   2.365  26.811  1.00  0.97           H  
ATOM   2830  C   ASN A 179       2.426   4.136  25.664  1.00  0.97           C  
ATOM   2831  CB  ASN A 179       4.197   2.379  26.281  1.00  0.97           C  
ATOM   2832  HB2 ASN A 179       4.558   3.113  27.002  1.00  0.97           H  
ATOM   2833  HB3 ASN A 179       4.797   2.471  25.376  1.00  0.97           H  
ATOM   2834  O   ASN A 179       2.461   4.584  24.519  1.00  0.97           O  
ATOM   2835  CG  ASN A 179       4.402   1.002  26.892  1.00  0.97           C  
ATOM   2836  ND2 ASN A 179       5.599   0.470  26.833  1.00  0.97           N  
ATOM   2837 HD21 ASN A 179       5.697  -0.457  27.222  1.00  0.97           H  
ATOM   2838 HD22 ASN A 179       6.357   0.936  26.355  1.00  0.97           H  
ATOM   2839  OD1 ASN A 179       3.499   0.402  27.448  1.00  0.97           O  
ATOM   2840  N   CYS A 180       2.107   4.910  26.706  1.00  0.97           N  
ATOM   2841  H   CYS A 180       2.142   4.501  27.629  1.00  0.97           H  
ATOM   2842  CA  CYS A 180       1.853   6.351  26.590  1.00  0.97           C  
ATOM   2843  HA  CYS A 180       1.639   6.723  27.592  1.00  0.97           H  
ATOM   2844  C   CYS A 180       0.641   6.789  25.736  1.00  0.97           C  
ATOM   2845  CB  CYS A 180       3.148   7.035  26.133  1.00  0.97           C  
ATOM   2846  HB2 CYS A 180       3.678   6.439  25.390  1.00  0.97           H  
ATOM   2847  HB3 CYS A 180       2.889   7.968  25.634  1.00  0.97           H  
ATOM   2848  O   CYS A 180       0.528   7.969  25.413  1.00  0.97           O  
ATOM   2849  SG  CYS A 180       4.297   7.445  27.443  1.00  0.97           S  
ATOM   2850  N   SER A 181      -0.292   5.894  25.394  1.00  0.98           N  
ATOM   2851  H   SER A 181      -0.101   4.920  25.582  1.00  0.98           H  
ATOM   2852  CA  SER A 181      -1.351   6.200  24.409  1.00  0.98           C  
ATOM   2853  HA  SER A 181      -1.352   7.268  24.188  1.00  0.98           H  
ATOM   2854  C   SER A 181      -2.783   5.866  24.851  1.00  0.98           C  
ATOM   2855  CB  SER A 181      -1.009   5.500  23.108  1.00  0.98           C  
ATOM   2856  HB2 SER A 181      -1.701   5.809  22.324  1.00  0.98           H  
ATOM   2857  HB3 SER A 181       0.014   5.739  22.815  1.00  0.98           H  
ATOM   2858  O   SER A 181      -3.735   5.999  24.083  1.00  0.98           O  
ATOM   2859  OG  SER A 181      -1.143   4.131  23.341  1.00  0.98           O  
ATOM   2860  HG  SER A 181      -0.391   3.749  23.799  1.00  0.98           H  
ATOM   2861  N   ALA A 182      -2.992   5.523  26.127  1.00  0.93           N  
ATOM   2862  H   ALA A 182      -2.179   5.364  26.706  1.00  0.93           H  
ATOM   2863  CA  ALA A 182      -4.321   5.195  26.662  1.00  0.93           C  
ATOM   2864  HA  ALA A 182      -4.697   4.322  26.129  1.00  0.93           H  
ATOM   2865  C   ALA A 182      -5.372   6.316  26.481  1.00  0.93           C  
ATOM   2866  CB  ALA A 182      -4.158   4.828  28.142  1.00  0.93           C  
ATOM   2867  HB1 ALA A 182      -3.469   3.989  28.238  1.00  0.93           H  
ATOM   2868  HB2 ALA A 182      -5.124   4.532  28.552  1.00  0.93           H  
ATOM   2869  HB3 ALA A 182      -3.773   5.679  28.704  1.00  0.93           H  
ATOM   2870  O   ALA A 182      -6.573   6.044  26.424  1.00  0.93           O  
ATOM   2871  N   LYS A 183      -4.935   7.583  26.393  1.00  0.95           N  
ATOM   2872  H   LYS A 183      -3.935   7.723  26.406  1.00  0.95           H  
ATOM   2873  CA  LYS A 183      -5.801   8.738  26.086  1.00  0.95           C  
ATOM   2874  HA  LYS A 183      -6.804   8.547  26.466  1.00  0.95           H  
ATOM   2875  C   LYS A 183      -5.974   8.967  24.579  1.00  0.95           C  
ATOM   2876  CB  LYS A 183      -5.257  10.004  26.764  1.00  0.95           C  
ATOM   2877  HB2 LYS A 183      -5.848  10.857  26.430  1.00  0.95           H  
ATOM   2878  HB3 LYS A 183      -4.227  10.165  26.446  1.00  0.95           H  
ATOM   2879  O   LYS A 183      -7.024   9.452  24.166  1.00  0.95           O  
ATOM   2880  CG  LYS A 183      -5.322   9.933  28.300  1.00  0.95           C  
ATOM   2881  HG2 LYS A 183      -4.726   9.093  28.654  1.00  0.95           H  
ATOM   2882  HG3 LYS A 183      -6.357   9.792  28.612  1.00  0.95           H  
ATOM   2883  CD  LYS A 183      -4.775  11.229  28.914  1.00  0.95           C  
ATOM   2884  HD2 LYS A 183      -5.380  12.070  28.576  1.00  0.95           H  
ATOM   2885  HD3 LYS A 183      -3.753  11.373  28.563  1.00  0.95           H  
ATOM   2886  CE  LYS A 183      -4.782  11.166  30.446  1.00  0.95           C  
ATOM   2887  HE2 LYS A 183      -5.813  11.085  30.790  1.00  0.95           H  
ATOM   2888  HE3 LYS A 183      -4.250  10.267  30.756  1.00  0.95           H  
ATOM   2889  NZ  LYS A 183      -4.129  12.363  31.037  1.00  0.95           N  
ATOM   2890  HZ1 LYS A 183      -3.170  12.426  30.726  1.00  0.95           H  
ATOM   2891  HZ2 LYS A 183      -4.117  12.318  32.046  1.00  0.95           H  
ATOM   2892  HZ3 LYS A 183      -4.596  13.213  30.753  1.00  0.95           H  
ATOM   2893  N   ASP A 184      -5.007   8.542  23.773  1.00  0.97           N  
ATOM   2894  H   ASP A 184      -4.223   8.049  24.177  1.00  0.97           H  
ATOM   2895  CA  ASP A 184      -5.004   8.638  22.313  1.00  0.97           C  
ATOM   2896  HA  ASP A 184      -5.558   9.528  22.014  1.00  0.97           H  
ATOM   2897  C   ASP A 184      -5.710   7.422  21.712  1.00  0.97           C  
ATOM   2898  CB  ASP A 184      -3.566   8.784  21.788  1.00  0.97           C  
ATOM   2899  HB2 ASP A 184      -3.594   8.827  20.699  1.00  0.97           H  
ATOM   2900  HB3 ASP A 184      -2.986   7.909  22.080  1.00  0.97           H  
ATOM   2901  O   ASP A 184      -5.125   6.635  20.978  1.00  0.97           O  
ATOM   2902  CG  ASP A 184      -2.864  10.044  22.285  1.00  0.97           C  
ATOM   2903  OD1 ASP A 184      -3.567  11.058  22.498  1.00  0.97           O  
ATOM   2904  OD2 ASP A 184      -1.626   9.971  22.438  1.00  0.97           O  
ATOM   2905  N   THR A 185      -6.978   7.223  22.075  1.00  0.98           N  
ATOM   2906  H   THR A 185      -7.401   7.918  22.673  1.00  0.98           H  
ATOM   2907  CA  THR A 185      -7.776   6.070  21.641  1.00  0.98           C  
ATOM   2908  HA  THR A 185      -7.174   5.419  21.007  1.00  0.98           H  
ATOM   2909  C   THR A 185      -8.973   6.518  20.824  1.00  0.98           C  
ATOM   2910  CB  THR A 185      -8.241   5.243  22.843  1.00  0.98           C  
ATOM   2911  HB  THR A 185      -8.830   5.876  23.506  1.00  0.98           H  
ATOM   2912  O   THR A 185      -9.826   7.261  21.315  1.00  0.98           O  
ATOM   2913  CG2 THR A 185      -9.089   4.034  22.438  1.00  0.98           C  
ATOM   2914 HG21 THR A 185      -9.184   3.357  23.287  1.00  0.98           H  
ATOM   2915 HG22 THR A 185      -8.616   3.503  21.611  1.00  0.98           H  
ATOM   2916 HG23 THR A 185     -10.084   4.357  22.133  1.00  0.98           H  
ATOM   2917  OG1 THR A 185      -7.138   4.758  23.566  1.00  0.98           O  
ATOM   2918  HG1 THR A 185      -6.412   5.380  23.481  1.00  0.98           H  
ATOM   2919  N   PHE A 186      -9.092   6.006  19.598  1.00  0.98           N  
ATOM   2920  H   PHE A 186      -8.357   5.417  19.233  1.00  0.98           H  
ATOM   2921  CA  PHE A 186     -10.297   6.199  18.801  1.00  0.98           C  
ATOM   2922  HA  PHE A 186     -10.513   7.266  18.767  1.00  0.98           H  
ATOM   2923  C   PHE A 186     -11.491   5.485  19.454  1.00  0.98           C  
ATOM   2924  CB  PHE A 186     -10.063   5.720  17.365  1.00  0.98           C  
ATOM   2925  HB2 PHE A 186      -9.237   6.283  16.930  1.00  0.98           H  
ATOM   2926  HB3 PHE A 186      -9.775   4.669  17.377  1.00  0.98           H  
ATOM   2927  O   PHE A 186     -11.446   4.279  19.704  1.00  0.98           O  
ATOM   2928  CG  PHE A 186     -11.289   5.901  16.493  1.00  0.98           C  
ATOM   2929  CD1 PHE A 186     -12.067   4.788  16.127  1.00  0.98           C  
ATOM   2930  HD1 PHE A 186     -11.763   3.797  16.430  1.00  0.98           H  
ATOM   2931  CD2 PHE A 186     -11.681   7.192  16.092  1.00  0.98           C  
ATOM   2932  HD2 PHE A 186     -11.084   8.046  16.373  1.00  0.98           H  
ATOM   2933  CE1 PHE A 186     -13.224   4.962  15.349  1.00  0.98           C  
ATOM   2934  HE1 PHE A 186     -13.805   4.102  15.050  1.00  0.98           H  
ATOM   2935  CE2 PHE A 186     -12.852   7.368  15.333  1.00  0.98           C  
ATOM   2936  HE2 PHE A 186     -13.157   8.360  15.035  1.00  0.98           H  
ATOM   2937  CZ  PHE A 186     -13.616   6.251  14.950  1.00  0.98           C  
ATOM   2938  HZ  PHE A 186     -14.500   6.382  14.343  1.00  0.98           H  
ATOM   2939  N   ARG A 187     -12.572   6.227  19.726  1.00  0.98           N  
ATOM   2940  H   ARG A 187     -12.538   7.209  19.496  1.00  0.98           H  
ATOM   2941  CA  ARG A 187     -13.804   5.700  20.335  1.00  0.98           C  
ATOM   2942  HA  ARG A 187     -13.691   4.625  20.475  1.00  0.98           H  
ATOM   2943  C   ARG A 187     -14.998   5.913  19.415  1.00  0.98           C  
ATOM   2944  CB  ARG A 187     -14.052   6.310  21.725  1.00  0.98           C  
ATOM   2945  HB2 ARG A 187     -14.116   7.395  21.639  1.00  0.98           H  
ATOM   2946  HB3 ARG A 187     -15.001   5.935  22.106  1.00  0.98           H  
ATOM   2947  O   ARG A 187     -15.359   7.050  19.109  1.00  0.98           O  
ATOM   2948  CG  ARG A 187     -12.947   5.942  22.722  1.00  0.98           C  
ATOM   2949  HG2 ARG A 187     -11.995   6.343  22.374  1.00  0.98           H  
ATOM   2950  HG3 ARG A 187     -12.865   4.857  22.785  1.00  0.98           H  
ATOM   2951  CD  ARG A 187     -13.236   6.505  24.116  1.00  0.98           C  
ATOM   2952  HD2 ARG A 187     -13.348   7.587  24.041  1.00  0.98           H  
ATOM   2953  HD3 ARG A 187     -14.174   6.092  24.487  1.00  0.98           H  
ATOM   2954  NE  ARG A 187     -12.123   6.200  25.033  1.00  0.98           N  
ATOM   2955  HE  ARG A 187     -11.289   6.758  24.921  1.00  0.98           H  
ATOM   2956  NH1 ARG A 187     -13.013   4.354  26.111  1.00  0.98           N  
ATOM   2957 HH11 ARG A 187     -13.943   4.518  25.752  1.00  0.98           H  
ATOM   2958 HH12 ARG A 187     -12.910   3.570  26.739  1.00  0.98           H  
ATOM   2959  NH2 ARG A 187     -10.918   4.949  26.496  1.00  0.98           N  
ATOM   2960 HH21 ARG A 187     -10.088   5.479  26.274  1.00  0.98           H  
ATOM   2961 HH22 ARG A 187     -10.828   4.125  27.073  1.00  0.98           H  
ATOM   2962  CZ  ARG A 187     -12.037   5.179  25.869  1.00  0.98           C  
ATOM   2963  N   LEU A 188     -15.645   4.826  19.013  1.00  0.98           N  
ATOM   2964  H   LEU A 188     -15.321   3.935  19.361  1.00  0.98           H  
ATOM   2965  CA  LEU A 188     -16.877   4.850  18.237  1.00  0.98           C  
ATOM   2966  HA  LEU A 188     -16.985   5.833  17.778  1.00  0.98           H  
ATOM   2967  C   LEU A 188     -18.074   4.620  19.164  1.00  0.98           C  
ATOM   2968  CB  LEU A 188     -16.779   3.821  17.100  1.00  0.98           C  
ATOM   2969  HB2 LEU A 188     -16.545   2.845  17.526  1.00  0.98           H  
ATOM   2970  HB3 LEU A 188     -15.963   4.108  16.436  1.00  0.98           H  
ATOM   2971  O   LEU A 188     -18.315   3.505  19.616  1.00  0.98           O  
ATOM   2972  CG  LEU A 188     -18.071   3.691  16.278  1.00  0.98           C  
ATOM   2973  HG  LEU A 188     -18.861   3.310  16.925  1.00  0.98           H  
ATOM   2974  CD1 LEU A 188     -18.548   5.020  15.688  1.00  0.98           C  
ATOM   2975 HD11 LEU A 188     -18.892   5.680  16.485  1.00  0.98           H  
ATOM   2976 HD12 LEU A 188     -19.390   4.827  15.023  1.00  0.98           H  
ATOM   2977 HD13 LEU A 188     -17.731   5.491  15.142  1.00  0.98           H  
ATOM   2978  CD2 LEU A 188     -17.882   2.694  15.143  1.00  0.98           C  
ATOM   2979 HD21 LEU A 188     -18.848   2.485  14.683  1.00  0.98           H  
ATOM   2980 HD22 LEU A 188     -17.479   1.759  15.533  1.00  0.98           H  
ATOM   2981 HD23 LEU A 188     -17.188   3.089  14.400  1.00  0.98           H  
ATOM   2982  N   ARG A 189     -18.847   5.679  19.420  1.00  0.98           N  
ATOM   2983  H   ARG A 189     -18.569   6.571  19.037  1.00  0.98           H  
ATOM   2984  CA  ARG A 189     -20.101   5.589  20.180  1.00  0.98           C  
ATOM   2985  HA  ARG A 189     -19.997   4.783  20.907  1.00  0.98           H  
ATOM   2986  C   ARG A 189     -21.274   5.227  19.280  1.00  0.98           C  
ATOM   2987  CB  ARG A 189     -20.375   6.873  20.964  1.00  0.98           C  
ATOM   2988  HB2 ARG A 189     -20.331   7.734  20.296  1.00  0.98           H  
ATOM   2989  HB3 ARG A 189     -21.374   6.814  21.396  1.00  0.98           H  
ATOM   2990  O   ARG A 189     -21.499   5.893  18.264  1.00  0.98           O  
ATOM   2991  CG  ARG A 189     -19.357   7.027  22.096  1.00  0.98           C  
ATOM   2992  HG2 ARG A 189     -19.397   6.146  22.736  1.00  0.98           H  
ATOM   2993  HG3 ARG A 189     -18.350   7.127  21.689  1.00  0.98           H  
ATOM   2994  CD  ARG A 189     -19.690   8.253  22.935  1.00  0.98           C  
ATOM   2995  HD2 ARG A 189     -20.709   8.158  23.309  1.00  0.98           H  
ATOM   2996  HD3 ARG A 189     -19.615   9.141  22.308  1.00  0.98           H  
ATOM   2997  NE  ARG A 189     -18.762   8.355  24.067  1.00  0.98           N  
ATOM   2998  HE  ARG A 189     -18.181   7.549  24.247  1.00  0.98           H  
ATOM   2999  NH1 ARG A 189     -19.478  10.400  24.833  1.00  0.98           N  
ATOM   3000 HH11 ARG A 189     -20.205  10.392  24.133  1.00  0.98           H  
ATOM   3001 HH12 ARG A 189     -19.380  11.171  25.479  1.00  0.98           H  
ATOM   3002  NH2 ARG A 189     -17.762   9.359  25.827  1.00  0.98           N  
ATOM   3003 HH21 ARG A 189     -17.656  10.126  26.476  1.00  0.98           H  
ATOM   3004 HH22 ARG A 189     -17.180   8.536  25.899  1.00  0.98           H  
ATOM   3005  CZ  ARG A 189     -18.673   9.372  24.901  1.00  0.98           C  
ATOM   3006  N   VAL A 190     -22.028   4.203  19.670  1.00  0.98           N  
ATOM   3007  H   VAL A 190     -21.755   3.706  20.506  1.00  0.98           H  
ATOM   3008  CA  VAL A 190     -23.147   3.665  18.895  1.00  0.98           C  
ATOM   3009  HA  VAL A 190     -23.370   4.395  18.117  1.00  0.98           H  
ATOM   3010  C   VAL A 190     -24.424   3.488  19.706  1.00  0.98           C  
ATOM   3011  CB  VAL A 190     -22.789   2.354  18.182  1.00  0.98           C  
ATOM   3012  HB  VAL A 190     -23.668   2.087  17.595  1.00  0.98           H  
ATOM   3013  O   VAL A 190     -24.391   3.211  20.897  1.00  0.98           O  
ATOM   3014  CG1 VAL A 190     -21.638   2.551  17.199  1.00  0.98           C  
ATOM   3015 HG11 VAL A 190     -21.813   3.426  16.573  1.00  0.98           H  
ATOM   3016 HG12 VAL A 190     -21.548   1.675  16.557  1.00  0.98           H  
ATOM   3017 HG13 VAL A 190     -20.716   2.687  17.765  1.00  0.98           H  
ATOM   3018  CG2 VAL A 190     -22.462   1.188  19.125  1.00  0.98           C  
ATOM   3019 HG21 VAL A 190     -21.576   1.417  19.717  1.00  0.98           H  
ATOM   3020 HG22 VAL A 190     -23.297   0.988  19.796  1.00  0.98           H  
ATOM   3021 HG23 VAL A 190     -22.268   0.286  18.546  1.00  0.98           H  
ATOM   3022  N   LYS A 191     -25.580   3.598  19.054  1.00  0.98           N  
ATOM   3023  H   LYS A 191     -25.546   3.829  18.072  1.00  0.98           H  
ATOM   3024  CA  LYS A 191     -26.885   3.296  19.656  1.00  0.98           C  
ATOM   3025  HA  LYS A 191     -26.824   3.489  20.727  1.00  0.98           H  
ATOM   3026  C   LYS A 191     -27.247   1.826  19.442  1.00  0.98           C  
ATOM   3027  CB  LYS A 191     -27.956   4.215  19.066  1.00  0.98           C  
ATOM   3028  HB2 LYS A 191     -27.875   4.208  17.979  1.00  0.98           H  
ATOM   3029  HB3 LYS A 191     -28.944   3.858  19.357  1.00  0.98           H  
ATOM   3030  O   LYS A 191     -27.014   1.331  18.335  1.00  0.98           O  
ATOM   3031  CG  LYS A 191     -27.761   5.635  19.593  1.00  0.98           C  
ATOM   3032  HG2 LYS A 191     -27.900   5.623  20.674  1.00  0.98           H  
ATOM   3033  HG3 LYS A 191     -26.748   5.970  19.370  1.00  0.98           H  
ATOM   3034  CD  LYS A 191     -28.748   6.618  18.969  1.00  0.98           C  
ATOM   3035  HD2 LYS A 191     -29.770   6.322  19.208  1.00  0.98           H  
ATOM   3036  HD3 LYS A 191     -28.600   6.638  17.889  1.00  0.98           H  
ATOM   3037  CE  LYS A 191     -28.430   7.983  19.576  1.00  0.98           C  
ATOM   3038  HE2 LYS A 191     -28.641   7.947  20.644  1.00  0.98           H  
ATOM   3039  HE3 LYS A 191     -27.356   8.155  19.499  1.00  0.98           H  
ATOM   3040  NZ  LYS A 191     -29.177   9.077  18.925  1.00  0.98           N  
ATOM   3041  HZ1 LYS A 191     -28.925   9.109  17.947  1.00  0.98           H  
ATOM   3042  HZ2 LYS A 191     -28.896   9.945  19.358  1.00  0.98           H  
ATOM   3043  HZ3 LYS A 191     -30.171   8.942  19.038  1.00  0.98           H  
ATOM   3044  N   PRO A 192     -27.859   1.147  20.430  1.00  0.98           N  
ATOM   3045  CA  PRO A 192     -28.447  -0.173  20.218  1.00  0.98           C  
ATOM   3046  HA  PRO A 192     -27.640  -0.876  20.011  1.00  0.98           H  
ATOM   3047  C   PRO A 192     -29.455  -0.194  19.054  1.00  0.98           C  
ATOM   3048  CB  PRO A 192     -29.113  -0.554  21.545  1.00  0.98           C  
ATOM   3049  HB2 PRO A 192     -30.171  -0.293  21.521  1.00  0.98           H  
ATOM   3050  HB3 PRO A 192     -28.994  -1.616  21.755  1.00  0.98           H  
ATOM   3051  O   PRO A 192     -30.187   0.775  18.834  1.00  0.98           O  
ATOM   3052  CG  PRO A 192     -28.411   0.307  22.595  1.00  0.98           C  
ATOM   3053  HG2 PRO A 192     -27.528  -0.211  22.970  1.00  0.98           H  
ATOM   3054  HG3 PRO A 192     -29.076   0.547  23.425  1.00  0.98           H  
ATOM   3055  CD  PRO A 192     -28.006   1.561  21.822  1.00  0.98           C  
ATOM   3056  HD2 PRO A 192     -28.795   2.310  21.897  1.00  0.98           H  
ATOM   3057  HD3 PRO A 192     -27.073   1.953  22.227  1.00  0.98           H  
ATOM   3058  N   GLY A 193     -29.483  -1.293  18.297  1.00  0.98           N  
ATOM   3059  H   GLY A 193     -28.849  -2.038  18.551  1.00  0.98           H  
ATOM   3060  CA  GLY A 193     -30.426  -1.549  17.204  1.00  0.98           C  
ATOM   3061  HA2 GLY A 193     -30.275  -2.572  16.860  1.00  0.98           H  
ATOM   3062  HA3 GLY A 193     -31.443  -1.461  17.586  1.00  0.98           H  
ATOM   3063  C   GLY A 193     -30.293  -0.629  15.982  1.00  0.98           C  
ATOM   3064  O   GLY A 193     -31.250  -0.481  15.221  1.00  0.98           O  
ATOM   3065  N   LYS A 194     -29.147   0.031  15.790  1.00  0.98           N  
ATOM   3066  H   LYS A 194     -28.372  -0.228  16.384  1.00  0.98           H  
ATOM   3067  CA  LYS A 194     -28.870   0.918  14.648  1.00  0.98           C  
ATOM   3068  HA  LYS A 194     -29.762   0.984  14.026  1.00  0.98           H  
ATOM   3069  C   LYS A 194     -27.798   0.323  13.738  1.00  0.98           C  
ATOM   3070  CB  LYS A 194     -28.485   2.330  15.137  1.00  0.98           C  
ATOM   3071  HB2 LYS A 194     -28.210   2.939  14.276  1.00  0.98           H  
ATOM   3072  HB3 LYS A 194     -27.606   2.243  15.776  1.00  0.98           H  
ATOM   3073  O   LYS A 194     -26.981  -0.488  14.157  1.00  0.98           O  
ATOM   3074  CG  LYS A 194     -29.570   3.077  15.930  1.00  0.98           C  
ATOM   3075  HG2 LYS A 194     -29.727   2.568  16.881  1.00  0.98           H  
ATOM   3076  HG3 LYS A 194     -29.209   4.085  16.136  1.00  0.98           H  
ATOM   3077  CD  LYS A 194     -30.911   3.186  15.192  1.00  0.98           C  
ATOM   3078  HD2 LYS A 194     -30.768   3.713  14.249  1.00  0.98           H  
ATOM   3079  HD3 LYS A 194     -31.287   2.183  14.991  1.00  0.98           H  
ATOM   3080  CE  LYS A 194     -31.939   3.917  16.059  1.00  0.98           C  
ATOM   3081  HE2 LYS A 194     -31.929   3.458  17.047  1.00  0.98           H  
ATOM   3082  HE3 LYS A 194     -31.641   4.961  16.162  1.00  0.98           H  
ATOM   3083  NZ  LYS A 194     -33.299   3.804  15.474  1.00  0.98           N  
ATOM   3084  HZ1 LYS A 194     -33.992   4.245  16.062  1.00  0.98           H  
ATOM   3085  HZ2 LYS A 194     -33.343   4.200  14.546  1.00  0.98           H  
ATOM   3086  HZ3 LYS A 194     -33.551   2.829  15.402  1.00  0.98           H  
ATOM   3087  N   THR A 195     -27.779   0.771  12.488  1.00  0.99           N  
ATOM   3088  H   THR A 195     -28.508   1.399  12.181  1.00  0.99           H  
ATOM   3089  CA  THR A 195     -26.758   0.377  11.509  1.00  0.99           C  
ATOM   3090  HA  THR A 195     -26.156  -0.433  11.920  1.00  0.99           H  
ATOM   3091  C   THR A 195     -25.839   1.552  11.219  1.00  0.99           C  
ATOM   3092  CB  THR A 195     -27.397  -0.162  10.226  1.00  0.99           C  
ATOM   3093  HB  THR A 195     -28.002   0.614   9.758  1.00  0.99           H  
ATOM   3094  O   THR A 195     -26.317   2.643  10.923  1.00  0.99           O  
ATOM   3095  CG2 THR A 195     -26.365  -0.676   9.228  1.00  0.99           C  
ATOM   3096 HG21 THR A 195     -25.741   0.146   8.876  1.00  0.99           H  
ATOM   3097 HG22 THR A 195     -26.870  -1.112   8.366  1.00  0.99           H  
ATOM   3098 HG23 THR A 195     -25.728  -1.428   9.693  1.00  0.99           H  
ATOM   3099  OG1 THR A 195     -28.219  -1.254  10.560  1.00  0.99           O  
ATOM   3100  HG1 THR A 195     -27.885  -2.011  10.073  1.00  0.99           H  
ATOM   3101  N   TYR A 196     -24.532   1.343  11.291  1.00  0.99           N  
ATOM   3102  H   TYR A 196     -24.208   0.416  11.527  1.00  0.99           H  
ATOM   3103  CA  TYR A 196     -23.510   2.340  10.980  1.00  0.99           C  
ATOM   3104  HA  TYR A 196     -23.975   3.309  10.793  1.00  0.99           H  
ATOM   3105  C   TYR A 196     -22.772   1.921   9.712  1.00  0.99           C  
ATOM   3106  CB  TYR A 196     -22.551   2.496  12.170  1.00  0.99           C  
ATOM   3107  HB2 TYR A 196     -21.696   3.090  11.848  1.00  0.99           H  
ATOM   3108  HB3 TYR A 196     -22.171   1.516  12.458  1.00  0.99           H  
ATOM   3109  O   TYR A 196     -22.473   0.744   9.550  1.00  0.99           O  
ATOM   3110  CG  TYR A 196     -23.176   3.156  13.386  1.00  0.99           C  
ATOM   3111  CD1 TYR A 196     -22.835   4.480  13.720  1.00  0.99           C  
ATOM   3112  HD1 TYR A 196     -22.096   5.002  13.129  1.00  0.99           H  
ATOM   3113  CD2 TYR A 196     -24.099   2.449  14.183  1.00  0.99           C  
ATOM   3114  HD2 TYR A 196     -24.326   1.417  13.960  1.00  0.99           H  
ATOM   3115  CE1 TYR A 196     -23.444   5.114  14.821  1.00  0.99           C  
ATOM   3116  HE1 TYR A 196     -23.172   6.124  15.088  1.00  0.99           H  
ATOM   3117  CE2 TYR A 196     -24.726   3.084  15.269  1.00  0.99           C  
ATOM   3118  HE2 TYR A 196     -25.429   2.539  15.882  1.00  0.99           H  
ATOM   3119  OH  TYR A 196     -25.048   5.047  16.603  1.00  0.99           O  
ATOM   3120  HH  TYR A 196     -24.681   5.916  16.780  1.00  0.99           H  
ATOM   3121  CZ  TYR A 196     -24.408   4.420  15.581  1.00  0.99           C  
ATOM   3122  N   LEU A 197     -22.464   2.867   8.828  1.00  0.99           N  
ATOM   3123  H   LEU A 197     -22.710   3.823   9.040  1.00  0.99           H  
ATOM   3124  CA  LEU A 197     -21.575   2.627   7.691  1.00  0.99           C  
ATOM   3125  HA  LEU A 197     -21.577   1.567   7.437  1.00  0.99           H  
ATOM   3126  C   LEU A 197     -20.157   3.022   8.100  1.00  0.99           C  
ATOM   3127  CB  LEU A 197     -22.084   3.408   6.473  1.00  0.99           C  
ATOM   3128  HB2 LEU A 197     -22.079   4.468   6.727  1.00  0.99           H  
ATOM   3129  HB3 LEU A 197     -23.112   3.100   6.279  1.00  0.99           H  
ATOM   3130  O   LEU A 197     -19.860   4.212   8.236  1.00  0.99           O  
ATOM   3131  CG  LEU A 197     -21.266   3.202   5.184  1.00  0.99           C  
ATOM   3132  HG  LEU A 197     -20.207   3.374   5.378  1.00  0.99           H  
ATOM   3133  CD1 LEU A 197     -21.460   1.795   4.622  1.00  0.99           C  
ATOM   3134 HD11 LEU A 197     -22.522   1.569   4.524  1.00  0.99           H  
ATOM   3135 HD12 LEU A 197     -20.983   1.057   5.266  1.00  0.99           H  
ATOM   3136 HD13 LEU A 197     -21.022   1.723   3.626  1.00  0.99           H  
ATOM   3137  CD2 LEU A 197     -21.731   4.202   4.127  1.00  0.99           C  
ATOM   3138 HD21 LEU A 197     -22.782   4.040   3.887  1.00  0.99           H  
ATOM   3139 HD22 LEU A 197     -21.143   4.068   3.219  1.00  0.99           H  
ATOM   3140 HD23 LEU A 197     -21.590   5.220   4.491  1.00  0.99           H  
ATOM   3141  N   LEU A 198     -19.300   2.035   8.331  1.00  0.99           N  
ATOM   3142  H   LEU A 198     -19.592   1.089   8.130  1.00  0.99           H  
ATOM   3143  CA  LEU A 198     -17.884   2.259   8.595  1.00  0.99           C  
ATOM   3144  HA  LEU A 198     -17.756   3.214   9.103  1.00  0.99           H  
ATOM   3145  C   LEU A 198     -17.159   2.327   7.258  1.00  0.99           C  
ATOM   3146  CB  LEU A 198     -17.303   1.164   9.499  1.00  0.99           C  
ATOM   3147  HB2 LEU A 198     -16.286   1.450   9.767  1.00  0.99           H  
ATOM   3148  HB3 LEU A 198     -17.245   0.237   8.928  1.00  0.99           H  
ATOM   3149  O   LEU A 198     -17.322   1.445   6.419  1.00  0.99           O  
ATOM   3150  CG  LEU A 198     -18.103   0.885  10.780  1.00  0.99           C  
ATOM   3151  HG  LEU A 198     -19.071   0.457  10.520  1.00  0.99           H  
ATOM   3152  CD1 LEU A 198     -17.343  -0.131  11.629  1.00  0.99           C  
ATOM   3153 HD11 LEU A 198     -17.228  -1.060  11.070  1.00  0.99           H  
ATOM   3154 HD12 LEU A 198     -16.355   0.250  11.888  1.00  0.99           H  
ATOM   3155 HD13 LEU A 198     -17.897  -0.340  12.544  1.00  0.99           H  
ATOM   3156  CD2 LEU A 198     -18.340   2.143  11.618  1.00  0.99           C  
ATOM   3157 HD21 LEU A 198     -18.936   2.862  11.056  1.00  0.99           H  
ATOM   3158 HD22 LEU A 198     -17.385   2.590  11.893  1.00  0.99           H  
ATOM   3159 HD23 LEU A 198     -18.894   1.865  12.515  1.00  0.99           H  
ATOM   3160  N   ARG A 199     -16.400   3.399   7.054  1.00  0.99           N  
ATOM   3161  H   ARG A 199     -16.294   4.051   7.818  1.00  0.99           H  
ATOM   3162  CA  ARG A 199     -15.704   3.692   5.805  1.00  0.99           C  
ATOM   3163  HA  ARG A 199     -16.003   2.968   5.046  1.00  0.99           H  
ATOM   3164  C   ARG A 199     -14.210   3.489   6.020  1.00  0.99           C  
ATOM   3165  CB  ARG A 199     -16.079   5.108   5.336  1.00  0.99           C  
ATOM   3166  HB2 ARG A 199     -15.857   5.816   6.135  1.00  0.99           H  
ATOM   3167  HB3 ARG A 199     -15.450   5.368   4.485  1.00  0.99           H  
ATOM   3168  O   ARG A 199     -13.541   4.413   6.483  1.00  0.99           O  
ATOM   3169  CG  ARG A 199     -17.563   5.286   4.963  1.00  0.99           C  
ATOM   3170  HG2 ARG A 199     -18.197   5.047   5.816  1.00  0.99           H  
ATOM   3171  HG3 ARG A 199     -17.815   4.618   4.139  1.00  0.99           H  
ATOM   3172  CD  ARG A 199     -17.805   6.746   4.548  1.00  0.99           C  
ATOM   3173  HD2 ARG A 199     -17.050   7.003   3.805  1.00  0.99           H  
ATOM   3174  HD3 ARG A 199     -17.656   7.388   5.417  1.00  0.99           H  
ATOM   3175  NE  ARG A 199     -19.148   6.994   3.978  1.00  0.99           N  
ATOM   3176  HE  ARG A 199     -19.842   7.485   4.524  1.00  0.99           H  
ATOM   3177  NH1 ARG A 199     -18.774   6.163   1.868  1.00  0.99           N  
ATOM   3178 HH11 ARG A 199     -17.809   5.963   2.089  1.00  0.99           H  
ATOM   3179 HH12 ARG A 199     -19.128   5.916   0.955  1.00  0.99           H  
ATOM   3180  NH2 ARG A 199     -20.752   6.990   2.369  1.00  0.99           N  
ATOM   3181 HH21 ARG A 199     -21.331   7.540   2.986  1.00  0.99           H  
ATOM   3182 HH22 ARG A 199     -21.089   6.726   1.454  1.00  0.99           H  
ATOM   3183  CZ  ARG A 199     -19.547   6.706   2.751  1.00  0.99           C  
ATOM   3184  N   LEU A 200     -13.743   2.263   5.792  1.00  0.99           N  
ATOM   3185  H   LEU A 200     -14.335   1.591   5.325  1.00  0.99           H  
ATOM   3186  CA  LEU A 200     -12.378   1.835   6.085  1.00  0.99           C  
ATOM   3187  HA  LEU A 200     -12.059   2.307   7.014  1.00  0.99           H  
ATOM   3188  C   LEU A 200     -11.441   2.283   4.962  1.00  0.99           C  
ATOM   3189  CB  LEU A 200     -12.299   0.311   6.289  1.00  0.99           C  
ATOM   3190  HB2 LEU A 200     -11.313   0.083   6.693  1.00  0.99           H  
ATOM   3191  HB3 LEU A 200     -12.360  -0.178   5.317  1.00  0.99           H  
ATOM   3192  O   LEU A 200     -11.756   2.101   3.785  1.00  0.99           O  
ATOM   3193  CG  LEU A 200     -13.369  -0.310   7.207  1.00  0.99           C  
ATOM   3194  HG  LEU A 200     -14.355  -0.191   6.757  1.00  0.99           H  
ATOM   3195  CD1 LEU A 200     -13.106  -1.802   7.365  1.00  0.99           C  
ATOM   3196 HD11 LEU A 200     -13.897  -2.245   7.970  1.00  0.99           H  
ATOM   3197 HD12 LEU A 200     -13.097  -2.275   6.383  1.00  0.99           H  
ATOM   3198 HD13 LEU A 200     -12.143  -1.966   7.849  1.00  0.99           H  
ATOM   3199  CD2 LEU A 200     -13.407   0.319   8.600  1.00  0.99           C  
ATOM   3200 HD21 LEU A 200     -13.780   1.340   8.520  1.00  0.99           H  
ATOM   3201 HD22 LEU A 200     -12.407   0.320   9.032  1.00  0.99           H  
ATOM   3202 HD23 LEU A 200     -14.076  -0.248   9.248  1.00  0.99           H  
ATOM   3203  N   ILE A 201     -10.304   2.863   5.329  1.00  0.99           N  
ATOM   3204  H   ILE A 201     -10.136   2.997   6.316  1.00  0.99           H  
ATOM   3205  CA  ILE A 201      -9.243   3.299   4.415  1.00  0.99           C  
ATOM   3206  HA  ILE A 201      -9.375   2.854   3.429  1.00  0.99           H  
ATOM   3207  C   ILE A 201      -7.929   2.802   5.003  1.00  0.99           C  
ATOM   3208  CB  ILE A 201      -9.238   4.841   4.289  1.00  0.99           C  
ATOM   3209  HB  ILE A 201      -9.134   5.254   5.293  1.00  0.99           H  
ATOM   3210  O   ILE A 201      -7.665   3.083   6.172  1.00  0.99           O  
ATOM   3211  CG1 ILE A 201     -10.552   5.386   3.680  1.00  0.99           C  
ATOM   3212 HG12 ILE A 201     -10.542   5.226   2.602  1.00  0.99           H  
ATOM   3213 HG13 ILE A 201     -11.410   4.852   4.089  1.00  0.99           H  
ATOM   3214  CG2 ILE A 201      -8.033   5.311   3.448  1.00  0.99           C  
ATOM   3215 HG21 ILE A 201      -8.043   4.834   2.468  1.00  0.99           H  
ATOM   3216 HG22 ILE A 201      -8.042   6.392   3.313  1.00  0.99           H  
ATOM   3217 HG23 ILE A 201      -7.094   5.062   3.942  1.00  0.99           H  
ATOM   3218  CD1 ILE A 201     -10.793   6.873   3.960  1.00  0.99           C  
ATOM   3219 HD11 ILE A 201      -9.935   7.476   3.661  1.00  0.99           H  
ATOM   3220 HD12 ILE A 201     -11.666   7.213   3.404  1.00  0.99           H  
ATOM   3221 HD13 ILE A 201     -10.985   7.010   5.024  1.00  0.99           H  
ATOM   3222  N   ASN A 202      -7.106   2.099   4.228  1.00  0.99           N  
ATOM   3223  H   ASN A 202      -7.361   1.887   3.274  1.00  0.99           H  
ATOM   3224  CA  ASN A 202      -5.753   1.769   4.665  1.00  0.99           C  
ATOM   3225  HA  ASN A 202      -5.684   1.900   5.745  1.00  0.99           H  
ATOM   3226  C   ASN A 202      -4.735   2.743   4.048  1.00  0.99           C  
ATOM   3227  CB  ASN A 202      -5.449   0.286   4.405  1.00  0.99           C  
ATOM   3228  HB2 ASN A 202      -5.385   0.117   3.330  1.00  0.99           H  
ATOM   3229  HB3 ASN A 202      -6.250  -0.327   4.820  1.00  0.99           H  
ATOM   3230  O   ASN A 202      -4.381   2.628   2.876  1.00  0.99           O  
ATOM   3231  CG  ASN A 202      -4.142  -0.131   5.060  1.00  0.99           C  
ATOM   3232  ND2 ASN A 202      -3.729  -1.371   4.956  1.00  0.99           N  
ATOM   3233 HD21 ASN A 202      -2.812  -1.585   5.321  1.00  0.99           H  
ATOM   3234 HD22 ASN A 202      -4.286  -2.091   4.516  1.00  0.99           H  
ATOM   3235  OD1 ASN A 202      -3.505   0.672   5.715  1.00  0.99           O  
ATOM   3236  N   ALA A 203      -4.295   3.707   4.856  1.00  0.99           N  
ATOM   3237  H   ALA A 203      -4.607   3.703   5.816  1.00  0.99           H  
ATOM   3238  CA  ALA A 203      -3.231   4.662   4.556  1.00  0.99           C  
ATOM   3239  HA  ALA A 203      -3.045   4.657   3.482  1.00  0.99           H  
ATOM   3240  C   ALA A 203      -1.894   4.284   5.233  1.00  0.99           C  
ATOM   3241  CB  ALA A 203      -3.711   6.069   4.949  1.00  0.99           C  
ATOM   3242  HB1 ALA A 203      -4.647   6.298   4.439  1.00  0.99           H  
ATOM   3243  HB2 ALA A 203      -2.960   6.804   4.659  1.00  0.99           H  
ATOM   3244  HB3 ALA A 203      -3.855   6.131   6.027  1.00  0.99           H  
ATOM   3245  O   ALA A 203      -0.984   5.113   5.281  1.00  0.99           O  
ATOM   3246  N   ALA A 204      -1.773   3.066   5.782  1.00  0.98           N  
ATOM   3247  H   ALA A 204      -2.529   2.403   5.689  1.00  0.98           H  
ATOM   3248  CA  ALA A 204      -0.494   2.524   6.238  1.00  0.98           C  
ATOM   3249  HA  ALA A 204      -0.079   3.183   7.000  1.00  0.98           H  
ATOM   3250  C   ALA A 204       0.496   2.480   5.064  1.00  0.98           C  
ATOM   3251  CB  ALA A 204      -0.723   1.144   6.868  1.00  0.98           C  
ATOM   3252  HB1 ALA A 204      -1.506   1.199   7.624  1.00  0.98           H  
ATOM   3253  HB2 ALA A 204       0.190   0.784   7.341  1.00  0.98           H  
ATOM   3254  HB3 ALA A 204      -1.003   0.424   6.099  1.00  0.98           H  
ATOM   3255  O   ALA A 204       0.089   2.371   3.903  1.00  0.98           O  
ATOM   3256  N   LEU A 205       1.791   2.627   5.347  1.00  0.97           N  
ATOM   3257  H   LEU A 205       2.107   2.441   6.288  1.00  0.97           H  
ATOM   3258  CA  LEU A 205       2.790   2.691   4.295  1.00  0.97           C  
ATOM   3259  HA  LEU A 205       2.358   3.268   3.477  1.00  0.97           H  
ATOM   3260  C   LEU A 205       3.127   1.311   3.742  1.00  0.97           C  
ATOM   3261  CB  LEU A 205       4.079   3.384   4.758  1.00  0.97           C  
ATOM   3262  HB2 LEU A 205       4.830   3.197   3.990  1.00  0.97           H  
ATOM   3263  HB3 LEU A 205       4.435   2.901   5.668  1.00  0.97           H  
ATOM   3264  O   LEU A 205       3.283   1.185   2.528  1.00  0.97           O  
ATOM   3265  CG  LEU A 205       4.021   4.901   4.990  1.00  0.97           C  
ATOM   3266  HG  LEU A 205       3.429   5.125   5.877  1.00  0.97           H  
ATOM   3267  CD1 LEU A 205       5.458   5.386   5.203  1.00  0.97           C  
ATOM   3268 HD11 LEU A 205       6.100   5.028   4.398  1.00  0.97           H  
ATOM   3269 HD12 LEU A 205       5.836   4.991   6.146  1.00  0.97           H  
ATOM   3270 HD13 LEU A 205       5.524   6.474   5.208  1.00  0.97           H  
ATOM   3271  CD2 LEU A 205       3.428   5.662   3.798  1.00  0.97           C  
ATOM   3272 HD21 LEU A 205       3.944   5.372   2.882  1.00  0.97           H  
ATOM   3273 HD22 LEU A 205       3.561   6.733   3.954  1.00  0.97           H  
ATOM   3274 HD23 LEU A 205       2.360   5.452   3.739  1.00  0.97           H  
ATOM   3275  N   ASN A 206       3.287   0.316   4.612  1.00  0.96           N  
ATOM   3276  H   ASN A 206       3.143   0.499   5.595  1.00  0.96           H  
ATOM   3277  CA  ASN A 206       3.972  -0.922   4.242  1.00  0.96           C  
ATOM   3278  HA  ASN A 206       4.040  -0.990   3.157  1.00  0.96           H  
ATOM   3279  C   ASN A 206       3.236  -2.198   4.657  1.00  0.96           C  
ATOM   3280  CB  ASN A 206       5.409  -0.873   4.782  1.00  0.96           C  
ATOM   3281  HB2 ASN A 206       5.377  -0.807   5.870  1.00  0.96           H  
ATOM   3282  HB3 ASN A 206       5.926  -1.797   4.524  1.00  0.96           H  
ATOM   3283  O   ASN A 206       3.762  -3.276   4.411  1.00  0.96           O  
ATOM   3284  CG  ASN A 206       6.208   0.281   4.206  1.00  0.96           C  
ATOM   3285  ND2 ASN A 206       6.699   1.162   5.045  1.00  0.96           N  
ATOM   3286 HD21 ASN A 206       6.472   1.076   6.026  1.00  0.96           H  
ATOM   3287 HD22 ASN A 206       7.209   1.949   4.670  1.00  0.96           H  
ATOM   3288  OD1 ASN A 206       6.375   0.434   3.002  1.00  0.96           O  
ATOM   3289  N   ASP A 207       2.022  -2.102   5.208  1.00  0.97           N  
ATOM   3290  H   ASP A 207       1.684  -1.190   5.480  1.00  0.97           H  
ATOM   3291  CA  ASP A 207       1.321  -3.282   5.717  1.00  0.97           C  
ATOM   3292  HA  ASP A 207       1.811  -4.181   5.343  1.00  0.97           H  
ATOM   3293  C   ASP A 207      -0.145  -3.370   5.285  1.00  0.97           C  
ATOM   3294  CB  ASP A 207       1.445  -3.340   7.237  1.00  0.97           C  
ATOM   3295  HB2 ASP A 207       1.027  -2.431   7.671  1.00  0.97           H  
ATOM   3296  HB3 ASP A 207       0.862  -4.185   7.604  1.00  0.97           H  
ATOM   3297  O   ASP A 207      -0.957  -2.450   5.452  1.00  0.97           O  
ATOM   3298  CG  ASP A 207       2.899  -3.517   7.679  1.00  0.97           C  
ATOM   3299  OD1 ASP A 207       3.452  -4.611   7.445  1.00  0.97           O  
ATOM   3300  OD2 ASP A 207       3.411  -2.584   8.338  1.00  0.97           O  
ATOM   3301  N   GLU A 208      -0.513  -4.543   4.770  1.00  0.98           N  
ATOM   3302  H   GLU A 208       0.189  -5.265   4.705  1.00  0.98           H  
ATOM   3303  CA  GLU A 208      -1.909  -4.965   4.708  1.00  0.98           C  
ATOM   3304  HA  GLU A 208      -2.522  -4.155   4.313  1.00  0.98           H  
ATOM   3305  C   GLU A 208      -2.410  -5.262   6.114  1.00  0.98           C  
ATOM   3306  CB  GLU A 208      -2.087  -6.198   3.820  1.00  0.98           C  
ATOM   3307  HB2 GLU A 208      -3.160  -6.373   3.735  1.00  0.98           H  
ATOM   3308  HB3 GLU A 208      -1.628  -7.059   4.307  1.00  0.98           H  
ATOM   3309  O   GLU A 208      -1.664  -5.771   6.939  1.00  0.98           O  
ATOM   3310  CG  GLU A 208      -1.475  -6.051   2.422  1.00  0.98           C  
ATOM   3311  HG2 GLU A 208      -1.763  -5.091   1.991  1.00  0.98           H  
ATOM   3312  HG3 GLU A 208      -0.389  -6.053   2.511  1.00  0.98           H  
ATOM   3313  CD  GLU A 208      -1.913  -7.177   1.480  1.00  0.98           C  
ATOM   3314  OE1 GLU A 208      -1.072  -7.606   0.665  1.00  0.98           O  
ATOM   3315  OE2 GLU A 208      -3.099  -7.580   1.526  1.00  0.98           O  
ATOM   3316  N   LEU A 209      -3.673  -4.957   6.410  1.00  0.99           N  
ATOM   3317  H   LEU A 209      -4.259  -4.553   5.694  1.00  0.99           H  
ATOM   3318  CA  LEU A 209      -4.194  -5.065   7.770  1.00  0.99           C  
ATOM   3319  HA  LEU A 209      -3.435  -5.508   8.415  1.00  0.99           H  
ATOM   3320  C   LEU A 209      -5.408  -5.991   7.823  1.00  0.99           C  
ATOM   3321  CB  LEU A 209      -4.497  -3.662   8.326  1.00  0.99           C  
ATOM   3322  HB2 LEU A 209      -5.240  -3.195   7.679  1.00  0.99           H  
ATOM   3323  HB3 LEU A 209      -4.935  -3.773   9.317  1.00  0.99           H  
ATOM   3324  O   LEU A 209      -6.391  -5.796   7.102  1.00  0.99           O  
ATOM   3325  CG  LEU A 209      -3.271  -2.726   8.430  1.00  0.99           C  
ATOM   3326  HG  LEU A 209      -2.764  -2.666   7.467  1.00  0.99           H  
ATOM   3327  CD1 LEU A 209      -3.746  -1.324   8.799  1.00  0.99           C  
ATOM   3328 HD11 LEU A 209      -4.413  -0.960   8.017  1.00  0.99           H  
ATOM   3329 HD12 LEU A 209      -4.258  -1.337   9.762  1.00  0.99           H  
ATOM   3330 HD13 LEU A 209      -2.884  -0.659   8.846  1.00  0.99           H  
ATOM   3331  CD2 LEU A 209      -2.271  -3.157   9.500  1.00  0.99           C  
ATOM   3332 HD21 LEU A 209      -1.814  -4.101   9.202  1.00  0.99           H  
ATOM   3333 HD22 LEU A 209      -2.751  -3.257  10.473  1.00  0.99           H  
ATOM   3334 HD23 LEU A 209      -1.464  -2.427   9.566  1.00  0.99           H  
ATOM   3335  N   PHE A 210      -5.378  -6.954   8.743  1.00  0.99           N  
ATOM   3336  H   PHE A 210      -4.532  -7.054   9.285  1.00  0.99           H  
ATOM   3337  CA  PHE A 210      -6.592  -7.582   9.246  1.00  0.99           C  
ATOM   3338  HA  PHE A 210      -7.245  -7.791   8.398  1.00  0.99           H  
ATOM   3339  C   PHE A 210      -7.295  -6.626  10.201  1.00  0.99           C  
ATOM   3340  CB  PHE A 210      -6.295  -8.897   9.973  1.00  0.99           C  
ATOM   3341  HB2 PHE A 210      -7.232  -9.279  10.379  1.00  0.99           H  
ATOM   3342  HB3 PHE A 210      -5.623  -8.694  10.807  1.00  0.99           H  
ATOM   3343  O   PHE A 210      -6.657  -6.106  11.109  1.00  0.99           O  
ATOM   3344  CG  PHE A 210      -5.714  -9.986   9.108  1.00  0.99           C  
ATOM   3345  CD1 PHE A 210      -6.378 -10.370   7.928  1.00  0.99           C  
ATOM   3346  HD1 PHE A 210      -7.289  -9.877   7.625  1.00  0.99           H  
ATOM   3347  CD2 PHE A 210      -4.504 -10.607   9.466  1.00  0.99           C  
ATOM   3348  HD2 PHE A 210      -3.960 -10.293  10.345  1.00  0.99           H  
ATOM   3349  CE1 PHE A 210      -5.811 -11.349   7.099  1.00  0.99           C  
ATOM   3350  HE1 PHE A 210      -6.247 -11.556   6.132  1.00  0.99           H  
ATOM   3351  CE2 PHE A 210      -3.972 -11.623   8.657  1.00  0.99           C  
ATOM   3352  HE2 PHE A 210      -3.027 -12.077   8.915  1.00  0.99           H  
ATOM   3353  CZ  PHE A 210      -4.629 -12.002   7.475  1.00  0.99           C  
ATOM   3354  HZ  PHE A 210      -4.192 -12.751   6.831  1.00  0.99           H  
ATOM   3355  N   PHE A 211      -8.606  -6.445  10.058  1.00  0.99           N  
ATOM   3356  H   PHE A 211      -9.044  -6.862   9.249  1.00  0.99           H  
ATOM   3357  CA  PHE A 211      -9.429  -5.629  10.950  1.00  0.99           C  
ATOM   3358  HA  PHE A 211      -8.839  -5.360  11.826  1.00  0.99           H  
ATOM   3359  C   PHE A 211     -10.663  -6.393  11.434  1.00  0.99           C  
ATOM   3360  CB  PHE A 211      -9.825  -4.330  10.242  1.00  0.99           C  
ATOM   3361  HB2 PHE A 211     -10.252  -4.573   9.269  1.00  0.99           H  
ATOM   3362  HB3 PHE A 211      -8.928  -3.735  10.069  1.00  0.99           H  
ATOM   3363  O   PHE A 211     -11.375  -6.995  10.631  1.00  0.99           O  
ATOM   3364  CG  PHE A 211     -10.824  -3.502  11.029  1.00  0.99           C  
ATOM   3365  CD1 PHE A 211     -12.183  -3.494  10.665  1.00  0.99           C  
ATOM   3366  HD1 PHE A 211     -12.508  -4.081   9.819  1.00  0.99           H  
ATOM   3367  CD2 PHE A 211     -10.403  -2.774  12.154  1.00  0.99           C  
ATOM   3368  HD2 PHE A 211      -9.363  -2.792  12.445  1.00  0.99           H  
ATOM   3369  CE1 PHE A 211     -13.113  -2.746  11.408  1.00  0.99           C  
ATOM   3370  HE1 PHE A 211     -14.155  -2.750  11.124  1.00  0.99           H  
ATOM   3371  CE2 PHE A 211     -11.326  -2.016  12.892  1.00  0.99           C  
ATOM   3372  HE2 PHE A 211     -10.981  -1.439  13.737  1.00  0.99           H  
ATOM   3373  CZ  PHE A 211     -12.683  -2.005  12.522  1.00  0.99           C  
ATOM   3374  HZ  PHE A 211     -13.394  -1.427  13.094  1.00  0.99           H  
ATOM   3375  N   SER A 212     -10.952  -6.331  12.737  1.00  0.99           N  
ATOM   3376  H   SER A 212     -10.341  -5.788  13.330  1.00  0.99           H  
ATOM   3377  CA  SER A 212     -12.128  -6.969  13.347  1.00  0.99           C  
ATOM   3378  HA  SER A 212     -12.915  -7.041  12.597  1.00  0.99           H  
ATOM   3379  C   SER A 212     -12.679  -6.164  14.528  1.00  0.99           C  
ATOM   3380  CB  SER A 212     -11.783  -8.393  13.794  1.00  0.99           C  
ATOM   3381  HB2 SER A 212     -11.045  -8.347  14.595  1.00  0.99           H  
ATOM   3382  HB3 SER A 212     -11.359  -8.943  12.954  1.00  0.99           H  
ATOM   3383  O   SER A 212     -11.966  -5.390  15.169  1.00  0.99           O  
ATOM   3384  OG  SER A 212     -12.938  -9.061  14.263  1.00  0.99           O  
ATOM   3385  HG  SER A 212     -13.449  -9.340  13.499  1.00  0.99           H  
ATOM   3386  N   ILE A 213     -13.964  -6.363  14.831  1.00  0.99           N  
ATOM   3387  H   ILE A 213     -14.438  -7.102  14.333  1.00  0.99           H  
ATOM   3388  CA  ILE A 213     -14.668  -5.770  15.972  1.00  0.99           C  
ATOM   3389  HA  ILE A 213     -13.980  -5.148  16.544  1.00  0.99           H  
ATOM   3390  C   ILE A 213     -15.153  -6.907  16.873  1.00  0.99           C  
ATOM   3391  CB  ILE A 213     -15.839  -4.883  15.493  1.00  0.99           C  
ATOM   3392  HB  ILE A 213     -16.554  -5.519  14.972  1.00  0.99           H  
ATOM   3393  O   ILE A 213     -15.943  -7.745  16.442  1.00  0.99           O  
ATOM   3394  CG1 ILE A 213     -15.356  -3.821  14.477  1.00  0.99           C  
ATOM   3395 HG12 ILE A 213     -14.520  -3.260  14.894  1.00  0.99           H  
ATOM   3396 HG13 ILE A 213     -14.987  -4.333  13.588  1.00  0.99           H  
ATOM   3397  CG2 ILE A 213     -16.553  -4.260  16.711  1.00  0.99           C  
ATOM   3398 HG21 ILE A 213     -17.430  -3.706  16.377  1.00  0.99           H  
ATOM   3399 HG22 ILE A 213     -15.878  -3.607  17.263  1.00  0.99           H  
ATOM   3400 HG23 ILE A 213     -16.904  -5.043  17.384  1.00  0.99           H  
ATOM   3401  CD1 ILE A 213     -16.434  -2.842  13.997  1.00  0.99           C  
ATOM   3402 HD11 ILE A 213     -16.731  -2.174  14.806  1.00  0.99           H  
ATOM   3403 HD12 ILE A 213     -16.026  -2.243  13.184  1.00  0.99           H  
ATOM   3404 HD13 ILE A 213     -17.299  -3.396  13.631  1.00  0.99           H  
ATOM   3405  N   ALA A 214     -14.728  -6.927  18.140  1.00  0.99           N  
ATOM   3406  H   ALA A 214     -14.095  -6.203  18.449  1.00  0.99           H  
ATOM   3407  CA  ALA A 214     -15.059  -8.019  19.058  1.00  0.99           C  
ATOM   3408  HA  ALA A 214     -14.601  -8.933  18.679  1.00  0.99           H  
ATOM   3409  C   ALA A 214     -16.575  -8.246  19.152  1.00  0.99           C  
ATOM   3410  CB  ALA A 214     -14.480  -7.728  20.446  1.00  0.99           C  
ATOM   3411  HB1 ALA A 214     -15.056  -6.948  20.943  1.00  0.99           H  
ATOM   3412  HB2 ALA A 214     -14.517  -8.636  21.048  1.00  0.99           H  
ATOM   3413  HB3 ALA A 214     -13.448  -7.387  20.367  1.00  0.99           H  
ATOM   3414  O   ALA A 214     -17.327  -7.301  19.394  1.00  0.99           O  
ATOM   3415  N   ASN A 215     -17.026  -9.494  19.015  1.00  0.98           N  
ATOM   3416  H   ASN A 215     -16.349 -10.225  18.847  1.00  0.98           H  
ATOM   3417  CA  ASN A 215     -18.432  -9.911  19.109  1.00  0.98           C  
ATOM   3418  HA  ASN A 215     -18.457 -10.960  18.812  1.00  0.98           H  
ATOM   3419  C   ASN A 215     -19.393  -9.194  18.135  1.00  0.98           C  
ATOM   3420  CB  ASN A 215     -18.917  -9.841  20.577  1.00  0.98           C  
ATOM   3421  HB2 ASN A 215     -18.907  -8.804  20.910  1.00  0.98           H  
ATOM   3422  HB3 ASN A 215     -19.939 -10.216  20.628  1.00  0.98           H  
ATOM   3423  O   ASN A 215     -20.579  -9.027  18.469  1.00  0.98           O  
ATOM   3424  CG  ASN A 215     -18.110 -10.679  21.550  1.00  0.98           C  
ATOM   3425  ND2 ASN A 215     -18.394 -10.587  22.828  1.00  0.98           N  
ATOM   3426 HD21 ASN A 215     -19.097  -9.962  23.196  1.00  0.98           H  
ATOM   3427 HD22 ASN A 215     -17.837 -11.174  23.432  1.00  0.98           H  
ATOM   3428  OD1 ASN A 215     -17.226 -11.429  21.194  1.00  0.98           O  
ATOM   3429  N   HIS A 216     -18.896  -8.746  16.976  1.00  0.99           N  
ATOM   3430  H   HIS A 216     -17.916  -8.883  16.774  1.00  0.99           H  
ATOM   3431  CA  HIS A 216     -19.693  -8.150  15.904  1.00  0.99           C  
ATOM   3432  HA  HIS A 216     -20.747  -8.370  16.075  1.00  0.99           H  
ATOM   3433  C   HIS A 216     -19.311  -8.734  14.542  1.00  0.99           C  
ATOM   3434  CB  HIS A 216     -19.526  -6.623  15.872  1.00  0.99           C  
ATOM   3435  HB2 HIS A 216     -18.468  -6.391  15.749  1.00  0.99           H  
ATOM   3436  HB3 HIS A 216     -20.056  -6.231  15.004  1.00  0.99           H  
ATOM   3437  O   HIS A 216     -18.144  -8.762  14.166  1.00  0.99           O  
ATOM   3438  CG  HIS A 216     -20.035  -5.924  17.103  1.00  0.99           C  
ATOM   3439  CD2 HIS A 216     -21.229  -5.276  17.256  1.00  0.99           C  
ATOM   3440  HD2 HIS A 216     -21.983  -5.159  16.493  1.00  0.99           H  
ATOM   3441  ND1 HIS A 216     -19.397  -5.875  18.314  1.00  0.99           N  
ATOM   3442  HD1 HIS A 216     -18.520  -6.325  18.536  1.00  0.99           H  
ATOM   3443  CE1 HIS A 216     -20.180  -5.239  19.186  1.00  0.99           C  
ATOM   3444  HE1 HIS A 216     -19.941  -5.090  20.228  1.00  0.99           H  
ATOM   3445  NE2 HIS A 216     -21.315  -4.843  18.589  1.00  0.99           N  
ATOM   3446  N   THR A 217     -20.327  -9.112  13.777  1.00  0.99           N  
ATOM   3447  H   THR A 217     -21.257  -9.137  14.169  1.00  0.99           H  
ATOM   3448  CA  THR A 217     -20.220  -9.386  12.343  1.00  0.99           C  
ATOM   3449  HA  THR A 217     -19.207  -9.713  12.105  1.00  0.99           H  
ATOM   3450  C   THR A 217     -20.517  -8.097  11.579  1.00  0.99           C  
ATOM   3451  CB  THR A 217     -21.195 -10.499  11.939  1.00  0.99           C  
ATOM   3452  HB  THR A 217     -22.212 -10.112  12.004  1.00  0.99           H  
ATOM   3453  O   THR A 217     -21.368  -7.300  11.991  1.00  0.99           O  
ATOM   3454  CG2 THR A 217     -20.964 -11.031  10.531  1.00  0.99           C  
ATOM   3455 HG21 THR A 217     -21.673 -11.835  10.335  1.00  0.99           H  
ATOM   3456 HG22 THR A 217     -21.127 -10.241   9.797  1.00  0.99           H  
ATOM   3457 HG23 THR A 217     -19.949 -11.418  10.436  1.00  0.99           H  
ATOM   3458  OG1 THR A 217     -21.085 -11.581  12.836  1.00  0.99           O  
ATOM   3459  HG1 THR A 217     -20.319 -12.114  12.611  1.00  0.99           H  
ATOM   3460  N   VAL A 218     -19.823  -7.879  10.467  1.00  0.99           N  
ATOM   3461  H   VAL A 218     -19.145  -8.567  10.173  1.00  0.99           H  
ATOM   3462  CA  VAL A 218     -20.050  -6.742   9.570  1.00  0.99           C  
ATOM   3463  HA  VAL A 218     -20.906  -6.170   9.928  1.00  0.99           H  
ATOM   3464  C   VAL A 218     -20.414  -7.231   8.174  1.00  0.99           C  
ATOM   3465  CB  VAL A 218     -18.847  -5.782   9.545  1.00  0.99           C  
ATOM   3466  HB  VAL A 218     -19.092  -4.960   8.872  1.00  0.99           H  
ATOM   3467  O   VAL A 218     -19.999  -8.310   7.754  1.00  0.99           O  
ATOM   3468  CG1 VAL A 218     -18.588  -5.167  10.927  1.00  0.99           C  
ATOM   3469 HG11 VAL A 218     -17.817  -4.400  10.850  1.00  0.99           H  
ATOM   3470 HG12 VAL A 218     -18.255  -5.937  11.623  1.00  0.99           H  
ATOM   3471 HG13 VAL A 218     -19.507  -4.718  11.303  1.00  0.99           H  
ATOM   3472  CG2 VAL A 218     -17.553  -6.437   9.056  1.00  0.99           C  
ATOM   3473 HG21 VAL A 218     -16.738  -5.717   9.133  1.00  0.99           H  
ATOM   3474 HG22 VAL A 218     -17.655  -6.763   8.020  1.00  0.99           H  
ATOM   3475 HG23 VAL A 218     -17.298  -7.294   9.679  1.00  0.99           H  
ATOM   3476  N   THR A 219     -21.186  -6.431   7.440  1.00  0.99           N  
ATOM   3477  H   THR A 219     -21.553  -5.592   7.866  1.00  0.99           H  
ATOM   3478  CA  THR A 219     -21.537  -6.720   6.043  1.00  0.99           C  
ATOM   3479  HA  THR A 219     -21.305  -7.760   5.814  1.00  0.99           H  
ATOM   3480  C   THR A 219     -20.720  -5.827   5.119  1.00  0.99           C  
ATOM   3481  CB  THR A 219     -23.034  -6.514   5.777  1.00  0.99           C  
ATOM   3482  HB  THR A 219     -23.247  -5.445   5.773  1.00  0.99           H  
ATOM   3483  O   THR A 219     -20.871  -4.607   5.167  1.00  0.99           O  
ATOM   3484  CG2 THR A 219     -23.455  -7.086   4.428  1.00  0.99           C  
ATOM   3485 HG21 THR A 219     -22.907  -6.589   3.627  1.00  0.99           H  
ATOM   3486 HG22 THR A 219     -24.523  -6.923   4.280  1.00  0.99           H  
ATOM   3487 HG23 THR A 219     -23.246  -8.155   4.393  1.00  0.99           H  
ATOM   3488  OG1 THR A 219     -23.837  -7.108   6.772  1.00  0.99           O  
ATOM   3489  HG1 THR A 219     -23.756  -8.063   6.719  1.00  0.99           H  
ATOM   3490  N   VAL A 220     -19.872  -6.404   4.268  1.00  0.99           N  
ATOM   3491  H   VAL A 220     -19.838  -7.412   4.233  1.00  0.99           H  
ATOM   3492  CA  VAL A 220     -19.126  -5.652   3.245  1.00  0.99           C  
ATOM   3493  HA  VAL A 220     -18.717  -4.749   3.697  1.00  0.99           H  
ATOM   3494  C   VAL A 220     -20.089  -5.225   2.142  1.00  0.99           C  
ATOM   3495  CB  VAL A 220     -17.959  -6.483   2.677  1.00  0.99           C  
ATOM   3496  HB  VAL A 220     -18.358  -7.365   2.176  1.00  0.99           H  
ATOM   3497  O   VAL A 220     -20.847  -6.057   1.658  1.00  0.99           O  
ATOM   3498  CG1 VAL A 220     -17.145  -5.663   1.670  1.00  0.99           C  
ATOM   3499 HG11 VAL A 220     -16.775  -4.754   2.144  1.00  0.99           H  
ATOM   3500 HG12 VAL A 220     -16.302  -6.251   1.307  1.00  0.99           H  
ATOM   3501 HG13 VAL A 220     -17.762  -5.390   0.814  1.00  0.99           H  
ATOM   3502  CG2 VAL A 220     -16.997  -6.941   3.784  1.00  0.99           C  
ATOM   3503 HG21 VAL A 220     -16.183  -7.517   3.345  1.00  0.99           H  
ATOM   3504 HG22 VAL A 220     -17.518  -7.582   4.495  1.00  0.99           H  
ATOM   3505 HG23 VAL A 220     -16.578  -6.079   4.303  1.00  0.99           H  
ATOM   3506  N   VAL A 221     -20.094  -3.942   1.762  1.00  0.99           N  
ATOM   3507  H   VAL A 221     -19.465  -3.303   2.226  1.00  0.99           H  
ATOM   3508  CA  VAL A 221     -21.048  -3.400   0.768  1.00  0.99           C  
ATOM   3509  HA  VAL A 221     -21.534  -4.229   0.254  1.00  0.99           H  
ATOM   3510  C   VAL A 221     -20.404  -2.581  -0.347  1.00  0.99           C  
ATOM   3511  CB  VAL A 221     -22.158  -2.569   1.435  1.00  0.99           C  
ATOM   3512  HB  VAL A 221     -22.783  -2.154   0.645  1.00  0.99           H  
ATOM   3513  O   VAL A 221     -20.996  -2.445  -1.418  1.00  0.99           O  
ATOM   3514  CG1 VAL A 221     -23.063  -3.448   2.303  1.00  0.99           C  
ATOM   3515 HG11 VAL A 221     -22.521  -3.807   3.178  1.00  0.99           H  
ATOM   3516 HG12 VAL A 221     -23.406  -4.303   1.721  1.00  0.99           H  
ATOM   3517 HG13 VAL A 221     -23.930  -2.867   2.618  1.00  0.99           H  
ATOM   3518  CG2 VAL A 221     -21.636  -1.403   2.289  1.00  0.99           C  
ATOM   3519 HG21 VAL A 221     -22.478  -0.816   2.657  1.00  0.99           H  
ATOM   3520 HG22 VAL A 221     -20.998  -0.754   1.690  1.00  0.99           H  
ATOM   3521 HG23 VAL A 221     -21.070  -1.781   3.141  1.00  0.99           H  
ATOM   3522  N   GLU A 222     -19.197  -2.059  -0.134  1.00  0.98           N  
ATOM   3523  H   GLU A 222     -18.729  -2.232   0.744  1.00  0.98           H  
ATOM   3524  CA  GLU A 222     -18.431  -1.345  -1.160  1.00  0.98           C  
ATOM   3525  HA  GLU A 222     -18.738  -1.704  -2.142  1.00  0.98           H  
ATOM   3526  C   GLU A 222     -16.935  -1.631  -0.996  1.00  0.98           C  
ATOM   3527  CB  GLU A 222     -18.669   0.178  -1.092  1.00  0.98           C  
ATOM   3528  HB2 GLU A 222     -18.084   0.652  -1.880  1.00  0.98           H  
ATOM   3529  HB3 GLU A 222     -18.265   0.537  -0.145  1.00  0.98           H  
ATOM   3530  O   GLU A 222     -16.455  -1.787   0.129  1.00  0.98           O  
ATOM   3531  CG  GLU A 222     -20.136   0.640  -1.250  1.00  0.98           C  
ATOM   3532  HG2 GLU A 222     -20.790   0.036  -0.621  1.00  0.98           H  
ATOM   3533  HG3 GLU A 222     -20.405   0.494  -2.296  1.00  0.98           H  
ATOM   3534  CD  GLU A 222     -20.385   2.108  -0.867  1.00  0.98           C  
ATOM   3535  OE1 GLU A 222     -21.546   2.566  -0.808  1.00  0.98           O  
ATOM   3536  OE2 GLU A 222     -19.421   2.810  -0.517  1.00  0.98           O  
ATOM   3537  N   ALA A 223     -16.200  -1.637  -2.105  1.00  0.99           N  
ATOM   3538  H   ALA A 223     -16.660  -1.486  -2.991  1.00  0.99           H  
ATOM   3539  CA  ALA A 223     -14.742  -1.663  -2.146  1.00  0.99           C  
ATOM   3540  HA  ALA A 223     -14.341  -1.335  -1.187  1.00  0.99           H  
ATOM   3541  C   ALA A 223     -14.266  -0.687  -3.230  1.00  0.99           C  
ATOM   3542  CB  ALA A 223     -14.268  -3.095  -2.411  1.00  0.99           C  
ATOM   3543  HB1 ALA A 223     -13.179  -3.115  -2.355  1.00  0.99           H  
ATOM   3544  HB2 ALA A 223     -14.677  -3.768  -1.658  1.00  0.99           H  
ATOM   3545  HB3 ALA A 223     -14.585  -3.415  -3.404  1.00  0.99           H  
ATOM   3546  O   ALA A 223     -14.858  -0.652  -4.305  1.00  0.99           O  
ATOM   3547  N   ASP A 224     -13.255   0.135  -2.941  1.00  0.98           N  
ATOM   3548  H   ASP A 224     -12.753   0.005  -2.074  1.00  0.98           H  
ATOM   3549  CA  ASP A 224     -12.657   1.080  -3.901  1.00  0.98           C  
ATOM   3550  HA  ASP A 224     -12.031   1.765  -3.331  1.00  0.98           H  
ATOM   3551  C   ASP A 224     -13.689   1.977  -4.635  1.00  0.98           C  
ATOM   3552  CB  ASP A 224     -11.708   0.317  -4.839  1.00  0.98           C  
ATOM   3553  HB2 ASP A 224     -11.343   0.999  -5.607  1.00  0.98           H  
ATOM   3554  HB3 ASP A 224     -12.266  -0.469  -5.349  1.00  0.98           H  
ATOM   3555  O   ASP A 224     -13.610   2.221  -5.838  1.00  0.98           O  
ATOM   3556  CG  ASP A 224     -10.490  -0.310  -4.148  1.00  0.98           C  
ATOM   3557  OD1 ASP A 224     -10.281  -0.142  -2.922  1.00  0.98           O  
ATOM   3558  OD2 ASP A 224      -9.787  -1.080  -4.843  1.00  0.98           O  
ATOM   3559  N   ALA A 225     -14.689   2.469  -3.891  1.00  0.98           N  
ATOM   3560  H   ALA A 225     -14.665   2.225  -2.911  1.00  0.98           H  
ATOM   3561  CA  ALA A 225     -15.822   3.261  -4.396  1.00  0.98           C  
ATOM   3562  HA  ALA A 225     -16.515   3.338  -3.558  1.00  0.98           H  
ATOM   3563  C   ALA A 225     -16.659   2.597  -5.511  1.00  0.98           C  
ATOM   3564  CB  ALA A 225     -15.372   4.691  -4.712  1.00  0.98           C  
ATOM   3565  HB1 ALA A 225     -14.941   5.118  -3.806  1.00  0.98           H  
ATOM   3566  HB2 ALA A 225     -14.635   4.682  -5.515  1.00  0.98           H  
ATOM   3567  HB3 ALA A 225     -16.225   5.297  -5.017  1.00  0.98           H  
ATOM   3568  O   ALA A 225     -17.232   3.280  -6.374  1.00  0.98           O  
ATOM   3569  N   ILE A 226     -16.779   1.271  -5.435  1.00  0.98           N  
ATOM   3570  H   ILE A 226     -16.155   0.771  -4.818  1.00  0.98           H  
ATOM   3571  CA  ILE A 226     -17.707   0.453  -6.212  1.00  0.98           C  
ATOM   3572  HA  ILE A 226     -18.398   1.110  -6.739  1.00  0.98           H  
ATOM   3573  C   ILE A 226     -18.541  -0.419  -5.267  1.00  0.98           C  
ATOM   3574  CB  ILE A 226     -16.939  -0.383  -7.261  1.00  0.98           C  
ATOM   3575  HB  ILE A 226     -16.253  -1.049  -6.739  1.00  0.98           H  
ATOM   3576  O   ILE A 226     -18.045  -0.949  -4.272  1.00  0.98           O  
ATOM   3577  CG1 ILE A 226     -16.094   0.489  -8.221  1.00  0.98           C  
ATOM   3578 HG12 ILE A 226     -15.504  -0.172  -8.856  1.00  0.98           H  
ATOM   3579 HG13 ILE A 226     -15.382   1.083  -7.648  1.00  0.98           H  
ATOM   3580  CG2 ILE A 226     -17.922  -1.253  -8.064  1.00  0.98           C  
ATOM   3581 HG21 ILE A 226     -18.761  -0.661  -8.432  1.00  0.98           H  
ATOM   3582 HG22 ILE A 226     -18.282  -2.078  -7.450  1.00  0.98           H  
ATOM   3583 HG23 ILE A 226     -17.417  -1.685  -8.928  1.00  0.98           H  
ATOM   3584  CD1 ILE A 226     -16.903   1.427  -9.134  1.00  0.98           C  
ATOM   3585 HD11 ILE A 226     -16.225   2.083  -9.680  1.00  0.98           H  
ATOM   3586 HD12 ILE A 226     -17.590   2.048  -8.559  1.00  0.98           H  
ATOM   3587 HD13 ILE A 226     -17.471   0.844  -9.859  1.00  0.98           H  
ATOM   3588  N   TYR A 227     -19.834  -0.568  -5.569  1.00  0.98           N  
ATOM   3589  H   TYR A 227     -20.175  -0.160  -6.427  1.00  0.98           H  
ATOM   3590  CA  TYR A 227     -20.708  -1.481  -4.834  1.00  0.98           C  
ATOM   3591  HA  TYR A 227     -20.576  -1.311  -3.765  1.00  0.98           H  
ATOM   3592  C   TYR A 227     -20.370  -2.943  -5.127  1.00  0.98           C  
ATOM   3593  CB  TYR A 227     -22.175  -1.249  -5.192  1.00  0.98           C  
ATOM   3594  HB2 TYR A 227     -22.749  -2.028  -4.690  1.00  0.98           H  
ATOM   3595  HB3 TYR A 227     -22.292  -1.369  -6.269  1.00  0.98           H  
ATOM   3596  O   TYR A 227     -20.203  -3.335  -6.283  1.00  0.98           O  
ATOM   3597  CG  TYR A 227     -22.764   0.070  -4.759  1.00  0.98           C  
ATOM   3598  CD1 TYR A 227     -22.798   0.384  -3.393  1.00  0.98           C  
ATOM   3599  HD1 TYR A 227     -22.421  -0.320  -2.666  1.00  0.98           H  
ATOM   3600  CD2 TYR A 227     -23.361   0.935  -5.695  1.00  0.98           C  
ATOM   3601  HD2 TYR A 227     -23.396   0.655  -6.738  1.00  0.98           H  
ATOM   3602  CE1 TYR A 227     -23.323   1.614  -2.975  1.00  0.98           C  
ATOM   3603  HE1 TYR A 227     -23.372   1.850  -1.922  1.00  0.98           H  
ATOM   3604  CE2 TYR A 227     -23.924   2.152  -5.267  1.00  0.98           C  
ATOM   3605  HE2 TYR A 227     -24.416   2.811  -5.968  1.00  0.98           H  
ATOM   3606  OH  TYR A 227     -24.264   3.732  -3.485  1.00  0.98           O  
ATOM   3607  HH  TYR A 227     -23.899   3.871  -2.608  1.00  0.98           H  
ATOM   3608  CZ  TYR A 227     -23.834   2.522  -3.913  1.00  0.98           C  
ATOM   3609  N   VAL A 228     -20.389  -3.771  -4.086  1.00  0.98           N  
ATOM   3610  H   VAL A 228     -20.617  -3.399  -3.175  1.00  0.98           H  
ATOM   3611  CA  VAL A 228     -20.121  -5.213  -4.187  1.00  0.98           C  
ATOM   3612  HA  VAL A 228     -19.910  -5.463  -5.226  1.00  0.98           H  
ATOM   3613  C   VAL A 228     -21.352  -6.019  -3.785  1.00  0.98           C  
ATOM   3614  CB  VAL A 228     -18.865  -5.613  -3.386  1.00  0.98           C  
ATOM   3615  HB  VAL A 228     -18.568  -6.620  -3.679  1.00  0.98           H  
ATOM   3616  O   VAL A 228     -22.240  -5.501  -3.104  1.00  0.98           O  
ATOM   3617  CG1 VAL A 228     -17.697  -4.672  -3.702  1.00  0.98           C  
ATOM   3618 HG11 VAL A 228     -16.766  -5.094  -3.324  1.00  0.98           H  
ATOM   3619 HG12 VAL A 228     -17.624  -4.530  -4.780  1.00  0.98           H  
ATOM   3620 HG13 VAL A 228     -17.853  -3.697  -3.240  1.00  0.98           H  
ATOM   3621  CG2 VAL A 228     -19.070  -5.623  -1.871  1.00  0.98           C  
ATOM   3622 HG21 VAL A 228     -18.115  -5.816  -1.381  1.00  0.98           H  
ATOM   3623 HG22 VAL A 228     -19.765  -6.414  -1.588  1.00  0.98           H  
ATOM   3624 HG23 VAL A 228     -19.462  -4.661  -1.541  1.00  0.98           H  
ATOM   3625  N   LYS A 229     -21.418  -7.294  -4.184  1.00  0.98           N  
ATOM   3626  H   LYS A 229     -20.647  -7.659  -4.725  1.00  0.98           H  
ATOM   3627  CA  LYS A 229     -22.417  -8.231  -3.646  1.00  0.98           C  
ATOM   3628  HA  LYS A 229     -23.416  -7.847  -3.849  1.00  0.98           H  
ATOM   3629  C   LYS A 229     -22.226  -8.333  -2.134  1.00  0.98           C  
ATOM   3630  CB  LYS A 229     -22.308  -9.613  -4.303  1.00  0.98           C  
ATOM   3631  HB2 LYS A 229     -21.271  -9.945  -4.308  1.00  0.98           H  
ATOM   3632  HB3 LYS A 229     -22.906 -10.327  -3.736  1.00  0.98           H  
ATOM   3633  O   LYS A 229     -21.144  -8.745  -1.715  1.00  0.98           O  
ATOM   3634  CG  LYS A 229     -22.852  -9.535  -5.730  1.00  0.98           C  
ATOM   3635  HG2 LYS A 229     -22.235  -8.831  -6.288  1.00  0.98           H  
ATOM   3636  HG3 LYS A 229     -23.874  -9.158  -5.703  1.00  0.98           H  
ATOM   3637  CD  LYS A 229     -22.847 -10.886  -6.447  1.00  0.98           C  
ATOM   3638  HD2 LYS A 229     -23.479 -11.588  -5.904  1.00  0.98           H  
ATOM   3639  HD3 LYS A 229     -21.829 -11.273  -6.504  1.00  0.98           H  
ATOM   3640  CE  LYS A 229     -23.391 -10.664  -7.861  1.00  0.98           C  
ATOM   3641  HE2 LYS A 229     -22.697 -10.017  -8.398  1.00  0.98           H  
ATOM   3642  HE3 LYS A 229     -24.345 -10.139  -7.806  1.00  0.98           H  
ATOM   3643  NZ  LYS A 229     -23.547 -11.933  -8.599  1.00  0.98           N  
ATOM   3644  HZ1 LYS A 229     -23.866 -11.755  -9.541  1.00  0.98           H  
ATOM   3645  HZ2 LYS A 229     -24.167 -12.578  -8.131  1.00  0.98           H  
ATOM   3646  HZ3 LYS A 229     -22.639 -12.364  -8.695  1.00  0.98           H  
ATOM   3647  N   PRO A 230     -23.226  -7.956  -1.316  1.00  0.98           N  
ATOM   3648  CA  PRO A 230     -23.030  -7.924   0.120  1.00  0.98           C  
ATOM   3649  HA  PRO A 230     -22.186  -7.258   0.302  1.00  0.98           H  
ATOM   3650  C   PRO A 230     -22.718  -9.308   0.683  1.00  0.98           C  
ATOM   3651  CB  PRO A 230     -24.300  -7.316   0.720  1.00  0.98           C  
ATOM   3652  HB2 PRO A 230     -25.009  -8.102   0.980  1.00  0.98           H  
ATOM   3653  HB3 PRO A 230     -24.078  -6.694   1.587  1.00  0.98           H  
ATOM   3654  O   PRO A 230     -23.389 -10.281   0.341  1.00  0.98           O  
ATOM   3655  CG  PRO A 230     -24.862  -6.487  -0.431  1.00  0.98           C  
ATOM   3656  HG2 PRO A 230     -25.940  -6.348  -0.345  1.00  0.98           H  
ATOM   3657  HG3 PRO A 230     -24.349  -5.527  -0.479  1.00  0.98           H  
ATOM   3658  CD  PRO A 230     -24.495  -7.322  -1.654  1.00  0.98           C  
ATOM   3659  HD2 PRO A 230     -24.421  -6.666  -2.521  1.00  0.98           H  
ATOM   3660  HD3 PRO A 230     -25.249  -8.091  -1.820  1.00  0.98           H  
ATOM   3661  N   PHE A 231     -21.734  -9.392   1.574  1.00  0.99           N  
ATOM   3662  H   PHE A 231     -21.190  -8.565   1.779  1.00  0.99           H  
ATOM   3663  CA  PHE A 231     -21.433 -10.614   2.317  1.00  0.99           C  
ATOM   3664  HA  PHE A 231     -22.341 -11.215   2.370  1.00  0.99           H  
ATOM   3665  C   PHE A 231     -21.022 -10.295   3.752  1.00  0.99           C  
ATOM   3666  CB  PHE A 231     -20.368 -11.454   1.597  1.00  0.99           C  
ATOM   3667  HB2 PHE A 231     -20.280 -12.413   2.108  1.00  0.99           H  
ATOM   3668  HB3 PHE A 231     -20.714 -11.664   0.585  1.00  0.99           H  
ATOM   3669  O   PHE A 231     -20.475  -9.229   4.043  1.00  0.99           O  
ATOM   3670  CG  PHE A 231     -18.993 -10.820   1.525  1.00  0.99           C  
ATOM   3671  CD1 PHE A 231     -18.654 -10.020   0.422  1.00  0.99           C  
ATOM   3672  HD1 PHE A 231     -19.368  -9.860  -0.373  1.00  0.99           H  
ATOM   3673  CD2 PHE A 231     -18.049 -11.031   2.550  1.00  0.99           C  
ATOM   3674  HD2 PHE A 231     -18.313 -11.625   3.412  1.00  0.99           H  
ATOM   3675  CE1 PHE A 231     -17.380  -9.440   0.338  1.00  0.99           C  
ATOM   3676  HE1 PHE A 231     -17.135  -8.835  -0.523  1.00  0.99           H  
ATOM   3677  CE2 PHE A 231     -16.768 -10.457   2.459  1.00  0.99           C  
ATOM   3678  HE2 PHE A 231     -16.041 -10.616   3.243  1.00  0.99           H  
ATOM   3679  CZ  PHE A 231     -16.430  -9.664   1.349  1.00  0.99           C  
ATOM   3680  HZ  PHE A 231     -15.444  -9.230   1.271  1.00  0.99           H  
ATOM   3681  N   GLU A 232     -21.299 -11.230   4.654  1.00  0.99           N  
ATOM   3682  H   GLU A 232     -21.749 -12.084   4.356  1.00  0.99           H  
ATOM   3683  CA  GLU A 232     -20.965 -11.111   6.068  1.00  0.99           C  
ATOM   3684  HA  GLU A 232     -20.947 -10.054   6.335  1.00  0.99           H  
ATOM   3685  C   GLU A 232     -19.571 -11.671   6.374  1.00  0.99           C  
ATOM   3686  CB  GLU A 232     -22.049 -11.771   6.928  1.00  0.99           C  
ATOM   3687  HB2 GLU A 232     -22.179 -12.806   6.614  1.00  0.99           H  
ATOM   3688  HB3 GLU A 232     -21.718 -11.760   7.966  1.00  0.99           H  
ATOM   3689  O   GLU A 232     -19.119 -12.665   5.791  1.00  0.99           O  
ATOM   3690  CG  GLU A 232     -23.386 -11.017   6.822  1.00  0.99           C  
ATOM   3691  HG2 GLU A 232     -23.764 -11.098   5.803  1.00  0.99           H  
ATOM   3692  HG3 GLU A 232     -23.203  -9.962   7.025  1.00  0.99           H  
ATOM   3693  CD  GLU A 232     -24.456 -11.536   7.795  1.00  0.99           C  
ATOM   3694  OE1 GLU A 232     -25.418 -10.767   8.030  1.00  0.99           O  
ATOM   3695  OE2 GLU A 232     -24.307 -12.669   8.299  1.00  0.99           O  
ATOM   3696  N   THR A 233     -18.876 -11.008   7.296  1.00  0.99           N  
ATOM   3697  H   THR A 233     -19.272 -10.167   7.691  1.00  0.99           H  
ATOM   3698  CA  THR A 233     -17.572 -11.433   7.804  1.00  0.99           C  
ATOM   3699  HA  THR A 233     -17.573 -12.519   7.890  1.00  0.99           H  
ATOM   3700  C   THR A 233     -17.311 -10.854   9.195  1.00  0.99           C  
ATOM   3701  CB  THR A 233     -16.458 -11.035   6.821  1.00  0.99           C  
ATOM   3702  HB  THR A 233     -16.745 -11.363   5.822  1.00  0.99           H  
ATOM   3703  O   THR A 233     -17.843  -9.805   9.556  1.00  0.99           O  
ATOM   3704  CG2 THR A 233     -16.191  -9.531   6.764  1.00  0.99           C  
ATOM   3705 HG21 THR A 233     -15.788  -9.175   7.712  1.00  0.99           H  
ATOM   3706 HG22 THR A 233     -15.473  -9.317   5.972  1.00  0.99           H  
ATOM   3707 HG23 THR A 233     -17.117  -8.999   6.548  1.00  0.99           H  
ATOM   3708  OG1 THR A 233     -15.273 -11.714   7.168  1.00  0.99           O  
ATOM   3709  HG1 THR A 233     -14.542 -11.093   7.128  1.00  0.99           H  
ATOM   3710  N   GLU A 234     -16.478 -11.526   9.984  1.00  0.99           N  
ATOM   3711  H   GLU A 234     -16.120 -12.413   9.659  1.00  0.99           H  
ATOM   3712  CA  GLU A 234     -16.010 -11.034  11.291  1.00  0.99           C  
ATOM   3713  HA  GLU A 234     -16.735 -10.344  11.724  1.00  0.99           H  
ATOM   3714  C   GLU A 234     -14.676 -10.288  11.190  1.00  0.99           C  
ATOM   3715  CB  GLU A 234     -15.841 -12.215  12.245  1.00  0.99           C  
ATOM   3716  HB2 GLU A 234     -15.118 -12.910  11.818  1.00  0.99           H  
ATOM   3717  HB3 GLU A 234     -15.450 -11.839  13.191  1.00  0.99           H  
ATOM   3718  O   GLU A 234     -14.381  -9.417  12.009  1.00  0.99           O  
ATOM   3719  CG  GLU A 234     -17.163 -12.945  12.511  1.00  0.99           C  
ATOM   3720  HG2 GLU A 234     -17.898 -12.218  12.859  1.00  0.99           H  
ATOM   3721  HG3 GLU A 234     -17.534 -13.378  11.582  1.00  0.99           H  
ATOM   3722  CD  GLU A 234     -17.013 -14.061  13.552  1.00  0.99           C  
ATOM   3723  OE1 GLU A 234     -18.069 -14.470  14.080  1.00  0.99           O  
ATOM   3724  OE2 GLU A 234     -15.864 -14.485  13.806  1.00  0.99           O  
ATOM   3725  N   THR A 235     -13.874 -10.624  10.177  1.00  0.99           N  
ATOM   3726  H   THR A 235     -14.209 -11.316   9.521  1.00  0.99           H  
ATOM   3727  CA  THR A 235     -12.581  -9.998   9.892  1.00  0.99           C  
ATOM   3728  HA  THR A 235     -12.477  -9.113  10.519  1.00  0.99           H  
ATOM   3729  C   THR A 235     -12.532  -9.545   8.435  1.00  0.99           C  
ATOM   3730  CB  THR A 235     -11.410 -10.932  10.240  1.00  0.99           C  
ATOM   3731  HB  THR A 235     -11.496 -11.862   9.676  1.00  0.99           H  
ATOM   3732  O   THR A 235     -13.066 -10.205   7.541  1.00  0.99           O  
ATOM   3733  CG2 THR A 235     -10.051 -10.289   9.959  1.00  0.99           C  
ATOM   3734 HG21 THR A 235      -9.905 -10.155   8.887  1.00  0.99           H  
ATOM   3735 HG22 THR A 235      -9.977  -9.326  10.465  1.00  0.99           H  
ATOM   3736 HG23 THR A 235      -9.255 -10.940  10.319  1.00  0.99           H  
ATOM   3737  OG1 THR A 235     -11.422 -11.238  11.614  1.00  0.99           O  
ATOM   3738  HG1 THR A 235     -12.074 -11.922  11.782  1.00  0.99           H  
ATOM   3739  N   ILE A 236     -11.895  -8.406   8.201  1.00  0.99           N  
ATOM   3740  H   ILE A 236     -11.496  -7.927   8.995  1.00  0.99           H  
ATOM   3741  CA  ILE A 236     -11.641  -7.809   6.888  1.00  0.99           C  
ATOM   3742  HA  ILE A 236     -12.122  -8.396   6.105  1.00  0.99           H  
ATOM   3743  C   ILE A 236     -10.136  -7.825   6.649  1.00  0.99           C  
ATOM   3744  CB  ILE A 236     -12.205  -6.373   6.868  1.00  0.99           C  
ATOM   3745  HB  ILE A 236     -11.778  -5.841   7.719  1.00  0.99           H  
ATOM   3746  O   ILE A 236      -9.391  -7.567   7.588  1.00  0.99           O  
ATOM   3747  CG1 ILE A 236     -13.739  -6.415   7.044  1.00  0.99           C  
ATOM   3748 HG12 ILE A 236     -14.207  -6.849   6.160  1.00  0.99           H  
ATOM   3749 HG13 ILE A 236     -14.003  -7.027   7.906  1.00  0.99           H  
ATOM   3750  CG2 ILE A 236     -11.818  -5.590   5.598  1.00  0.99           C  
ATOM   3751 HG21 ILE A 236     -12.194  -4.568   5.640  1.00  0.99           H  
ATOM   3752 HG22 ILE A 236     -10.734  -5.513   5.511  1.00  0.99           H  
ATOM   3753 HG23 ILE A 236     -12.210  -6.079   4.706  1.00  0.99           H  
ATOM   3754  CD1 ILE A 236     -14.316  -5.028   7.301  1.00  0.99           C  
ATOM   3755 HD11 ILE A 236     -13.746  -4.533   8.087  1.00  0.99           H  
ATOM   3756 HD12 ILE A 236     -15.346  -5.129   7.641  1.00  0.99           H  
ATOM   3757 HD13 ILE A 236     -14.291  -4.433   6.388  1.00  0.99           H  
ATOM   3758  N   LEU A 237      -9.699  -8.084   5.418  1.00  0.99           N  
ATOM   3759  H   LEU A 237     -10.374  -8.275   4.691  1.00  0.99           H  
ATOM   3760  CA  LEU A 237      -8.342  -7.772   4.964  1.00  0.99           C  
ATOM   3761  HA  LEU A 237      -7.705  -7.559   5.822  1.00  0.99           H  
ATOM   3762  C   LEU A 237      -8.397  -6.518   4.084  1.00  0.99           C  
ATOM   3763  CB  LEU A 237      -7.758  -8.987   4.224  1.00  0.99           C  
ATOM   3764  HB2 LEU A 237      -7.697  -9.826   4.916  1.00  0.99           H  
ATOM   3765  HB3 LEU A 237      -8.440  -9.259   3.418  1.00  0.99           H  
ATOM   3766  O   LEU A 237      -9.243  -6.433   3.192  1.00  0.99           O  
ATOM   3767  CG  LEU A 237      -6.366  -8.745   3.608  1.00  0.99           C  
ATOM   3768  HG  LEU A 237      -6.412  -7.906   2.914  1.00  0.99           H  
ATOM   3769  CD1 LEU A 237      -5.299  -8.466   4.666  1.00  0.99           C  
ATOM   3770 HD11 LEU A 237      -4.333  -8.371   4.171  1.00  0.99           H  
ATOM   3771 HD12 LEU A 237      -5.500  -7.528   5.185  1.00  0.99           H  
ATOM   3772 HD13 LEU A 237      -5.238  -9.283   5.385  1.00  0.99           H  
ATOM   3773  CD2 LEU A 237      -5.947  -9.985   2.829  1.00  0.99           C  
ATOM   3774 HD21 LEU A 237      -5.005  -9.779   2.322  1.00  0.99           H  
ATOM   3775 HD22 LEU A 237      -6.695 -10.237   2.077  1.00  0.99           H  
ATOM   3776 HD23 LEU A 237      -5.798 -10.814   3.521  1.00  0.99           H  
ATOM   3777  N   ILE A 238      -7.527  -5.545   4.344  1.00  0.99           N  
ATOM   3778  H   ILE A 238      -6.894  -5.656   5.123  1.00  0.99           H  
ATOM   3779  CA  ILE A 238      -7.438  -4.307   3.565  1.00  0.99           C  
ATOM   3780  HA  ILE A 238      -7.886  -4.485   2.588  1.00  0.99           H  
ATOM   3781  C   ILE A 238      -5.970  -3.948   3.314  1.00  0.99           C  
ATOM   3782  CB  ILE A 238      -8.263  -3.189   4.251  1.00  0.99           C  
ATOM   3783  HB  ILE A 238      -9.271  -3.587   4.373  1.00  0.99           H  
ATOM   3784  O   ILE A 238      -5.210  -3.707   4.252  1.00  0.99           O  
ATOM   3785  CG1 ILE A 238      -8.394  -1.959   3.328  1.00  0.99           C  
ATOM   3786 HG12 ILE A 238      -7.413  -1.519   3.146  1.00  0.99           H  
ATOM   3787 HG13 ILE A 238      -8.796  -2.291   2.371  1.00  0.99           H  
ATOM   3788  CG2 ILE A 238      -7.766  -2.823   5.666  1.00  0.99           C  
ATOM   3789 HG21 ILE A 238      -8.472  -2.154   6.159  1.00  0.99           H  
ATOM   3790 HG22 ILE A 238      -7.683  -3.721   6.278  1.00  0.99           H  
ATOM   3791 HG23 ILE A 238      -6.788  -2.344   5.626  1.00  0.99           H  
ATOM   3792  CD1 ILE A 238      -9.337  -0.881   3.882  1.00  0.99           C  
ATOM   3793 HD11 ILE A 238     -10.285  -1.332   4.175  1.00  0.99           H  
ATOM   3794 HD12 ILE A 238      -8.885  -0.384   4.741  1.00  0.99           H  
ATOM   3795 HD13 ILE A 238      -9.532  -0.135   3.113  1.00  0.99           H  
ATOM   3796  N   ALA A 239      -5.562  -3.909   2.048  1.00  0.98           N  
ATOM   3797  H   ALA A 239      -6.208  -4.139   1.307  1.00  0.98           H  
ATOM   3798  CA  ALA A 239      -4.198  -3.550   1.669  1.00  0.98           C  
ATOM   3799  HA  ALA A 239      -3.524  -3.957   2.422  1.00  0.98           H  
ATOM   3800  C   ALA A 239      -4.002  -2.024   1.614  1.00  0.98           C  
ATOM   3801  CB  ALA A 239      -3.859  -4.216   0.334  1.00  0.98           C  
ATOM   3802  HB1 ALA A 239      -4.067  -5.285   0.385  1.00  0.98           H  
ATOM   3803  HB2 ALA A 239      -2.797  -4.079   0.129  1.00  0.98           H  
ATOM   3804  HB3 ALA A 239      -4.434  -3.766  -0.475  1.00  0.98           H  
ATOM   3805  O   ALA A 239      -4.988  -1.306   1.413  1.00  0.98           O  
ATOM   3806  N   PRO A 240      -2.767  -1.502   1.749  1.00  0.98           N  
ATOM   3807  CA  PRO A 240      -2.482  -0.088   1.540  1.00  0.98           C  
ATOM   3808  HA  PRO A 240      -2.904   0.476   2.372  1.00  0.98           H  
ATOM   3809  C   PRO A 240      -3.073   0.421   0.220  1.00  0.98           C  
ATOM   3810  CB  PRO A 240      -0.954   0.016   1.604  1.00  0.98           C  
ATOM   3811  HB2 PRO A 240      -0.613   1.008   1.900  1.00  0.98           H  
ATOM   3812  HB3 PRO A 240      -0.499  -0.297   0.664  1.00  0.98           H  
ATOM   3813  O   PRO A 240      -3.032  -0.259  -0.805  1.00  0.98           O  
ATOM   3814  CG  PRO A 240      -0.601  -1.060   2.614  1.00  0.98           C  
ATOM   3815  HG2 PRO A 240      -0.857  -0.711   3.614  1.00  0.98           H  
ATOM   3816  HG3 PRO A 240       0.447  -1.354   2.560  1.00  0.98           H  
ATOM   3817  CD  PRO A 240      -1.545  -2.177   2.167  1.00  0.98           C  
ATOM   3818  HD2 PRO A 240      -1.111  -2.717   1.326  1.00  0.98           H  
ATOM   3819  HD3 PRO A 240      -1.727  -2.855   3.001  1.00  0.98           H  
ATOM   3820  N   GLY A 241      -3.688   1.603   0.250  1.00  0.97           N  
ATOM   3821  H   GLY A 241      -3.756   2.077   1.139  1.00  0.97           H  
ATOM   3822  CA  GLY A 241      -4.406   2.174  -0.894  1.00  0.97           C  
ATOM   3823  HA2 GLY A 241      -4.424   3.260  -0.806  1.00  0.97           H  
ATOM   3824  HA3 GLY A 241      -3.888   1.916  -1.817  1.00  0.97           H  
ATOM   3825  C   GLY A 241      -5.861   1.741  -1.039  1.00  0.97           C  
ATOM   3826  O   GLY A 241      -6.661   2.499  -1.585  1.00  0.97           O  
ATOM   3827  N   GLN A 242      -6.247   0.583  -0.509  1.00  0.99           N  
ATOM   3828  H   GLN A 242      -5.578   0.022  -0.002  1.00  0.99           H  
ATOM   3829  CA  GLN A 242      -7.614   0.098  -0.645  1.00  0.99           C  
ATOM   3830  HA  GLN A 242      -7.949   0.305  -1.662  1.00  0.99           H  
ATOM   3831  C   GLN A 242      -8.581   0.815   0.299  1.00  0.99           C  
ATOM   3832  CB  GLN A 242      -7.670  -1.418  -0.442  1.00  0.99           C  
ATOM   3833  HB2 GLN A 242      -8.713  -1.734  -0.471  1.00  0.99           H  
ATOM   3834  HB3 GLN A 242      -7.277  -1.672   0.543  1.00  0.99           H  
ATOM   3835  O   GLN A 242      -8.233   1.241   1.408  1.00  0.99           O  
ATOM   3836  CG  GLN A 242      -6.890  -2.170  -1.532  1.00  0.99           C  
ATOM   3837  HG2 GLN A 242      -7.278  -1.873  -2.506  1.00  0.99           H  
ATOM   3838  HG3 GLN A 242      -5.833  -1.907  -1.487  1.00  0.99           H  
ATOM   3839  CD  GLN A 242      -7.016  -3.681  -1.393  1.00  0.99           C  
ATOM   3840  NE2 GLN A 242      -6.862  -4.434  -2.461  1.00  0.99           N  
ATOM   3841 HE21 GLN A 242      -6.726  -4.026  -3.374  1.00  0.99           H  
ATOM   3842 HE22 GLN A 242      -6.858  -5.431  -2.304  1.00  0.99           H  
ATOM   3843  OE1 GLN A 242      -7.318  -4.214  -0.335  1.00  0.99           O  
ATOM   3844  N   THR A 243      -9.843   0.876  -0.122  1.00  0.99           N  
ATOM   3845  H   THR A 243     -10.056   0.545  -1.052  1.00  0.99           H  
ATOM   3846  CA  THR A 243     -10.958   1.266   0.742  1.00  0.99           C  
ATOM   3847  HA  THR A 243     -10.580   1.396   1.756  1.00  0.99           H  
ATOM   3848  C   THR A 243     -12.002   0.162   0.797  1.00  0.99           C  
ATOM   3849  CB  THR A 243     -11.590   2.601   0.338  1.00  0.99           C  
ATOM   3850  HB  THR A 243     -12.287   2.901   1.121  1.00  0.99           H  
ATOM   3851  O   THR A 243     -12.185  -0.624  -0.135  1.00  0.99           O  
ATOM   3852  CG2 THR A 243     -10.559   3.715   0.158  1.00  0.99           C  
ATOM   3853 HG21 THR A 243     -11.061   4.682   0.116  1.00  0.99           H  
ATOM   3854 HG22 THR A 243      -9.996   3.555  -0.762  1.00  0.99           H  
ATOM   3855 HG23 THR A 243      -9.860   3.707   0.994  1.00  0.99           H  
ATOM   3856  OG1 THR A 243     -12.308   2.451  -0.860  1.00  0.99           O  
ATOM   3857  HG1 THR A 243     -12.614   3.318  -1.137  1.00  0.99           H  
ATOM   3858  N   THR A 244     -12.711   0.060   1.915  1.00  0.99           N  
ATOM   3859  H   THR A 244     -12.505   0.695   2.673  1.00  0.99           H  
ATOM   3860  CA  THR A 244     -13.809  -0.897   2.074  1.00  0.99           C  
ATOM   3861  HA  THR A 244     -14.269  -1.088   1.104  1.00  0.99           H  
ATOM   3862  C   THR A 244     -14.864  -0.297   2.982  1.00  0.99           C  
ATOM   3863  CB  THR A 244     -13.297  -2.238   2.621  1.00  0.99           C  
ATOM   3864  HB  THR A 244     -12.786  -2.077   3.571  1.00  0.99           H  
ATOM   3865  O   THR A 244     -14.564   0.117   4.101  1.00  0.99           O  
ATOM   3866  CG2 THR A 244     -14.410  -3.265   2.810  1.00  0.99           C  
ATOM   3867 HG21 THR A 244     -15.111  -2.930   3.574  1.00  0.99           H  
ATOM   3868 HG22 THR A 244     -14.934  -3.406   1.864  1.00  0.99           H  
ATOM   3869 HG23 THR A 244     -13.975  -4.214   3.124  1.00  0.99           H  
ATOM   3870  OG1 THR A 244     -12.401  -2.809   1.698  1.00  0.99           O  
ATOM   3871  HG1 THR A 244     -12.191  -2.143   1.039  1.00  0.99           H  
ATOM   3872  N   ASN A 245     -16.116  -0.253   2.529  1.00  0.99           N  
ATOM   3873  H   ASN A 245     -16.323  -0.690   1.643  1.00  0.99           H  
ATOM   3874  CA  ASN A 245     -17.213   0.182   3.382  1.00  0.99           C  
ATOM   3875  HA  ASN A 245     -16.792   0.666   4.263  1.00  0.99           H  
ATOM   3876  C   ASN A 245     -18.009  -1.014   3.875  1.00  0.99           C  
ATOM   3877  CB  ASN A 245     -18.097   1.234   2.718  1.00  0.99           C  
ATOM   3878  HB2 ASN A 245     -18.616   0.806   1.860  1.00  0.99           H  
ATOM   3879  HB3 ASN A 245     -18.853   1.541   3.441  1.00  0.99           H  
ATOM   3880  O   ASN A 245     -18.398  -1.890   3.097  1.00  0.99           O  
ATOM   3881  CG  ASN A 245     -17.343   2.485   2.329  1.00  0.99           C  
ATOM   3882  ND2 ASN A 245     -17.905   3.332   1.526  1.00  0.99           N  
ATOM   3883 HD21 ASN A 245     -18.668   3.012   0.947  1.00  0.99           H  
ATOM   3884 HD22 ASN A 245     -17.293   4.042   1.152  1.00  0.99           H  
ATOM   3885  OD1 ASN A 245     -16.267   2.813   2.794  1.00  0.99           O  
ATOM   3886  N   VAL A 246     -18.281  -1.012   5.178  1.00  0.99           N  
ATOM   3887  H   VAL A 246     -17.935  -0.247   5.739  1.00  0.99           H  
ATOM   3888  CA  VAL A 246     -19.006  -2.087   5.846  1.00  0.99           C  
ATOM   3889  HA  VAL A 246     -19.455  -2.710   5.073  1.00  0.99           H  
ATOM   3890  C   VAL A 246     -20.155  -1.559   6.688  1.00  0.99           C  
ATOM   3891  CB  VAL A 246     -18.077  -3.006   6.656  1.00  0.99           C  
ATOM   3892  HB  VAL A 246     -18.682  -3.846   7.000  1.00  0.99           H  
ATOM   3893  O   VAL A 246     -20.066  -0.500   7.313  1.00  0.99           O  
ATOM   3894  CG1 VAL A 246     -16.962  -3.570   5.773  1.00  0.99           C  
ATOM   3895 HG11 VAL A 246     -16.716  -4.575   6.115  1.00  0.99           H  
ATOM   3896 HG12 VAL A 246     -16.082  -2.927   5.801  1.00  0.99           H  
ATOM   3897 HG13 VAL A 246     -17.287  -3.653   4.736  1.00  0.99           H  
ATOM   3898  CG2 VAL A 246     -17.435  -2.337   7.879  1.00  0.99           C  
ATOM   3899 HG21 VAL A 246     -16.819  -1.498   7.556  1.00  0.99           H  
ATOM   3900 HG22 VAL A 246     -16.803  -3.059   8.395  1.00  0.99           H  
ATOM   3901 HG23 VAL A 246     -18.204  -1.994   8.571  1.00  0.99           H  
ATOM   3902  N   LEU A 247     -21.249  -2.311   6.720  1.00  0.99           N  
ATOM   3903  H   LEU A 247     -21.246  -3.164   6.180  1.00  0.99           H  
ATOM   3904  CA  LEU A 247     -22.370  -2.067   7.610  1.00  0.99           C  
ATOM   3905  HA  LEU A 247     -22.440  -0.998   7.811  1.00  0.99           H  
ATOM   3906  C   LEU A 247     -22.119  -2.781   8.939  1.00  0.99           C  
ATOM   3907  CB  LEU A 247     -23.685  -2.517   6.954  1.00  0.99           C  
ATOM   3908  HB2 LEU A 247     -23.621  -3.588   6.760  1.00  0.99           H  
ATOM   3909  HB3 LEU A 247     -24.498  -2.364   7.664  1.00  0.99           H  
ATOM   3910  O   LEU A 247     -22.048  -4.007   9.000  1.00  0.99           O  
ATOM   3911  CG  LEU A 247     -24.034  -1.798   5.639  1.00  0.99           C  
ATOM   3912  HG  LEU A 247     -23.217  -1.913   4.926  1.00  0.99           H  
ATOM   3913  CD1 LEU A 247     -25.295  -2.423   5.043  1.00  0.99           C  
ATOM   3914 HD11 LEU A 247     -25.113  -3.477   4.833  1.00  0.99           H  
ATOM   3915 HD12 LEU A 247     -26.131  -2.332   5.736  1.00  0.99           H  
ATOM   3916 HD13 LEU A 247     -25.542  -1.921   4.108  1.00  0.99           H  
ATOM   3917  CD2 LEU A 247     -24.307  -0.305   5.846  1.00  0.99           C  
ATOM   3918 HD21 LEU A 247     -24.542   0.148   4.883  1.00  0.99           H  
ATOM   3919 HD22 LEU A 247     -23.421   0.183   6.251  1.00  0.99           H  
ATOM   3920 HD23 LEU A 247     -25.150  -0.166   6.523  1.00  0.99           H  
ATOM   3921  N   LEU A 248     -22.028  -2.002  10.013  1.00  0.99           N  
ATOM   3922  H   LEU A 248     -22.047  -1.003   9.861  1.00  0.99           H  
ATOM   3923  CA  LEU A 248     -22.042  -2.484  11.387  1.00  0.99           C  
ATOM   3924  HA  LEU A 248     -21.724  -3.527  11.410  1.00  0.99           H  
ATOM   3925  C   LEU A 248     -23.474  -2.397  11.918  1.00  0.99           C  
ATOM   3926  CB  LEU A 248     -21.045  -1.658  12.221  1.00  0.99           C  
ATOM   3927  HB2 LEU A 248     -20.038  -1.842  11.846  1.00  0.99           H  
ATOM   3928  HB3 LEU A 248     -21.267  -0.600  12.078  1.00  0.99           H  
ATOM   3929  O   LEU A 248     -23.960  -1.305  12.230  1.00  0.99           O  
ATOM   3930  CG  LEU A 248     -21.087  -1.969  13.730  1.00  0.99           C  
ATOM   3931  HG  LEU A 248     -22.095  -1.812  14.113  1.00  0.99           H  
ATOM   3932  CD1 LEU A 248     -20.669  -3.406  14.035  1.00  0.99           C  
ATOM   3933 HD11 LEU A 248     -21.398  -4.112  13.638  1.00  0.99           H  
ATOM   3934 HD12 LEU A 248     -19.695  -3.618  13.594  1.00  0.99           H  
ATOM   3935 HD13 LEU A 248     -20.602  -3.549  15.113  1.00  0.99           H  
ATOM   3936  CD2 LEU A 248     -20.163  -1.023  14.495  1.00  0.99           C  
ATOM   3937 HD21 LEU A 248     -20.280  -1.192  15.565  1.00  0.99           H  
ATOM   3938 HD22 LEU A 248     -20.414   0.013  14.269  1.00  0.99           H  
ATOM   3939 HD23 LEU A 248     -19.125  -1.219  14.225  1.00  0.99           H  
ATOM   3940  N   LYS A 249     -24.151  -3.541  12.037  1.00  0.98           N  
ATOM   3941  H   LYS A 249     -23.691  -4.395  11.758  1.00  0.98           H  
ATOM   3942  CA  LYS A 249     -25.435  -3.642  12.740  1.00  0.98           C  
ATOM   3943  HA  LYS A 249     -25.989  -2.711  12.616  1.00  0.98           H  
ATOM   3944  C   LYS A 249     -25.169  -3.835  14.230  1.00  0.98           C  
ATOM   3945  CB  LYS A 249     -26.265  -4.780  12.133  1.00  0.98           C  
ATOM   3946  HB2 LYS A 249     -26.332  -4.624  11.056  1.00  0.98           H  
ATOM   3947  HB3 LYS A 249     -25.760  -5.729  12.309  1.00  0.98           H  
ATOM   3948  O   LYS A 249     -24.562  -4.821  14.638  1.00  0.98           O  
ATOM   3949  CG  LYS A 249     -27.687  -4.839  12.715  1.00  0.98           C  
ATOM   3950  HG2 LYS A 249     -27.640  -5.046  13.784  1.00  0.98           H  
ATOM   3951  HG3 LYS A 249     -28.185  -3.882  12.557  1.00  0.98           H  
ATOM   3952  CD  LYS A 249     -28.480  -5.950  12.017  1.00  0.98           C  
ATOM   3953  HD2 LYS A 249     -28.517  -5.743  10.948  1.00  0.98           H  
ATOM   3954  HD3 LYS A 249     -27.960  -6.897  12.167  1.00  0.98           H  
ATOM   3955  CE  LYS A 249     -29.907  -6.063  12.564  1.00  0.98           C  
ATOM   3956  HE2 LYS A 249     -29.851  -6.244  13.637  1.00  0.98           H  
ATOM   3957  HE3 LYS A 249     -30.422  -5.116  12.405  1.00  0.98           H  
ATOM   3958  NZ  LYS A 249     -30.638  -7.172  11.897  1.00  0.98           N  
ATOM   3959  HZ1 LYS A 249     -30.149  -8.046  12.029  1.00  0.98           H  
ATOM   3960  HZ2 LYS A 249     -31.572  -7.279  12.266  1.00  0.98           H  
ATOM   3961  HZ3 LYS A 249     -30.699  -7.019  10.900  1.00  0.98           H  
ATOM   3962  N   THR A 250     -25.602  -2.885  15.047  1.00  0.98           N  
ATOM   3963  H   THR A 250     -26.106  -2.092  14.676  1.00  0.98           H  
ATOM   3964  CA  THR A 250     -25.382  -2.945  16.492  1.00  0.98           C  
ATOM   3965  HA  THR A 250     -24.381  -3.340  16.667  1.00  0.98           H  
ATOM   3966  C   THR A 250     -26.366  -3.903  17.164  1.00  0.98           C  
ATOM   3967  CB  THR A 250     -25.424  -1.553  17.129  1.00  0.98           C  
ATOM   3968  HB  THR A 250     -25.157  -1.638  18.182  1.00  0.98           H  
ATOM   3969  O   THR A 250     -27.455  -4.175  16.650  1.00  0.98           O  
ATOM   3970  CG2 THR A 250     -24.437  -0.591  16.477  1.00  0.98           C  
ATOM   3971 HG21 THR A 250     -24.598  -0.530  15.401  1.00  0.98           H  
ATOM   3972 HG22 THR A 250     -23.417  -0.921  16.671  1.00  0.98           H  
ATOM   3973 HG23 THR A 250     -24.598   0.398  16.906  1.00  0.98           H  
ATOM   3974  OG1 THR A 250     -26.700  -0.973  17.055  1.00  0.98           O  
ATOM   3975  HG1 THR A 250     -26.654  -0.131  17.512  1.00  0.98           H  
ATOM   3976  N   LYS A 251     -25.984  -4.416  18.337  1.00  0.98           N  
ATOM   3977  H   LYS A 251     -25.076  -4.147  18.689  1.00  0.98           H  
ATOM   3978  CA  LYS A 251     -26.824  -5.262  19.195  1.00  0.98           C  
ATOM   3979  HA  LYS A 251     -27.080  -6.167  18.643  1.00  0.98           H  
ATOM   3980  C   LYS A 251     -28.131  -4.536  19.524  1.00  0.98           C  
ATOM   3981  CB  LYS A 251     -26.054  -5.653  20.472  1.00  0.98           C  
ATOM   3982  HB2 LYS A 251     -25.746  -4.748  20.995  1.00  0.98           H  
ATOM   3983  HB3 LYS A 251     -26.717  -6.213  21.130  1.00  0.98           H  
ATOM   3984  O   LYS A 251     -28.136  -3.318  19.698  1.00  0.98           O  
ATOM   3985  CG  LYS A 251     -24.815  -6.517  20.162  1.00  0.98           C  
ATOM   3986  HG2 LYS A 251     -24.164  -5.988  19.466  1.00  0.98           H  
ATOM   3987  HG3 LYS A 251     -25.138  -7.443  19.687  1.00  0.98           H  
ATOM   3988  CD  LYS A 251     -24.001  -6.853  21.422  1.00  0.98           C  
ATOM   3989  HD2 LYS A 251     -23.805  -5.924  21.957  1.00  0.98           H  
ATOM   3990  HD3 LYS A 251     -24.571  -7.513  22.076  1.00  0.98           H  
ATOM   3991  CE  LYS A 251     -22.641  -7.484  21.069  1.00  0.98           C  
ATOM   3992  HE2 LYS A 251     -22.009  -7.488  21.957  1.00  0.98           H  
ATOM   3993  HE3 LYS A 251     -22.156  -6.842  20.334  1.00  0.98           H  
ATOM   3994  NZ  LYS A 251     -22.738  -8.862  20.521  1.00  0.98           N  
ATOM   3995  HZ1 LYS A 251     -23.451  -8.916  19.807  1.00  0.98           H  
ATOM   3996  HZ2 LYS A 251     -22.927  -9.552  21.234  1.00  0.98           H  
ATOM   3997  HZ3 LYS A 251     -21.882  -9.100  20.041  1.00  0.98           H  
ATOM   3998  N   SER A 252     -29.240  -5.271  19.583  1.00  0.97           N  
ATOM   3999  H   SER A 252     -29.172  -6.275  19.494  1.00  0.97           H  
ATOM   4000  CA  SER A 252     -30.588  -4.710  19.782  1.00  0.97           C  
ATOM   4001  HA  SER A 252     -30.770  -3.951  19.020  1.00  0.97           H  
ATOM   4002  C   SER A 252     -30.770  -4.030  21.143  1.00  0.97           C  
ATOM   4003  CB  SER A 252     -31.640  -5.813  19.613  1.00  0.97           C  
ATOM   4004  HB2 SER A 252     -32.615  -5.439  19.926  1.00  0.97           H  
ATOM   4005  HB3 SER A 252     -31.693  -6.100  18.563  1.00  0.97           H  
ATOM   4006  O   SER A 252     -31.520  -3.061  21.240  1.00  0.97           O  
ATOM   4007  OG  SER A 252     -31.280  -6.943  20.386  1.00  0.97           O  
ATOM   4008  HG  SER A 252     -32.000  -7.578  20.384  1.00  0.97           H  
ATOM   4009  N   SER A 253     -30.058  -4.494  22.170  1.00  0.96           N  
ATOM   4010  H   SER A 253     -29.495  -5.320  22.026  1.00  0.96           H  
ATOM   4011  CA  SER A 253     -30.056  -3.947  23.528  1.00  0.96           C  
ATOM   4012  HA  SER A 253     -30.741  -3.101  23.576  1.00  0.96           H  
ATOM   4013  C   SER A 253     -28.668  -3.438  23.937  1.00  0.96           C  
ATOM   4014  CB  SER A 253     -30.570  -5.009  24.507  1.00  0.96           C  
ATOM   4015  HB2 SER A 253     -30.555  -4.612  25.522  1.00  0.96           H  
ATOM   4016  HB3 SER A 253     -31.595  -5.272  24.247  1.00  0.96           H  
ATOM   4017  O   SER A 253     -27.657  -3.755  23.308  1.00  0.96           O  
ATOM   4018  OG  SER A 253     -29.760  -6.166  24.441  1.00  0.96           O  
ATOM   4019  HG  SER A 253     -30.054  -6.797  25.102  1.00  0.96           H  
ATOM   4020  N   TYR A 254     -28.624  -2.611  24.988  1.00  0.95           N  
ATOM   4021  H   TYR A 254     -29.479  -2.427  25.493  1.00  0.95           H  
ATOM   4022  CA  TYR A 254     -27.372  -2.154  25.593  1.00  0.95           C  
ATOM   4023  HA  TYR A 254     -26.747  -1.726  24.809  1.00  0.95           H  
ATOM   4024  C   TYR A 254     -26.655  -3.346  26.254  1.00  0.95           C  
ATOM   4025  CB  TYR A 254     -27.666  -1.045  26.614  1.00  0.95           C  
ATOM   4026  HB2 TYR A 254     -28.122  -0.203  26.095  1.00  0.95           H  
ATOM   4027  HB3 TYR A 254     -28.386  -1.413  27.345  1.00  0.95           H  
ATOM   4028  O   TYR A 254     -27.206  -3.919  27.192  1.00  0.95           O  
ATOM   4029  CG  TYR A 254     -26.433  -0.547  27.345  1.00  0.95           C  
ATOM   4030  CD1 TYR A 254     -26.203  -0.902  28.688  1.00  0.95           C  
ATOM   4031  HD1 TYR A 254     -26.894  -1.548  29.209  1.00  0.95           H  
ATOM   4032  CD2 TYR A 254     -25.505   0.265  26.671  1.00  0.95           C  
ATOM   4033  HD2 TYR A 254     -25.703   0.576  25.656  1.00  0.95           H  
ATOM   4034  CE1 TYR A 254     -25.058  -0.432  29.357  1.00  0.95           C  
ATOM   4035  HE1 TYR A 254     -24.877  -0.705  30.386  1.00  0.95           H  
ATOM   4036  CE2 TYR A 254     -24.337   0.697  27.325  1.00  0.95           C  
ATOM   4037  HE2 TYR A 254     -23.613   1.308  26.805  1.00  0.95           H  
ATOM   4038  OH  TYR A 254     -22.985   0.778  29.300  1.00  0.95           O  
ATOM   4039  HH  TYR A 254     -22.405   1.261  28.707  1.00  0.95           H  
ATOM   4040  CZ  TYR A 254     -24.112   0.356  28.672  1.00  0.95           C  
ATOM   4041  N   PRO A 255     -25.448  -3.733  25.799  1.00  0.95           N  
ATOM   4042  CA  PRO A 255     -24.797  -4.963  26.248  1.00  0.95           C  
ATOM   4043  HA  PRO A 255     -25.538  -5.752  26.371  1.00  0.95           H  
ATOM   4044  C   PRO A 255     -24.045  -4.825  27.579  1.00  0.95           C  
ATOM   4045  CB  PRO A 255     -23.855  -5.336  25.099  1.00  0.95           C  
ATOM   4046  HB2 PRO A 255     -24.416  -5.886  24.344  1.00  0.95           H  
ATOM   4047  HB3 PRO A 255     -22.997  -5.920  25.431  1.00  0.95           H  
ATOM   4048  O   PRO A 255     -23.438  -5.796  28.015  1.00  0.95           O  
ATOM   4049  CG  PRO A 255     -23.438  -3.978  24.539  1.00  0.95           C  
ATOM   4050  HG2 PRO A 255     -23.145  -4.048  23.492  1.00  0.95           H  
ATOM   4051  HG3 PRO A 255     -22.634  -3.559  25.143  1.00  0.95           H  
ATOM   4052  CD  PRO A 255     -24.698  -3.135  24.702  1.00  0.95           C  
ATOM   4053  HD2 PRO A 255     -24.434  -2.103  24.930  1.00  0.95           H  
ATOM   4054  HD3 PRO A 255     -25.280  -3.182  23.781  1.00  0.95           H  
ATOM   4055  N   SER A 256     -24.019  -3.635  28.196  1.00  0.94           N  
ATOM   4056  H   SER A 256     -24.642  -2.909  27.870  1.00  0.94           H  
ATOM   4057  CA  SER A 256     -23.217  -3.353  29.401  1.00  0.94           C  
ATOM   4058  HA  SER A 256     -23.204  -2.272  29.544  1.00  0.94           H  
ATOM   4059  C   SER A 256     -21.740  -3.756  29.262  1.00  0.94           C  
ATOM   4060  CB  SER A 256     -23.878  -3.956  30.645  1.00  0.94           C  
ATOM   4061  HB2 SER A 256     -23.283  -3.722  31.527  1.00  0.94           H  
ATOM   4062  HB3 SER A 256     -23.935  -5.039  30.537  1.00  0.94           H  
ATOM   4063  O   SER A 256     -21.106  -4.192  30.219  1.00  0.94           O  
ATOM   4064  OG  SER A 256     -25.180  -3.420  30.811  1.00  0.94           O  
ATOM   4065  HG  SER A 256     -25.675  -4.034  31.358  1.00  0.94           H  
ATOM   4066  N   ALA A 257     -21.188  -3.598  28.058  1.00  0.96           N  
ATOM   4067  H   ALA A 257     -21.758  -3.217  27.316  1.00  0.96           H  
ATOM   4068  CA  ALA A 257     -19.818  -3.952  27.716  1.00  0.96           C  
ATOM   4069  HA  ALA A 257     -19.186  -3.872  28.600  1.00  0.96           H  
ATOM   4070  C   ALA A 257     -19.255  -3.021  26.635  1.00  0.96           C  
ATOM   4071  CB  ALA A 257     -19.791  -5.406  27.248  1.00  0.96           C  
ATOM   4072  HB1 ALA A 257     -20.168  -6.053  28.040  1.00  0.96           H  
ATOM   4073  HB2 ALA A 257     -18.761  -5.684  27.021  1.00  0.96           H  
ATOM   4074  HB3 ALA A 257     -20.406  -5.527  26.356  1.00  0.96           H  
ATOM   4075  O   ALA A 257     -20.007  -2.396  25.878  1.00  0.96           O  
ATOM   4076  N   SER A 258     -17.930  -2.979  26.551  1.00  0.96           N  
ATOM   4077  H   SER A 258     -17.408  -3.580  27.173  1.00  0.96           H  
ATOM   4078  CA  SER A 258     -17.169  -2.310  25.497  1.00  0.96           C  
ATOM   4079  HA  SER A 258     -17.842  -1.735  24.860  1.00  0.96           H  
ATOM   4080  C   SER A 258     -16.469  -3.352  24.625  1.00  0.96           C  
ATOM   4081  CB  SER A 258     -16.160  -1.340  26.112  1.00  0.96           C  
ATOM   4082  HB2 SER A 258     -15.539  -1.879  26.828  1.00  0.96           H  
ATOM   4083  HB3 SER A 258     -15.525  -0.927  25.328  1.00  0.96           H  
ATOM   4084  O   SER A 258     -16.159  -4.457  25.073  1.00  0.96           O  
ATOM   4085  OG  SER A 258     -16.832  -0.281  26.769  1.00  0.96           O  
ATOM   4086  HG  SER A 258     -16.255   0.072  27.450  1.00  0.96           H  
ATOM   4087  N   PHE A 259     -16.201  -3.010  23.368  1.00  0.98           N  
ATOM   4088  H   PHE A 259     -16.476  -2.096  23.035  1.00  0.98           H  
ATOM   4089  CA  PHE A 259     -15.622  -3.947  22.404  1.00  0.98           C  
ATOM   4090  HA  PHE A 259     -15.281  -4.851  22.907  1.00  0.98           H  
ATOM   4091  C   PHE A 259     -14.415  -3.307  21.738  1.00  0.98           C  
ATOM   4092  CB  PHE A 259     -16.685  -4.358  21.373  1.00  0.98           C  
ATOM   4093  HB2 PHE A 259     -16.269  -5.115  20.708  1.00  0.98           H  
ATOM   4094  HB3 PHE A 259     -16.931  -3.500  20.748  1.00  0.98           H  
ATOM   4095  O   PHE A 259     -14.511  -2.181  21.250  1.00  0.98           O  
ATOM   4096  CG  PHE A 259     -17.971  -4.876  21.986  1.00  0.98           C  
ATOM   4097  CD1 PHE A 259     -18.139  -6.248  22.239  1.00  0.98           C  
ATOM   4098  HD1 PHE A 259     -17.360  -6.946  21.968  1.00  0.98           H  
ATOM   4099  CD2 PHE A 259     -18.984  -3.969  22.352  1.00  0.98           C  
ATOM   4100  HD2 PHE A 259     -18.846  -2.911  22.187  1.00  0.98           H  
ATOM   4101  CE1 PHE A 259     -19.308  -6.712  22.867  1.00  0.98           C  
ATOM   4102  HE1 PHE A 259     -19.408  -7.761  23.106  1.00  0.98           H  
ATOM   4103  CE2 PHE A 259     -20.148  -4.433  22.983  1.00  0.98           C  
ATOM   4104  HE2 PHE A 259     -20.889  -3.720  23.315  1.00  0.98           H  
ATOM   4105  CZ  PHE A 259     -20.312  -5.804  23.243  1.00  0.98           C  
ATOM   4106  HZ  PHE A 259     -21.185  -6.153  23.774  1.00  0.98           H  
ATOM   4107  N   PHE A 260     -13.282  -4.003  21.694  1.00  0.99           N  
ATOM   4108  H   PHE A 260     -13.218  -4.914  22.125  1.00  0.99           H  
ATOM   4109  CA  PHE A 260     -12.179  -3.536  20.872  1.00  0.99           C  
ATOM   4110  HA  PHE A 260     -12.055  -2.469  21.058  1.00  0.99           H  
ATOM   4111  C   PHE A 260     -12.507  -3.670  19.385  1.00  0.99           C  
ATOM   4112  CB  PHE A 260     -10.862  -4.241  21.206  1.00  0.99           C  
ATOM   4113  HB2 PHE A 260     -10.180  -4.053  20.377  1.00  0.99           H  
ATOM   4114  HB3 PHE A 260     -11.036  -5.316  21.255  1.00  0.99           H  
ATOM   4115  O   PHE A 260     -13.095  -4.655  18.939  1.00  0.99           O  
ATOM   4116  CG  PHE A 260     -10.120  -3.772  22.442  1.00  0.99           C  
ATOM   4117  CD1 PHE A 260     -10.044  -2.406  22.779  1.00  0.99           C  
ATOM   4118  HD1 PHE A 260     -10.564  -1.660  22.196  1.00  0.99           H  
ATOM   4119  CD2 PHE A 260      -9.355  -4.697  23.168  1.00  0.99           C  
ATOM   4120  HD2 PHE A 260      -9.334  -5.725  22.837  1.00  0.99           H  
ATOM   4121  CE1 PHE A 260      -9.232  -1.979  23.839  1.00  0.99           C  
ATOM   4122  HE1 PHE A 260      -9.165  -0.927  24.075  1.00  0.99           H  
ATOM   4123  CE2 PHE A 260      -8.558  -4.276  24.247  1.00  0.99           C  
ATOM   4124  HE2 PHE A 260      -7.950  -4.986  24.787  1.00  0.99           H  
ATOM   4125  CZ  PHE A 260      -8.487  -2.914  24.576  1.00  0.99           C  
ATOM   4126  HZ  PHE A 260      -7.845  -2.580  25.378  1.00  0.99           H  
ATOM   4127  N   MET A 261     -12.079  -2.660  18.636  1.00  0.99           N  
ATOM   4128  H   MET A 261     -11.616  -1.900  19.114  1.00  0.99           H  
ATOM   4129  CA  MET A 261     -11.917  -2.692  17.189  1.00  0.99           C  
ATOM   4130  HA  MET A 261     -12.392  -3.575  16.762  1.00  0.99           H  
ATOM   4131  C   MET A 261     -10.413  -2.741  16.946  1.00  0.99           C  
ATOM   4132  CB  MET A 261     -12.522  -1.426  16.561  1.00  0.99           C  
ATOM   4133  HB2 MET A 261     -11.930  -0.563  16.864  1.00  0.99           H  
ATOM   4134  HB3 MET A 261     -12.467  -1.515  15.476  1.00  0.99           H  
ATOM   4135  O   MET A 261      -9.734  -1.771  17.276  1.00  0.99           O  
ATOM   4136  CG  MET A 261     -13.981  -1.169  16.952  1.00  0.99           C  
ATOM   4137  HG2 MET A 261     -14.583  -2.018  16.629  1.00  0.99           H  
ATOM   4138  HG3 MET A 261     -14.057  -1.099  18.037  1.00  0.99           H  
ATOM   4139  SD  MET A 261     -14.701   0.340  16.242  1.00  0.99           S  
ATOM   4140  CE  MET A 261     -13.704   1.581  17.106  1.00  0.99           C  
ATOM   4141  HE1 MET A 261     -14.117   2.574  16.927  1.00  0.99           H  
ATOM   4142  HE2 MET A 261     -12.678   1.550  16.739  1.00  0.99           H  
ATOM   4143  HE3 MET A 261     -13.713   1.374  18.176  1.00  0.99           H  
ATOM   4144  N   THR A 262      -9.872  -3.849  16.452  1.00  0.99           N  
ATOM   4145  H   THR A 262     -10.468  -4.597  16.127  1.00  0.99           H  
ATOM   4146  CA  THR A 262      -8.416  -4.020  16.339  1.00  0.99           C  
ATOM   4147  HA  THR A 262      -7.923  -3.120  16.706  1.00  0.99           H  
ATOM   4148  C   THR A 262      -7.983  -4.198  14.902  1.00  0.99           C  
ATOM   4149  CB  THR A 262      -7.884  -5.189  17.173  1.00  0.99           C  
ATOM   4150  HB  THR A 262      -6.802  -5.247  17.052  1.00  0.99           H  
ATOM   4151  O   THR A 262      -8.686  -4.874  14.147  1.00  0.99           O  
ATOM   4152  CG2 THR A 262      -8.217  -5.059  18.655  1.00  0.99           C  
ATOM   4153 HG21 THR A 262      -7.974  -4.055  19.000  1.00  0.99           H  
ATOM   4154 HG22 THR A 262      -9.278  -5.261  18.800  1.00  0.99           H  
ATOM   4155 HG23 THR A 262      -7.631  -5.786  19.217  1.00  0.99           H  
ATOM   4156  OG1 THR A 262      -8.474  -6.383  16.738  1.00  0.99           O  
ATOM   4157  HG1 THR A 262      -8.391  -6.419  15.783  1.00  0.99           H  
ATOM   4158  N   ALA A 263      -6.812  -3.661  14.562  1.00  0.99           N  
ATOM   4159  H   ALA A 263      -6.272  -3.175  15.264  1.00  0.99           H  
ATOM   4160  CA  ALA A 263      -6.126  -3.975  13.318  1.00  0.99           C  
ATOM   4161  HA  ALA A 263      -6.685  -4.792  12.862  1.00  0.99           H  
ATOM   4162  C   ALA A 263      -4.705  -4.492  13.581  1.00  0.99           C  
ATOM   4163  CB  ALA A 263      -6.166  -2.789  12.346  1.00  0.99           C  
ATOM   4164  HB1 ALA A 263      -5.812  -3.115  11.368  1.00  0.99           H  
ATOM   4165  HB2 ALA A 263      -5.518  -1.984  12.695  1.00  0.99           H  
ATOM   4166  HB3 ALA A 263      -7.184  -2.414  12.240  1.00  0.99           H  
ATOM   4167  O   ALA A 263      -4.051  -4.037  14.521  1.00  0.99           O  
ATOM   4168  N   ARG A 264      -4.253  -5.454  12.776  1.00  0.98           N  
ATOM   4169  H   ARG A 264      -4.840  -5.744  12.007  1.00  0.98           H  
ATOM   4170  CA  ARG A 264      -2.898  -6.027  12.831  1.00  0.98           C  
ATOM   4171  HA  ARG A 264      -2.211  -5.276  13.221  1.00  0.98           H  
ATOM   4172  C   ARG A 264      -2.421  -6.386  11.428  1.00  0.98           C  
ATOM   4173  CB  ARG A 264      -2.867  -7.248  13.762  1.00  0.98           C  
ATOM   4174  HB2 ARG A 264      -3.538  -7.063  14.601  1.00  0.98           H  
ATOM   4175  HB3 ARG A 264      -1.862  -7.324  14.177  1.00  0.98           H  
ATOM   4176  O   ARG A 264      -3.286  -6.622  10.581  1.00  0.98           O  
ATOM   4177  CG  ARG A 264      -3.215  -8.601  13.104  1.00  0.98           C  
ATOM   4178  HG2 ARG A 264      -4.193  -8.570  12.623  1.00  0.98           H  
ATOM   4179  HG3 ARG A 264      -2.460  -8.870  12.366  1.00  0.98           H  
ATOM   4180  CD  ARG A 264      -3.187  -9.628  14.231  1.00  0.98           C  
ATOM   4181  HD2 ARG A 264      -3.912  -9.328  14.987  1.00  0.98           H  
ATOM   4182  HD3 ARG A 264      -2.196  -9.584  14.682  1.00  0.98           H  
ATOM   4183  NE  ARG A 264      -3.444 -11.026  13.834  1.00  0.98           N  
ATOM   4184  HE  ARG A 264      -3.516 -11.271  12.857  1.00  0.98           H  
ATOM   4185  NH1 ARG A 264      -3.325 -11.791  15.995  1.00  0.98           N  
ATOM   4186 HH11 ARG A 264      -3.139 -12.581  16.597  1.00  0.98           H  
ATOM   4187 HH12 ARG A 264      -3.113 -10.849  16.293  1.00  0.98           H  
ATOM   4188  NH2 ARG A 264      -3.536 -13.250  14.428  1.00  0.98           N  
ATOM   4189 HH21 ARG A 264      -3.599 -13.442  13.439  1.00  0.98           H  
ATOM   4190 HH22 ARG A 264      -4.004 -13.883  15.062  1.00  0.98           H  
ATOM   4191  CZ  ARG A 264      -3.448 -12.005  14.724  1.00  0.98           C  
ATOM   4192  N   PRO A 265      -1.113  -6.487  11.182  1.00  0.98           N  
ATOM   4193  CA  PRO A 265      -0.630  -6.697   9.834  1.00  0.98           C  
ATOM   4194  HA  PRO A 265      -1.161  -6.023   9.161  1.00  0.98           H  
ATOM   4195  C   PRO A 265      -0.856  -8.125   9.333  1.00  0.98           C  
ATOM   4196  CB  PRO A 265       0.826  -6.262   9.861  1.00  0.98           C  
ATOM   4197  HB2 PRO A 265       1.424  -6.716   9.071  1.00  0.98           H  
ATOM   4198  HB3 PRO A 265       0.874  -5.176   9.782  1.00  0.98           H  
ATOM   4199  O   PRO A 265      -0.903  -9.088  10.103  1.00  0.98           O  
ATOM   4200  CG  PRO A 265       1.242  -6.694  11.258  1.00  0.98           C  
ATOM   4201  HG2 PRO A 265       2.139  -6.160  11.572  1.00  0.98           H  
ATOM   4202  HG3 PRO A 265       1.425  -7.769  11.272  1.00  0.98           H  
ATOM   4203  CD  PRO A 265       0.013  -6.337  12.097  1.00  0.98           C  
ATOM   4204  HD2 PRO A 265      -0.056  -7.009  12.952  1.00  0.98           H  
ATOM   4205  HD3 PRO A 265       0.081  -5.301  12.428  1.00  0.98           H  
ATOM   4206  N   TYR A 266      -1.011  -8.227   8.019  1.00  0.98           N  
ATOM   4207  H   TYR A 266      -0.989  -7.364   7.495  1.00  0.98           H  
ATOM   4208  CA  TYR A 266      -0.889  -9.436   7.223  1.00  0.98           C  
ATOM   4209  HA  TYR A 266      -0.835 -10.303   7.883  1.00  0.98           H  
ATOM   4210  C   TYR A 266       0.405  -9.324   6.413  1.00  0.98           C  
ATOM   4211  CB  TYR A 266      -2.111  -9.595   6.313  1.00  0.98           C  
ATOM   4212  HB2 TYR A 266      -2.983  -9.835   6.921  1.00  0.98           H  
ATOM   4213  HB3 TYR A 266      -2.314  -8.636   5.836  1.00  0.98           H  
ATOM   4214  O   TYR A 266       0.529  -8.440   5.567  1.00  0.98           O  
ATOM   4215  CG  TYR A 266      -1.936 -10.651   5.235  1.00  0.98           C  
ATOM   4216  CD1 TYR A 266      -1.935 -10.265   3.882  1.00  0.98           C  
ATOM   4217  HD1 TYR A 266      -2.071  -9.229   3.608  1.00  0.98           H  
ATOM   4218  CD2 TYR A 266      -1.713 -12.002   5.576  1.00  0.98           C  
ATOM   4219  HD2 TYR A 266      -1.683 -12.297   6.614  1.00  0.98           H  
ATOM   4220  CE1 TYR A 266      -1.722 -11.213   2.870  1.00  0.98           C  
ATOM   4221  HE1 TYR A 266      -1.709 -10.889   1.839  1.00  0.98           H  
ATOM   4222  CE2 TYR A 266      -1.506 -12.961   4.564  1.00  0.98           C  
ATOM   4223  HE2 TYR A 266      -1.326 -13.997   4.812  1.00  0.98           H  
ATOM   4224  OH  TYR A 266      -1.330 -13.472   2.221  1.00  0.98           O  
ATOM   4225  HH  TYR A 266      -1.261 -13.021   1.376  1.00  0.98           H  
ATOM   4226  CZ  TYR A 266      -1.512 -12.563   3.210  1.00  0.98           C  
ATOM   4227  N   VAL A 267       1.369 -10.199   6.692  1.00  0.97           N  
ATOM   4228  H   VAL A 267       1.163 -10.943   7.344  1.00  0.97           H  
ATOM   4229  CA  VAL A 267       2.720 -10.153   6.127  1.00  0.97           C  
ATOM   4230  HA  VAL A 267       2.707  -9.504   5.251  1.00  0.97           H  
ATOM   4231  C   VAL A 267       3.144 -11.548   5.692  1.00  0.97           C  
ATOM   4232  CB  VAL A 267       3.754  -9.573   7.115  1.00  0.97           C  
ATOM   4233  HB  VAL A 267       3.904 -10.275   7.936  1.00  0.97           H  
ATOM   4234  O   VAL A 267       3.061 -12.516   6.449  1.00  0.97           O  
ATOM   4235  CG1 VAL A 267       5.104  -9.337   6.425  1.00  0.97           C  
ATOM   4236 HG11 VAL A 267       5.546 -10.283   6.111  1.00  0.97           H  
ATOM   4237 HG12 VAL A 267       5.795  -8.866   7.123  1.00  0.97           H  
ATOM   4238 HG13 VAL A 267       4.978  -8.675   5.568  1.00  0.97           H  
ATOM   4239  CG2 VAL A 267       3.281  -8.248   7.711  1.00  0.97           C  
ATOM   4240 HG21 VAL A 267       2.984  -7.555   6.923  1.00  0.97           H  
ATOM   4241 HG22 VAL A 267       4.076  -7.783   8.293  1.00  0.97           H  
ATOM   4242 HG23 VAL A 267       2.440  -8.445   8.375  1.00  0.97           H  
ATOM   4243  N   THR A 268       3.632 -11.637   4.460  1.00  0.95           N  
ATOM   4244  H   THR A 268       3.537 -10.831   3.859  1.00  0.95           H  
ATOM   4245  CA  THR A 268       4.220 -12.854   3.878  1.00  0.95           C  
ATOM   4246  HA  THR A 268       4.141 -13.683   4.582  1.00  0.95           H  
ATOM   4247  C   THR A 268       5.708 -12.695   3.554  1.00  0.95           C  
ATOM   4248  CB  THR A 268       3.460 -13.235   2.604  1.00  0.95           C  
ATOM   4249  HB  THR A 268       3.958 -14.076   2.122  1.00  0.95           H  
ATOM   4250  O   THR A 268       6.400 -13.693   3.372  1.00  0.95           O  
ATOM   4251  CG2 THR A 268       2.007 -13.615   2.883  1.00  0.95           C  
ATOM   4252 HG21 THR A 268       1.462 -12.763   3.291  1.00  0.95           H  
ATOM   4253 HG22 THR A 268       1.971 -14.440   3.595  1.00  0.95           H  
ATOM   4254 HG23 THR A 268       1.535 -13.925   1.951  1.00  0.95           H  
ATOM   4255  OG1 THR A 268       3.453 -12.125   1.734  1.00  0.95           O  
ATOM   4256  HG1 THR A 268       4.367 -11.990   1.471  1.00  0.95           H  
ATOM   4257  N   GLY A 269       6.194 -11.450   3.472  1.00  0.93           N  
ATOM   4258  H   GLY A 269       5.587 -10.678   3.707  1.00  0.93           H  
ATOM   4259  CA  GLY A 269       7.591 -11.133   3.180  1.00  0.93           C  
ATOM   4260  HA2 GLY A 269       7.684 -10.073   2.941  1.00  0.93           H  
ATOM   4261  HA3 GLY A 269       7.908 -11.697   2.304  1.00  0.93           H  
ATOM   4262  C   GLY A 269       8.538 -11.459   4.340  1.00  0.93           C  
ATOM   4263  O   GLY A 269       8.113 -11.706   5.467  1.00  0.93           O  
ATOM   4264  N   GLN A 270       9.842 -11.460   4.050  1.00  0.92           N  
ATOM   4265  H   GLN A 270      10.112 -11.241   3.101  1.00  0.92           H  
ATOM   4266  CA  GLN A 270      10.910 -11.779   5.015  1.00  0.92           C  
ATOM   4267  HA  GLN A 270      10.492 -12.379   5.824  1.00  0.92           H  
ATOM   4268  C   GLN A 270      11.527 -10.534   5.680  1.00  0.92           C  
ATOM   4269  CB  GLN A 270      12.002 -12.608   4.315  1.00  0.92           C  
ATOM   4270  HB2 GLN A 270      12.444 -12.009   3.519  1.00  0.92           H  
ATOM   4271  HB3 GLN A 270      12.788 -12.840   5.034  1.00  0.92           H  
ATOM   4272  O   GLN A 270      12.396 -10.658   6.542  1.00  0.92           O  
ATOM   4273  CG  GLN A 270      11.498 -13.928   3.711  1.00  0.92           C  
ATOM   4274  HG2 GLN A 270      12.337 -14.443   3.244  1.00  0.92           H  
ATOM   4275  HG3 GLN A 270      10.764 -13.719   2.933  1.00  0.92           H  
ATOM   4276  CD  GLN A 270      10.892 -14.863   4.752  1.00  0.92           C  
ATOM   4277  NE2 GLN A 270       9.641 -15.244   4.611  1.00  0.92           N  
ATOM   4278 HE21 GLN A 270       9.053 -14.843   3.894  1.00  0.92           H  
ATOM   4279 HE22 GLN A 270       9.265 -15.806   5.361  1.00  0.92           H  
ATOM   4280  OE1 GLN A 270      11.525 -15.269   5.712  1.00  0.92           O  
ATOM   4281  N   GLY A 271      11.119  -9.333   5.256  1.00  0.91           N  
ATOM   4282  H   GLY A 271      10.371  -9.295   4.578  1.00  0.91           H  
ATOM   4283  CA  GLY A 271      11.602  -8.072   5.816  1.00  0.91           C  
ATOM   4284  HA2 GLY A 271      12.692  -8.077   5.813  1.00  0.91           H  
ATOM   4285  HA3 GLY A 271      11.260  -7.243   5.196  1.00  0.91           H  
ATOM   4286  C   GLY A 271      11.121  -7.831   7.248  1.00  0.91           C  
ATOM   4287  O   GLY A 271      10.202  -8.483   7.739  1.00  0.91           O  
ATOM   4288  N   THR A 272      11.737  -6.867   7.930  1.00  0.93           N  
ATOM   4289  H   THR A 272      12.462  -6.326   7.482  1.00  0.93           H  
ATOM   4290  CA  THR A 272      11.260  -6.402   9.238  1.00  0.93           C  
ATOM   4291  HA  THR A 272      11.077  -7.264   9.879  1.00  0.93           H  
ATOM   4292  C   THR A 272       9.954  -5.627   9.088  1.00  0.93           C  
ATOM   4293  CB  THR A 272      12.289  -5.491   9.916  1.00  0.93           C  
ATOM   4294  HB  THR A 272      11.847  -5.062  10.815  1.00  0.93           H  
ATOM   4295  O   THR A 272       9.844  -4.789   8.196  1.00  0.93           O  
ATOM   4296  CG2 THR A 272      13.559  -6.248  10.307  1.00  0.93           C  
ATOM   4297 HG21 THR A 272      14.243  -5.567  10.813  1.00  0.93           H  
ATOM   4298 HG22 THR A 272      14.051  -6.647   9.420  1.00  0.93           H  
ATOM   4299 HG23 THR A 272      13.307  -7.067  10.980  1.00  0.93           H  
ATOM   4300  OG1 THR A 272      12.669  -4.451   9.043  1.00  0.93           O  
ATOM   4301  HG1 THR A 272      11.869  -4.074   8.668  1.00  0.93           H  
ATOM   4302  N   PHE A 273       9.009  -5.847   9.998  1.00  0.96           N  
ATOM   4303  H   PHE A 273       9.158  -6.546  10.711  1.00  0.96           H  
ATOM   4304  CA  PHE A 273       7.712  -5.167  10.034  1.00  0.96           C  
ATOM   4305  HA  PHE A 273       7.788  -4.202   9.532  1.00  0.96           H  
ATOM   4306  C   PHE A 273       7.276  -4.906  11.485  1.00  0.96           C  
ATOM   4307  CB  PHE A 273       6.681  -6.008   9.268  1.00  0.96           C  
ATOM   4308  HB2 PHE A 273       7.019  -6.128   8.239  1.00  0.96           H  
ATOM   4309  HB3 PHE A 273       5.740  -5.460   9.227  1.00  0.96           H  
ATOM   4310  O   PHE A 273       7.798  -5.523  12.420  1.00  0.96           O  
ATOM   4311  CG  PHE A 273       6.429  -7.380   9.865  1.00  0.96           C  
ATOM   4312  CD1 PHE A 273       7.232  -8.476   9.501  1.00  0.96           C  
ATOM   4313  HD1 PHE A 273       8.018  -8.344   8.772  1.00  0.96           H  
ATOM   4314  CD2 PHE A 273       5.380  -7.561  10.781  1.00  0.96           C  
ATOM   4315  HD2 PHE A 273       4.749  -6.725  11.046  1.00  0.96           H  
ATOM   4316  CE1 PHE A 273       6.996  -9.747  10.052  1.00  0.96           C  
ATOM   4317  HE1 PHE A 273       7.610 -10.581   9.748  1.00  0.96           H  
ATOM   4318  CE2 PHE A 273       5.138  -8.831  11.329  1.00  0.96           C  
ATOM   4319  HE2 PHE A 273       4.318  -8.950  12.021  1.00  0.96           H  
ATOM   4320  CZ  PHE A 273       5.945  -9.926  10.969  1.00  0.96           C  
ATOM   4321  HZ  PHE A 273       5.750 -10.906  11.379  1.00  0.96           H  
ATOM   4322  N   ASP A 274       6.328  -3.990  11.685  1.00  0.96           N  
ATOM   4323  H   ASP A 274       5.875  -3.573  10.884  1.00  0.96           H  
ATOM   4324  CA  ASP A 274       5.717  -3.741  12.993  1.00  0.96           C  
ATOM   4325  HA  ASP A 274       6.488  -3.743  13.763  1.00  0.96           H  
ATOM   4326  C   ASP A 274       4.722  -4.870  13.307  1.00  0.96           C  
ATOM   4327  CB  ASP A 274       5.067  -2.340  12.996  1.00  0.96           C  
ATOM   4328  HB2 ASP A 274       4.381  -2.257  12.153  1.00  0.96           H  
ATOM   4329  HB3 ASP A 274       5.856  -1.600  12.854  1.00  0.96           H  
ATOM   4330  O   ASP A 274       3.634  -4.918  12.763  1.00  0.96           O  
ATOM   4331  CG  ASP A 274       4.308  -1.998  14.285  1.00  0.96           C  
ATOM   4332  OD1 ASP A 274       4.251  -2.858  15.200  1.00  0.96           O  
ATOM   4333  OD2 ASP A 274       3.764  -0.873  14.396  1.00  0.96           O  
ATOM   4334  N   ASN A 275       5.060  -5.812  14.189  1.00  0.97           N  
ATOM   4335  H   ASN A 275       5.959  -5.739  14.643  1.00  0.97           H  
ATOM   4336  CA  ASN A 275       4.182  -6.951  14.498  1.00  0.97           C  
ATOM   4337  HA  ASN A 275       3.633  -7.189  13.586  1.00  0.97           H  
ATOM   4338  C   ASN A 275       3.094  -6.654  15.552  1.00  0.97           C  
ATOM   4339  CB  ASN A 275       5.041  -8.180  14.827  1.00  0.97           C  
ATOM   4340  HB2 ASN A 275       4.403  -9.063  14.845  1.00  0.97           H  
ATOM   4341  HB3 ASN A 275       5.784  -8.311  14.040  1.00  0.97           H  
ATOM   4342  O   ASN A 275       2.475  -7.582  16.089  1.00  0.97           O  
ATOM   4343  CG  ASN A 275       5.764  -8.097  16.159  1.00  0.97           C  
ATOM   4344  ND2 ASN A 275       6.605  -9.063  16.440  1.00  0.97           N  
ATOM   4345 HD21 ASN A 275       6.817  -9.762  15.742  1.00  0.97           H  
ATOM   4346 HD22 ASN A 275       7.132  -8.946  17.294  1.00  0.97           H  
ATOM   4347  OD1 ASN A 275       5.611  -7.197  16.966  1.00  0.97           O  
ATOM   4348  N   SER A 276       2.875  -5.381  15.885  1.00  0.98           N  
ATOM   4349  H   SER A 276       3.399  -4.664  15.404  1.00  0.98           H  
ATOM   4350  CA  SER A 276       1.947  -4.968  16.932  1.00  0.98           C  
ATOM   4351  HA  SER A 276       2.018  -5.698  17.738  1.00  0.98           H  
ATOM   4352  C   SER A 276       0.479  -4.957  16.472  1.00  0.98           C  
ATOM   4353  CB  SER A 276       2.402  -3.630  17.521  1.00  0.98           C  
ATOM   4354  HB2 SER A 276       3.463  -3.675  17.764  1.00  0.98           H  
ATOM   4355  HB3 SER A 276       1.846  -3.428  18.437  1.00  0.98           H  
ATOM   4356  O   SER A 276       0.110  -5.360  15.369  1.00  0.98           O  
ATOM   4357  OG  SER A 276       2.171  -2.591  16.608  1.00  0.98           O  
ATOM   4358  HG  SER A 276       2.926  -2.582  16.015  1.00  0.98           H  
ATOM   4359  N   THR A 277      -0.423  -4.571  17.376  1.00  0.98           N  
ATOM   4360  H   THR A 277      -0.079  -4.175  18.239  1.00  0.98           H  
ATOM   4361  CA  THR A 277      -1.865  -4.479  17.115  1.00  0.98           C  
ATOM   4362  HA  THR A 277      -2.052  -4.519  16.042  1.00  0.98           H  
ATOM   4363  C   THR A 277      -2.379  -3.143  17.631  1.00  0.98           C  
ATOM   4364  CB  THR A 277      -2.611  -5.648  17.779  1.00  0.98           C  
ATOM   4365  HB  THR A 277      -2.358  -5.672  18.839  1.00  0.98           H  
ATOM   4366  O   THR A 277      -2.249  -2.842  18.818  1.00  0.98           O  
ATOM   4367  CG2 THR A 277      -4.133  -5.586  17.642  1.00  0.98           C  
ATOM   4368 HG21 THR A 277      -4.572  -6.477  18.092  1.00  0.98           H  
ATOM   4369 HG22 THR A 277      -4.523  -4.705  18.152  1.00  0.98           H  
ATOM   4370 HG23 THR A 277      -4.405  -5.548  16.587  1.00  0.98           H  
ATOM   4371  OG1 THR A 277      -2.210  -6.865  17.188  1.00  0.98           O  
ATOM   4372  HG1 THR A 277      -1.385  -6.682  16.732  1.00  0.98           H  
ATOM   4373  N   VAL A 278      -3.028  -2.372  16.761  1.00  0.99           N  
ATOM   4374  H   VAL A 278      -3.127  -2.712  15.816  1.00  0.99           H  
ATOM   4375  CA  VAL A 278      -3.729  -1.134  17.131  1.00  0.99           C  
ATOM   4376  HA  VAL A 278      -3.193  -0.677  17.963  1.00  0.99           H  
ATOM   4377  C   VAL A 278      -5.140  -1.452  17.608  1.00  0.99           C  
ATOM   4378  CB  VAL A 278      -3.708  -0.117  15.976  1.00  0.99           C  
ATOM   4379  HB  VAL A 278      -2.661   0.113  15.780  1.00  0.99           H  
ATOM   4380  O   VAL A 278      -5.784  -2.373  17.100  1.00  0.99           O  
ATOM   4381  CG1 VAL A 278      -4.353  -0.631  14.686  1.00  0.99           C  
ATOM   4382 HG11 VAL A 278      -3.804  -1.502  14.327  1.00  0.99           H  
ATOM   4383 HG12 VAL A 278      -4.290   0.130  13.909  1.00  0.99           H  
ATOM   4384 HG13 VAL A 278      -5.398  -0.891  14.855  1.00  0.99           H  
ATOM   4385  CG2 VAL A 278      -4.368   1.219  16.301  1.00  0.99           C  
ATOM   4386 HG21 VAL A 278      -5.410   1.102  16.599  1.00  0.99           H  
ATOM   4387 HG22 VAL A 278      -4.309   1.864  15.424  1.00  0.99           H  
ATOM   4388 HG23 VAL A 278      -3.790   1.711  17.084  1.00  0.99           H  
ATOM   4389  N   ALA A 279      -5.653  -0.680  18.569  1.00  0.99           N  
ATOM   4390  H   ALA A 279      -5.086   0.076  18.927  1.00  0.99           H  
ATOM   4391  CA  ALA A 279      -7.015  -0.842  19.069  1.00  0.99           C  
ATOM   4392  HA  ALA A 279      -7.573  -1.449  18.357  1.00  0.99           H  
ATOM   4393  C   ALA A 279      -7.775   0.485  19.210  1.00  0.99           C  
ATOM   4394  CB  ALA A 279      -6.984  -1.626  20.384  1.00  0.99           C  
ATOM   4395  HB1 ALA A 279      -6.411  -1.077  21.131  1.00  0.99           H  
ATOM   4396  HB2 ALA A 279      -8.001  -1.779  20.746  1.00  0.99           H  
ATOM   4397  HB3 ALA A 279      -6.519  -2.597  20.215  1.00  0.99           H  
ATOM   4398  O   ALA A 279      -7.328   1.433  19.848  1.00  0.99           O  
ATOM   4399  N   GLY A 280      -8.992   0.520  18.678  1.00  0.99           N  
ATOM   4400  H   GLY A 280      -9.270  -0.295  18.150  1.00  0.99           H  
ATOM   4401  CA  GLY A 280     -10.041   1.470  19.031  1.00  0.99           C  
ATOM   4402  HA2 GLY A 280     -10.523   1.833  18.123  1.00  0.99           H  
ATOM   4403  HA3 GLY A 280      -9.621   2.323  19.562  1.00  0.99           H  
ATOM   4404  C   GLY A 280     -11.092   0.802  19.918  1.00  0.99           C  
ATOM   4405  O   GLY A 280     -11.071  -0.411  20.123  1.00  0.99           O  
ATOM   4406  N   ILE A 281     -12.042   1.577  20.440  1.00  0.98           N  
ATOM   4407  H   ILE A 281     -12.005   2.566  20.242  1.00  0.98           H  
ATOM   4408  CA  ILE A 281     -13.110   1.063  21.310  1.00  0.98           C  
ATOM   4409  HA  ILE A 281     -13.051  -0.024  21.353  1.00  0.98           H  
ATOM   4410  C   ILE A 281     -14.478   1.407  20.720  1.00  0.98           C  
ATOM   4411  CB  ILE A 281     -12.939   1.571  22.761  1.00  0.98           C  
ATOM   4412  HB  ILE A 281     -12.989   2.660  22.751  1.00  0.98           H  
ATOM   4413  O   ILE A 281     -14.778   2.569  20.454  1.00  0.98           O  
ATOM   4414  CG1 ILE A 281     -11.572   1.134  23.343  1.00  0.98           C  
ATOM   4415 HG12 ILE A 281     -11.562   0.049  23.450  1.00  0.98           H  
ATOM   4416 HG13 ILE A 281     -10.770   1.409  22.658  1.00  0.98           H  
ATOM   4417  CG2 ILE A 281     -14.070   1.034  23.658  1.00  0.98           C  
ATOM   4418 HG21 ILE A 281     -14.020   1.480  24.652  1.00  0.98           H  
ATOM   4419 HG22 ILE A 281     -15.049   1.279  23.247  1.00  0.98           H  
ATOM   4420 HG23 ILE A 281     -13.994  -0.050  23.741  1.00  0.98           H  
ATOM   4421  CD1 ILE A 281     -11.225   1.762  24.695  1.00  0.98           C  
ATOM   4422 HD11 ILE A 281     -10.229   1.438  24.995  1.00  0.98           H  
ATOM   4423 HD12 ILE A 281     -11.227   2.847  24.594  1.00  0.98           H  
ATOM   4424 HD13 ILE A 281     -11.934   1.453  25.463  1.00  0.98           H  
ATOM   4425  N   LEU A 282     -15.319   0.395  20.533  1.00  0.98           N  
ATOM   4426  H   LEU A 282     -14.990  -0.533  20.759  1.00  0.98           H  
ATOM   4427  CA  LEU A 282     -16.743   0.533  20.260  1.00  0.98           C  
ATOM   4428  HA  LEU A 282     -16.916   1.460  19.714  1.00  0.98           H  
ATOM   4429  C   LEU A 282     -17.502   0.580  21.595  1.00  0.98           C  
ATOM   4430  CB  LEU A 282     -17.186  -0.647  19.382  1.00  0.98           C  
ATOM   4431  HB2 LEU A 282     -16.582  -0.677  18.475  1.00  0.98           H  
ATOM   4432  HB3 LEU A 282     -16.982  -1.561  19.939  1.00  0.98           H  
ATOM   4433  O   LEU A 282     -17.442  -0.363  22.388  1.00  0.98           O  
ATOM   4434  CG  LEU A 282     -18.676  -0.619  19.003  1.00  0.98           C  
ATOM   4435  HG  LEU A 282     -19.283  -0.327  19.860  1.00  0.98           H  
ATOM   4436  CD1 LEU A 282     -18.922   0.355  17.857  1.00  0.98           C  
ATOM   4437 HD11 LEU A 282     -19.972   0.313  17.569  1.00  0.98           H  
ATOM   4438 HD12 LEU A 282     -18.305   0.083  17.000  1.00  0.98           H  
ATOM   4439 HD13 LEU A 282     -18.674   1.365  18.183  1.00  0.98           H  
ATOM   4440  CD2 LEU A 282     -19.148  -1.996  18.550  1.00  0.98           C  
ATOM   4441 HD21 LEU A 282     -18.621  -2.290  17.642  1.00  0.98           H  
ATOM   4442 HD22 LEU A 282     -18.944  -2.728  19.332  1.00  0.98           H  
ATOM   4443 HD23 LEU A 282     -20.219  -1.979  18.353  1.00  0.98           H  
ATOM   4444  N   GLU A 283     -18.236   1.665  21.826  1.00  0.97           N  
ATOM   4445  H   GLU A 283     -18.269   2.372  21.105  1.00  0.97           H  
ATOM   4446  CA  GLU A 283     -19.010   1.912  23.046  1.00  0.97           C  
ATOM   4447  HA  GLU A 283     -18.890   1.081  23.741  1.00  0.97           H  
ATOM   4448  C   GLU A 283     -20.492   2.059  22.705  1.00  0.97           C  
ATOM   4449  CB  GLU A 283     -18.541   3.196  23.749  1.00  0.97           C  
ATOM   4450  HB2 GLU A 283     -19.171   3.364  24.622  1.00  0.97           H  
ATOM   4451  HB3 GLU A 283     -18.676   4.030  23.060  1.00  0.97           H  
ATOM   4452  O   GLU A 283     -20.857   2.832  21.820  1.00  0.97           O  
ATOM   4453  CG  GLU A 283     -17.078   3.167  24.199  1.00  0.97           C  
ATOM   4454  HG2 GLU A 283     -16.446   3.044  23.320  1.00  0.97           H  
ATOM   4455  HG3 GLU A 283     -16.930   2.312  24.858  1.00  0.97           H  
ATOM   4456  CD  GLU A 283     -16.641   4.457  24.914  1.00  0.97           C  
ATOM   4457  OE1 GLU A 283     -15.637   4.379  25.657  1.00  0.97           O  
ATOM   4458  OE2 GLU A 283     -17.220   5.554  24.686  1.00  0.97           O  
ATOM   4459  N   TYR A 284     -21.366   1.372  23.434  1.00  0.97           N  
ATOM   4460  H   TYR A 284     -21.035   0.786  24.187  1.00  0.97           H  
ATOM   4461  CA  TYR A 284     -22.804   1.578  23.293  1.00  0.97           C  
ATOM   4462  HA  TYR A 284     -23.018   1.821  22.252  1.00  0.97           H  
ATOM   4463  C   TYR A 284     -23.262   2.767  24.148  1.00  0.97           C  
ATOM   4464  CB  TYR A 284     -23.564   0.286  23.600  1.00  0.97           C  
ATOM   4465  HB2 TYR A 284     -24.607   0.552  23.775  1.00  0.97           H  
ATOM   4466  HB3 TYR A 284     -23.173  -0.162  24.513  1.00  0.97           H  
ATOM   4467  O   TYR A 284     -22.829   2.931  25.287  1.00  0.97           O  
ATOM   4468  CG  TYR A 284     -23.527  -0.730  22.472  1.00  0.97           C  
ATOM   4469  CD1 TYR A 284     -24.707  -1.011  21.760  1.00  0.97           C  
ATOM   4470  HD1 TYR A 284     -25.630  -0.516  22.026  1.00  0.97           H  
ATOM   4471  CD2 TYR A 284     -22.329  -1.388  22.125  1.00  0.97           C  
ATOM   4472  HD2 TYR A 284     -21.420  -1.191  22.673  1.00  0.97           H  
ATOM   4473  CE1 TYR A 284     -24.698  -1.942  20.710  1.00  0.97           C  
ATOM   4474  HE1 TYR A 284     -25.618  -2.187  20.199  1.00  0.97           H  
ATOM   4475  CE2 TYR A 284     -22.305  -2.290  21.043  1.00  0.97           C  
ATOM   4476  HE2 TYR A 284     -21.381  -2.769  20.754  1.00  0.97           H  
ATOM   4477  OH  TYR A 284     -23.486  -3.402  19.271  1.00  0.97           O  
ATOM   4478  HH  TYR A 284     -22.625  -3.791  19.102  1.00  0.97           H  
ATOM   4479  CZ  TYR A 284     -23.490  -2.559  20.331  1.00  0.97           C  
ATOM   4480  N   GLU A 285     -24.156   3.597  23.617  1.00  0.94           N  
ATOM   4481  H   GLU A 285     -24.438   3.446  22.659  1.00  0.94           H  
ATOM   4482  CA  GLU A 285     -24.849   4.620  24.395  1.00  0.94           C  
ATOM   4483  HA  GLU A 285     -24.095   5.216  24.909  1.00  0.94           H  
ATOM   4484  C   GLU A 285     -25.754   3.927  25.425  1.00  0.94           C  
ATOM   4485  CB  GLU A 285     -25.674   5.558  23.494  1.00  0.94           C  
ATOM   4486  HB2 GLU A 285     -26.314   6.163  24.136  1.00  0.94           H  
ATOM   4487  HB3 GLU A 285     -26.308   4.963  22.837  1.00  0.94           H  
ATOM   4488  O   GLU A 285     -26.556   3.064  25.042  1.00  0.94           O  
ATOM   4489  CG  GLU A 285     -24.805   6.506  22.647  1.00  0.94           C  
ATOM   4490  HG2 GLU A 285     -24.147   5.910  22.015  1.00  0.94           H  
ATOM   4491  HG3 GLU A 285     -24.180   7.098  23.315  1.00  0.94           H  
ATOM   4492  CD  GLU A 285     -25.627   7.460  21.754  1.00  0.94           C  
ATOM   4493  OE1 GLU A 285     -25.048   8.027  20.797  1.00  0.94           O  
ATOM   4494  OE2 GLU A 285     -26.848   7.641  21.978  1.00  0.94           O  
ATOM   4495  N   PRO A 286     -25.650   4.277  26.721  1.00  0.90           N  
ATOM   4496  CA  PRO A 286     -26.549   3.730  27.722  1.00  0.90           C  
ATOM   4497  HA  PRO A 286     -26.499   2.642  27.696  1.00  0.90           H  
ATOM   4498  C   PRO A 286     -27.987   4.186  27.432  1.00  0.90           C  
ATOM   4499  CB  PRO A 286     -26.025   4.233  29.070  1.00  0.90           C  
ATOM   4500  HB2 PRO A 286     -26.822   4.374  29.799  1.00  0.90           H  
ATOM   4501  HB3 PRO A 286     -25.280   3.533  29.451  1.00  0.90           H  
ATOM   4502  O   PRO A 286     -28.194   5.259  26.847  1.00  0.90           O  
ATOM   4503  CG  PRO A 286     -25.346   5.553  28.709  1.00  0.90           C  
ATOM   4504  HG2 PRO A 286     -24.561   5.812  29.419  1.00  0.90           H  
ATOM   4505  HG3 PRO A 286     -26.094   6.344  28.656  1.00  0.90           H  
ATOM   4506  CD  PRO A 286     -24.783   5.287  27.313  1.00  0.90           C  
ATOM   4507  HD2 PRO A 286     -24.787   6.209  26.732  1.00  0.90           H  
ATOM   4508  HD3 PRO A 286     -23.770   4.890  27.391  1.00  0.90           H  
ATOM   4509  N   PRO A 287     -29.003   3.409  27.846  1.00  0.85           N  
ATOM   4510  CA  PRO A 287     -30.384   3.864  27.768  1.00  0.85           C  
ATOM   4511  HA  PRO A 287     -30.670   3.987  26.724  1.00  0.85           H  
ATOM   4512  C   PRO A 287     -30.520   5.208  28.495  1.00  0.85           C  
ATOM   4513  CB  PRO A 287     -31.224   2.751  28.405  1.00  0.85           C  
ATOM   4514  HB2 PRO A 287     -31.549   2.056  27.631  1.00  0.85           H  
ATOM   4515  HB3 PRO A 287     -32.085   3.140  28.948  1.00  0.85           H  
ATOM   4516  O   PRO A 287     -29.885   5.427  29.530  1.00  0.85           O  
ATOM   4517  CG  PRO A 287     -30.241   2.039  29.337  1.00  0.85           C  
ATOM   4518  HG2 PRO A 287     -30.513   0.996  29.493  1.00  0.85           H  
ATOM   4519  HG3 PRO A 287     -30.192   2.569  30.288  1.00  0.85           H  
ATOM   4520  CD  PRO A 287     -28.904   2.175  28.612  1.00  0.85           C  
ATOM   4521  HD2 PRO A 287     -28.092   2.207  29.338  1.00  0.85           H  
ATOM   4522  HD3 PRO A 287     -28.764   1.337  27.929  1.00  0.85           H  
ATOM   4523  N   LYS A 288     -31.335   6.126  27.952  1.00  0.83           N  
ATOM   4524  H   LYS A 288     -31.840   5.879  27.113  1.00  0.83           H  
ATOM   4525  CA  LYS A 288     -31.632   7.397  28.627  1.00  0.83           C  
ATOM   4526  HA  LYS A 288     -30.707   7.957  28.768  1.00  0.83           H  
ATOM   4527  C   LYS A 288     -32.201   7.065  30.004  1.00  0.83           C  
ATOM   4528  CB  LYS A 288     -32.640   8.249  27.835  1.00  0.83           C  
ATOM   4529  HB2 LYS A 288     -33.508   7.639  27.585  1.00  0.83           H  
ATOM   4530  HB3 LYS A 288     -32.975   9.056  28.486  1.00  0.83           H  
ATOM   4531  O   LYS A 288     -33.320   6.567  30.088  1.00  0.83           O  
ATOM   4532  CG  LYS A 288     -32.065   8.872  26.555  1.00  0.83           C  
ATOM   4533  HG2 LYS A 288     -31.173   9.448  26.801  1.00  0.83           H  
ATOM   4534  HG3 LYS A 288     -31.798   8.083  25.851  1.00  0.83           H  
ATOM   4535  CD  LYS A 288     -33.113   9.799  25.920  1.00  0.83           C  
ATOM   4536  HD2 LYS A 288     -34.004   9.216  25.687  1.00  0.83           H  
ATOM   4537  HD3 LYS A 288     -33.380  10.571  26.641  1.00  0.83           H  
ATOM   4538  CE  LYS A 288     -32.583  10.458  24.643  1.00  0.83           C  
ATOM   4539  HE2 LYS A 288     -32.335   9.675  23.927  1.00  0.83           H  
ATOM   4540  HE3 LYS A 288     -31.666  10.995  24.887  1.00  0.83           H  
ATOM   4541  NZ  LYS A 288     -33.589  11.391  24.070  1.00  0.83           N  
ATOM   4542  HZ1 LYS A 288     -33.242  11.838  23.234  1.00  0.83           H  
ATOM   4543  HZ2 LYS A 288     -33.816  12.113  24.738  1.00  0.83           H  
ATOM   4544  HZ3 LYS A 288     -34.444  10.902  23.849  1.00  0.83           H  
ATOM   4545  N   GLN A 289     -31.432   7.322  31.060  1.00  0.72           N  
ATOM   4546  H   GLN A 289     -30.474   7.607  30.913  1.00  0.72           H  
ATOM   4547  CA  GLN A 289     -31.922   7.166  32.422  1.00  0.72           C  
ATOM   4548  HA  GLN A 289     -32.258   6.139  32.566  1.00  0.72           H  
ATOM   4549  C   GLN A 289     -33.132   8.092  32.578  1.00  0.72           C  
ATOM   4550  CB  GLN A 289     -30.811   7.466  33.447  1.00  0.72           C  
ATOM   4551  HB2 GLN A 289     -31.258   7.509  34.440  1.00  0.72           H  
ATOM   4552  HB3 GLN A 289     -30.368   8.437  33.228  1.00  0.72           H  
ATOM   4553  O   GLN A 289     -33.030   9.307  32.388  1.00  0.72           O  
ATOM   4554  CG  GLN A 289     -29.713   6.384  33.457  1.00  0.72           C  
ATOM   4555  HG2 GLN A 289     -30.175   5.421  33.675  1.00  0.72           H  
ATOM   4556  HG3 GLN A 289     -29.248   6.320  32.474  1.00  0.72           H  
ATOM   4557  CD  GLN A 289     -28.610   6.631  34.491  1.00  0.72           C  
ATOM   4558  NE2 GLN A 289     -27.795   5.638  34.774  1.00  0.72           N  
ATOM   4559 HE21 GLN A 289     -27.959   4.714  34.400  1.00  0.72           H  
ATOM   4560 HE22 GLN A 289     -27.209   5.746  35.590  1.00  0.72           H  
ATOM   4561  OE1 GLN A 289     -28.432   7.716  35.023  1.00  0.72           O  
ATOM   4562  N   THR A 290     -34.296   7.519  32.882  1.00  0.63           N  
ATOM   4563  H   THR A 290     -34.341   6.517  33.001  1.00  0.63           H  
ATOM   4564  CA  THR A 290     -35.406   8.282  33.451  1.00  0.63           C  
ATOM   4565  HA  THR A 290     -35.707   9.053  32.741  1.00  0.63           H  
ATOM   4566  C   THR A 290     -34.874   8.966  34.710  1.00  0.63           C  
ATOM   4567  CB  THR A 290     -36.614   7.372  33.750  1.00  0.63           C  
ATOM   4568  HB  THR A 290     -37.209   7.802  34.556  1.00  0.63           H  
ATOM   4569  O   THR A 290     -34.070   8.377  35.432  1.00  0.63           O  
ATOM   4570  CG2 THR A 290     -37.497   7.215  32.515  1.00  0.63           C  
ATOM   4571 HG21 THR A 290     -37.864   8.189  32.190  1.00  0.63           H  
ATOM   4572 HG22 THR A 290     -38.354   6.585  32.754  1.00  0.63           H  
ATOM   4573 HG23 THR A 290     -36.928   6.754  31.707  1.00  0.63           H  
ATOM   4574  OG1 THR A 290     -36.189   6.076  34.110  1.00  0.63           O  
ATOM   4575  HG1 THR A 290     -36.964   5.545  34.307  1.00  0.63           H  
ATOM   4576  N   LYS A 291     -35.253  10.232  34.935  1.00  0.66           N  
ATOM   4577  H   LYS A 291     -35.950  10.607  34.308  1.00  0.66           H  
ATOM   4578  CA  LYS A 291     -34.637  11.195  35.878  1.00  0.66           C  
ATOM   4579  HA  LYS A 291     -33.590  11.307  35.595  1.00  0.66           H  
ATOM   4580  C   LYS A 291     -34.573  10.780  37.377  1.00  0.66           C  
ATOM   4581  CB  LYS A 291     -35.327  12.574  35.708  1.00  0.66           C  
ATOM   4582  HB2 LYS A 291     -36.405  12.443  35.799  1.00  0.66           H  
ATOM   4583  HB3 LYS A 291     -35.015  13.228  36.522  1.00  0.66           H  
ATOM   4584  O   LYS A 291     -34.375  11.647  38.215  1.00  0.66           O  
ATOM   4585  CG  LYS A 291     -35.006  13.333  34.405  1.00  0.66           C  
ATOM   4586  HG2 LYS A 291     -35.355  12.761  33.545  1.00  0.66           H  
ATOM   4587  HG3 LYS A 291     -33.928  13.473  34.330  1.00  0.66           H  
ATOM   4588  CD  LYS A 291     -35.700  14.710  34.431  1.00  0.66           C  
ATOM   4589  HD2 LYS A 291     -36.779  14.556  34.451  1.00  0.66           H  
ATOM   4590  HD3 LYS A 291     -35.413  15.227  35.347  1.00  0.66           H  
ATOM   4591  CE  LYS A 291     -35.332  15.595  33.233  1.00  0.66           C  
ATOM   4592  HE2 LYS A 291     -35.620  15.081  32.316  1.00  0.66           H  
ATOM   4593  HE3 LYS A 291     -34.250  15.729  33.221  1.00  0.66           H  
ATOM   4594  NZ  LYS A 291     -36.007  16.919  33.315  1.00  0.66           N  
ATOM   4595  HZ1 LYS A 291     -37.012  16.813  33.322  1.00  0.66           H  
ATOM   4596  HZ2 LYS A 291     -35.750  17.398  34.166  1.00  0.66           H  
ATOM   4597  HZ3 LYS A 291     -35.756  17.513  32.537  1.00  0.66           H  
ATOM   4598  N   GLY A 292     -34.705   9.504  37.745  1.00  0.67           N  
ATOM   4599  H   GLY A 292     -34.796   8.822  37.006  1.00  0.67           H  
ATOM   4600  CA  GLY A 292     -34.674   9.010  39.129  1.00  0.67           C  
ATOM   4601  HA2 GLY A 292     -34.491   9.833  39.819  1.00  0.67           H  
ATOM   4602  HA3 GLY A 292     -35.660   8.609  39.365  1.00  0.67           H  
ATOM   4603  C   GLY A 292     -33.650   7.908  39.450  1.00  0.67           C  
ATOM   4604  O   GLY A 292     -33.396   7.668  40.625  1.00  0.67           O  
ATOM   4605  N   ALA A 293     -33.015   7.247  38.474  1.00  0.61           N  
ATOM   4606  H   ALA A 293     -33.192   7.488  37.510  1.00  0.61           H  
ATOM   4607  CA  ALA A 293     -32.139   6.099  38.760  1.00  0.61           C  
ATOM   4608  HA  ALA A 293     -32.482   5.618  39.677  1.00  0.61           H  
ATOM   4609  C   ALA A 293     -30.668   6.514  38.987  1.00  0.61           C  
ATOM   4610  CB  ALA A 293     -32.311   5.060  37.646  1.00  0.61           C  
ATOM   4611  HB1 ALA A 293     -32.007   5.485  36.690  1.00  0.61           H  
ATOM   4612  HB2 ALA A 293     -33.355   4.750  37.587  1.00  0.61           H  
ATOM   4613  HB3 ALA A 293     -31.695   4.186  37.860  1.00  0.61           H  
ATOM   4614  O   ALA A 293     -29.918   6.726  38.039  1.00  0.61           O  
ATOM   4615  N   HIS A 294     -30.240   6.602  40.250  1.00  0.59           N  
ATOM   4616  H   HIS A 294     -30.916   6.437  40.982  1.00  0.59           H  
ATOM   4617  CA  HIS A 294     -28.901   7.058  40.673  1.00  0.59           C  
ATOM   4618  HA  HIS A 294     -28.631   7.906  40.042  1.00  0.59           H  
ATOM   4619  C   HIS A 294     -27.746   6.049  40.479  1.00  0.59           C  
ATOM   4620  CB  HIS A 294     -28.982   7.583  42.120  1.00  0.59           C  
ATOM   4621  HB2 HIS A 294     -28.002   7.531  42.594  1.00  0.59           H  
ATOM   4622  HB3 HIS A 294     -29.656   6.962  42.710  1.00  0.59           H  
ATOM   4623  O   HIS A 294     -26.639   6.283  40.960  1.00  0.59           O  
ATOM   4624  CG  HIS A 294     -29.430   9.019  42.190  1.00  0.59           C  
ATOM   4625  CD2 HIS A 294     -28.754  10.049  42.788  1.00  0.59           C  
ATOM   4626  HD2 HIS A 294     -27.815   9.972  43.317  1.00  0.59           H  
ATOM   4627  ND1 HIS A 294     -30.570   9.552  41.629  1.00  0.59           N  
ATOM   4628  HD1 HIS A 294     -31.344   9.032  41.241  1.00  0.59           H  
ATOM   4629  CE1 HIS A 294     -30.572  10.873  41.878  1.00  0.59           C  
ATOM   4630  HE1 HIS A 294     -31.364  11.555  41.608  1.00  0.59           H  
ATOM   4631  NE2 HIS A 294     -29.477  11.223  42.566  1.00  0.59           N  
ATOM   4632  N   SER A 295     -27.929   4.953  39.740  1.00  0.59           N  
ATOM   4633  H   SER A 295     -28.816   4.822  39.275  1.00  0.59           H  
ATOM   4634  CA  SER A 295     -26.822   4.028  39.456  1.00  0.59           C  
ATOM   4635  HA  SER A 295     -26.097   4.079  40.267  1.00  0.59           H  
ATOM   4636  C   SER A 295     -26.094   4.437  38.172  1.00  0.59           C  
ATOM   4637  CB  SER A 295     -27.302   2.577  39.444  1.00  0.59           C  
ATOM   4638  HB2 SER A 295     -27.848   2.371  40.365  1.00  0.59           H  
ATOM   4639  HB3 SER A 295     -27.956   2.403  38.589  1.00  0.59           H  
ATOM   4640  O   SER A 295     -26.424   4.001  37.068  1.00  0.59           O  
ATOM   4641  OG  SER A 295     -26.174   1.729  39.376  1.00  0.59           O  
ATOM   4642  HG  SER A 295     -26.457   0.822  39.515  1.00  0.59           H  
ATOM   4643  N   ARG A 296     -25.103   5.330  38.291  1.00  0.61           N  
ATOM   4644  H   ARG A 296     -24.933   5.699  39.216  1.00  0.61           H  
ATOM   4645  CA  ARG A 296     -24.074   5.499  37.255  1.00  0.61           C  
ATOM   4646  HA  ARG A 296     -24.502   5.335  36.266  1.00  0.61           H  
ATOM   4647  C   ARG A 296     -23.031   4.408  37.465  1.00  0.61           C  
ATOM   4648  CB  ARG A 296     -23.432   6.899  37.296  1.00  0.61           C  
ATOM   4649  HB2 ARG A 296     -23.177   7.148  38.326  1.00  0.61           H  
ATOM   4650  HB3 ARG A 296     -22.508   6.865  36.719  1.00  0.61           H  
ATOM   4651  O   ARG A 296     -22.024   4.645  38.129  1.00  0.61           O  
ATOM   4652  CG  ARG A 296     -24.311   8.005  36.700  1.00  0.61           C  
ATOM   4653  HG2 ARG A 296     -24.565   7.755  35.670  1.00  0.61           H  
ATOM   4654  HG3 ARG A 296     -25.228   8.097  37.283  1.00  0.61           H  
ATOM   4655  CD  ARG A 296     -23.540   9.332  36.735  1.00  0.61           C  
ATOM   4656  HD2 ARG A 296     -23.279   9.543  37.772  1.00  0.61           H  
ATOM   4657  HD3 ARG A 296     -22.622   9.225  36.157  1.00  0.61           H  
ATOM   4658  NE  ARG A 296     -24.338  10.446  36.188  1.00  0.61           N  
ATOM   4659  HE  ARG A 296     -25.198  10.194  35.722  1.00  0.61           H  
ATOM   4660  NH1 ARG A 296     -23.039  12.170  36.986  1.00  0.61           N  
ATOM   4661 HH11 ARG A 296     -22.437  11.498  37.442  1.00  0.61           H  
ATOM   4662 HH12 ARG A 296     -22.898  13.158  37.145  1.00  0.61           H  
ATOM   4663  NH2 ARG A 296     -24.889  12.627  35.830  1.00  0.61           N  
ATOM   4664 HH21 ARG A 296     -25.746  12.332  35.384  1.00  0.61           H  
ATOM   4665 HH22 ARG A 296     -24.719  13.609  35.994  1.00  0.61           H  
ATOM   4666  CZ  ARG A 296     -24.083  11.736  36.334  1.00  0.61           C  
ATOM   4667  N   THR A 297     -23.241   3.223  36.896  1.00  0.60           N  
ATOM   4668  H   THR A 297     -24.112   3.027  36.424  1.00  0.60           H  
ATOM   4669  CA  THR A 297     -22.129   2.289  36.687  1.00  0.60           C  
ATOM   4670  HA  THR A 297     -21.733   2.003  37.661  1.00  0.60           H  
ATOM   4671  C   THR A 297     -21.052   3.053  35.925  1.00  0.60           C  
ATOM   4672  CB  THR A 297     -22.532   1.013  35.919  1.00  0.60           C  
ATOM   4673  HB  THR A 297     -21.866   0.861  35.070  1.00  0.60           H  
ATOM   4674  O   THR A 297     -21.278   3.540  34.815  1.00  0.60           O  
ATOM   4675  CG2 THR A 297     -22.444  -0.214  36.822  1.00  0.60           C  
ATOM   4676 HG21 THR A 297     -23.140  -0.110  37.655  1.00  0.60           H  
ATOM   4677 HG22 THR A 297     -21.431  -0.322  37.210  1.00  0.60           H  
ATOM   4678 HG23 THR A 297     -22.693  -1.110  36.254  1.00  0.60           H  
ATOM   4679  OG1 THR A 297     -23.863   1.077  35.454  1.00  0.60           O  
ATOM   4680  HG1 THR A 297     -24.108   0.197  35.159  1.00  0.60           H  
ATOM   4681  N   SER A 298     -19.902   3.260  36.570  1.00  0.66           N  
ATOM   4682  H   SER A 298     -19.812   2.926  37.519  1.00  0.66           H  
ATOM   4683  CA  SER A 298     -18.789   3.970  35.954  1.00  0.66           C  
ATOM   4684  HA  SER A 298     -19.099   4.987  35.714  1.00  0.66           H  
ATOM   4685  C   SER A 298     -18.417   3.228  34.676  1.00  0.66           C  
ATOM   4686  CB  SER A 298     -17.600   4.030  36.915  1.00  0.66           C  
ATOM   4687  HB2 SER A 298     -17.309   3.016  37.190  1.00  0.66           H  
ATOM   4688  HB3 SER A 298     -17.891   4.569  37.816  1.00  0.66           H  
ATOM   4689  O   SER A 298     -18.051   2.056  34.730  1.00  0.66           O  
ATOM   4690  OG  SER A 298     -16.494   4.681  36.315  1.00  0.66           O  
ATOM   4691  HG  SER A 298     -15.751   4.531  36.903  1.00  0.66           H  
ATOM   4692  N   ILE A 299     -18.489   3.913  33.530  1.00  0.69           N  
ATOM   4693  H   ILE A 299     -18.915   4.828  33.567  1.00  0.69           H  
ATOM   4694  CA  ILE A 299     -18.115   3.375  32.208  1.00  0.69           C  
ATOM   4695  HA  ILE A 299     -18.819   2.587  31.938  1.00  0.69           H  
ATOM   4696  C   ILE A 299     -16.712   2.736  32.242  1.00  0.69           C  
ATOM   4697  CB  ILE A 299     -18.212   4.511  31.153  1.00  0.69           C  
ATOM   4698  HB  ILE A 299     -17.619   5.353  31.509  1.00  0.69           H  
ATOM   4699  O   ILE A 299     -16.411   1.843  31.455  1.00  0.69           O  
ATOM   4700  CG1 ILE A 299     -19.681   4.980  30.998  1.00  0.69           C  
ATOM   4701 HG12 ILE A 299     -20.100   5.200  31.981  1.00  0.69           H  
ATOM   4702 HG13 ILE A 299     -20.273   4.176  30.561  1.00  0.69           H  
ATOM   4703  CG2 ILE A 299     -17.647   4.091  29.782  1.00  0.69           C  
ATOM   4704 HG21 ILE A 299     -16.583   3.863  29.853  1.00  0.69           H  
ATOM   4705 HG22 ILE A 299     -18.170   3.207  29.416  1.00  0.69           H  
ATOM   4706 HG23 ILE A 299     -17.747   4.891  29.049  1.00  0.69           H  
ATOM   4707  CD1 ILE A 299     -19.856   6.247  30.148  1.00  0.69           C  
ATOM   4708 HD11 ILE A 299     -20.888   6.591  30.229  1.00  0.69           H  
ATOM   4709 HD12 ILE A 299     -19.192   7.033  30.508  1.00  0.69           H  
ATOM   4710 HD13 ILE A 299     -19.648   6.039  29.099  1.00  0.69           H  
ATOM   4711  N   LYS A 300     -15.863   3.148  33.193  1.00  0.73           N  
ATOM   4712  H   LYS A 300     -16.217   3.811  33.868  1.00  0.73           H  
ATOM   4713  CA  LYS A 300     -14.516   2.609  33.410  1.00  0.73           C  
ATOM   4714  HA  LYS A 300     -13.967   2.649  32.469  1.00  0.73           H  
ATOM   4715  C   LYS A 300     -14.479   1.128  33.823  1.00  0.73           C  
ATOM   4716  CB  LYS A 300     -13.779   3.467  34.451  1.00  0.73           C  
ATOM   4717  HB2 LYS A 300     -12.789   3.037  34.603  1.00  0.73           H  
ATOM   4718  HB3 LYS A 300     -14.310   3.417  35.401  1.00  0.73           H  
ATOM   4719  O   LYS A 300     -13.434   0.518  33.651  1.00  0.73           O  
ATOM   4720  CG  LYS A 300     -13.615   4.933  34.012  1.00  0.73           C  
ATOM   4721  HG2 LYS A 300     -13.115   4.960  33.044  1.00  0.73           H  
ATOM   4722  HG3 LYS A 300     -14.592   5.407  33.921  1.00  0.73           H  
ATOM   4723  CD  LYS A 300     -12.776   5.708  35.036  1.00  0.73           C  
ATOM   4724  HD2 LYS A 300     -11.820   5.200  35.163  1.00  0.73           H  
ATOM   4725  HD3 LYS A 300     -13.299   5.713  35.992  1.00  0.73           H  
ATOM   4726  CE  LYS A 300     -12.529   7.149  34.572  1.00  0.73           C  
ATOM   4727  HE2 LYS A 300     -13.491   7.647  34.451  1.00  0.73           H  
ATOM   4728  HE3 LYS A 300     -12.039   7.118  33.599  1.00  0.73           H  
ATOM   4729  NZ  LYS A 300     -11.683   7.886  35.546  1.00  0.73           N  
ATOM   4730  HZ1 LYS A 300     -12.130   7.927  36.450  1.00  0.73           H  
ATOM   4731  HZ2 LYS A 300     -11.504   8.831  35.237  1.00  0.73           H  
ATOM   4732  HZ3 LYS A 300     -10.796   7.419  35.669  1.00  0.73           H  
ATOM   4733  N   ASN A 301     -15.582   0.557  34.315  1.00  0.83           N  
ATOM   4734  H   ASN A 301     -16.416   1.121  34.402  1.00  0.83           H  
ATOM   4735  CA  ASN A 301     -15.632  -0.816  34.837  1.00  0.83           C  
ATOM   4736  HA  ASN A 301     -14.617  -1.204  34.920  1.00  0.83           H  
ATOM   4737  C   ASN A 301     -16.374  -1.799  33.913  1.00  0.83           C  
ATOM   4738  CB  ASN A 301     -16.237  -0.799  36.255  1.00  0.83           C  
ATOM   4739  HB2 ASN A 301     -17.236  -0.365  36.216  1.00  0.83           H  
ATOM   4740  HB3 ASN A 301     -16.330  -1.825  36.612  1.00  0.83           H  
ATOM   4741  O   ASN A 301     -16.697  -2.908  34.333  1.00  0.83           O  
ATOM   4742  CG  ASN A 301     -15.410  -0.049  37.283  1.00  0.83           C  
ATOM   4743  ND2 ASN A 301     -15.917   0.079  38.486  1.00  0.83           N  
ATOM   4744 HD21 ASN A 301     -15.291   0.460  39.181  1.00  0.83           H  
ATOM   4745 HD22 ASN A 301     -16.747  -0.437  38.739  1.00  0.83           H  
ATOM   4746  OD1 ASN A 301     -14.330   0.459  37.041  1.00  0.83           O  
ATOM   4747  N   LEU A 302     -16.697  -1.404  32.677  1.00  0.88           N  
ATOM   4748  H   LEU A 302     -16.372  -0.506  32.349  1.00  0.88           H  
ATOM   4749  CA  LEU A 302     -17.356  -2.306  31.731  1.00  0.88           C  
ATOM   4750  HA  LEU A 302     -18.175  -2.812  32.242  1.00  0.88           H  
ATOM   4751  C   LEU A 302     -16.386  -3.397  31.257  1.00  0.88           C  
ATOM   4752  CB  LEU A 302     -17.933  -1.517  30.543  1.00  0.88           C  
ATOM   4753  HB2 LEU A 302     -17.112  -1.010  30.036  1.00  0.88           H  
ATOM   4754  HB3 LEU A 302     -18.369  -2.226  29.840  1.00  0.88           H  
ATOM   4755  O   LEU A 302     -15.217  -3.118  30.985  1.00  0.88           O  
ATOM   4756  CG  LEU A 302     -19.004  -0.477  30.914  1.00  0.88           C  
ATOM   4757  HG  LEU A 302     -18.569   0.269  31.579  1.00  0.88           H  
ATOM   4758  CD1 LEU A 302     -19.481   0.232  29.645  1.00  0.88           C  
ATOM   4759 HD11 LEU A 302     -20.194   1.013  29.909  1.00  0.88           H  
ATOM   4760 HD12 LEU A 302     -19.952  -0.484  28.972  1.00  0.88           H  
ATOM   4761 HD13 LEU A 302     -18.628   0.686  29.140  1.00  0.88           H  
ATOM   4762  CD2 LEU A 302     -20.228  -1.076  31.608  1.00  0.88           C  
ATOM   4763 HD21 LEU A 302     -20.678  -1.840  30.974  1.00  0.88           H  
ATOM   4764 HD22 LEU A 302     -19.942  -1.520  32.561  1.00  0.88           H  
ATOM   4765 HD23 LEU A 302     -20.963  -0.295  31.800  1.00  0.88           H  
ATOM   4766  N   GLN A 303     -16.891  -4.624  31.098  1.00  0.95           N  
ATOM   4767  H   GLN A 303     -17.857  -4.793  31.338  1.00  0.95           H  
ATOM   4768  CA  GLN A 303     -16.129  -5.711  30.484  1.00  0.95           C  
ATOM   4769  HA  GLN A 303     -15.234  -5.875  31.084  1.00  0.95           H  
ATOM   4770  C   GLN A 303     -15.705  -5.308  29.066  1.00  0.95           C  
ATOM   4771  CB  GLN A 303     -16.961  -7.004  30.483  1.00  0.95           C  
ATOM   4772  HB2 GLN A 303     -17.300  -7.200  31.500  1.00  0.95           H  
ATOM   4773  HB3 GLN A 303     -17.837  -6.868  29.848  1.00  0.95           H  
ATOM   4774  O   GLN A 303     -16.512  -4.780  28.296  1.00  0.95           O  
ATOM   4775  CG  GLN A 303     -16.160  -8.223  29.991  1.00  0.95           C  
ATOM   4776  HG2 GLN A 303     -15.871  -8.082  28.950  1.00  0.95           H  
ATOM   4777  HG3 GLN A 303     -15.256  -8.321  30.592  1.00  0.95           H  
ATOM   4778  CD  GLN A 303     -16.948  -9.528  30.086  1.00  0.95           C  
ATOM   4779  NE2 GLN A 303     -16.296 -10.666  29.994  1.00  0.95           N  
ATOM   4780 HE21 GLN A 303     -15.292 -10.691  29.888  1.00  0.95           H  
ATOM   4781 HE22 GLN A 303     -16.855 -11.500  30.106  1.00  0.95           H  
ATOM   4782  OE1 GLN A 303     -18.157  -9.557  30.237  1.00  0.95           O  
ATOM   4783  N   LEU A 304     -14.439  -5.554  28.728  1.00  0.96           N  
ATOM   4784  H   LEU A 304     -13.834  -5.981  29.415  1.00  0.96           H  
ATOM   4785  CA  LEU A 304     -13.849  -5.204  27.441  1.00  0.96           C  
ATOM   4786  HA  LEU A 304     -14.572  -4.625  26.867  1.00  0.96           H  
ATOM   4787  C   LEU A 304     -13.509  -6.470  26.654  1.00  0.96           C  
ATOM   4788  CB  LEU A 304     -12.634  -4.304  27.700  1.00  0.96           C  
ATOM   4789  HB2 LEU A 304     -12.976  -3.453  28.289  1.00  0.96           H  
ATOM   4790  HB3 LEU A 304     -11.912  -4.857  28.302  1.00  0.96           H  
ATOM   4791  O   LEU A 304     -12.602  -7.214  27.025  1.00  0.96           O  
ATOM   4792  CG  LEU A 304     -11.918  -3.781  26.442  1.00  0.96           C  
ATOM   4793  HG  LEU A 304     -11.481  -4.610  25.885  1.00  0.96           H  
ATOM   4794  CD1 LEU A 304     -12.835  -2.985  25.509  1.00  0.96           C  
ATOM   4795 HD11 LEU A 304     -13.297  -2.163  26.055  1.00  0.96           H  
ATOM   4796 HD12 LEU A 304     -12.251  -2.589  24.678  1.00  0.96           H  
ATOM   4797 HD13 LEU A 304     -13.598  -3.644  25.094  1.00  0.96           H  
ATOM   4798  CD2 LEU A 304     -10.801  -2.858  26.928  1.00  0.96           C  
ATOM   4799 HD21 LEU A 304     -11.175  -2.174  27.690  1.00  0.96           H  
ATOM   4800 HD22 LEU A 304      -9.990  -3.453  27.348  1.00  0.96           H  
ATOM   4801 HD23 LEU A 304     -10.426  -2.253  26.103  1.00  0.96           H  
ATOM   4802  N   PHE A 305     -14.235  -6.711  25.564  1.00  0.98           N  
ATOM   4803  H   PHE A 305     -14.974  -6.062  25.332  1.00  0.98           H  
ATOM   4804  CA  PHE A 305     -14.020  -7.871  24.698  1.00  0.98           C  
ATOM   4805  HA  PHE A 305     -13.660  -8.700  25.307  1.00  0.98           H  
ATOM   4806  C   PHE A 305     -12.959  -7.589  23.629  1.00  0.98           C  
ATOM   4807  CB  PHE A 305     -15.350  -8.299  24.071  1.00  0.98           C  
ATOM   4808  HB2 PHE A 305     -15.773  -7.450  23.533  1.00  0.98           H  
ATOM   4809  HB3 PHE A 305     -15.160  -9.090  23.345  1.00  0.98           H  
ATOM   4810  O   PHE A 305     -12.906  -6.484  23.084  1.00  0.98           O  
ATOM   4811  CG  PHE A 305     -16.357  -8.818  25.077  1.00  0.98           C  
ATOM   4812  CD1 PHE A 305     -16.241 -10.136  25.558  1.00  0.98           C  
ATOM   4813  HD1 PHE A 305     -15.440 -10.772  25.211  1.00  0.98           H  
ATOM   4814  CD2 PHE A 305     -17.401  -7.994  25.540  1.00  0.98           C  
ATOM   4815  HD2 PHE A 305     -17.485  -6.974  25.194  1.00  0.98           H  
ATOM   4816  CE1 PHE A 305     -17.162 -10.630  26.497  1.00  0.98           C  
ATOM   4817  HE1 PHE A 305     -17.065 -11.637  26.875  1.00  0.98           H  
ATOM   4818  CE2 PHE A 305     -18.329  -8.501  26.468  1.00  0.98           C  
ATOM   4819  HE2 PHE A 305     -19.142  -7.891  26.833  1.00  0.98           H  
ATOM   4820  CZ  PHE A 305     -18.208  -9.812  26.950  1.00  0.98           C  
ATOM   4821  HZ  PHE A 305     -18.909 -10.186  27.682  1.00  0.98           H  
ATOM   4822  N   LYS A 306     -12.150  -8.600  23.293  1.00  0.98           N  
ATOM   4823  H   LYS A 306     -12.303  -9.501  23.723  1.00  0.98           H  
ATOM   4824  CA  LYS A 306     -11.139  -8.545  22.223  1.00  0.98           C  
ATOM   4825  HA  LYS A 306     -11.106  -7.531  21.823  1.00  0.98           H  
ATOM   4826  C   LYS A 306     -11.531  -9.501  21.085  1.00  0.98           C  
ATOM   4827  CB  LYS A 306      -9.735  -8.892  22.751  1.00  0.98           C  
ATOM   4828  HB2 LYS A 306      -9.016  -8.584  21.992  1.00  0.98           H  
ATOM   4829  HB3 LYS A 306      -9.651  -9.973  22.858  1.00  0.98           H  
ATOM   4830  O   LYS A 306     -11.994 -10.597  21.397  1.00  0.98           O  
ATOM   4831  CG  LYS A 306      -9.359  -8.253  24.101  1.00  0.98           C  
ATOM   4832  HG2 LYS A 306      -9.797  -8.850  24.901  1.00  0.98           H  
ATOM   4833  HG3 LYS A 306      -9.770  -7.247  24.187  1.00  0.98           H  
ATOM   4834  CD  LYS A 306      -7.834  -8.215  24.279  1.00  0.98           C  
ATOM   4835  HD2 LYS A 306      -7.404  -7.554  23.526  1.00  0.98           H  
ATOM   4836  HD3 LYS A 306      -7.439  -9.220  24.129  1.00  0.98           H  
ATOM   4837  CE  LYS A 306      -7.447  -7.723  25.680  1.00  0.98           C  
ATOM   4838  HE2 LYS A 306      -7.864  -6.730  25.847  1.00  0.98           H  
ATOM   4839  HE3 LYS A 306      -7.906  -8.396  26.404  1.00  0.98           H  
ATOM   4840  NZ  LYS A 306      -5.973  -7.717  25.873  1.00  0.98           N  
ATOM   4841  HZ1 LYS A 306      -5.533  -6.991  25.325  1.00  0.98           H  
ATOM   4842  HZ2 LYS A 306      -5.573  -8.599  25.587  1.00  0.98           H  
ATOM   4843  HZ3 LYS A 306      -5.733  -7.572  26.843  1.00  0.98           H  
ATOM   4844  N   PRO A 307     -11.381  -9.121  19.804  1.00  0.98           N  
ATOM   4845  CA  PRO A 307     -11.607 -10.049  18.699  1.00  0.98           C  
ATOM   4846  HA  PRO A 307     -12.524 -10.618  18.851  1.00  0.98           H  
ATOM   4847  C   PRO A 307     -10.430 -11.027  18.560  1.00  0.98           C  
ATOM   4848  CB  PRO A 307     -11.754  -9.166  17.461  1.00  0.98           C  
ATOM   4849  HB2 PRO A 307     -11.469  -9.691  16.549  1.00  0.98           H  
ATOM   4850  HB3 PRO A 307     -12.774  -8.791  17.377  1.00  0.98           H  
ATOM   4851  O   PRO A 307      -9.322 -10.751  19.026  1.00  0.98           O  
ATOM   4852  CG  PRO A 307     -10.802  -8.019  17.772  1.00  0.98           C  
ATOM   4853  HG2 PRO A 307     -11.080  -7.106  17.245  1.00  0.98           H  
ATOM   4854  HG3 PRO A 307      -9.795  -8.339  17.502  1.00  0.98           H  
ATOM   4855  CD  PRO A 307     -10.878  -7.849  19.290  1.00  0.98           C  
ATOM   4856  HD2 PRO A 307     -11.560  -7.032  19.528  1.00  0.98           H  
ATOM   4857  HD3 PRO A 307      -9.886  -7.633  19.685  1.00  0.98           H  
ATOM   4858  N   ILE A 308     -10.665 -12.149  17.882  1.00  0.98           N  
ATOM   4859  H   ILE A 308     -11.580 -12.292  17.480  1.00  0.98           H  
ATOM   4860  CA  ILE A 308      -9.614 -13.083  17.464  1.00  0.98           C  
ATOM   4861  HA  ILE A 308      -8.720 -12.925  18.068  1.00  0.98           H  
ATOM   4862  C   ILE A 308      -9.278 -12.761  16.006  1.00  0.98           C  
ATOM   4863  CB  ILE A 308     -10.061 -14.551  17.661  1.00  0.98           C  
ATOM   4864  HB  ILE A 308     -10.957 -14.723  17.065  1.00  0.98           H  
ATOM   4865  O   ILE A 308     -10.142 -12.870  15.140  1.00  0.98           O  
ATOM   4866  CG1 ILE A 308     -10.395 -14.825  19.148  1.00  0.98           C  
ATOM   4867 HG12 ILE A 308      -9.490 -14.726  19.747  1.00  0.98           H  
ATOM   4868 HG13 ILE A 308     -11.113 -14.086  19.503  1.00  0.98           H  
ATOM   4869  CG2 ILE A 308      -8.957 -15.507  17.168  1.00  0.98           C  
ATOM   4870 HG21 ILE A 308      -8.046 -15.373  17.752  1.00  0.98           H  
ATOM   4871 HG22 ILE A 308      -8.738 -15.333  16.115  1.00  0.98           H  
ATOM   4872 HG23 ILE A 308      -9.287 -16.543  17.253  1.00  0.98           H  
ATOM   4873  CD1 ILE A 308     -11.017 -16.202  19.407  1.00  0.98           C  
ATOM   4874 HD11 ILE A 308     -11.894 -16.339  18.775  1.00  0.98           H  
ATOM   4875 HD12 ILE A 308     -11.321 -16.268  20.452  1.00  0.98           H  
ATOM   4876 HD13 ILE A 308     -10.296 -16.995  19.209  1.00  0.98           H  
ATOM   4877  N   LEU A 309      -8.040 -12.342  15.739  1.00  0.98           N  
ATOM   4878  H   LEU A 309      -7.373 -12.305  16.497  1.00  0.98           H  
ATOM   4879  CA  LEU A 309      -7.565 -12.051  14.383  1.00  0.98           C  
ATOM   4880  HA  LEU A 309      -8.441 -11.852  13.766  1.00  0.98           H  
ATOM   4881  C   LEU A 309      -6.827 -13.270  13.774  1.00  0.98           C  
ATOM   4882  CB  LEU A 309      -6.701 -10.776  14.399  1.00  0.98           C  
ATOM   4883  HB2 LEU A 309      -6.181 -10.696  13.445  1.00  0.98           H  
ATOM   4884  HB3 LEU A 309      -5.956 -10.881  15.188  1.00  0.98           H  
ATOM   4885  O   LEU A 309      -6.199 -14.020  14.532  1.00  0.98           O  
ATOM   4886  CG  LEU A 309      -7.474  -9.462  14.633  1.00  0.98           C  
ATOM   4887  HG  LEU A 309      -8.092  -9.548  15.527  1.00  0.98           H  
ATOM   4888  CD1 LEU A 309      -6.493  -8.305  14.830  1.00  0.98           C  
ATOM   4889 HD11 LEU A 309      -5.917  -8.449  15.744  1.00  0.98           H  
ATOM   4890 HD12 LEU A 309      -7.030  -7.358  14.893  1.00  0.98           H  
ATOM   4891 HD13 LEU A 309      -5.831  -8.235  13.967  1.00  0.98           H  
ATOM   4892  CD2 LEU A 309      -8.360  -9.094  13.443  1.00  0.98           C  
ATOM   4893 HD21 LEU A 309      -8.850  -8.138  13.629  1.00  0.98           H  
ATOM   4894 HD22 LEU A 309      -7.752  -9.003  12.542  1.00  0.98           H  
ATOM   4895 HD23 LEU A 309      -9.125  -9.854  13.286  1.00  0.98           H  
ATOM   4896  N   PRO A 310      -6.843 -13.456  12.435  1.00  0.98           N  
ATOM   4897  CA  PRO A 310      -6.099 -14.504  11.712  1.00  0.98           C  
ATOM   4898  HA  PRO A 310      -6.386 -15.486  12.088  1.00  0.98           H  
ATOM   4899  C   PRO A 310      -4.589 -14.320  11.822  1.00  0.98           C  
ATOM   4900  CB  PRO A 310      -6.489 -14.379  10.235  1.00  0.98           C  
ATOM   4901  HB2 PRO A 310      -6.664 -15.355   9.783  1.00  0.98           H  
ATOM   4902  HB3 PRO A 310      -5.722 -13.844   9.675  1.00  0.98           H  
ATOM   4903  O   PRO A 310      -4.143 -13.173  11.906  1.00  0.98           O  
ATOM   4904  CG  PRO A 310      -7.760 -13.547  10.248  1.00  0.98           C  
ATOM   4905  HG2 PRO A 310      -7.865 -12.957   9.337  1.00  0.98           H  
ATOM   4906  HG3 PRO A 310      -8.623 -14.199  10.382  1.00  0.98           H  
ATOM   4907  CD  PRO A 310      -7.596 -12.664  11.475  1.00  0.98           C  
ATOM   4908  HD2 PRO A 310      -7.028 -11.770  11.217  1.00  0.98           H  
ATOM   4909  HD3 PRO A 310      -8.586 -12.400  11.847  1.00  0.98           H  
ATOM   4910  N   ALA A 311      -3.804 -15.406  11.854  1.00  0.98           N  
ATOM   4911  H   ALA A 311      -4.224 -16.297  11.634  1.00  0.98           H  
ATOM   4912  CA  ALA A 311      -2.338 -15.361  11.983  1.00  0.98           C  
ATOM   4913  HA  ALA A 311      -2.086 -15.023  12.989  1.00  0.98           H  
ATOM   4914  C   ALA A 311      -1.695 -14.379  10.985  1.00  0.98           C  
ATOM   4915  CB  ALA A 311      -1.771 -16.775  11.811  1.00  0.98           C  
ATOM   4916  HB1 ALA A 311      -0.691 -16.765  11.961  1.00  0.98           H  
ATOM   4917  HB2 ALA A 311      -2.223 -17.453  12.534  1.00  0.98           H  
ATOM   4918  HB3 ALA A 311      -1.973 -17.139  10.803  1.00  0.98           H  
ATOM   4919  O   ALA A 311      -2.235 -14.163   9.905  1.00  0.98           O  
ATOM   4920  N   LEU A 312      -0.548 -13.786  11.342  1.00  0.98           N  
ATOM   4921  H   LEU A 312      -0.109 -14.046  12.213  1.00  0.98           H  
ATOM   4922  CA  LEU A 312       0.083 -12.719  10.544  1.00  0.98           C  
ATOM   4923  HA  LEU A 312      -0.595 -11.868  10.485  1.00  0.98           H  
ATOM   4924  C   LEU A 312       0.359 -13.142   9.090  1.00  0.98           C  
ATOM   4925  CB  LEU A 312       1.393 -12.264  11.217  1.00  0.98           C  
ATOM   4926  HB2 LEU A 312       2.082 -13.109  11.240  1.00  0.98           H  
ATOM   4927  HB3 LEU A 312       1.844 -11.494  10.591  1.00  0.98           H  
ATOM   4928  O   LEU A 312       0.324 -12.305   8.205  1.00  0.98           O  
ATOM   4929  CG  LEU A 312       1.250 -11.702  12.645  1.00  0.98           C  
ATOM   4930  HG  LEU A 312       0.805 -12.462  13.287  1.00  0.98           H  
ATOM   4931  CD1 LEU A 312       2.628 -11.361  13.203  1.00  0.98           C  
ATOM   4932 HD11 LEU A 312       3.245 -12.258  13.250  1.00  0.98           H  
ATOM   4933 HD12 LEU A 312       2.538 -10.935  14.202  1.00  0.98           H  
ATOM   4934 HD13 LEU A 312       3.111 -10.637  12.547  1.00  0.98           H  
ATOM   4935  CD2 LEU A 312       0.378 -10.450  12.708  1.00  0.98           C  
ATOM   4936 HD21 LEU A 312      -0.642 -10.679  12.402  1.00  0.98           H  
ATOM   4937 HD22 LEU A 312       0.783  -9.702  12.027  1.00  0.98           H  
ATOM   4938 HD23 LEU A 312       0.374 -10.041  13.719  1.00  0.98           H
[truncated: 301,402 more chars]
