# Supplementary material for: Phenoloxidases in Plants—How Structural Diversity Enables Functional Specificity
Source: Front Plant Sci. 2021 Oct 1;12:754601. doi: 10.3389/fpls.2021.754601 (PMC8517187; doi:10.3389/fpls.2021.754601)
Supplement: Supplementary file 3 [file Data_Sheet_2.ZIP › Figure 7/AlphaFold2_models/models/plantae/AtLAC12_relaxed_model_1.pdb]

ATOM      1  N   SER A   1     -37.392  15.818 -14.002  1.00  0.00           N  
ATOM      2  H   SER A   1     -37.303  15.583 -14.980  1.00  0.00           H  
ATOM      3  H2  SER A   1     -37.074  15.037 -13.446  1.00  0.00           H  
ATOM      4  H3  SER A   1     -38.356  16.008 -13.766  1.00  0.00           H  
ATOM      5  CA  SER A   1     -36.539  16.971 -13.659  1.00  0.00           C  
ATOM      6  HA  SER A   1     -36.855  17.855 -14.212  1.00  0.00           H  
ATOM      7  C   SER A   1     -35.119  16.629 -14.063  1.00  0.00           C  
ATOM      8  CB  SER A   1     -36.606  17.263 -12.153  1.00  0.00           C  
ATOM      9  HB2 SER A   1     -37.504  17.841 -11.935  1.00  0.00           H  
ATOM     10  HB3 SER A   1     -35.731  17.837 -11.847  1.00  0.00           H  
ATOM     11  O   SER A   1     -34.647  15.562 -13.696  1.00  0.00           O  
ATOM     12  OG  SER A   1     -36.664  16.041 -11.444  1.00  0.00           O  
ATOM     13  HG  SER A   1     -36.363  16.175 -10.542  1.00  0.00           H  
ATOM     14  N   LEU A   2     -34.457  17.470 -14.860  1.00  0.00           N  
ATOM     15  H   LEU A   2     -34.880  18.341 -15.148  1.00  0.00           H  
ATOM     16  CA  LEU A   2     -33.007  17.371 -15.043  1.00  0.00           C  
ATOM     17  HA  LEU A   2     -32.720  16.357 -15.323  1.00  0.00           H  
ATOM     18  C   LEU A   2     -32.386  17.702 -13.686  1.00  0.00           C  
ATOM     19  CB  LEU A   2     -32.554  18.355 -16.139  1.00  0.00           C  
ATOM     20  HB2 LEU A   2     -33.061  19.308 -15.982  1.00  0.00           H  
ATOM     21  HB3 LEU A   2     -31.486  18.544 -16.034  1.00  0.00           H  
ATOM     22  O   LEU A   2     -32.480  18.837 -13.223  1.00  0.00           O  
ATOM     23  CG  LEU A   2     -32.828  17.847 -17.567  1.00  0.00           C  
ATOM     24  HG  LEU A   2     -33.769  17.297 -17.583  1.00  0.00           H  
ATOM     25  CD1 LEU A   2     -32.954  19.019 -18.538  1.00  0.00           C  
ATOM     26 HD11 LEU A   2     -32.030  19.597 -18.546  1.00  0.00           H  
ATOM     27 HD12 LEU A   2     -33.144  18.646 -19.544  1.00  0.00           H  
ATOM     28 HD13 LEU A   2     -33.779  19.667 -18.243  1.00  0.00           H  
ATOM     29  CD2 LEU A   2     -31.704  16.930 -18.052  1.00  0.00           C  
ATOM     30 HD21 LEU A   2     -30.759  17.472 -18.077  1.00  0.00           H  
ATOM     31 HD22 LEU A   2     -31.928  16.570 -19.056  1.00  0.00           H  
ATOM     32 HD23 LEU A   2     -31.603  16.071 -17.389  1.00  0.00           H  
ATOM     33  N   ILE A   3     -31.884  16.691 -12.987  1.00  0.00           N  
ATOM     34  H   ILE A   3     -31.851  15.771 -13.401  1.00  0.00           H  
ATOM     35  CA  ILE A   3     -31.199  16.898 -11.716  1.00  0.00           C  
ATOM     36  HA  ILE A   3     -31.738  17.643 -11.131  1.00  0.00           H  
ATOM     37  C   ILE A   3     -29.833  17.475 -12.063  1.00  0.00           C  
ATOM     38  CB  ILE A   3     -31.172  15.593 -10.902  1.00  0.00           C  
ATOM     39  HB  ILE A   3     -30.822  14.784 -11.543  1.00  0.00           H  
ATOM     40  O   ILE A   3     -29.039  16.846 -12.756  1.00  0.00           O  
ATOM     41  CG1 ILE A   3     -32.630  15.308 -10.462  1.00  0.00           C  
ATOM     42 HG12 ILE A   3     -33.269  15.257 -11.343  1.00  0.00           H  
ATOM     43 HG13 ILE A   3     -32.987  16.127  -9.838  1.00  0.00           H  
ATOM     44  CG2 ILE A   3     -30.224  15.693  -9.698  1.00  0.00           C  
ATOM     45 HG21 ILE A   3     -30.125  14.697  -9.266  1.00  0.00           H  
ATOM     46 HG22 ILE A   3     -29.224  15.993 -10.012  1.00  0.00           H  
ATOM     47 HG23 ILE A   3     -30.602  16.398  -8.958  1.00  0.00           H  
ATOM     48  CD1 ILE A   3     -32.834  14.004  -9.703  1.00  0.00           C  
ATOM     49 HD11 ILE A   3     -32.370  14.080  -8.720  1.00  0.00           H  
ATOM     50 HD12 ILE A   3     -33.901  13.828  -9.566  1.00  0.00           H  
ATOM     51 HD13 ILE A   3     -32.411  13.181 -10.280  1.00  0.00           H  
ATOM     52  N   ILE A   4     -29.622  18.720 -11.647  1.00  0.00           N  
ATOM     53  H   ILE A   4     -30.347  19.177 -11.113  1.00  0.00           H  
ATOM     54  CA  ILE A   4     -28.431  19.499 -11.969  1.00  0.00           C  
ATOM     55  HA  ILE A   4     -28.161  19.323 -13.010  1.00  0.00           H  
ATOM     56  C   ILE A   4     -27.290  18.992 -11.082  1.00  0.00           C  
ATOM     57  CB  ILE A   4     -28.727  21.011 -11.797  1.00  0.00           C  
ATOM     58  HB  ILE A   4     -29.034  21.186 -10.766  1.00  0.00           H  
ATOM     59  O   ILE A   4     -27.373  19.097  -9.855  1.00  0.00           O  
ATOM     60  CG1 ILE A   4     -29.880  21.455 -12.733  1.00  0.00           C  
ATOM     61 HG12 ILE A   4     -30.741  20.801 -12.590  1.00  0.00           H  
ATOM     62 HG13 ILE A   4     -29.562  21.362 -13.771  1.00  0.00           H  
ATOM     63  CG2 ILE A   4     -27.468  21.850 -12.070  1.00  0.00           C  
ATOM     64 HG21 ILE A   4     -27.674  22.914 -11.961  1.00  0.00           H  
ATOM     65 HG22 ILE A   4     -26.692  21.604 -11.345  1.00  0.00           H  
ATOM     66 HG23 ILE A   4     -27.089  21.658 -13.074  1.00  0.00           H  
ATOM     67  CD1 ILE A   4     -30.381  22.885 -12.490  1.00  0.00           C  
ATOM     68 HD11 ILE A   4     -30.632  23.019 -11.438  1.00  0.00           H  
ATOM     69 HD12 ILE A   4     -31.274  23.059 -13.092  1.00  0.00           H  
ATOM     70 HD13 ILE A   4     -29.625  23.614 -12.783  1.00  0.00           H  
ATOM     71  N   ALA A   5     -26.254  18.432 -11.710  1.00  0.00           N  
ATOM     72  H   ALA A   5     -26.295  18.328 -12.713  1.00  0.00           H  
ATOM     73  CA  ALA A   5     -24.972  18.148 -11.071  1.00  0.00           C  
ATOM     74  HA  ALA A   5     -25.088  17.354 -10.333  1.00  0.00           H  
ATOM     75  C   ALA A   5     -24.447  19.407 -10.368  1.00  0.00           C  
ATOM     76  CB  ALA A   5     -23.989  17.694 -12.152  1.00  0.00           C  
ATOM     77  HB1 ALA A   5     -24.250  16.697 -12.508  1.00  0.00           H  
ATOM     78  HB2 ALA A   5     -22.985  17.678 -11.729  1.00  0.00           H  
ATOM     79  HB3 ALA A   5     -23.988  18.396 -12.985  1.00  0.00           H  
ATOM     80  O   ALA A   5     -24.490  20.501 -10.935  1.00  0.00           O  
ATOM     81  N   LYS A   6     -23.981  19.274  -9.124  1.00  0.00           N  
ATOM     82  H   LYS A   6     -23.886  18.349  -8.729  1.00  0.00           H  
ATOM     83  CA  LYS A   6     -23.493  20.416  -8.346  1.00  0.00           C  
ATOM     84  HA  LYS A   6     -23.945  21.330  -8.733  1.00  0.00           H  
ATOM     85  C   LYS A   6     -21.986  20.559  -8.500  1.00  0.00           C  
ATOM     86  CB  LYS A   6     -23.888  20.268  -6.874  1.00  0.00           C  
ATOM     87  HB2 LYS A   6     -23.500  19.322  -6.495  1.00  0.00           H  
ATOM     88  HB3 LYS A   6     -23.432  21.077  -6.304  1.00  0.00           H  
ATOM     89  O   LYS A   6     -21.267  19.567  -8.551  1.00  0.00           O  
ATOM     90  CG  LYS A   6     -25.409  20.318  -6.684  1.00  0.00           C  
ATOM     91  HG2 LYS A   6     -25.791  21.274  -7.043  1.00  0.00           H  
ATOM     92  HG3 LYS A   6     -25.881  19.511  -7.244  1.00  0.00           H  
ATOM     93  CD  LYS A   6     -25.741  20.155  -5.201  1.00  0.00           C  
ATOM     94  HD2 LYS A   6     -25.279  20.966  -4.638  1.00  0.00           H  
ATOM     95  HD3 LYS A   6     -25.334  19.204  -4.857  1.00  0.00           H  
ATOM     96  CE  LYS A   6     -27.255  20.171  -5.001  1.00  0.00           C  
ATOM     97  HE2 LYS A   6     -27.642  21.130  -5.346  1.00  0.00           H  
ATOM     98  HE3 LYS A   6     -27.689  19.388  -5.622  1.00  0.00           H  
ATOM     99  NZ  LYS A   6     -27.588  19.950  -3.574  1.00  0.00           N  
ATOM    100  HZ1 LYS A   6     -28.588  19.954  -3.434  1.00  0.00           H  
ATOM    101  HZ2 LYS A   6     -27.216  19.058  -3.280  1.00  0.00           H  
ATOM    102  HZ3 LYS A   6     -27.164  20.669  -3.005  1.00  0.00           H  
ATOM    103  N   VAL A   7     -21.511  21.802  -8.483  1.00  0.00           N  
ATOM    104  H   VAL A   7     -22.165  22.571  -8.460  1.00  0.00           H  
ATOM    105  CA  VAL A   7     -20.092  22.104  -8.265  1.00  0.00           C  
ATOM    106  HA  VAL A   7     -19.493  21.250  -8.582  1.00  0.00           H  
ATOM    107  C   VAL A   7     -19.876  22.317  -6.769  1.00  0.00           C  
ATOM    108  CB  VAL A   7     -19.616  23.316  -9.085  1.00  0.00           C  
ATOM    109  HB  VAL A   7     -20.094  24.220  -8.708  1.00  0.00           H  
ATOM    110  O   VAL A   7     -20.472  23.216  -6.170  1.00  0.00           O  
ATOM    111  CG1 VAL A   7     -18.097  23.467  -8.959  1.00  0.00           C  
ATOM    112 HG11 VAL A   7     -17.597  22.583  -9.355  1.00  0.00           H  
ATOM    113 HG12 VAL A   7     -17.798  23.604  -7.920  1.00  0.00           H  
ATOM    114 HG13 VAL A   7     -17.755  24.334  -9.525  1.00  0.00           H  
ATOM    115  CG2 VAL A   7     -19.962  23.171 -10.574  1.00  0.00           C  
ATOM    116 HG21 VAL A   7     -19.542  22.248 -10.973  1.00  0.00           H  
ATOM    117 HG22 VAL A   7     -19.545  24.011 -11.130  1.00  0.00           H  
ATOM    118 HG23 VAL A   7     -21.042  23.165 -10.719  1.00  0.00           H  
ATOM    119  N   GLN A   8     -19.048  21.480  -6.154  1.00  0.00           N  
ATOM    120  H   GLN A   8     -18.592  20.769  -6.708  1.00  0.00           H  
ATOM    121  CA  GLN A   8     -18.718  21.533  -4.735  1.00  0.00           C  
ATOM    122  HA  GLN A   8     -19.436  22.171  -4.221  1.00  0.00           H  
ATOM    123  C   GLN A   8     -17.328  22.127  -4.533  1.00  0.00           C  
ATOM    124  CB  GLN A   8     -18.813  20.142  -4.104  1.00  0.00           C  
ATOM    125  HB2 GLN A   8     -18.564  20.257  -3.049  1.00  0.00           H  
ATOM    126  HB3 GLN A   8     -18.079  19.473  -4.554  1.00  0.00           H  
ATOM    127  O   GLN A   8     -16.346  21.621  -5.072  1.00  0.00           O  
ATOM    128  CG  GLN A   8     -20.215  19.525  -4.256  1.00  0.00           C  
ATOM    129  HG2 GLN A   8     -20.296  19.054  -5.235  1.00  0.00           H  
ATOM    130  HG3 GLN A   8     -20.973  20.305  -4.188  1.00  0.00           H  
ATOM    131  CD  GLN A   8     -20.516  18.503  -3.170  1.00  0.00           C  
ATOM    132  NE2 GLN A   8     -21.323  17.499  -3.417  1.00  0.00           N  
ATOM    133 HE21 GLN A   8     -21.387  16.861  -2.636  1.00  0.00           H  
ATOM    134 HE22 GLN A   8     -21.678  17.276  -4.335  1.00  0.00           H  
ATOM    135  OE1 GLN A   8     -20.092  18.617  -2.035  1.00  0.00           O  
ATOM    136  N   HIS A   9     -17.251  23.193  -3.738  1.00  0.00           N  
ATOM    137  H   HIS A   9     -18.079  23.494  -3.244  1.00  0.00           H  
ATOM    138  CA  HIS A   9     -16.012  23.917  -3.477  1.00  0.00           C  
ATOM    139  HA  HIS A   9     -15.260  23.618  -4.207  1.00  0.00           H  
ATOM    140  C   HIS A   9     -15.490  23.591  -2.077  1.00  0.00           C  
ATOM    141  CB  HIS A   9     -16.233  25.423  -3.650  1.00  0.00           C  
ATOM    142  HB2 HIS A   9     -15.308  25.941  -3.399  1.00  0.00           H  
ATOM    143  HB3 HIS A   9     -17.001  25.758  -2.953  1.00  0.00           H  
ATOM    144  O   HIS A   9     -16.235  23.678  -1.099  1.00  0.00           O  
ATOM    145  CG  HIS A   9     -16.636  25.821  -5.048  1.00  0.00           C  
ATOM    146  CD2 HIS A   9     -15.817  26.347  -6.012  1.00  0.00           C  
ATOM    147  HD2 HIS A   9     -14.757  26.532  -5.921  1.00  0.00           H  
ATOM    148  ND1 HIS A   9     -17.901  25.740  -5.592  1.00  0.00           N  
ATOM    149  HD1 HIS A   9     -18.713  25.310  -5.173  1.00  0.00           H  
ATOM    150  CE1 HIS A   9     -17.844  26.221  -6.843  1.00  0.00           C  
ATOM    151  HE1 HIS A   9     -18.671  26.259  -7.537  1.00  0.00           H  
ATOM    152  NE2 HIS A   9     -16.601  26.620  -7.134  1.00  0.00           N  
ATOM    153  N   HIS A  10     -14.202  23.266  -1.975  1.00  0.00           N  
ATOM    154  H   HIS A  10     -13.660  23.193  -2.824  1.00  0.00           H  
ATOM    155  CA  HIS A  10     -13.529  23.016  -0.702  1.00  0.00           C  
ATOM    156  HA  HIS A  10     -14.139  23.420   0.106  1.00  0.00           H  
ATOM    157  C   HIS A  10     -12.167  23.712  -0.642  1.00  0.00           C  
ATOM    158  CB  HIS A  10     -13.370  21.506  -0.470  1.00  0.00           C  
ATOM    159  HB2 HIS A  10     -12.873  21.346   0.487  1.00  0.00           H  
ATOM    160  HB3 HIS A  10     -12.725  21.096  -1.247  1.00  0.00           H  
ATOM    161  O   HIS A  10     -11.415  23.724  -1.615  1.00  0.00           O  
ATOM    162  CG  HIS A  10     -14.669  20.740  -0.461  1.00  0.00           C  
ATOM    163  CD2 HIS A  10     -15.202  20.026  -1.501  1.00  0.00           C  
ATOM    164  HD2 HIS A  10     -14.765  19.908  -2.482  1.00  0.00           H  
ATOM    165  ND1 HIS A  10     -15.562  20.659   0.584  1.00  0.00           N  
ATOM    166  HD1 HIS A  10     -15.509  21.168   1.455  1.00  0.00           H  
ATOM    167  CE1 HIS A  10     -16.605  19.912   0.182  1.00  0.00           C  
ATOM    168  HE1 HIS A  10     -17.488  19.697   0.767  1.00  0.00           H  
ATOM    169  NE2 HIS A  10     -16.418  19.490  -1.074  1.00  0.00           N  
ATOM    170  N   ASP A  11     -11.811  24.216   0.538  1.00  0.00           N  
ATOM    171  H   ASP A  11     -12.489  24.232   1.287  1.00  0.00           H  
ATOM    172  CA  ASP A  11     -10.475  24.729   0.833  1.00  0.00           C  
ATOM    173  HA  ASP A  11      -9.898  24.803  -0.088  1.00  0.00           H  
ATOM    174  C   ASP A  11      -9.742  23.772   1.773  1.00  0.00           C  
ATOM    175  CB  ASP A  11     -10.539  26.137   1.429  1.00  0.00           C  
ATOM    176  HB2 ASP A  11     -11.301  26.176   2.207  1.00  0.00           H  
ATOM    177  HB3 ASP A  11      -9.579  26.363   1.895  1.00  0.00           H  
ATOM    178  O   ASP A  11     -10.207  23.449   2.872  1.00  0.00           O  
ATOM    179  CG  ASP A  11     -10.810  27.201   0.364  1.00  0.00           C  
ATOM    180  OD1 ASP A  11      -9.825  27.617  -0.301  1.00  0.00           O  
ATOM    181  OD2 ASP A  11     -11.975  27.636   0.272  1.00  0.00           O  
ATOM    182  N   PHE A  12      -8.571  23.324   1.334  1.00  0.00           N  
ATOM    183  H   PHE A  12      -8.265  23.634   0.423  1.00  0.00           H  
ATOM    184  CA  PHE A  12      -7.662  22.486   2.105  1.00  0.00           C  
ATOM    185  HA  PHE A  12      -8.139  22.148   3.025  1.00  0.00           H  
ATOM    186  C   PHE A  12      -6.444  23.313   2.492  1.00  0.00           C  
ATOM    187  CB  PHE A  12      -7.269  21.252   1.280  1.00  0.00           C  
ATOM    188  HB2 PHE A  12      -6.322  20.873   1.664  1.00  0.00           H  
ATOM    189  HB3 PHE A  12      -7.105  21.570   0.251  1.00  0.00           H  
ATOM    190  O   PHE A  12      -5.653  23.714   1.645  1.00  0.00           O  
ATOM    191  CG  PHE A  12      -8.247  20.088   1.263  1.00  0.00           C  
ATOM    192  CD1 PHE A  12      -9.590  20.228   1.673  1.00  0.00           C  
ATOM    193  HD1 PHE A  12      -9.984  21.178   2.001  1.00  0.00           H  
ATOM    194  CD2 PHE A  12      -7.795  18.826   0.831  1.00  0.00           C  
ATOM    195  HD2 PHE A  12      -6.774  18.698   0.504  1.00  0.00           H  
ATOM    196  CE1 PHE A  12     -10.460  19.130   1.662  1.00  0.00           C  
ATOM    197  HE1 PHE A  12     -11.485  19.258   1.978  1.00  0.00           H  
ATOM    198  CE2 PHE A  12      -8.667  17.724   0.821  1.00  0.00           C  
ATOM    199  HE2 PHE A  12      -8.317  16.758   0.488  1.00  0.00           H  
ATOM    200  CZ  PHE A  12      -9.999  17.874   1.241  1.00  0.00           C  
ATOM    201  HZ  PHE A  12     -10.662  17.021   1.237  1.00  0.00           H  
ATOM    202  N   VAL A  13      -6.253  23.547   3.782  1.00  0.00           N  
ATOM    203  H   VAL A  13      -6.976  23.263   4.427  1.00  0.00           H  
ATOM    204  CA  VAL A  13      -5.068  24.202   4.330  1.00  0.00           C  
ATOM    205  HA  VAL A  13      -4.542  24.728   3.533  1.00  0.00           H  
ATOM    206  C   VAL A  13      -4.142  23.129   4.878  1.00  0.00           C  
ATOM    207  CB  VAL A  13      -5.447  25.247   5.391  1.00  0.00           C  
ATOM    208  HB  VAL A  13      -5.935  24.762   6.237  1.00  0.00           H  
ATOM    209  O   VAL A  13      -4.431  22.510   5.902  1.00  0.00           O  
ATOM    210  CG1 VAL A  13      -4.194  25.976   5.887  1.00  0.00           C  
ATOM    211 HG11 VAL A  13      -3.517  25.270   6.368  1.00  0.00           H  
ATOM    212 HG12 VAL A  13      -4.479  26.722   6.630  1.00  0.00           H  
ATOM    213 HG13 VAL A  13      -3.688  26.455   5.048  1.00  0.00           H  
ATOM    214  CG2 VAL A  13      -6.398  26.303   4.808  1.00  0.00           C  
ATOM    215 HG21 VAL A  13      -5.958  26.764   3.924  1.00  0.00           H  
ATOM    216 HG22 VAL A  13      -7.344  25.838   4.531  1.00  0.00           H  
ATOM    217 HG23 VAL A  13      -6.609  27.067   5.557  1.00  0.00           H  
ATOM    218  N   ILE A  14      -3.025  22.904   4.189  1.00  0.00           N  
ATOM    219  H   ILE A  14      -2.846  23.465   3.368  1.00  0.00           H  
ATOM    220  CA  ILE A  14      -1.986  21.980   4.644  1.00  0.00           C  
ATOM    221  HA  ILE A  14      -2.463  21.121   5.115  1.00  0.00           H  
ATOM    222  C   ILE A  14      -1.138  22.710   5.671  1.00  0.00           C  
ATOM    223  CB  ILE A  14      -1.109  21.466   3.488  1.00  0.00           C  
ATOM    224  HB  ILE A  14      -0.464  22.283   3.165  1.00  0.00           H  
ATOM    225  O   ILE A  14      -0.515  23.718   5.344  1.00  0.00           O  
ATOM    226  CG1 ILE A  14      -1.916  21.015   2.255  1.00  0.00           C  
ATOM    227 HG12 ILE A  14      -1.232  20.630   1.499  1.00  0.00           H  
ATOM    228 HG13 ILE A  14      -2.402  21.888   1.819  1.00  0.00           H  
ATOM    229  CG2 ILE A  14      -0.180  20.350   3.987  1.00  0.00           C  
ATOM    230 HG21 ILE A  14      -0.755  19.481   4.305  1.00  0.00           H  
ATOM    231 HG22 ILE A  14       0.509  20.070   3.191  1.00  0.00           H  
ATOM    232 HG23 ILE A  14       0.412  20.706   4.830  1.00  0.00           H  
ATOM    233  CD1 ILE A  14      -2.985  19.956   2.533  1.00  0.00           C  
ATOM    234 HD11 ILE A  14      -2.539  19.062   2.970  1.00  0.00           H  
ATOM    235 HD12 ILE A  14      -3.469  19.680   1.596  1.00  0.00           H  
ATOM    236 HD13 ILE A  14      -3.741  20.370   3.200  1.00  0.00           H  
ATOM    237  N   GLN A  15      -1.106  22.218   6.902  1.00  0.00           N  
ATOM    238  H   GLN A  15      -1.655  21.397   7.113  1.00  0.00           H  
ATOM    239  CA  GLN A  15      -0.422  22.906   7.992  1.00  0.00           C  
ATOM    240  HA  GLN A  15       0.437  23.439   7.586  1.00  0.00           H  
ATOM    241  C   GLN A  15       0.113  21.939   9.040  1.00  0.00           C  
ATOM    242  CB  GLN A  15      -1.358  23.950   8.622  1.00  0.00           C  
ATOM    243  HB2 GLN A  15      -0.820  24.485   9.405  1.00  0.00           H  
ATOM    244  HB3 GLN A  15      -1.637  24.675   7.857  1.00  0.00           H  
ATOM    245  O   GLN A  15      -0.354  20.810   9.184  1.00  0.00           O  
ATOM    246  CG  GLN A  15      -2.634  23.341   9.223  1.00  0.00           C  
ATOM    247  HG2 GLN A  15      -3.212  22.837   8.448  1.00  0.00           H  
ATOM    248  HG3 GLN A  15      -2.368  22.604   9.980  1.00  0.00           H  
ATOM    249  CD  GLN A  15      -3.521  24.408   9.849  1.00  0.00           C  
ATOM    250  NE2 GLN A  15      -3.937  24.225  11.083  1.00  0.00           N  
ATOM    251 HE21 GLN A  15      -3.688  23.384  11.585  1.00  0.00           H  
ATOM    252 HE22 GLN A  15      -4.550  24.929  11.468  1.00  0.00           H  
ATOM    253  OE1 GLN A  15      -3.844  25.420   9.245  1.00  0.00           O  
ATOM    254  N   GLU A  16       1.092  22.412   9.797  1.00  0.00           N  
ATOM    255  H   GLU A  16       1.387  23.369   9.665  1.00  0.00           H  
ATOM    256  CA  GLU A  16       1.578  21.732  10.988  1.00  0.00           C  
ATOM    257  HA  GLU A  16       1.675  20.669  10.769  1.00  0.00           H  
ATOM    258  C   GLU A  16       0.554  21.899  12.127  1.00  0.00           C  
ATOM    259  CB  GLU A  16       2.975  22.293  11.290  1.00  0.00           C  
ATOM    260  HB2 GLU A  16       2.896  23.331  11.614  1.00  0.00           H  
ATOM    261  HB3 GLU A  16       3.553  22.260  10.366  1.00  0.00           H  
ATOM    262  O   GLU A  16       0.012  22.983  12.339  1.00  0.00           O  
ATOM    263  CG  GLU A  16       3.719  21.479  12.345  1.00  0.00           C  
ATOM    264  HG2 GLU A  16       3.211  21.646  13.295  1.00  0.00           H  
ATOM    265  HG3 GLU A  16       3.631  20.427  12.076  1.00  0.00           H  
ATOM    266  CD  GLU A  16       5.219  21.830  12.490  1.00  0.00           C  
ATOM    267  OE1 GLU A  16       5.904  21.211  13.341  1.00  0.00           O  
ATOM    268  OE2 GLU A  16       5.718  22.690  11.738  1.00  0.00           O  
ATOM    269  N   THR A  17       0.207  20.822  12.827  1.00  0.00           N  
ATOM    270  H   THR A  17       0.583  19.926  12.551  1.00  0.00           H  
ATOM    271  CA  THR A  17      -0.801  20.825  13.898  1.00  0.00           C  
ATOM    272  HA  THR A  17      -0.884  21.839  14.291  1.00  0.00           H  
ATOM    273  C   THR A  17      -0.383  19.881  15.026  1.00  0.00           C  
ATOM    274  CB  THR A  17      -2.183  20.461  13.337  1.00  0.00           C  
ATOM    275  HB  THR A  17      -2.123  19.519  12.792  1.00  0.00           H  
ATOM    276  O   THR A  17       0.037  18.755  14.743  1.00  0.00           O  
ATOM    277  CG2 THR A  17      -3.275  20.365  14.402  1.00  0.00           C  
ATOM    278 HG21 THR A  17      -3.089  19.519  15.063  1.00  0.00           H  
ATOM    279 HG22 THR A  17      -4.238  20.206  13.916  1.00  0.00           H  
ATOM    280 HG23 THR A  17      -3.320  21.286  14.984  1.00  0.00           H  
ATOM    281  OG1 THR A  17      -2.544  21.507  12.458  1.00  0.00           O  
ATOM    282  HG1 THR A  17      -1.739  22.002  12.290  1.00  0.00           H  
ATOM    283  N   PRO A  18      -0.472  20.299  16.305  1.00  0.00           N  
ATOM    284  CA  PRO A  18      -0.185  19.421  17.433  1.00  0.00           C  
ATOM    285  HA  PRO A  18       0.820  19.015  17.309  1.00  0.00           H  
ATOM    286  C   PRO A  18      -1.203  18.278  17.521  1.00  0.00           C  
ATOM    287  CB  PRO A  18      -0.208  20.306  18.687  1.00  0.00           C  
ATOM    288  HB2 PRO A  18      -1.174  20.241  19.189  1.00  0.00           H  
ATOM    289  HB3 PRO A  18       0.593  20.041  19.377  1.00  0.00           H  
ATOM    290  O   PRO A  18      -2.398  18.503  17.687  1.00  0.00           O  
ATOM    291  CG  PRO A  18      -0.028  21.721  18.145  1.00  0.00           C  
ATOM    292  HG2 PRO A  18       1.034  21.934  18.018  1.00  0.00           H  
ATOM    293  HG3 PRO A  18      -0.494  22.466  18.790  1.00  0.00           H  
ATOM    294  CD  PRO A  18      -0.701  21.657  16.779  1.00  0.00           C  
ATOM    295  HD2 PRO A  18      -1.772  21.833  16.881  1.00  0.00           H  
ATOM    296  HD3 PRO A  18      -0.247  22.406  16.131  1.00  0.00           H  
ATOM    297  N   VAL A  19      -0.719  17.042  17.460  1.00  0.00           N  
ATOM    298  H   VAL A  19       0.265  16.936  17.257  1.00  0.00           H  
ATOM    299  CA  VAL A  19      -1.501  15.812  17.597  1.00  0.00           C  
ATOM    300  HA  VAL A  19      -2.531  16.064  17.846  1.00  0.00           H  
ATOM    301  C   VAL A  19      -0.911  14.992  18.741  1.00  0.00           C  
ATOM    302  CB  VAL A  19      -1.516  15.027  16.272  1.00  0.00           C  
ATOM    303  HB  VAL A  19      -0.490  14.805  15.979  1.00  0.00           H  
ATOM    304  O   VAL A  19       0.298  14.756  18.802  1.00  0.00           O  
ATOM    305  CG1 VAL A  19      -2.284  13.709  16.411  1.00  0.00           C  
ATOM    306 HG11 VAL A  19      -3.325  13.899  16.677  1.00  0.00           H  
ATOM    307 HG12 VAL A  19      -1.816  13.077  17.166  1.00  0.00           H  
ATOM    308 HG13 VAL A  19      -2.240  13.173  15.463  1.00  0.00           H  
ATOM    309  CG2 VAL A  19      -2.180  15.827  15.144  1.00  0.00           C  
ATOM    310 HG21 VAL A  19      -3.193  16.113  15.427  1.00  0.00           H  
ATOM    311 HG22 VAL A  19      -2.218  15.230  14.232  1.00  0.00           H  
ATOM    312 HG23 VAL A  19      -1.605  16.729  14.933  1.00  0.00           H  
ATOM    313  N   LYS A  20      -1.760  14.561  19.677  1.00  0.00           N  
ATOM    314  H   LYS A  20      -2.743  14.763  19.558  1.00  0.00           H  
ATOM    315  CA  LYS A  20      -1.353  13.775  20.846  1.00  0.00           C  
ATOM    316  HA  LYS A  20      -0.269  13.823  20.948  1.00  0.00           H  
ATOM    317  C   LYS A  20      -1.731  12.312  20.673  1.00  0.00           C  
ATOM    318  CB  LYS A  20      -1.969  14.382  22.109  1.00  0.00           C  
ATOM    319  HB2 LYS A  20      -1.684  15.432  22.171  1.00  0.00           H  
ATOM    320  HB3 LYS A  20      -3.055  14.319  22.048  1.00  0.00           H  
ATOM    321  O   LYS A  20      -2.909  12.007  20.567  1.00  0.00           O  
ATOM    322  CG  LYS A  20      -1.483  13.654  23.370  1.00  0.00           C  
ATOM    323  HG2 LYS A  20      -0.399  13.742  23.447  1.00  0.00           H  
ATOM    324  HG3 LYS A  20      -1.755  12.600  23.323  1.00  0.00           H  
ATOM    325  CD  LYS A  20      -2.137  14.275  24.603  1.00  0.00           C  
ATOM    326  HD2 LYS A  20      -1.863  15.328  24.659  1.00  0.00           H  
ATOM    327  HD3 LYS A  20      -3.220  14.191  24.508  1.00  0.00           H  
ATOM    328  CE  LYS A  20      -1.671  13.546  25.863  1.00  0.00           C  
ATOM    329  HE2 LYS A  20      -1.947  12.495  25.773  1.00  0.00           H  
ATOM    330  HE3 LYS A  20      -0.584  13.612  25.923  1.00  0.00           H  
ATOM    331  NZ  LYS A  20      -2.296  14.141  27.066  1.00  0.00           N  
ATOM    332  HZ1 LYS A  20      -3.301  14.085  26.985  1.00  0.00           H  
ATOM    333  HZ2 LYS A  20      -2.041  15.116  27.141  1.00  0.00           H  
ATOM    334  HZ3 LYS A  20      -1.997  13.660  27.902  1.00  0.00           H  
ATOM    335  N   ARG A  21      -0.755  11.405  20.707  1.00  0.00           N  
ATOM    336  H   ARG A  21       0.191  11.742  20.817  1.00  0.00           H  
ATOM    337  CA  ARG A  21      -0.946   9.945  20.648  1.00  0.00           C  
ATOM    338  HA  ARG A  21      -1.938   9.680  21.016  1.00  0.00           H  
ATOM    339  C   ARG A  21       0.084   9.253  21.524  1.00  0.00           C  
ATOM    340  CB  ARG A  21      -0.771   9.451  19.205  1.00  0.00           C  
ATOM    341  HB2 ARG A  21      -0.855   8.364  19.176  1.00  0.00           H  
ATOM    342  HB3 ARG A  21       0.240   9.722  18.903  1.00  0.00           H  
ATOM    343  O   ARG A  21       1.180   9.774  21.696  1.00  0.00           O  
ATOM    344  CG  ARG A  21      -1.752  10.044  18.190  1.00  0.00           C  
ATOM    345  HG2 ARG A  21      -1.639  11.128  18.157  1.00  0.00           H  
ATOM    346  HG3 ARG A  21      -1.517   9.649  17.202  1.00  0.00           H  
ATOM    347  CD  ARG A  21      -3.194   9.678  18.524  1.00  0.00           C  
ATOM    348  HD2 ARG A  21      -3.475   9.986  19.531  1.00  0.00           H  
ATOM    349  HD3 ARG A  21      -3.265   8.590  18.495  1.00  0.00           H  
ATOM    350  NE  ARG A  21      -4.114  10.248  17.542  1.00  0.00           N  
ATOM    351  HE  ARG A  21      -4.276   9.693  16.714  1.00  0.00           H  
ATOM    352  NH1 ARG A  21      -4.946  12.045  18.718  1.00  0.00           N  
ATOM    353 HH11 ARG A  21      -4.367  11.791  19.506  1.00  0.00           H  
ATOM    354 HH12 ARG A  21      -5.791  12.545  18.952  1.00  0.00           H  
ATOM    355  NH2 ARG A  21      -5.736  11.550  16.688  1.00  0.00           N  
ATOM    356 HH21 ARG A  21      -6.388  12.318  16.755  1.00  0.00           H  
ATOM    357 HH22 ARG A  21      -5.788  10.901  15.916  1.00  0.00           H  
ATOM    358  CZ  ARG A  21      -4.922  11.280  17.666  1.00  0.00           C  
ATOM    359  N   LEU A  22      -0.252   8.091  22.087  1.00  0.00           N  
ATOM    360  H   LEU A  22      -1.160   7.701  21.880  1.00  0.00           H  
ATOM    361  CA  LEU A  22       0.701   7.263  22.848  1.00  0.00           C  
ATOM    362  HA  LEU A  22       0.124   6.518  23.397  1.00  0.00           H  
ATOM    363  C   LEU A  22       1.484   8.062  23.914  1.00  0.00           C  
ATOM    364  CB  LEU A  22       1.625   6.505  21.873  1.00  0.00           C  
ATOM    365  HB2 LEU A  22       2.238   5.813  22.449  1.00  0.00           H  
ATOM    366  HB3 LEU A  22       2.294   7.227  21.404  1.00  0.00           H  
ATOM    367  O   LEU A  22       2.704   7.960  24.037  1.00  0.00           O  
ATOM    368  CG  LEU A  22       0.916   5.717  20.757  1.00  0.00           C  
ATOM    369  HG  LEU A  22       0.334   6.397  20.135  1.00  0.00           H  
ATOM    370  CD1 LEU A  22       1.973   5.062  19.877  1.00  0.00           C  
ATOM    371 HD11 LEU A  22       2.660   5.816  19.492  1.00  0.00           H  
ATOM    372 HD12 LEU A  22       1.495   4.573  19.028  1.00  0.00           H  
ATOM    373 HD13 LEU A  22       2.527   4.309  20.436  1.00  0.00           H  
ATOM    374  CD2 LEU A  22      -0.011   4.639  21.313  1.00  0.00           C  
ATOM    375 HD21 LEU A  22      -0.436   4.067  20.488  1.00  0.00           H  
ATOM    376 HD22 LEU A  22      -0.830   5.088  21.875  1.00  0.00           H  
ATOM    377 HD23 LEU A  22       0.553   3.961  21.953  1.00  0.00           H  
ATOM    378  N   CYS A  23       0.768   8.913  24.659  1.00  0.00           N  
ATOM    379  H   CYS A  23      -0.226   8.928  24.482  1.00  0.00           H  
ATOM    380  CA  CYS A  23       1.296   9.806  25.700  1.00  0.00           C  
ATOM    381  HA  CYS A  23       0.432  10.281  26.166  1.00  0.00           H  
ATOM    382  C   CYS A  23       2.202  10.955  25.211  1.00  0.00           C  
ATOM    383  CB  CYS A  23       2.006   8.998  26.802  1.00  0.00           C  
ATOM    384  HB2 CYS A  23       2.106   9.626  27.687  1.00  0.00           H  
ATOM    385  HB3 CYS A  23       3.016   8.785  26.452  1.00  0.00           H  
ATOM    386  O   CYS A  23       2.727  11.697  26.041  1.00  0.00           O  
ATOM    387  SG  CYS A  23       1.293   7.408  27.307  1.00  0.00           S  
ATOM    388  N   LYS A  24       2.385  11.139  23.900  1.00  0.00           N  
ATOM    389  H   LYS A  24       1.946  10.499  23.254  1.00  0.00           H  
ATOM    390  CA  LYS A  24       3.284  12.143  23.318  1.00  0.00           C  
ATOM    391  HA  LYS A  24       3.724  12.746  24.113  1.00  0.00           H  
ATOM    392  C   LYS A  24       2.519  13.084  22.397  1.00  0.00           C  
ATOM    393  CB  LYS A  24       4.423  11.434  22.568  1.00  0.00           C  
ATOM    394  HB2 LYS A  24       5.036  12.181  22.064  1.00  0.00           H  
ATOM    395  HB3 LYS A  24       3.994  10.776  21.812  1.00  0.00           H  
ATOM    396  O   LYS A  24       1.694  12.650  21.600  1.00  0.00           O  
ATOM    397  CG  LYS A  24       5.317  10.612  23.513  1.00  0.00           C  
ATOM    398  HG2 LYS A  24       4.711   9.884  24.052  1.00  0.00           H  
ATOM    399  HG3 LYS A  24       5.789  11.278  24.235  1.00  0.00           H  
ATOM    400  CD  LYS A  24       6.395   9.855  22.730  1.00  0.00           C  
ATOM    401  HD2 LYS A  24       7.056  10.566  22.233  1.00  0.00           H  
ATOM    402  HD3 LYS A  24       5.905   9.235  21.981  1.00  0.00           H  
ATOM    403  CE  LYS A  24       7.198   8.962  23.683  1.00  0.00           C  
ATOM    404  HE2 LYS A  24       6.488   8.367  24.258  1.00  0.00           H  
ATOM    405  HE3 LYS A  24       7.752   9.588  24.382  1.00  0.00           H  
ATOM    406  NZ  LYS A  24       8.113   8.057  22.943  1.00  0.00           N  
ATOM    407  HZ1 LYS A  24       7.584   7.491  22.295  1.00  0.00           H  
ATOM    408  HZ2 LYS A  24       8.580   7.424  23.576  1.00  0.00           H  
ATOM    409  HZ3 LYS A  24       8.809   8.573  22.423  1.00  0.00           H  
ATOM    410  N   THR A  25       2.815  14.376  22.487  1.00  0.00           N  
ATOM    411  H   THR A  25       3.500  14.675  23.167  1.00  0.00           H  
ATOM    412  CA  THR A  25       2.341  15.368  21.515  1.00  0.00           C  
ATOM    413  HA  THR A  25       1.462  14.983  20.998  1.00  0.00           H  
ATOM    414  C   THR A  25       3.428  15.594  20.478  1.00  0.00           C  
ATOM    415  CB  THR A  25       1.916  16.682  22.179  1.00  0.00           C  
ATOM    416  HB  THR A  25       2.774  17.139  22.673  1.00  0.00           H  
ATOM    417  O   THR A  25       4.587  15.829  20.823  1.00  0.00           O  
ATOM    418  CG2 THR A  25       1.319  17.674  21.180  1.00  0.00           C  
ATOM    419 HG21 THR A  25       0.965  18.562  21.703  1.00  0.00           H  
ATOM    420 HG22 THR A  25       2.076  17.986  20.461  1.00  0.00           H  
ATOM    421 HG23 THR A  25       0.487  17.216  20.646  1.00  0.00           H  
ATOM    422  OG1 THR A  25       0.912  16.426  23.136  1.00  0.00           O  
ATOM    423  HG1 THR A  25       0.562  17.283  23.391  1.00  0.00           H  
ATOM    424  N   ARG A  26       3.056  15.519  19.204  1.00  0.00           N  
ATOM    425  H   ARG A  26       2.091  15.302  18.995  1.00  0.00           H  
ATOM    426  CA  ARG A  26       3.921  15.822  18.069  1.00  0.00           C  
ATOM    427  HA  ARG A  26       4.813  16.347  18.411  1.00  0.00           H  
ATOM    428  C   ARG A  26       3.193  16.747  17.124  1.00  0.00           C  
ATOM    429  CB  ARG A  26       4.309  14.537  17.323  1.00  0.00           C  
ATOM    430  HB2 ARG A  26       4.793  14.800  16.382  1.00  0.00           H  
ATOM    431  HB3 ARG A  26       3.403  13.983  17.078  1.00  0.00           H  
ATOM    432  O   ARG A  26       1.985  16.653  16.957  1.00  0.00           O  
ATOM    433  CG  ARG A  26       5.250  13.615  18.104  1.00  0.00           C  
ATOM    434  HG2 ARG A  26       5.409  12.722  17.500  1.00  0.00           H  
ATOM    435  HG3 ARG A  26       4.787  13.311  19.044  1.00  0.00           H  
ATOM    436  CD  ARG A  26       6.603  14.279  18.381  1.00  0.00           C  
ATOM    437  HD2 ARG A  26       6.487  15.001  19.189  1.00  0.00           H  
ATOM    438  HD3 ARG A  26       6.933  14.797  17.481  1.00  0.00           H  
ATOM    439  NE  ARG A  26       7.604  13.268  18.741  1.00  0.00           N  
ATOM    440  HE  ARG A  26       7.396  12.325  18.443  1.00  0.00           H  
ATOM    441  NH1 ARG A  26       9.299  14.671  19.398  1.00  0.00           N  
ATOM    442 HH11 ARG A  26       8.691  15.461  19.235  1.00  0.00           H  
ATOM    443 HH12 ARG A  26      10.241  14.813  19.733  1.00  0.00           H  
ATOM    444  NH2 ARG A  26       9.603  12.456  19.399  1.00  0.00           N  
ATOM    445 HH21 ARG A  26       9.295  11.565  19.037  1.00  0.00           H  
ATOM    446 HH22 ARG A  26      10.566  12.599  19.668  1.00  0.00           H  
ATOM    447  CZ  ARG A  26       8.825  13.476  19.186  1.00  0.00           C  
ATOM    448  N   ASN A  27       3.952  17.600  16.472  1.00  0.00           N  
ATOM    449  H   ASN A  27       4.949  17.616  16.629  1.00  0.00           H  
ATOM    450  CA  ASN A  27       3.432  18.347  15.357  1.00  0.00           C  
ATOM    451  HA  ASN A  27       2.425  18.708  15.567  1.00  0.00           H  
ATOM    452  C   ASN A  27       3.391  17.450  14.115  1.00  0.00           C  
ATOM    453  CB  ASN A  27       4.346  19.532  15.160  1.00  0.00           C  
ATOM    454  HB2 ASN A  27       5.390  19.222  15.137  1.00  0.00           H  
ATOM    455  HB3 ASN A  27       4.096  19.904  14.166  1.00  0.00           H  
ATOM    456  O   ASN A  27       4.428  16.962  13.665  1.00  0.00           O  
ATOM    457  CG  ASN A  27       4.171  20.672  16.139  1.00  0.00           C  
ATOM    458  ND2 ASN A  27       5.057  21.629  16.053  1.00  0.00           N  
ATOM    459 HD21 ASN A  27       4.909  22.458  16.611  1.00  0.00           H  
ATOM    460 HD22 ASN A  27       5.632  21.630  15.223  1.00  0.00           H  
ATOM    461  OD1 ASN A  27       3.273  20.709  16.966  1.00  0.00           O  
ATOM    462  N   ALA A  28       2.194  17.226  13.585  1.00  0.00           N  
ATOM    463  H   ALA A  28       1.391  17.667  14.010  1.00  0.00           H  
ATOM    464  CA  ALA A  28       1.953  16.468  12.367  1.00  0.00           C  
ATOM    465  HA  ALA A  28       2.878  16.000  12.028  1.00  0.00           H  
ATOM    466  C   ALA A  28       1.461  17.399  11.257  1.00  0.00           C  
ATOM    467  CB  ALA A  28       0.943  15.359  12.669  1.00  0.00           C  
ATOM    468  HB1 ALA A  28       0.697  14.833  11.746  1.00  0.00           H  
ATOM    469  HB2 ALA A  28       0.028  15.792  13.074  1.00  0.00           H  
ATOM    470  HB3 ALA A  28       1.362  14.656  13.389  1.00  0.00           H  
ATOM    471  O   ALA A  28       0.833  18.421  11.530  1.00  0.00           O  
ATOM    472  N   ILE A  29       1.724  17.046   9.999  1.00  0.00           N  
ATOM    473  H   ILE A  29       2.160  16.152   9.823  1.00  0.00           H  
ATOM    474  CA  ILE A  29       1.124  17.761   8.870  1.00  0.00           C  
ATOM    475  HA  ILE A  29       1.064  18.821   9.118  1.00  0.00           H  
ATOM    476  C   ILE A  29      -0.295  17.242   8.673  1.00  0.00           C  
ATOM    477  CB  ILE A  29       1.970  17.630   7.596  1.00  0.00           C  
ATOM    478  HB  ILE A  29       1.982  16.582   7.296  1.00  0.00           H  
ATOM    479  O   ILE A  29      -0.503  16.036   8.581  1.00  0.00           O  
ATOM    480  CG1 ILE A  29       3.432  18.073   7.813  1.00  0.00           C  
ATOM    481 HG12 ILE A  29       3.939  17.343   8.444  1.00  0.00           H  
ATOM    482 HG13 ILE A  29       3.920  18.047   6.840  1.00  0.00           H  
ATOM    483  CG2 ILE A  29       1.342  18.443   6.451  1.00  0.00           C  
ATOM    484 HG21 ILE A  29       0.375  18.021   6.177  1.00  0.00           H  
ATOM    485 HG22 ILE A  29       1.190  19.478   6.756  1.00  0.00           H  
ATOM    486 HG23 ILE A  29       1.981  18.413   5.568  1.00  0.00           H  
ATOM    487  CD1 ILE A  29       3.632  19.467   8.432  1.00  0.00           C  
ATOM    488 HD11 ILE A  29       3.357  19.448   9.486  1.00  0.00           H  
ATOM    489 HD12 ILE A  29       3.027  20.215   7.918  1.00  0.00           H  
ATOM    490 HD13 ILE A  29       4.682  19.748   8.355  1.00  0.00           H  
ATOM    491  N   THR A  30      -1.264  18.144   8.617  1.00  0.00           N  
ATOM    492  H   THR A  30      -1.015  19.121   8.667  1.00  0.00           H  
ATOM    493  CA  THR A  30      -2.693  17.822   8.539  1.00  0.00           C  
ATOM    494  HA  THR A  30      -2.830  16.784   8.237  1.00  0.00           H  
ATOM    495  C   THR A  30      -3.389  18.701   7.508  1.00  0.00           C  
ATOM    496  CB  THR A  30      -3.373  18.009   9.902  1.00  0.00           C  
ATOM    497  HB  THR A  30      -4.434  17.785   9.793  1.00  0.00           H  
ATOM    498  O   THR A  30      -2.822  19.695   7.044  1.00  0.00           O  
ATOM    499  CG2 THR A  30      -2.792  17.113  10.996  1.00  0.00           C  
ATOM    500 HG21 THR A  30      -2.810  16.077  10.658  1.00  0.00           H  
ATOM    501 HG22 THR A  30      -3.404  17.205  11.894  1.00  0.00           H  
ATOM    502 HG23 THR A  30      -1.767  17.401  11.229  1.00  0.00           H  
ATOM    503  OG1 THR A  30      -3.267  19.348  10.317  1.00  0.00           O  
ATOM    504  HG1 THR A  30      -2.337  19.549  10.442  1.00  0.00           H  
ATOM    505  N   VAL A  31      -4.628  18.347   7.167  1.00  0.00           N  
ATOM    506  H   VAL A  31      -5.041  17.549   7.629  1.00  0.00           H  
ATOM    507  CA  VAL A  31      -5.529  19.192   6.372  1.00  0.00           C  
ATOM    508  HA  VAL A  31      -4.957  19.964   5.858  1.00  0.00           H  
ATOM    509  C   VAL A  31      -6.505  19.861   7.317  1.00  0.00           C  
ATOM    510  CB  VAL A  31      -6.286  18.380   5.312  1.00  0.00           C  
ATOM    511  HB  VAL A  31      -6.853  17.586   5.799  1.00  0.00           H  
ATOM    512  O   VAL A  31      -7.186  19.179   8.079  1.00  0.00           O  
ATOM    513  CG1 VAL A  31      -7.248  19.245   4.493  1.00  0.00           C  
ATOM    514 HG11 VAL A  31      -6.713  20.073   4.029  1.00  0.00           H  
ATOM    515 HG12 VAL A  31      -8.043  19.638   5.128  1.00  0.00           H  
ATOM    516 HG13 VAL A  31      -7.717  18.637   3.719  1.00  0.00           H  
ATOM    517  CG2 VAL A  31      -5.276  17.748   4.361  1.00  0.00           C  
ATOM    518 HG21 VAL A  31      -4.620  18.518   3.957  1.00  0.00           H  
ATOM    519 HG22 VAL A  31      -4.687  17.023   4.923  1.00  0.00           H  
ATOM    520 HG23 VAL A  31      -5.785  17.260   3.530  1.00  0.00           H  
ATOM    521  N   ASN A  32      -6.576  21.190   7.274  1.00  0.00           N  
ATOM    522  H   ASN A  32      -5.959  21.680   6.642  1.00  0.00           H  
ATOM    523  CA  ASN A  32      -7.482  21.996   8.098  1.00  0.00           C  
ATOM    524  HA  ASN A  32      -7.200  23.038   7.952  1.00  0.00           H  
ATOM    525  C   ASN A  32      -7.318  21.751   9.612  1.00  0.00           C  
ATOM    526  CB  ASN A  32      -8.932  21.839   7.578  1.00  0.00           C  
ATOM    527  HB2 ASN A  32      -9.605  22.418   8.211  1.00  0.00           H  
ATOM    528  HB3 ASN A  32      -9.238  20.794   7.634  1.00  0.00           H  
ATOM    529  O   ASN A  32      -8.266  21.907  10.375  1.00  0.00           O  
ATOM    530  CG  ASN A  32      -9.105  22.343   6.157  1.00  0.00           C  
ATOM    531  ND2 ASN A  32     -10.207  22.063   5.505  1.00  0.00           N  
ATOM    532 HD21 ASN A  32     -10.304  22.495   4.598  1.00  0.00           H  
ATOM    533 HD22 ASN A  32     -10.960  21.554   5.945  1.00  0.00           H  
ATOM    534  OD1 ASN A  32      -8.246  23.009   5.610  1.00  0.00           O  
ATOM    535  N   GLY A  33      -6.124  21.342  10.058  1.00  0.00           N  
ATOM    536  H   GLY A  33      -5.382  21.192   9.389  1.00  0.00           H  
ATOM    537  CA  GLY A  33      -5.868  21.001  11.460  1.00  0.00           C  
ATOM    538  HA2 GLY A  33      -4.792  20.908  11.606  1.00  0.00           H  
ATOM    539  HA3 GLY A  33      -6.234  21.804  12.100  1.00  0.00           H  
ATOM    540  C   GLY A  33      -6.514  19.691  11.926  1.00  0.00           C  
ATOM    541  O   GLY A  33      -6.582  19.444  13.129  1.00  0.00           O  
ATOM    542  N   MET A  34      -7.010  18.859  11.005  1.00  0.00           N  
ATOM    543  H   MET A  34      -6.936  19.116  10.031  1.00  0.00           H  
ATOM    544  CA  MET A  34      -7.733  17.624  11.307  1.00  0.00           C  
ATOM    545  HA  MET A  34      -7.996  17.614  12.365  1.00  0.00           H  
ATOM    546  C   MET A  34      -6.878  16.384  11.020  1.00  0.00           C  
ATOM    547  CB  MET A  34      -9.043  17.567  10.510  1.00  0.00           C  
ATOM    548  HB2 MET A  34      -9.568  16.655  10.790  1.00  0.00           H  
ATOM    549  HB3 MET A  34      -8.814  17.528   9.445  1.00  0.00           H  
ATOM    550  O   MET A  34      -6.218  16.293   9.983  1.00  0.00           O  
ATOM    551  CG  MET A  34      -9.988  18.746  10.760  1.00  0.00           C  
ATOM    552  HG2 MET A  34     -10.271  18.760  11.812  1.00  0.00           H  
ATOM    553  HG3 MET A  34      -9.462  19.674  10.536  1.00  0.00           H  
ATOM    554  SD  MET A  34     -11.492  18.713   9.741  1.00  0.00           S  
ATOM    555  CE  MET A  34     -12.293  17.206  10.353  1.00  0.00           C  
ATOM    556  HE1 MET A  34     -11.697  16.334  10.087  1.00  0.00           H  
ATOM    557  HE2 MET A  34     -13.279  17.112   9.897  1.00  0.00           H  
ATOM    558  HE3 MET A  34     -12.401  17.261  11.436  1.00  0.00           H  
ATOM    559  N   PHE A  35      -6.926  15.403  11.924  1.00  0.00           N  
ATOM    560  H   PHE A  35      -7.511  15.529  12.738  1.00  0.00           H  
ATOM    561  CA  PHE A  35      -6.343  14.078  11.714  1.00  0.00           C  
ATOM    562  HA  PHE A  35      -6.141  13.951  10.651  1.00  0.00           H  
ATOM    563  C   PHE A  35      -7.307  12.972  12.185  1.00  0.00           C  
ATOM    564  CB  PHE A  35      -4.991  13.977  12.429  1.00  0.00           C  
ATOM    565  HB2 PHE A  35      -4.303  14.696  11.984  1.00  0.00           H  
ATOM    566  HB3 PHE A  35      -5.123  14.248  13.477  1.00  0.00           H  
ATOM    567  O   PHE A  35      -7.487  12.815  13.399  1.00  0.00           O  
ATOM    568  CG  PHE A  35      -4.365  12.597  12.341  1.00  0.00           C  
ATOM    569  CD1 PHE A  35      -3.959  11.928  13.511  1.00  0.00           C  
ATOM    570  HD1 PHE A  35      -4.101  12.401  14.472  1.00  0.00           H  
ATOM    571  CD2 PHE A  35      -4.208  11.965  11.094  1.00  0.00           C  
ATOM    572  HD2 PHE A  35      -4.495  12.468  10.182  1.00  0.00           H  
ATOM    573  CE1 PHE A  35      -3.379  10.649  13.438  1.00  0.00           C  
ATOM    574  HE1 PHE A  35      -3.058  10.143  14.336  1.00  0.00           H  
ATOM    575  CE2 PHE A  35      -3.656  10.677  11.027  1.00  0.00           C  
ATOM    576  HE2 PHE A  35      -3.527  10.197  10.069  1.00  0.00           H  
ATOM    577  CZ  PHE A  35      -3.226  10.021  12.191  1.00  0.00           C  
ATOM    578  HZ  PHE A  35      -2.776   9.042  12.121  1.00  0.00           H  
ATOM    579  N   PRO A  36      -7.899  12.185  11.264  1.00  0.00           N  
ATOM    580  CA  PRO A  36      -7.842  12.308   9.801  1.00  0.00           C  
ATOM    581  HA  PRO A  36      -6.811  12.199   9.466  1.00  0.00           H  
ATOM    582  C   PRO A  36      -8.413  13.634   9.285  1.00  0.00           C  
ATOM    583  CB  PRO A  36      -8.657  11.134   9.258  1.00  0.00           C  
ATOM    584  HB2 PRO A  36      -9.688  11.450   9.103  1.00  0.00           H  
ATOM    585  HB3 PRO A  36      -8.236  10.745   8.330  1.00  0.00           H  
ATOM    586  O   PRO A  36      -9.089  14.353  10.018  1.00  0.00           O  
ATOM    587  CG  PRO A  36      -8.605  10.118  10.396  1.00  0.00           C  
ATOM    588  HG2 PRO A  36      -9.434   9.412  10.358  1.00  0.00           H  
ATOM    589  HG3 PRO A  36      -7.648   9.595  10.387  1.00  0.00           H  
ATOM    590  CD  PRO A  36      -8.683  11.024  11.617  1.00  0.00           C  
ATOM    591  HD2 PRO A  36      -8.262  10.532  12.493  1.00  0.00           H  
ATOM    592  HD3 PRO A  36      -9.715  11.320  11.805  1.00  0.00           H  
ATOM    593  N   GLY A  37      -8.134  13.951   8.025  1.00  0.00           N  
ATOM    594  H   GLY A  37      -7.653  13.271   7.454  1.00  0.00           H  
ATOM    595  CA  GLY A  37      -8.655  15.127   7.338  1.00  0.00           C  
ATOM    596  HA2 GLY A  37      -8.402  16.021   7.909  1.00  0.00           H  
ATOM    597  HA3 GLY A  37      -8.165  15.194   6.366  1.00  0.00           H  
ATOM    598  C   GLY A  37     -10.174  15.091   7.105  1.00  0.00           C  
ATOM    599  O   GLY A  37     -10.846  14.114   7.453  1.00  0.00           O  
ATOM    600  N   PRO A  38     -10.739  16.156   6.508  1.00  0.00           N  
ATOM    601  CA  PRO A  38     -12.173  16.253   6.253  1.00  0.00           C  
ATOM    602  HA  PRO A  38     -12.705  16.239   7.204  1.00  0.00           H  
ATOM    603  C   PRO A  38     -12.696  15.103   5.380  1.00  0.00           C  
ATOM    604  CB  PRO A  38     -12.383  17.620   5.589  1.00  0.00           C  
ATOM    605  HB2 PRO A  38     -13.176  17.600   4.841  1.00  0.00           H  
ATOM    606  HB3 PRO A  38     -12.604  18.363   6.355  1.00  0.00           H  
ATOM    607  O   PRO A  38     -12.073  14.701   4.396  1.00  0.00           O  
ATOM    608  CG  PRO A  38     -11.023  17.927   4.962  1.00  0.00           C  
ATOM    609  HG2 PRO A  38     -10.935  17.408   4.007  1.00  0.00           H  
ATOM    610  HG3 PRO A  38     -10.862  18.997   4.837  1.00  0.00           H  
ATOM    611  CD  PRO A  38     -10.049  17.319   5.967  1.00  0.00           C  
ATOM    612  HD2 PRO A  38      -9.120  17.049   5.464  1.00  0.00           H  
ATOM    613  HD3 PRO A  38      -9.849  18.029   6.769  1.00  0.00           H  
ATOM    614  N   THR A  39     -13.882  14.602   5.728  1.00  0.00           N  
ATOM    615  H   THR A  39     -14.371  15.036   6.498  1.00  0.00           H  
ATOM    616  CA  THR A  39     -14.667  13.736   4.840  1.00  0.00           C  
ATOM    617  HA  THR A  39     -14.002  13.052   4.311  1.00  0.00           H  
ATOM    618  C   THR A  39     -15.380  14.611   3.820  1.00  0.00           C  
ATOM    619  CB  THR A  39     -15.675  12.901   5.638  1.00  0.00           C  
ATOM    620  HB  THR A  39     -16.297  13.564   6.241  1.00  0.00           H  
ATOM    621  O   THR A  39     -16.067  15.555   4.208  1.00  0.00           O  
ATOM    622  CG2 THR A  39     -16.582  12.037   4.763  1.00  0.00           C  
ATOM    623 HG21 THR A  39     -17.124  11.327   5.388  1.00  0.00           H  
ATOM    624 HG22 THR A  39     -17.310  12.667   4.252  1.00  0.00           H  
ATOM    625 HG23 THR A  39     -15.998  11.500   4.015  1.00  0.00           H  
ATOM    626  OG1 THR A  39     -14.951  12.050   6.502  1.00  0.00           O  
ATOM    627  HG1 THR A  39     -14.236  12.574   6.871  1.00  0.00           H  
ATOM    628  N   LEU A  40     -15.209  14.311   2.534  1.00  0.00           N  
ATOM    629  H   LEU A  40     -14.643  13.509   2.294  1.00  0.00           H  
ATOM    630  CA  LEU A  40     -15.962  14.951   1.460  1.00  0.00           C  
ATOM    631  HA  LEU A  40     -16.367  15.901   1.811  1.00  0.00           H  
ATOM    632  C   LEU A  40     -17.142  14.060   1.080  1.00  0.00           C  
ATOM    633  CB  LEU A  40     -15.059  15.243   0.253  1.00  0.00           C  
ATOM    634  HB2 LEU A  40     -15.656  15.777  -0.486  1.00  0.00           H  
ATOM    635  HB3 LEU A  40     -14.751  14.295  -0.187  1.00  0.00           H  
ATOM    636  O   LEU A  40     -16.970  12.854   0.905  1.00  0.00           O  
ATOM    637  CG  LEU A  40     -13.794  16.066   0.557  1.00  0.00           C  
ATOM    638  HG  LEU A  40     -13.082  15.446   1.101  1.00  0.00           H  
ATOM    639  CD1 LEU A  40     -13.163  16.490  -0.765  1.00  0.00           C  
ATOM    640 HD11 LEU A  40     -13.136  15.636  -1.443  1.00  0.00           H  
ATOM    641 HD12 LEU A  40     -12.153  16.866  -0.599  1.00  0.00           H  
ATOM    642 HD13 LEU A  40     -13.766  17.269  -1.231  1.00  0.00           H  
ATOM    643  CD2 LEU A  40     -14.073  17.330   1.369  1.00  0.00           C  
ATOM    644 HD21 LEU A  40     -13.177  17.949   1.404  1.00  0.00           H  
ATOM    645 HD22 LEU A  40     -14.364  17.068   2.386  1.00  0.00           H  
ATOM    646 HD23 LEU A  40     -14.877  17.892   0.894  1.00  0.00           H  
ATOM    647  N   GLU A  41     -18.326  14.651   0.953  1.00  0.00           N  
ATOM    648  H   GLU A  41     -18.391  15.653   1.057  1.00  0.00           H  
ATOM    649  CA  GLU A  41     -19.547  13.950   0.561  1.00  0.00           C  
ATOM    650  HA  GLU A  41     -19.325  12.902   0.360  1.00  0.00           H  
ATOM    651  C   GLU A  41     -20.111  14.559  -0.719  1.00  0.00           C  
ATOM    652  CB  GLU A  41     -20.605  13.984   1.670  1.00  0.00           C  
ATOM    653  HB2 GLU A  41     -20.864  15.016   1.907  1.00  0.00           H  
ATOM    654  HB3 GLU A  41     -21.492  13.493   1.271  1.00  0.00           H  
ATOM    655  O   GLU A  41     -20.483  15.730  -0.761  1.00  0.00           O  
ATOM    656  CG  GLU A  41     -20.156  13.272   2.955  1.00  0.00           C  
ATOM    657  HG2 GLU A  41     -19.673  12.331   2.695  1.00  0.00           H  
ATOM    658  HG3 GLU A  41     -19.418  13.894   3.463  1.00  0.00           H  
ATOM    659  CD  GLU A  41     -21.327  12.968   3.900  1.00  0.00           C  
ATOM    660  OE1 GLU A  41     -21.111  13.022   5.132  1.00  0.00           O  
ATOM    661  OE2 GLU A  41     -22.418  12.604   3.392  1.00  0.00           O  
ATOM    662  N   VAL A  42     -20.193  13.749  -1.765  1.00  0.00           N  
ATOM    663  H   VAL A  42     -19.914  12.785  -1.652  1.00  0.00           H  
ATOM    664  CA  VAL A  42     -20.601  14.169  -3.108  1.00  0.00           C  
ATOM    665  HA  VAL A  42     -21.129  15.120  -3.043  1.00  0.00           H  
ATOM    666  C   VAL A  42     -21.591  13.186  -3.700  1.00  0.00           C  
ATOM    667  CB  VAL A  42     -19.381  14.357  -4.024  1.00  0.00           C  
ATOM    668  HB  VAL A  42     -19.725  14.712  -4.995  1.00  0.00           H  
ATOM    669  O   VAL A  42     -21.761  12.092  -3.173  1.00  0.00           O  
ATOM    670  CG1 VAL A  42     -18.410  15.400  -3.470  1.00  0.00           C  
ATOM    671 HG11 VAL A  42     -18.947  16.285  -3.128  1.00  0.00           H  
ATOM    672 HG12 VAL A  42     -17.837  14.994  -2.636  1.00  0.00           H  
ATOM    673 HG13 VAL A  42     -17.735  15.699  -4.273  1.00  0.00           H  
ATOM    674  CG2 VAL A  42     -18.611  13.048  -4.225  1.00  0.00           C  
ATOM    675 HG21 VAL A  42     -17.617  13.276  -4.610  1.00  0.00           H  
ATOM    676 HG22 VAL A  42     -18.477  12.518  -3.282  1.00  0.00           H  
ATOM    677 HG23 VAL A  42     -19.143  12.411  -4.933  1.00  0.00           H  
ATOM    678  N   ASN A  43     -22.262  13.560  -4.782  1.00  0.00           N  
ATOM    679  H   ASN A  43     -22.114  14.484  -5.164  1.00  0.00           H  
ATOM    680  CA  ASN A  43     -23.093  12.639  -5.550  1.00  0.00           C  
ATOM    681  HA  ASN A  43     -23.270  11.734  -4.968  1.00  0.00           H  
ATOM    682  C   ASN A  43     -22.366  12.226  -6.831  1.00  0.00           C  
ATOM    683  CB  ASN A  43     -24.464  13.261  -5.845  1.00  0.00           C  
ATOM    684  HB2 ASN A  43     -25.114  12.489  -6.257  1.00  0.00           H  
ATOM    685  HB3 ASN A  43     -24.352  14.054  -6.584  1.00  0.00           H  
ATOM    686  O   ASN A  43     -21.573  12.988  -7.382  1.00  0.00           O  
ATOM    687  CG  ASN A  43     -25.124  13.824  -4.605  1.00  0.00           C  
ATOM    688  ND2 ASN A  43     -24.943  15.099  -4.350  1.00  0.00           N  
ATOM    689 HD21 ASN A  43     -24.263  15.591  -4.913  1.00  0.00           H  
ATOM    690 HD22 ASN A  43     -25.190  15.400  -3.418  1.00  0.00           H  
ATOM    691  OD1 ASN A  43     -25.783  13.144  -3.837  1.00  0.00           O  
ATOM    692  N   ASN A  44     -22.678  11.041  -7.344  1.00  0.00           N  
ATOM    693  H   ASN A  44     -23.258  10.414  -6.805  1.00  0.00           H  
ATOM    694  CA  ASN A  44     -22.290  10.647  -8.692  1.00  0.00           C  
ATOM    695  HA  ASN A  44     -21.203  10.644  -8.764  1.00  0.00           H  
ATOM    696  C   ASN A  44     -22.851  11.657  -9.710  1.00  0.00           C  
ATOM    697  CB  ASN A  44     -22.800   9.223  -8.923  1.00  0.00           C  
ATOM    698  HB2 ASN A  44     -22.337   8.565  -8.187  1.00  0.00           H  
ATOM    699  HB3 ASN A  44     -23.880   9.191  -8.777  1.00  0.00           H  
ATOM    700  O   ASN A  44     -24.072  11.841  -9.804  1.00  0.00           O  
ATOM    701  CG  ASN A  44     -22.491   8.666 -10.296  1.00  0.00           C  
ATOM    702  ND2 ASN A  44     -23.116   7.564 -10.635  1.00  0.00           N  
ATOM    703 HD21 ASN A  44     -23.761   7.144  -9.981  1.00  0.00           H  
ATOM    704 HD22 ASN A  44     -22.995   7.206 -11.572  1.00  0.00           H  
ATOM    705  OD1 ASN A  44     -21.705   9.189 -11.076  1.00  0.00           O  
ATOM    706  N   GLY A  45     -21.948  12.309 -10.442  1.00  0.00           N  
ATOM    707  H   GLY A  45     -20.977  12.043 -10.357  1.00  0.00           H  
ATOM    708  CA  GLY A  45     -22.214  13.415 -11.358  1.00  0.00           C  
ATOM    709  HA2 GLY A  45     -21.710  13.210 -12.303  1.00  0.00           H  
ATOM    710  HA3 GLY A  45     -23.284  13.489 -11.548  1.00  0.00           H  
ATOM    711  C   GLY A  45     -21.731  14.781 -10.861  1.00  0.00           C  
ATOM    712  O   GLY A  45     -21.596  15.679 -11.684  1.00  0.00           O  
ATOM    713  N   ASP A  46     -21.452  14.958  -9.565  1.00  0.00           N  
ATOM    714  H   ASP A  46     -21.521  14.175  -8.930  1.00  0.00           H  
ATOM    715  CA  ASP A  46     -20.968  16.238  -9.032  1.00  0.00           C  
ATOM    716  HA  ASP A  46     -21.601  17.031  -9.428  1.00  0.00           H  
ATOM    717  C   ASP A  46     -19.529  16.541  -9.497  1.00  0.00           C  
ATOM    718  CB  ASP A  46     -21.066  16.291  -7.492  1.00  0.00           C  
ATOM    719  HB2 ASP A  46     -20.598  15.399  -7.076  1.00  0.00           H  
ATOM    720  HB3 ASP A  46     -20.487  17.146  -7.142  1.00  0.00           H  
ATOM    721  O   ASP A  46     -18.688  15.650  -9.670  1.00  0.00           O  
ATOM    722  CG  ASP A  46     -22.484  16.445  -6.915  1.00  0.00           C  
ATOM    723  OD1 ASP A  46     -23.441  16.784  -7.651  1.00  0.00           O  
ATOM    724  OD2 ASP A  46     -22.628  16.276  -5.674  1.00  0.00           O  
ATOM    725  N   THR A  47     -19.235  17.831  -9.651  1.00  0.00           N  
ATOM    726  H   THR A  47     -19.968  18.502  -9.470  1.00  0.00           H  
ATOM    727  CA  THR A  47     -17.884  18.358  -9.868  1.00  0.00           C  
ATOM    728  HA  THR A  47     -17.253  17.575 -10.289  1.00  0.00           H  
ATOM    729  C   THR A  47     -17.283  18.780  -8.532  1.00  0.00           C  
ATOM    730  CB  THR A  47     -17.893  19.529 -10.861  1.00  0.00           C  
ATOM    731  HB  THR A  47     -18.494  20.335 -10.439  1.00  0.00           H  
ATOM    732  O   THR A  47     -17.922  19.487  -7.755  1.00  0.00           O  
ATOM    733  CG2 THR A  47     -16.504  20.084 -11.179  1.00  0.00           C  
ATOM    734 HG21 THR A  47     -16.601  20.919 -11.873  1.00  0.00           H  
ATOM    735 HG22 THR A  47     -15.881  19.314 -11.635  1.00  0.00           H  
ATOM    736 HG23 THR A  47     -16.022  20.454 -10.274  1.00  0.00           H  
ATOM    737  OG1 THR A  47     -18.485  19.132 -12.078  1.00  0.00           O  
ATOM    738  HG1 THR A  47     -18.030  18.360 -12.422  1.00  0.00           H  
ATOM    739  N   LEU A  48     -16.045  18.373  -8.268  1.00  0.00           N  
ATOM    740  H   LEU A  48     -15.565  17.835  -8.975  1.00  0.00           H  
ATOM    741  CA  LEU A  48     -15.257  18.804  -7.116  1.00  0.00           C  
ATOM    742  HA  LEU A  48     -15.906  19.256  -6.366  1.00  0.00           H  
ATOM    743  C   LEU A  48     -14.237  19.855  -7.547  1.00  0.00           C  
ATOM    744  CB  LEU A  48     -14.558  17.582  -6.499  1.00  0.00           C  
ATOM    745  HB2 LEU A  48     -14.240  16.924  -7.307  1.00  0.00           H  
ATOM    746  HB3 LEU A  48     -13.655  17.901  -5.978  1.00  0.00           H  
ATOM    747  O   LEU A  48     -13.444  19.615  -8.456  1.00  0.00           O  
ATOM    748  CG  LEU A  48     -15.457  16.819  -5.514  1.00  0.00           C  
ATOM    749  HG  LEU A  48     -16.490  16.838  -5.865  1.00  0.00           H  
ATOM    750  CD1 LEU A  48     -15.005  15.368  -5.426  1.00  0.00           C  
ATOM    751 HD11 LEU A  48     -13.973  15.318  -5.077  1.00  0.00           H  
ATOM    752 HD12 LEU A  48     -15.648  14.816  -4.741  1.00  0.00           H  
ATOM    753 HD13 LEU A  48     -15.076  14.929  -6.422  1.00  0.00           H  
ATOM    754  CD2 LEU A  48     -15.373  17.433  -4.114  1.00  0.00           C  
ATOM    755 HD21 LEU A  48     -15.977  16.865  -3.406  1.00  0.00           H  
ATOM    756 HD22 LEU A  48     -14.340  17.442  -3.768  1.00  0.00           H  
ATOM    757 HD23 LEU A  48     -15.752  18.455  -4.143  1.00  0.00           H  
ATOM    758  N   GLU A  49     -14.227  20.984  -6.842  1.00  0.00           N  
ATOM    759  H   GLU A  49     -14.962  21.129  -6.164  1.00  0.00           H  
ATOM    760  CA  GLU A  49     -13.184  22.003  -6.906  1.00  0.00           C  
ATOM    761  HA  GLU A  49     -12.424  21.695  -7.624  1.00  0.00           H  
ATOM    762  C   GLU A  49     -12.519  22.147  -5.535  1.00  0.00           C  
ATOM    763  CB  GLU A  49     -13.727  23.352  -7.391  1.00  0.00           C  
ATOM    764  HB2 GLU A  49     -12.906  24.063  -7.298  1.00  0.00           H  
ATOM    765  HB3 GLU A  49     -14.545  23.684  -6.752  1.00  0.00           H  
ATOM    766  O   GLU A  49     -13.086  22.719  -4.602  1.00  0.00           O  
ATOM    767  CG  GLU A  49     -14.206  23.290  -8.850  1.00  0.00           C  
ATOM    768  HG2 GLU A  49     -15.223  22.897  -8.863  1.00  0.00           H  
ATOM    769  HG3 GLU A  49     -13.585  22.585  -9.402  1.00  0.00           H  
ATOM    770  CD  GLU A  49     -14.152  24.643  -9.581  1.00  0.00           C  
ATOM    771  OE1 GLU A  49     -14.846  24.761 -10.612  1.00  0.00           O  
ATOM    772  OE2 GLU A  49     -13.304  25.503  -9.225  1.00  0.00           O  
ATOM    773  N   VAL A  50     -11.302  21.618  -5.392  1.00  0.00           N  
ATOM    774  H   VAL A  50     -10.883  21.174  -6.196  1.00  0.00           H  
ATOM    775  CA  VAL A  50     -10.587  21.616  -4.109  1.00  0.00           C  
ATOM    776  HA  VAL A  50     -11.216  22.096  -3.359  1.00  0.00           H  
ATOM    777  C   VAL A  50      -9.317  22.434  -4.210  1.00  0.00           C  
ATOM    778  CB  VAL A  50     -10.340  20.196  -3.584  1.00  0.00           C  
ATOM    779  HB  VAL A  50      -9.666  19.672  -4.262  1.00  0.00           H  
ATOM    780  O   VAL A  50      -8.334  22.021  -4.828  1.00  0.00           O  
ATOM    781  CG1 VAL A  50      -9.699  20.241  -2.186  1.00  0.00           C  
ATOM    782 HG11 VAL A  50      -8.717  20.711  -2.235  1.00  0.00           H  
ATOM    783 HG12 VAL A  50      -9.569  19.228  -1.805  1.00  0.00           H  
ATOM    784 HG13 VAL A  50     -10.333  20.800  -1.499  1.00  0.00           H  
ATOM    785  CG2 VAL A  50     -11.678  19.440  -3.530  1.00  0.00           C  
ATOM    786 HG21 VAL A  50     -12.489  20.119  -3.264  1.00  0.00           H  
ATOM    787 HG22 VAL A  50     -11.895  19.019  -4.512  1.00  0.00           H  
ATOM    788 HG23 VAL A  50     -11.662  18.636  -2.795  1.00  0.00           H  
ATOM    789  N   LYS A  51      -9.324  23.604  -3.571  1.00  0.00           N  
ATOM    790  H   LYS A  51     -10.152  23.845  -3.046  1.00  0.00           H  
ATOM    791  CA  LYS A  51      -8.173  24.499  -3.511  1.00  0.00           C  
ATOM    792  HA  LYS A  51      -7.591  24.376  -4.425  1.00  0.00           H  
ATOM    793  C   LYS A  51      -7.284  24.126  -2.336  1.00  0.00           C  
ATOM    794  CB  LYS A  51      -8.657  25.947  -3.465  1.00  0.00           C  
ATOM    795  HB2 LYS A  51      -9.386  26.094  -4.262  1.00  0.00           H  
ATOM    796  HB3 LYS A  51      -9.143  26.149  -2.511  1.00  0.00           H  
ATOM    797  O   LYS A  51      -7.636  24.318  -1.174  1.00  0.00           O  
ATOM    798  CG  LYS A  51      -7.484  26.911  -3.678  1.00  0.00           C  
ATOM    799  HG2 LYS A  51      -6.785  26.844  -2.844  1.00  0.00           H  
ATOM    800  HG3 LYS A  51      -6.965  26.650  -4.600  1.00  0.00           H  
ATOM    801  CD  LYS A  51      -8.026  28.334  -3.791  1.00  0.00           C  
ATOM    802  HD2 LYS A  51      -8.498  28.616  -2.850  1.00  0.00           H  
ATOM    803  HD3 LYS A  51      -8.777  28.358  -4.580  1.00  0.00           H  
ATOM    804  CE  LYS A  51      -6.898  29.304  -4.141  1.00  0.00           C  
ATOM    805  HE2 LYS A  51      -6.410  28.944  -5.047  1.00  0.00           H  
ATOM    806  HE3 LYS A  51      -6.163  29.300  -3.335  1.00  0.00           H  
ATOM    807  NZ  LYS A  51      -7.445  30.663  -4.361  1.00  0.00           N  
ATOM    808  HZ1 LYS A  51      -8.099  30.636  -5.130  1.00  0.00           H  
ATOM    809  HZ2 LYS A  51      -6.714  31.322  -4.586  1.00  0.00           H  
ATOM    810  HZ3 LYS A  51      -7.955  30.975  -3.546  1.00  0.00           H  
ATOM    811  N   VAL A  52      -6.105  23.603  -2.641  1.00  0.00           N  
ATOM    812  H   VAL A  52      -5.885  23.473  -3.618  1.00  0.00           H  
ATOM    813  CA  VAL A  52      -5.100  23.230  -1.649  1.00  0.00           C  
ATOM    814  HA  VAL A  52      -5.596  23.033  -0.698  1.00  0.00           H  
ATOM    815  C   VAL A  52      -4.135  24.390  -1.459  1.00  0.00           C  
ATOM    816  CB  VAL A  52      -4.372  21.941  -2.059  1.00  0.00           C  
ATOM    817  HB  VAL A  52      -3.879  22.091  -3.019  1.00  0.00           H  
ATOM    818  O   VAL A  52      -3.466  24.798  -2.402  1.00  0.00           O  
ATOM    819  CG1 VAL A  52      -3.325  21.544  -1.011  1.00  0.00           C  
ATOM    820 HG11 VAL A  52      -2.875  20.588  -1.280  1.00  0.00           H  
ATOM    821 HG12 VAL A  52      -2.534  22.293  -0.963  1.00  0.00           H  
ATOM    822 HG13 VAL A  52      -3.806  21.455  -0.037  1.00  0.00           H  
ATOM    823  CG2 VAL A  52      -5.355  20.772  -2.197  1.00  0.00           C  
ATOM    824 HG21 VAL A  52      -5.865  20.584  -1.253  1.00  0.00           H  
ATOM    825 HG22 VAL A  52      -4.819  19.866  -2.480  1.00  0.00           H  
ATOM    826 HG23 VAL A  52      -6.097  20.986  -2.967  1.00  0.00           H  
ATOM    827  N   HIS A  53      -4.029  24.898  -0.236  1.00  0.00           N  
ATOM    828  H   HIS A  53      -4.638  24.512   0.471  1.00  0.00           H  
ATOM    829  CA  HIS A  53      -3.073  25.917   0.188  1.00  0.00           C  
ATOM    830  HA  HIS A  53      -2.612  26.379  -0.685  1.00  0.00           H  
ATOM    831  C   HIS A  53      -1.982  25.256   1.019  1.00  0.00           C  
ATOM    832  CB  HIS A  53      -3.784  27.008   0.999  1.00  0.00           C  
ATOM    833  HB2 HIS A  53      -4.132  26.587   1.942  1.00  0.00           H  
ATOM    834  HB3 HIS A  53      -3.068  27.797   1.228  1.00  0.00           H  
ATOM    835  O   HIS A  53      -2.228  24.815   2.146  1.00  0.00           O  
ATOM    836  CG  HIS A  53      -4.973  27.624   0.311  1.00  0.00           C  
ATOM    837  CD2 HIS A  53      -6.253  27.165   0.404  1.00  0.00           C  
ATOM    838  HD2 HIS A  53      -6.585  26.277   0.920  1.00  0.00           H  
ATOM    839  ND1 HIS A  53      -4.961  28.803  -0.441  1.00  0.00           N  
ATOM    840  CE1 HIS A  53      -6.251  29.034  -0.744  1.00  0.00           C  
ATOM    841  HE1 HIS A  53      -6.612  29.907  -1.269  1.00  0.00           H  
ATOM    842  NE2 HIS A  53      -7.045  28.060  -0.269  1.00  0.00           N  
ATOM    843  HE2 HIS A  53      -8.050  27.996  -0.349  1.00  0.00           H  
ATOM    844  N   ASN A  54      -0.765  25.189   0.486  1.00  0.00           N  
ATOM    845  H   ASN A  54      -0.581  25.609  -0.413  1.00  0.00           H  
ATOM    846  CA  ASN A  54       0.336  24.566   1.201  1.00  0.00           C  
ATOM    847  HA  ASN A  54      -0.072  23.756   1.807  1.00  0.00           H  
ATOM    848  C   ASN A  54       1.006  25.558   2.161  1.00  0.00           C  
ATOM    849  CB  ASN A  54       1.312  23.912   0.215  1.00  0.00           C  
ATOM    850  HB2 ASN A  54       0.773  23.227  -0.439  1.00  0.00           H  
ATOM    851  HB3 ASN A  54       1.793  24.678  -0.394  1.00  0.00           H  
ATOM    852  O   ASN A  54       1.891  26.314   1.767  1.00  0.00           O  
ATOM    853  CG  ASN A  54       2.372  23.125   0.961  1.00  0.00           C  
ATOM    854  ND2 ASN A  54       3.363  22.632   0.273  1.00  0.00           N  
ATOM    855 HD21 ASN A  54       3.375  22.667  -0.737  1.00  0.00           H  
ATOM    856 HD22 ASN A  54       4.013  22.051   0.783  1.00  0.00           H  
ATOM    857  OD1 ASN A  54       2.306  22.923   2.166  1.00  0.00           O  
ATOM    858  N   ARG A  55       0.604  25.550   3.436  1.00  0.00           N  
ATOM    859  H   ARG A  55      -0.123  24.902   3.704  1.00  0.00           H  
ATOM    860  CA  ARG A  55       1.257  26.313   4.518  1.00  0.00           C  
ATOM    861  HA  ARG A  55       1.849  27.118   4.083  1.00  0.00           H  
ATOM    862  C   ARG A  55       2.254  25.471   5.318  1.00  0.00           C  
ATOM    863  CB  ARG A  55       0.208  26.943   5.447  1.00  0.00           C  
ATOM    864  HB2 ARG A  55      -0.352  26.161   5.959  1.00  0.00           H  
ATOM    865  HB3 ARG A  55       0.729  27.530   6.204  1.00  0.00           H  
ATOM    866  O   ARG A  55       2.814  25.954   6.298  1.00  0.00           O  
ATOM    867  CG  ARG A  55      -0.772  27.865   4.715  1.00  0.00           C  
ATOM    868  HG2 ARG A  55      -1.393  27.284   4.034  1.00  0.00           H  
ATOM    869  HG3 ARG A  55      -0.216  28.613   4.149  1.00  0.00           H  
ATOM    870  CD  ARG A  55      -1.659  28.562   5.748  1.00  0.00           C  
ATOM    871  HD2 ARG A  55      -1.027  29.148   6.416  1.00  0.00           H  
ATOM    872  HD3 ARG A  55      -2.173  27.803   6.338  1.00  0.00           H  
ATOM    873  NE  ARG A  55      -2.643  29.451   5.106  1.00  0.00           N  
ATOM    874  HE  ARG A  55      -2.547  29.600   4.112  1.00  0.00           H  
ATOM    875  NH1 ARG A  55      -3.863  29.926   6.993  1.00  0.00           N  
ATOM    876 HH11 ARG A  55      -4.645  30.387   7.437  1.00  0.00           H  
ATOM    877 HH12 ARG A  55      -3.299  29.272   7.516  1.00  0.00           H  
ATOM    878  NH2 ARG A  55      -4.427  30.863   5.047  1.00  0.00           N  
ATOM    879 HH21 ARG A  55      -5.201  31.317   5.511  1.00  0.00           H  
ATOM    880 HH22 ARG A  55      -4.314  30.972   4.050  1.00  0.00           H  
ATOM    881  CZ  ARG A  55      -3.635  30.074   5.717  1.00  0.00           C  
ATOM    882  N   ALA A  56       2.470  24.217   4.929  1.00  0.00           N  
ATOM    883  H   ALA A  56       2.034  23.897   4.076  1.00  0.00           H  
ATOM    884  CA  ALA A  56       3.446  23.343   5.552  1.00  0.00           C  
ATOM    885  HA  ALA A  56       3.510  23.587   6.613  1.00  0.00           H  
ATOM    886  C   ALA A  56       4.842  23.551   4.949  1.00  0.00           C  
ATOM    887  CB  ALA A  56       2.957  21.896   5.436  1.00  0.00           C  
ATOM    888  HB1 ALA A  56       2.775  21.643   4.392  1.00  0.00           H  
ATOM    889  HB2 ALA A  56       2.033  21.787   6.003  1.00  0.00           H  
ATOM    890  HB3 ALA A  56       3.703  21.210   5.839  1.00  0.00           H  
ATOM    891  O   ALA A  56       5.019  24.139   3.885  1.00  0.00           O  
ATOM    892  N   ARG A  57       5.854  23.015   5.636  1.00  0.00           N  
ATOM    893  H   ARG A  57       5.638  22.600   6.531  1.00  0.00           H  
ATOM    894  CA  ARG A  57       7.262  23.074   5.208  1.00  0.00           C  
ATOM    895  HA  ARG A  57       7.454  24.069   4.805  1.00  0.00           H  
ATOM    896  C   ARG A  57       7.632  22.104   4.082  1.00  0.00           C  
ATOM    897  CB  ARG A  57       8.168  22.875   6.432  1.00  0.00           C  
ATOM    898  HB2 ARG A  57       9.197  23.092   6.145  1.00  0.00           H  
ATOM    899  HB3 ARG A  57       7.880  23.592   7.202  1.00  0.00           H  
ATOM    900  O   ARG A  57       8.747  22.163   3.576  1.00  0.00           O  
ATOM    901  CG  ARG A  57       8.106  21.450   7.010  1.00  0.00           C  
ATOM    902  HG2 ARG A  57       7.076  21.186   7.251  1.00  0.00           H  
ATOM    903  HG3 ARG A  57       8.498  20.739   6.283  1.00  0.00           H  
ATOM    904  CD  ARG A  57       8.948  21.376   8.285  1.00  0.00           C  
ATOM    905  HD2 ARG A  57       8.538  22.087   9.003  1.00  0.00           H  
ATOM    906  HD3 ARG A  57       9.972  21.667   8.053  1.00  0.00           H  
ATOM    907  NE  ARG A  57       8.947  20.022   8.864  1.00  0.00           N  
ATOM    908  HE  ARG A  57       8.763  19.249   8.240  1.00  0.00           H  
ATOM    909  NH1 ARG A  57       9.441  20.608  11.024  1.00  0.00           N  
ATOM    910 HH11 ARG A  57       9.428  20.358  12.002  1.00  0.00           H  
ATOM    911 HH12 ARG A  57       9.290  21.577  10.782  1.00  0.00           H  
ATOM    912  NH2 ARG A  57       9.194  18.458  10.502  1.00  0.00           N  
ATOM    913 HH21 ARG A  57       9.086  17.725   9.816  1.00  0.00           H  
ATOM    914 HH22 ARG A  57       9.371  18.218  11.467  1.00  0.00           H  
ATOM    915  CZ  ARG A  57       9.193  19.704  10.122  1.00  0.00           C  
ATOM    916  N   TYR A  58       6.742  21.178   3.734  1.00  0.00           N  
ATOM    917  H   TYR A  58       5.800  21.268   4.087  1.00  0.00           H  
ATOM    918  CA  TYR A  58       7.007  20.124   2.757  1.00  0.00           C  
ATOM    919  HA  TYR A  58       8.074  20.089   2.539  1.00  0.00           H  
ATOM    920  C   TYR A  58       6.282  20.391   1.448  1.00  0.00           C  
ATOM    921  CB  TYR A  58       6.600  18.759   3.321  1.00  0.00           C  
ATOM    922  HB2 TYR A  58       6.760  18.003   2.552  1.00  0.00           H  
ATOM    923  HB3 TYR A  58       5.534  18.775   3.545  1.00  0.00           H  
ATOM    924  O   TYR A  58       5.160  20.887   1.447  1.00  0.00           O  
ATOM    925  CG  TYR A  58       7.377  18.346   4.552  1.00  0.00           C  
ATOM    926  CD1 TYR A  58       8.748  18.050   4.447  1.00  0.00           C  
ATOM    927  HD1 TYR A  58       9.243  18.122   3.490  1.00  0.00           H  
ATOM    928  CD2 TYR A  58       6.733  18.265   5.798  1.00  0.00           C  
ATOM    929  HD2 TYR A  58       5.682  18.509   5.861  1.00  0.00           H  
ATOM    930  CE1 TYR A  58       9.474  17.666   5.586  1.00  0.00           C  
ATOM    931  HE1 TYR A  58      10.529  17.451   5.504  1.00  0.00           H  
ATOM    932  CE2 TYR A  58       7.444  17.856   6.941  1.00  0.00           C  
ATOM    933  HE2 TYR A  58       6.940  17.759   7.891  1.00  0.00           H  
ATOM    934  OH  TYR A  58       9.537  17.212   7.921  1.00  0.00           O  
ATOM    935  HH  TYR A  58      10.446  17.006   7.690  1.00  0.00           H  
ATOM    936  CZ  TYR A  58       8.818  17.554   6.826  1.00  0.00           C  
ATOM    937  N   ASN A  59       6.905  19.991   0.345  1.00  0.00           N  
ATOM    938  H   ASN A  59       7.837  19.612   0.432  1.00  0.00           H  
ATOM    939  CA  ASN A  59       6.225  19.790  -0.927  1.00  0.00           C  
ATOM    940  HA  ASN A  59       5.808  20.732  -1.282  1.00  0.00           H  
ATOM    941  C   ASN A  59       5.077  18.787  -0.754  1.00  0.00           C  
ATOM    942  CB  ASN A  59       7.269  19.267  -1.922  1.00  0.00           C  
ATOM    943  HB2 ASN A  59       7.877  18.498  -1.445  1.00  0.00           H  
ATOM    944  HB3 ASN A  59       6.778  18.771  -2.760  1.00  0.00           H  
ATOM    945  O   ASN A  59       5.236  17.784  -0.052  1.00  0.00           O  
ATOM    946  CG  ASN A  59       8.183  20.349  -2.462  1.00  0.00           C  
ATOM    947  ND2 ASN A  59       9.131  19.969  -3.282  1.00  0.00           N  
ATOM    948 HD21 ASN A  59       9.742  20.688  -3.645  1.00  0.00           H  
ATOM    949 HD22 ASN A  59       9.187  19.004  -3.575  1.00  0.00           H  
ATOM    950  OD1 ASN A  59       8.080  21.527  -2.156  1.00  0.00           O  
ATOM    951  N   ILE A  60       3.934  19.062  -1.381  1.00  0.00           N  
ATOM    952  H   ILE A  60       3.842  19.915  -1.915  1.00  0.00           H  
ATOM    953  CA  ILE A  60       2.766  18.193  -1.269  1.00  0.00           C  
ATOM    954  HA  ILE A  60       3.130  17.181  -1.088  1.00  0.00           H  
ATOM    955  C   ILE A  60       1.960  18.134  -2.561  1.00  0.00           C  
ATOM    956  CB  ILE A  60       1.908  18.596  -0.050  1.00  0.00           C  
ATOM    957  HB  ILE A  60       2.589  18.744   0.788  1.00  0.00           H  
ATOM    958  O   ILE A  60       1.836  19.111  -3.295  1.00  0.00           O  
ATOM    959  CG1 ILE A  60       0.951  17.448   0.334  1.00  0.00           C  
ATOM    960 HG12 ILE A  60       0.164  17.350  -0.414  1.00  0.00           H  
ATOM    961 HG13 ILE A  60       1.513  16.514   0.368  1.00  0.00           H  
ATOM    962  CG2 ILE A  60       1.154  19.917  -0.282  1.00  0.00           C  
ATOM    963 HG21 ILE A  60       0.291  19.758  -0.928  1.00  0.00           H  
ATOM    964 HG22 ILE A  60       1.814  20.646  -0.752  1.00  0.00           H  
ATOM    965 HG23 ILE A  60       0.827  20.322   0.675  1.00  0.00           H  
ATOM    966  CD1 ILE A  60       0.286  17.638   1.696  1.00  0.00           C  
ATOM    967 HD11 ILE A  60       1.038  17.847   2.457  1.00  0.00           H  
ATOM    968 HD12 ILE A  60      -0.437  18.453   1.646  1.00  0.00           H  
ATOM    969 HD13 ILE A  60      -0.237  16.720   1.961  1.00  0.00           H  
ATOM    970  N   THR A  61       1.363  16.981  -2.793  1.00  0.00           N  
ATOM    971  H   THR A  61       1.576  16.201  -2.187  1.00  0.00           H  
ATOM    972  CA  THR A  61       0.293  16.741  -3.756  1.00  0.00           C  
ATOM    973  HA  THR A  61      -0.085  17.679  -4.162  1.00  0.00           H  
ATOM    974  C   THR A  61      -0.843  16.017  -3.045  1.00  0.00           C  
ATOM    975  CB  THR A  61       0.787  15.871  -4.904  1.00  0.00           C  
ATOM    976  HB  THR A  61      -0.087  15.646  -5.514  1.00  0.00           H  
ATOM    977  O   THR A  61      -0.593  15.351  -2.039  1.00  0.00           O  
ATOM    978  CG2 THR A  61       1.832  16.560  -5.774  1.00  0.00           C  
ATOM    979 HG21 THR A  61       2.010  15.942  -6.654  1.00  0.00           H  
ATOM    980 HG22 THR A  61       2.763  16.682  -5.220  1.00  0.00           H  
ATOM    981 HG23 THR A  61       1.452  17.528  -6.100  1.00  0.00           H  
ATOM    982  OG1 THR A  61       1.373  14.697  -4.378  1.00  0.00           O  
ATOM    983  HG1 THR A  61       2.272  14.902  -4.112  1.00  0.00           H  
ATOM    984  N   ILE A  62      -2.076  16.151  -3.533  1.00  0.00           N  
ATOM    985  H   ILE A  62      -2.202  16.612  -4.422  1.00  0.00           H  
ATOM    986  CA  ILE A  62      -3.242  15.422  -3.027  1.00  0.00           C  
ATOM    987  HA  ILE A  62      -2.948  14.781  -2.195  1.00  0.00           H  
ATOM    988  C   ILE A  62      -3.735  14.523  -4.150  1.00  0.00           C  
ATOM    989  CB  ILE A  62      -4.352  16.374  -2.529  1.00  0.00           C  
ATOM    990  HB  ILE A  62      -4.656  17.009  -3.360  1.00  0.00           H  
ATOM    991  O   ILE A  62      -4.111  15.014  -5.207  1.00  0.00           O  
ATOM    992  CG1 ILE A  62      -3.875  17.306  -1.391  1.00  0.00           C  
ATOM    993 HG12 ILE A  62      -3.069  17.939  -1.764  1.00  0.00           H  
ATOM    994 HG13 ILE A  62      -4.701  17.963  -1.118  1.00  0.00           H  
ATOM    995  CG2 ILE A  62      -5.593  15.578  -2.081  1.00  0.00           C  
ATOM    996 HG21 ILE A  62      -6.325  16.243  -1.625  1.00  0.00           H  
ATOM    997 HG22 ILE A  62      -5.317  14.796  -1.374  1.00  0.00           H  
ATOM    998 HG23 ILE A  62      -6.069  15.112  -2.944  1.00  0.00           H  
ATOM    999  CD1 ILE A  62      -3.390  16.610  -0.111  1.00  0.00           C  
ATOM   1000 HD11 ILE A  62      -4.190  16.010   0.323  1.00  0.00           H  
ATOM   1001 HD12 ILE A  62      -3.091  17.365   0.616  1.00  0.00           H  
ATOM   1002 HD13 ILE A  62      -2.530  15.973  -0.319  1.00  0.00           H  
ATOM   1003  N   HIS A  63      -3.718  13.219  -3.905  1.00  0.00           N  
ATOM   1004  H   HIS A  63      -3.435  12.902  -2.990  1.00  0.00           H  
ATOM   1005  CA  HIS A  63      -4.245  12.217  -4.810  1.00  0.00           C  
ATOM   1006  HA  HIS A  63      -4.287  12.656  -5.806  1.00  0.00           H  
ATOM   1007  C   HIS A  63      -5.672  11.831  -4.429  1.00  0.00           C  
ATOM   1008  CB  HIS A  63      -3.294  11.021  -4.863  1.00  0.00           C  
ATOM   1009  HB2 HIS A  63      -3.075  10.696  -3.846  1.00  0.00           H  
ATOM   1010  HB3 HIS A  63      -2.369  11.340  -5.345  1.00  0.00           H  
ATOM   1011  O   HIS A  63      -5.977  11.605  -3.254  1.00  0.00           O  
ATOM   1012  CG  HIS A  63      -3.834   9.844  -5.630  1.00  0.00           C  
ATOM   1013  CD2 HIS A  63      -3.956   8.570  -5.158  1.00  0.00           C  
ATOM   1014  HD2 HIS A  63      -3.668   8.231  -4.174  1.00  0.00           H  
ATOM   1015  ND1 HIS A  63      -4.301   9.831  -6.923  1.00  0.00           N  
ATOM   1016  HD1 HIS A  63      -4.371  10.610  -7.562  1.00  0.00           H  
ATOM   1017  CE1 HIS A  63      -4.702   8.585  -7.214  1.00  0.00           C  
ATOM   1018  HE1 HIS A  63      -5.112   8.277  -8.165  1.00  0.00           H  
ATOM   1019  NE2 HIS A  63      -4.491   7.774  -6.164  1.00  0.00           N  
ATOM   1020  N   TRP A  64      -6.531  11.748  -5.442  1.00  0.00           N  
ATOM   1021  H   TRP A  64      -6.174  11.926  -6.370  1.00  0.00           H  
ATOM   1022  CA  TRP A  64      -7.938  11.367  -5.336  1.00  0.00           C  
ATOM   1023  HA  TRP A  64      -8.292  11.542  -4.320  1.00  0.00           H  
ATOM   1024  C   TRP A  64      -8.080   9.880  -5.635  1.00  0.00           C  
ATOM   1025  CB  TRP A  64      -8.761  12.246  -6.278  1.00  0.00           C  
ATOM   1026  HB2 TRP A  64      -9.812  11.974  -6.180  1.00  0.00           H  
ATOM   1027  HB3 TRP A  64      -8.454  12.063  -7.307  1.00  0.00           H  
ATOM   1028  O   TRP A  64      -8.394   9.477  -6.753  1.00  0.00           O  
ATOM   1029  CG  TRP A  64      -8.627  13.699  -5.982  1.00  0.00           C  
ATOM   1030  CD1 TRP A  64      -7.717  14.532  -6.525  1.00  0.00           C  
ATOM   1031  HD1 TRP A  64      -6.981  14.235  -7.256  1.00  0.00           H  
ATOM   1032  CD2 TRP A  64      -9.309  14.468  -4.959  1.00  0.00           C  
ATOM   1033  CE2 TRP A  64      -8.767  15.787  -4.948  1.00  0.00           C  
ATOM   1034  CE3 TRP A  64     -10.286  14.150  -3.996  1.00  0.00           C  
ATOM   1035  HE3 TRP A  64     -10.694  13.151  -3.975  1.00  0.00           H  
ATOM   1036  NE1 TRP A  64      -7.814  15.777  -5.943  1.00  0.00           N  
ATOM   1037  HE1 TRP A  64      -7.174  16.526  -6.165  1.00  0.00           H  
ATOM   1038  CH2 TRP A  64     -10.121  16.387  -3.045  1.00  0.00           C  
ATOM   1039  HH2 TRP A  64     -10.378  17.075  -2.252  1.00  0.00           H  
ATOM   1040  CZ2 TRP A  64      -9.171  16.747  -4.016  1.00  0.00           C  
ATOM   1041  HZ2 TRP A  64      -8.697  17.717  -4.004  1.00  0.00           H  
ATOM   1042  CZ3 TRP A  64     -10.682  15.099  -3.043  1.00  0.00           C  
ATOM   1043  HZ3 TRP A  64     -11.380  14.809  -2.271  1.00  0.00           H  
ATOM   1044  N   HIS A  65      -7.777   9.063  -4.631  1.00  0.00           N  
ATOM   1045  H   HIS A  65      -7.634   9.450  -3.709  1.00  0.00           H  
ATOM   1046  CA  HIS A  65      -7.556   7.639  -4.811  1.00  0.00           C  
ATOM   1047  HA  HIS A  65      -6.763   7.523  -5.550  1.00  0.00           H  
ATOM   1048  C   HIS A  65      -8.775   6.916  -5.371  1.00  0.00           C  
ATOM   1049  CB  HIS A  65      -7.073   7.014  -3.507  1.00  0.00           C  
ATOM   1050  HB2 HIS A  65      -6.246   7.603  -3.112  1.00  0.00           H  
ATOM   1051  HB3 HIS A  65      -7.881   7.016  -2.775  1.00  0.00           H  
ATOM   1052  O   HIS A  65      -9.849   6.906  -4.768  1.00  0.00           O  
ATOM   1053  CG  HIS A  65      -6.594   5.607  -3.720  1.00  0.00           C  
ATOM   1054  CD2 HIS A  65      -7.337   4.462  -3.623  1.00  0.00           C  
ATOM   1055  HD2 HIS A  65      -8.381   4.399  -3.354  1.00  0.00           H  
ATOM   1056  ND1 HIS A  65      -5.349   5.254  -4.177  1.00  0.00           N  
ATOM   1057  HD1 HIS A  65      -4.723   5.876  -4.668  1.00  0.00           H  
ATOM   1058  CE1 HIS A  65      -5.336   3.916  -4.296  1.00  0.00           C  
ATOM   1059  HE1 HIS A  65      -4.532   3.341  -4.731  1.00  0.00           H  
ATOM   1060  NE2 HIS A  65      -6.512   3.387  -3.948  1.00  0.00           N  
ATOM   1061  N   GLY A  66      -8.578   6.289  -6.530  1.00  0.00           N  
ATOM   1062  H   GLY A  66      -7.661   6.348  -6.950  1.00  0.00           H  
ATOM   1063  CA  GLY A  66      -9.616   5.566  -7.251  1.00  0.00           C  
ATOM   1064  HA2 GLY A  66      -9.148   4.849  -7.926  1.00  0.00           H  
ATOM   1065  HA3 GLY A  66     -10.222   5.020  -6.527  1.00  0.00           H  
ATOM   1066  C   GLY A  66     -10.561   6.433  -8.079  1.00  0.00           C  
ATOM   1067  O   GLY A  66     -11.405   5.874  -8.768  1.00  0.00           O  
ATOM   1068  N   VAL A  67     -10.448   7.766  -8.064  1.00  0.00           N  
ATOM   1069  H   VAL A  67      -9.701   8.195  -7.537  1.00  0.00           H  
ATOM   1070  CA  VAL A  67     -11.237   8.611  -8.974  1.00  0.00           C  
ATOM   1071  HA  VAL A  67     -12.278   8.288  -8.925  1.00  0.00           H  
ATOM   1072  C   VAL A  67     -10.738   8.386 -10.399  1.00  0.00           C  
ATOM   1073  CB  VAL A  67     -11.190  10.098  -8.576  1.00  0.00           C  
ATOM   1074  HB  VAL A  67     -10.154  10.436  -8.530  1.00  0.00           H  
ATOM   1075  O   VAL A  67      -9.538   8.445 -10.659  1.00  0.00           O  
ATOM   1076  CG1 VAL A  67     -11.940  10.988  -9.575  1.00  0.00           C  
ATOM   1077 HG11 VAL A  67     -11.422  10.998 -10.534  1.00  0.00           H  
ATOM   1078 HG12 VAL A  67     -12.965  10.639  -9.702  1.00  0.00           H  
ATOM   1079 HG13 VAL A  67     -11.947  12.014  -9.207  1.00  0.00           H  
ATOM   1080  CG2 VAL A  67     -11.851  10.305  -7.206  1.00  0.00           C  
ATOM   1081 HG21 VAL A  67     -11.867  11.365  -6.953  1.00  0.00           H  
ATOM   1082 HG22 VAL A  67     -12.875   9.933  -7.231  1.00  0.00           H  
ATOM   1083 HG23 VAL A  67     -11.292   9.768  -6.439  1.00  0.00           H  
ATOM   1084  N   ARG A  68     -11.651   8.149 -11.347  1.00  0.00           N  
ATOM   1085  H   ARG A  68     -12.609   8.024 -11.054  1.00  0.00           H  
ATOM   1086  CA  ARG A  68     -11.266   7.837 -12.736  1.00  0.00           C  
ATOM   1087  HA  ARG A  68     -10.526   7.037 -12.712  1.00  0.00           H  
ATOM   1088  C   ARG A  68     -10.572   8.984 -13.474  1.00  0.00           C  
ATOM   1089  CB  ARG A  68     -12.472   7.344 -13.544  1.00  0.00           C  
ATOM   1090  HB2 ARG A  68     -12.157   7.251 -14.584  1.00  0.00           H  
ATOM   1091  HB3 ARG A  68     -13.276   8.078 -13.488  1.00  0.00           H  
ATOM   1092  O   ARG A  68      -9.916   8.721 -14.463  1.00  0.00           O  
ATOM   1093  CG  ARG A  68     -12.985   5.973 -13.080  1.00  0.00           C  
ATOM   1094  HG2 ARG A  68     -13.335   6.052 -12.051  1.00  0.00           H  
ATOM   1095  HG3 ARG A  68     -12.176   5.244 -13.112  1.00  0.00           H  
ATOM   1096  CD  ARG A  68     -14.149   5.483 -13.953  1.00  0.00           C  
ATOM   1097  HD2 ARG A  68     -14.935   6.239 -13.937  1.00  0.00           H  
ATOM   1098  HD3 ARG A  68     -14.543   4.568 -13.512  1.00  0.00           H  
ATOM   1099  NE  ARG A  68     -13.718   5.208 -15.344  1.00  0.00           N  
ATOM   1100  HE  ARG A  68     -12.725   5.100 -15.494  1.00  0.00           H  
ATOM   1101  NH1 ARG A  68     -15.776   5.270 -16.340  1.00  0.00           N  
ATOM   1102 HH11 ARG A  68     -16.326   5.260 -17.187  1.00  0.00           H  
ATOM   1103 HH12 ARG A  68     -16.173   5.483 -15.437  1.00  0.00           H  
ATOM   1104  NH2 ARG A  68     -13.955   4.872 -17.595  1.00  0.00           N  
ATOM   1105 HH21 ARG A  68     -14.484   4.784 -18.451  1.00  0.00           H  
ATOM   1106 HH22 ARG A  68     -12.959   4.773 -17.729  1.00  0.00           H  
ATOM   1107  CZ  ARG A  68     -14.483   5.113 -16.420  1.00  0.00           C  
ATOM   1108  N   GLN A  69     -10.705  10.236 -13.031  1.00  0.00           N  
ATOM   1109  H   GLN A  69     -11.232  10.370 -12.180  1.00  0.00           H  
ATOM   1110  CA  GLN A  69     -10.027  11.401 -13.629  1.00  0.00           C  
ATOM   1111  HA  GLN A  69     -10.522  12.295 -13.249  1.00  0.00           H  
ATOM   1112  C   GLN A  69     -10.176  11.470 -15.161  1.00  0.00           C  
ATOM   1113  CB  GLN A  69      -8.549  11.444 -13.189  1.00  0.00           C  
ATOM   1114  HB2 GLN A  69      -8.061  10.523 -13.507  1.00  0.00           H  
ATOM   1115  HB3 GLN A  69      -8.046  12.276 -13.682  1.00  0.00           H  
ATOM   1116  O   GLN A  69      -9.192  11.575 -15.894  1.00  0.00           O  
ATOM   1117  CG  GLN A  69      -8.345  11.595 -11.678  1.00  0.00           C  
ATOM   1118  HG2 GLN A  69      -8.891  10.819 -11.142  1.00  0.00           H  
ATOM   1119  HG3 GLN A  69      -7.287  11.446 -11.462  1.00  0.00           H  
ATOM   1120  CD  GLN A  69      -8.761  12.952 -11.127  1.00  0.00           C  
ATOM   1121  NE2 GLN A  69      -8.577  13.157  -9.846  1.00  0.00           N  
ATOM   1122 HE21 GLN A  69      -8.764  14.085  -9.495  1.00  0.00           H  
ATOM   1123 HE22 GLN A  69      -8.128  12.446  -9.286  1.00  0.00           H  
ATOM   1124  OE1 GLN A  69      -9.265  13.831 -11.813  1.00  0.00           O  
ATOM   1125  N   ILE A  70     -11.410  11.343 -15.660  1.00  0.00           N  
ATOM   1126  H   ILE A  70     -12.185  11.304 -15.014  1.00  0.00           H  
ATOM   1127  CA  ILE A  70     -11.695  11.274 -17.099  1.00  0.00           C  
ATOM   1128  HA  ILE A  70     -11.112  10.462 -17.531  1.00  0.00           H  
ATOM   1129  C   ILE A  70     -11.255  12.574 -17.772  1.00  0.00           C  
ATOM   1130  CB  ILE A  70     -13.194  10.991 -17.348  1.00  0.00           C  
ATOM   1131  HB  ILE A  70     -13.775  11.813 -16.930  1.00  0.00           H  
ATOM   1132  O   ILE A  70     -11.864  13.616 -17.541  1.00  0.00           O  
ATOM   1133  CG1 ILE A  70     -13.680   9.700 -16.655  1.00  0.00           C  
ATOM   1134 HG12 ILE A  70     -14.738   9.561 -16.876  1.00  0.00           H  
ATOM   1135 HG13 ILE A  70     -13.594   9.814 -15.574  1.00  0.00           H  
ATOM   1136  CG2 ILE A  70     -13.500  10.928 -18.856  1.00  0.00           C  
ATOM   1137 HG21 ILE A  70     -14.522  10.587 -19.019  1.00  0.00           H  
ATOM   1138 HG22 ILE A  70     -13.410  11.923 -19.292  1.00  0.00           H  
ATOM   1139 HG23 ILE A  70     -12.811  10.254 -19.364  1.00  0.00           H  
ATOM   1140  CD1 ILE A  70     -12.928   8.430 -17.071  1.00  0.00           C  
ATOM   1141 HD11 ILE A  70     -12.994   8.274 -18.148  1.00  0.00           H  
ATOM   1142 HD12 ILE A  70     -13.388   7.579 -16.570  1.00  0.00           H  
ATOM   1143 HD13 ILE A  70     -11.881   8.487 -16.772  1.00  0.00           H  
ATOM   1144  N   ARG A  71     -10.195  12.508 -18.591  1.00  0.00           N  
ATOM   1145  H   ARG A  71      -9.744  11.607 -18.663  1.00  0.00           H  
ATOM   1146  CA  ARG A  71      -9.529  13.645 -19.267  1.00  0.00           C  
ATOM   1147  HA  ARG A  71      -8.703  13.237 -19.849  1.00  0.00           H  
ATOM   1148  C   ARG A  71      -8.897  14.688 -18.334  1.00  0.00           C  
ATOM   1149  CB  ARG A  71     -10.486  14.342 -20.247  1.00  0.00           C  
ATOM   1150  HB2 ARG A  71      -9.905  15.046 -20.843  1.00  0.00           H  
ATOM   1151  HB3 ARG A  71     -11.205  14.921 -19.667  1.00  0.00           H  
ATOM   1152  O   ARG A  71      -8.177  15.562 -18.811  1.00  0.00           O  
ATOM   1153  CG  ARG A  71     -11.243  13.422 -21.218  1.00  0.00           C  
ATOM   1154  HG2 ARG A  71     -11.641  12.550 -20.700  1.00  0.00           H  
ATOM   1155  HG3 ARG A  71     -10.577  13.081 -22.010  1.00  0.00           H  
ATOM   1156  CD  ARG A  71     -12.426  14.194 -21.805  1.00  0.00           C  
ATOM   1157  HD2 ARG A  71     -13.047  13.508 -22.382  1.00  0.00           H  
ATOM   1158  HD3 ARG A  71     -13.036  14.557 -20.978  1.00  0.00           H  
ATOM   1159  NE  ARG A  71     -11.987  15.310 -22.662  1.00  0.00           N  
ATOM   1160  HE  ARG A  71     -11.138  15.176 -23.192  1.00  0.00           H  
ATOM   1161  NH1 ARG A  71     -13.556  16.864 -22.027  1.00  0.00           N  
ATOM   1162 HH11 ARG A  71     -13.734  17.855 -21.947  1.00  0.00           H  
ATOM   1163 HH12 ARG A  71     -13.730  16.313 -21.199  1.00  0.00           H  
ATOM   1164  NH2 ARG A  71     -12.074  17.373 -23.598  1.00  0.00           N  
ATOM   1165 HH21 ARG A  71     -12.497  18.284 -23.706  1.00  0.00           H  
ATOM   1166 HH22 ARG A  71     -11.431  17.028 -24.296  1.00  0.00           H  
ATOM   1167  CZ  ARG A  71     -12.542  16.504 -22.756  1.00  0.00           C  
ATOM   1168  N   THR A  72      -9.090  14.574 -17.022  1.00  0.00           N  
ATOM   1169  H   THR A  72      -9.730  13.856 -16.714  1.00  0.00           H  
ATOM   1170  CA  THR A  72      -8.604  15.501 -15.989  1.00  0.00           C  
ATOM   1171  HA  THR A  72      -8.326  16.438 -16.472  1.00  0.00           H  
ATOM   1172  C   THR A  72      -7.345  14.977 -15.298  1.00  0.00           C  
ATOM   1173  CB  THR A  72      -9.708  15.840 -14.970  1.00  0.00           C  
ATOM   1174  HB  THR A  72      -9.303  16.496 -14.200  1.00  0.00           H  
ATOM   1175  O   THR A  72      -7.163  15.175 -14.100  1.00  0.00           O  
ATOM   1176  CG2 THR A  72     -10.874  16.572 -15.631  1.00  0.00           C  
ATOM   1177 HG21 THR A  72     -11.611  16.840 -14.875  1.00  0.00           H  
ATOM   1178 HG22 THR A  72     -10.514  17.486 -16.103  1.00  0.00           H  
ATOM   1179 HG23 THR A  72     -11.348  15.946 -16.387  1.00  0.00           H  
ATOM   1180  OG1 THR A  72     -10.207  14.667 -14.357  1.00  0.00           O  
ATOM   1181  HG1 THR A  72      -9.728  14.548 -13.534  1.00  0.00           H  
ATOM   1182  N   GLY A  73      -6.444  14.311 -16.033  1.00  0.00           N  
ATOM   1183  H   GLY A  73      -6.661  14.148 -17.006  1.00  0.00           H  
ATOM   1184  CA  GLY A  73      -5.244  13.678 -15.464  1.00  0.00           C  
ATOM   1185  HA2 GLY A  73      -5.549  12.846 -14.830  1.00  0.00           H  
ATOM   1186  HA3 GLY A  73      -4.631  13.286 -16.276  1.00  0.00           H  
ATOM   1187  C   GLY A  73      -4.377  14.618 -14.615  1.00  0.00           C  
ATOM   1188  O   GLY A  73      -3.797  14.187 -13.623  1.00  0.00           O  
ATOM   1189  N   TRP A  74      -4.362  15.920 -14.921  1.00  0.00           N  
ATOM   1190  H   TRP A  74      -4.858  16.217 -15.749  1.00  0.00           H  
ATOM   1191  CA  TRP A  74      -3.689  16.956 -14.121  1.00  0.00           C  
ATOM   1192  HA  TRP A  74      -2.619  16.747 -14.097  1.00  0.00           H  
ATOM   1193  C   TRP A  74      -4.174  17.036 -12.669  1.00  0.00           C  
ATOM   1194  CB  TRP A  74      -3.915  18.314 -14.793  1.00  0.00           C  
ATOM   1195  HB2 TRP A  74      -3.345  19.069 -14.251  1.00  0.00           H  
ATOM   1196  HB3 TRP A  74      -4.969  18.578 -14.715  1.00  0.00           H  
ATOM   1197  O   TRP A  74      -3.404  17.423 -11.795  1.00  0.00           O  
ATOM   1198  CG  TRP A  74      -3.515  18.361 -16.231  1.00  0.00           C  
ATOM   1199  CD1 TRP A  74      -4.362  18.395 -17.285  1.00  0.00           C  
ATOM   1200  HD1 TRP A  74      -5.440  18.427 -17.230  1.00  0.00           H  
ATOM   1201  CD2 TRP A  74      -2.170  18.353 -16.795  1.00  0.00           C  
ATOM   1202  CE2 TRP A  74      -2.284  18.373 -18.218  1.00  0.00           C  
ATOM   1203  CE3 TRP A  74      -0.868  18.332 -16.247  1.00  0.00           C  
ATOM   1204  HE3 TRP A  74      -0.749  18.296 -15.174  1.00  0.00           H  
ATOM   1205  NE1 TRP A  74      -3.640  18.391 -18.458  1.00  0.00           N  
ATOM   1206  HE1 TRP A  74      -4.086  18.444 -19.363  1.00  0.00           H  
ATOM   1207  CH2 TRP A  74       0.116  18.388 -18.481  1.00  0.00           C  
ATOM   1208  HH2 TRP A  74       0.977  18.405 -19.132  1.00  0.00           H  
ATOM   1209  CZ2 TRP A  74      -1.164  18.391 -19.055  1.00  0.00           C  
ATOM   1210  HZ2 TRP A  74      -1.290  18.415 -20.128  1.00  0.00           H  
ATOM   1211  CZ3 TRP A  74       0.267  18.348 -17.082  1.00  0.00           C  
ATOM   1212  HZ3 TRP A  74       1.254  18.327 -16.645  1.00  0.00           H  
ATOM   1213  N   ALA A  75      -5.426  16.651 -12.414  1.00  0.00           N  
ATOM   1214  H   ALA A  75      -5.983  16.286 -13.173  1.00  0.00           H  
ATOM   1215  CA  ALA A  75      -6.040  16.638 -11.096  1.00  0.00           C  
ATOM   1216  HA  ALA A  75      -5.541  17.389 -10.484  1.00  0.00           H  
ATOM   1217  C   ALA A  75      -5.878  15.292 -10.367  1.00  0.00           C  
ATOM   1218  CB  ALA A  75      -7.513  17.048 -11.238  1.00  0.00           C  
ATOM   1219  HB1 ALA A  75      -7.960  17.156 -10.250  1.00  0.00           H  
ATOM   1220  HB2 ALA A  75      -7.587  17.997 -11.770  1.00  0.00           H  
ATOM   1221  HB3 ALA A  75      -8.062  16.286 -11.791  1.00  0.00           H  
ATOM   1222  O   ALA A  75      -6.416  15.140  -9.276  1.00  0.00           O  
ATOM   1223  N   ASP A  76      -5.159  14.312 -10.920  1.00  0.00           N  
ATOM   1224  H   ASP A  76      -4.774  14.446 -11.844  1.00  0.00           H  
ATOM   1225  CA  ASP A  76      -5.003  13.002 -10.280  1.00  0.00           C  
ATOM   1226  HA  ASP A  76      -5.983  12.644  -9.962  1.00  0.00           H  
ATOM   1227  C   ASP A  76      -4.122  13.049  -9.024  1.00  0.00           C  
ATOM   1228  CB  ASP A  76      -4.456  12.006 -11.303  1.00  0.00           C  
ATOM   1229  HB2 ASP A  76      -3.470  12.350 -11.613  1.00  0.00           H  
ATOM   1230  HB3 ASP A  76      -5.105  11.985 -12.179  1.00  0.00           H  
ATOM   1231  O   ASP A  76      -4.412  12.356  -8.053  1.00  0.00           O  
ATOM   1232  CG  ASP A  76      -4.345  10.596 -10.727  1.00  0.00           C  
ATOM   1233  OD1 ASP A  76      -5.302  10.127 -10.079  1.00  0.00           O  
ATOM   1234  OD2 ASP A  76      -3.259  10.003 -10.879  1.00  0.00           O  
ATOM   1235  N   GLY A  77      -3.070  13.877  -9.011  1.00  0.00           N  
ATOM   1236  H   GLY A  77      -2.947  14.493  -9.801  1.00  0.00           H  
ATOM   1237  CA  GLY A  77      -2.230  14.099  -7.831  1.00  0.00           C  
ATOM   1238  HA2 GLY A  77      -1.997  15.162  -7.778  1.00  0.00           H  
ATOM   1239  HA3 GLY A  77      -2.822  13.872  -6.945  1.00  0.00           H  
ATOM   1240  C   GLY A  77      -0.903  13.337  -7.661  1.00  0.00           C  
ATOM   1241  O   GLY A  77      -0.123  13.802  -6.837  1.00  0.00           O  
ATOM   1242  N   PRO A  78      -0.536  12.230  -8.338  1.00  0.00           N  
ATOM   1243  CA  PRO A  78       0.761  11.593  -8.094  1.00  0.00           C  
ATOM   1244  HA  PRO A  78       0.829  11.351  -7.033  1.00  0.00           H  
ATOM   1245  C   PRO A  78       1.944  12.505  -8.456  1.00  0.00           C  
ATOM   1246  CB  PRO A  78       0.753  10.276  -8.872  1.00  0.00           C  
ATOM   1247  HB2 PRO A  78       0.400   9.473  -8.225  1.00  0.00           H  
ATOM   1248  HB3 PRO A  78       1.733  10.025  -9.277  1.00  0.00           H  
ATOM   1249  O   PRO A  78       2.145  12.899  -9.611  1.00  0.00           O  
ATOM   1250  CG  PRO A  78      -0.276  10.535  -9.965  1.00  0.00           C  
ATOM   1251  HG2 PRO A  78       0.172  11.111 -10.774  1.00  0.00           H  
ATOM   1252  HG3 PRO A  78      -0.706   9.610 -10.348  1.00  0.00           H  
ATOM   1253  CD  PRO A  78      -1.301  11.411  -9.256  1.00  0.00           C  
ATOM   1254  HD2 PRO A  78      -1.831  12.000 -10.004  1.00  0.00           H  
ATOM   1255  HD3 PRO A  78      -2.000  10.791  -8.694  1.00  0.00           H  
ATOM   1256  N   GLU A  79       2.750  12.818  -7.438  1.00  0.00           N  
ATOM   1257  H   GLU A  79       2.454  12.526  -6.517  1.00  0.00           H  
ATOM   1258  CA  GLU A  79       3.927  13.687  -7.515  1.00  0.00           C  
ATOM   1259  HA  GLU A  79       3.588  14.693  -7.764  1.00  0.00           H  
ATOM   1260  C   GLU A  79       4.914  13.235  -8.605  1.00  0.00           C  
ATOM   1261  CB  GLU A  79       4.588  13.726  -6.123  1.00  0.00           C  
ATOM   1262  HB2 GLU A  79       3.847  14.050  -5.392  1.00  0.00           H  
ATOM   1263  HB3 GLU A  79       4.911  12.718  -5.859  1.00  0.00           H  
ATOM   1264  O   GLU A  79       5.333  12.079  -8.641  1.00  0.00           O  
ATOM   1265  CG  GLU A  79       5.790  14.671  -6.031  1.00  0.00           C  
ATOM   1266  HG2 GLU A  79       6.530  14.357  -6.768  1.00  0.00           H  
ATOM   1267  HG3 GLU A  79       5.461  15.679  -6.284  1.00  0.00           H  
ATOM   1268  CD  GLU A  79       6.440  14.656  -4.636  1.00  0.00           C  
ATOM   1269  OE1 GLU A  79       6.409  15.720  -3.972  1.00  0.00           O  
ATOM   1270  OE2 GLU A  79       6.912  13.590  -4.169  1.00  0.00           O  
ATOM   1271  N   PHE A  80       5.290  14.166  -9.490  1.00  0.00           N  
ATOM   1272  H   PHE A  80       4.821  15.059  -9.437  1.00  0.00           H  
ATOM   1273  CA  PHE A  80       6.148  13.964 -10.667  1.00  0.00           C  
ATOM   1274  HA  PHE A  80       6.183  14.926 -11.177  1.00  0.00           H  
ATOM   1275  C   PHE A  80       5.601  12.994 -11.731  1.00  0.00           C  
ATOM   1276  CB  PHE A  80       7.595  13.648 -10.253  1.00  0.00           C  
ATOM   1277  HB2 PHE A  80       7.619  12.713  -9.694  1.00  0.00           H  
ATOM   1278  HB3 PHE A  80       8.194  13.492 -11.150  1.00  0.00           H  
ATOM   1279  O   PHE A  80       6.281  12.730 -12.723  1.00  0.00           O  
ATOM   1280  CG  PHE A  80       8.281  14.732  -9.450  1.00  0.00           C  
ATOM   1281  CD1 PHE A  80       8.605  15.959 -10.057  1.00  0.00           C  
ATOM   1282  HD1 PHE A  80       8.377  16.123 -11.100  1.00  0.00           H  
ATOM   1283  CD2 PHE A  80       8.634  14.501  -8.110  1.00  0.00           C  
ATOM   1284  HD2 PHE A  80       8.416  13.546  -7.655  1.00  0.00           H  
ATOM   1285  CE1 PHE A  80       9.251  16.962  -9.313  1.00  0.00           C  
ATOM   1286  HE1 PHE A  80       9.523  17.892  -9.790  1.00  0.00           H  
ATOM   1287  CE2 PHE A  80       9.251  15.514  -7.355  1.00  0.00           C  
ATOM   1288  HE2 PHE A  80       9.495  15.336  -6.319  1.00  0.00           H  
ATOM   1289  CZ  PHE A  80       9.563  16.744  -7.960  1.00  0.00           C  
ATOM   1290  HZ  PHE A  80      10.064  17.516  -7.394  1.00  0.00           H  
ATOM   1291  N   VAL A  81       4.358  12.525 -11.608  1.00  0.00           N  
ATOM   1292  H   VAL A  81       3.844  12.731 -10.763  1.00  0.00           H  
ATOM   1293  CA  VAL A  81       3.678  11.761 -12.664  1.00  0.00           C  
ATOM   1294  HA  VAL A  81       4.410  11.416 -13.395  1.00  0.00           H  
ATOM   1295  C   VAL A  81       2.709  12.663 -13.409  1.00  0.00           C  
ATOM   1296  CB  VAL A  81       2.982  10.507 -12.124  1.00  0.00           C  
ATOM   1297  HB  VAL A  81       2.218  10.812 -11.409  1.00  0.00           H  
ATOM   1298  O   VAL A  81       2.957  12.982 -14.567  1.00  0.00           O  
ATOM   1299  CG1 VAL A  81       2.309   9.731 -13.266  1.00  0.00           C  
ATOM   1300 HG11 VAL A  81       1.608  10.360 -13.815  1.00  0.00           H  
ATOM   1301 HG12 VAL A  81       3.056   9.341 -13.958  1.00  0.00           H  
ATOM   1302 HG13 VAL A  81       1.727   8.904 -12.859  1.00  0.00           H  
ATOM   1303  CG2 VAL A  81       3.973   9.589 -11.402  1.00  0.00           C  
ATOM   1304 HG21 VAL A  81       3.434   8.724 -11.018  1.00  0.00           H  
ATOM   1305 HG22 VAL A  81       4.421  10.109 -10.555  1.00  0.00           H  
ATOM   1306 HG23 VAL A  81       4.758   9.262 -12.085  1.00  0.00           H  
ATOM   1307  N   THR A  82       1.647  13.129 -12.758  1.00  0.00           N  
ATOM   1308  H   THR A  82       1.477  12.849 -11.802  1.00  0.00           H  
ATOM   1309  CA  THR A  82       0.641  13.983 -13.408  1.00  0.00           C  
ATOM   1310  HA  THR A  82       0.683  13.839 -14.487  1.00  0.00           H  
ATOM   1311  C   THR A  82       0.892  15.462 -13.162  1.00  0.00           C  
ATOM   1312  CB  THR A  82      -0.770  13.598 -12.985  1.00  0.00           C  
ATOM   1313  HB  THR A  82      -1.457  14.319 -13.427  1.00  0.00           H  
ATOM   1314  O   THR A  82       0.627  16.293 -14.026  1.00  0.00           O  
ATOM   1315  CG2 THR A  82      -1.114  12.187 -13.472  1.00  0.00           C  
ATOM   1316 HG21 THR A  82      -0.911  12.103 -14.540  1.00  0.00           H  
ATOM   1317 HG22 THR A  82      -0.533  11.434 -12.940  1.00  0.00           H  
ATOM   1318 HG23 THR A  82      -2.175  11.984 -13.326  1.00  0.00           H  
ATOM   1319  OG1 THR A  82      -0.876  13.634 -11.585  1.00  0.00           O  
ATOM   1320  HG1 THR A  82      -1.752  13.290 -11.395  1.00  0.00           H  
ATOM   1321  N   GLN A  83       1.526  15.798 -12.042  1.00  0.00           N  
ATOM   1322  H   GLN A  83       1.700  15.071 -11.363  1.00  0.00           H  
ATOM   1323  CA  GLN A  83       1.837  17.174 -11.672  1.00  0.00           C  
ATOM   1324  HA  GLN A  83       1.954  17.775 -12.573  1.00  0.00           H  
ATOM   1325  C   GLN A  83       3.138  17.274 -10.877  1.00  0.00           C  
ATOM   1326  CB  GLN A  83       0.666  17.754 -10.870  1.00  0.00           C  
ATOM   1327  HB2 GLN A  83      -0.239  17.716 -11.477  1.00  0.00           H  
ATOM   1328  HB3 GLN A  83       0.875  18.801 -10.649  1.00  0.00           H  
ATOM   1329  O   GLN A  83       3.615  16.298 -10.295  1.00  0.00           O  
ATOM   1330  CG  GLN A  83       0.414  17.000  -9.556  1.00  0.00           C  
ATOM   1331  HG2 GLN A  83       1.319  16.971  -8.948  1.00  0.00           H  
ATOM   1332  HG3 GLN A  83       0.098  15.978  -9.763  1.00  0.00           H  
ATOM   1333  CD  GLN A  83      -0.674  17.689  -8.763  1.00  0.00           C  
ATOM   1334  NE2 GLN A  83      -0.349  18.721  -8.016  1.00  0.00           N  
ATOM   1335 HE21 GLN A  83       0.593  19.084  -8.043  1.00  0.00           H  
ATOM   1336 HE22 GLN A  83      -1.145  19.186  -7.602  1.00  0.00           H  
ATOM   1337  OE1 GLN A  83      -1.830  17.334  -8.816  1.00  0.00           O  
ATOM   1338  N   CYS A  84       3.689  18.481 -10.806  1.00  0.00           N  
ATOM   1339  H   CYS A  84       3.257  19.248 -11.301  1.00  0.00           H  
ATOM   1340  CA  CYS A  84       4.698  18.802  -9.807  1.00  0.00           C  
ATOM   1341  HA  CYS A  84       5.306  17.912  -9.645  1.00  0.00           H  
ATOM   1342  C   CYS A  84       4.064  19.122  -8.449  1.00  0.00           C  
ATOM   1343  CB  CYS A  84       5.627  19.882 -10.361  1.00  0.00           C  
ATOM   1344  HB2 CYS A  84       6.058  20.482  -9.559  1.00  0.00           H  
ATOM   1345  HB3 CYS A  84       5.087  20.543 -11.038  1.00  0.00           H  
ATOM   1346  O   CYS A  84       2.867  19.430  -8.365  1.00  0.00           O  
ATOM   1347  SG  CYS A  84       6.950  19.031 -11.241  1.00  0.00           S  
ATOM   1348  N   PRO A  85       4.836  19.012  -7.356  1.00  0.00           N  
ATOM   1349  CA  PRO A  85       4.298  19.273  -6.037  1.00  0.00           C  
ATOM   1350  HA  PRO A  85       3.380  18.702  -5.895  1.00  0.00           H  
ATOM   1351  C   PRO A  85       3.975  20.749  -5.824  1.00  0.00           C  
ATOM   1352  CB  PRO A  85       5.345  18.775  -5.055  1.00  0.00           C  
ATOM   1353  HB2 PRO A  85       5.345  19.395  -4.159  1.00  0.00           H  
ATOM   1354  HB3 PRO A  85       5.133  17.735  -4.806  1.00  0.00           H  
ATOM   1355  O   PRO A  85       4.692  21.647  -6.268  1.00  0.00           O  
ATOM   1356  CG  PRO A  85       6.658  18.874  -5.835  1.00  0.00           C  
ATOM   1357  HG2 PRO A  85       7.392  18.148  -5.484  1.00  0.00           H  
ATOM   1358  HG3 PRO A  85       7.051  19.888  -5.763  1.00  0.00           H  
ATOM   1359  CD  PRO A  85       6.231  18.591  -7.275  1.00  0.00           C  
ATOM   1360  HD2 PRO A  85       6.866  19.145  -7.966  1.00  0.00           H  
ATOM   1361  HD3 PRO A  85       6.303  17.523  -7.477  1.00  0.00           H  
ATOM   1362  N   ILE A  86       2.928  20.996  -5.042  1.00  0.00           N  
ATOM   1363  H   ILE A  86       2.419  20.209  -4.666  1.00  0.00           H  
ATOM   1364  CA  ILE A  86       2.595  22.314  -4.515  1.00  0.00           C  
ATOM   1365  HA  ILE A  86       2.606  23.031  -5.336  1.00  0.00           H  
ATOM   1366  C   ILE A  86       3.680  22.675  -3.498  1.00  0.00           C  
ATOM   1367  CB  ILE A  86       1.190  22.323  -3.869  1.00  0.00           C  
ATOM   1368  HB  ILE A  86       1.233  21.752  -2.941  1.00  0.00           H  
ATOM   1369  O   ILE A  86       3.783  22.058  -2.433  1.00  0.00           O  
ATOM   1370  CG1 ILE A  86       0.114  21.675  -4.773  1.00  0.00           C  
ATOM   1371 HG12 ILE A  86       0.450  20.701  -5.131  1.00  0.00           H  
ATOM   1372 HG13 ILE A  86      -0.061  22.307  -5.644  1.00  0.00           H  
ATOM   1373  CG2 ILE A  86       0.806  23.777  -3.528  1.00  0.00           C  
ATOM   1374 HG21 ILE A  86      -0.128  23.802  -2.968  1.00  0.00           H  
ATOM   1375 HG22 ILE A  86       1.572  24.243  -2.909  1.00  0.00           H  
ATOM   1376 HG23 ILE A  86       0.683  24.356  -4.443  1.00  0.00           H  
ATOM   1377  CD1 ILE A  86      -1.206  21.424  -4.037  1.00  0.00           C  
ATOM   1378 HD11 ILE A  86      -1.881  20.864  -4.684  1.00  0.00           H  
ATOM   1379 HD12 ILE A  86      -1.022  20.839  -3.135  1.00  0.00           H  
ATOM   1380 HD13 ILE A  86      -1.677  22.370  -3.771  1.00  0.00           H  
ATOM   1381  N   ARG A  87       4.520  23.658  -3.826  1.00  0.00           N  
ATOM   1382  H   ARG A  87       4.424  24.061  -4.747  1.00  0.00           H  
ATOM   1383  CA  ARG A  87       5.597  24.128  -2.940  1.00  0.00           C  
ATOM   1384  HA  ARG A  87       6.130  23.251  -2.572  1.00  0.00           H  
ATOM   1385  C   ARG A  87       5.036  24.872  -1.717  1.00  0.00           C  
ATOM   1386  CB  ARG A  87       6.589  25.007  -3.720  1.00  0.00           C  
ATOM   1387  HB2 ARG A  87       6.055  25.839  -4.179  1.00  0.00           H  
ATOM   1388  HB3 ARG A  87       7.327  25.414  -3.028  1.00  0.00           H  
ATOM   1389  O   ARG A  87       3.939  25.429  -1.808  1.00  0.00           O  
ATOM   1390  CG  ARG A  87       7.326  24.205  -4.802  1.00  0.00           C  
ATOM   1391  HG2 ARG A  87       7.817  23.348  -4.343  1.00  0.00           H  
ATOM   1392  HG3 ARG A  87       6.607  23.842  -5.537  1.00  0.00           H  
ATOM   1393  CD  ARG A  87       8.379  25.059  -5.520  1.00  0.00           C  
ATOM   1394  HD2 ARG A  87       7.894  25.944  -5.933  1.00  0.00           H  
ATOM   1395  HD3 ARG A  87       9.142  25.365  -4.805  1.00  0.00           H  
ATOM   1396  NE  ARG A  87       8.996  24.286  -6.610  1.00  0.00           N  
ATOM   1397  HE  ARG A  87       8.656  23.344  -6.739  1.00  0.00           H  
ATOM   1398  NH1 ARG A  87      10.288  25.916  -7.619  1.00  0.00           N  
ATOM   1399 HH11 ARG A  87      10.006  26.606  -6.938  1.00  0.00           H  
ATOM   1400 HH12 ARG A  87      10.858  26.142  -8.422  1.00  0.00           H  
ATOM   1401  NH2 ARG A  87      10.189  23.854  -8.462  1.00  0.00           N  
ATOM   1402 HH21 ARG A  87      10.557  24.134  -9.360  1.00  0.00           H  
ATOM   1403 HH22 ARG A  87       9.716  22.968  -8.563  1.00  0.00           H  
ATOM   1404  CZ  ARG A  87       9.822  24.701  -7.554  1.00  0.00           C  
ATOM   1405  N   PRO A  88       5.779  24.939  -0.597  1.00  0.00           N  
ATOM   1406  CA  PRO A  88       5.422  25.785   0.539  1.00  0.00           C  
ATOM   1407  HA  PRO A  88       4.571  25.338   1.053  1.00  0.00           H  
ATOM   1408  C   PRO A  88       5.078  27.220   0.115  1.00  0.00           C  
ATOM   1409  CB  PRO A  88       6.641  25.748   1.463  1.00  0.00           C  
ATOM   1410  HB2 PRO A  88       6.366  25.890   2.508  1.00  0.00           H  
ATOM   1411  HB3 PRO A  88       7.369  26.500   1.159  1.00  0.00           H  
ATOM   1412  O   PRO A  88       5.783  27.832  -0.690  1.00  0.00           O  
ATOM   1413  CG  PRO A  88       7.217  24.358   1.200  1.00  0.00           C  
ATOM   1414  HG2 PRO A  88       6.638  23.612   1.744  1.00  0.00           H  
ATOM   1415  HG3 PRO A  88       8.273  24.295   1.462  1.00  0.00           H  
ATOM   1416  CD  PRO A  88       6.989  24.182  -0.299  1.00  0.00           C  
ATOM   1417  HD2 PRO A  88       6.862  23.123  -0.526  1.00  0.00           H  
ATOM   1418  HD3 PRO A  88       7.832  24.595  -0.854  1.00  0.00           H  
ATOM   1419  N   GLY A  89       3.977  27.751   0.641  1.00  0.00           N  
ATOM   1420  H   GLY A  89       3.409  27.165   1.237  1.00  0.00           H  
ATOM   1421  CA  GLY A  89       3.457  29.082   0.324  1.00  0.00           C  
ATOM   1422  HA2 GLY A  89       2.751  29.371   1.102  1.00  0.00           H  
ATOM   1423  HA3 GLY A  89       4.280  29.797   0.324  1.00  0.00           H  
ATOM   1424  C   GLY A  89       2.732  29.194  -1.023  1.00  0.00           C  
ATOM   1425  O   GLY A  89       2.363  30.301  -1.412  1.00  0.00           O  
ATOM   1426  N   LYS A  90       2.535  28.089  -1.752  1.00  0.00           N  
ATOM   1427  H   LYS A  90       2.869  27.210  -1.382  1.00  0.00           H  
ATOM   1428  CA  LYS A  90       1.782  28.046  -3.015  1.00  0.00           C  
ATOM   1429  HA  LYS A  90       1.506  29.061  -3.302  1.00  0.00           H  
ATOM   1430  C   LYS A  90       0.452  27.315  -2.844  1.00  0.00           C  
ATOM   1431  CB  LYS A  90       2.645  27.433  -4.138  1.00  0.00           C  
ATOM   1432  HB2 LYS A  90       2.846  26.388  -3.903  1.00  0.00           H  
ATOM   1433  HB3 LYS A  90       2.080  27.448  -5.070  1.00  0.00           H  
ATOM   1434  O   LYS A  90       0.210  26.661  -1.828  1.00  0.00           O  
ATOM   1435  CG  LYS A  90       3.985  28.152  -4.377  1.00  0.00           C  
ATOM   1436  HG2 LYS A  90       4.509  27.636  -5.181  1.00  0.00           H  
ATOM   1437  HG3 LYS A  90       4.602  28.092  -3.480  1.00  0.00           H  
ATOM   1438  CD  LYS A  90       3.795  29.623  -4.773  1.00  0.00           C  
ATOM   1439  HD2 LYS A  90       3.320  30.162  -3.953  1.00  0.00           H  
ATOM   1440  HD3 LYS A  90       3.152  29.674  -5.652  1.00  0.00           H  
ATOM   1441  CE  LYS A  90       5.140  30.284  -5.080  1.00  0.00           C  
ATOM   1442  HE2 LYS A  90       5.619  29.741  -5.894  1.00  0.00           H  
ATOM   1443  HE3 LYS A  90       5.774  30.201  -4.196  1.00  0.00           H  
ATOM   1444  NZ  LYS A  90       4.959  31.711  -5.449  1.00  0.00           N  
ATOM   1445  HZ1 LYS A  90       5.847  32.151  -5.642  1.00  0.00           H  
ATOM   1446  HZ2 LYS A  90       4.510  32.211  -4.695  1.00  0.00           H  
ATOM   1447  HZ3 LYS A  90       4.378  31.792  -6.270  1.00  0.00           H  
ATOM   1448  N   SER A  91      -0.389  27.421  -3.867  1.00  0.00           N  
ATOM   1449  H   SER A  91      -0.103  27.917  -4.699  1.00  0.00           H  
ATOM   1450  CA  SER A  91      -1.685  26.752  -3.917  1.00  0.00           C  
ATOM   1451  HA  SER A  91      -1.664  25.937  -3.194  1.00  0.00           H  
ATOM   1452  C   SER A  91      -1.930  26.137  -5.290  1.00  0.00           C  
ATOM   1453  CB  SER A  91      -2.830  27.712  -3.555  1.00  0.00           C  
ATOM   1454  HB2 SER A  91      -3.764  27.152  -3.508  1.00  0.00           H  
ATOM   1455  HB3 SER A  91      -2.920  28.472  -4.331  1.00  0.00           H  
ATOM   1456  O   SER A  91      -1.322  26.564  -6.268  1.00  0.00           O  
ATOM   1457  OG  SER A  91      -2.604  28.349  -2.308  1.00  0.00           O  
ATOM   1458  HG  SER A  91      -3.434  28.433  -1.831  1.00  0.00           H  
ATOM   1459  N   TYR A  92      -2.825  25.156  -5.344  1.00  0.00           N  
ATOM   1460  H   TYR A  92      -3.258  24.851  -4.484  1.00  0.00           H  
ATOM   1461  CA  TYR A  92      -3.317  24.545  -6.578  1.00  0.00           C  
ATOM   1462  HA  TYR A  92      -3.285  25.274  -7.386  1.00  0.00           H  
ATOM   1463  C   TYR A  92      -4.762  24.090  -6.387  1.00  0.00           C  
ATOM   1464  CB  TYR A  92      -2.434  23.348  -6.944  1.00  0.00           C  
ATOM   1465  HB2 TYR A  92      -1.427  23.714  -7.145  1.00  0.00           H  
ATOM   1466  HB3 TYR A  92      -2.400  22.683  -6.082  1.00  0.00           H  
ATOM   1467  O   TYR A  92      -5.125  23.648  -5.293  1.00  0.00           O  
ATOM   1468  CG  TYR A  92      -2.903  22.547  -8.142  1.00  0.00           C  
ATOM   1469  CD1 TYR A  92      -3.035  21.147  -8.059  1.00  0.00           C  
ATOM   1470  HD1 TYR A  92      -2.807  20.628  -7.140  1.00  0.00           H  
ATOM   1471  CD2 TYR A  92      -3.235  23.210  -9.337  1.00  0.00           C  
ATOM   1472  HD2 TYR A  92      -3.153  24.284  -9.412  1.00  0.00           H  
ATOM   1473  CE1 TYR A  92      -3.487  20.414  -9.173  1.00  0.00           C  
ATOM   1474  HE1 TYR A  92      -3.591  19.339  -9.132  1.00  0.00           H  
ATOM   1475  CE2 TYR A  92      -3.708  22.486 -10.441  1.00  0.00           C  
ATOM   1476  HE2 TYR A  92      -4.002  23.018 -11.334  1.00  0.00           H  
ATOM   1477  OH  TYR A  92      -4.302  20.383 -11.424  1.00  0.00           O  
ATOM   1478  HH  TYR A  92      -4.562  20.955 -12.150  1.00  0.00           H  
ATOM   1479  CZ  TYR A  92      -3.834  21.084 -10.364  1.00  0.00           C  
ATOM   1480  N   THR A  93      -5.577  24.202  -7.431  1.00  0.00           N  
ATOM   1481  H   THR A  93      -5.230  24.605  -8.290  1.00  0.00           H  
ATOM   1482  CA  THR A  93      -6.983  23.802  -7.401  1.00  0.00           C  
ATOM   1483  HA  THR A  93      -7.274  23.576  -6.375  1.00  0.00           H  
ATOM   1484  C   THR A  93      -7.207  22.548  -8.238  1.00  0.00           C  
ATOM   1485  CB  THR A  93      -7.888  24.936  -7.885  1.00  0.00           C  
ATOM   1486  HB  THR A  93      -7.821  24.974  -8.972  1.00  0.00           H  
ATOM   1487  O   THR A  93      -7.082  22.574  -9.461  1.00  0.00           O  
ATOM   1488  CG2 THR A  93      -9.345  24.700  -7.481  1.00  0.00           C  
ATOM   1489 HG21 THR A  93      -9.961  25.547  -7.783  1.00  0.00           H  
ATOM   1490 HG22 THR A  93      -9.729  23.802  -7.964  1.00  0.00           H  
ATOM   1491 HG23 THR A  93      -9.421  24.583  -6.400  1.00  0.00           H  
ATOM   1492  OG1 THR A  93      -7.448  26.194  -7.411  1.00  0.00           O  
ATOM   1493  HG1 THR A  93      -6.662  26.366  -7.934  1.00  0.00           H  
ATOM   1494  N   TYR A  94      -7.590  21.458  -7.578  1.00  0.00           N  
ATOM   1495  H   TYR A  94      -7.729  21.525  -6.580  1.00  0.00           H  
ATOM   1496  CA  TYR A  94      -8.012  20.223  -8.236  1.00  0.00           C  
ATOM   1497  HA  TYR A  94      -7.348  20.013  -9.075  1.00  0.00           H  
ATOM   1498  C   TYR A  94      -9.436  20.395  -8.755  1.00  0.00           C  
ATOM   1499  CB  TYR A  94      -7.936  19.055  -7.248  1.00  0.00           C  
ATOM   1500  HB2 TYR A  94      -8.342  18.165  -7.731  1.00  0.00           H  
ATOM   1501  HB3 TYR A  94      -8.562  19.271  -6.383  1.00  0.00           H  
ATOM   1502  O   TYR A  94     -10.301  20.811  -7.986  1.00  0.00           O  
ATOM   1503  CG  TYR A  94      -6.527  18.760  -6.783  1.00  0.00           C  
ATOM   1504  CD1 TYR A  94      -5.761  17.795  -7.454  1.00  0.00           C  
ATOM   1505  HD1 TYR A  94      -6.194  17.256  -8.284  1.00  0.00           H  
ATOM   1506  CD2 TYR A  94      -5.963  19.478  -5.715  1.00  0.00           C  
ATOM   1507  HD2 TYR A  94      -6.545  20.234  -5.210  1.00  0.00           H  
ATOM   1508  CE1 TYR A  94      -4.439  17.530  -7.060  1.00  0.00           C  
ATOM   1509  HE1 TYR A  94      -3.864  16.769  -7.566  1.00  0.00           H  
ATOM   1510  CE2 TYR A  94      -4.624  19.254  -5.348  1.00  0.00           C  
ATOM   1511  HE2 TYR A  94      -4.175  19.857  -4.573  1.00  0.00           H  
ATOM   1512  OH  TYR A  94      -2.558  18.117  -5.650  1.00  0.00           O  
ATOM   1513  HH  TYR A  94      -2.328  18.775  -4.990  1.00  0.00           H  
ATOM   1514  CZ  TYR A  94      -3.859  18.275  -6.015  1.00  0.00           C  
ATOM   1515  N   ARG A  95      -9.671  20.084 -10.034  1.00  0.00           N  
ATOM   1516  H   ARG A  95      -8.905  19.742 -10.598  1.00  0.00           H  
ATOM   1517  CA  ARG A  95     -10.987  20.173 -10.682  1.00  0.00           C  
ATOM   1518  HA  ARG A  95     -11.762  20.291  -9.925  1.00  0.00           H  
ATOM   1519  C   ARG A  95     -11.270  18.898 -11.451  1.00  0.00           C  
ATOM   1520  CB  ARG A  95     -11.070  21.376 -11.630  1.00  0.00           C  
ATOM   1521  HB2 ARG A  95     -10.346  21.263 -12.437  1.00  0.00           H  
ATOM   1522  HB3 ARG A  95     -12.070  21.405 -12.063  1.00  0.00           H  
ATOM   1523  O   ARG A  95     -10.496  18.543 -12.335  1.00  0.00           O  
ATOM   1524  CG  ARG A  95     -10.806  22.690 -10.898  1.00  0.00           C  
ATOM   1525  HG2 ARG A  95     -11.448  22.759 -10.019  1.00  0.00           H  
ATOM   1526  HG3 ARG A  95      -9.767  22.719 -10.570  1.00  0.00           H  
ATOM   1527  CD  ARG A  95     -11.079  23.880 -11.816  1.00  0.00           C  
ATOM   1528  HD2 ARG A  95     -10.461  23.814 -12.711  1.00  0.00           H  
ATOM   1529  HD3 ARG A  95     -12.126  23.857 -12.119  1.00  0.00           H  
ATOM   1530  NE  ARG A  95     -10.824  25.133 -11.097  1.00  0.00           N  
ATOM   1531  HE  ARG A  95     -11.632  25.532 -10.641  1.00  0.00           H  
ATOM   1532  NH1 ARG A  95      -8.519  25.145 -11.292  1.00  0.00           N  
ATOM   1533 HH11 ARG A  95      -7.613  25.556 -11.114  1.00  0.00           H  
ATOM   1534 HH12 ARG A  95      -8.555  24.242 -11.743  1.00  0.00           H  
ATOM   1535  NH2 ARG A  95      -9.571  26.788 -10.203  1.00  0.00           N  
ATOM   1536 HH21 ARG A  95     -10.435  27.164  -9.840  1.00  0.00           H  
ATOM   1537 HH22 ARG A  95      -8.664  27.160  -9.960  1.00  0.00           H  
ATOM   1538  CZ  ARG A  95      -9.641  25.681 -10.878  1.00  0.00           C  
ATOM   1539  N   PHE A  96     -12.350  18.212 -11.104  1.00  0.00           N  
ATOM   1540  H   PHE A  96     -12.908  18.538 -10.328  1.00  0.00           H  
ATOM   1541  CA  PHE A  96     -12.774  16.999 -11.798  1.00  0.00           C  
ATOM   1542  HA  PHE A  96     -12.669  17.157 -12.872  1.00  0.00           H  
ATOM   1543  C   PHE A  96     -14.242  16.695 -11.512  1.00  0.00           C  
ATOM   1544  CB  PHE A  96     -11.882  15.811 -11.402  1.00  0.00           C  
ATOM   1545  HB2 PHE A  96     -12.223  14.917 -11.925  1.00  0.00           H  
ATOM   1546  HB3 PHE A  96     -10.866  16.002 -11.748  1.00  0.00           H  
ATOM   1547  O   PHE A  96     -14.802  17.125 -10.504  1.00  0.00           O  
ATOM   1548  CG  PHE A  96     -11.840  15.528  -9.916  1.00  0.00           C  
ATOM   1549  CD1 PHE A  96     -10.908  16.199  -9.103  1.00  0.00           C  
ATOM   1550  HD1 PHE A  96     -10.215  16.900  -9.543  1.00  0.00           H  
ATOM   1551  CD2 PHE A  96     -12.746  14.619  -9.341  1.00  0.00           C  
ATOM   1552  HD2 PHE A  96     -13.462  14.102  -9.962  1.00  0.00           H  
ATOM   1553  CE1 PHE A  96     -10.900  15.980  -7.717  1.00  0.00           C  
ATOM   1554  HE1 PHE A  96     -10.208  16.524  -7.091  1.00  0.00           H  
ATOM   1555  CE2 PHE A  96     -12.715  14.377  -7.957  1.00  0.00           C  
ATOM   1556  HE2 PHE A  96     -13.399  13.667  -7.518  1.00  0.00           H  
ATOM   1557  CZ  PHE A  96     -11.800  15.067  -7.145  1.00  0.00           C  
ATOM   1558  HZ  PHE A  96     -11.798  14.902  -6.078  1.00  0.00           H  
ATOM   1559  N   THR A  97     -14.864  15.921 -12.397  1.00  0.00           N  
ATOM   1560  H   THR A  97     -14.322  15.539 -13.159  1.00  0.00           H  
ATOM   1561  CA  THR A  97     -16.239  15.439 -12.228  1.00  0.00           C  
ATOM   1562  HA  THR A  97     -16.712  15.940 -11.383  1.00  0.00           H  
ATOM   1563  C   THR A  97     -16.217  13.954 -11.918  1.00  0.00           C  
ATOM   1564  CB  THR A  97     -17.087  15.744 -13.466  1.00  0.00           C  
ATOM   1565  HB  THR A  97     -16.672  15.232 -14.334  1.00  0.00           H  
ATOM   1566  O   THR A  97     -15.561  13.183 -12.619  1.00  0.00           O  
ATOM   1567  CG2 THR A  97     -18.553  15.354 -13.300  1.00  0.00           C  
ATOM   1568 HG21 THR A  97     -19.102  15.607 -14.208  1.00  0.00           H  
ATOM   1569 HG22 THR A  97     -18.987  15.909 -12.468  1.00  0.00           H  
ATOM   1570 HG23 THR A  97     -18.657  14.286 -13.108  1.00  0.00           H  
ATOM   1571  OG1 THR A  97     -17.078  17.136 -13.691  1.00  0.00           O  
ATOM   1572  HG1 THR A  97     -16.263  17.361 -14.146  1.00  0.00           H  
ATOM   1573  N   ILE A  98     -16.939  13.539 -10.880  1.00  0.00           N  
ATOM   1574  H   ILE A  98     -17.509  14.208 -10.382  1.00  0.00           H  
ATOM   1575  CA  ILE A  98     -17.080  12.121 -10.548  1.00  0.00           C  
ATOM   1576  HA  ILE A  98     -16.147  11.605 -10.777  1.00  0.00           H  
ATOM   1577  C   ILE A  98     -18.172  11.526 -11.426  1.00  0.00           C  
ATOM   1578  CB  ILE A  98     -17.355  11.939  -9.049  1.00  0.00           C  
ATOM   1579  HB  ILE A  98     -18.168  12.603  -8.754  1.00  0.00           H  
ATOM   1580  O   ILE A  98     -19.299  12.015 -11.433  1.00  0.00           O  
ATOM   1581  CG1 ILE A  98     -16.072  12.312  -8.274  1.00  0.00           C  
ATOM   1582 HG12 ILE A  98     -15.301  11.565  -8.458  1.00  0.00           H  
ATOM   1583 HG13 ILE A  98     -15.698  13.276  -8.618  1.00  0.00           H  
ATOM   1584  CG2 ILE A  98     -17.762  10.489  -8.735  1.00  0.00           C  
ATOM   1585 HG21 ILE A  98     -16.964   9.799  -9.009  1.00  0.00           H  
ATOM   1586 HG22 ILE A  98     -18.680  10.215  -9.254  1.00  0.00           H  
ATOM   1587 HG23 ILE A  98     -17.969  10.399  -7.668  1.00  0.00           H  
ATOM   1588  CD1 ILE A  98     -16.301  12.435  -6.774  1.00  0.00           C  
ATOM   1589 HD11 ILE A  98     -15.358  12.685  -6.286  1.00  0.00           H  
ATOM   1590 HD12 ILE A  98     -17.021  13.238  -6.619  1.00  0.00           H  
ATOM   1591 HD13 ILE A  98     -16.664  11.500  -6.347  1.00  0.00           H  
ATOM   1592  N   GLN A  99     -17.846  10.461 -12.158  1.00  0.00           N  
ATOM   1593  H   GLN A  99     -16.905  10.100 -12.104  1.00  0.00           H  
ATOM   1594  CA  GLN A  99     -18.772   9.825 -13.091  1.00  0.00           C  
ATOM   1595  HA  GLN A  99     -19.788  10.157 -12.881  1.00  0.00           H  
ATOM   1596  C   GLN A  99     -18.743   8.305 -12.956  1.00  0.00           C  
ATOM   1597  CB  GLN A  99     -18.438  10.219 -14.537  1.00  0.00           C  
ATOM   1598  HB2 GLN A  99     -19.140   9.706 -15.193  1.00  0.00           H  
ATOM   1599  HB3 GLN A  99     -17.431   9.882 -14.782  1.00  0.00           H  
ATOM   1600  O   GLN A  99     -17.697   7.673 -13.099  1.00  0.00           O  
ATOM   1601  CG  GLN A  99     -18.533  11.730 -14.801  1.00  0.00           C  
ATOM   1602  HG2 GLN A  99     -19.512  12.096 -14.493  1.00  0.00           H  
ATOM   1603  HG3 GLN A  99     -17.771  12.247 -14.218  1.00  0.00           H  
ATOM   1604  CD  GLN A  99     -18.325  12.076 -16.271  1.00  0.00           C  
ATOM   1605  NE2 GLN A  99     -18.077  13.327 -16.589  1.00  0.00           N  
ATOM   1606 HE21 GLN A  99     -17.918  13.512 -17.569  1.00  0.00           H  
ATOM   1607 HE22 GLN A  99     -18.021  14.043 -15.878  1.00  0.00           H  
ATOM   1608  OE1 GLN A  99     -18.392  11.245 -17.162  1.00  0.00           O  
ATOM   1609  N   GLY A 100     -19.918   7.715 -12.739  1.00  0.00           N  
ATOM   1610  H   GLY A 100     -20.702   8.306 -12.505  1.00  0.00           H  
ATOM   1611  CA  GLY A 100     -20.108   6.264 -12.742  1.00  0.00           C  
ATOM   1612  HA2 GLY A 100     -21.176   6.051 -12.768  1.00  0.00           H  
ATOM   1613  HA3 GLY A 100     -19.648   5.845 -13.637  1.00  0.00           H  
ATOM   1614  C   GLY A 100     -19.519   5.538 -11.530  1.00  0.00           C  
ATOM   1615  O   GLY A 100     -19.326   4.329 -11.605  1.00  0.00           O  
ATOM   1616  N   GLN A 101     -19.242   6.252 -10.439  1.00  0.00           N  
ATOM   1617  H   GLN A 101     -19.475   7.235 -10.437  1.00  0.00           H  
ATOM   1618  CA  GLN A 101     -18.698   5.697  -9.198  1.00  0.00           C  
ATOM   1619  HA  GLN A 101     -18.619   4.613  -9.277  1.00  0.00           H  
ATOM   1620  C   GLN A 101     -19.652   6.016  -8.050  1.00  0.00           C  
ATOM   1621  CB  GLN A 101     -17.291   6.256  -8.937  1.00  0.00           C  
ATOM   1622  HB2 GLN A 101     -16.910   5.825  -8.011  1.00  0.00           H  
ATOM   1623  HB3 GLN A 101     -17.344   7.338  -8.819  1.00  0.00           H  
ATOM   1624  O   GLN A 101     -20.142   7.137  -7.959  1.00  0.00           O  
ATOM   1625  CG  GLN A 101     -16.317   5.917 -10.077  1.00  0.00           C  
ATOM   1626  HG2 GLN A 101     -16.621   6.421 -10.994  1.00  0.00           H  
ATOM   1627  HG3 GLN A 101     -16.338   4.842 -10.259  1.00  0.00           H  
ATOM   1628  CD  GLN A 101     -14.893   6.344  -9.755  1.00  0.00           C  
ATOM   1629  NE2 GLN A 101     -14.002   5.399  -9.568  1.00  0.00           N  
ATOM   1630 HE21 GLN A 101     -13.055   5.651  -9.326  1.00  0.00           H  
ATOM   1631 HE22 GLN A 101     -14.169   4.452  -9.880  1.00  0.00           H  
ATOM   1632  OE1 GLN A 101     -14.570   7.525  -9.689  1.00  0.00           O  
ATOM   1633  N   GLU A 102     -19.935   5.041  -7.188  1.00  0.00           N  
ATOM   1634  H   GLU A 102     -19.461   4.155  -7.293  1.00  0.00           H  
ATOM   1635  CA  GLU A 102     -20.838   5.185  -6.040  1.00  0.00           C  
ATOM   1636  HA  GLU A 102     -20.825   6.220  -5.699  1.00  0.00           H  
ATOM   1637  C   GLU A 102     -20.349   4.294  -4.892  1.00  0.00           C  
ATOM   1638  CB  GLU A 102     -22.293   4.820  -6.406  1.00  0.00           C  
ATOM   1639  HB2 GLU A 102     -22.883   4.870  -5.491  1.00  0.00           H  
ATOM   1640  HB3 GLU A 102     -22.324   3.804  -6.799  1.00  0.00           H  
ATOM   1641  O   GLU A 102     -20.029   3.123  -5.083  1.00  0.00           O  
ATOM   1642  CG  GLU A 102     -22.919   5.788  -7.423  1.00  0.00           C  
ATOM   1643  HG2 GLU A 102     -22.885   6.786  -6.986  1.00  0.00           H  
ATOM   1644  HG3 GLU A 102     -22.321   5.779  -8.334  1.00  0.00           H  
ATOM   1645  CD  GLU A 102     -24.367   5.492  -7.838  1.00  0.00           C  
ATOM   1646  OE1 GLU A 102     -24.872   6.263  -8.691  1.00  0.00           O  
ATOM   1647  OE2 GLU A 102     -24.995   4.555  -7.306  1.00  0.00           O  
ATOM   1648  N   GLY A 103     -20.297   4.830  -3.674  1.00  0.00           N  
ATOM   1649  H   GLY A 103     -20.585   5.792  -3.565  1.00  0.00           H  
ATOM   1650  CA  GLY A 103     -19.745   4.147  -2.505  1.00  0.00           C  
ATOM   1651  HA2 GLY A 103     -19.326   3.180  -2.783  1.00  0.00           H  
ATOM   1652  HA3 GLY A 103     -20.540   3.962  -1.783  1.00  0.00           H  
ATOM   1653  C   GLY A 103     -18.660   4.976  -1.831  1.00  0.00           C  
ATOM   1654  O   GLY A 103     -18.841   6.170  -1.587  1.00  0.00           O  
ATOM   1655  N   THR A 104     -17.546   4.346  -1.475  1.00  0.00           N  
ATOM   1656  H   THR A 104     -17.513   3.342  -1.574  1.00  0.00           H  
ATOM   1657  CA  THR A 104     -16.446   5.017  -0.775  1.00  0.00           C  
ATOM   1658  HA  THR A 104     -16.670   6.080  -0.684  1.00  0.00           H  
ATOM   1659  C   THR A 104     -15.141   4.943  -1.544  1.00  0.00           C  
ATOM   1660  CB  THR A 104     -16.325   4.473   0.652  1.00  0.00           C  
ATOM   1661  HB  THR A 104     -16.281   3.384   0.650  1.00  0.00           H  
ATOM   1662  O   THR A 104     -14.658   3.864  -1.873  1.00  0.00           O  
ATOM   1663  CG2 THR A 104     -15.155   5.039   1.447  1.00  0.00           C  
ATOM   1664 HG21 THR A 104     -15.194   4.659   2.468  1.00  0.00           H  
ATOM   1665 HG22 THR A 104     -14.214   4.719   0.999  1.00  0.00           H  
ATOM   1666 HG23 THR A 104     -15.195   6.128   1.456  1.00  0.00           H  
ATOM   1667  OG1 THR A 104     -17.470   4.923   1.327  1.00  0.00           O  
ATOM   1668  HG1 THR A 104     -17.720   5.739   0.889  1.00  0.00           H  
ATOM   1669  N   LEU A 105     -14.558   6.115  -1.759  1.00  0.00           N  
ATOM   1670  H   LEU A 105     -15.058   6.940  -1.460  1.00  0.00           H  
ATOM   1671  CA  LEU A 105     -13.161   6.346  -2.092  1.00  0.00           C  
ATOM   1672  HA  LEU A 105     -12.622   5.403  -2.179  1.00  0.00           H  
ATOM   1673  C   LEU A 105     -12.516   7.140  -0.947  1.00  0.00           C  
ATOM   1674  CB  LEU A 105     -13.079   7.103  -3.434  1.00  0.00           C  
ATOM   1675  HB2 LEU A 105     -13.658   8.022  -3.351  1.00  0.00           H  
ATOM   1676  HB3 LEU A 105     -12.043   7.383  -3.625  1.00  0.00           H  
ATOM   1677  O   LEU A 105     -13.084   7.309   0.138  1.00  0.00           O  
ATOM   1678  CG  LEU A 105     -13.576   6.332  -4.663  1.00  0.00           C  
ATOM   1679  HG  LEU A 105     -14.657   6.222  -4.573  1.00  0.00           H  
ATOM   1680  CD1 LEU A 105     -13.303   7.150  -5.918  1.00  0.00           C  
ATOM   1681 HD11 LEU A 105     -13.702   6.639  -6.795  1.00  0.00           H  
ATOM   1682 HD12 LEU A 105     -12.227   7.281  -6.038  1.00  0.00           H  
ATOM   1683 HD13 LEU A 105     -13.766   8.133  -5.838  1.00  0.00           H  
ATOM   1684  CD2 LEU A 105     -12.921   4.957  -4.826  1.00  0.00           C  
ATOM   1685 HD21 LEU A 105     -13.250   4.283  -4.036  1.00  0.00           H  
ATOM   1686 HD22 LEU A 105     -13.208   4.525  -5.785  1.00  0.00           H  
ATOM   1687 HD23 LEU A 105     -11.836   5.060  -4.795  1.00  0.00           H  
ATOM   1688  N   TRP A 106     -11.311   7.636  -1.176  1.00  0.00           N  
ATOM   1689  H   TRP A 106     -10.884   7.506  -2.082  1.00  0.00           H  
ATOM   1690  CA  TRP A 106     -10.596   8.476  -0.231  1.00  0.00           C  
ATOM   1691  HA  TRP A 106     -11.296   9.156   0.256  1.00  0.00           H  
ATOM   1692  C   TRP A 106      -9.585   9.344  -0.975  1.00  0.00           C  
ATOM   1693  CB  TRP A 106      -9.967   7.584   0.848  1.00  0.00           C  
ATOM   1694  HB2 TRP A 106     -10.753   6.998   1.325  1.00  0.00           H  
ATOM   1695  HB3 TRP A 106      -9.536   8.219   1.621  1.00  0.00           H  
ATOM   1696  O   TRP A 106      -9.316   9.143  -2.156  1.00  0.00           O  
ATOM   1697  CG  TRP A 106      -8.905   6.641   0.394  1.00  0.00           C  
ATOM   1698  CD1 TRP A 106      -9.047   5.617  -0.480  1.00  0.00           C  
ATOM   1699  HD1 TRP A 106      -9.964   5.335  -0.976  1.00  0.00           H  
ATOM   1700  CD2 TRP A 106      -7.514   6.616   0.816  1.00  0.00           C  
ATOM   1701  CE2 TRP A 106      -6.839   5.617   0.064  1.00  0.00           C  
ATOM   1702  CE3 TRP A 106      -6.754   7.346   1.755  1.00  0.00           C  
ATOM   1703  HE3 TRP A 106      -7.241   8.116   2.336  1.00  0.00           H  
ATOM   1704  NE1 TRP A 106      -7.829   5.001  -0.667  1.00  0.00           N  
ATOM   1705  HE1 TRP A 106      -7.707   4.186  -1.251  1.00  0.00           H  
ATOM   1706  CH2 TRP A 106      -4.744   6.101   1.170  1.00  0.00           C  
ATOM   1707  HH2 TRP A 106      -3.693   5.897   1.310  1.00  0.00           H  
ATOM   1708  CZ2 TRP A 106      -5.459   5.427   0.174  1.00  0.00           C  
ATOM   1709  HZ2 TRP A 106      -4.942   4.780  -0.520  1.00  0.00           H  
ATOM   1710  CZ3 TRP A 106      -5.394   7.054   1.968  1.00  0.00           C  
ATOM   1711  HZ3 TRP A 106      -4.837   7.584   2.726  1.00  0.00           H  
ATOM   1712  N   TRP A 107      -9.047  10.344  -0.296  1.00  0.00           N  
ATOM   1713  H   TRP A 107      -9.304  10.466   0.673  1.00  0.00           H  
ATOM   1714  CA  TRP A 107      -7.982  11.191  -0.813  1.00  0.00           C  
ATOM   1715  HA  TRP A 107      -7.626  10.783  -1.758  1.00  0.00           H  
ATOM   1716  C   TRP A 107      -6.809  11.167   0.162  1.00  0.00           C  
ATOM   1717  CB  TRP A 107      -8.527  12.601  -1.077  1.00  0.00           C  
ATOM   1718  HB2 TRP A 107      -9.307  12.532  -1.835  1.00  0.00           H  
ATOM   1719  HB3 TRP A 107      -7.728  13.217  -1.490  1.00  0.00           H  
ATOM   1720  O   TRP A 107      -6.996  10.968   1.366  1.00  0.00           O  
ATOM   1721  CG  TRP A 107      -9.090  13.287   0.130  1.00  0.00           C  
ATOM   1722  CD1 TRP A 107     -10.396  13.340   0.485  1.00  0.00           C  
ATOM   1723  HD1 TRP A 107     -11.205  12.904  -0.081  1.00  0.00           H  
ATOM   1724  CD2 TRP A 107      -8.359  13.948   1.202  1.00  0.00           C  
ATOM   1725  CE2 TRP A 107      -9.295  14.370   2.189  1.00  0.00           C  
ATOM   1726  CE3 TRP A 107      -6.994  14.202   1.452  1.00  0.00           C  
ATOM   1727  HE3 TRP A 107      -6.264  13.902   0.715  1.00  0.00           H  
ATOM   1728  NE1 TRP A 107     -10.524  13.987   1.700  1.00  0.00           N  
ATOM   1729  HE1 TRP A 107     -11.398  14.093   2.194  1.00  0.00           H  
ATOM   1730  CH2 TRP A 107      -7.527  15.201   3.609  1.00  0.00           C  
ATOM   1731  HH2 TRP A 107      -7.197  15.654   4.533  1.00  0.00           H  
ATOM   1732  CZ2 TRP A 107      -8.894  14.997   3.373  1.00  0.00           C  
ATOM   1733  HZ2 TRP A 107      -9.640  15.279   4.101  1.00  0.00           H  
ATOM   1734  CZ3 TRP A 107      -6.579  14.808   2.649  1.00  0.00           C  
ATOM   1735  HZ3 TRP A 107      -5.526  14.964   2.829  1.00  0.00           H  
ATOM   1736  N   HIS A 108      -5.592  11.367  -0.338  1.00  0.00           N  
ATOM   1737  H   HIS A 108      -5.488  11.491  -1.335  1.00  0.00           H  
ATOM   1738  CA  HIS A 108      -4.400  11.400   0.506  1.00  0.00           C  
ATOM   1739  HA  HIS A 108      -4.655  11.894   1.444  1.00  0.00           H  
ATOM   1740  C   HIS A 108      -3.248  12.185  -0.098  1.00  0.00           C  
ATOM   1741  CB  HIS A 108      -3.952   9.975   0.829  1.00  0.00           C  
ATOM   1742  HB2 HIS A 108      -4.786   9.459   1.304  1.00  0.00           H  
ATOM   1743  HB3 HIS A 108      -3.148  10.038   1.563  1.00  0.00           H  
ATOM   1744  O   HIS A 108      -3.213  12.439  -1.297  1.00  0.00           O  
ATOM   1745  CG  HIS A 108      -3.472   9.159  -0.347  1.00  0.00           C  
ATOM   1746  CD2 HIS A 108      -4.205   8.249  -1.058  1.00  0.00           C  
ATOM   1747  HD2 HIS A 108      -5.250   8.021  -0.909  1.00  0.00           H  
ATOM   1748  ND1 HIS A 108      -2.181   9.097  -0.824  1.00  0.00           N  
ATOM   1749  HD1 HIS A 108      -1.399   9.659  -0.520  1.00  0.00           H  
ATOM   1750  CE1 HIS A 108      -2.132   8.160  -1.782  1.00  0.00           C  
ATOM   1751  HE1 HIS A 108      -1.247   7.875  -2.332  1.00  0.00           H  
ATOM   1752  NE2 HIS A 108      -3.336   7.593  -1.936  1.00  0.00           N  
ATOM   1753  N   ALA A 109      -2.261  12.547   0.722  1.00  0.00           N  
ATOM   1754  H   ALA A 109      -2.333  12.325   1.705  1.00  0.00           H  
ATOM   1755  CA  ALA A 109      -1.021  13.085   0.188  1.00  0.00           C  
ATOM   1756  HA  ALA A 109      -1.296  13.917  -0.460  1.00  0.00           H  
ATOM   1757  C   ALA A 109      -0.284  12.030  -0.645  1.00  0.00           C  
ATOM   1758  CB  ALA A 109      -0.131  13.628   1.305  1.00  0.00           C  
ATOM   1759  HB1 ALA A 109       0.051  12.849   2.046  1.00  0.00           H  
ATOM   1760  HB2 ALA A 109      -0.620  14.483   1.771  1.00  0.00           H  
ATOM   1761  HB3 ALA A 109       0.818  13.960   0.883  1.00  0.00           H  
ATOM   1762  O   ALA A 109      -0.100  10.905  -0.182  1.00  0.00           O  
ATOM   1763  N   HIS A 110       0.195  12.398  -1.832  1.00  0.00           N  
ATOM   1764  H   HIS A 110      -0.034  13.318  -2.180  1.00  0.00           H  
ATOM   1765  CA  HIS A 110       1.022  11.530  -2.683  1.00  0.00           C  
ATOM   1766  HA  HIS A 110       1.102  10.555  -2.203  1.00  0.00           H  
ATOM   1767  C   HIS A 110       2.470  12.048  -2.790  1.00  0.00           C  
ATOM   1768  CB  HIS A 110       0.307  11.283  -4.015  1.00  0.00           C  
ATOM   1769  HB2 HIS A 110      -0.757  11.176  -3.806  1.00  0.00           H  
ATOM   1770  HB3 HIS A 110       0.441  12.141  -4.675  1.00  0.00           H  
ATOM   1771  O   HIS A 110       3.158  11.886  -3.797  1.00  0.00           O  
ATOM   1772  CG  HIS A 110       0.766  10.027  -4.712  1.00  0.00           C  
ATOM   1773  CD2 HIS A 110       0.022   8.907  -4.973  1.00  0.00           C  
ATOM   1774  HD2 HIS A 110      -1.021   8.757  -4.736  1.00  0.00           H  
ATOM   1775  ND1 HIS A 110       2.030   9.793  -5.199  1.00  0.00           N  
ATOM   1776  HD1 HIS A 110       2.803  10.438  -5.115  1.00  0.00           H  
ATOM   1777  CE1 HIS A 110       2.054   8.567  -5.740  1.00  0.00           C  
ATOM   1778  HE1 HIS A 110       2.908   8.103  -6.213  1.00  0.00           H  
ATOM   1779  NE2 HIS A 110       0.858   7.986  -5.608  1.00  0.00           N  
ATOM   1780  N   SER A 111       2.948  12.673  -1.710  1.00  0.00           N  
ATOM   1781  H   SER A 111       2.330  12.745  -0.914  1.00  0.00           H  
ATOM   1782  CA  SER A 111       4.307  13.202  -1.567  1.00  0.00           C  
ATOM   1783  HA  SER A 111       4.914  12.903  -2.422  1.00  0.00           H  
ATOM   1784  C   SER A 111       4.947  12.650  -0.293  1.00  0.00           C  
ATOM   1785  CB  SER A 111       4.294  14.732  -1.524  1.00  0.00           C  
ATOM   1786  HB2 SER A 111       3.580  15.058  -0.768  1.00  0.00           H  
ATOM   1787  HB3 SER A 111       5.283  15.096  -1.249  1.00  0.00           H  
ATOM   1788  O   SER A 111       4.400  12.780   0.805  1.00  0.00           O  
ATOM   1789  OG  SER A 111       3.946  15.289  -2.777  1.00  0.00           O  
ATOM   1790  HG  SER A 111       4.773  15.456  -3.234  1.00  0.00           H  
ATOM   1791  N   SER A 112       6.143  12.067  -0.428  1.00  0.00           N  
ATOM   1792  H   SER A 112       6.567  12.120  -1.344  1.00  0.00           H  
ATOM   1793  CA  SER A 112       6.851  11.392   0.677  1.00  0.00           C  
ATOM   1794  HA  SER A 112       7.664  10.802   0.255  1.00  0.00           H  
ATOM   1795  C   SER A 112       5.938  10.402   1.438  1.00  0.00           C  
ATOM   1796  CB  SER A 112       7.500  12.465   1.565  1.00  0.00           C  
ATOM   1797  HB2 SER A 112       6.735  13.012   2.117  1.00  0.00           H  
ATOM   1798  HB3 SER A 112       8.044  13.166   0.933  1.00  0.00           H  
ATOM   1799  O   SER A 112       5.172   9.692   0.800  1.00  0.00           O  
ATOM   1800  OG  SER A 112       8.409  11.865   2.466  1.00  0.00           O  
ATOM   1801  HG  SER A 112       9.107  12.492   2.669  1.00  0.00           H  
ATOM   1802  N   TRP A 113       6.031  10.345   2.768  1.00  0.00           N  
ATOM   1803  H   TRP A 113       6.778  10.881   3.187  1.00  0.00           H  
ATOM   1804  CA  TRP A 113       5.147   9.602   3.680  1.00  0.00           C  
ATOM   1805  HA  TRP A 113       4.544   8.895   3.111  1.00  0.00           H  
ATOM   1806  C   TRP A 113       4.138  10.515   4.395  1.00  0.00           C  
ATOM   1807  CB  TRP A 113       6.010   8.795   4.658  1.00  0.00           C  
ATOM   1808  HB2 TRP A 113       6.855   9.400   4.989  1.00  0.00           H  
ATOM   1809  HB3 TRP A 113       5.423   8.556   5.545  1.00  0.00           H  
ATOM   1810  O   TRP A 113       3.662  10.210   5.489  1.00  0.00           O  
ATOM   1811  CG  TRP A 113       6.515   7.483   4.160  1.00  0.00           C  
ATOM   1812  CD1 TRP A 113       6.495   7.020   2.887  1.00  0.00           C  
ATOM   1813  HD1 TRP A 113       6.085   7.546   2.037  1.00  0.00           H  
ATOM   1814  CD2 TRP A 113       6.951   6.368   4.982  1.00  0.00           C  
ATOM   1815  CE2 TRP A 113       7.184   5.249   4.132  1.00  0.00           C  
ATOM   1816  CE3 TRP A 113       7.114   6.184   6.372  1.00  0.00           C  
ATOM   1817  HE3 TRP A 113       6.930   7.013   7.039  1.00  0.00           H  
ATOM   1818  NE1 TRP A 113       6.942   5.715   2.858  1.00  0.00           N  
ATOM   1819  HE1 TRP A 113       6.869   5.134   2.036  1.00  0.00           H  
ATOM   1820  CH2 TRP A 113       7.604   3.827   6.036  1.00  0.00           C  
ATOM   1821  HH2 TRP A 113       7.743   2.845   6.464  1.00  0.00           H  
ATOM   1822  CZ2 TRP A 113       7.514   3.991   4.644  1.00  0.00           C  
ATOM   1823  HZ2 TRP A 113       7.624   3.151   3.974  1.00  0.00           H  
ATOM   1824  CZ3 TRP A 113       7.430   4.921   6.897  1.00  0.00           C  
ATOM   1825  HZ3 TRP A 113       7.475   4.776   7.966  1.00  0.00           H  
ATOM   1826  N   LEU A 114       3.791  11.663   3.797  1.00  0.00           N  
ATOM   1827  H   LEU A 114       4.148  11.859   2.873  1.00  0.00           H  
ATOM   1828  CA  LEU A 114       2.791  12.570   4.378  1.00  0.00           C  
ATOM   1829  HA  LEU A 114       3.070  12.788   5.409  1.00  0.00           H  
ATOM   1830  C   LEU A 114       1.400  11.926   4.460  1.00  0.00           C  
ATOM   1831  CB  LEU A 114       2.741  13.883   3.584  1.00  0.00           C  
ATOM   1832  HB2 LEU A 114       2.580  13.642   2.533  1.00  0.00           H  
ATOM   1833  HB3 LEU A 114       1.884  14.464   3.923  1.00  0.00           H  
ATOM   1834  O   LEU A 114       0.602  12.322   5.308  1.00  0.00           O  
ATOM   1835  CG  LEU A 114       4.000  14.756   3.717  1.00  0.00           C  
ATOM   1836  HG  LEU A 114       4.883  14.181   3.441  1.00  0.00           H  
ATOM   1837  CD1 LEU A 114       3.885  15.950   2.771  1.00  0.00           C  
ATOM   1838 HD11 LEU A 114       3.752  15.597   1.749  1.00  0.00           H  
ATOM   1839 HD12 LEU A 114       4.801  16.541   2.806  1.00  0.00           H  
ATOM   1840 HD13 LEU A 114       3.036  16.575   3.047  1.00  0.00           H  
ATOM   1841  CD2 LEU A 114       4.182  15.299   5.139  1.00  0.00           C  
ATOM   1842 HD21 LEU A 114       3.287  15.845   5.438  1.00  0.00           H  
ATOM   1843 HD22 LEU A 114       5.045  15.963   5.166  1.00  0.00           H  
ATOM   1844 HD23 LEU A 114       4.358  14.481   5.838  1.00  0.00           H  
ATOM   1845  N   ARG A 115       1.136  10.886   3.657  1.00  0.00           N  
ATOM   1846  H   ARG A 115       1.836  10.631   2.974  1.00  0.00           H  
ATOM   1847  CA  ARG A 115      -0.058  10.034   3.749  1.00  0.00           C  
ATOM   1848  HA  ARG A 115      -0.944  10.622   3.508  1.00  0.00           H  
ATOM   1849  C   ARG A 115      -0.291   9.460   5.147  1.00  0.00           C  
ATOM   1850  CB  ARG A 115       0.074   8.905   2.716  1.00  0.00           C  
ATOM   1851  HB2 ARG A 115       0.164   9.356   1.727  1.00  0.00           H  
ATOM   1852  HB3 ARG A 115       0.989   8.343   2.902  1.00  0.00           H  
ATOM   1853  O   ARG A 115      -1.431   9.184   5.471  1.00  0.00           O  
ATOM   1854  CG  ARG A 115      -1.116   7.932   2.698  1.00  0.00           C  
ATOM   1855  HG2 ARG A 115      -2.041   8.488   2.552  1.00  0.00           H  
ATOM   1856  HG3 ARG A 115      -1.192   7.395   3.644  1.00  0.00           H  
ATOM   1857  CD  ARG A 115      -0.946   6.927   1.557  1.00  0.00           C  
ATOM   1858  HD2 ARG A 115      -1.879   6.869   0.996  1.00  0.00           H  
ATOM   1859  HD3 ARG A 115      -0.182   7.277   0.863  1.00  0.00           H  
ATOM   1860  NE  ARG A 115      -0.583   5.584   2.042  1.00  0.00           N  
ATOM   1861  HE  ARG A 115      -0.712   5.376   3.022  1.00  0.00           H  
ATOM   1862  NH1 ARG A 115      -0.162   4.699  -0.022  1.00  0.00           N  
ATOM   1863 HH11 ARG A 115       0.668   5.228  -0.251  1.00  0.00           H  
ATOM   1864 HH12 ARG A 115      -0.254   3.841  -0.547  1.00  0.00           H  
ATOM   1865  NH2 ARG A 115      -0.127   3.367   1.688  1.00  0.00           N  
ATOM   1866 HH21 ARG A 115      -0.458   3.094   2.602  1.00  0.00           H  
ATOM   1867 HH22 ARG A 115       0.114   2.637   1.034  1.00  0.00           H  
ATOM   1868  CZ  ARG A 115      -0.278   4.572   1.253  1.00  0.00           C  
ATOM   1869  N   ALA A 116       0.725   9.340   6.006  1.00  0.00           N  
ATOM   1870  H   ALA A 116       1.659   9.573   5.700  1.00  0.00           H  
ATOM   1871  CA  ALA A 116       0.527   8.910   7.395  1.00  0.00           C  
ATOM   1872  HA  ALA A 116       0.108   7.904   7.403  1.00  0.00           H  
ATOM   1873  C   ALA A 116      -0.432   9.821   8.186  1.00  0.00           C  
ATOM   1874  CB  ALA A 116       1.889   8.887   8.091  1.00  0.00           C  
ATOM   1875  HB1 ALA A 116       1.757   8.650   9.147  1.00  0.00           H  
ATOM   1876  HB2 ALA A 116       2.362   9.864   7.991  1.00  0.00           H  
ATOM   1877  HB3 ALA A 116       2.530   8.126   7.645  1.00  0.00           H  
ATOM   1878  O   ALA A 116      -1.081   9.363   9.124  1.00  0.00           O  
ATOM   1879  N   THR A 117      -0.514  11.111   7.838  1.00  0.00           N  
ATOM   1880  H   THR A 117       0.081  11.445   7.094  1.00  0.00           H  
ATOM   1881  CA  THR A 117      -1.334  12.098   8.566  1.00  0.00           C  
ATOM   1882  HA  THR A 117      -2.062  11.560   9.172  1.00  0.00           H  
ATOM   1883  C   THR A 117      -2.176  13.007   7.667  1.00  0.00           C  
ATOM   1884  CB  THR A 117      -0.475  12.922   9.539  1.00  0.00           C  
ATOM   1885  HB  THR A 117      -1.116  13.628  10.067  1.00  0.00           H  
ATOM   1886  O   THR A 117      -3.043  13.724   8.164  1.00  0.00           O  
ATOM   1887  CG2 THR A 117       0.221  12.038  10.578  1.00  0.00           C  
ATOM   1888 HG21 THR A 117       0.709  12.655  11.333  1.00  0.00           H  
ATOM   1889 HG22 THR A 117      -0.515  11.401  11.070  1.00  0.00           H  
ATOM   1890 HG23 THR A 117       0.974  11.411  10.101  1.00  0.00           H  
ATOM   1891  OG1 THR A 117       0.531  13.635   8.856  1.00  0.00           O  
ATOM   1892  HG1 THR A 117       0.134  14.478   8.622  1.00  0.00           H  
ATOM   1893  N   VAL A 118      -1.971  12.955   6.348  1.00  0.00           N  
ATOM   1894  H   VAL A 118      -1.208  12.384   6.014  1.00  0.00           H  
ATOM   1895  CA  VAL A 118      -2.733  13.700   5.339  1.00  0.00           C  
ATOM   1896  HA  VAL A 118      -3.436  14.366   5.839  1.00  0.00           H  
ATOM   1897  C   VAL A 118      -3.548  12.725   4.492  1.00  0.00           C  
ATOM   1898  CB  VAL A 118      -1.805  14.578   4.477  1.00  0.00           C  
ATOM   1899  HB  VAL A 118      -1.072  13.948   3.973  1.00  0.00           H  
ATOM   1900  O   VAL A 118      -3.089  12.249   3.454  1.00  0.00           O  
ATOM   1901  CG1 VAL A 118      -2.616  15.340   3.419  1.00  0.00           C  
ATOM   1902 HG11 VAL A 118      -3.562  15.672   3.847  1.00  0.00           H  
ATOM   1903 HG12 VAL A 118      -2.071  16.209   3.049  1.00  0.00           H  
ATOM   1904 HG13 VAL A 118      -2.841  14.687   2.576  1.00  0.00           H  
ATOM   1905  CG2 VAL A 118      -1.034  15.596   5.326  1.00  0.00           C  
ATOM   1906 HG21 VAL A 118      -1.732  16.230   5.874  1.00  0.00           H  
ATOM   1907 HG22 VAL A 118      -0.388  15.075   6.032  1.00  0.00           H  
ATOM   1908 HG23 VAL A 118      -0.407  16.212   4.682  1.00  0.00           H  
ATOM   1909  N   TYR A 119      -4.760  12.429   4.953  1.00  0.00           N  
ATOM   1910  H   TYR A 119      -5.045  12.800   5.848  1.00  0.00           H  
ATOM   1911  CA  TYR A 119      -5.768  11.646   4.237  1.00  0.00           C  
ATOM   1912  HA  TYR A 119      -5.749  11.929   3.184  1.00  0.00           H  
ATOM   1913  C   TYR A 119      -7.170  11.940   4.768  1.00  0.00           C  
ATOM   1914  CB  TYR A 119      -5.478  10.143   4.364  1.00  0.00           C  
ATOM   1915  HB2 TYR A 119      -6.211   9.597   3.770  1.00  0.00           H  
ATOM   1916  HB3 TYR A 119      -4.501   9.932   3.930  1.00  0.00           H  
ATOM   1917  O   TYR A 119      -7.313  12.397   5.903  1.00  0.00           O  
ATOM   1918  CG  TYR A 119      -5.512   9.608   5.784  1.00  0.00           C  
ATOM   1919  CD1 TYR A 119      -4.331   9.594   6.537  1.00  0.00           C  
ATOM   1920  HD1 TYR A 119      -3.435  10.019   6.108  1.00  0.00           H  
ATOM   1921  CD2 TYR A 119      -6.703   9.117   6.354  1.00  0.00           C  
ATOM   1922  HD2 TYR A 119      -7.621   9.132   5.786  1.00  0.00           H  
ATOM   1923  CE1 TYR A 119      -4.299   9.020   7.817  1.00  0.00           C  
ATOM   1924  HE1 TYR A 119      -3.357   8.935   8.339  1.00  0.00           H  
ATOM   1925  CE2 TYR A 119      -6.693   8.610   7.669  1.00  0.00           C  
ATOM   1926  HE2 TYR A 119      -7.604   8.246   8.122  1.00  0.00           H  
ATOM   1927  OH  TYR A 119      -5.479   8.040   9.661  1.00  0.00           O  
ATOM   1928  HH  TYR A 119      -4.583   7.987  10.002  1.00  0.00           H  
ATOM   1929  CZ  TYR A 119      -5.490   8.545   8.399  1.00  0.00           C  
ATOM   1930  N   GLY A 120      -8.197  11.636   3.981  1.00  0.00           N  
ATOM   1931  H   GLY A 120      -8.006  11.307   3.046  1.00  0.00           H  
ATOM   1932  CA  GLY A 120      -9.597  11.723   4.391  1.00  0.00           C  
ATOM   1933  HA2 GLY A 120      -9.924  12.763   4.399  1.00  0.00           H  
ATOM   1934  HA3 GLY A 120      -9.701  11.332   5.403  1.00  0.00           H  
ATOM   1935  C   GLY A 120     -10.512  10.929   3.465  1.00  0.00           C  
ATOM   1936  O   GLY A 120     -10.112  10.505   2.383  1.00  0.00           O  
ATOM   1937  N   ALA A 121     -11.744  10.692   3.903  1.00  0.00           N  
ATOM   1938  H   ALA A 121     -12.032  11.085   4.788  1.00  0.00           H  
ATOM   1939  CA  ALA A 121     -12.718   9.923   3.136  1.00  0.00           C  
ATOM   1940  HA  ALA A 121     -12.208   9.076   2.678  1.00  0.00           H  
ATOM   1941  C   ALA A 121     -13.344  10.754   2.000  1.00  0.00           C  
ATOM   1942  CB  ALA A 121     -13.766   9.364   4.105  1.00  0.00           C  
ATOM   1943  HB1 ALA A 121     -14.269  10.180   4.623  1.00  0.00           H  
ATOM   1944  HB2 ALA A 121     -13.281   8.727   4.845  1.00  0.00           H  
ATOM   1945  HB3 ALA A 121     -14.503   8.778   3.555  1.00  0.00           H  
ATOM   1946  O   ALA A 121     -13.547  11.961   2.139  1.00  0.00           O  
ATOM   1947  N   LEU A 122     -13.697  10.082   0.902  1.00  0.00           N  
ATOM   1948  H   LEU A 122     -13.486   9.096   0.851  1.00  0.00           H  
ATOM   1949  CA  LEU A 122     -14.515  10.614  -0.187  1.00  0.00           C  
ATOM   1950  HA  LEU A 122     -14.873  11.609   0.076  1.00  0.00           H  
ATOM   1951  C   LEU A 122     -15.731   9.697  -0.354  1.00  0.00           C  
ATOM   1952  CB  LEU A 122     -13.658  10.731  -1.462  1.00  0.00           C  
ATOM   1953  HB2 LEU A 122     -12.869  11.463  -1.288  1.00  0.00           H  
ATOM   1954  HB3 LEU A 122     -13.184   9.769  -1.654  1.00  0.00           H  
ATOM   1955  O   LEU A 122     -15.627   8.582  -0.864  1.00  0.00           O  
ATOM   1956  CG  LEU A 122     -14.445  11.133  -2.724  1.00  0.00           C  
ATOM   1957  HG  LEU A 122     -15.217  10.390  -2.926  1.00  0.00           H  
ATOM   1958  CD1 LEU A 122     -15.106  12.505  -2.585  1.00  0.00           C  
ATOM   1959 HD11 LEU A 122     -15.864  12.488  -1.802  1.00  0.00           H  
ATOM   1960 HD12 LEU A 122     -14.357  13.266  -2.364  1.00  0.00           H  
ATOM   1961 HD13 LEU A 122     -15.600  12.758  -3.523  1.00  0.00           H  
ATOM   1962  CD2 LEU A 122     -13.503  11.174  -3.926  1.00  0.00           C  
ATOM   1963 HD21 LEU A 122     -12.760  11.961  -3.798  1.00  0.00           H  
ATOM   1964 HD22 LEU A 122     -12.993  10.217  -4.039  1.00  0.00           H  
ATOM   1965 HD23 LEU A 122     -14.074  11.365  -4.835  1.00  0.00           H  
ATOM   1966  N   ILE A 123     -16.887  10.144   0.122  1.00  0.00           N  
ATOM   1967  H   ILE A 123     -16.927  11.092   0.470  1.00  0.00           H  
ATOM   1968  CA  ILE A 123     -18.142   9.395   0.052  1.00  0.00           C  
ATOM   1969  HA  ILE A 123     -17.924   8.336  -0.082  1.00  0.00           H  
ATOM   1970  C   ILE A 123     -18.915   9.875  -1.170  1.00  0.00           C  
ATOM   1971  CB  ILE A 123     -18.955   9.544   1.352  1.00  0.00           C  
ATOM   1972  HB  ILE A 123     -19.173  10.603   1.496  1.00  0.00           H  
ATOM   1973  O   ILE A 123     -19.238  11.055  -1.276  1.00  0.00           O  
ATOM   1974  CG1 ILE A 123     -18.134   9.038   2.563  1.00  0.00           C  
ATOM   1975 HG12 ILE A 123     -17.900   7.982   2.426  1.00  0.00           H  
ATOM   1976 HG13 ILE A 123     -17.192   9.584   2.612  1.00  0.00           H  
ATOM   1977  CG2 ILE A 123     -20.292   8.788   1.223  1.00  0.00           C  
ATOM   1978 HG21 ILE A 123     -20.881   8.893   2.134  1.00  0.00           H  
ATOM   1979 HG22 ILE A 123     -20.889   9.212   0.416  1.00  0.00           H  
ATOM   1980 HG23 ILE A 123     -20.106   7.735   1.012  1.00  0.00           H  
ATOM   1981  CD1 ILE A 123     -18.824   9.228   3.919  1.00  0.00           C  
ATOM   1982 HD11 ILE A 123     -19.127  10.268   4.038  1.00  0.00           H  
ATOM   1983 HD12 ILE A 123     -19.699   8.583   4.002  1.00  0.00           H  
ATOM   1984 HD13 ILE A 123     -18.127   8.969   4.716  1.00  0.00           H  
ATOM   1985  N   ILE A 124     -19.226   8.945  -2.069  1.00  0.00           N  
ATOM   1986  H   ILE A 124     -18.948   7.990  -1.895  1.00  0.00           H  
ATOM   1987  CA  ILE A 124     -19.942   9.213  -3.310  1.00  0.00           C  
ATOM   1988  HA  ILE A 124     -20.071  10.290  -3.419  1.00  0.00           H  
ATOM   1989  C   ILE A 124     -21.324   8.573  -3.210  1.00  0.00           C  
ATOM   1990  CB  ILE A 124     -19.151   8.729  -4.541  1.00  0.00           C  
ATOM   1991  HB  ILE A 124     -19.149   7.639  -4.562  1.00  0.00           H  
ATOM   1992  O   ILE A 124     -21.485   7.354  -3.291  1.00  0.00           O  
ATOM   1993  CG1 ILE A 124     -17.684   9.220  -4.531  1.00  0.00           C  
ATOM   1994 HG12 ILE A 124     -17.227   9.039  -3.558  1.00  0.00           H  
ATOM   1995 HG13 ILE A 124     -17.663  10.295  -4.710  1.00  0.00           H  
ATOM   1996  CG2 ILE A 124     -19.890   9.267  -5.778  1.00  0.00           C  
ATOM   1997 HG21 ILE A 124     -19.345   9.003  -6.685  1.00  0.00           H  
ATOM   1998 HG22 ILE A 124     -19.978  10.352  -5.737  1.00  0.00           H  
ATOM   1999 HG23 ILE A 124     -20.886   8.830  -5.855  1.00  0.00           H  
ATOM   2000  CD1 ILE A 124     -16.789   8.507  -5.550  1.00  0.00           C  
ATOM   2001 HD11 ILE A 124     -17.184   8.590  -6.562  1.00  0.00           H  
ATOM   2002 HD12 ILE A 124     -16.705   7.451  -5.290  1.00  0.00           H  
ATOM   2003 HD13 ILE A 124     -15.801   8.966  -5.524  1.00  0.00           H  
ATOM   2004  N   HIS A 125     -22.332   9.400  -2.978  1.00  0.00           N  
ATOM   2005  H   HIS A 125     -22.124  10.387  -2.921  1.00  0.00           H  
ATOM   2006  CA  HIS A 125     -23.730   9.000  -2.950  1.00  0.00           C  
ATOM   2007  HA  HIS A 125     -23.804   8.073  -2.381  1.00  0.00           H  
ATOM   2008  C   HIS A 125     -24.249   8.747  -4.373  1.00  0.00           C  
ATOM   2009  CB  HIS A 125     -24.545  10.076  -2.222  1.00  0.00           C  
ATOM   2010  HB2 HIS A 125     -24.451  11.019  -2.761  1.00  0.00           H  
ATOM   2011  HB3 HIS A 125     -25.599   9.797  -2.226  1.00  0.00           H  
ATOM   2012  O   HIS A 125     -23.705   9.303  -5.332  1.00  0.00           O  
ATOM   2013  CG  HIS A 125     -24.112  10.280  -0.787  1.00  0.00           C  
ATOM   2014  CD2 HIS A 125     -23.481  11.388  -0.298  1.00  0.00           C  
ATOM   2015  HD2 HIS A 125     -23.198  12.261  -0.868  1.00  0.00           H  
ATOM   2016  ND1 HIS A 125     -24.288   9.358   0.256  1.00  0.00           N  
ATOM   2017  CE1 HIS A 125     -23.760   9.951   1.342  1.00  0.00           C  
ATOM   2018  HE1 HIS A 125     -23.731   9.520   2.332  1.00  0.00           H  
ATOM   2019  NE2 HIS A 125     -23.281  11.169   1.048  1.00  0.00           N  
ATOM   2020  HE2 HIS A 125     -22.896  11.810   1.727  1.00  0.00           H  
ATOM   2021  N   PRO A 126     -25.314   7.943  -4.533  1.00  0.00           N  
ATOM   2022  CA  PRO A 126     -25.995   7.823  -5.813  1.00  0.00           C  
ATOM   2023  HA  PRO A 126     -25.311   7.350  -6.518  1.00  0.00           H  
ATOM   2024  C   PRO A 126     -26.409   9.183  -6.367  1.00  0.00           C  
ATOM   2025  CB  PRO A 126     -27.205   6.916  -5.571  1.00  0.00           C  
ATOM   2026  HB2 PRO A 126     -28.083   7.515  -5.327  1.00  0.00           H  
ATOM   2027  HB3 PRO A 126     -27.402   6.275  -6.430  1.00  0.00           H  
ATOM   2028  O   PRO A 126     -26.661  10.119  -5.602  1.00  0.00           O  
ATOM   2029  CG  PRO A 126     -26.793   6.102  -4.348  1.00  0.00           C  
ATOM   2030  HG2 PRO A 126     -26.178   5.262  -4.672  1.00  0.00           H  
ATOM   2031  HG3 PRO A 126     -27.655   5.753  -3.780  1.00  0.00           H  
ATOM   2032  CD  PRO A 126     -25.942   7.084  -3.544  1.00  0.00           C  
ATOM   2033  HD2 PRO A 126     -25.197   6.537  -2.965  1.00  0.00           H  
ATOM   2034  HD3 PRO A 126     -26.579   7.680  -2.890  1.00  0.00           H  
ATOM   2035  N   THR A 127     -26.532   9.288  -7.691  1.00  0.00           N  
ATOM   2036  H   THR A 127     -26.246   8.515  -8.274  1.00  0.00           H  
ATOM   2037  CA  THR A 127     -27.125  10.479  -8.322  1.00  0.00           C  
ATOM   2038  HA  THR A 127     -26.418  11.302  -8.216  1.00  0.00           H  
ATOM   2039  C   THR A 127     -28.450  10.823  -7.624  1.00  0.00           C  
ATOM   2040  CB  THR A 127     -27.374  10.240  -9.814  1.00  0.00           C  
ATOM   2041  HB  THR A 127     -28.072   9.411  -9.932  1.00  0.00           H  
ATOM   2042  O   THR A 127     -29.218   9.903  -7.321  1.00  0.00           O  
ATOM   2043  CG2 THR A 127     -27.929  11.457 -10.552  1.00  0.00           C  
ATOM   2044 HG21 THR A 127     -28.923  11.707 -10.179  1.00  0.00           H  
ATOM   2045 HG22 THR A 127     -28.010  11.226 -11.614  1.00  0.00           H  
ATOM   2046 HG23 THR A 127     -27.259  12.307 -10.426  1.00  0.00           H  
ATOM   2047  OG1 THR A 127     -26.161   9.901 -10.443  1.00  0.00           O  
ATOM   2048  HG1 THR A 127     -25.525  10.602 -10.286  1.00  0.00           H  
ATOM   2049  N   PRO A 128     -28.758  12.104  -7.334  1.00  0.00           N  
ATOM   2050  CA  PRO A 128     -29.963  12.428  -6.580  1.00  0.00           C  
ATOM   2051  HA  PRO A 128     -29.854  11.991  -5.587  1.00  0.00           H  
ATOM   2052  C   PRO A 128     -31.209  11.839  -7.256  1.00  0.00           C  
ATOM   2053  CB  PRO A 128     -29.995  13.952  -6.447  1.00  0.00           C  
ATOM   2054  HB2 PRO A 128     -30.643  14.390  -7.206  1.00  0.00           H  
ATOM   2055  HB3 PRO A 128     -30.341  14.252  -5.457  1.00  0.00           H  
ATOM   2056  O   PRO A 128     -31.314  11.824  -8.478  1.00  0.00           O  
ATOM   2057  CG  PRO A 128     -28.540  14.373  -6.672  1.00  0.00           C  
ATOM   2058  HG2 PRO A 128     -28.466  15.368  -7.111  1.00  0.00           H  
ATOM   2059  HG3 PRO A 128     -28.002  14.335  -5.725  1.00  0.00           H  
ATOM   2060  CD  PRO A 128     -27.978  13.304  -7.605  1.00  0.00           C  
ATOM   2061  HD2 PRO A 128     -28.121  13.607  -8.642  1.00  0.00           H  
ATOM   2062  HD3 PRO A 128     -26.917  13.161  -7.400  1.00  0.00           H  
ATOM   2063  N   GLY A 129     -32.139  11.305  -6.465  1.00  0.00           N  
ATOM   2064  H   GLY A 129     -31.950  11.265  -5.474  1.00  0.00           H  
ATOM   2065  CA  GLY A 129     -33.303  10.567  -6.975  1.00  0.00           C  
ATOM   2066  HA2 GLY A 129     -34.123  10.662  -6.262  1.00  0.00           H  
ATOM   2067  HA3 GLY A 129     -33.622  11.004  -7.921  1.00  0.00           H  
ATOM   2068  C   GLY A 129     -33.063   9.070  -7.216  1.00  0.00           C  
ATOM   2069  O   GLY A 129     -34.033   8.315  -7.261  1.00  0.00           O  
ATOM   2070  N   SER A 130     -31.809   8.621  -7.286  1.00  0.00           N  
ATOM   2071  H   SER A 130     -31.048   9.285  -7.303  1.00  0.00           H  
ATOM   2072  CA  SER A 130     -31.447   7.201  -7.240  1.00  0.00           C  
ATOM   2073  HA  SER A 130     -32.238   6.624  -7.719  1.00  0.00           H  
ATOM   2074  C   SER A 130     -31.323   6.706  -5.794  1.00  0.00           C  
ATOM   2075  CB  SER A 130     -30.160   6.938  -8.031  1.00  0.00           C  
ATOM   2076  HB2 SER A 130     -29.904   5.880  -7.978  1.00  0.00           H  
ATOM   2077  HB3 SER A 130     -29.336   7.509  -7.602  1.00  0.00           H  
ATOM   2078  O   SER A 130     -31.291   7.480  -4.836  1.00  0.00           O  
ATOM   2079  OG  SER A 130     -30.347   7.293  -9.387  1.00  0.00           O  
ATOM   2080  HG  SER A 130     -29.481   7.427  -9.779  1.00  0.00           H  
ATOM   2081  N   SER A 131     -31.260   5.387  -5.622  1.00  0.00           N  
ATOM   2082  H   SER A 131     -31.155   4.801  -6.439  1.00  0.00           H  
ATOM   2083  CA  SER A 131     -31.072   4.743  -4.320  1.00  0.00           C  
ATOM   2084  HA  SER A 131     -30.769   5.492  -3.589  1.00  0.00           H  
ATOM   2085  C   SER A 131     -29.947   3.718  -4.388  1.00  0.00           C  
ATOM   2086  CB  SER A 131     -32.384   4.121  -3.825  1.00  0.00           C  
ATOM   2087  HB2 SER A 131     -33.135   4.906  -3.741  1.00  0.00           H  
ATOM   2088  HB3 SER A 131     -32.229   3.686  -2.838  1.00  0.00           H  
ATOM   2089  O   SER A 131     -29.605   3.242  -5.470  1.00  0.00           O  
ATOM   2090  OG  SER A 131     -32.863   3.117  -4.695  1.00  0.00           O  
ATOM   2091  HG  SER A 131     -32.841   3.450  -5.596  1.00  0.00           H  
ATOM   2092  N   PHE A 132     -29.379   3.377  -3.230  1.00  0.00           N  
ATOM   2093  H   PHE A 132     -29.692   3.813  -2.375  1.00  0.00           H  
ATOM   2094  CA  PHE A 132     -28.446   2.260  -3.130  1.00  0.00           C  
ATOM   2095  HA  PHE A 132     -27.569   2.495  -3.733  1.00  0.00           H  
ATOM   2096  C   PHE A 132     -29.106   0.972  -3.659  1.00  0.00           C  
ATOM   2097  CB  PHE A 132     -28.024   2.066  -1.665  1.00  0.00           C  
ATOM   2098  HB2 PHE A 132     -28.907   1.840  -1.067  1.00  0.00           H  
ATOM   2099  HB3 PHE A 132     -27.371   1.195  -1.615  1.00  0.00           H  
ATOM   2100  O   PHE A 132     -30.287   0.745  -3.393  1.00  0.00           O  
ATOM   2101  CG  PHE A 132     -27.290   3.245  -1.053  1.00  0.00           C  
ATOM   2102  CD1 PHE A 132     -26.003   3.570  -1.511  1.00  0.00           C  
ATOM   2103  HD1 PHE A 132     -25.545   2.948  -2.266  1.00  0.00           H  
ATOM   2104  CD2 PHE A 132     -27.879   4.018  -0.034  1.00  0.00           C  
ATOM   2105  HD2 PHE A 132     -28.861   3.764   0.334  1.00  0.00           H  
ATOM   2106  CE1 PHE A 132     -25.321   4.685  -0.998  1.00  0.00           C  
ATOM   2107  HE1 PHE A 132     -24.346   4.947  -1.383  1.00  0.00           H  
ATOM   2108  CE2 PHE A 132     -27.192   5.129   0.493  1.00  0.00           C  
ATOM   2109  HE2 PHE A 132     -27.649   5.734   1.262  1.00  0.00           H  
ATOM   2110  CZ  PHE A 132     -25.920   5.473  -0.000  1.00  0.00           C  
ATOM   2111  HZ  PHE A 132     -25.407   6.345   0.376  1.00  0.00           H  
ATOM   2112  N   PRO A 133     -28.367   0.067  -4.321  1.00  0.00           N  
ATOM   2113  CA  PRO A 133     -28.896  -1.224  -4.774  1.00  0.00           C  
ATOM   2114  HA  PRO A 133     -29.882  -1.083  -5.218  1.00  0.00           H  
ATOM   2115  C   PRO A 133     -29.029  -2.255  -3.636  1.00  0.00           C  
ATOM   2116  CB  PRO A 133     -27.917  -1.676  -5.849  1.00  0.00           C  
ATOM   2117  HB2 PRO A 133     -27.902  -2.760  -5.964  1.00  0.00           H  
ATOM   2118  HB3 PRO A 133     -28.160  -1.192  -6.795  1.00  0.00           H  
ATOM   2119  O   PRO A 133     -29.100  -3.461  -3.868  1.00  0.00           O  
ATOM   2120  CG  PRO A 133     -26.589  -1.142  -5.326  1.00  0.00           C  
ATOM   2121  HG2 PRO A 133     -25.877  -1.035  -6.145  1.00  0.00           H  
ATOM   2122  HG3 PRO A 133     -26.196  -1.806  -4.556  1.00  0.00           H  
ATOM   2123  CD  PRO A 133     -26.972   0.203  -4.711  1.00  0.00           C  
ATOM   2124  HD2 PRO A 133     -26.886   0.990  -5.461  1.00  0.00           H  
ATOM   2125  HD3 PRO A 133     -26.335   0.423  -3.854  1.00  0.00           H  
ATOM   2126  N   PHE A 134     -29.019  -1.787  -2.393  1.00  0.00           N  
ATOM   2127  H   PHE A 134     -29.081  -0.785  -2.285  1.00  0.00           H  
ATOM   2128  CA  PHE A 134     -29.174  -2.551  -1.165  1.00  0.00           C  
ATOM   2129  HA  PHE A 134     -29.666  -3.495  -1.400  1.00  0.00           H  
ATOM   2130  C   PHE A 134     -30.078  -1.760  -0.208  1.00  0.00           C  
ATOM   2131  CB  PHE A 134     -27.788  -2.855  -0.568  1.00  0.00           C  
ATOM   2132  HB2 PHE A 134     -27.299  -3.582  -1.215  1.00  0.00           H  
ATOM   2133  HB3 PHE A 134     -27.905  -3.334   0.404  1.00  0.00           H  
ATOM   2134  O   PHE A 134     -30.262  -0.555  -0.402  1.00  0.00           O  
ATOM   2135  CG  PHE A 134     -26.864  -1.660  -0.406  1.00  0.00           C  
ATOM   2136  CD1 PHE A 134     -25.826  -1.452  -1.332  1.00  0.00           C  
ATOM   2137  HD1 PHE A 134     -25.697  -2.129  -2.164  1.00  0.00           H  
ATOM   2138  CD2 PHE A 134     -27.013  -0.771   0.676  1.00  0.00           C  
ATOM   2139  HD2 PHE A 134     -27.805  -0.922   1.395  1.00  0.00           H  
ATOM   2140  CE1 PHE A 134     -24.930  -0.384  -1.162  1.00  0.00           C  
ATOM   2141  HE1 PHE A 134     -24.114  -0.257  -1.858  1.00  0.00           H  
ATOM   2142  CE2 PHE A 134     -26.131   0.312   0.833  1.00  0.00           C  
ATOM   2143  HE2 PHE A 134     -26.253   0.993   1.663  1.00  0.00           H  
ATOM   2144  CZ  PHE A 134     -25.082   0.502  -0.083  1.00  0.00           C  
ATOM   2145  HZ  PHE A 134     -24.392   1.323   0.045  1.00  0.00           H  
ATOM   2146  N   PRO A 135     -30.660  -2.401   0.824  1.00  0.00           N  
ATOM   2147  CA  PRO A 135     -31.541  -1.720   1.767  1.00  0.00           C  
ATOM   2148  HA  PRO A 135     -32.464  -1.461   1.248  1.00  0.00           H  
ATOM   2149  C   PRO A 135     -30.902  -0.453   2.341  1.00  0.00           C  
ATOM   2150  CB  PRO A 135     -31.851  -2.748   2.858  1.00  0.00           C  
ATOM   2151  HB2 PRO A 135     -31.096  -2.707   3.644  1.00  0.00           H  
ATOM   2152  HB3 PRO A 135     -32.847  -2.605   3.277  1.00  0.00           H  
ATOM   2153  O   PRO A 135     -29.756  -0.480   2.794  1.00  0.00           O  
ATOM   2154  CG  PRO A 135     -31.733  -4.076   2.113  1.00  0.00           C  
ATOM   2155  HG2 PRO A 135     -31.516  -4.902   2.789  1.00  0.00           H  
ATOM   2156  HG3 PRO A 135     -32.650  -4.266   1.554  1.00  0.00           H  
ATOM   2157  CD  PRO A 135     -30.583  -3.820   1.143  1.00  0.00           C  
ATOM   2158  HD2 PRO A 135     -29.637  -4.030   1.643  1.00  0.00           H  
ATOM   2159  HD3 PRO A 135     -30.697  -4.445   0.258  1.00  0.00           H  
ATOM   2160  N   LYS A 136     -31.645   0.658   2.310  1.00  0.00           N  
ATOM   2161  H   LYS A 136     -32.575   0.599   1.920  1.00  0.00           H  
ATOM   2162  CA  LYS A 136     -31.171   1.948   2.816  1.00  0.00           C  
ATOM   2163  HA  LYS A 136     -30.313   2.238   2.209  1.00  0.00           H  
ATOM   2164  C   LYS A 136     -30.744   1.794   4.285  1.00  0.00           C  
ATOM   2165  CB  LYS A 136     -32.274   3.003   2.650  1.00  0.00           C  
ATOM   2166  HB2 LYS A 136     -32.539   3.072   1.595  1.00  0.00           H  
ATOM   2167  HB3 LYS A 136     -33.156   2.691   3.209  1.00  0.00           H  
ATOM   2168  O   LYS A 136     -31.579   1.394   5.094  1.00  0.00           O  
ATOM   2169  CG  LYS A 136     -31.827   4.387   3.146  1.00  0.00           C  
ATOM   2170  HG2 LYS A 136     -30.937   4.698   2.599  1.00  0.00           H  
ATOM   2171  HG3 LYS A 136     -31.591   4.334   4.209  1.00  0.00           H  
ATOM   2172  CD  LYS A 136     -32.938   5.423   2.947  1.00  0.00           C  
ATOM   2173  HD2 LYS A 136     -33.167   5.507   1.885  1.00  0.00           H  
ATOM   2174  HD3 LYS A 136     -33.829   5.093   3.483  1.00  0.00           H  
ATOM   2175  CE  LYS A 136     -32.479   6.777   3.496  1.00  0.00           C  
ATOM   2176  HE2 LYS A 136     -32.215   6.647   4.545  1.00  0.00           H  
ATOM   2177  HE3 LYS A 136     -31.578   7.082   2.963  1.00  0.00           H  
ATOM   2178  NZ  LYS A 136     -33.537   7.806   3.355  1.00  0.00           N  
ATOM   2179  HZ1 LYS A 136     -34.374   7.511   3.837  1.00  0.00           H  
ATOM   2180  HZ2 LYS A 136     -33.758   7.957   2.381  1.00  0.00           H  
ATOM   2181  HZ3 LYS A 136     -33.230   8.681   3.756  1.00  0.00           H  
ATOM   2182  N   PRO A 137     -29.488   2.113   4.639  1.00  0.00           N  
ATOM   2183  CA  PRO A 137     -29.041   2.046   6.022  1.00  0.00           C  
ATOM   2184  HA  PRO A 137     -29.324   1.093   6.468  1.00  0.00           H  
ATOM   2185  C   PRO A 137     -29.661   3.185   6.843  1.00  0.00           C  
ATOM   2186  CB  PRO A 137     -27.518   2.143   5.944  1.00  0.00           C  
ATOM   2187  HB2 PRO A 137     -27.090   2.567   6.852  1.00  0.00           H  
ATOM   2188  HB3 PRO A 137     -27.101   1.153   5.755  1.00  0.00           H  
ATOM   2189  O   PRO A 137     -29.906   4.278   6.326  1.00  0.00           O  
ATOM   2190  CG  PRO A 137     -27.302   3.040   4.723  1.00  0.00           C  
ATOM   2191  HG2 PRO A 137     -26.319   2.909   4.270  1.00  0.00           H  
ATOM   2192  HG3 PRO A 137     -27.454   4.083   5.000  1.00  0.00           H  
ATOM   2193  CD  PRO A 137     -28.411   2.587   3.778  1.00  0.00           C  
ATOM   2194  HD2 PRO A 137     -28.730   3.423   3.156  1.00  0.00           H  
ATOM   2195  HD3 PRO A 137     -28.057   1.763   3.158  1.00  0.00           H  
ATOM   2196  N   ASP A 138     -29.849   2.950   8.137  1.00  0.00           N  
ATOM   2197  H   ASP A 138     -29.622   2.036   8.500  1.00  0.00           H  
ATOM   2198  CA  ASP A 138     -30.337   3.949   9.094  1.00  0.00           C  
ATOM   2199  HA  ASP A 138     -31.222   4.448   8.698  1.00  0.00           H  
ATOM   2200  C   ASP A 138     -29.266   5.005   9.415  1.00  0.00           C  
ATOM   2201  CB  ASP A 138     -30.706   3.228  10.388  1.00  0.00           C  
ATOM   2202  HB2 ASP A 138     -29.800   2.742  10.750  1.00  0.00           H  
ATOM   2203  HB3 ASP A 138     -31.024   3.963  11.129  1.00  0.00           H  
ATOM   2204  O   ASP A 138     -29.568   6.153   9.748  1.00  0.00           O  
ATOM   2205  CG  ASP A 138     -31.812   2.187  10.222  1.00  0.00           C  
ATOM   2206  OD1 ASP A 138     -32.918   2.585   9.803  1.00  0.00           O  
ATOM   2207  OD2 ASP A 138     -31.542   1.008  10.547  1.00  0.00           O  
ATOM   2208  N   ARG A 139     -27.992   4.608   9.313  1.00  0.00           N  
ATOM   2209  H   ARG A 139     -27.847   3.644   9.048  1.00  0.00           H  
ATOM   2210  CA  ARG A 139     -26.812   5.421   9.621  1.00  0.00           C  
ATOM   2211  HA  ARG A 139     -27.050   6.467   9.428  1.00  0.00           H  
ATOM   2212  C   ARG A 139     -25.637   5.026   8.737  1.00  0.00           C  
ATOM   2213  CB  ARG A 139     -26.494   5.236  11.111  1.00  0.00           C  
ATOM   2214  HB2 ARG A 139     -27.324   5.645  11.687  1.00  0.00           H  
ATOM   2215  HB3 ARG A 139     -26.428   4.168  11.320  1.00  0.00           H  
ATOM   2216  O   ARG A 139     -25.536   3.886   8.299  1.00  0.00           O  
ATOM   2217  CG  ARG A 139     -25.185   5.889  11.572  1.00  0.00           C  
ATOM   2218  HG2 ARG A 139     -25.124   6.919  11.221  1.00  0.00           H  
ATOM   2219  HG3 ARG A 139     -24.349   5.324  11.159  1.00  0.00           H  
ATOM   2220  CD  ARG A 139     -25.065   5.849  13.095  1.00  0.00           C  
ATOM   2221  HD2 ARG A 139     -24.007   5.919  13.346  1.00  0.00           H  
ATOM   2222  HD3 ARG A 139     -25.447   4.898  13.464  1.00  0.00           H  
ATOM   2223  NE  ARG A 139     -25.796   6.969  13.712  1.00  0.00           N  
ATOM   2224  HE  ARG A 139     -26.511   7.398  13.142  1.00  0.00           H  
ATOM   2225  NH1 ARG A 139     -24.796   6.835  15.760  1.00  0.00           N  
ATOM   2226 HH11 ARG A 139     -24.521   7.252  16.638  1.00  0.00           H  
ATOM   2227 HH12 ARG A 139     -24.513   5.890  15.543  1.00  0.00           H  
ATOM   2228  NH2 ARG A 139     -26.070   8.597  15.279  1.00  0.00           N  
ATOM   2229 HH21 ARG A 139     -26.581   9.123  14.585  1.00  0.00           H  
ATOM   2230 HH22 ARG A 139     -25.725   9.062  16.106  1.00  0.00           H  
ATOM   2231  CZ  ARG A 139     -25.557   7.456  14.910  1.00  0.00           C  
ATOM   2232  N   GLN A 140     -24.723   5.964   8.509  1.00  0.00           N  
ATOM   2233  H   GLN A 140     -24.854   6.880   8.914  1.00  0.00           H  
ATOM   2234  CA  GLN A 140     -23.450   5.708   7.839  1.00  0.00           C  
ATOM   2235  HA  GLN A 140     -23.349   4.634   7.679  1.00  0.00           H  
ATOM   2236  C   GLN A 140     -22.294   6.154   8.740  1.00  0.00           C  
ATOM   2237  CB  GLN A 140     -23.409   6.384   6.460  1.00  0.00           C  
ATOM   2238  HB2 GLN A 140     -23.308   7.461   6.589  1.00  0.00           H  
ATOM   2239  HB3 GLN A 140     -22.527   6.018   5.932  1.00  0.00           H  
ATOM   2240  O   GLN A 140     -22.426   7.117   9.498  1.00  0.00           O  
ATOM   2241  CG  GLN A 140     -24.665   6.107   5.610  1.00  0.00           C  
ATOM   2242  HG2 GLN A 140     -24.861   5.036   5.559  1.00  0.00           H  
ATOM   2243  HG3 GLN A 140     -25.526   6.580   6.082  1.00  0.00           H  
ATOM   2244  CD  GLN A 140     -24.553   6.641   4.187  1.00  0.00           C  
ATOM   2245  NE2 GLN A 140     -25.639   7.088   3.596  1.00  0.00           N  
ATOM   2246 HE21 GLN A 140     -25.513   7.515   2.689  1.00  0.00           H  
ATOM   2247 HE22 GLN A 140     -26.515   7.136   4.096  1.00  0.00           H  
ATOM   2248  OE1 GLN A 140     -23.498   6.649   3.569  1.00  0.00           O  
ATOM   2249  N   THR A 141     -21.166   5.449   8.715  1.00  0.00           N  
ATOM   2250  H   THR A 141     -21.135   4.612   8.150  1.00  0.00           H  
ATOM   2251  CA  THR A 141     -19.974   5.813   9.495  1.00  0.00           C  
ATOM   2252  HA  THR A 141     -19.960   6.891   9.652  1.00  0.00           H  
ATOM   2253  C   THR A 141     -18.708   5.439   8.737  1.00  0.00           C  
ATOM   2254  CB  THR A 141     -19.989   5.134  10.876  1.00  0.00           C  
ATOM   2255  HB  THR A 141     -20.011   4.051  10.753  1.00  0.00           H  
ATOM   2256  O   THR A 141     -18.490   4.267   8.438  1.00  0.00           O  
ATOM   2257  CG2 THR A 141     -18.783   5.519  11.735  1.00  0.00           C  
ATOM   2258 HG21 THR A 141     -18.895   5.087  12.730  1.00  0.00           H  
ATOM   2259 HG22 THR A 141     -17.866   5.129  11.294  1.00  0.00           H  
ATOM   2260 HG23 THR A 141     -18.712   6.603  11.819  1.00  0.00           H  
ATOM   2261  OG1 THR A 141     -21.140   5.541  11.589  1.00  0.00           O  
ATOM   2262  HG1 THR A 141     -21.622   6.132  11.006  1.00  0.00           H  
ATOM   2263  N   ALA A 142     -17.857   6.427   8.457  1.00  0.00           N  
ATOM   2264  H   ALA A 142     -18.085   7.375   8.719  1.00  0.00           H  
ATOM   2265  CA  ALA A 142     -16.524   6.189   7.914  1.00  0.00           C  
ATOM   2266  HA  ALA A 142     -16.584   5.383   7.182  1.00  0.00           H  
ATOM   2267  C   ALA A 142     -15.559   5.731   9.018  1.00  0.00           C  
ATOM   2268  CB  ALA A 142     -16.038   7.440   7.176  1.00  0.00           C  
ATOM   2269  HB1 ALA A 142     -16.733   7.695   6.376  1.00  0.00           H  
ATOM   2270  HB2 ALA A 142     -15.957   8.279   7.866  1.00  0.00           H  
ATOM   2271  HB3 ALA A 142     -15.058   7.248   6.738  1.00  0.00           H  
ATOM   2272  O   ALA A 142     -15.491   6.331  10.096  1.00  0.00           O  
ATOM   2273  N   LEU A 143     -14.822   4.658   8.739  1.00  0.00           N  
ATOM   2274  H   LEU A 143     -14.938   4.234   7.830  1.00  0.00           H  
ATOM   2275  CA  LEU A 143     -13.791   4.089   9.602  1.00  0.00           C  
ATOM   2276  HA  LEU A 143     -13.600   4.753  10.446  1.00  0.00           H  
ATOM   2277  C   LEU A 143     -12.495   3.986   8.799  1.00  0.00           C  
ATOM   2278  CB  LEU A 143     -14.248   2.720  10.140  1.00  0.00           C  
ATOM   2279  HB2 LEU A 143     -13.418   2.264  10.679  1.00  0.00           H  
ATOM   2280  HB3 LEU A 143     -14.482   2.080   9.290  1.00  0.00           H  
ATOM   2281  O   LEU A 143     -12.309   3.069   8.004  1.00  0.00           O  
ATOM   2282  CG  LEU A 143     -15.471   2.776  11.071  1.00  0.00           C  
ATOM   2283  HG  LEU A 143     -16.294   3.290  10.575  1.00  0.00           H  
ATOM   2284  CD1 LEU A 143     -15.929   1.357  11.403  1.00  0.00           C  
ATOM   2285 HD11 LEU A 143     -15.134   0.828  11.928  1.00  0.00           H  
ATOM   2286 HD12 LEU A 143     -16.822   1.398  12.025  1.00  0.00           H  
ATOM   2287 HD13 LEU A 143     -16.167   0.832  10.478  1.00  0.00           H  
ATOM   2288  CD2 LEU A 143     -15.156   3.488  12.389  1.00  0.00           C  
ATOM   2289 HD21 LEU A 143     -14.312   3.009  12.885  1.00  0.00           H  
ATOM   2290 HD22 LEU A 143     -16.029   3.454  13.041  1.00  0.00           H  
ATOM   2291 HD23 LEU A 143     -14.920   4.535  12.199  1.00  0.00           H  
ATOM   2292  N   MET A 144     -11.604   4.948   9.003  1.00  0.00           N  
ATOM   2293  H   MET A 144     -11.837   5.683   9.656  1.00  0.00           H  
ATOM   2294  CA  MET A 144     -10.301   5.012   8.354  1.00  0.00           C  
ATOM   2295  HA  MET A 144     -10.340   4.497   7.394  1.00  0.00           H  
ATOM   2296  C   MET A 144      -9.258   4.320   9.225  1.00  0.00           C  
ATOM   2297  CB  MET A 144      -9.919   6.471   8.090  1.00  0.00           C  
ATOM   2298  HB2 MET A 144      -9.949   7.027   9.027  1.00  0.00           H  
ATOM   2299  HB3 MET A 144      -8.901   6.493   7.702  1.00  0.00           H  
ATOM   2300  O   MET A 144      -8.954   4.783  10.325  1.00  0.00           O  
ATOM   2301  CG  MET A 144     -10.837   7.139   7.061  1.00  0.00           C  
ATOM   2302  HG2 MET A 144     -10.629   6.697   6.086  1.00  0.00           H  
ATOM   2303  HG3 MET A 144     -11.880   6.944   7.307  1.00  0.00           H  
ATOM   2304  SD  MET A 144     -10.605   8.929   6.924  1.00  0.00           S  
ATOM   2305  CE  MET A 144     -11.590   9.460   8.348  1.00  0.00           C  
ATOM   2306  HE1 MET A 144     -12.627   9.159   8.195  1.00  0.00           H  
ATOM   2307  HE2 MET A 144     -11.556  10.546   8.436  1.00  0.00           H  
ATOM   2308  HE3 MET A 144     -11.224   8.993   9.262  1.00  0.00           H  
ATOM   2309  N   LEU A 145      -8.729   3.207   8.737  1.00  0.00           N  
ATOM   2310  H   LEU A 145      -9.018   2.912   7.815  1.00  0.00           H  
ATOM   2311  CA  LEU A 145      -7.583   2.525   9.317  1.00  0.00           C  
ATOM   2312  HA  LEU A 145      -7.670   2.576  10.403  1.00  0.00           H  
ATOM   2313  C   LEU A 145      -6.308   3.248   8.888  1.00  0.00           C  
ATOM   2314  CB  LEU A 145      -7.547   1.043   8.906  1.00  0.00           C  
ATOM   2315  HB2 LEU A 145      -6.821   0.545   9.548  1.00  0.00           H  
ATOM   2316  HB3 LEU A 145      -7.184   0.974   7.880  1.00  0.00           H  
ATOM   2317  O   LEU A 145      -6.207   3.682   7.744  1.00  0.00           O  
ATOM   2318  CG  LEU A 145      -8.886   0.293   8.995  1.00  0.00           C  
ATOM   2319  HG  LEU A 145      -9.612   0.754   8.327  1.00  0.00           H  
ATOM   2320  CD1 LEU A 145      -8.709  -1.161   8.557  1.00  0.00           C  
ATOM   2321 HD11 LEU A 145      -8.025  -1.678   9.229  1.00  0.00           H  
ATOM   2322 HD12 LEU A 145      -9.676  -1.664   8.557  1.00  0.00           H  
ATOM   2323 HD13 LEU A 145      -8.304  -1.187   7.545  1.00  0.00           H  
ATOM   2324  CD2 LEU A 145      -9.449   0.313  10.416  1.00  0.00           C  
ATOM   2325 HD21 LEU A 145      -8.761  -0.186  11.099  1.00  0.00           H  
ATOM   2326 HD22 LEU A 145     -10.421  -0.181  10.425  1.00  0.00           H  
ATOM   2327 HD23 LEU A 145      -9.598   1.344  10.736  1.00  0.00           H  
ATOM   2328  N   GLY A 146      -5.334   3.364   9.779  1.00  0.00           N  
ATOM   2329  H   GLY A 146      -5.485   2.999  10.708  1.00  0.00           H  
ATOM   2330  CA  GLY A 146      -4.063   4.014   9.475  1.00  0.00           C  
ATOM   2331  HA2 GLY A 146      -4.177   5.092   9.584  1.00  0.00           H  
ATOM   2332  HA3 GLY A 146      -3.776   3.808   8.444  1.00  0.00           H  
ATOM   2333  C   GLY A 146      -2.938   3.541  10.381  1.00  0.00           C  
ATOM   2334  O   GLY A 146      -3.122   2.653  11.210  1.00  0.00           O  
ATOM   2335  N   GLU A 147      -1.788   4.191  10.267  1.00  0.00           N  
ATOM   2336  H   GLU A 147      -1.720   4.948   9.602  1.00  0.00           H  
ATOM   2337  CA  GLU A 147      -0.601   3.947  11.088  1.00  0.00           C  
ATOM   2338  HA  GLU A 147      -0.827   3.241  11.887  1.00  0.00           H  
ATOM   2339  C   GLU A 147      -0.140   5.252  11.745  1.00  0.00           C  
ATOM   2340  CB  GLU A 147       0.517   3.339  10.228  1.00  0.00           C  
ATOM   2341  HB2 GLU A 147       1.452   3.382  10.787  1.00  0.00           H  
ATOM   2342  HB3 GLU A 147       0.623   3.932   9.319  1.00  0.00           H  
ATOM   2343  O   GLU A 147      -0.366   6.346  11.225  1.00  0.00           O  
ATOM   2344  CG  GLU A 147       0.250   1.876   9.859  1.00  0.00           C  
ATOM   2345  HG2 GLU A 147       0.256   1.291  10.779  1.00  0.00           H  
ATOM   2346  HG3 GLU A 147      -0.738   1.789   9.407  1.00  0.00           H  
ATOM   2347  CD  GLU A 147       1.301   1.326   8.884  1.00  0.00           C  
ATOM   2348  OE1 GLU A 147       2.027   0.377   9.229  1.00  0.00           O  
ATOM   2349  OE2 GLU A 147       1.368   1.837   7.744  1.00  0.00           O  
ATOM   2350  N   TRP A 148       0.509   5.140  12.900  1.00  0.00           N  
ATOM   2351  H   TRP A 148       0.621   4.217  13.295  1.00  0.00           H  
ATOM   2352  CA  TRP A 148       1.062   6.259  13.649  1.00  0.00           C  
ATOM   2353  HA  TRP A 148       0.995   7.165  13.047  1.00  0.00           H  
ATOM   2354  C   TRP A 148       2.533   6.022  13.980  1.00  0.00           C  
ATOM   2355  CB  TRP A 148       0.248   6.479  14.928  1.00  0.00           C  
ATOM   2356  HB2 TRP A 148      -0.778   6.725  14.654  1.00  0.00           H  
ATOM   2357  HB3 TRP A 148       0.233   5.554  15.504  1.00  0.00           H  
ATOM   2358  O   TRP A 148       2.905   4.953  14.461  1.00  0.00           O  
ATOM   2359  CG  TRP A 148       0.789   7.578  15.786  1.00  0.00           C  
ATOM   2360  CD1 TRP A 148       1.617   7.417  16.841  1.00  0.00           C  
ATOM   2361  HD1 TRP A 148       1.971   6.459  17.194  1.00  0.00           H  
ATOM   2362  CD2 TRP A 148       0.643   9.016  15.601  1.00  0.00           C  
ATOM   2363  CE2 TRP A 148       1.416   9.677  16.601  1.00  0.00           C  
ATOM   2364  CE3 TRP A 148      -0.058   9.824  14.678  1.00  0.00           C  
ATOM   2365  HE3 TRP A 148      -0.623   9.352  13.888  1.00  0.00           H  
ATOM   2366  NE1 TRP A 148       2.000   8.652  17.325  1.00  0.00           N  
ATOM   2367  HE1 TRP A 148       2.675   8.765  18.068  1.00  0.00           H  
ATOM   2368  CH2 TRP A 148       0.739  11.852  15.781  1.00  0.00           C  
ATOM   2369  HH2 TRP A 148       0.785  12.930  15.832  1.00  0.00           H  
ATOM   2370  CZ2 TRP A 148       1.458  11.075  16.706  1.00  0.00           C  
ATOM   2371  HZ2 TRP A 148       2.049  11.545  17.478  1.00  0.00           H  
ATOM   2372  CZ3 TRP A 148      -0.012  11.228  14.768  1.00  0.00           C  
ATOM   2373  HZ3 TRP A 148      -0.544  11.827  14.043  1.00  0.00           H  
ATOM   2374  N   TRP A 149       3.352   7.061  13.808  1.00  0.00           N  
ATOM   2375  H   TRP A 149       2.958   7.925  13.463  1.00  0.00           H  
ATOM   2376  CA  TRP A 149       4.737   7.104  14.274  1.00  0.00           C  
ATOM   2377  HA  TRP A 149       4.985   6.160  14.760  1.00  0.00           H  
ATOM   2378  C   TRP A 149       4.911   8.220  15.305  1.00  0.00           C  
ATOM   2379  CB  TRP A 149       5.715   7.280  13.103  1.00  0.00           C  
ATOM   2380  HB2 TRP A 149       5.399   8.133  12.502  1.00  0.00           H  
ATOM   2381  HB3 TRP A 149       6.697   7.517  13.511  1.00  0.00           H  
ATOM   2382  O   TRP A 149       4.461   9.350  15.130  1.00  0.00           O  
ATOM   2383  CG  TRP A 149       5.880   6.094  12.203  1.00  0.00           C  
ATOM   2384  CD1 TRP A 149       6.874   5.177  12.273  1.00  0.00           C  
ATOM   2385  HD1 TRP A 149       7.667   5.172  13.007  1.00  0.00           H  
ATOM   2386  CD2 TRP A 149       5.001   5.642  11.129  1.00  0.00           C  
ATOM   2387  CE2 TRP A 149       5.531   4.428  10.595  1.00  0.00           C  
ATOM   2388  CE3 TRP A 149       3.788   6.115  10.580  1.00  0.00           C  
ATOM   2389  HE3 TRP A 149       3.352   7.029  10.955  1.00  0.00           H  
ATOM   2390  NE1 TRP A 149       6.699   4.221  11.293  1.00  0.00           N  
ATOM   2391  HE1 TRP A 149       7.299   3.416  11.180  1.00  0.00           H  
ATOM   2392  CH2 TRP A 149       3.652   4.176   9.104  1.00  0.00           C  
ATOM   2393  HH2 TRP A 149       3.110   3.600   8.368  1.00  0.00           H  
ATOM   2394  CZ2 TRP A 149       4.872   3.696   9.603  1.00  0.00           C  
ATOM   2395  HZ2 TRP A 149       5.274   2.754   9.258  1.00  0.00           H  
ATOM   2396  CZ3 TRP A 149       3.123   5.391   9.574  1.00  0.00           C  
ATOM   2397  HZ3 TRP A 149       2.184   5.751   9.181  1.00  0.00           H  
ATOM   2398  N   ASN A 150       5.647   7.927  16.372  1.00  0.00           N  
ATOM   2399  H   ASN A 150       5.953   6.968  16.463  1.00  0.00           H  
ATOM   2400  CA  ASN A 150       6.146   8.909  17.331  1.00  0.00           C  
ATOM   2401  HA  ASN A 150       5.336   9.583  17.607  1.00  0.00           H  
ATOM   2402  C   ASN A 150       7.277   9.768  16.742  1.00  0.00           C  
ATOM   2403  CB  ASN A 150       6.646   8.146  18.568  1.00  0.00           C  
ATOM   2404  HB2 ASN A 150       7.274   7.313  18.252  1.00  0.00           H  
ATOM   2405  HB3 ASN A 150       7.249   8.812  19.186  1.00  0.00           H  
ATOM   2406  O   ASN A 150       7.605  10.826  17.298  1.00  0.00           O  
ATOM   2407  CG  ASN A 150       5.523   7.625  19.440  1.00  0.00           C  
ATOM   2408  ND2 ASN A 150       5.747   6.541  20.142  1.00  0.00           N  
ATOM   2409 HD21 ASN A 150       4.916   6.163  20.574  1.00  0.00           H  
ATOM   2410 HD22 ASN A 150       6.356   5.857  19.717  1.00  0.00           H  
ATOM   2411  OD1 ASN A 150       4.484   8.243  19.593  1.00  0.00           O  
ATOM   2412  N   ALA A 151       7.904   9.287  15.667  1.00  0.00           N  
ATOM   2413  H   ALA A 151       7.550   8.418  15.295  1.00  0.00           H  
ATOM   2414  CA  ALA A 151       8.816  10.031  14.811  1.00  0.00           C  
ATOM   2415  HA  ALA A 151       9.298  10.818  15.390  1.00  0.00           H  
ATOM   2416  C   ALA A 151       8.053  10.690  13.653  1.00  0.00           C  
ATOM   2417  CB  ALA A 151       9.900   9.073  14.302  1.00  0.00           C  
ATOM   2418  HB1 ALA A 151      10.611   9.610  13.675  1.00  0.00           H  
ATOM   2419  HB2 ALA A 151      10.432   8.629  15.144  1.00  0.00           H  
ATOM   2420  HB3 ALA A 151       9.442   8.279  13.711  1.00  0.00           H  
ATOM   2421  O   ALA A 151       6.951  10.282  13.305  1.00  0.00           O  
ATOM   2422  N   ASN A 152       8.659  11.696  13.029  1.00  0.00           N  
ATOM   2423  H   ASN A 152       9.597  11.951  13.301  1.00  0.00           H  
ATOM   2424  CA  ASN A 152       8.123  12.284  11.808  1.00  0.00           C  
ATOM   2425  HA  ASN A 152       7.087  12.579  11.970  1.00  0.00           H  
ATOM   2426  C   ASN A 152       8.218  11.264  10.649  1.00  0.00           C  
ATOM   2427  CB  ASN A 152       8.937  13.547  11.540  1.00  0.00           C  
ATOM   2428  HB2 ASN A 152       8.756  14.275  12.331  1.00  0.00           H  
ATOM   2429  HB3 ASN A 152       9.993  13.275  11.561  1.00  0.00           H  
ATOM   2430  O   ASN A 152       9.338  10.869  10.309  1.00  0.00           O  
ATOM   2431  CG  ASN A 152       8.649  14.211  10.212  1.00  0.00           C  
ATOM   2432  ND2 ASN A 152       9.495  15.133   9.847  1.00  0.00           N  
ATOM   2433 HD21 ASN A 152       9.377  15.481   8.906  1.00  0.00           H  
ATOM   2434 HD22 ASN A 152      10.414  15.087  10.264  1.00  0.00           H  
ATOM   2435  OD1 ASN A 152       7.712  13.911   9.490  1.00  0.00           O  
ATOM   2436  N   PRO A 153       7.100  10.867  10.011  1.00  0.00           N  
ATOM   2437  CA  PRO A 153       7.100   9.868   8.937  1.00  0.00           C  
ATOM   2438  HA  PRO A 153       7.398   8.907   9.356  1.00  0.00           H  
ATOM   2439  C   PRO A 153       8.036  10.209   7.769  1.00  0.00           C  
ATOM   2440  CB  PRO A 153       5.641   9.776   8.475  1.00  0.00           C  
ATOM   2441  HB2 PRO A 153       5.387   8.773   8.132  1.00  0.00           H  
ATOM   2442  HB3 PRO A 153       5.444  10.508   7.691  1.00  0.00           H  
ATOM   2443  O   PRO A 153       8.655   9.315   7.195  1.00  0.00           O  
ATOM   2444  CG  PRO A 153       4.854  10.155   9.727  1.00  0.00           C  
ATOM   2445  HG2 PRO A 153       4.782   9.294  10.391  1.00  0.00           H  
ATOM   2446  HG3 PRO A 153       3.865  10.549   9.493  1.00  0.00           H  
ATOM   2447  CD  PRO A 153       5.731  11.225  10.361  1.00  0.00           C  
ATOM   2448  HD2 PRO A 153       5.563  11.229  11.438  1.00  0.00           H  
ATOM   2449  HD3 PRO A 153       5.489  12.200   9.937  1.00  0.00           H  
ATOM   2450  N   VAL A 154       8.212  11.500   7.457  1.00  0.00           N  
ATOM   2451  H   VAL A 154       7.708  12.193   7.992  1.00  0.00           H  
ATOM   2452  CA  VAL A 154       9.150  11.956   6.415  1.00  0.00           C  
ATOM   2453  HA  VAL A 154       8.913  11.435   5.487  1.00  0.00           H  
ATOM   2454  C   VAL A 154      10.599  11.609   6.774  1.00  0.00           C  
ATOM   2455  CB  VAL A 154       9.001  13.469   6.160  1.00  0.00           C  
ATOM   2456  HB  VAL A 154       9.162  14.010   7.093  1.00  0.00           H  
ATOM   2457  O   VAL A 154      11.370  11.188   5.915  1.00  0.00           O  
ATOM   2458  CG1 VAL A 154      10.023  13.981   5.135  1.00  0.00           C  
ATOM   2459 HG11 VAL A 154      11.009  14.011   5.598  1.00  0.00           H  
ATOM   2460 HG12 VAL A 154      10.050  13.319   4.270  1.00  0.00           H  
ATOM   2461 HG13 VAL A 154       9.764  14.989   4.813  1.00  0.00           H  
ATOM   2462  CG2 VAL A 154       7.595  13.804   5.644  1.00  0.00           C  
ATOM   2463 HG21 VAL A 154       6.849  13.539   6.393  1.00  0.00           H  
ATOM   2464 HG22 VAL A 154       7.512  14.874   5.452  1.00  0.00           H  
ATOM   2465 HG23 VAL A 154       7.387  13.255   4.726  1.00  0.00           H  
ATOM   2466  N   ASP A 155      10.977  11.736   8.045  1.00  0.00           N  
ATOM   2467  H   ASP A 155      10.283  11.966   8.742  1.00  0.00           H  
ATOM   2468  CA  ASP A 155      12.334  11.419   8.495  1.00  0.00           C  
ATOM   2469  HA  ASP A 155      13.044  11.842   7.784  1.00  0.00           H  
ATOM   2470  C   ASP A 155      12.570   9.901   8.515  1.00  0.00           C  
ATOM   2471  CB  ASP A 155      12.608  12.077   9.858  1.00  0.00           C  
ATOM   2472  HB2 ASP A 155      13.612  11.805  10.182  1.00  0.00           H  
ATOM   2473  HB3 ASP A 155      11.901  11.694  10.594  1.00  0.00           H  
ATOM   2474  O   ASP A 155      13.656   9.445   8.151  1.00  0.00           O  
ATOM   2475  CG  ASP A 155      12.515  13.609   9.799  1.00  0.00           C  
ATOM   2476  OD1 ASP A 155      12.850  14.191   8.743  1.00  0.00           O  
ATOM   2477  OD2 ASP A 155      12.047  14.216  10.790  1.00  0.00           O  
ATOM   2478  N   VAL A 156      11.533   9.117   8.841  1.00  0.00           N  
ATOM   2479  H   VAL A 156      10.669   9.570   9.105  1.00  0.00           H  
ATOM   2480  CA  VAL A 156      11.568   7.646   8.790  1.00  0.00           C  
ATOM   2481  HA  VAL A 156      12.382   7.300   9.427  1.00  0.00           H  
ATOM   2482  C   VAL A 156      11.874   7.156   7.372  1.00  0.00           C  
ATOM   2483  CB  VAL A 156      10.251   7.029   9.316  1.00  0.00           C  
ATOM   2484  HB  VAL A 156       9.411   7.389   8.721  1.00  0.00           H  
ATOM   2485  O   VAL A 156      12.820   6.386   7.179  1.00  0.00           O  
ATOM   2486  CG1 VAL A 156      10.280   5.498   9.230  1.00  0.00           C  
ATOM   2487 HG11 VAL A 156      10.285   5.183   8.187  1.00  0.00           H  
ATOM   2488 HG12 VAL A 156      11.168   5.112   9.731  1.00  0.00           H  
ATOM   2489 HG13 VAL A 156       9.388   5.079   9.697  1.00  0.00           H  
ATOM   2490  CG2 VAL A 156      10.001   7.400  10.785  1.00  0.00           C  
ATOM   2491 HG21 VAL A 156      10.808   7.019  11.410  1.00  0.00           H  
ATOM   2492 HG22 VAL A 156       9.054   6.969  11.112  1.00  0.00           H  
ATOM   2493 HG23 VAL A 156       9.938   8.482  10.899  1.00  0.00           H  
ATOM   2494  N   ILE A 157      11.140   7.637   6.360  1.00  0.00           N  
ATOM   2495  H   ILE A 157      10.359   8.244   6.565  1.00  0.00           H  
ATOM   2496  CA  ILE A 157      11.378   7.219   4.970  1.00  0.00           C  
ATOM   2497  HA  ILE A 157      11.480   6.134   4.990  1.00  0.00           H  
ATOM   2498  C   ILE A 157      12.685   7.771   4.402  1.00  0.00           C  
ATOM   2499  CB  ILE A 157      10.177   7.546   4.065  1.00  0.00           C  
ATOM   2500  HB  ILE A 157       9.304   7.119   4.559  1.00  0.00           H  
ATOM   2501  O   ILE A 157      13.363   7.081   3.639  1.00  0.00           O  
ATOM   2502  CG1 ILE A 157      10.272   6.914   2.661  1.00  0.00           C  
ATOM   2503 HG12 ILE A 157       9.340   7.121   2.135  1.00  0.00           H  
ATOM   2504 HG13 ILE A 157      11.079   7.380   2.094  1.00  0.00           H  
ATOM   2505  CG2 ILE A 157       9.919   9.051   3.903  1.00  0.00           C  
ATOM   2506 HG21 ILE A 157      10.753   9.547   3.408  1.00  0.00           H  
ATOM   2507 HG22 ILE A 157       9.757   9.493   4.886  1.00  0.00           H  
ATOM   2508 HG23 ILE A 157       9.014   9.203   3.315  1.00  0.00           H  
ATOM   2509  CD1 ILE A 157      10.485   5.394   2.662  1.00  0.00           C  
ATOM   2510 HD11 ILE A 157       9.806   4.913   3.366  1.00  0.00           H  
ATOM   2511 HD12 ILE A 157      10.295   5.000   1.663  1.00  0.00           H  
ATOM   2512 HD13 ILE A 157      11.513   5.157   2.935  1.00  0.00           H  
ATOM   2513  N   ASN A 158      13.097   8.978   4.796  1.00  0.00           N  
ATOM   2514  H   ASN A 158      12.481   9.533   5.373  1.00  0.00           H  
ATOM   2515  CA  ASN A 158      14.381   9.541   4.379  1.00  0.00           C  
ATOM   2516  HA  ASN A 158      14.442   9.519   3.291  1.00  0.00           H  
ATOM   2517  C   ASN A 158      15.556   8.715   4.911  1.00  0.00           C  
ATOM   2518  CB  ASN A 158      14.479  10.996   4.859  1.00  0.00           C  
ATOM   2519  HB2 ASN A 158      15.515  11.330   4.792  1.00  0.00           H  
ATOM   2520  HB3 ASN A 158      14.169  11.061   5.902  1.00  0.00           H  
ATOM   2521  O   ASN A 158      16.516   8.460   4.179  1.00  0.00           O  
ATOM   2522  CG  ASN A 158      13.653  11.958   4.027  1.00  0.00           C  
ATOM   2523  ND2 ASN A 158      13.394  13.135   4.544  1.00  0.00           N  
ATOM   2524 HD21 ASN A 158      12.809  13.737   3.982  1.00  0.00           H  
ATOM   2525 HD22 ASN A 158      13.568  13.308   5.523  1.00  0.00           H  
ATOM   2526  OD1 ASN A 158      13.288  11.703   2.892  1.00  0.00           O  
ATOM   2527  N   GLN A 159      15.480   8.259   6.164  1.00  0.00           N  
ATOM   2528  H   GLN A 159      14.684   8.515   6.731  1.00  0.00           H  
ATOM   2529  CA  GLN A 159      16.478   7.362   6.736  1.00  0.00           C  
ATOM   2530  HA  GLN A 159      17.457   7.831   6.640  1.00  0.00           H  
ATOM   2531  C   GLN A 159      16.525   6.035   5.970  1.00  0.00           C  
ATOM   2532  CB  GLN A 159      16.191   7.157   8.228  1.00  0.00           C  
ATOM   2533  HB2 GLN A 159      16.238   8.123   8.731  1.00  0.00           H  
ATOM   2534  HB3 GLN A 159      15.189   6.748   8.358  1.00  0.00           H  
ATOM   2535  O   GLN A 159      17.607   5.645   5.525  1.00  0.00           O  
ATOM   2536  CG  GLN A 159      17.209   6.202   8.872  1.00  0.00           C  
ATOM   2537  HG2 GLN A 159      17.148   5.226   8.390  1.00  0.00           H  
ATOM   2538  HG3 GLN A 159      18.216   6.592   8.730  1.00  0.00           H  
ATOM   2539  CD  GLN A 159      16.977   5.995  10.364  1.00  0.00           C  
ATOM   2540  NE2 GLN A 159      17.570   4.975  10.944  1.00  0.00           N  
ATOM   2541 HE21 GLN A 159      17.328   4.831  11.914  1.00  0.00           H  
ATOM   2542 HE22 GLN A 159      18.021   4.260  10.391  1.00  0.00           H  
ATOM   2543  OE1 GLN A 159      16.293   6.738  11.043  1.00  0.00           O  
ATOM   2544  N   ALA A 160      15.372   5.390   5.762  1.00  0.00           N  
ATOM   2545  H   ALA A 160      14.528   5.768   6.167  1.00  0.00           H  
ATOM   2546  CA  ALA A 160      15.268   4.128   5.028  1.00  0.00           C  
ATOM   2547  HA  ALA A 160      15.844   3.362   5.547  1.00  0.00           H  
ATOM   2548  C   ALA A 160      15.818   4.252   3.600  1.00  0.00           C  
ATOM   2549  CB  ALA A 160      13.796   3.709   5.021  1.00  0.00           C  
ATOM   2550  HB1 ALA A 160      13.692   2.716   4.584  1.00  0.00           H  
ATOM   2551  HB2 ALA A 160      13.421   3.691   6.045  1.00  0.00           H  
ATOM   2552  HB3 ALA A 160      13.200   4.416   4.445  1.00  0.00           H  
ATOM   2553  O   ALA A 160      16.646   3.451   3.168  1.00  0.00           O  
ATOM   2554  N   THR A 161      15.458   5.327   2.895  1.00  0.00           N  
ATOM   2555  H   THR A 161      14.756   5.932   3.295  1.00  0.00           H  
ATOM   2556  CA  THR A 161      15.965   5.633   1.550  1.00  0.00           C  
ATOM   2557  HA  THR A 161      15.748   4.791   0.892  1.00  0.00           H  
ATOM   2558  C   THR A 161      17.473   5.849   1.568  1.00  0.00           C  
ATOM   2559  CB  THR A 161      15.283   6.882   0.973  1.00  0.00           C  
ATOM   2560  HB  THR A 161      15.505   7.746   1.600  1.00  0.00           H  
ATOM   2561  O   THR A 161      18.187   5.347   0.705  1.00  0.00           O  
ATOM   2562  CG2 THR A 161      15.723   7.178  -0.462  1.00  0.00           C  
ATOM   2563 HG21 THR A 161      15.562   6.300  -1.087  1.00  0.00           H  
ATOM   2564 HG22 THR A 161      16.774   7.466  -0.491  1.00  0.00           H  
ATOM   2565 HG23 THR A 161      15.128   8.002  -0.854  1.00  0.00           H  
ATOM   2566  OG1 THR A 161      13.892   6.691   0.941  1.00  0.00           O  
ATOM   2567  HG1 THR A 161      13.556   6.790   1.835  1.00  0.00           H  
ATOM   2568  N   ARG A 162      18.013   6.566   2.558  1.00  0.00           N  
ATOM   2569  H   ARG A 162      17.394   6.967   3.248  1.00  0.00           H  
ATOM   2570  CA  ARG A 162      19.452   6.835   2.652  1.00  0.00           C  
ATOM   2571  HA  ARG A 162      19.794   7.205   1.686  1.00  0.00           H  
ATOM   2572  C   ARG A 162      20.262   5.576   2.948  1.00  0.00           C  
ATOM   2573  CB  ARG A 162      19.684   7.930   3.697  1.00  0.00           C  
ATOM   2574  HB2 ARG A 162      19.200   8.846   3.359  1.00  0.00           H  
ATOM   2575  HB3 ARG A 162      19.231   7.629   4.641  1.00  0.00           H  
ATOM   2576  O   ARG A 162      21.324   5.412   2.349  1.00  0.00           O  
ATOM   2577  CG  ARG A 162      21.176   8.200   3.926  1.00  0.00           C  
ATOM   2578  HG2 ARG A 162      21.666   8.446   2.984  1.00  0.00           H  
ATOM   2579  HG3 ARG A 162      21.636   7.307   4.347  1.00  0.00           H  
ATOM   2580  CD  ARG A 162      21.357   9.351   4.914  1.00  0.00           C  
ATOM   2581  HD2 ARG A 162      20.576   9.294   5.672  1.00  0.00           H  
ATOM   2582  HD3 ARG A 162      21.252  10.293   4.376  1.00  0.00           H  
ATOM   2583  NE  ARG A 162      22.668   9.264   5.584  1.00  0.00           N  
ATOM   2584  HE  ARG A 162      23.136   8.371   5.534  1.00  0.00           H  
ATOM   2585  NH1 ARG A 162      22.665  11.374   6.487  1.00  0.00           N  
ATOM   2586 HH11 ARG A 162      21.795  11.570   6.012  1.00  0.00           H  
ATOM   2587 HH12 ARG A 162      23.063  12.080   7.090  1.00  0.00           H  
ATOM   2588  NH2 ARG A 162      24.305   9.955   7.007  1.00  0.00           N  
ATOM   2589 HH21 ARG A 162      24.661   9.012   7.055  1.00  0.00           H  
ATOM   2590 HH22 ARG A 162      24.649  10.664   7.639  1.00  0.00           H  
ATOM   2591  CZ  ARG A 162      23.207  10.197   6.347  1.00  0.00           C  
ATOM   2592  N   THR A 163      19.815   4.702   3.844  1.00  0.00           N  
ATOM   2593  H   THR A 163      18.944   4.887   4.320  1.00  0.00           H  
ATOM   2594  CA  THR A 163      20.565   3.492   4.235  1.00  0.00           C  
ATOM   2595  HA  THR A 163      21.632   3.675   4.107  1.00  0.00           H  
ATOM   2596  C   THR A 163      20.237   2.276   3.369  1.00  0.00           C  
ATOM   2597  CB  THR A 163      20.362   3.152   5.716  1.00  0.00           C  
ATOM   2598  HB  THR A 163      20.988   2.294   5.963  1.00  0.00           H  
ATOM   2599  O   THR A 163      21.038   1.348   3.292  1.00  0.00           O  
ATOM   2600  CG2 THR A 163      20.749   4.319   6.629  1.00  0.00           C  
ATOM   2601 HG21 THR A 163      21.779   4.611   6.427  1.00  0.00           H  
ATOM   2602 HG22 THR A 163      20.669   4.004   7.669  1.00  0.00           H  
ATOM   2603 HG23 THR A 163      20.082   5.166   6.469  1.00  0.00           H  
ATOM   2604  OG1 THR A 163      19.021   2.822   5.966  1.00  0.00           O  
ATOM   2605  HG1 THR A 163      18.990   2.427   6.841  1.00  0.00           H  
ATOM   2606  N   GLY A 164      19.109   2.292   2.660  1.00  0.00           N  
ATOM   2607  H   GLY A 164      18.450   3.038   2.831  1.00  0.00           H  
ATOM   2608  CA  GLY A 164      18.592   1.145   1.916  1.00  0.00           C  
ATOM   2609  HA2 GLY A 164      19.393   0.697   1.330  1.00  0.00           H  
ATOM   2610  HA3 GLY A 164      17.807   1.488   1.242  1.00  0.00           H  
ATOM   2611  C   GLY A 164      17.990   0.056   2.808  1.00  0.00           C  
ATOM   2612  O   GLY A 164      17.885  -1.080   2.356  1.00  0.00           O  
ATOM   2613  N   ALA A 165      17.658   0.372   4.064  1.00  0.00           N  
ATOM   2614  H   ALA A 165      17.723   1.341   4.341  1.00  0.00           H  
ATOM   2615  CA  ALA A 165      16.945  -0.526   4.971  1.00  0.00           C  
ATOM   2616  HA  ALA A 165      17.295  -1.547   4.823  1.00  0.00           H  
ATOM   2617  C   ALA A 165      15.429  -0.495   4.736  1.00  0.00           C  
ATOM   2618  CB  ALA A 165      17.238  -0.117   6.420  1.00  0.00           C  
ATOM   2619  HB1 ALA A 165      16.904   0.906   6.594  1.00  0.00           H  
ATOM   2620  HB2 ALA A 165      18.304  -0.196   6.630  1.00  0.00           H  
ATOM   2621  HB3 ALA A 165      16.711  -0.776   7.110  1.00  0.00           H  
ATOM   2622  O   ALA A 165      14.903   0.415   4.092  1.00  0.00           O  
ATOM   2623  N   ALA A 166      14.732  -1.453   5.349  1.00  0.00           N  
ATOM   2624  H   ALA A 166      15.231  -2.152   5.879  1.00  0.00           H  
ATOM   2625  CA  ALA A 166      13.317  -1.293   5.652  1.00  0.00           C  
ATOM   2626  HA  ALA A 166      12.785  -1.100   4.721  1.00  0.00           H  
ATOM   2627  C   ALA A 166      13.111  -0.097   6.609  1.00  0.00           C  
ATOM   2628  CB  ALA A 166      12.776  -2.603   6.233  1.00  0.00           C  
ATOM   2629  HB1 ALA A 166      11.710  -2.502   6.439  1.00  0.00           H  
ATOM   2630  HB2 ALA A 166      12.917  -3.415   5.519  1.00  0.00           H  
ATOM   2631  HB3 ALA A 166      13.289  -2.842   7.165  1.00  0.00           H  
ATOM   2632  O   ALA A 166      13.967   0.163   7.463  1.00  0.00           O  
ATOM   2633  N   PRO A 167      12.010   0.657   6.468  1.00  0.00           N  
ATOM   2634  CA  PRO A 167      11.670   1.737   7.385  1.00  0.00           C  
ATOM   2635  HA  PRO A 167      12.509   2.427   7.482  1.00  0.00           H  
ATOM   2636  C   PRO A 167      11.336   1.208   8.782  1.00  0.00           C  
ATOM   2637  CB  PRO A 167      10.483   2.449   6.738  1.00  0.00           C  
ATOM   2638  HB2 PRO A 167       9.815   2.878   7.485  1.00  0.00           H  
ATOM   2639  HB3 PRO A 167      10.841   3.221   6.057  1.00  0.00           H  
ATOM   2640  O   PRO A 167      10.975   0.045   8.958  1.00  0.00           O  
ATOM   2641  CG  PRO A 167       9.805   1.334   5.939  1.00  0.00           C  
ATOM   2642  HG2 PRO A 167       9.161   0.747   6.594  1.00  0.00           H  
ATOM   2643  HG3 PRO A 167       9.243   1.719   5.087  1.00  0.00           H  
ATOM   2644  CD  PRO A 167      10.970   0.479   5.471  1.00  0.00           C  
ATOM   2645  HD2 PRO A 167      10.656  -0.562   5.392  1.00  0.00           H  
ATOM   2646  HD3 PRO A 167      11.335   0.844   4.510  1.00  0.00           H  
ATOM   2647  N   ASN A 168      11.429   2.084   9.784  1.00  0.00           N  
ATOM   2648  H   ASN A 168      11.704   3.035   9.581  1.00  0.00           H  
ATOM   2649  CA  ASN A 168      10.994   1.744  11.135  1.00  0.00           C  
ATOM   2650  HA  ASN A 168      11.523   0.843  11.447  1.00  0.00           H  
ATOM   2651  C   ASN A 168       9.489   1.440  11.146  1.00  0.00           C  
ATOM   2652  CB  ASN A 168      11.323   2.876  12.121  1.00  0.00           C  
ATOM   2653  HB2 ASN A 168      10.867   2.645  13.084  1.00  0.00           H  
ATOM   2654  HB3 ASN A 168      10.878   3.803  11.761  1.00  0.00           H  
ATOM   2655  O   ASN A 168       8.692   2.172  10.555  1.00  0.00           O  
ATOM   2656  CG  ASN A 168      12.807   3.082  12.360  1.00  0.00           C  
ATOM   2657  ND2 ASN A 168      13.179   4.234  12.867  1.00  0.00           N  
ATOM   2658 HD21 ASN A 168      12.487   4.934  13.095  1.00  0.00           H  
ATOM   2659 HD22 ASN A 168      14.172   4.364  12.996  1.00  0.00           H  
ATOM   2660  OD1 ASN A 168      13.653   2.242  12.111  1.00  0.00           O  
ATOM   2661  N   ILE A 169       9.126   0.388  11.874  1.00  0.00           N  
ATOM   2662  H   ILE A 169       9.855  -0.153  12.317  1.00  0.00           H  
ATOM   2663  CA  ILE A 169       7.746  -0.038  12.115  1.00  0.00           C  
ATOM   2664  HA  ILE A 169       7.272  -0.262  11.159  1.00  0.00           H  
ATOM   2665  C   ILE A 169       6.955   1.096  12.797  1.00  0.00           C  
ATOM   2666  CB  ILE A 169       7.773  -1.321  12.975  1.00  0.00           C  
ATOM   2667  HB  ILE A 169       8.223  -1.063  13.933  1.00  0.00           H  
ATOM   2668  O   ILE A 169       7.537   1.885  13.546  1.00  0.00           O  
ATOM   2669  CG1 ILE A 169       8.610  -2.456  12.337  1.00  0.00           C  
ATOM   2670 HG12 ILE A 169       8.120  -2.832  11.438  1.00  0.00           H  
ATOM   2671 HG13 ILE A 169       9.593  -2.081  12.053  1.00  0.00           H  
ATOM   2672  CG2 ILE A 169       6.360  -1.834  13.243  1.00  0.00           C  
ATOM   2673 HG21 ILE A 169       5.818  -1.106  13.847  1.00  0.00           H  
ATOM   2674 HG22 ILE A 169       6.384  -2.753  13.829  1.00  0.00           H  
ATOM   2675 HG23 ILE A 169       5.829  -2.000  12.306  1.00  0.00           H  
ATOM   2676  CD1 ILE A 169       8.847  -3.609  13.319  1.00  0.00           C  
ATOM   2677 HD11 ILE A 169       9.762  -4.135  13.046  1.00  0.00           H  
ATOM   2678 HD12 ILE A 169       8.006  -4.303  13.309  1.00  0.00           H  
ATOM   2679 HD13 ILE A 169       8.984  -3.225  14.330  1.00  0.00           H  
ATOM   2680  N   SER A 170       5.650   1.191  12.527  1.00  0.00           N  
ATOM   2681  H   SER A 170       5.206   0.492  11.949  1.00  0.00           H  
ATOM   2682  CA  SER A 170       4.746   2.105  13.233  1.00  0.00           C  
ATOM   2683  HA  SER A 170       5.085   3.129  13.079  1.00  0.00           H  
ATOM   2684  C   SER A 170       4.732   1.847  14.741  1.00  0.00           C  
ATOM   2685  CB  SER A 170       3.326   1.990  12.666  1.00  0.00           C  
ATOM   2686  HB2 SER A 170       2.645   2.636  13.219  1.00  0.00           H  
ATOM   2687  HB3 SER A 170       3.341   2.311  11.624  1.00  0.00           H  
ATOM   2688  O   SER A 170       4.917   0.726  15.207  1.00  0.00           O  
ATOM   2689  OG  SER A 170       2.861   0.655  12.715  1.00  0.00           O  
ATOM   2690  HG  SER A 170       2.577   0.401  13.597  1.00  0.00           H  
ATOM   2691  N   ASP A 171       4.476   2.891  15.524  1.00  0.00           N  
ATOM   2692  H   ASP A 171       4.284   3.782  15.090  1.00  0.00           H  
ATOM   2693  CA  ASP A 171       4.273   2.764  16.969  1.00  0.00           C  
ATOM   2694  HA  ASP A 171       4.969   2.026  17.369  1.00  0.00           H  
ATOM   2695  C   ASP A 171       2.849   2.284  17.315  1.00  0.00           C  
ATOM   2696  CB  ASP A 171       4.550   4.111  17.648  1.00  0.00           C  
ATOM   2697  HB2 ASP A 171       3.907   4.875  17.210  1.00  0.00           H  
ATOM   2698  HB3 ASP A 171       4.280   4.020  18.700  1.00  0.00           H  
ATOM   2699  O   ASP A 171       2.618   1.803  18.426  1.00  0.00           O  
ATOM   2700  CG  ASP A 171       6.007   4.581  17.585  1.00  0.00           C  
ATOM   2701  OD1 ASP A 171       6.713   4.448  18.613  1.00  0.00           O  
ATOM   2702  OD2 ASP A 171       6.362   5.321  16.642  1.00  0.00           O  
ATOM   2703  N   ALA A 172       1.890   2.465  16.398  1.00  0.00           N  
ATOM   2704  H   ALA A 172       2.151   2.887  15.518  1.00  0.00           H  
ATOM   2705  CA  ALA A 172       0.532   1.938  16.506  1.00  0.00           C  
ATOM   2706  HA  ALA A 172       0.582   0.916  16.884  1.00  0.00           H  
ATOM   2707  C   ALA A 172      -0.190   1.910  15.152  1.00  0.00           C  
ATOM   2708  CB  ALA A 172      -0.267   2.815  17.484  1.00  0.00           C  
ATOM   2709  HB1 ALA A 172       0.169   2.749  18.481  1.00  0.00           H  
ATOM   2710  HB2 ALA A 172      -0.267   3.851  17.145  1.00  0.00           H  
ATOM   2711  HB3 ALA A 172      -1.295   2.456  17.534  1.00  0.00           H  
ATOM   2712  O   ALA A 172       0.002   2.801  14.321  1.00  0.00           O  
ATOM   2713  N   TYR A 173      -1.137   0.987  14.997  1.00  0.00           N  
ATOM   2714  H   TYR A 173      -1.210   0.259  15.693  1.00  0.00           H  
ATOM   2715  CA  TYR A 173      -2.256   1.167  14.073  1.00  0.00           C  
ATOM   2716  HA  TYR A 173      -1.881   1.611  13.151  1.00  0.00           H  
ATOM   2717  C   TYR A 173      -3.297   2.116  14.668  1.00  0.00           C  
ATOM   2718  CB  TYR A 173      -2.896  -0.177  13.720  1.00  0.00           C  
ATOM   2719  HB2 TYR A 173      -3.742  -0.007  13.054  1.00  0.00           H  
ATOM   2720  HB3 TYR A 173      -3.267  -0.641  14.634  1.00  0.00           H  
ATOM   2721  O   TYR A 173      -3.349   2.327  15.879  1.00  0.00           O  
ATOM   2722  CG  TYR A 173      -1.954  -1.133  13.040  1.00  0.00           C  
ATOM   2723  CD1 TYR A 173      -1.383  -0.797  11.798  1.00  0.00           C  
ATOM   2724  HD1 TYR A 173      -1.647   0.129  11.310  1.00  0.00           H  
ATOM   2725  CD2 TYR A 173      -1.608  -2.331  13.685  1.00  0.00           C  
ATOM   2726  HD2 TYR A 173      -2.018  -2.575  14.654  1.00  0.00           H  
ATOM   2727  CE1 TYR A 173      -0.408  -1.636  11.226  1.00  0.00           C  
ATOM   2728  HE1 TYR A 173       0.110  -1.347  10.323  1.00  0.00           H  
ATOM   2729  CE2 TYR A 173      -0.665  -3.185  13.099  1.00  0.00           C  
ATOM   2730  HE2 TYR A 173      -0.384  -4.086  13.623  1.00  0.00           H  
ATOM   2731  OH  TYR A 173       0.953  -3.604  11.392  1.00  0.00           O  
ATOM   2732  HH  TYR A 173       1.211  -4.265  12.038  1.00  0.00           H  
ATOM   2733  CZ  TYR A 173      -0.038  -2.823  11.887  1.00  0.00           C  
ATOM   2734  N   THR A 174      -4.153   2.684  13.822  1.00  0.00           N  
ATOM   2735  H   THR A 174      -4.069   2.458  12.841  1.00  0.00           H  
ATOM   2736  CA  THR A 174      -5.213   3.610  14.237  1.00  0.00           C  
ATOM   2737  HA  THR A 174      -5.386   3.479  15.306  1.00  0.00           H  
ATOM   2738  C   THR A 174      -6.541   3.321  13.545  1.00  0.00           C  
ATOM   2739  CB  THR A 174      -4.810   5.075  14.002  1.00  0.00           C  
ATOM   2740  HB  THR A 174      -5.618   5.704  14.376  1.00  0.00           H  
ATOM   2741  O   THR A 174      -6.560   2.824  12.423  1.00  0.00           O  
ATOM   2742  CG2 THR A 174      -3.518   5.488  14.706  1.00  0.00           C  
ATOM   2743 HG21 THR A 174      -3.593   5.261  15.770  1.00  0.00           H  
ATOM   2744 HG22 THR A 174      -2.666   4.951  14.288  1.00  0.00           H  
ATOM   2745 HG23 THR A 174      -3.363   6.559  14.578  1.00  0.00           H  
ATOM   2746  OG1 THR A 174      -4.634   5.360  12.638  1.00  0.00           O  
ATOM   2747  HG1 THR A 174      -3.971   4.746  12.314  1.00  0.00           H  
ATOM   2748  N   ILE A 175      -7.649   3.683  14.197  1.00  0.00           N  
ATOM   2749  H   ILE A 175      -7.544   3.990  15.153  1.00  0.00           H  
ATOM   2750  CA  ILE A 175      -8.993   3.794  13.616  1.00  0.00           C  
ATOM   2751  HA  ILE A 175      -8.942   3.572  12.550  1.00  0.00           H  
ATOM   2752  C   ILE A 175      -9.449   5.245  13.793  1.00  0.00           C  
ATOM   2753  CB  ILE A 175      -9.980   2.799  14.270  1.00  0.00           C  
ATOM   2754  HB  ILE A 175     -10.048   3.023  15.335  1.00  0.00           H  
ATOM   2755  O   ILE A 175      -9.437   5.760  14.908  1.00  0.00           O  
ATOM   2756  CG1 ILE A 175      -9.469   1.348  14.114  1.00  0.00           C  
ATOM   2757 HG12 ILE A 175      -9.329   1.127  13.056  1.00  0.00           H  
ATOM   2758 HG13 ILE A 175      -8.498   1.266  14.601  1.00  0.00           H  
ATOM   2759  CG2 ILE A 175     -11.381   2.967  13.645  1.00  0.00           C  
ATOM   2760 HG21 ILE A 175     -11.751   3.982  13.796  1.00  0.00           H  
ATOM   2761 HG22 ILE A 175     -11.339   2.755  12.576  1.00  0.00           H  
ATOM   2762 HG23 ILE A 175     -12.093   2.291  14.118  1.00  0.00           H  
ATOM   2763  CD1 ILE A 175     -10.364   0.264  14.727  1.00  0.00           C  
ATOM   2764 HD11 ILE A 175     -11.303   0.184  14.180  1.00  0.00           H  
ATOM   2765 HD12 ILE A 175     -10.561   0.507  15.771  1.00  0.00           H  
ATOM   2766 HD13 ILE A 175      -9.853  -0.698  14.678  1.00  0.00           H  
ATOM   2767  N   ASN A 176      -9.815   5.923  12.703  1.00  0.00           N  
ATOM   2768  H   ASN A 176      -9.742   5.438  11.820  1.00  0.00           H  
ATOM   2769  CA  ASN A 176     -10.065   7.369  12.642  1.00  0.00           C  
ATOM   2770  HA  ASN A 176      -9.952   7.655  11.597  1.00  0.00           H  
ATOM   2771  C   ASN A 176      -8.984   8.173  13.383  1.00  0.00           C  
ATOM   2772  CB  ASN A 176     -11.514   7.710  13.048  1.00  0.00           C  
ATOM   2773  HB2 ASN A 176     -11.740   7.268  14.018  1.00  0.00           H  
ATOM   2774  HB3 ASN A 176     -11.615   8.792  13.134  1.00  0.00           H  
ATOM   2775  O   ASN A 176      -9.270   9.031  14.219  1.00  0.00           O  
ATOM   2776  CG  ASN A 176     -12.542   7.246  12.038  1.00  0.00           C  
ATOM   2777  ND2 ASN A 176     -13.811   7.280  12.366  1.00  0.00           N  
ATOM   2778 HD21 ASN A 176     -14.458   7.018  11.635  1.00  0.00           H  
ATOM   2779 HD22 ASN A 176     -14.109   7.655  13.255  1.00  0.00           H  
ATOM   2780  OD1 ASN A 176     -12.227   6.863  10.928  1.00  0.00           O  
ATOM   2781  N   GLY A 177      -7.722   7.846  13.091  1.00  0.00           N  
ATOM   2782  H   GLY A 177      -7.567   7.128  12.398  1.00  0.00           H  
ATOM   2783  CA  GLY A 177      -6.546   8.495  13.660  1.00  0.00           C  
ATOM   2784  HA2 GLY A 177      -6.638   9.575  13.551  1.00  0.00           H  
ATOM   2785  HA3 GLY A 177      -5.670   8.174  13.096  1.00  0.00           H  
ATOM   2786  C   GLY A 177      -6.290   8.187  15.135  1.00  0.00           C  
ATOM   2787  O   GLY A 177      -5.364   8.773  15.684  1.00  0.00           O  
ATOM   2788  N   GLN A 178      -7.056   7.304  15.788  1.00  0.00           N  
ATOM   2789  H   GLN A 178      -7.828   6.878  15.296  1.00  0.00           H  
ATOM   2790  CA  GLN A 178      -6.906   6.950  17.204  1.00  0.00           C  
ATOM   2791  HA  GLN A 178      -6.188   7.634  17.657  1.00  0.00           H  
ATOM   2792  C   GLN A 178      -6.407   5.505  17.394  1.00  0.00           C  
ATOM   2793  CB  GLN A 178      -8.246   7.154  17.925  1.00  0.00           C  
ATOM   2794  HB2 GLN A 178      -9.012   6.576  17.409  1.00  0.00           H  
ATOM   2795  HB3 GLN A 178      -8.176   6.778  18.946  1.00  0.00           H  
ATOM   2796  O   GLN A 178      -6.988   4.600  16.800  1.00  0.00           O  
ATOM   2797  CG  GLN A 178      -8.657   8.638  17.960  1.00  0.00           C  
ATOM   2798  HG2 GLN A 178      -9.679   8.718  18.330  1.00  0.00           H  
ATOM   2799  HG3 GLN A 178      -8.656   9.053  16.952  1.00  0.00           H  
ATOM   2800  CD  GLN A 178      -7.744   9.480  18.848  1.00  0.00           C  
ATOM   2801  NE2 GLN A 178      -7.911  10.782  18.886  1.00  0.00           N  
ATOM   2802 HE21 GLN A 178      -7.450  11.192  19.686  1.00  0.00           H  
ATOM   2803 HE22 GLN A 178      -8.732  11.190  18.463  1.00  0.00           H  
ATOM   2804  OE1 GLN A 178      -6.856   8.994  19.530  1.00  0.00           O  
ATOM   2805  N   PRO A 179      -5.375   5.249  18.225  1.00  0.00           N  
ATOM   2806  CA  PRO A 179      -4.845   3.901  18.443  1.00  0.00           C  
ATOM   2807  HA  PRO A 179      -4.547   3.495  17.477  1.00  0.00           H  
ATOM   2808  C   PRO A 179      -5.833   2.924  19.090  1.00  0.00           C  
ATOM   2809  CB  PRO A 179      -3.600   4.085  19.316  1.00  0.00           C  
ATOM   2810  HB2 PRO A 179      -2.835   3.344  19.085  1.00  0.00           H  
ATOM   2811  HB3 PRO A 179      -3.873   4.036  20.371  1.00  0.00           H  
ATOM   2812  O   PRO A 179      -5.826   1.735  18.780  1.00  0.00           O  
ATOM   2813  CG  PRO A 179      -3.128   5.494  18.986  1.00  0.00           C  
ATOM   2814  HG2 PRO A 179      -2.563   5.937  19.806  1.00  0.00           H  
ATOM   2815  HG3 PRO A 179      -2.533   5.476  18.073  1.00  0.00           H  
ATOM   2816  CD  PRO A 179      -4.439   6.234  18.735  1.00  0.00           C  
ATOM   2817  HD2 PRO A 179      -4.268   6.996  17.974  1.00  0.00           H  
ATOM   2818  HD3 PRO A 179      -4.818   6.671  19.659  1.00  0.00           H  
ATOM   2819  N   GLY A 180      -6.699   3.415  19.974  1.00  0.00           N  
ATOM   2820  H   GLY A 180      -6.665   4.404  20.174  1.00  0.00           H  
ATOM   2821  CA  GLY A 180      -7.621   2.582  20.746  1.00  0.00           C  
ATOM   2822  HA2 GLY A 180      -7.810   1.643  20.226  1.00  0.00           H  
ATOM   2823  HA3 GLY A 180      -8.573   3.105  20.837  1.00  0.00           H  
ATOM   2824  C   GLY A 180      -7.115   2.245  22.146  1.00  0.00           C  
ATOM   2825  O   GLY A 180      -5.945   2.419  22.479  1.00  0.00           O  
ATOM   2826  N   ASP A 181      -8.022   1.776  22.992  1.00  0.00           N  
ATOM   2827  H   ASP A 181      -8.936   1.553  22.623  1.00  0.00           H  
ATOM   2828  CA  ASP A 181      -7.839   1.615  24.437  1.00  0.00           C  
ATOM   2829  HA  ASP A 181      -7.379   2.531  24.810  1.00  0.00           H  
ATOM   2830  C   ASP A 181      -6.894   0.478  24.848  1.00  0.00           C  
ATOM   2831  CB  ASP A 181      -9.209   1.469  25.121  1.00  0.00           C  
ATOM   2832  HB2 ASP A 181      -9.809   2.358  24.925  1.00  0.00           H  
ATOM   2833  HB3 ASP A 181      -9.054   1.419  26.198  1.00  0.00           H  
ATOM   2834  O   ASP A 181      -6.560   0.373  26.029  1.00  0.00           O  
ATOM   2835  CG  ASP A 181     -10.023   0.247  24.685  1.00  0.00           C  
ATOM   2836  OD1 ASP A 181      -9.658  -0.436  23.701  1.00  0.00           O  
ATOM   2837  OD2 ASP A 181     -11.068   0.000  25.330  1.00  0.00           O  
ATOM   2838  N   LEU A 182      -6.430  -0.330  23.890  1.00  0.00           N  
ATOM   2839  H   LEU A 182      -6.813  -0.214  22.963  1.00  0.00           H  
ATOM   2840  CA  LEU A 182      -5.369  -1.317  24.098  1.00  0.00           C  
ATOM   2841  HA  LEU A 182      -5.504  -1.772  25.079  1.00  0.00           H  
ATOM   2842  C   LEU A 182      -3.965  -0.691  24.113  1.00  0.00           C  
ATOM   2843  CB  LEU A 182      -5.466  -2.420  23.029  1.00  0.00           C  
ATOM   2844  HB2 LEU A 182      -4.675  -3.145  23.224  1.00  0.00           H  
ATOM   2845  HB3 LEU A 182      -5.275  -1.979  22.051  1.00  0.00           H  
ATOM   2846  O   LEU A 182      -3.034  -1.306  24.630  1.00  0.00           O  
ATOM   2847  CG  LEU A 182      -6.811  -3.169  22.973  1.00  0.00           C  
ATOM   2848  HG  LEU A 182      -7.586  -2.491  22.614  1.00  0.00           H  
ATOM   2849  CD1 LEU A 182      -6.694  -4.340  21.995  1.00  0.00           C  
ATOM   2850 HD11 LEU A 182      -6.385  -3.964  21.019  1.00  0.00           H  
ATOM   2851 HD12 LEU A 182      -7.662  -4.831  21.896  1.00  0.00           H  
ATOM   2852 HD13 LEU A 182      -5.953  -5.055  22.351  1.00  0.00           H  
ATOM   2853  CD2 LEU A 182      -7.248  -3.735  24.327  1.00  0.00           C  
ATOM   2854 HD21 LEU A 182      -6.456  -4.358  24.744  1.00  0.00           H  
ATOM   2855 HD22 LEU A 182      -7.472  -2.913  25.007  1.00  0.00           H  
ATOM   2856 HD23 LEU A 182      -8.159  -4.320  24.199  1.00  0.00           H  
ATOM   2857  N   TYR A 183      -3.803   0.527  23.585  1.00  0.00           N  
ATOM   2858  H   TYR A 183      -4.611   1.001  23.208  1.00  0.00           H  
ATOM   2859  CA  TYR A 183      -2.541   1.262  23.643  1.00  0.00           C  
ATOM   2860  HA  TYR A 183      -1.725   0.547  23.746  1.00  0.00           H  
ATOM   2861  C   TYR A 183      -2.486   2.212  24.837  1.00  0.00           C  
ATOM   2862  CB  TYR A 183      -2.285   2.049  22.360  1.00  0.00           C  
ATOM   2863  HB2 TYR A 183      -1.388   2.651  22.505  1.00  0.00           H  
ATOM   2864  HB3 TYR A 183      -3.115   2.737  22.196  1.00  0.00           H  
ATOM   2865  O   TYR A 183      -3.486   2.787  25.281  1.00  0.00           O  
ATOM   2866  CG  TYR A 183      -2.083   1.208  21.123  1.00  0.00           C  
ATOM   2867  CD1 TYR A 183      -0.795   0.813  20.701  1.00  0.00           C  
ATOM   2868  HD1 TYR A 183       0.079   1.070  21.281  1.00  0.00           H  
ATOM   2869  CD2 TYR A 183      -3.207   0.881  20.354  1.00  0.00           C  
ATOM   2870  HD2 TYR A 183      -4.196   1.171  20.678  1.00  0.00           H  
ATOM   2871  CE1 TYR A 183      -0.634   0.111  19.486  1.00  0.00           C  
ATOM   2872  HE1 TYR A 183       0.348  -0.161  19.128  1.00  0.00           H  
ATOM   2873  CE2 TYR A 183      -3.039   0.235  19.125  1.00  0.00           C  
ATOM   2874  HE2 TYR A 183      -3.884   0.051  18.479  1.00  0.00           H  
ATOM   2875  OH  TYR A 183      -1.697  -0.716  17.458  1.00  0.00           O  
ATOM   2876  HH  TYR A 183      -0.891  -1.224  17.340  1.00  0.00           H  
ATOM   2877  CZ  TYR A 183      -1.768  -0.145  18.682  1.00  0.00           C  
ATOM   2878  N   ASN A 184      -1.267   2.460  25.316  1.00  0.00           N  
ATOM   2879  H   ASN A 184      -0.479   1.987  24.898  1.00  0.00           H  
ATOM   2880  CA  ASN A 184      -1.044   3.376  26.424  1.00  0.00           C  
ATOM   2881  HA  ASN A 184      -1.635   3.000  27.259  1.00  0.00           H  
ATOM   2882  C   ASN A 184      -1.548   4.801  26.100  1.00  0.00           C  
ATOM   2883  CB  ASN A 184       0.440   3.335  26.826  1.00  0.00           C  
ATOM   2884  HB2 ASN A 184       1.029   3.914  26.114  1.00  0.00           H  
ATOM   2885  HB3 ASN A 184       0.793   2.304  26.816  1.00  0.00           H  
ATOM   2886  O   ASN A 184      -1.425   5.287  24.972  1.00  0.00           O  
ATOM   2887  CG  ASN A 184       0.669   3.873  28.226  1.00  0.00           C  
ATOM   2888  ND2 ASN A 184       1.906   4.045  28.623  1.00  0.00           N  
ATOM   2889 HD21 ASN A 184       2.680   3.799  28.023  1.00  0.00           H  
ATOM   2890 HD22 ASN A 184       2.028   4.374  29.570  1.00  0.00           H  
ATOM   2891  OD1 ASN A 184      -0.254   4.138  28.979  1.00  0.00           O  
ATOM   2892  N   CYS A 185      -2.130   5.471  27.097  1.00  0.00           N  
ATOM   2893  H   CYS A 185      -2.085   5.041  28.010  1.00  0.00           H  
ATOM   2894  CA  CYS A 185      -2.720   6.814  27.002  1.00  0.00           C  
ATOM   2895  HA  CYS A 185      -3.241   6.989  27.943  1.00  0.00           H  
ATOM   2896  C   CYS A 185      -3.777   7.026  25.900  1.00  0.00           C  
ATOM   2897  CB  CYS A 185      -1.612   7.866  26.904  1.00  0.00           C  
ATOM   2898  HB2 CYS A 185      -2.067   8.856  26.861  1.00  0.00           H  
ATOM   2899  HB3 CYS A 185      -1.081   7.698  25.967  1.00  0.00           H  
ATOM   2900  O   CYS A 185      -4.018   8.172  25.524  1.00  0.00           O  
ATOM   2901  SG  CYS A 185      -0.426   7.867  28.259  1.00  0.00           S  
ATOM   2902  N   SER A 186      -4.413   5.966  25.393  1.00  0.00           N  
ATOM   2903  H   SER A 186      -4.114   5.042  25.673  1.00  0.00           H  
ATOM   2904  CA  SER A 186      -5.338   6.058  24.249  1.00  0.00           C  
ATOM   2905  HA  SER A 186      -5.341   7.077  23.862  1.00  0.00           H  
ATOM   2906  C   SER A 186      -6.805   5.754  24.608  1.00  0.00           C  
ATOM   2907  CB  SER A 186      -4.797   5.186  23.114  1.00  0.00           C  
ATOM   2908  HB2 SER A 186      -5.462   5.241  22.253  1.00  0.00           H  
ATOM   2909  HB3 SER A 186      -4.725   4.156  23.464  1.00  0.00           H  
ATOM   2910  O   SER A 186      -7.704   5.940  23.790  1.00  0.00           O  
ATOM   2911  OG  SER A 186      -3.499   5.634  22.747  1.00  0.00           O  
ATOM   2912  HG  SER A 186      -2.883   5.336  23.421  1.00  0.00           H  
ATOM   2913  N   THR A 187      -7.090   5.378  25.862  1.00  0.00           N  
ATOM   2914  H   THR A 187      -6.319   5.153  26.473  1.00  0.00           H  
ATOM   2915  CA  THR A 187      -8.441   5.011  26.335  1.00  0.00           C  
ATOM   2916  HA  THR A 187      -8.799   4.170  25.741  1.00  0.00           H  
ATOM   2917  C   THR A 187      -9.476   6.131  26.199  1.00  0.00           C  
ATOM   2918  CB  THR A 187      -8.388   4.582  27.811  1.00  0.00           C  
ATOM   2919  HB  THR A 187      -8.198   5.467  28.418  1.00  0.00           H  
ATOM   2920  O   THR A 187     -10.602   5.875  25.784  1.00  0.00           O  
ATOM   2921  CG2 THR A 187      -9.677   3.933  28.309  1.00  0.00           C  
ATOM   2922 HG21 THR A 187      -9.963   3.114  27.650  1.00  0.00           H  
ATOM   2923 HG22 THR A 187      -9.527   3.548  29.318  1.00  0.00           H  
ATOM   2924 HG23 THR A 187     -10.483   4.667  28.330  1.00  0.00           H  
ATOM   2925  OG1 THR A 187      -7.322   3.689  28.033  1.00  0.00           O  
ATOM   2926  HG1 THR A 187      -7.525   2.840  27.632  1.00  0.00           H  
ATOM   2927  N   LYS A 188      -9.125   7.379  26.543  1.00  0.00           N  
ATOM   2928  H   LYS A 188      -8.164   7.545  26.807  1.00  0.00           H  
ATOM   2929  CA  LYS A 188     -10.086   8.503  26.554  1.00  0.00           C  
ATOM   2930  HA  LYS A 188     -11.006   8.181  27.041  1.00  0.00           H  
ATOM   2931  C   LYS A 188     -10.518   8.947  25.155  1.00  0.00           C  
ATOM   2932  CB  LYS A 188      -9.516   9.712  27.312  1.00  0.00           C  
ATOM   2933  HB2 LYS A 188     -10.192  10.554  27.163  1.00  0.00           H  
ATOM   2934  HB3 LYS A 188      -8.547   9.982  26.890  1.00  0.00           H  
ATOM   2935  O   LYS A 188     -11.617   9.461  25.004  1.00  0.00           O  
ATOM   2936  CG  LYS A 188      -9.378   9.470  28.821  1.00  0.00           C  
ATOM   2937  HG2 LYS A 188     -10.337   9.140  29.221  1.00  0.00           H  
ATOM   2938  HG3 LYS A 188      -8.632   8.696  29.001  1.00  0.00           H  
ATOM   2939  CD  LYS A 188      -8.955  10.765  29.530  1.00  0.00           C  
ATOM   2940  HD2 LYS A 188      -9.708  11.531  29.345  1.00  0.00           H  
ATOM   2941  HD3 LYS A 188      -8.001  11.101  29.123  1.00  0.00           H  
ATOM   2942  CE  LYS A 188      -8.822  10.532  31.040  1.00  0.00           C  
ATOM   2943  HE2 LYS A 188      -9.768  10.136  31.412  1.00  0.00           H  
ATOM   2944  HE3 LYS A 188      -8.057   9.774  31.211  1.00  0.00           H  
ATOM   2945  NZ  LYS A 188      -8.479  11.783  31.763  1.00  0.00           N  
ATOM   2946  HZ1 LYS A 188      -8.400  11.611  32.755  1.00  0.00           H  
ATOM   2947  HZ2 LYS A 188      -9.201  12.477  31.626  1.00  0.00           H  
ATOM   2948  HZ3 LYS A 188      -7.603  12.164  31.432  1.00  0.00           H  
ATOM   2949  N   GLU A 189      -9.651   8.763  24.164  1.00  0.00           N  
ATOM   2950  H   GLU A 189      -8.775   8.300  24.365  1.00  0.00           H  
ATOM   2951  CA  GLU A 189      -9.870   9.203  22.782  1.00  0.00           C  
ATOM   2952  HA  GLU A 189     -10.695   9.915  22.752  1.00  0.00           H  
ATOM   2953  C   GLU A 189     -10.276   8.044  21.859  1.00  0.00           C  
ATOM   2954  CB  GLU A 189      -8.620   9.925  22.255  1.00  0.00           C  
ATOM   2955  HB2 GLU A 189      -7.783   9.227  22.236  1.00  0.00           H  
ATOM   2956  HB3 GLU A 189      -8.844  10.251  21.239  1.00  0.00           H  
ATOM   2957  O   GLU A 189     -10.401   8.226  20.652  1.00  0.00           O  
ATOM   2958  CG  GLU A 189      -8.225  11.172  23.062  1.00  0.00           C  
ATOM   2959  HG2 GLU A 189      -8.010  10.875  24.088  1.00  0.00           H  
ATOM   2960  HG3 GLU A 189      -9.074  11.856  23.084  1.00  0.00           H  
ATOM   2961  CD  GLU A 189      -6.997  11.914  22.494  1.00  0.00           C  
ATOM   2962  OE1 GLU A 189      -6.409  12.706  23.268  1.00  0.00           O  
ATOM   2963  OE2 GLU A 189      -6.653  11.720  21.301  1.00  0.00           O  
ATOM   2964  N   THR A 190     -10.485   6.843  22.411  1.00  0.00           N  
ATOM   2965  H   THR A 190     -10.444   6.762  23.417  1.00  0.00           H  
ATOM   2966  CA  THR A 190     -10.913   5.676  21.633  1.00  0.00           C  
ATOM   2967  HA  THR A 190     -10.157   5.466  20.875  1.00  0.00           H  
ATOM   2968  C   THR A 190     -12.233   5.970  20.931  1.00  0.00           C  
ATOM   2969  CB  THR A 190     -11.052   4.442  22.526  1.00  0.00           C  
ATOM   2970  HB  THR A 190     -11.749   4.652  23.337  1.00  0.00           H  
ATOM   2971  O   THR A 190     -13.206   6.389  21.559  1.00  0.00           O  
ATOM   2972  CG2 THR A 190     -11.510   3.192  21.770  1.00  0.00           C  
ATOM   2973 HG21 THR A 190     -11.460   2.329  22.434  1.00  0.00           H  
ATOM   2974 HG22 THR A 190     -10.864   3.016  20.910  1.00  0.00           H  
ATOM   2975 HG23 THR A 190     -12.539   3.312  21.430  1.00  0.00           H  
ATOM   2976  OG1 THR A 190      -9.788   4.149  23.065  1.00  0.00           O  
ATOM   2977  HG1 THR A 190      -9.293   4.964  23.180  1.00  0.00           H  
ATOM   2978  N   VAL A 191     -12.267   5.738  19.621  1.00  0.00           N  
ATOM   2979  H   VAL A 191     -11.426   5.407  19.170  1.00  0.00           H  
ATOM   2980  CA  VAL A 191     -13.425   6.043  18.777  1.00  0.00           C  
ATOM   2981  HA  VAL A 191     -13.669   7.098  18.893  1.00  0.00           H  
ATOM   2982  C   VAL A 191     -14.625   5.217  19.220  1.00  0.00           C  
ATOM   2983  CB  VAL A 191     -13.086   5.784  17.301  1.00  0.00           C  
ATOM   2984  HB  VAL A 191     -12.672   4.780  17.208  1.00  0.00           H  
ATOM   2985  O   VAL A 191     -14.531   3.998  19.360  1.00  0.00           O  
ATOM   2986  CG1 VAL A 191     -14.290   5.905  16.355  1.00  0.00           C  
ATOM   2987 HG11 VAL A 191     -13.956   5.780  15.325  1.00  0.00           H  
ATOM   2988 HG12 VAL A 191     -14.761   6.881  16.465  1.00  0.00           H  
ATOM   2989 HG13 VAL A 191     -15.018   5.122  16.569  1.00  0.00           H  
ATOM   2990  CG2 VAL A 191     -12.024   6.782  16.842  1.00  0.00           C  
ATOM   2991 HG21 VAL A 191     -11.217   6.860  17.570  1.00  0.00           H  
ATOM   2992 HG22 VAL A 191     -12.455   7.771  16.690  1.00  0.00           H  
ATOM   2993 HG23 VAL A 191     -11.590   6.412  15.913  1.00  0.00           H  
ATOM   2994  N   VAL A 192     -15.767   5.878  19.403  1.00  0.00           N  
ATOM   2995  H   VAL A 192     -15.767   6.880  19.279  1.00  0.00           H  
ATOM   2996  CA  VAL A 192     -17.041   5.232  19.727  1.00  0.00           C  
ATOM   2997  HA  VAL A 192     -16.873   4.163  19.855  1.00  0.00           H  
ATOM   2998  C   VAL A 192     -18.010   5.426  18.567  1.00  0.00           C  
ATOM   2999  CB  VAL A 192     -17.629   5.751  21.053  1.00  0.00           C  
ATOM   3000  HB  VAL A 192     -17.826   6.820  20.972  1.00  0.00           H  
ATOM   3001  O   VAL A 192     -18.331   6.553  18.201  1.00  0.00           O  
ATOM   3002  CG1 VAL A 192     -18.943   5.031  21.384  1.00  0.00           C  
ATOM   3003 HG11 VAL A 192     -19.314   5.362  22.354  1.00  0.00           H  
ATOM   3004 HG12 VAL A 192     -19.700   5.261  20.633  1.00  0.00           H  
ATOM   3005 HG13 VAL A 192     -18.775   3.954  21.411  1.00  0.00           H  
ATOM   3006  CG2 VAL A 192     -16.668   5.517  22.226  1.00  0.00           C  
ATOM   3007 HG21 VAL A 192     -15.756   6.095  22.081  1.00  0.00           H  
ATOM   3008 HG22 VAL A 192     -17.130   5.845  23.158  1.00  0.00           H  
ATOM   3009 HG23 VAL A 192     -16.410   4.460  22.298  1.00  0.00           H  
ATOM   3010  N   VAL A 193     -18.504   4.323  18.013  1.00  0.00           N  
ATOM   3011  H   VAL A 193     -18.191   3.438  18.387  1.00  0.00           H  
ATOM   3012  CA  VAL A 193     -19.553   4.282  16.991  1.00  0.00           C  
ATOM   3013  HA  VAL A 193     -19.619   5.255  16.504  1.00  0.00           H  
ATOM   3014  C   VAL A 193     -20.875   3.947  17.687  1.00  0.00           C  
ATOM   3015  CB  VAL A 193     -19.219   3.262  15.888  1.00  0.00           C  
ATOM   3016  HB  VAL A 193     -19.163   2.261  16.317  1.00  0.00           H  
ATOM   3017  O   VAL A 193     -21.060   2.806  18.117  1.00  0.00           O  
ATOM   3018  CG1 VAL A 193     -20.297   3.272  14.795  1.00  0.00           C  
ATOM   3019 HG11 VAL A 193     -21.255   2.947  15.200  1.00  0.00           H  
ATOM   3020 HG12 VAL A 193     -20.018   2.586  13.995  1.00  0.00           H  
ATOM   3021 HG13 VAL A 193     -20.407   4.273  14.379  1.00  0.00           H  
ATOM   3022  CG2 VAL A 193     -17.869   3.576  15.237  1.00  0.00           C  
ATOM   3023 HG21 VAL A 193     -17.692   2.870  14.425  1.00  0.00           H  
ATOM   3024 HG22 VAL A 193     -17.063   3.469  15.962  1.00  0.00           H  
ATOM   3025 HG23 VAL A 193     -17.865   4.593  14.844  1.00  0.00           H  
ATOM   3026  N   PRO A 194     -21.804   4.905  17.852  1.00  0.00           N  
ATOM   3027  CA  PRO A 194     -23.076   4.629  18.503  1.00  0.00           C  
ATOM   3028  HA  PRO A 194     -22.900   4.015  19.386  1.00  0.00           H  
ATOM   3029  C   PRO A 194     -24.031   3.896  17.556  1.00  0.00           C  
ATOM   3030  CB  PRO A 194     -23.638   5.982  18.949  1.00  0.00           C  
ATOM   3031  HB2 PRO A 194     -24.664   6.116  18.607  1.00  0.00           H  
ATOM   3032  HB3 PRO A 194     -23.606   6.049  20.037  1.00  0.00           H  
ATOM   3033  O   PRO A 194     -24.098   4.238  16.374  1.00  0.00           O  
ATOM   3034  CG  PRO A 194     -22.717   7.046  18.342  1.00  0.00           C  
ATOM   3035  HG2 PRO A 194     -22.179   7.550  19.145  1.00  0.00           H  
ATOM   3036  HG3 PRO A 194     -23.271   7.787  17.766  1.00  0.00           H  
ATOM   3037  CD  PRO A 194     -21.713   6.303  17.466  1.00  0.00           C  
ATOM   3038  HD2 PRO A 194     -20.717   6.711  17.641  1.00  0.00           H  
ATOM   3039  HD3 PRO A 194     -21.978   6.407  16.414  1.00  0.00           H  
ATOM   3040  N   ILE A 195     -24.834   2.972  18.085  1.00  0.00           N  
ATOM   3041  H   ILE A 195     -24.678   2.689  19.041  1.00  0.00           H  
ATOM   3042  CA  ILE A 195     -25.857   2.245  17.317  1.00  0.00           C  
ATOM   3043  HA  ILE A 195     -26.186   2.887  16.500  1.00  0.00           H  
ATOM   3044  C   ILE A 195     -27.101   1.949  18.173  1.00  0.00           C  
ATOM   3045  CB  ILE A 195     -25.208   0.988  16.688  1.00  0.00           C  
ATOM   3046  HB  ILE A 195     -24.250   1.300  16.273  1.00  0.00           H  
ATOM   3047  O   ILE A 195     -27.003   1.773  19.391  1.00  0.00           O  
ATOM   3048  CG1 ILE A 195     -26.050   0.475  15.505  1.00  0.00           C  
ATOM   3049 HG12 ILE A 195     -26.403   1.323  14.918  1.00  0.00           H  
ATOM   3050 HG13 ILE A 195     -26.923  -0.056  15.884  1.00  0.00           H  
ATOM   3051  CG2 ILE A 195     -24.925  -0.113  17.731  1.00  0.00           C  
ATOM   3052 HG21 ILE A 195     -24.390  -0.943  17.267  1.00  0.00           H  
ATOM   3053 HG22 ILE A 195     -24.307   0.283  18.536  1.00  0.00           H  
ATOM   3054 HG23 ILE A 195     -25.857  -0.500  18.142  1.00  0.00           H  
ATOM   3055  CD1 ILE A 195     -25.259  -0.432  14.551  1.00  0.00           C  
ATOM   3056 HD11 ILE A 195     -25.923  -0.804  13.771  1.00  0.00           H  
ATOM   3057 HD12 ILE A 195     -24.456   0.139  14.085  1.00  0.00           H  
ATOM   3058 HD13 ILE A 195     -24.824  -1.279  15.082  1.00  0.00           H  
ATOM   3059  N   ASN A 196     -28.295   1.944  17.580  1.00  0.00           N  
ATOM   3060  H   ASN A 196     -28.357   2.155  16.594  1.00  0.00           H  
ATOM   3061  CA  ASN A 196     -29.520   1.490  18.243  1.00  0.00           C  
ATOM   3062  HA  ASN A 196     -29.427   1.643  19.318  1.00  0.00           H  
ATOM   3063  C   ASN A 196     -29.734  -0.012  18.008  1.00  0.00           C  
ATOM   3064  CB  ASN A 196     -30.727   2.307  17.759  1.00  0.00           C  
ATOM   3065  HB2 ASN A 196     -30.857   2.165  16.686  1.00  0.00           H  
ATOM   3066  HB3 ASN A 196     -31.632   1.937  18.239  1.00  0.00           H  
ATOM   3067  O   ASN A 196     -29.366  -0.537  16.967  1.00  0.00           O  
ATOM   3068  CG  ASN A 196     -30.613   3.787  18.052  1.00  0.00           C  
ATOM   3069  ND2 ASN A 196     -30.533   4.627  17.044  1.00  0.00           N  
ATOM   3070 HD21 ASN A 196     -31.432   4.982  16.750  1.00  0.00           H  
ATOM   3071 HD22 ASN A 196     -30.087   4.194  16.248  1.00  0.00           H  
ATOM   3072  OD1 ASN A 196     -30.588   4.219  19.192  1.00  0.00           O  
ATOM   3073  N   SER A 197     -30.365  -0.713  18.951  1.00  0.00           N  
ATOM   3074  H   SER A 197     -30.673  -0.257  19.798  1.00  0.00           H  
ATOM   3075  CA  SER A 197     -30.770  -2.109  18.729  1.00  0.00           C  
ATOM   3076  HA  SER A 197     -29.885  -2.710  18.522  1.00  0.00           H  
ATOM   3077  C   SER A 197     -31.715  -2.224  17.532  1.00  0.00           C  
ATOM   3078  CB  SER A 197     -31.472  -2.665  19.964  1.00  0.00           C  
ATOM   3079  HB2 SER A 197     -31.823  -3.678  19.764  1.00  0.00           H  
ATOM   3080  HB3 SER A 197     -32.326  -2.036  20.214  1.00  0.00           H  
ATOM   3081  O   SER A 197     -32.673  -1.459  17.443  1.00  0.00           O  
ATOM   3082  OG  SER A 197     -30.562  -2.682  21.042  1.00  0.00           O  
ATOM   3083  HG  SER A 197     -29.928  -3.376  20.848  1.00  0.00           H  
ATOM   3084  N   GLY A 198     -31.445  -3.179  16.643  1.00  0.00           N  
ATOM   3085  H   GLY A 198     -30.636  -3.765  16.794  1.00  0.00           H  
ATOM   3086  CA  GLY A 198     -32.181  -3.392  15.394  1.00  0.00           C  
ATOM   3087  HA2 GLY A 198     -32.020  -4.418  15.064  1.00  0.00           H  
ATOM   3088  HA3 GLY A 198     -33.247  -3.256  15.575  1.00  0.00           H  
ATOM   3089  C   GLY A 198     -31.784  -2.466  14.237  1.00  0.00           C  
ATOM   3090  O   GLY A 198     -32.197  -2.720  13.112  1.00  0.00           O  
ATOM   3091  N   GLU A 199     -30.967  -1.435  14.481  1.00  0.00           N  
ATOM   3092  H   GLU A 199     -30.611  -1.307  15.417  1.00  0.00           H  
ATOM   3093  CA  GLU A 199     -30.486  -0.504  13.450  1.00  0.00           C  
ATOM   3094  HA  GLU A 199     -31.338  -0.124  12.887  1.00  0.00           H  
ATOM   3095  C   GLU A 199     -29.533  -1.203  12.473  1.00  0.00           C  
ATOM   3096  CB  GLU A 199     -29.782   0.675  14.145  1.00  0.00           C  
ATOM   3097  HB2 GLU A 199     -28.858   0.316  14.599  1.00  0.00           H  
ATOM   3098  HB3 GLU A 199     -30.447   1.027  14.934  1.00  0.00           H  
ATOM   3099  O   GLU A 199     -28.671  -1.984  12.887  1.00  0.00           O  
ATOM   3100  CG  GLU A 199     -29.442   1.871  13.249  1.00  0.00           C  
ATOM   3101  HG2 GLU A 199     -28.820   1.528  12.422  1.00  0.00           H  
ATOM   3102  HG3 GLU A 199     -30.386   2.264  12.870  1.00  0.00           H  
ATOM   3103  CD  GLU A 199     -28.715   3.004  13.998  1.00  0.00           C  
ATOM   3104  OE1 GLU A 199     -27.808   3.646  13.428  1.00  0.00           O  
ATOM   3105  OE2 GLU A 199     -29.038   3.261  15.188  1.00  0.00           O  
ATOM   3106  N   THR A 200     -29.644  -0.892  11.184  1.00  0.00           N  
ATOM   3107  H   THR A 200     -30.365  -0.237  10.917  1.00  0.00           H  
ATOM   3108  CA  THR A 200     -28.668  -1.278  10.163  1.00  0.00           C  
ATOM   3109  HA  THR A 200     -28.024  -2.060  10.566  1.00  0.00           H  
ATOM   3110  C   THR A 200     -27.785  -0.087   9.810  1.00  0.00           C  
ATOM   3111  CB  THR A 200     -29.355  -1.882   8.935  1.00  0.00           C  
ATOM   3112  HB  THR A 200     -30.066  -1.172   8.513  1.00  0.00           H  
ATOM   3113  O   THR A 200     -28.231   0.893   9.217  1.00  0.00           O  
ATOM   3114  CG2 THR A 200     -28.350  -2.304   7.862  1.00  0.00           C  
ATOM   3115 HG21 THR A 200     -28.877  -2.813   7.056  1.00  0.00           H  
ATOM   3116 HG22 THR A 200     -27.608  -2.978   8.291  1.00  0.00           H  
ATOM   3117 HG23 THR A 200     -27.853  -1.425   7.452  1.00  0.00           H  
ATOM   3118  OG1 THR A 200     -30.030  -3.053   9.345  1.00  0.00           O  
ATOM   3119  HG1 THR A 200     -30.748  -2.753   9.908  1.00  0.00           H  
ATOM   3120  N   SER A 201     -26.502  -0.186  10.152  1.00  0.00           N  
ATOM   3121  H   SER A 201     -26.197  -1.051  10.573  1.00  0.00           H  
ATOM   3122  CA  SER A 201     -25.489   0.831   9.874  1.00  0.00           C  
ATOM   3123  HA  SER A 201     -25.982   1.776   9.647  1.00  0.00           H  
ATOM   3124  C   SER A 201     -24.626   0.431   8.680  1.00  0.00           C  
ATOM   3125  CB  SER A 201     -24.631   1.053  11.119  1.00  0.00           C  
ATOM   3126  HB2 SER A 201     -25.283   1.282  11.962  1.00  0.00           H  
ATOM   3127  HB3 SER A 201     -24.069   0.145  11.340  1.00  0.00           H  
ATOM   3128  O   SER A 201     -24.192  -0.716   8.575  1.00  0.00           O  
ATOM   3129  OG  SER A 201     -23.737   2.132  10.922  1.00  0.00           O  
ATOM   3130  HG  SER A 201     -23.213   2.247  11.718  1.00  0.00           H  
ATOM   3131  N   LEU A 202     -24.343   1.384   7.795  1.00  0.00           N  
ATOM   3132  H   LEU A 202     -24.733   2.300   7.961  1.00  0.00           H  
ATOM   3133  CA  LEU A 202     -23.343   1.255   6.741  1.00  0.00           C  
ATOM   3134  HA  LEU A 202     -23.255   0.206   6.460  1.00  0.00           H  
ATOM   3135  C   LEU A 202     -21.987   1.733   7.268  1.00  0.00           C  
ATOM   3136  CB  LEU A 202     -23.816   2.039   5.511  1.00  0.00           C  
ATOM   3137  HB2 LEU A 202     -23.985   3.073   5.814  1.00  0.00           H  
ATOM   3138  HB3 LEU A 202     -24.763   1.609   5.186  1.00  0.00           H  
ATOM   3139  O   LEU A 202     -21.753   2.934   7.425  1.00  0.00           O  
ATOM   3140  CG  LEU A 202     -22.844   2.028   4.320  1.00  0.00           C  
ATOM   3141  HG  LEU A 202     -21.865   2.395   4.630  1.00  0.00           H  
ATOM   3142  CD1 LEU A 202     -22.693   0.628   3.733  1.00  0.00           C  
ATOM   3143 HD11 LEU A 202     -22.081   0.682   2.832  1.00  0.00           H  
ATOM   3144 HD12 LEU A 202     -22.187  -0.023   4.445  1.00  0.00           H  
ATOM   3145 HD13 LEU A 202     -23.666   0.213   3.470  1.00  0.00           H  
ATOM   3146  CD2 LEU A 202     -23.373   2.939   3.216  1.00  0.00           C  
ATOM   3147 HD21 LEU A 202     -22.684   2.915   2.371  1.00  0.00           H  
ATOM   3148 HD22 LEU A 202     -23.442   3.961   3.587  1.00  0.00           H  
ATOM   3149 HD23 LEU A 202     -24.353   2.600   2.879  1.00  0.00           H  
ATOM   3150  N   LEU A 203     -21.083   0.794   7.526  1.00  0.00           N  
ATOM   3151  H   LEU A 203     -21.317  -0.162   7.300  1.00  0.00           H  
ATOM   3152  CA  LEU A 203     -19.696   1.099   7.858  1.00  0.00           C  
ATOM   3153  HA  LEU A 203     -19.656   2.073   8.344  1.00  0.00           H  
ATOM   3154  C   LEU A 203     -18.881   1.181   6.564  1.00  0.00           C  
ATOM   3155  CB  LEU A 203     -19.116   0.071   8.842  1.00  0.00           C  
ATOM   3156  HB2 LEU A 203     -18.970  -0.870   8.312  1.00  0.00           H  
ATOM   3157  HB3 LEU A 203     -18.131   0.422   9.148  1.00  0.00           H  
ATOM   3158  O   LEU A 203     -18.875   0.244   5.768  1.00  0.00           O  
ATOM   3159  CG  LEU A 203     -19.963  -0.204  10.097  1.00  0.00           C  
ATOM   3160  HG  LEU A 203     -20.929  -0.620   9.812  1.00  0.00           H  
ATOM   3161  CD1 LEU A 203     -19.244  -1.231  10.973  1.00  0.00           C  
ATOM   3162 HD11 LEU A 203     -18.251  -0.868  11.239  1.00  0.00           H  
ATOM   3163 HD12 LEU A 203     -19.153  -2.171  10.428  1.00  0.00           H  
ATOM   3164 HD13 LEU A 203     -19.821  -1.400  11.882  1.00  0.00           H  
ATOM   3165  CD2 LEU A 203     -20.195   1.062  10.926  1.00  0.00           C  
ATOM   3166 HD21 LEU A 203     -20.802   1.763  10.353  1.00  0.00           H  
ATOM   3167 HD22 LEU A 203     -20.733   0.812  11.840  1.00  0.00           H  
ATOM   3168 HD23 LEU A 203     -19.241   1.528  11.174  1.00  0.00           H  
ATOM   3169  N   ARG A 204     -18.193   2.304   6.373  1.00  0.00           N  
ATOM   3170  H   ARG A 204     -18.258   3.014   7.089  1.00  0.00           H  
ATOM   3171  CA  ARG A 204     -17.363   2.602   5.201  1.00  0.00           C  
ATOM   3172  HA  ARG A 204     -17.540   1.879   4.405  1.00  0.00           H  
ATOM   3173  C   ARG A 204     -15.902   2.496   5.617  1.00  0.00           C  
ATOM   3174  CB  ARG A 204     -17.727   3.992   4.657  1.00  0.00           C  
ATOM   3175  HB2 ARG A 204     -17.506   4.753   5.406  1.00  0.00           H  
ATOM   3176  HB3 ARG A 204     -17.107   4.188   3.783  1.00  0.00           H  
ATOM   3177  O   ARG A 204     -15.357   3.429   6.209  1.00  0.00           O  
ATOM   3178  CG  ARG A 204     -19.208   4.120   4.268  1.00  0.00           C  
ATOM   3179  HG2 ARG A 204     -19.442   3.390   3.494  1.00  0.00           H  
ATOM   3180  HG3 ARG A 204     -19.846   3.918   5.129  1.00  0.00           H  
ATOM   3181  CD  ARG A 204     -19.502   5.543   3.778  1.00  0.00           C  
ATOM   3182  HD2 ARG A 204     -19.517   6.207   4.643  1.00  0.00           H  
ATOM   3183  HD3 ARG A 204     -18.701   5.888   3.125  1.00  0.00           H  
ATOM   3184  NE  ARG A 204     -20.788   5.649   3.068  1.00  0.00           N  
ATOM   3185  HE  ARG A 204     -21.524   6.193   3.495  1.00  0.00           H  
ATOM   3186  NH1 ARG A 204     -20.249   4.467   1.152  1.00  0.00           N  
ATOM   3187 HH11 ARG A 204     -20.514   3.983   0.306  1.00  0.00           H  
ATOM   3188 HH12 ARG A 204     -19.352   4.182   1.520  1.00  0.00           H  
ATOM   3189  NH2 ARG A 204     -22.213   5.510   1.334  1.00  0.00           N  
ATOM   3190 HH21 ARG A 204     -22.377   5.324   0.355  1.00  0.00           H  
ATOM   3191 HH22 ARG A 204     -22.834   6.094   1.875  1.00  0.00           H  
ATOM   3192  CZ  ARG A 204     -21.063   5.202   1.855  1.00  0.00           C  
ATOM   3193  N   VAL A 205     -15.308   1.321   5.432  1.00  0.00           N  
ATOM   3194  H   VAL A 205     -15.789   0.623   4.881  1.00  0.00           H  
ATOM   3195  CA  VAL A 205     -13.966   1.002   5.937  1.00  0.00           C  
ATOM   3196  HA  VAL A 205     -13.779   1.618   6.816  1.00  0.00           H  
ATOM   3197  C   VAL A 205     -12.932   1.357   4.875  1.00  0.00           C  
ATOM   3198  CB  VAL A 205     -13.847  -0.468   6.386  1.00  0.00           C  
ATOM   3199  HB  VAL A 205     -13.900  -1.123   5.517  1.00  0.00           H  
ATOM   3200  O   VAL A 205     -13.034   0.901   3.742  1.00  0.00           O  
ATOM   3201  CG1 VAL A 205     -12.516  -0.713   7.113  1.00  0.00           C  
ATOM   3202 HG11 VAL A 205     -11.680  -0.516   6.442  1.00  0.00           H  
ATOM   3203 HG12 VAL A 205     -12.435  -0.062   7.983  1.00  0.00           H  
ATOM   3204 HG13 VAL A 205     -12.455  -1.753   7.435  1.00  0.00           H  
ATOM   3205  CG2 VAL A 205     -14.978  -0.854   7.354  1.00  0.00           C  
ATOM   3206 HG21 VAL A 205     -14.822  -1.868   7.720  1.00  0.00           H  
ATOM   3207 HG22 VAL A 205     -14.996  -0.166   8.200  1.00  0.00           H  
ATOM   3208 HG23 VAL A 205     -15.937  -0.823   6.838  1.00  0.00           H  
ATOM   3209  N   ILE A 206     -11.939   2.166   5.233  1.00  0.00           N  
ATOM   3210  H   ILE A 206     -11.916   2.490   6.190  1.00  0.00           H  
ATOM   3211  CA  ILE A 206     -10.862   2.621   4.342  1.00  0.00           C  
ATOM   3212  HA  ILE A 206     -10.949   2.160   3.358  1.00  0.00           H  
ATOM   3213  C   ILE A 206      -9.541   2.190   4.967  1.00  0.00           C  
ATOM   3214  CB  ILE A 206     -10.918   4.160   4.181  1.00  0.00           C  
ATOM   3215  HB  ILE A 206     -10.863   4.596   5.178  1.00  0.00           H  
ATOM   3216  O   ILE A 206      -9.328   2.478   6.142  1.00  0.00           O  
ATOM   3217  CG1 ILE A 206     -12.240   4.630   3.530  1.00  0.00           C  
ATOM   3218 HG12 ILE A 206     -12.195   4.462   2.454  1.00  0.00           H  
ATOM   3219 HG13 ILE A 206     -13.082   4.059   3.921  1.00  0.00           H  
ATOM   3220  CG2 ILE A 206      -9.712   4.675   3.370  1.00  0.00           C  
ATOM   3221 HG21 ILE A 206      -9.690   4.218   2.380  1.00  0.00           H  
ATOM   3222 HG22 ILE A 206      -9.760   5.758   3.250  1.00  0.00           H  
ATOM   3223 HG23 ILE A 206      -8.774   4.456   3.879  1.00  0.00           H  
ATOM   3224  CD1 ILE A 206     -12.548   6.109   3.792  1.00  0.00           C  
ATOM   3225 HD11 ILE A 206     -13.454   6.392   3.255  1.00  0.00           H  
ATOM   3226 HD12 ILE A 206     -12.711   6.263   4.858  1.00  0.00           H  
ATOM   3227 HD13 ILE A 206     -11.732   6.748   3.454  1.00  0.00           H  
ATOM   3228  N   ASN A 207      -8.642   1.543   4.222  1.00  0.00           N  
ATOM   3229  H   ASN A 207      -8.855   1.317   3.261  1.00  0.00           H  
ATOM   3230  CA  ASN A 207      -7.286   1.298   4.715  1.00  0.00           C  
ATOM   3231  HA  ASN A 207      -7.281   1.424   5.798  1.00  0.00           H  
ATOM   3232  C   ASN A 207      -6.292   2.340   4.175  1.00  0.00           C  
ATOM   3233  CB  ASN A 207      -6.864  -0.159   4.466  1.00  0.00           C  
ATOM   3234  HB2 ASN A 207      -6.746  -0.326   3.395  1.00  0.00           H  
ATOM   3235  HB3 ASN A 207      -7.632  -0.829   4.851  1.00  0.00           H  
ATOM   3236  O   ASN A 207      -5.753   2.191   3.080  1.00  0.00           O  
ATOM   3237  CG  ASN A 207      -5.554  -0.473   5.176  1.00  0.00           C  
ATOM   3238  ND2 ASN A 207      -5.004  -1.653   5.030  1.00  0.00           N  
ATOM   3239 HD21 ASN A 207      -4.102  -1.782   5.467  1.00  0.00           H  
ATOM   3240 HD22 ASN A 207      -5.441  -2.369   4.468  1.00  0.00           H  
ATOM   3241  OD1 ASN A 207      -5.024   0.336   5.917  1.00  0.00           O  
ATOM   3242  N   ALA A 208      -6.033   3.374   4.978  1.00  0.00           N  
ATOM   3243  H   ALA A 208      -6.475   3.400   5.885  1.00  0.00           H  
ATOM   3244  CA  ALA A 208      -5.041   4.417   4.725  1.00  0.00           C  
ATOM   3245  HA  ALA A 208      -4.891   4.497   3.649  1.00  0.00           H  
ATOM   3246  C   ALA A 208      -3.657   4.105   5.340  1.00  0.00           C  
ATOM   3247  CB  ALA A 208      -5.609   5.760   5.214  1.00  0.00           C  
ATOM   3248  HB1 ALA A 208      -6.564   5.958   4.727  1.00  0.00           H  
ATOM   3249  HB2 ALA A 208      -4.916   6.564   4.965  1.00  0.00           H  
ATOM   3250  HB3 ALA A 208      -5.747   5.746   6.295  1.00  0.00           H  
ATOM   3251  O   ALA A 208      -2.774   4.966   5.323  1.00  0.00           O  
ATOM   3252  N   ALA A 209      -3.439   2.897   5.886  1.00  0.00           N  
ATOM   3253  H   ALA A 209      -4.172   2.203   5.858  1.00  0.00           H  
ATOM   3254  CA  ALA A 209      -2.121   2.476   6.365  1.00  0.00           C  
ATOM   3255  HA  ALA A 209      -1.815   3.151   7.164  1.00  0.00           H  
ATOM   3256  C   ALA A 209      -1.073   2.579   5.242  1.00  0.00           C  
ATOM   3257  CB  ALA A 209      -2.201   1.060   6.947  1.00  0.00           C  
ATOM   3258  HB1 ALA A 209      -2.942   1.023   7.746  1.00  0.00           H  
ATOM   3259  HB2 ALA A 209      -1.230   0.767   7.347  1.00  0.00           H  
ATOM   3260  HB3 ALA A 209      -2.472   0.352   6.164  1.00  0.00           H  
ATOM   3261  O   ALA A 209      -1.376   2.416   4.059  1.00  0.00           O  
ATOM   3262  N   LEU A 210       0.176   2.874   5.594  1.00  0.00           N  
ATOM   3263  H   LEU A 210       0.423   2.820   6.571  1.00  0.00           H  
ATOM   3264  CA  LEU A 210       1.278   2.988   4.646  1.00  0.00           C  
ATOM   3265  HA  LEU A 210       0.958   3.574   3.785  1.00  0.00           H  
ATOM   3266  C   LEU A 210       1.720   1.619   4.132  1.00  0.00           C  
ATOM   3267  CB  LEU A 210       2.466   3.740   5.264  1.00  0.00           C  
ATOM   3268  HB2 LEU A 210       3.282   3.703   4.542  1.00  0.00           H  
ATOM   3269  HB3 LEU A 210       2.807   3.210   6.153  1.00  0.00           H  
ATOM   3270  O   LEU A 210       1.814   1.419   2.924  1.00  0.00           O  
ATOM   3271  CG  LEU A 210       2.220   5.212   5.631  1.00  0.00           C  
ATOM   3272  HG  LEU A 210       1.584   5.275   6.515  1.00  0.00           H  
ATOM   3273  CD1 LEU A 210       3.566   5.860   5.940  1.00  0.00           C  
ATOM   3274 HD11 LEU A 210       4.049   5.355   6.776  1.00  0.00           H  
ATOM   3275 HD12 LEU A 210       3.444   6.917   6.175  1.00  0.00           H  
ATOM   3276 HD13 LEU A 210       4.210   5.784   5.064  1.00  0.00           H  
ATOM   3277  CD2 LEU A 210       1.583   6.017   4.505  1.00  0.00           C  
ATOM   3278 HD21 LEU A 210       0.522   5.772   4.462  1.00  0.00           H  
ATOM   3279 HD22 LEU A 210       1.685   7.083   4.705  1.00  0.00           H  
ATOM   3280 HD23 LEU A 210       2.067   5.784   3.557  1.00  0.00           H  
ATOM   3281  N   ASN A 211       2.004   0.684   5.039  1.00  0.00           N  
ATOM   3282  H   ASN A 211       1.887   0.922   6.013  1.00  0.00           H  
ATOM   3283  CA  ASN A 211       2.764  -0.520   4.686  1.00  0.00           C  
ATOM   3284  HA  ASN A 211       2.851  -0.590   3.602  1.00  0.00           H  
ATOM   3285  C   ASN A 211       2.097  -1.827   5.109  1.00  0.00           C  
ATOM   3286  CB  ASN A 211       4.189  -0.395   5.239  1.00  0.00           C  
ATOM   3287  HB2 ASN A 211       4.145  -0.365   6.328  1.00  0.00           H  
ATOM   3288  HB3 ASN A 211       4.774  -1.267   4.948  1.00  0.00           H  
ATOM   3289  O   ASN A 211       2.706  -2.884   4.962  1.00  0.00           O  
ATOM   3290  CG  ASN A 211       4.896   0.833   4.707  1.00  0.00           C  
ATOM   3291  ND2 ASN A 211       5.296   1.721   5.584  1.00  0.00           N  
ATOM   3292 HD21 ASN A 211       5.663   2.593   5.232  1.00  0.00           H  
ATOM   3293 HD22 ASN A 211       5.044   1.590   6.553  1.00  0.00           H  
ATOM   3294  OD1 ASN A 211       5.073   1.030   3.514  1.00  0.00           O  
ATOM   3295  N   GLN A 212       0.859  -1.779   5.607  1.00  0.00           N  
ATOM   3296  H   GLN A 212       0.422  -0.879   5.744  1.00  0.00           H  
ATOM   3297  CA  GLN A 212       0.223  -2.962   6.166  1.00  0.00           C  
ATOM   3298  HA  GLN A 212       0.831  -3.827   5.902  1.00  0.00           H  
ATOM   3299  C   GLN A 212      -1.197  -3.206   5.633  1.00  0.00           C  
ATOM   3300  CB  GLN A 212       0.266  -2.877   7.695  1.00  0.00           C  
ATOM   3301  HB2 GLN A 212       1.249  -2.543   8.025  1.00  0.00           H  
ATOM   3302  HB3 GLN A 212      -0.478  -2.160   8.044  1.00  0.00           H  
ATOM   3303  O   GLN A 212      -2.109  -2.402   5.850  1.00  0.00           O  
ATOM   3304  CG  GLN A 212      -0.021  -4.251   8.298  1.00  0.00           C  
ATOM   3305  HG2 GLN A 212      -0.981  -4.604   7.921  1.00  0.00           H  
ATOM   3306  HG3 GLN A 212      -0.151  -4.164   9.377  1.00  0.00           H  
ATOM   3307  CD  GLN A 212       1.066  -5.279   8.000  1.00  0.00           C  
ATOM   3308  NE2 GLN A 212       0.730  -6.378   7.384  1.00  0.00           N  
ATOM   3309 HE21 GLN A 212      -0.197  -6.535   7.014  1.00  0.00           H  
ATOM   3310 HE22 GLN A 212       1.497  -6.974   7.107  1.00  0.00           H  
ATOM   3311  OE1 GLN A 212       2.237  -5.134   8.293  1.00  0.00           O  
ATOM   3312  N   PRO A 213      -1.431  -4.367   4.998  1.00  0.00           N  
ATOM   3313  CA  PRO A 213      -2.766  -4.922   4.829  1.00  0.00           C  
ATOM   3314  HA  PRO A 213      -3.412  -4.183   4.354  1.00  0.00           H  
ATOM   3315  C   PRO A 213      -3.370  -5.309   6.187  1.00  0.00           C  
ATOM   3316  CB  PRO A 213      -2.563  -6.111   3.883  1.00  0.00           C  
ATOM   3317  HB2 PRO A 213      -3.369  -6.188   3.152  1.00  0.00           H  
ATOM   3318  HB3 PRO A 213      -2.445  -7.027   4.461  1.00  0.00           H  
ATOM   3319  O   PRO A 213      -2.690  -5.921   7.009  1.00  0.00           O  
ATOM   3320  CG  PRO A 213      -1.242  -5.851   3.175  1.00  0.00           C  
ATOM   3321  HG2 PRO A 213      -1.392  -5.168   2.339  1.00  0.00           H  
ATOM   3322  HG3 PRO A 213      -0.764  -6.774   2.844  1.00  0.00           H  
ATOM   3323  CD  PRO A 213      -0.449  -5.163   4.273  1.00  0.00           C  
ATOM   3324  HD2 PRO A 213       0.334  -4.544   3.836  1.00  0.00           H  
ATOM   3325  HD3 PRO A 213      -0.012  -5.912   4.933  1.00  0.00           H  
ATOM   3326  N   LEU A 214      -4.637  -4.975   6.438  1.00  0.00           N  
ATOM   3327  H   LEU A 214      -5.170  -4.528   5.705  1.00  0.00           H  
ATOM   3328  CA  LEU A 214      -5.280  -5.148   7.743  1.00  0.00           C  
ATOM   3329  HA  LEU A 214      -4.582  -5.636   8.424  1.00  0.00           H  
ATOM   3330  C   LEU A 214      -6.511  -6.056   7.660  1.00  0.00           C  
ATOM   3331  CB  LEU A 214      -5.636  -3.772   8.348  1.00  0.00           C  
ATOM   3332  HB2 LEU A 214      -6.297  -3.258   7.651  1.00  0.00           H  
ATOM   3333  HB3 LEU A 214      -6.190  -3.935   9.272  1.00  0.00           H  
ATOM   3334  O   LEU A 214      -7.406  -5.854   6.835  1.00  0.00           O  
ATOM   3335  CG  LEU A 214      -4.436  -2.850   8.654  1.00  0.00           C  
ATOM   3336  HG  LEU A 214      -3.857  -2.692   7.744  1.00  0.00           H  
ATOM   3337  CD1 LEU A 214      -4.929  -1.493   9.145  1.00  0.00           C  
ATOM   3338 HD11 LEU A 214      -5.518  -1.026   8.356  1.00  0.00           H  
ATOM   3339 HD12 LEU A 214      -5.529  -1.608  10.048  1.00  0.00           H  
ATOM   3340 HD13 LEU A 214      -4.076  -0.848   9.356  1.00  0.00           H  
ATOM   3341  CD2 LEU A 214      -3.520  -3.422   9.732  1.00  0.00           C  
ATOM   3342 HD21 LEU A 214      -2.718  -2.715   9.943  1.00  0.00           H  
ATOM   3343 HD22 LEU A 214      -3.066  -4.338   9.355  1.00  0.00           H  
ATOM   3344 HD23 LEU A 214      -4.080  -3.617  10.647  1.00  0.00           H  
ATOM   3345  N   PHE A 215      -6.586  -7.012   8.586  1.00  0.00           N  
ATOM   3346  H   PHE A 215      -5.812  -7.103   9.228  1.00  0.00           H  
ATOM   3347  CA  PHE A 215      -7.843  -7.644   8.962  1.00  0.00           C  
ATOM   3348  HA  PHE A 215      -8.384  -7.913   8.055  1.00  0.00           H  
ATOM   3349  C   PHE A 215      -8.680  -6.659   9.772  1.00  0.00           C  
ATOM   3350  CB  PHE A 215      -7.596  -8.906   9.797  1.00  0.00           C  
ATOM   3351  HB2 PHE A 215      -8.555  -9.270  10.167  1.00  0.00           H  
ATOM   3352  HB3 PHE A 215      -6.990  -8.645  10.664  1.00  0.00           H  
ATOM   3353  O   PHE A 215      -8.150  -5.990  10.657  1.00  0.00           O  
ATOM   3354  CG  PHE A 215      -6.940 -10.038   9.040  1.00  0.00           C  
ATOM   3355  CD1 PHE A 215      -7.600 -10.622   7.942  1.00  0.00           C  
ATOM   3356  HD1 PHE A 215      -8.557 -10.242   7.617  1.00  0.00           H  
ATOM   3357  CD2 PHE A 215      -5.673 -10.511   9.430  1.00  0.00           C  
ATOM   3358  HD2 PHE A 215      -5.142 -10.049  10.250  1.00  0.00           H  
ATOM   3359  CE1 PHE A 215      -7.000 -11.685   7.245  1.00  0.00           C  
ATOM   3360  HE1 PHE A 215      -7.491 -12.120   6.387  1.00  0.00           H  
ATOM   3361  CE2 PHE A 215      -5.079 -11.578   8.737  1.00  0.00           C  
ATOM   3362  HE2 PHE A 215      -4.104 -11.935   9.031  1.00  0.00           H  
ATOM   3363  CZ  PHE A 215      -5.743 -12.167   7.648  1.00  0.00           C  
ATOM   3364  HZ  PHE A 215      -5.276 -12.982   7.115  1.00  0.00           H  
ATOM   3365  N   PHE A 216      -9.988  -6.623   9.526  1.00  0.00           N  
ATOM   3366  H   PHE A 216     -10.329  -7.168   8.747  1.00  0.00           H  
ATOM   3367  CA  PHE A 216     -10.949  -5.802  10.264  1.00  0.00           C  
ATOM   3368  HA  PHE A 216     -10.480  -5.414  11.169  1.00  0.00           H  
ATOM   3369  C   PHE A 216     -12.164  -6.635  10.681  1.00  0.00           C  
ATOM   3370  CB  PHE A 216     -11.350  -4.604   9.398  1.00  0.00           C  
ATOM   3371  HB2 PHE A 216     -10.466  -3.988   9.232  1.00  0.00           H  
ATOM   3372  HB3 PHE A 216     -11.672  -4.962   8.420  1.00  0.00           H  
ATOM   3373  O   PHE A 216     -12.689  -7.417   9.890  1.00  0.00           O  
ATOM   3374  CG  PHE A 216     -12.456  -3.740   9.972  1.00  0.00           C  
ATOM   3375  CD1 PHE A 216     -13.806  -4.125   9.849  1.00  0.00           C  
ATOM   3376  HD1 PHE A 216     -14.063  -5.048   9.350  1.00  0.00           H  
ATOM   3377  CD2 PHE A 216     -12.133  -2.535  10.615  1.00  0.00           C  
ATOM   3378  HD2 PHE A 216     -11.097  -2.248  10.723  1.00  0.00           H  
ATOM   3379  CE1 PHE A 216     -14.826  -3.305  10.360  1.00  0.00           C  
ATOM   3380  HE1 PHE A 216     -15.861  -3.594  10.251  1.00  0.00           H  
ATOM   3381  CE2 PHE A 216     -13.152  -1.697  11.098  1.00  0.00           C  
ATOM   3382  HE2 PHE A 216     -12.897  -0.757  11.565  1.00  0.00           H  
ATOM   3383  CZ  PHE A 216     -14.498  -2.083  10.969  1.00  0.00           C  
ATOM   3384  HZ  PHE A 216     -15.285  -1.442  11.337  1.00  0.00           H  
ATOM   3385  N   THR A 217     -12.647  -6.464  11.910  1.00  0.00           N  
ATOM   3386  H   THR A 217     -12.181  -5.808  12.520  1.00  0.00           H  
ATOM   3387  CA  THR A 217     -13.802  -7.208  12.438  1.00  0.00           C  
ATOM   3388  HA  THR A 217     -14.492  -7.419  11.620  1.00  0.00           H  
ATOM   3389  C   THR A 217     -14.558  -6.395  13.485  1.00  0.00           C  
ATOM   3390  CB  THR A 217     -13.348  -8.563  13.015  1.00  0.00           C  
ATOM   3391  HB  THR A 217     -12.885  -9.145  12.217  1.00  0.00           H  
ATOM   3392  O   THR A 217     -13.983  -5.555  14.176  1.00  0.00           O  
ATOM   3393  CG2 THR A 217     -12.340  -8.398  14.139  1.00  0.00           C  
ATOM   3394 HG21 THR A 217     -12.002  -9.379  14.473  1.00  0.00           H  
ATOM   3395 HG22 THR A 217     -11.485  -7.826  13.777  1.00  0.00           H  
ATOM   3396 HG23 THR A 217     -12.799  -7.838  14.954  1.00  0.00           H  
ATOM   3397  OG1 THR A 217     -14.412  -9.316  13.555  1.00  0.00           O  
ATOM   3398  HG1 THR A 217     -14.841  -8.801  14.242  1.00  0.00           H  
ATOM   3399  N   VAL A 218     -15.843  -6.707  13.666  1.00  0.00           N  
ATOM   3400  H   VAL A 218     -16.251  -7.416  13.073  1.00  0.00           H  
ATOM   3401  CA  VAL A 218     -16.672  -6.185  14.761  1.00  0.00           C  
ATOM   3402  HA  VAL A 218     -16.073  -5.524  15.387  1.00  0.00           H  
ATOM   3403  C   VAL A 218     -17.138  -7.354  15.625  1.00  0.00           C  
ATOM   3404  CB  VAL A 218     -17.858  -5.362  14.227  1.00  0.00           C  
ATOM   3405  HB  VAL A 218     -18.548  -6.017  13.694  1.00  0.00           H  
ATOM   3406  O   VAL A 218     -17.721  -8.308  15.115  1.00  0.00           O  
ATOM   3407  CG1 VAL A 218     -18.595  -4.699  15.397  1.00  0.00           C  
ATOM   3408 HG11 VAL A 218     -17.899  -4.117  16.002  1.00  0.00           H  
ATOM   3409 HG12 VAL A 218     -19.364  -4.032  15.008  1.00  0.00           H  
ATOM   3410 HG13 VAL A 218     -19.074  -5.454  16.021  1.00  0.00           H  
ATOM   3411  CG2 VAL A 218     -17.398  -4.271  13.251  1.00  0.00           C  
ATOM   3412 HG21 VAL A 218     -17.019  -4.723  12.334  1.00  0.00           H  
ATOM   3413 HG22 VAL A 218     -18.232  -3.620  12.988  1.00  0.00           H  
ATOM   3414 HG23 VAL A 218     -16.599  -3.680  13.698  1.00  0.00           H  
ATOM   3415  N   ALA A 219     -16.848  -7.323  16.927  1.00  0.00           N  
ATOM   3416  H   ALA A 219     -16.369  -6.517  17.300  1.00  0.00           H  
ATOM   3417  CA  ALA A 219     -17.117  -8.453  17.818  1.00  0.00           C  
ATOM   3418  HA  ALA A 219     -16.541  -9.311  17.471  1.00  0.00           H  
ATOM   3419  C   ALA A 219     -18.588  -8.869  17.796  1.00  0.00           C  
ATOM   3420  CB  ALA A 219     -16.660  -8.112  19.234  1.00  0.00           C  
ATOM   3421  HB1 ALA A 219     -15.621  -7.782  19.218  1.00  0.00           H  
ATOM   3422  HB2 ALA A 219     -16.748  -8.990  19.873  1.00  0.00           H  
ATOM   3423  HB3 ALA A 219     -17.268  -7.305  19.644  1.00  0.00           H  
ATOM   3424  O   ALA A 219     -19.470  -8.029  17.939  1.00  0.00           O  
ATOM   3425  N   ASN A 220     -18.834 -10.170  17.629  1.00  0.00           N  
ATOM   3426  H   ASN A 220     -18.036 -10.786  17.586  1.00  0.00           H  
ATOM   3427  CA  ASN A 220     -20.149 -10.815  17.536  1.00  0.00           C  
ATOM   3428  HA  ASN A 220     -19.964 -11.868  17.323  1.00  0.00           H  
ATOM   3429  C   ASN A 220     -21.067 -10.363  16.387  1.00  0.00           C  
ATOM   3430  CB  ASN A 220     -20.861 -10.767  18.898  1.00  0.00           C  
ATOM   3431  HB2 ASN A 220     -21.009  -9.733  19.210  1.00  0.00           H  
ATOM   3432  HB3 ASN A 220     -21.846 -11.221  18.792  1.00  0.00           H  
ATOM   3433  O   ASN A 220     -22.140 -10.937  16.239  1.00  0.00           O  
ATOM   3434  CG  ASN A 220     -20.148 -11.528  19.993  1.00  0.00           C  
ATOM   3435  ND2 ASN A 220     -20.713 -11.540  21.175  1.00  0.00           N  
ATOM   3436 HD21 ASN A 220     -20.279 -12.137  21.865  1.00  0.00           H  
ATOM   3437 HD22 ASN A 220     -21.645 -11.162  21.269  1.00  0.00           H  
ATOM   3438  OD1 ASN A 220     -19.107 -12.139  19.812  1.00  0.00           O  
ATOM   3439  N   HIS A 221     -20.659  -9.416  15.541  1.00  0.00           N  
ATOM   3440  H   HIS A 221     -19.730  -9.029  15.630  1.00  0.00           H  
ATOM   3441  CA  HIS A 221     -21.482  -8.956  14.426  1.00  0.00           C  
ATOM   3442  HA  HIS A 221     -22.518  -9.249  14.600  1.00  0.00           H  
ATOM   3443  C   HIS A 221     -21.038  -9.610  13.118  1.00  0.00           C  
ATOM   3444  CB  HIS A 221     -21.486  -7.427  14.346  1.00  0.00           C  
ATOM   3445  HB2 HIS A 221     -22.038  -7.125  13.456  1.00  0.00           H  
ATOM   3446  HB3 HIS A 221     -20.460  -7.074  14.245  1.00  0.00           H  
ATOM   3447  O   HIS A 221     -19.856  -9.874  12.884  1.00  0.00           O  
ATOM   3448  CG  HIS A 221     -22.119  -6.768  15.548  1.00  0.00           C  
ATOM   3449  CD2 HIS A 221     -23.354  -6.181  15.623  1.00  0.00           C  
ATOM   3450  HD2 HIS A 221     -24.070  -6.105  14.817  1.00  0.00           H  
ATOM   3451  ND1 HIS A 221     -21.562  -6.673  16.799  1.00  0.00           N  
ATOM   3452  HD1 HIS A 221     -20.697  -7.099  17.100  1.00  0.00           H  
ATOM   3453  CE1 HIS A 221     -22.426  -6.055  17.608  1.00  0.00           C  
ATOM   3454  HE1 HIS A 221     -22.271  -5.891  18.664  1.00  0.00           H  
ATOM   3455  NE2 HIS A 221     -23.531  -5.712  16.935  1.00  0.00           N  
ATOM   3456  N   LYS A 222     -22.009  -9.874  12.246  1.00  0.00           N  
ATOM   3457  H   LYS A 222     -22.943  -9.581  12.493  1.00  0.00           H  
ATOM   3458  CA  LYS A 222     -21.751 -10.214  10.846  1.00  0.00           C  
ATOM   3459  HA  LYS A 222     -20.778 -10.696  10.756  1.00  0.00           H  
ATOM   3460  C   LYS A 222     -21.693  -8.927  10.025  1.00  0.00           C  
ATOM   3461  CB  LYS A 222     -22.830 -11.170  10.330  1.00  0.00           C  
ATOM   3462  HB2 LYS A 222     -23.808 -10.717  10.494  1.00  0.00           H  
ATOM   3463  HB3 LYS A 222     -22.688 -11.291   9.256  1.00  0.00           H  
ATOM   3464  O   LYS A 222     -22.394  -7.965  10.323  1.00  0.00           O  
ATOM   3465  CG  LYS A 222     -22.784 -12.556  10.993  1.00  0.00           C  
ATOM   3466  HG2 LYS A 222     -21.827 -13.033  10.780  1.00  0.00           H  
ATOM   3467  HG3 LYS A 222     -22.900 -12.448  12.072  1.00  0.00           H  
ATOM   3468  CD  LYS A 222     -23.930 -13.422  10.454  1.00  0.00           C  
ATOM   3469  HD2 LYS A 222     -23.791 -13.582   9.385  1.00  0.00           H  
ATOM   3470  HD3 LYS A 222     -24.865 -12.883  10.608  1.00  0.00           H  
ATOM   3471  CE  LYS A 222     -24.012 -14.776  11.164  1.00  0.00           C  
ATOM   3472  HE2 LYS A 222     -23.119 -15.354  10.927  1.00  0.00           H  
ATOM   3473  HE3 LYS A 222     -24.035 -14.594  12.239  1.00  0.00           H  
ATOM   3474  NZ  LYS A 222     -25.238 -15.509  10.756  1.00  0.00           N  
ATOM   3475  HZ1 LYS A 222     -25.324 -16.392  11.239  1.00  0.00           H  
ATOM   3476  HZ2 LYS A 222     -25.261 -15.670   9.760  1.00  0.00           H  
ATOM   3477  HZ3 LYS A 222     -26.053 -14.960  10.990  1.00  0.00           H  
ATOM   3478  N   LEU A 223     -20.873  -8.937   8.983  1.00  0.00           N  
ATOM   3479  H   LEU A 223     -20.328  -9.771   8.815  1.00  0.00           H  
ATOM   3480  CA  LEU A 223     -20.687  -7.839   8.044  1.00  0.00           C  
ATOM   3481  HA  LEU A 223     -21.274  -6.973   8.349  1.00  0.00           H  
ATOM   3482  C   LEU A 223     -21.180  -8.295   6.674  1.00  0.00           C  
ATOM   3483  CB  LEU A 223     -19.196  -7.448   8.002  1.00  0.00           C  
ATOM   3484  HB2 LEU A 223     -19.077  -6.600   7.327  1.00  0.00           H  
ATOM   3485  HB3 LEU A 223     -18.633  -8.283   7.585  1.00  0.00           H  
ATOM   3486  O   LEU A 223     -20.691  -9.298   6.150  1.00  0.00           O  
ATOM   3487  CG  LEU A 223     -18.579  -7.092   9.367  1.00  0.00           C  
ATOM   3488  HG  LEU A 223     -18.685  -7.933  10.052  1.00  0.00           H  
ATOM   3489  CD1 LEU A 223     -17.087  -6.810   9.208  1.00  0.00           C  
ATOM   3490 HD11 LEU A 223     -16.589  -7.681   8.781  1.00  0.00           H  
ATOM   3491 HD12 LEU A 223     -16.645  -6.601  10.183  1.00  0.00           H  
ATOM   3492 HD13 LEU A 223     -16.941  -5.948   8.558  1.00  0.00           H  
ATOM   3493  CD2 LEU A 223     -19.238  -5.863   9.988  1.00  0.00           C  
ATOM   3494 HD21 LEU A 223     -20.292  -6.065  10.179  1.00  0.00           H  
ATOM   3495 HD22 LEU A 223     -19.155  -5.008   9.318  1.00  0.00           H  
ATOM   3496 HD23 LEU A 223     -18.755  -5.629  10.937  1.00  0.00           H  
ATOM   3497  N   THR A 224     -22.137  -7.580   6.096  1.00  0.00           N  
ATOM   3498  H   THR A 224     -22.515  -6.783   6.588  1.00  0.00           H  
ATOM   3499  CA  THR A 224     -22.594  -7.822   4.724  1.00  0.00           C  
ATOM   3500  HA  THR A 224     -22.302  -8.823   4.406  1.00  0.00           H  
ATOM   3501  C   THR A 224     -21.913  -6.822   3.807  1.00  0.00           C  
ATOM   3502  CB  THR A 224     -24.120  -7.763   4.627  1.00  0.00           C  
ATOM   3503  HB  THR A 224     -24.474  -6.794   4.979  1.00  0.00           H  
ATOM   3504  O   THR A 224     -22.263  -5.648   3.809  1.00  0.00           O  
ATOM   3505  CG2 THR A 224     -24.625  -8.011   3.206  1.00  0.00           C  
ATOM   3506 HG21 THR A 224     -24.307  -7.201   2.550  1.00  0.00           H  
ATOM   3507 HG22 THR A 224     -25.715  -8.046   3.206  1.00  0.00           H  
ATOM   3508 HG23 THR A 224     -24.233  -8.955   2.828  1.00  0.00           H  
ATOM   3509  OG1 THR A 224     -24.666  -8.780   5.443  1.00  0.00           O  
ATOM   3510  HG1 THR A 224     -25.383  -8.375   5.936  1.00  0.00           H  
ATOM   3511  N   VAL A 225     -20.918  -7.279   3.049  1.00  0.00           N  
ATOM   3512  H   VAL A 225     -20.751  -8.275   3.033  1.00  0.00           H  
ATOM   3513  CA  VAL A 225     -20.191  -6.456   2.075  1.00  0.00           C  
ATOM   3514  HA  VAL A 225     -19.876  -5.521   2.539  1.00  0.00           H  
ATOM   3515  C   VAL A 225     -21.127  -6.117   0.925  1.00  0.00           C  
ATOM   3516  CB  VAL A 225     -18.943  -7.193   1.554  1.00  0.00           C  
ATOM   3517  HB  VAL A 225     -19.256  -8.123   1.079  1.00  0.00           H  
ATOM   3518  O   VAL A 225     -21.728  -7.023   0.353  1.00  0.00           O  
ATOM   3519  CG1 VAL A 225     -18.191  -6.343   0.526  1.00  0.00           C  
ATOM   3520 HG11 VAL A 225     -18.778  -6.255  -0.388  1.00  0.00           H  
ATOM   3521 HG12 VAL A 225     -17.242  -6.819   0.277  1.00  0.00           H  
ATOM   3522 HG13 VAL A 225     -18.000  -5.346   0.923  1.00  0.00           H  
ATOM   3523  CG2 VAL A 225     -17.958  -7.546   2.679  1.00  0.00           C  
ATOM   3524 HG21 VAL A 225     -17.145  -8.145   2.268  1.00  0.00           H  
ATOM   3525 HG22 VAL A 225     -17.530  -6.634   3.096  1.00  0.00           H  
ATOM   3526 HG23 VAL A 225     -18.453  -8.121   3.461  1.00  0.00           H  
ATOM   3527  N   VAL A 226     -21.249  -4.832   0.596  1.00  0.00           N  
ATOM   3528  H   VAL A 226     -20.743  -4.154   1.149  1.00  0.00           H  
ATOM   3529  CA  VAL A 226     -22.133  -4.320  -0.467  1.00  0.00           C  
ATOM   3530  HA  VAL A 226     -22.562  -5.161  -1.011  1.00  0.00           H  
ATOM   3531  C   VAL A 226     -21.401  -3.490  -1.523  1.00  0.00           C  
ATOM   3532  CB  VAL A 226     -23.306  -3.513   0.120  1.00  0.00           C  
ATOM   3533  HB  VAL A 226     -23.883  -3.126  -0.720  1.00  0.00           H  
ATOM   3534  O   VAL A 226     -21.928  -3.290  -2.616  1.00  0.00           O  
ATOM   3535  CG1 VAL A 226     -24.244  -4.405   0.939  1.00  0.00           C  
ATOM   3536 HG11 VAL A 226     -25.134  -3.835   1.205  1.00  0.00           H  
ATOM   3537 HG12 VAL A 226     -24.543  -5.268   0.344  1.00  0.00           H  
ATOM   3538 HG13 VAL A 226     -23.747  -4.744   1.848  1.00  0.00           H  
ATOM   3539  CG2 VAL A 226     -22.866  -2.330   0.993  1.00  0.00           C  
ATOM   3540 HG21 VAL A 226     -23.743  -1.758   1.296  1.00  0.00           H  
ATOM   3541 HG22 VAL A 226     -22.353  -2.681   1.888  1.00  0.00           H  
ATOM   3542 HG23 VAL A 226     -22.205  -1.670   0.431  1.00  0.00           H  
ATOM   3543  N   GLY A 227     -20.177  -3.051  -1.239  1.00  0.00           N  
ATOM   3544  H   GLY A 227     -19.794  -3.205  -0.317  1.00  0.00           H  
ATOM   3545  CA  GLY A 227     -19.339  -2.329  -2.191  1.00  0.00           C  
ATOM   3546  HA2 GLY A 227     -19.652  -1.287  -2.251  1.00  0.00           H  
ATOM   3547  HA3 GLY A 227     -19.451  -2.778  -3.178  1.00  0.00           H  
ATOM   3548  C   GLY A 227     -17.863  -2.372  -1.810  1.00  0.00           C  
ATOM   3549  O   GLY A 227     -17.515  -2.649  -0.661  1.00  0.00           O  
ATOM   3550  N   ALA A 228     -17.000  -2.129  -2.786  1.00  0.00           N  
ATOM   3551  H   ALA A 228     -17.359  -1.936  -3.710  1.00  0.00           H  
ATOM   3552  CA  ALA A 228     -15.566  -1.936  -2.605  1.00  0.00           C  
ATOM   3553  HA  ALA A 228     -15.376  -1.486  -1.631  1.00  0.00           H  
ATOM   3554  C   ALA A 228     -15.067  -0.973  -3.682  1.00  0.00           C  
ATOM   3555  CB  ALA A 228     -14.840  -3.286  -2.685  1.00  0.00           C  
ATOM   3556  HB1 ALA A 228     -13.772  -3.127  -2.542  1.00  0.00           H  
ATOM   3557  HB2 ALA A 228     -15.206  -3.951  -1.903  1.00  0.00           H  
ATOM   3558  HB3 ALA A 228     -15.003  -3.735  -3.665  1.00  0.00           H  
ATOM   3559  O   ALA A 228     -15.517  -1.060  -4.822  1.00  0.00           O  
ATOM   3560  N   ASP A 229     -14.164  -0.062  -3.320  1.00  0.00           N  
ATOM   3561  H   ASP A 229     -13.795  -0.076  -2.380  1.00  0.00           H  
ATOM   3562  CA  ASP A 229     -13.531   0.894  -4.236  1.00  0.00           C  
ATOM   3563  HA  ASP A 229     -13.024   1.641  -3.625  1.00  0.00           H  
ATOM   3564  C   ASP A 229     -14.554   1.670  -5.102  1.00  0.00           C  
ATOM   3565  CB  ASP A 229     -12.435   0.177  -5.042  1.00  0.00           C  
ATOM   3566  HB2 ASP A 229     -11.901   0.924  -5.630  1.00  0.00           H  
ATOM   3567  HB3 ASP A 229     -12.905  -0.518  -5.738  1.00  0.00           H  
ATOM   3568  O   ASP A 229     -14.438   1.743  -6.322  1.00  0.00           O  
ATOM   3569  CG  ASP A 229     -11.396  -0.590  -4.214  1.00  0.00           C  
ATOM   3570  OD1 ASP A 229     -11.221  -0.370  -2.993  1.00  0.00           O  
ATOM   3571  OD2 ASP A 229     -10.791  -1.525  -4.788  1.00  0.00           O  
ATOM   3572  N   ALA A 230     -15.608   2.192  -4.456  1.00  0.00           N  
ATOM   3573  H   ALA A 230     -15.585   2.137  -3.448  1.00  0.00           H  
ATOM   3574  CA  ALA A 230     -16.764   2.865  -5.076  1.00  0.00           C  
ATOM   3575  HA  ALA A 230     -17.538   2.885  -4.310  1.00  0.00           H  
ATOM   3576  C   ALA A 230     -17.429   2.117  -6.249  1.00  0.00           C  
ATOM   3577  CB  ALA A 230     -16.434   4.325  -5.374  1.00  0.00           C  
ATOM   3578  HB1 ALA A 230     -17.308   4.827  -5.787  1.00  0.00           H  
ATOM   3579  HB2 ALA A 230     -16.178   4.809  -4.432  1.00  0.00           H  
ATOM   3580  HB3 ALA A 230     -15.613   4.388  -6.088  1.00  0.00           H  
ATOM   3581  O   ALA A 230     -17.975   2.722  -7.176  1.00  0.00           O  
ATOM   3582  N   SER A 231     -17.424   0.787  -6.167  1.00  0.00           N  
ATOM   3583  H   SER A 231     -16.829   0.357  -5.473  1.00  0.00           H  
ATOM   3584  CA  SER A 231     -18.182  -0.106  -7.034  1.00  0.00           C  
ATOM   3585  HA  SER A 231     -18.833   0.480  -7.683  1.00  0.00           H  
ATOM   3586  C   SER A 231     -19.053  -1.044  -6.202  1.00  0.00           C  
ATOM   3587  CB  SER A 231     -17.224  -0.895  -7.924  1.00  0.00           C  
ATOM   3588  HB2 SER A 231     -16.433  -1.340  -7.319  1.00  0.00           H  
ATOM   3589  HB3 SER A 231     -17.770  -1.690  -8.431  1.00  0.00           H  
ATOM   3590  O   SER A 231     -18.595  -1.677  -5.245  1.00  0.00           O  
ATOM   3591  OG  SER A 231     -16.665  -0.039  -8.896  1.00  0.00           O  
ATOM   3592  HG  SER A 231     -16.108   0.606  -8.455  1.00  0.00           H  
ATOM   3593  N   TYR A 232     -20.330  -1.164  -6.571  1.00  0.00           N  
ATOM   3594  H   TYR A 232     -20.675  -0.583  -7.321  1.00  0.00           H  
ATOM   3595  CA  TYR A 232     -21.243  -2.095  -5.910  1.00  0.00           C  
ATOM   3596  HA  TYR A 232     -21.110  -1.979  -4.834  1.00  0.00           H  
ATOM   3597  C   TYR A 232     -20.932  -3.549  -6.244  1.00  0.00           C  
ATOM   3598  CB  TYR A 232     -22.702  -1.790  -6.243  1.00  0.00           C  
ATOM   3599  HB2 TYR A 232     -22.841  -1.879  -7.321  1.00  0.00           H  
ATOM   3600  HB3 TYR A 232     -23.334  -2.540  -5.766  1.00  0.00           H  
ATOM   3601  O   TYR A 232     -20.613  -3.915  -7.378  1.00  0.00           O  
ATOM   3602  CG  TYR A 232     -23.177  -0.435  -5.778  1.00  0.00           C  
ATOM   3603  CD1 TYR A 232     -22.980  -0.030  -4.442  1.00  0.00           C  
ATOM   3604  HD1 TYR A 232     -22.460  -0.673  -3.747  1.00  0.00           H  
ATOM   3605  CD2 TYR A 232     -23.841   0.412  -6.682  1.00  0.00           C  
ATOM   3606  HD2 TYR A 232     -23.988   0.120  -7.711  1.00  0.00           H  
ATOM   3607  CE1 TYR A 232     -23.422   1.235  -4.018  1.00  0.00           C  
ATOM   3608  HE1 TYR A 232     -23.225   1.573  -3.012  1.00  0.00           H  
ATOM   3609  CE2 TYR A 232     -24.352   1.639  -6.237  1.00  0.00           C  
ATOM   3610  HE2 TYR A 232     -24.896   2.282  -6.914  1.00  0.00           H  
ATOM   3611  OH  TYR A 232     -24.598   3.254  -4.485  1.00  0.00           O  
ATOM   3612  HH  TYR A 232     -24.081   3.602  -3.755  1.00  0.00           H  
ATOM   3613  CZ  TYR A 232     -24.126   2.063  -4.914  1.00  0.00           C  
ATOM   3614  N   LEU A 233     -21.121  -4.402  -5.245  1.00  0.00           N  
ATOM   3615  H   LEU A 233     -21.467  -4.037  -4.370  1.00  0.00           H  
ATOM   3616  CA  LEU A 233     -20.865  -5.831  -5.323  1.00  0.00           C  
ATOM   3617  HA  LEU A 233     -20.472  -6.090  -6.306  1.00  0.00           H  
ATOM   3618  C   LEU A 233     -22.156  -6.614  -5.120  1.00  0.00           C  
ATOM   3619  CB  LEU A 233     -19.826  -6.196  -4.257  1.00  0.00           C  
ATOM   3620  HB2 LEU A 233     -19.699  -7.279  -4.235  1.00  0.00           H  
ATOM   3621  HB3 LEU A 233     -20.219  -5.889  -3.288  1.00  0.00           H  
ATOM   3622  O   LEU A 233     -23.103  -6.137  -4.494  1.00  0.00           O  
ATOM   3623  CG  LEU A 233     -18.452  -5.537  -4.475  1.00  0.00           C  
ATOM   3624  HG  LEU A 233     -18.559  -4.468  -4.659  1.00  0.00           H  
ATOM   3625  CD1 LEU A 233     -17.664  -5.709  -3.182  1.00  0.00           C  
ATOM   3626 HD11 LEU A 233     -17.819  -6.706  -2.770  1.00  0.00           H  
ATOM   3627 HD12 LEU A 233     -16.607  -5.507  -3.358  1.00  0.00           H  
ATOM   3628 HD13 LEU A 233     -18.032  -4.995  -2.445  1.00  0.00           H  
ATOM   3629  CD2 LEU A 233     -17.691  -6.161  -5.648  1.00  0.00           C  
ATOM   3630 HD21 LEU A 233     -16.722  -5.672  -5.747  1.00  0.00           H  
ATOM   3631 HD22 LEU A 233     -18.245  -5.996  -6.573  1.00  0.00           H  
ATOM   3632 HD23 LEU A 233     -17.552  -7.230  -5.486  1.00  0.00           H  
ATOM   3633  N   LYS A 234     -22.175  -7.862  -5.587  1.00  0.00           N  
ATOM   3634  H   LYS A 234     -21.357  -8.192  -6.080  1.00  0.00           H  
ATOM   3635  CA  LYS A 234     -23.184  -8.823  -5.149  1.00  0.00           C  
ATOM   3636  HA  LYS A 234     -24.167  -8.404  -5.363  1.00  0.00           H  
ATOM   3637  C   LYS A 234     -23.015  -9.042  -3.640  1.00  0.00           C  
ATOM   3638  CB  LYS A 234     -23.036 -10.123  -5.939  1.00  0.00           C  
ATOM   3639  HB2 LYS A 234     -23.157  -9.899  -6.999  1.00  0.00           H  
ATOM   3640  HB3 LYS A 234     -22.042 -10.539  -5.778  1.00  0.00           H  
ATOM   3641  O   LYS A 234     -21.942  -9.501  -3.239  1.00  0.00           O  
ATOM   3642  CG  LYS A 234     -24.096 -11.143  -5.506  1.00  0.00           C  
ATOM   3643  HG2 LYS A 234     -23.879 -11.498  -4.499  1.00  0.00           H  
ATOM   3644  HG3 LYS A 234     -25.078 -10.672  -5.517  1.00  0.00           H  
ATOM   3645  CD  LYS A 234     -24.099 -12.326  -6.473  1.00  0.00           C  
ATOM   3646  HD2 LYS A 234     -23.116 -12.798  -6.482  1.00  0.00           H  
ATOM   3647  HD3 LYS A 234     -24.321 -11.952  -7.472  1.00  0.00           H  
ATOM   3648  CE  LYS A 234     -25.170 -13.333  -6.048  1.00  0.00           C  
ATOM   3649  HE2 LYS A 234     -26.091 -12.786  -5.846  1.00  0.00           H  
ATOM   3650  HE3 LYS A 234     -24.855 -13.815  -5.122  1.00  0.00           H  
ATOM   3651  NZ  LYS A 234     -25.401 -14.331  -7.119  1.00  0.00           N  
ATOM   3652  HZ1 LYS A 234     -26.168 -14.944  -6.881  1.00  0.00           H  
ATOM   3653  HZ2 LYS A 234     -25.634 -13.852  -7.977  1.00  0.00           H  
ATOM   3654  HZ3 LYS A 234     -24.567 -14.874  -7.291  1.00  0.00           H  
ATOM   3655  N   PRO A 235     -24.035  -8.756  -2.809  1.00  0.00           N  
ATOM   3656  CA  PRO A 235     -23.854  -8.803  -1.370  1.00  0.00           C  
ATOM   3657  HA  PRO A 235     -23.075  -8.076  -1.140  1.00  0.00           H  
ATOM   3658  C   PRO A 235     -23.431 -10.182  -0.867  1.00  0.00           C  
ATOM   3659  CB  PRO A 235     -25.170  -8.330  -0.749  1.00  0.00           C  
ATOM   3660  HB2 PRO A 235     -25.005  -7.795   0.186  1.00  0.00           H  
ATOM   3661  HB3 PRO A 235     -25.843  -9.174  -0.598  1.00  0.00           H  
ATOM   3662  O   PRO A 235     -23.983 -11.205  -1.279  1.00  0.00           O  
ATOM   3663  CG  PRO A 235     -25.736  -7.415  -1.832  1.00  0.00           C  
ATOM   3664  HG2 PRO A 235     -25.261  -6.436  -1.774  1.00  0.00           H  
ATOM   3665  HG3 PRO A 235     -26.820  -7.321  -1.761  1.00  0.00           H  
ATOM   3666  CD  PRO A 235     -25.308  -8.114  -3.121  1.00  0.00           C  
ATOM   3667  HD2 PRO A 235     -25.222  -7.371  -3.914  1.00  0.00           H  
ATOM   3668  HD3 PRO A 235     -26.041  -8.874  -3.393  1.00  0.00           H  
ATOM   3669  N   PHE A 236     -22.477 -10.211   0.060  1.00  0.00           N  
ATOM   3670  H   PHE A 236     -22.035  -9.341   0.321  1.00  0.00           H  
ATOM   3671  CA  PHE A 236     -22.078 -11.434   0.752  1.00  0.00           C  
ATOM   3672  HA  PHE A 236     -22.925 -12.121   0.742  1.00  0.00           H  
ATOM   3673  C   PHE A 236     -21.736 -11.156   2.211  1.00  0.00           C  
ATOM   3674  CB  PHE A 236     -20.912 -12.122   0.028  1.00  0.00           C  
ATOM   3675  HB2 PHE A 236     -21.204 -12.305  -1.007  1.00  0.00           H  
ATOM   3676  HB3 PHE A 236     -20.743 -13.096   0.488  1.00  0.00           H  
ATOM   3677  O   PHE A 236     -21.237 -10.091   2.568  1.00  0.00           O  
ATOM   3678  CG  PHE A 236     -19.605 -11.353   0.040  1.00  0.00           C  
ATOM   3679  CD1 PHE A 236     -19.285 -10.502  -1.033  1.00  0.00           C  
ATOM   3680  HD1 PHE A 236     -19.973 -10.381  -1.856  1.00  0.00           H  
ATOM   3681  CD2 PHE A 236     -18.703 -11.489   1.115  1.00  0.00           C  
ATOM   3682  HD2 PHE A 236     -18.960 -12.110   1.960  1.00  0.00           H  
ATOM   3683  CE1 PHE A 236     -18.064  -9.809  -1.042  1.00  0.00           C  
ATOM   3684  HE1 PHE A 236     -17.825  -9.155  -1.867  1.00  0.00           H  
ATOM   3685  CE2 PHE A 236     -17.473 -10.807   1.097  1.00  0.00           C  
ATOM   3686  HE2 PHE A 236     -16.773 -10.905   1.914  1.00  0.00           H  
ATOM   3687  CZ  PHE A 236     -17.151  -9.972   0.013  1.00  0.00           C  
ATOM   3688  HZ  PHE A 236     -16.206  -9.448  -0.008  1.00  0.00           H  
ATOM   3689  N   THR A 237     -21.974 -12.144   3.071  1.00  0.00           N  
ATOM   3690  H   THR A 237     -22.444 -12.974   2.739  1.00  0.00           H  
ATOM   3691  CA  THR A 237     -21.719 -12.015   4.506  1.00  0.00           C  
ATOM   3692  HA  THR A 237     -21.691 -10.953   4.747  1.00  0.00           H  
ATOM   3693  C   THR A 237     -20.363 -12.606   4.899  1.00  0.00           C  
ATOM   3694  CB  THR A 237     -22.874 -12.598   5.326  1.00  0.00           C  
ATOM   3695  HB  THR A 237     -22.896 -13.680   5.197  1.00  0.00           H  
ATOM   3696  O   THR A 237     -19.928 -13.658   4.413  1.00  0.00           O  
ATOM   3697  CG2 THR A 237     -22.770 -12.276   6.810  1.00  0.00           C  
ATOM   3698 HG21 THR A 237     -21.931 -12.810   7.257  1.00  0.00           H  
ATOM   3699 HG22 THR A 237     -23.693 -12.578   7.304  1.00  0.00           H  
ATOM   3700 HG23 THR A 237     -22.634 -11.203   6.940  1.00  0.00           H  
ATOM   3701  OG1 THR A 237     -24.106 -12.070   4.895  1.00  0.00           O  
ATOM   3702  HG1 THR A 237     -24.128 -11.123   5.055  1.00  0.00           H  
ATOM   3703  N   THR A 238     -19.690 -11.931   5.824  1.00  0.00           N  
ATOM   3704  H   THR A 238     -20.066 -11.043   6.124  1.00  0.00           H  
ATOM   3705  CA  THR A 238     -18.432 -12.350   6.445  1.00  0.00           C  
ATOM   3706  HA  THR A 238     -18.381 -13.438   6.443  1.00  0.00           H  
ATOM   3707  C   THR A 238     -18.377 -11.885   7.903  1.00  0.00           C  
ATOM   3708  CB  THR A 238     -17.240 -11.823   5.630  1.00  0.00           C  
ATOM   3709  HB  THR A 238     -17.356 -12.144   4.595  1.00  0.00           H  
ATOM   3710  O   THR A 238     -19.204 -11.095   8.345  1.00  0.00           O  
ATOM   3711  CG2 THR A 238     -17.114 -10.306   5.646  1.00  0.00           C  
ATOM   3712 HG21 THR A 238     -16.305 -10.016   4.975  1.00  0.00           H  
ATOM   3713 HG22 THR A 238     -18.033  -9.843   5.288  1.00  0.00           H  
ATOM   3714 HG23 THR A 238     -16.893  -9.942   6.649  1.00  0.00           H  
ATOM   3715  OG1 THR A 238     -16.048 -12.386   6.132  1.00  0.00           O  
ATOM   3716  HG1 THR A 238     -15.347 -11.746   5.987  1.00  0.00           H  
ATOM   3717  N   LYS A 239     -17.420 -12.397   8.679  1.00  0.00           N  
ATOM   3718  H   LYS A 239     -16.761 -13.018   8.232  1.00  0.00           H  
ATOM   3719  CA  LYS A 239     -17.100 -11.882  10.024  1.00  0.00           C  
ATOM   3720  HA  LYS A 239     -17.907 -11.253  10.399  1.00  0.00           H  
ATOM   3721  C   LYS A 239     -15.862 -10.985  10.019  1.00  0.00           C  
ATOM   3722  CB  LYS A 239     -16.906 -13.048  11.000  1.00  0.00           C  
ATOM   3723  HB2 LYS A 239     -16.567 -12.645  11.954  1.00  0.00           H  
ATOM   3724  HB3 LYS A 239     -16.131 -13.713  10.618  1.00  0.00           H  
ATOM   3725  O   LYS A 239     -15.691 -10.176  10.917  1.00  0.00           O  
ATOM   3726  CG  LYS A 239     -18.201 -13.839  11.236  1.00  0.00           C  
ATOM   3727  HG2 LYS A 239     -18.555 -14.266  10.298  1.00  0.00           H  
ATOM   3728  HG3 LYS A 239     -18.964 -13.171  11.637  1.00  0.00           H  
ATOM   3729  CD  LYS A 239     -17.934 -14.970  12.236  1.00  0.00           C  
ATOM   3730  HD2 LYS A 239     -17.566 -14.536  13.166  1.00  0.00           H  
ATOM   3731  HD3 LYS A 239     -17.167 -15.629  11.829  1.00  0.00           H  
ATOM   3732  CE  LYS A 239     -19.208 -15.771  12.515  1.00  0.00           C  
ATOM   3733  HE2 LYS A 239     -19.580 -16.173  11.572  1.00  0.00           H  
ATOM   3734  HE3 LYS A 239     -19.959 -15.091  12.918  1.00  0.00           H  
ATOM   3735  NZ  LYS A 239     -18.944 -16.872  13.476  1.00  0.00           N  
ATOM   3736  HZ1 LYS A 239     -18.595 -16.500  14.348  1.00  0.00           H  
ATOM   3737  HZ2 LYS A 239     -19.782 -17.399  13.677  1.00  0.00           H  
ATOM   3738  HZ3 LYS A 239     -18.246 -17.506  13.113  1.00  0.00           H  
ATOM   3739  N   VAL A 240     -15.021 -11.135   8.999  1.00  0.00           N  
ATOM   3740  H   VAL A 240     -15.273 -11.766   8.253  1.00  0.00           H  
ATOM   3741  CA  VAL A 240     -13.753 -10.428   8.850  1.00  0.00           C  
ATOM   3742  HA  VAL A 240     -13.729  -9.604   9.563  1.00  0.00           H  
ATOM   3743  C   VAL A 240     -13.660  -9.837   7.450  1.00  0.00           C  
ATOM   3744  CB  VAL A 240     -12.575 -11.360   9.190  1.00  0.00           C  
ATOM   3745  HB  VAL A 240     -12.750 -11.752  10.192  1.00  0.00           H  
ATOM   3746  O   VAL A 240     -14.045 -10.486   6.472  1.00  0.00           O  
ATOM   3747  CG1 VAL A 240     -12.446 -12.558   8.239  1.00  0.00           C  
ATOM   3748 HG11 VAL A 240     -13.393 -13.091   8.158  1.00  0.00           H  
ATOM   3749 HG12 VAL A 240     -11.701 -13.244   8.640  1.00  0.00           H  
ATOM   3750 HG13 VAL A 240     -12.129 -12.229   7.249  1.00  0.00           H  
ATOM   3751  CG2 VAL A 240     -11.250 -10.598   9.227  1.00  0.00           C  
ATOM   3752 HG21 VAL A 240     -10.468 -11.242   9.629  1.00  0.00           H  
ATOM   3753 HG22 VAL A 240     -11.337  -9.721   9.868  1.00  0.00           H  
ATOM   3754 HG23 VAL A 240     -10.962 -10.289   8.223  1.00  0.00           H  
ATOM   3755  N   LEU A 241     -13.179  -8.602   7.376  1.00  0.00           N  
ATOM   3756  H   LEU A 241     -12.898  -8.156   8.237  1.00  0.00           H  
ATOM   3757  CA  LEU A 241     -12.767  -7.948   6.142  1.00  0.00           C  
ATOM   3758  HA  LEU A 241     -13.208  -8.466   5.290  1.00  0.00           H  
ATOM   3759  C   LEU A 241     -11.253  -8.038   6.012  1.00  0.00           C  
ATOM   3760  CB  LEU A 241     -13.206  -6.475   6.099  1.00  0.00           C  
ATOM   3761  HB2 LEU A 241     -12.540  -5.906   6.747  1.00  0.00           H  
ATOM   3762  HB3 LEU A 241     -13.062  -6.105   5.084  1.00  0.00           H  
ATOM   3763  O   LEU A 241     -10.544  -8.080   7.019  1.00  0.00           O  
ATOM   3764  CG  LEU A 241     -14.647  -6.183   6.530  1.00  0.00           C  
ATOM   3765  HG  LEU A 241     -14.773  -6.489   7.569  1.00  0.00           H  
ATOM   3766  CD1 LEU A 241     -14.912  -4.681   6.440  1.00  0.00           C  
ATOM   3767 HD11 LEU A 241     -14.906  -4.356   5.400  1.00  0.00           H  
ATOM   3768 HD12 LEU A 241     -15.875  -4.440   6.890  1.00  0.00           H  
ATOM   3769 HD13 LEU A 241     -14.136  -4.134   6.975  1.00  0.00           H  
ATOM   3770  CD2 LEU A 241     -15.654  -6.939   5.664  1.00  0.00           C  
ATOM   3771 HD21 LEU A 241     -16.660  -6.784   6.052  1.00  0.00           H  
ATOM   3772 HD22 LEU A 241     -15.593  -6.590   4.634  1.00  0.00           H  
ATOM   3773 HD23 LEU A 241     -15.440  -8.007   5.702  1.00  0.00           H  
ATOM   3774  N   MET A 242     -10.780  -8.013   4.774  1.00  0.00           N  
ATOM   3775  H   MET A 242     -11.425  -7.962   3.999  1.00  0.00           H  
ATOM   3776  CA  MET A 242      -9.368  -7.894   4.457  1.00  0.00           C  
ATOM   3777  HA  MET A 242      -8.802  -7.696   5.368  1.00  0.00           H  
ATOM   3778  C   MET A 242      -9.172  -6.713   3.511  1.00  0.00           C  
ATOM   3779  CB  MET A 242      -8.890  -9.218   3.848  1.00  0.00           C  
ATOM   3780  HB2 MET A 242      -9.456  -9.442   2.943  1.00  0.00           H  
ATOM   3781  HB3 MET A 242      -9.037 -10.026   4.565  1.00  0.00           H  
ATOM   3782  O   MET A 242      -9.726  -6.718   2.414  1.00  0.00           O  
ATOM   3783  CG  MET A 242      -7.417  -9.140   3.483  1.00  0.00           C  
ATOM   3784  HG2 MET A 242      -7.274  -8.362   2.734  1.00  0.00           H  
ATOM   3785  HG3 MET A 242      -7.111 -10.090   3.046  1.00  0.00           H  
ATOM   3786  SD  MET A 242      -6.390  -8.801   4.922  1.00  0.00           S  
ATOM   3787  CE  MET A 242      -5.113  -7.876   4.085  1.00  0.00           C  
ATOM   3788  HE1 MET A 242      -5.553  -7.052   3.523  1.00  0.00           H  
ATOM   3789  HE2 MET A 242      -4.470  -7.473   4.867  1.00  0.00           H  
ATOM   3790  HE3 MET A 242      -4.548  -8.529   3.420  1.00  0.00           H  
ATOM   3791  N   LEU A 243      -8.397  -5.713   3.933  1.00  0.00           N  
ATOM   3792  H   LEU A 243      -7.980  -5.771   4.851  1.00  0.00           H  
ATOM   3793  CA  LEU A 243      -8.127  -4.516   3.138  1.00  0.00           C  
ATOM   3794  HA  LEU A 243      -8.525  -4.641   2.131  1.00  0.00           H  
ATOM   3795  C   LEU A 243      -6.618  -4.307   3.013  1.00  0.00           C  
ATOM   3796  CB  LEU A 243      -8.807  -3.278   3.757  1.00  0.00           C  
ATOM   3797  HB2 LEU A 243      -8.375  -3.081   4.738  1.00  0.00           H  
ATOM   3798  HB3 LEU A 243      -8.551  -2.434   3.116  1.00  0.00           H  
ATOM   3799  O   LEU A 243      -5.931  -4.122   4.018  1.00  0.00           O  
ATOM   3800  CG  LEU A 243     -10.345  -3.346   3.882  1.00  0.00           C  
ATOM   3801  HG  LEU A 243     -10.750  -4.004   3.113  1.00  0.00           H  
ATOM   3802  CD1 LEU A 243     -10.792  -3.843   5.264  1.00  0.00           C  
ATOM   3803 HD11 LEU A 243     -10.410  -3.177   6.038  1.00  0.00           H  
ATOM   3804 HD12 LEU A 243     -11.881  -3.854   5.306  1.00  0.00           H  
ATOM   3805 HD13 LEU A 243     -10.416  -4.850   5.444  1.00  0.00           H  
ATOM   3806  CD2 LEU A 243     -10.951  -1.955   3.690  1.00  0.00           C  
ATOM   3807 HD21 LEU A 243     -12.034  -1.993   3.809  1.00  0.00           H  
ATOM   3808 HD22 LEU A 243     -10.735  -1.602   2.681  1.00  0.00           H  
ATOM   3809 HD23 LEU A 243     -10.527  -1.251   4.406  1.00  0.00           H  
ATOM   3810  N   GLY A 244      -6.091  -4.308   1.792  1.00  0.00           N  
ATOM   3811  H   GLY A 244      -6.707  -4.456   1.006  1.00  0.00           H  
ATOM   3812  CA  GLY A 244      -4.759  -3.769   1.509  1.00  0.00           C  
ATOM   3813  HA2 GLY A 244      -4.038  -4.173   2.219  1.00  0.00           H  
ATOM   3814  HA3 GLY A 244      -4.451  -4.061   0.505  1.00  0.00           H  
ATOM   3815  C   GLY A 244      -4.759  -2.237   1.582  1.00  0.00           C  
ATOM   3816  O   GLY A 244      -5.827  -1.637   1.433  1.00  0.00           O  
ATOM   3817  N   PRO A 245      -3.602  -1.587   1.798  1.00  0.00           N  
ATOM   3818  CA  PRO A 245      -3.471  -0.146   1.618  1.00  0.00           C  
ATOM   3819  HA  PRO A 245      -3.945   0.355   2.462  1.00  0.00           H  
ATOM   3820  C   PRO A 245      -4.109   0.338   0.315  1.00  0.00           C  
ATOM   3821  CB  PRO A 245      -1.968   0.116   1.666  1.00  0.00           C  
ATOM   3822  HB2 PRO A 245      -1.502  -0.145   0.715  1.00  0.00           H  
ATOM   3823  HB3 PRO A 245      -1.745   1.149   1.935  1.00  0.00           H  
ATOM   3824  O   PRO A 245      -3.966  -0.301  -0.728  1.00  0.00           O  
ATOM   3825  CG  PRO A 245      -1.550  -0.881   2.742  1.00  0.00           C  
ATOM   3826  HG2 PRO A 245      -1.885  -0.526   3.717  1.00  0.00           H  
ATOM   3827  HG3 PRO A 245      -0.474  -1.056   2.769  1.00  0.00           H  
ATOM   3828  CD  PRO A 245      -2.358  -2.116   2.339  1.00  0.00           C  
ATOM   3829  HD2 PRO A 245      -2.550  -2.725   3.222  1.00  0.00           H  
ATOM   3830  HD3 PRO A 245      -1.818  -2.697   1.590  1.00  0.00           H  
ATOM   3831  N   GLY A 246      -4.881   1.417   0.411  1.00  0.00           N  
ATOM   3832  H   GLY A 246      -5.003   1.837   1.322  1.00  0.00           H  
ATOM   3833  CA  GLY A 246      -5.631   1.997  -0.703  1.00  0.00           C  
ATOM   3834  HA2 GLY A 246      -5.074   1.884  -1.633  1.00  0.00           H  
ATOM   3835  HA3 GLY A 246      -5.775   3.059  -0.501  1.00  0.00           H  
ATOM   3836  C   GLY A 246      -7.037   1.458  -0.909  1.00  0.00           C  
ATOM   3837  O   GLY A 246      -7.879   2.163  -1.459  1.00  0.00           O  
ATOM   3838  N   GLN A 247      -7.343   0.269  -0.400  1.00  0.00           N  
ATOM   3839  H   GLN A 247      -6.640  -0.238   0.119  1.00  0.00           H  
ATOM   3840  CA  GLN A 247      -8.649  -0.342  -0.616  1.00  0.00           C  
ATOM   3841  HA  GLN A 247      -8.973  -0.102  -1.629  1.00  0.00           H  
ATOM   3842  C   GLN A 247      -9.715   0.215   0.330  1.00  0.00           C  
ATOM   3843  CB  GLN A 247      -8.539  -1.867  -0.515  1.00  0.00           C  
ATOM   3844  HB2 GLN A 247      -9.534  -2.297  -0.635  1.00  0.00           H  
ATOM   3845  HB3 GLN A 247      -8.164  -2.147   0.469  1.00  0.00           H  
ATOM   3846  O   GLN A 247      -9.453   0.517   1.502  1.00  0.00           O  
ATOM   3847  CG  GLN A 247      -7.617  -2.416  -1.616  1.00  0.00           C  
ATOM   3848  HG2 GLN A 247      -6.606  -2.028  -1.491  1.00  0.00           H  
ATOM   3849  HG3 GLN A 247      -7.994  -2.078  -2.581  1.00  0.00           H  
ATOM   3850  CD  GLN A 247      -7.536  -3.935  -1.625  1.00  0.00           C  
ATOM   3851  NE2 GLN A 247      -7.428  -4.559  -2.777  1.00  0.00           N  
ATOM   3852 HE21 GLN A 247      -7.470  -4.044  -3.645  1.00  0.00           H  
ATOM   3853 HE22 GLN A 247      -7.249  -5.553  -2.747  1.00  0.00           H  
ATOM   3854  OE1 GLN A 247      -7.607  -4.610  -0.609  1.00  0.00           O  
ATOM   3855  N   THR A 248     -10.949   0.265  -0.166  1.00  0.00           N  
ATOM   3856  H   THR A 248     -11.087   0.050  -1.143  1.00  0.00           H  
ATOM   3857  CA  THR A 248     -12.138   0.586   0.625  1.00  0.00           C  
ATOM   3858  HA  THR A 248     -11.837   0.721   1.663  1.00  0.00           H  
ATOM   3859  C   THR A 248     -13.134  -0.569   0.592  1.00  0.00           C  
ATOM   3860  CB  THR A 248     -12.800   1.898   0.181  1.00  0.00           C  
ATOM   3861  HB  THR A 248     -13.523   2.196   0.940  1.00  0.00           H  
ATOM   3862  O   THR A 248     -13.135  -1.417  -0.304  1.00  0.00           O  
ATOM   3863  CG2 THR A 248     -11.799   3.038  -0.020  1.00  0.00           C  
ATOM   3864 HG21 THR A 248     -11.145   3.111   0.849  1.00  0.00           H  
ATOM   3865 HG22 THR A 248     -11.188   2.847  -0.902  1.00  0.00           H  
ATOM   3866 HG23 THR A 248     -12.329   3.980  -0.157  1.00  0.00           H  
ATOM   3867  OG1 THR A 248     -13.479   1.687  -1.026  1.00  0.00           O  
ATOM   3868  HG1 THR A 248     -13.804   2.532  -1.343  1.00  0.00           H  
ATOM   3869  N   THR A 249     -13.987  -0.668   1.606  1.00  0.00           N  
ATOM   3870  H   THR A 249     -13.910  -0.007   2.366  1.00  0.00           H  
ATOM   3871  CA  THR A 249     -15.067  -1.655   1.647  1.00  0.00           C  
ATOM   3872  HA  THR A 249     -15.386  -1.870   0.627  1.00  0.00           H  
ATOM   3873  C   THR A 249     -16.265  -1.088   2.398  1.00  0.00           C  
ATOM   3874  CB  THR A 249     -14.598  -2.976   2.276  1.00  0.00           C  
ATOM   3875  HB  THR A 249     -14.358  -2.818   3.328  1.00  0.00           H  
ATOM   3876  O   THR A 249     -16.159  -0.684   3.556  1.00  0.00           O  
ATOM   3877  CG2 THR A 249     -15.644  -4.078   2.149  1.00  0.00           C  
ATOM   3878 HG21 THR A 249     -15.277  -4.987   2.626  1.00  0.00           H  
ATOM   3879 HG22 THR A 249     -16.571  -3.765   2.628  1.00  0.00           H  
ATOM   3880 HG23 THR A 249     -15.840  -4.272   1.094  1.00  0.00           H  
ATOM   3881  OG1 THR A 249     -13.463  -3.480   1.608  1.00  0.00           O  
ATOM   3882  HG1 THR A 249     -13.257  -2.857   0.907  1.00  0.00           H  
ATOM   3883  N   ASP A 250     -17.417  -1.108   1.737  1.00  0.00           N  
ATOM   3884  H   ASP A 250     -17.418  -1.503   0.808  1.00  0.00           H  
ATOM   3885  CA  ASP A 250     -18.709  -0.697   2.272  1.00  0.00           C  
ATOM   3886  HA  ASP A 250     -18.568   0.004   3.094  1.00  0.00           H  
ATOM   3887  C   ASP A 250     -19.448  -1.933   2.804  1.00  0.00           C  
ATOM   3888  CB  ASP A 250     -19.504   0.008   1.156  1.00  0.00           C  
ATOM   3889  HB2 ASP A 250     -20.549   0.080   1.460  1.00  0.00           H  
ATOM   3890  HB3 ASP A 250     -19.475  -0.603   0.254  1.00  0.00           H  
ATOM   3891  O   ASP A 250     -19.708  -2.884   2.055  1.00  0.00           O  
ATOM   3892  CG  ASP A 250     -19.012   1.422   0.824  1.00  0.00           C  
ATOM   3893  OD1 ASP A 250     -18.414   2.067   1.709  1.00  0.00           O  
ATOM   3894  OD2 ASP A 250     -19.333   1.918  -0.280  1.00  0.00           O  
ATOM   3895  N   VAL A 251     -19.783  -1.947   4.100  1.00  0.00           N  
ATOM   3896  H   VAL A 251     -19.520  -1.154   4.668  1.00  0.00           H  
ATOM   3897  CA  VAL A 251     -20.463  -3.077   4.760  1.00  0.00           C  
ATOM   3898  HA  VAL A 251     -20.818  -3.750   3.979  1.00  0.00           H  
ATOM   3899  C   VAL A 251     -21.688  -2.644   5.549  1.00  0.00           C  
ATOM   3900  CB  VAL A 251     -19.537  -3.907   5.673  1.00  0.00           C  
ATOM   3901  HB  VAL A 251     -20.144  -4.672   6.157  1.00  0.00           H  
ATOM   3902  O   VAL A 251     -21.647  -1.692   6.323  1.00  0.00           O  
ATOM   3903  CG1 VAL A 251     -18.474  -4.642   4.865  1.00  0.00           C  
ATOM   3904 HG11 VAL A 251     -18.123  -4.018   4.043  1.00  0.00           H  
ATOM   3905 HG12 VAL A 251     -18.917  -5.560   4.478  1.00  0.00           H  
ATOM   3906 HG13 VAL A 251     -17.623  -4.901   5.495  1.00  0.00           H  
ATOM   3907  CG2 VAL A 251     -18.856  -3.115   6.790  1.00  0.00           C  
ATOM   3908 HG21 VAL A 251     -19.622  -2.724   7.459  1.00  0.00           H  
ATOM   3909 HG22 VAL A 251     -18.268  -2.300   6.369  1.00  0.00           H  
ATOM   3910 HG23 VAL A 251     -18.203  -3.765   7.372  1.00  0.00           H  
ATOM   3911  N   LEU A 252     -22.771  -3.402   5.414  1.00  0.00           N  
ATOM   3912  H   LEU A 252     -22.732  -4.170   4.760  1.00  0.00           H  
ATOM   3913  CA  LEU A 252     -23.924  -3.312   6.300  1.00  0.00           C  
ATOM   3914  HA  LEU A 252     -24.053  -2.274   6.608  1.00  0.00           H  
ATOM   3915  C   LEU A 252     -23.673  -4.147   7.559  1.00  0.00           C  
ATOM   3916  CB  LEU A 252     -25.201  -3.755   5.567  1.00  0.00           C  
ATOM   3917  HB2 LEU A 252     -26.038  -3.698   6.264  1.00  0.00           H  
ATOM   3918  HB3 LEU A 252     -25.084  -4.799   5.275  1.00  0.00           H  
ATOM   3919  O   LEU A 252     -23.279  -5.315   7.480  1.00  0.00           O  
ATOM   3920  CG  LEU A 252     -25.550  -2.938   4.310  1.00  0.00           C  
ATOM   3921  HG  LEU A 252     -24.711  -2.958   3.613  1.00  0.00           H  
ATOM   3922  CD1 LEU A 252     -26.760  -3.570   3.621  1.00  0.00           C  
ATOM   3923 HD11 LEU A 252     -26.531  -4.596   3.334  1.00  0.00           H  
ATOM   3924 HD12 LEU A 252     -27.621  -3.557   4.289  1.00  0.00           H  
ATOM   3925 HD13 LEU A 252     -27.004  -3.000   2.724  1.00  0.00           H  
ATOM   3926  CD2 LEU A 252     -25.888  -1.483   4.636  1.00  0.00           C  
ATOM   3927 HD21 LEU A 252     -26.735  -1.438   5.320  1.00  0.00           H  
ATOM   3928 HD22 LEU A 252     -26.146  -0.954   3.719  1.00  0.00           H  
ATOM   3929 HD23 LEU A 252     -25.028  -0.990   5.090  1.00  0.00           H  
ATOM   3930  N   LEU A 253     -23.940  -3.549   8.714  1.00  0.00           N  
ATOM   3931  H   LEU A 253     -24.193  -2.572   8.684  1.00  0.00           H  
ATOM   3932  CA  LEU A 253     -23.954  -4.190  10.021  1.00  0.00           C  
ATOM   3933  HA  LEU A 253     -23.811  -5.265   9.907  1.00  0.00           H  
ATOM   3934  C   LEU A 253     -25.319  -3.950  10.659  1.00  0.00           C  
ATOM   3935  CB  LEU A 253     -22.786  -3.635  10.859  1.00  0.00           C  
ATOM   3936  HB2 LEU A 253     -22.837  -2.546  10.883  1.00  0.00           H  
ATOM   3937  HB3 LEU A 253     -21.866  -3.907  10.341  1.00  0.00           H  
ATOM   3938  O   LEU A 253     -25.718  -2.803  10.849  1.00  0.00           O  
ATOM   3939  CG  LEU A 253     -22.732  -4.179  12.302  1.00  0.00           C  
ATOM   3940  HG  LEU A 253     -23.116  -5.199  12.326  1.00  0.00           H  
ATOM   3941  CD1 LEU A 253     -21.289  -4.202  12.803  1.00  0.00           C  
ATOM   3942 HD11 LEU A 253     -20.871  -3.196  12.787  1.00  0.00           H  
ATOM   3943 HD12 LEU A 253     -21.268  -4.585  13.824  1.00  0.00           H  
ATOM   3944 HD13 LEU A 253     -20.691  -4.861  12.174  1.00  0.00           H  
ATOM   3945  CD2 LEU A 253     -23.509  -3.317  13.303  1.00  0.00           C  
ATOM   3946 HD21 LEU A 253     -23.368  -3.697  14.315  1.00  0.00           H  
ATOM   3947 HD22 LEU A 253     -24.579  -3.344  13.093  1.00  0.00           H  
ATOM   3948 HD23 LEU A 253     -23.165  -2.284  13.255  1.00  0.00           H  
ATOM   3949  N   THR A 254     -26.013  -5.022  11.026  1.00  0.00           N  
ATOM   3950  H   THR A 254     -25.636  -5.941  10.840  1.00  0.00           H  
ATOM   3951  CA  THR A 254     -27.270  -4.946  11.780  1.00  0.00           C  
ATOM   3952  HA  THR A 254     -27.710  -3.957  11.650  1.00  0.00           H  
ATOM   3953  C   THR A 254     -26.986  -5.143  13.264  1.00  0.00           C  
ATOM   3954  CB  THR A 254     -28.295  -5.960  11.257  1.00  0.00           C  
ATOM   3955  HB  THR A 254     -27.910  -6.969  11.404  1.00  0.00           H  
ATOM   3956  O   THR A 254     -26.269  -6.066  13.647  1.00  0.00           O  
ATOM   3957  CG2 THR A 254     -29.651  -5.838  11.950  1.00  0.00           C  
ATOM   3958 HG21 THR A 254     -30.013  -4.811  11.899  1.00  0.00           H  
ATOM   3959 HG22 THR A 254     -29.567  -6.138  12.994  1.00  0.00           H  
ATOM   3960 HG23 THR A 254     -30.370  -6.495  11.460  1.00  0.00           H  
ATOM   3961  OG1 THR A 254     -28.504  -5.749   9.877  1.00  0.00           O  
ATOM   3962  HG1 THR A 254     -29.003  -4.936   9.767  1.00  0.00           H  
ATOM   3963  N   ALA A 255     -27.533  -4.272  14.108  1.00  0.00           N  
ATOM   3964  H   ALA A 255     -28.058  -3.502  13.718  1.00  0.00           H  
ATOM   3965  CA  ALA A 255     -27.370  -4.302  15.557  1.00  0.00           C  
ATOM   3966  HA  ALA A 255     -26.346  -4.603  15.778  1.00  0.00           H  
ATOM   3967  C   ALA A 255     -28.301  -5.327  16.227  1.00  0.00           C  
ATOM   3968  CB  ALA A 255     -27.562  -2.881  16.074  1.00  0.00           C  
ATOM   3969  HB1 ALA A 255     -26.710  -2.282  15.752  1.00  0.00           H  
ATOM   3970  HB2 ALA A 255     -28.479  -2.464  15.659  1.00  0.00           H  
ATOM   3971  HB3 ALA A 255     -27.611  -2.865  17.163  1.00  0.00           H  
ATOM   3972  O   ALA A 255     -29.244  -4.974  16.940  1.00  0.00           O  
ATOM   3973  N   ASP A 256     -28.032  -6.605  15.975  1.00  0.00           N  
ATOM   3974  H   ASP A 256     -27.246  -6.815  15.376  1.00  0.00           H  
ATOM   3975  CA  ASP A 256     -28.814  -7.761  16.427  1.00  0.00           C  
ATOM   3976  HA  ASP A 256     -29.820  -7.420  16.673  1.00  0.00           H  
ATOM   3977  C   ASP A 256     -28.267  -8.432  17.703  1.00  0.00           C  
ATOM   3978  CB  ASP A 256     -28.949  -8.753  15.258  1.00  0.00           C  
ATOM   3979  HB2 ASP A 256     -29.377  -8.230  14.402  1.00  0.00           H  
ATOM   3980  HB3 ASP A 256     -29.652  -9.534  15.546  1.00  0.00           H  
ATOM   3981  O   ASP A 256     -28.751  -9.486  18.117  1.00  0.00           O  
ATOM   3982  CG  ASP A 256     -27.633  -9.418  14.819  1.00  0.00           C  
ATOM   3983  OD1 ASP A 256     -26.550  -9.050  15.339  1.00  0.00           O  
ATOM   3984  OD2 ASP A 256     -27.700 -10.324  13.958  1.00  0.00           O  
ATOM   3985  N   GLN A 257     -27.267  -7.830  18.352  1.00  0.00           N  
ATOM   3986  H   GLN A 257     -26.936  -6.948  17.988  1.00  0.00           H  
ATOM   3987  CA  GLN A 257     -26.660  -8.357  19.573  1.00  0.00           C  
ATOM   3988  HA  GLN A 257     -26.834  -9.433  19.594  1.00  0.00           H  
ATOM   3989  C   GLN A 257     -27.313  -7.762  20.835  1.00  0.00           C  
ATOM   3990  CB  GLN A 257     -25.137  -8.136  19.545  1.00  0.00           C  
ATOM   3991  HB2 GLN A 257     -24.711  -8.605  20.432  1.00  0.00           H  
ATOM   3992  HB3 GLN A 257     -24.914  -7.069  19.587  1.00  0.00           H  
ATOM   3993  O   GLN A 257     -27.877  -6.663  20.786  1.00  0.00           O  
ATOM   3994  CG  GLN A 257     -24.441  -8.754  18.324  1.00  0.00           C  
ATOM   3995  HG2 GLN A 257     -24.794  -8.274  17.411  1.00  0.00           H  
ATOM   3996  HG3 GLN A 257     -23.366  -8.589  18.397  1.00  0.00           H  
ATOM   3997  CD  GLN A 257     -24.683 -10.253  18.246  1.00  0.00           C  
ATOM   3998  NE2 GLN A 257     -25.295 -10.734  17.191  1.00  0.00           N  
ATOM   3999 HE21 GLN A 257     -25.656 -10.105  16.487  1.00  0.00           H  
ATOM   4000 HE22 GLN A 257     -25.545 -11.712  17.182  1.00  0.00           H  
ATOM   4001  OE1 GLN A 257     -24.359 -10.997  19.166  1.00  0.00           O  
ATOM   4002  N   PRO A 258     -27.215  -8.430  22.008  1.00  0.00           N  
ATOM   4003  CA  PRO A 258     -27.654  -7.844  23.271  1.00  0.00           C  
ATOM   4004  HA  PRO A 258     -28.743  -7.798  23.254  1.00  0.00           H  
ATOM   4005  C   PRO A 258     -27.028  -6.456  23.474  1.00  0.00           C  
ATOM   4006  CB  PRO A 258     -27.208  -8.820  24.365  1.00  0.00           C  
ATOM   4007  HB2 PRO A 258     -26.203  -8.575  24.708  1.00  0.00           H  
ATOM   4008  HB3 PRO A 258     -27.906  -8.834  25.202  1.00  0.00           H  
ATOM   4009  O   PRO A 258     -25.822  -6.326  23.227  1.00  0.00           O  
ATOM   4010  CG  PRO A 258     -27.175 -10.160  23.631  1.00  0.00           C  
ATOM   4011  HG2 PRO A 258     -26.494 -10.867  24.105  1.00  0.00           H  
ATOM   4012  HG3 PRO A 258     -28.182 -10.574  23.578  1.00  0.00           H  
ATOM   4013  CD  PRO A 258     -26.706  -9.777  22.227  1.00  0.00           C  
ATOM   4014  HD2 PRO A 258     -25.617  -9.770  22.190  1.00  0.00           H  
ATOM   4015  HD3 PRO A 258     -27.104 -10.480  21.496  1.00  0.00           H  
ATOM   4016  N   PRO A 259     -27.780  -5.440  23.947  1.00  0.00           N  
ATOM   4017  CA  PRO A 259     -27.248  -4.096  24.144  1.00  0.00           C  
ATOM   4018  HA  PRO A 259     -26.954  -3.703  23.170  1.00  0.00           H  
ATOM   4019  C   PRO A 259     -26.031  -4.122  25.074  1.00  0.00           C  
ATOM   4020  CB  PRO A 259     -28.409  -3.252  24.695  1.00  0.00           C  
ATOM   4021  HB2 PRO A 259     -28.404  -3.238  25.785  1.00  0.00           H  
ATOM   4022  HB3 PRO A 259     -28.385  -2.233  24.307  1.00  0.00           H  
ATOM   4023  O   PRO A 259     -26.166  -4.228  26.294  1.00  0.00           O  
ATOM   4024  CG  PRO A 259     -29.651  -4.003  24.225  1.00  0.00           C  
ATOM   4025  HG2 PRO A 259     -29.892  -3.703  23.205  1.00  0.00           H  
ATOM   4026  HG3 PRO A 259     -30.502  -3.837  24.885  1.00  0.00           H  
ATOM   4027  CD  PRO A 259     -29.210  -5.462  24.221  1.00  0.00           C  
ATOM   4028  HD2 PRO A 259     -29.387  -5.908  25.200  1.00  0.00           H  
ATOM   4029  HD3 PRO A 259     -29.765  -6.000  23.452  1.00  0.00           H  
ATOM   4030  N   LYS A 260     -24.832  -4.032  24.491  1.00  0.00           N  
ATOM   4031  H   LYS A 260     -24.826  -3.981  23.482  1.00  0.00           H  
ATOM   4032  CA  LYS A 260     -23.524  -4.001  25.168  1.00  0.00           C  
ATOM   4033  HA  LYS A 260     -23.629  -3.504  26.132  1.00  0.00           H  
ATOM   4034  C   LYS A 260     -22.529  -3.176  24.339  1.00  0.00           C  
ATOM   4035  CB  LYS A 260     -23.014  -5.440  25.410  1.00  0.00           C  
ATOM   4036  HB2 LYS A 260     -22.010  -5.401  25.833  1.00  0.00           H  
ATOM   4037  HB3 LYS A 260     -22.958  -5.971  24.460  1.00  0.00           H  
ATOM   4038  O   LYS A 260     -22.892  -2.562  23.334  1.00  0.00           O  
ATOM   4039  CG  LYS A 260     -23.895  -6.235  26.385  1.00  0.00           C  
ATOM   4040  HG2 LYS A 260     -24.021  -5.660  27.302  1.00  0.00           H  
ATOM   4041  HG3 LYS A 260     -24.870  -6.414  25.931  1.00  0.00           H  
ATOM   4042  CD  LYS A 260     -23.291  -7.597  26.729  1.00  0.00           C  
ATOM   4043  HD2 LYS A 260     -22.307  -7.456  27.176  1.00  0.00           H  
ATOM   4044  HD3 LYS A 260     -23.195  -8.184  25.816  1.00  0.00           H  
ATOM   4045  CE  LYS A 260     -24.222  -8.308  27.719  1.00  0.00           C  
ATOM   4046  HE2 LYS A 260     -24.303  -7.697  28.619  1.00  0.00           H  
ATOM   4047  HE3 LYS A 260     -25.215  -8.369  27.274  1.00  0.00           H  
ATOM   4048  NZ  LYS A 260     -23.733  -9.666  28.061  1.00  0.00           N  
ATOM   4049  HZ1 LYS A 260     -24.352 -10.108  28.726  1.00  0.00           H  
ATOM   4050  HZ2 LYS A 260     -23.694 -10.246  27.235  1.00  0.00           H  
ATOM   4051  HZ3 LYS A 260     -22.809  -9.622  28.468  1.00  0.00           H  
ATOM   4052  N   ARG A 261     -21.270  -3.145  24.773  1.00  0.00           N  
ATOM   4053  H   ARG A 261     -21.050  -3.676  25.603  1.00  0.00           H  
ATOM   4054  CA  ARG A 261     -20.149  -2.568  24.024  1.00  0.00           C  
ATOM   4055  HA  ARG A 261     -20.528  -1.909  23.243  1.00  0.00           H  
ATOM   4056  C   ARG A 261     -19.384  -3.690  23.326  1.00  0.00           C  
ATOM   4057  CB  ARG A 261     -19.269  -1.735  24.971  1.00  0.00           C  
ATOM   4058  HB2 ARG A 261     -18.398  -1.374  24.424  1.00  0.00           H  
ATOM   4059  HB3 ARG A 261     -18.930  -2.367  25.792  1.00  0.00           H  
ATOM   4060  O   ARG A 261     -19.116  -4.729  23.929  1.00  0.00           O  
ATOM   4061  CG  ARG A 261     -20.039  -0.528  25.538  1.00  0.00           C  
ATOM   4062  HG2 ARG A 261     -20.995  -0.858  25.944  1.00  0.00           H  
ATOM   4063  HG3 ARG A 261     -20.237   0.186  24.739  1.00  0.00           H  
ATOM   4064  CD  ARG A 261     -19.287   0.163  26.677  1.00  0.00           C  
ATOM   4065  HD2 ARG A 261     -18.958  -0.601  27.381  1.00  0.00           H  
ATOM   4066  HD3 ARG A 261     -19.986   0.817  27.198  1.00  0.00           H  
ATOM   4067  NE  ARG A 261     -18.152   0.979  26.207  1.00  0.00           N  
ATOM   4068  HE  ARG A 261     -18.267   1.459  25.326  1.00  0.00           H  
ATOM   4069  NH1 ARG A 261     -16.918   0.882  28.148  1.00  0.00           N  
ATOM   4070 HH11 ARG A 261     -17.523   0.162  28.516  1.00  0.00           H  
ATOM   4071 HH12 ARG A 261     -16.197   1.263  28.744  1.00  0.00           H  
ATOM   4072  NH2 ARG A 261     -16.249   2.198  26.490  1.00  0.00           N  
ATOM   4073 HH21 ARG A 261     -15.424   2.420  27.028  1.00  0.00           H  
ATOM   4074 HH22 ARG A 261     -16.370   2.612  25.576  1.00  0.00           H  
ATOM   4075  CZ  ARG A 261     -17.117   1.342  26.946  1.00  0.00           C  
ATOM   4076  N   TYR A 262     -19.025  -3.474  22.070  1.00  0.00           N  
ATOM   4077  H   TYR A 262     -19.296  -2.607  21.629  1.00  0.00           H  
ATOM   4078  CA  TYR A 262     -18.324  -4.446  21.233  1.00  0.00           C  
ATOM   4079  HA  TYR A 262     -17.968  -5.285  21.832  1.00  0.00           H  
ATOM   4080  C   TYR A 262     -17.118  -3.765  20.602  1.00  0.00           C  
ATOM   4081  CB  TYR A 262     -19.286  -4.987  20.165  1.00  0.00           C  
ATOM   4082  HB2 TYR A 262     -19.661  -4.153  19.571  1.00  0.00           H  
ATOM   4083  HB3 TYR A 262     -18.742  -5.640  19.483  1.00  0.00           H  
ATOM   4084  O   TYR A 262     -17.245  -2.653  20.093  1.00  0.00           O  
ATOM   4085  CG  TYR A 262     -20.468  -5.742  20.739  1.00  0.00           C  
ATOM   4086  CD1 TYR A 262     -20.384  -7.130  20.953  1.00  0.00           C  
ATOM   4087  HD1 TYR A 262     -19.489  -7.667  20.676  1.00  0.00           H  
ATOM   4088  CD2 TYR A 262     -21.648  -5.049  21.075  1.00  0.00           C  
ATOM   4089  HD2 TYR A 262     -21.717  -3.985  20.902  1.00  0.00           H  
ATOM   4090  CE1 TYR A 262     -21.468  -7.819  21.529  1.00  0.00           C  
ATOM   4091  HE1 TYR A 262     -21.405  -8.881  21.714  1.00  0.00           H  
ATOM   4092  CE2 TYR A 262     -22.736  -5.738  21.644  1.00  0.00           C  
ATOM   4093  HE2 TYR A 262     -23.642  -5.209  21.900  1.00  0.00           H  
ATOM   4094  OH  TYR A 262     -23.642  -7.777  22.534  1.00  0.00           O  
ATOM   4095  HH  TYR A 262     -24.401  -7.207  22.681  1.00  0.00           H  
ATOM   4096  CZ  TYR A 262     -22.636  -7.122  21.896  1.00  0.00           C  
ATOM   4097  N   TYR A 263     -15.952  -4.402  20.628  1.00  0.00           N  
ATOM   4098  H   TYR A 263     -15.871  -5.318  21.046  1.00  0.00           H  
ATOM   4099  CA  TYR A 263     -14.800  -3.858  19.924  1.00  0.00           C  
ATOM   4100  HA  TYR A 263     -14.736  -2.794  20.153  1.00  0.00           H  
ATOM   4101  C   TYR A 263     -14.988  -3.983  18.409  1.00  0.00           C  
ATOM   4102  CB  TYR A 263     -13.492  -4.505  20.396  1.00  0.00           C  
ATOM   4103  HB2 TYR A 263     -13.629  -5.584  20.452  1.00  0.00           H  
ATOM   4104  HB3 TYR A 263     -12.717  -4.304  19.657  1.00  0.00           H  
ATOM   4105  O   TYR A 263     -15.365  -5.034  17.885  1.00  0.00           O  
ATOM   4106  CG  TYR A 263     -12.983  -3.996  21.729  1.00  0.00           C  
ATOM   4107  CD1 TYR A 263     -12.691  -2.629  21.887  1.00  0.00           C  
ATOM   4108  HD1 TYR A 263     -12.828  -1.942  21.066  1.00  0.00           H  
ATOM   4109  CD2 TYR A 263     -12.769  -4.879  22.805  1.00  0.00           C  
ATOM   4110  HD2 TYR A 263     -12.994  -5.930  22.702  1.00  0.00           H  
ATOM   4111  CE1 TYR A 263     -12.200  -2.148  23.112  1.00  0.00           C  
ATOM   4112  HE1 TYR A 263     -11.983  -1.097  23.229  1.00  0.00           H  
ATOM   4113  CE2 TYR A 263     -12.259  -4.404  24.028  1.00  0.00           C  
ATOM   4114  HE2 TYR A 263     -12.101  -5.079  24.856  1.00  0.00           H  
ATOM   4115  OH  TYR A 263     -11.516  -2.579  25.381  1.00  0.00           O  
ATOM   4116  HH  TYR A 263     -11.306  -1.644  25.319  1.00  0.00           H  
ATOM   4117  CZ  TYR A 263     -11.968  -3.034  24.184  1.00  0.00           C  
ATOM   4118  N   ILE A 264     -14.684  -2.891  17.722  1.00  0.00           N  
ATOM   4119  H   ILE A 264     -14.404  -2.088  18.266  1.00  0.00           H  
ATOM   4120  CA  ILE A 264     -14.251  -2.864  16.331  1.00  0.00           C  
ATOM   4121  HA  ILE A 264     -14.669  -3.705  15.778  1.00  0.00           H  
ATOM   4122  C   ILE A 264     -12.730  -2.976  16.394  1.00  0.00           C  
ATOM   4123  CB  ILE A 264     -14.680  -1.538  15.671  1.00  0.00           C  
ATOM   4124  HB  ILE A 264     -14.189  -0.729  16.211  1.00  0.00           H  
ATOM   4125  O   ILE A 264     -12.104  -2.177  17.086  1.00  0.00           O  
ATOM   4126  CG1 ILE A 264     -16.205  -1.300  15.771  1.00  0.00           C  
ATOM   4127 HG12 ILE A 264     -16.512  -1.366  16.815  1.00  0.00           H  
ATOM   4128 HG13 ILE A 264     -16.740  -2.071  15.218  1.00  0.00           H  
ATOM   4129  CG2 ILE A 264     -14.187  -1.514  14.217  1.00  0.00           C  
ATOM   4130 HG21 ILE A 264     -14.635  -2.338  13.662  1.00  0.00           H  
ATOM   4131 HG22 ILE A 264     -13.102  -1.613  14.175  1.00  0.00           H  
ATOM   4132 HG23 ILE A 264     -14.441  -0.567  13.743  1.00  0.00           H  
ATOM   4133  CD1 ILE A 264     -16.656   0.076  15.268  1.00  0.00           C  
ATOM   4134 HD11 ILE A 264     -16.082   0.860  15.763  1.00  0.00           H  
ATOM   4135 HD12 ILE A 264     -16.526   0.150  14.188  1.00  0.00           H  
ATOM   4136 HD13 ILE A 264     -17.713   0.215  15.497  1.00  0.00           H  
ATOM   4137  N   ALA A 265     -12.132  -3.963  15.737  1.00  0.00           N  
ATOM   4138  H   ALA A 265     -12.677  -4.564  15.136  1.00  0.00           H  
ATOM   4139  CA  ALA A 265     -10.699  -4.207  15.854  1.00  0.00           C  
ATOM   4140  HA  ALA A 265     -10.224  -3.335  16.302  1.00  0.00           H  
ATOM   4141  C   ALA A 265     -10.046  -4.413  14.490  1.00  0.00           C  
ATOM   4142  CB  ALA A 265     -10.462  -5.393  16.793  1.00  0.00           C  
ATOM   4143  HB1 ALA A 265      -9.398  -5.456  17.020  1.00  0.00           H  
ATOM   4144  HB2 ALA A 265     -10.792  -6.314  16.312  1.00  0.00           H  
ATOM   4145  HB3 ALA A 265     -11.006  -5.245  17.726  1.00  0.00           H  
ATOM   4146  O   ALA A 265     -10.646  -5.029  13.604  1.00  0.00           O  
ATOM   4147  N   ALA A 266      -8.805  -3.942  14.360  1.00  0.00           N  
ATOM   4148  H   ALA A 266      -8.389  -3.443  15.133  1.00  0.00           H  
ATOM   4149  CA  ALA A 266      -7.970  -4.200  13.197  1.00  0.00           C  
ATOM   4150  HA  ALA A 266      -8.431  -5.033  12.667  1.00  0.00           H  
ATOM   4151  C   ALA A 266      -6.558  -4.658  13.583  1.00  0.00           C  
ATOM   4152  CB  ALA A 266      -7.970  -2.986  12.260  1.00  0.00           C  
ATOM   4153  HB1 ALA A 266      -7.512  -2.127  12.750  1.00  0.00           H  
ATOM   4154  HB2 ALA A 266      -7.405  -3.221  11.358  1.00  0.00           H  
ATOM   4155  HB3 ALA A 266      -8.993  -2.738  11.977  1.00  0.00           H  
ATOM   4156  O   ALA A 266      -6.007  -4.233  14.602  1.00  0.00           O  
ATOM   4157  N   ARG A 267      -5.988  -5.550  12.767  1.00  0.00           N  
ATOM   4158  H   ARG A 267      -6.497  -5.808  11.933  1.00  0.00           H  
ATOM   4159  CA  ARG A 267      -4.650  -6.132  12.955  1.00  0.00           C  
ATOM   4160  HA  ARG A 267      -4.012  -5.398  13.448  1.00  0.00           H  
ATOM   4161  C   ARG A 267      -4.005  -6.467  11.611  1.00  0.00           C  
ATOM   4162  CB  ARG A 267      -4.760  -7.377  13.855  1.00  0.00           C  
ATOM   4163  HB2 ARG A 267      -5.130  -7.061  14.831  1.00  0.00           H  
ATOM   4164  HB3 ARG A 267      -5.479  -8.071  13.419  1.00  0.00           H  
ATOM   4165  O   ARG A 267      -4.704  -6.808  10.663  1.00  0.00           O  
ATOM   4166  CG  ARG A 267      -3.416  -8.102  14.042  1.00  0.00           C  
ATOM   4167  HG2 ARG A 267      -3.137  -8.607  13.118  1.00  0.00           H  
ATOM   4168  HG3 ARG A 267      -2.645  -7.372  14.287  1.00  0.00           H  
ATOM   4169  CD  ARG A 267      -3.454  -9.137  15.162  1.00  0.00           C  
ATOM   4170  HD2 ARG A 267      -3.660  -8.616  16.096  1.00  0.00           H  
ATOM   4171  HD3 ARG A 267      -2.465  -9.590  15.235  1.00  0.00           H  
ATOM   4172  NE  ARG A 267      -4.462 -10.192  14.940  1.00  0.00           N  
ATOM   4173  HE  ARG A 267      -4.795 -10.328  13.996  1.00  0.00           H  
ATOM   4174  NH1 ARG A 267      -4.376 -11.055  17.061  1.00  0.00           N  
ATOM   4175 HH11 ARG A 267      -3.735 -10.315  17.311  1.00  0.00           H  
ATOM   4176 HH12 ARG A 267      -4.635 -11.770  17.725  1.00  0.00           H  
ATOM   4177  NH2 ARG A 267      -5.622 -12.049  15.554  1.00  0.00           N  
ATOM   4178 HH21 ARG A 267      -5.920 -12.742  16.226  1.00  0.00           H  
ATOM   4179 HH22 ARG A 267      -5.787 -12.247  14.578  1.00  0.00           H  
ATOM   4180  CZ  ARG A 267      -4.826 -11.078  15.845  1.00  0.00           C  
ATOM   4181  N   ALA A 268      -2.678  -6.418  11.568  1.00  0.00           N  
ATOM   4182  H   ALA A 268      -2.188  -6.088  12.387  1.00  0.00           H  
ATOM   4183  CA  ALA A 268      -1.850  -6.789  10.426  1.00  0.00           C  
ATOM   4184  HA  ALA A 268      -1.956  -6.041   9.640  1.00  0.00           H  
ATOM   4185  C   ALA A 268      -2.169  -8.165   9.818  1.00  0.00           C  
ATOM   4186  CB  ALA A 268      -0.399  -6.766  10.904  1.00  0.00           C  
ATOM   4187  HB1 ALA A 268       0.278  -6.972  10.075  1.00  0.00           H  
ATOM   4188  HB2 ALA A 268      -0.166  -5.789  11.327  1.00  0.00           H  
ATOM   4189  HB3 ALA A 268      -0.246  -7.523  11.673  1.00  0.00           H  
ATOM   4190  O   ALA A 268      -2.328  -9.154  10.538  1.00  0.00           O  
ATOM   4191  N   TYR A 269      -2.161  -8.218   8.486  1.00  0.00           N  
ATOM   4192  H   TYR A 269      -2.145  -7.341   7.986  1.00  0.00           H  
ATOM   4193  CA  TYR A 269      -1.883  -9.407   7.688  1.00  0.00           C  
ATOM   4194  HA  TYR A 269      -1.963 -10.284   8.329  1.00  0.00           H  
ATOM   4195  C   TYR A 269      -0.465  -9.315   7.100  1.00  0.00           C  
ATOM   4196  CB  TYR A 269      -2.913  -9.564   6.564  1.00  0.00           C  
ATOM   4197  HB2 TYR A 269      -3.883  -9.816   6.992  1.00  0.00           H  
ATOM   4198  HB3 TYR A 269      -3.017  -8.605   6.058  1.00  0.00           H  
ATOM   4199  O   TYR A 269      -0.248  -8.559   6.155  1.00  0.00           O  
ATOM   4200  CG  TYR A 269      -2.522 -10.622   5.543  1.00  0.00           C  
ATOM   4201  CD1 TYR A 269      -2.229 -10.251   4.216  1.00  0.00           C  
ATOM   4202  HD1 TYR A 269      -2.284  -9.215   3.915  1.00  0.00           H  
ATOM   4203  CD2 TYR A 269      -2.383 -11.969   5.932  1.00  0.00           C  
ATOM   4204  HD2 TYR A 269      -2.596 -12.256   6.951  1.00  0.00           H  
ATOM   4205  CE1 TYR A 269      -1.836 -11.224   3.279  1.00  0.00           C  
ATOM   4206  HE1 TYR A 269      -1.624 -10.942   2.258  1.00  0.00           H  
ATOM   4207  CE2 TYR A 269      -1.963 -12.942   5.003  1.00  0.00           C  
ATOM   4208  HE2 TYR A 269      -1.852 -13.972   5.309  1.00  0.00           H  
ATOM   4209  OH  TYR A 269      -1.339 -13.502   2.744  1.00  0.00           O  
ATOM   4210  HH  TYR A 269      -1.238 -14.382   3.114  1.00  0.00           H  
ATOM   4211  CZ  TYR A 269      -1.702 -12.571   3.667  1.00  0.00           C  
ATOM   4212  N   GLN A 270       0.488 -10.074   7.642  1.00  0.00           N  
ATOM   4213  H   GLN A 270       0.199 -10.753   8.332  1.00  0.00           H  
ATOM   4214  CA  GLN A 270       1.873 -10.143   7.175  1.00  0.00           C  
ATOM   4215  HA  GLN A 270       2.021  -9.376   6.415  1.00  0.00           H  
ATOM   4216  C   GLN A 270       2.151 -11.502   6.518  1.00  0.00           C  
ATOM   4217  CB  GLN A 270       2.842  -9.830   8.335  1.00  0.00           C  
ATOM   4218  HB2 GLN A 270       2.614 -10.473   9.185  1.00  0.00           H  
ATOM   4219  HB3 GLN A 270       2.690  -8.798   8.650  1.00  0.00           H  
ATOM   4220  O   GLN A 270       2.161 -12.542   7.181  1.00  0.00           O  
ATOM   4221  CG  GLN A 270       4.326 -10.025   7.969  1.00  0.00           C  
ATOM   4222  HG2 GLN A 270       4.946  -9.809   8.840  1.00  0.00           H  
ATOM   4223  HG3 GLN A 270       4.518 -11.062   7.693  1.00  0.00           H  
ATOM   4224  CD  GLN A 270       4.756  -9.124   6.822  1.00  0.00           C  
ATOM   4225  NE2 GLN A 270       5.474  -8.055   7.070  1.00  0.00           N  
ATOM   4226 HE21 GLN A 270       5.816  -7.851   7.998  1.00  0.00           H  
ATOM   4227 HE22 GLN A 270       5.678  -7.463   6.277  1.00  0.00           H  
ATOM   4228  OE1 GLN A 270       4.399  -9.356   5.679  1.00  0.00           O  
ATOM   4229  N   SER A 271       2.405 -11.479   5.210  1.00  0.00           N  
ATOM   4230  H   SER A 271       2.382 -10.583   4.744  1.00  0.00           H  
ATOM   4231  CA  SER A 271       2.771 -12.651   4.406  1.00  0.00           C  
ATOM   4232  HA  SER A 271       2.435 -13.557   4.910  1.00  0.00           H  
ATOM   4233  C   SER A 271       4.277 -12.794   4.167  1.00  0.00           C  
ATOM   4234  CB  SER A 271       2.055 -12.571   3.060  1.00  0.00           C  
ATOM   4235  HB2 SER A 271       2.357 -13.416   2.441  1.00  0.00           H  
ATOM   4236  HB3 SER A 271       0.979 -12.624   3.228  1.00  0.00           H  
ATOM   4237  O   SER A 271       4.753 -13.914   3.964  1.00  0.00           O  
ATOM   4238  OG  SER A 271       2.355 -11.355   2.399  1.00  0.00           O  
ATOM   4239  HG  SER A 271       3.301 -11.195   2.447  1.00  0.00           H  
ATOM   4240  N   ALA A 272       5.017 -11.680   4.180  1.00  0.00           N  
ATOM   4241  H   ALA A 272       4.602 -10.809   4.477  1.00  0.00           H  
ATOM   4242  CA  ALA A 272       6.454 -11.661   3.947  1.00  0.00           C  
ATOM   4243  HA  ALA A 272       6.662 -12.162   3.001  1.00  0.00           H  
ATOM   4244  C   ALA A 272       7.185 -12.402   5.071  1.00  0.00           C  
ATOM   4245  CB  ALA A 272       6.938 -10.211   3.833  1.00  0.00           C  
ATOM   4246  HB1 ALA A 272       7.987 -10.192   3.537  1.00  0.00           H  
ATOM   4247  HB2 ALA A 272       6.354  -9.662   3.095  1.00  0.00           H  
ATOM   4248  HB3 ALA A 272       6.828  -9.705   4.792  1.00  0.00           H  
ATOM   4249  O   ALA A 272       6.903 -12.219   6.260  1.00  0.00           O  
ATOM   4250  N   GLN A 273       8.145 -13.247   4.702  1.00  0.00           N  
ATOM   4251  H   GLN A 273       8.421 -13.264   3.730  1.00  0.00           H  
ATOM   4252  CA  GLN A 273       8.932 -13.999   5.675  1.00  0.00           C  
ATOM   4253  HA  GLN A 273       8.298 -14.240   6.528  1.00  0.00           H  
ATOM   4254  C   GLN A 273      10.086 -13.137   6.188  1.00  0.00           C  
ATOM   4255  CB  GLN A 273       9.432 -15.319   5.072  1.00  0.00           C  
ATOM   4256  HB2 GLN A 273      10.038 -15.838   5.815  1.00  0.00           H  
ATOM   4257  HB3 GLN A 273      10.066 -15.102   4.212  1.00  0.00           H  
ATOM   4258  O   GLN A 273      10.769 -12.474   5.412  1.00  0.00           O  
ATOM   4259  CG  GLN A 273       8.294 -16.252   4.625  1.00  0.00           C  
ATOM   4260  HG2 GLN A 273       7.731 -15.781   3.819  1.00  0.00           H  
ATOM   4261  HG3 GLN A 273       8.725 -17.172   4.230  1.00  0.00           H  
ATOM   4262  CD  GLN A 273       7.350 -16.619   5.765  1.00  0.00           C  
ATOM   4263  NE2 GLN A 273       6.083 -16.274   5.674  1.00  0.00           N  
ATOM   4264 HE21 GLN A 273       5.505 -16.472   6.478  1.00  0.00           H  
ATOM   4265 HE22 GLN A 273       5.763 -15.682   4.921  1.00  0.00           H  
ATOM   4266  OE1 GLN A 273       7.741 -17.189   6.771  1.00  0.00           O  
ATOM   4267  N   ASN A 274      10.342 -13.181   7.497  1.00  0.00           N  
ATOM   4268  H   ASN A 274       9.761 -13.773   8.074  1.00  0.00           H  
ATOM   4269  CA  ASN A 274      11.431 -12.440   8.149  1.00  0.00           C  
ATOM   4270  HA  ASN A 274      11.329 -12.615   9.220  1.00  0.00           H  
ATOM   4271  C   ASN A 274      11.366 -10.907   7.980  1.00  0.00           C  
ATOM   4272  CB  ASN A 274      12.794 -13.025   7.730  1.00  0.00           C  
ATOM   4273  HB2 ASN A 274      13.578 -12.601   8.357  1.00  0.00           H  
ATOM   4274  HB3 ASN A 274      13.007 -12.742   6.699  1.00  0.00           H  
ATOM   4275  O   ASN A 274      12.382 -10.232   8.143  1.00  0.00           O  
ATOM   4276  CG  ASN A 274      12.852 -14.530   7.870  1.00  0.00           C  
ATOM   4277  ND2 ASN A 274      13.155 -15.241   6.809  1.00  0.00           N  
ATOM   4278 HD21 ASN A 274      13.278 -14.784   5.917  1.00  0.00           H  
ATOM   4279 HD22 ASN A 274      13.141 -16.244   6.924  1.00  0.00           H  
ATOM   4280  OD1 ASN A 274      12.604 -15.085   8.925  1.00  0.00           O  
ATOM   4281  N   ALA A 275      10.188 -10.352   7.682  1.00  0.00           N  
ATOM   4282  H   ALA A 275       9.396 -10.954   7.507  1.00  0.00           H  
ATOM   4283  CA  ALA A 275       9.948  -8.915   7.634  1.00  0.00           C  
ATOM   4284  HA  ALA A 275      10.890  -8.390   7.476  1.00  0.00           H  
ATOM   4285  C   ALA A 275       9.299  -8.454   8.953  1.00  0.00           C  
ATOM   4286  CB  ALA A 275       9.073  -8.603   6.420  1.00  0.00           C  
ATOM   4287  HB1 ALA A 275       8.113  -9.109   6.525  1.00  0.00           H  
ATOM   4288  HB2 ALA A 275       9.561  -8.944   5.507  1.00  0.00           H  
ATOM   4289  HB3 ALA A 275       8.900  -7.529   6.353  1.00  0.00           H  
ATOM   4290  O   ALA A 275       8.169  -8.856   9.246  1.00  0.00           O  
ATOM   4291  N   PRO A 276       9.986  -7.641   9.776  1.00  0.00           N  
ATOM   4292  CA  PRO A 276       9.395  -7.074  10.983  1.00  0.00           C  
ATOM   4293  HA  PRO A 276       9.112  -7.888  11.651  1.00  0.00           H  
ATOM   4294  C   PRO A 276       8.163  -6.216  10.662  1.00  0.00           C  
ATOM   4295  CB  PRO A 276      10.512  -6.250  11.626  1.00  0.00           C  
ATOM   4296  HB2 PRO A 276      10.458  -5.220  11.273  1.00  0.00           H  
ATOM   4297  HB3 PRO A 276      10.474  -6.299  12.715  1.00  0.00           H  
ATOM   4298  O   PRO A 276       8.151  -5.495   9.668  1.00  0.00           O  
ATOM   4299  CG  PRO A 276      11.796  -6.868  11.084  1.00  0.00           C  
ATOM   4300  HG2 PRO A 276      12.047  -7.762  11.654  1.00  0.00           H  
ATOM   4301  HG3 PRO A 276      12.623  -6.159  11.085  1.00  0.00           H  
ATOM   4302  CD  PRO A 276      11.385  -7.256   9.669  1.00  0.00           C  
ATOM   4303  HD2 PRO A 276      11.474  -6.398   9.004  1.00  0.00           H  
ATOM   4304  HD3 PRO A 276      12.012  -8.076   9.321  1.00  0.00           H  
ATOM   4305  N   PHE A 277       7.141  -6.274  11.513  1.00  0.00           N  
ATOM   4306  H   PHE A 277       7.209  -6.858  12.335  1.00  0.00           H  
ATOM   4307  CA  PHE A 277       5.884  -5.536  11.353  1.00  0.00           C  
ATOM   4308  HA  PHE A 277       6.080  -4.600  10.831  1.00  0.00           H  
ATOM   4309  C   PHE A 277       5.281  -5.196  12.720  1.00  0.00           C  
ATOM   4310  CB  PHE A 277       4.901  -6.362  10.506  1.00  0.00           C  
ATOM   4311  HB2 PHE A 277       5.376  -6.608   9.556  1.00  0.00           H  
ATOM   4312  HB3 PHE A 277       4.041  -5.735  10.271  1.00  0.00           H  
ATOM   4313  O   PHE A 277       5.666  -5.780  13.738  1.00  0.00           O  
ATOM   4314  CG  PHE A 277       4.409  -7.644  11.157  1.00  0.00           C  
ATOM   4315  CD1 PHE A 277       5.232  -8.785  11.197  1.00  0.00           C  
ATOM   4316  HD1 PHE A 277       6.215  -8.756  10.751  1.00  0.00           H  
ATOM   4317  CD2 PHE A 277       3.123  -7.702  11.724  1.00  0.00           C  
ATOM   4318  HD2 PHE A 277       2.480  -6.836  11.677  1.00  0.00           H  
ATOM   4319  CE1 PHE A 277       4.776  -9.972  11.795  1.00  0.00           C  
ATOM   4320  HE1 PHE A 277       5.408 -10.847  11.808  1.00  0.00           H  
ATOM   4321  CE2 PHE A 277       2.670  -8.883  12.340  1.00  0.00           C  
ATOM   4322  HE2 PHE A 277       1.683  -8.918  12.777  1.00  0.00           H  
ATOM   4323  CZ  PHE A 277       3.499 -10.017  12.378  1.00  0.00           C  
ATOM   4324  HZ  PHE A 277       3.153 -10.924  12.850  1.00  0.00           H  
ATOM   4325  N   ASP A 278       4.328  -4.263  12.755  1.00  0.00           N  
ATOM   4326  H   ASP A 278       4.021  -3.826  11.897  1.00  0.00           H  
ATOM   4327  CA  ASP A 278       3.575  -3.971  13.973  1.00  0.00           C  
ATOM   4328  HA  ASP A 278       4.261  -3.973  14.820  1.00  0.00           H  
ATOM   4329  C   ASP A 278       2.552  -5.101  14.192  1.00  0.00           C  
ATOM   4330  CB  ASP A 278       2.967  -2.553  13.910  1.00  0.00           C  
ATOM   4331  HB2 ASP A 278       2.350  -2.438  13.019  1.00  0.00           H  
ATOM   4332  HB3 ASP A 278       3.773  -1.823  13.826  1.00  0.00           H  
ATOM   4333  O   ASP A 278       1.621  -5.279  13.407  1.00  0.00           O  
ATOM   4334  CG  ASP A 278       2.151  -2.185  15.145  1.00  0.00           C  
ATOM   4335  OD1 ASP A 278       2.053  -3.051  16.049  1.00  0.00           O  
ATOM   4336  OD2 ASP A 278       1.619  -1.055  15.212  1.00  0.00           O  
ATOM   4337  N   ASN A 279       2.746  -5.902  15.243  1.00  0.00           N  
ATOM   4338  H   ASN A 279       3.545  -5.702  15.828  1.00  0.00           H  
ATOM   4339  CA  ASN A 279       1.877  -7.033  15.594  1.00  0.00           C  
ATOM   4340  HA  ASN A 279       1.286  -7.286  14.714  1.00  0.00           H  
ATOM   4341  C   ASN A 279       0.855  -6.683  16.695  1.00  0.00           C  
ATOM   4342  CB  ASN A 279       2.751  -8.253  15.925  1.00  0.00           C  
ATOM   4343  HB2 ASN A 279       3.516  -8.366  15.157  1.00  0.00           H  
ATOM   4344  HB3 ASN A 279       3.244  -8.085  16.882  1.00  0.00           H  
ATOM   4345  O   ASN A 279       0.335  -7.559  17.392  1.00  0.00           O  
ATOM   4346  CG  ASN A 279       1.966  -9.557  15.983  1.00  0.00           C  
ATOM   4347  ND2 ASN A 279       2.472 -10.530  16.704  1.00  0.00           N  
ATOM   4348 HD21 ASN A 279       1.957 -11.399  16.707  1.00  0.00           H  
ATOM   4349 HD22 ASN A 279       3.350 -10.393  17.185  1.00  0.00           H  
ATOM   4350  OD1 ASN A 279       0.923  -9.752  15.374  1.00  0.00           O  
ATOM   4351  N   THR A 280       0.591  -5.396  16.907  1.00  0.00           N  
ATOM   4352  H   THR A 280       1.076  -4.700  16.360  1.00  0.00           H  
ATOM   4353  CA  THR A 280      -0.426  -4.932  17.854  1.00  0.00           C  
ATOM   4354  HA  THR A 280      -0.449  -5.620  18.700  1.00  0.00           H  
ATOM   4355  C   THR A 280      -1.832  -4.957  17.234  1.00  0.00           C  
ATOM   4356  CB  THR A 280      -0.056  -3.560  18.429  1.00  0.00           C  
ATOM   4357  HB  THR A 280      -0.828  -3.261  19.138  1.00  0.00           H  
ATOM   4358  O   THR A 280      -2.049  -5.392  16.101  1.00  0.00           O  
ATOM   4359  CG2 THR A 280       1.280  -3.534  19.166  1.00  0.00           C  
ATOM   4360 HG21 THR A 280       1.256  -4.241  19.995  1.00  0.00           H  
ATOM   4361 HG22 THR A 280       1.456  -2.531  19.555  1.00  0.00           H  
ATOM   4362 HG23 THR A 280       2.098  -3.799  18.496  1.00  0.00           H  
ATOM   4363  OG1 THR A 280      -0.012  -2.615  17.411  1.00  0.00           O  
ATOM   4364  HG1 THR A 280       0.802  -2.725  16.914  1.00  0.00           H  
ATOM   4365  N   THR A 281      -2.846  -4.584  18.016  1.00  0.00           N  
ATOM   4366  H   THR A 281      -2.632  -4.171  18.913  1.00  0.00           H  
ATOM   4367  CA  THR A 281      -4.248  -4.524  17.581  1.00  0.00           C  
ATOM   4368  HA  THR A 281      -4.313  -4.627  16.498  1.00  0.00           H  
ATOM   4369  C   THR A 281      -4.821  -3.168  17.956  1.00  0.00           C  
ATOM   4370  CB  THR A 281      -5.066  -5.655  18.221  1.00  0.00           C  
ATOM   4371  HB  THR A 281      -4.984  -5.591  19.306  1.00  0.00           H  
ATOM   4372  O   THR A 281      -4.806  -2.804  19.130  1.00  0.00           O  
ATOM   4373  CG2 THR A 281      -6.543  -5.641  17.831  1.00  0.00           C  
ATOM   4374 HG21 THR A 281      -7.032  -4.756  18.238  1.00  0.00           H  
ATOM   4375 HG22 THR A 281      -7.026  -6.532  18.233  1.00  0.00           H  
ATOM   4376 HG23 THR A 281      -6.639  -5.640  16.745  1.00  0.00           H  
ATOM   4377  OG1 THR A 281      -4.532  -6.890  17.794  1.00  0.00           O  
ATOM   4378  HG1 THR A 281      -3.668  -6.675  17.436  1.00  0.00           H  
ATOM   4379  N   THR A 282      -5.349  -2.445  16.969  1.00  0.00           N  
ATOM   4380  H   THR A 282      -5.380  -2.847  16.043  1.00  0.00           H  
ATOM   4381  CA  THR A 282      -6.061  -1.181  17.191  1.00  0.00           C  
ATOM   4382  HA  THR A 282      -5.701  -0.743  18.121  1.00  0.00           H  
ATOM   4383  C   THR A 282      -7.544  -1.426  17.406  1.00  0.00           C  
ATOM   4384  CB  THR A 282      -5.784  -0.161  16.077  1.00  0.00           C  
ATOM   4385  HB  THR A 282      -4.711   0.030  16.048  1.00  0.00           H  
ATOM   4386  O   THR A 282      -8.116  -2.363  16.838  1.00  0.00           O  
ATOM   4387  CG2 THR A 282      -6.257  -0.619  14.699  1.00  0.00           C  
ATOM   4388 HG21 THR A 282      -6.082   0.176  13.973  1.00  0.00           H  
ATOM   4389 HG22 THR A 282      -5.698  -1.502  14.388  1.00  0.00           H  
ATOM   4390 HG23 THR A 282      -7.322  -0.848  14.722  1.00  0.00           H  
ATOM   4391  OG1 THR A 282      -6.434   1.056  16.325  1.00  0.00           O  
ATOM   4392  HG1 THR A 282      -6.105   1.389  17.164  1.00  0.00           H  
ATOM   4393  N   THR A 283      -8.158  -0.605  18.257  1.00  0.00           N  
ATOM   4394  H   THR A 283      -7.635   0.160  18.658  1.00  0.00           H  
ATOM   4395  CA  THR A 283      -9.556  -0.753  18.663  1.00  0.00           C  
ATOM   4396  HA  THR A 283     -10.024  -1.462  17.979  1.00  0.00           H  
ATOM   4397  C   THR A 283     -10.349   0.544  18.546  1.00  0.00           C  
ATOM   4398  CB  THR A 283      -9.709  -1.341  20.080  1.00  0.00           C  
ATOM   4399  HB  THR A 283     -10.765  -1.312  20.350  1.00  0.00           H  
ATOM   4400  O   THR A 283      -9.882   1.645  18.826  1.00  0.00           O  
ATOM   4401  CG2 THR A 283      -9.242  -2.796  20.128  1.00  0.00           C  
ATOM   4402 HG21 THR A 283      -8.174  -2.848  19.920  1.00  0.00           H  
ATOM   4403 HG22 THR A 283      -9.445  -3.205  21.118  1.00  0.00           H  
ATOM   4404 HG23 THR A 283      -9.784  -3.381  19.386  1.00  0.00           H  
ATOM   4405  OG1 THR A 283      -8.979  -0.598  21.033  1.00  0.00           O  
ATOM   4406  HG1 THR A 283      -9.309  -0.775  21.917  1.00  0.00           H  
ATOM   4407  N   ALA A 284     -11.612   0.382  18.177  1.00  0.00           N  
ATOM   4408  H   ALA A 284     -11.884  -0.555  17.914  1.00  0.00           H  
ATOM   4409  CA  ALA A 284     -12.704   1.321  18.367  1.00  0.00           C  
ATOM   4410  HA  ALA A 284     -12.399   2.112  19.053  1.00  0.00           H  
ATOM   4411  C   ALA A 284     -13.864   0.553  19.020  1.00  0.00           C  
ATOM   4412  CB  ALA A 284     -13.057   1.960  17.017  1.00  0.00           C  
ATOM   4413  HB1 ALA A 284     -12.209   2.555  16.677  1.00  0.00           H  
ATOM   4414  HB2 ALA A 284     -13.259   1.197  16.265  1.00  0.00           H  
ATOM   4415  HB3 ALA A 284     -13.927   2.608  17.119  1.00  0.00           H  
ATOM   4416  O   ALA A 284     -13.804  -0.666  19.184  1.00  0.00           O  
ATOM   4417  N   ILE A 285     -14.926   1.235  19.430  1.00  0.00           N  
ATOM   4418  H   ILE A 285     -14.923   2.238  19.312  1.00  0.00           H  
ATOM   4419  CA  ILE A 285     -16.023   0.622  20.184  1.00  0.00           C  
ATOM   4420  HA  ILE A 285     -15.887  -0.458  20.235  1.00  0.00           H  
ATOM   4421  C   ILE A 285     -17.342   0.873  19.465  1.00  0.00           C  
ATOM   4422  CB  ILE A 285     -16.021   1.144  21.636  1.00  0.00           C  
ATOM   4423  HB  ILE A 285     -16.079   2.232  21.608  1.00  0.00           H  
ATOM   4424  O   ILE A 285     -17.784   2.011  19.355  1.00  0.00           O  
ATOM   4425  CG1 ILE A 285     -14.724   0.728  22.374  1.00  0.00           C  
ATOM   4426 HG12 ILE A 285     -13.856   0.807  21.719  1.00  0.00           H  
ATOM   4427 HG13 ILE A 285     -14.803  -0.313  22.685  1.00  0.00           H  
ATOM   4428  CG2 ILE A 285     -17.248   0.598  22.397  1.00  0.00           C  
ATOM   4429 HG21 ILE A 285     -18.164   1.006  21.967  1.00  0.00           H  
ATOM   4430 HG22 ILE A 285     -17.275  -0.489  22.322  1.00  0.00           H  
ATOM   4431 HG23 ILE A 285     -17.213   0.888  23.447  1.00  0.00           H  
ATOM   4432  CD1 ILE A 285     -14.426   1.604  23.591  1.00  0.00           C  
ATOM   4433 HD11 ILE A 285     -14.202   2.620  23.265  1.00  0.00           H  
ATOM   4434 HD12 ILE A 285     -15.290   1.619  24.255  1.00  0.00           H  
ATOM   4435 HD13 ILE A 285     -13.565   1.205  24.127  1.00  0.00           H  
ATOM   4436  N   LEU A 286     -18.018  -0.191  19.041  1.00  0.00           N  
ATOM   4437  H   LEU A 286     -17.611  -1.102  19.196  1.00  0.00           H  
ATOM   4438  CA  LEU A 286     -19.434  -0.146  18.696  1.00  0.00           C  
ATOM   4439  HA  LEU A 286     -19.634   0.782  18.159  1.00  0.00           H  
ATOM   4440  C   LEU A 286     -20.246  -0.162  20.000  1.00  0.00           C  
ATOM   4441  CB  LEU A 286     -19.773  -1.327  17.773  1.00  0.00           C  
ATOM   4442  HB2 LEU A 286     -19.093  -1.335  16.921  1.00  0.00           H  
ATOM   4443  HB3 LEU A 286     -19.616  -2.251  18.330  1.00  0.00           H  
ATOM   4444  O   LEU A 286     -20.210  -1.138  20.757  1.00  0.00           O  
ATOM   4445  CG  LEU A 286     -21.223  -1.285  17.256  1.00  0.00           C  
ATOM   4446  HG  LEU A 286     -21.900  -1.055  18.079  1.00  0.00           H  
ATOM   4447  CD1 LEU A 286     -21.397  -0.239  16.153  1.00  0.00           C  
ATOM   4448 HD11 LEU A 286     -20.690  -0.421  15.344  1.00  0.00           H  
ATOM   4449 HD12 LEU A 286     -22.410  -0.292  15.753  1.00  0.00           H  
ATOM   4450 HD13 LEU A 286     -21.238   0.762  16.555  1.00  0.00           H  
ATOM   4451  CD2 LEU A 286     -21.626  -2.641  16.688  1.00  0.00           C  
ATOM   4452 HD21 LEU A 286     -22.690  -2.639  16.451  1.00  0.00           H  
ATOM   4453 HD22 LEU A 286     -21.438  -3.426  17.419  1.00  0.00           H  
ATOM   4454 HD23 LEU A 286     -21.067  -2.848  15.775  1.00  0.00           H  
ATOM   4455  N   GLN A 287     -20.964   0.923  20.282  1.00  0.00           N  
ATOM   4456  H   GLN A 287     -20.976   1.671  19.604  1.00  0.00           H  
ATOM   4457  CA  GLN A 287     -21.706   1.103  21.528  1.00  0.00           C  
ATOM   4458  HA  GLN A 287     -21.539   0.241  22.173  1.00  0.00           H  
ATOM   4459  C   GLN A 287     -23.206   1.191  21.269  1.00  0.00           C  
ATOM   4460  CB  GLN A 287     -21.171   2.327  22.281  1.00  0.00           C  
ATOM   4461  HB2 GLN A 287     -20.117   2.155  22.497  1.00  0.00           H  
ATOM   4462  HB3 GLN A 287     -21.260   3.213  21.653  1.00  0.00           H  
ATOM   4463  O   GLN A 287     -23.697   2.127  20.636  1.00  0.00           O  
ATOM   4464  CG  GLN A 287     -21.927   2.567  23.599  1.00  0.00           C  
ATOM   4465  HG2 GLN A 287     -22.035   1.630  24.146  1.00  0.00           H  
ATOM   4466  HG3 GLN A 287     -22.926   2.939  23.372  1.00  0.00           H  
ATOM   4467  CD  GLN A 287     -21.224   3.568  24.510  1.00  0.00           C  
ATOM   4468  NE2 GLN A 287     -21.963   4.364  25.250  1.00  0.00           N  
ATOM   4469 HE21 GLN A 287     -22.971   4.312  25.211  1.00  0.00           H  
ATOM   4470 HE22 GLN A 287     -21.470   5.048  25.807  1.00  0.00           H  
ATOM   4471  OE1 GLN A 287     -20.007   3.625  24.606  1.00  0.00           O  
ATOM   4472  N   TYR A 288     -23.950   0.244  21.833  1.00  0.00           N  
ATOM   4473  H   TYR A 288     -23.504  -0.499  22.352  1.00  0.00           H  
ATOM   4474  CA  TYR A 288     -25.405   0.302  21.826  1.00  0.00           C  
ATOM   4475  HA  TYR A 288     -25.730   0.500  20.804  1.00  0.00           H  
ATOM   4476  C   TYR A 288     -25.881   1.452  22.734  1.00  0.00           C  
ATOM   4477  CB  TYR A 288     -25.975  -1.061  22.227  1.00  0.00           C  
ATOM   4478  HB2 TYR A 288     -25.407  -1.456  23.069  1.00  0.00           H  
ATOM   4479  HB3 TYR A 288     -27.007  -0.922  22.551  1.00  0.00           H  
ATOM   4480  O   TYR A 288     -25.381   1.620  23.843  1.00  0.00           O  
ATOM   4481  CG  TYR A 288     -25.938  -2.118  21.142  1.00  0.00           C  
ATOM   4482  CD1 TYR A 288     -27.146  -2.644  20.654  1.00  0.00           C  
ATOM   4483  HD1 TYR A 288     -28.087  -2.266  21.027  1.00  0.00           H  
ATOM   4484  CD2 TYR A 288     -24.711  -2.607  20.647  1.00  0.00           C  
ATOM   4485  HD2 TYR A 288     -23.771  -2.215  21.009  1.00  0.00           H  
ATOM   4486  CE1 TYR A 288     -27.131  -3.668  19.690  1.00  0.00           C  
ATOM   4487  HE1 TYR A 288     -28.044  -4.108  19.317  1.00  0.00           H  
ATOM   4488  CE2 TYR A 288     -24.694  -3.600  19.651  1.00  0.00           C  
ATOM   4489  HE2 TYR A 288     -23.760  -3.954  19.241  1.00  0.00           H  
ATOM   4490  OH  TYR A 288     -25.909  -5.095  18.218  1.00  0.00           O  
ATOM   4491  HH  TYR A 288     -25.045  -5.276  17.842  1.00  0.00           H  
ATOM   4492  CZ  TYR A 288     -25.906  -4.137  19.177  1.00  0.00           C  
ATOM   4493  N   LYS A 289     -26.853   2.268  22.309  1.00  0.00           N  
ATOM   4494  H   LYS A 289     -27.160   2.167  21.352  1.00  0.00           H  
ATOM   4495  CA  LYS A 289     -27.244   3.464  23.092  1.00  0.00           C  
ATOM   4496  HA  LYS A 289     -26.339   4.029  23.317  1.00  0.00           H  
ATOM   4497  C   LYS A 289     -27.861   3.158  24.465  1.00  0.00           C  
ATOM   4498  CB  LYS A 289     -28.179   4.380  22.293  1.00  0.00           C  
ATOM   4499  HB2 LYS A 289     -29.068   3.826  21.991  1.00  0.00           H  
ATOM   4500  HB3 LYS A 289     -28.492   5.194  22.947  1.00  0.00           H  
ATOM   4501  O   LYS A 289     -27.696   3.946  25.387  1.00  0.00           O  
ATOM   4502  CG  LYS A 289     -27.510   4.991  21.054  1.00  0.00           C  
ATOM   4503  HG2 LYS A 289     -27.404   4.216  20.294  1.00  0.00           H  
ATOM   4504  HG3 LYS A 289     -26.523   5.378  21.307  1.00  0.00           H  
ATOM   4505  CD  LYS A 289     -28.375   6.133  20.507  1.00  0.00           C  
ATOM   4506  HD2 LYS A 289     -28.258   7.015  21.137  1.00  0.00           H  
ATOM   4507  HD3 LYS A 289     -29.423   5.835  20.552  1.00  0.00           H  
ATOM   4508  CE  LYS A 289     -27.984   6.468  19.065  1.00  0.00           C  
ATOM   4509  HE2 LYS A 289     -27.154   7.175  19.067  1.00  0.00           H  
ATOM   4510  HE3 LYS A 289     -27.653   5.549  18.582  1.00  0.00           H  
ATOM   4511  NZ  LYS A 289     -29.145   6.992  18.309  1.00  0.00           N  
ATOM   4512  HZ1 LYS A 289     -29.533   7.826  18.725  1.00  0.00           H  
ATOM   4513  HZ2 LYS A 289     -28.913   7.153  17.339  1.00  0.00           H  
ATOM   4514  HZ3 LYS A 289     -29.856   6.274  18.290  1.00  0.00           H  
ATOM   4515  N   LYS A 290     -28.551   2.020  24.627  1.00  0.00           N  
ATOM   4516  H   LYS A 290     -28.607   1.406  23.827  1.00  0.00           H  
ATOM   4517  CA  LYS A 290     -29.238   1.626  25.880  1.00  0.00           C  
ATOM   4518  HA  LYS A 290     -29.528   2.536  26.406  1.00  0.00           H  
ATOM   4519  C   LYS A 290     -28.337   0.889  26.887  1.00  0.00           C  
ATOM   4520  CB  LYS A 290     -30.530   0.840  25.576  1.00  0.00           C  
ATOM   4521  HB2 LYS A 290     -30.289  -0.042  24.984  1.00  0.00           H  
ATOM   4522  HB3 LYS A 290     -30.965   0.506  26.518  1.00  0.00           H  
ATOM   4523  O   LYS A 290     -28.836   0.181  27.754  1.00  0.00           O  
ATOM   4524  CG  LYS A 290     -31.595   1.679  24.854  1.00  0.00           C  
ATOM   4525  HG2 LYS A 290     -31.768   2.599  25.413  1.00  0.00           H  
ATOM   4526  HG3 LYS A 290     -31.247   1.932  23.853  1.00  0.00           H  
ATOM   4527  CD  LYS A 290     -32.915   0.897  24.753  1.00  0.00           C  
ATOM   4528  HD2 LYS A 290     -32.749  -0.010  24.171  1.00  0.00           H  
ATOM   4529  HD3 LYS A 290     -33.242   0.618  25.755  1.00  0.00           H  
ATOM   4530  CE  LYS A 290     -34.003   1.748  24.084  1.00  0.00           C  
ATOM   4531  HE2 LYS A 290     -33.655   2.041  23.094  1.00  0.00           H  
ATOM   4532  HE3 LYS A 290     -34.142   2.657  24.669  1.00  0.00           H  
ATOM   4533  NZ  LYS A 290     -35.292   1.015  23.972  1.00  0.00           N  
ATOM   4534  HZ1 LYS A 290     -35.180   0.161  23.445  1.00  0.00           H  
ATOM   4535  HZ2 LYS A 290     -35.985   1.581  23.503  1.00  0.00           H  
ATOM   4536  HZ3 LYS A 290     -35.653   0.782  24.886  1.00  0.00           H  
ATOM   4537  N   THR A 291     -27.018   1.000  26.759  1.00  0.00           N  
ATOM   4538  H   THR A 291     -26.641   1.615  26.052  1.00  0.00           H  
ATOM   4539  CA  THR A 291     -26.071   0.256  27.604  1.00  0.00           C  
ATOM   4540  HA  THR A 291     -26.573  -0.612  28.031  1.00  0.00           H  
ATOM   4541  C   THR A 291     -25.549   1.095  28.744  1.00  0.00           C  
ATOM   4542  CB  THR A 291     -24.870  -0.264  26.816  1.00  0.00           C  
ATOM   4543  HB  THR A 291     -24.268  -0.902  27.463  1.00  0.00           H  
ATOM   4544  O   THR A 291     -25.186   2.252  28.534  1.00  0.00           O  
ATOM   4545  CG2 THR A 291     -25.387  -1.079  25.658  1.00  0.00           C  
ATOM   4546 HG21 THR A 291     -25.964  -0.460  24.972  1.00  0.00           H  
ATOM   4547 HG22 THR A 291     -26.057  -1.836  26.067  1.00  0.00           H  
ATOM   4548 HG23 THR A 291     -24.532  -1.504  25.132  1.00  0.00           H  
ATOM   4549  OG1 THR A 291     -24.057   0.763  26.303  1.00  0.00           O  
ATOM   4550  HG1 THR A 291     -24.215   1.545  26.836  1.00  0.00           H  
ATOM   4551  N   THR A 292     -25.387   0.487  29.917  1.00  0.00           N  
ATOM   4552  H   THR A 292     -25.666  -0.476  30.038  1.00  0.00           H  
ATOM   4553  CA  THR A 292     -24.569   1.083  30.971  1.00  0.00           C  
ATOM   4554  HA  THR A 292     -24.921   2.101  31.140  1.00  0.00           H  
ATOM   4555  C   THR A 292     -23.114   1.157  30.494  1.00  0.00           C  
ATOM   4556  CB  THR A 292     -24.704   0.324  32.299  1.00  0.00           C  
ATOM   4557  HB  THR A 292     -24.018   0.756  33.028  1.00  0.00           H  
ATOM   4558  O   THR A 292     -22.535   0.186  29.995  1.00  0.00           O  
ATOM   4559  CG2 THR A 292     -26.130   0.401  32.847  1.00  0.00           C  
ATOM   4560 HG21 THR A 292     -26.175  -0.082  33.823  1.00  0.00           H  
ATOM   4561 HG22 THR A 292     -26.828  -0.093  32.172  1.00  0.00           H  
ATOM   4562 HG23 THR A 292     -26.424   1.444  32.964  1.00  0.00           H  
ATOM   4563  OG1 THR A 292     -24.405  -1.040  32.128  1.00  0.00           O  
ATOM   4564  HG1 THR A 292     -24.410  -1.447  32.998  1.00  0.00           H  
ATOM   4565  N   THR A 293     -22.512   2.340  30.618  1.00  0.00           N  
ATOM   4566  H   THR A 293     -23.017   3.107  31.037  1.00  0.00           H  
ATOM   4567  CA  THR A 293     -21.155   2.647  30.130  1.00  0.00           C  
ATOM   4568  HA  THR A 293     -21.089   2.372  29.078  1.00  0.00           H  
ATOM   4569  C   THR A 293     -20.050   1.870  30.857  1.00  0.00           C  
ATOM   4570  CB  THR A 293     -20.882   4.155  30.254  1.00  0.00           C  
ATOM   4571  HB  THR A 293     -19.828   4.357  30.066  1.00  0.00           H  
ATOM   4572  O   THR A 293     -18.901   1.887  30.422  1.00  0.00           O  
ATOM   4573  CG2 THR A 293     -21.723   4.967  29.268  1.00  0.00           C  
ATOM   4574 HG21 THR A 293     -21.506   4.641  28.250  1.00  0.00           H  
ATOM   4575 HG22 THR A 293     -22.785   4.832  29.468  1.00  0.00           H  
ATOM   4576 HG23 THR A 293     -21.474   6.025  29.358  1.00  0.00           H  
ATOM   4577  OG1 THR A 293     -21.228   4.589  31.550  1.00  0.00           O  
ATOM   4578  HG1 THR A 293     -20.985   5.514  31.632  1.00  0.00           H  
ATOM   4579  N   THR A 294     -20.385   1.156  31.933  1.00  0.00           N  
ATOM   4580  H   THR A 294     -21.352   1.156  32.223  1.00  0.00           H  
ATOM   4581  CA  THR A 294     -19.440   0.466  32.820  1.00  0.00           C  
ATOM   4582  HA  THR A 294     -18.544   1.077  32.919  1.00  0.00           H  
ATOM   4583  C   THR A 294     -18.974  -0.899  32.311  1.00  0.00           C  
ATOM   4584  CB  THR A 294     -20.056   0.309  34.218  1.00  0.00           C  
ATOM   4585  HB  THR A 294     -19.386  -0.278  34.846  1.00  0.00           H  
ATOM   4586  O   THR A 294     -17.976  -1.417  32.804  1.00  0.00           O  
ATOM   4587  CG2 THR A 294     -20.300   1.663  34.887  1.00  0.00           C  
ATOM   4588 HG21 THR A 294     -19.364   2.219  34.940  1.00  0.00           H  
ATOM   4589 HG22 THR A 294     -20.669   1.510  35.901  1.00  0.00           H  
ATOM   4590 HG23 THR A 294     -21.030   2.247  34.326  1.00  0.00           H  
ATOM   4591  OG1 THR A 294     -21.309  -0.335  34.135  1.00  0.00           O  
ATOM   4592  HG1 THR A 294     -21.585  -0.521  35.036  1.00  0.00           H  
ATOM   4593  N   SER A 295     -19.643  -1.497  31.319  1.00  0.00           N  
ATOM   4594  H   SER A 295     -20.446  -1.026  30.928  1.00  0.00           H  
ATOM   4595  CA  SER A 295     -19.222  -2.804  30.791  1.00  0.00           C  
ATOM   4596  HA  SER A 295     -18.967  -3.427  31.648  1.00  0.00           H  
ATOM   4597  C   SER A 295     -17.956  -2.706  29.925  1.00  0.00           C  
ATOM   4598  CB  SER A 295     -20.368  -3.528  30.071  1.00  0.00           C  
ATOM   4599  HB2 SER A 295     -21.167  -3.726  30.785  1.00  0.00           H  
ATOM   4600  HB3 SER A 295     -19.998  -4.483  29.698  1.00  0.00           H  
ATOM   4601  O   SER A 295     -17.811  -1.793  29.104  1.00  0.00           O  
ATOM   4602  OG  SER A 295     -20.894  -2.787  28.986  1.00  0.00           O  
ATOM   4603  HG  SER A 295     -21.413  -2.056  29.331  1.00  0.00           H  
ATOM   4604  N   LYS A 296     -17.031  -3.664  30.096  1.00  0.00           N  
ATOM   4605  H   LYS A 296     -17.195  -4.362  30.807  1.00  0.00           H  
ATOM   4606  CA  LYS A 296     -15.868  -3.835  29.211  1.00  0.00           C  
ATOM   4607  HA  LYS A 296     -15.360  -2.873  29.138  1.00  0.00           H  
ATOM   4608  C   LYS A 296     -16.353  -4.276  27.820  1.00  0.00           C  
ATOM   4609  CB  LYS A 296     -14.880  -4.853  29.811  1.00  0.00           C  
ATOM   4610  HB2 LYS A 296     -15.352  -5.834  29.854  1.00  0.00           H  
ATOM   4611  HB3 LYS A 296     -14.632  -4.543  30.827  1.00  0.00           H  
ATOM   4612  O   LYS A 296     -17.169  -5.200  27.759  1.00  0.00           O  
ATOM   4613  CG  LYS A 296     -13.579  -4.946  28.993  1.00  0.00           C  
ATOM   4614  HG2 LYS A 296     -13.117  -3.960  28.951  1.00  0.00           H  
ATOM   4615  HG3 LYS A 296     -13.807  -5.266  27.976  1.00  0.00           H  
ATOM   4616  CD  LYS A 296     -12.583  -5.944  29.601  1.00  0.00           C  
ATOM   4617  HD2 LYS A 296     -12.390  -5.671  30.639  1.00  0.00           H  
ATOM   4618  HD3 LYS A 296     -13.013  -6.944  29.564  1.00  0.00           H  
ATOM   4619  CE  LYS A 296     -11.271  -5.906  28.806  1.00  0.00           C  
ATOM   4620  HE2 LYS A 296     -10.873  -4.893  28.856  1.00  0.00           H  
ATOM   4621  HE3 LYS A 296     -11.485  -6.115  27.758  1.00  0.00           H  
ATOM   4622  NZ  LYS A 296     -10.269  -6.868  29.331  1.00  0.00           N  
ATOM   4623  HZ1 LYS A 296      -9.377  -6.715  28.882  1.00  0.00           H  
ATOM   4624  HZ2 LYS A 296     -10.555  -7.820  29.148  1.00  0.00           H  
ATOM   4625  HZ3 LYS A 296     -10.143  -6.747  30.326  1.00  0.00           H  
ATOM   4626  N   PRO A 297     -15.876  -3.667  26.718  1.00  0.00           N  
ATOM   4627  CA  PRO A 297     -16.262  -4.109  25.385  1.00  0.00           C  
ATOM   4628  HA  PRO A 297     -17.350  -4.058  25.338  1.00  0.00           H  
ATOM   4629  C   PRO A 297     -15.815  -5.552  25.100  1.00  0.00           C  
ATOM   4630  CB  PRO A 297     -15.676  -3.092  24.399  1.00  0.00           C  
ATOM   4631  HB2 PRO A 297     -16.385  -2.839  23.611  1.00  0.00           H  
ATOM   4632  HB3 PRO A 297     -14.762  -3.487  23.957  1.00  0.00           H  
ATOM   4633  O   PRO A 297     -14.758  -5.996  25.551  1.00  0.00           O  
ATOM   4634  CG  PRO A 297     -15.337  -1.875  25.261  1.00  0.00           C  
ATOM   4635  HG2 PRO A 297     -16.204  -1.216  25.327  1.00  0.00           H  
ATOM   4636  HG3 PRO A 297     -14.475  -1.331  24.875  1.00  0.00           H  
ATOM   4637  CD  PRO A 297     -15.048  -2.472  26.634  1.00  0.00           C  
ATOM   4638  HD2 PRO A 297     -13.997  -2.752  26.701  1.00  0.00           H  
ATOM   4639  HD3 PRO A 297     -15.299  -1.741  27.403  1.00  0.00           H  
ATOM   4640  N   ILE A 298     -16.632  -6.299  24.356  1.00  0.00           N  
ATOM   4641  H   ILE A 298     -17.509  -5.890  24.064  1.00  0.00           H  
ATOM   4642  CA  ILE A 298     -16.342  -7.687  23.965  1.00  0.00           C  
ATOM   4643  HA  ILE A 298     -15.896  -8.203  24.815  1.00  0.00           H  
ATOM   4644  C   ILE A 298     -15.317  -7.688  22.823  1.00  0.00           C  
ATOM   4645  CB  ILE A 298     -17.652  -8.418  23.593  1.00  0.00           C  
ATOM   4646  HB  ILE A 298     -18.159  -7.832  22.827  1.00  0.00           H  
ATOM   4647  O   ILE A 298     -15.504  -6.982  21.833  1.00  0.00           O  
ATOM   4648  CG1 ILE A 298     -18.570  -8.526  24.837  1.00  0.00           C  
ATOM   4649 HG12 ILE A 298     -18.175  -9.288  25.508  1.00  0.00           H  
ATOM   4650 HG13 ILE A 298     -18.576  -7.583  25.385  1.00  0.00           H  
ATOM   4651  CG2 ILE A 298     -17.389  -9.831  23.030  1.00  0.00           C  
ATOM   4652 HG21 ILE A 298     -16.695  -9.801  22.190  1.00  0.00           H  
ATOM   4653 HG22 ILE A 298     -16.978 -10.483  23.801  1.00  0.00           H  
ATOM   4654 HG23 ILE A 298     -18.315 -10.265  22.653  1.00  0.00           H  
ATOM   4655  CD1 ILE A 298     -20.030  -8.855  24.513  1.00  0.00           C  
ATOM   4656 HD11 ILE A 298     -20.578  -9.006  25.443  1.00  0.00           H  
ATOM   4657 HD12 ILE A 298     -20.474  -8.013  23.983  1.00  0.00           H  
ATOM   4658 HD13 ILE A 298     -20.107  -9.759  23.908  1.00  0.00           H  
ATOM   4659  N   MET A 299     -14.251  -8.483  22.950  1.00  0.00           N  
ATOM   4660  H   MET A 299     -14.183  -9.066  23.772  1.00  0.00           H  
ATOM   4661  CA  MET A 299     -13.188  -8.603  21.944  1.00  0.00           C  
ATOM   4662  HA  MET A 299     -13.048  -7.623  21.489  1.00  0.00           H  
ATOM   4663  C   MET A 299     -13.570  -9.605  20.843  1.00  0.00           C  
ATOM   4664  CB  MET A 299     -11.867  -8.999  22.630  1.00  0.00           C  
ATOM   4665  HB2 MET A 299     -11.910 -10.053  22.907  1.00  0.00           H  
ATOM   4666  HB3 MET A 299     -11.747  -8.414  23.541  1.00  0.00           H  
ATOM   4667  O   MET A 299     -14.084 -10.680  21.161  1.00  0.00           O  
ATOM   4668  CG  MET A 299     -10.629  -8.764  21.755  1.00  0.00           C  
ATOM   4669  HG2 MET A 299     -10.751  -9.282  20.804  1.00  0.00           H  
ATOM   4670  HG3 MET A 299      -9.766  -9.199  22.260  1.00  0.00           H  
ATOM   4671  SD  MET A 299     -10.272  -7.011  21.448  1.00  0.00           S  
ATOM   4672  CE  MET A 299      -8.851  -7.156  20.336  1.00  0.00           C  
ATOM   4673  HE1 MET A 299      -9.135  -7.714  19.444  1.00  0.00           H  
ATOM   4674  HE2 MET A 299      -8.522  -6.158  20.046  1.00  0.00           H  
ATOM   4675  HE3 MET A 299      -8.034  -7.668  20.844  1.00  0.00           H  
ATOM   4676  N   PRO A 300     -13.322  -9.299  19.558  1.00  0.00           N  
ATOM   4677  CA  PRO A 300     -13.516 -10.250  18.474  1.00  0.00           C  
ATOM   4678  HA  PRO A 300     -14.466 -10.772  18.589  1.00  0.00           H  
ATOM   4679  C   PRO A 300     -12.379 -11.277  18.413  1.00  0.00           C  
ATOM   4680  CB  PRO A 300     -13.544  -9.399  17.205  1.00  0.00           C  
ATOM   4681  HB2 PRO A 300     -14.546  -9.012  17.021  1.00  0.00           H  
ATOM   4682  HB3 PRO A 300     -13.198  -9.958  16.336  1.00  0.00           H  
ATOM   4683  O   PRO A 300     -11.257 -11.018  18.851  1.00  0.00           O  
ATOM   4684  CG  PRO A 300     -12.624  -8.229  17.546  1.00  0.00           C  
ATOM   4685  HG2 PRO A 300     -11.587  -8.500  17.346  1.00  0.00           H  
ATOM   4686  HG3 PRO A 300     -12.903  -7.318  17.017  1.00  0.00           H  
ATOM   4687  CD  PRO A 300     -12.825  -8.033  19.036  1.00  0.00           C  
ATOM   4688  HD2 PRO A 300     -11.874  -7.750  19.487  1.00  0.00           H  
ATOM   4689  HD3 PRO A 300     -13.567  -7.249  19.191  1.00  0.00           H  
ATOM   4690  N   VAL A 301     -12.644 -12.417  17.770  1.00  0.00           N  
ATOM   4691  H   VAL A 301     -13.573 -12.559  17.401  1.00  0.00           H  
ATOM   4692  CA  VAL A 301     -11.584 -13.325  17.316  1.00  0.00           C  
ATOM   4693  HA  VAL A 301     -10.756 -13.289  18.025  1.00  0.00           H  
ATOM   4694  C   VAL A 301     -11.080 -12.824  15.966  1.00  0.00           C  
ATOM   4695  CB  VAL A 301     -12.055 -14.789  17.244  1.00  0.00           C  
ATOM   4696  HB  VAL A 301     -12.866 -14.880  16.521  1.00  0.00           H  
ATOM   4697  O   VAL A 301     -11.784 -12.902  14.962  1.00  0.00           O  
ATOM   4698  CG1 VAL A 301     -10.905 -15.713  16.821  1.00  0.00           C  
ATOM   4699 HG11 VAL A 301     -11.242 -16.750  16.817  1.00  0.00           H  
ATOM   4700 HG12 VAL A 301     -10.566 -15.466  15.814  1.00  0.00           H  
ATOM   4701 HG13 VAL A 301     -10.066 -15.616  17.510  1.00  0.00           H  
ATOM   4702  CG2 VAL A 301     -12.564 -15.265  18.610  1.00  0.00           C  
ATOM   4703 HG21 VAL A 301     -13.436 -14.686  18.915  1.00  0.00           H  
ATOM   4704 HG22 VAL A 301     -11.781 -15.150  19.360  1.00  0.00           H  
ATOM   4705 HG23 VAL A 301     -12.850 -16.316  18.555  1.00  0.00           H  
ATOM   4706  N   LEU A 302      -9.868 -12.282  15.959  1.00  0.00           N  
ATOM   4707  H   LEU A 302      -9.373 -12.232  16.838  1.00  0.00           H  
ATOM   4708  CA  LEU A 302      -9.156 -11.860  14.754  1.00  0.00           C  
ATOM   4709  HA  LEU A 302      -9.876 -11.509  14.015  1.00  0.00           H  
ATOM   4710  C   LEU A 302      -8.357 -13.051  14.175  1.00  0.00           C  
ATOM   4711  CB  LEU A 302      -8.240 -10.690  15.146  1.00  0.00           C  
ATOM   4712  HB2 LEU A 302      -7.436 -10.604  14.416  1.00  0.00           H  
ATOM   4713  HB3 LEU A 302      -7.805 -10.932  16.116  1.00  0.00           H  
ATOM   4714  O   LEU A 302      -7.793 -13.818  14.964  1.00  0.00           O  
ATOM   4715  CG  LEU A 302      -8.914  -9.321  15.271  1.00  0.00           C  
ATOM   4716  HG  LEU A 302      -9.934  -9.437  15.637  1.00  0.00           H  
ATOM   4717  CD1 LEU A 302      -8.139  -8.458  16.266  1.00  0.00           C  
ATOM   4718 HD11 LEU A 302      -7.105  -8.328  15.947  1.00  0.00           H  
ATOM   4719 HD12 LEU A 302      -8.159  -8.920  17.254  1.00  0.00           H  
ATOM   4720 HD13 LEU A 302      -8.610  -7.478  16.339  1.00  0.00           H  
ATOM   4721  CD2 LEU A 302      -8.915  -8.612  13.918  1.00  0.00           C  
ATOM   4722 HD21 LEU A 302      -9.499  -9.180  13.194  1.00  0.00           H  
ATOM   4723 HD22 LEU A 302      -7.895  -8.505  13.548  1.00  0.00           H  
ATOM   4724 HD23 LEU A 302      -9.330  -7.610  14.024  1.00  0.00           H  
ATOM   4725  N   PRO A 303      -8.226 -13.189  12.841  1.00  0.00           N  
ATOM   4726  CA  PRO A 303      -7.345 -14.188  12.225  1.00  0.00           C  
ATOM   4727  HA  PRO A 303      -7.695 -15.186  12.490  1.00  0.00           H  
ATOM   4728  C   PRO A 303      -5.885 -14.023  12.651  1.00  0.00           C  
ATOM   4729  CB  PRO A 303      -7.468 -13.995  10.712  1.00  0.00           C  
ATOM   4730  HB2 PRO A 303      -7.458 -14.947  10.181  1.00  0.00           H  
ATOM   4731  HB3 PRO A 303      -6.670 -13.350  10.345  1.00  0.00           H  
ATOM   4732  O   PRO A 303      -5.470 -12.919  13.021  1.00  0.00           O  
ATOM   4733  CG  PRO A 303      -8.801 -13.281  10.546  1.00  0.00           C  
ATOM   4734  HG2 PRO A 303      -8.800 -12.675   9.640  1.00  0.00           H  
ATOM   4735  HG3 PRO A 303      -9.609 -14.013  10.525  1.00  0.00           H  
ATOM   4736  CD  PRO A 303      -8.910 -12.428  11.807  1.00  0.00           C  
ATOM   4737  HD2 PRO A 303      -8.401 -11.476  11.655  1.00  0.00           H  
ATOM   4738  HD3 PRO A 303      -9.962 -12.267  12.046  1.00  0.00           H  
ATOM   4739  N   ALA A 304      -5.092 -15.094  12.585  1.00  0.00           N  
ATOM   4740  H   ALA A 304      -5.460 -15.948  12.191  1.00  0.00           H  
ATOM   4741  CA  ALA A 304      -3.643 -14.984  12.753  1.00  0.00           C  
ATOM   4742  HA  ALA A 304      -3.439 -14.561  13.737  1.00  0.00           H  
ATOM   4743  C   ALA A 304      -3.055 -14.038  11.692  1.00  0.00           C  
ATOM   4744  CB  ALA A 304      -3.011 -16.379  12.685  1.00  0.00           C  
ATOM   4745  HB1 ALA A 304      -3.170 -16.814  11.698  1.00  0.00           H  
ATOM   4746  HB2 ALA A 304      -3.452 -17.027  13.441  1.00  0.00           H  
ATOM   4747  HB3 ALA A 304      -1.938 -16.308  12.862  1.00  0.00           H  
ATOM   4748  O   ALA A 304      -3.574 -13.958  10.579  1.00  0.00           O  
ATOM   4749  N   PHE A 305      -1.965 -13.335  12.016  1.00  0.00           N  
ATOM   4750  H   PHE A 305      -1.536 -13.459  12.922  1.00  0.00           H  
ATOM   4751  CA  PHE A 305      -1.387 -12.336  11.107  1.00  0.00           C  
ATOM   4752  HA  PHE A 305      -2.152 -11.590  10.890  1.00  0.00           H  
ATOM   4753  C   PHE A 305      -0.954 -12.931   9.757  1.00  0.00           C  
ATOM   4754  CB  PHE A 305      -0.205 -11.626  11.786  1.00  0.00           C  
ATOM   4755  HB2 PHE A 305       0.091 -10.782  11.163  1.00  0.00           H  
ATOM   4756  HB3 PHE A 305      -0.531 -11.216  12.741  1.00  0.00           H  
ATOM   4757  O   PHE A 305      -0.864 -12.211   8.780  1.00  0.00           O  
ATOM   4758  CG  PHE A 305       1.011 -12.511  11.997  1.00  0.00           C  
ATOM   4759  CD1 PHE A 305       1.263 -13.089  13.255  1.00  0.00           C  
ATOM   4760  HD1 PHE A 305       0.611 -12.873  14.089  1.00  0.00           H  
ATOM   4761  CD2 PHE A 305       1.892 -12.767  10.928  1.00  0.00           C  
ATOM   4762  HD2 PHE A 305       1.715 -12.327   9.957  1.00  0.00           H  
ATOM   4763  CE1 PHE A 305       2.375 -13.932  13.434  1.00  0.00           C  
ATOM   4764  HE1 PHE A 305       2.572 -14.373  14.400  1.00  0.00           H  
ATOM   4765  CE2 PHE A 305       3.006 -13.602  11.107  1.00  0.00           C  
ATOM   4766  HE2 PHE A 305       3.679 -13.779  10.282  1.00  0.00           H  
ATOM   4767  CZ  PHE A 305       3.244 -14.191  12.359  1.00  0.00           C  
ATOM   4768  HZ  PHE A 305       4.104 -14.829  12.498  1.00  0.00           H  
ATOM   4769  N   ASN A 306      -0.697 -14.235   9.677  1.00  0.00           N  
ATOM   4770  H   ASN A 306      -0.781 -14.797  10.512  1.00  0.00           H  
ATOM   4771  CA  ASN A 306      -0.269 -14.935   8.465  1.00  0.00           C  
ATOM   4772  HA  ASN A 306       0.001 -14.197   7.709  1.00  0.00           H  
ATOM   4773  C   ASN A 306      -1.381 -15.797   7.834  1.00  0.00           C  
ATOM   4774  CB  ASN A 306       1.004 -15.734   8.787  1.00  0.00           C  
ATOM   4775  HB2 ASN A 306       1.352 -16.226   7.878  1.00  0.00           H  
ATOM   4776  HB3 ASN A 306       1.786 -15.045   9.103  1.00  0.00           H  
ATOM   4777  O   ASN A 306      -1.092 -16.659   7.000  1.00  0.00           O  
ATOM   4778  CG  ASN A 306       0.818 -16.790   9.866  1.00  0.00           C  
ATOM   4779  ND2 ASN A 306       1.833 -17.583  10.111  1.00  0.00           N  
ATOM   4780 HD21 ASN A 306       2.689 -17.489   9.583  1.00  0.00           H  
ATOM   4781 HD22 ASN A 306       1.699 -18.279  10.830  1.00  0.00           H  
ATOM   4782  OD1 ASN A 306      -0.207 -16.907  10.524  1.00  0.00           O  
ATOM   4783  N   ASP A 307      -2.649 -15.593   8.212  1.00  0.00           N  
ATOM   4784  H   ASP A 307      -2.839 -14.884   8.905  1.00  0.00           H  
ATOM   4785  CA  ASP A 307      -3.784 -16.386   7.725  1.00  0.00           C  
ATOM   4786  HA  ASP A 307      -3.473 -17.431   7.720  1.00  0.00           H  
ATOM   4787  C   ASP A 307      -4.178 -16.037   6.276  1.00  0.00           C  
ATOM   4788  CB  ASP A 307      -4.961 -16.301   8.700  1.00  0.00           C  
ATOM   4789  HB2 ASP A 307      -4.608 -16.540   9.703  1.00  0.00           H  
ATOM   4790  HB3 ASP A 307      -5.351 -15.282   8.710  1.00  0.00           H  
ATOM   4791  O   ASP A 307      -5.184 -15.385   5.982  1.00  0.00           O  
ATOM   4792  CG  ASP A 307      -6.090 -17.275   8.339  1.00  0.00           C  
ATOM   4793  OD1 ASP A 307      -6.021 -17.961   7.289  1.00  0.00           O  
ATOM   4794  OD2 ASP A 307      -7.077 -17.300   9.105  1.00  0.00           O  
ATOM   4795  N   THR A 308      -3.363 -16.521   5.343  1.00  0.00           N  
ATOM   4796  H   THR A 308      -2.517 -16.960   5.679  1.00  0.00           H  
ATOM   4797  CA  THR A 308      -3.551 -16.349   3.896  1.00  0.00           C  
ATOM   4798  HA  THR A 308      -3.654 -15.286   3.681  1.00  0.00           H  
ATOM   4799  C   THR A 308      -4.821 -17.046   3.388  1.00  0.00           C  
ATOM   4800  CB  THR A 308      -2.306 -16.867   3.160  1.00  0.00           C  
ATOM   4801  HB  THR A 308      -2.167 -17.926   3.373  1.00  0.00           H  
ATOM   4802  O   THR A 308      -5.413 -16.611   2.397  1.00  0.00           O  
ATOM   4803  CG2 THR A 308      -2.370 -16.671   1.645  1.00  0.00           C  
ATOM   4804 HG21 THR A 308      -1.402 -16.912   1.207  1.00  0.00           H  
ATOM   4805 HG22 THR A 308      -2.622 -15.637   1.408  1.00  0.00           H  
ATOM   4806 HG23 THR A 308      -3.115 -17.337   1.210  1.00  0.00           H  
ATOM   4807  OG1 THR A 308      -1.174 -16.154   3.621  1.00  0.00           O  
ATOM   4808  HG1 THR A 308      -0.863 -16.560   4.433  1.00  0.00           H  
ATOM   4809  N   ASN A 309      -5.301 -18.088   4.076  1.00  0.00           N  
ATOM   4810  H   ASN A 309      -4.868 -18.323   4.958  1.00  0.00           H  
ATOM   4811  CA  ASN A 309      -6.542 -18.774   3.711  1.00  0.00           C  
ATOM   4812  HA  ASN A 309      -6.516 -19.018   2.649  1.00  0.00           H  
ATOM   4813  C   ASN A 309      -7.758 -17.873   3.934  1.00  0.00           C  
ATOM   4814  CB  ASN A 309      -6.676 -20.072   4.521  1.00  0.00           C  
ATOM   4815  HB2 ASN A 309      -6.489 -19.869   5.575  1.00  0.00           H  
ATOM   4816  HB3 ASN A 309      -7.693 -20.451   4.429  1.00  0.00           H  
ATOM   4817  O   ASN A 309      -8.645 -17.827   3.077  1.00  0.00           O  
ATOM   4818  CG  ASN A 309      -5.747 -21.170   4.046  1.00  0.00           C  
ATOM   4819  ND2 ASN A 309      -5.479 -22.143   4.882  1.00  0.00           N  
ATOM   4820 HD21 ASN A 309      -4.841 -22.851   4.547  1.00  0.00           H  
ATOM   4821 HD22 ASN A 309      -5.810 -22.103   5.835  1.00  0.00           H  
ATOM   4822  OD1 ASN A 309      -5.274 -21.191   2.923  1.00  0.00           O  
ATOM   4823  N   THR A 310      -7.787 -17.126   5.040  1.00  0.00           N  
ATOM   4824  H   THR A 310      -7.079 -17.270   5.745  1.00  0.00           H  
ATOM   4825  CA  THR A 310      -8.834 -16.130   5.295  1.00  0.00           C  
ATOM   4826  HA  THR A 310      -9.804 -16.619   5.197  1.00  0.00           H  
ATOM   4827  C   THR A 310      -8.797 -15.005   4.259  1.00  0.00           C  
ATOM   4828  CB  THR A 310      -8.742 -15.594   6.730  1.00  0.00           C  
ATOM   4829  HB  THR A 310      -7.728 -15.265   6.957  1.00  0.00           H  
ATOM   4830  O   THR A 310      -9.848 -14.665   3.712  1.00  0.00           O  
ATOM   4831  CG2 THR A 310      -9.721 -14.447   6.976  1.00  0.00           C  
ATOM   4832 HG21 THR A 310      -9.707 -14.199   8.038  1.00  0.00           H  
ATOM   4833 HG22 THR A 310     -10.728 -14.746   6.685  1.00  0.00           H  
ATOM   4834 HG23 THR A 310      -9.424 -13.562   6.413  1.00  0.00           H  
ATOM   4835  OG1 THR A 310      -9.138 -16.614   7.616  1.00  0.00           O  
ATOM   4836  HG1 THR A 310      -8.373 -16.905   8.118  1.00  0.00           H  
ATOM   4837  N   VAL A 311      -7.609 -14.490   3.915  1.00  0.00           N  
ATOM   4838  H   VAL A 311      -6.791 -14.804   4.417  1.00  0.00           H  
ATOM   4839  CA  VAL A 311      -7.435 -13.475   2.852  1.00  0.00           C  
ATOM   4840  HA  VAL A 311      -7.996 -12.581   3.123  1.00  0.00           H  
ATOM   4841  C   VAL A 311      -8.000 -13.969   1.519  1.00  0.00           C  
ATOM   4842  CB  VAL A 311      -5.950 -13.083   2.700  1.00  0.00           C  
ATOM   4843  HB  VAL A 311      -5.355 -13.983   2.540  1.00  0.00           H  
ATOM   4844  O   VAL A 311      -8.869 -13.324   0.936  1.00  0.00           O  
ATOM   4845  CG1 VAL A 311      -5.697 -12.151   1.507  1.00  0.00           C  
ATOM   4846 HG11 VAL A 311      -5.833 -12.694   0.572  1.00  0.00           H  
ATOM   4847 HG12 VAL A 311      -4.670 -11.785   1.530  1.00  0.00           H  
ATOM   4848 HG13 VAL A 311      -6.381 -11.302   1.517  1.00  0.00           H  
ATOM   4849  CG2 VAL A 311      -5.456 -12.419   3.986  1.00  0.00           C  
ATOM   4850 HG21 VAL A 311      -4.460 -12.003   3.831  1.00  0.00           H  
ATOM   4851 HG22 VAL A 311      -5.392 -13.154   4.788  1.00  0.00           H  
ATOM   4852 HG23 VAL A 311      -6.126 -11.616   4.293  1.00  0.00           H  
ATOM   4853  N   THR A 312      -7.583 -15.162   1.091  1.00  0.00           N  
ATOM   4854  H   THR A 312      -6.865 -15.622   1.632  1.00  0.00           H  
ATOM   4855  CA  THR A 312      -8.022 -15.795  -0.165  1.00  0.00           C  
ATOM   4856  HA  THR A 312      -7.786 -15.143  -1.006  1.00  0.00           H  
ATOM   4857  C   THR A 312      -9.526 -16.070  -0.176  1.00  0.00           C  
ATOM   4858  CB  THR A 312      -7.299 -17.136  -0.346  1.00  0.00           C  
ATOM   4859  HB  THR A 312      -7.603 -17.818   0.448  1.00  0.00           H  
ATOM   4860  O   THR A 312     -10.210 -15.911  -1.185  1.00  0.00           O  
ATOM   4861  CG2 THR A 312      -7.596 -17.793  -1.693  1.00  0.00           C  
ATOM   4862 HG21 THR A 312      -8.661 -18.010  -1.774  1.00  0.00           H  
ATOM   4863 HG22 THR A 312      -7.295 -17.125  -2.500  1.00  0.00           H  
ATOM   4864 HG23 THR A 312      -7.046 -18.731  -1.760  1.00  0.00           H  
ATOM   4865  OG1 THR A 312      -5.908 -16.974  -0.277  1.00  0.00           O  
ATOM   4866  HG1 THR A 312      -5.664 -16.799   0.635  1.00  0.00           H  
ATOM   4867  N   SER A 313     -10.075 -16.515   0.954  1.00  0.00           N  
ATOM   4868  H   SER A 313      -9.482 -16.648   1.761  1.00  0.00           H  
ATOM   4869  CA  SER A 313     -11.508 -16.798   1.073  1.00  0.00           C  
ATOM   4870  HA  SER A 313     -11.819 -17.423   0.236  1.00  0.00           H  
ATOM   4871  C   SER A 313     -12.350 -15.525   1.035  1.00  0.00           C  
ATOM   4872  CB  SER A 313     -11.802 -17.549   2.369  1.00  0.00           C  
ATOM   4873  HB2 SER A 313     -11.487 -16.951   3.224  1.00  0.00           H  
ATOM   4874  HB3 SER A 313     -12.875 -17.731   2.441  1.00  0.00           H  
ATOM   4875  O   SER A 313     -13.511 -15.581   0.631  1.00  0.00           O  
ATOM   4876  OG  SER A 313     -11.127 -18.787   2.381  1.00  0.00           O  
ATOM   4877  HG  SER A 313     -10.210 -18.605   2.602  1.00  0.00           H  
ATOM   4878  N   PHE A 314     -11.798 -14.389   1.469  1.00  0.00           N  
ATOM   4879  H   PHE A 314     -10.850 -14.412   1.819  1.00  0.00           H  
ATOM   4880  CA  PHE A 314     -12.447 -13.088   1.373  1.00  0.00           C  
ATOM   4881  HA  PHE A 314     -13.501 -13.199   1.629  1.00  0.00           H  
ATOM   4882  C   PHE A 314     -12.403 -12.545  -0.062  1.00  0.00           C  
ATOM   4883  CB  PHE A 314     -11.819 -12.130   2.394  1.00  0.00           C  
ATOM   4884  HB2 PHE A 314     -10.749 -12.050   2.206  1.00  0.00           H  
ATOM   4885  HB3 PHE A 314     -11.941 -12.550   3.393  1.00  0.00           H  
ATOM   4886  O   PHE A 314     -13.459 -12.212  -0.598  1.00  0.00           O  
ATOM   4887  CG  PHE A 314     -12.423 -10.740   2.376  1.00  0.00           C  
ATOM   4888  CD1 PHE A 314     -11.773  -9.704   1.682  1.00  0.00           C  
ATOM   4889  HD1 PHE A 314     -10.848  -9.895   1.158  1.00  0.00           H  
ATOM   4890  CD2 PHE A 314     -13.641 -10.481   3.032  1.00  0.00           C  
ATOM   4891  HD2 PHE A 314     -14.144 -11.271   3.569  1.00  0.00           H  
ATOM   4892  CE1 PHE A 314     -12.317  -8.410   1.674  1.00  0.00           C  
ATOM   4893  HE1 PHE A 314     -11.799  -7.612   1.162  1.00  0.00           H  
ATOM   4894  CE2 PHE A 314     -14.204  -9.192   2.986  1.00  0.00           C  
ATOM   4895  HE2 PHE A 314     -15.147  -8.982   3.468  1.00  0.00           H  
ATOM   4896  CZ  PHE A 314     -13.535  -8.152   2.320  1.00  0.00           C  
ATOM   4897  HZ  PHE A 314     -13.956  -7.158   2.293  1.00  0.00           H  
ATOM   4898  N   SER A 315     -11.232 -12.534  -0.714  1.00  0.00           N  
ATOM   4899  H   SER A 315     -10.402 -12.876  -0.250  1.00  0.00           H  
ATOM   4900  CA  SER A 315     -11.067 -12.005  -2.081  1.00  0.00           C  
ATOM   4901  HA  SER A 315     -11.370 -10.958  -2.079  1.00  0.00           H  
ATOM   4902  C   SER A 315     -11.947 -12.729  -3.105  1.00  0.00           C  
ATOM   4903  CB  SER A 315      -9.595 -12.064  -2.515  1.00  0.00           C  
ATOM   4904  HB2 SER A 315      -9.490 -11.643  -3.515  1.00  0.00           H  
ATOM   4905  HB3 SER A 315      -8.995 -11.475  -1.823  1.00  0.00           H  
ATOM   4906  O   SER A 315     -12.655 -12.088  -3.881  1.00  0.00           O  
ATOM   4907  OG  SER A 315      -9.125 -13.395  -2.515  1.00  0.00           O  
ATOM   4908  HG  SER A 315      -9.023 -13.670  -3.429  1.00  0.00           H  
ATOM   4909  N   ARG A 316     -12.020 -14.065  -3.037  1.00  0.00           N  
ATOM   4910  H   ARG A 316     -11.343 -14.512  -2.434  1.00  0.00           H  
ATOM   4911  CA  ARG A 316     -12.814 -14.899  -3.960  1.00  0.00           C  
ATOM   4912  HA  ARG A 316     -12.519 -14.651  -4.980  1.00  0.00           H  
ATOM   4913  C   ARG A 316     -14.326 -14.677  -3.899  1.00  0.00           C  
ATOM   4914  CB  ARG A 316     -12.515 -16.376  -3.691  1.00  0.00           C  
ATOM   4915  HB2 ARG A 316     -12.598 -16.575  -2.623  1.00  0.00           H  
ATOM   4916  HB3 ARG A 316     -13.245 -16.993  -4.215  1.00  0.00           H  
ATOM   4917  O   ARG A 316     -15.045 -15.162  -4.774  1.00  0.00           O  
ATOM   4918  CG  ARG A 316     -11.125 -16.765  -4.192  1.00  0.00           C  
ATOM   4919  HG2 ARG A 316     -11.068 -16.601  -5.268  1.00  0.00           H  
ATOM   4920  HG3 ARG A 316     -10.362 -16.161  -3.701  1.00  0.00           H  
ATOM   4921  CD  ARG A 316     -10.880 -18.238  -3.881  1.00  0.00           C  
ATOM   4922  HD2 ARG A 316     -11.663 -18.835  -4.349  1.00  0.00           H  
ATOM   4923  HD3 ARG A 316     -10.919 -18.370  -2.800  1.00  0.00           H  
ATOM   4924  NE  ARG A 316      -9.570 -18.658  -4.390  1.00  0.00           N  
ATOM   4925  HE  ARG A 316      -9.049 -17.950  -4.887  1.00  0.00           H  
ATOM   4926  NH1 ARG A 316      -9.549 -20.753  -3.457  1.00  0.00           N  
ATOM   4927 HH11 ARG A 316     -10.457 -20.558  -3.060  1.00  0.00           H  
ATOM   4928 HH12 ARG A 316      -9.059 -21.609  -3.243  1.00  0.00           H  
ATOM   4929  NH2 ARG A 316      -7.785 -20.038  -4.633  1.00  0.00           N  
ATOM   4930 HH21 ARG A 316      -7.317 -19.296  -5.132  1.00  0.00           H  
ATOM   4931 HH22 ARG A 316      -7.290 -20.888  -4.403  1.00  0.00           H  
ATOM   4932  CZ  ARG A 316      -8.978 -19.813  -4.162  1.00  0.00           C  
ATOM   4933  N   LYS A 317     -14.836 -14.006  -2.863  1.00  0.00           N  
ATOM   4934  H   LYS A 317     -14.189 -13.600  -2.201  1.00  0.00           H  
ATOM   4935  CA  LYS A 317     -16.270 -13.702  -2.741  1.00  0.00           C  
ATOM   4936  HA  LYS A 317     -16.850 -14.534  -3.140  1.00  0.00           H  
ATOM   4937  C   LYS A 317     -16.689 -12.489  -3.563  1.00  0.00           C  
ATOM   4938  CB  LYS A 317     -16.651 -13.498  -1.274  1.00  0.00           C
[truncated: 291,690 more chars]
