# Supplementary material for: Phenoloxidases in Plants—How Structural Diversity Enables Functional Specificity
Source: Front Plant Sci. 2021 Oct 1;12:754601. doi: 10.3389/fpls.2021.754601 (PMC8517187; doi:10.3389/fpls.2021.754601)
Supplement: Supplementary file 3 [file Data_Sheet_2.ZIP › Figure 7/AlphaFold2_models/models/plantae/AtLAC10_relaxed_model_1.pdb]

ATOM      1  N   ALA A   1      10.404 -10.827  14.651  1.00  0.96           N  
ATOM      2  H   ALA A   1      11.159 -10.587  14.023  1.00  0.96           H  
ATOM      3  H2  ALA A   1       9.610 -10.263  14.384  1.00  0.96           H  
ATOM      4  H3  ALA A   1      10.641 -10.582  15.602  1.00  0.96           H  
ATOM      5  CA  ALA A   1      10.040 -12.260  14.530  1.00  0.96           C  
ATOM      6  HA  ALA A   1      10.881 -12.860  14.880  1.00  0.96           H  
ATOM      7  C   ALA A   1       9.791 -12.620  13.062  1.00  0.96           C  
ATOM      8  CB  ALA A   1       8.814 -12.586  15.398  1.00  0.96           C  
ATOM      9  HB1 ALA A   1       8.609 -13.656  15.368  1.00  0.96           H  
ATOM     10  HB2 ALA A   1       7.939 -12.049  15.032  1.00  0.96           H  
ATOM     11  HB3 ALA A   1       9.003 -12.296  16.432  1.00  0.96           H  
ATOM     12  O   ALA A   1       9.748 -11.722  12.228  1.00  0.96           O  
ATOM     13  N   ILE A   2       9.651 -13.909  12.723  1.00  0.98           N  
ATOM     14  H   ILE A   2       9.678 -14.618  13.443  1.00  0.98           H  
ATOM     15  CA  ILE A   2       9.204 -14.343  11.386  1.00  0.98           C  
ATOM     16  HA  ILE A   2       9.279 -13.505  10.693  1.00  0.98           H  
ATOM     17  C   ILE A   2       7.730 -14.747  11.477  1.00  0.98           C  
ATOM     18  CB  ILE A   2      10.082 -15.478  10.803  1.00  0.98           C  
ATOM     19  HB  ILE A   2      10.033 -16.335  11.474  1.00  0.98           H  
ATOM     20  O   ILE A   2       7.381 -15.643  12.244  1.00  0.98           O  
ATOM     21  CG1 ILE A   2      11.558 -15.028  10.683  1.00  0.98           C  
ATOM     22 HG12 ILE A   2      11.908 -14.683  11.656  1.00  0.98           H  
ATOM     23 HG13 ILE A   2      11.629 -14.193   9.987  1.00  0.98           H  
ATOM     24  CG2 ILE A   2       9.542 -15.906   9.421  1.00  0.98           C  
ATOM     25 HG21 ILE A   2       8.509 -16.245   9.493  1.00  0.98           H  
ATOM     26 HG22 ILE A   2      10.131 -16.729   9.018  1.00  0.98           H  
ATOM     27 HG23 ILE A   2       9.588 -15.065   8.729  1.00  0.98           H  
ATOM     28  CD1 ILE A   2      12.522 -16.131  10.225  1.00  0.98           C  
ATOM     29 HD11 ILE A   2      13.546 -15.766  10.305  1.00  0.98           H  
ATOM     30 HD12 ILE A   2      12.336 -16.400   9.185  1.00  0.98           H  
ATOM     31 HD13 ILE A   2      12.412 -17.011  10.860  1.00  0.98           H  
ATOM     32  N   ARG A   3       6.868 -14.103  10.689  1.00  0.98           N  
ATOM     33  H   ARG A   3       7.242 -13.393  10.076  1.00  0.98           H  
ATOM     34  CA  ARG A   3       5.439 -14.411  10.559  1.00  0.98           C  
ATOM     35  HA  ARG A   3       5.124 -15.049  11.385  1.00  0.98           H  
ATOM     36  C   ARG A   3       5.216 -15.174   9.259  1.00  0.98           C  
ATOM     37  CB  ARG A   3       4.612 -13.114  10.582  1.00  0.98           C  
ATOM     38  HB2 ARG A   3       4.845 -12.531   9.691  1.00  0.98           H  
ATOM     39  HB3 ARG A   3       3.556 -13.380  10.544  1.00  0.98           H  
ATOM     40  O   ARG A   3       5.627 -14.709   8.202  1.00  0.98           O  
ATOM     41  CG  ARG A   3       4.837 -12.215  11.805  1.00  0.98           C  
ATOM     42  HG2 ARG A   3       5.884 -11.917  11.862  1.00  0.98           H  
ATOM     43  HG3 ARG A   3       4.239 -11.312  11.679  1.00  0.98           H  
ATOM     44  CD  ARG A   3       4.428 -12.897  13.113  1.00  0.98           C  
ATOM     45  HD2 ARG A   3       5.055 -13.774  13.275  1.00  0.98           H  
ATOM     46  HD3 ARG A   3       3.385 -13.204  13.035  1.00  0.98           H  
ATOM     47  NE  ARG A   3       4.585 -11.972  14.242  1.00  0.98           N  
ATOM     48  HE  ARG A   3       5.026 -11.084  14.049  1.00  0.98           H  
ATOM     49  NH1 ARG A   3       3.644 -13.254  15.894  1.00  0.98           N  
ATOM     50 HH11 ARG A   3       3.335 -13.343  16.852  1.00  0.98           H  
ATOM     51 HH12 ARG A   3       3.496 -13.993  15.222  1.00  0.98           H  
ATOM     52  NH2 ARG A   3       4.341 -11.170  16.338  1.00  0.98           N  
ATOM     53 HH21 ARG A   3       4.690 -10.280  16.014  1.00  0.98           H  
ATOM     54 HH22 ARG A   3       3.979 -11.214  17.280  1.00  0.98           H  
ATOM     55  CZ  ARG A   3       4.189 -12.139  15.485  1.00  0.98           C  
ATOM     56  N   LYS A   4       4.584 -16.345   9.330  1.00  0.99           N  
ATOM     57  H   LYS A   4       4.204 -16.636  10.220  1.00  0.99           H  
ATOM     58  CA  LYS A   4       4.340 -17.210   8.168  1.00  0.99           C  
ATOM     59  HA  LYS A   4       4.797 -16.770   7.282  1.00  0.99           H  
ATOM     60  C   LYS A   4       2.845 -17.313   7.892  1.00  0.99           C  
ATOM     61  CB  LYS A   4       4.964 -18.599   8.375  1.00  0.99           C  
ATOM     62  HB2 LYS A   4       4.545 -19.051   9.274  1.00  0.99           H  
ATOM     63  HB3 LYS A   4       4.698 -19.225   7.524  1.00  0.99           H  
ATOM     64  O   LYS A   4       2.078 -17.619   8.800  1.00  0.99           O  
ATOM     65  CG  LYS A   4       6.496 -18.554   8.492  1.00  0.99           C  
ATOM     66  HG2 LYS A   4       6.904 -18.074   7.603  1.00  0.99           H  
ATOM     67  HG3 LYS A   4       6.779 -17.975   9.371  1.00  0.99           H  
ATOM     68  CD  LYS A   4       7.080 -19.968   8.614  1.00  0.99           C  
ATOM     69  HD2 LYS A   4       6.667 -20.446   9.502  1.00  0.99           H  
ATOM     70  HD3 LYS A   4       6.794 -20.547   7.736  1.00  0.99           H  
ATOM     71  CE  LYS A   4       8.610 -19.919   8.720  1.00  0.99           C  
ATOM     72  HE2 LYS A   4       8.880 -19.305   9.580  1.00  0.99           H  
ATOM     73  HE3 LYS A   4       9.004 -19.434   7.827  1.00  0.99           H  
ATOM     74  NZ  LYS A   4       9.195 -21.278   8.857  1.00  0.99           N  
ATOM     75  HZ1 LYS A   4       8.960 -21.851   8.060  1.00  0.99           H  
ATOM     76  HZ2 LYS A   4      10.203 -21.232   8.918  1.00  0.99           H  
ATOM     77  HZ3 LYS A   4       8.851 -21.738   9.688  1.00  0.99           H  
ATOM     78  N   TYR A   5       2.462 -17.113   6.639  1.00  0.99           N  
ATOM     79  H   TYR A   5       3.162 -16.827   5.969  1.00  0.99           H  
ATOM     80  CA  TYR A   5       1.091 -17.231   6.153  1.00  0.99           C  
ATOM     81  HA  TYR A   5       0.473 -17.694   6.922  1.00  0.99           H  
ATOM     82  C   TYR A   5       1.045 -18.118   4.909  1.00  0.99           C  
ATOM     83  CB  TYR A   5       0.520 -15.838   5.858  1.00  0.99           C  
ATOM     84  HB2 TYR A   5       1.149 -15.347   5.116  1.00  0.99           H  
ATOM     85  HB3 TYR A   5      -0.472 -15.947   5.421  1.00  0.99           H  
ATOM     86  O   TYR A   5       1.988 -18.157   4.120  1.00  0.99           O  
ATOM     87  CG  TYR A   5       0.414 -14.958   7.086  1.00  0.99           C  
ATOM     88  CD1 TYR A   5      -0.745 -15.018   7.882  1.00  0.99           C  
ATOM     89  HD1 TYR A   5      -1.563 -15.665   7.603  1.00  0.99           H  
ATOM     90  CD2 TYR A   5       1.481 -14.111   7.452  1.00  0.99           C  
ATOM     91  HD2 TYR A   5       2.364 -14.059   6.832  1.00  0.99           H  
ATOM     92  CE1 TYR A   5      -0.835 -14.243   9.050  1.00  0.99           C  
ATOM     93  HE1 TYR A   5      -1.720 -14.281   9.668  1.00  0.99           H  
ATOM     94  CE2 TYR A   5       1.394 -13.336   8.625  1.00  0.99           C  
ATOM     95  HE2 TYR A   5       2.197 -12.666   8.895  1.00  0.99           H  
ATOM     96  OH  TYR A   5       0.103 -12.699  10.573  1.00  0.99           O  
ATOM     97  HH  TYR A   5       0.826 -12.104  10.786  1.00  0.99           H  
ATOM     98  CZ  TYR A   5       0.235 -13.412   9.429  1.00  0.99           C  
ATOM     99  N   THR A   6      -0.073 -18.818   4.724  1.00  0.99           N  
ATOM    100  H   THR A   6      -0.816 -18.735   5.404  1.00  0.99           H  
ATOM    101  CA  THR A   6      -0.381 -19.540   3.483  1.00  0.99           C  
ATOM    102  HA  THR A   6       0.401 -19.359   2.746  1.00  0.99           H  
ATOM    103  C   THR A   6      -1.689 -19.013   2.919  1.00  0.99           C  
ATOM    104  CB  THR A   6      -0.450 -21.055   3.697  1.00  0.99           C  
ATOM    105  HB  THR A   6      -1.223 -21.289   4.429  1.00  0.99           H  
ATOM    106  O   THR A   6      -2.716 -18.993   3.605  1.00  0.99           O  
ATOM    107  CG2 THR A   6      -0.726 -21.813   2.399  1.00  0.99           C  
ATOM    108 HG21 THR A   6       0.014 -21.547   1.644  1.00  0.99           H  
ATOM    109 HG22 THR A   6      -1.722 -21.578   2.022  1.00  0.99           H  
ATOM    110 HG23 THR A   6      -0.670 -22.885   2.586  1.00  0.99           H  
ATOM    111  OG1 THR A   6       0.796 -21.499   4.177  1.00  0.99           O  
ATOM    112  HG1 THR A   6       1.099 -20.871   4.837  1.00  0.99           H  
ATOM    113  N   PHE A   7      -1.631 -18.543   1.681  1.00  0.99           N  
ATOM    114  H   PHE A   7      -0.756 -18.618   1.183  1.00  0.99           H  
ATOM    115  CA  PHE A   7      -2.745 -17.968   0.945  1.00  0.99           C  
ATOM    116  HA  PHE A   7      -3.622 -17.861   1.582  1.00  0.99           H  
ATOM    117  C   PHE A   7      -3.105 -18.921  -0.191  1.00  0.99           C  
ATOM    118  CB  PHE A   7      -2.340 -16.576   0.431  1.00  0.99           C  
ATOM    119  HB2 PHE A   7      -1.307 -16.619   0.086  1.00  0.99           H  
ATOM    120  HB3 PHE A   7      -2.959 -16.346  -0.437  1.00  0.99           H  
ATOM    121  O   PHE A   7      -2.456 -18.933  -1.231  1.00  0.99           O  
ATOM    122  CG  PHE A   7      -2.470 -15.409   1.398  1.00  0.99           C  
ATOM    123  CD1 PHE A   7      -2.508 -15.582   2.799  1.00  0.99           C  
ATOM    124  HD1 PHE A   7      -2.419 -16.561   3.246  1.00  0.99           H  
ATOM    125  CD2 PHE A   7      -2.573 -14.108   0.869  1.00  0.99           C  
ATOM    126  HD2 PHE A   7      -2.533 -13.950  -0.198  1.00  0.99           H  
ATOM    127  CE1 PHE A   7      -2.669 -14.480   3.654  1.00  0.99           C  
ATOM    128  HE1 PHE A   7      -2.697 -14.616   4.725  1.00  0.99           H  
ATOM    129  CE2 PHE A   7      -2.742 -13.006   1.723  1.00  0.99           C  
ATOM    130  HE2 PHE A   7      -2.829 -12.013   1.309  1.00  0.99           H  
ATOM    131  CZ  PHE A   7      -2.803 -13.193   3.113  1.00  0.99           C  
ATOM    132  HZ  PHE A   7      -2.952 -12.340   3.759  1.00  0.99           H  
ATOM    133  N   ASN A   8      -4.152 -19.718   0.004  1.00  0.99           N  
ATOM    134  H   ASN A   8      -4.640 -19.685   0.888  1.00  0.99           H  
ATOM    135  CA  ASN A   8      -4.722 -20.542  -1.053  1.00  0.99           C  
ATOM    136  HA  ASN A   8      -3.937 -20.866  -1.736  1.00  0.99           H  
ATOM    137  C   ASN A   8      -5.725 -19.701  -1.833  1.00  0.99           C  
ATOM    138  CB  ASN A   8      -5.371 -21.791  -0.446  1.00  0.99           C  
ATOM    139  HB2 ASN A   8      -5.841 -22.376  -1.237  1.00  0.99           H  
ATOM    140  HB3 ASN A   8      -6.141 -21.506   0.271  1.00  0.99           H  
ATOM    141  O   ASN A   8      -6.792 -19.366  -1.312  1.00  0.99           O  
ATOM    142  CG  ASN A   8      -4.340 -22.672   0.219  1.00  0.99           C  
ATOM    143  ND2 ASN A   8      -4.351 -22.763   1.528  1.00  0.99           N  
ATOM    144 HD21 ASN A   8      -3.663 -23.382   1.931  1.00  0.99           H  
ATOM    145 HD22 ASN A   8      -5.005 -22.215   2.070  1.00  0.99           H  
ATOM    146  OD1 ASN A   8      -3.500 -23.264  -0.431  1.00  0.99           O  
ATOM    147  N   VAL A   9      -5.387 -19.349  -3.070  1.00  0.99           N  
ATOM    148  H   VAL A   9      -4.502 -19.655  -3.447  1.00  0.99           H  
ATOM    149  CA  VAL A   9      -6.307 -18.632  -3.951  1.00  0.99           C  
ATOM    150  HA  VAL A   9      -6.887 -17.934  -3.347  1.00  0.99           H  
ATOM    151  C   VAL A   9      -7.252 -19.655  -4.565  1.00  0.99           C  
ATOM    152  CB  VAL A   9      -5.576 -17.802  -5.017  1.00  0.99           C  
ATOM    153  HB  VAL A   9      -5.074 -18.471  -5.716  1.00  0.99           H  
ATOM    154  O   VAL A   9      -6.813 -20.546  -5.288  1.00  0.99           O  
ATOM    155  CG1 VAL A   9      -6.608 -16.975  -5.788  1.00  0.99           C  
ATOM    156 HG11 VAL A   9      -6.107 -16.296  -6.479  1.00  0.99           H  
ATOM    157 HG12 VAL A   9      -7.206 -16.384  -5.094  1.00  0.99           H  
ATOM    158 HG13 VAL A   9      -7.260 -17.634  -6.363  1.00  0.99           H  
ATOM    159  CG2 VAL A   9      -4.526 -16.851  -4.409  1.00  0.99           C  
ATOM    160 HG21 VAL A   9      -4.792 -15.807  -4.575  1.00  0.99           H  
ATOM    161 HG22 VAL A   9      -4.417 -16.998  -3.335  1.00  0.99           H  
ATOM    162 HG23 VAL A   9      -3.562 -17.044  -4.881  1.00  0.99           H  
ATOM    163  N   VAL A  10      -8.537 -19.561  -4.231  1.00  0.99           N  
ATOM    164  H   VAL A  10      -8.814 -18.773  -3.665  1.00  0.99           H  
ATOM    165  CA  VAL A  10      -9.571 -20.557  -4.560  1.00  0.99           C  
ATOM    166  HA  VAL A  10      -9.234 -21.162  -5.401  1.00  0.99           H  
ATOM    167  C   VAL A  10     -10.864 -19.870  -4.984  1.00  0.99           C  
ATOM    168  CB  VAL A  10      -9.851 -21.510  -3.375  1.00  0.99           C  
ATOM    169  HB  VAL A  10     -10.643 -22.197  -3.673  1.00  0.99           H  
ATOM    170  O   VAL A  10     -11.098 -18.708  -4.643  1.00  0.99           O  
ATOM    171  CG1 VAL A  10      -8.623 -22.358  -3.027  1.00  0.99           C  
ATOM    172 HG11 VAL A  10      -8.303 -22.912  -3.909  1.00  0.99           H  
ATOM    173 HG12 VAL A  10      -8.880 -23.075  -2.247  1.00  0.99           H  
ATOM    174 HG13 VAL A  10      -7.809 -21.724  -2.676  1.00  0.99           H  
ATOM    175  CG2 VAL A  10     -10.316 -20.780  -2.106  1.00  0.99           C  
ATOM    176 HG21 VAL A  10      -9.551 -20.078  -1.772  1.00  0.99           H  
ATOM    177 HG22 VAL A  10     -11.243 -20.242  -2.304  1.00  0.99           H  
ATOM    178 HG23 VAL A  10     -10.505 -21.507  -1.317  1.00  0.99           H  
ATOM    179  N   THR A  11     -11.735 -20.582  -5.696  1.00  0.98           N  
ATOM    180  H   THR A  11     -11.539 -21.546  -5.926  1.00  0.98           H  
ATOM    181  CA  THR A  11     -13.092 -20.098  -5.972  1.00  0.98           C  
ATOM    182  HA  THR A  11     -13.046 -19.013  -6.067  1.00  0.98           H  
ATOM    183  C   THR A  11     -14.045 -20.418  -4.819  1.00  0.98           C  
ATOM    184  CB  THR A  11     -13.650 -20.628  -7.298  1.00  0.98           C  
ATOM    185  HB  THR A  11     -14.683 -20.298  -7.404  1.00  0.98           H  
ATOM    186  O   THR A  11     -13.889 -21.414  -4.112  1.00  0.98           O  
ATOM    187  CG2 THR A  11     -12.848 -20.120  -8.496  1.00  0.98           C  
ATOM    188 HG21 THR A  11     -11.851 -20.560  -8.493  1.00  0.98           H  
ATOM    189 HG22 THR A  11     -12.773 -19.034  -8.456  1.00  0.98           H  
ATOM    190 HG23 THR A  11     -13.359 -20.405  -9.416  1.00  0.98           H  
ATOM    191  OG1 THR A  11     -13.604 -22.032  -7.329  1.00  0.98           O  
ATOM    192  HG1 THR A  11     -14.253 -22.335  -7.968  1.00  0.98           H  
ATOM    193  N   LYS A  12     -15.051 -19.565  -4.613  1.00  0.98           N  
ATOM    194  H   LYS A  12     -15.061 -18.713  -5.155  1.00  0.98           H  
ATOM    195  CA  LYS A  12     -16.133 -19.777  -3.645  1.00  0.98           C  
ATOM    196  HA  LYS A  12     -16.275 -20.850  -3.515  1.00  0.98           H  
ATOM    197  C   LYS A  12     -17.439 -19.183  -4.162  1.00  0.98           C  
ATOM    198  CB  LYS A  12     -15.718 -19.170  -2.296  1.00  0.98           C  
ATOM    199  HB2 LYS A  12     -14.816 -19.677  -1.954  1.00  0.98           H  
ATOM    200  HB3 LYS A  12     -15.489 -18.113  -2.428  1.00  0.98           H  
ATOM    201  O   LYS A  12     -17.443 -18.080  -4.700  1.00  0.98           O  
ATOM    202  CG  LYS A  12     -16.815 -19.317  -1.232  1.00  0.98           C  
ATOM    203  HG2 LYS A  12     -17.173 -20.346  -1.208  1.00  0.98           H  
ATOM    204  HG3 LYS A  12     -17.640 -18.649  -1.477  1.00  0.98           H  
ATOM    205  CD  LYS A  12     -16.275 -18.941   0.144  1.00  0.98           C  
ATOM    206  HD2 LYS A  12     -15.836 -17.945   0.089  1.00  0.98           H  
ATOM    207  HD3 LYS A  12     -15.505 -19.662   0.419  1.00  0.98           H  
ATOM    208  CE  LYS A  12     -17.391 -18.947   1.191  1.00  0.98           C  
ATOM    209  HE2 LYS A  12     -18.073 -18.128   0.962  1.00  0.98           H  
ATOM    210  HE3 LYS A  12     -17.951 -19.880   1.117  1.00  0.98           H  
ATOM    211  NZ  LYS A  12     -16.822 -18.790   2.549  1.00  0.98           N  
ATOM    212  HZ1 LYS A  12     -16.059 -18.128   2.521  1.00  0.98           H  
ATOM    213  HZ2 LYS A  12     -16.406 -19.660   2.851  1.00  0.98           H  
ATOM    214  HZ3 LYS A  12     -17.520 -18.502   3.219  1.00  0.98           H  
ATOM    215  N   GLN A  13     -18.547 -19.892  -3.958  1.00  0.97           N  
ATOM    216  H   GLN A  13     -18.471 -20.789  -3.500  1.00  0.97           H  
ATOM    217  CA  GLN A  13     -19.886 -19.347  -4.183  1.00  0.97           C  
ATOM    218  HA  GLN A  13     -19.892 -18.788  -5.118  1.00  0.97           H  
ATOM    219  C   GLN A  13     -20.249 -18.377  -3.056  1.00  0.97           C  
ATOM    220  CB  GLN A  13     -20.923 -20.479  -4.265  1.00  0.97           C  
ATOM    221  HB2 GLN A  13     -20.814 -21.114  -3.386  1.00  0.97           H  
ATOM    222  HB3 GLN A  13     -21.923 -20.048  -4.236  1.00  0.97           H  
ATOM    223  O   GLN A  13     -20.175 -18.730  -1.876  1.00  0.97           O  
ATOM    224  CG  GLN A  13     -20.812 -21.361  -5.520  1.00  0.97           C  
ATOM    225  HG2 GLN A  13     -21.393 -22.266  -5.342  1.00  0.97           H  
ATOM    226  HG3 GLN A  13     -19.778 -21.660  -5.690  1.00  0.97           H  
ATOM    227  CD  GLN A  13     -21.357 -20.689  -6.778  1.00  0.97           C  
ATOM    228  NE2 GLN A  13     -21.934 -21.429  -7.696  1.00  0.97           N  
ATOM    229 HE21 GLN A  13     -22.059 -22.422  -7.560  1.00  0.97           H  
ATOM    230 HE22 GLN A  13     -22.358 -20.934  -8.468  1.00  0.97           H  
ATOM    231  OE1 GLN A  13     -21.271 -19.491  -6.972  1.00  0.97           O  
ATOM    232  N   VAL A  14     -20.647 -17.160  -3.414  1.00  0.96           N  
ATOM    233  H   VAL A  14     -20.654 -16.922  -4.395  1.00  0.96           H  
ATOM    234  CA  VAL A  14     -21.099 -16.143  -2.462  1.00  0.96           C  
ATOM    235  HA  VAL A  14     -21.312 -16.620  -1.505  1.00  0.96           H  
ATOM    236  C   VAL A  14     -22.398 -15.532  -2.960  1.00  0.96           C  
ATOM    237  CB  VAL A  14     -20.011 -15.076  -2.219  1.00  0.96           C  
ATOM    238  HB  VAL A  14     -19.706 -14.641  -3.171  1.00  0.96           H  
ATOM    239  O   VAL A  14     -22.513 -15.152  -4.124  1.00  0.96           O  
ATOM    240  CG1 VAL A  14     -20.500 -13.951  -1.295  1.00  0.96           C  
ATOM    241 HG11 VAL A  14     -19.695 -13.235  -1.129  1.00  0.96           H  
ATOM    242 HG12 VAL A  14     -20.826 -14.360  -0.339  1.00  0.96           H  
ATOM    243 HG13 VAL A  14     -21.323 -13.415  -1.768  1.00  0.96           H  
ATOM    244  CG2 VAL A  14     -18.782 -15.708  -1.552  1.00  0.96           C  
ATOM    245 HG21 VAL A  14     -19.088 -16.298  -0.688  1.00  0.96           H  
ATOM    246 HG22 VAL A  14     -18.093 -14.932  -1.222  1.00  0.96           H  
ATOM    247 HG23 VAL A  14     -18.269 -16.353  -2.265  1.00  0.96           H  
ATOM    248  N   THR A  15     -23.370 -15.422  -2.056  1.00  0.94           N  
ATOM    249  H   THR A  15     -23.245 -15.841  -1.146  1.00  0.94           H  
ATOM    250  CA  THR A  15     -24.649 -14.768  -2.331  1.00  0.94           C  
ATOM    251  HA  THR A  15     -24.750 -14.646  -3.409  1.00  0.94           H  
ATOM    252  C   THR A  15     -24.682 -13.389  -1.687  1.00  0.94           C  
ATOM    253  CB  THR A  15     -25.844 -15.607  -1.863  1.00  0.94           C  
ATOM    254  HB  THR A  15     -25.936 -15.529  -0.780  1.00  0.94           H  
ATOM    255  O   THR A  15     -24.508 -13.277  -0.470  1.00  0.94           O  
ATOM    256  CG2 THR A  15     -27.133 -15.130  -2.525  1.00  0.94           C  
ATOM    257 HG21 THR A  15     -27.992 -15.566  -2.014  1.00  0.94           H  
ATOM    258 HG22 THR A  15     -27.186 -14.041  -2.520  1.00  0.94           H  
ATOM    259 HG23 THR A  15     -27.160 -15.423  -3.574  1.00  0.94           H  
ATOM    260  OG1 THR A  15     -25.675 -16.959  -2.211  1.00  0.94           O  
ATOM    261  HG1 THR A  15     -25.991 -17.081  -3.110  1.00  0.94           H  
ATOM    262  N   ARG A  16     -24.923 -12.350  -2.491  1.00  0.94           N  
ATOM    263  H   ARG A  16     -25.045 -12.543  -3.475  1.00  0.94           H  
ATOM    264  CA  ARG A  16     -25.216 -10.977  -2.049  1.00  0.94           C  
ATOM    265  HA  ARG A  16     -25.542 -10.985  -1.009  1.00  0.94           H  
ATOM    266  C   ARG A  16     -26.332 -10.394  -2.902  1.00  0.94           C  
ATOM    267  CB  ARG A  16     -23.992 -10.069  -2.113  1.00  0.94           C  
ATOM    268  HB2 ARG A  16     -24.278  -9.051  -1.847  1.00  0.94           H  
ATOM    269  HB3 ARG A  16     -23.673 -10.063  -3.155  1.00  0.94           H  
ATOM    270  O   ARG A  16     -26.422 -10.716  -4.083  1.00  0.94           O  
ATOM    271  CG  ARG A  16     -22.819 -10.496  -1.230  1.00  0.94           C  
ATOM    272  HG2 ARG A  16     -22.496 -11.502  -1.500  1.00  0.94           H  
ATOM    273  HG3 ARG A  16     -21.988  -9.811  -1.398  1.00  0.94           H  
ATOM    274  CD  ARG A  16     -23.214 -10.447   0.247  1.00  0.94           C  
ATOM    275  HD2 ARG A  16     -23.507  -9.426   0.492  1.00  0.94           H  
ATOM    276  HD3 ARG A  16     -24.072 -11.088   0.450  1.00  0.94           H  
ATOM    277  NE  ARG A  16     -22.091 -10.826   1.100  1.00  0.94           N  
ATOM    278  HE  ARG A  16     -21.415 -10.096   1.275  1.00  0.94           H  
ATOM    279  NH1 ARG A  16     -22.655 -12.992   1.601  1.00  0.94           N  
ATOM    280 HH11 ARG A  16     -22.552 -13.804   2.194  1.00  0.94           H  
ATOM    281 HH12 ARG A  16     -23.395 -12.951   0.915  1.00  0.94           H  
ATOM    282  NH2 ARG A  16     -20.906 -12.007   2.601  1.00  0.94           N  
ATOM    283 HH21 ARG A  16     -20.382 -11.163   2.779  1.00  0.94           H  
ATOM    284 HH22 ARG A  16     -20.771 -12.807   3.203  1.00  0.94           H  
ATOM    285  CZ  ARG A  16     -21.894 -11.946   1.755  1.00  0.94           C  
ATOM    286  N   ILE A  17     -27.167  -9.532  -2.325  1.00  0.93           N  
ATOM    287  H   ILE A  17     -27.071  -9.387  -1.330  1.00  0.93           H  
ATOM    288  CA  ILE A  17     -28.217  -8.784  -3.042  1.00  0.93           C  
ATOM    289  HA  ILE A  17     -28.912  -8.422  -2.284  1.00  0.93           H  
ATOM    290  C   ILE A  17     -29.083  -9.672  -3.960  1.00  0.93           C  
ATOM    291  CB  ILE A  17     -27.642  -7.523  -3.733  1.00  0.93           C  
ATOM    292  HB  ILE A  17     -28.483  -6.991  -4.178  1.00  0.93           H  
ATOM    293  O   ILE A  17     -29.281  -9.379  -5.140  1.00  0.93           O  
ATOM    294  CG1 ILE A  17     -26.598  -7.809  -4.834  1.00  0.93           C  
ATOM    295 HG12 ILE A  17     -26.985  -8.534  -5.550  1.00  0.93           H  
ATOM    296 HG13 ILE A  17     -25.690  -8.221  -4.393  1.00  0.93           H  
ATOM    297  CG2 ILE A  17     -27.006  -6.599  -2.683  1.00  0.93           C  
ATOM    298 HG21 ILE A  17     -27.063  -5.561  -3.012  1.00  0.93           H  
ATOM    299 HG22 ILE A  17     -25.958  -6.855  -2.533  1.00  0.93           H  
ATOM    300 HG23 ILE A  17     -27.521  -6.700  -1.727  1.00  0.93           H  
ATOM    301  CD1 ILE A  17     -26.213  -6.547  -5.600  1.00  0.93           C  
ATOM    302 HD11 ILE A  17     -25.666  -5.859  -4.956  1.00  0.93           H  
ATOM    303 HD12 ILE A  17     -25.563  -6.824  -6.430  1.00  0.93           H  
ATOM    304 HD13 ILE A  17     -27.104  -6.046  -5.979  1.00  0.93           H  
ATOM    305  N   CYS A  18     -29.565 -10.792  -3.402  1.00  0.93           N  
ATOM    306  H   CYS A  18     -29.407 -10.911  -2.412  1.00  0.93           H  
ATOM    307  CA  CYS A  18     -30.358 -11.822  -4.094  1.00  0.93           C  
ATOM    308  HA  CYS A  18     -30.602 -12.590  -3.360  1.00  0.93           H  
ATOM    309  C   CYS A  18     -29.650 -12.556  -5.251  1.00  0.93           C  
ATOM    310  CB  CYS A  18     -31.691 -11.243  -4.589  1.00  0.93           C  
ATOM    311  HB2 CYS A  18     -32.209 -12.029  -5.138  1.00  0.93           H  
ATOM    312  HB3 CYS A  18     -31.496 -10.447  -5.308  1.00  0.93           H  
ATOM    313  O   CYS A  18     -30.306 -13.273  -5.999  1.00  0.93           O  
ATOM    314  SG  CYS A  18     -32.885 -10.632  -3.394  1.00  0.93           S  
ATOM    315  N   SER A  19     -28.336 -12.402  -5.421  1.00  0.94           N  
ATOM    316  H   SER A  19     -27.826 -11.773  -4.818  1.00  0.94           H  
ATOM    317  CA  SER A  19     -27.585 -13.027  -6.512  1.00  0.94           C  
ATOM    318  HA  SER A  19     -28.238 -13.683  -7.088  1.00  0.94           H  
ATOM    319  C   SER A  19     -26.432 -13.866  -5.976  1.00  0.94           C  
ATOM    320  CB  SER A  19     -27.072 -11.951  -7.468  1.00  0.94           C  
ATOM    321  HB2 SER A  19     -26.329 -11.336  -6.960  1.00  0.94           H  
ATOM    322  HB3 SER A  19     -27.902 -11.325  -7.794  1.00  0.94           H  
ATOM    323  O   SER A  19     -25.656 -13.401  -5.138  1.00  0.94           O  
ATOM    324  OG  SER A  19     -26.490 -12.579  -8.589  1.00  0.94           O  
ATOM    325  HG  SER A  19     -26.084 -11.930  -9.169  1.00  0.94           H  
ATOM    326  N   THR A  20     -26.322 -15.105  -6.455  1.00  0.95           N  
ATOM    327  H   THR A  20     -26.957 -15.381  -7.191  1.00  0.95           H  
ATOM    328  CA  THR A  20     -25.200 -16.004  -6.161  1.00  0.95           C  
ATOM    329  HA  THR A  20     -24.661 -15.649  -5.283  1.00  0.95           H  
ATOM    330  C   THR A  20     -24.243 -16.011  -7.341  1.00  0.95           C  
ATOM    331  CB  THR A  20     -25.665 -17.440  -5.874  1.00  0.95           C  
ATOM    332  HB  THR A  20     -26.163 -17.845  -6.756  1.00  0.95           H  
ATOM    333  O   THR A  20     -24.662 -16.277  -8.465  1.00  0.95           O  
ATOM    334  CG2 THR A  20     -24.511 -18.360  -5.473  1.00  0.95           C  
ATOM    335 HG21 THR A  20     -23.830 -18.497  -6.314  1.00  0.95           H  
ATOM    336 HG22 THR A  20     -23.965 -17.930  -4.633  1.00  0.95           H  
ATOM    337 HG23 THR A  20     -24.901 -19.336  -5.185  1.00  0.95           H  
ATOM    338  OG1 THR A  20     -26.564 -17.467  -4.790  1.00  0.95           O  
ATOM    339  HG1 THR A  20     -27.183 -18.181  -4.958  1.00  0.95           H  
ATOM    340  N   LYS A  21     -22.953 -15.786  -7.082  1.00  0.96           N  
ATOM    341  H   LYS A  21     -22.678 -15.573  -6.134  1.00  0.96           H  
ATOM    342  CA  LYS A  21     -21.897 -15.954  -8.085  1.00  0.96           C  
ATOM    343  HA  LYS A  21     -22.268 -16.631  -8.854  1.00  0.96           H  
ATOM    344  C   LYS A  21     -20.655 -16.613  -7.495  1.00  0.96           C  
ATOM    345  CB  LYS A  21     -21.582 -14.613  -8.773  1.00  0.96           C  
ATOM    346  HB2 LYS A  21     -22.503 -14.185  -9.168  1.00  0.96           H  
ATOM    347  HB3 LYS A  21     -20.924 -14.816  -9.618  1.00  0.96           H  
ATOM    348  O   LYS A  21     -20.402 -16.521  -6.289  1.00  0.96           O  
ATOM    349  CG  LYS A  21     -20.900 -13.584  -7.855  1.00  0.96           C  
ATOM    350  HG2 LYS A  21     -21.594 -13.263  -7.078  1.00  0.96           H  
ATOM    351  HG3 LYS A  21     -20.028 -14.041  -7.388  1.00  0.96           H  
ATOM    352  CD  LYS A  21     -20.433 -12.374  -8.668  1.00  0.96           C  
ATOM    353  HD2 LYS A  21     -21.306 -11.828  -9.027  1.00  0.96           H  
ATOM    354  HD3 LYS A  21     -19.858 -12.725  -9.525  1.00  0.96           H  
ATOM    355  CE  LYS A  21     -19.562 -11.428  -7.841  1.00  0.96           C  
ATOM    356  HE2 LYS A  21     -18.792 -12.007  -7.330  1.00  0.96           H  
ATOM    357  HE3 LYS A  21     -20.183 -10.943  -7.088  1.00  0.96           H  
ATOM    358  NZ  LYS A  21     -18.936 -10.407  -8.716  1.00  0.96           N  
ATOM    359  HZ1 LYS A  21     -19.670  -9.823  -9.089  1.00  0.96           H  
ATOM    360  HZ2 LYS A  21     -18.303  -9.806  -8.209  1.00  0.96           H  
ATOM    361  HZ3 LYS A  21     -18.477 -10.814  -9.519  1.00  0.96           H  
ATOM    362  N   GLN A  22     -19.855 -17.228  -8.364  1.00  0.97           N  
ATOM    363  H   GLN A  22     -20.106 -17.212  -9.342  1.00  0.97           H  
ATOM    364  CA  GLN A  22     -18.519 -17.684  -7.997  1.00  0.97           C  
ATOM    365  HA  GLN A  22     -18.552 -18.094  -6.988  1.00  0.97           H  
ATOM    366  C   GLN A  22     -17.571 -16.491  -7.995  1.00  0.97           C  
ATOM    367  CB  GLN A  22     -18.007 -18.783  -8.939  1.00  0.97           C  
ATOM    368  HB2 GLN A  22     -18.103 -18.464  -9.977  1.00  0.97           H  
ATOM    369  HB3 GLN A  22     -16.951 -18.949  -8.725  1.00  0.97           H  
ATOM    370  O   GLN A  22     -17.526 -15.726  -8.955  1.00  0.97           O  
ATOM    371  CG  GLN A  22     -18.757 -20.102  -8.728  1.00  0.97           C  
ATOM    372  HG2 GLN A  22     -18.759 -20.344  -7.665  1.00  0.97           H  
ATOM    373  HG3 GLN A  22     -19.784 -19.983  -9.074  1.00  0.97           H  
ATOM    374  CD  GLN A  22     -18.109 -21.267  -9.459  1.00  0.97           C  
ATOM    375  NE2 GLN A  22     -18.797 -21.898 -10.386  1.00  0.97           N  
ATOM    376 HE21 GLN A  22     -18.338 -22.684 -10.823  1.00  0.97           H  
ATOM    377 HE22 GLN A  22     -19.738 -21.617 -10.620  1.00  0.97           H  
ATOM    378  OE1 GLN A  22     -16.974 -21.634  -9.200  1.00  0.97           O  
ATOM    379  N   ILE A  23     -16.805 -16.351  -6.921  1.00  0.98           N  
ATOM    380  H   ILE A  23     -16.936 -16.988  -6.148  1.00  0.98           H  
ATOM    381  CA  ILE A  23     -15.749 -15.349  -6.794  1.00  0.98           C  
ATOM    382  HA  ILE A  23     -15.618 -14.844  -7.751  1.00  0.98           H  
ATOM    383  C   ILE A  23     -14.420 -16.018  -6.477  1.00  0.98           C  
ATOM    384  CB  ILE A  23     -16.111 -14.272  -5.752  1.00  0.98           C  
ATOM    385  HB  ILE A  23     -15.273 -13.575  -5.716  1.00  0.98           H  
ATOM    386  O   ILE A  23     -14.390 -17.113  -5.911  1.00  0.98           O  
ATOM    387  CG1 ILE A  23     -16.334 -14.832  -4.334  1.00  0.98           C  
ATOM    388 HG12 ILE A  23     -17.257 -15.412  -4.302  1.00  0.98           H  
ATOM    389 HG13 ILE A  23     -15.511 -15.501  -4.081  1.00  0.98           H  
ATOM    390  CG2 ILE A  23     -17.356 -13.508  -6.216  1.00  0.98           C  
ATOM    391 HG21 ILE A  23     -17.222 -13.217  -7.258  1.00  0.98           H  
ATOM    392 HG22 ILE A  23     -17.503 -12.617  -5.607  1.00  0.98           H  
ATOM    393 HG23 ILE A  23     -18.232 -14.149  -6.124  1.00  0.98           H  
ATOM    394  CD1 ILE A  23     -16.394 -13.733  -3.267  1.00  0.98           C  
ATOM    395 HD11 ILE A  23     -16.301 -14.186  -2.280  1.00  0.98           H  
ATOM    396 HD12 ILE A  23     -17.338 -13.192  -3.330  1.00  0.98           H  
ATOM    397 HD13 ILE A  23     -15.565 -13.037  -3.396  1.00  0.98           H  
ATOM    398  N   VAL A  24     -13.319 -15.355  -6.823  1.00  0.98           N  
ATOM    399  H   VAL A  24     -13.417 -14.430  -7.216  1.00  0.98           H  
ATOM    400  CA  VAL A  24     -11.981 -15.752  -6.376  1.00  0.98           C  
ATOM    401  HA  VAL A  24     -11.937 -16.838  -6.304  1.00  0.98           H  
ATOM    402  C   VAL A  24     -11.751 -15.173  -4.981  1.00  0.98           C  
ATOM    403  CB  VAL A  24     -10.899 -15.309  -7.375  1.00  0.98           C  
ATOM    404  HB  VAL A  24     -10.893 -14.221  -7.443  1.00  0.98           H  
ATOM    405  O   VAL A  24     -12.106 -14.036  -4.700  1.00  0.98           O  
ATOM    406  CG1 VAL A  24      -9.514 -15.790  -6.937  1.00  0.98           C  
ATOM    407 HG11 VAL A  24      -8.768 -15.502  -7.678  1.00  0.98           H  
ATOM    408 HG12 VAL A  24      -9.512 -16.874  -6.821  1.00  0.98           H  
ATOM    409 HG13 VAL A  24      -9.237 -15.335  -5.986  1.00  0.98           H  
ATOM    410  CG2 VAL A  24     -11.160 -15.898  -8.771  1.00  0.98           C  
ATOM    411 HG21 VAL A  24     -12.092 -15.506  -9.176  1.00  0.98           H  
ATOM    412 HG22 VAL A  24     -10.355 -15.610  -9.447  1.00  0.98           H  
ATOM    413 HG23 VAL A  24     -11.217 -16.985  -8.717  1.00  0.98           H  
ATOM    414  N   THR A  25     -11.175 -15.962  -4.084  1.00  0.99           N  
ATOM    415  H   THR A  25     -10.881 -16.884  -4.377  1.00  0.99           H  
ATOM    416  CA  THR A  25     -10.935 -15.586  -2.686  1.00  0.99           C  
ATOM    417  HA  THR A  25     -10.938 -14.500  -2.589  1.00  0.99           H  
ATOM    418  C   THR A  25      -9.582 -16.099  -2.223  1.00  0.99           C  
ATOM    419  CB  THR A  25     -12.014 -16.157  -1.752  1.00  0.99           C  
ATOM    420  HB  THR A  25     -11.785 -15.855  -0.730  1.00  0.99           H  
ATOM    421  O   THR A  25      -9.035 -17.035  -2.806  1.00  0.99           O  
ATOM    422  CG2 THR A  25     -13.424 -15.693  -2.092  1.00  0.99           C  
ATOM    423 HG21 THR A  25     -14.112 -15.999  -1.304  1.00  0.99           H  
ATOM    424 HG22 THR A  25     -13.732 -16.139  -3.037  1.00  0.99           H  
ATOM    425 HG23 THR A  25     -13.439 -14.606  -2.179  1.00  0.99           H  
ATOM    426  OG1 THR A  25     -12.014 -17.566  -1.797  1.00  0.99           O  
ATOM    427  HG1 THR A  25     -11.913 -17.816  -2.719  1.00  0.99           H  
ATOM    428  N   VAL A  26      -9.070 -15.543  -1.126  1.00  0.99           N  
ATOM    429  H   VAL A  26      -9.578 -14.789  -0.686  1.00  0.99           H  
ATOM    430  CA  VAL A  26      -7.964 -16.155  -0.381  1.00  0.99           C  
ATOM    431  HA  VAL A  26      -7.424 -16.846  -1.028  1.00  0.99           H  
ATOM    432  C   VAL A  26      -8.540 -16.950   0.781  1.00  0.99           C  
ATOM    433  CB  VAL A  26      -6.953 -15.109   0.100  1.00  0.99           C  
ATOM    434  HB  VAL A  26      -7.476 -14.362   0.697  1.00  0.99           H  
ATOM    435  O   VAL A  26      -9.282 -16.414   1.606  1.00  0.99           O  
ATOM    436  CG1 VAL A  26      -5.849 -15.730   0.957  1.00  0.99           C  
ATOM    437 HG11 VAL A  26      -5.306 -16.477   0.377  1.00  0.99           H  
ATOM    438 HG12 VAL A  26      -6.264 -16.192   1.853  1.00  0.99           H  
ATOM    439 HG13 VAL A  26      -5.167 -14.943   1.278  1.00  0.99           H  
ATOM    440  CG2 VAL A  26      -6.296 -14.424  -1.097  1.00  0.99           C  
ATOM    441 HG21 VAL A  26      -5.495 -13.763  -0.764  1.00  0.99           H  
ATOM    442 HG22 VAL A  26      -7.054 -13.825  -1.601  1.00  0.99           H  
ATOM    443 HG23 VAL A  26      -5.886 -15.162  -1.787  1.00  0.99           H  
ATOM    444  N   ASN A  27      -8.185 -18.231   0.860  1.00  0.99           N  
ATOM    445  H   ASN A  27      -7.596 -18.601   0.128  1.00  0.99           H  
ATOM    446  CA  ASN A  27      -8.616 -19.159   1.906  1.00  0.99           C  
ATOM    447  HA  ASN A  27      -8.306 -20.156   1.593  1.00  0.99           H  
ATOM    448  C   ASN A  27     -10.150 -19.245   2.054  1.00  0.99           C  
ATOM    449  CB  ASN A  27      -7.866 -18.832   3.220  1.00  0.99           C  
ATOM    450  HB2 ASN A  27      -8.215 -19.500   4.007  1.00  0.99           H  
ATOM    451  HB3 ASN A  27      -8.087 -17.808   3.521  1.00  0.99           H  
ATOM    452  O   ASN A  27     -10.657 -19.438   3.159  1.00  0.99           O  
ATOM    453  CG  ASN A  27      -6.361 -19.016   3.116  1.00  0.99           C  
ATOM    454  ND2 ASN A  27      -5.587 -18.405   3.980  1.00  0.99           N  
ATOM    455 HD21 ASN A  27      -4.599 -18.594   3.897  1.00  0.99           H  
ATOM    456 HD22 ASN A  27      -5.965 -17.806   4.701  1.00  0.99           H  
ATOM    457  OD1 ASN A  27      -5.852 -19.731   2.272  1.00  0.99           O  
ATOM    458  N   GLY A  28     -10.907 -19.062   0.964  1.00  0.98           N  
ATOM    459  H   GLY A  28     -10.454 -18.895   0.076  1.00  0.98           H  
ATOM    460  CA  GLY A  28     -12.372 -19.111   0.991  1.00  0.98           C  
ATOM    461  HA2 GLY A  28     -12.682 -20.034   1.482  1.00  0.98           H  
ATOM    462  HA3 GLY A  28     -12.749 -19.135  -0.032  1.00  0.98           H  
ATOM    463  C   GLY A  28     -13.032 -17.936   1.725  1.00  0.98           C  
ATOM    464  O   GLY A  28     -14.197 -18.050   2.126  1.00  0.98           O  
ATOM    465  N   LYS A  29     -12.317 -16.828   1.961  1.00  0.98           N  
ATOM    466  H   LYS A  29     -11.368 -16.787   1.616  1.00  0.98           H  
ATOM    467  CA  LYS A  29     -12.812 -15.665   2.713  1.00  0.98           C  
ATOM    468  HA  LYS A  29     -13.800 -15.888   3.116  1.00  0.98           H  
ATOM    469  C   LYS A  29     -12.971 -14.435   1.816  1.00  0.98           C  
ATOM    470  CB  LYS A  29     -11.891 -15.366   3.907  1.00  0.98           C  
ATOM    471  HB2 LYS A  29     -12.291 -14.502   4.438  1.00  0.98           H  
ATOM    472  HB3 LYS A  29     -10.894 -15.120   3.542  1.00  0.98           H  
ATOM    473  O   LYS A  29     -12.130 -14.177   0.960  1.00  0.98           O  
ATOM    474  CG  LYS A  29     -11.798 -16.520   4.912  1.00  0.98           C  
ATOM    475  HG2 LYS A  29     -11.328 -17.381   4.437  1.00  0.98           H  
ATOM    476  HG3 LYS A  29     -12.801 -16.795   5.239  1.00  0.98           H  
ATOM    477  CD  LYS A  29     -10.961 -16.109   6.129  1.00  0.98           C  
ATOM    478  HD2 LYS A  29     -11.424 -15.243   6.603  1.00  0.98           H  
ATOM    479  HD3 LYS A  29      -9.958 -15.839   5.799  1.00  0.98           H  
ATOM    480  CE  LYS A  29     -10.891 -17.273   7.124  1.00  0.98           C  
ATOM    481  HE2 LYS A  29     -11.909 -17.579   7.365  1.00  0.98           H  
ATOM    482  HE3 LYS A  29     -10.401 -18.116   6.637  1.00  0.98           H  
ATOM    483  NZ  LYS A  29     -10.170 -16.895   8.365  1.00  0.98           N  
ATOM    484  HZ1 LYS A  29     -10.147 -17.670   9.012  1.00  0.98           H  
ATOM    485  HZ2 LYS A  29     -10.633 -16.121   8.819  1.00  0.98           H  
ATOM    486  HZ3 LYS A  29      -9.220 -16.621   8.159  1.00  0.98           H  
ATOM    487  N   PHE A  30     -14.051 -13.690   2.041  1.00  0.97           N  
ATOM    488  H   PHE A  30     -14.654 -13.943   2.811  1.00  0.97           H  
ATOM    489  CA  PHE A  30     -14.312 -12.387   1.433  1.00  0.97           C  
ATOM    490  HA  PHE A  30     -13.380 -11.968   1.053  1.00  0.97           H  
ATOM    491  C   PHE A  30     -14.917 -11.447   2.496  1.00  0.97           C  
ATOM    492  CB  PHE A  30     -15.251 -12.550   0.230  1.00  0.97           C  
ATOM    493  HB2 PHE A  30     -16.134 -13.110   0.536  1.00  0.97           H  
ATOM    494  HB3 PHE A  30     -14.737 -13.127  -0.539  1.00  0.97           H  
ATOM    495  O   PHE A  30     -16.050 -11.703   2.918  1.00  0.97           O  
ATOM    496  CG  PHE A  30     -15.681 -11.226  -0.373  1.00  0.97           C  
ATOM    497  CD1 PHE A  30     -17.042 -10.860  -0.396  1.00  0.97           C  
ATOM    498  HD1 PHE A  30     -17.789 -11.526   0.010  1.00  0.97           H  
ATOM    499  CD2 PHE A  30     -14.714 -10.337  -0.876  1.00  0.97           C  
ATOM    500  HD2 PHE A  30     -13.666 -10.598  -0.864  1.00  0.97           H  
ATOM    501  CE1 PHE A  30     -17.433  -9.619  -0.930  1.00  0.97           C  
ATOM    502  HE1 PHE A  30     -18.475  -9.336  -0.943  1.00  0.97           H  
ATOM    503  CE2 PHE A  30     -15.109  -9.094  -1.398  1.00  0.97           C  
ATOM    504  HE2 PHE A  30     -14.370  -8.405  -1.779  1.00  0.97           H  
ATOM    505  CZ  PHE A  30     -16.465  -8.736  -1.437  1.00  0.97           C  
ATOM    506  HZ  PHE A  30     -16.753  -7.781  -1.850  1.00  0.97           H  
ATOM    507  N   PRO A  31     -14.192 -10.406   2.951  1.00  0.98           N  
ATOM    508  CA  PRO A  31     -12.782 -10.111   2.663  1.00  0.98           C  
ATOM    509  HA  PRO A  31     -12.672  -9.901   1.599  1.00  0.98           H  
ATOM    510  C   PRO A  31     -11.824 -11.244   3.068  1.00  0.98           C  
ATOM    511  CB  PRO A  31     -12.459  -8.833   3.441  1.00  0.98           C  
ATOM    512  HB2 PRO A  31     -12.019  -9.089   4.405  1.00  0.98           H  
ATOM    513  HB3 PRO A  31     -11.792  -8.181   2.877  1.00  0.98           H  
ATOM    514  O   PRO A  31     -12.178 -12.129   3.849  1.00  0.98           O  
ATOM    515  CG  PRO A  31     -13.821  -8.182   3.672  1.00  0.98           C  
ATOM    516  HG2 PRO A  31     -14.108  -7.605   2.793  1.00  0.98           H  
ATOM    517  HG3 PRO A  31     -13.823  -7.557   4.565  1.00  0.98           H  
ATOM    518  CD  PRO A  31     -14.742  -9.387   3.826  1.00  0.98           C  
ATOM    519  HD2 PRO A  31     -14.726  -9.743   4.857  1.00  0.98           H  
ATOM    520  HD3 PRO A  31     -15.759  -9.128   3.532  1.00  0.98           H  
ATOM    521  N   GLY A  32     -10.615 -11.237   2.515  1.00  0.98           N  
ATOM    522  H   GLY A  32     -10.365 -10.460   1.919  1.00  0.98           H  
ATOM    523  CA  GLY A  32      -9.559 -12.202   2.810  1.00  0.98           C  
ATOM    524  HA2 GLY A  32      -8.743 -12.036   2.107  1.00  0.98           H  
ATOM    525  HA3 GLY A  32      -9.943 -13.210   2.655  1.00  0.98           H  
ATOM    526  C   GLY A  32      -8.995 -12.092   4.237  1.00  0.98           C  
ATOM    527  O   GLY A  32      -9.382 -11.214   5.008  1.00  0.98           O  
ATOM    528  N   PRO A  33      -8.078 -12.996   4.630  1.00  0.98           N  
ATOM    529  CA  PRO A  33      -7.489 -12.995   5.969  1.00  0.98           C  
ATOM    530  HA  PRO A  33      -8.282 -13.095   6.711  1.00  0.98           H  
ATOM    531  C   PRO A  33      -6.688 -11.720   6.282  1.00  0.98           C  
ATOM    532  CB  PRO A  33      -6.591 -14.238   6.010  1.00  0.98           C  
ATOM    533  HB2 PRO A  33      -7.171 -15.096   6.347  1.00  0.98           H  
ATOM    534  HB3 PRO A  33      -5.717 -14.096   6.646  1.00  0.98           H  
ATOM    535  O   PRO A  33      -5.951 -11.207   5.440  1.00  0.98           O  
ATOM    536  CG  PRO A  33      -6.197 -14.431   4.545  1.00  0.98           C  
ATOM    537  HG2 PRO A  33      -5.909 -15.460   4.329  1.00  0.98           H  
ATOM    538  HG3 PRO A  33      -5.392 -13.744   4.287  1.00  0.98           H  
ATOM    539  CD  PRO A  33      -7.467 -14.026   3.802  1.00  0.98           C  
ATOM    540  HD2 PRO A  33      -7.212 -13.651   2.811  1.00  0.98           H  
ATOM    541  HD3 PRO A  33      -8.143 -14.878   3.719  1.00  0.98           H  
ATOM    542  N   THR A  34      -6.764 -11.269   7.534  1.00  0.99           N  
ATOM    543  H   THR A  34      -7.456 -11.654   8.161  1.00  0.99           H  
ATOM    544  CA  THR A  34      -5.878 -10.229   8.072  1.00  0.99           C  
ATOM    545  HA  THR A  34      -5.777  -9.441   7.325  1.00  0.99           H  
ATOM    546  C   THR A  34      -4.499 -10.806   8.375  1.00  0.99           C  
ATOM    547  CB  THR A  34      -6.461  -9.593   9.341  1.00  0.99           C  
ATOM    548  HB  THR A  34      -6.542 -10.349  10.122  1.00  0.99           H  
ATOM    549  O   THR A  34      -4.382 -11.836   9.042  1.00  0.99           O  
ATOM    550  CG2 THR A  34      -5.622  -8.426   9.862  1.00  0.99           C  
ATOM    551 HG21 THR A  34      -6.162  -7.897  10.647  1.00  0.99           H  
ATOM    552 HG22 THR A  34      -4.689  -8.798  10.286  1.00  0.99           H  
ATOM    553 HG23 THR A  34      -5.381  -7.735   9.054  1.00  0.99           H  
ATOM    554  OG1 THR A  34      -7.751  -9.098   9.066  1.00  0.99           O  
ATOM    555  HG1 THR A  34      -8.044  -8.611   9.840  1.00  0.99           H  
ATOM    556  N   ILE A  35      -3.454 -10.122   7.919  1.00  0.99           N  
ATOM    557  H   ILE A  35      -3.634  -9.291   7.373  1.00  0.99           H  
ATOM    558  CA  ILE A  35      -2.070 -10.370   8.325  1.00  0.99           C  
ATOM    559  HA  ILE A  35      -1.947 -11.419   8.594  1.00  0.99           H  
ATOM    560  C   ILE A  35      -1.776  -9.522   9.557  1.00  0.99           C  
ATOM    561  CB  ILE A  35      -1.113 -10.054   7.156  1.00  0.99           C  
ATOM    562  HB  ILE A  35      -1.382  -9.082   6.741  1.00  0.99           H  
ATOM    563  O   ILE A  35      -1.949  -8.310   9.516  1.00  0.99           O  
ATOM    564  CG1 ILE A  35      -1.303 -11.124   6.060  1.00  0.99           C  
ATOM    565 HG12 ILE A  35      -1.068 -12.109   6.464  1.00  0.99           H  
ATOM    566 HG13 ILE A  35      -2.345 -11.127   5.742  1.00  0.99           H  
ATOM    567  CG2 ILE A  35       0.354  -9.974   7.616  1.00  0.99           C  
ATOM    568 HG21 ILE A  35       0.993  -9.721   6.770  1.00  0.99           H  
ATOM    569 HG22 ILE A  35       0.672 -10.925   8.042  1.00  0.99           H  
ATOM    570 HG23 ILE A  35       0.488  -9.182   8.354  1.00  0.99           H  
ATOM    571  CD1 ILE A  35      -0.444 -10.888   4.818  1.00  0.99           C  
ATOM    572 HD11 ILE A  35      -0.727 -11.603   4.045  1.00  0.99           H  
ATOM    573 HD12 ILE A  35      -0.597  -9.872   4.453  1.00  0.99           H  
ATOM    574 HD13 ILE A  35       0.611 -11.045   5.042  1.00  0.99           H  
ATOM    575  N   TYR A  36      -1.296 -10.147  10.628  1.00  0.98           N  
ATOM    576  H   TYR A  36      -1.174 -11.149  10.586  1.00  0.98           H  
ATOM    577  CA  TYR A  36      -0.784  -9.457  11.810  1.00  0.98           C  
ATOM    578  HA  TYR A  36      -1.032  -8.398  11.746  1.00  0.98           H  
ATOM    579  C   TYR A  36       0.740  -9.575  11.883  1.00  0.98           C  
ATOM    580  CB  TYR A  36      -1.457  -9.993  13.077  1.00  0.98           C  
ATOM    581  HB2 TYR A  36      -1.373 -11.079  13.102  1.00  0.98           H  
ATOM    582  HB3 TYR A  36      -0.921  -9.606  13.944  1.00  0.98           H  
ATOM    583  O   TYR A  36       1.313 -10.663  11.754  1.00  0.98           O  
ATOM    584  CG  TYR A  36      -2.914  -9.593  13.207  1.00  0.98           C  
ATOM    585  CD1 TYR A  36      -3.252  -8.394  13.864  1.00  0.98           C  
ATOM    586  HD1 TYR A  36      -2.480  -7.757  14.269  1.00  0.98           H  
ATOM    587  CD2 TYR A  36      -3.929 -10.413  12.675  1.00  0.98           C  
ATOM    588  HD2 TYR A  36      -3.673 -11.328  12.162  1.00  0.98           H  
ATOM    589  CE1 TYR A  36      -4.600  -8.014  13.995  1.00  0.98           C  
ATOM    590  HE1 TYR A  36      -4.853  -7.098  14.509  1.00  0.98           H  
ATOM    591  CE2 TYR A  36      -5.280 -10.037  12.810  1.00  0.98           C  
ATOM    592  HE2 TYR A  36      -6.069 -10.662  12.418  1.00  0.98           H  
ATOM    593  OH  TYR A  36      -6.917  -8.465  13.586  1.00  0.98           O  
ATOM    594  HH  TYR A  36      -6.992  -7.674  14.126  1.00  0.98           H  
ATOM    595  CZ  TYR A  36      -5.616  -8.834  13.466  1.00  0.98           C  
ATOM    596  N   ALA A  37       1.404  -8.454  12.110  1.00  0.98           N  
ATOM    597  H   ALA A  37       0.893  -7.585  12.162  1.00  0.98           H  
ATOM    598  CA  ALA A  37       2.845  -8.380  12.302  1.00  0.98           C  
ATOM    599  HA  ALA A  37       3.215  -9.305  12.743  1.00  0.98           H  
ATOM    600  C   ALA A  37       3.174  -7.237  13.263  1.00  0.98           C  
ATOM    601  CB  ALA A  37       3.495  -8.185  10.930  1.00  0.98           C  
ATOM    602  HB1 ALA A  37       3.272  -9.041  10.293  1.00  0.98           H  
ATOM    603  HB2 ALA A  37       3.111  -7.277  10.466  1.00  0.98           H  
ATOM    604  HB3 ALA A  37       4.576  -8.091  11.035  1.00  0.98           H  
ATOM    605  O   ALA A  37       2.354  -6.353  13.479  1.00  0.98           O  
ATOM    606  N   ASN A  38       4.361  -7.248  13.850  1.00  0.98           N  
ATOM    607  H   ASN A  38       4.981  -8.028  13.679  1.00  0.98           H  
ATOM    608  CA  ASN A  38       4.930  -6.086  14.519  1.00  0.98           C  
ATOM    609  HA  ASN A  38       4.138  -5.392  14.801  1.00  0.98           H  
ATOM    610  C   ASN A  38       5.865  -5.337  13.557  1.00  0.98           C  
ATOM    611  CB  ASN A  38       5.643  -6.546  15.800  1.00  0.98           C  
ATOM    612  HB2 ASN A  38       6.379  -7.312  15.555  1.00  0.98           H  
ATOM    613  HB3 ASN A  38       6.175  -5.699  16.233  1.00  0.98           H  
ATOM    614  O   ASN A  38       6.378  -5.918  12.600  1.00  0.98           O  
ATOM    615  CG  ASN A  38       4.678  -7.099  16.833  1.00  0.98           C  
ATOM    616  ND2 ASN A  38       4.226  -6.283  17.755  1.00  0.98           N  
ATOM    617 HD21 ASN A  38       3.544  -6.650  18.404  1.00  0.98           H  
ATOM    618 HD22 ASN A  38       4.472  -5.304  17.735  1.00  0.98           H  
ATOM    619  OD1 ASN A  38       4.318  -8.270  16.842  1.00  0.98           O  
ATOM    620  N   GLU A  39       6.124  -4.062  13.833  1.00  0.98           N  
ATOM    621  H   GLU A  39       5.566  -3.593  14.532  1.00  0.98           H  
ATOM    622  CA  GLU A  39       7.252  -3.335  13.245  1.00  0.98           C  
ATOM    623  HA  GLU A  39       7.059  -3.191  12.182  1.00  0.98           H  
ATOM    624  C   GLU A  39       8.544  -4.171  13.402  1.00  0.98           C  
ATOM    625  CB  GLU A  39       7.344  -1.947  13.913  1.00  0.98           C  
ATOM    626  HB2 GLU A  39       6.371  -1.462  13.829  1.00  0.98           H  
ATOM    627  HB3 GLU A  39       7.556  -2.084  14.973  1.00  0.98           H  
ATOM    628  O   GLU A  39       8.815  -4.719  14.473  1.00  0.98           O  
ATOM    629  CG  GLU A  39       8.403  -1.015  13.300  1.00  0.98           C  
ATOM    630  HG2 GLU A  39       8.179  -0.875  12.242  1.00  0.98           H  
ATOM    631  HG3 GLU A  39       9.375  -1.504  13.371  1.00  0.98           H  
ATOM    632  CD  GLU A  39       8.503   0.368  13.986  1.00  0.98           C  
ATOM    633  OE1 GLU A  39       9.460   1.106  13.660  1.00  0.98           O  
ATOM    634  OE2 GLU A  39       7.692   0.718  14.883  1.00  0.98           O  
ATOM    635  N   ASP A  40       9.312  -4.284  12.319  1.00  0.97           N  
ATOM    636  H   ASP A  40       9.023  -3.763  11.503  1.00  0.97           H  
ATOM    637  CA  ASP A  40      10.508  -5.119  12.120  1.00  0.97           C  
ATOM    638  HA  ASP A  40      10.865  -4.866  11.121  1.00  0.97           H  
ATOM    639  C   ASP A  40      10.288  -6.644  12.061  1.00  0.97           C  
ATOM    640  CB  ASP A  40      11.643  -4.718  13.074  1.00  0.97           C  
ATOM    641  HB2 ASP A  40      11.367  -4.970  14.098  1.00  0.97           H  
ATOM    642  HB3 ASP A  40      12.532  -5.297  12.825  1.00  0.97           H  
ATOM    643  O   ASP A  40      11.251  -7.415  11.968  1.00  0.97           O  
ATOM    644  CG  ASP A  40      12.026  -3.240  12.996  1.00  0.97           C  
ATOM    645  OD1 ASP A  40      11.938  -2.632  11.903  1.00  0.97           O  
ATOM    646  OD2 ASP A  40      12.487  -2.719  14.040  1.00  0.97           O  
ATOM    647  N   ASP A  41       9.041  -7.124  12.040  1.00  0.98           N  
ATOM    648  H   ASP A  41       8.265  -6.485  12.138  1.00  0.98           H  
ATOM    649  CA  ASP A  41       8.782  -8.518  11.680  1.00  0.98           C  
ATOM    650  HA  ASP A  41       9.468  -9.140  12.254  1.00  0.98           H  
ATOM    651  C   ASP A  41       9.092  -8.775  10.198  1.00  0.98           C  
ATOM    652  CB  ASP A  41       7.352  -8.969  12.020  1.00  0.98           C  
ATOM    653  HB2 ASP A  41       7.137  -9.868  11.443  1.00  0.98           H  
ATOM    654  HB3 ASP A  41       6.647  -8.206  11.692  1.00  0.98           H  
ATOM    655  O   ASP A  41       8.837  -7.957   9.311  1.00  0.98           O  
ATOM    656  CG  ASP A  41       7.112  -9.324  13.492  1.00  0.98           C  
ATOM    657  OD1 ASP A  41       8.090  -9.509  14.253  1.00  0.98           O  
ATOM    658  OD2 ASP A  41       5.939  -9.600  13.842  1.00  0.98           O  
ATOM    659  N   THR A  42       9.614  -9.968   9.922  1.00  0.98           N  
ATOM    660  H   THR A  42       9.734 -10.608  10.694  1.00  0.98           H  
ATOM    661  CA  THR A  42       9.697 -10.512   8.564  1.00  0.98           C  
ATOM    662  HA  THR A  42       9.753  -9.699   7.841  1.00  0.98           H  
ATOM    663  C   THR A  42       8.437 -11.307   8.275  1.00  0.98           C  
ATOM    664  CB  THR A  42      10.954 -11.362   8.390  1.00  0.98           C  
ATOM    665  HB  THR A  42      10.964 -12.151   9.142  1.00  0.98           H  
ATOM    666  O   THR A  42       8.072 -12.191   9.050  1.00  0.98           O  
ATOM    667  CG2 THR A  42      11.079 -11.989   7.001  1.00  0.98           C  
ATOM    668 HG21 THR A  42      10.280 -12.712   6.833  1.00  0.98           H  
ATOM    669 HG22 THR A  42      11.026 -11.216   6.235  1.00  0.98           H  
ATOM    670 HG23 THR A  42      12.037 -12.502   6.918  1.00  0.98           H  
ATOM    671  OG1 THR A  42      12.069 -10.521   8.586  1.00  0.98           O  
ATOM    672  HG1 THR A  42      11.917 -10.033   9.399  1.00  0.98           H  
ATOM    673  N   ILE A  43       7.778 -11.005   7.164  1.00  0.98           N  
ATOM    674  H   ILE A  43       8.170 -10.309   6.546  1.00  0.98           H  
ATOM    675  CA  ILE A  43       6.559 -11.666   6.716  1.00  0.98           C  
ATOM    676  HA  ILE A  43       6.176 -12.294   7.521  1.00  0.98           H  
ATOM    677  C   ILE A  43       6.906 -12.569   5.536  1.00  0.98           C  
ATOM    678  CB  ILE A  43       5.460 -10.635   6.383  1.00  0.98           C  
ATOM    679  HB  ILE A  43       5.818  -9.994   5.577  1.00  0.98           H  
ATOM    680  O   ILE A  43       7.489 -12.131   4.546  1.00  0.98           O  
ATOM    681  CG1 ILE A  43       5.149  -9.760   7.621  1.00  0.98           C  
ATOM    682 HG12 ILE A  43       4.824 -10.395   8.445  1.00  0.98           H  
ATOM    683 HG13 ILE A  43       6.054  -9.239   7.934  1.00  0.98           H  
ATOM    684  CG2 ILE A  43       4.190 -11.363   5.908  1.00  0.98           C  
ATOM    685 HG21 ILE A  43       3.448 -10.644   5.560  1.00  0.98           H  
ATOM    686 HG22 ILE A  43       4.430 -12.007   5.062  1.00  0.98           H  
ATOM    687 HG23 ILE A  43       3.770 -11.964   6.715  1.00  0.98           H  
ATOM    688  CD1 ILE A  43       4.079  -8.694   7.374  1.00  0.98           C  
ATOM    689 HD11 ILE A  43       3.101  -9.158   7.247  1.00  0.98           H  
ATOM    690 HD12 ILE A  43       4.031  -8.022   8.231  1.00  0.98           H  
ATOM    691 HD13 ILE A  43       4.327  -8.112   6.486  1.00  0.98           H  
ATOM    692  N   LEU A  44       6.522 -13.837   5.663  1.00  0.99           N  
ATOM    693  H   LEU A  44       6.073 -14.104   6.527  1.00  0.99           H  
ATOM    694  CA  LEU A  44       6.573 -14.837   4.607  1.00  0.99           C  
ATOM    695  HA  LEU A  44       7.064 -14.417   3.729  1.00  0.99           H  
ATOM    696  C   LEU A  44       5.142 -15.221   4.235  1.00  0.99           C  
ATOM    697  CB  LEU A  44       7.379 -16.063   5.069  1.00  0.99           C  
ATOM    698  HB2 LEU A  44       6.852 -16.524   5.904  1.00  0.99           H  
ATOM    699  HB3 LEU A  44       7.404 -16.780   4.248  1.00  0.99           H  
ATOM    700  O   LEU A  44       4.424 -15.772   5.075  1.00  0.99           O  
ATOM    701  CG  LEU A  44       8.820 -15.766   5.515  1.00  0.99           C  
ATOM    702  HG  LEU A  44       8.808 -15.108   6.384  1.00  0.99           H  
ATOM    703  CD1 LEU A  44       9.511 -17.072   5.916  1.00  0.99           C  
ATOM    704 HD11 LEU A  44      10.527 -16.857   6.244  1.00  0.99           H  
ATOM    705 HD12 LEU A  44       8.962 -17.532   6.737  1.00  0.99           H  
ATOM    706 HD13 LEU A  44       9.544 -17.749   5.063  1.00  0.99           H  
ATOM    707  CD2 LEU A  44       9.651 -15.118   4.417  1.00  0.99           C  
ATOM    708 HD21 LEU A  44       9.262 -14.121   4.212  1.00  0.99           H  
ATOM    709 HD22 LEU A  44      10.684 -15.010   4.746  1.00  0.99           H  
ATOM    710 HD23 LEU A  44       9.613 -15.717   3.506  1.00  0.99           H  
ATOM    711  N   VAL A  45       4.729 -14.962   2.996  1.00  0.99           N  
ATOM    712  H   VAL A  45       5.367 -14.503   2.362  1.00  0.99           H  
ATOM    713  CA  VAL A  45       3.409 -15.376   2.500  1.00  0.99           C  
ATOM    714  HA  VAL A  45       2.915 -15.956   3.280  1.00  0.99           H  
ATOM    715  C   VAL A  45       3.571 -16.292   1.302  1.00  0.99           C  
ATOM    716  CB  VAL A  45       2.467 -14.198   2.181  1.00  0.99           C  
ATOM    717  HB  VAL A  45       2.789 -13.694   1.269  1.00  0.99           H  
ATOM    718  O   VAL A  45       3.936 -15.844   0.220  1.00  0.99           O  
ATOM    719  CG1 VAL A  45       1.047 -14.748   1.961  1.00  0.99           C  
ATOM    720 HG11 VAL A  45       0.296 -13.980   2.147  1.00  0.99           H  
ATOM    721 HG12 VAL A  45       0.838 -15.579   2.634  1.00  0.99           H  
ATOM    722 HG13 VAL A  45       0.947 -15.091   0.931  1.00  0.99           H  
ATOM    723  CG2 VAL A  45       2.463 -13.158   3.305  1.00  0.99           C  
ATOM    724 HG21 VAL A  45       3.397 -12.598   3.252  1.00  0.99           H  
ATOM    725 HG22 VAL A  45       1.650 -12.445   3.168  1.00  0.99           H  
ATOM    726 HG23 VAL A  45       2.368 -13.635   4.281  1.00  0.99           H  
ATOM    727  N   ASN A  46       3.283 -17.578   1.498  1.00  0.99           N  
ATOM    728  H   ASN A  46       2.966 -17.869   2.411  1.00  0.99           H  
ATOM    729  CA  ASN A  46       3.210 -18.536   0.403  1.00  0.99           C  
ATOM    730  HA  ASN A  46       3.975 -18.306  -0.338  1.00  0.99           H  
ATOM    731  C   ASN A  46       1.842 -18.420  -0.277  1.00  0.99           C  
ATOM    732  CB  ASN A  46       3.472 -19.952   0.941  1.00  0.99           C  
ATOM    733  HB2 ASN A  46       2.702 -20.218   1.665  1.00  0.99           H  
ATOM    734  HB3 ASN A  46       4.445 -19.986   1.432  1.00  0.99           H  
ATOM    735  O   ASN A  46       0.830 -18.824   0.302  1.00  0.99           O  
ATOM    736  CG  ASN A  46       3.474 -20.976  -0.182  1.00  0.99           C  
ATOM    737  ND2 ASN A  46       3.225 -22.228   0.118  1.00  0.99           N  
ATOM    738 HD21 ASN A  46       3.239 -22.873  -0.659  1.00  0.99           H  
ATOM    739 HD22 ASN A  46       3.009 -22.509   1.064  1.00  0.99           H  
ATOM    740  OD1 ASN A  46       3.699 -20.669  -1.337  1.00  0.99           O  
ATOM    741  N   VAL A  47       1.807 -17.850  -1.479  1.00  0.99           N  
ATOM    742  H   VAL A  47       2.680 -17.567  -1.901  1.00  0.99           H  
ATOM    743  CA  VAL A  47       0.591 -17.744  -2.289  1.00  0.99           C  
ATOM    744  HA  VAL A  47      -0.282 -17.790  -1.639  1.00  0.99           H  
ATOM    745  C   VAL A  47       0.540 -18.929  -3.241  1.00  0.99           C  
ATOM    746  CB  VAL A  47       0.530 -16.407  -3.049  1.00  0.99           C  
ATOM    747  HB  VAL A  47       1.399 -16.316  -3.701  1.00  0.99           H  
ATOM    748  O   VAL A  47       1.413 -19.070  -4.090  1.00  0.99           O  
ATOM    749  CG1 VAL A  47      -0.746 -16.311  -3.899  1.00  0.99           C  
ATOM    750 HG11 VAL A  47      -0.740 -17.077  -4.674  1.00  0.99           H  
ATOM    751 HG12 VAL A  47      -0.789 -15.338  -4.388  1.00  0.99           H  
ATOM    752 HG13 VAL A  47      -1.626 -16.439  -3.269  1.00  0.99           H  
ATOM    753  CG2 VAL A  47       0.524 -15.219  -2.077  1.00  0.99           C  
ATOM    754 HG21 VAL A  47       0.496 -14.282  -2.634  1.00  0.99           H  
ATOM    755 HG22 VAL A  47      -0.350 -15.262  -1.427  1.00  0.99           H  
ATOM    756 HG23 VAL A  47       1.427 -15.230  -1.468  1.00  0.99           H  
ATOM    757  N   VAL A  48      -0.494 -19.758  -3.119  1.00  0.99           N  
ATOM    758  H   VAL A  48      -1.181 -19.551  -2.408  1.00  0.99           H  
ATOM    759  CA  VAL A  48      -0.742 -20.928  -3.971  1.00  0.99           C  
ATOM    760  HA  VAL A  48       0.125 -21.107  -4.607  1.00  0.99           H  
ATOM    761  C   VAL A  48      -1.941 -20.630  -4.863  1.00  0.99           C  
ATOM    762  CB  VAL A  48      -0.975 -22.196  -3.127  1.00  0.99           C  
ATOM    763  HB  VAL A  48      -1.904 -22.090  -2.568  1.00  0.99           H  
ATOM    764  O   VAL A  48      -3.046 -20.392  -4.366  1.00  0.99           O  
ATOM    765  CG1 VAL A  48      -1.083 -23.429  -4.032  1.00  0.99           C  
ATOM    766 HG11 VAL A  48      -1.260 -24.318  -3.426  1.00  0.99           H  
ATOM    767 HG12 VAL A  48      -0.163 -23.564  -4.601  1.00  0.99           H  
ATOM    768 HG13 VAL A  48      -1.916 -23.323  -4.727  1.00  0.99           H  
ATOM    769  CG2 VAL A  48       0.162 -22.438  -2.124  1.00  0.99           C  
ATOM    770 HG21 VAL A  48      -0.020 -23.367  -1.583  1.00  0.99           H  
ATOM    771 HG22 VAL A  48       0.207 -21.626  -1.398  1.00  0.99           H  
ATOM    772 HG23 VAL A  48       1.117 -22.506  -2.645  1.00  0.99           H  
ATOM    773  N   ASN A  49      -1.732 -20.611  -6.179  1.00  0.99           N  
ATOM    774  H   ASN A  49      -0.825 -20.870  -6.540  1.00  0.99           H  
ATOM    775  CA  ASN A  49      -2.779 -20.288  -7.138  1.00  0.99           C  
ATOM    776  HA  ASN A  49      -3.510 -19.638  -6.657  1.00  0.99           H  
ATOM    777  C   ASN A  49      -3.525 -21.551  -7.596  1.00  0.99           C  
ATOM    778  CB  ASN A  49      -2.179 -19.494  -8.311  1.00  0.99           C  
ATOM    779  HB2 ASN A  49      -1.454 -20.113  -8.839  1.00  0.99           H  
ATOM    780  HB3 ASN A  49      -1.674 -18.604  -7.936  1.00  0.99           H  
ATOM    781  O   ASN A  49      -3.055 -22.264  -8.480  1.00  0.99           O  
ATOM    782  CG  ASN A  49      -3.258 -19.063  -9.287  1.00  0.99           C  
ATOM    783  ND2 ASN A  49      -2.893 -18.473 -10.395  1.00  0.99           N  
ATOM    784 HD21 ASN A  49      -3.643 -18.222 -11.023  1.00  0.99           H  
ATOM    785 HD22 ASN A  49      -1.926 -18.268 -10.599  1.00  0.99           H  
ATOM    786  OD1 ASN A  49      -4.444 -19.223  -9.048  1.00  0.99           O  
ATOM    787  N   ASN A  50      -4.715 -21.794  -7.039  1.00  0.99           N  
ATOM    788  H   ASN A  50      -5.061 -21.166  -6.327  1.00  0.99           H  
ATOM    789  CA  ASN A  50      -5.563 -22.936  -7.400  1.00  0.99           C  
ATOM    790  HA  ASN A  50      -4.962 -23.659  -7.953  1.00  0.99           H  
ATOM    791  C   ASN A  50      -6.728 -22.552  -8.329  1.00  0.99           C  
ATOM    792  CB  ASN A  50      -6.058 -23.644  -6.130  1.00  0.99           C  
ATOM    793  HB2 ASN A  50      -6.589 -24.553  -6.412  1.00  0.99           H  
ATOM    794  HB3 ASN A  50      -6.762 -23.000  -5.603  1.00  0.99           H  
ATOM    795  O   ASN A  50      -7.675 -23.324  -8.478  1.00  0.99           O  
ATOM    796  CG  ASN A  50      -4.933 -24.053  -5.204  1.00  0.99           C  
ATOM    797  ND2 ASN A  50      -4.944 -23.587  -3.976  1.00  0.99           N  
ATOM    798 HD21 ASN A  50      -5.657 -22.928  -3.698  1.00  0.99           H  
ATOM    799 HD22 ASN A  50      -4.175 -23.872  -3.385  1.00  0.99           H  
ATOM    800  OD1 ASN A  50      -4.037 -24.787  -5.569  1.00  0.99           O  
ATOM    801  N   VAL A  51      -6.709 -21.358  -8.930  1.00  0.98           N  
ATOM    802  H   VAL A  51      -5.887 -20.779  -8.835  1.00  0.98           H  
ATOM    803  CA  VAL A  51      -7.754 -20.915  -9.863  1.00  0.98           C  
ATOM    804  HA  VAL A  51      -8.551 -21.658  -9.870  1.00  0.98           H  
ATOM    805  C   VAL A  51      -7.236 -20.860 -11.295  1.00  0.98           C  
ATOM    806  CB  VAL A  51      -8.413 -19.593  -9.428  1.00  0.98           C  
ATOM    807  HB  VAL A  51      -9.211 -19.376 -10.138  1.00  0.98           H  
ATOM    808  O   VAL A  51      -6.038 -20.852 -11.546  1.00  0.98           O  
ATOM    809  CG1 VAL A  51      -9.060 -19.741  -8.048  1.00  0.98           C  
ATOM    810 HG11 VAL A  51      -8.287 -19.773  -7.280  1.00  0.98           H  
ATOM    811 HG12 VAL A  51      -9.628 -20.670  -8.003  1.00  0.98           H  
ATOM    812 HG13 VAL A  51      -9.727 -18.901  -7.857  1.00  0.98           H  
ATOM    813  CG2 VAL A  51      -7.472 -18.385  -9.408  1.00  0.98           C  
ATOM    814 HG21 VAL A  51      -6.909 -18.312 -10.339  1.00  0.98           H  
ATOM    815 HG22 VAL A  51      -8.046 -17.469  -9.265  1.00  0.98           H  
ATOM    816 HG23 VAL A  51      -6.764 -18.481  -8.585  1.00  0.98           H  
ATOM    817  N   LYS A  52      -8.158 -20.790 -12.261  1.00  0.97           N  
ATOM    818  H   LYS A  52      -9.128 -20.863 -11.989  1.00  0.97           H  
ATOM    819  CA  LYS A  52      -7.829 -20.713 -13.696  1.00  0.97           C  
ATOM    820  HA  LYS A  52      -7.104 -21.495 -13.918  1.00  0.97           H  
ATOM    821  C   LYS A  52      -7.160 -19.399 -14.124  1.00  0.97           C  
ATOM    822  CB  LYS A  52      -9.097 -20.980 -14.526  1.00  0.97           C  
ATOM    823  HB2 LYS A  52      -8.808 -21.088 -15.572  1.00  0.97           H  
ATOM    824  HB3 LYS A  52      -9.543 -21.920 -14.203  1.00  0.97           H  
ATOM    825  O   LYS A  52      -6.624 -19.318 -15.224  1.00  0.97           O  
ATOM    826  CG  LYS A  52     -10.138 -19.850 -14.414  1.00  0.97           C  
ATOM    827  HG2 LYS A  52      -9.701 -18.917 -14.771  1.00  0.97           H  
ATOM    828  HG3 LYS A  52     -10.428 -19.722 -13.372  1.00  0.97           H  
ATOM    829  CD  LYS A  52     -11.392 -20.142 -15.247  1.00  0.97           C  
ATOM    830  HD2 LYS A  52     -11.110 -20.294 -16.289  1.00  0.97           H  
ATOM    831  HD3 LYS A  52     -11.882 -21.038 -14.866  1.00  0.97           H  
ATOM    832  CE  LYS A  52     -12.330 -18.935 -15.131  1.00  0.97           C  
ATOM    833  HE2 LYS A  52     -11.802 -18.056 -15.502  1.00  0.97           H  
ATOM    834  HE3 LYS A  52     -12.543 -18.756 -14.078  1.00  0.97           H  
ATOM    835  NZ  LYS A  52     -13.601 -19.100 -15.875  1.00  0.97           N  
ATOM    836  HZ1 LYS A  52     -14.124 -19.891 -15.528  1.00  0.97           H  
ATOM    837  HZ2 LYS A  52     -13.430 -19.218 -16.863  1.00  0.97           H  
ATOM    838  HZ3 LYS A  52     -14.163 -18.270 -15.748  1.00  0.97           H  
ATOM    839  N   TYR A  53      -7.252 -18.360 -13.298  1.00  0.97           N  
ATOM    840  H   TYR A  53      -7.609 -18.526 -12.368  1.00  0.97           H  
ATOM    841  CA  TYR A  53      -6.709 -17.039 -13.596  1.00  0.97           C  
ATOM    842  HA  TYR A  53      -6.748 -16.875 -14.673  1.00  0.97           H  
ATOM    843  C   TYR A  53      -5.249 -16.947 -13.157  1.00  0.97           C  
ATOM    844  CB  TYR A  53      -7.556 -15.950 -12.924  1.00  0.97           C  
ATOM    845  HB2 TYR A  53      -7.482 -16.060 -11.843  1.00  0.97           H  
ATOM    846  HB3 TYR A  53      -7.136 -14.976 -13.177  1.00  0.97           H  
ATOM    847  O   TYR A  53      -4.854 -17.536 -12.156  1.00  0.97           O  
ATOM    848  CG  TYR A  53      -9.018 -15.964 -13.330  1.00  0.97           C  
ATOM    849  CD1 TYR A  53      -9.424 -15.367 -14.541  1.00  0.97           C  
ATOM    850  HD1 TYR A  53      -8.696 -14.878 -15.171  1.00  0.97           H  
ATOM    851  CD2 TYR A  53      -9.975 -16.565 -12.490  1.00  0.97           C  
ATOM    852  HD2 TYR A  53      -9.670 -16.996 -11.548  1.00  0.97           H  
ATOM    853  CE1 TYR A  53     -10.786 -15.352 -14.904  1.00  0.97           C  
ATOM    854  HE1 TYR A  53     -11.100 -14.857 -15.811  1.00  0.97           H  
ATOM    855  CE2 TYR A  53     -11.333 -16.576 -12.862  1.00  0.97           C  
ATOM    856  HE2 TYR A  53     -12.078 -17.005 -12.208  1.00  0.97           H  
ATOM    857  OH  TYR A  53     -13.057 -15.991 -14.412  1.00  0.97           O  
ATOM    858  HH  TYR A  53     -13.343 -15.165 -14.810  1.00  0.97           H  
ATOM    859  CZ  TYR A  53     -11.743 -15.955 -14.060  1.00  0.97           C  
ATOM    860  N   ASN A  54      -4.461 -16.150 -13.870  1.00  0.98           N  
ATOM    861  H   ASN A  54      -4.857 -15.679 -14.670  1.00  0.98           H  
ATOM    862  CA  ASN A  54      -3.182 -15.673 -13.358  1.00  0.98           C  
ATOM    863  HA  ASN A  54      -2.575 -16.518 -13.033  1.00  0.98           H  
ATOM    864  C   ASN A  54      -3.424 -14.759 -12.150  1.00  0.98           C  
ATOM    865  CB  ASN A  54      -2.467 -14.921 -14.487  1.00  0.98           C  
ATOM    866  HB2 ASN A  54      -1.698 -14.283 -14.050  1.00  0.98           H  
ATOM    867  HB3 ASN A  54      -3.174 -14.265 -14.994  1.00  0.98           H  
ATOM    868  O   ASN A  54      -4.347 -13.947 -12.177  1.00  0.98           O  
ATOM    869  CG  ASN A  54      -1.808 -15.832 -15.505  1.00  0.98           C  
ATOM    870  ND2 ASN A  54      -1.326 -15.275 -16.589  1.00  0.98           N  
ATOM    871 HD21 ASN A  54      -0.907 -15.907 -17.256  1.00  0.98           H  
ATOM    872 HD22 ASN A  54      -1.391 -14.277 -16.730  1.00  0.98           H  
ATOM    873  OD1 ASN A  54      -1.704 -17.036 -15.360  1.00  0.98           O  
ATOM    874  N   VAL A  55      -2.588 -14.867 -11.117  1.00  0.98           N  
ATOM    875  H   VAL A  55      -1.858 -15.564 -11.153  1.00  0.98           H  
ATOM    876  CA  VAL A  55      -2.748 -14.112  -9.865  1.00  0.98           C  
ATOM    877  HA  VAL A  55      -3.488 -13.324 -10.002  1.00  0.98           H  
ATOM    878  C   VAL A  55      -1.432 -13.449  -9.485  1.00  0.98           C  
ATOM    879  CB  VAL A  55      -3.257 -15.029  -8.734  1.00  0.98           C  
ATOM    880  HB  VAL A  55      -2.579 -15.877  -8.634  1.00  0.98           H  
ATOM    881  O   VAL A  55      -0.368 -14.045  -9.604  1.00  0.98           O  
ATOM    882  CG1 VAL A  55      -3.335 -14.313  -7.377  1.00  0.98           C  
ATOM    883 HG11 VAL A  55      -3.939 -13.410  -7.458  1.00  0.98           H  
ATOM    884 HG12 VAL A  55      -2.336 -14.055  -7.024  1.00  0.98           H  
ATOM    885 HG13 VAL A  55      -3.784 -14.977  -6.638  1.00  0.98           H  
ATOM    886  CG2 VAL A  55      -4.660 -15.563  -9.051  1.00  0.98           C  
ATOM    887 HG21 VAL A  55      -5.386 -14.750  -9.066  1.00  0.98           H  
ATOM    888 HG22 VAL A  55      -4.670 -16.067 -10.018  1.00  0.98           H  
ATOM    889 HG23 VAL A  55      -4.942 -16.309  -8.308  1.00  0.98           H  
ATOM    890  N   SER A  56      -1.487 -12.227  -8.978  1.00  0.98           N  
ATOM    891  H   SER A  56      -2.372 -11.743  -8.933  1.00  0.98           H  
ATOM    892  CA  SER A  56      -0.392 -11.622  -8.221  1.00  0.98           C  
ATOM    893  HA  SER A  56       0.266 -12.406  -7.846  1.00  0.98           H  
ATOM    894  C   SER A  56      -0.982 -10.896  -7.021  1.00  0.98           C  
ATOM    895  CB  SER A  56       0.441 -10.694  -9.104  1.00  0.98           C  
ATOM    896  HB2 SER A  56       0.700 -11.206 -10.030  1.00  0.98           H  
ATOM    897  HB3 SER A  56       1.366 -10.465  -8.575  1.00  0.98           H  
ATOM    898  O   SER A  56      -2.103 -10.401  -7.115  1.00  0.98           O  
ATOM    899  OG  SER A  56      -0.247  -9.500  -9.402  1.00  0.98           O  
ATOM    900  HG  SER A  56       0.343  -8.774  -9.187  1.00  0.98           H  
ATOM    901  N   ILE A  57      -0.270 -10.864  -5.895  1.00  0.99           N  
ATOM    902  H   ILE A  57       0.658 -11.262  -5.882  1.00  0.99           H  
ATOM    903  CA  ILE A  57      -0.710 -10.181  -4.673  1.00  0.99           C  
ATOM    904  HA  ILE A  57      -1.704  -9.759  -4.823  1.00  0.99           H  
ATOM    905  C   ILE A  57       0.244  -9.029  -4.397  1.00  0.99           C  
ATOM    906  CB  ILE A  57      -0.784 -11.152  -3.474  1.00  0.99           C  
ATOM    907  HB  ILE A  57       0.213 -11.558  -3.303  1.00  0.99           H  
ATOM    908  O   ILE A  57       1.444  -9.251  -4.262  1.00  0.99           O  
ATOM    909  CG1 ILE A  57      -1.726 -12.352  -3.727  1.00  0.99           C  
ATOM    910 HG12 ILE A  57      -1.680 -13.013  -2.861  1.00  0.99           H  
ATOM    911 HG13 ILE A  57      -1.358 -12.921  -4.581  1.00  0.99           H  
ATOM    912  CG2 ILE A  57      -1.202 -10.405  -2.193  1.00  0.99           C  
ATOM    913 HG21 ILE A  57      -1.370 -11.112  -1.380  1.00  0.99           H  
ATOM    914 HG22 ILE A  57      -2.107  -9.822  -2.364  1.00  0.99           H  
ATOM    915 HG23 ILE A  57      -0.408  -9.727  -1.878  1.00  0.99           H  
ATOM    916  CD1 ILE A  57      -3.201 -12.004  -3.978  1.00  0.99           C  
ATOM    917 HD11 ILE A  57      -3.620 -11.472  -3.124  1.00  0.99           H  
ATOM    918 HD12 ILE A  57      -3.302 -11.393  -4.875  1.00  0.99           H  
ATOM    919 HD13 ILE A  57      -3.764 -12.926  -4.123  1.00  0.99           H  
ATOM    920  N   HIS A  58      -0.297  -7.818  -4.313  1.00  0.98           N  
ATOM    921  H   HIS A  58      -1.300  -7.735  -4.399  1.00  0.98           H  
ATOM    922  CA  HIS A  58       0.421  -6.620  -3.912  1.00  0.98           C  
ATOM    923  HA  HIS A  58       1.486  -6.786  -4.076  1.00  0.98           H  
ATOM    924  C   HIS A  58       0.232  -6.330  -2.424  1.00  0.98           C  
ATOM    925  CB  HIS A  58      -0.010  -5.443  -4.788  1.00  0.98           C  
ATOM    926  HB2 HIS A  58       0.294  -5.651  -5.814  1.00  0.98           H  
ATOM    927  HB3 HIS A  58      -1.093  -5.336  -4.739  1.00  0.98           H  
ATOM    928  O   HIS A  58      -0.878  -6.438  -1.895  1.00  0.98           O  
ATOM    929  CG  HIS A  58       0.622  -4.140  -4.387  1.00  0.98           C  
ATOM    930  CD2 HIS A  58      -0.020  -2.969  -4.089  1.00  0.98           C  
ATOM    931  HD2 HIS A  58      -1.084  -2.784  -4.108  1.00  0.98           H  
ATOM    932  ND1 HIS A  58       1.969  -3.915  -4.213  1.00  0.98           N  
ATOM    933  HD1 HIS A  58       2.723  -4.581  -4.309  1.00  0.98           H  
ATOM    934  CE1 HIS A  58       2.138  -2.654  -3.804  1.00  0.98           C  
ATOM    935  HE1 HIS A  58       3.088  -2.191  -3.582  1.00  0.98           H  
ATOM    936  NE2 HIS A  58       0.955  -2.040  -3.739  1.00  0.98           N  
ATOM    937  N   TRP A  59       1.322  -5.940  -1.764  1.00  0.98           N  
ATOM    938  H   TRP A  59       2.181  -5.859  -2.288  1.00  0.98           H  
ATOM    939  CA  TRP A  59       1.356  -5.542  -0.355  1.00  0.98           C  
ATOM    940  HA  TRP A  59       0.464  -5.919   0.146  1.00  0.98           H  
ATOM    941  C   TRP A  59       1.333  -4.021  -0.264  1.00  0.98           C  
ATOM    942  CB  TRP A  59       2.571  -6.159   0.345  1.00  0.98           C  
ATOM    943  HB2 TRP A  59       3.475  -5.625   0.056  1.00  0.98           H  
ATOM    944  HB3 TRP A  59       2.437  -6.052   1.421  1.00  0.98           H  
ATOM    945  O   TRP A  59       2.369  -3.373  -0.097  1.00  0.98           O  
ATOM    946  CG  TRP A  59       2.773  -7.599   0.035  1.00  0.98           C  
ATOM    947  CD1 TRP A  59       3.573  -8.059  -0.942  1.00  0.98           C  
ATOM    948  HD1 TRP A  59       4.158  -7.425  -1.591  1.00  0.98           H  
ATOM    949  CD2 TRP A  59       2.042  -8.753   0.529  1.00  0.98           C  
ATOM    950  CE2 TRP A  59       2.478  -9.903  -0.191  1.00  0.98           C  
ATOM    951  CE3 TRP A  59       0.990  -8.923   1.447  1.00  0.98           C  
ATOM    952  HE3 TRP A  59       0.624  -8.062   1.987  1.00  0.98           H  
ATOM    953  NE1 TRP A  59       3.429  -9.422  -1.057  1.00  0.98           N  
ATOM    954  HE1 TRP A  59       3.839  -9.944  -1.819  1.00  0.98           H  
ATOM    955  CH2 TRP A  59       0.815 -11.286   0.871  1.00  0.98           C  
ATOM    956  HH2 TRP A  59       0.283 -12.223   0.942  1.00  0.98           H  
ATOM    957  CZ2 TRP A  59       1.900 -11.164  -0.008  1.00  0.98           C  
ATOM    958  HZ2 TRP A  59       2.221 -12.005  -0.605  1.00  0.98           H  
ATOM    959  CZ3 TRP A  59       0.362 -10.171   1.593  1.00  0.98           C  
ATOM    960  HZ3 TRP A  59      -0.518 -10.258   2.213  1.00  0.98           H  
ATOM    961  N   HIS A  60       0.136  -3.468  -0.431  1.00  0.98           N  
ATOM    962  H   HIS A  60      -0.672  -4.070  -0.487  1.00  0.98           H  
ATOM    963  CA  HIS A  60      -0.089  -2.040  -0.602  1.00  0.98           C  
ATOM    964  HA  HIS A  60       0.383  -1.708  -1.527  1.00  0.98           H  
ATOM    965  C   HIS A  60       0.532  -1.219   0.519  1.00  0.98           C  
ATOM    966  CB  HIS A  60      -1.584  -1.784  -0.750  1.00  0.98           C  
ATOM    967  HB2 HIS A  60      -2.071  -2.003   0.200  1.00  0.98           H  
ATOM    968  HB3 HIS A  60      -1.988  -2.447  -1.515  1.00  0.98           H  
ATOM    969  O   HIS A  60       0.188  -1.369   1.689  1.00  0.98           O  
ATOM    970  CG  HIS A  60      -1.906  -0.370  -1.133  1.00  0.98           C  
ATOM    971  CD2 HIS A  60      -1.713   0.733  -0.355  1.00  0.98           C  
ATOM    972  HD2 HIS A  60      -1.296   0.764   0.641  1.00  0.98           H  
ATOM    973  ND1 HIS A  60      -2.533   0.013  -2.314  1.00  0.98           N  
ATOM    974  CE1 HIS A  60      -2.618   1.351  -2.260  1.00  0.98           C  
ATOM    975  HE1 HIS A  60      -3.023   1.995  -3.027  1.00  0.98           H  
ATOM    976  NE2 HIS A  60      -2.150   1.801  -1.092  1.00  0.98           N  
ATOM    977  HE2 HIS A  60      -2.161   2.768  -0.798  1.00  0.98           H  
ATOM    978  N   GLY A  61       1.445  -0.328   0.138  1.00  0.97           N  
ATOM    979  H   GLY A  61       1.643  -0.260  -0.851  1.00  0.97           H  
ATOM    980  CA  GLY A  61       2.135   0.579   1.049  1.00  0.97           C  
ATOM    981  HA2 GLY A  61       1.421   0.940   1.789  1.00  0.97           H  
ATOM    982  HA3 GLY A  61       2.502   1.435   0.483  1.00  0.97           H  
ATOM    983  C   GLY A  61       3.318  -0.016   1.814  1.00  0.97           C  
ATOM    984  O   GLY A  61       3.974   0.733   2.527  1.00  0.97           O  
ATOM    985  N   ILE A  62       3.647  -1.308   1.695  1.00  0.98           N  
ATOM    986  H   ILE A  62       3.113  -1.893   1.068  1.00  0.98           H  
ATOM    987  CA  ILE A  62       4.869  -1.854   2.315  1.00  0.98           C  
ATOM    988  HA  ILE A  62       4.891  -1.539   3.358  1.00  0.98           H  
ATOM    989  C   ILE A  62       6.101  -1.252   1.628  1.00  0.98           C  
ATOM    990  CB  ILE A  62       4.878  -3.399   2.274  1.00  0.98           C  
ATOM    991  HB  ILE A  62       4.702  -3.705   1.243  1.00  0.98           H  
ATOM    992  O   ILE A  62       6.208  -1.289   0.407  1.00  0.98           O  
ATOM    993  CG1 ILE A  62       3.755  -4.014   3.141  1.00  0.98           C  
ATOM    994 HG12 ILE A  62       3.732  -5.088   2.958  1.00  0.98           H  
ATOM    995 HG13 ILE A  62       2.794  -3.608   2.827  1.00  0.98           H  
ATOM    996  CG2 ILE A  62       6.241  -3.984   2.690  1.00  0.98           C  
ATOM    997 HG21 ILE A  62       6.163  -5.071   2.727  1.00  0.98           H  
ATOM    998 HG22 ILE A  62       6.549  -3.600   3.662  1.00  0.98           H  
ATOM    999 HG23 ILE A  62       7.000  -3.745   1.945  1.00  0.98           H  
ATOM   1000  CD1 ILE A  62       3.900  -3.816   4.657  1.00  0.98           C  
ATOM   1001 HD11 ILE A  62       4.775  -4.354   5.022  1.00  0.98           H  
ATOM   1002 HD12 ILE A  62       3.016  -4.213   5.156  1.00  0.98           H  
ATOM   1003 HD13 ILE A  62       4.006  -2.760   4.905  1.00  0.98           H  
ATOM   1004  N   ARG A  63       7.082  -0.752   2.393  1.00  0.95           N  
ATOM   1005  H   ARG A  63       6.915  -0.734   3.388  1.00  0.95           H  
ATOM   1006  CA  ARG A  63       8.282  -0.061   1.865  1.00  0.95           C  
ATOM   1007  HA  ARG A  63       7.940   0.626   1.091  1.00  0.95           H  
ATOM   1008  C   ARG A  63       9.309  -0.944   1.127  1.00  0.95           C  
ATOM   1009  CB  ARG A  63       8.941   0.786   2.976  1.00  0.95           C  
ATOM   1010  HB2 ARG A  63       9.023   0.199   3.890  1.00  0.95           H  
ATOM   1011  HB3 ARG A  63       9.949   1.069   2.674  1.00  0.95           H  
ATOM   1012  O   ARG A  63      10.437  -0.507   0.959  1.00  0.95           O  
ATOM   1013  CG  ARG A  63       8.174   2.087   3.259  1.00  0.95           C  
ATOM   1014  HG2 ARG A  63       7.226   1.849   3.742  1.00  0.95           H  
ATOM   1015  HG3 ARG A  63       7.959   2.600   2.322  1.00  0.95           H  
ATOM   1016  CD  ARG A  63       8.983   3.029   4.165  1.00  0.95           C  
ATOM   1017  HD2 ARG A  63       8.336   3.857   4.455  1.00  0.95           H  
ATOM   1018  HD3 ARG A  63       9.277   2.489   5.065  1.00  0.95           H  
ATOM   1019  NE  ARG A  63      10.181   3.571   3.476  1.00  0.95           N  
ATOM   1020  HE  ARG A  63      10.289   3.342   2.498  1.00  0.95           H  
ATOM   1021  NH1 ARG A  63      11.055   4.742   5.235  1.00  0.95           N  
ATOM   1022 HH11 ARG A  63      11.726   5.419   5.571  1.00  0.95           H  
ATOM   1023 HH12 ARG A  63      10.223   4.523   5.765  1.00  0.95           H  
ATOM   1024  NH2 ARG A  63      12.119   4.775   3.259  1.00  0.95           N  
ATOM   1025 HH21 ARG A  63      12.220   4.551   2.279  1.00  0.95           H  
ATOM   1026 HH22 ARG A  63      12.844   5.393   3.594  1.00  0.95           H  
ATOM   1027  CZ  ARG A  63      11.114   4.358   3.990  1.00  0.95           C  
ATOM   1028  N   GLN A  64       8.959  -2.174   0.736  1.00  0.96           N  
ATOM   1029  H   GLN A  64       7.971  -2.362   0.836  1.00  0.96           H  
ATOM   1030  CA  GLN A  64       9.737  -3.177  -0.030  1.00  0.96           C  
ATOM   1031  HA  GLN A  64       9.623  -4.119   0.507  1.00  0.96           H  
ATOM   1032  C   GLN A  64      11.268  -2.968  -0.115  1.00  0.96           C  
ATOM   1033  CB  GLN A  64       9.120  -3.365  -1.432  1.00  0.96           C  
ATOM   1034  HB2 GLN A  64       9.726  -4.065  -2.008  1.00  0.96           H  
ATOM   1035  HB3 GLN A  64       9.125  -2.407  -1.952  1.00  0.96           H  
ATOM   1036  O   GLN A  64      11.849  -2.973  -1.206  1.00  0.96           O  
ATOM   1037  CG  GLN A  64       7.687  -3.911  -1.412  1.00  0.96           C  
ATOM   1038  HG2 GLN A  64       7.324  -3.924  -2.440  1.00  0.96           H  
ATOM   1039  HG3 GLN A  64       7.034  -3.239  -0.855  1.00  0.96           H  
ATOM   1040  CD  GLN A  64       7.546  -5.321  -0.848  1.00  0.96           C  
ATOM   1041  NE2 GLN A  64       6.328  -5.757  -0.622  1.00  0.96           N  
ATOM   1042 HE21 GLN A  64       5.541  -5.177  -0.876  1.00  0.96           H  
ATOM   1043 HE22 GLN A  64       6.223  -6.723  -0.349  1.00  0.96           H  
ATOM   1044  OE1 GLN A  64       8.509  -6.035  -0.589  1.00  0.96           O  
ATOM   1045  N   LEU A  65      11.941  -2.758   1.025  1.00  0.96           N  
ATOM   1046  H   LEU A  65      11.411  -2.733   1.884  1.00  0.96           H  
ATOM   1047  CA  LEU A  65      13.321  -2.269   1.055  1.00  0.96           C  
ATOM   1048  HA  LEU A  65      13.391  -1.398   0.403  1.00  0.96           H  
ATOM   1049  C   LEU A  65      14.264  -3.342   0.507  1.00  0.96           C  
ATOM   1050  CB  LEU A  65      13.727  -1.834   2.476  1.00  0.96           C  
ATOM   1051  HB2 LEU A  65      14.792  -1.604   2.465  1.00  0.96           H  
ATOM   1052  HB3 LEU A  65      13.578  -2.680   3.147  1.00  0.96           H  
ATOM   1053  O   LEU A  65      14.522  -4.354   1.158  1.00  0.96           O  
ATOM   1054  CG  LEU A  65      12.982  -0.614   3.051  1.00  0.96           C  
ATOM   1055  HG  LEU A  65      11.917  -0.834   3.112  1.00  0.96           H  
ATOM   1056  CD1 LEU A  65      13.492  -0.349   4.468  1.00  0.96           C  
ATOM   1057 HD11 LEU A  65      13.395  -1.254   5.068  1.00  0.96           H  
ATOM   1058 HD12 LEU A  65      12.899   0.442   4.927  1.00  0.96           H  
ATOM   1059 HD13 LEU A  65      14.539  -0.044   4.443  1.00  0.96           H  
ATOM   1060  CD2 LEU A  65      13.198   0.664   2.236  1.00  0.96           C  
ATOM   1061 HD21 LEU A  65      14.261   0.881   2.132  1.00  0.96           H  
ATOM   1062 HD22 LEU A  65      12.709   1.504   2.730  1.00  0.96           H  
ATOM   1063 HD23 LEU A  65      12.756   0.555   1.246  1.00  0.96           H  
ATOM   1064  N   ARG A  66      14.787  -3.117  -0.704  1.00  0.96           N  
ATOM   1065  H   ARG A  66      14.508  -2.257  -1.155  1.00  0.96           H  
ATOM   1066  CA  ARG A  66      15.601  -4.059  -1.496  1.00  0.96           C  
ATOM   1067  HA  ARG A  66      15.812  -3.573  -2.449  1.00  0.96           H  
ATOM   1068  C   ARG A  66      14.887  -5.373  -1.843  1.00  0.96           C  
ATOM   1069  CB  ARG A  66      16.938  -4.336  -0.794  1.00  0.96           C  
ATOM   1070  HB2 ARG A  66      17.579  -4.883  -1.485  1.00  0.96           H  
ATOM   1071  HB3 ARG A  66      16.746  -4.984   0.061  1.00  0.96           H  
ATOM   1072  O   ARG A  66      15.522  -6.284  -2.378  1.00  0.96           O  
ATOM   1073  CG  ARG A  66      17.700  -3.089  -0.319  1.00  0.96           C  
ATOM   1074  HG2 ARG A  66      17.034  -2.377   0.170  1.00  0.96           H  
ATOM   1075  HG3 ARG A  66      18.174  -2.595  -1.168  1.00  0.96           H  
ATOM   1076  CD  ARG A  66      18.747  -3.510   0.709  1.00  0.96           C  
ATOM   1077  HD2 ARG A  66      18.228  -3.973   1.548  1.00  0.96           H  
ATOM   1078  HD3 ARG A  66      19.242  -2.613   1.081  1.00  0.96           H  
ATOM   1079  NE  ARG A  66      19.738  -4.444   0.138  1.00  0.96           N  
ATOM   1080  HE  ARG A  66      19.831  -4.436  -0.867  1.00  0.96           H  
ATOM   1081  NH1 ARG A  66      20.553  -5.239   2.128  1.00  0.96           N  
ATOM   1082 HH11 ARG A  66      21.385  -5.569   2.596  1.00  0.96           H  
ATOM   1083 HH12 ARG A  66      20.021  -4.513   2.586  1.00  0.96           H  
ATOM   1084  NH2 ARG A  66      21.343  -6.048   0.207  1.00  0.96           N  
ATOM   1085 HH21 ARG A  66      21.557  -5.819  -0.753  1.00  0.96           H  
ATOM   1086 HH22 ARG A  66      22.019  -6.585   0.730  1.00  0.96           H  
ATOM   1087  CZ  ARG A  66      20.533  -5.243   0.822  1.00  0.96           C  
ATOM   1088  N   THR A  67      13.593  -5.478  -1.550  1.00  0.96           N  
ATOM   1089  H   THR A  67      13.152  -4.687  -1.103  1.00  0.96           H  
ATOM   1090  CA  THR A  67      12.743  -6.655  -1.775  1.00  0.96           C  
ATOM   1091  HA  THR A  67      13.361  -7.467  -2.158  1.00  0.96           H  
ATOM   1092  C   THR A  67      11.701  -6.388  -2.854  1.00  0.96           C  
ATOM   1093  CB  THR A  67      12.084  -7.172  -0.479  1.00  0.96           C  
ATOM   1094  HB  THR A  67      11.447  -8.026  -0.710  1.00  0.96           H  
ATOM   1095  O   THR A  67      10.628  -6.974  -2.819  1.00  0.96           O  
ATOM   1096  CG2 THR A  67      13.135  -7.644   0.528  1.00  0.96           C  
ATOM   1097 HG21 THR A  67      13.764  -8.407   0.071  1.00  0.96           H  
ATOM   1098 HG22 THR A  67      13.746  -6.804   0.858  1.00  0.96           H  
ATOM   1099 HG23 THR A  67      12.626  -8.076   1.391  1.00  0.96           H  
ATOM   1100  OG1 THR A  67      11.301  -6.169   0.125  1.00  0.96           O  
ATOM   1101  HG1 THR A  67      10.408  -6.252  -0.219  1.00  0.96           H  
ATOM   1102  N   GLY A  68      12.010  -5.540  -3.844  1.00  0.97           N  
ATOM   1103  H   GLY A  68      12.877  -5.026  -3.776  1.00  0.97           H  
ATOM   1104  CA  GLY A  68      11.075  -5.171  -4.916  1.00  0.97           C  
ATOM   1105  HA2 GLY A  68      10.279  -4.557  -4.496  1.00  0.97           H  
ATOM   1106  HA3 GLY A  68      11.606  -4.580  -5.662  1.00  0.97           H  
ATOM   1107  C   GLY A  68      10.426  -6.365  -5.631  1.00  0.97           C  
ATOM   1108  O   GLY A  68       9.272  -6.268  -6.027  1.00  0.97           O  
ATOM   1109  N   TRP A  69      11.102  -7.518  -5.716  1.00  0.98           N  
ATOM   1110  H   TRP A  69      12.061  -7.534  -5.398  1.00  0.98           H  
ATOM   1111  CA  TRP A  69      10.536  -8.777  -6.233  1.00  0.98           C  
ATOM   1112  HA  TRP A  69      10.280  -8.655  -7.285  1.00  0.98           H  
ATOM   1113  C   TRP A  69       9.270  -9.232  -5.502  1.00  0.98           C  
ATOM   1114  CB  TRP A  69      11.585  -9.884  -6.092  1.00  0.98           C  
ATOM   1115  HB2 TRP A  69      11.189 -10.796  -6.538  1.00  0.98           H  
ATOM   1116  HB3 TRP A  69      11.753 -10.084  -5.033  1.00  0.98           H  
ATOM   1117  O   TRP A  69       8.390  -9.822  -6.114  1.00  0.98           O  
ATOM   1118  CG  TRP A  69      12.895  -9.577  -6.735  1.00  0.98           C  
ATOM   1119  CD1 TRP A  69      14.065  -9.369  -6.091  1.00  0.98           C  
ATOM   1120  HD1 TRP A  69      14.211  -9.429  -5.023  1.00  0.98           H  
ATOM   1121  CD2 TRP A  69      13.181  -9.431  -8.156  1.00  0.98           C  
ATOM   1122  CE2 TRP A  69      14.564  -9.120  -8.299  1.00  0.98           C  
ATOM   1123  CE3 TRP A  69      12.415  -9.541  -9.337  1.00  0.98           C  
ATOM   1124  HE3 TRP A  69      11.362  -9.769  -9.267  1.00  0.98           H  
ATOM   1125  NE1 TRP A  69      15.051  -9.092  -7.013  1.00  0.98           N  
ATOM   1126  HE1 TRP A  69      16.019  -8.955  -6.761  1.00  0.98           H  
ATOM   1127  CH2 TRP A  69      14.381  -9.068 -10.704  1.00  0.98           C  
ATOM   1128  HH2 TRP A  69      14.844  -8.941 -11.672  1.00  0.98           H  
ATOM   1129  CZ2 TRP A  69      15.165  -8.941  -9.548  1.00  0.98           C  
ATOM   1130  HZ2 TRP A  69      16.221  -8.728  -9.614  1.00  0.98           H  
ATOM   1131  CZ3 TRP A  69      13.009  -9.361 -10.600  1.00  0.98           C  
ATOM   1132  HZ3 TRP A  69      12.403  -9.454 -11.489  1.00  0.98           H  
ATOM   1133  N   ALA A  70       9.182  -8.935  -4.206  1.00  0.98           N  
ATOM   1134  H   ALA A  70       9.904  -8.363  -3.792  1.00  0.98           H  
ATOM   1135  CA  ALA A  70       8.051  -9.257  -3.357  1.00  0.98           C  
ATOM   1136  HA  ALA A  70       7.583 -10.160  -3.749  1.00  0.98           H  
ATOM   1137  C   ALA A  70       6.976  -8.157  -3.361  1.00  0.98           C  
ATOM   1138  CB  ALA A  70       8.569  -9.561  -1.943  1.00  0.98           C  
ATOM   1139  HB1 ALA A  70       8.992  -8.660  -1.498  1.00  0.98           H  
ATOM   1140  HB2 ALA A  70       7.747  -9.907  -1.317  1.00  0.98           H  
ATOM   1141  HB3 ALA A  70       9.333 -10.338  -1.985  1.00  0.98           H  
ATOM   1142  O   ALA A  70       6.039  -8.254  -2.582  1.00  0.98           O  
ATOM   1143  N   ASP A  71       7.077  -7.116  -4.194  1.00  0.98           N  
ATOM   1144  H   ASP A  71       7.880  -7.039  -4.801  1.00  0.98           H  
ATOM   1145  CA  ASP A  71       6.082  -6.038  -4.209  1.00  0.98           C  
ATOM   1146  HA  ASP A  71       5.904  -5.713  -3.184  1.00  0.98           H  
ATOM   1147  C   ASP A  71       4.725  -6.492  -4.762  1.00  0.98           C  
ATOM   1148  CB  ASP A  71       6.626  -4.837  -4.987  1.00  0.98           C  
ATOM   1149  HB2 ASP A  71       7.606  -4.559  -4.600  1.00  0.98           H  
ATOM   1150  HB3 ASP A  71       6.742  -5.130  -6.030  1.00  0.98           H  
ATOM   1151  O   ASP A  71       3.697  -6.070  -4.243  1.00  0.98           O  
ATOM   1152  CG  ASP A  71       5.692  -3.629  -4.892  1.00  0.98           C  
ATOM   1153  OD1 ASP A  71       5.284  -3.281  -3.765  1.00  0.98           O  
ATOM   1154  OD2 ASP A  71       5.351  -3.083  -5.962  1.00  0.98           O  
ATOM   1155  N   GLY A  72       4.697  -7.366  -5.779  1.00  0.98           N  
ATOM   1156  H   GLY A  72       5.573  -7.749  -6.106  1.00  0.98           H  
ATOM   1157  CA  GLY A  72       3.452  -7.936  -6.310  1.00  0.98           C  
ATOM   1158  HA2 GLY A  72       3.572  -9.015  -6.403  1.00  0.98           H  
ATOM   1159  HA3 GLY A  72       2.673  -7.774  -5.565  1.00  0.98           H  
ATOM   1160  C   GLY A  72       2.842  -7.421  -7.625  1.00  0.98           C  
ATOM   1161  O   GLY A  72       2.127  -8.216  -8.244  1.00  0.98           O  
ATOM   1162  N   PRO A  73       3.041  -6.178  -8.112  1.00  0.98           N  
ATOM   1163  CA  PRO A  73       2.374  -5.716  -9.332  1.00  0.98           C  
ATOM   1164  HA  PRO A  73       1.295  -5.821  -9.213  1.00  0.98           H  
ATOM   1165  C   PRO A  73       2.808  -6.511 -10.567  1.00  0.98           C  
ATOM   1166  CB  PRO A  73       2.695  -4.227  -9.460  1.00  0.98           C  
ATOM   1167  HB2 PRO A  73       1.925  -3.644  -8.956  1.00  0.98           H  
ATOM   1168  HB3 PRO A  73       2.785  -3.906 -10.498  1.00  0.98           H  
ATOM   1169  O   PRO A  73       3.993  -6.576 -10.923  1.00  0.98           O  
ATOM   1170  CG  PRO A  73       4.008  -4.102  -8.699  1.00  0.98           C  
ATOM   1171  HG2 PRO A  73       4.199  -3.081  -8.367  1.00  0.98           H  
ATOM   1172  HG3 PRO A  73       4.836  -4.461  -9.310  1.00  0.98           H  
ATOM   1173  CD  PRO A  73       3.796  -5.074  -7.546  1.00  0.98           C  
ATOM   1174  HD2 PRO A  73       4.775  -5.376  -7.173  1.00  0.98           H  
ATOM   1175  HD3 PRO A  73       3.216  -4.599  -6.755  1.00  0.98           H  
ATOM   1176  N   ALA A  74       1.823  -7.102 -11.248  1.00  0.98           N  
ATOM   1177  H   ALA A  74       0.869  -6.950 -10.951  1.00  0.98           H  
ATOM   1178  CA  ALA A  74       2.051  -7.961 -12.400  1.00  0.98           C  
ATOM   1179  HA  ALA A  74       2.707  -8.775 -12.092  1.00  0.98           H  
ATOM   1180  C   ALA A  74       2.722  -7.214 -13.559  1.00  0.98           C  
ATOM   1181  CB  ALA A  74       0.719  -8.558 -12.846  1.00  0.98           C  
ATOM   1182  HB1 ALA A  74       0.842  -9.035 -13.819  1.00  0.98           H  
ATOM   1183  HB2 ALA A  74      -0.028  -7.770 -12.940  1.00  0.98           H  
ATOM   1184  HB3 ALA A  74       0.390  -9.288 -12.107  1.00  0.98           H  
ATOM   1185  O   ALA A  74       2.292  -6.139 -13.971  1.00  0.98           O  
ATOM   1186  N   TYR A  75       3.764  -7.828 -14.118  1.00  0.98           N  
ATOM   1187  H   TYR A  75       4.096  -8.662 -13.654  1.00  0.98           H  
ATOM   1188  CA  TYR A  75       4.619  -7.289 -15.178  1.00  0.98           C  
ATOM   1189  HA  TYR A  75       5.409  -8.026 -15.322  1.00  0.98           H  
ATOM   1190  C   TYR A  75       5.334  -5.975 -14.823  1.00  0.98           C  
ATOM   1191  CB  TYR A  75       3.864  -7.197 -16.508  1.00  0.98           C  
ATOM   1192  HB2 TYR A  75       3.174  -6.355 -16.462  1.00  0.98           H  
ATOM   1193  HB3 TYR A  75       4.581  -6.983 -17.301  1.00  0.98           H  
ATOM   1194  O   TYR A  75       5.958  -5.366 -15.693  1.00  0.98           O  
ATOM   1195  CG  TYR A  75       3.103  -8.444 -16.898  1.00  0.98           C  
ATOM   1196  CD1 TYR A  75       3.799  -9.538 -17.438  1.00  0.98           C  
ATOM   1197  HD1 TYR A  75       4.871  -9.494 -17.559  1.00  0.98           H  
ATOM   1198  CD2 TYR A  75       1.706  -8.504 -16.731  1.00  0.98           C  
ATOM   1199  HD2 TYR A  75       1.182  -7.666 -16.295  1.00  0.98           H  
ATOM   1200  CE1 TYR A  75       3.100 -10.691 -17.835  1.00  0.98           C  
ATOM   1201  HE1 TYR A  75       3.631 -11.531 -18.260  1.00  0.98           H  
ATOM   1202  CE2 TYR A  75       1.000  -9.655 -17.130  1.00  0.98           C  
ATOM   1203  HE2 TYR A  75      -0.072  -9.697 -17.005  1.00  0.98           H  
ATOM   1204  OH  TYR A  75       1.016 -11.848 -18.094  1.00  0.98           O  
ATOM   1205  HH  TYR A  75       0.070 -11.725 -17.984  1.00  0.98           H  
ATOM   1206  CZ  TYR A  75       1.700 -10.746 -17.691  1.00  0.98           C  
ATOM   1207  N   ILE A  76       5.321  -5.561 -13.554  1.00  0.98           N  
ATOM   1208  H   ILE A  76       4.759  -6.063 -12.882  1.00  0.98           H  
ATOM   1209  CA  ILE A  76       6.148  -4.455 -13.071  1.00  0.98           C  
ATOM   1210  HA  ILE A  76       6.594  -3.947 -13.926  1.00  0.98           H  
ATOM   1211  C   ILE A  76       7.313  -5.003 -12.258  1.00  0.98           C  
ATOM   1212  CB  ILE A  76       5.328  -3.395 -12.316  1.00  0.98           C  
ATOM   1213  HB  ILE A  76       4.972  -3.832 -11.383  1.00  0.98           H  
ATOM   1214  O   ILE A  76       8.455  -4.870 -12.689  1.00  0.98           O  
ATOM   1215  CG1 ILE A  76       4.077  -2.910 -13.084  1.00  0.98           C  
ATOM   1216 HG12 ILE A  76       3.528  -2.219 -12.444  1.00  0.98           H  
ATOM   1217 HG13 ILE A  76       3.415  -3.756 -13.264  1.00  0.98           H  
ATOM   1218  CG2 ILE A  76       6.268  -2.225 -11.973  1.00  0.98           C  
ATOM   1219 HG21 ILE A  76       5.700  -1.300 -11.871  1.00  0.98           H  
ATOM   1220 HG22 ILE A  76       6.798  -2.427 -11.042  1.00  0.98           H  
ATOM   1221 HG23 ILE A  76       6.995  -2.063 -12.768  1.00  0.98           H  
ATOM   1222  CD1 ILE A  76       4.353  -2.210 -14.421  1.00  0.98           C  
ATOM   1223 HD11 ILE A  76       3.403  -1.943 -14.884  1.00  0.98           H  
ATOM   1224 HD12 ILE A  76       4.897  -2.872 -15.096  1.00  0.98           H  
ATOM   1225 HD13 ILE A  76       4.925  -1.297 -14.257  1.00  0.98           H  
ATOM   1226  N   THR A  77       7.054  -5.692 -11.148  1.00  0.98           N  
ATOM   1227  H   THR A  77       6.103  -5.777 -10.817  1.00  0.98           H  
ATOM   1228  CA  THR A  77       8.124  -6.259 -10.308  1.00  0.98           C  
ATOM   1229  HA  THR A  77       9.080  -5.820 -10.592  1.00  0.98           H  
ATOM   1230  C   THR A  77       8.290  -7.766 -10.458  1.00  0.98           C  
ATOM   1231  CB  THR A  77       7.924  -5.908  -8.841  1.00  0.98           C  
ATOM   1232  HB  THR A  77       8.713  -6.406  -8.278  1.00  0.98           H  
ATOM   1233  O   THR A  77       9.384  -8.289 -10.265  1.00  0.98           O  
ATOM   1234  CG2 THR A  77       8.009  -4.397  -8.614  1.00  0.98           C  
ATOM   1235 HG21 THR A  77       8.076  -4.182  -7.548  1.00  0.98           H  
ATOM   1236 HG22 THR A  77       8.904  -3.996  -9.092  1.00  0.98           H  
ATOM   1237 HG23 THR A  77       7.132  -3.894  -9.020  1.00  0.98           H  
ATOM   1238  OG1 THR A  77       6.668  -6.362  -8.414  1.00  0.98           O  
ATOM   1239  HG1 THR A  77       6.565  -6.021  -7.522  1.00  0.98           H  
ATOM   1240  N   GLN A  78       7.233  -8.453 -10.882  1.00  0.98           N  
ATOM   1241  H   GLN A  78       6.360  -7.955 -10.980  1.00  0.98           H  
ATOM   1242  CA  GLN A  78       7.207  -9.895 -11.107  1.00  0.98           C  
ATOM   1243  HA  GLN A  78       8.196 -10.235 -11.415  1.00  0.98           H  
ATOM   1244  C   GLN A  78       6.210 -10.245 -12.211  1.00  0.98           C  
ATOM   1245  CB  GLN A  78       6.831 -10.608  -9.800  1.00  0.98           C  
ATOM   1246  HB2 GLN A  78       6.823 -11.684  -9.973  1.00  0.98           H  
ATOM   1247  HB3 GLN A  78       7.587 -10.396  -9.044  1.00  0.98           H  
ATOM   1248  O   GLN A  78       5.312  -9.459 -12.518  1.00  0.98           O  
ATOM   1249  CG  GLN A  78       5.458 -10.170  -9.265  1.00  0.98           C  
ATOM   1250  HG2 GLN A  78       5.485  -9.118  -8.980  1.00  0.98           H  
ATOM   1251  HG3 GLN A  78       4.689 -10.301 -10.026  1.00  0.98           H  
ATOM   1252  CD  GLN A  78       5.065 -10.980  -8.050  1.00  0.98           C  
ATOM   1253  NE2 GLN A  78       4.409 -12.105  -8.227  1.00  0.98           N  
ATOM   1254 HE21 GLN A  78       4.242 -12.652  -7.395  1.00  0.98           H  
ATOM   1255 HE22 GLN A  78       4.286 -12.468  -9.161  1.00  0.98           H  
ATOM   1256  OE1 GLN A  78       5.311 -10.607  -6.922  1.00  0.98           O  
ATOM   1257  N   CYS A  79       6.317 -11.438 -12.789  1.00  0.98           N  
ATOM   1258  H   CYS A  79       7.053 -12.067 -12.501  1.00  0.98           H  
ATOM   1259  CA  CYS A  79       5.217 -11.984 -13.574  1.00  0.98           C  
ATOM   1260  HA  CYS A  79       4.748 -11.152 -14.099  1.00  0.98           H  
ATOM   1261  C   CYS A  79       4.122 -12.579 -12.663  1.00  0.98           C  
ATOM   1262  CB  CYS A  79       5.768 -12.908 -14.666  1.00  0.98           C  
ATOM   1263  HB2 CYS A  79       6.673 -13.412 -14.324  1.00  0.98           H  
ATOM   1264  HB3 CYS A  79       5.028 -13.664 -14.926  1.00  0.98           H  
ATOM   1265  O   CYS A  79       4.372 -12.858 -11.484  1.00  0.98           O  
ATOM   1266  SG  CYS A  79       6.119 -11.911 -16.142  1.00  0.98           S  
ATOM   1267  N   PRO A  80       2.878 -12.721 -13.155  1.00  0.98           N  
ATOM   1268  CA  PRO A  80       1.821 -13.367 -12.386  1.00  0.98           C  
ATOM   1269  HA  PRO A  80       1.670 -12.817 -11.457  1.00  0.98           H  
ATOM   1270  C   PRO A  80       2.134 -14.835 -12.071  1.00  0.98           C  
ATOM   1271  CB  PRO A  80       0.565 -13.265 -13.245  1.00  0.98           C  
ATOM   1272  HB2 PRO A  80      -0.320 -13.090 -12.633  1.00  0.98           H  
ATOM   1273  HB3 PRO A  80       0.464 -14.176 -13.835  1.00  0.98           H  
ATOM   1274  O   PRO A  80       2.713 -15.551 -12.889  1.00  0.98           O  
ATOM   1275  CG  PRO A  80       0.841 -12.103 -14.189  1.00  0.98           C  
ATOM   1276  HG2 PRO A  80       0.292 -12.197 -15.126  1.00  0.98           H  
ATOM   1277  HG3 PRO A  80       0.579 -11.176 -13.678  1.00  0.98           H  
ATOM   1278  CD  PRO A  80       2.350 -12.179 -14.401  1.00  0.98           C  
ATOM   1279  HD2 PRO A  80       2.735 -11.182 -14.616  1.00  0.98           H  
ATOM   1280  HD3 PRO A  80       2.579 -12.860 -15.221  1.00  0.98           H  
ATOM   1281  N   ILE A  81       1.669 -15.306 -10.918  1.00  0.99           N  
ATOM   1282  H   ILE A  81       1.147 -14.674 -10.328  1.00  0.99           H  
ATOM   1283  CA  ILE A  81       1.649 -16.717 -10.531  1.00  0.99           C  
ATOM   1284  HA  ILE A  81       2.639 -17.140 -10.699  1.00  0.99           H  
ATOM   1285  C   ILE A  81       0.628 -17.432 -11.424  1.00  0.99           C  
ATOM   1286  CB  ILE A  81       1.290 -16.880  -9.033  1.00  0.99           C  
ATOM   1287  HB  ILE A  81       0.244 -16.605  -8.900  1.00  0.99           H  
ATOM   1288  O   ILE A  81      -0.567 -17.116 -11.399  1.00  0.99           O  
ATOM   1289  CG1 ILE A  81       2.143 -15.970  -8.114  1.00  0.99           C  
ATOM   1290 HG12 ILE A  81       2.140 -14.946  -8.486  1.00  0.99           H  
ATOM   1291 HG13 ILE A  81       3.175 -16.321  -8.106  1.00  0.99           H  
ATOM   1292  CG2 ILE A  81       1.458 -18.356  -8.623  1.00  0.99           C  
ATOM   1293 HG21 ILE A  81       1.123 -18.507  -7.597  1.00  0.99           H  
ATOM   1294 HG22 ILE A  81       0.857 -19.008  -9.257  1.00  0.99           H  
ATOM   1295 HG23 ILE A  81       2.505 -18.653  -8.695  1.00  0.99           H  
ATOM   1296  CD1 ILE A  81       1.617 -15.901  -6.676  1.00  0.99           C  
ATOM   1297 HD11 ILE A  81       2.170 -15.139  -6.128  1.00  0.99           H  
ATOM   1298 HD12 ILE A  81       0.561 -15.629  -6.681  1.00  0.99           H  
ATOM   1299 HD13 ILE A  81       1.746 -16.860  -6.174  1.00  0.99           H  
ATOM   1300  N   LYS A  82       1.096 -18.387 -12.231  1.00  0.98           N  
ATOM   1301  H   LYS A  82       2.085 -18.587 -12.195  1.00  0.98           H  
ATOM   1302  CA  LYS A  82       0.254 -19.184 -13.138  1.00  0.98           C  
ATOM   1303  HA  LYS A  82      -0.435 -18.503 -13.638  1.00  0.98           H  
ATOM   1304  C   LYS A  82      -0.600 -20.200 -12.349  1.00  0.98           C  
ATOM   1305  CB  LYS A  82       1.133 -19.857 -14.214  1.00  0.98           C  
ATOM   1306  HB2 LYS A  82       1.912 -20.443 -13.725  1.00  0.98           H  
ATOM   1307  HB3 LYS A  82       0.522 -20.534 -14.811  1.00  0.98           H  
ATOM   1308  O   LYS A  82      -0.212 -20.564 -11.236  1.00  0.98           O  
ATOM   1309  CG  LYS A  82       1.787 -18.825 -15.154  1.00  0.98           C  
ATOM   1310  HG2 LYS A  82       2.378 -18.130 -14.556  1.00  0.98           H  
ATOM   1311  HG3 LYS A  82       1.002 -18.258 -15.654  1.00  0.98           H  
ATOM   1312  CD  LYS A  82       2.713 -19.444 -16.221  1.00  0.98           C  
ATOM   1313  HD2 LYS A  82       3.470 -20.050 -15.723  1.00  0.98           H  
ATOM   1314  HD3 LYS A  82       2.131 -20.074 -16.893  1.00  0.98           H  
ATOM   1315  CE  LYS A  82       3.392 -18.300 -17.005  1.00  0.98           C  
ATOM   1316  HE2 LYS A  82       2.628 -17.743 -17.547  1.00  0.98           H  
ATOM   1317  HE3 LYS A  82       3.831 -17.615 -16.279  1.00  0.98           H  
ATOM   1318  NZ  LYS A  82       4.467 -18.735 -17.939  1.00  0.98           N  
ATOM   1319  HZ1 LYS A  82       5.184 -19.243 -17.440  1.00  0.98           H  
ATOM   1320  HZ2 LYS A  82       4.945 -17.932 -18.322  1.00  0.98           H  
ATOM   1321  HZ3 LYS A  82       4.114 -19.296 -18.702  1.00  0.98           H  
ATOM   1322  N   PRO A  83      -1.739 -20.666 -12.892  1.00  0.98           N  
ATOM   1323  CA  PRO A  83      -2.535 -21.732 -12.280  1.00  0.98           C  
ATOM   1324  HA  PRO A  83      -3.024 -21.343 -11.386  1.00  0.98           H  
ATOM   1325  C   PRO A  83      -1.688 -22.960 -11.923  1.00  0.98           C  
ATOM   1326  CB  PRO A  83      -3.596 -22.088 -13.325  1.00  0.98           C  
ATOM   1327  HB2 PRO A  83      -3.208 -22.833 -14.020  1.00  0.98           H  
ATOM   1328  HB3 PRO A  83      -4.517 -22.448 -12.867  1.00  0.98           H  
ATOM   1329  O   PRO A  83      -0.880 -23.402 -12.736  1.00  0.98           O  
ATOM   1330  CG  PRO A  83      -3.795 -20.770 -14.070  1.00  0.98           C  
ATOM   1331  HG2 PRO A  83      -4.439 -20.110 -13.489  1.00  0.98           H  
ATOM   1332  HG3 PRO A  83      -4.198 -20.924 -15.071  1.00  0.98           H  
ATOM   1333  CD  PRO A  83      -2.386 -20.189 -14.107  1.00  0.98           C  
ATOM   1334  HD2 PRO A  83      -2.447 -19.101 -14.126  1.00  0.98           H  
ATOM   1335  HD3 PRO A  83      -1.854 -20.562 -14.982  1.00  0.98           H  
ATOM   1336  N   GLY A  84      -1.862 -23.503 -10.718  1.00  0.98           N  
ATOM   1337  H   GLY A  84      -2.497 -23.057 -10.072  1.00  0.98           H  
ATOM   1338  CA  GLY A  84      -1.113 -24.662 -10.220  1.00  0.98           C  
ATOM   1339  HA2 GLY A  84      -1.677 -25.115  -9.404  1.00  0.98           H  
ATOM   1340  HA3 GLY A  84      -1.016 -25.399 -11.017  1.00  0.98           H  
ATOM   1341  C   GLY A  84       0.294 -24.353  -9.694  1.00  0.98           C  
ATOM   1342  O   GLY A  84       0.987 -25.268  -9.258  1.00  0.98           O  
ATOM   1343  N   HIS A  85       0.724 -23.088  -9.707  1.00  0.98           N  
ATOM   1344  H   HIS A  85       0.106 -22.374 -10.066  1.00  0.98           H  
ATOM   1345  CA  HIS A  85       2.016 -22.661  -9.167  1.00  0.98           C  
ATOM   1346  HA  HIS A  85       2.617 -23.541  -8.936  1.00  0.98           H  
ATOM   1347  C   HIS A  85       1.865 -21.884  -7.854  1.00  0.98           C  
ATOM   1348  CB  HIS A  85       2.786 -21.855 -10.224  1.00  0.98           C  
ATOM   1349  HB2 HIS A  85       3.690 -21.445  -9.772  1.00  0.98           H  
ATOM   1350  HB3 HIS A  85       2.181 -21.012 -10.557  1.00  0.98           H  
ATOM   1351  O   HIS A  85       0.776 -21.447  -7.471  1.00  0.98           O  
ATOM   1352  CG  HIS A  85       3.205 -22.676 -11.416  1.00  0.98           C  
ATOM   1353  CD2 HIS A  85       2.462 -22.952 -12.532  1.00  0.98           C  
ATOM   1354  HD2 HIS A  85       1.449 -22.625 -12.715  1.00  0.98           H  
ATOM   1355  ND1 HIS A  85       4.423 -23.294 -11.577  1.00  0.98           N  
ATOM   1356  HD1 HIS A  85       5.155 -23.351 -10.884  1.00  0.98           H  
ATOM   1357  CE1 HIS A  85       4.415 -23.924 -12.764  1.00  0.98           C  
ATOM   1358  HE1 HIS A  85       5.219 -24.531 -13.151  1.00  0.98           H  
ATOM   1359  NE2 HIS A  85       3.253 -23.714 -13.398  1.00  0.98           N  
ATOM   1360  N   SER A  86       2.993 -21.681  -7.175  1.00  0.99           N  
ATOM   1361  H   SER A  86       3.859 -22.064  -7.524  1.00  0.99           H  
ATOM   1362  CA  SER A  86       3.084 -20.891  -5.952  1.00  0.99           C  
ATOM   1363  HA  SER A  86       2.169 -20.305  -5.864  1.00  0.99           H  
ATOM   1364  C   SER A  86       4.248 -19.908  -5.994  1.00  0.99           C  
ATOM   1365  CB  SER A  86       3.196 -21.807  -4.730  1.00  0.99           C  
ATOM   1366  HB2 SER A  86       2.325 -22.462  -4.701  1.00  0.99           H  
ATOM   1367  HB3 SER A  86       3.207 -21.205  -3.821  1.00  0.99           H  
ATOM   1368  O   SER A  86       5.179 -20.082  -6.779  1.00  0.99           O  
ATOM   1369  OG  SER A  86       4.368 -22.599  -4.791  1.00  0.99           O  
ATOM   1370  HG  SER A  86       5.137 -22.030  -4.719  1.00  0.99           H  
ATOM   1371  N   TYR A  87       4.197 -18.899  -5.130  1.00  0.99           N  
ATOM   1372  H   TYR A  87       3.387 -18.817  -4.532  1.00  0.99           H  
ATOM   1373  CA  TYR A  87       5.293 -17.960  -4.909  1.00  0.99           C  
ATOM   1374  HA  TYR A  87       6.237 -18.459  -5.129  1.00  0.99           H  
ATOM   1375  C   TYR A  87       5.325 -17.504  -3.451  1.00  0.99           C  
ATOM   1376  CB  TYR A  87       5.128 -16.761  -5.851  1.00  0.99           C  
ATOM   1377  HB2 TYR A  87       5.156 -17.125  -6.879  1.00  0.99           H  
ATOM   1378  HB3 TYR A  87       4.149 -16.320  -5.668  1.00  0.99           H  
ATOM   1379  O   TYR A  87       4.278 -17.176  -2.878  1.00  0.99           O  
ATOM   1380  CG  TYR A  87       6.180 -15.681  -5.700  1.00  0.99           C  
ATOM   1381  CD1 TYR A  87       5.808 -14.325  -5.608  1.00  0.99           C  
ATOM   1382  HD1 TYR A  87       4.765 -14.048  -5.642  1.00  0.99           H  
ATOM   1383  CD2 TYR A  87       7.537 -16.038  -5.632  1.00  0.99           C  
ATOM   1384  HD2 TYR A  87       7.839 -17.072  -5.707  1.00  0.99           H  
ATOM   1385  CE1 TYR A  87       6.793 -13.332  -5.441  1.00  0.99           C  
ATOM   1386  HE1 TYR A  87       6.527 -12.288  -5.364  1.00  0.99           H  
ATOM   1387  CE2 TYR A  87       8.518 -15.058  -5.433  1.00  0.99           C  
ATOM   1388  HE2 TYR A  87       9.545 -15.374  -5.323  1.00  0.99           H  
ATOM   1389  OH  TYR A  87       9.106 -12.760  -5.131  1.00  0.99           O  
ATOM   1390  HH  TYR A  87       9.957 -13.189  -5.018  1.00  0.99           H  
ATOM   1391  CZ  TYR A  87       8.150 -13.701  -5.337  1.00  0.99           C  
ATOM   1392  N   VAL A  88       6.517 -17.472  -2.852  1.00  0.99           N  
ATOM   1393  H   VAL A  88       7.330 -17.795  -3.356  1.00  0.99           H  
ATOM   1394  CA  VAL A  88       6.720 -16.986  -1.488  1.00  0.99           C  
ATOM   1395  HA  VAL A  88       5.768 -17.042  -0.960  1.00  0.99           H  
ATOM   1396  C   VAL A  88       7.153 -15.524  -1.505  1.00  0.99           C  
ATOM   1397  CB  VAL A  88       7.703 -17.866  -0.699  1.00  0.99           C  
ATOM   1398  HB  VAL A  88       8.694 -17.821  -1.151  1.00  0.99           H  
ATOM   1399  O   VAL A  88       8.295 -15.178  -1.803  1.00  0.99           O  
ATOM   1400  CG1 VAL A  88       7.798 -17.387   0.761  1.00  0.99           C  
ATOM   1401 HG11 VAL A  88       6.810 -17.390   1.222  1.00  0.99           H  
ATOM   1402 HG12 VAL A  88       8.209 -16.378   0.797  1.00  0.99           H  
ATOM   1403 HG13 VAL A  88       8.465 -18.045   1.318  1.00  0.99           H  
ATOM   1404  CG2 VAL A  88       7.236 -19.329  -0.672  1.00  0.99           C  
ATOM   1405 HG21 VAL A  88       6.220 -19.397  -0.283  1.00  0.99           H  
ATOM   1406 HG22 VAL A  88       7.257 -19.735  -1.683  1.00  0.99           H  
ATOM   1407 HG23 VAL A  88       7.911 -19.925  -0.060  1.00  0.99           H  
ATOM   1408  N   TYR A  89       6.247 -14.654  -1.076  1.00  0.99           N  
ATOM   1409  H   TYR A  89       5.329 -15.000  -0.834  1.00  0.99           H  
ATOM   1410  CA  TYR A  89       6.570 -13.265  -0.782  1.00  0.99           C  
ATOM   1411  HA  TYR A  89       7.174 -12.861  -1.594  1.00  0.99           H  
ATOM   1412  C   TYR A  89       7.367 -13.184   0.519  1.00  0.99           C  
ATOM   1413  CB  TYR A  89       5.278 -12.462  -0.695  1.00  0.99           C  
ATOM   1414  HB2 TYR A  89       4.607 -12.927   0.027  1.00  0.99           H  
ATOM   1415  HB3 TYR A  89       5.511 -11.462  -0.329  1.00  0.99           H  
ATOM   1416  O   TYR A  89       6.934 -13.724   1.537  1.00  0.99           O  
ATOM   1417  CG  TYR A  89       4.583 -12.343  -2.031  1.00  0.99           C  
ATOM   1418  CD1 TYR A  89       4.919 -11.273  -2.867  1.00  0.99           C  
ATOM   1419  HD1 TYR A  89       5.690 -10.584  -2.555  1.00  0.99           H  
ATOM   1420  CD2 TYR A  89       3.625 -13.285  -2.451  1.00  0.99           C  
ATOM   1421  HD2 TYR A  89       3.411 -14.146  -1.834  1.00  0.99           H  
ATOM   1422  CE1 TYR A  89       4.240 -11.072  -4.075  1.00  0.99           C  
ATOM   1423  HE1 TYR A  89       4.481 -10.209  -4.678  1.00  0.99           H  
ATOM   1424  CE2 TYR A  89       2.970 -13.117  -3.687  1.00  0.99           C  
ATOM   1425  HE2 TYR A  89       2.256 -13.848  -4.036  1.00  0.99           H  
ATOM   1426  OH  TYR A  89       2.667 -11.839  -5.705  1.00  0.99           O  
ATOM   1427  HH  TYR A  89       3.065 -11.070  -6.120  1.00  0.99           H  
ATOM   1428  CZ  TYR A  89       3.267 -12.000  -4.496  1.00  0.99           C  
ATOM   1429  N   ASN A  90       8.520 -12.512   0.488  1.00  0.98           N  
ATOM   1430  H   ASN A  90       8.815 -12.113  -0.392  1.00  0.98           H  
ATOM   1431  CA  ASN A  90       9.428 -12.379   1.627  1.00  0.98           C  
ATOM   1432  HA  ASN A  90       8.904 -12.648   2.544  1.00  0.98           H  
ATOM   1433  C   ASN A  90       9.903 -10.931   1.769  1.00  0.98           C  
ATOM   1434  CB  ASN A  90      10.603 -13.352   1.436  1.00  0.98           C  
ATOM   1435  HB2 ASN A  90      10.214 -14.367   1.361  1.00  0.98           H  
ATOM   1436  HB3 ASN A  90      11.117 -13.116   0.505  1.00  0.98           H  
ATOM   1437  O   ASN A  90      10.677 -10.440   0.945  1.00  0.98           O  
ATOM   1438  CG  ASN A  90      11.622 -13.310   2.567  1.00  0.98           C  
ATOM   1439  ND2 ASN A  90      12.660 -14.106   2.468  1.00  0.98           N  
ATOM   1440 HD21 ASN A  90      12.748 -14.718   1.669  1.00  0.98           H  
ATOM   1441 HD22 ASN A  90      13.307 -14.095   3.243  1.00  0.98           H  
ATOM   1442  OD1 ASN A  90      11.516 -12.602   3.554  1.00  0.98           O  
ATOM   1443  N   PHE A  91       9.447 -10.264   2.825  1.00  0.98           N  
ATOM   1444  H   PHE A  91       8.824 -10.732   3.468  1.00  0.98           H  
ATOM   1445  CA  PHE A  91       9.809  -8.882   3.119  1.00  0.98           C  
ATOM   1446  HA  PHE A  91      10.825  -8.702   2.770  1.00  0.98           H  
ATOM   1447  C   PHE A  91       9.791  -8.608   4.624  1.00  0.98           C  
ATOM   1448  CB  PHE A  91       8.875  -7.933   2.354  1.00  0.98           C  
ATOM   1449  HB2 PHE A  91       9.038  -8.074   1.285  1.00  0.98           H  
ATOM   1450  HB3 PHE A  91       9.148  -6.902   2.579  1.00  0.98           H  
ATOM   1451  O   PHE A  91       9.156  -9.319   5.403  1.00  0.98           O  
ATOM   1452  CG  PHE A  91       7.400  -8.127   2.647  1.00  0.98           C  
ATOM   1453  CD1 PHE A  91       6.630  -8.994   1.849  1.00  0.98           C  
ATOM   1454  HD1 PHE A  91       7.090  -9.528   1.031  1.00  0.98           H  
ATOM   1455  CD2 PHE A  91       6.792  -7.431   3.708  1.00  0.98           C  
ATOM   1456  HD2 PHE A  91       7.373  -6.754   4.316  1.00  0.98           H  
ATOM   1457  CE1 PHE A  91       5.260  -9.164   2.111  1.00  0.98           C  
ATOM   1458  HE1 PHE A  91       4.672  -9.829   1.496  1.00  0.98           H  
ATOM   1459  CE2 PHE A  91       5.414  -7.573   3.943  1.00  0.98           C  
ATOM   1460  HE2 PHE A  91       4.939  -6.987   4.716  1.00  0.98           H  
ATOM   1461  CZ  PHE A  91       4.648  -8.446   3.151  1.00  0.98           C  
ATOM   1462  HZ  PHE A  91       3.587  -8.551   3.325  1.00  0.98           H  
ATOM   1463  N   THR A  92      10.486  -7.554   5.039  1.00  0.98           N  
ATOM   1464  H   THR A  92      10.945  -6.977   4.348  1.00  0.98           H  
ATOM   1465  CA  THR A  92      10.515  -7.081   6.428  1.00  0.98           C  
ATOM   1466  HA  THR A  92      10.001  -7.794   7.072  1.00  0.98           H  
ATOM   1467  C   THR A  92       9.763  -5.760   6.526  1.00  0.98           C  
ATOM   1468  CB  THR A  92      11.956  -6.946   6.941  1.00  0.98           C  
ATOM   1469  HB  THR A  92      12.460  -6.165   6.371  1.00  0.98           H  
ATOM   1470  O   THR A  92       9.950  -4.874   5.692  1.00  0.98           O  
ATOM   1471  CG2 THR A  92      12.027  -6.591   8.425  1.00  0.98           C  
ATOM   1472 HG21 THR A  92      11.591  -5.608   8.598  1.00  0.98           H  
ATOM   1473 HG22 THR A  92      11.490  -7.330   9.020  1.00  0.98           H  
ATOM   1474 HG23 THR A  92      13.069  -6.563   8.744  1.00  0.98           H  
ATOM   1475  OG1 THR A  92      12.667  -8.158   6.762  1.00  0.98           O  
ATOM   1476  HG1 THR A  92      12.302  -8.827   7.345  1.00  0.98           H  
ATOM   1477  N   VAL A  93       8.910  -5.621   7.540  1.00  0.97           N  
ATOM   1478  H   VAL A  93       8.808  -6.380   8.199  1.00  0.97           H  
ATOM   1479  CA  VAL A  93       8.112  -4.409   7.764  1.00  0.97           C  
ATOM   1480  HA  VAL A  93       7.870  -3.961   6.801  1.00  0.97           H  
ATOM   1481  C   VAL A  93       8.932  -3.392   8.553  1.00  0.97           C  
ATOM   1482  CB  VAL A  93       6.783  -4.741   8.462  1.00  0.97           C  
ATOM   1483  HB  VAL A  93       6.967  -5.115   9.469  1.00  0.97           H  
ATOM   1484  O   VAL A  93       8.831  -3.305   9.772  1.00  0.97           O  
ATOM   1485  CG1 VAL A  93       5.904  -3.493   8.539  1.00  0.97           C  
ATOM   1486 HG11 VAL A  93       5.756  -3.067   7.546  1.00  0.97           H  
ATOM   1487 HG12 VAL A  93       4.937  -3.779   8.954  1.00  0.97           H  
ATOM   1488 HG13 VAL A  93       6.350  -2.749   9.198  1.00  0.97           H  
ATOM   1489  CG2 VAL A  93       5.997  -5.808   7.691  1.00  0.97           C  
ATOM   1490 HG21 VAL A  93       6.520  -6.763   7.741  1.00  0.97           H  
ATOM   1491 HG22 VAL A  93       5.885  -5.511   6.648  1.00  0.97           H  
ATOM   1492 HG23 VAL A  93       5.012  -5.931   8.142  1.00  0.97           H  
ATOM   1493  N   THR A  94       9.790  -2.640   7.872  1.00  0.95           N  
ATOM   1494  H   THR A  94       9.886  -2.801   6.880  1.00  0.95           H  
ATOM   1495  CA  THR A  94      10.725  -1.714   8.527  1.00  0.95           C  
ATOM   1496  HA  THR A  94      10.950  -2.084   9.528  1.00  0.95           H  
ATOM   1497  C   THR A  94      10.136  -0.314   8.673  1.00  0.95           C  
ATOM   1498  CB  THR A  94      12.047  -1.665   7.759  1.00  0.95           C  
ATOM   1499  HB  THR A  94      11.862  -1.323   6.741  1.00  0.95           H  
ATOM   1500  O   THR A  94       9.801   0.330   7.680  1.00  0.95           O  
ATOM   1501  CG2 THR A  94      13.088  -0.760   8.416  1.00  0.95           C  
ATOM   1502 HG21 THR A  94      12.775   0.282   8.343  1.00  0.95           H  
ATOM   1503 HG22 THR A  94      13.210  -1.029   9.466  1.00  0.95           H  
ATOM   1504 HG23 THR A  94      14.042  -0.869   7.901  1.00  0.95           H  
ATOM   1505  OG1 THR A  94      12.606  -2.958   7.720  1.00  0.95           O  
ATOM   1506  HG1 THR A  94      12.701  -3.239   8.633  1.00  0.95           H  
ATOM   1507  N   GLY A  95      10.066   0.185   9.910  1.00  0.94           N  
ATOM   1508  H   GLY A  95      10.349  -0.400  10.683  1.00  0.94           H  
ATOM   1509  CA  GLY A  95       9.683   1.573  10.202  1.00  0.94           C  
ATOM   1510  HA2 GLY A  95       9.871   1.769  11.258  1.00  0.94           H  
ATOM   1511  HA3 GLY A  95      10.307   2.246   9.614  1.00  0.94           H  
ATOM   1512  C   GLY A  95       8.218   1.925   9.920  1.00  0.94           C  
ATOM   1513  O   GLY A  95       7.886   3.105   9.841  1.00  0.94           O  
ATOM   1514  N   GLN A  96       7.346   0.928   9.753  1.00  0.96           N  
ATOM   1515  H   GLN A  96       7.678  -0.016   9.887  1.00  0.96           H  
ATOM   1516  CA  GLN A  96       5.914   1.111   9.502  1.00  0.96           C  
ATOM   1517  HA  GLN A  96       5.689   2.174   9.420  1.00  0.96           H  
ATOM   1518  C   GLN A  96       5.099   0.556  10.664  1.00  0.96           C  
ATOM   1519  CB  GLN A  96       5.502   0.447   8.183  1.00  0.96           C  
ATOM   1520  HB2 GLN A  96       4.439   0.624   8.017  1.00  0.96           H  
ATOM   1521  HB3 GLN A  96       5.669  -0.628   8.247  1.00  0.96           H  
ATOM   1522  O   GLN A  96       5.524  -0.386  11.332  1.00  0.96           O  
ATOM   1523  CG  GLN A  96       6.292   1.006   6.997  1.00  0.96           C  
ATOM   1524  HG2 GLN A  96       6.210   2.092   6.983  1.00  0.96           H  
ATOM   1525  HG3 GLN A  96       7.345   0.740   7.090  1.00  0.96           H  
ATOM   1526  CD  GLN A  96       5.781   0.445   5.686  1.00  0.96           C  
ATOM   1527  NE2 GLN A  96       4.852   1.134   5.070  1.00  0.96           N  
ATOM   1528 HE21 GLN A  96       4.550   0.839   4.152  1.00  0.96           H  
ATOM   1529 HE22 GLN A  96       4.504   2.004   5.445  1.00  0.96           H  
ATOM   1530  OE1 GLN A  96       6.221  -0.592   5.206  1.00  0.96           O  
ATOM   1531  N   ARG A  97       3.929   1.146  10.908  1.00  0.96           N  
ATOM   1532  H   ARG A  97       3.644   1.915  10.318  1.00  0.96           H  
ATOM   1533  CA  ARG A  97       3.009   0.761  11.985  1.00  0.96           C  
ATOM   1534  HA  ARG A  97       2.953  -0.327  12.036  1.00  0.96           H  
ATOM   1535  C   ARG A  97       1.624   1.291  11.704  1.00  0.96           C  
ATOM   1536  CB  ARG A  97       3.496   1.267  13.345  1.00  0.96           C  
ATOM   1537  HB2 ARG A  97       2.753   1.044  14.111  1.00  0.96           H  
ATOM   1538  HB3 ARG A  97       4.387   0.687  13.586  1.00  0.96           H  
ATOM   1539  O   ARG A  97       1.474   2.427  11.279  1.00  0.96           O  
ATOM   1540  CG  ARG A  97       3.806   2.776  13.359  1.00  0.96           C  
ATOM   1541  HG2 ARG A  97       2.920   3.344  13.644  1.00  0.96           H  
ATOM   1542  HG3 ARG A  97       4.120   3.121  12.374  1.00  0.96           H  
ATOM   1543  CD  ARG A  97       4.952   3.027  14.332  1.00  0.96           C  
ATOM   1544  HD2 ARG A  97       5.617   2.163  14.319  1.00  0.96           H  
ATOM   1545  HD3 ARG A  97       4.571   3.130  15.348  1.00  0.96           H  
ATOM   1546  NE  ARG A  97       5.755   4.188  13.929  1.00  0.96           N  
ATOM   1547  HE  ARG A  97       5.418   4.737  13.151  1.00  0.96           H  
ATOM   1548  NH1 ARG A  97       7.487   3.722  15.347  1.00  0.96           N  
ATOM   1549 HH11 ARG A  97       8.461   3.868  15.571  1.00  0.96           H  
ATOM   1550 HH12 ARG A  97       7.202   2.754  15.383  1.00  0.96           H  
ATOM   1551  NH2 ARG A  97       7.686   5.394  13.882  1.00  0.96           N  
ATOM   1552 HH21 ARG A  97       7.396   5.825  13.016  1.00  0.96           H  
ATOM   1553 HH22 ARG A  97       8.615   5.568  14.238  1.00  0.96           H  
ATOM   1554  CZ  ARG A  97       6.968   4.431  14.385  1.00  0.96           C  
ATOM   1555  N   GLY A  98       0.629   0.471  11.971  1.00  0.98           N  
ATOM   1556  H   GLY A  98       0.838  -0.438  12.359  1.00  0.98           H  
ATOM   1557  CA  GLY A  98      -0.749   0.782  11.693  1.00  0.98           C  
ATOM   1558  HA2 GLY A  98      -1.316   0.800  12.623  1.00  0.98           H  
ATOM   1559  HA3 GLY A  98      -0.782   1.764  11.220  1.00  0.98           H  
ATOM   1560  C   GLY A  98      -1.405  -0.189  10.742  1.00  0.98           C  
ATOM   1561  O   GLY A  98      -1.171  -1.390  10.805  1.00  0.98           O  
ATOM   1562  N   THR A  99      -2.255   0.333   9.877  1.00  0.99           N  
ATOM   1563  H   THR A  99      -2.477   1.312   9.984  1.00  0.99           H  
ATOM   1564  CA  THR A  99      -3.060  -0.449   8.951  1.00  0.99           C  
ATOM   1565  HA  THR A  99      -2.949  -1.510   9.175  1.00  0.99           H  
ATOM   1566  C   THR A  99      -2.590  -0.200   7.530  1.00  0.99           C  
ATOM   1567  CB  THR A  99      -4.546  -0.105   9.100  1.00  0.99           C  
ATOM   1568  HB  THR A  99      -4.733   0.884   8.680  1.00  0.99           H  
ATOM   1569  O   THR A  99      -2.559   0.934   7.062  1.00  0.99           O  
ATOM   1570  CG2 THR A  99      -5.426  -1.128   8.384  1.00  0.99           C  
ATOM   1571 HG21 THR A  99      -6.468  -0.815   8.440  1.00  0.99           H  
ATOM   1572 HG22 THR A  99      -5.307  -2.112   8.838  1.00  0.99           H  
ATOM   1573 HG23 THR A  99      -5.154  -1.183   7.329  1.00  0.99           H  
ATOM   1574  OG1 THR A  99      -4.922  -0.087  10.464  1.00  0.99           O  
ATOM   1575  HG1 THR A  99      -5.094   0.836  10.663  1.00  0.99           H  
ATOM   1576  N   LEU A 100      -2.277  -1.276   6.827  1.00  0.98           N  
ATOM   1577  H   LEU A 100      -2.330  -2.165   7.304  1.00  0.98           H  
ATOM   1578  CA  LEU A 100      -2.170  -1.337   5.376  1.00  0.98           C  
ATOM   1579  HA  LEU A 100      -2.456  -0.387   4.925  1.00  0.98           H  
ATOM   1580  C   LEU A 100      -3.162  -2.387   4.869  1.00  0.98           C  
ATOM   1581  CB  LEU A 100      -0.716  -1.660   4.982  1.00  0.98           C  
ATOM   1582  HB2 LEU A 100      -0.390  -2.548   5.524  1.00  0.98           H  
ATOM   1583  HB3 LEU A 100      -0.669  -1.888   3.918  1.00  0.98           H  
ATOM   1584  O   LEU A 100      -3.969  -2.937   5.627  1.00  0.98           O  
ATOM   1585  CG  LEU A 100       0.295  -0.548   5.273  1.00  0.98           C  
ATOM   1586  HG  LEU A 100       0.301  -0.380   6.350  1.00  0.98           H  
ATOM   1587  CD1 LEU A 100       1.688  -1.025   4.884  1.00  0.98           C  
ATOM   1588 HD11 LEU A 100       1.725  -1.221   3.813  1.00  0.98           H  
ATOM   1589 HD12 LEU A 100       1.913  -1.947   5.422  1.00  0.98           H  
ATOM   1590 HD13 LEU A 100       2.426  -0.267   5.144  1.00  0.98           H  
ATOM   1591  CD2 LEU A 100      -0.007   0.762   4.542  1.00  0.98           C  
ATOM   1592 HD21 LEU A 100      -0.145   0.569   3.478  1.00  0.98           H  
ATOM   1593 HD22 LEU A 100      -0.909   1.218   4.950  1.00  0.98           H  
ATOM   1594 HD23 LEU A 100       0.817   1.462   4.677  1.00  0.98           H  
ATOM   1595  N   TRP A 101      -3.098  -2.698   3.584  1.00  0.97           N  
ATOM   1596  H   TRP A 101      -2.387  -2.280   3.002  1.00  0.97           H  
ATOM   1597  CA  TRP A 101      -3.899  -3.760   3.002  1.00  0.97           C  
ATOM   1598  HA  TRP A 101      -4.130  -4.495   3.773  1.00  0.97           H  
ATOM   1599  C   TRP A 101      -3.101  -4.503   1.936  1.00  0.97           C  
ATOM   1600  CB  TRP A 101      -5.234  -3.177   2.523  1.00  0.97           C  
ATOM   1601  HB2 TRP A 101      -5.604  -2.486   3.280  1.00  0.97           H  
ATOM   1602  HB3 TRP A 101      -5.962  -3.985   2.451  1.00  0.97           H  
ATOM   1603  O   TRP A 101      -2.037  -4.068   1.507  1.00  0.97           O  
ATOM   1604  CG  TRP A 101      -5.244  -2.458   1.218  1.00  0.97           C  
ATOM   1605  CD1 TRP A 101      -4.479  -1.398   0.886  1.00  0.97           C  
ATOM   1606  HD1 TRP A 101      -3.743  -0.925   1.520  1.00  0.97           H  
ATOM   1607  CD2 TRP A 101      -6.111  -2.696   0.071  1.00  0.97           C  
ATOM   1608  CE2 TRP A 101      -5.769  -1.768  -0.953  1.00  0.97           C  
ATOM   1609  CE3 TRP A 101      -7.167  -3.592  -0.197  1.00  0.97           C  
ATOM   1610  HE3 TRP A 101      -7.456  -4.303   0.563  1.00  0.97           H  
ATOM   1611  NE1 TRP A 101      -4.746  -1.027  -0.413  1.00  0.97           N  
ATOM   1612  HE1 TRP A 101      -4.222  -0.313  -0.898  1.00  0.97           H  
ATOM   1613  CH2 TRP A 101      -7.500  -2.609  -2.410  1.00  0.97           C  
ATOM   1614  HH2 TRP A 101      -8.068  -2.554  -3.327  1.00  0.97           H  
ATOM   1615  CZ2 TRP A 101      -6.434  -1.726  -2.185  1.00  0.97           C  
ATOM   1616  HZ2 TRP A 101      -6.140  -1.005  -2.934  1.00  0.97           H  
ATOM   1617  CZ3 TRP A 101      -7.853  -3.546  -1.426  1.00  0.97           C  
ATOM   1618  HZ3 TRP A 101      -8.672  -4.224  -1.618  1.00  0.97           H  
ATOM   1619  N   TRP A 102      -3.578  -5.675   1.558  1.00  0.99           N  
ATOM   1620  H   TRP A 102      -4.465  -5.975   1.938  1.00  0.99           H  
ATOM   1621  CA  TRP A 102      -3.043  -6.442   0.445  1.00  0.99           C  
ATOM   1622  HA  TRP A 102      -2.296  -5.844  -0.078  1.00  0.99           H  
ATOM   1623  C   TRP A 102      -4.172  -6.720  -0.532  1.00  0.99           C  
ATOM   1624  CB  TRP A 102      -2.370  -7.722   0.952  1.00  0.99           C  
ATOM   1625  HB2 TRP A 102      -1.951  -8.258   0.100  1.00  0.99           H  
ATOM   1626  HB3 TRP A 102      -1.539  -7.440   1.597  1.00  0.99           H  
ATOM   1627  O   TRP A 102      -5.332  -6.844  -0.128  1.00  0.99           O  
ATOM   1628  CG  TRP A 102      -3.263  -8.657   1.710  1.00  0.99           C  
ATOM   1629  CD1 TRP A 102      -3.374  -8.743   3.056  1.00  0.99           C  
ATOM   1630  HD1 TRP A 102      -2.818  -8.144   3.762  1.00  0.99           H  
ATOM   1631  CD2 TRP A 102      -4.234  -9.598   1.170  1.00  0.99           C  
ATOM   1632  CE2 TRP A 102      -4.912 -10.213   2.261  1.00  0.99           C  
ATOM   1633  CE3 TRP A 102      -4.626  -9.979  -0.132  1.00  0.99           C  
ATOM   1634  HE3 TRP A 102      -4.126  -9.537  -0.981  1.00  0.99           H  
ATOM   1635  NE1 TRP A 102      -4.338  -9.673   3.388  1.00  0.99           N  
ATOM   1636  HE1 TRP A 102      -4.625  -9.880   4.334  1.00  0.99           H  
ATOM   1637  CH2 TRP A 102      -6.339 -11.463   0.764  1.00  0.99           C  
ATOM   1638  HH2 TRP A 102      -7.164 -12.138   0.592  1.00  0.99           H  
ATOM   1639  CZ2 TRP A 102      -5.946 -11.134   2.071  1.00  0.99           C  
ATOM   1640  HZ2 TRP A 102      -6.448 -11.546   2.934  1.00  0.99           H  
ATOM   1641  CZ3 TRP A 102      -5.673 -10.894  -0.334  1.00  0.99           C  
ATOM   1642  HZ3 TRP A 102      -5.976 -11.147  -1.339  1.00  0.99           H  
ATOM   1643  N   HIS A 103      -3.848  -6.838  -1.815  1.00  0.99           N  
ATOM   1644  H   HIS A 103      -2.888  -6.703  -2.099  1.00  0.99           H  
ATOM   1645  CA  HIS A 103      -4.852  -7.122  -2.831  1.00  0.99           C  
ATOM   1646  HA  HIS A 103      -5.577  -7.821  -2.415  1.00  0.99           H  
ATOM   1647  C   HIS A 103      -4.282  -7.783  -4.081  1.00  0.99           C  
ATOM   1648  CB  HIS A 103      -5.592  -5.834  -3.185  1.00  0.99           C  
ATOM   1649  HB2 HIS A 103      -6.004  -5.388  -2.280  1.00  0.99           H  
ATOM   1650  HB3 HIS A 103      -6.429  -6.131  -3.816  1.00  0.99           H  
ATOM   1651  O   HIS A 103      -3.081  -7.722  -4.334  1.00  0.99           O  
ATOM   1652  CG  HIS A 103      -4.769  -4.797  -3.908  1.00  0.99           C  
ATOM   1653  CD2 HIS A 103      -4.093  -3.748  -3.348  1.00  0.99           C  
ATOM   1654  HD2 HIS A 103      -4.031  -3.517  -2.295  1.00  0.99           H  
ATOM   1655  ND1 HIS A 103      -4.614  -4.693  -5.272  1.00  0.99           N  
ATOM   1656  HD1 HIS A 103      -4.943  -5.348  -5.967  1.00  0.99           H  
ATOM   1657  CE1 HIS A 103      -3.882  -3.603  -5.531  1.00  0.99           C  
ATOM   1658  HE1 HIS A 103      -3.609  -3.255  -6.517  1.00  0.99           H  
ATOM   1659  NE2 HIS A 103      -3.543  -2.997  -4.391  1.00  0.99           N  
ATOM   1660  N   ALA A 104      -5.142  -8.405  -4.890  1.00  0.98           N  
ATOM   1661  H   ALA A 104      -6.114  -8.460  -4.623  1.00  0.98           H  
ATOM   1662  CA  ALA A 104      -4.737  -8.864  -6.211  1.00  0.98           C  
ATOM   1663  HA  ALA A 104      -3.864  -9.499  -6.061  1.00  0.98           H  
ATOM   1664  C   ALA A 104      -4.334  -7.679  -7.096  1.00  0.98           C  
ATOM   1665  CB  ALA A 104      -5.826  -9.711  -6.867  1.00  0.98           C  
ATOM   1666  HB1 ALA A 104      -6.771  -9.168  -6.863  1.00  0.98           H  
ATOM   1667  HB2 ALA A 104      -5.543  -9.934  -7.896  1.00  0.98           H  
ATOM   1668  HB3 ALA A 104      -5.928 -10.652  -6.327  1.00  0.98           H  
ATOM   1669  O   ALA A 104      -5.049  -6.681  -7.155  1.00  0.98           O  
ATOM   1670  N   HIS A 105      -3.205  -7.789  -7.792  1.00  0.96           N  
ATOM   1671  H   HIS A 105      -2.668  -8.638  -7.686  1.00  0.96           H  
ATOM   1672  CA  HIS A 105      -2.654  -6.725  -8.645  1.00  0.96           C  
ATOM   1673  HA  HIS A 105      -3.387  -5.922  -8.722  1.00  0.96           H  
ATOM   1674  C   HIS A 105      -2.455  -7.211 -10.084  1.00  0.96           C  
ATOM   1675  CB  HIS A 105      -1.422  -6.122  -7.972  1.00  0.96           C  
ATOM   1676  HB2 HIS A 105      -1.608  -6.115  -6.898  1.00  0.96           H  
ATOM   1677  HB3 HIS A 105      -0.545  -6.739  -8.166  1.00  0.96           H  
ATOM   1678  O   HIS A 105      -1.445  -6.991 -10.753  1.00  0.96           O  
ATOM   1679  CG  HIS A 105      -1.164  -4.698  -8.396  1.00  0.96           C  
ATOM   1680  CD2 HIS A 105      -1.195  -3.599  -7.588  1.00  0.96           C  
ATOM   1681  HD2 HIS A 105      -1.360  -3.580  -6.521  1.00  0.96           H  
ATOM   1682  ND1 HIS A 105      -0.888  -4.289  -9.696  1.00  0.96           N  
ATOM   1683  CE1 HIS A 105      -0.776  -2.958  -9.642  1.00  0.96           C  
ATOM   1684  HE1 HIS A 105      -0.545  -2.351 -10.505  1.00  0.96           H  
ATOM   1685  NE2 HIS A 105      -0.954  -2.507  -8.391  1.00  0.96           N  
ATOM   1686  HE2 HIS A 105      -0.833  -1.552  -8.083  1.00  0.96           H  
ATOM   1687  N   VAL A 106      -3.451  -7.964 -10.534  1.00  0.94           N  
ATOM   1688  H   VAL A 106      -4.234  -8.111  -9.913  1.00  0.94           H  
ATOM   1689  CA  VAL A 106      -3.641  -8.397 -11.908  1.00  0.94           C  
ATOM   1690  HA  VAL A 106      -3.315  -7.591 -12.566  1.00  0.94           H  
ATOM   1691  C   VAL A 106      -5.130  -8.622 -12.090  1.00  0.94           C  
ATOM   1692  CB  VAL A 106      -2.818  -9.662 -12.216  1.00  0.94           C  
ATOM   1693  HB  VAL A 106      -1.804  -9.491 -11.853  1.00  0.94           H  
ATOM   1694  O   VAL A 106      -5.771  -9.187 -11.197  1.00  0.94           O  
ATOM   1695  CG1 VAL A 106      -3.319 -10.935 -11.529  1.00  0.94           C  
ATOM   1696 HG11 VAL A 106      -3.430 -10.750 -10.460  1.00  0.94           H  
ATOM   1697 HG12 VAL A 106      -4.280 -11.242 -11.940  1.00  0.94           H  
ATOM   1698 HG13 VAL A 106      -2.595 -11.735 -11.684  1.00  0.94           H  
ATOM   1699  CG2 VAL A 106      -2.706  -9.906 -13.726  1.00  0.94           C  
ATOM   1700 HG21 VAL A 106      -2.079 -10.780 -13.905  1.00  0.94           H  
ATOM   1701 HG22 VAL A 106      -2.245  -9.038 -14.197  1.00  0.94           H  
ATOM   1702 HG23 VAL A 106      -3.689 -10.075 -14.165  1.00  0.94           H  
ATOM   1703  N   LEU A 107      -5.652  -8.205 -13.247  1.00  0.93           N  
ATOM   1704  H   LEU A 107      -5.066  -7.670 -13.871  1.00  0.93           H  
ATOM   1705  CA  LEU A 107      -7.084  -8.255 -13.535  1.00  0.93           C  
ATOM   1706  HA  LEU A 107      -7.272  -7.806 -14.510  1.00  0.93           H  
ATOM   1707  C   LEU A 107      -7.913  -7.437 -12.514  1.00  0.93           C  
ATOM   1708  CB  LEU A 107      -7.492  -9.738 -13.605  1.00  0.93           C  
ATOM   1709  HB2 LEU A 107      -7.430 -10.175 -12.608  1.00  0.93           H  
ATOM   1710  HB3 LEU A 107      -8.543  -9.765 -13.891  1.00  0.93           H  
ATOM   1711  O   LEU A 107      -7.365  -6.796 -11.621  1.00  0.93           O  
ATOM   1712  CG  LEU A 107      -6.753 -10.668 -14.574  1.00  0.93           C  
ATOM   1713  HG  LEU A 107      -5.700 -10.717 -14.298  1.00  0.93           H  
ATOM   1714  CD1 LEU A 107      -7.314 -12.087 -14.459  1.00  0.93           C  
ATOM   1715 HD11 LEU A 107      -6.777 -12.755 -15.132  1.00  0.93           H  
ATOM   1716 HD12 LEU A 107      -7.195 -12.438 -13.434  1.00  0.93           H  
ATOM   1717 HD13 LEU A 107      -8.374 -12.079 -14.713  1.00  0.93           H  
ATOM   1718  CD2 LEU A 107      -6.861 -10.204 -16.027  1.00  0.93           C  
ATOM   1719 HD21 LEU A 107      -6.394  -9.226 -16.139  1.00  0.93           H  
ATOM   1720 HD22 LEU A 107      -7.912 -10.128 -16.305  1.00  0.93           H  
ATOM   1721 HD23 LEU A 107      -6.364 -10.918 -16.684  1.00  0.93           H  
ATOM   1722  N   TRP A 108      -9.240  -7.471 -12.608  1.00  0.97           N  
ATOM   1723  H   TRP A 108      -9.668  -8.103 -13.270  1.00  0.97           H  
ATOM   1724  CA  TRP A 108     -10.139  -6.867 -11.613  1.00  0.97           C  
ATOM   1725  HA  TRP A 108      -9.654  -5.988 -11.189  1.00  0.97           H  
ATOM   1726  C   TRP A 108     -10.409  -7.808 -10.425  1.00  0.97           C  
ATOM   1727  CB  TRP A 108     -11.418  -6.378 -12.298  1.00  0.97           C  
ATOM   1728  HB2 TRP A 108     -12.171  -6.197 -11.531  1.00  0.97           H  
ATOM   1729  HB3 TRP A 108     -11.803  -7.157 -12.956  1.00  0.97           H  
ATOM   1730  O   TRP A 108     -11.335  -7.596  -9.638  1.00  0.97           O  
ATOM   1731  CG  TRP A 108     -11.306  -5.101 -13.071  1.00  0.97           C  
ATOM   1732  CD1 TRP A 108     -10.192  -4.575 -13.632  1.00  0.97           C  
ATOM   1733  HD1 TRP A 108      -9.204  -5.009 -13.591  1.00  0.97           H  
ATOM   1734  CD2 TRP A 108     -12.360  -4.120 -13.298  1.00  0.97           C  
ATOM   1735  CE2 TRP A 108     -11.800  -3.002 -13.984  1.00  0.97           C  
ATOM   1736  CE3 TRP A 108     -13.725  -4.049 -12.948  1.00  0.97           C  
ATOM   1737  HE3 TRP A 108     -14.184  -4.873 -12.422  1.00  0.97           H  
ATOM   1738  NE1 TRP A 108     -10.497  -3.369 -14.229  1.00  0.97           N  
ATOM   1739  HE1 TRP A 108      -9.799  -2.786 -14.669  1.00  0.97           H  
ATOM   1740  CH2 TRP A 108     -13.883  -1.787 -13.836  1.00  0.97           C  
ATOM   1741  HH2 TRP A 108     -14.460  -0.881 -13.949  1.00  0.97           H  
ATOM   1742  CZ2 TRP A 108     -12.542  -1.844 -14.254  1.00  0.97           C  
ATOM   1743  HZ2 TRP A 108     -12.076  -0.996 -14.734  1.00  0.97           H  
ATOM   1744  CZ3 TRP A 108     -14.480  -2.895 -13.215  1.00  0.97           C  
ATOM   1745  HZ3 TRP A 108     -15.510  -2.837 -12.893  1.00  0.97           H  
ATOM   1746  N   LEU A 109      -9.565  -8.831 -10.231  1.00  0.97           N  
ATOM   1747  H   LEU A 109      -8.849  -8.972 -10.928  1.00  0.97           H  
ATOM   1748  CA  LEU A 109      -9.650  -9.762  -9.101  1.00  0.97           C  
ATOM   1749  HA  LEU A 109     -10.619 -10.259  -9.136  1.00  0.97           H  
ATOM   1750  C   LEU A 109      -9.584  -9.048  -7.744  1.00  0.97           C  
ATOM   1751  CB  LEU A 109      -8.529 -10.812  -9.200  1.00  0.97           C  
ATOM   1752  HB2 LEU A 109      -8.505 -11.373  -8.266  1.00  0.97           H  
ATOM   1753  HB3 LEU A 109      -7.576 -10.293  -9.301  1.00  0.97           H  
ATOM   1754  O   LEU A 109     -10.133  -9.561  -6.767  1.00  0.97           O  
ATOM   1755  CG  LEU A 109      -8.670 -11.817 -10.356  1.00  0.97           C  
ATOM   1756  HG  LEU A 109      -8.646 -11.289 -11.310  1.00  0.97           H  
ATOM   1757  CD1 LEU A 109      -7.498 -12.800 -10.300  1.00  0.97           C  
ATOM   1758 HD11 LEU A 109      -6.561 -12.251 -10.388  1.00  0.97           H  
ATOM   1759 HD12 LEU A 109      -7.564 -13.499 -11.134  1.00  0.97           H  
ATOM   1760 HD13 LEU A 109      -7.513 -13.352  -9.359  1.00  0.97           H  
ATOM   1761  CD2 LEU A 109      -9.972 -12.614 -10.302  1.00  0.97           C  
ATOM   1762 HD21 LEU A 109     -10.812 -11.956 -10.526  1.00  0.97           H  
ATOM   1763 HD22 LEU A 109      -9.958 -13.397 -11.061  1.00  0.97           H  
ATOM   1764 HD23 LEU A 109     -10.101 -13.054  -9.313  1.00  0.97           H  
ATOM   1765  N   ARG A 110      -8.987  -7.847  -7.684  1.00  0.96           N  
ATOM   1766  H   ARG A 110      -8.571  -7.499  -8.536  1.00  0.96           H  
ATOM   1767  CA  ARG A 110      -8.967  -6.973  -6.499  1.00  0.96           C  
ATOM   1768  HA  ARG A 110      -8.334  -7.421  -5.733  1.00  0.96           H  
ATOM   1769  C   ARG A 110     -10.346  -6.778  -5.867  1.00  0.96           C  
ATOM   1770  CB  ARG A 110      -8.379  -5.609  -6.893  1.00  0.96           C  
ATOM   1771  HB2 ARG A 110      -8.981  -5.159  -7.683  1.00  0.96           H  
ATOM   1772  HB3 ARG A 110      -7.372  -5.759  -7.282  1.00  0.96           H  
ATOM   1773  O   ARG A 110     -10.421  -6.678  -4.646  1.00  0.96           O  
ATOM   1774  CG  ARG A 110      -8.326  -4.646  -5.695  1.00  0.96           C  
ATOM   1775  HG2 ARG A 110      -9.334  -4.361  -5.394  1.00  0.96           H  
ATOM   1776  HG3 ARG A 110      -7.873  -5.154  -4.843  1.00  0.96           H  
ATOM   1777  CD  ARG A 110      -7.519  -3.387  -6.003  1.00  0.96           C  
ATOM   1778  HD2 ARG A 110      -6.932  -3.116  -5.126  1.00  0.96           H  
ATOM   1779  HD3 ARG A 110      -6.829  -3.589  -6.821  1.00  0.96           H  
ATOM   1780  NE  ARG A 110      -8.411  -2.270  -6.342  1.00  0.96           N  
ATOM   1781  HE  ARG A 110      -9.362  -2.300  -6.004  1.00  0.96           H  
ATOM   1782  NH1 ARG A 110      -6.899  -1.016  -7.510  1.00  0.96           N  
ATOM   1783 HH11 ARG A 110      -6.951  -0.816  -8.498  1.00  0.96           H  
ATOM   1784 HH12 ARG A 110      -6.209  -1.720  -7.292  1.00  0.96           H  
ATOM   1785  NH2 ARG A 110      -8.981  -0.305  -7.296  1.00  0.96           N  
ATOM   1786 HH21 ARG A 110      -9.858  -0.278  -6.795  1.00  0.96           H  
ATOM   1787 HH22 ARG A 110      -8.704   0.567  -7.723  1.00  0.96           H  
ATOM   1788  CZ  ARG A 110      -8.094  -1.210  -7.052  1.00  0.96           C  
ATOM   1789  N   ALA A 111     -11.425  -6.803  -6.655  1.00  0.98           N  
ATOM   1790  H   ALA A 111     -11.295  -6.901  -7.652  1.00  0.98           H  
ATOM   1791  CA  ALA A 111     -12.795  -6.678  -6.151  1.00  0.98           C  
ATOM   1792  HA  ALA A 111     -12.934  -5.682  -5.731  1.00  0.98           H  
ATOM   1793  C   ALA A 111     -13.138  -7.710  -5.062  1.00  0.98           C  
ATOM   1794  CB  ALA A 111     -13.752  -6.859  -7.333  1.00  0.98           C  
ATOM   1795  HB1 ALA A 111     -13.516  -6.135  -8.112  1.00  0.98           H  
ATOM   1796  HB2 ALA A 111     -14.778  -6.694  -7.002  1.00  0.98           H  
ATOM   1797  HB3 ALA A 111     -13.660  -7.863  -7.749  1.00  0.98           H  
ATOM   1798  O   ALA A 111     -13.982  -7.459  -4.208  1.00  0.98           O  
ATOM   1799  N   THR A 112     -12.495  -8.883  -5.089  1.00  0.98           N  
ATOM   1800  H   THR A 112     -11.779  -9.004  -5.791  1.00  0.98           H  
ATOM   1801  CA  THR A 112     -12.796 -10.008  -4.181  1.00  0.98           C  
ATOM   1802  HA  THR A 112     -13.416  -9.646  -3.361  1.00  0.98           H  
ATOM   1803  C   THR A 112     -11.563 -10.618  -3.509  1.00  0.98           C  
ATOM   1804  CB  THR A 112     -13.610 -11.084  -4.913  1.00  0.98           C  
ATOM   1805  HB  THR A 112     -13.746 -11.942  -4.254  1.00  0.98           H  
ATOM   1806  O   THR A 112     -11.678 -11.273  -2.473  1.00  0.98           O  
ATOM   1807  CG2 THR A 112     -14.988 -10.557  -5.323  1.00  0.98           C  
ATOM   1808 HG21 THR A 112     -15.544 -10.262  -4.433  1.00  0.98           H  
ATOM   1809 HG22 THR A 112     -15.539 -11.336  -5.851  1.00  0.98           H  
ATOM   1810 HG23 THR A 112     -14.894  -9.696  -5.985  1.00  0.98           H  
ATOM   1811  OG1 THR A 112     -12.974 -11.505  -6.100  1.00  0.98           O  
ATOM   1812  HG1 THR A 112     -12.767 -10.722  -6.615  1.00  0.98           H  
ATOM   1813  N   VAL A 113     -10.371 -10.351  -4.044  1.00  0.99           N  
ATOM   1814  H   VAL A 113     -10.351  -9.835  -4.912  1.00  0.99           H  
ATOM   1815  CA  VAL A 113      -9.080 -10.809  -3.527  1.00  0.99           C  
ATOM   1816  HA  VAL A 113      -9.244 -11.569  -2.763  1.00  0.99           H  
ATOM   1817  C   VAL A 113      -8.367  -9.629  -2.871  1.00  0.99           C  
ATOM   1818  CB  VAL A 113      -8.251 -11.452  -4.656  1.00  0.99           C  
ATOM   1819  HB  VAL A 113      -8.052 -10.705  -5.424  1.00  0.99           H  
ATOM   1820  O   VAL A 113      -7.539  -8.962  -3.490  1.00  0.99           O  
ATOM   1821  CG1 VAL A 113      -6.919 -12.016  -4.146  1.00  0.99           C  
ATOM   1822 HG11 VAL A 113      -6.372 -12.477  -4.969  1.00  0.99           H  
ATOM   1823 HG12 VAL A 113      -6.298 -11.223  -3.728  1.00  0.99           H  
ATOM   1824 HG13 VAL A 113      -7.112 -12.778  -3.390  1.00  0.99           H  
ATOM   1825  CG2 VAL A 113      -9.001 -12.618  -5.309  1.00  0.99           C  
ATOM   1826 HG21 VAL A 113      -9.918 -12.263  -5.778  1.00  0.99           H  
ATOM   1827 HG22 VAL A 113      -9.255 -13.367  -4.559  1.00  0.99           H  
ATOM   1828 HG23 VAL A 113      -8.380 -13.065  -6.086  1.00  0.99           H  
ATOM   1829  N   HIS A 114      -8.707  -9.366  -1.613  1.00  0.99           N  
ATOM   1830  H   HIS A 114      -9.463  -9.887  -1.193  1.00  0.99           H  
ATOM   1831  CA  HIS A 114      -8.066  -8.349  -0.781  1.00  0.99           C  
ATOM   1832  HA  HIS A 114      -6.997  -8.344  -0.996  1.00  0.99           H  
ATOM   1833  C   HIS A 114      -8.227  -8.654   0.710  1.00  0.99           C  
ATOM   1834  CB  HIS A 114      -8.648  -6.968  -1.107  1.00  0.99           C  
ATOM   1835  HB2 HIS A 114      -8.157  -6.229  -0.473  1.00  0.99           H  
ATOM   1836  HB3 HIS A 114      -8.417  -6.718  -2.143  1.00  0.99           H  
ATOM   1837  O   HIS A 114      -9.112  -9.418   1.097  1.00  0.99           O  
ATOM   1838  CG  HIS A 114     -10.138  -6.866  -0.905  1.00  0.99           C  
ATOM   1839  CD2 HIS A 114     -10.805  -6.779   0.286  1.00  0.99           C  
ATOM   1840  HD2 HIS A 114     -10.349  -6.774   1.265  1.00  0.99           H  
ATOM   1841  ND1 HIS A 114     -11.085  -6.830  -1.899  1.00  0.99           N  
ATOM   1842  HD1 HIS A 114     -10.900  -6.746  -2.888  1.00  0.99           H  
ATOM   1843  CE1 HIS A 114     -12.290  -6.705  -1.322  1.00  0.99           C  
ATOM   1844  HE1 HIS A 114     -13.214  -6.558  -1.861  1.00  0.99           H  
ATOM   1845  NE2 HIS A 114     -12.174  -6.706   0.016  1.00  0.99           N  
ATOM   1846  N   GLY A 115      -7.414  -8.031   1.555  1.00  0.99           N  
ATOM   1847  H   GLY A 115      -6.686  -7.443   1.175  1.00  0.99           H  
ATOM   1848  CA  GLY A 115      -7.517  -8.129   3.009  1.00  0.99           C  
ATOM   1849  HA2 GLY A 115      -7.259  -9.137   3.334  1.00  0.99           H  
ATOM   1850  HA3 GLY A 115      -8.545  -7.931   3.313  1.00  0.99           H  
ATOM   1851  C   GLY A 115      -6.603  -7.135   3.716  1.00  0.99           C  
ATOM   1852  O   GLY A 115      -5.897  -6.360   3.080  1.00  0.99           O  
ATOM   1853  N   ALA A 116      -6.627  -7.139   5.045  1.00  0.99           N  
ATOM   1854  H   ALA A 116      -7.207  -7.813   5.523  1.00  0.99           H  
ATOM   1855  CA  ALA A 116      -5.881  -6.176   5.849  1.00  0.99           C  
ATOM   1856  HA  ALA A 116      -5.789  -5.244   5.292  1.00  0.99           H  
ATOM   1857  C   ALA A 116      -4.459  -6.647   6.186  1.00  0.99           C  
ATOM   1858  CB  ALA A 116      -6.697  -5.873   7.105  1.00  0.99           C  
ATOM   1859  HB1 ALA A 116      -6.173  -5.148   7.728  1.00  0.99           H  
ATOM   1860  HB2 ALA A 116      -6.870  -6.788   7.672  1.00  0.99           H  
ATOM   1861  HB3 ALA A 116      -7.662  -5.460   6.810  1.00  0.99           H  
ATOM   1862  O   ALA A 116      -4.196  -7.846   6.320  1.00  0.99           O  
ATOM   1863  N   ILE A 117      -3.566  -5.685   6.409  1.00  0.99           N  
ATOM   1864  H   ILE A 117      -3.848  -4.728   6.253  1.00  0.99           H  
ATOM   1865  CA  ILE A 117      -2.281  -5.878   7.085  1.00  0.99           C  
ATOM   1866  HA  ILE A 117      -2.185  -6.914   7.409  1.00  0.99           H  
ATOM   1867  C   ILE A 117      -2.291  -4.973   8.320  1.00  0.99           C  
ATOM   1868  CB  ILE A 117      -1.087  -5.545   6.163  1.00  0.99           C  
ATOM   1869  HB  ILE A 117      -1.113  -4.470   5.981  1.00  0.99           H  
ATOM   1870  O   ILE A 117      -2.326  -3.752   8.198  1.00  0.99           O  
ATOM   1871  CG1 ILE A 117      -1.147  -6.244   4.787  1.00  0.99           C  
ATOM   1872 HG12 ILE A 117      -1.057  -7.322   4.918  1.00  0.99           H  
ATOM   1873 HG13 ILE A 117      -2.106  -6.026   4.315  1.00  0.99           H  
ATOM   1874  CG2 ILE A 117       0.232  -5.888   6.881  1.00  0.99           C  
ATOM   1875 HG21 ILE A 117       0.267  -5.426   7.868  1.00  0.99           H  
ATOM   1876 HG22 ILE A 117       0.330  -6.967   6.993  1.00  0.99           H  
ATOM   1877 HG23 ILE A 117       1.081  -5.505   6.314  1.00  0.99           H  
ATOM   1878  CD1 ILE A 117      -0.058  -5.758   3.820  1.00  0.99           C  
ATOM   1879 HD11 ILE A 117      -0.037  -4.668   3.799  1.00  0.99           H  
ATOM   1880 HD12 ILE A 117      -0.274  -6.110   2.811  1.00  0.99           H  
ATOM   1881 HD13 ILE A 117       0.919  -6.136   4.120  1.00  0.99           H  
ATOM   1882  N   VAL A 118      -2.264  -5.559   9.511  1.00  0.99           N  
ATOM   1883  H   VAL A 118      -2.209  -6.567   9.544  1.00  0.99           H  
ATOM   1884  CA  VAL A 118      -2.167  -4.843  10.785  1.00  0.99           C  
ATOM   1885  HA  VAL A 118      -2.375  -3.785  10.623  1.00  0.99           H  
ATOM   1886  C   VAL A 118      -0.741  -4.967  11.304  1.00  0.99           C  
ATOM   1887  CB  VAL A 118      -3.201  -5.354  11.801  1.00  0.99           C  
ATOM   1888  HB  VAL A 118      -3.057  -6.423  11.956  1.00  0.99           H  
ATOM   1889  O   VAL A 118      -0.272  -6.057  11.639  1.00  0.99           O  
ATOM   1890  CG1 VAL A 118      -3.052  -4.625  13.143  1.00  0.99           C  
ATOM   1891 HG11 VAL A 118      -3.087  -3.547  12.985  1.00  0.99           H  
ATOM   1892 HG12 VAL A 118      -2.103  -4.888  13.611  1.00  0.99           H  
ATOM   1893 HG13 VAL A 118      -3.853  -4.917  13.823  1.00  0.99           H  
ATOM   1894  CG2 VAL A 118      -4.629  -5.120  11.287  1.00  0.99           C  
ATOM   1895 HG21 VAL A 118      -4.788  -5.670  10.359  1.00  0.99           H  
ATOM   1896 HG22 VAL A 118      -5.350  -5.470  12.027  1.00  0.99           H  
ATOM   1897 HG23 VAL A 118      -4.785  -4.058  11.097  1.00  0.99           H  
ATOM   1898  N   ILE A 119      -0.058  -3.831  11.365  1.00  0.99           N  
ATOM   1899  H   ILE A 119      -0.530  -2.989  11.065  1.00  0.99           H  
ATOM   1900  CA  ILE A 119       1.318  -3.680  11.814  1.00  0.99           C  
ATOM   1901  HA  ILE A 119       1.776  -4.666  11.885  1.00  0.99           H  
ATOM   1902  C   ILE A 119       1.296  -3.041  13.202  1.00  0.99           C  
ATOM   1903  CB  ILE A 119       2.154  -2.864  10.809  1.00  0.99           C  
ATOM   1904  HB  ILE A 119       1.802  -1.832  10.814  1.00  0.99           H  
ATOM   1905  O   ILE A 119       1.105  -1.839  13.368  1.00  0.99           O  
ATOM   1906  CG1 ILE A 119       2.046  -3.394   9.361  1.00  0.99           C  
ATOM   1907 HG12 ILE A 119       1.007  -3.610   9.113  1.00  0.99           H  
ATOM   1908 HG13 ILE A 119       2.612  -4.321   9.266  1.00  0.99           H  
ATOM   1909  CG2 ILE A 119       3.617  -2.918  11.285  1.00  0.99           C  
ATOM   1910 HG21 ILE A 119       3.974  -3.948  11.311  1.00  0.99           H  
ATOM   1911 HG22 ILE A 119       3.727  -2.486  12.280  1.00  0.99           H  
ATOM   1912 HG23 ILE A 119       4.251  -2.347  10.607  1.00  0.99           H  
ATOM   1913  CD1 ILE A 119       2.524  -2.384   8.312  1.00  0.99           C  
ATOM   1914 HD11 ILE A 119       3.516  -1.997   8.547  1.00  0.99           H  
ATOM   1915 HD12 ILE A 119       1.826  -1.548   8.263  1.00  0.99           H  
ATOM   1916 HD13 ILE A 119       2.561  -2.880   7.342  1.00  0.99           H  
ATOM   1917  N   LEU A 120       1.468  -3.853  14.229  1.00  0.98           N  
ATOM   1918  H   LEU A 120       1.648  -4.826  14.027  1.00  0.98           H  
ATOM   1919  CA  LEU A 120       1.554  -3.401  15.609  1.00  0.98           C  
ATOM   1920  HA  LEU A 120       0.740  -2.698  15.790  1.00  0.98           H  
ATOM   1921  C   LEU A 120       2.890  -2.675  15.852  1.00  0.98           C  
ATOM   1922  CB  LEU A 120       1.384  -4.622  16.526  1.00  0.98           C  
ATOM   1923  HB2 LEU A 120       1.471  -4.304  17.565  1.00  0.98           H  
ATOM   1924  HB3 LEU A 120       2.201  -5.311  16.312  1.00  0.98           H  
ATOM   1925  O   LEU A 120       3.877  -2.966  15.170  1.00  0.98           O  
ATOM   1926  CG  LEU A 120       0.057  -5.384  16.339  1.00  0.98           C  
ATOM   1927  HG  LEU A 120      -0.050  -5.704  15.303  1.00  0.98           H  
ATOM   1928  CD1 LEU A 120       0.073  -6.637  17.214  1.00  0.98           C  
ATOM   1929 HD11 LEU A 120       0.165  -6.360  18.264  1.00  0.98           H  
ATOM   1930 HD12 LEU A 120       0.911  -7.271  16.925  1.00  0.98           H  
ATOM   1931 HD13 LEU A 120      -0.853  -7.192  17.067  1.00  0.98           H  
ATOM   1932  CD2 LEU A 120      -1.157  -4.536  16.721  1.00  0.98           C  
ATOM   1933 HD21 LEU A 120      -1.247  -3.685  16.047  1.00  0.98           H  
ATOM   1934 HD22 LEU A 120      -2.067  -5.129  16.627  1.00  0.98           H  
ATOM   1935 HD23 LEU A 120      -1.061  -4.183  17.748  1.00  0.98           H  
ATOM   1936  N   PRO A 121       2.978  -1.784  16.855  1.00  0.97           N  
ATOM   1937  CA  PRO A 121       4.262  -1.265  17.318  1.00  0.97           C  
ATOM   1938  HA  PRO A 121       4.694  -0.634  16.542  1.00  0.97           H  
ATOM   1939  C   PRO A 121       5.236  -2.399  17.666  1.00  0.97           C  
ATOM   1940  CB  PRO A 121       3.947  -0.428  18.563  1.00  0.97           C  
ATOM   1941  HB2 PRO A 121       4.067  -1.037  19.459  1.00  0.97           H  
ATOM   1942  HB3 PRO A 121       4.575   0.461  18.624  1.00  0.97           H  
ATOM   1943  O   PRO A 121       4.822  -3.542  17.904  1.00  0.97           O  
ATOM   1944  CG  PRO A 121       2.472  -0.068  18.404  1.00  0.97           C  
ATOM   1945  HG2 PRO A 121       2.385   0.813  17.768  1.00  0.97           H  
ATOM   1946  HG3 PRO A 121       1.986   0.100  19.365  1.00  0.97           H  
ATOM   1947  CD  PRO A 121       1.890  -1.275  17.674  1.00  0.97           C  
ATOM   1948  HD2 PRO A 121       1.042  -0.967  17.062  1.00  0.97           H  
ATOM   1949  HD3 PRO A 121       1.587  -2.033  18.396  1.00  0.97           H  
ATOM   1950  N   LYS A 122       6.532  -2.087  17.763  1.00  0.96           N  
ATOM   1951  H   LYS A 122       6.832  -1.159  17.501  1.00  0.96           H  
ATOM   1952  CA  LYS A 122       7.509  -3.034  18.325  1.00  0.96           C  
ATOM   1953  HA  LYS A 122       7.581  -3.885  17.649  1.00  0.96           H  
ATOM   1954  C   LYS A 122       7.027  -3.541  19.685  1.00  0.96           C  
ATOM   1955  CB  LYS A 122       8.902  -2.409  18.472  1.00  0.96           C  
ATOM   1956  HB2 LYS A 122       9.586  -3.170  18.847  1.00  0.96           H  
ATOM   1957  HB3 LYS A 122       8.863  -1.600  19.201  1.00  0.96           H  
ATOM   1958  O   LYS A 122       6.405  -2.801  20.449  1.00  0.96           O  
ATOM   1959  CG  LYS A 122       9.435  -1.881  17.138  1.00  0.96           C  
ATOM   1960  HG2 LYS A 122       8.814  -1.048  16.810  1.00  0.96           H  
ATOM   1961  HG3 LYS A 122       9.387  -2.677  16.396  1.00  0.96           H  
ATOM   1962  CD  LYS A 122      10.882  -1.402  17.252  1.00  0.96           C  
ATOM   1963  HD2 LYS A 122      11.523  -2.254  17.478  1.00  0.96           H  
ATOM   1964  HD3 LYS A 122      10.971  -0.645  18.032  1.00  0.96           H  
ATOM   1965  CE  LYS A 122      11.254  -0.800  15.897  1.00  0.96           C  
ATOM   1966  HE2 LYS A 122      10.873  -1.459  15.116  1.00  0.96           H  
ATOM   1967  HE3 LYS A 122      10.753   0.158  15.765  1.00  0.96           H  
ATOM   1968  NZ  LYS A 122      12.712  -0.674  15.708  1.00  0.96           N  
ATOM   1969  HZ1 LYS A 122      12.938  -1.372  15.014  1.00  0.96           H  
ATOM   1970  HZ2 LYS A 122      12.949   0.223  15.308  1.00  0.96           H  
ATOM   1971  HZ3 LYS A 122      13.232  -0.891  16.547  1.00  0.96           H  
ATOM   1972  N   LEU A 123       7.318  -4.805  19.990  1.00  0.93           N  
ATOM   1973  H   LEU A 123       7.862  -5.344  19.332  1.00  0.93           H  
ATOM   1974  CA  LEU A 123       6.923  -5.415  21.261  1.00  0.93           C  
ATOM   1975  HA  LEU A 123       5.835  -5.453  21.297  1.00  0.93           H  
ATOM   1976  C   LEU A 123       7.393  -4.554  22.443  1.00  0.93           C  
ATOM   1977  CB  LEU A 123       7.490  -6.841  21.359  1.00  0.93           C  
ATOM   1978  HB2 LEU A 123       8.561  -6.798  21.163  1.00  0.93           H  
ATOM   1979  HB3 LEU A 123       7.361  -7.202  22.380  1.00  0.93           H  
ATOM   1980  O   LEU A 123       8.549  -4.145  22.503  1.00  0.93           O  
ATOM   1981  CG  LEU A 123       6.838  -7.852  20.400  1.00  0.93           C  
ATOM   1982  HG  LEU A 123       6.860  -7.458  19.383  1.00  0.93           H  
ATOM   1983  CD1 LEU A 123       7.625  -9.161  20.424  1.00  0.93           C  
ATOM   1984 HD11 LEU A 123       8.657  -8.975  20.126  1.00  0.93           H  
ATOM   1985 HD12 LEU A 123       7.615  -9.588  21.427  1.00  0.93           H  
ATOM   1986 HD13 LEU A 123       7.181  -9.870  19.725  1.00  0.93           H  
ATOM   1987  CD2 LEU A 123       5.389  -8.161  20.787  1.00  0.93           C  
ATOM   1988 HD21 LEU A 123       4.985  -8.910  20.105  1.00  0.93           H  
ATOM   1989 HD22 LEU A 123       5.343  -8.540  21.807  1.00  0.93           H  
ATOM   1990 HD23 LEU A 123       4.776  -7.264  20.701  1.00  0.93           H  
ATOM   1991  N   GLY A 124       6.473  -4.269  23.365  1.00  0.93           N  
ATOM   1992  H   GLY A 124       5.532  -4.604  23.221  1.00  0.93           H  
ATOM   1993  CA  GLY A 124       6.727  -3.425  24.536  1.00  0.93           C  
ATOM   1994  HA2 GLY A 124       7.742  -3.603  24.892  1.00  0.93           H  
ATOM   1995  HA3 GLY A 124       6.040  -3.707  25.334  1.00  0.93           H  
ATOM   1996  C   GLY A 124       6.580  -1.917  24.303  1.00  0.93           C  
ATOM   1997  O   GLY A 124       6.525  -1.177  25.282  1.00  0.93           O  
ATOM   1998  N   LEU A 125       6.455  -1.443  23.057  1.00  0.95           N  
ATOM   1999  H   LEU A 125       6.473  -2.081  22.275  1.00  0.95           H  
ATOM   2000  CA  LEU A 125       6.188  -0.030  22.781  1.00  0.95           C  
ATOM   2001  HA  LEU A 125       6.603   0.549  23.606  1.00  0.95           H  
ATOM   2002  C   LEU A 125       4.678   0.250  22.721  1.00  0.95           C  
ATOM   2003  CB  LEU A 125       6.902   0.440  21.503  1.00  0.95           C  
ATOM   2004  HB2 LEU A 125       6.628   1.481  21.332  1.00  0.95           H  
ATOM   2005  HB3 LEU A 125       6.535  -0.142  20.658  1.00  0.95           H  
ATOM   2006  O   LEU A 125       3.943  -0.479  22.048  1.00  0.95           O  
ATOM   2007  CG  LEU A 125       8.438   0.343  21.548  1.00  0.95           C  
ATOM   2008  HG  LEU A 125       8.735  -0.706  21.557  1.00  0.95           H  
ATOM   2009  CD1 LEU A 125       9.020   1.006  20.297  1.00  0.95           C  
ATOM   2010 HD11 LEU A 125      10.092   0.817  20.249  1.00  0.95           H  
ATOM   2011 HD12 LEU A 125       8.542   0.607  19.402  1.00  0.95           H  
ATOM   2012 HD13 LEU A 125       8.845   2.082  20.331  1.00  0.95           H  
ATOM   2013  CD2 LEU A 125       9.053   1.045  22.763  1.00  0.95           C  
ATOM   2014 HD21 LEU A 125       8.798   0.505  23.675  1.00  0.95           H  
ATOM   2015 HD22 LEU A 125      10.140   1.049  22.675  1.00  0.95           H  
ATOM   2016 HD23 LEU A 125       8.691   2.071  22.831  1.00  0.95           H  
ATOM   2017  N   PRO A 126       4.187   1.302  23.400  1.00  0.95           N  
ATOM   2018  CA  PRO A 126       2.786   1.685  23.325  1.00  0.95           C  
ATOM   2019  HA  PRO A 126       2.150   0.801  23.386  1.00  0.95           H  
ATOM   2020  C   PRO A 126       2.474   2.428  22.018  1.00  0.95           C  
ATOM   2021  CB  PRO A 126       2.557   2.559  24.562  1.00  0.95           C  
ATOM   2022  HB2 PRO A 126       2.371   1.923  25.428  1.00  0.95           H  
ATOM   2023  HB3 PRO A 126       1.740   3.268  24.430  1.00  0.95           H  
ATOM   2024  O   PRO A 126       3.359   2.955  21.340  1.00  0.95           O  
ATOM   2025  CG  PRO A 126       3.902   3.266  24.729  1.00  0.95           C  
ATOM   2026  HG2 PRO A 126       3.955   4.117  24.049  1.00  0.95           H  
ATOM   2027  HG3 PRO A 126       4.067   3.586  25.757  1.00  0.95           H  
ATOM   2028  CD  PRO A 126       4.909   2.199  24.298  1.00  0.95           C  
ATOM   2029  HD2 PRO A 126       5.756   2.665  23.794  1.00  0.95           H  
ATOM   2030  HD3 PRO A 126       5.248   1.641  25.171  1.00  0.95           H  
ATOM   2031  N   TYR A 127       1.184   2.535  21.702  1.00  0.96           N  
ATOM   2032  H   TYR A 127       0.500   2.089  22.297  1.00  0.96           H  
ATOM   2033  CA  TYR A 127       0.699   3.535  20.751  1.00  0.96           C  
ATOM   2034  HA  TYR A 127       1.221   3.394  19.804  1.00  0.96           H  
ATOM   2035  C   TYR A 127       0.986   4.956  21.280  1.00  0.96           C  
ATOM   2036  CB  TYR A 127      -0.807   3.337  20.525  1.00  0.96           C  
ATOM   2037  HB2 TYR A 127      -1.328   3.440  21.477  1.00  0.96           H  
ATOM   2038  HB3 TYR A 127      -1.166   4.134  19.874  1.00  0.96           H  
ATOM   2039  O   TYR A 127       0.976   5.162  22.496  1.00  0.96           O  
ATOM   2040  CG  TYR A 127      -1.172   2.009  19.888  1.00  0.96           C  
ATOM   2041  CD1 TYR A 127      -0.811   1.768  18.551  1.00  0.96           C  
ATOM   2042  HD1 TYR A 127      -0.311   2.538  17.983  1.00  0.96           H  
ATOM   2043  CD2 TYR A 127      -1.877   1.025  20.611  1.00  0.96           C  
ATOM   2044  HD2 TYR A 127      -2.174   1.221  21.631  1.00  0.96           H  
ATOM   2045  CE1 TYR A 127      -1.128   0.544  17.938  1.00  0.96           C  
ATOM   2046  HE1 TYR A 127      -0.860   0.371  16.906  1.00  0.96           H  
ATOM   2047  CE2 TYR A 127      -2.208  -0.203  19.997  1.00  0.96           C  
ATOM   2048  HE2 TYR A 127      -2.758  -0.956  20.542  1.00  0.96           H  
ATOM   2049  OH  TYR A 127      -2.141  -1.612  18.037  1.00  0.96           O  
ATOM   2050  HH  TYR A 127      -2.681  -2.201  18.568  1.00  0.96           H  
ATOM   2051  CZ  TYR A 127      -1.826  -0.445  18.657  1.00  0.96           C  
ATOM   2052  N   PRO A 128       1.181   5.968  20.413  1.00  0.96           N  
ATOM   2053  CA  PRO A 128       1.333   7.367  20.831  1.00  0.96           C  
ATOM   2054  HA  PRO A 128       1.994   7.426  21.696  1.00  0.96           H  
ATOM   2055  C   PRO A 128      -0.002   8.035  21.216  1.00  0.96           C  
ATOM   2056  CB  PRO A 128       2.002   8.050  19.639  1.00  0.96           C  
ATOM   2057  HB2 PRO A 128       3.075   7.864  19.674  1.00  0.96           H  
ATOM   2058  HB3 PRO A 128       1.806   9.122  19.591  1.00  0.96           H  
ATOM   2059  O   PRO A 128      -0.081   9.254  21.336  1.00  0.96           O  
ATOM   2060  CG  PRO A 128       1.395   7.307  18.454  1.00  0.96           C  
ATOM   2061  HG2 PRO A 128       0.405   7.705  18.234  1.00  0.96           H  
ATOM   2062  HG3 PRO A 128       2.041   7.385  17.579  1.00  0.96           H  
ATOM   2063  CD  PRO A 128       1.281   5.868  18.962  1.00  0.96           C  
ATOM   2064  HD2 PRO A 128       0.404   5.386  18.530  1.00  0.96           H  
ATOM   2065  HD3 PRO A 128       2.184   5.315  18.704  1.00  0.96           H  
ATOM   2066  N   PHE A 129      -1.060   7.244  21.376  1.00  0.97           N  
ATOM   2067  H   PHE A 129      -0.902   6.247  21.346  1.00  0.97           H  
ATOM   2068  CA  PHE A 129      -2.406   7.646  21.763  1.00  0.97           C  
ATOM   2069  HA  PHE A 129      -2.356   8.624  22.242  1.00  0.97           H  
ATOM   2070  C   PHE A 129      -2.962   6.639  22.784  1.00  0.97           C  
ATOM   2071  CB  PHE A 129      -3.285   7.763  20.504  1.00  0.97           C  
ATOM   2072  HB2 PHE A 129      -4.324   7.926  20.790  1.00  0.97           H  
ATOM   2073  HB3 PHE A 129      -2.969   8.653  19.960  1.00  0.97           H  
ATOM   2074  O   PHE A 129      -2.415   5.537  22.914  1.00  0.97           O  
ATOM   2075  CG  PHE A 129      -3.230   6.577  19.558  1.00  0.97           C  
ATOM   2076  CD1 PHE A 129      -2.481   6.672  18.371  1.00  0.97           C  
ATOM   2077  HD1 PHE A 129      -1.958   7.586  18.130  1.00  0.97           H  
ATOM   2078  CD2 PHE A 129      -3.932   5.389  19.843  1.00  0.97           C  
ATOM   2079  HD2 PHE A 129      -4.516   5.306  20.747  1.00  0.97           H  
ATOM   2080  CE1 PHE A 129      -2.441   5.594  17.471  1.00  0.97           C  
ATOM   2081  HE1 PHE A 129      -1.897   5.687  16.543  1.00  0.97           H  
ATOM   2082  CE2 PHE A 129      -3.883   4.307  18.945  1.00  0.97           C  
ATOM   2083  HE2 PHE A 129      -4.425   3.398  19.160  1.00  0.97           H  
ATOM   2084  CZ  PHE A 129      -3.139   4.410  17.757  1.00  0.97           C  
ATOM   2085  HZ  PHE A 129      -3.117   3.587  17.058  1.00  0.97           H  
ATOM   2086  N   PRO A 130      -4.033   6.981  23.527  1.00  0.95           N  
ATOM   2087  CA  PRO A 130      -4.595   6.098  24.544  1.00  0.95           C  
ATOM   2088  HA  PRO A 130      -3.874   6.017  25.358  1.00  0.95           H  
ATOM   2089  C   PRO A 130      -4.912   4.702  24.001  1.00  0.95           C  
ATOM   2090  CB  PRO A 130      -5.850   6.807  25.059  1.00  0.95           C  
ATOM   2091  HB2 PRO A 130      -6.714   6.538  24.452  1.00  0.95           H  
ATOM   2092  HB3 PRO A 130      -6.037   6.586  26.110  1.00  0.95           H  
ATOM   2093  O   PRO A 130      -5.537   4.559  22.948  1.00  0.95           O  
ATOM   2094  CG  PRO A 130      -5.520   8.282  24.840  1.00  0.95           C  
ATOM   2095  HG2 PRO A 130      -6.420   8.892  24.762  1.00  0.95           H  
ATOM   2096  HG3 PRO A 130      -4.880   8.641  25.647  1.00  0.95           H  
ATOM   2097  CD  PRO A 130      -4.734   8.259  23.532  1.00  0.95           C  
ATOM   2098  HD2 PRO A 130      -4.047   9.105  23.497  1.00  0.95           H  
ATOM   2099  HD3 PRO A 130      -5.429   8.298  22.694  1.00  0.95           H  
ATOM   2100  N   LYS A 131      -4.491   3.666  24.735  1.00  0.96           N  
ATOM   2101  H   LYS A 131      -3.989   3.861  25.589  1.00  0.96           H  
ATOM   2102  CA  LYS A 131      -4.726   2.271  24.350  1.00  0.96           C  
ATOM   2103  HA  LYS A 131      -4.253   2.126  23.379  1.00  0.96           H  
ATOM   2104  C   LYS A 131      -6.240   2.018  24.231  1.00  0.96           C  
ATOM   2105  CB  LYS A 131      -4.059   1.332  25.368  1.00  0.96           C  
ATOM   2106  HB2 LYS A 131      -3.000   1.581  25.436  1.00  0.96           H  
ATOM   2107  HB3 LYS A 131      -4.514   1.485  26.347  1.00  0.96           H  
ATOM   2108  O   LYS A 131      -6.951   2.218  25.218  1.00  0.96           O  
ATOM   2109  CG  LYS A 131      -4.198  -0.146  24.970  1.00  0.96           C  
ATOM   2110  HG2 LYS A 131      -3.738  -0.303  23.994  1.00  0.96           H  
ATOM   2111  HG3 LYS A 131      -5.254  -0.408  24.909  1.00  0.96           H  
ATOM   2112  CD  LYS A 131      -3.530  -1.063  26.002  1.00  0.96           C  
ATOM   2113  HD2 LYS A 131      -2.464  -0.841  26.043  1.00  0.96           H  
ATOM   2114  HD3 LYS A 131      -3.973  -0.876  26.980  1.00  0.96           H  
ATOM   2115  CE  LYS A 131      -3.746  -2.530  25.613  1.00  0.96           C  
ATOM   2116  HE2 LYS A 131      -3.313  -2.697  24.627  1.00  0.96           H  
ATOM   2117  HE3 LYS A 131      -4.818  -2.711  25.536  1.00  0.96           H  
ATOM   2118  NZ  LYS A 131      -3.140  -3.455  26.605  1.00  0.96           N  
ATOM   2119  HZ1 LYS A 131      -2.144  -3.304  26.675  1.00  0.96           H  
ATOM   2120  HZ2 LYS A 131      -3.302  -4.415  26.336  1.00  0.96           H  
ATOM   2121  HZ3 LYS A 131      -3.551  -3.312  27.516  1.00  0.96           H  
ATOM   2122  N   PRO A 132      -6.741   1.561  23.070  1.00  0.97           N  
ATOM   2123  CA  PRO A 132      -8.152   1.234  22.917  1.00  0.97           C  
ATOM   2124  HA  PRO A 132      -8.770   2.063  23.261  1.00  0.97           H  
ATOM   2125  C   PRO A 132      -8.505  -0.020  23.725  1.00  0.97           C  
ATOM   2126  CB  PRO A 132      -8.357   1.037  21.413  1.00  0.97           C  
ATOM   2127  HB2 PRO A 132      -9.169   0.345  21.190  1.00  0.97           H  
ATOM   2128  HB3 PRO A 132      -8.541   2.004  20.944  1.00  0.97           H  
ATOM   2129  O   PRO A 132      -7.653  -0.864  24.007  1.00  0.97           O  
ATOM   2130  CG  PRO A 132      -7.000   0.494  20.964  1.00  0.97           C  
ATOM   2131  HG2 PRO A 132      -6.938  -0.572  21.182  1.00  0.97           H  
ATOM   2132  HG3 PRO A 132      -6.805   0.681  19.908  1.00  0.97           H  
ATOM   2133  CD  PRO A 132      -6.016   1.261  21.841  1.00  0.97           C  
ATOM   2134  HD2 PRO A 132      -5.732   2.193  21.352  1.00  0.97           H  
ATOM   2135  HD3 PRO A 132      -5.136   0.647  22.030  1.00  0.97           H  
ATOM   2136  N   HIS A 133      -9.784  -0.167  24.058  1.00  0.98           N  
ATOM   2137  H   HIS A 133     -10.437   0.541  23.756  1.00  0.98           H  
ATOM   2138  CA  HIS A 133     -10.328  -1.384  24.652  1.00  0.98           C  
ATOM   2139  HA  HIS A 133      -9.738  -1.652  25.529  1.00  0.98           H  
ATOM   2140  C   HIS A 133     -10.252  -2.566  23.674  1.00  0.98           C  
ATOM   2141  CB  HIS A 133     -11.769  -1.100  25.092  1.00  0.98           C  
ATOM   2142  HB2 HIS A 133     -11.759  -0.376  25.907  1.00  0.98           H  
ATOM   2143  HB3 HIS A 133     -12.319  -0.665  24.257  1.00  0.98           H  
ATOM   2144  O   HIS A 133      -9.869  -3.664  24.070  1.00  0.98           O  
ATOM   2145  CG  HIS A 133     -12.519  -2.324  25.533  1.00  0.98           C  
ATOM   2146  CD2 HIS A 133     -13.506  -2.944  24.822  1.00  0.98           C  
ATOM   2147  HD2 HIS A 133     -13.881  -2.630  23.858  1.00  0.98           H  
ATOM   2148  ND1 HIS A 133     -12.312  -3.067  26.675  1.00  0.98           N  
ATOM   2149  HD1 HIS A 133     -11.568  -2.946  27.347  1.00  0.98           H  
ATOM   2150  CE1 HIS A 133     -13.173  -4.101  26.653  1.00  0.98           C  
ATOM   2151  HE1 HIS A 133     -13.254  -4.876  27.401  1.00  0.98           H  
ATOM   2152  NE2 HIS A 133     -13.909  -4.068  25.534  1.00  0.98           N  
ATOM   2153  N   ARG A 134     -10.576  -2.331  22.394  1.00  0.98           N  
ATOM   2154  H   ARG A 134     -10.869  -1.397  22.145  1.00  0.98           H  
ATOM   2155  CA  ARG A 134     -10.520  -3.329  21.318  1.00  0.98           C  
ATOM   2156  HA  ARG A 134      -9.686  -4.003  21.512  1.00  0.98           H  
ATOM   2157  C   ARG A 134     -10.272  -2.663  19.963  1.00  0.98           C  
ATOM   2158  CB  ARG A 134     -11.825  -4.142  21.361  1.00  0.98           C  
ATOM   2159  HB2 ARG A 134     -12.671  -3.473  21.202  1.00  0.98           H  
ATOM   2160  HB3 ARG A 134     -11.922  -4.575  22.357  1.00  0.98           H  
ATOM   2161  O   ARG A 134     -10.634  -1.502  19.770  1.00  0.98           O  
ATOM   2162  CG  ARG A 134     -11.889  -5.278  20.336  1.00  0.98           C  
ATOM   2163  HG2 ARG A 134     -12.034  -4.854  19.342  1.00  0.98           H  
ATOM   2164  HG3 ARG A 134     -10.962  -5.850  20.353  1.00  0.98           H  
ATOM   2165  CD  ARG A 134     -13.057  -6.210  20.659  1.00  0.98           C  
ATOM   2166  HD2 ARG A 134     -12.839  -6.751  21.579  1.00  0.98           H  
ATOM   2167  HD3 ARG A 134     -13.961  -5.617  20.796  1.00  0.98           H  
ATOM   2168  NE  ARG A 134     -13.267  -7.144  19.553  1.00  0.98           N  
ATOM   2169  HE  ARG A 134     -13.041  -6.797  18.632  1.00  0.98           H  
ATOM   2170  NH1 ARG A 134     -14.683  -8.654  20.544  1.00  0.98           N  
ATOM   2171 HH11 ARG A 134     -14.580  -8.163  21.420  1.00  0.98           H  
ATOM   2172 HH12 ARG A 134     -15.277  -9.468  20.465  1.00  0.98           H  
ATOM   2173  NH2 ARG A 134     -14.190  -8.795  18.360  1.00  0.98           N  
ATOM   2174 HH21 ARG A 134     -13.952  -8.201  17.579  1.00  0.98           H  
ATOM   2175 HH22 ARG A 134     -14.843  -9.555  18.229  1.00  0.98           H  
ATOM   2176  CZ  ARG A 134     -14.039  -8.204  19.505  1.00  0.98           C  
ATOM   2177  N   GLU A 135      -9.653  -3.393  19.041  1.00  0.98           N  
ATOM   2178  H   GLU A 135      -9.440  -4.359  19.246  1.00  0.98           H  
ATOM   2179  CA  GLU A 135      -9.485  -2.981  17.646  1.00  0.98           C  
ATOM   2180  HA  GLU A 135      -9.794  -1.940  17.557  1.00  0.98           H  
ATOM   2181  C   GLU A 135     -10.387  -3.789  16.714  1.00  0.98           C  
ATOM   2182  CB  GLU A 135      -8.011  -3.033  17.220  1.00  0.98           C  
ATOM   2183  HB2 GLU A 135      -7.446  -2.426  17.927  1.00  0.98           H  
ATOM   2184  HB3 GLU A 135      -7.927  -2.581  16.231  1.00  0.98           H  
ATOM   2185  O   GLU A 135     -10.644  -4.964  16.966  1.00  0.98           O  
ATOM   2186  CG  GLU A 135      -7.388  -4.438  17.184  1.00  0.98           C  
ATOM   2187  HG2 GLU A 135      -7.407  -4.861  18.188  1.00  0.98           H  
ATOM   2188  HG3 GLU A 135      -7.987  -5.076  16.533  1.00  0.98           H  
ATOM   2189  CD  GLU A 135      -5.941  -4.437  16.661  1.00  0.98           C  
ATOM   2190  OE1 GLU A 135      -5.459  -5.533  16.311  1.00  0.98           O  
ATOM   2191  OE2 GLU A 135      -5.317  -3.348  16.556  1.00  0.98           O  
ATOM   2192  N   GLU A 136     -10.865  -3.153  15.648  1.00  0.98           N  
ATOM   2193  H   GLU A 136     -10.632  -2.179  15.517  1.00  0.98           H  
ATOM   2194  CA  GLU A 136     -11.741  -3.763  14.652  1.00  0.98           C  
ATOM   2195  HA  GLU A 136     -11.633  -4.847  14.689  1.00  0.98           H  
ATOM   2196  C   GLU A 136     -11.344  -3.315  13.248  1.00  0.98           C  
ATOM   2197  CB  GLU A 136     -13.207  -3.408  14.950  1.00  0.98           C  
ATOM   2198  HB2 GLU A 136     -13.292  -2.333  15.107  1.00  0.98           H  
ATOM   2199  HB3 GLU A 136     -13.829  -3.669  14.094  1.00  0.98           H  
ATOM   2200  O   GLU A 136     -11.153  -2.126  12.989  1.00  0.98           O  
ATOM   2201  CG  GLU A 136     -13.731  -4.141  16.198  1.00  0.98           C  
ATOM   2202  HG2 GLU A 136     -14.739  -3.787  16.414  1.00  0.98           H  
ATOM   2203  HG3 GLU A 136     -13.127  -3.876  17.066  1.00  0.98           H  
ATOM   2204  CD  GLU A 136     -13.790  -5.667  16.039  1.00  0.98           C  
ATOM   2205  OE1 GLU A 136     -13.898  -6.365  17.074  1.00  0.98           O  
ATOM   2206  OE2 GLU A 136     -13.760  -6.165  14.894  1.00  0.98           O  
ATOM   2207  N   VAL A 137     -11.220  -4.275  12.333  1.00  0.99           N  
ATOM   2208  H   VAL A 137     -11.478  -5.215  12.598  1.00  0.99           H  
ATOM   2209  CA  VAL A 137     -10.901  -4.021  10.924  1.00  0.99           C  
ATOM   2210  HA  VAL A 137     -10.357  -3.079  10.842  1.00  0.99           H  
ATOM   2211  C   VAL A 137     -12.200  -3.867  10.138  1.00  0.99           C  
ATOM   2212  CB  VAL A 137      -9.994  -5.126  10.355  1.00  0.99           C  
ATOM   2213  HB  VAL A 137     -10.475  -6.092  10.504  1.00  0.99           H  
ATOM   2214  O   VAL A 137     -13.076  -4.733  10.191  1.00  0.99           O  
ATOM   2215  CG1 VAL A 137      -9.738  -4.944   8.858  1.00  0.99           C  
ATOM   2216 HG11 VAL A 137      -9.245  -3.991   8.665  1.00  0.99           H  
ATOM   2217 HG12 VAL A 137     -10.681  -4.982   8.312  1.00  0.99           H  
ATOM   2218 HG13 VAL A 137      -9.118  -5.767   8.502  1.00  0.99           H  
ATOM   2219  CG2 VAL A 137      -8.626  -5.149  11.057  1.00  0.99           C  
ATOM   2220 HG21 VAL A 137      -8.117  -4.196  10.911  1.00  0.99           H  
ATOM   2221 HG22 VAL A 137      -8.753  -5.329  12.124  1.00  0.99           H  
ATOM   2222 HG23 VAL A 137      -8.010  -5.947  10.642  1.00  0.99           H  
ATOM   2223  N   ILE A 138     -12.319  -2.767   9.396  1.00  0.99           N  
ATOM   2224  H   ILE A 138     -11.544  -2.119   9.373  1.00  0.99           H  
ATOM   2225  CA  ILE A 138     -13.475  -2.448   8.557  1.00  0.99           C  
ATOM   2226  HA  ILE A 138     -14.167  -3.291   8.552  1.00  0.99           H  
ATOM   2227  C   ILE A 138     -12.989  -2.240   7.125  1.00  0.99           C  
ATOM   2228  CB  ILE A 138     -14.242  -1.221   9.101  1.00  0.99           C  
ATOM   2229  HB  ILE A 138     -13.575  -0.359   9.100  1.00  0.99           H  
ATOM   2230  O   ILE A 138     -12.346  -1.242   6.812  1.00  0.99           O  
ATOM   2231  CG1 ILE A 138     -14.721  -1.473  10.552  1.00  0.99           C  
ATOM   2232 HG12 ILE A 138     -15.337  -2.371  10.580  1.00  0.99           H  
ATOM   2233 HG13 ILE A 138     -13.853  -1.640  11.190  1.00  0.99           H  
ATOM   2234  CG2 ILE A 138     -15.440  -0.916   8.184  1.00  0.99           C  
ATOM   2235 HG21 ILE A 138     -15.929   0.008   8.494  1.00  0.99           H  
ATOM   2236 HG22 ILE A 138     -15.114  -0.765   7.154  1.00  0.99           H  
ATOM   2237 HG23 ILE A 138     -16.148  -1.743   8.226  1.00  0.99           H  
ATOM   2238  CD1 ILE A 138     -15.513  -0.312  11.164  1.00  0.99           C  
ATOM   2239 HD11 ILE A 138     -14.953   0.617  11.056  1.00  0.99           H  
ATOM   2240 HD12 ILE A 138     -16.485  -0.215  10.679  1.00  0.99           H  
ATOM   2241 HD13 ILE A 138     -15.681  -0.511  12.222  1.00  0.99           H  
ATOM   2242  N   ILE A 139     -13.316  -3.181   6.248  1.00  0.99           N  
ATOM   2243  H   ILE A 139     -13.818  -3.992   6.579  1.00  0.99           H  
ATOM   2244  CA  ILE A 139     -12.989  -3.131   4.825  1.00  0.99           C  
ATOM   2245  HA  ILE A 139     -12.220  -2.377   4.656  1.00  0.99           H  
ATOM   2246  C   ILE A 139     -14.239  -2.703   4.067  1.00  0.99           C  
ATOM   2247  CB  ILE A 139     -12.420  -4.479   4.338  1.00  0.99           C  
ATOM   2248  HB  ILE A 139     -13.170  -5.255   4.490  1.00  0.99           H  
ATOM   2249  O   ILE A 139     -15.234  -3.429   4.025  1.00  0.99           O  
ATOM   2250  CG1 ILE A 139     -11.155  -4.834   5.152  1.00  0.99           C  
ATOM   2251 HG12 ILE A 139     -11.406  -4.853   6.212  1.00  0.99           H  
ATOM   2252 HG13 ILE A 139     -10.408  -4.055   4.995  1.00  0.99           H  
ATOM   2253  CG2 ILE A 139     -12.094  -4.388   2.838  1.00  0.99           C  
ATOM   2254 HG21 ILE A 139     -11.329  -3.633   2.657  1.00  0.99           H  
ATOM   2255 HG22 ILE A 139     -11.750  -5.354   2.468  1.00  0.99           H  
ATOM   2256 HG23 ILE A 139     -12.982  -4.130   2.260  1.00  0.99           H  
ATOM   2257  CD1 ILE A 139     -10.512  -6.186   4.835  1.00  0.99           C  
ATOM   2258 HD11 ILE A 139     -10.178  -6.225   3.799  1.00  0.99           H  
ATOM   2259 HD12 ILE A 139      -9.647  -6.330   5.483  1.00  0.99           H  
ATOM   2260 HD13 ILE A 139     -11.230  -6.981   5.035  1.00  0.99           H  
ATOM   2261  N   LEU A 140     -14.184  -1.510   3.493  1.00  0.99           N  
ATOM   2262  H   LEU A 140     -13.313  -1.002   3.545  1.00  0.99           H  
ATOM   2263  CA  LEU A 140     -15.175  -1.012   2.553  1.00  0.99           C  
ATOM   2264  HA  LEU A 140     -16.160  -1.375   2.845  1.00  0.99           H  
ATOM   2265  C   LEU A 140     -14.852  -1.545   1.161  1.00  0.99           C  
ATOM   2266  CB  LEU A 140     -15.198   0.523   2.560  1.00  0.99           C  
ATOM   2267  HB2 LEU A 140     -16.070   0.836   1.987  1.00  0.99           H  
ATOM   2268  HB3 LEU A 140     -14.308   0.889   2.047  1.00  0.99           H  
ATOM   2269  O   LEU A 140     -13.686  -1.767   0.841  1.00  0.99           O  
ATOM   2270  CG  LEU A 140     -15.259   1.181   3.947  1.00  0.99           C  
ATOM   2271  HG  LEU A 140     -14.362   0.934   4.515  1.00  0.99           H  
ATOM   2272  CD1 LEU A 140     -15.314   2.699   3.791  1.00  0.99           C  
ATOM   2273 HD11 LEU A 140     -14.463   3.032   3.197  1.00  0.99           H  
ATOM   2274 HD12 LEU A 140     -15.269   3.177   4.770  1.00  0.99           H  
ATOM   2275 HD13 LEU A 140     -16.231   2.996   3.281  1.00  0.99           H  
ATOM   2276  CD2 LEU A 140     -16.486   0.729   4.739  1.00  0.99           C  
ATOM   2277 HD21 LEU A 140     -16.433  -0.344   4.924  1.00  0.99           H  
ATOM   2278 HD22 LEU A 140     -16.513   1.246   5.698  1.00  0.99           H  
ATOM   2279 HD23 LEU A 140     -17.385   0.954   4.166  1.00  0.99           H  
ATOM   2280  N   GLY A 141     -15.860  -1.738   0.326  1.00  0.98           N  
ATOM   2281  H   GLY A 141     -16.804  -1.543   0.625  1.00  0.98           H  
ATOM   2282  CA  GLY A 141     -15.636  -2.138  -1.055  1.00  0.98           C  
ATOM   2283  HA2 GLY A 141     -15.225  -3.147  -1.079  1.00  0.98           H  
ATOM   2284  HA3 GLY A 141     -14.917  -1.459  -1.512  1.00  0.98           H  
ATOM   2285  C   GLY A 141     -16.901  -2.094  -1.885  1.00  0.98           C  
ATOM   2286  O   GLY A 141     -17.910  -1.522  -1.480  1.00  0.98           O  
ATOM   2287  N   GLU A 142     -16.845  -2.768  -3.021  1.00  0.97           N  
ATOM   2288  H   GLU A 142     -15.981  -3.224  -3.276  1.00  0.97           H  
ATOM   2289  CA  GLU A 142     -17.941  -2.874  -3.975  1.00  0.97           C  
ATOM   2290  HA  GLU A 142     -18.798  -2.278  -3.660  1.00  0.97           H  
ATOM   2291  C   GLU A 142     -18.381  -4.328  -4.136  1.00  0.97           C  
ATOM   2292  CB  GLU A 142     -17.477  -2.355  -5.328  1.00  0.97           C  
ATOM   2293  HB2 GLU A 142     -18.230  -2.604  -6.076  1.00  0.97           H  
ATOM   2294  HB3 GLU A 142     -16.562  -2.893  -5.578  1.00  0.97           H  
ATOM   2295  O   GLU A 142     -17.609  -5.278  -3.968  1.00  0.97           O  
ATOM   2296  CG  GLU A 142     -17.220  -0.844  -5.385  1.00  0.97           C  
ATOM   2297  HG2 GLU A 142     -18.181  -0.329  -5.402  1.00  0.97           H  
ATOM   2298  HG3 GLU A 142     -16.673  -0.537  -4.494  1.00  0.97           H  
ATOM   2299  CD  GLU A 142     -16.390  -0.513  -6.633  1.00  0.97           C  
ATOM   2300  OE1 GLU A 142     -15.558   0.414  -6.571  1.00  0.97           O  
ATOM   2301  OE2 GLU A 142     -16.333  -1.373  -7.548  1.00  0.97           O  
ATOM   2302  N   TRP A 143     -19.632  -4.504  -4.532  1.00  0.97           N  
ATOM   2303  H   TRP A 143     -20.217  -3.686  -4.624  1.00  0.97           H  
ATOM   2304  CA  TRP A 143     -20.198  -5.763  -4.959  1.00  0.97           C  
ATOM   2305  HA  TRP A 143     -19.404  -6.509  -4.990  1.00  0.97           H  
ATOM   2306  C   TRP A 143     -20.777  -5.636  -6.362  1.00  0.97           C  
ATOM   2307  CB  TRP A 143     -21.250  -6.252  -3.972  1.00  0.97           C  
ATOM   2308  HB2 TRP A 143     -22.053  -5.518  -3.898  1.00  0.97           H  
ATOM   2309  HB3 TRP A 143     -20.786  -6.363  -2.992  1.00  0.97           H  
ATOM   2310  O   TRP A 143     -21.539  -4.729  -6.679  1.00  0.97           O  
ATOM   2311  CG  TRP A 143     -21.809  -7.573  -4.378  1.00  0.97           C  
ATOM   2312  CD1 TRP A 143     -22.923  -7.755  -5.117  1.00  0.97           C  
ATOM   2313  HD1 TRP A 143     -23.540  -6.944  -5.477  1.00  0.97           H  
ATOM   2314  CD2 TRP A 143     -21.208  -8.888  -4.218  1.00  0.97           C  
ATOM   2315  CE2 TRP A 143     -22.034  -9.841  -4.883  1.00  0.97           C  
ATOM   2316  CE3 TRP A 143     -20.035  -9.365  -3.597  1.00  0.97           C  
ATOM   2317  HE3 TRP A 143     -19.366  -8.657  -3.131  1.00  0.97           H  
ATOM   2318  NE1 TRP A 143     -23.068  -9.095  -5.413  1.00  0.97           N  
ATOM   2319  HE1 TRP A 143     -23.821  -9.460  -5.979  1.00  0.97           H  
ATOM   2320  CH2 TRP A 143     -20.598 -11.664  -4.201  1.00  0.97           C  
ATOM   2321  HH2 TRP A 143     -20.364 -12.719  -4.193  1.00  0.97           H  
ATOM   2322  CZ2 TRP A 143     -21.760 -11.215  -4.852  1.00  0.97           C  
ATOM   2323  HZ2 TRP A 143     -22.434 -11.915  -5.323  1.00  0.97           H  
ATOM   2324  CZ3 TRP A 143     -19.731 -10.740  -3.588  1.00  0.97           C  
ATOM   2325  HZ3 TRP A 143     -18.825 -11.084  -3.112  1.00  0.97           H  
ATOM   2326  N   TRP A 144     -20.456  -6.627  -7.180  1.00  0.97           N  
ATOM   2327  H   TRP A 144     -19.876  -7.367  -6.810  1.00  0.97           H  
ATOM   2328  CA  TRP A 144     -20.862  -6.721  -8.574  1.00  0.97           C  
ATOM   2329  HA  TRP A 144     -21.489  -5.876  -8.858  1.00  0.97           H  
ATOM   2330  C   TRP A 144     -21.660  -8.014  -8.738  1.00  0.97           C  
ATOM   2331  CB  TRP A 144     -19.583  -6.699  -9.424  1.00  0.97           C  
ATOM   2332  HB2 TRP A 144     -19.866  -6.822 -10.470  1.00  0.97           H  
ATOM   2333  HB3 TRP A 144     -18.955  -7.549  -9.156  1.00  0.97           H  
ATOM   2334  O   TRP A 144     -21.176  -9.070  -8.342  1.00  0.97           O  
ATOM   2335  CG  TRP A 144     -18.751  -5.452  -9.305  1.00  0.97           C  
ATOM   2336  CD1 TRP A 144     -17.945  -5.085  -8.273  1.00  0.97           C  
ATOM   2337  HD1 TRP A 144     -17.786  -5.642  -7.361  1.00  0.97           H  
ATOM   2338  CD2 TRP A 144     -18.674  -4.356 -10.262  1.00  0.97           C  
ATOM   2339  CE2 TRP A 144     -17.791  -3.364  -9.748  1.00  0.97           C  
ATOM   2340  CE3 TRP A 144     -19.288  -4.089 -11.501  1.00  0.97           C  
ATOM   2341  HE3 TRP A 144     -20.008  -4.784 -11.908  1.00  0.97           H  
ATOM   2342  NE1 TRP A 144     -17.392  -3.843  -8.532  1.00  0.97           N  
ATOM   2343  HE1 TRP A 144     -16.870  -3.262  -7.892  1.00  0.97           H  
ATOM   2344  CH2 TRP A 144     -18.119  -1.945 -11.656  1.00  0.97           C  
ATOM   2345  HH2 TRP A 144     -17.919  -1.016 -12.168  1.00  0.97           H  
ATOM   2346  CZ2 TRP A 144     -17.510  -2.176 -10.420  1.00  0.97           C  
ATOM   2347  HZ2 TRP A 144     -16.866  -1.435  -9.970  1.00  0.97           H  
ATOM   2348  CZ3 TRP A 144     -19.009  -2.898 -12.190  1.00  0.97           C  
ATOM   2349  HZ3 TRP A 144     -19.518  -2.696 -13.121  1.00  0.97           H  
ATOM   2350  N   LYS A 145     -22.863  -8.000  -9.306  1.00  0.96           N  
ATOM   2351  H   LYS A 145     -23.237  -7.109  -9.602  1.00  0.96           H  
ATOM   2352  CA  LYS A 145     -23.589  -9.231  -9.666  1.00  0.96           C  
ATOM   2353  HA  LYS A 145     -23.574  -9.929  -8.829  1.00  0.96           H  
ATOM   2354  C   LYS A 145     -22.909  -9.934 -10.831  1.00  0.96           C  
ATOM   2355  CB  LYS A 145     -25.038  -8.918 -10.051  1.00  0.96           C  
ATOM   2356  HB2 LYS A 145     -25.480  -9.808 -10.497  1.00  0.96           H  
ATOM   2357  HB3 LYS A 145     -25.055  -8.119 -10.793  1.00  0.96           H  
ATOM   2358  O   LYS A 145     -22.812 -11.158 -10.831  1.00  0.96           O  
ATOM   2359  CG  LYS A 145     -25.877  -8.510  -8.841  1.00  0.96           C  
ATOM   2360  HG2 LYS A 145     -25.828  -9.285  -8.076  1.00  0.96           H  
ATOM   2361  HG3 LYS A 145     -25.481  -7.578  -8.439  1.00  0.96           H  
ATOM   2362  CD  LYS A 145     -27.328  -8.301  -9.277  1.00  0.96           C  
ATOM   2363  HD2 LYS A 145     -27.353  -7.522 -10.039  1.00  0.96           H  
ATOM   2364  HD3 LYS A 145     -27.720  -9.226  -9.700  1.00  0.96           H  
ATOM   2365  CE  LYS A 145     -28.182  -7.873  -8.086  1.00  0.96           C  
ATOM   2366  HE2 LYS A 145     -28.168  -8.656  -7.328  1.00  0.96           H  
ATOM   2367  HE3 LYS A 145     -27.734  -6.972  -7.667  1.00  0.96           H  
ATOM   2368  NZ  LYS A 145     -29.569  -7.588  -8.510  1.00  0.96           N  
ATOM   2369  HZ1 LYS A 145     -29.977  -8.400  -8.950  1.00  0.96           H  
ATOM   2370  HZ2 LYS A 145     -29.560  -6.833  -9.180  1.00  0.96           H  
ATOM   2371  HZ3 LYS A 145     -30.135  -7.331  -7.714  1.00  0.96           H  
ATOM   2372  N   SER A 146     -22.409  -9.155 -11.783  1.00  0.97           N  
ATOM   2373  H   SER A 146     -22.594  -8.164 -11.732  1.00  0.97           H  
ATOM   2374  CA  SER A 146     -21.626  -9.656 -12.906  1.00  0.97           C  
ATOM   2375  HA  SER A 146     -22.130 -10.534 -13.310  1.00  0.97           H  
ATOM   2376  C   SER A 146     -20.222 -10.084 -12.473  1.00  0.97           C  
ATOM   2377  CB  SER A 146     -21.580  -8.607 -14.020  1.00  0.97           C  
ATOM   2378  HB2 SER A 146     -20.959  -8.964 -14.842  1.00  0.97           H  
ATOM   2379  HB3 SER A 146     -21.165  -7.676 -13.633  1.00  0.97           H  
ATOM   2380  O   SER A 146     -19.686  -9.660 -11.441  1.00  0.97           O  
ATOM   2381  OG  SER A 146     -22.898  -8.393 -14.485  1.00  0.97           O  
ATOM   2382  HG  SER A 146     -22.899  -7.663 -15.109  1.00  0.97           H  
ATOM   2383  N   ASP A 147     -19.618 -10.955 -13.275  1.00  0.96           N  
ATOM   2384  H   ASP A 147     -20.104 -11.263 -14.105  1.00  0.96           H  
ATOM   2385  CA  ASP A 147     -18.193 -11.259 -13.195  1.00  0.96           C  
ATOM   2386  HA  ASP A 147     -17.927 -11.498 -12.165  1.00  0.96           H  
ATOM   2387  C   ASP A 147     -17.391 -10.020 -13.633  1.00  0.96           C  
ATOM   2388  CB  ASP A 147     -17.920 -12.500 -14.049  1.00  0.96           C  
ATOM   2389  HB2 ASP A 147     -18.451 -13.350 -13.621  1.00  0.96           H  
ATOM   2390  HB3 ASP A 147     -18.305 -12.337 -15.055  1.00  0.96           H  
ATOM   2391  O   ASP A 147     -17.610  -9.479 -14.718  1.00  0.96           O  
ATOM   2392  CG  ASP A 147     -16.433 -12.817 -14.127  1.00  0.96           C  
ATOM   2393  OD1 ASP A 147     -15.783 -12.177 -14.979  1.00  0.96           O  
ATOM   2394  OD2 ASP A 147     -15.964 -13.678 -13.355  1.00  0.96           O  
ATOM   2395  N   THR A 148     -16.492  -9.542 -12.772  1.00  0.96           N  
ATOM   2396  H   THR A 148     -16.274 -10.053 -11.929  1.00  0.96           H  
ATOM   2397  CA  THR A 148     -15.760  -8.283 -12.987  1.00  0.96           C  
ATOM   2398  HA  THR A 148     -16.475  -7.488 -13.200  1.00  0.96           H  
ATOM   2399  C   THR A 148     -14.819  -8.357 -14.184  1.00  0.96           C  
ATOM   2400  CB  THR A 148     -14.970  -7.889 -11.730  1.00  0.96           C  
ATOM   2401  HB  THR A 148     -14.269  -7.090 -11.972  1.00  0.96           H  
ATOM   2402  O   THR A 148     -14.640  -7.356 -14.874  1.00  0.96           O  
ATOM   2403  CG2 THR A 148     -15.905  -7.401 -10.623  1.00  0.96           C  
ATOM   2404 HG21 THR A 148     -16.456  -6.527 -10.970  1.00  0.96           H  
ATOM   2405 HG22 THR A 148     -16.608  -8.185 -10.341  1.00  0.96           H  
ATOM   2406 HG23 THR A 148     -15.315  -7.110  -9.754  1.00  0.96           H  
ATOM   2407  OG1 THR A 148     -14.263  -9.002 -11.218  1.00  0.96           O  
ATOM   2408  HG1 THR A 148     -13.357  -8.938 -11.529  1.00  0.96           H  
ATOM   2409  N   GLU A 149     -14.286  -9.544 -14.500  1.00  0.95           N  
ATOM   2410  H   GLU A 149     -14.545 -10.360 -13.964  1.00  0.95           H  
ATOM   2411  CA  GLU A 149     -13.484  -9.748 -15.709  1.00  0.95           C  
ATOM   2412  HA  GLU A 149     -12.710  -8.982 -15.748  1.00  0.95           H  
ATOM   2413  C   GLU A 149     -14.333  -9.598 -16.965  1.00  0.95           C  
ATOM   2414  CB  GLU A 149     -12.798 -11.127 -15.724  1.00  0.95           C  
ATOM   2415  HB2 GLU A 149     -12.198 -11.199 -16.631  1.00  0.95           H  
ATOM   2416  HB3 GLU A 149     -13.528 -11.934 -15.774  1.00  0.95           H  
ATOM   2417  O   GLU A 149     -13.892  -9.038 -17.965  1.00  0.95           O  
ATOM   2418  CG  GLU A 149     -11.887 -11.353 -14.519  1.00  0.95           C  
ATOM   2419  HG2 GLU A 149     -11.323 -12.274 -14.667  1.00  0.95           H  
ATOM   2420  HG3 GLU A 149     -12.494 -11.468 -13.622  1.00  0.95           H  
ATOM   2421  CD  GLU A 149     -10.929 -10.178 -14.369  1.00  0.95           C  
ATOM   2422  OE1 GLU A 149     -10.795  -9.684 -13.228  1.00  0.95           O  
ATOM   2423  OE2 GLU A 149     -10.339  -9.772 -15.398  1.00  0.95           O  
ATOM   2424  N   THR A 150     -15.574 -10.072 -16.931  1.00  0.96           N  
ATOM   2425  H   THR A 150     -15.870 -10.546 -16.090  1.00  0.96           H  
ATOM   2426  CA  THR A 150     -16.509  -9.897 -18.044  1.00  0.96           C  
ATOM   2427  HA  THR A 150     -16.032 -10.248 -18.959  1.00  0.96           H  
ATOM   2428  C   THR A 150     -16.841  -8.420 -18.247  1.00  0.96           C  
ATOM   2429  CB  THR A 150     -17.768 -10.741 -17.831  1.00  0.96           C  
ATOM   2430  HB  THR A 150     -18.309 -10.397 -16.950  1.00  0.96           H  
ATOM   2431  O   THR A 150     -16.744  -7.937 -19.375  1.00  0.96           O  
ATOM   2432  CG2 THR A 150     -18.701 -10.690 -19.041  1.00  0.96           C  
ATOM   2433 HG21 THR A 150     -19.543 -11.362 -18.874  1.00  0.96           H  
ATOM   2434 HG22 THR A 150     -18.167 -10.999 -19.939  1.00  0.96           H  
ATOM   2435 HG23 THR A 150     -19.088  -9.681 -19.178  1.00  0.96           H  
ATOM   2436  OG1 THR A 150     -17.375 -12.086 -17.644  1.00  0.96           O  
ATOM   2437  HG1 THR A 150     -16.846 -12.119 -16.844  1.00  0.96           H  
ATOM   2438  N   VAL A 151     -17.121  -7.690 -17.160  1.00  0.97           N  
ATOM   2439  H   VAL A 151     -17.147  -8.164 -16.269  1.00  0.97           H  
ATOM   2440  CA  VAL A 151     -17.413  -6.244 -17.189  1.00  0.97           C  
ATOM   2441  HA  VAL A 151     -18.291  -6.077 -17.813  1.00  0.97           H  
ATOM   2442  C   VAL A 151     -16.264  -5.454 -17.822  1.00  0.97           C  
ATOM   2443  CB  VAL A 151     -17.721  -5.718 -15.770  1.00  0.97           C  
ATOM   2444  HB  VAL A 151     -16.902  -5.984 -15.101  1.00  0.97           H  
ATOM   2445  O   VAL A 151     -16.481  -4.698 -18.771  1.00  0.97           O  
ATOM   2446  CG1 VAL A 151     -17.888  -4.195 -15.736  1.00  0.97           C  
ATOM   2447 HG11 VAL A 151     -18.176  -3.874 -14.735  1.00  0.97           H  
ATOM   2448 HG12 VAL A 151     -18.650  -3.880 -16.449  1.00  0.97           H  
ATOM   2449 HG13 VAL A 151     -16.941  -3.709 -15.972  1.00  0.97           H  
ATOM   2450  CG2 VAL A 151     -19.014  -6.332 -15.218  1.00  0.97           C  
ATOM   2451 HG21 VAL A 151     -19.858  -6.042 -15.845  1.00  0.97           H  
ATOM   2452 HG22 VAL A 151     -18.942  -7.419 -15.198  1.00  0.97           H  
ATOM   2453 HG23 VAL A 151     -19.182  -5.975 -14.201  1.00  0.97           H  
ATOM   2454  N   VAL A 152     -15.025  -5.651 -17.357  1.00  0.95           N  
ATOM   2455  H   VAL A 152     -14.888  -6.257 -16.561  1.00  0.95           H  
ATOM   2456  CA  VAL A 152     -13.874  -4.913 -17.904  1.00  0.95           C  
ATOM   2457  HA  VAL A 152     -14.151  -3.859 -17.933  1.00  0.95           H  
ATOM   2458  C   VAL A 152     -13.555  -5.325 -19.344  1.00  0.95           C  
ATOM   2459  CB  VAL A 152     -12.643  -5.024 -16.987  1.00  0.95           C  
ATOM   2460  HB  VAL A 152     -12.957  -4.761 -15.977  1.00  0.95           H  
ATOM   2461  O   VAL A 152     -13.215  -4.477 -20.171  1.00  0.95           O  
ATOM   2462  CG1 VAL A 152     -12.029  -6.423 -16.943  1.00  0.95           C  
ATOM   2463 HG11 VAL A 152     -11.271  -6.465 -16.161  1.00  0.95           H  
ATOM   2464 HG12 VAL A 152     -12.814  -7.137 -16.694  1.00  0.95           H  
ATOM   2465 HG13 VAL A 152     -11.575  -6.692 -17.897  1.00  0.95           H  
ATOM   2466  CG2 VAL A 152     -11.556  -4.040 -17.420  1.00  0.95           C  
ATOM   2467 HG21 VAL A 152     -11.946  -3.024 -17.362  1.00  0.95           H  
ATOM   2468 HG22 VAL A 152     -11.221  -4.251 -18.435  1.00  0.95           H  
ATOM   2469 HG23 VAL A 152     -10.700  -4.127 -16.750  1.00  0.95           H  
ATOM   2470  N   ASN A 153     -13.700  -6.607 -19.690  1.00  0.95           N  
ATOM   2471  H   ASN A 153     -13.975  -7.271 -18.980  1.00  0.95           H  
ATOM   2472  CA  ASN A 153     -13.470  -7.074 -21.056  1.00  0.95           C  
ATOM   2473  HA  ASN A 153     -12.489  -6.727 -21.383  1.00  0.95           H  
ATOM   2474  C   ASN A 153     -14.489  -6.492 -22.040  1.00  0.95           C  
ATOM   2475  CB  ASN A 153     -13.493  -8.609 -21.090  1.00  0.95           C  
ATOM   2476  HB2 ASN A 153     -13.628  -8.943 -22.118  1.00  0.95           H  
ATOM   2477  HB3 ASN A 153     -14.335  -8.979 -20.505  1.00  0.95           H  
ATOM   2478  O   ASN A 153     -14.124  -6.166 -23.172  1.00  0.95           O  
ATOM   2479  CG  ASN A 153     -12.193  -9.216 -20.599  1.00  0.95           C  
ATOM   2480  ND2 ASN A 153     -12.248 -10.252 -19.804  1.00  0.95           N  
ATOM   2481 HD21 ASN A 153     -13.081 -10.296 -19.235  1.00  0.95           H  
ATOM   2482 HD22 ASN A 153     -11.365 -10.506 -19.385  1.00  0.95           H  
ATOM   2483  OD1 ASN A 153     -11.111  -8.808 -20.984  1.00  0.95           O  
ATOM   2484  N   GLU A 154     -15.748  -6.352 -21.632  1.00  0.96           N  
ATOM   2485  H   GLU A 154     -16.005  -6.662 -20.706  1.00  0.96           H  
ATOM   2486  CA  GLU A 154     -16.780  -5.694 -22.429  1.00  0.96           C  
ATOM   2487  HA  GLU A 154     -16.816  -6.153 -23.417  1.00  0.96           H  
ATOM   2488  C   GLU A 154     -16.467  -4.208 -22.628  1.00  0.96           C  
ATOM   2489  CB  GLU A 154     -18.142  -5.908 -21.766  1.00  0.96           C  
ATOM   2490  HB2 GLU A 154     -18.292  -6.979 -21.632  1.00  0.96           H  
ATOM   2491  HB3 GLU A 154     -18.158  -5.422 -20.790  1.00  0.96           H  
ATOM   2492  O   GLU A 154     -16.428  -3.749 -23.770  1.00  0.96           O  
ATOM   2493  CG  GLU A 154     -19.271  -5.347 -22.639  1.00  0.96           C  
ATOM   2494  HG2 GLU A 154     -19.216  -5.818 -23.621  1.00  0.96           H  
ATOM   2495  HG3 GLU A 154     -19.122  -4.275 -22.772  1.00  0.96           H  
ATOM   2496  CD  GLU A 154     -20.662  -5.585 -22.043  1.00  0.96           C  
ATOM   2497  OE1 GLU A 154     -21.604  -4.968 -22.585  1.00  0.96           O  
ATOM   2498  OE2 GLU A 154     -20.777  -6.395 -21.096  1.00  0.96           O  
ATOM   2499  N   ALA A 155     -16.136  -3.489 -21.551  1.00  0.94           N  
ATOM   2500  H   ALA A 155     -16.215  -3.924 -20.643  1.00  0.94           H  
ATOM   2501  CA  ALA A 155     -15.754  -2.076 -21.600  1.00  0.94           C  
ATOM   2502  HA  ALA A 155     -16.595  -1.489 -21.971  1.00  0.94           H  
ATOM   2503  C   ALA A 155     -14.552  -1.834 -22.531  1.00  0.94           C  
ATOM   2504  CB  ALA A 155     -15.448  -1.634 -20.166  1.00  0.94           C  
ATOM   2505  HB1 ALA A 155     -16.305  -1.863 -19.533  1.00  0.94           H  
ATOM   2506  HB2 ALA A 155     -15.264  -0.560 -20.141  1.00  0.94           H  
ATOM   2507  HB3 ALA A 155     -14.576  -2.159 -19.778  1.00  0.94           H  
ATOM   2508  O   ALA A 155     -14.552  -0.954 -23.396  1.00  0.94           O  
ATOM   2509  N   LEU A 156     -13.525  -2.684 -22.435  1.00  0.93           N  
ATOM   2510  H   LEU A 156     -13.553  -3.375 -21.699  1.00  0.93           H  
ATOM   2511  CA  LEU A 156     -12.369  -2.619 -23.324  1.00  0.93           C  
ATOM   2512  HA  LEU A 156     -11.990  -1.597 -23.307  1.00  0.93           H  
ATOM   2513  C   LEU A 156     -12.735  -2.921 -24.783  1.00  0.93           C  
ATOM   2514  CB  LEU A 156     -11.280  -3.582 -22.825  1.00  0.93           C  
ATOM   2515  HB2 LEU A 156     -10.548  -3.728 -23.619  1.00  0.93           H  
ATOM   2516  HB3 LEU A 156     -11.741  -4.549 -22.622  1.00  0.93           H  
ATOM   2517  O   LEU A 156     -12.175  -2.291 -25.680  1.00  0.93           O  
ATOM   2518  CG  LEU A 156     -10.536  -3.106 -21.564  1.00  0.93           C  
ATOM   2519  HG  LEU A 156     -11.239  -2.909 -20.754  1.00  0.93           H  
ATOM   2520  CD1 LEU A 156      -9.566  -4.203 -21.125  1.00  0.93           C  
ATOM   2521 HD11 LEU A 156      -9.056  -3.896 -20.212  1.00  0.93           H  
ATOM   2522 HD12 LEU A 156      -8.833  -4.409 -21.906  1.00  0.93           H  
ATOM   2523 HD13 LEU A 156     -10.127  -5.111 -20.903  1.00  0.93           H  
ATOM   2524  CD2 LEU A 156      -9.732  -1.830 -21.841  1.00  0.93           C  
ATOM   2525 HD21 LEU A 156      -9.137  -1.946 -22.747  1.00  0.93           H  
ATOM   2526 HD22 LEU A 156     -10.408  -0.981 -21.934  1.00  0.93           H  
ATOM   2527 HD23 LEU A 156      -9.062  -1.635 -21.004  1.00  0.93           H  
ATOM   2528  N   LYS A 157     -13.642  -3.861 -25.059  1.00  0.95           N  
ATOM   2529  H   LYS A 157     -14.088  -4.337 -24.287  1.00  0.95           H  
ATOM   2530  CA  LYS A 157     -14.078  -4.162 -26.433  1.00  0.95           C  
ATOM   2531  HA  LYS A 157     -13.207  -4.252 -27.082  1.00  0.95           H  
ATOM   2532  C   LYS A 157     -14.927  -3.038 -27.028  1.00  0.95           C  
ATOM   2533  CB  LYS A 157     -14.856  -5.482 -26.456  1.00  0.95           C  
ATOM   2534  HB2 LYS A 157     -15.578  -5.484 -25.639  1.00  0.95           H  
ATOM   2535  HB3 LYS A 157     -15.410  -5.553 -27.392  1.00  0.95           H  
ATOM   2536  O   LYS A 157     -14.748  -2.711 -28.200  1.00  0.95           O  
ATOM   2537  CG  LYS A 157     -13.938  -6.708 -26.350  1.00  0.95           C  
ATOM   2538  HG2 LYS A 157     -13.346  -6.797 -27.261  1.00  0.95           H  
ATOM   2539  HG3 LYS A 157     -13.260  -6.603 -25.503  1.00  0.95           H  
ATOM   2540  CD  LYS A 157     -14.798  -7.963 -26.168  1.00  0.95           C  
ATOM   2541  HD2 LYS A 157     -15.425  -7.830 -25.286  1.00  0.95           H  
ATOM   2542  HD3 LYS A 157     -15.440  -8.087 -27.041  1.00  0.95           H  
ATOM   2543  CE  LYS A 157     -13.931  -9.209 -25.978  1.00  0.95           C  
ATOM   2544  HE2 LYS A 157     -13.297  -9.338 -26.856  1.00  0.95           H  
ATOM   2545  HE3 LYS A 157     -13.287  -9.046 -25.114  1.00  0.95           H  
ATOM   2546  NZ  LYS A 157     -14.777 -10.410 -25.765  1.00  0.95           N  
ATOM   2547  HZ1 LYS A 157     -15.363 -10.278 -24.953  1.00  0.95           H  
ATOM   2548  HZ2 LYS A 157     -14.211 -11.232 -25.610  1.00  0.95           H  
ATOM   2549  HZ3 LYS A 157     -15.382 -10.571 -26.557  1.00  0.95           H  
ATOM   2550  N   SER A 158     -15.824  -2.454 -26.236  1.00  0.94           N  
ATOM   2551  H   SER A 158     -15.920  -2.787 -25.287  1.00  0.94           H  
ATOM   2552  CA  SER A 158     -16.745  -1.399 -26.669  1.00  0.94           C  
ATOM   2553  HA  SER A 158     -17.152  -1.669 -27.643  1.00  0.94           H  
ATOM   2554  C   SER A 158     -16.061  -0.037 -26.818  1.00  0.94           C  
ATOM   2555  CB  SER A 158     -17.916  -1.308 -25.683  1.00  0.94           C  
ATOM   2556  HB2 SER A 158     -18.342  -2.299 -25.531  1.00  0.94           H  
ATOM   2557  HB3 SER A 158     -18.689  -0.652 -26.084  1.00  0.94           H  
ATOM   2558  O   SER A 158     -16.474   0.754 -27.667  1.00  0.94           O  
ATOM   2559  OG  SER A 158     -17.477  -0.786 -24.448  1.00  0.94           O  
ATOM   2560  HG  SER A 158     -18.100  -1.046 -23.766  1.00  0.94           H  
ATOM   2561  N   GLY A 159     -15.004   0.211 -26.036  1.00  0.93           N  
ATOM   2562  H   GLY A 159     -14.832  -0.455 -25.296  1.00  0.93           H  
ATOM   2563  CA  GLY A 159     -14.311   1.497 -25.934  1.00  0.93           C  
ATOM   2564  HA2 GLY A 159     -14.315   1.996 -26.904  1.00  0.93           H  
ATOM   2565  HA3 GLY A 159     -13.279   1.311 -25.636  1.00  0.93           H  
ATOM   2566  C   GLY A 159     -14.926   2.460 -24.913  1.00  0.93           C  
ATOM   2567  O   GLY A 159     -14.415   3.572 -24.763  1.00  0.93           O  
ATOM   2568  N   LEU A 160     -15.991   2.036 -24.228  1.00  0.92           N  
ATOM   2569  H   LEU A 160     -16.273   1.073 -24.342  1.00  0.92           H  
ATOM   2570  CA  LEU A 160     -16.739   2.815 -23.241  1.00  0.92           C  
ATOM   2571  HA  LEU A 160     -16.574   3.878 -23.421  1.00  0.92           H  
ATOM   2572  C   LEU A 160     -16.260   2.533 -21.808  1.00  0.92           C  
ATOM   2573  CB  LEU A 160     -18.245   2.518 -23.408  1.00  0.92           C  
ATOM   2574  HB2 LEU A 160     -18.801   3.084 -22.662  1.00  0.92           H  
ATOM   2575  HB3 LEU A 160     -18.414   1.461 -23.198  1.00  0.92           H  
ATOM   2576  O   LEU A 160     -15.424   1.658 -21.568  1.00  0.92           O  
ATOM   2577  CG  LEU A 160     -18.831   2.850 -24.795  1.00  0.92           C  
ATOM   2578  HG  LEU A 160     -18.319   2.271 -25.563  1.00  0.92           H  
ATOM   2579  CD1 LEU A 160     -20.312   2.477 -24.831  1.00  0.92           C  
ATOM   2580 HD11 LEU A 160     -20.856   3.035 -24.068  1.00  0.92           H  
ATOM   2581 HD12 LEU A 160     -20.430   1.411 -24.640  1.00  0.92           H  
ATOM   2582 HD13 LEU A 160     -20.732   2.715 -25.808  1.00  0.92           H  
ATOM   2583  CD2 LEU A 160     -18.701   4.338 -25.127  1.00  0.92           C  
ATOM   2584 HD21 LEU A 160     -19.120   4.938 -24.319  1.00  0.92           H  
ATOM   2585 HD22 LEU A 160     -17.654   4.600 -25.274  1.00  0.92           H  
ATOM   2586 HD23 LEU A 160     -19.250   4.558 -26.043  1.00  0.92           H  
ATOM   2587  N   ALA A 161     -16.803   3.288 -20.853  1.00  0.92           N  
ATOM   2588  H   ALA A 161     -17.515   3.958 -21.108  1.00  0.92           H  
ATOM   2589  CA  ALA A 161     -16.659   2.991 -19.434  1.00  0.92           C  
ATOM   2590  HA  ALA A 161     -15.598   2.866 -19.216  1.00  0.92           H  
ATOM   2591  C   ALA A 161     -17.352   1.666 -19.064  1.00  0.92           C  
ATOM   2592  CB  ALA A 161     -17.174   4.182 -18.617  1.00  0.92           C  
ATOM   2593  HB1 ALA A 161     -18.236   4.333 -18.810  1.00  0.92           H  
ATOM   2594  HB2 ALA A 161     -17.045   3.989 -17.552  1.00  0.92           H  
ATOM   2595  HB3 ALA A 161     -16.625   5.086 -18.880  1.00  0.92           H  
ATOM   2596  O   ALA A 161     -18.349   1.301 -19.694  1.00  0.92           O  
ATOM   2597  N   PRO A 162     -16.822   0.926 -18.075  1.00  0.95           N  
ATOM   2598  CA  PRO A 162     -17.526  -0.209 -17.494  1.00  0.95           C  
ATOM   2599  HA  PRO A 162     -17.801  -0.925 -18.268  1.00  0.95           H  
ATOM   2600  C   PRO A 162     -18.810   0.259 -16.800  1.00  0.95           C  
ATOM   2601  CB  PRO A 162     -16.529  -0.846 -16.520  1.00  0.95           C  
ATOM   2602  HB2 PRO A 162     -15.927  -1.587 -17.046  1.00  0.95           H  
ATOM   2603  HB3 PRO A 162     -17.023  -1.297 -15.660  1.00  0.95           H  
ATOM   2604  O   PRO A 162     -18.929   1.419 -16.408  1.00  0.95           O  
ATOM   2605  CG  PRO A 162     -15.641   0.325 -16.099  1.00  0.95           C  
ATOM   2606  HG2 PRO A 162     -16.092   0.846 -15.255  1.00  0.95           H  
ATOM   2607  HG3 PRO A 162     -14.625   0.002 -15.868  1.00  0.95           H  
ATOM   2608  CD  PRO A 162     -15.622   1.236 -17.316  1.00  0.95           C  
ATOM   2609  HD2 PRO A 162     -14.743   1.023 -17.924  1.00  0.95           H  
ATOM   2610  HD3 PRO A 162     -15.616   2.275 -16.988  1.00  0.95           H  
ATOM   2611  N   ASN A 163     -19.760  -0.662 -16.626  1.00  0.95           N  
ATOM   2612  H   ASN A 163     -19.610  -1.593 -16.986  1.00  0.95           H  
ATOM   2613  CA  ASN A 163     -20.912  -0.423 -15.755  1.00  0.95           C  
ATOM   2614  HA  ASN A 163     -21.455   0.448 -16.122  1.00  0.95           H  
ATOM   2615  C   ASN A 163     -20.437  -0.104 -14.328  1.00  0.95           C  
ATOM   2616  CB  ASN A 163     -21.837  -1.652 -15.789  1.00  0.95           C  
ATOM   2617  HB2 ASN A 163     -21.264  -2.541 -15.524  1.00  0.95           H  
ATOM   2618  HB3 ASN A 163     -22.628  -1.529 -15.048  1.00  0.95           H  
ATOM   2619  O   ASN A 163     -19.321  -0.466 -13.969  1.00  0.95           O  
ATOM   2620  CG  ASN A 163     -22.501  -1.850 -17.140  1.00  0.95           C  
ATOM   2621  ND2 ASN A 163     -22.876  -3.062 -17.474  1.00  0.95           N  
ATOM   2622 HD21 ASN A 163     -22.739  -3.840 -16.844  1.00  0.95           H  
ATOM   2623 HD22 ASN A 163     -23.262  -3.161 -18.402  1.00  0.95           H  
ATOM   2624  OD1 ASN A 163     -22.691  -0.934 -17.918  1.00  0.95           O  
ATOM   2625  N   VAL A 164     -21.280   0.544 -13.525  1.00  0.96           N  
ATOM   2626  H   VAL A 164     -22.189   0.807 -13.879  1.00  0.96           H  
ATOM   2627  CA  VAL A 164     -21.025   0.763 -12.090  1.00  0.96           C  
ATOM   2628  HA  VAL A 164     -19.968   0.995 -11.955  1.00  0.96           H  
ATOM   2629  C   VAL A 164     -21.305  -0.507 -11.279  1.00  0.96           C  
ATOM   2630  CB  VAL A 164     -21.822   1.966 -11.547  1.00  0.96           C  
ATOM   2631  HB  VAL A 164     -21.584   2.090 -10.491  1.00  0.96           H  
ATOM   2632  O   VAL A 164     -21.941  -1.440 -11.782  1.00  0.96           O  
ATOM   2633  CG1 VAL A 164     -21.418   3.254 -12.271  1.00  0.96           C  
ATOM   2634 HG11 VAL A 164     -20.354   3.439 -12.122  1.00  0.96           H  
ATOM   2635 HG12 VAL A 164     -21.976   4.092 -11.854  1.00  0.96           H  
ATOM   2636 HG13 VAL A 164     -21.625   3.189 -13.339  1.00  0.96           H  
ATOM   2637  CG2 VAL A 164     -23.342   1.795 -11.675  1.00  0.96           C  
ATOM   2638 HG21 VAL A 164     -23.839   2.649 -11.214  1.00  0.96           H  
ATOM   2639 HG22 VAL A 164     -23.640   1.727 -12.722  1.00  0.96           H  
ATOM   2640 HG23 VAL A 164     -23.659   0.896 -11.146  1.00  0.96           H  
ATOM   2641  N   SER A 165     -20.835  -0.545 -10.030  1.00  0.97           N  
ATOM   2642  H   SER A 165     -20.355   0.261  -9.656  1.00  0.97           H  
ATOM   2643  CA  SER A 165     -21.118  -1.646  -9.105  1.00  0.97           C  
ATOM   2644  HA  SER A 165     -20.850  -2.574  -9.610  1.00  0.97           H  
ATOM   2645  C   SER A 165     -22.620  -1.738  -8.761  1.00  0.97           C  
ATOM   2646  CB  SER A 165     -20.216  -1.530  -7.866  1.00  0.97           C  
ATOM   2647  HB2 SER A 165     -19.179  -1.412  -8.181  1.00  0.97           H  
ATOM   2648  HB3 SER A 165     -20.298  -2.446  -7.281  1.00  0.97           H  
ATOM   2649  O   SER A 165     -23.397  -0.809  -8.980  1.00  0.97           O  
ATOM   2650  OG  SER A 165     -20.578  -0.439  -7.051  1.00  0.97           O  
ATOM   2651  HG  SER A 165     -19.851   0.184  -6.971  1.00  0.97           H  
ATOM   2652  N   ASP A 166     -23.070  -2.893  -8.261  1.00  0.96           N  
ATOM   2653  H   ASP A 166     -22.397  -3.615  -8.045  1.00  0.96           H  
ATOM   2654  CA  ASP A 166     -24.478  -3.110  -7.893  1.00  0.96           C  
ATOM   2655  HA  ASP A 166     -25.122  -2.517  -8.541  1.00  0.96           H  
ATOM   2656  C   ASP A 166     -24.788  -2.715  -6.438  1.00  0.96           C  
ATOM   2657  CB  ASP A 166     -24.841  -4.589  -8.061  1.00  0.96           C  
ATOM   2658  HB2 ASP A 166     -24.121  -5.204  -7.521  1.00  0.96           H  
ATOM   2659  HB3 ASP A 166     -25.816  -4.747  -7.600  1.00  0.96           H  
ATOM   2660  O   ASP A 166     -25.963  -2.611  -6.058  1.00  0.96           O  
ATOM   2661  CG  ASP A 166     -24.950  -5.080  -9.501  1.00  0.96           C  
ATOM   2662  OD1 ASP A 166     -26.105  -5.147  -9.981  1.00  0.96           O  
ATOM   2663  OD2 ASP A 166     -23.949  -5.632 -10.009  1.00  0.96           O  
ATOM   2664  N   ALA A 167     -23.760  -2.623  -5.596  1.00  0.96           N  
ATOM   2665  H   ALA A 167     -22.834  -2.679  -5.995  1.00  0.96           H  
ATOM   2666  CA  ALA A 167     -23.837  -2.172  -4.214  1.00  0.96           C  
ATOM   2667  HA  ALA A 167     -24.417  -1.250  -4.166  1.00  0.96           H  
ATOM   2668  C   ALA A 167     -22.432  -1.905  -3.663  1.00  0.96           C  
ATOM   2669  CB  ALA A 167     -24.513  -3.251  -3.347  1.00  0.96           C  
ATOM   2670  HB1 ALA A 167     -25.543  -3.406  -3.668  1.00  0.96           H  
ATOM   2671  HB2 ALA A 167     -24.517  -2.925  -2.306  1.00  0.96           H  
ATOM   2672  HB3 ALA A 167     -23.960  -4.187  -3.425  1.00  0.96           H  
ATOM   2673  O   ALA A 167     -21.511  -2.679  -3.917  1.00  0.96           O  
ATOM   2674  N   HIS A 168     -22.299  -0.952  -2.752  1.00  0.97           N  
ATOM   2675  H   HIS A 168     -22.972  -0.200  -2.751  1.00  0.97           H  
ATOM   2676  CA  HIS A 168     -21.172  -0.911  -1.821  1.00  0.97           C  
ATOM   2677  HA  HIS A 168     -20.258  -1.117  -2.379  1.00  0.97           H  
ATOM   2678  C   HIS A 168     -21.303  -1.980  -0.718  1.00  0.97           C  
ATOM   2679  CB  HIS A 168     -21.044   0.502  -1.255  1.00  0.97           C  
ATOM   2680  HB2 HIS A 168     -20.212   0.541  -0.552  1.00  0.97           H  
ATOM   2681  HB3 HIS A 168     -21.962   0.776  -0.734  1.00  0.97           H  
ATOM   2682  O   HIS A 168     -22.400  -2.465  -0.423  1.00  0.97           O  
ATOM   2683  CG  HIS A 168     -20.804   1.513  -2.336  1.00  0.97           C  
ATOM   2684  CD2 HIS A 168     -19.621   1.762  -2.975  1.00  0.97           C  
ATOM   2685  HD2 HIS A 168     -18.675   1.270  -2.800  1.00  0.97           H  
ATOM   2686  ND1 HIS A 168     -21.749   2.338  -2.898  1.00  0.97           N  
ATOM   2687  HD1 HIS A 168     -22.728   2.410  -2.663  1.00  0.97           H  
ATOM   2688  CE1 HIS A 168     -21.143   3.078  -3.833  1.00  0.97           C  
ATOM   2689  HE1 HIS A 168     -21.616   3.841  -4.434  1.00  0.97           H  
ATOM   2690  NE2 HIS A 168     -19.842   2.789  -3.887  1.00  0.97           N  
ATOM   2691  N   VAL A 169     -20.195  -2.338  -0.061  1.00  0.98           N  
ATOM   2692  H   VAL A 169     -19.325  -1.920  -0.361  1.00  0.98           H  
ATOM   2693  CA  VAL A 169     -20.161  -3.298   1.057  1.00  0.98           C  
ATOM   2694  HA  VAL A 169     -21.174  -3.383   1.449  1.00  0.98           H  
ATOM   2695  C   VAL A 169     -19.294  -2.827   2.226  1.00  0.98           C  
ATOM   2696  CB  VAL A 169     -19.724  -4.708   0.608  1.00  0.98           C  
ATOM   2697  HB  VAL A 169     -19.721  -5.344   1.494  1.00  0.98           H  
ATOM   2698  O   VAL A 169     -18.273  -2.176   2.036  1.00  0.98           O  
ATOM   2699  CG1 VAL A 169     -20.707  -5.325  -0.390  1.00  0.98           C  
ATOM   2700 HG11 VAL A 169     -21.720  -5.280   0.011  1.00  0.98           H  
ATOM   2701 HG12 VAL A 169     -20.438  -6.363  -0.586  1.00  0.98           H  
ATOM   2702 HG13 VAL A 169     -20.683  -4.761  -1.322  1.00  0.98           H  
ATOM   2703  CG2 VAL A 169     -18.320  -4.778  -0.003  1.00  0.98           C  
ATOM   2704 HG21 VAL A 169     -18.054  -5.813  -0.220  1.00  0.98           H  
ATOM   2705 HG22 VAL A 169     -18.304  -4.221  -0.940  1.00  0.98           H  
ATOM   2706 HG23 VAL A 169     -17.579  -4.356   0.676  1.00  0.98           H  
ATOM   2707  N   ILE A 170     -19.669  -3.229   3.443  1.00  0.98           N  
ATOM   2708  H   ILE A 170     -20.553  -3.711   3.517  1.00  0.98           H  
ATOM   2709  CA  ILE A 170     -18.881  -3.111   4.678  1.00  0.98           C  
ATOM   2710  HA  ILE A 170     -17.947  -2.590   4.466  1.00  0.98           H  
ATOM   2711  C   ILE A 170     -18.554  -4.529   5.157  1.00  0.98           C  
ATOM   2712  CB  ILE A 170     -19.653  -2.310   5.755  1.00  0.98           C  
ATOM   2713  HB  ILE A 170     -20.582  -2.835   5.978  1.00  0.98           H  
ATOM   2714  O   ILE A 170     -19.457  -5.317   5.442  1.00  0.98           O  
ATOM   2715  CG1 ILE A 170     -20.003  -0.889   5.254  1.00  0.98           C  
ATOM   2716 HG12 ILE A 170     -19.083  -0.330   5.079  1.00  0.98           H  
ATOM   2717 HG13 ILE A 170     -20.531  -0.961   4.304  1.00  0.98           H  
ATOM   2718  CG2 ILE A 170     -18.815  -2.223   7.045  1.00  0.98           C  
ATOM   2719 HG21 ILE A 170     -17.905  -1.659   6.840  1.00  0.98           H  
ATOM   2720 HG22 ILE A 170     -18.556  -3.216   7.413  1.00  0.98           H  
ATOM   2721 HG23 ILE A 170     -19.379  -1.722   7.832  1.00  0.98           H  
ATOM   2722  CD1 ILE A 170     -20.899  -0.080   6.200  1.00  0.98           C  
ATOM   2723 HD11 ILE A 170     -20.371   0.158   7.123  1.00  0.98           H  
ATOM   2724 HD12 ILE A 170     -21.802  -0.647   6.425  1.00  0.98           H  
ATOM   2725 HD13 ILE A 170     -21.182   0.854   5.715  1.00  0.98           H  
ATOM   2726  N   ASN A 171     -17.267  -4.882   5.217  1.00  0.98           N  
ATOM   2727  H   ASN A 171     -16.580  -4.200   4.929  1.00  0.98           H  
ATOM   2728  CA  ASN A 171     -16.779  -6.235   5.510  1.00  0.98           C  
ATOM   2729  HA  ASN A 171     -15.746  -6.272   5.165  1.00  0.98           H  
ATOM   2730  C   ASN A 171     -17.479  -7.314   4.663  1.00  0.98           C  
ATOM   2731  CB  ASN A 171     -16.778  -6.480   7.036  1.00  0.98           C  
ATOM   2732  HB2 ASN A 171     -16.735  -7.550   7.238  1.00  0.98           H  
ATOM   2733  HB3 ASN A 171     -17.693  -6.089   7.480  1.00  0.98           H  
ATOM   2734  O   ASN A 171     -17.836  -8.387   5.144  1.00  0.98           O  
ATOM   2735  CG  ASN A 171     -15.570  -5.867   7.723  1.00  0.98           C  
ATOM   2736  ND2 ASN A 171     -15.580  -5.731   9.025  1.00  0.98           N  
ATOM   2737 HD21 ASN A 171     -14.730  -5.392   9.453  1.00  0.98           H  
ATOM   2738 HD22 ASN A 171     -16.406  -5.929   9.571  1.00  0.98           H  
ATOM   2739  OD1 ASN A 171     -14.579  -5.526   7.104  1.00  0.98           O  
ATOM   2740  N   GLY A 172     -17.694  -7.008   3.380  1.00  0.97           N  
ATOM   2741  H   GLY A 172     -17.360  -6.114   3.048  1.00  0.97           H  
ATOM   2742  CA  GLY A 172     -18.338  -7.906   2.427  1.00  0.97           C  
ATOM   2743  HA2 GLY A 172     -18.088  -7.578   1.418  1.00  0.97           H  
ATOM   2744  HA3 GLY A 172     -17.941  -8.913   2.560  1.00  0.97           H  
ATOM   2745  C   GLY A 172     -19.863  -7.978   2.537  1.00  0.97           C  
ATOM   2746  O   GLY A 172     -20.445  -8.826   1.867  1.00  0.97           O  
ATOM   2747  N   HIS A 173     -20.529  -7.137   3.339  1.00  0.96           N  
ATOM   2748  H   HIS A 173     -20.004  -6.495   3.914  1.00  0.96           H  
ATOM   2749  CA  HIS A 173     -21.993  -7.076   3.447  1.00  0.96           C  
ATOM   2750  HA  HIS A 173     -22.422  -7.885   2.855  1.00  0.96           H  
ATOM   2751  C   HIS A 173     -22.550  -5.733   2.942  1.00  0.96           C  
ATOM   2752  CB  HIS A 173     -22.419  -7.321   4.901  1.00  0.96           C  
ATOM   2753  HB2 HIS A 173     -21.921  -6.603   5.553  1.00  0.96           H  
ATOM   2754  HB3 HIS A 173     -23.494  -7.161   4.988  1.00  0.96           H  
ATOM   2755  O   HIS A 173     -22.075  -4.692   3.387  1.00  0.96           O  
ATOM   2756  CG  HIS A 173     -22.109  -8.718   5.365  1.00  0.96           C  
ATOM   2757  CD2 HIS A 173     -20.952  -9.146   5.958  1.00  0.96           C  
ATOM   2758  HD2 HIS A 173     -20.095  -8.532   6.193  1.00  0.96           H  
ATOM   2759  ND1 HIS A 173     -22.936  -9.812   5.241  1.00  0.96           N  
ATOM   2760  HD1 HIS A 173     -23.913  -9.800   4.985  1.00  0.96           H  
ATOM   2761  CE1 HIS A 173     -22.290 -10.874   5.743  1.00  0.96           C  
ATOM   2762  HE1 HIS A 173     -22.716 -11.863   5.831  1.00  0.96           H  
ATOM   2763  NE2 HIS A 173     -21.074 -10.524   6.184  1.00  0.96           N  
ATOM   2764  N   PRO A 174     -23.571  -5.719   2.065  1.00  0.95           N  
ATOM   2765  CA  PRO A 174     -24.180  -4.477   1.572  1.00  0.95           C  
ATOM   2766  HA  PRO A 174     -23.407  -3.753   1.315  1.00  0.95           H  
ATOM   2767  C   PRO A 174     -25.112  -3.808   2.598  1.00  0.95           C  
ATOM   2768  CB  PRO A 174     -24.930  -4.894   0.302  1.00  0.95           C  
ATOM   2769  HB2 PRO A 174     -25.785  -4.251   0.096  1.00  0.95           H  
ATOM   2770  HB3 PRO A 174     -24.242  -4.892  -0.543  1.00  0.95           H  
ATOM   2771  O   PRO A 174     -25.486  -2.647   2.449  1.00  0.95           O  
ATOM   2772  CG  PRO A 174     -25.356  -6.329   0.616  1.00  0.95           C  
ATOM   2773  HG2 PRO A 174     -26.248  -6.319   1.243  1.00  0.95           H  
ATOM   2774  HG3 PRO A 174     -25.526  -6.915  -0.287  1.00  0.95           H  
ATOM   2775  CD  PRO A 174     -24.170  -6.870   1.405  1.00  0.95           C  
ATOM   2776  HD2 PRO A 174     -24.507  -7.618   2.123  1.00  0.95           H  
ATOM   2777  HD3 PRO A 174     -23.440  -7.293   0.715  1.00  0.95           H  
ATOM   2778  N   GLY A 175     -25.496  -4.537   3.650  1.00  0.94           N  
ATOM   2779  H   GLY A 175     -25.149  -5.483   3.722  1.00  0.94           H  
ATOM   2780  CA  GLY A 175     -26.515  -4.118   4.607  1.00  0.94           C  
ATOM   2781  HA2 GLY A 175     -26.483  -3.032   4.704  1.00  0.94           H  
ATOM   2782  HA3 GLY A 175     -26.294  -4.542   5.587  1.00  0.94           H  
ATOM   2783  C   GLY A 175     -27.921  -4.546   4.184  1.00  0.94           C  
ATOM   2784  O   GLY A 175     -28.090  -5.560   3.503  1.00  0.94           O  
ATOM   2785  N   PHE A 176     -28.944  -3.813   4.630  1.00  0.89           N  
ATOM   2786  H   PHE A 176     -28.748  -2.949   5.115  1.00  0.89           H  
ATOM   2787  CA  PHE A 176     -30.335  -4.139   4.301  1.00  0.89           C  
ATOM   2788  HA  PHE A 176     -30.477  -5.210   4.442  1.00  0.89           H  
ATOM   2789  C   PHE A 176     -30.648  -3.814   2.837  1.00  0.89           C  
ATOM   2790  CB  PHE A 176     -31.302  -3.415   5.246  1.00  0.89           C  
ATOM   2791  HB2 PHE A 176     -31.109  -2.343   5.195  1.00  0.89           H  
ATOM   2792  HB3 PHE A 176     -31.106  -3.737   6.268  1.00  0.89           H  
ATOM   2793  O   PHE A 176     -30.470  -2.682   2.394  1.00  0.89           O  
ATOM   2794  CG  PHE A 176     -32.766  -3.671   4.926  1.00  0.89           C  
ATOM   2795  CD1 PHE A 176     -33.533  -2.687   4.272  1.00  0.89           C  
ATOM   2796  HD1 PHE A 176     -33.083  -1.743   3.999  1.00  0.89           H  
ATOM   2797  CD2 PHE A 176     -33.360  -4.904   5.261  1.00  0.89           C  
ATOM   2798  HD2 PHE A 176     -32.779  -5.668   5.756  1.00  0.89           H  
ATOM   2799  CE1 PHE A 176     -34.887  -2.925   3.976  1.00  0.89           C  
ATOM   2800  HE1 PHE A 176     -35.477  -2.158   3.496  1.00  0.89           H  
ATOM   2801  CE2 PHE A 176     -34.711  -5.146   4.953  1.00  0.89           C  
ATOM   2802  HE2 PHE A 176     -35.165  -6.092   5.209  1.00  0.89           H  
ATOM   2803  CZ  PHE A 176     -35.476  -4.155   4.314  1.00  0.89           C  
ATOM   2804  HZ  PHE A 176     -36.517  -4.336   4.089  1.00  0.89           H  
ATOM   2805  N   VAL A 177     -31.169  -4.802   2.109  1.00  0.88           N  
ATOM   2806  H   VAL A 177     -31.311  -5.703   2.543  1.00  0.88           H  
ATOM   2807  CA  VAL A 177     -31.643  -4.642   0.732  1.00  0.88           C  
ATOM   2808  HA  VAL A 177     -31.585  -3.588   0.458  1.00  0.88           H  
ATOM   2809  C   VAL A 177     -33.097  -5.108   0.672  1.00  0.88           C  
ATOM   2810  CB  VAL A 177     -30.744  -5.391  -0.265  1.00  0.88           C  
ATOM   2811  HB  VAL A 177     -30.729  -6.456  -0.034  1.00  0.88           H  
ATOM   2812  O   VAL A 177     -33.351  -6.286   0.945  1.00  0.88           O  
ATOM   2813  CG1 VAL A 177     -31.228  -5.209  -1.710  1.00  0.88           C  
ATOM   2814 HG11 VAL A 177     -32.223  -5.638  -1.830  1.00  0.88           H  
ATOM   2815 HG12 VAL A 177     -31.260  -4.149  -1.963  1.00  0.88           H  
ATOM   2816 HG13 VAL A 177     -30.554  -5.724  -2.395  1.00  0.88           H  
ATOM   2817  CG2 VAL A 177     -29.315  -4.841  -0.164  1.00  0.88           C  
ATOM   2818 HG21 VAL A 177     -28.730  -5.126  -1.038  1.00  0.88           H  
ATOM   2819 HG22 VAL A 177     -28.830  -5.216   0.738  1.00  0.88           H  
ATOM   2820 HG23 VAL A 177     -29.334  -3.752  -0.123  1.00  0.88           H  
ATOM   2821  N   PRO A 178     -34.054  -4.219   0.339  1.00  0.86           N  
ATOM   2822  CA  PRO A 178     -35.458  -4.591   0.214  1.00  0.86           C  
ATOM   2823  HA  PRO A 178     -35.841  -4.828   1.207  1.00  0.86           H  
ATOM   2824  C   PRO A 178     -35.642  -5.795  -0.714  1.00  0.86           C  
ATOM   2825  CB  PRO A 178     -36.175  -3.348  -0.324  1.00  0.86           C  
ATOM   2826  HB2 PRO A 178     -36.193  -3.368  -1.414  1.00  0.86           H  
ATOM   2827  HB3 PRO A 178     -37.188  -3.264   0.070  1.00  0.86           H  
ATOM   2828  O   PRO A 178     -34.970  -5.904  -1.738  1.00  0.86           O  
ATOM   2829  CG  PRO A 178     -35.289  -2.194   0.140  1.00  0.86           C  
ATOM   2830  HG2 PRO A 178     -35.378  -1.327  -0.514  1.00  0.86           H  
ATOM   2831  HG3 PRO A 178     -35.543  -1.926   1.165  1.00  0.86           H  
ATOM   2832  CD  PRO A 178     -33.885  -2.791   0.097  1.00  0.86           C  
ATOM   2833  HD2 PRO A 178     -33.448  -2.640  -0.890  1.00  0.86           H  
ATOM   2834  HD3 PRO A 178     -33.267  -2.324   0.863  1.00  0.86           H  
ATOM   2835  N   ASN A 179     -36.570  -6.687  -0.362  1.00  0.88           N  
ATOM   2836  H   ASN A 179     -37.123  -6.493   0.461  1.00  0.88           H  
ATOM   2837  CA  ASN A 179     -36.928  -7.888  -1.130  1.00  0.88           C  
ATOM   2838  HA  ASN A 179     -37.725  -8.380  -0.574  1.00  0.88           H  
ATOM   2839  C   ASN A 179     -35.826  -8.956  -1.261  1.00  0.88           C  
ATOM   2840  CB  ASN A 179     -37.535  -7.482  -2.486  1.00  0.88           C  
ATOM   2841  HB2 ASN A 179     -36.748  -7.108  -3.142  1.00  0.88           H  
ATOM   2842  HB3 ASN A 179     -37.977  -8.357  -2.963  1.00  0.88           H  
ATOM   2843  O   ASN A 179     -36.006  -9.917  -2.006  1.00  0.88           O  
ATOM   2844  CG  ASN A 179     -38.619  -6.433  -2.344  1.00  0.88           C  
ATOM   2845  ND2 ASN A 179     -38.675  -5.471  -3.233  1.00  0.88           N  
ATOM   2846 HD21 ASN A 179     -39.434  -4.813  -3.127  1.00  0.88           H  
ATOM   2847 HD22 ASN A 179     -38.031  -5.454  -4.011  1.00  0.88           H  
ATOM   2848  OD1 ASN A 179     -39.409  -6.444  -1.416  1.00  0.88           O  
ATOM   2849  N   CYS A 180     -34.721  -8.839  -0.516  1.00  0.90           N  
ATOM   2850  H   CYS A 180     -34.593  -8.010   0.047  1.00  0.90           H  
ATOM   2851  CA  CYS A 180     -33.722  -9.897  -0.407  1.00  0.90           C  
ATOM   2852  HA  CYS A 180     -33.981 -10.674  -1.126  1.00  0.90           H  
ATOM   2853  C   CYS A 180     -33.745 -10.568   0.967  1.00  0.90           C  
ATOM   2854  CB  CYS A 180     -32.329  -9.360  -0.773  1.00  0.90           C  
ATOM   2855  HB2 CYS A 180     -32.121  -8.477  -0.170  1.00  0.90           H  
ATOM   2856  HB3 CYS A 180     -31.590 -10.124  -0.530  1.00  0.90           H  
ATOM   2857  O   CYS A 180     -33.810  -9.868   1.981  1.00  0.90           O  
ATOM   2858  SG  CYS A 180     -32.166  -8.940  -2.527  1.00  0.90           S  
ATOM   2859  N   PRO A 181     -33.637 -11.912   1.038  1.00  0.82           N  
ATOM   2860  CA  PRO A 181     -33.392 -12.591   2.303  1.00  0.82           C  
ATOM   2861  HA  PRO A 181     -34.272 -12.482   2.936  1.00  0.82           H  
ATOM   2862  C   PRO A 181     -32.166 -11.986   2.992  1.00  0.82           C  
ATOM   2863  CB  PRO A 181     -33.182 -14.070   1.960  1.00  0.82           C  
ATOM   2864  HB2 PRO A 181     -33.596 -14.725   2.727  1.00  0.82           H  
ATOM   2865  HB3 PRO A 181     -32.121 -14.278   1.816  1.00  0.82           H  
ATOM   2866  O   PRO A 181     -31.150 -11.730   2.341  1.00  0.82           O  
ATOM   2867  CG  PRO A 181     -33.908 -14.235   0.626  1.00  0.82           C  
ATOM   2868  HG2 PRO A 181     -33.491 -15.049   0.033  1.00  0.82           H  
ATOM   2869  HG3 PRO A 181     -34.971 -14.396   0.806  1.00  0.82           H  
ATOM   2870  CD  PRO A 181     -33.706 -12.880  -0.049  1.00  0.82           C  
ATOM   2871  HD2 PRO A 181     -34.543 -12.676  -0.717  1.00  0.82           H  
ATOM   2872  HD3 PRO A 181     -32.767 -12.875  -0.602  1.00  0.82           H  
ATOM   2873  N   SER A 182     -32.255 -11.757   4.304  1.00  0.73           N  
ATOM   2874  H   SER A 182     -33.123 -11.973   4.773  1.00  0.73           H  
ATOM   2875  CA  SER A 182     -31.139 -11.212   5.082  1.00  0.73           C  
ATOM   2876  HA  SER A 182     -30.882 -10.231   4.682  1.00  0.73           H  
ATOM   2877  C   SER A 182     -29.921 -12.134   4.967  1.00  0.73           C  
ATOM   2878  CB  SER A 182     -31.548 -11.039   6.546  1.00  0.73           C  
ATOM   2879  HB2 SER A 182     -31.845 -12.003   6.957  1.00  0.73           H  
ATOM   2880  HB3 SER A 182     -32.393 -10.353   6.603  1.00  0.73           H  
ATOM   2881  O   SER A 182     -29.955 -13.281   5.402  1.00  0.73           O  
ATOM   2882  OG  SER A 182     -30.469 -10.518   7.302  1.00  0.73           O  
ATOM   2883  HG  SER A 182     -30.788 -10.381   8.198  1.00  0.73           H  
ATOM   2884  N   GLN A 183     -28.833 -11.633   4.382  1.00  0.74           N  
ATOM   2885  H   GLN A 183     -28.901 -10.702   3.997  1.00  0.74           H  
ATOM   2886  CA  GLN A 183     -27.574 -12.369   4.175  1.00  0.74           C  
ATOM   2887  HA  GLN A 183     -27.769 -13.436   4.284  1.00  0.74           H  
ATOM   2888  C   GLN A 183     -26.532 -12.041   5.250  1.00  0.74           C  
ATOM   2889  CB  GLN A 183     -27.086 -12.131   2.741  1.00  0.74           C  
ATOM   2890  HB2 GLN A 183     -27.169 -11.069   2.511  1.00  0.74           H  
ATOM   2891  HB3 GLN A 183     -26.047 -12.437   2.623  1.00  0.74           H  
ATOM   2892  O   GLN A 183     -25.322 -12.072   5.013  1.00  0.74           O  
ATOM   2893  CG  GLN A 183     -27.941 -12.971   1.785  1.00  0.74           C  
ATOM   2894  HG2 GLN A 183     -28.985 -12.968   2.099  1.00  0.74           H  
ATOM   2895  HG3 GLN A 183     -27.595 -14.004   1.824  1.00  0.74           H  
ATOM   2896  CD  GLN A 183     -27.902 -12.495   0.350  1.00  0.74           C  
ATOM   2897  NE2 GLN A 183     -28.465 -13.263  -0.547  1.00  0.74           N  
ATOM   2898 HE21 GLN A 183     -28.452 -12.950  -1.507  1.00  0.74           H  
ATOM   2899 HE22 GLN A 183     -28.934 -14.109  -0.257  1.00  0.74           H  
ATOM   2900  OE1 GLN A 183     -27.418 -11.434   0.002  1.00  0.74           O  
ATOM   2901  N   GLY A 184     -27.022 -11.706   6.445  1.00  0.80           N  
ATOM   2902  H   GLY A 184     -28.026 -11.722   6.553  1.00  0.80           H  
ATOM   2903  CA  GLY A 184     -26.223 -11.145   7.521  1.00  0.80           C  
ATOM   2904  HA2 GLY A 184     -25.277 -11.681   7.604  1.00  0.80           H  
ATOM   2905  HA3 GLY A 184     -26.767 -11.263   8.458  1.00  0.80           H  
ATOM   2906  C   GLY A 184     -25.922  -9.663   7.301  1.00  0.80           C  
ATOM   2907  O   GLY A 184     -25.887  -9.161   6.178  1.00  0.80           O  
ATOM   2908  N   ASN A 185     -25.696  -8.970   8.410  1.00  0.89           N  
ATOM   2909  H   ASN A 185     -25.662  -9.466   9.289  1.00  0.89           H  
ATOM   2910  CA  ASN A 185     -25.232  -7.593   8.435  1.00  0.89           C  
ATOM   2911  HA  ASN A 185     -24.942  -7.289   7.429  1.00  0.89           H  
ATOM   2912  C   ASN A 185     -23.990  -7.525   9.325  1.00  0.89           C  
ATOM   2913  CB  ASN A 185     -26.369  -6.674   8.925  1.00  0.89           C  
ATOM   2914  HB2 ASN A 185     -26.551  -6.843   9.987  1.00  0.89           H  
ATOM   2915  HB3 ASN A 185     -27.279  -6.893   8.366  1.00  0.89           H  
ATOM   2916  O   ASN A 185     -23.917  -8.245  10.326  1.00  0.89           O  
ATOM   2917  CG  ASN A 185     -26.040  -5.210   8.707  1.00  0.89           C  
ATOM   2918  ND2 ASN A 185     -26.842  -4.297   9.201  1.00  0.89           N  
ATOM   2919 HD21 ASN A 185     -27.669  -4.541   9.727  1.00  0.89           H  
ATOM   2920 HD22 ASN A 185     -26.620  -3.345   8.947  1.00  0.89           H  
ATOM   2921  OD1 ASN A 185     -25.064  -4.876   8.067  1.00  0.89           O  
ATOM   2922  N   PHE A 186     -23.031  -6.670   8.983  1.00  0.95           N  
ATOM   2923  H   PHE A 186     -23.214  -6.012   8.238  1.00  0.95           H  
ATOM   2924  CA  PHE A 186     -21.891  -6.434   9.854  1.00  0.95           C  
ATOM   2925  HA  PHE A 186     -21.480  -7.401  10.143  1.00  0.95           H  
ATOM   2926  C   PHE A 186     -22.365  -5.718  11.130  1.00  0.95           C  
ATOM   2927  CB  PHE A 186     -20.792  -5.676   9.101  1.00  0.95           C  
ATOM   2928  HB2 PHE A 186     -20.464  -6.277   8.253  1.00  0.95           H  
ATOM   2929  HB3 PHE A 186     -21.201  -4.748   8.704  1.00  0.95           H  
ATOM   2930  O   PHE A 186     -23.062  -4.700  11.075  1.00  0.95           O  
ATOM   2931  CG  PHE A 186     -19.588  -5.368   9.970  1.00  0.95           C  
ATOM   2932  CD1 PHE A 186     -19.330  -4.048  10.385  1.00  0.95           C  
ATOM   2933  HD1 PHE A 186     -19.956  -3.238  10.042  1.00  0.95           H  
ATOM   2934  CD2 PHE A 186     -18.750  -6.412  10.407  1.00  0.95           C  
ATOM   2935  HD2 PHE A 186     -18.940  -7.428  10.093  1.00  0.95           H  
ATOM   2936  CE1 PHE A 186     -18.247  -3.772  11.236  1.00  0.95           C  
ATOM   2937  HE1 PHE A 186     -18.045  -2.757  11.545  1.00  0.95           H  
ATOM   2938  CE2 PHE A 186     -17.675  -6.137  11.271  1.00  0.95           C  
ATOM   2939  HE2 PHE A 186     -17.043  -6.937  11.629  1.00  0.95           H  
ATOM   2940  CZ  PHE A 186     -17.421  -4.817  11.682  1.00  0.95           C  
ATOM   2941  HZ  PHE A 186     -16.590  -4.610  12.340  1.00  0.95           H  
ATOM   2942  N   LYS A 187     -22.006  -6.273  12.291  1.00  0.96           N  
ATOM   2943  H   LYS A 187     -21.417  -7.093  12.265  1.00  0.96           H  
ATOM   2944  CA  LYS A 187     -22.346  -5.727  13.608  1.00  0.96           C  
ATOM   2945  HA  LYS A 187     -22.863  -4.775  13.480  1.00  0.96           H  
ATOM   2946  C   LYS A 187     -21.068  -5.459  14.394  1.00  0.96           C  
ATOM   2947  CB  LYS A 187     -23.282  -6.670  14.383  1.00  0.96           C  
ATOM   2948  HB2 LYS A 187     -23.453  -6.239  15.370  1.00  0.96           H  
ATOM   2949  HB3 LYS A 187     -22.791  -7.635  14.515  1.00  0.96           H  
ATOM   2950  O   LYS A 187     -20.333  -6.391  14.704  1.00  0.96           O  
ATOM   2951  CG  LYS A 187     -24.641  -6.888  13.701  1.00  0.96           C  
ATOM   2952  HG2 LYS A 187     -24.497  -7.416  12.758  1.00  0.96           H  
ATOM   2953  HG3 LYS A 187     -25.104  -5.923  13.495  1.00  0.96           H  
ATOM   2954  CD  LYS A 187     -25.570  -7.712  14.602  1.00  0.96           C  
ATOM   2955  HD2 LYS A 187     -25.708  -7.181  15.544  1.00  0.96           H  
ATOM   2956  HD3 LYS A 187     -25.108  -8.679  14.803  1.00  0.96           H  
ATOM   2957  CE  LYS A 187     -26.931  -7.918  13.930  1.00  0.96           C  
ATOM   2958  HE2 LYS A 187     -27.336  -6.939  13.674  1.00  0.96           H  
ATOM   2959  HE3 LYS A 187     -26.782  -8.473  13.003  1.00  0.96           H  
ATOM   2960  NZ  LYS A 187     -27.875  -8.637  14.824  1.00  0.96           N  
ATOM   2961  HZ1 LYS A 187     -27.515  -9.545  15.082  1.00  0.96           H  
ATOM   2962  HZ2 LYS A 187     -28.024  -8.106  15.670  1.00  0.96           H  
ATOM   2963  HZ3 LYS A 187     -28.775  -8.754  14.381  1.00  0.96           H  
ATOM   2964  N   LEU A 188     -20.839  -4.200  14.746  1.00  0.97           N  
ATOM   2965  H   LEU A 188     -21.514  -3.502  14.466  1.00  0.97           H  
ATOM   2966  CA  LEU A 188     -19.762  -3.780  15.634  1.00  0.97           C  
ATOM   2967  HA  LEU A 188     -18.939  -4.492  15.562  1.00  0.97           H  
ATOM   2968  C   LEU A 188     -20.277  -3.781  17.079  1.00  0.97           C  
ATOM   2969  CB  LEU A 188     -19.248  -2.409  15.155  1.00  0.97           C  
ATOM   2970  HB2 LEU A 188     -20.095  -1.729  15.061  1.00  0.97           H  
ATOM   2971  HB3 LEU A 188     -18.804  -2.532  14.168  1.00  0.97           H  
ATOM   2972  O   LEU A 188     -21.029  -2.891  17.471  1.00  0.97           O  
ATOM   2973  CG  LEU A 188     -18.214  -1.762  16.090  1.00  0.97           C  
ATOM   2974  HG  LEU A 188     -18.687  -1.526  17.043  1.00  0.97           H  
ATOM   2975  CD1 LEU A 188     -17.018  -2.672  16.334  1.00  0.97           C  
ATOM   2976 HD11 LEU A 188     -16.264  -2.130  16.904  1.00  0.97           H  
ATOM   2977 HD12 LEU A 188     -17.309  -3.543  16.922  1.00  0.97           H  
ATOM   2978 HD13 LEU A 188     -16.595  -2.994  15.383  1.00  0.97           H  
ATOM   2979  CD2 LEU A 188     -17.674  -0.464  15.495  1.00  0.97           C  
ATOM   2980 HD21 LEU A 188     -17.007  -0.681  14.661  1.00  0.97           H  
ATOM   2981 HD22 LEU A 188     -18.485   0.168  15.130  1.00  0.97           H  
ATOM   2982 HD23 LEU A 188     -17.132   0.080  16.268  1.00  0.97           H  
ATOM   2983  N   ALA A 189     -19.909  -4.794  17.861  1.00  0.97           N  
ATOM   2984  H   ALA A 189     -19.279  -5.492  17.493  1.00  0.97           H  
ATOM   2985  CA  ALA A 189     -20.301  -4.887  19.266  1.00  0.97           C  
ATOM   2986  HA  ALA A 189     -21.348  -4.596  19.355  1.00  0.97           H  
ATOM   2987  C   ALA A 189     -19.462  -3.939  20.137  1.00  0.97           C  
ATOM   2988  CB  ALA A 189     -20.186  -6.344  19.727  1.00  0.97           C  
ATOM   2989  HB1 ALA A 189     -20.816  -6.981  19.106  1.00  0.97           H  
ATOM   2990  HB2 ALA A 189     -20.513  -6.423  20.764  1.00  0.97           H  
ATOM   2991  HB3 ALA A 189     -19.150  -6.675  19.656  1.00  0.97           H  
ATOM   2992  O   ALA A 189     -18.233  -3.957  20.055  1.00  0.97           O  
ATOM   2993  N   VAL A 190     -20.122  -3.135  20.977  1.00  0.98           N  
ATOM   2994  H   VAL A 190     -21.131  -3.182  21.005  1.00  0.98           H  
ATOM   2995  CA  VAL A 190     -19.457  -2.167  21.862  1.00  0.98           C  
ATOM   2996  HA  VAL A 190     -18.410  -2.464  21.930  1.00  0.98           H  
ATOM   2997  C   VAL A 190     -20.005  -2.187  23.287  1.00  0.98           C  
ATOM   2998  CB  VAL A 190     -19.473  -0.731  21.301  1.00  0.98           C  
ATOM   2999  HB  VAL A 190     -18.905  -0.101  21.985  1.00  0.98           H  
ATOM   3000  O   VAL A 190     -21.189  -2.403  23.514  1.00  0.98           O  
ATOM   3001  CG1 VAL A 190     -18.794  -0.647  19.929  1.00  0.98           C  
ATOM   3002 HG11 VAL A 190     -19.372  -1.210  19.195  1.00  0.98           H  
ATOM   3003 HG12 VAL A 190     -18.721   0.393  19.613  1.00  0.98           H  
ATOM   3004 HG13 VAL A 190     -17.791  -1.070  19.987  1.00  0.98           H  
ATOM   3005  CG2 VAL A 190     -20.880  -0.135  21.199  1.00  0.98           C  
ATOM   3006 HG21 VAL A 190     -21.329  -0.066  22.190  1.00  0.98           H  
ATOM   3007 HG22 VAL A 190     -20.823   0.873  20.788  1.00  0.98           H  
ATOM   3008 HG23 VAL A 190     -21.508  -0.757  20.562  1.00  0.98           H  
ATOM   3009  N   GLU A 191     -19.154  -1.903  24.261  1.00  0.98           N  
ATOM   3010  H   GLU A 191     -18.182  -1.773  24.020  1.00  0.98           H  
ATOM   3011  CA  GLU A 191     -19.506  -1.708  25.663  1.00  0.98           C  
ATOM   3012  HA  GLU A 191     -20.486  -2.139  25.865  1.00  0.98           H  
ATOM   3013  C   GLU A 191     -19.551  -0.215  25.987  1.00  0.98           C  
ATOM   3014  CB  GLU A 191     -18.485  -2.398  26.568  1.00  0.98           C  
ATOM   3015  HB2 GLU A 191     -17.487  -2.093  26.253  1.00  0.98           H  
ATOM   3016  HB3 GLU A 191     -18.651  -2.062  27.591  1.00  0.98           H  
ATOM   3017  O   GLU A 191     -18.677   0.552  25.573  1.00  0.98           O  
ATOM   3018  CG  GLU A 191     -18.567  -3.926  26.530  1.00  0.98           C  
ATOM   3019  HG2 GLU A 191     -18.477  -4.264  25.497  1.00  0.98           H  
ATOM   3020  HG3 GLU A 191     -19.543  -4.238  26.903  1.00  0.98           H  
ATOM   3021  CD  GLU A 191     -17.459  -4.570  27.379  1.00  0.98           C  
ATOM   3022  OE1 GLU A 191     -17.089  -5.713  27.039  1.00  0.98           O  
ATOM   3023  OE2 GLU A 191     -16.994  -3.922  28.352  1.00  0.98           O  
ATOM   3024  N   SER A 192     -20.560   0.197  26.756  1.00  0.97           N  
ATOM   3025  H   SER A 192     -21.205  -0.490  27.121  1.00  0.97           H  
ATOM   3026  CA  SER A 192     -20.730   1.598  27.142  1.00  0.97           C  
ATOM   3027  HA  SER A 192     -20.879   2.181  26.233  1.00  0.97           H  
ATOM   3028  C   SER A 192     -19.490   2.137  27.866  1.00  0.97           C  
ATOM   3029  CB  SER A 192     -21.967   1.766  28.022  1.00  0.97           C  
ATOM   3030  HB2 SER A 192     -22.815   1.258  27.562  1.00  0.97           H  
ATOM   3031  HB3 SER A 192     -21.779   1.334  29.004  1.00  0.97           H  
ATOM   3032  O   SER A 192     -18.932   1.483  28.748  1.00  0.97           O  
ATOM   3033  OG  SER A 192     -22.268   3.140  28.146  1.00  0.97           O  
ATOM   3034  HG  SER A 192     -22.924   3.253  28.838  1.00  0.97           H  
ATOM   3035  N   GLY A 193     -19.048   3.333  27.481  1.00  0.97           N  
ATOM   3036  H   GLY A 193     -19.554   3.797  26.740  1.00  0.97           H  
ATOM   3037  CA  GLY A 193     -17.894   4.015  28.074  1.00  0.97           C  
ATOM   3038  HA2 GLY A 193     -17.949   5.075  27.827  1.00  0.97           H  
ATOM   3039  HA3 GLY A 193     -17.947   3.918  29.158  1.00  0.97           H  
ATOM   3040  C   GLY A 193     -16.520   3.500  27.626  1.00  0.97           C  
ATOM   3041  O   GLY A 193     -15.511   4.058  28.050  1.00  0.97           O  
ATOM   3042  N   LYS A 194     -16.440   2.470  26.770  1.00  0.98           N  
ATOM   3043  H   LYS A 194     -17.296   2.029  26.466  1.00  0.98           H  
ATOM   3044  CA  LYS A 194     -15.168   1.987  26.203  1.00  0.98           C  
ATOM   3045  HA  LYS A 194     -14.367   2.215  26.907  1.00  0.98           H  
ATOM   3046  C   LYS A 194     -14.811   2.709  24.900  1.00  0.98           C  
ATOM   3047  CB  LYS A 194     -15.214   0.463  25.998  1.00  0.98           C  
ATOM   3048  HB2 LYS A 194     -15.977   0.235  25.254  1.00  0.98           H  
ATOM   3049  HB3 LYS A 194     -14.257   0.131  25.596  1.00  0.98           H  
ATOM   3050  O   LYS A 194     -15.682   3.217  24.196  1.00  0.98           O  
ATOM   3051  CG  LYS A 194     -15.528  -0.369  27.249  1.00  0.98           C  
ATOM   3052  HG2 LYS A 194     -16.546  -0.152  27.574  1.00  0.98           H  
ATOM   3053  HG3 LYS A 194     -15.480  -1.419  26.962  1.00  0.98           H  
ATOM   3054  CD  LYS A 194     -14.572  -0.160  28.427  1.00  0.98           C  
ATOM   3055  HD2 LYS A 194     -13.551  -0.374  28.111  1.00  0.98           H  
ATOM   3056  HD3 LYS A 194     -14.649   0.866  28.787  1.00  0.98           H  
ATOM   3057  CE  LYS A 194     -15.003  -1.135  29.528  1.00  0.98           C  
ATOM   3058  HE2 LYS A 194     -14.957  -2.151  29.137  1.00  0.98           H  
ATOM   3059  HE3 LYS A 194     -16.052  -0.948  29.759  1.00  0.98           H  
ATOM   3060  NZ  LYS A 194     -14.181  -1.001  30.754  1.00  0.98           N  
ATOM   3061  HZ1 LYS A 194     -14.275  -0.071  31.137  1.00  0.98           H  
ATOM   3062  HZ2 LYS A 194     -13.210  -1.199  30.557  1.00  0.98           H  
ATOM   3063  HZ3 LYS A 194     -14.513  -1.663  31.440  1.00  0.98           H  
ATOM   3064  N   THR A 195     -13.525   2.707  24.553  1.00  0.98           N  
ATOM   3065  H   THR A 195     -12.859   2.297  25.192  1.00  0.98           H  
ATOM   3066  CA  THR A 195     -13.010   3.265  23.291  1.00  0.98           C  
ATOM   3067  HA  THR A 195     -13.809   3.803  22.781  1.00  0.98           H  
ATOM   3068  C   THR A 195     -12.536   2.150  22.371  1.00  0.98           C  
ATOM   3069  CB  THR A 195     -11.879   4.272  23.538  1.00  0.98           C  
ATOM   3070  HB  THR A 195     -11.040   3.771  24.020  1.00  0.98           H  
ATOM   3071  O   THR A 195     -11.743   1.307  22.782  1.00  0.98           O  
ATOM   3072  CG2 THR A 195     -11.389   4.950  22.259  1.00  0.98           C  
ATOM   3073 HG21 THR A 195     -10.624   5.686  22.504  1.00  0.98           H  
ATOM   3074 HG22 THR A 195     -10.950   4.216  21.585  1.00  0.98           H  
ATOM   3075 HG23 THR A 195     -12.220   5.447  21.757  1.00  0.98           H  
ATOM   3076  OG1 THR A 195     -12.355   5.288  24.384  1.00  0.98           O  
ATOM   3077  HG1 THR A 195     -11.986   6.121  24.082  1.00  0.98           H  
ATOM   3078  N   TYR A 196     -12.984   2.165  21.122  1.00  0.99           N  
ATOM   3079  H   TYR A 196     -13.597   2.918  20.842  1.00  0.99           H  
ATOM   3080  CA  TYR A 196     -12.634   1.189  20.094  1.00  0.99           C  
ATOM   3081  HA  TYR A 196     -12.079   0.366  20.545  1.00  0.99           H  
ATOM   3082  C   TYR A 196     -11.744   1.837  19.041  1.00  0.99           C  
ATOM   3083  CB  TYR A 196     -13.911   0.604  19.476  1.00  0.99           C  
ATOM   3084  HB2 TYR A 196     -14.532   1.412  19.091  1.00  0.99           H  
ATOM   3085  HB3 TYR A 196     -13.636  -0.029  18.633  1.00  0.99           H  
ATOM   3086  O   TYR A 196     -11.910   3.013  18.729  1.00  0.99           O  
ATOM   3087  CG  TYR A 196     -14.718  -0.212  20.462  1.00  0.99           C  
ATOM   3088  CD1 TYR A 196     -14.602  -1.614  20.462  1.00  0.99           C  
ATOM   3089  HD1 TYR A 196     -14.006  -2.107  19.708  1.00  0.99           H  
ATOM   3090  CD2 TYR A 196     -15.536   0.431  21.413  1.00  0.99           C  
ATOM   3091  HD2 TYR A 196     -15.651   1.505  21.397  1.00  0.99           H  
ATOM   3092  CE1 TYR A 196     -15.251  -2.374  21.451  1.00  0.99           C  
ATOM   3093  HE1 TYR A 196     -15.168  -3.450  21.456  1.00  0.99           H  
ATOM   3094  CE2 TYR A 196     -16.174  -0.324  22.413  1.00  0.99           C  
ATOM   3095  HE2 TYR A 196     -16.780   0.162  23.164  1.00  0.99           H  
ATOM   3096  OH  TYR A 196     -16.529  -2.437  23.472  1.00  0.99           O  
ATOM   3097  HH  TYR A 196     -16.279  -3.364  23.469  1.00  0.99           H  
ATOM   3098  CZ  TYR A 196     -16.003  -1.723  22.448  1.00  0.99           C  
ATOM   3099  N   MET A 197     -10.807   1.076  18.485  1.00  0.99           N  
ATOM   3100  H   MET A 197     -10.735   0.114  18.785  1.00  0.99           H  
ATOM   3101  CA  MET A 197      -9.968   1.509  17.370  1.00  0.99           C  
ATOM   3102  HA  MET A 197     -10.040   2.590  17.247  1.00  0.99           H  
ATOM   3103  C   MET A 197     -10.458   0.855  16.083  1.00  0.99           C  
ATOM   3104  CB  MET A 197      -8.511   1.182  17.689  1.00  0.99           C  
ATOM   3105  HB2 MET A 197      -8.232   1.748  18.578  1.00  0.99           H  
ATOM   3106  HB3 MET A 197      -8.415   0.116  17.897  1.00  0.99           H  
ATOM   3107  O   MET A 197     -10.344  -0.356  15.919  1.00  0.99           O  
ATOM   3108  CG  MET A 197      -7.553   1.576  16.564  1.00  0.99           C  
ATOM   3109  HG2 MET A 197      -7.745   0.953  15.691  1.00  0.99           H  
ATOM   3110  HG3 MET A 197      -7.745   2.614  16.294  1.00  0.99           H  
ATOM   3111  SD  MET A 197      -5.801   1.428  17.006  1.00  0.99           S  
ATOM   3112  CE  MET A 197      -5.699  -0.353  17.294  1.00  0.99           C  
ATOM   3113  HE1 MET A 197      -6.273  -0.619  18.182  1.00  0.99           H  
ATOM   3114  HE2 MET A 197      -4.660  -0.634  17.462  1.00  0.99           H  
ATOM   3115  HE3 MET A 197      -6.096  -0.886  16.430  1.00  0.99           H  
ATOM   3116  N   LEU A 198     -11.008   1.656  15.178  1.00  0.99           N  
ATOM   3117  H   LEU A 198     -11.016   2.651  15.355  1.00  0.99           H  
ATOM   3118  CA  LEU A 198     -11.486   1.204  13.878  1.00  0.99           C  
ATOM   3119  HA  LEU A 198     -11.723   0.141  13.927  1.00  0.99           H  
ATOM   3120  C   LEU A 198     -10.387   1.399  12.842  1.00  0.99           C  
ATOM   3121  CB  LEU A 198     -12.766   1.957  13.483  1.00  0.99           C  
ATOM   3122  HB2 LEU A 198     -13.142   1.512  12.561  1.00  0.99           H  
ATOM   3123  HB3 LEU A 198     -12.513   2.996  13.273  1.00  0.99           H  
ATOM   3124  O   LEU A 198      -9.898   2.513  12.667  1.00  0.99           O  
ATOM   3125  CG  LEU A 198     -13.881   1.941  14.541  1.00  0.99           C  
ATOM   3126  HG  LEU A 198     -13.574   2.556  15.388  1.00  0.99           H  
ATOM   3127  CD1 LEU A 198     -15.143   2.556  13.936  1.00  0.99           C  
ATOM   3128 HD11 LEU A 198     -15.450   1.992  13.056  1.00  0.99           H  
ATOM   3129 HD12 LEU A 198     -15.956   2.540  14.662  1.00  0.99           H  
ATOM   3130 HD13 LEU A 198     -14.935   3.586  13.646  1.00  0.99           H  
ATOM   3131  CD2 LEU A 198     -14.210   0.541  15.060  1.00  0.99           C  
ATOM   3132 HD21 LEU A 198     -15.009   0.607  15.798  1.00  0.99           H  
ATOM   3133 HD22 LEU A 198     -13.342   0.106  15.555  1.00  0.99           H  
ATOM   3134 HD23 LEU A 198     -14.514  -0.107  14.237  1.00  0.99           H  
ATOM   3135  N   ARG A 199     -10.014   0.320  12.159  1.00  0.99           N  
ATOM   3136  H   ARG A 199     -10.467  -0.551  12.398  1.00  0.99           H  
ATOM   3137  CA  ARG A 199      -9.014   0.284  11.090  1.00  0.99           C  
ATOM   3138  HA  ARG A 199      -8.420   1.198  11.084  1.00  0.99           H  
ATOM   3139  C   ARG A 199      -9.739   0.186   9.752  1.00  0.99           C  
ATOM   3140  CB  ARG A 199      -8.078  -0.908  11.330  1.00  0.99           C  
ATOM   3141  HB2 ARG A 199      -8.668  -1.824  11.374  1.00  0.99           H  
ATOM   3142  HB3 ARG A 199      -7.398  -0.991  10.483  1.00  0.99           H  
ATOM   3143  O   ARG A 199     -10.124  -0.906   9.335  1.00  0.99           O  
ATOM   3144  CG  ARG A 199      -7.260  -0.801  12.625  1.00  0.99           C  
ATOM   3145  HG2 ARG A 199      -6.665   0.112  12.605  1.00  0.99           H  
ATOM   3146  HG3 ARG A 199      -7.924  -0.774  13.489  1.00  0.99           H  
ATOM   3147  CD  ARG A 199      -6.345  -2.029  12.732  1.00  0.99           C  
ATOM   3148  HD2 ARG A 199      -5.734  -2.100  11.832  1.00  0.99           H  
ATOM   3149  HD3 ARG A 199      -6.966  -2.924  12.784  1.00  0.99           H  
ATOM   3150  NE  ARG A 199      -5.471  -1.992  13.915  1.00  0.99           N  
ATOM   3151  HE  ARG A 199      -5.666  -2.626  14.677  1.00  0.99           H  
ATOM   3152  NH1 ARG A 199      -3.939  -0.419  13.191  1.00  0.99           N  
ATOM   3153 HH11 ARG A 199      -4.406  -0.348  12.298  1.00  0.99           H  
ATOM   3154 HH12 ARG A 199      -3.205   0.242  13.399  1.00  0.99           H  
ATOM   3155  NH2 ARG A 199      -3.712  -1.450  15.176  1.00  0.99           N  
ATOM   3156 HH21 ARG A 199      -2.856  -0.945  15.359  1.00  0.99           H  
ATOM   3157 HH22 ARG A 199      -4.065  -2.145  15.817  1.00  0.99           H  
ATOM   3158  CZ  ARG A 199      -4.378  -1.273  14.077  1.00  0.99           C  
ATOM   3159  N   LEU A 200      -9.992   1.334   9.135  1.00  0.99           N  
ATOM   3160  H   LEU A 200      -9.591   2.179   9.515  1.00  0.99           H  
ATOM   3161  CA  LEU A 200     -10.734   1.460   7.884  1.00  0.99           C  
ATOM   3162  HA  LEU A 200     -11.511   0.695   7.861  1.00  0.99           H  
ATOM   3163  C   LEU A 200      -9.809   1.253   6.687  1.00  0.99           C  
ATOM   3164  CB  LEU A 200     -11.427   2.827   7.802  1.00  0.99           C  
ATOM   3165  HB2 LEU A 200     -11.943   2.892   6.844  1.00  0.99           H  
ATOM   3166  HB3 LEU A 200     -10.667   3.609   7.799  1.00  0.99           H  
ATOM   3167  O   LEU A 200      -8.701   1.787   6.653  1.00  0.99           O  
ATOM   3168  CG  LEU A 200     -12.427   3.059   8.951  1.00  0.99           C  
ATOM   3169  HG  LEU A 200     -12.418   2.220   9.648  1.00  0.99           H  
ATOM   3170  CD1 LEU A 200     -12.090   4.328   9.730  1.00  0.99           C  
ATOM   3171 HD11 LEU A 200     -11.122   4.211  10.219  1.00  0.99           H  
ATOM   3172 HD12 LEU A 200     -12.847   4.508  10.493  1.00  0.99           H  
ATOM   3173 HD13 LEU A 200     -12.049   5.171   9.041  1.00  0.99           H  
ATOM   3174  CD2 LEU A 200     -13.844   3.185   8.407  1.00  0.99           C  
ATOM   3175 HD21 LEU A 200     -14.099   2.296   7.829  1.00  0.99           H  
ATOM   3176 HD22 LEU A 200     -13.929   4.066   7.770  1.00  0.99           H  
ATOM   3177 HD23 LEU A 200     -14.538   3.265   9.243  1.00  0.99           H  
ATOM   3178  N   ILE A 201     -10.286   0.503   5.701  1.00  0.99           N  
ATOM   3179  H   ILE A 201     -11.182   0.059   5.841  1.00  0.99           H  
ATOM   3180  CA  ILE A 201      -9.609   0.235   4.430  1.00  0.99           C  
ATOM   3181  HA  ILE A 201      -8.798   0.946   4.272  1.00  0.99           H  
ATOM   3182  C   ILE A 201     -10.646   0.413   3.328  1.00  0.99           C  
ATOM   3183  CB  ILE A 201      -9.039  -1.203   4.419  1.00  0.99           C  
ATOM   3184  HB  ILE A 201      -9.873  -1.889   4.565  1.00  0.99           H  
ATOM   3185  O   ILE A 201     -11.730  -0.160   3.438  1.00  0.99           O  
ATOM   3186  CG1 ILE A 201      -8.037  -1.418   5.579  1.00  0.99           C  
ATOM   3187 HG12 ILE A 201      -8.503  -1.138   6.524  1.00  0.99           H  
ATOM   3188 HG13 ILE A 201      -7.165  -0.780   5.436  1.00  0.99           H  
ATOM   3189  CG2 ILE A 201      -8.398  -1.526   3.054  1.00  0.99           C  
ATOM   3190 HG21 ILE A 201      -8.058  -2.562   3.028  1.00  0.99           H  
ATOM   3191 HG22 ILE A 201      -7.555  -0.862   2.865  1.00  0.99           H  
ATOM   3192 HG23 ILE A 201      -9.120  -1.415   2.245  1.00  0.99           H  
ATOM   3193  CD1 ILE A 201      -7.571  -2.863   5.760  1.00  0.99           C  
ATOM   3194 HD11 ILE A 201      -7.004  -3.206   4.895  1.00  0.99           H  
ATOM   3195 HD12 ILE A 201      -6.929  -2.924   6.640  1.00  0.99           H  
ATOM   3196 HD13 ILE A 201      -8.437  -3.508   5.911  1.00  0.99           H  
ATOM   3197  N   ASN A 202     -10.331   1.157   2.269  1.00  0.99           N  
ATOM   3198  H   ASN A 202      -9.433   1.619   2.228  1.00  0.99           H  
ATOM   3199  CA  ASN A 202     -11.193   1.202   1.090  1.00  0.99           C  
ATOM   3200  HA  ASN A 202     -12.170   0.792   1.347  1.00  0.99           H  
ATOM   3201  C   ASN A 202     -10.638   0.310  -0.031  1.00  0.99           C  
ATOM   3202  CB  ASN A 202     -11.455   2.654   0.666  1.00  0.99           C  
ATOM   3203  HB2 ASN A 202     -11.817   3.214   1.528  1.00  0.99           H  
ATOM   3204  HB3 ASN A 202     -10.526   3.096   0.308  1.00  0.99           H  
ATOM   3205  O   ASN A 202      -9.669   0.657  -0.705  1.00  0.99           O  
ATOM   3206  CG  ASN A 202     -12.506   2.734  -0.428  1.00  0.99           C  
ATOM   3207  ND2 ASN A 202     -12.834   3.903  -0.922  1.00  0.99           N  
ATOM   3208 HD21 ASN A 202     -13.456   3.917  -1.718  1.00  0.99           H  
ATOM   3209 HD22 ASN A 202     -12.497   4.765  -0.518  1.00  0.99           H  
ATOM   3210  OD1 ASN A 202     -13.060   1.725  -0.825  1.00  0.99           O  
ATOM   3211  N   ALA A 203     -11.277  -0.845  -0.215  1.00  0.98           N  
ATOM   3212  H   ALA A 203     -12.082  -1.035   0.364  1.00  0.98           H  
ATOM   3213  CA  ALA A 203     -11.005  -1.823  -1.263  1.00  0.98           C  
ATOM   3214  HA  ALA A 203      -9.986  -1.674  -1.617  1.00  0.98           H  
ATOM   3215  C   ALA A 203     -11.924  -1.672  -2.492  1.00  0.98           C  
ATOM   3216  CB  ALA A 203     -11.099  -3.225  -0.644  1.00  0.98           C  
ATOM   3217  HB1 ALA A 203     -10.391  -3.316   0.180  1.00  0.98           H  
ATOM   3218  HB2 ALA A 203     -12.109  -3.412  -0.279  1.00  0.98           H  
ATOM   3219  HB3 ALA A 203     -10.872  -3.975  -1.402  1.00  0.98           H  
ATOM   3220  O   ALA A 203     -11.903  -2.542  -3.369  1.00  0.98           O  
ATOM   3221  N   ALA A 204     -12.730  -0.605  -2.565  1.00  0.98           N  
ATOM   3222  H   ALA A 204     -12.706   0.090  -1.832  1.00  0.98           H  
ATOM   3223  CA  ALA A 204     -13.516  -0.275  -3.750  1.00  0.98           C  
ATOM   3224  HA  ALA A 204     -14.221  -1.084  -3.940  1.00  0.98           H  
ATOM   3225  C   ALA A 204     -12.598  -0.157  -4.981  1.00  0.98           C  
ATOM   3226  CB  ALA A 204     -14.327   1.000  -3.482  1.00  0.98           C  
ATOM   3227  HB1 ALA A 204     -14.953   0.874  -2.598  1.00  0.98           H  
ATOM   3228  HB2 ALA A 204     -14.973   1.233  -4.328  1.00  0.98           H  
ATOM   3229  HB3 ALA A 204     -13.654   1.844  -3.335  1.00  0.98           H  
ATOM   3230  O   ALA A 204     -11.412   0.183  -4.891  1.00  0.98           O  
ATOM   3231  N   LEU A 205     -13.119  -0.520  -6.146  1.00  0.96           N  
ATOM   3232  H   LEU A 205     -14.125  -0.582  -6.204  1.00  0.96           H  
ATOM   3233  CA  LEU A 205     -12.414  -0.386  -7.405  1.00  0.96           C  
ATOM   3234  HA  LEU A 205     -11.382  -0.708  -7.268  1.00  0.96           H  
ATOM   3235  C   LEU A 205     -12.375   1.062  -7.882  1.00  0.96           C  
ATOM   3236  CB  LEU A 205     -13.037  -1.281  -8.479  1.00  0.96           C  
ATOM   3237  HB2 LEU A 205     -14.086  -1.013  -8.603  1.00  0.96           H  
ATOM   3238  HB3 LEU A 205     -12.536  -1.048  -9.419  1.00  0.96           H  
ATOM   3239  O   LEU A 205     -11.315   1.490  -8.331  1.00  0.96           O  
ATOM   3240  CG  LEU A 205     -12.932  -2.796  -8.241  1.00  0.96           C  
ATOM   3241  HG  LEU A 205     -13.592  -3.096  -7.428  1.00  0.96           H  
ATOM   3242  CD1 LEU A 205     -13.381  -3.486  -9.530  1.00  0.96           C  
ATOM   3243 HD11 LEU A 205     -12.785  -3.129 -10.370  1.00  0.96           H  
ATOM   3244 HD12 LEU A 205     -13.264  -4.568  -9.468  1.00  0.96           H  
ATOM   3245 HD13 LEU A 205     -14.429  -3.249  -9.715  1.00  0.96           H  
ATOM   3246  CD2 LEU A 205     -11.505  -3.256  -7.912  1.00  0.96           C  
ATOM   3247 HD21 LEU A 205     -11.456  -4.345  -7.951  1.00  0.96           H  
ATOM   3248 HD22 LEU A 205     -10.803  -2.840  -8.634  1.00  0.96           H  
ATOM   3249 HD23 LEU A 205     -11.251  -2.930  -6.904  1.00  0.96           H  
ATOM   3250  N   ASN A 206     -13.492   1.786  -7.814  1.00  0.95           N  
ATOM   3251  H   ASN A 206     -14.316   1.357  -7.418  1.00  0.95           H  
ATOM   3252  CA  ASN A 206     -13.672   3.045  -8.533  1.00  0.95           C  
ATOM   3253  HA  ASN A 206     -12.691   3.437  -8.800  1.00  0.95           H  
ATOM   3254  C   ASN A 206     -14.354   4.156  -7.715  1.00  0.95           C  
ATOM   3255  CB  ASN A 206     -14.426   2.771  -9.845  1.00  0.95           C  
ATOM   3256  HB2 ASN A 206     -14.494   3.691 -10.425  1.00  0.95           H  
ATOM   3257  HB3 ASN A 206     -15.444   2.466  -9.601  1.00  0.95           H  
ATOM   3258  O   ASN A 206     -14.592   5.228  -8.266  1.00  0.95           O  
ATOM   3259  CG  ASN A 206     -13.766   1.716 -10.714  1.00  0.95           C  
ATOM   3260  ND2 ASN A 206     -14.453   0.625 -10.958  1.00  0.95           N  
ATOM   3261 HD21 ASN A 206     -15.346   0.525 -10.496  1.00  0.95           H  
ATOM   3262 HD22 ASN A 206     -14.008  -0.124 -11.468  1.00  0.95           H  
ATOM   3263  OD1 ASN A 206     -12.633   1.831 -11.169  1.00  0.95           O  
ATOM   3264  N   GLU A 207     -14.631   3.953  -6.423  1.00  0.95           N  
ATOM   3265  H   GLU A 207     -14.565   3.015  -6.055  1.00  0.95           H  
ATOM   3266  CA  GLU A 207     -15.318   4.962  -5.605  1.00  0.95           C  
ATOM   3267  HA  GLU A 207     -15.407   5.884  -6.180  1.00  0.95           H  
ATOM   3268  C   GLU A 207     -14.574   5.348  -4.314  1.00  0.95           C  
ATOM   3269  CB  GLU A 207     -16.761   4.520  -5.309  1.00  0.95           C  
ATOM   3270  HB2 GLU A 207     -17.195   5.271  -4.649  1.00  0.95           H  
ATOM   3271  HB3 GLU A 207     -16.759   3.578  -4.761  1.00  0.95           H  
ATOM   3272  O   GLU A 207     -14.142   4.506  -3.517  1.00  0.95           O  
ATOM   3273  CG  GLU A 207     -17.666   4.440  -6.560  1.00  0.95           C  
ATOM   3274  HG2 GLU A 207     -17.348   5.189  -7.285  1.00  0.95           H  
ATOM   3275  HG3 GLU A 207     -18.673   4.722  -6.251  1.00  0.95           H  
ATOM   3276  CD  GLU A 207     -17.764   3.053  -7.227  1.00  0.95           C  
ATOM   3277  OE1 GLU A 207     -17.925   2.997  -8.470  1.00  0.95           O  
ATOM   3278  OE2 GLU A 207     -17.789   2.041  -6.501  1.00  0.95           O  
ATOM   3279  N   GLU A 208     -14.468   6.658  -4.067  1.00  0.97           N  
ATOM   3280  H   GLU A 208     -14.863   7.305  -4.734  1.00  0.97           H  
ATOM   3281  CA  GLU A 208     -14.186   7.188  -2.732  1.00  0.97           C  
ATOM   3282  HA  GLU A 208     -13.401   6.592  -2.266  1.00  0.97           H  
ATOM   3283  C   GLU A 208     -15.433   7.086  -1.859  1.00  0.97           C  
ATOM   3284  CB  GLU A 208     -13.728   8.649  -2.767  1.00  0.97           C  
ATOM   3285  HB2 GLU A 208     -13.523   8.942  -1.737  1.00  0.97           H  
ATOM   3286  HB3 GLU A 208     -14.536   9.275  -3.147  1.00  0.97           H  
ATOM   3287  O   GLU A 208     -16.554   7.251  -2.339  1.00  0.97           O  
ATOM   3288  CG  GLU A 208     -12.480   8.889  -3.621  1.00  0.97           C  
ATOM   3289  HG2 GLU A 208     -12.758   8.833  -4.673  1.00  0.97           H  
ATOM   3290  HG3 GLU A 208     -11.751   8.100  -3.439  1.00  0.97           H  
ATOM   3291  CD  GLU A 208     -11.846  10.252  -3.312  1.00  0.97           C  
ATOM   3292  OE1 GLU A 208     -11.581  11.002  -4.270  1.00  0.97           O  
ATOM   3293  OE2 GLU A 208     -11.588  10.536  -2.118  1.00  0.97           O  
ATOM   3294  N   LEU A 209     -15.251   6.838  -0.563  1.00  0.98           N  
ATOM   3295  H   LEU A 209     -14.310   6.745  -0.207  1.00  0.98           H  
ATOM   3296  CA  LEU A 209     -16.369   6.617   0.346  1.00  0.98           C  
ATOM   3297  HA  LEU A 209     -17.299   6.856  -0.170  1.00  0.98           H  
ATOM   3298  C   LEU A 209     -16.299   7.555   1.548  1.00  0.98           C  
ATOM   3299  CB  LEU A 209     -16.433   5.130   0.749  1.00  0.98           C  
ATOM   3300  HB2 LEU A 209     -17.251   4.996   1.457  1.00  0.98           H  
ATOM   3301  HB3 LEU A 209     -15.501   4.874   1.253  1.00  0.98           H  
ATOM   3302  O   LEU A 209     -15.271   7.668   2.219  1.00  0.98           O  
ATOM   3303  CG  LEU A 209     -16.637   4.159  -0.435  1.00  0.98           C  
ATOM   3304  HG  LEU A 209     -15.856   4.313  -1.180  1.00  0.98           H  
ATOM   3305  CD1 LEU A 209     -16.541   2.716   0.050  1.00  0.98           C  
ATOM   3306 HD11 LEU A 209     -16.674   2.044  -0.798  1.00  0.98           H  
ATOM   3307 HD12 LEU A 209     -17.308   2.516   0.798  1.00  0.98           H  
ATOM   3308 HD13 LEU A 209     -15.545   2.550   0.462  1.00  0.98           H  
ATOM   3309  CD2 LEU A 209     -17.999   4.318  -1.098  1.00  0.98           C  
ATOM   3310 HD21 LEU A 209     -18.811   4.113  -0.400  1.00  0.98           H  
ATOM   3311 HD22 LEU A 209     -18.094   5.330  -1.494  1.00  0.98           H  
ATOM   3312 HD23 LEU A 209     -18.060   3.645  -1.953  1.00  0.98           H  
ATOM   3313  N   PHE A 210     -17.431   8.178   1.865  1.00  0.99           N  
ATOM   3314  H   PHE A 210     -18.218   8.053   1.244  1.00  0.99           H  
ATOM   3315  CA  PHE A 210     -17.693   8.716   3.190  1.00  0.99           C  
ATOM   3316  HA  PHE A 210     -16.782   9.188   3.559  1.00  0.99           H  
ATOM   3317  C   PHE A 210     -18.080   7.586   4.137  1.00  0.99           C  
ATOM   3318  CB  PHE A 210     -18.815   9.759   3.153  1.00  0.99           C  
ATOM   3319  HB2 PHE A 210     -19.107   9.986   4.179  1.00  0.99           H  
ATOM   3320  HB3 PHE A 210     -19.683   9.325   2.656  1.00  0.99           H  
ATOM   3321  O   PHE A 210     -18.981   6.808   3.838  1.00  0.99           O  
ATOM   3322  CG  PHE A 210     -18.449  11.067   2.491  1.00  0.99           C  
ATOM   3323  CD1 PHE A 210     -17.318  11.790   2.923  1.00  0.99           C  
ATOM   3324  HD1 PHE A 210     -16.684  11.398   3.704  1.00  0.99           H  
ATOM   3325  CD2 PHE A 210     -19.258  11.583   1.462  1.00  0.99           C  
ATOM   3326  HD2 PHE A 210     -20.120  11.035   1.111  1.00  0.99           H  
ATOM   3327  CE1 PHE A 210     -16.994  13.018   2.323  1.00  0.99           C  
ATOM   3328  HE1 PHE A 210     -16.112  13.559   2.632  1.00  0.99           H  
ATOM   3329  CE2 PHE A 210     -18.939  12.817   0.873  1.00  0.99           C  
ATOM   3330  HE2 PHE A 210     -19.563  13.201   0.080  1.00  0.99           H  
ATOM   3331  CZ  PHE A 210     -17.804  13.531   1.297  1.00  0.99           C  
ATOM   3332  HZ  PHE A 210     -17.546  14.465   0.821  1.00  0.99           H  
ATOM   3333  N   PHE A 211     -17.463   7.546   5.314  1.00  0.99           N  
ATOM   3334  H   PHE A 211     -16.690   8.182   5.448  1.00  0.99           H  
ATOM   3335  CA  PHE A 211     -17.803   6.645   6.409  1.00  0.99           C  
ATOM   3336  HA  PHE A 211     -18.601   5.975   6.088  1.00  0.99           H  
ATOM   3337  C   PHE A 211     -18.300   7.436   7.625  1.00  0.99           C  
ATOM   3338  CB  PHE A 211     -16.589   5.776   6.744  1.00  0.99           C  
ATOM   3339  HB2 PHE A 211     -16.292   5.234   5.846  1.00  0.99           H  
ATOM   3340  HB3 PHE A 211     -15.753   6.417   7.024  1.00  0.99           H  
ATOM   3341  O   PHE A 211     -17.626   8.357   8.100  1.00  0.99           O  
ATOM   3342  CG  PHE A 211     -16.846   4.781   7.856  1.00  0.99           C  
ATOM   3343  CD1 PHE A 211     -16.621   5.138   9.201  1.00  0.99           C  
ATOM   3344  HD1 PHE A 211     -16.260   6.126   9.443  1.00  0.99           H  
ATOM   3345  CD2 PHE A 211     -17.309   3.492   7.543  1.00  0.99           C  
ATOM   3346  HD2 PHE A 211     -17.496   3.226   6.513  1.00  0.99           H  
ATOM   3347  CE1 PHE A 211     -16.845   4.199  10.224  1.00  0.99           C  
ATOM   3348  HE1 PHE A 211     -16.648   4.464  11.252  1.00  0.99           H  
ATOM   3349  CE2 PHE A 211     -17.519   2.550   8.563  1.00  0.99           C  
ATOM   3350  HE2 PHE A 211     -17.862   1.558   8.311  1.00  0.99           H  
ATOM   3351  CZ  PHE A 211     -17.285   2.902   9.905  1.00  0.99           C  
ATOM   3352  HZ  PHE A 211     -17.441   2.176  10.689  1.00  0.99           H  
ATOM   3353  N   LYS A 212     -19.474   7.065   8.150  1.00  0.99           N  
ATOM   3354  H   LYS A 212     -19.967   6.313   7.690  1.00  0.99           H  
ATOM   3355  CA  LYS A 212     -20.133   7.739   9.280  1.00  0.99           C  
ATOM   3356  HA  LYS A 212     -19.380   8.292   9.843  1.00  0.99           H  
ATOM   3357  C   LYS A 212     -20.786   6.729  10.222  1.00  0.99           C  
ATOM   3358  CB  LYS A 212     -21.154   8.747   8.718  1.00  0.99           C  
ATOM   3359  HB2 LYS A 212     -21.981   8.208   8.255  1.00  0.99           H  
ATOM   3360  HB3 LYS A 212     -20.661   9.337   7.945  1.00  0.99           H  
ATOM   3361  O   LYS A 212     -21.359   5.739   9.774  1.00  0.99           O  
ATOM   3362  CG  LYS A 212     -21.702   9.714   9.779  1.00  0.99           C  
ATOM   3363  HG2 LYS A 212     -20.860  10.208  10.263  1.00  0.99           H  
ATOM   3364  HG3 LYS A 212     -22.263   9.165  10.535  1.00  0.99           H  
ATOM   3365  CD  LYS A 212     -22.616  10.779   9.155  1.00  0.99           C  
ATOM   3366  HD2 LYS A 212     -22.184  11.150   8.225  1.00  0.99           H  
ATOM   3367  HD3 LYS A 212     -23.571  10.314   8.911  1.00  0.99           H  
ATOM   3368  CE  LYS A 212     -22.857  11.957  10.110  1.00  0.99           C  
ATOM   3369  HE2 LYS A 212     -22.924  11.577  11.130  1.00  0.99           H  
ATOM   3370  HE3 LYS A 212     -23.810  12.418   9.850  1.00  0.99           H  
ATOM   3371  NZ  LYS A 212     -21.771  12.965   9.994  1.00  0.99           N  
ATOM   3372  HZ1 LYS A 212     -21.796  13.699  10.687  1.00  0.99           H  
ATOM   3373  HZ2 LYS A 212     -20.861  12.535  10.077  1.00  0.99           H  
ATOM   3374  HZ3 LYS A 212     -21.765  13.414   9.089  1.00  0.99           H  
ATOM   3375  N   ILE A 213     -20.753   7.002  11.527  1.00  0.99           N  
ATOM   3376  H   ILE A 213     -20.288   7.848  11.822  1.00  0.99           H  
ATOM   3377  CA  ILE A 213     -21.515   6.254  12.537  1.00  0.99           C  
ATOM   3378  HA  ILE A 213     -22.104   5.479  12.047  1.00  0.99           H  
ATOM   3379  C   ILE A 213     -22.491   7.212  13.219  1.00  0.99           C  
ATOM   3380  CB  ILE A 213     -20.583   5.548  13.546  1.00  0.99           C  
ATOM   3381  HB  ILE A 213     -19.938   6.304  13.994  1.00  0.99           H  
ATOM   3382  O   ILE A 213     -22.093   8.260  13.728  1.00  0.99           O  
ATOM   3383  CG1 ILE A 213     -19.672   4.515  12.853  1.00  0.99           C  
ATOM   3384 HG12 ILE A 213     -20.288   3.750  12.381  1.00  0.99           H  
ATOM   3385 HG13 ILE A 213     -19.118   4.990  12.043  1.00  0.99           H  
ATOM   3386  CG2 ILE A 213     -21.412   4.855  14.646  1.00  0.99           C  
ATOM   3387 HG21 ILE A 213     -20.755   4.476  15.428  1.00  0.99           H  
ATOM   3388 HG22 ILE A 213     -21.991   4.036  14.219  1.00  0.99           H  
ATOM   3389 HG23 ILE A 213     -22.099   5.555  15.122  1.00  0.99           H  
ATOM   3390  CD1 ILE A 213     -18.658   3.841  13.787  1.00  0.99           C  
ATOM   3391 HD11 ILE A 213     -17.937   3.284  13.189  1.00  0.99           H  
ATOM   3392 HD12 ILE A 213     -19.162   3.139  14.453  1.00  0.99           H  
ATOM   3393 HD13 ILE A 213     -18.136   4.591  14.381  1.00  0.99           H  
ATOM   3394  N   ALA A 214     -23.772   6.845  13.262  1.00  0.98           N  
ATOM   3395  H   ALA A 214     -24.031   5.973  12.823  1.00  0.98           H  
ATOM   3396  CA  ALA A 214     -24.831   7.674  13.816  1.00  0.98           C  
ATOM   3397  HA  ALA A 214     -24.900   8.572  13.202  1.00  0.98           H  
ATOM   3398  C   ALA A 214     -24.509   8.114  15.247  1.00  0.98           C  
ATOM   3399  CB  ALA A 214     -26.165   6.922  13.739  1.00  0.98           C  
ATOM   3400  HB1 ALA A 214     -26.135   6.030  14.365  1.00  0.98           H  
ATOM   3401  HB2 ALA A 214     -26.364   6.617  12.712  1.00  0.98           H  
ATOM   3402  HB3 ALA A 214     -26.976   7.566  14.081  1.00  0.98           H  
ATOM   3403  O   ALA A 214     -24.254   7.297  16.131  1.00  0.98           O  
ATOM   3404  N   GLY A 215     -24.492   9.427  15.468  1.00  0.98           N  
ATOM   3405  H   GLY A 215     -24.652  10.041  14.682  1.00  0.98           H  
ATOM   3406  CA  GLY A 215     -24.192  10.027  16.762  1.00  0.98           C  
ATOM   3407  HA2 GLY A 215     -24.846   9.583  17.513  1.00  0.98           H  
ATOM   3408  HA3 GLY A 215     -24.408  11.094  16.709  1.00  0.98           H  
ATOM   3409  C   GLY A 215     -22.746   9.865  17.240  1.00  0.98           C  
ATOM   3410  O   GLY A 215     -22.430  10.381  18.301  1.00  0.98           O  
ATOM   3411  N   HIS A 216     -21.836   9.207  16.531  1.00  0.98           N  
ATOM   3412  H   HIS A 216     -22.058   8.874  15.603  1.00  0.98           H  
ATOM   3413  CA  HIS A 216     -20.462   9.032  17.009  1.00  0.98           C  
ATOM   3414  HA  HIS A 216     -20.409   9.257  18.074  1.00  0.98           H  
ATOM   3415  C   HIS A 216     -19.504  10.006  16.320  1.00  0.98           C  
ATOM   3416  CB  HIS A 216     -20.045   7.569  16.892  1.00  0.98           C  
ATOM   3417  HB2 HIS A 216     -20.189   7.246  15.861  1.00  0.98           H  
ATOM   3418  HB3 HIS A 216     -18.985   7.482  17.131  1.00  0.98           H  
ATOM   3419  O   HIS A 216     -19.726  10.434  15.191  1.00  0.98           O  
ATOM   3420  CG  HIS A 216     -20.828   6.666  17.813  1.00  0.98           C  
ATOM   3421  CD2 HIS A 216     -20.367   6.070  18.955  1.00  0.98           C  
ATOM   3422  HD2 HIS A 216     -19.370   6.153  19.360  1.00  0.98           H  
ATOM   3423  ND1 HIS A 216     -22.150   6.302  17.679  1.00  0.98           N  
ATOM   3424  HD1 HIS A 216     -22.789   6.596  16.954  1.00  0.98           H  
ATOM   3425  CE1 HIS A 216     -22.473   5.495  18.696  1.00  0.98           C  
ATOM   3426  HE1 HIS A 216     -23.444   5.051  18.859  1.00  0.98           H  
ATOM   3427  NE2 HIS A 216     -21.420   5.338  19.507  1.00  0.98           N  
ATOM   3428  N   ARG A 217     -18.443  10.379  17.037  1.00  0.98           N  
ATOM   3429  H   ARG A 217     -18.289   9.915  17.921  1.00  0.98           H  
ATOM   3430  CA  ARG A 217     -17.305  11.122  16.493  1.00  0.98           C  
ATOM   3431  HA  ARG A 217     -17.488  11.359  15.444  1.00  0.98           H  
ATOM   3432  C   ARG A 217     -16.080  10.222  16.522  1.00  0.98           C  
ATOM   3433  CB  ARG A 217     -17.061  12.434  17.255  1.00  0.98           C  
ATOM   3434  HB2 ARG A 217     -16.896  12.211  18.309  1.00  0.98           H  
ATOM   3435  HB3 ARG A 217     -16.157  12.895  16.858  1.00  0.98           H  
ATOM   3436  O   ARG A 217     -15.975   9.336  17.370  1.00  0.98           O  
ATOM   3437  CG  ARG A 217     -18.228  13.425  17.116  1.00  0.98           C  
ATOM   3438  HG2 ARG A 217     -18.415  13.618  16.060  1.00  0.98           H  
ATOM   3439  HG3 ARG A 217     -19.125  12.983  17.548  1.00  0.98           H  
ATOM   3440  CD  ARG A 217     -17.942  14.749  17.842  1.00  0.98           C  
ATOM   3441  HD2 ARG A 217     -17.676  14.534  18.877  1.00  0.98           H  
ATOM   3442  HD3 ARG A 217     -18.851  15.350  17.856  1.00  0.98           H  
ATOM   3443  NE  ARG A 217     -16.849  15.517  17.208  1.00  0.98           N  
ATOM   3444  HE  ARG A 217     -15.929  15.415  17.614  1.00  0.98           H  
ATOM   3445  NH1 ARG A 217     -18.073  16.517  15.534  1.00  0.98           N  
ATOM   3446 HH11 ARG A 217     -18.111  17.099  14.709  1.00  0.98           H  
ATOM   3447 HH12 ARG A 217     -18.907  16.036  15.839  1.00  0.98           H  
ATOM   3448  NH2 ARG A 217     -15.890  16.912  15.672  1.00  0.98           N  
ATOM   3449 HH21 ARG A 217     -14.969  16.765  16.060  1.00  0.98           H  
ATOM   3450 HH22 ARG A 217     -15.968  17.492  14.849  1.00  0.98           H  
ATOM   3451  CZ  ARG A 217     -16.943  16.309  16.150  1.00  0.98           C  
ATOM   3452  N   PHE A 218     -15.171  10.489  15.607  1.00  0.99           N  
ATOM   3453  H   PHE A 218     -15.352  11.254  14.973  1.00  0.99           H  
ATOM   3454  CA  PHE A 218     -13.906   9.810  15.428  1.00  0.99           C  
ATOM   3455  HA  PHE A 218     -13.884   8.895  16.019  1.00  0.99           H  
ATOM   3456  C   PHE A 218     -12.770  10.729  15.850  1.00  0.99           C  
ATOM   3457  CB  PHE A 218     -13.758   9.458  13.947  1.00  0.99           C  
ATOM   3458  HB2 PHE A 218     -13.665  10.380  13.373  1.00  0.99           H  
ATOM   3459  HB3 PHE A 218     -12.832   8.902  13.800  1.00  0.99           H  
ATOM   3460  O   PHE A 218     -12.789  11.913  15.514  1.00  0.99           O  
ATOM   3461  CG  PHE A 218     -14.905   8.651  13.390  1.00  0.99           C  
ATOM   3462  CD1 PHE A 218     -15.061   7.300  13.750  1.00  0.99           C  
ATOM   3463  HD1 PHE A 218     -14.356   6.831  14.420  1.00  0.99           H  
ATOM   3464  CD2 PHE A 218     -15.823   9.263  12.518  1.00  0.99           C  
ATOM   3465  HD2 PHE A 218     -15.705  10.300  12.241  1.00  0.99           H  
ATOM   3466  CE1 PHE A 218     -16.130   6.559  13.219  1.00  0.99           C  
ATOM   3467  HE1 PHE A 218     -16.239   5.515  13.475  1.00  0.99           H  
ATOM   3468  CE2 PHE A 218     -16.884   8.520  11.983  1.00  0.99           C  
ATOM   3469  HE2 PHE A 218     -17.568   8.981  11.286  1.00  0.99           H  
ATOM   3470  CZ  PHE A 218     -17.032   7.170  12.330  1.00  0.99           C  
ATOM   3471  HZ  PHE A 218     -17.830   6.601  11.877  1.00  0.99           H  
ATOM   3472  N   THR A 219     -11.759  10.174  16.504  1.00  0.99           N  
ATOM   3473  H   THR A 219     -11.861   9.220  16.822  1.00  0.99           H  
ATOM   3474  CA  THR A 219     -10.434  10.787  16.600  1.00  0.99           C  
ATOM   3475  HA  THR A 219     -10.481  11.832  16.296  1.00  0.99           H  
ATOM   3476  C   THR A 219      -9.512  10.039  15.646  1.00  0.99           C  
ATOM   3477  CB  THR A 219      -9.901  10.749  18.037  1.00  0.99           C  
ATOM   3478  HB  THR A 219      -9.746   9.714  18.340  1.00  0.99           H  
ATOM   3479  O   THR A 219      -9.145   8.898  15.918  1.00  0.99           O  
ATOM   3480  CG2 THR A 219      -8.579  11.497  18.168  1.00  0.99           C  
ATOM   3481 HG21 THR A 219      -7.817  11.002  17.566  1.00  0.99           H  
ATOM   3482 HG22 THR A 219      -8.695  12.527  17.829  1.00  0.99           H  
ATOM   3483 HG23 THR A 219      -8.261  11.491  19.211  1.00  0.99           H  
ATOM   3484  OG1 THR A 219     -10.817  11.340  18.930  1.00  0.99           O  
ATOM   3485  HG1 THR A 219     -10.986  12.238  18.634  1.00  0.99           H  
ATOM   3486  N   VAL A 220      -9.173  10.641  14.508  1.00  0.99           N  
ATOM   3487  H   VAL A 220      -9.437  11.607  14.375  1.00  0.99           H  
ATOM   3488  CA  VAL A 220      -8.263  10.031  13.525  1.00  0.99           C  
ATOM   3489  HA  VAL A 220      -8.537   8.987  13.369  1.00  0.99           H  
ATOM   3490  C   VAL A 220      -6.847  10.085  14.080  1.00  0.99           C  
ATOM   3491  CB  VAL A 220      -8.342  10.754  12.172  1.00  0.99           C  
ATOM   3492  HB  VAL A 220      -8.114  11.808  12.330  1.00  0.99           H  
ATOM   3493  O   VAL A 220      -6.422  11.144  14.529  1.00  0.99           O  
ATOM   3494  CG1 VAL A 220      -7.351  10.172  11.155  1.00  0.99           C  
ATOM   3495 HG11 VAL A 220      -7.489   9.094  11.066  1.00  0.99           H  
ATOM   3496 HG12 VAL A 220      -6.326  10.374  11.468  1.00  0.99           H  
ATOM   3497 HG13 VAL A 220      -7.500  10.634  10.179  1.00  0.99           H  
ATOM   3498  CG2 VAL A 220      -9.752  10.647  11.580  1.00  0.99           C  
ATOM   3499 HG21 VAL A 220      -9.781  11.215  10.650  1.00  0.99           H  
ATOM   3500 HG22 VAL A 220     -10.484  11.077  12.263  1.00  0.99           H  
ATOM   3501 HG23 VAL A 220     -10.002   9.606  11.379  1.00  0.99           H  
ATOM   3502  N   VAL A 221      -6.130   8.961  14.072  1.00  0.99           N  
ATOM   3503  H   VAL A 221      -6.552   8.127  13.689  1.00  0.99           H  
ATOM   3504  CA  VAL A 221      -4.798   8.842  14.699  1.00  0.99           C  
ATOM   3505  HA  VAL A 221      -4.440   9.833  14.978  1.00  0.99           H  
ATOM   3506  C   VAL A 221      -3.726   8.285  13.768  1.00  0.99           C  
ATOM   3507  CB  VAL A 221      -4.856   7.999  15.986  1.00  0.99           C  
ATOM   3508  HB  VAL A 221      -3.839   7.904  16.367  1.00  0.99           H  
ATOM   3509  O   VAL A 221      -2.538   8.386  14.067  1.00  0.99           O  
ATOM   3510  CG1 VAL A 221      -5.680   8.693  17.077  1.00  0.99           C  
ATOM   3511 HG11 VAL A 221      -6.730   8.739  16.786  1.00  0.99           H  
ATOM   3512 HG12 VAL A 221      -5.305   9.705  17.230  1.00  0.99           H  
ATOM   3513 HG13 VAL A 221      -5.591   8.135  18.009  1.00  0.99           H  
ATOM   3514  CG2 VAL A 221      -5.422   6.588  15.765  1.00  0.99           C  
ATOM   3515 HG21 VAL A 221      -4.829   6.059  15.018  1.00  0.99           H  
ATOM   3516 HG22 VAL A 221      -6.460   6.638  15.437  1.00  0.99           H  
ATOM   3517 HG23 VAL A 221      -5.376   6.028  16.699  1.00  0.99           H  
ATOM   3518  N   GLU A 222      -4.119   7.713  12.632  1.00  0.99           N  
ATOM   3519  H   GLU A 222      -5.104   7.641  12.422  1.00  0.99           H  
ATOM   3520  CA  GLU A 222      -3.194   7.130  11.664  1.00  0.99           C  
ATOM   3521  HA  GLU A 222      -2.316   7.769  11.572  1.00  0.99           H  
ATOM   3522  C   GLU A 222      -3.844   7.039  10.280  1.00  0.99           C  
ATOM   3523  CB  GLU A 222      -2.753   5.774  12.230  1.00  0.99           C  
ATOM   3524  HB2 GLU A 222      -2.036   5.966  13.028  1.00  0.99           H  
ATOM   3525  HB3 GLU A 222      -3.609   5.326  12.736  1.00  0.99           H  
ATOM   3526  O   GLU A 222      -5.048   6.805  10.166  1.00  0.99           O  
ATOM   3527  CG  GLU A 222      -2.118   4.742  11.298  1.00  0.99           C  
ATOM   3528  HG2 GLU A 222      -2.509   4.830  10.285  1.00  0.99           H  
ATOM   3529  HG3 GLU A 222      -1.037   4.883  11.268  1.00  0.99           H  
ATOM   3530  CD  GLU A 222      -2.458   3.357  11.833  1.00  0.99           C  
ATOM   3531  OE1 GLU A 222      -3.126   2.599  11.092  1.00  0.99           O  
ATOM   3532  OE2 GLU A 222      -2.121   3.031  12.992  1.00  0.99           O  
ATOM   3533  N   VAL A 223      -3.038   7.210   9.235  1.00  0.99           N  
ATOM   3534  H   VAL A 223      -2.056   7.372   9.409  1.00  0.99           H  
ATOM   3535  CA  VAL A 223      -3.395   6.931   7.838  1.00  0.99           C  
ATOM   3536  HA  VAL A 223      -4.253   6.259   7.815  1.00  0.99           H  
ATOM   3537  C   VAL A 223      -2.234   6.207   7.173  1.00  0.99           C  
ATOM   3538  CB  VAL A 223      -3.767   8.200   7.042  1.00  0.99           C  
ATOM   3539  HB  VAL A 223      -4.026   7.896   6.028  1.00  0.99           H  
ATOM   3540  O   VAL A 223      -1.082   6.512   7.467  1.00  0.99           O  
ATOM   3541  CG1 VAL A 223      -5.000   8.887   7.639  1.00  0.99           C  
ATOM   3542 HG11 VAL A 223      -5.800   8.157   7.759  1.00  0.99           H  
ATOM   3543 HG12 VAL A 223      -4.763   9.324   8.609  1.00  0.99           H  
ATOM   3544 HG13 VAL A 223      -5.348   9.665   6.959  1.00  0.99           H  
ATOM   3545  CG2 VAL A 223      -2.632   9.230   6.942  1.00  0.99           C  
ATOM   3546 HG21 VAL A 223      -2.267   9.487   7.937  1.00  0.99           H  
ATOM   3547 HG22 VAL A 223      -1.804   8.816   6.367  1.00  0.99           H  
ATOM   3548 HG23 VAL A 223      -2.987  10.127   6.434  1.00  0.99           H  
ATOM   3549  N   ASP A 224      -2.518   5.247   6.296  1.00  0.98           N  
ATOM   3550  H   ASP A 224      -3.484   5.045   6.080  1.00  0.98           H  
ATOM   3551  CA  ASP A 224      -1.512   4.597   5.444  1.00  0.98           C  
ATOM   3552  HA  ASP A 224      -1.984   3.719   5.003  1.00  0.98           H  
ATOM   3553  C   ASP A 224      -0.281   4.054   6.220  1.00  0.98           C  
ATOM   3554  CB  ASP A 224      -1.185   5.549   4.278  1.00  0.98           C  
ATOM   3555  HB2 ASP A 224      -0.767   6.471   4.682  1.00  0.98           H  
ATOM   3556  HB3 ASP A 224      -0.418   5.104   3.644  1.00  0.98           H  
ATOM   3557  O   ASP A 224       0.862   4.162   5.775  1.00  0.98           O  
ATOM   3558  CG  ASP A 224      -2.402   5.895   3.405  1.00  0.98           C  
ATOM   3559  OD1 ASP A 224      -3.390   5.129   3.358  1.00  0.98           O  
ATOM   3560  OD2 ASP A 224      -2.367   6.977   2.770  1.00  0.98           O  
ATOM   3561  N   ALA A 225      -0.532   3.473   7.403  1.00  0.98           N  
ATOM   3562  H   ALA A 225      -1.506   3.402   7.661  1.00  0.98           H  
ATOM   3563  CA  ALA A 225       0.463   3.007   8.381  1.00  0.98           C  
ATOM   3564  HA  ALA A 225      -0.105   2.802   9.288  1.00  0.98           H  
ATOM   3565  C   ALA A 225       1.501   4.055   8.830  1.00  0.98           C  
ATOM   3566  CB  ALA A 225       1.062   1.668   7.952  1.00  0.98           C  
ATOM   3567  HB1 ALA A 225       0.253   0.938   7.940  1.00  0.98           H  
ATOM   3568  HB2 ALA A 225       1.807   1.337   8.676  1.00  0.98           H  
ATOM   3569  HB3 ALA A 225       1.530   1.759   6.971  1.00  0.98           H  
ATOM   3570  O   ALA A 225       2.671   3.740   9.091  1.00  0.98           O  
ATOM   3571  N   VAL A 226       1.042   5.299   8.968  1.00  0.97           N  
ATOM   3572  H   VAL A 226       0.133   5.519   8.587  1.00  0.97           H  
ATOM   3573  CA  VAL A 226       1.767   6.392   9.611  1.00  0.97           C  
ATOM   3574  HA  VAL A 226       2.615   5.970  10.151  1.00  0.97           H  
ATOM   3575  C   VAL A 226       0.858   7.094  10.618  1.00  0.97           C  
ATOM   3576  CB  VAL A 226       2.319   7.394   8.580  1.00  0.97           C  
ATOM   3577  HB  VAL A 226       1.497   7.938   8.115  1.00  0.97           H  
ATOM   3578  O   VAL A 226      -0.291   7.430  10.328  1.00  0.97           O  
ATOM   3579  CG1 VAL A 226       3.235   8.390   9.305  1.00  0.97           C  
ATOM   3580 HG11 VAL A 226       2.658   9.007   9.994  1.00  0.97           H  
ATOM   3581 HG12 VAL A 226       3.706   9.062   8.588  1.00  0.97           H  
ATOM   3582 HG13 VAL A 226       4.024   7.862   9.839  1.00  0.97           H  
ATOM   3583  CG2 VAL A 226       3.137   6.703   7.480  1.00  0.97           C  
ATOM   3584 HG21 VAL A 226       2.485   6.068   6.879  1.00  0.97           H  
ATOM   3585 HG22 VAL A 226       3.568   7.454   6.818  1.00  0.97           H  
ATOM   3586 HG23 VAL A 226       3.936   6.103   7.917  1.00  0.97           H  
ATOM   3587  N   TYR A 227       1.375   7.345  11.823  1.00  0.98           N  
ATOM   3588  H   TYR A 227       2.325   7.060  12.013  1.00  0.98           H  
ATOM   3589  CA  TYR A 227       0.655   8.128  12.826  1.00  0.98           C  
ATOM   3590  HA  TYR A 227      -0.349   7.715  12.923  1.00  0.98           H  
ATOM   3591  C   TYR A 227       0.520   9.596  12.412  1.00  0.98           C  
ATOM   3592  CB  TYR A 227       1.347   8.049  14.187  1.00  0.98           C  
ATOM   3593  HB2 TYR A 227       2.343   8.481  14.087  1.00  0.98           H  
ATOM   3594  HB3 TYR A 227       0.777   8.666  14.882  1.00  0.98           H  
ATOM   3595  O   TYR A 227       1.481  10.224  11.961  1.00  0.98           O  
ATOM   3596  CG  TYR A 227       1.460   6.670  14.800  1.00  0.98           C  
ATOM   3597  CD1 TYR A 227       0.326   5.846  14.902  1.00  0.98           C  
ATOM   3598  HD1 TYR A 227      -0.626   6.191  14.527  1.00  0.98           H  
ATOM   3599  CD2 TYR A 227       2.688   6.240  15.333  1.00  0.98           C  
ATOM   3600  HD2 TYR A 227       3.546   6.894  15.295  1.00  0.98           H  
ATOM   3601  CE1 TYR A 227       0.421   4.570  15.481  1.00  0.98           C  
ATOM   3602  HE1 TYR A 227      -0.437   3.914  15.502  1.00  0.98           H  
ATOM   3603  CE2 TYR A 227       2.771   4.995  15.981  1.00  0.98           C  
ATOM   3604  HE2 TYR A 227       3.691   4.700  16.464  1.00  0.98           H  
ATOM   3605  OH  TYR A 227       1.745   2.937  16.626  1.00  0.98           O  
ATOM   3606  HH  TYR A 227       2.628   2.777  16.968  1.00  0.98           H  
ATOM   3607  CZ  TYR A 227       1.646   4.147  16.026  1.00  0.98           C  
ATOM   3608  N   VAL A 228      -0.652  10.171  12.669  1.00  0.99           N  
ATOM   3609  H   VAL A 228      -1.362   9.620  13.130  1.00  0.99           H  
ATOM   3610  CA  VAL A 228      -0.954  11.585  12.409  1.00  0.99           C  
ATOM   3611  HA  VAL A 228      -0.074  12.061  11.976  1.00  0.99           H  
ATOM   3612  C   VAL A 228      -1.252  12.332  13.702  1.00  0.99           C  
ATOM   3613  CB  VAL A 228      -2.094  11.758  11.386  1.00  0.99           C  
ATOM   3614  HB  VAL A 228      -2.280  12.823  11.248  1.00  0.99           H  
ATOM   3615  O   VAL A 228      -1.563  11.726  14.728  1.00  0.99           O  
ATOM   3616  CG1 VAL A 228      -1.682  11.180  10.030  1.00  0.99           C  
ATOM   3617 HG11 VAL A 228      -2.448  11.406   9.289  1.00  0.99           H  
ATOM   3618 HG12 VAL A 228      -0.740  11.627   9.712  1.00  0.99           H  
ATOM   3619 HG13 VAL A 228      -1.551  10.100  10.098  1.00  0.99           H  
ATOM   3620  CG2 VAL A 228      -3.423  11.131  11.807  1.00  0.99           C  
ATOM   3621 HG21 VAL A 228      -3.708  11.463  12.806  1.00  0.99           H  
ATOM   3622 HG22 VAL A 228      -4.199  11.434  11.104  1.00  0.99           H  
ATOM   3623 HG23 VAL A 228      -3.334  10.045  11.781  1.00  0.99           H  
ATOM   3624  N   LYS A 229      -1.174  13.666  13.662  1.00  0.99           N  
ATOM   3625  H   LYS A 229      -0.943  14.096  12.778  1.00  0.99           H  
ATOM   3626  CA  LYS A 229      -1.684  14.510  14.749  1.00  0.99           C  
ATOM   3627  HA  LYS A 229      -1.155  14.258  15.668  1.00  0.99           H  
ATOM   3628  C   LYS A 229      -3.176  14.228  14.931  1.00  0.99           C  
ATOM   3629  CB  LYS A 229      -1.451  15.997  14.466  1.00  0.99           C  
ATOM   3630  HB2 LYS A 229      -2.004  16.590  15.194  1.00  0.99           H  
ATOM   3631  HB3 LYS A 229      -1.813  16.243  13.467  1.00  0.99           H  
ATOM   3632  O   LYS A 229      -3.919  14.374  13.960  1.00  0.99           O  
ATOM   3633  CG  LYS A 229       0.038  16.324  14.589  1.00  0.99           C  
ATOM   3634  HG2 LYS A 229       0.584  15.727  13.859  1.00  0.99           H  
ATOM   3635  HG3 LYS A 229       0.384  16.058  15.589  1.00  0.99           H  
ATOM   3636  CD  LYS A 229       0.321  17.805  14.339  1.00  0.99           C  
ATOM   3637  HD2 LYS A 229      -0.226  18.408  15.064  1.00  0.99           H  
ATOM   3638  HD3 LYS A 229       0.003  18.072  13.331  1.00  0.99           H  
ATOM   3639  CE  LYS A 229       1.824  18.051  14.482  1.00  0.99           C  
ATOM   3640  HE2 LYS A 229       2.346  17.440  13.745  1.00  0.99           H  
ATOM   3641  HE3 LYS A 229       2.153  17.728  15.469  1.00  0.99           H  
ATOM   3642  NZ  LYS A 229       2.157  19.473  14.261  1.00  0.99           N  
ATOM   3643  HZ1 LYS A 229       3.153  19.623  14.335  1.00  0.99           H  
ATOM   3644  HZ2 LYS A 229       1.918  19.715  13.310  1.00  0.99           H  
ATOM   3645  HZ3 LYS A 229       1.652  20.090  14.882  1.00  0.99           H  
ATOM   3646  N   PRO A 230      -3.621  13.833  16.137  1.00  0.98           N  
ATOM   3647  CA  PRO A 230      -5.016  13.495  16.339  1.00  0.98           C  
ATOM   3648  HA  PRO A 230      -5.239  12.670  15.662  1.00  0.98           H  
ATOM   3649  C   PRO A 230      -5.947  14.670  16.041  1.00  0.98           C  
ATOM   3650  CB  PRO A 230      -5.132  12.999  17.781  1.00  0.98           C  
ATOM   3651  HB2 PRO A 230      -5.354  13.828  18.452  1.00  0.98           H  
ATOM   3652  HB3 PRO A 230      -5.882  12.213  17.877  1.00  0.98           H  
ATOM   3653  O   PRO A 230      -5.727  15.777  16.530  1.00  0.98           O  
ATOM   3654  CG  PRO A 230      -3.732  12.469  18.074  1.00  0.98           C  
ATOM   3655  HG2 PRO A 230      -3.509  12.475  19.141  1.00  0.98           H  
ATOM   3656  HG3 PRO A 230      -3.623  11.466  17.661  1.00  0.98           H  
ATOM   3657  CD  PRO A 230      -2.841  13.436  17.302  1.00  0.98           C  
ATOM   3658  HD2 PRO A 230      -1.919  12.924  17.029  1.00  0.98           H  
ATOM   3659  HD3 PRO A 230      -2.626  14.314  17.912  1.00  0.98           H  
ATOM   3660  N   PHE A 231      -7.015  14.422  15.287  1.00  0.99           N  
ATOM   3661  H   PHE A 231      -7.113  13.506  14.874  1.00  0.99           H  
ATOM   3662  CA  PHE A 231      -8.079  15.401  15.065  1.00  0.99           C  
ATOM   3663  HA  PHE A 231      -8.055  16.121  15.882  1.00  0.99           H  
ATOM   3664  C   PHE A 231      -9.450  14.729  15.098  1.00  0.99           C  
ATOM   3665  CB  PHE A 231      -7.857  16.186  13.764  1.00  0.99           C  
ATOM   3666  HB2 PHE A 231      -6.848  16.599  13.768  1.00  0.99           H  
ATOM   3667  HB3 PHE A 231      -8.547  17.030  13.745  1.00  0.99           H  
ATOM   3668  O   PHE A 231      -9.590  13.536  14.819  1.00  0.99           O  
ATOM   3669  CG  PHE A 231      -8.052  15.375  12.501  1.00  0.99           C  
ATOM   3670  CD1 PHE A 231      -6.997  14.583  12.020  1.00  0.99           C  
ATOM   3671  HD1 PHE A 231      -6.051  14.561  12.541  1.00  0.99           H  
ATOM   3672  CD2 PHE A 231      -9.283  15.395  11.815  1.00  0.99           C  
ATOM   3673  HD2 PHE A 231     -10.094  16.013  12.171  1.00  0.99           H  
ATOM   3674  CE1 PHE A 231      -7.173  13.810  10.864  1.00  0.99           C  
ATOM   3675  HE1 PHE A 231      -6.367  13.170  10.536  1.00  0.99           H  
ATOM   3676  CE2 PHE A 231      -9.450  14.632  10.645  1.00  0.99           C  
ATOM   3677  HE2 PHE A 231     -10.383  14.665  10.102  1.00  0.99           H  
ATOM   3678  CZ  PHE A 231      -8.392  13.841  10.165  1.00  0.99           C  
ATOM   3679  HZ  PHE A 231      -8.515  13.259   9.264  1.00  0.99           H  
ATOM   3680  N   ASN A 232     -10.471  15.506  15.465  1.00  0.99           N  
ATOM   3681  H   ASN A 232     -10.300  16.493  15.593  1.00  0.99           H  
ATOM   3682  CA  ASN A 232     -11.828  15.004  15.623  1.00  0.99           C  
ATOM   3683  HA  ASN A 232     -11.773  13.922  15.748  1.00  0.99           H  
ATOM   3684  C   ASN A 232     -12.678  15.294  14.387  1.00  0.99           C  
ATOM   3685  CB  ASN A 232     -12.462  15.582  16.897  1.00  0.99           C  
ATOM   3686  HB2 ASN A 232     -12.382  16.669  16.878  1.00  0.99           H  
ATOM   3687  HB3 ASN A 232     -13.515  15.302  16.927  1.00  0.99           H  
ATOM   3688  O   ASN A 232     -12.831  16.449  14.001  1.00  0.99           O  
ATOM   3689  CG  ASN A 232     -11.827  15.041  18.164  1.00  0.99           C  
ATOM   3690  ND2 ASN A 232     -11.752  15.838  19.203  1.00  0.99           N  
ATOM   3691 HD21 ASN A 232     -11.289  15.456  20.016  1.00  0.99           H  
ATOM   3692 HD22 ASN A 232     -12.006  16.814  19.143  1.00  0.99           H  
ATOM   3693  OD1 ASN A 232     -11.428  13.895  18.254  1.00  0.99           O  
ATOM   3694  N   THR A 233     -13.335  14.270  13.856  1.00  0.99           N  
ATOM   3695  H   THR A 233     -13.189  13.354  14.255  1.00  0.99           H  
ATOM   3696  CA  THR A 233     -14.319  14.387  12.772  1.00  0.99           C  
ATOM   3697  HA  THR A 233     -14.661  15.420  12.703  1.00  0.99           H  
ATOM   3698  C   THR A 233     -15.540  13.525  13.078  1.00  0.99           C  
ATOM   3699  CB  THR A 233     -13.695  14.040  11.410  1.00  0.99           C  
ATOM   3700  HB  THR A 233     -12.831  14.682  11.242  1.00  0.99           H  
ATOM   3701  O   THR A 233     -15.480  12.631  13.913  1.00  0.99           O  
ATOM   3702  CG2 THR A 233     -13.256  12.581  11.286  1.00  0.99           C  
ATOM   3703 HG21 THR A 233     -12.756  12.435  10.328  1.00  0.99           H  
ATOM   3704 HG22 THR A 233     -14.116  11.915  11.339  1.00  0.99           H  
ATOM   3705 HG23 THR A 233     -12.553  12.336  12.082  1.00  0.99           H  
ATOM   3706  OG1 THR A 233     -14.656  14.301  10.418  1.00  0.99           O  
ATOM   3707  HG1 THR A 233     -14.441  13.793   9.632  1.00  0.99           H  
ATOM   3708  N   ASP A 234     -16.673  13.783  12.443  1.00  0.98           N  
ATOM   3709  H   ASP A 234     -16.673  14.495  11.726  1.00  0.98           H  
ATOM   3710  CA  ASP A 234     -17.831  12.882  12.477  1.00  0.98           C  
ATOM   3711  HA  ASP A 234     -17.717  12.157  13.283  1.00  0.98           H  
ATOM   3712  C   ASP A 234     -17.971  12.058  11.187  1.00  0.98           C  
ATOM   3713  CB  ASP A 234     -19.083  13.704  12.790  1.00  0.98           C  
ATOM   3714  HB2 ASP A 234     -19.870  13.014  13.095  1.00  0.98           H  
ATOM   3715  HB3 ASP A 234     -18.884  14.365  13.633  1.00  0.98           H  
ATOM   3716  O   ASP A 234     -18.855  11.211  11.092  1.00  0.98           O  
ATOM   3717  CG  ASP A 234     -19.595  14.528  11.607  1.00  0.98           C  
ATOM   3718  OD1 ASP A 234     -18.876  14.686  10.597  1.00  0.98           O  
ATOM   3719  OD2 ASP A 234     -20.784  14.900  11.673  1.00  0.98           O  
ATOM   3720  N   THR A 235     -17.118  12.327  10.199  1.00  0.99           N  
ATOM   3721  H   THR A 235     -16.450  13.070  10.343  1.00  0.99           H  
ATOM   3722  CA  THR A 235     -17.154  11.735   8.865  1.00  0.99           C  
ATOM   3723  HA  THR A 235     -17.661  10.771   8.904  1.00  0.99           H  
ATOM   3724  C   THR A 235     -15.722  11.532   8.385  1.00  0.99           C  
ATOM   3725  CB  THR A 235     -17.907  12.642   7.881  1.00  0.99           C  
ATOM   3726  HB  THR A 235     -17.316  13.539   7.696  1.00  0.99           H  
ATOM   3727  O   THR A 235     -14.901  12.450   8.445  1.00  0.99           O  
ATOM   3728  CG2 THR A 235     -18.139  11.920   6.555  1.00  0.99           C  
ATOM   3729 HG21 THR A 235     -18.877  11.127   6.677  1.00  0.99           H  
ATOM   3730 HG22 THR A 235     -17.213  11.499   6.166  1.00  0.99           H  
ATOM   3731 HG23 THR A 235     -18.491  12.653   5.829  1.00  0.99           H  
ATOM   3732  OG1 THR A 235     -19.165  13.033   8.412  1.00  0.99           O  
ATOM   3733  HG1 THR A 235     -18.964  13.695   9.078  1.00  0.99           H  
ATOM   3734  N   ILE A 236     -15.415  10.325   7.927  1.00  0.99           N  
ATOM   3735  H   ILE A 236     -16.143   9.625   7.890  1.00  0.99           H  
ATOM   3736  CA  ILE A 236     -14.119   9.971   7.344  1.00  0.99           C  
ATOM   3737  HA  ILE A 236     -13.388  10.753   7.550  1.00  0.99           H  
ATOM   3738  C   ILE A 236     -14.298   9.892   5.830  1.00  0.99           C  
ATOM   3739  CB  ILE A 236     -13.607   8.658   7.979  1.00  0.99           C  
ATOM   3740  HB  ILE A 236     -14.402   7.915   7.915  1.00  0.99           H  
ATOM   3741  O   ILE A 236     -15.233   9.240   5.378  1.00  0.99           O  
ATOM   3742  CG1 ILE A 236     -13.304   8.903   9.479  1.00  0.99           C  
ATOM   3743 HG12 ILE A 236     -12.489   9.620   9.575  1.00  0.99           H  
ATOM   3744 HG13 ILE A 236     -14.183   9.333   9.959  1.00  0.99           H  
ATOM   3745  CG2 ILE A 236     -12.386   8.100   7.226  1.00  0.99           C  
ATOM   3746 HG21 ILE A 236     -12.650   7.860   6.196  1.00  0.99           H  
ATOM   3747 HG22 ILE A 236     -12.033   7.178   7.688  1.00  0.99           H  
ATOM   3748 HG23 ILE A 236     -11.575   8.828   7.216  1.00  0.99           H  
ATOM   3749  CD1 ILE A 236     -12.942   7.646  10.273  1.00  0.99           C  
ATOM   3750 HD11 ILE A 236     -12.906   7.891  11.334  1.00  0.99           H  
ATOM   3751 HD12 ILE A 236     -11.959   7.284   9.973  1.00  0.99           H  
ATOM   3752 HD13 ILE A 236     -13.697   6.875  10.112  1.00  0.99           H  
ATOM   3753  N   LEU A 237     -13.425  10.545   5.064  1.00  0.98           N  
ATOM   3754  H   LEU A 237     -12.655  11.025   5.507  1.00  0.98           H  
ATOM   3755  CA  LEU A 237     -13.295  10.308   3.626  1.00  0.98           C  
ATOM   3756  HA  LEU A 237     -14.212   9.866   3.237  1.00  0.98           H  
ATOM   3757  C   LEU A 237     -12.149   9.322   3.407  1.00  0.98           C  
ATOM   3758  CB  LEU A 237     -13.031  11.631   2.889  1.00  0.98           C  
ATOM   3759  HB2 LEU A 237     -12.130  12.080   3.307  1.00  0.98           H  
ATOM   3760  HB3 LEU A 237     -13.862  12.316   3.059  1.00  0.98           H  
ATOM   3761  O   LEU A 237     -11.074   9.498   3.979  1.00  0.98           O  
ATOM   3762  CG  LEU A 237     -12.824  11.443   1.370  1.00  0.98           C  
ATOM   3763  HG  LEU A 237     -12.118  10.635   1.179  1.00  0.98           H  
ATOM   3764  CD1 LEU A 237     -14.139  11.126   0.662  1.00  0.98           C  
ATOM   3765 HD11 LEU A 237     -14.594  10.221   1.065  1.00  0.98           H  
ATOM   3766 HD12 LEU A 237     -14.834  11.961   0.742  1.00  0.98           H  
ATOM   3767 HD13 LEU A 237     -13.922  10.947  -0.392  1.00  0.98           H  
ATOM   3768  CD2 LEU A 237     -12.222  12.711   0.784  1.00  0.98           C  
ATOM   3769 HD21 LEU A 237     -11.221  12.865   1.185  1.00  0.98           H  
ATOM   3770 HD22 LEU A 237     -12.861  13.559   1.032  1.00  0.98           H  
ATOM   3771 HD23 LEU A 237     -12.149  12.606  -0.299  1.00  0.98           H  
ATOM   3772  N   ILE A 238     -12.363   8.305   2.580  1.00  0.99           N  
ATOM   3773  H   ILE A 238     -13.281   8.180   2.178  1.00  0.99           H  
ATOM   3774  CA  ILE A 238     -11.333   7.318   2.269  1.00  0.99           C  
ATOM   3775  HA  ILE A 238     -10.358   7.783   2.416  1.00  0.99           H  
ATOM   3776  C   ILE A 238     -11.406   6.920   0.793  1.00  0.99           C  
ATOM   3777  CB  ILE A 238     -11.435   6.151   3.277  1.00  0.99           C  
ATOM   3778  HB  ILE A 238     -11.375   6.601   4.268  1.00  0.99           H  
ATOM   3779  O   ILE A 238     -12.424   6.411   0.322  1.00  0.99           O  
ATOM   3780  CG1 ILE A 238     -10.212   5.220   3.169  1.00  0.99           C  
ATOM   3781 HG12 ILE A 238     -10.191   4.726   2.198  1.00  0.99           H  
ATOM   3782 HG13 ILE A 238      -9.312   5.828   3.259  1.00  0.99           H  
ATOM   3783  CG2 ILE A 238     -12.788   5.411   3.231  1.00  0.99           C  
ATOM   3784 HG21 ILE A 238     -13.602   6.115   3.404  1.00  0.99           H  
ATOM   3785 HG22 ILE A 238     -12.840   4.659   4.018  1.00  0.99           H  
ATOM   3786 HG23 ILE A 238     -12.948   4.936   2.263  1.00  0.99           H  
ATOM   3787  CD1 ILE A 238     -10.173   4.168   4.286  1.00  0.99           C  
ATOM   3788 HD11 ILE A 238      -9.206   3.666   4.287  1.00  0.99           H  
ATOM   3789 HD12 ILE A 238     -10.310   4.647   5.256  1.00  0.99           H  
ATOM   3790 HD13 ILE A 238     -10.950   3.419   4.134  1.00  0.99           H  
ATOM   3791  N   ALA A 239     -10.325   7.156   0.052  1.00  0.98           N  
ATOM   3792  H   ALA A 239      -9.529   7.612   0.475  1.00  0.98           H  
ATOM   3793  CA  ALA A 239     -10.237   6.802  -1.364  1.00  0.98           C  
ATOM   3794  HA  ALA A 239     -11.236   6.895  -1.790  1.00  0.98           H  
ATOM   3795  C   ALA A 239      -9.760   5.353  -1.562  1.00  0.98           C  
ATOM   3796  CB  ALA A 239      -9.325   7.805  -2.080  1.00  0.98           C  
ATOM   3797  HB1 ALA A 239      -8.282   7.606  -1.836  1.00  0.98           H  
ATOM   3798  HB2 ALA A 239      -9.588   8.823  -1.794  1.00  0.98           H  
ATOM   3799  HB3 ALA A 239      -9.451   7.710  -3.159  1.00  0.98           H  
ATOM   3800  O   ALA A 239      -9.113   4.809  -0.660  1.00  0.98           O  
ATOM   3801  N   PRO A 240     -10.018   4.723  -2.724  1.00  0.98           N  
ATOM   3802  CA  PRO A 240      -9.493   3.402  -3.050  1.00  0.98           C  
ATOM   3803  HA  PRO A 240     -10.050   2.659  -2.480  1.00  0.98           H  
ATOM   3804  C   PRO A 240      -7.995   3.267  -2.749  1.00  0.98           C  
ATOM   3805  CB  PRO A 240      -9.804   3.218  -4.538  1.00  0.98           C  
ATOM   3806  HB2 PRO A 240      -9.865   2.169  -4.825  1.00  0.98           H  
ATOM   3807  HB3 PRO A 240      -9.077   3.750  -5.152  1.00  0.98           H  
ATOM   3808  O   PRO A 240      -7.188   4.117  -3.126  1.00  0.98           O  
ATOM   3809  CG  PRO A 240     -11.137   3.942  -4.668  1.00  0.98           C  
ATOM   3810  HG2 PRO A 240     -11.928   3.329  -4.237  1.00  0.98           H  
ATOM   3811  HG3 PRO A 240     -11.372   4.203  -5.701  1.00  0.98           H  
ATOM   3812  CD  PRO A 240     -10.888   5.179  -3.804  1.00  0.98           C  
ATOM   3813  HD2 PRO A 240     -11.834   5.564  -3.423  1.00  0.98           H  
ATOM   3814  HD3 PRO A 240     -10.382   5.945  -4.392  1.00  0.98           H  
ATOM   3815  N   GLY A 241      -7.625   2.201  -2.040  1.00  0.96           N  
ATOM   3816  H   GLY A 241      -8.350   1.585  -1.701  1.00  0.96           H  
ATOM   3817  CA  GLY A 241      -6.249   1.924  -1.624  1.00  0.96           C  
ATOM   3818  HA2 GLY A 241      -6.156   0.850  -1.459  1.00  0.96           H  
ATOM   3819  HA3 GLY A 241      -5.565   2.211  -2.423  1.00  0.96           H  
ATOM   3820  C   GLY A 241      -5.786   2.627  -0.345  1.00  0.96           C  
ATOM   3821  O   GLY A 241      -4.744   2.263   0.194  1.00  0.96           O  
ATOM   3822  N   GLN A 242      -6.538   3.593   0.179  1.00  0.98           N  
ATOM   3823  H   GLN A 242      -7.406   3.844  -0.272  1.00  0.98           H  
ATOM   3824  CA  GLN A 242      -6.174   4.278   1.418  1.00  0.98           C  
ATOM   3825  HA  GLN A 242      -5.089   4.373   1.461  1.00  0.98           H  
ATOM   3826  C   GLN A 242      -6.603   3.482   2.652  1.00  0.98           C  
ATOM   3827  CB  GLN A 242      -6.764   5.692   1.445  1.00  0.98           C  
ATOM   3828  HB2 GLN A 242      -7.850   5.635   1.367  1.00  0.98           H  
ATOM   3829  HB3 GLN A 242      -6.517   6.155   2.400  1.00  0.98           H  
ATOM   3830  O   GLN A 242      -7.591   2.737   2.633  1.00  0.98           O  
ATOM   3831  CG  GLN A 242      -6.205   6.566   0.313  1.00  0.98           C  
ATOM   3832  HG2 GLN A 242      -5.121   6.616   0.416  1.00  0.98           H  
ATOM   3833  HG3 GLN A 242      -6.440   6.121  -0.655  1.00  0.98           H  
ATOM   3834  CD  GLN A 242      -6.759   7.983   0.330  1.00  0.98           C  
ATOM   3835  NE2 GLN A 242      -6.191   8.896  -0.424  1.00  0.98           N  
ATOM   3836 HE21 GLN A 242      -5.433   8.627  -1.034  1.00  0.98           H  
ATOM   3837 HE22 GLN A 242      -6.730   9.737  -0.568  1.00  0.98           H  
ATOM   3838  OE1 GLN A 242      -7.667   8.334   1.066  1.00  0.98           O  
ATOM   3839  N   THR A 243      -5.890   3.702   3.756  1.00  0.99           N  
ATOM   3840  H   THR A 243      -5.052   4.263   3.687  1.00  0.99           H  
ATOM   3841  CA  THR A 243      -6.296   3.250   5.087  1.00  0.99           C  
ATOM   3842  HA  THR A 243      -7.284   2.797   5.005  1.00  0.99           H  
ATOM   3843  C   THR A 243      -6.426   4.426   6.050  1.00  0.99           C  
ATOM   3844  CB  THR A 243      -5.374   2.166   5.656  1.00  0.99           C  
ATOM   3845  HB  THR A 243      -5.841   1.751   6.549  1.00  0.99           H  
ATOM   3846  O   THR A 243      -5.774   5.464   5.919  1.00  0.99           O  
ATOM   3847  CG2 THR A 243      -5.114   1.028   4.668  1.00  0.99           C  
ATOM   3848 HG21 THR A 243      -6.044   0.750   4.172  1.00  0.99           H  
ATOM   3849 HG22 THR A 243      -4.720   0.163   5.202  1.00  0.99           H  
ATOM   3850 HG23 THR A 243      -4.400   1.348   3.908  1.00  0.99           H  
ATOM   3851  OG1 THR A 243      -4.143   2.733   6.014  1.00  0.99           O  
ATOM   3852  HG1 THR A 243      -3.561   2.035   6.324  1.00  0.99           H  
ATOM   3853  N   THR A 244      -7.304   4.298   7.039  1.00  0.99           N  
ATOM   3854  H   THR A 244      -7.844   3.446   7.087  1.00  0.99           H  
ATOM   3855  CA  THR A 244      -7.466   5.283   8.112  1.00  0.99           C  
ATOM   3856  HA  THR A 244      -6.536   5.835   8.251  1.00  0.99           H  
ATOM   3857  C   THR A 244      -7.778   4.556   9.404  1.00  0.99           C  
ATOM   3858  CB  THR A 244      -8.575   6.292   7.779  1.00  0.99           C  
ATOM   3859  HB  THR A 244      -9.498   5.759   7.549  1.00  0.99           H  
ATOM   3860  O   THR A 244      -8.715   3.768   9.467  1.00  0.99           O  
ATOM   3861  CG2 THR A 244      -8.839   7.291   8.908  1.00  0.99           C  
ATOM   3862 HG21 THR A 244      -9.574   8.024   8.575  1.00  0.99           H  
ATOM   3863 HG22 THR A 244      -7.912   7.801   9.166  1.00  0.99           H  
ATOM   3864 HG23 THR A 244      -9.237   6.779   9.784  1.00  0.99           H  
ATOM   3865  OG1 THR A 244      -8.189   7.053   6.660  1.00  0.99           O  
ATOM   3866  HG1 THR A 244      -7.456   6.602   6.235  1.00  0.99           H  
ATOM   3867  N   THR A 245      -7.024   4.838  10.457  1.00  0.99           N  
ATOM   3868  H   THR A 245      -6.276   5.507  10.350  1.00  0.99           H  
ATOM   3869  CA  THR A 245      -7.289   4.311  11.792  1.00  0.99           C  
ATOM   3870  HA  THR A 245      -8.051   3.536  11.722  1.00  0.99           H  
ATOM   3871  C   THR A 245      -7.825   5.432  12.676  1.00  0.99           C  
ATOM   3872  CB  THR A 245      -6.053   3.629  12.374  1.00  0.99           C  
ATOM   3873  HB  THR A 245      -5.242   4.357  12.381  1.00  0.99           H  
ATOM   3874  O   THR A 245      -7.222   6.504  12.798  1.00  0.99           O  
ATOM   3875  CG2 THR A 245      -6.273   3.104  13.790  1.00  0.99           C  
ATOM   3876 HG21 THR A 245      -5.381   2.568  14.113  1.00  0.99           H  
ATOM   3877 HG22 THR A 245      -6.445   3.932  14.478  1.00  0.99           H  
ATOM   3878 HG23 THR A 245      -7.129   2.429  13.798  1.00  0.99           H  
ATOM   3879  OG1 THR A 245      -5.668   2.524  11.581  1.00  0.99           O  
ATOM   3880  HG1 THR A 245      -4.727   2.625  11.419  1.00  0.99           H  
ATOM   3881  N   ALA A 246      -8.974   5.184  13.303  1.00  0.99           N  
ATOM   3882  H   ALA A 246      -9.415   4.287  13.157  1.00  0.99           H  
ATOM   3883  CA  ALA A 246      -9.660   6.158  14.136  1.00  0.99           C  
ATOM   3884  HA  ALA A 246      -8.957   6.947  14.404  1.00  0.99           H  
ATOM   3885  C   ALA A 246     -10.174   5.551  15.443  1.00  0.99           C  
ATOM   3886  CB  ALA A 246     -10.791   6.792  13.328  1.00  0.99           C  
ATOM   3887  HB1 ALA A 246     -11.538   6.042  13.069  1.00  0.99           H  
ATOM   3888  HB2 ALA A 246     -11.242   7.569  13.944  1.00  0.99           H  
ATOM   3889  HB3 ALA A 246     -10.393   7.240  12.417  1.00  0.99           H  
ATOM   3890  O   ALA A 246     -10.667   4.424  15.480  1.00  0.99           O  
ATOM   3891  N   LEU A 247     -10.095   6.325  16.522  1.00  0.99           N  
ATOM   3892  H   LEU A 247      -9.693   7.245  16.413  1.00  0.99           H  
ATOM   3893  CA  LEU A 247     -10.684   5.985  17.811  1.00  0.99           C  
ATOM   3894  HA  LEU A 247     -10.662   4.902  17.929  1.00  0.99           H  
ATOM   3895  C   LEU A 247     -12.146   6.438  17.850  1.00  0.99           C  
ATOM   3896  CB  LEU A 247      -9.871   6.607  18.958  1.00  0.99           C  
ATOM   3897  HB2 LEU A 247     -10.308   6.283  19.902  1.00  0.99           H  
ATOM   3898  HB3 LEU A 247      -9.977   7.691  18.904  1.00  0.99           H  
ATOM   3899  O   LEU A 247     -12.463   7.560  17.456  1.00  0.99           O  
ATOM   3900  CG  LEU A 247      -8.369   6.265  18.962  1.00  0.99           C  
ATOM   3901  HG  LEU A 247      -7.908   6.619  18.041  1.00  0.99           H  
ATOM   3902  CD1 LEU A 247      -7.687   6.970  20.135  1.00  0.99           C  
ATOM   3903 HD11 LEU A 247      -7.830   8.047  20.048  1.00  0.99           H  
ATOM   3904 HD12 LEU A 247      -6.618   6.758  20.114  1.00  0.99           H  
ATOM   3905 HD13 LEU A 247      -8.102   6.620  21.080  1.00  0.99           H  
ATOM   3906  CD2 LEU A 247      -8.123   4.760  19.091  1.00  0.99           C  
ATOM   3907 HD21 LEU A 247      -7.052   4.570  19.157  1.00  0.99           H  
ATOM   3908 HD22 LEU A 247      -8.503   4.251  18.206  1.00  0.99           H  
ATOM   3909 HD23 LEU A 247      -8.617   4.373  19.983  1.00  0.99           H  
ATOM   3910  N   VAL A 248     -13.028   5.585  18.362  1.00  0.98           N  
ATOM   3911  H   VAL A 248     -12.698   4.665  18.615  1.00  0.98           H  
ATOM   3912  CA  VAL A 248     -14.439   5.893  18.603  1.00  0.98           C  
ATOM   3913  HA  VAL A 248     -14.579   6.969  18.497  1.00  0.98           H  
ATOM   3914  C   VAL A 248     -14.806   5.522  20.035  1.00  0.98           C  
ATOM   3915  CB  VAL A 248     -15.347   5.225  17.552  1.00  0.98           C  
ATOM   3916  HB  VAL A 248     -15.008   5.546  16.567  1.00  0.98           H  
ATOM   3917  O   VAL A 248     -14.613   4.389  20.474  1.00  0.98           O  
ATOM   3918  CG1 VAL A 248     -15.327   3.693  17.577  1.00  0.98           C  
ATOM   3919 HG11 VAL A 248     -15.919   3.309  16.746  1.00  0.98           H  
ATOM   3920 HG12 VAL A 248     -14.304   3.330  17.481  1.00  0.98           H  
ATOM   3921 HG13 VAL A 248     -15.764   3.317  18.502  1.00  0.98           H  
ATOM   3922  CG2 VAL A 248     -16.798   5.687  17.714  1.00  0.98           C  
ATOM   3923 HG21 VAL A 248     -16.832   6.776  17.693  1.00  0.98           H  
ATOM   3924 HG22 VAL A 248     -17.212   5.325  18.655  1.00  0.98           H  
ATOM   3925 HG23 VAL A 248     -17.398   5.302  16.889  1.00  0.98           H  
ATOM   3926  N   SER A 249     -15.337   6.484  20.783  1.00  0.98           N  
ATOM   3927  H   SER A 249     -15.421   7.413  20.396  1.00  0.98           H  
ATOM   3928  CA  SER A 249     -15.818   6.247  22.146  1.00  0.98           C  
ATOM   3929  HA  SER A 249     -15.240   5.443  22.601  1.00  0.98           H  
ATOM   3930  C   SER A 249     -17.283   5.829  22.120  1.00  0.98           C  
ATOM   3931  CB  SER A 249     -15.621   7.481  23.027  1.00  0.98           C  
ATOM   3932  HB2 SER A 249     -15.983   7.265  24.031  1.00  0.98           H  
ATOM   3933  HB3 SER A 249     -16.182   8.321  22.617  1.00  0.98           H  
ATOM   3934  O   SER A 249     -18.129   6.549  21.585  1.00  0.98           O  
ATOM   3935  OG  SER A 249     -14.247   7.811  23.089  1.00  0.98           O  
ATOM   3936  HG  SER A 249     -14.121   8.512  23.732  1.00  0.98           H  
ATOM   3937  N   ALA A 250     -17.602   4.705  22.758  1.00  0.97           N  
ATOM   3938  H   ALA A 250     -16.862   4.164  23.180  1.00  0.97           H  
ATOM   3939  CA  ALA A 250     -18.961   4.211  22.937  1.00  0.97           C  
ATOM   3940  HA  ALA A 250     -19.507   4.386  22.010  1.00  0.97           H  
ATOM   3941  C   ALA A 250     -19.683   4.982  24.062  1.00  0.97           C  
ATOM   3942  CB  ALA A 250     -18.899   2.697  23.157  1.00  0.97           C  
ATOM   3943  HB1 ALA A 250     -18.426   2.219  22.299  1.00  0.97           H  
ATOM   3944  HB2 ALA A 250     -19.900   2.285  23.283  1.00  0.97           H  
ATOM   3945  HB3 ALA A 250     -18.309   2.485  24.049  1.00  0.97           H  
ATOM   3946  O   ALA A 250     -20.162   4.409  25.035  1.00  0.97           O  
ATOM   3947  N   ALA A 251     -19.791   6.303  23.921  1.00  0.96           N  
ATOM   3948  H   ALA A 251     -19.388   6.702  23.085  1.00  0.96           H  
ATOM   3949  CA  ALA A 251     -20.322   7.225  24.932  1.00  0.96           C  
ATOM   3950  HA  ALA A 251     -20.327   6.717  25.897  1.00  0.96           H  
ATOM   3951  C   ALA A 251     -21.783   7.654  24.671  1.00  0.96           C  
ATOM   3952  CB  ALA A 251     -19.351   8.406  25.050  1.00  0.96           C  
ATOM   3953  HB1 ALA A 251     -18.351   8.042  25.283  1.00  0.96           H  
ATOM   3954  HB2 ALA A 251     -19.325   8.965  24.114  1.00  0.96           H  
ATOM   3955  HB3 ALA A 251     -19.674   9.070  25.853  1.00  0.96           H  
ATOM   3956  O   ALA A 251     -22.189   8.770  24.993  1.00  0.96           O  
ATOM   3957  N   ARG A 252     -22.575   6.796  24.023  1.00  0.96           N  
ATOM   3958  H   ARG A 252     -22.219   5.867  23.849  1.00  0.96           H  
ATOM   3959  CA  ARG A 252     -23.993   7.026  23.729  1.00  0.96           C  
ATOM   3960  HA  ARG A 252     -24.246   8.042  24.034  1.00  0.96           H  
ATOM   3961  C   ARG A 252     -24.876   6.117  24.584  1.00  0.96           C  
ATOM   3962  CB  ARG A 252     -24.259   6.865  22.218  1.00  0.96           C  
ATOM   3963  HB2 ARG A 252     -25.309   7.096  22.038  1.00  0.96           H  
ATOM   3964  HB3 ARG A 252     -24.081   5.834  21.915  1.00  0.96           H  
ATOM   3965  O   ARG A 252     -24.397   5.079  25.034  1.00  0.96           O  
ATOM   3966  CG  ARG A 252     -23.437   7.806  21.325  1.00  0.96           C  
ATOM   3967  HG2 ARG A 252     -23.721   7.649  20.285  1.00  0.96           H  
ATOM   3968  HG3 ARG A 252     -22.373   7.594  21.433  1.00  0.96           H  
ATOM   3969  CD  ARG A 252     -23.732   9.257  21.727  1.00  0.96           C  
ATOM   3970  HD2 ARG A 252     -23.401   9.415  22.754  1.00  0.96           H  
ATOM   3971  HD3 ARG A 252     -24.807   9.430  21.669  1.00  0.96           H  
ATOM   3972  NE  ARG A 252     -23.040  10.233  20.887  1.00  0.96           N  
ATOM   3973  HE  ARG A 252     -22.549   9.886  20.076  1.00  0.96           H  
ATOM   3974  NH1 ARG A 252     -23.739  12.135  21.959  1.00  0.96           N  
ATOM   3975 HH11 ARG A 252     -24.168  11.563  22.673  1.00  0.96           H  
ATOM   3976 HH12 ARG A 252     -23.714  13.139  22.064  1.00  0.96           H  
ATOM   3977  NH2 ARG A 252     -22.416  12.303  20.180  1.00  0.96           N  
ATOM   3978 HH21 ARG A 252     -22.047  11.845  19.360  1.00  0.96           H  
ATOM   3979 HH22 ARG A 252     -22.445  13.310  20.254  1.00  0.96           H  
ATOM   3980  CZ  ARG A 252     -23.065  11.546  21.015  1.00  0.96           C  
ATOM   3981  N   PRO A 253     -26.154   6.484  24.816  1.00  0.95           N  
ATOM   3982  CA  PRO A 253     -27.094   5.597  25.495  1.00  0.95           C  
ATOM   3983  HA  PRO A 253     -26.788   5.490  26.536  1.00  0.95           H  
ATOM   3984  C   PRO A 253     -27.143   4.222  24.821  1.00  0.95           C  
ATOM   3985  CB  PRO A 253     -28.454   6.301  25.425  1.00  0.95           C  
ATOM   3986  HB2 PRO A 253     -28.990   5.992  24.528  1.00  0.95           H  
ATOM   3987  HB3 PRO A 253     -29.055   6.105  26.313  1.00  0.95           H  
ATOM   3988  O   PRO A 253     -27.041   4.152  23.592  1.00  0.95           O  
ATOM   3989  CG  PRO A 253     -28.082   7.778  25.310  1.00  0.95           C  
ATOM   3990  HG2 PRO A 253     -27.869   8.182  26.300  1.00  0.95           H  
ATOM   3991  HG3 PRO A 253     -28.867   8.356  24.821  1.00  0.95           H  
ATOM   3992  CD  PRO A 253     -26.799   7.749  24.482  1.00  0.95           C  
ATOM   3993  HD2 PRO A 253     -26.176   8.605  24.744  1.00  0.95           H  
ATOM   3994  HD3 PRO A 253     -27.044   7.767  23.421  1.00  0.95           H  
ATOM   3995  N   SER A 254     -27.331   3.158  25.604  1.00  0.95           N  
ATOM   3996  H   SER A 254     -27.398   3.290  26.603  1.00  0.95           H  
ATOM   3997  CA  SER A 254     -27.460   1.798  25.064  1.00  0.95           C  
ATOM   3998  HA  SER A 254     -26.492   1.507  24.655  1.00  0.95           H  
ATOM   3999  C   SER A 254     -28.494   1.750  23.930  1.00  0.95           C  
ATOM   4000  CB  SER A 254     -27.827   0.809  26.172  1.00  0.95           C  
ATOM   4001  HB2 SER A 254     -27.192   0.984  27.040  1.00  0.95           H  
ATOM   4002  HB3 SER A 254     -28.873   0.937  26.453  1.00  0.95           H  
ATOM   4003  O   SER A 254     -29.525   2.427  23.985  1.00  0.95           O  
ATOM   4004  OG  SER A 254     -27.604  -0.499  25.700  1.00  0.95           O  
ATOM   4005  HG  SER A 254     -27.760  -1.133  26.403  1.00  0.95           H  
ATOM   4006  N   GLY A 255     -28.185   1.030  22.856  1.00  0.97           N  
ATOM   4007  H   GLY A 255     -27.405   0.390  22.907  1.00  0.97           H  
ATOM   4008  CA  GLY A 255     -28.967   1.031  21.626  1.00  0.97           C  
ATOM   4009  HA2 GLY A 255     -29.323   2.042  21.427  1.00  0.97           H  
ATOM   4010  HA3 GLY A 255     -29.838   0.390  21.762  1.00  0.97           H  
ATOM   4011  C   GLY A 255     -28.183   0.549  20.404  1.00  0.97           C  
ATOM   4012  O   GLY A 255     -27.034   0.109  20.498  1.00  0.97           O  
ATOM   4013  N   GLN A 256     -28.821   0.660  19.238  1.00  0.97           N  
ATOM   4014  H   GLN A 256     -29.756   1.041  19.229  1.00  0.97           H  
ATOM   4015  CA  GLN A 256     -28.223   0.350  17.938  1.00  0.97           C  
ATOM   4016  HA  GLN A 256     -27.251  -0.116  18.097  1.00  0.97           H  
ATOM   4017  C   GLN A 256     -28.012   1.643  17.145  1.00  0.97           C  
ATOM   4018  CB  GLN A 256     -29.091  -0.653  17.158  1.00  0.97           C  
ATOM   4019  HB2 GLN A 256     -28.578  -0.910  16.231  1.00  0.97           H  
ATOM   4020  HB3 GLN A 256     -30.050  -0.197  16.910  1.00  0.97           H  
ATOM   4021  O   GLN A 256     -28.902   2.494  17.113  1.00  0.97           O  
ATOM   4022  CG  GLN A 256     -29.375  -1.932  17.956  1.00  0.97           C  
ATOM   4023  HG2 GLN A 256     -28.441  -2.309  18.374  1.00  0.97           H  
ATOM   4024  HG3 GLN A 256     -30.048  -1.690  18.778  1.00  0.97           H  
ATOM   4025  CD  GLN A 256     -30.016  -3.038  17.121  1.00  0.97           C  
ATOM   4026  NE2 GLN A 256     -31.238  -3.427  17.401  1.00  0.97           N  
ATOM   4027 HE21 GLN A 256     -31.846  -2.860  17.975  1.00  0.97           H  
ATOM   4028 HE22 GLN A 256     -31.631  -4.189  16.867  1.00  0.97           H  
ATOM   4029  OE1 GLN A 256     -29.415  -3.591  16.214  1.00  0.97           O  
ATOM   4030  N   TYR A 257     -26.857   1.799  16.501  1.00  0.98           N  
ATOM   4031  H   TYR A 257     -26.167   1.064  16.572  1.00  0.98           H  
ATOM   4032  CA  TYR A 257     -26.509   3.001  15.736  1.00  0.98           C  
ATOM   4033  HA  TYR A 257     -27.393   3.627  15.620  1.00  0.98           H  
ATOM   4034  C   TYR A 257     -26.032   2.624  14.337  1.00  0.98           C  
ATOM   4035  CB  TYR A 257     -25.439   3.819  16.478  1.00  0.98           C  
ATOM   4036  HB2 TYR A 257     -25.140   4.658  15.850  1.00  0.98           H  
ATOM   4037  HB3 TYR A 257     -24.554   3.198  16.613  1.00  0.98           H  
ATOM   4038  O   TYR A 257     -25.160   1.770  14.184  1.00  0.98           O  
ATOM   4039  CG  TYR A 257     -25.858   4.344  17.837  1.00  0.98           C  
ATOM   4040  CD1 TYR A 257     -26.284   5.677  17.981  1.00  0.98           C  
ATOM   4041  HD1 TYR A 257     -26.306   6.329  17.120  1.00  0.98           H  
ATOM   4042  CD2 TYR A 257     -25.808   3.500  18.964  1.00  0.98           C  
ATOM   4043  HD2 TYR A 257     -25.454   2.484  18.864  1.00  0.98           H  
ATOM   4044  CE1 TYR A 257     -26.695   6.155  19.239  1.00  0.98           C  
ATOM   4045  HE1 TYR A 257     -27.029   7.177  19.347  1.00  0.98           H  
ATOM   4046  CE2 TYR A 257     -26.256   3.959  20.215  1.00  0.98           C  
ATOM   4047  HE2 TYR A 257     -26.254   3.292  21.065  1.00  0.98           H  
ATOM   4048  OH  TYR A 257     -27.274   5.698  21.518  1.00  0.98           O  
ATOM   4049  HH  TYR A 257     -27.142   5.031  22.196  1.00  0.98           H  
ATOM   4050  CZ  TYR A 257     -26.729   5.280  20.345  1.00  0.98           C  
ATOM   4051  N   LEU A 258     -26.598   3.264  13.316  1.00  0.98           N  
ATOM   4052  H   LEU A 258     -27.311   3.953  13.509  1.00  0.98           H  
ATOM   4053  CA  LEU A 258     -26.286   2.982  11.919  1.00  0.98           C  
ATOM   4054  HA  LEU A 258     -26.415   1.913  11.749  1.00  0.98           H  
ATOM   4055  C   LEU A 258     -24.835   3.356  11.596  1.00  0.98           C  
ATOM   4056  CB  LEU A 258     -27.279   3.750  11.030  1.00  0.98           C  
ATOM   4057  HB2 LEU A 258     -27.085   4.816  11.148  1.00  0.98           H  
ATOM   4058  HB3 LEU A 258     -28.294   3.555  11.376  1.00  0.98           H  
ATOM   4059  O   LEU A 258     -24.388   4.460  11.903  1.00  0.98           O  
ATOM   4060  CG  LEU A 258     -27.193   3.394   9.535  1.00  0.98           C  
ATOM   4061  HG  LEU A 258     -26.160   3.454   9.194  1.00  0.98           H  
ATOM   4062  CD1 LEU A 258     -27.741   1.993   9.264  1.00  0.98           C  
ATOM   4063 HD11 LEU A 258     -27.801   1.834   8.187  1.00  0.98           H  
ATOM   4064 HD12 LEU A 258     -28.740   1.884   9.687  1.00  0.98           H  
ATOM   4065 HD13 LEU A 258     -27.078   1.238   9.688  1.00  0.98           H  
ATOM   4066  CD2 LEU A 258     -28.015   4.396   8.726  1.00  0.98           C  
ATOM   4067 HD21 LEU A 258     -27.949   4.149   7.666  1.00  0.98           H  
ATOM   4068 HD22 LEU A 258     -27.612   5.400   8.858  1.00  0.98           H  
ATOM   4069 HD23 LEU A 258     -29.061   4.369   9.032  1.00  0.98           H  
ATOM   4070  N   ILE A 259     -24.130   2.448  10.936  1.00  0.98           N  
ATOM   4071  H   ILE A 259     -24.588   1.574  10.720  1.00  0.98           H  
ATOM   4072  CA  ILE A 259     -22.890   2.713  10.213  1.00  0.98           C  
ATOM   4073  HA  ILE A 259     -22.443   3.641  10.570  1.00  0.98           H  
ATOM   4074  C   ILE A 259     -23.270   2.862   8.741  1.00  0.98           C  
ATOM   4075  CB  ILE A 259     -21.879   1.565  10.401  1.00  0.98           C  
ATOM   4076  HB  ILE A 259     -22.291   0.695   9.890  1.00  0.98           H  
ATOM   4077  O   ILE A 259     -23.969   1.999   8.210  1.00  0.98           O  
ATOM   4078  CG1 ILE A 259     -21.704   1.171  11.886  1.00  0.98           C  
ATOM   4079 HG12 ILE A 259     -22.646   0.755  12.243  1.00  0.98           H  
ATOM   4080 HG13 ILE A 259     -21.502   2.059  12.484  1.00  0.98           H  
ATOM   4081  CG2 ILE A 259     -20.552   1.925   9.717  1.00  0.98           C  
ATOM   4082 HG21 ILE A 259     -20.108   2.799  10.194  1.00  0.98           H  
ATOM   4083 HG22 ILE A 259     -20.708   2.151   8.662  1.00  0.98           H  
ATOM   4084 HG23 ILE A 259     -19.858   1.086   9.765  1.00  0.98           H  
ATOM   4085  CD1 ILE A 259     -20.620   0.122  12.161  1.00  0.98           C  
ATOM   4086 HD11 ILE A 259     -20.696  -0.215  13.195  1.00  0.98           H  
ATOM   4087 HD12 ILE A 259     -19.629   0.550  12.009  1.00  0.98           H  
ATOM   4088 HD13 ILE A 259     -20.757  -0.736  11.503  1.00  0.98           H  
ATOM   4089  N   ALA A 260     -22.817   3.929   8.094  1.00  0.98           N  
ATOM   4090  H   ALA A 260     -22.231   4.584   8.593  1.00  0.98           H  
ATOM   4091  CA  ALA A 260     -23.063   4.200   6.684  1.00  0.98           C  
ATOM   4092  HA  ALA A 260     -23.591   3.361   6.231  1.00  0.98           H  
ATOM   4093  C   ALA A 260     -21.735   4.381   5.940  1.00  0.98           C  
ATOM   4094  CB  ALA A 260     -23.964   5.436   6.572  1.00  0.98           C  
ATOM   4095  HB1 ALA A 260     -24.925   5.239   7.048  1.00  0.98           H  
ATOM   4096  HB2 ALA A 260     -23.487   6.289   7.055  1.00  0.98           H  
ATOM   4097  HB3 ALA A 260     -24.128   5.676   5.522  1.00  0.98           H  
ATOM   4098  O   ALA A 260     -20.868   5.124   6.409  1.00  0.98           O  
ATOM   4099  N   ALA A 261     -21.607   3.723   4.786  1.00  0.98           N  
ATOM   4100  H   ALA A 261     -22.351   3.103   4.502  1.00  0.98           H  
ATOM   4101  CA  ALA A 261     -20.565   3.980   3.798  1.00  0.98           C  
ATOM   4102  HA  ALA A 261     -19.954   4.812   4.148  1.00  0.98           H  
ATOM   4103  C   ALA A 261     -21.224   4.377   2.470  1.00  0.98           C  
ATOM   4104  CB  ALA A 261     -19.633   2.773   3.680  1.00  0.98           C  
ATOM   4105  HB1 ALA A 261     -18.852   2.989   2.951  1.00  0.98           H  
ATOM   4106  HB2 ALA A 261     -19.174   2.570   4.647  1.00  0.98           H  
ATOM   4107  HB3 ALA A 261     -20.190   1.895   3.352  1.00  0.98           H  
ATOM   4108  O   ALA A 261     -21.998   3.598   1.913  1.00  0.98           O  
ATOM   4109  N   ALA A 262     -20.971   5.598   2.007  1.00  0.98           N  
ATOM   4110  H   ALA A 262     -20.274   6.159   2.474  1.00  0.98           H  
ATOM   4111  CA  ALA A 262     -21.649   6.198   0.858  1.00  0.98           C  
ATOM   4112  HA  ALA A 262     -22.191   5.424   0.315  1.00  0.98           H  
ATOM   4113  C   ALA A 262     -20.640   6.838  -0.102  1.00  0.98           C  
ATOM   4114  CB  ALA A 262     -22.657   7.228   1.378  1.00  0.98           C  
ATOM   4115  HB1 ALA A 262     -23.375   6.731   2.030  1.00  0.98           H  
ATOM   4116  HB2 ALA A 262     -23.193   7.688   0.548  1.00  0.98           H  
ATOM   4117  HB3 ALA A 262     -22.129   8.007   1.929  1.00  0.98           H  
ATOM   4118  O   ALA A 262     -19.611   7.324   0.368  1.00  0.98           O  
ATOM   4119  N   PRO A 263     -20.922   6.868  -1.413  1.00  0.97           N  
ATOM   4120  CA  PRO A 263     -20.011   7.417  -2.413  1.00  0.97           C  
ATOM   4121  HA  PRO A 263     -19.055   6.893  -2.393  1.00  0.97           H  
ATOM   4122  C   PRO A 263     -19.752   8.911  -2.196  1.00  0.97           C  
ATOM   4123  CB  PRO A 263     -20.676   7.144  -3.765  1.00  0.97           C  
ATOM   4124  HB2 PRO A 263     -20.424   7.895  -4.513  1.00  0.97           H  
ATOM   4125  HB3 PRO A 263     -20.406   6.148  -4.117  1.00  0.97           H  
ATOM   4126  O   PRO A 263     -20.674   9.692  -1.950  1.00  0.97           O  
ATOM   4127  CG  PRO A 263     -22.156   7.180  -3.393  1.00  0.97           C  
ATOM   4128  HG2 PRO A 263     -22.789   6.677  -4.124  1.00  0.97           H  
ATOM   4129  HG3 PRO A 263     -22.487   8.212  -3.269  1.00  0.97           H  
ATOM   4130  CD  PRO A 263     -22.167   6.463  -2.051  1.00  0.97           C  
ATOM   4131  HD2 PRO A 263     -22.164   5.385  -2.208  1.00  0.97           H  
ATOM   4132  HD3 PRO A 263     -23.046   6.763  -1.480  1.00  0.97           H  
ATOM   4133  N   PHE A 264     -18.491   9.306  -2.340  1.00  0.96           N  
ATOM   4134  H   PHE A 264     -17.801   8.594  -2.530  1.00  0.96           H  
ATOM   4135  CA  PHE A 264     -18.077  10.677  -2.605  1.00  0.96           C  
ATOM   4136  HA  PHE A 264     -18.920  11.352  -2.459  1.00  0.96           H  
ATOM   4137  C   PHE A 264     -17.627  10.771  -4.062  1.00  0.96           C  
ATOM   4138  CB  PHE A 264     -16.953  11.101  -1.652  1.00  0.96           C  
ATOM   4139  HB2 PHE A 264     -16.178  10.335  -1.666  1.00  0.96           H  
ATOM   4140  HB3 PHE A 264     -17.342  11.149  -0.635  1.00  0.96           H  
ATOM   4141  O   PHE A 264     -16.859   9.938  -4.537  1.00  0.96           O  
ATOM   4142  CG  PHE A 264     -16.330  12.440  -2.016  1.00  0.96           C  
ATOM   4143  CD1 PHE A 264     -15.004  12.499  -2.483  1.00  0.96           C  
ATOM   4144  HD1 PHE A 264     -14.411  11.601  -2.572  1.00  0.96           H  
ATOM   4145  CD2 PHE A 264     -17.095  13.621  -1.973  1.00  0.96           C  
ATOM   4146  HD2 PHE A 264     -18.126  13.581  -1.653  1.00  0.96           H  
ATOM   4147  CE1 PHE A 264     -14.446  13.723  -2.883  1.00  0.96           C  
ATOM   4148  HE1 PHE A 264     -13.437  13.743  -3.270  1.00  0.96           H  
ATOM   4149  CE2 PHE A 264     -16.545  14.847  -2.390  1.00  0.96           C  
ATOM   4150  HE2 PHE A 264     -17.156  15.737  -2.400  1.00  0.96           H  
ATOM   4151  CZ  PHE A 264     -15.215  14.898  -2.841  1.00  0.96           C  
ATOM   4152  HZ  PHE A 264     -14.788  15.825  -3.194  1.00  0.96           H  
ATOM   4153  N   GLN A 265     -18.117  11.782  -4.770  1.00  0.91           N  
ATOM   4154  H   GLN A 265     -18.714  12.453  -4.309  1.00  0.91           H  
ATOM   4155  CA  GLN A 265     -17.738  12.060  -6.146  1.00  0.91           C  
ATOM   4156  HA  GLN A 265     -16.685  11.815  -6.288  1.00  0.91           H  
ATOM   4157  C   GLN A 265     -17.923  13.556  -6.401  1.00  0.91           C  
ATOM   4158  CB  GLN A 265     -18.580  11.169  -7.073  1.00  0.91           C  
ATOM   4159  HB2 GLN A 265     -18.281  10.130  -6.929  1.00  0.91           H  
ATOM   4160  HB3 GLN A 265     -19.619  11.257  -6.756  1.00  0.91           H  
ATOM   4161  O   GLN A 265     -19.012  14.108  -6.218  1.00  0.91           O  
ATOM   4162  CG  GLN A 265     -18.500  11.499  -8.566  1.00  0.91           C  
ATOM   4163  HG2 GLN A 265     -19.201  10.868  -9.113  1.00  0.91           H  
ATOM   4164  HG3 GLN A 265     -18.794  12.538  -8.717  1.00  0.91           H  
ATOM   4165  CD  GLN A 265     -17.100  11.291  -9.121  1.00  0.91           C  
ATOM   4166  NE2 GLN A 265     -16.830  10.207  -9.811  1.00  0.91           N  
ATOM   4167 HE21 GLN A 265     -17.530   9.496  -9.971  1.00  0.91           H  
ATOM   4168 HE22 GLN A 265     -15.875  10.105 -10.121  1.00  0.91           H  
ATOM   4169  OE1 GLN A 265     -16.222  12.108  -8.920  1.00  0.91           O  
ATOM   4170  N   ASP A 266     -16.849  14.209  -6.825  1.00  0.83           N  
ATOM   4171  H   ASP A 266     -16.015  13.686  -7.050  1.00  0.83           H  
ATOM   4172  CA  ASP A 266     -16.807  15.633  -7.144  1.00  0.83           C  
ATOM   4173  HA  ASP A 266     -17.618  16.128  -6.610  1.00  0.83           H  
ATOM   4174  C   ASP A 266     -17.069  15.919  -8.636  1.00  0.83           C  
ATOM   4175  CB  ASP A 266     -15.498  16.239  -6.606  1.00  0.83           C  
ATOM   4176  HB2 ASP A 266     -15.523  16.182  -5.518  1.00  0.83           H  
ATOM   4177  HB3 ASP A 266     -15.464  17.295  -6.871  1.00  0.83           H  
ATOM   4178  O   ASP A 266     -17.239  17.077  -9.017  1.00  0.83           O  
ATOM   4179  CG  ASP A 266     -14.207  15.564  -7.095  1.00  0.83           C  
ATOM   4180  OD1 ASP A 266     -14.282  14.686  -7.982  1.00  0.83           O  
ATOM   4181  OD2 ASP A 266     -13.132  15.955  -6.580  1.00  0.83           O  
ATOM   4182  N   SER A 267     -17.201  14.876  -9.465  1.00  0.84           N  
ATOM   4183  H   SER A 267     -16.917  13.974  -9.111  1.00  0.84           H  
ATOM   4184  CA  SER A 267     -17.596  14.970 -10.873  1.00  0.84           C  
ATOM   4185  HA  SER A 267     -17.384  15.980 -11.224  1.00  0.84           H  
ATOM   4186  C   SER A 267     -19.077  14.659 -11.115  1.00  0.84           C  
ATOM   4187  CB  SER A 267     -16.757  14.012 -11.710  1.00  0.84           C  
ATOM   4188  HB2 SER A 267     -17.131  12.993 -11.613  1.00  0.84           H  
ATOM   4189  HB3 SER A 267     -15.724  14.032 -11.362  1.00  0.84           H  
ATOM   4190  O   SER A 267     -19.558  13.570 -10.810  1.00  0.84           O  
ATOM   4191  OG  SER A 267     -16.818  14.431 -13.059  1.00  0.84           O  
ATOM   4192  HG  SER A 267     -15.923  14.733 -13.234  1.00  0.84           H  
ATOM   4193  N   ALA A 268     -19.809  15.575 -11.755  1.00  0.79           N  
ATOM   4194  H   ALA A 268     -19.375  16.460 -11.977  1.00  0.79           H  
ATOM   4195  CA  ALA A 268     -21.209  15.346 -12.138  1.00  0.79           C  
ATOM   4196  HA  ALA A 268     -21.709  14.823 -11.322  1.00  0.79           H  
ATOM   4197  C   ALA A 268     -21.380  14.467 -13.396  1.00  0.79           C  
ATOM   4198  CB  ALA A 268     -21.889  16.710 -12.315  1.00  0.79           C  
ATOM   4199  HB1 ALA A 268     -22.945  16.562 -12.538  1.00  0.79           H  
ATOM   4200  HB2 ALA A 268     -21.799  17.290 -11.396  1.00  0.79           H  
ATOM   4201  HB3 ALA A 268     -21.424  17.254 -13.137  1.00  0.79           H  
ATOM   4202  O   ALA A 268     -22.499  14.075 -13.721  1.00  0.79           O  
ATOM   4203  N   VAL A 269     -20.296  14.200 -14.132  1.00  0.82           N  
ATOM   4204  H   VAL A 269     -19.400  14.514 -13.788  1.00  0.82           H  
ATOM   4205  CA  VAL A 269     -20.339  13.521 -15.442  1.00  0.82           C  
ATOM   4206  HA  VAL A 269     -21.324  13.664 -15.886  1.00  0.82           H  
ATOM   4207  C   VAL A 269     -20.135  12.009 -15.308  1.00  0.82           C  
ATOM   4208  CB  VAL A 269     -19.296  14.144 -16.394  1.00  0.82           C  
ATOM   4209  HB  VAL A 269     -18.299  13.969 -15.988  1.00  0.82           H  
ATOM   4210  O   VAL A 269     -20.610  11.240 -16.143  1.00  0.82           O  
ATOM   4211  CG1 VAL A 269     -19.356  13.552 -17.809  1.00  0.82           C  
ATOM   4212 HG11 VAL A 269     -20.364  13.643 -18.212  1.00  0.82           H  
ATOM   4213 HG12 VAL A 269     -18.653  14.072 -18.460  1.00  0.82           H  
ATOM   4214 HG13 VAL A 269     -19.068  12.501 -17.787  1.00  0.82           H  
ATOM   4215  CG2 VAL A 269     -19.501  15.662 -16.533  1.00  0.82           C  
ATOM   4216 HG21 VAL A 269     -20.511  15.871 -16.886  1.00  0.82           H  
ATOM   4217 HG22 VAL A 269     -19.340  16.156 -15.575  1.00  0.82           H  
ATOM   4218 HG23 VAL A 269     -18.778  16.068 -17.241  1.00  0.82           H  
ATOM   4219  N   VAL A 270     -19.445  11.573 -14.254  1.00  0.83           N  
ATOM   4220  H   VAL A 270     -19.136  12.243 -13.565  1.00  0.83           H  
ATOM   4221  CA  VAL A 270     -19.096  10.167 -14.039  1.00  0.83           C  
ATOM   4222  HA  VAL A 270     -18.953   9.688 -15.007  1.00  0.83           H  
ATOM   4223  C   VAL A 270     -20.219   9.458 -13.301  1.00  0.83           C  
ATOM   4224  CB  VAL A 270     -17.784  10.036 -13.262  1.00  0.83           C  
ATOM   4225  HB  VAL A 270     -17.913  10.471 -12.271  1.00  0.83           H  
ATOM   4226  O   VAL A 270     -20.596   9.840 -12.193  1.00  0.83           O  
ATOM   4227  CG1 VAL A 270     -17.335   8.576 -13.119  1.00  0.83           C  
ATOM   4228 HG11 VAL A 270     -17.250   8.107 -14.099  1.00  0.83           H  
ATOM   4229 HG12 VAL A 270     -18.044   8.020 -12.506  1.00  0.83           H  
ATOM   4230 HG13 VAL A 270     -16.364   8.534 -12.625  1.00  0.83           H  
ATOM   4231  CG2 VAL A 270     -16.666  10.784 -13.970  1.00  0.83           C  
ATOM   4232 HG21 VAL A 270     -16.482  10.372 -14.962  1.00  0.83           H  
ATOM   4233 HG22 VAL A 270     -15.778  10.652 -13.352  1.00  0.83           H  
ATOM   4234 HG23 VAL A 270     -16.871  11.852 -14.043  1.00  0.83           H  
ATOM   4235  N   ALA A 271     -20.739   8.394 -13.908  1.00  0.90           N  
ATOM   4236  H   ALA A 271     -20.372   8.118 -14.808  1.00  0.90           H  
ATOM   4237  CA  ALA A 271     -21.688   7.517 -13.242  1.00  0.90           C  
ATOM   4238  HA  ALA A 271     -22.508   8.124 -12.858  1.00  0.90           H  
ATOM   4239  C   ALA A 271     -21.012   6.809 -12.058  1.00  0.90           C  
ATOM   4240  CB  ALA A 271     -22.253   6.521 -14.259  1.00  0.90           C  
ATOM   4241  HB1 ALA A 271     -22.732   7.058 -15.077  1.00  0.90           H  
ATOM   4242  HB2 ALA A 271     -22.988   5.881 -13.772  1.00  0.90           H  
ATOM   4243  HB3 ALA A 271     -21.449   5.898 -14.653  1.00  0.90           H  
ATOM   4244  O   ALA A 271     -19.917   6.269 -12.199  1.00  0.90           O  
ATOM   4245  N   VAL A 272     -21.696   6.773 -10.917  1.00  0.91           N  
ATOM   4246  H   VAL A 272     -22.602   7.217 -10.877  1.00  0.91           H  
ATOM   4247  CA  VAL A 272     -21.283   6.027  -9.721  1.00  0.91           C  
ATOM   4248  HA  VAL A 272     -20.505   5.312  -9.988  1.00  0.91           H  
ATOM   4249  C   VAL A 272     -22.469   5.229  -9.187  1.00  0.91           C  
ATOM   4250  CB  VAL A 272     -20.705   6.948  -8.629  1.00  0.91           C  
ATOM   4251  HB  VAL A 272     -20.399   6.322  -7.791  1.00  0.91           H  
ATOM   4252  O   VAL A 272     -23.623   5.617  -9.403  1.00  0.91           O  
ATOM   4253  CG1 VAL A 272     -19.467   7.714  -9.114  1.00  0.91           C  
ATOM   4254 HG11 VAL A 272     -19.013   8.240  -8.274  1.00  0.91           H  
ATOM   4255 HG12 VAL A 272     -19.737   8.426  -9.894  1.00  0.91           H  
ATOM   4256 HG13 VAL A 272     -18.740   7.005  -9.511  1.00  0.91           H  
ATOM   4257  CG2 VAL A 272     -21.725   7.963  -8.109  1.00  0.91           C  
ATOM   4258 HG21 VAL A 272     -22.021   8.641  -8.909  1.00  0.91           H  
ATOM   4259 HG22 VAL A 272     -22.603   7.454  -7.712  1.00  0.91           H  
ATOM   4260 HG23 VAL A 272     -21.263   8.510  -7.287  1.00  0.91           H  
ATOM   4261  N   ASP A 273     -22.206   4.133  -8.475  1.00  0.92           N  
ATOM   4262  H   ASP A 273     -21.247   3.868  -8.304  1.00  0.92           H  
ATOM   4263  CA  ASP A 273     -23.242   3.515  -7.644  1.00  0.92           C  
ATOM   4264  HA  ASP A 273     -24.109   3.294  -8.266  1.00  0.92           H  
ATOM   4265  C   ASP A 273     -23.662   4.525  -6.565  1.00  0.92           C  
ATOM   4266  CB  ASP A 273     -22.754   2.185  -7.036  1.00  0.92           C  
ATOM   4267  HB2 ASP A 273     -21.830   2.362  -6.485  1.00  0.92           H  
ATOM   4268  HB3 ASP A 273     -22.535   1.492  -7.849  1.00  0.92           H  
ATOM   4269  O   ASP A 273     -22.824   5.060  -5.850  1.00  0.92           O  
ATOM   4270  CG  ASP A 273     -23.790   1.540  -6.093  1.00  0.92           C  
ATOM   4271  OD1 ASP A 273     -24.975   1.958  -6.122  1.00  0.92           O  
ATOM   4272  OD2 ASP A 273     -23.438   0.662  -5.275  1.00  0.92           O  
ATOM   4273  N   ASN A 274     -24.957   4.821  -6.451  1.00  0.93           N  
ATOM   4274  H   ASN A 274     -25.607   4.279  -7.003  1.00  0.93           H  
ATOM   4275  CA  ASN A 274     -25.488   5.773  -5.472  1.00  0.93           C  
ATOM   4276  HA  ASN A 274     -24.672   6.424  -5.158  1.00  0.93           H  
ATOM   4277  C   ASN A 274     -26.001   5.101  -4.185  1.00  0.93           C  
ATOM   4278  CB  ASN A 274     -26.517   6.684  -6.152  1.00  0.93           C  
ATOM   4279  HB2 ASN A 274     -26.065   7.119  -7.044  1.00  0.93           H  
ATOM   4280  HB3 ASN A 274     -26.763   7.499  -5.472  1.00  0.93           H  
ATOM   4281  O   ASN A 274     -26.579   5.764  -3.317  1.00  0.93           O  
ATOM   4282  CG  ASN A 274     -27.810   5.994  -6.550  1.00  0.93           C  
ATOM   4283  ND2 ASN A 274     -28.720   6.738  -7.133  1.00  0.93           N  
ATOM   4284 HD21 ASN A 274     -28.513   7.705  -7.339  1.00  0.93           H  
ATOM   4285 HD22 ASN A 274     -29.559   6.266  -7.438  1.00  0.93           H  
ATOM   4286  OD1 ASN A 274     -28.044   4.810  -6.359  1.00  0.93           O  
ATOM   4287  N   ARG A 275     -25.824   3.784  -4.042  1.00  0.94           N  
ATOM   4288  H   ARG A 275     -25.375   3.278  -4.793  1.00  0.94           H  
ATOM   4289  CA  ARG A 275     -26.305   3.027  -2.884  1.00  0.94           C  
ATOM   4290  HA  ARG A 275     -27.285   3.419  -2.613  1.00  0.94           H  
ATOM   4291  C   ARG A 275     -25.386   3.208  -1.686  1.00  0.94           C  
ATOM   4292  CB  ARG A 275     -26.455   1.549  -3.255  1.00  0.94           C  
ATOM   4293  HB2 ARG A 275     -26.699   0.975  -2.361  1.00  0.94           H  
ATOM   4294  HB3 ARG A 275     -25.511   1.177  -3.654  1.00  0.94           H  
ATOM   4295  O   ARG A 275     -24.172   3.084  -1.779  1.00  0.94           O  
ATOM   4296  CG  ARG A 275     -27.575   1.369  -4.284  1.00  0.94           C  
ATOM   4297  HG2 ARG A 275     -28.525   1.640  -3.823  1.00  0.94           H  
ATOM   4298  HG3 ARG A 275     -27.410   2.013  -5.148  1.00  0.94           H  
ATOM   4299  CD  ARG A 275     -27.631  -0.077  -4.762  1.00  0.94           C  
ATOM   4300  HD2 ARG A 275     -26.711  -0.285  -5.308  1.00  0.94           H  
ATOM   4301  HD3 ARG A 275     -27.695  -0.743  -3.901  1.00  0.94           H  
ATOM   4302  NE  ARG A 275     -28.792  -0.266  -5.644  1.00  0.94           N  
ATOM   4303  HE  ARG A 275     -29.184   0.582  -6.027  1.00  0.94           H  
ATOM   4304  NH1 ARG A 275     -28.678  -2.546  -5.788  1.00  0.94           N  
ATOM   4305 HH11 ARG A 275     -27.707  -2.449  -5.531  1.00  0.94           H  
ATOM   4306 HH12 ARG A 275     -28.926  -3.385  -6.294  1.00  0.94           H  
ATOM   4307  NH2 ARG A 275     -30.299  -1.448  -6.859  1.00  0.94           N  
ATOM   4308 HH21 ARG A 275     -30.615  -2.319  -7.261  1.00  0.94           H  
ATOM   4309 HH22 ARG A 275     -30.710  -0.571  -7.146  1.00  0.94           H  
ATOM   4310  CZ  ARG A 275     -29.252  -1.418  -6.084  1.00  0.94           C  
ATOM   4311  N   THR A 276     -25.982   3.430  -0.518  1.00  0.96           N  
ATOM   4312  H   THR A 276     -26.990   3.477  -0.503  1.00  0.96           H  
ATOM   4313  CA  THR A 276     -25.255   3.454   0.758  1.00  0.96           C  
ATOM   4314  HA  THR A 276     -24.248   3.841   0.604  1.00  0.96           H  
ATOM   4315  C   THR A 276     -25.160   2.041   1.326  1.00  0.96           C  
ATOM   4316  CB  THR A 276     -25.960   4.379   1.756  1.00  0.96           C  
ATOM   4317  HB  THR A 276     -26.981   4.030   1.909  1.00  0.96           H  
ATOM   4318  O   THR A 276     -26.191   1.413   1.574  1.00  0.96           O  
ATOM   4319  CG2 THR A 276     -25.261   4.448   3.114  1.00  0.96           C  
ATOM   4320 HG21 THR A 276     -25.367   3.496   3.633  1.00  0.96           H  
ATOM   4321 HG22 THR A 276     -25.724   5.225   3.723  1.00  0.96           H  
ATOM   4322 HG23 THR A 276     -24.203   4.674   2.980  1.00  0.96           H  
ATOM   4323  OG1 THR A 276     -26.001   5.691   1.242  1.00  0.96           O  
ATOM   4324  HG1 THR A 276     -26.247   5.650   0.315  1.00  0.96           H  
ATOM   4325  N   ALA A 277     -23.949   1.558   1.598  1.00  0.97           N  
ATOM   4326  H   ALA A 277     -23.143   2.140   1.422  1.00  0.97           H  
ATOM   4327  CA  ALA A 277     -23.769   0.343   2.383  1.00  0.97           C  
ATOM   4328  HA  ALA A 277     -24.484  -0.400   2.029  1.00  0.97           H  
ATOM   4329  C   ALA A 277     -24.040   0.623   3.861  1.00  0.97           C  
ATOM   4330  CB  ALA A 277     -22.369  -0.227   2.184  1.00  0.97           C  
ATOM   4331  HB1 ALA A 277     -22.280  -1.176   2.713  1.00  0.97           H  
ATOM   4332  HB2 ALA A 277     -21.621   0.477   2.547  1.00  0.97           H  
ATOM   4333  HB3 ALA A 277     -22.209  -0.400   1.120  1.00  0.97           H  
ATOM   4334  O   ALA A 277     -23.633   1.659   4.396  1.00  0.97           O  
ATOM   4335  N   THR A 278     -24.706  -0.313   4.536  1.00  0.97           N  
ATOM   4336  H   THR A 278     -24.965  -1.163   4.056  1.00  0.97           H  
ATOM   4337  CA  THR A 278     -25.091  -0.141   5.942  1.00  0.97           C  
ATOM   4338  HA  THR A 278     -24.614   0.765   6.314  1.00  0.97           H  
ATOM   4339  C   THR A 278     -24.590  -1.268   6.835  1.00  0.97           C  
ATOM   4340  CB  THR A 278     -26.600   0.079   6.118  1.00  0.97           C  
ATOM   4341  HB  THR A 278     -26.818   0.125   7.185  1.00  0.97           H  
ATOM   4342  O   THR A 278     -24.516  -2.422   6.430  1.00  0.97           O  
ATOM   4343  CG2 THR A 278     -27.068   1.377   5.459  1.00  0.97           C  
ATOM   4344 HG21 THR A 278     -26.511   2.219   5.872  1.00  0.97           H  
ATOM   4345 HG22 THR A 278     -26.908   1.342   4.382  1.00  0.97           H  
ATOM   4346 HG23 THR A 278     -28.130   1.525   5.655  1.00  0.97           H  
ATOM   4347  OG1 THR A 278     -27.364  -0.958   5.550  1.00  0.97           O  
ATOM   4348  HG1 THR A 278     -27.312  -0.825   4.601  1.00  0.97           H  
ATOM   4349  N   ALA A 279     -24.259  -0.914   8.073  1.00  0.97           N  
ATOM   4350  H   ALA A 279     -24.316   0.070   8.297  1.00  0.97           H  
ATOM   4351  CA  ALA A 279     -23.923  -1.814   9.172  1.00  0.97           C  
ATOM   4352  HA  ALA A 279     -24.435  -2.767   9.037  1.00  0.97           H  
ATOM   4353  C   ALA A 279     -24.430  -1.211  10.494  1.00  0.97           C  
ATOM   4354  CB  ALA A 279     -22.412  -2.085   9.136  1.00  0.97           C  
ATOM   4355  HB1 ALA A 279     -22.102  -2.610  10.040  1.00  0.97           H  
ATOM   4356  HB2 ALA A 279     -21.839  -1.163   9.038  1.00  0.97           H  
ATOM   4357  HB3 ALA A 279     -22.192  -2.706   8.268  1.00  0.97           H  
ATOM   4358  O   ALA A 279     -25.052  -0.147  10.489  1.00  0.97           O  
ATOM   4359  N   THR A 280     -24.212  -1.863  11.636  1.00  0.97           N  
ATOM   4360  H   THR A 280     -23.758  -2.765  11.603  1.00  0.97           H  
ATOM   4361  CA  THR A 280     -24.685  -1.336  12.933  1.00  0.97           C  
ATOM   4362  HA  THR A 280     -24.924  -0.278  12.829  1.00  0.97           H  
ATOM   4363  C   THR A 280     -23.635  -1.439  14.027  1.00  0.97           C  
ATOM   4364  CB  THR A 280     -25.968  -2.033  13.413  1.00  0.97           C  
ATOM   4365  HB  THR A 280     -26.215  -1.659  14.407  1.00  0.97           H  
ATOM   4366  O   THR A 280     -23.037  -2.497  14.208  1.00  0.97           O  
ATOM   4367  CG2 THR A 280     -27.160  -1.777  12.493  1.00  0.97           C  
ATOM   4368 HG21 THR A 280     -27.299  -0.704  12.362  1.00  0.97           H  
ATOM   4369 HG22 THR A 280     -26.996  -2.242  11.521  1.00  0.97           H  
ATOM   4370 HG23 THR A 280     -28.059  -2.196  12.945  1.00  0.97           H  
ATOM   4371  OG1 THR A 280     -25.756  -3.425  13.488  1.00  0.97           O  
ATOM   4372  HG1 THR A 280     -24.865  -3.544  13.824  1.00  0.97           H  
ATOM   4373  N   VAL A 281     -23.482  -0.383  14.823  1.00  0.98           N  
ATOM   4374  H   VAL A 281     -24.004   0.452  14.600  1.00  0.98           H  
ATOM   4375  CA  VAL A 281     -22.893  -0.458  16.164  1.00  0.98           C  
ATOM   4376  HA  VAL A 281     -22.072  -1.175  16.153  1.00  0.98           H  
ATOM   4377  C   VAL A 281     -23.964  -0.943  17.131  1.00  0.98           C  
ATOM   4378  CB  VAL A 281     -22.334   0.897  16.626  1.00  0.98           C  
ATOM   4379  HB  VAL A 281     -23.137   1.634  16.638  1.00  0.98           H  
ATOM   4380  O   VAL A 281     -25.055  -0.375  17.171  1.00  0.98           O  
ATOM   4381  CG1 VAL A 281     -21.733   0.819  18.030  1.00  0.98           C  
ATOM   4382 HG11 VAL A 281     -20.963   0.048  18.057  1.00  0.98           H  
ATOM   4383 HG12 VAL A 281     -22.508   0.588  18.761  1.00  0.98           H  
ATOM   4384 HG13 VAL A 281     -21.293   1.778  18.304  1.00  0.98           H  
ATOM   4385  CG2 VAL A 281     -21.247   1.384  15.674  1.00  0.98           C  
ATOM   4386 HG21 VAL A 281     -21.693   1.652  14.716  1.00  0.98           H  
ATOM   4387 HG22 VAL A 281     -20.750   2.261  16.090  1.00  0.98           H  
ATOM   4388 HG23 VAL A 281     -20.517   0.588  15.530  1.00  0.98           H  
ATOM   4389  N   HIS A 282     -23.661  -1.977  17.908  1.00  0.97           N  
ATOM   4390  H   HIS A 282     -22.728  -2.359  17.849  1.00  0.97           H  
ATOM   4391  CA  HIS A 282     -24.588  -2.601  18.843  1.00  0.97           C  
ATOM   4392  HA  HIS A 282     -25.533  -2.060  18.847  1.00  0.97           H  
ATOM   4393  C   HIS A 282     -24.013  -2.565  20.257  1.00  0.97           C  
ATOM   4394  CB  HIS A 282     -24.872  -4.033  18.377  1.00  0.97           C  
ATOM   4395  HB2 HIS A 282     -23.973  -4.640  18.482  1.00  0.97           H  
ATOM   4396  HB3 HIS A 282     -25.141  -4.012  17.321  1.00  0.97           H  
ATOM   4397  O   HIS A 282     -23.012  -3.224  20.543  1.00  0.97           O  
ATOM   4398  CG  HIS A 282     -26.000  -4.676  19.138  1.00  0.97           C  
ATOM   4399  CD2 HIS A 282     -27.287  -4.812  18.700  1.00  0.97           C  
ATOM   4400  HD2 HIS A 282     -27.665  -4.491  17.740  1.00  0.97           H  
ATOM   4401  ND1 HIS A 282     -25.940  -5.230  20.397  1.00  0.97           N  
ATOM   4402  HD1 HIS A 282     -25.150  -5.207  21.027  1.00  0.97           H  
ATOM   4403  CE1 HIS A 282     -27.162  -5.700  20.701  1.00  0.97           C  
ATOM   4404  HE1 HIS A 282     -27.437  -6.164  21.637  1.00  0.97           H  
ATOM   4405  NE2 HIS A 282     -28.016  -5.464  19.694  1.00  0.97           N  
ATOM   4406  N   TYR A 283     -24.654  -1.813  21.148  1.00  0.98           N  
ATOM   4407  H   TYR A 283     -25.485  -1.308  20.873  1.00  0.98           H  
ATOM   4408  CA  TYR A 283     -24.235  -1.742  22.543  1.00  0.98           C  
ATOM   4409  HA  TYR A 283     -23.153  -1.616  22.568  1.00  0.98           H  
ATOM   4410  C   TYR A 283     -24.589  -3.031  23.291  1.00  0.98           C  
ATOM   4411  CB  TYR A 283     -24.852  -0.515  23.215  1.00  0.98           C  
ATOM   4412  HB2 TYR A 283     -24.858  -0.680  24.293  1.00  0.98           H  
ATOM   4413  HB3 TYR A 283     -25.891  -0.415  22.902  1.00  0.98           H  
ATOM   4414  O   TYR A 283     -25.697  -3.557  23.143  1.00  0.98           O  
ATOM   4415  CG  TYR A 283     -24.118   0.777  22.928  1.00  0.98           C  
ATOM   4416  CD1 TYR A 283     -23.448   1.420  23.983  1.00  0.98           C  
ATOM   4417  HD1 TYR A 283     -23.471   1.001  24.978  1.00  0.98           H  
ATOM   4418  CD2 TYR A 283     -24.092   1.331  21.629  1.00  0.98           C  
ATOM   4419  HD2 TYR A 283     -24.605   0.839  20.816  1.00  0.98           H  
ATOM   4420  CE1 TYR A 283     -22.758   2.615  23.749  1.00  0.98           C  
ATOM   4421  HE1 TYR A 283     -22.277   3.120  24.574  1.00  0.98           H  
ATOM   4422  CE2 TYR A 283     -23.384   2.523  21.386  1.00  0.98           C  
ATOM   4423  HE2 TYR A 283     -23.328   2.953  20.397  1.00  0.98           H  
ATOM   4424  OH  TYR A 283     -22.034   4.299  22.267  1.00  0.98           O  
ATOM   4425  HH  TYR A 283     -21.534   4.455  23.072  1.00  0.98           H  
ATOM   4426  CZ  TYR A 283     -22.725   3.159  22.454  1.00  0.98           C  
ATOM   4427  N   SER A 284     -23.676  -3.536  24.116  1.00  0.95           N  
ATOM   4428  H   SER A 284     -22.748  -3.139  24.106  1.00  0.95           H  
ATOM   4429  CA  SER A 284     -23.913  -4.686  24.993  1.00  0.95           C  
ATOM   4430  HA  SER A 284     -24.062  -5.569  24.370  1.00  0.95           H  
ATOM   4431  C   SER A 284     -25.165  -4.476  25.852  1.00  0.95           C  
ATOM   4432  CB  SER A 284     -22.691  -4.939  25.881  1.00  0.95           C  
ATOM   4433  HB2 SER A 284     -22.906  -5.750  26.577  1.00  0.95           H  
ATOM   4434  HB3 SER A 284     -22.452  -4.037  26.445  1.00  0.95           H  
ATOM   4435  O   SER A 284     -25.380  -3.396  26.401  1.00  0.95           O  
ATOM   4436  OG  SER A 284     -21.593  -5.303  25.068  1.00  0.95           O  
ATOM   4437  HG  SER A 284     -20.808  -5.401  25.613  1.00  0.95           H  
ATOM   4438  N   GLY A 285     -26.011  -5.505  25.942  1.00  0.93           N  
ATOM   4439  H   GLY A 285     -25.771  -6.369  25.477  1.00  0.93           H  
ATOM   4440  CA  GLY A 285     -27.295  -5.450  26.654  1.00  0.93           C  
ATOM   4441  HA2 GLY A 285     -27.590  -6.462  26.930  1.00  0.93           H  
ATOM   4442  HA3 GLY A 285     -27.172  -4.876  27.573  1.00  0.93           H  
ATOM   4443  C   GLY A 285     -28.456  -4.826  25.867  1.00  0.93           C  
ATOM   4444  O   GLY A 285     -29.578  -4.811  26.364  1.00  0.93           O  
ATOM   4445  N   THR A 286     -28.231  -4.336  24.643  1.00  0.93           N  
ATOM   4446  H   THR A 286     -27.288  -4.331  24.280  1.00  0.93           H  
ATOM   4447  CA  THR A 286     -29.323  -3.860  23.777  1.00  0.93           C  
ATOM   4448  HA  THR A 286     -29.952  -3.186  24.359  1.00  0.93           H  
ATOM   4449  C   THR A 286     -30.181  -5.034  23.303  1.00  0.93           C  
ATOM   4450  CB  THR A 286     -28.794  -3.074  22.571  1.00  0.93           C  
ATOM   4451  HB  THR A 286     -28.203  -3.731  21.933  1.00  0.93           H  
ATOM   4452  O   THR A 286     -29.655  -6.048  22.840  1.00  0.93           O  
ATOM   4453  CG2 THR A 286     -29.902  -2.447  21.738  1.00  0.93           C  
ATOM   4454 HG21 THR A 286     -30.473  -3.229  21.238  1.00  0.93           H  
ATOM   4455 HG22 THR A 286     -30.559  -1.854  22.374  1.00  0.93           H  
ATOM   4456 HG23 THR A 286     -29.453  -1.816  20.971  1.00  0.93           H  
ATOM   4457  OG1 THR A 286     -27.974  -2.019  22.996  1.00  0.93           O  
ATOM   4458  HG1 THR A 286     -27.142  -2.427  23.248  1.00  0.93           H  
ATOM   4459  N   LEU A 287     -31.507  -4.900  23.391  1.00  0.93           N  
ATOM   4460  H   LEU A 287     -31.885  -4.032  23.742  1.00  0.93           H  
ATOM   4461  CA  LEU A 287     -32.440  -5.892  22.857  1.00  0.93           C  
ATOM   4462  HA  LEU A 287     -32.129  -6.880  23.196  1.00  0.93           H  
ATOM   4463  C   LEU A 287     -32.392  -5.885  21.323  1.00  0.93           C  
ATOM   4464  CB  LEU A 287     -33.869  -5.610  23.363  1.00  0.93           C  
ATOM   4465  HB2 LEU A 287     -34.151  -4.606  23.046  1.00  0.93           H  
ATOM   4466  HB3 LEU A 287     -34.553  -6.310  22.883  1.00  0.93           H  
ATOM   4467  O   LEU A 287     -32.356  -4.829  20.698  1.00  0.93           O  
ATOM   4468  CG  LEU A 287     -34.058  -5.716  24.888  1.00  0.93           C  
ATOM   4469  HG  LEU A 287     -33.367  -5.039  25.391  1.00  0.93           H  
ATOM   4470  CD1 LEU A 287     -35.484  -5.302  25.251  1.00  0.93           C  
ATOM   4471 HD11 LEU A 287     -36.206  -5.970  24.781  1.00  0.93           H  
ATOM   4472 HD12 LEU A 287     -35.670  -4.279  24.924  1.00  0.93           H  
ATOM   4473 HD13 LEU A 287     -35.614  -5.346  26.332  1.00  0.93           H  
ATOM   4474  CD2 LEU A 287     -33.825  -7.139  25.400  1.00  0.93           C  
ATOM   4475 HD21 LEU A 287     -32.783  -7.425  25.258  1.00  0.93           H  
ATOM   4476 HD22 LEU A 287     -34.478  -7.843  24.882  1.00  0.93           H  
ATOM   4477 HD23 LEU A 287     -34.038  -7.180  26.468  1.00  0.93           H  
ATOM   4478  N   SER A 288     -32.482  -7.060  20.692  1.00  0.86           N  
ATOM   4479  H   SER A 288     -32.531  -7.902  21.247  1.00  0.86           H  
ATOM   4480  CA  SER A 288     -32.444  -7.160  19.219  1.00  0.86           C  
ATOM   4481  HA  SER A 288     -31.501  -6.742  18.866  1.00  0.86           H  
ATOM   4482  C   SER A 288     -33.565  -6.371  18.523  1.00  0.86           C  
ATOM   4483  CB  SER A 288     -32.514  -8.627  18.788  1.00  0.86           C  
ATOM   4484  HB2 SER A 288     -32.651  -8.682  17.708  1.00  0.86           H  
ATOM   4485  HB3 SER A 288     -33.359  -9.116  19.273  1.00  0.86           H  
ATOM   4486  O   SER A 288     -33.385  -5.936  17.388  1.00  0.86           O  
ATOM   4487  OG  SER A 288     -31.311  -9.291  19.126  1.00  0.86           O  
ATOM   4488  HG  SER A 288     -31.028  -9.014  20.000  1.00  0.86           H  
ATOM   4489  N   ALA A 289     -34.693  -6.152  19.209  1.00  0.91           N  
ATOM   4490  H   ALA A 289     -34.757  -6.528  20.144  1.00  0.91           H  
ATOM   4491  CA  ALA A 289     -35.835  -5.377  18.722  1.00  0.91           C  
ATOM   4492  HA  ALA A 289     -35.967  -5.581  17.660  1.00  0.91           H  
ATOM   4493  C   ALA A 289     -35.667  -3.849  18.862  1.00  0.91           C  
ATOM   4494  CB  ALA A 289     -37.086  -5.871  19.461  1.00  0.91           C  
ATOM   4495  HB1 ALA A 289     -37.214  -6.942  19.307  1.00  0.91           H  
ATOM   4496  HB2 ALA A 289     -37.002  -5.663  20.528  1.00  0.91           H  
ATOM   4497  HB3 ALA A 289     -37.966  -5.358  19.072  1.00  0.91           H  
ATOM   4498  O   ALA A 289     -36.521  -3.100  18.391  1.00  0.91           O  
ATOM   4499  N   THR A 290     -34.604  -3.359  19.514  1.00  0.94           N  
ATOM   4500  H   THR A 290     -33.907  -3.991  19.882  1.00  0.94           H  
ATOM   4501  CA  THR A 290     -34.393  -1.918  19.702  1.00  0.94           C  
ATOM   4502  HA  THR A 290     -35.268  -1.521  20.217  1.00  0.94           H  
ATOM   4503  C   THR A 290     -34.220  -1.221  18.347  1.00  0.94           C  
ATOM   4504  CB  THR A 290     -33.172  -1.643  20.591  1.00  0.94           C  
ATOM   4505  HB  THR A 290     -32.289  -2.100  20.146  1.00  0.94           H  
ATOM   4506  O   THR A 290     -33.331  -1.614  17.590  1.00  0.94           O  
ATOM   4507  CG2 THR A 290     -32.908  -0.151  20.802  1.00  0.94           C  
ATOM   4508 HG21 THR A 290     -32.556   0.300  19.875  1.00  0.94           H  
ATOM   4509 HG22 THR A 290     -32.138  -0.022  21.562  1.00  0.94           H  
ATOM   4510 HG23 THR A 290     -33.818   0.353  21.127  1.00  0.94           H  
ATOM   4511  OG1 THR A 290     -33.380  -2.186  21.875  1.00  0.94           O  
ATOM   4512  HG1 THR A 290     -34.134  -1.745  22.271  1.00  0.94           H  
ATOM   4513  N   PRO A 291     -34.996  -0.165  18.037  1.00  0.95           N  
ATOM   4514  CA  PRO A 291     -34.847   0.572  16.787  1.00  0.95           C  
ATOM   4515  HA  PRO A 291     -35.102  -0.100  15.967  1.00  0.95           H  
ATOM   4516  C   PRO A 291     -33.424   1.105  16.591  1.00  0.95           C  
ATOM   4517  CB  PRO A 291     -35.879   1.702  16.842  1.00  0.95           C  
ATOM   4518  HB2 PRO A 291     -35.443   2.590  17.300  1.00  0.95           H  
ATOM   4519  HB3 PRO A 291     -36.274   1.937  15.853  1.00  0.95           H  
ATOM   4520  O   PRO A 291     -32.797   1.619  17.521  1.00  0.95           O  
ATOM   4521  CG  PRO A 291     -36.959   1.141  17.764  1.00  0.95           C  
ATOM   4522  HG2 PRO A 291     -37.617   0.481  17.199  1.00  0.95           H  
ATOM   4523  HG3 PRO A 291     -37.531   1.932  18.249  1.00  0.95           H  
ATOM   4524  CD  PRO A 291     -36.156   0.322  18.771  1.00  0.95           C  
ATOM   4525  HD2 PRO A 291     -36.774  -0.494  19.144  1.00  0.95           H  
ATOM   4526  HD3 PRO A 291     -35.828   0.961  19.591  1.00  0.95           H  
ATOM   4527  N   THR A 292     -32.914   1.002  15.363  1.00  0.96           N  
ATOM   4528  H   THR A 292     -33.498   0.632  14.627  1.00  0.96           H  
ATOM   4529  CA  THR A 292     -31.599   1.551  15.014  1.00  0.96           C  
ATOM   4530  HA  THR A 292     -30.909   1.368  15.837  1.00  0.96           H  
ATOM   4531  C   THR A 292     -31.696   3.059  14.835  1.00  0.96           C  
ATOM   4532  CB  THR A 292     -31.017   0.877  13.765  1.00  0.96           C  
ATOM   4533  HB  THR A 292     -31.710   0.988  12.930  1.00  0.96           H  
ATOM   4534  O   THR A 292     -32.467   3.545  14.011  1.00  0.96           O  
ATOM   4535  CG2 THR A 292     -29.648   1.429  13.368  1.00  0.96           C  
ATOM   4536 HG21 THR A 292     -29.258   0.853  12.529  1.00  0.96           H  
ATOM   4537 HG22 THR A 292     -29.738   2.469  13.056  1.00  0.96           H  
ATOM   4538 HG23 THR A 292     -28.956   1.353  14.207  1.00  0.96           H  
ATOM   4539  OG1 THR A 292     -30.820  -0.491  14.033  1.00  0.96           O  
ATOM   4540  HG1 THR A 292     -31.619  -0.851  14.424  1.00  0.96           H  
ATOM   4541  N   LYS A 293     -30.879   3.807  15.578  1.00  0.98           N  
ATOM   4542  H   LYS A 293     -30.267   3.336  16.227  1.00  0.98           H  
ATOM   4543  CA  LYS A 293     -30.707   5.247  15.381  1.00  0.98           C  
ATOM   4544  HA  LYS A 293     -31.690   5.713  15.308  1.00  0.98           H  
ATOM   4545  C   LYS A 293     -29.975   5.484  14.065  1.00  0.98           C  
ATOM   4546  CB  LYS A 293     -29.949   5.857  16.564  1.00  0.98           C  
ATOM   4547  HB2 LYS A 293     -29.680   6.886  16.324  1.00  0.98           H  
ATOM   4548  HB3 LYS A 293     -29.033   5.291  16.732  1.00  0.98           H  
ATOM   4549  O   LYS A 293     -28.876   4.966  13.856  1.00  0.98           O  
ATOM   4550  CG  LYS A 293     -30.808   5.853  17.837  1.00  0.98           C  
ATOM   4551  HG2 LYS A 293     -31.661   6.519  17.703  1.00  0.98           H  
ATOM   4552  HG3 LYS A 293     -31.171   4.845  18.039  1.00  0.98           H  
ATOM   4553  CD  LYS A 293     -29.973   6.317  19.027  1.00  0.98           C  
ATOM   4554  HD2 LYS A 293     -29.558   7.304  18.824  1.00  0.98           H  
ATOM   4555  HD3 LYS A 293     -29.173   5.588  19.155  1.00  0.98           H  
ATOM   4556  CE  LYS A 293     -30.803   6.343  20.310  1.00  0.98           C  
ATOM   4557  HE2 LYS A 293     -31.656   7.007  20.172  1.00  0.98           H  
ATOM   4558  HE3 LYS A 293     -31.191   5.339  20.483  1.00  0.98           H  
ATOM   4559  NZ  LYS A 293     -29.981   6.773  21.466  1.00  0.98           N  
ATOM   4560  HZ1 LYS A 293     -29.726   7.747  21.380  1.00  0.98           H  
ATOM   4561  HZ2 LYS A 293     -30.493   6.636  22.326  1.00  0.98           H  
ATOM   4562  HZ3 LYS A 293     -29.134   6.224  21.513  1.00  0.98           H  
ATOM   4563  N   THR A 294     -30.593   6.251  13.181  1.00  0.97           N  
ATOM   4564  H   THR A 294     -31.494   6.647  13.412  1.00  0.97           H  
ATOM   4565  CA  THR A 294     -30.113   6.484  11.818  1.00  0.97           C  
ATOM   4566  HA  THR A 294     -29.512   5.630  11.505  1.00  0.97           H  
ATOM   4567  C   THR A 294     -29.216   7.718  11.728  1.00  0.97           C  
ATOM   4568  CB  THR A 294     -31.298   6.576  10.843  1.00  0.97           C  
ATOM   4569  HB  THR A 294     -30.928   6.788   9.840  1.00  0.97           H  
ATOM   4570  O   THR A 294     -29.112   8.525  12.652  1.00  0.97           O  
ATOM   4571  CG2 THR A 294     -32.105   5.278  10.807  1.00  0.97           C  
ATOM   4572 HG21 THR A 294     -32.601   5.105  11.762  1.00  0.97           H  
ATOM   4573 HG22 THR A 294     -32.862   5.341  10.024  1.00  0.97           H  
ATOM   4574 HG23 THR A 294     -31.447   4.437  10.588  1.00  0.97           H  
ATOM   4575  OG1 THR A 294     -32.166   7.603  11.251  1.00  0.97           O  
ATOM   4576  HG1 THR A 294     -32.862   7.686  10.596  1.00  0.97           H  
ATOM   4577  N   THR A 295     -28.520   7.848  10.602  1.00  0.95           N  
ATOM   4578  H   THR A 295     -28.639   7.162   9.870  1.00  0.95           H  
ATOM   4579  CA  THR A 295     -27.770   9.044  10.214  1.00  0.95           C  
ATOM   4580  HA  THR A 295     -28.266   9.918  10.635  1.00  0.95           H  
ATOM   4581  C   THR A 295     -27.801   9.160   8.699  1.00  0.95           C  
ATOM   4582  CB  THR A 295     -26.328   8.988  10.741  1.00  0.95           C  
ATOM   4583  HB  THR A 295     -26.398   8.781  11.809  1.00  0.95           H  
ATOM   4584  O   THR A 295     -27.877   8.139   8.016  1.00  0.95           O  
ATOM   4585  CG2 THR A 295     -25.435   7.923  10.095  1.00  0.95           C  
ATOM   4586 HG21 THR A 295     -25.284   8.143   9.038  1.00  0.95           H  
ATOM   4587 HG22 THR A 295     -25.891   6.938  10.194  1.00  0.95           H  
ATOM   4588 HG23 THR A 295     -24.464   7.911  10.590  1.00  0.95           H  
ATOM   4589  OG1 THR A 295     -25.684  10.235  10.608  1.00  0.95           O  
ATOM   4590  HG1 THR A 295     -26.250  10.906  10.998  1.00  0.95           H  
ATOM   4591  N   SER A 296     -27.728  10.383   8.184  1.00  0.96           N  
ATOM   4592  H   SER A 296     -27.689  11.188   8.792  1.00  0.96           H  
ATOM   4593  CA  SER A 296     -27.515  10.618   6.760  1.00  0.96           C  
ATOM   4594  HA  SER A 296     -27.856   9.745   6.203  1.00  0.96           H  
ATOM   4595  C   SER A 296     -26.021  10.851   6.525  1.00  0.96           C  
ATOM   4596  CB  SER A 296     -28.346  11.802   6.263  1.00  0.96           C  
ATOM   4597  HB2 SER A 296     -28.023  12.717   6.759  1.00  0.96           H  
ATOM   4598  HB3 SER A 296     -28.203  11.911   5.188  1.00  0.96           H  
ATOM   4599  O   SER A 296     -25.443  11.716   7.198  1.00  0.96           O  
ATOM   4600  OG  SER A 296     -29.716  11.566   6.541  1.00  0.96           O  
ATOM   4601  HG  SER A 296     -30.242  12.177   6.019  1.00  0.96           H  
ATOM   4602  N   PRO A 297     -25.366  10.099   5.621  1.00  0.96           N  
ATOM   4603  CA  PRO A 297     -24.038  10.475   5.152  1.00  0.96           C  
ATOM   4604  HA  PRO A 297     -23.351  10.540   5.996  1.00  0.96           H  
ATOM   4605  C   PRO A 297     -24.107  11.841   4.437  1.00  0.96           C  
ATOM   4606  CB  PRO A 297     -23.600   9.341   4.220  1.00  0.96           C  
ATOM   4607  HB2 PRO A 297     -22.935   9.691   3.431  1.00  0.96           H  
ATOM   4608  HB3 PRO A 297     -23.119   8.555   4.802  1.00  0.96           H  
ATOM   4609  O   PRO A 297     -25.200  12.273   4.052  1.00  0.96           O  
ATOM   4610  CG  PRO A 297     -24.922   8.822   3.656  1.00  0.96           C  
ATOM   4611  HG2 PRO A 297     -24.861   7.774   3.362  1.00  0.96           H  
ATOM   4612  HG3 PRO A 297     -25.226   9.440   2.811  1.00  0.96           H  
ATOM   4613  CD  PRO A 297     -25.903   9.011   4.810  1.00  0.96           C  
ATOM   4614  HD2 PRO A 297     -25.953   8.102   5.408  1.00  0.96           H  
ATOM   4615  HD3 PRO A 297     -26.886   9.253   4.404  1.00  0.96           H  
ATOM   4616  N   PRO A 298     -22.975  12.548   4.267  1.00  0.97           N  
ATOM   4617  CA  PRO A 298     -22.951  13.746   3.433  1.00  0.97           C  
ATOM   4618  HA  PRO A 298     -23.565  14.510   3.909  1.00  0.97           H  
ATOM   4619  C   PRO A 298     -23.471  13.458   2.014  1.00  0.97           C  
ATOM   4620  CB  PRO A 298     -21.494  14.205   3.386  1.00  0.97           C  
ATOM   4621  HB2 PRO A 298     -21.411  15.290   3.455  1.00  0.97           H  
ATOM   4622  HB3 PRO A 298     -21.021  13.849   2.471  1.00  0.97           H  
ATOM   4623  O   PRO A 298     -23.375  12.316   1.555  1.00  0.97           O  
ATOM   4624  CG  PRO A 298     -20.843  13.523   4.579  1.00  0.97           C  
ATOM   4625  HG2 PRO A 298     -19.797  13.322   4.348  1.00  0.97           H  
ATOM   4626  HG3 PRO A 298     -20.943  14.147   5.467  1.00  0.97           H  
ATOM   4627  CD  PRO A 298     -21.642  12.233   4.754  1.00  0.97           C  
ATOM   4628  HD2 PRO A 298     -21.649  11.936   5.802  1.00  0.97           H  
ATOM   4629  HD3 PRO A 298     -21.208  11.447   4.135  1.00  0.97           H  
ATOM   4630  N   PRO A 299     -23.991  14.472   1.298  1.00  0.96           N  
ATOM   4631  CA  PRO A 299     -24.308  14.310  -0.115  1.00  0.96           C  
ATOM   4632  HA  PRO A 299     -25.041  13.513  -0.238  1.00  0.96           H  
ATOM   4633  C   PRO A 299     -23.046  13.947  -0.910  1.00  0.96           C  
ATOM   4634  CB  PRO A 299     -24.922  15.642  -0.556  1.00  0.96           C  
ATOM   4635  HB2 PRO A 299     -26.001  15.609  -0.402  1.00  0.96           H  
ATOM   4636  HB3 PRO A 299     -24.698  15.878  -1.596  1.00  0.96           H  
ATOM   4637  O   PRO A 299     -21.931  14.308  -0.531  1.00  0.96           O  
ATOM   4638  CG  PRO A 299     -24.305  16.658   0.403  1.00  0.96           C  
ATOM   4639  HG2 PRO A 299     -24.949  17.527   0.538  1.00  0.96           H  
ATOM   4640  HG3 PRO A 299     -23.331  16.966   0.022  1.00  0.96           H  
ATOM   4641  CD  PRO A 299     -24.148  15.863   1.702  1.00  0.96           C  
ATOM   4642  HD2 PRO A 299     -23.286  16.226   2.261  1.00  0.96           H  
ATOM   4643  HD3 PRO A 299     -25.052  15.959   2.303  1.00  0.96           H  
ATOM   4644  N   GLN A 300     -23.234  13.265  -2.039  1.00  0.94           N  
ATOM   4645  H   GLN A 300     -24.174  12.980  -2.275  1.00  0.94           H  
ATOM   4646  CA  GLN A 300     -22.151  12.743  -2.881  1.00  0.94           C  
ATOM   4647  HA  GLN A 300     -21.622  11.963  -2.333  1.00  0.94           H  
ATOM   4648  C   GLN A 300     -21.119  13.811  -3.280  1.00  0.94           C  
ATOM   4649  CB  GLN A 300     -22.822  12.118  -4.110  1.00  0.94           C  
ATOM   4650  HB2 GLN A 300     -23.412  12.883  -4.614  1.00  0.94           H  
ATOM   4651  HB3 GLN A 300     -23.498  11.334  -3.769  1.00  0.94           H  
ATOM   4652  O   GLN A 300     -19.931  13.524  -3.337  1.00  0.94           O  
ATOM   4653  CG  GLN A 300     -21.852  11.511  -5.128  1.00  0.94           C  
ATOM   4654  HG2 GLN A 300     -21.157  12.282  -5.461  1.00  0.94           H  
ATOM   4655  HG3 GLN A 300     -21.286  10.698  -4.672  1.00  0.94           H  
ATOM   4656  CD  GLN A 300     -22.598  10.980  -6.349  1.00  0.94           C  
ATOM   4657  NE2 GLN A 300     -21.987  10.959  -7.507  1.00  0.94           N  
ATOM   4658 HE21 GLN A 300     -21.041  11.298  -7.611  1.00  0.94           H  
ATOM   4659 HE22 GLN A 300     -22.506  10.580  -8.287  1.00  0.94           H  
ATOM   4660  OE1 GLN A 300     -23.764  10.622  -6.303  1.00  0.94           O  
ATOM   4661  N   ASN A 301     -21.557  15.055  -3.482  1.00  0.93           N  
ATOM   4662  H   ASN A 301     -22.543  15.235  -3.356  1.00  0.93           H  
ATOM   4663  CA  ASN A 301     -20.729  16.196  -3.872  1.00  0.93           C  
ATOM   4664  HA  ASN A 301     -19.800  15.818  -4.299  1.00  0.93           H  
ATOM   4665  C   ASN A 301     -20.329  17.097  -2.685  1.00  0.93           C  
ATOM   4666  CB  ASN A 301     -21.465  16.968  -4.978  1.00  0.93           C  
ATOM   4667  HB2 ASN A 301     -20.806  17.749  -5.357  1.00  0.93           H  
ATOM   4668  HB3 ASN A 301     -21.684  16.292  -5.804  1.00  0.93           H  
ATOM   4669  O   ASN A 301     -20.117  18.298  -2.858  1.00  0.93           O  
ATOM   4670  CG  ASN A 301     -22.761  17.612  -4.510  1.00  0.93           C  
ATOM   4671  ND2 ASN A 301     -23.367  18.419  -5.348  1.00  0.93           N  
ATOM   4672 HD21 ASN A 301     -24.232  18.835  -5.034  1.00  0.93           H  
ATOM   4673 HD22 ASN A 301     -22.954  18.607  -6.250  1.00  0.93           H  
ATOM   4674  OD1 ASN A 301     -23.274  17.381  -3.423  1.00  0.93           O  
ATOM   4675  N   ALA A 302     -20.253  16.559  -1.462  1.00  0.96           N  
ATOM   4676  H   ALA A 302     -20.515  15.590  -1.351  1.00  0.96           H  
ATOM   4677  CA  ALA A 302     -19.851  17.307  -0.267  1.00  0.96           C  
ATOM   4678  HA  ALA A 302     -20.373  18.264  -0.289  1.00  0.96           H  
ATOM   4679  C   ALA A 302     -18.341  17.627  -0.245  1.00  0.96           C  
ATOM   4680  CB  ALA A 302     -20.320  16.563   0.988  1.00  0.96           C  
ATOM   4681  HB1 ALA A 302     -20.092  17.154   1.875  1.00  0.96           H  
ATOM   4682  HB2 ALA A 302     -21.396  16.395   0.943  1.00  0.96           H  
ATOM   4683  HB3 ALA A 302     -19.815  15.599   1.057  1.00  0.96           H  
ATOM   4684  O   ALA A 302     -17.624  17.272   0.694  1.00  0.96           O  
ATOM   4685  N   THR A 303     -17.847  18.332  -1.266  1.00  0.94           N  
ATOM   4686  H   THR A 303     -18.467  18.531  -2.038  1.00  0.94           H  
ATOM   4687  CA  THR A 303     -16.430  18.670  -1.464  1.00  0.94           C  
ATOM   4688  HA  THR A 303     -15.863  17.746  -1.577  1.00  0.94           H  
ATOM   4689  C   THR A 303     -15.845  19.447  -0.286  1.00  0.94           C  
ATOM   4690  CB  THR A 303     -16.266  19.492  -2.753  1.00  0.94           C  
ATOM   4691  HB  THR A 303     -16.731  20.467  -2.610  1.00  0.94           H  
ATOM   4692  O   THR A 303     -14.680  19.270   0.050  1.00  0.94           O  
ATOM   4693  CG2 THR A 303     -14.813  19.693  -3.168  1.00  0.94           C  
ATOM   4694 HG21 THR A 303     -14.313  20.339  -2.445  1.00  0.94           H  
ATOM   4695 HG22 THR A 303     -14.296  18.735  -3.215  1.00  0.94           H  
ATOM   4696 HG23 THR A 303     -14.772  20.171  -4.146  1.00  0.94           H  
ATOM   4697  OG1 THR A 303     -16.917  18.849  -3.817  1.00  0.94           O  
ATOM   4698  HG1 THR A 303     -16.265  18.399  -4.359  1.00  0.94           H  
ATOM   4699  N   SER A 304     -16.640  20.274   0.402  1.00  0.96           N  
ATOM   4700  H   SER A 304     -17.610  20.355   0.133  1.00  0.96           H  
ATOM   4701  CA  SER A 304     -16.189  20.966   1.616  1.00  0.96           C  
ATOM   4702  HA  SER A 304     -15.272  21.508   1.385  1.00  0.96           H  
ATOM   4703  C   SER A 304     -15.857  19.989   2.750  1.00  0.96           C  
ATOM   4704  CB  SER A 304     -17.232  21.990   2.072  1.00  0.96           C  
ATOM   4705  HB2 SER A 304     -16.897  22.459   2.998  1.00  0.96           H  
ATOM   4706  HB3 SER A 304     -17.335  22.758   1.306  1.00  0.96           H  
ATOM   4707  O   SER A 304     -14.806  20.127   3.369  1.00  0.96           O  
ATOM   4708  OG  SER A 304     -18.486  21.367   2.278  1.00  0.96           O  
ATOM   4709  HG  SER A 304     -19.129  22.037   2.523  1.00  0.96           H  
ATOM   4710  N   VAL A 305     -16.690  18.966   2.975  1.00  0.98           N  
ATOM   4711  H   VAL A 305     -17.496  18.880   2.373  1.00  0.98           H  
ATOM   4712  CA  VAL A 305     -16.461  17.917   3.986  1.00  0.98           C  
ATOM   4713  HA  VAL A 305     -16.270  18.394   4.948  1.00  0.98           H  
ATOM   4714  C   VAL A 305     -15.222  17.096   3.631  1.00  0.98           C  
ATOM   4715  CB  VAL A 305     -17.695  16.999   4.130  1.00  0.98           C  
ATOM   4716  HB  VAL A 305     -17.910  16.524   3.172  1.00  0.98           H  
ATOM   4717  O   VAL A 305     -14.360  16.882   4.486  1.00  0.98           O  
ATOM   4718  CG1 VAL A 305     -17.474  15.889   5.166  1.00  0.98           C  
ATOM   4719 HG11 VAL A 305     -17.201  16.321   6.129  1.00  0.98           H  
ATOM   4720 HG12 VAL A 305     -16.683  15.216   4.837  1.00  0.98           H  
ATOM   4721 HG13 VAL A 305     -18.386  15.302   5.281  1.00  0.98           H  
ATOM   4722  CG2 VAL A 305     -18.933  17.799   4.561  1.00  0.98           C  
ATOM   4723 HG21 VAL A 305     -19.788  17.130   4.658  1.00  0.98           H  
ATOM   4724 HG22 VAL A 305     -18.747  18.288   5.517  1.00  0.98           H  
ATOM   4725 HG23 VAL A 305     -19.175  18.555   3.814  1.00  0.98           H  
ATOM   4726  N   ALA A 306     -15.105  16.699   2.362  1.00  0.97           N  
ATOM   4727  H   ALA A 306     -15.858  16.909   1.722  1.00  0.97           H  
ATOM   4728  CA  ALA A 306     -13.939  16.001   1.828  1.00  0.97           C  
ATOM   4729  HA  ALA A 306     -13.829  15.049   2.348  1.00  0.97           H  
ATOM   4730  C   ALA A 306     -12.641  16.802   2.044  1.00  0.97           C  
ATOM   4731  CB  ALA A 306     -14.206  15.729   0.341  1.00  0.97           C  
ATOM   4732  HB1 ALA A 306     -13.312  15.339  -0.146  1.00  0.97           H  
ATOM   4733  HB2 ALA A 306     -14.481  16.651  -0.172  1.00  0.97           H  
ATOM   4734  HB3 ALA A 306     -15.013  15.005   0.231  1.00  0.97           H  
ATOM   4735  O   ALA A 306     -11.693  16.312   2.662  1.00  0.97           O  
ATOM   4736  N   ASN A 307     -12.629  18.071   1.631  1.00  0.96           N  
ATOM   4737  H   ASN A 307     -13.423  18.404   1.103  1.00  0.96           H  
ATOM   4738  CA  ASN A 307     -11.478  18.959   1.772  1.00  0.96           C  
ATOM   4739  HA  ASN A 307     -10.613  18.485   1.309  1.00  0.96           H  
ATOM   4740  C   ASN A 307     -11.113  19.211   3.237  1.00  0.96           C  
ATOM   4741  CB  ASN A 307     -11.769  20.287   1.050  1.00  0.96           C  
ATOM   4742  HB2 ASN A 307     -12.752  20.657   1.341  1.00  0.96           H  
ATOM   4743  HB3 ASN A 307     -11.023  21.025   1.344  1.00  0.96           H  
ATOM   4744  O   ASN A 307      -9.930  19.229   3.571  1.00  0.96           O  
ATOM   4745  CG  ASN A 307     -11.699  20.168  -0.461  1.00  0.96           C  
ATOM   4746  ND2 ASN A 307     -12.168  21.160  -1.180  1.00  0.96           N  
ATOM   4747 HD21 ASN A 307     -12.112  21.017  -2.178  1.00  0.96           H  
ATOM   4748 HD22 ASN A 307     -12.656  21.934  -0.752  1.00  0.96           H  
ATOM   4749  OD1 ASN A 307     -11.173  19.226  -1.019  1.00  0.96           O  
ATOM   4750  N   THR A 308     -12.091  19.389   4.131  1.00  0.98           N  
ATOM   4751  H   THR A 308     -13.049  19.424   3.815  1.00  0.98           H  
ATOM   4752  CA  THR A 308     -11.822  19.544   5.569  1.00  0.98           C  
ATOM   4753  HA  THR A 308     -11.144  20.386   5.709  1.00  0.98           H  
ATOM   4754  C   THR A 308     -11.126  18.312   6.137  1.00  0.98           C  
ATOM   4755  CB  THR A 308     -13.112  19.832   6.352  1.00  0.98           C  
ATOM   4756  HB  THR A 308     -13.851  19.059   6.141  1.00  0.98           H  
ATOM   4757  O   THR A 308     -10.153  18.464   6.877  1.00  0.98           O  
ATOM   4758  CG2 THR A 308     -12.895  19.925   7.863  1.00  0.98           C  
ATOM   4759 HG21 THR A 308     -12.090  20.624   8.090  1.00  0.98           H  
ATOM   4760 HG22 THR A 308     -12.643  18.944   8.266  1.00  0.98           H  
ATOM   4761 HG23 THR A 308     -13.815  20.261   8.342  1.00  0.98           H  
ATOM   4762  OG1 THR A 308     -13.631  21.084   5.973  1.00  0.98           O  
ATOM   4763  HG1 THR A 308     -13.040  21.766   6.300  1.00  0.98           H  
ATOM   4764  N   PHE A 309     -11.570  17.103   5.776  1.00  0.98           N  
ATOM   4765  H   PHE A 309     -12.358  17.033   5.148  1.00  0.98           H  
ATOM   4766  CA  PHE A 309     -10.923  15.870   6.219  1.00  0.98           C  
ATOM   4767  HA  PHE A 309     -10.890  15.862   7.309  1.00  0.98           H  
ATOM   4768  C   PHE A 309      -9.471  15.792   5.728  1.00  0.98           C  
ATOM   4769  CB  PHE A 309     -11.741  14.656   5.758  1.00  0.98           C  
ATOM   4770  HB2 PHE A 309     -11.825  14.659   4.671  1.00  0.98           H  
ATOM   4771  HB3 PHE A 309     -12.749  14.732   6.164  1.00  0.98           H  
ATOM   4772  O   PHE A 309      -8.555  15.657   6.538  1.00  0.98           O  
ATOM   4773  CG  PHE A 309     -11.129  13.343   6.197  1.00  0.98           C  
ATOM   4774  CD1 PHE A 309     -10.217  12.669   5.363  1.00  0.98           C  
ATOM   4775  HD1 PHE A 309      -9.986  13.057   4.381  1.00  0.98           H  
ATOM   4776  CD2 PHE A 309     -11.438  12.816   7.464  1.00  0.98           C  
ATOM   4777  HD2 PHE A 309     -12.142  13.328   8.102  1.00  0.98           H  
ATOM   4778  CE1 PHE A 309      -9.607  11.483   5.800  1.00  0.98           C  
ATOM   4779  HE1 PHE A 309      -8.930  10.951   5.148  1.00  0.98           H  
ATOM   4780  CE2 PHE A 309     -10.828  11.626   7.897  1.00  0.98           C  
ATOM   4781  HE2 PHE A 309     -11.071  11.217   8.866  1.00  0.98           H  
ATOM   4782  CZ  PHE A 309      -9.907  10.964   7.068  1.00  0.98           C  
ATOM   4783  HZ  PHE A 309      -9.437  10.045   7.389  1.00  0.98           H  
ATOM   4784  N   VAL A 310      -9.250  15.948   4.419  1.00  0.97           N  
ATOM   4785  H   VAL A 310     -10.046  16.078   3.811  1.00  0.97           H  
ATOM   4786  CA  VAL A 310      -7.914  15.830   3.812  1.00  0.97           C  
ATOM   4787  HA  VAL A 310      -7.496  14.863   4.093  1.00  0.97           H  
ATOM   4788  C   VAL A 310      -6.953  16.897   4.348  1.00  0.97           C  
ATOM   4789  CB  VAL A 310      -8.012  15.878   2.274  1.00  0.97           C  
ATOM   4790  HB  VAL A 310      -8.519  16.794   1.973  1.00  0.97           H  
ATOM   4791  O   VAL A 310      -5.819  16.580   4.703  1.00  0.97           O  
ATOM   4792  CG1 VAL A 310      -6.629  15.842   1.618  1.00  0.97           C  
ATOM   4793 HG11 VAL A 310      -6.738  15.822   0.534  1.00  0.97           H  
ATOM   4794 HG12 VAL A 310      -6.067  16.736   1.889  1.00  0.97           H  
ATOM   4795 HG13 VAL A 310      -6.079  14.959   1.942  1.00  0.97           H  
ATOM   4796  CG2 VAL A 310      -8.794  14.673   1.734  1.00  0.97           C  
ATOM   4797 HG21 VAL A 310      -9.805  14.657   2.141  1.00  0.97           H  
ATOM   4798 HG22 VAL A 310      -8.292  13.742   1.997  1.00  0.97           H  
ATOM   4799 HG23 VAL A 310      -8.875  14.742   0.649  1.00  0.97           H  
ATOM   4800  N   ASN A 311      -7.404  18.148   4.484  1.00  0.97           N  
ATOM   4801  H   ASN A 311      -8.343  18.356   4.177  1.00  0.97           H  
ATOM   4802  CA  ASN A 311      -6.571  19.249   4.981  1.00  0.97           C  
ATOM   4803  HA  ASN A 311      -5.613  19.214   4.462  1.00  0.97           H  
ATOM   4804  C   ASN A 311      -6.245  19.152   6.481  1.00  0.97           C  
ATOM   4805  CB  ASN A 311      -7.256  20.586   4.654  1.00  0.97           C  
ATOM   4806  HB2 ASN A 311      -8.281  20.574   5.025  1.00  0.97           H  
ATOM   4807  HB3 ASN A 311      -6.727  21.392   5.162  1.00  0.97           H  
ATOM   4808  O   ASN A 311      -5.305  19.805   6.937  1.00  0.97           O  
ATOM   4809  CG  ASN A 311      -7.233  20.910   3.171  1.00  0.97           C  
ATOM   4810  ND2 ASN A 311      -8.248  21.563   2.659  1.00  0.97           N  
ATOM   4811 HD21 ASN A 311      -8.212  21.694   1.659  1.00  0.97           H  
ATOM   4812 HD22 ASN A 311      -9.096  21.657   3.201  1.00  0.97           H  
ATOM   4813  OD1 ASN A 311      -6.287  20.622   2.460  1.00  0.97           O  
ATOM   4814  N   SER A 312      -6.992  18.345   7.243  1.00  0.98           N  
ATOM   4815  H   SER A 312      -7.745  17.832   6.808  1.00  0.98           H  
ATOM   4816  CA  SER A 312      -6.725  18.101   8.669  1.00  0.98           C  
ATOM   4817  HA  SER A 312      -6.442  19.042   9.141  1.00  0.98           H  
ATOM   4818  C   SER A 312      -5.573  17.117   8.902  1.00  0.98           C  
ATOM   4819  CB  SER A 312      -7.984  17.588   9.374  1.00  0.98           C  
ATOM   4820  HB2 SER A 312      -8.311  16.653   8.918  1.00  0.98           H  
ATOM   4821  HB3 SER A 312      -7.748  17.402  10.422  1.00  0.98           H  
ATOM   4822  O   SER A 312      -5.047  17.037  10.012  1.00  0.98           O  
ATOM   4823  OG  SER A 312      -9.025  18.545   9.304  1.00  0.98           O  
ATOM   4824  HG  SER A 312      -9.375  18.535   8.410  1.00  0.98           H  
ATOM   4825  N   LEU A 313      -5.151  16.377   7.872  1.00  0.99           N  
ATOM   4826  H   LEU A 313      -5.592  16.501   6.972  1.00  0.99           H  
ATOM   4827  CA  LEU A 313      -4.072  15.400   7.977  1.00  0.99           C  
ATOM   4828  HA  LEU A 313      -4.236  14.813   8.880  1.00  0.99           H  
ATOM   4829  C   LEU A 313      -2.704  16.089   8.118  1.00  0.99           C  
ATOM   4830  CB  LEU A 313      -4.107  14.453   6.765  1.00  0.99           C  
ATOM   4831  HB2 LEU A 313      -3.244  13.789   6.829  1.00  0.99           H  
ATOM   4832  HB3 LEU A 313      -3.995  15.051   5.861  1.00  0.99           H  
ATOM   4833  O   LEU A 313      -2.264  16.859   7.258  1.00  0.99           O  
ATOM   4834  CG  LEU A 313      -5.375  13.586   6.641  1.00  0.99           C  
ATOM   4835  HG  LEU A 313      -6.264  14.214   6.705  1.00  0.99           H  
ATOM   4836  CD1 LEU A 313      -5.385  12.863   5.294  1.00  0.99           C  
ATOM   4837 HD11 LEU A 313      -6.300  12.277   5.203  1.00  0.99           H  
ATOM   4838 HD12 LEU A 313      -5.358  13.599   4.491  1.00  0.99           H  
ATOM   4839 HD13 LEU A 313      -4.522  12.201   5.214  1.00  0.99           H  
ATOM   4840  CD2 LEU A 313      -5.429  12.519   7.734  1.00  0.99           C  
ATOM   4841 HD21 LEU A 313      -5.396  12.998   8.712  1.00  0.99           H  
ATOM   4842 HD22 LEU A 313      -4.576  11.845   7.644  1.00  0.99           H  
ATOM   4843 HD23 LEU A 313      -6.356  11.952   7.647  1.00  0.99           H  
ATOM   4844  N   ARG A 314      -2.006  15.771   9.213  1.00  0.99           N  
ATOM   4845  H   ARG A 314      -2.451  15.163   9.885  1.00  0.99           H  
ATOM   4846  CA  ARG A 314      -0.661  16.266   9.543  1.00  0.99           C  
ATOM   4847  HA  ARG A 314      -0.138  16.569   8.636  1.00  0.99           H  
ATOM   4848  C   ARG A 314       0.159  15.160  10.190  1.00  0.99           C  
ATOM   4849  CB  ARG A 314      -0.767  17.462  10.509  1.00  0.99           C  
ATOM   4850  HB2 ARG A 314      -1.319  17.142  11.392  1.00  0.99           H  
ATOM   4851  HB3 ARG A 314       0.236  17.744  10.829  1.00  0.99           H  
ATOM   4852  O   ARG A 314      -0.362  14.433  11.035  1.00  0.99           O  
ATOM   4853  CG  ARG A 314      -1.466  18.708   9.944  1.00  0.99           C  
ATOM   4854  HG2 ARG A 314      -2.457  18.454   9.566  1.00  0.99           H  
ATOM   4855  HG3 ARG A 314      -1.587  19.430  10.752  1.00  0.99           H  
ATOM   4856  CD  ARG A 314      -0.630  19.350   8.839  1.00  0.99           C  
ATOM   4857  HD2 ARG A 314      -0.457  18.615   8.053  1.00  0.99           H  
ATOM   4858  HD3 ARG A 314       0.339  19.617   9.260  1.00  0.99           H  
ATOM   4859  NE  ARG A 314      -1.268  20.568   8.302  1.00  0.99           N  
ATOM   4860  HE  ARG A 314      -1.527  21.269   8.982  1.00  0.99           H  
ATOM   4861  NH1 ARG A 314      -1.117  20.028   6.080  1.00  0.99           N  
ATOM   4862 HH11 ARG A 314      -1.051  19.062   6.365  1.00  0.99           H  
ATOM   4863 HH12 ARG A 314      -1.378  20.226   5.124  1.00  0.99           H  
ATOM   4864  NH2 ARG A 314      -1.913  22.027   6.675  1.00  0.99           N  
ATOM   4865 HH21 ARG A 314      -2.200  22.683   7.387  1.00  0.99           H  
ATOM   4866 HH22 ARG A 314      -2.079  22.231   5.700  1.00  0.99           H  
ATOM   4867  CZ  ARG A 314      -1.432  20.869   7.027  1.00  0.99           C  
ATOM   4868  N   SER A 315       1.437  15.051   9.844  1.00  0.99           N  
ATOM   4869  H   SER A 315       1.830  15.740   9.219  1.00  0.99           H  
ATOM   4870  CA  SER A 315       2.344  14.121  10.531  1.00  0.99           C  
ATOM   4871  HA  SER A 315       1.923  13.116  10.499  1.00  0.99           H  
ATOM   4872  C   SER A 315       2.524  14.523  11.994  1.00  0.99           C  
ATOM   4873  CB  SER A 315       3.709  14.089   9.847  1.00  0.99           C  
ATOM   4874  HB2 SER A 315       4.424  13.572  10.486  1.00  0.99           H  
ATOM   4875  HB3 SER A 315       4.063  15.103   9.658  1.00  0.99           H  
ATOM   4876  O   SER A 315       2.497  15.711  12.311  1.00  0.99           O  
ATOM   4877  OG  SER A 315       3.594  13.376   8.641  1.00  0.99           O  
ATOM   4878  HG  SER A 315       3.739  13.987   7.915  1.00  0.99           H  
ATOM   4879  N   LEU A 316       2.764  13.557  12.891  1.00  0.98           N  
ATOM   4880  H   LEU A 316       2.725  12.594  12.589  1.00  0.98           H  
ATOM   4881  CA  LEU A 316       3.076  13.858  14.299  1.00  0.98           C  
ATOM   4882  HA  LEU A 316       2.211  14.333  14.762  1.00  0.98           H  
ATOM   4883  C   LEU A 316       4.233  14.860  14.438  1.00  0.98           C  
ATOM   4884  CB  LEU A 316       3.433  12.566  15.059  1.00  0.98           C  
ATOM   4885  HB2 LEU A 316       3.916  12.851  15.994  1.00  0.98           H  
ATOM   4886  HB3 LEU A 316       4.161  12.006  14.472  1.00  0.98           H  
ATOM   4887  O   LEU A 316       4.166  15.745  15.289  1.00  0.98           O  
ATOM   4888  CG  LEU A 316       2.255  11.640  15.407  1.00  0.98           C  
ATOM   4889  HG  LEU A 316       1.779  11.287  14.492  1.00  0.98           H  
ATOM   4890  CD1 LEU A 316       2.794  10.445  16.196  1.00  0.98           C  
ATOM   4891 HD11 LEU A 316       1.971   9.786  16.475  1.00  0.98           H  
ATOM   4892 HD12 LEU A 316       3.290  10.784  17.106  1.00  0.98           H  
ATOM   4893 HD13 LEU A 316       3.502   9.888  15.582  1.00  0.98           H  
ATOM   4894  CD2 LEU A 316       1.213  12.326  16.288  1.00  0.98           C  
ATOM   4895 HD21 LEU A 316       0.432  11.612  16.552  1.00  0.98           H  
ATOM   4896 HD22 LEU A 316       1.673  12.712  17.198  1.00  0.98           H  
ATOM   4897 HD23 LEU A 316       0.743  13.143  15.741  1.00  0.98           H  
ATOM   4898  N   ASN A 317       5.261  14.706  13.595  1.00  0.97           N  
ATOM   4899  H   ASN A 317       5.212  13.928  12.953  1.00  0.97           H  
ATOM   4900  CA  ASN A 317       6.490  15.496  13.572  1.00  0.97           C  
ATOM   4901  HA  ASN A 317       7.227  14.879  13.058  1.00  0.97           H  
ATOM   4902  C   ASN A 317       7.074  15.744  14.975  1.00  0.97           C  
ATOM   4903  CB  ASN A 317       6.310  16.776  12.742  1.00  0.97           C  
ATOM   4904  HB2 ASN A 317       5.850  16.547  11.781  1.00  0.97           H  
ATOM   4905  HB3 ASN A 317       5.675  17.478  13.284  1.00  0.97           H  
ATOM   4906  O   ASN A 317       7.209  16.875  15.438  1.00  0.97           O  
ATOM   4907  CG  ASN A 317       7.669  17.404  12.482  1.00  0.97           C  
ATOM   4908  ND2 ASN A 317       7.758  18.707  12.426  1.00  0.97           N  
ATOM   4909 HD21 ASN A 317       6.915  19.256  12.335  1.00  0.97           H  
ATOM   4910 HD22 ASN A 317       8.631  19.052  12.053  1.00  0.97           H  
ATOM   4911  OD1 ASN A 317       8.665  16.711  12.327  1.00  0.97           O  
ATOM   4912  N   SER A 318       7.376  14.652  15.674  1.00  0.97           N  
ATOM   4913  H   SER A 318       7.307  13.764  15.198  1.00  0.97           H  
ATOM   4914  CA  SER A 318       7.988  14.671  17.004  1.00  0.97           C  
ATOM   4915  HA  SER A 318       8.118  15.704  17.328  1.00  0.97           H  
ATOM   4916  C   SER A 318       9.370  14.024  16.972  1.00  0.97           C  
ATOM   4917  CB  SER A 318       7.061  13.985  18.010  1.00  0.97           C  
ATOM   4918  HB2 SER A 318       6.053  14.383  17.892  1.00  0.97           H  
ATOM   4919  HB3 SER A 318       7.400  14.205  19.022  1.00  0.97           H  
ATOM   4920  O   SER A 318       9.740  13.382  15.993  1.00  0.97           O  
ATOM   4921  OG  SER A 318       7.046  12.581  17.824  1.00  0.97           O  
ATOM   4922  HG  SER A 318       6.128  12.306  17.888  1.00  0.97           H  
ATOM   4923  N   LYS A 319      10.132  14.121  18.069  1.00  0.97           N  
ATOM   4924  H   LYS A 319       9.803  14.694  18.833  1.00  0.97           H  
ATOM   4925  CA  LYS A 319      11.453  13.473  18.178  1.00  0.97           C  
ATOM   4926  HA  LYS A 319      12.102  13.890  17.408  1.00  0.97           H  
ATOM   4927  C   LYS A 319      11.398  11.959  17.908  1.00  0.97           C  
ATOM   4928  CB  LYS A 319      12.046  13.787  19.561  1.00  0.97           C  
ATOM   4929  HB2 LYS A 319      12.024  14.866  19.713  1.00  0.97           H  
ATOM   4930  HB3 LYS A 319      11.435  13.316  20.331  1.00  0.97           H  
ATOM   4931  O   LYS A 319      12.327  11.410  17.328  1.00  0.97           O  
ATOM   4932  CG  LYS A 319      13.499  13.305  19.700  1.00  0.97           C  
ATOM   4933  HG2 LYS A 319      14.103  13.755  18.913  1.00  0.97           H  
ATOM   4934  HG3 LYS A 319      13.537  12.220  19.597  1.00  0.97           H  
ATOM   4935  CD  LYS A 319      14.082  13.686  21.067  1.00  0.97           C  
ATOM   4936  HD2 LYS A 319      14.065  14.771  21.173  1.00  0.97           H  
ATOM   4937  HD3 LYS A 319      13.473  13.239  21.852  1.00  0.97           H  
ATOM   4938  CE  LYS A 319      15.525  13.178  21.178  1.00  0.97           C
[truncated: 273,457 more chars]
