# Supplementary material for: Phenoloxidases in Plants—How Structural Diversity Enables Functional Specificity
Source: Front Plant Sci. 2021 Oct 1;12:754601. doi: 10.3389/fpls.2021.754601 (PMC8517187; doi:10.3389/fpls.2021.754601)
Supplement: Supplementary file 3 [file Data_Sheet_2.ZIP › Figure 7/AlphaFold2_models/models/plantae/AtLAC8_relaxed_model_1.pdb]

ATOM      1  N   ALA A   1     -21.728  21.380  -3.586  1.00  0.96           N  
ATOM      2  H   ALA A   1     -22.726  21.289  -3.708  1.00  0.96           H  
ATOM      3  H2  ALA A   1     -21.397  20.582  -3.064  1.00  0.96           H  
ATOM      4  H3  ALA A   1     -21.253  21.351  -4.478  1.00  0.96           H  
ATOM      5  CA  ALA A   1     -21.368  22.611  -2.844  1.00  0.96           C  
ATOM      6  HA  ALA A   1     -21.788  23.476  -3.357  1.00  0.96           H  
ATOM      7  C   ALA A   1     -19.851  22.755  -2.858  1.00  0.96           C  
ATOM      8  CB  ALA A   1     -21.909  22.560  -1.407  1.00  0.96           C  
ATOM      9  HB1 ALA A   1     -21.465  21.722  -0.870  1.00  0.96           H  
ATOM     10  HB2 ALA A   1     -21.659  23.483  -0.884  1.00  0.96           H  
ATOM     11  HB3 ALA A   1     -22.993  22.445  -1.421  1.00  0.96           H  
ATOM     12  O   ALA A   1     -19.194  21.796  -3.231  1.00  0.96           O  
ATOM     13  N   VAL A   2     -19.288  23.909  -2.492  1.00  0.98           N  
ATOM     14  H   VAL A   2     -19.849  24.675  -2.147  1.00  0.98           H  
ATOM     15  CA  VAL A   2     -17.831  24.017  -2.293  1.00  0.98           C  
ATOM     16  HA  VAL A   2     -17.325  23.282  -2.919  1.00  0.98           H  
ATOM     17  C   VAL A   2     -17.521  23.680  -0.836  1.00  0.98           C  
ATOM     18  CB  VAL A   2     -17.276  25.393  -2.710  1.00  0.98           C  
ATOM     19  HB  VAL A   2     -17.737  26.173  -2.105  1.00  0.98           H  
ATOM     20  O   VAL A   2     -18.137  24.251   0.064  1.00  0.98           O  
ATOM     21  CG1 VAL A   2     -15.756  25.441  -2.519  1.00  0.98           C  
ATOM     22 HG11 VAL A   2     -15.332  26.307  -3.025  1.00  0.98           H  
ATOM     23 HG12 VAL A   2     -15.520  25.533  -1.458  1.00  0.98           H  
ATOM     24 HG13 VAL A   2     -15.292  24.536  -2.911  1.00  0.98           H  
ATOM     25  CG2 VAL A   2     -17.585  25.679  -4.187  1.00  0.98           C  
ATOM     26 HG21 VAL A   2     -18.662  25.705  -4.357  1.00  0.98           H  
ATOM     27 HG22 VAL A   2     -17.136  24.914  -4.821  1.00  0.98           H  
ATOM     28 HG23 VAL A   2     -17.173  26.649  -4.464  1.00  0.98           H  
ATOM     29  N   VAL A   3     -16.622  22.723  -0.609  1.00  0.98           N  
ATOM     30  H   VAL A   3     -16.171  22.297  -1.406  1.00  0.98           H  
ATOM     31  CA  VAL A   3     -16.149  22.316   0.720  1.00  0.98           C  
ATOM     32  HA  VAL A   3     -16.688  22.874   1.486  1.00  0.98           H  
ATOM     33  C   VAL A   3     -14.673  22.669   0.824  1.00  0.98           C  
ATOM     34  CB  VAL A   3     -16.379  20.814   0.981  1.00  0.98           C  
ATOM     35  HB  VAL A   3     -15.822  20.226   0.251  1.00  0.98           H  
ATOM     36  O   VAL A   3     -13.857  22.147   0.067  1.00  0.98           O  
ATOM     37  CG1 VAL A   3     -15.912  20.430   2.392  1.00  0.98           C  
ATOM     38 HG11 VAL A   3     -14.836  20.578   2.484  1.00  0.98           H  
ATOM     39 HG12 VAL A   3     -16.122  19.378   2.583  1.00  0.98           H  
ATOM     40 HG13 VAL A   3     -16.421  21.038   3.140  1.00  0.98           H  
ATOM     41  CG2 VAL A   3     -17.865  20.446   0.868  1.00  0.98           C  
ATOM     42 HG21 VAL A   3     -18.220  20.638  -0.145  1.00  0.98           H  
ATOM     43 HG22 VAL A   3     -18.002  19.385   1.076  1.00  0.98           H  
ATOM     44 HG23 VAL A   3     -18.452  21.035   1.572  1.00  0.98           H  
ATOM     45  N   GLU A   4     -14.334  23.554   1.758  1.00  0.99           N  
ATOM     46  H   GLU A   4     -15.050  23.947   2.352  1.00  0.99           H  
ATOM     47  CA  GLU A   4     -12.977  24.075   1.918  1.00  0.99           C  
ATOM     48  HA  GLU A   4     -12.389  23.793   1.045  1.00  0.99           H  
ATOM     49  C   GLU A   4     -12.292  23.496   3.159  1.00  0.99           C  
ATOM     50  CB  GLU A   4     -12.971  25.609   1.958  1.00  0.99           C  
ATOM     51  HB2 GLU A   4     -13.512  25.946   2.843  1.00  0.99           H  
ATOM     52  HB3 GLU A   4     -11.935  25.940   2.035  1.00  0.99           H  
ATOM     53  O   GLU A   4     -12.878  23.421   4.242  1.00  0.99           O  
ATOM     54  CG  GLU A   4     -13.604  26.237   0.706  1.00  0.99           C  
ATOM     55  HG2 GLU A   4     -14.671  26.016   0.705  1.00  0.99           H  
ATOM     56  HG3 GLU A   4     -13.166  25.779  -0.181  1.00  0.99           H  
ATOM     57  CD  GLU A   4     -13.418  27.758   0.627  1.00  0.99           C  
ATOM     58  OE1 GLU A   4     -13.611  28.295  -0.486  1.00  0.99           O  
ATOM     59  OE2 GLU A   4     -13.119  28.375   1.675  1.00  0.99           O  
ATOM     60  N   HIS A   5     -11.025  23.116   3.011  1.00  0.99           N  
ATOM     61  H   HIS A   5     -10.624  23.176   2.086  1.00  0.99           H  
ATOM     62  CA  HIS A   5     -10.159  22.672   4.098  1.00  0.99           C  
ATOM     63  HA  HIS A   5     -10.601  22.968   5.049  1.00  0.99           H  
ATOM     64  C   HIS A   5      -8.783  23.341   4.008  1.00  0.99           C  
ATOM     65  CB  HIS A   5     -10.035  21.140   4.078  1.00  0.99           C  
ATOM     66  HB2 HIS A   5      -9.800  20.810   3.066  1.00  0.99           H  
ATOM     67  HB3 HIS A   5      -9.203  20.843   4.718  1.00  0.99           H  
ATOM     68  O   HIS A   5      -8.298  23.677   2.929  1.00  0.99           O  
ATOM     69  CG  HIS A   5     -11.268  20.419   4.564  1.00  0.99           C  
ATOM     70  CD2 HIS A   5     -12.319  19.969   3.809  1.00  0.99           C  
ATOM     71  HD2 HIS A   5     -12.423  20.082   2.740  1.00  0.99           H  
ATOM     72  ND1 HIS A   5     -11.539  20.085   5.870  1.00  0.99           N  
ATOM     73  HD1 HIS A   5     -10.978  20.340   6.671  1.00  0.99           H  
ATOM     74  CE1 HIS A   5     -12.720  19.450   5.904  1.00  0.99           C  
ATOM     75  HE1 HIS A   5     -13.205  19.092   6.800  1.00  0.99           H  
ATOM     76  NE2 HIS A   5     -13.225  19.327   4.670  1.00  0.99           N  
ATOM     77  N   VAL A   6      -8.118  23.478   5.157  1.00  0.99           N  
ATOM     78  H   VAL A   6      -8.564  23.186   6.015  1.00  0.99           H  
ATOM     79  CA  VAL A   6      -6.714  23.895   5.240  1.00  0.99           C  
ATOM     80  HA  VAL A   6      -6.318  24.011   4.231  1.00  0.99           H  
ATOM     81  C   VAL A   6      -5.918  22.793   5.930  1.00  0.99           C  
ATOM     82  CB  VAL A   6      -6.545  25.253   5.949  1.00  0.99           C  
ATOM     83  HB  VAL A   6      -6.834  25.151   6.995  1.00  0.99           H  
ATOM     84  O   VAL A   6      -6.298  22.332   7.013  1.00  0.99           O  
ATOM     85  CG1 VAL A   6      -5.088  25.727   5.884  1.00  0.99           C  
ATOM     86 HG11 VAL A   6      -4.993  26.695   6.377  1.00  0.99           H  
ATOM     87 HG12 VAL A   6      -4.763  25.821   4.848  1.00  0.99           H  
ATOM     88 HG13 VAL A   6      -4.434  25.026   6.403  1.00  0.99           H  
ATOM     89  CG2 VAL A   6      -7.420  26.341   5.308  1.00  0.99           C  
ATOM     90 HG21 VAL A   6      -8.476  26.104   5.442  1.00  0.99           H  
ATOM     91 HG22 VAL A   6      -7.208  26.417   4.242  1.00  0.99           H  
ATOM     92 HG23 VAL A   6      -7.226  27.302   5.784  1.00  0.99           H  
ATOM     93  N   LEU A   7      -4.825  22.368   5.296  1.00  0.99           N  
ATOM     94  H   LEU A   7      -4.581  22.823   4.428  1.00  0.99           H  
ATOM     95  CA  LEU A   7      -3.858  21.429   5.856  1.00  0.99           C  
ATOM     96  HA  LEU A   7      -4.227  21.047   6.807  1.00  0.99           H  
ATOM     97  C   LEU A   7      -2.550  22.171   6.136  1.00  0.99           C  
ATOM     98  CB  LEU A   7      -3.647  20.223   4.922  1.00  0.99           C  
ATOM     99  HB2 LEU A   7      -3.243  20.587   3.977  1.00  0.99           H  
ATOM    100  HB3 LEU A   7      -2.896  19.575   5.375  1.00  0.99           H  
ATOM    101  O   LEU A   7      -1.785  22.475   5.221  1.00  0.99           O  
ATOM    102  CG  LEU A   7      -4.900  19.380   4.621  1.00  0.99           C  
ATOM    103  HG  LEU A   7      -5.620  19.992   4.078  1.00  0.99           H  
ATOM    104  CD1 LEU A   7      -4.513  18.183   3.749  1.00  0.99           C  
ATOM    105 HD11 LEU A   7      -3.809  17.539   4.276  1.00  0.99           H  
ATOM    106 HD12 LEU A   7      -4.057  18.529   2.822  1.00  0.99           H  
ATOM    107 HD13 LEU A   7      -5.401  17.602   3.499  1.00  0.99           H  
ATOM    108  CD2 LEU A   7      -5.583  18.841   5.879  1.00  0.99           C  
ATOM    109 HD21 LEU A   7      -4.873  18.259   6.467  1.00  0.99           H  
ATOM    110 HD22 LEU A   7      -6.419  18.204   5.591  1.00  0.99           H  
ATOM    111 HD23 LEU A   7      -5.968  19.666   6.479  1.00  0.99           H  
ATOM    112  N   HIS A   8      -2.287  22.444   7.409  1.00  0.99           N  
ATOM    113  H   HIS A   8      -2.962  22.152   8.102  1.00  0.99           H  
ATOM    114  CA  HIS A   8      -0.992  22.910   7.884  1.00  0.99           C  
ATOM    115  HA  HIS A   8      -0.542  23.573   7.146  1.00  0.99           H  
ATOM    116  C   HIS A   8      -0.082  21.701   8.075  1.00  0.99           C  
ATOM    117  CB  HIS A   8      -1.166  23.689   9.192  1.00  0.99           C  
ATOM    118  HB2 HIS A   8      -1.696  23.073   9.918  1.00  0.99           H  
ATOM    119  HB3 HIS A   8      -0.182  23.916   9.600  1.00  0.99           H  
ATOM    120  O   HIS A   8      -0.268  20.924   9.014  1.00  0.99           O  
ATOM    121  CG  HIS A   8      -1.911  24.981   9.002  1.00  0.99           C  
ATOM    122  CD2 HIS A   8      -3.250  25.189   9.191  1.00  0.99           C  
ATOM    123  HD2 HIS A   8      -3.971  24.447   9.502  1.00  0.99           H  
ATOM    124  ND1 HIS A   8      -1.364  26.175   8.597  1.00  0.99           N  
ATOM    125  HD1 HIS A   8      -0.395  26.335   8.361  1.00  0.99           H  
ATOM    126  CE1 HIS A   8      -2.348  27.088   8.562  1.00  0.99           C  
ATOM    127  HE1 HIS A   8      -2.225  28.123   8.280  1.00  0.99           H  
ATOM    128  NE2 HIS A   8      -3.518  26.533   8.911  1.00  0.99           N  
ATOM    129  N   ILE A   9       0.881  21.530   7.174  1.00  0.98           N  
ATOM    130  H   ILE A   9       0.990  22.217   6.442  1.00  0.98           H  
ATOM    131  CA  ILE A   9       1.913  20.504   7.309  1.00  0.98           C  
ATOM    132  HA  ILE A   9       1.502  19.638   7.827  1.00  0.98           H  
ATOM    133  C   ILE A   9       3.027  21.105   8.151  1.00  0.98           C  
ATOM    134  CB  ILE A   9       2.441  20.036   5.941  1.00  0.98           C  
ATOM    135  HB  ILE A   9       3.032  20.850   5.521  1.00  0.98           H  
ATOM    136  O   ILE A   9       3.622  22.102   7.753  1.00  0.98           O  
ATOM    137  CG1 ILE A   9       1.323  19.730   4.918  1.00  0.98           C  
ATOM    138 HG12 ILE A   9       0.852  20.670   4.630  1.00  0.98           H  
ATOM    139 HG13 ILE A   9       1.778  19.313   4.020  1.00  0.98           H  
ATOM    140  CG2 ILE A   9       3.394  18.838   6.108  1.00  0.98           C  
ATOM    141 HG21 ILE A   9       4.267  18.992   5.473  1.00  0.98           H  
ATOM    142 HG22 ILE A   9       2.909  17.906   5.818  1.00  0.98           H  
ATOM    143 HG23 ILE A   9       3.749  18.738   7.134  1.00  0.98           H  
ATOM    144  CD1 ILE A   9       0.222  18.774   5.403  1.00  0.98           C  
ATOM    145 HD11 ILE A   9      -0.474  18.587   4.585  1.00  0.98           H  
ATOM    146 HD12 ILE A   9      -0.332  19.215   6.232  1.00  0.98           H  
ATOM    147 HD13 ILE A   9       0.652  17.824   5.719  1.00  0.98           H  
ATOM    148  N   GLN A  10       3.290  20.533   9.317  1.00  0.98           N  
ATOM    149  H   GLN A  10       2.761  19.719   9.598  1.00  0.98           H  
ATOM    150  CA  GLN A  10       4.293  21.048  10.245  1.00  0.98           C  
ATOM    151  HA  GLN A  10       5.070  21.561   9.679  1.00  0.98           H  
ATOM    152  C   GLN A  10       4.967  19.907  11.000  1.00  0.98           C  
ATOM    153  CB  GLN A  10       3.648  22.074  11.194  1.00  0.98           C  
ATOM    154  HB2 GLN A  10       3.188  22.859  10.592  1.00  0.98           H  
ATOM    155  HB3 GLN A  10       4.425  22.532  11.806  1.00  0.98           H  
ATOM    156  O   GLN A  10       4.378  18.840  11.184  1.00  0.98           O  
ATOM    157  CG  GLN A  10       2.586  21.456  12.118  1.00  0.98           C  
ATOM    158  HG2 GLN A  10       3.084  20.759  12.791  1.00  0.98           H  
ATOM    159  HG3 GLN A  10       1.850  20.905  11.531  1.00  0.98           H  
ATOM    160  CD  GLN A  10       1.838  22.480  12.961  1.00  0.98           C  
ATOM    161  NE2 GLN A  10       1.243  22.060  14.057  1.00  0.98           N  
ATOM    162 HE21 GLN A  10       1.380  21.111  14.373  1.00  0.98           H  
ATOM    163 HE22 GLN A  10       0.794  22.776  14.611  1.00  0.98           H  
ATOM    164  OE1 GLN A  10       1.744  23.657  12.658  1.00  0.98           O  
ATOM    165  N   ASP A  11       6.188  20.158  11.455  1.00  0.96           N  
ATOM    166  H   ASP A  11       6.610  21.059  11.282  1.00  0.96           H  
ATOM    167  CA  ASP A  11       6.944  19.207  12.258  1.00  0.96           C  
ATOM    168  HA  ASP A  11       6.795  18.208  11.849  1.00  0.96           H  
ATOM    169  C   ASP A  11       6.408  19.215  13.700  1.00  0.96           C  
ATOM    170  CB  ASP A  11       8.445  19.528  12.143  1.00  0.96           C  
ATOM    171  HB2 ASP A  11       8.995  18.888  12.833  1.00  0.96           H  
ATOM    172  HB3 ASP A  11       8.615  20.564  12.438  1.00  0.96           H  
ATOM    173  O   ASP A  11       6.343  20.260  14.350  1.00  0.96           O  
ATOM    174  CG  ASP A  11       8.999  19.301  10.724  1.00  0.96           C  
ATOM    175  OD1 ASP A  11       8.391  18.520   9.960  1.00  0.96           O  
ATOM    176  OD2 ASP A  11      10.031  19.911  10.365  1.00  0.96           O  
ATOM    177  N   VAL A  12       5.982  18.054  14.200  1.00  0.97           N  
ATOM    178  H   VAL A  12       6.030  17.239  13.605  1.00  0.97           H  
ATOM    179  CA  VAL A  12       5.433  17.879  15.553  1.00  0.97           C  
ATOM    180  HA  VAL A  12       5.643  18.781  16.128  1.00  0.97           H  
ATOM    181  C   VAL A  12       6.107  16.730  16.280  1.00  0.97           C  
ATOM    182  CB  VAL A  12       3.906  17.675  15.565  1.00  0.97           C  
ATOM    183  HB  VAL A  12       3.594  17.572  16.605  1.00  0.97           H  
ATOM    184  O   VAL A  12       6.498  15.734  15.673  1.00  0.97           O  
ATOM    185  CG1 VAL A  12       3.178  18.890  14.993  1.00  0.97           C  
ATOM    186 HG11 VAL A  12       3.284  18.891  13.908  1.00  0.97           H  
ATOM    187 HG12 VAL A  12       3.609  19.804  15.400  1.00  0.97           H  
ATOM    188 HG13 VAL A  12       2.126  18.841  15.275  1.00  0.97           H  
ATOM    189  CG2 VAL A  12       3.451  16.424  14.808  1.00  0.97           C  
ATOM    190 HG21 VAL A  12       3.774  16.482  13.769  1.00  0.97           H  
ATOM    191 HG22 VAL A  12       3.894  15.534  15.256  1.00  0.97           H  
ATOM    192 HG23 VAL A  12       2.366  16.332  14.860  1.00  0.97           H  
ATOM    193  N   VAL A  13       6.206  16.852  17.602  1.00  0.96           N  
ATOM    194  H   VAL A  13       5.844  17.686  18.043  1.00  0.96           H  
ATOM    195  CA  VAL A  13       6.676  15.767  18.464  1.00  0.96           C  
ATOM    196  HA  VAL A  13       7.457  15.218  17.938  1.00  0.96           H  
ATOM    197  C   VAL A  13       5.516  14.818  18.739  1.00  0.96           C  
ATOM    198  CB  VAL A  13       7.289  16.294  19.773  1.00  0.96           C  
ATOM    199  HB  VAL A  13       6.531  16.834  20.340  1.00  0.96           H  
ATOM    200  O   VAL A  13       4.492  15.215  19.295  1.00  0.96           O  
ATOM    201  CG1 VAL A  13       7.823  15.137  20.627  1.00  0.96           C  
ATOM    202 HG11 VAL A  13       8.536  14.548  20.051  1.00  0.96           H  
ATOM    203 HG12 VAL A  13       8.322  15.526  21.515  1.00  0.96           H  
ATOM    204 HG13 VAL A  13       7.006  14.495  20.956  1.00  0.96           H  
ATOM    205  CG2 VAL A  13       8.461  17.245  19.497  1.00  0.96           C  
ATOM    206 HG21 VAL A  13       9.256  16.710  18.978  1.00  0.96           H  
ATOM    207 HG22 VAL A  13       8.139  18.095  18.896  1.00  0.96           H  
ATOM    208 HG23 VAL A  13       8.853  17.623  20.442  1.00  0.96           H  
ATOM    209  N   VAL A  14       5.688  13.551  18.381  1.00  0.95           N  
ATOM    210  H   VAL A  14       6.545  13.308  17.905  1.00  0.95           H  
ATOM    211  CA  VAL A  14       4.783  12.460  18.751  1.00  0.95           C  
ATOM    212  HA  VAL A  14       4.008  12.854  19.408  1.00  0.95           H  
ATOM    213  C   VAL A  14       5.532  11.398  19.538  1.00  0.95           C  
ATOM    214  CB  VAL A  14       4.079  11.839  17.536  1.00  0.95           C  
ATOM    215  HB  VAL A  14       3.422  11.050  17.900  1.00  0.95           H  
ATOM    216  O   VAL A  14       6.756  11.313  19.497  1.00  0.95           O  
ATOM    217  CG1 VAL A  14       3.199  12.867  16.824  1.00  0.95           C  
ATOM    218 HG11 VAL A  14       2.554  12.363  16.104  1.00  0.95           H  
ATOM    219 HG12 VAL A  14       3.828  13.591  16.306  1.00  0.95           H  
ATOM    220 HG13 VAL A  14       2.575  13.391  17.547  1.00  0.95           H  
ATOM    221  CG2 VAL A  14       5.065  11.210  16.549  1.00  0.95           C  
ATOM    222 HG21 VAL A  14       5.676  11.982  16.082  1.00  0.95           H  
ATOM    223 HG22 VAL A  14       4.510  10.657  15.791  1.00  0.95           H  
ATOM    224 HG23 VAL A  14       5.741  10.517  17.050  1.00  0.95           H  
ATOM    225  N   LYS A  15       4.784  10.555  20.248  1.00  0.95           N  
ATOM    226  H   LYS A  15       3.784  10.696  20.243  1.00  0.95           H  
ATOM    227  CA  LYS A  15       5.343   9.438  21.014  1.00  0.95           C  
ATOM    228  HA  LYS A  15       6.316   9.172  20.601  1.00  0.95           H  
ATOM    229  C   LYS A  15       4.467   8.183  20.913  1.00  0.95           C  
ATOM    230  CB  LYS A  15       5.551   9.943  22.455  1.00  0.95           C  
ATOM    231  HB2 LYS A  15       6.059  10.907  22.416  1.00  0.95           H  
ATOM    232  HB3 LYS A  15       4.584  10.098  22.934  1.00  0.95           H  
ATOM    233  O   LYS A  15       3.894   7.800  21.927  1.00  0.95           O  
ATOM    234  CG  LYS A  15       6.401   8.991  23.302  1.00  0.95           C  
ATOM    235  HG2 LYS A  15       5.933   8.008  23.346  1.00  0.95           H  
ATOM    236  HG3 LYS A  15       7.386   8.898  22.846  1.00  0.95           H  
ATOM    237  CD  LYS A  15       6.565   9.510  24.728  1.00  0.95           C  
ATOM    238  HD2 LYS A  15       6.953  10.528  24.695  1.00  0.95           H  
ATOM    239  HD3 LYS A  15       5.601   9.511  25.235  1.00  0.95           H  
ATOM    240  CE  LYS A  15       7.549   8.601  25.462  1.00  0.95           C  
ATOM    241  HE2 LYS A  15       7.094   7.625  25.627  1.00  0.95           H  
ATOM    242  HE3 LYS A  15       8.417   8.458  24.818  1.00  0.95           H  
ATOM    243  NZ  LYS A  15       7.988   9.217  26.733  1.00  0.95           N  
ATOM    244  HZ1 LYS A  15       8.720   8.661  27.152  1.00  0.95           H  
ATOM    245  HZ2 LYS A  15       7.216   9.320  27.375  1.00  0.95           H  
ATOM    246  HZ3 LYS A  15       8.362  10.136  26.543  1.00  0.95           H  
ATOM    247  N   PRO A  16       4.271   7.549  19.743  1.00  0.93           N  
ATOM    248  CA  PRO A  16       3.378   6.387  19.620  1.00  0.93           C  
ATOM    249  HA  PRO A  16       2.379   6.679  19.942  1.00  0.93           H  
ATOM    250  C   PRO A  16       3.819   5.174  20.451  1.00  0.93           C  
ATOM    251  CB  PRO A  16       3.327   6.055  18.125  1.00  0.93           C  
ATOM    252  HB2 PRO A  16       4.103   5.336  17.863  1.00  0.93           H  
ATOM    253  HB3 PRO A  16       2.346   5.688  17.825  1.00  0.93           H  
ATOM    254  O   PRO A  16       2.969   4.404  20.897  1.00  0.93           O  
ATOM    255  CG  PRO A  16       3.643   7.403  17.486  1.00  0.93           C  
ATOM    256  HG2 PRO A  16       3.993   7.297  16.460  1.00  0.93           H  
ATOM    257  HG3 PRO A  16       2.763   8.045  17.519  1.00  0.93           H  
ATOM    258  CD  PRO A  16       4.718   7.947  18.421  1.00  0.93           C  
ATOM    259  HD2 PRO A  16       5.680   7.476  18.216  1.00  0.93           H  
ATOM    260  HD3 PRO A  16       4.792   9.028  18.300  1.00  0.93           H  
ATOM    261  N   LEU A  17       5.127   5.043  20.708  1.00  0.94           N  
ATOM    262  H   LEU A  17       5.754   5.688  20.249  1.00  0.94           H  
ATOM    263  CA  LEU A  17       5.744   4.021  21.564  1.00  0.94           C  
ATOM    264  HA  LEU A  17       4.970   3.415  22.034  1.00  0.94           H  
ATOM    265  C   LEU A  17       6.513   4.673  22.729  1.00  0.94           C  
ATOM    266  CB  LEU A  17       6.613   3.089  20.689  1.00  0.94           C  
ATOM    267  HB2 LEU A  17       7.110   2.361  21.331  1.00  0.94           H  
ATOM    268  HB3 LEU A  17       7.383   3.683  20.196  1.00  0.94           H  
ATOM    269  O   LEU A  17       5.986   5.573  23.387  1.00  0.94           O  
ATOM    270  CG  LEU A  17       5.854   2.290  19.618  1.00  0.94           C  
ATOM    271  HG  LEU A  17       5.384   2.968  18.906  1.00  0.94           H  
ATOM    272  CD1 LEU A  17       6.848   1.402  18.874  1.00  0.94           C  
ATOM    273 HD11 LEU A  17       7.287   0.665  19.547  1.00  0.94           H  
ATOM    274 HD12 LEU A  17       6.357   0.885  18.049  1.00  0.94           H  
ATOM    275 HD13 LEU A  17       7.651   2.012  18.461  1.00  0.94           H  
ATOM    276  CD2 LEU A  17       4.784   1.396  20.250  1.00  0.94           C  
ATOM    277 HD21 LEU A  17       4.352   0.741  19.493  1.00  0.94           H  
ATOM    278 HD22 LEU A  17       5.234   0.792  21.038  1.00  0.94           H  
ATOM    279 HD23 LEU A  17       3.981   2.003  20.668  1.00  0.94           H  
ATOM    280  N   CYS A  18       7.732   4.215  23.025  1.00  0.95           N  
ATOM    281  H   CYS A  18       8.104   3.469  22.453  1.00  0.95           H  
ATOM    282  CA  CYS A  18       8.529   4.670  24.166  1.00  0.95           C  
ATOM    283  HA  CYS A  18       7.856   4.939  24.981  1.00  0.95           H  
ATOM    284  C   CYS A  18       9.388   5.909  23.870  1.00  0.95           C  
ATOM    285  CB  CYS A  18       9.406   3.509  24.643  1.00  0.95           C  
ATOM    286  HB2 CYS A  18      10.055   3.201  23.823  1.00  0.95           H  
ATOM    287  HB3 CYS A  18      10.041   3.864  25.455  1.00  0.95           H  
ATOM    288  O   CYS A  18       9.787   6.603  24.809  1.00  0.95           O  
ATOM    289  SG  CYS A  18       8.509   2.050  25.234  1.00  0.95           S  
ATOM    290  N   LYS A  19       9.665   6.202  22.594  1.00  0.94           N  
ATOM    291  H   LYS A  19       9.278   5.615  21.869  1.00  0.94           H  
ATOM    292  CA  LYS A  19      10.531   7.306  22.162  1.00  0.94           C  
ATOM    293  HA  LYS A  19      11.062   7.712  23.023  1.00  0.94           H  
ATOM    294  C   LYS A  19       9.722   8.443  21.551  1.00  0.94           C  
ATOM    295  CB  LYS A  19      11.579   6.790  21.169  1.00  0.94           C  
ATOM    296  HB2 LYS A  19      11.072   6.332  20.319  1.00  0.94           H  
ATOM    297  HB3 LYS A  19      12.164   7.634  20.803  1.00  0.94           H  
ATOM    298  O   LYS A  19       8.748   8.211  20.839  1.00  0.94           O  
ATOM    299  CG  LYS A  19      12.529   5.771  21.815  1.00  0.94           C  
ATOM    300  HG2 LYS A  19      11.964   4.907  22.165  1.00  0.94           H  
ATOM    301  HG3 LYS A  19      13.044   6.232  22.658  1.00  0.94           H  
ATOM    302  CD  LYS A  19      13.551   5.306  20.780  1.00  0.94           C  
ATOM    303  HD2 LYS A  19      14.169   6.149  20.471  1.00  0.94           H  
ATOM    304  HD3 LYS A  19      13.009   4.930  19.912  1.00  0.94           H  
ATOM    305  CE  LYS A  19      14.429   4.191  21.346  1.00  0.94           C  
ATOM    306  HE2 LYS A  19      15.052   4.592  22.146  1.00  0.94           H  
ATOM    307  HE3 LYS A  19      13.776   3.424  21.763  1.00  0.94           H  
ATOM    308  NZ  LYS A  19      15.258   3.606  20.266  1.00  0.94           N  
ATOM    309  HZ1 LYS A  19      15.851   4.308  19.847  1.00  0.94           H  
ATOM    310  HZ2 LYS A  19      15.816   2.836  20.604  1.00  0.94           H  
ATOM    311  HZ3 LYS A  19      14.649   3.257  19.540  1.00  0.94           H  
ATOM    312  N   GLU A  20      10.122   9.669  21.871  1.00  0.95           N  
ATOM    313  H   GLU A  20      10.978   9.778  22.397  1.00  0.95           H  
ATOM    314  CA  GLU A  20       9.624  10.859  21.187  1.00  0.95           C  
ATOM    315  HA  GLU A  20       8.553  10.756  21.014  1.00  0.95           H  
ATOM    316  C   GLU A  20      10.308  10.990  19.830  1.00  0.95           C  
ATOM    317  CB  GLU A  20       9.858  12.116  22.035  1.00  0.95           C  
ATOM    318  HB2 GLU A  20      10.890  12.132  22.384  1.00  0.95           H  
ATOM    319  HB3 GLU A  20       9.675  13.000  21.424  1.00  0.95           H  
ATOM    320  O   GLU A  20      11.506  10.730  19.702  1.00  0.95           O  
ATOM    321  CG  GLU A  20       8.897  12.126  23.227  1.00  0.95           C  
ATOM    322  HG2 GLU A  20       7.876  12.137  22.844  1.00  0.95           H  
ATOM    323  HG3 GLU A  20       9.033  11.206  23.795  1.00  0.95           H  
ATOM    324  CD  GLU A  20       9.073  13.309  24.182  1.00  0.95           C  
ATOM    325  OE1 GLU A  20       8.321  13.290  25.185  1.00  0.95           O  
ATOM    326  OE2 GLU A  20       9.961  14.156  23.951  1.00  0.95           O  
ATOM    327  N   GLN A  21       9.544  11.398  18.826  1.00  0.94           N  
ATOM    328  H   GLN A  21       8.558  11.547  18.991  1.00  0.94           H  
ATOM    329  CA  GLN A  21      10.031  11.598  17.473  1.00  0.94           C  
ATOM    330  HA  GLN A  21      11.107  11.766  17.503  1.00  0.94           H  
ATOM    331  C   GLN A  21       9.371  12.824  16.855  1.00  0.94           C  
ATOM    332  CB  GLN A  21       9.764  10.331  16.655  1.00  0.94           C  
ATOM    333  HB2 GLN A  21      10.247   9.495  17.159  1.00  0.94           H  
ATOM    334  HB3 GLN A  21       8.692  10.140  16.611  1.00  0.94           H  
ATOM    335  O   GLN A  21       8.171  13.045  17.018  1.00  0.94           O  
ATOM    336  CG  GLN A  21      10.320  10.440  15.227  1.00  0.94           C  
ATOM    337  HG2 GLN A  21       9.745  11.175  14.664  1.00  0.94           H  
ATOM    338  HG3 GLN A  21      11.360  10.764  15.263  1.00  0.94           H  
ATOM    339  CD  GLN A  21      10.260   9.118  14.481  1.00  0.94           C  
ATOM    340  NE2 GLN A  21      10.649   9.095  13.229  1.00  0.94           N  
ATOM    341 HE21 GLN A  21      10.683   8.173  12.818  1.00  0.94           H  
ATOM    342 HE22 GLN A  21      10.931   9.941  12.756  1.00  0.94           H  
ATOM    343  OE1 GLN A  21       9.896   8.091  15.016  1.00  0.94           O  
ATOM    344  N   ILE A  22      10.165  13.602  16.122  1.00  0.95           N  
ATOM    345  H   ILE A  22      11.133  13.336  16.010  1.00  0.95           H  
ATOM    346  CA  ILE A  22       9.666  14.696  15.295  1.00  0.95           C  
ATOM    347  HA  ILE A  22       8.797  15.136  15.783  1.00  0.95           H  
ATOM    348  C   ILE A  22       9.227  14.111  13.953  1.00  0.95           C  
ATOM    349  CB  ILE A  22      10.722  15.810  15.142  1.00  0.95           C  
ATOM    350  HB  ILE A  22      11.619  15.386  14.692  1.00  0.95           H  
ATOM    351  O   ILE A  22      10.027  13.478  13.261  1.00  0.95           O  
ATOM    352  CG1 ILE A  22      11.080  16.400  16.525  1.00  0.95           C  
ATOM    353 HG12 ILE A  22      11.353  15.598  17.211  1.00  0.95           H  
ATOM    354 HG13 ILE A  22      10.204  16.908  16.930  1.00  0.95           H  
ATOM    355  CG2 ILE A  22      10.179  16.914  14.219  1.00  0.95           C  
ATOM    356 HG21 ILE A  22      10.920  17.703  14.086  1.00  0.95           H  
ATOM    357 HG22 ILE A  22       9.960  16.518  13.227  1.00  0.95           H  
ATOM    358 HG23 ILE A  22       9.270  17.343  14.640  1.00  0.95           H  
ATOM    359  CD1 ILE A  22      12.252  17.387  16.506  1.00  0.95           C  
ATOM    360 HD11 ILE A  22      13.118  16.927  16.031  1.00  0.95           H  
ATOM    361 HD12 ILE A  22      12.511  17.656  17.530  1.00  0.95           H  
ATOM    362 HD13 ILE A  22      11.981  18.297  15.970  1.00  0.95           H  
ATOM    363  N   ILE A  23       7.964  14.322  13.593  1.00  0.95           N  
ATOM    364  H   ILE A  23       7.370  14.843  14.222  1.00  0.95           H  
ATOM    365  CA  ILE A  23       7.389  13.902  12.313  1.00  0.95           C  
ATOM    366  HA  ILE A  23       8.199  13.576  11.659  1.00  0.95           H  
ATOM    367  C   ILE A  23       6.684  15.075  11.632  1.00  0.95           C  
ATOM    368  CB  ILE A  23       6.413  12.716  12.484  1.00  0.95           C  
ATOM    369  HB  ILE A  23       6.070  12.461  11.482  1.00  0.95           H  
ATOM    370  O   ILE A  23       6.114  15.914  12.333  1.00  0.95           O  
ATOM    371  CG1 ILE A  23       5.154  13.070  13.311  1.00  0.95           C  
ATOM    372 HG12 ILE A  23       4.683  13.967  12.908  1.00  0.95           H  
ATOM    373 HG13 ILE A  23       5.444  13.289  14.339  1.00  0.95           H  
ATOM    374  CG2 ILE A  23       7.161  11.497  13.059  1.00  0.95           C  
ATOM    375 HG21 ILE A  23       6.562  10.593  12.945  1.00  0.95           H  
ATOM    376 HG22 ILE A  23       7.378  11.654  14.116  1.00  0.95           H  
ATOM    377 HG23 ILE A  23       8.097  11.349  12.521  1.00  0.95           H  
ATOM    378  CD1 ILE A  23       4.067  11.990  13.297  1.00  0.95           C  
ATOM    379 HD11 ILE A  23       4.465  11.028  13.618  1.00  0.95           H  
ATOM    380 HD12 ILE A  23       3.255  12.288  13.961  1.00  0.95           H  
ATOM    381 HD13 ILE A  23       3.651  11.888  12.295  1.00  0.95           H  
ATOM    382  N   PRO A  24       6.624  15.121  10.291  1.00  0.96           N  
ATOM    383  CA  PRO A  24       5.680  16.001   9.625  1.00  0.96           C  
ATOM    384  HA  PRO A  24       5.739  17.005  10.044  1.00  0.96           H  
ATOM    385  C   PRO A  24       4.262  15.446   9.797  1.00  0.96           C  
ATOM    386  CB  PRO A  24       6.134  16.048   8.171  1.00  0.96           C  
ATOM    387  HB2 PRO A  24       5.302  16.217   7.487  1.00  0.96           H  
ATOM    388  HB3 PRO A  24       6.870  16.846   8.069  1.00  0.96           H  
ATOM    389  O   PRO A  24       4.003  14.281   9.481  1.00  0.96           O  
ATOM    390  CG  PRO A  24       6.807  14.693   7.947  1.00  0.96           C  
ATOM    391  HG2 PRO A  24       6.061  13.965   7.631  1.00  0.96           H  
ATOM    392  HG3 PRO A  24       7.601  14.762   7.203  1.00  0.96           H  
ATOM    393  CD  PRO A  24       7.362  14.316   9.324  1.00  0.96           C  
ATOM    394  HD2 PRO A  24       7.222  13.250   9.503  1.00  0.96           H  
ATOM    395  HD3 PRO A  24       8.421  14.570   9.376  1.00  0.96           H  
ATOM    396  N   ALA A  25       3.341  16.279  10.280  1.00  0.97           N  
ATOM    397  H   ALA A  25       3.646  17.199  10.565  1.00  0.97           H  
ATOM    398  CA  ALA A  25       1.933  15.942  10.480  1.00  0.97           C  
ATOM    399  HA  ALA A  25       1.714  14.988  10.001  1.00  0.97           H  
ATOM    400  C   ALA A  25       1.013  17.015   9.882  1.00  0.97           C  
ATOM    401  CB  ALA A  25       1.664  15.758  11.972  1.00  0.97           C  
ATOM    402  HB1 ALA A  25       0.631  15.446  12.125  1.00  0.97           H  
ATOM    403  HB2 ALA A  25       2.326  14.991  12.374  1.00  0.97           H  
ATOM    404  HB3 ALA A  25       1.831  16.704  12.488  1.00  0.97           H  
ATOM    405  O   ALA A  25       1.337  18.204   9.888  1.00  0.97           O  
ATOM    406  N   ALA A  26      -0.168  16.604   9.416  1.00  0.98           N  
ATOM    407  H   ALA A  26      -0.405  15.626   9.503  1.00  0.98           H  
ATOM    408  CA  ALA A  26      -1.204  17.531   8.971  1.00  0.98           C  
ATOM    409  HA  ALA A  26      -0.732  18.412   8.538  1.00  0.98           H  
ATOM    410  C   ALA A  26      -2.061  17.970  10.166  1.00  0.98           C  
ATOM    411  CB  ALA A  26      -2.042  16.871   7.879  1.00  0.98           C  
ATOM    412  HB1 ALA A  26      -2.760  17.590   7.484  1.00  0.98           H  
ATOM    413  HB2 ALA A  26      -2.578  16.029   8.317  1.00  0.98           H  
ATOM    414  HB3 ALA A  26      -1.400  16.526   7.069  1.00  0.98           H  
ATOM    415  O   ALA A  26      -2.615  17.136  10.890  1.00  0.98           O  
ATOM    416  N   ASN A  27      -2.163  19.282  10.377  1.00  0.98           N  
ATOM    417  H   ASN A  27      -1.652  19.895   9.759  1.00  0.98           H  
ATOM    418  CA  ASN A  27      -2.887  19.913  11.488  1.00  0.98           C  
ATOM    419  HA  ASN A  27      -2.578  20.958  11.502  1.00  0.98           H  
ATOM    420  C   ASN A  27      -2.467  19.362  12.867  1.00  0.98           C  
ATOM    421  CB  ASN A  27      -4.411  19.902  11.217  1.00  0.98           C  
ATOM    422  HB2 ASN A  27      -4.923  20.345  12.072  1.00  0.98           H  
ATOM    423  HB3 ASN A  27      -4.759  18.875  11.111  1.00  0.98           H  
ATOM    424  O   ASN A  27      -3.275  19.286  13.789  1.00  0.98           O  
ATOM    425  CG  ASN A  27      -4.810  20.694   9.981  1.00  0.98           C  
ATOM    426  ND2 ASN A  27      -6.083  20.877   9.722  1.00  0.98           N  
ATOM    427 HD21 ASN A  27      -6.278  21.413   8.889  1.00  0.98           H  
ATOM    428 HD22 ASN A  27      -6.798  20.538  10.349  1.00  0.98           H  
ATOM    429  OD1 ASN A  27      -3.993  21.179   9.224  1.00  0.98           O  
ATOM    430  N   GLY A  28      -1.197  18.957  12.994  1.00  0.97           N  
ATOM    431  H   GLY A  28      -0.601  19.039  12.183  1.00  0.97           H  
ATOM    432  CA  GLY A  28      -0.597  18.464  14.236  1.00  0.97           C  
ATOM    433  HA2 GLY A  28       0.470  18.339  14.052  1.00  0.97           H  
ATOM    434  HA3 GLY A  28      -0.739  19.201  15.027  1.00  0.97           H  
ATOM    435  C   GLY A  28      -1.116  17.114  14.740  1.00  0.97           C  
ATOM    436  O   GLY A  28      -0.975  16.821  15.924  1.00  0.97           O  
ATOM    437  N   SER A  29      -1.714  16.296  13.869  1.00  0.97           N  
ATOM    438  H   SER A  29      -1.771  16.582  12.902  1.00  0.97           H  
ATOM    439  CA  SER A  29      -2.315  15.007  14.239  1.00  0.97           C  
ATOM    440  HA  SER A  29      -2.037  14.773  15.266  1.00  0.97           H  
ATOM    441  C   SER A  29      -1.812  13.844  13.379  1.00  0.97           C  
ATOM    442  CB  SER A  29      -3.845  15.112  14.212  1.00  0.97           C  
ATOM    443  HB2 SER A  29      -4.282  14.145  14.462  1.00  0.97           H  
ATOM    444  HB3 SER A  29      -4.156  15.834  14.967  1.00  0.97           H  
ATOM    445  O   SER A  29      -1.495  14.024  12.204  1.00  0.97           O  
ATOM    446  OG  SER A  29      -4.340  15.537  12.954  1.00  0.97           O  
ATOM    447  HG  SER A  29      -3.616  15.896  12.436  1.00  0.97           H  
ATOM    448  N   LEU A  30      -1.760  12.651  13.980  1.00  0.97           N  
ATOM    449  H   LEU A  30      -2.045  12.600  14.948  1.00  0.97           H  
ATOM    450  CA  LEU A  30      -1.498  11.366  13.328  1.00  0.97           C  
ATOM    451  HA  LEU A  30      -1.468  11.509  12.247  1.00  0.97           H  
ATOM    452  C   LEU A  30      -2.630  10.390  13.714  1.00  0.97           C  
ATOM    453  CB  LEU A  30      -0.117  10.849  13.780  1.00  0.97           C  
ATOM    454  HB2 LEU A  30       0.643  11.567  13.471  1.00  0.97           H  
ATOM    455  HB3 LEU A  30      -0.104  10.797  14.869  1.00  0.97           H  
ATOM    456  O   LEU A  30      -2.712  10.039  14.891  1.00  0.97           O  
ATOM    457  CG  LEU A  30       0.249   9.458  13.223  1.00  0.97           C  
ATOM    458  HG  LEU A  30      -0.509   8.729  13.510  1.00  0.97           H  
ATOM    459  CD1 LEU A  30       0.361   9.478  11.700  1.00  0.97           C  
ATOM    460 HD11 LEU A  30      -0.627   9.562  11.247  1.00  0.97           H  
ATOM    461 HD12 LEU A  30       0.965  10.332  11.392  1.00  0.97           H  
ATOM    462 HD13 LEU A  30       0.827   8.559  11.345  1.00  0.97           H  
ATOM    463  CD2 LEU A  30       1.585   8.996  13.803  1.00  0.97           C  
ATOM    464 HD21 LEU A  30       2.379   9.679  13.500  1.00  0.97           H  
ATOM    465 HD22 LEU A  30       1.527   8.967  14.891  1.00  0.97           H  
ATOM    466 HD23 LEU A  30       1.821   7.996  13.439  1.00  0.97           H  
ATOM    467  N   PRO A  31      -3.501   9.943  12.786  1.00  0.98           N  
ATOM    468  CA  PRO A  31      -3.624  10.411  11.404  1.00  0.98           C  
ATOM    469  HA  PRO A  31      -2.699  10.255  10.849  1.00  0.98           H  
ATOM    470  C   PRO A  31      -4.005  11.894  11.344  1.00  0.98           C  
ATOM    471  CB  PRO A  31      -4.728   9.547  10.785  1.00  0.98           C  
ATOM    472  HB2 PRO A  31      -4.300   8.616  10.413  1.00  0.98           H  
ATOM    473  HB3 PRO A  31      -5.263  10.059   9.985  1.00  0.98           H  
ATOM    474  O   PRO A  31      -4.494  12.462  12.321  1.00  0.98           O  
ATOM    475  CG  PRO A  31      -5.636   9.249  11.976  1.00  0.98           C  
ATOM    476  HG2 PRO A  31      -6.289  10.101  12.166  1.00  0.98           H  
ATOM    477  HG3 PRO A  31      -6.222   8.342  11.826  1.00  0.98           H  
ATOM    478  CD  PRO A  31      -4.638   9.100  13.122  1.00  0.98           C  
ATOM    479  HD2 PRO A  31      -5.095   9.403  14.064  1.00  0.98           H  
ATOM    480  HD3 PRO A  31      -4.295   8.067  13.185  1.00  0.98           H  
ATOM    481  N   GLY A  32      -3.821  12.498  10.175  1.00  0.98           N  
ATOM    482  H   GLY A  32      -3.466  11.950   9.405  1.00  0.98           H  
ATOM    483  CA  GLY A  32      -4.363  13.811   9.857  1.00  0.98           C  
ATOM    484  HA2 GLY A  32      -3.998  14.107   8.873  1.00  0.98           H  
ATOM    485  HA3 GLY A  32      -4.002  14.533  10.589  1.00  0.98           H  
ATOM    486  C   GLY A  32      -5.900  13.836   9.841  1.00  0.98           C  
ATOM    487  O   GLY A  32      -6.567  12.807  10.014  1.00  0.98           O  
ATOM    488  N   PRO A  33      -6.503  15.015   9.610  1.00  0.98           N  
ATOM    489  CA  PRO A  33      -7.947  15.192   9.700  1.00  0.98           C  
ATOM    490  HA  PRO A  33      -8.271  14.925  10.706  1.00  0.98           H  
ATOM    491  C   PRO A  33      -8.722  14.332   8.691  1.00  0.98           C  
ATOM    492  CB  PRO A  33      -8.188  16.690   9.482  1.00  0.98           C  
ATOM    493  HB2 PRO A  33      -9.126  16.889   8.963  1.00  0.98           H  
ATOM    494  HB3 PRO A  33      -8.168  17.205  10.442  1.00  0.98           H  
ATOM    495  O   PRO A  33      -8.317  14.141   7.544  1.00  0.98           O  
ATOM    496  CG  PRO A  33      -6.980  17.122   8.650  1.00  0.98           C  
ATOM    497  HG2 PRO A  33      -7.145  16.864   7.604  1.00  0.98           H  
ATOM    498  HG3 PRO A  33      -6.769  18.186   8.757  1.00  0.98           H  
ATOM    499  CD  PRO A  33      -5.856  16.260   9.219  1.00  0.98           C  
ATOM    500  HD2 PRO A  33      -5.087  16.101   8.462  1.00  0.98           H  
ATOM    501  HD3 PRO A  33      -5.425  16.737  10.099  1.00  0.98           H  
ATOM    502  N   THR A  34      -9.904  13.868   9.107  1.00  0.99           N  
ATOM    503  H   THR A  34     -10.197  14.090  10.048  1.00  0.99           H  
ATOM    504  CA  THR A  34     -10.883  13.288   8.179  1.00  0.99           C  
ATOM    505  HA  THR A  34     -10.361  12.635   7.480  1.00  0.99           H  
ATOM    506  C   THR A  34     -11.565  14.403   7.390  1.00  0.99           C  
ATOM    507  CB  THR A  34     -11.932  12.447   8.912  1.00  0.99           C  
ATOM    508  HB  THR A  34     -12.465  13.072   9.629  1.00  0.99           H  
ATOM    509  O   THR A  34     -12.256  15.245   7.971  1.00  0.99           O  
ATOM    510  CG2 THR A  34     -12.941  11.806   7.959  1.00  0.99           C  
ATOM    511 HG21 THR A  34     -13.582  11.116   8.508  1.00  0.99           H  
ATOM    512 HG22 THR A  34     -13.561  12.568   7.486  1.00  0.99           H  
ATOM    513 HG23 THR A  34     -12.409  11.261   7.180  1.00  0.99           H  
ATOM    514  OG1 THR A  34     -11.300  11.398   9.609  1.00  0.99           O  
ATOM    515  HG1 THR A  34     -10.389  11.659   9.761  1.00  0.99           H  
ATOM    516  N   ILE A  35     -11.414  14.383   6.070  1.00  0.99           N  
ATOM    517  H   ILE A  35     -10.885  13.625   5.662  1.00  0.99           H  
ATOM    518  CA  ILE A  35     -12.088  15.308   5.155  1.00  0.99           C  
ATOM    519  HA  ILE A  35     -12.245  16.261   5.660  1.00  0.99           H  
ATOM    520  C   ILE A  35     -13.461  14.728   4.819  1.00  0.99           C  
ATOM    521  CB  ILE A  35     -11.199  15.585   3.926  1.00  0.99           C  
ATOM    522  HB  ILE A  35     -10.870  14.634   3.508  1.00  0.99           H  
ATOM    523  O   ILE A  35     -13.584  13.547   4.504  1.00  0.99           O  
ATOM    524  CG1 ILE A  35      -9.960  16.388   4.393  1.00  0.99           C  
ATOM    525 HG12 ILE A  35      -9.472  15.864   5.215  1.00  0.99           H  
ATOM    526 HG13 ILE A  35     -10.280  17.363   4.761  1.00  0.99           H  
ATOM    527  CG2 ILE A  35     -11.978  16.345   2.839  1.00  0.99           C  
ATOM    528 HG21 ILE A  35     -11.339  16.531   1.975  1.00  0.99           H  
ATOM    529 HG22 ILE A  35     -12.342  17.299   3.221  1.00  0.99           H  
ATOM    530 HG23 ILE A  35     -12.824  15.756   2.484  1.00  0.99           H  
ATOM    531  CD1 ILE A  35      -8.899  16.599   3.312  1.00  0.99           C  
ATOM    532 HD11 ILE A  35      -9.289  17.227   2.511  1.00  0.99           H  
ATOM    533 HD12 ILE A  35      -8.032  17.094   3.750  1.00  0.99           H  
ATOM    534 HD13 ILE A  35      -8.588  15.635   2.912  1.00  0.99           H  
ATOM    535  N   ASN A  36     -14.509  15.541   4.943  1.00  0.99           N  
ATOM    536  H   ASN A  36     -14.338  16.530   5.055  1.00  0.99           H  
ATOM    537  CA  ASN A  36     -15.894  15.106   4.788  1.00  0.99           C  
ATOM    538  HA  ASN A  36     -15.936  14.046   4.536  1.00  0.99           H  
ATOM    539  C   ASN A  36     -16.551  15.880   3.649  1.00  0.99           C  
ATOM    540  CB  ASN A  36     -16.650  15.335   6.106  1.00  0.99           C  
ATOM    541  HB2 ASN A  36     -17.722  15.283   5.914  1.00  0.99           H  
ATOM    542  HB3 ASN A  36     -16.443  16.342   6.467  1.00  0.99           H  
ATOM    543  O   ASN A  36     -16.750  17.084   3.764  1.00  0.99           O  
ATOM    544  CG  ASN A  36     -16.301  14.332   7.184  1.00  0.99           C  
ATOM    545  ND2 ASN A  36     -15.368  14.640   8.049  1.00  0.99           N  
ATOM    546 HD21 ASN A  36     -14.769  15.436   7.885  1.00  0.99           H  
ATOM    547 HD22 ASN A  36     -15.104  13.937   8.724  1.00  0.99           H  
ATOM    548  OD1 ASN A  36     -16.912  13.275   7.290  1.00  0.99           O  
ATOM    549  N   VAL A  37     -16.953  15.172   2.602  1.00  0.99           N  
ATOM    550  H   VAL A  37     -16.764  14.180   2.584  1.00  0.99           H  
ATOM    551  CA  VAL A  37     -17.600  15.732   1.410  1.00  0.99           C  
ATOM    552  HA  VAL A  37     -17.956  16.741   1.617  1.00  0.99           H  
ATOM    553  C   VAL A  37     -18.823  14.898   1.036  1.00  0.99           C  
ATOM    554  CB  VAL A  37     -16.599  15.834   0.237  1.00  0.99           C  
ATOM    555  HB  VAL A  37     -17.123  16.213  -0.640  1.00  0.99           H  
ATOM    556  O   VAL A  37     -19.108  13.856   1.645  1.00  0.99           O  
ATOM    557  CG1 VAL A  37     -15.473  16.821   0.551  1.00  0.99           C  
ATOM    558 HG11 VAL A  37     -15.899  17.790   0.812  1.00  0.99           H  
ATOM    559 HG12 VAL A  37     -14.856  16.462   1.375  1.00  0.99           H  
ATOM    560 HG13 VAL A  37     -14.850  16.945  -0.334  1.00  0.99           H  
ATOM    561  CG2 VAL A  37     -15.977  14.481  -0.125  1.00  0.99           C  
ATOM    562 HG21 VAL A  37     -15.493  14.024   0.738  1.00  0.99           H  
ATOM    563 HG22 VAL A  37     -15.222  14.615  -0.900  1.00  0.99           H  
ATOM    564 HG23 VAL A  37     -16.752  13.817  -0.509  1.00  0.99           H  
ATOM    565  N   ARG A  38     -19.586  15.361   0.052  1.00  0.99           N  
ATOM    566  H   ARG A  38     -19.393  16.280  -0.320  1.00  0.99           H  
ATOM    567  CA  ARG A  38     -20.657  14.605  -0.594  1.00  0.99           C  
ATOM    568  HA  ARG A  38     -20.707  13.606  -0.161  1.00  0.99           H  
ATOM    569  C   ARG A  38     -20.365  14.426  -2.071  1.00  0.99           C  
ATOM    570  CB  ARG A  38     -22.004  15.310  -0.410  1.00  0.99           C  
ATOM    571  HB2 ARG A  38     -21.969  16.294  -0.878  1.00  0.99           H  
ATOM    572  HB3 ARG A  38     -22.776  14.723  -0.907  1.00  0.99           H  
ATOM    573  O   ARG A  38     -19.661  15.225  -2.678  1.00  0.99           O  
ATOM    574  CG  ARG A  38     -22.365  15.454   1.066  1.00  0.99           C  
ATOM    575  HG2 ARG A  38     -22.388  14.461   1.515  1.00  0.99           H  
ATOM    576  HG3 ARG A  38     -21.623  16.066   1.580  1.00  0.99           H  
ATOM    577  CD  ARG A  38     -23.735  16.108   1.212  1.00  0.99           C  
ATOM    578  HD2 ARG A  38     -24.455  15.585   0.582  1.00  0.99           H  
ATOM    579  HD3 ARG A  38     -23.663  17.139   0.865  1.00  0.99           H  
ATOM    580  NE  ARG A  38     -24.174  16.085   2.618  1.00  0.99           N  
ATOM    581  HE  ARG A  38     -23.958  16.912   3.156  1.00  0.99           H  
ATOM    582  NH1 ARG A  38     -25.028  13.940   2.626  1.00  0.99           N  
ATOM    583 HH11 ARG A  38     -25.486  13.169   3.091  1.00  0.99           H  
ATOM    584 HH12 ARG A  38     -24.764  13.800   1.661  1.00  0.99           H  
ATOM    585  NH2 ARG A  38     -25.061  15.176   4.493  1.00  0.99           N  
ATOM    586 HH21 ARG A  38     -25.514  14.406   4.964  1.00  0.99           H  
ATOM    587 HH22 ARG A  38     -24.859  16.038   4.978  1.00  0.99           H  
ATOM    588  CZ  ARG A  38     -24.750  15.068   3.230  1.00  0.99           C  
ATOM    589  N   GLU A  39     -20.983  13.412  -2.655  1.00  0.98           N  
ATOM    590  H   GLU A  39     -21.451  12.723  -2.084  1.00  0.98           H  
ATOM    591  CA  GLU A  39     -21.022  13.271  -4.102  1.00  0.98           C  
ATOM    592  HA  GLU A  39     -19.992  13.184  -4.449  1.00  0.98           H  
ATOM    593  C   GLU A  39     -21.639  14.520  -4.763  1.00  0.98           C  
ATOM    594  CB  GLU A  39     -21.750  11.966  -4.461  1.00  0.98           C  
ATOM    595  HB2 GLU A  39     -22.635  11.863  -3.833  1.00  0.98           H  
ATOM    596  HB3 GLU A  39     -21.085  11.135  -4.229  1.00  0.98           H  
ATOM    597  O   GLU A  39     -22.787  14.898  -4.478  1.00  0.98           O  
ATOM    598  CG  GLU A  39     -22.203  11.845  -5.923  1.00  0.98           C  
ATOM    599  HG2 GLU A  39     -23.138  12.396  -6.026  1.00  0.98           H  
ATOM    600  HG3 GLU A  39     -22.425  10.800  -6.137  1.00  0.98           H  
ATOM    601  CD  GLU A  39     -21.215  12.384  -6.961  1.00  0.98           C  
ATOM    602  OE1 GLU A  39     -21.710  12.813  -8.030  1.00  0.98           O  
ATOM    603  OE2 GLU A  39     -20.004  12.436  -6.687  1.00  0.98           O  
ATOM    604  N   GLY A  40     -20.882  15.137  -5.674  1.00  0.98           N  
ATOM    605  H   GLY A  40     -20.016  14.695  -5.948  1.00  0.98           H  
ATOM    606  CA  GLY A  40     -21.192  16.398  -6.345  1.00  0.98           C  
ATOM    607  HA2 GLY A  40     -22.270  16.488  -6.482  1.00  0.98           H  
ATOM    608  HA3 GLY A  40     -20.716  16.378  -7.326  1.00  0.98           H  
ATOM    609  C   GLY A  40     -20.693  17.657  -5.626  1.00  0.98           C  
ATOM    610  O   GLY A  40     -21.074  18.764  -6.019  1.00  0.98           O  
ATOM    611  N   ASP A  41     -19.903  17.526  -4.559  1.00  0.99           N  
ATOM    612  H   ASP A  41     -19.631  16.599  -4.265  1.00  0.99           H  
ATOM    613  CA  ASP A  41     -19.173  18.656  -3.982  1.00  0.99           C  
ATOM    614  HA  ASP A  41     -19.788  19.550  -4.087  1.00  0.99           H  
ATOM    615  C   ASP A  41     -17.875  18.937  -4.754  1.00  0.99           C  
ATOM    616  CB  ASP A  41     -18.900  18.456  -2.479  1.00  0.99           C  
ATOM    617  HB2 ASP A  41     -18.418  17.491  -2.324  1.00  0.99           H  
ATOM    618  HB3 ASP A  41     -18.195  19.223  -2.156  1.00  0.99           H  
ATOM    619  O   ASP A  41     -17.206  18.023  -5.228  1.00  0.99           O  
ATOM    620  CG  ASP A  41     -20.143  18.573  -1.585  1.00  0.99           C  
ATOM    621  OD1 ASP A  41     -21.142  19.224  -1.995  1.00  0.99           O  
ATOM    622  OD2 ASP A  41     -20.091  18.060  -0.443  1.00  0.99           O  
ATOM    623  N   THR A  42     -17.493  20.210  -4.825  1.00  0.99           N  
ATOM    624  H   THR A  42     -18.083  20.908  -4.395  1.00  0.99           H  
ATOM    625  CA  THR A  42     -16.146  20.644  -5.201  1.00  0.99           C  
ATOM    626  HA  THR A  42     -15.695  19.926  -5.886  1.00  0.99           H  
ATOM    627  C   THR A  42     -15.319  20.720  -3.925  1.00  0.99           C  
ATOM    628  CB  THR A  42     -16.168  22.014  -5.892  1.00  0.99           C  
ATOM    629  HB  THR A  42     -16.517  22.755  -5.174  1.00  0.99           H  
ATOM    630  O   THR A  42     -15.658  21.478  -3.011  1.00  0.99           O  
ATOM    631  CG2 THR A  42     -14.790  22.443  -6.393  1.00  0.99           C  
ATOM    632 HG21 THR A  42     -14.104  22.565  -5.554  1.00  0.99           H  
ATOM    633 HG22 THR A  42     -14.877  23.393  -6.920  1.00  0.99           H  
ATOM    634 HG23 THR A  42     -14.394  21.689  -7.074  1.00  0.99           H  
ATOM    635  OG1 THR A  42     -17.060  22.025  -6.982  1.00  0.99           O  
ATOM    636  HG1 THR A  42     -16.703  21.447  -7.660  1.00  0.99           H  
ATOM    637  N   LEU A  43     -14.248  19.938  -3.842  1.00  0.99           N  
ATOM    638  H   LEU A  43     -13.981  19.404  -4.656  1.00  0.99           H  
ATOM    639  CA  LEU A  43     -13.327  19.947  -2.711  1.00  0.99           C  
ATOM    640  HA  LEU A  43     -13.852  20.311  -1.828  1.00  0.99           H  
ATOM    641  C   LEU A  43     -12.169  20.904  -3.007  1.00  0.99           C  
ATOM    642  CB  LEU A  43     -12.874  18.505  -2.430  1.00  0.99           C  
ATOM    643  HB2 LEU A  43     -13.752  17.909  -2.182  1.00  0.99           H  
ATOM    644  HB3 LEU A  43     -12.439  18.095  -3.342  1.00  0.99           H  
ATOM    645  O   LEU A  43     -11.484  20.755  -4.018  1.00  0.99           O  
ATOM    646  CG  LEU A  43     -11.836  18.370  -1.302  1.00  0.99           C  
ATOM    647  HG  LEU A  43     -10.912  18.848  -1.629  1.00  0.99           H  
ATOM    648  CD1 LEU A  43     -12.278  18.990   0.028  1.00  0.99           C  
ATOM    649 HD11 LEU A  43     -13.263  18.622   0.314  1.00  0.99           H  
ATOM    650 HD12 LEU A  43     -12.311  20.076  -0.059  1.00  0.99           H  
ATOM    651 HD13 LEU A  43     -11.554  18.743   0.806  1.00  0.99           H  
ATOM    652  CD2 LEU A  43     -11.542  16.894  -1.035  1.00  0.99           C  
ATOM    653 HD21 LEU A  43     -10.679  16.806  -0.375  1.00  0.99           H  
ATOM    654 HD22 LEU A  43     -11.311  16.393  -1.975  1.00  0.99           H  
ATOM    655 HD23 LEU A  43     -12.409  16.411  -0.584  1.00  0.99           H  
ATOM    656  N   VAL A  44     -11.950  21.866  -2.112  1.00  0.99           N  
ATOM    657  H   VAL A  44     -12.582  21.938  -1.327  1.00  0.99           H  
ATOM    658  CA  VAL A  44     -10.828  22.809  -2.156  1.00  0.99           C  
ATOM    659  HA  VAL A  44     -10.225  22.607  -3.041  1.00  0.99           H  
ATOM    660  C   VAL A  44      -9.970  22.609  -0.913  1.00  0.99           C  
ATOM    661  CB  VAL A  44     -11.311  24.266  -2.256  1.00  0.99           C  
ATOM    662  HB  VAL A  44     -11.897  24.500  -1.367  1.00  0.99           H  
ATOM    663  O   VAL A  44     -10.452  22.758   0.210  1.00  0.99           O  
ATOM    664  CG1 VAL A  44     -10.130  25.242  -2.344  1.00  0.99           C  
ATOM    665 HG11 VAL A  44      -9.525  25.009  -3.220  1.00  0.99           H  
ATOM    666 HG12 VAL A  44      -9.517  25.186  -1.444  1.00  0.99           H  
ATOM    667 HG13 VAL A  44     -10.507  26.261  -2.431  1.00  0.99           H  
ATOM    668  CG2 VAL A  44     -12.186  24.491  -3.493  1.00  0.99           C  
ATOM    669 HG21 VAL A  44     -13.057  23.837  -3.467  1.00  0.99           H  
ATOM    670 HG22 VAL A  44     -11.603  24.290  -4.392  1.00  0.99           H  
ATOM    671 HG23 VAL A  44     -12.532  25.525  -3.512  1.00  0.99           H  
ATOM    672  N   VAL A  45      -8.693  22.276  -1.088  1.00  0.99           N  
ATOM    673  H   VAL A  45      -8.358  22.167  -2.035  1.00  0.99           H  
ATOM    674  CA  VAL A  45      -7.765  22.052   0.026  1.00  0.99           C  
ATOM    675  HA  VAL A  45      -8.249  22.377   0.947  1.00  0.99           H  
ATOM    676  C   VAL A  45      -6.518  22.896  -0.141  1.00  0.99           C  
ATOM    677  CB  VAL A  45      -7.438  20.565   0.225  1.00  0.99           C  
ATOM    678  HB  VAL A  45      -6.878  20.187  -0.631  1.00  0.99           H  
ATOM    679  O   VAL A  45      -5.695  22.645  -1.021  1.00  0.99           O  
ATOM    680  CG1 VAL A  45      -6.593  20.365   1.490  1.00  0.99           C  
ATOM    681 HG11 VAL A  45      -7.132  20.744   2.358  1.00  0.99           H  
ATOM    682 HG12 VAL A  45      -5.641  20.888   1.397  1.00  0.99           H  
ATOM    683 HG13 VAL A  45      -6.381  19.304   1.627  1.00  0.99           H  
ATOM    684  CG2 VAL A  45      -8.745  19.773   0.358  1.00  0.99           C  
ATOM    685 HG21 VAL A  45      -9.072  19.481  -0.640  1.00  0.99           H  
ATOM    686 HG22 VAL A  45      -9.521  20.380   0.825  1.00  0.99           H  
ATOM    687 HG23 VAL A  45      -8.625  18.882   0.974  1.00  0.99           H  
ATOM    688  N   ASN A  46      -6.362  23.883   0.737  1.00  0.99           N  
ATOM    689  H   ASN A  46      -7.072  24.009   1.445  1.00  0.99           H  
ATOM    690  CA  ASN A  46      -5.158  24.696   0.809  1.00  0.99           C  
ATOM    691  HA  ASN A  46      -4.741  24.801  -0.193  1.00  0.99           H  
ATOM    692  C   ASN A  46      -4.113  23.999   1.686  1.00  0.99           C  
ATOM    693  CB  ASN A  46      -5.524  26.099   1.312  1.00  0.99           C  
ATOM    694  HB2 ASN A  46      -5.857  26.039   2.348  1.00  0.99           H  
ATOM    695  HB3 ASN A  46      -6.335  26.503   0.706  1.00  0.99           H  
ATOM    696  O   ASN A  46      -4.285  23.879   2.902  1.00  0.99           O  
ATOM    697  CG  ASN A  46      -4.352  27.060   1.222  1.00  0.99           C  
ATOM    698  ND2 ASN A  46      -4.468  28.219   1.823  1.00  0.99           N  
ATOM    699 HD21 ASN A  46      -3.700  28.862   1.696  1.00  0.99           H  
ATOM    700 HD22 ASN A  46      -5.328  28.467   2.291  1.00  0.99           H  
ATOM    701  OD1 ASN A  46      -3.333  26.800   0.606  1.00  0.99           O  
ATOM    702  N   VAL A  47      -3.037  23.521   1.070  1.00  0.99           N  
ATOM    703  H   VAL A  47      -2.939  23.687   0.078  1.00  0.99           H  
ATOM    704  CA  VAL A  47      -1.918  22.877   1.757  1.00  0.99           C  
ATOM    705  HA  VAL A  47      -2.253  22.509   2.727  1.00  0.99           H  
ATOM    706  C   VAL A  47      -0.834  23.915   1.988  1.00  0.99           C  
ATOM    707  CB  VAL A  47      -1.394  21.669   0.963  1.00  0.99           C  
ATOM    708  HB  VAL A  47      -1.053  21.991  -0.021  1.00  0.99           H  
ATOM    709  O   VAL A  47      -0.266  24.444   1.036  1.00  0.99           O  
ATOM    710  CG1 VAL A  47      -0.231  20.985   1.693  1.00  0.99           C  
ATOM    711 HG11 VAL A  47       0.618  21.665   1.774  1.00  0.99           H  
ATOM    712 HG12 VAL A  47      -0.548  20.681   2.690  1.00  0.99           H  
ATOM    713 HG13 VAL A  47       0.091  20.105   1.136  1.00  0.99           H  
ATOM    714  CG2 VAL A  47      -2.510  20.633   0.782  1.00  0.99           C  
ATOM    715 HG21 VAL A  47      -3.320  21.055   0.187  1.00  0.99           H  
ATOM    716 HG22 VAL A  47      -2.903  20.331   1.752  1.00  0.99           H  
ATOM    717 HG23 VAL A  47      -2.126  19.752   0.267  1.00  0.99           H  
ATOM    718  N   ILE A  48      -0.535  24.187   3.255  1.00  0.99           N  
ATOM    719  H   ILE A  48      -1.024  23.675   3.975  1.00  0.99           H  
ATOM    720  CA  ILE A  48       0.507  25.123   3.681  1.00  0.99           C  
ATOM    721  HA  ILE A  48       0.881  25.677   2.820  1.00  0.99           H  
ATOM    722  C   ILE A  48       1.652  24.294   4.249  1.00  0.99           C  
ATOM    723  CB  ILE A  48      -0.055  26.142   4.695  1.00  0.99           C  
ATOM    724  HB  ILE A  48      -0.427  25.600   5.565  1.00  0.99           H  
ATOM    725  O   ILE A  48       1.498  23.656   5.295  1.00  0.99           O  
ATOM    726  CG1 ILE A  48      -1.227  26.940   4.075  1.00  0.99           C  
ATOM    727 HG12 ILE A  48      -1.962  26.253   3.654  1.00  0.99           H  
ATOM    728 HG13 ILE A  48      -0.853  27.563   3.262  1.00  0.99           H  
ATOM    729  CG2 ILE A  48       1.070  27.093   5.149  1.00  0.99           C  
ATOM    730 HG21 ILE A  48       1.465  27.647   4.298  1.00  0.99           H  
ATOM    731 HG22 ILE A  48       1.886  26.532   5.606  1.00  0.99           H  
ATOM    732 HG23 ILE A  48       0.706  27.798   5.896  1.00  0.99           H  
ATOM    733  CD1 ILE A  48      -1.983  27.821   5.074  1.00  0.99           C  
ATOM    734 HD11 ILE A  48      -2.369  27.200   5.883  1.00  0.99           H  
ATOM    735 HD12 ILE A  48      -2.824  28.294   4.568  1.00  0.99           H  
ATOM    736 HD13 ILE A  48      -1.336  28.601   5.476  1.00  0.99           H  
ATOM    737  N   ASN A  49       2.788  24.278   3.553  1.00  0.98           N  
ATOM    738  H   ASN A  49       2.894  24.864   2.737  1.00  0.98           H  
ATOM    739  CA  ASN A  49       3.925  23.463   3.945  1.00  0.98           C  
ATOM    740  HA  ASN A  49       3.559  22.619   4.529  1.00  0.98           H  
ATOM    741  C   ASN A  49       4.890  24.240   4.851  1.00  0.98           C  
ATOM    742  CB  ASN A  49       4.596  22.876   2.698  1.00  0.98           C  
ATOM    743  HB2 ASN A  49       3.856  22.369   2.079  1.00  0.98           H  
ATOM    744  HB3 ASN A  49       5.056  23.675   2.116  1.00  0.98           H  
ATOM    745  O   ASN A  49       5.824  24.880   4.379  1.00  0.98           O  
ATOM    746  CG  ASN A  49       5.660  21.870   3.084  1.00  0.98           C  
ATOM    747  ND2 ASN A  49       6.417  21.407   2.130  1.00  0.98           N  
ATOM    748 HD21 ASN A  49       7.161  20.784   2.411  1.00  0.98           H  
ATOM    749 HD22 ASN A  49       6.336  21.714   1.171  1.00  0.98           H  
ATOM    750  OD1 ASN A  49       5.791  21.460   4.232  1.00  0.98           O  
ATOM    751  N   ASN A  50       4.671  24.147   6.161  1.00  0.98           N  
ATOM    752  H   ASN A  50       3.908  23.565   6.476  1.00  0.98           H  
ATOM    753  CA  ASN A  50       5.560  24.677   7.198  1.00  0.98           C  
ATOM    754  HA  ASN A  50       6.166  25.481   6.780  1.00  0.98           H  
ATOM    755  C   ASN A  50       6.546  23.618   7.728  1.00  0.98           C  
ATOM    756  CB  ASN A  50       4.704  25.253   8.339  1.00  0.98           C  
ATOM    757  HB2 ASN A  50       5.358  25.565   9.154  1.00  0.98           H  
ATOM    758  HB3 ASN A  50       4.042  24.476   8.722  1.00  0.98           H  
ATOM    759  O   ASN A  50       7.242  23.868   8.711  1.00  0.98           O  
ATOM    760  CG  ASN A  50       3.881  26.462   7.947  1.00  0.98           C  
ATOM    761  ND2 ASN A  50       2.865  26.774   8.718  1.00  0.98           N  
ATOM    762 HD21 ASN A  50       2.698  26.242   9.561  1.00  0.98           H  
ATOM    763 HD22 ASN A  50       2.416  27.652   8.501  1.00  0.98           H  
ATOM    764  OD1 ASN A  50       4.133  27.167   6.989  1.00  0.98           O  
ATOM    765  N   SER A  51       6.575  22.424   7.130  1.00  0.95           N  
ATOM    766  H   SER A  51       6.020  22.292   6.297  1.00  0.95           H  
ATOM    767  CA  SER A  51       7.514  21.367   7.503  1.00  0.95           C  
ATOM    768  HA  SER A  51       7.659  21.388   8.583  1.00  0.95           H  
ATOM    769  C   SER A  51       8.878  21.591   6.856  1.00  0.95           C  
ATOM    770  CB  SER A  51       6.946  19.989   7.151  1.00  0.95           C  
ATOM    771  HB2 SER A  51       7.483  19.236   7.730  1.00  0.95           H  
ATOM    772  HB3 SER A  51       5.895  19.944   7.434  1.00  0.95           H  
ATOM    773  O   SER A  51       9.022  22.375   5.916  1.00  0.95           O  
ATOM    774  OG  SER A  51       7.092  19.677   5.777  1.00  0.95           O  
ATOM    775  HG  SER A  51       6.674  20.357   5.242  1.00  0.95           H  
ATOM    776  N   THR A  52       9.880  20.851   7.315  1.00  0.93           N  
ATOM    777  H   THR A  52       9.725  20.260   8.120  1.00  0.93           H  
ATOM    778  CA  THR A  52      11.216  20.832   6.699  1.00  0.93           C  
ATOM    779  HA  THR A  52      11.465  21.846   6.388  1.00  0.93           H  
ATOM    780  C   THR A  52      11.298  19.978   5.425  1.00  0.93           C  
ATOM    781  CB  THR A  52      12.268  20.396   7.728  1.00  0.93           C  
ATOM    782  HB  THR A  52      13.217  20.216   7.224  1.00  0.93           H  
ATOM    783  O   THR A  52      12.376  19.835   4.847  1.00  0.93           O  
ATOM    784  CG2 THR A  52      12.491  21.476   8.786  1.00  0.93           C  
ATOM    785 HG21 THR A  52      12.881  22.377   8.311  1.00  0.93           H  
ATOM    786 HG22 THR A  52      13.213  21.121   9.520  1.00  0.93           H  
ATOM    787 HG23 THR A  52      11.557  21.719   9.293  1.00  0.93           H  
ATOM    788  OG1 THR A  52      11.880  19.221   8.405  1.00  0.93           O  
ATOM    789  HG1 THR A  52      11.260  19.464   9.096  1.00  0.93           H  
ATOM    790  N   TYR A  53      10.176  19.421   4.956  1.00  0.92           N  
ATOM    791  H   TYR A  53       9.306  19.628   5.425  1.00  0.92           H  
ATOM    792  CA  TYR A  53      10.135  18.440   3.874  1.00  0.92           C  
ATOM    793  HA  TYR A  53      11.155  18.179   3.592  1.00  0.92           H  
ATOM    794  C   TYR A  53       9.428  18.957   2.632  1.00  0.92           C  
ATOM    795  CB  TYR A  53       9.446  17.162   4.359  1.00  0.92           C  
ATOM    796  HB2 TYR A  53       8.396  17.374   4.563  1.00  0.92           H  
ATOM    797  HB3 TYR A  53       9.486  16.413   3.568  1.00  0.92           H  
ATOM    798  O   TYR A  53       8.466  19.710   2.709  1.00  0.92           O  
ATOM    799  CG  TYR A  53      10.093  16.596   5.598  1.00  0.92           C  
ATOM    800  CD1 TYR A  53      11.323  15.932   5.496  1.00  0.92           C  
ATOM    801  HD1 TYR A  53      11.790  15.797   4.531  1.00  0.92           H  
ATOM    802  CD2 TYR A  53       9.533  16.855   6.862  1.00  0.92           C  
ATOM    803  HD2 TYR A  53       8.629  17.441   6.938  1.00  0.92           H  
ATOM    804  CE1 TYR A  53      11.978  15.534   6.670  1.00  0.92           C  
ATOM    805  HE1 TYR A  53      12.981  15.136   6.637  1.00  0.92           H  
ATOM    806  CE2 TYR A  53      10.171  16.406   8.033  1.00  0.92           C  
ATOM    807  HE2 TYR A  53       9.744  16.634   8.999  1.00  0.92           H  
ATOM    808  OH  TYR A  53      12.065  15.313   9.042  1.00  0.92           O  
ATOM    809  HH  TYR A  53      11.598  15.589   9.834  1.00  0.92           H  
ATOM    810  CZ  TYR A  53      11.402  15.734   7.934  1.00  0.92           C  
ATOM    811  N   ASN A  54       9.845  18.455   1.475  1.00  0.95           N  
ATOM    812  H   ASN A  54      10.646  17.840   1.486  1.00  0.95           H  
ATOM    813  CA  ASN A  54       9.054  18.527   0.254  1.00  0.95           C  
ATOM    814  HA  ASN A  54       8.706  19.550   0.106  1.00  0.95           H  
ATOM    815  C   ASN A  54       7.823  17.628   0.384  1.00  0.95           C  
ATOM    816  CB  ASN A  54       9.963  18.113  -0.916  1.00  0.95           C  
ATOM    817  HB2 ASN A  54       9.356  17.838  -1.778  1.00  0.95           H  
ATOM    818  HB3 ASN A  54      10.549  17.236  -0.641  1.00  0.95           H  
ATOM    819  O   ASN A  54       7.952  16.460   0.750  1.00  0.95           O  
ATOM    820  CG  ASN A  54      10.899  19.235  -1.317  1.00  0.95           C  
ATOM    821  ND2 ASN A  54      11.770  19.029  -2.274  1.00  0.95           N  
ATOM    822 HD21 ASN A  54      12.354  19.833  -2.460  1.00  0.95           H  
ATOM    823 HD22 ASN A  54      11.972  18.103  -2.623  1.00  0.95           H  
ATOM    824  OD1 ASN A  54      10.847  20.328  -0.795  1.00  0.95           O  
ATOM    825  N   VAL A  55       6.639  18.152   0.064  1.00  0.96           N  
ATOM    826  H   VAL A  55       6.595  19.125  -0.202  1.00  0.96           H  
ATOM    827  CA  VAL A  55       5.375  17.418   0.223  1.00  0.96           C  
ATOM    828  HA  VAL A  55       5.592  16.361   0.379  1.00  0.96           H  
ATOM    829  C   VAL A  55       4.529  17.520  -1.039  1.00  0.96           C  
ATOM    830  CB  VAL A  55       4.601  17.908   1.468  1.00  0.96           C  
ATOM    831  HB  VAL A  55       4.422  18.979   1.382  1.00  0.96           H  
ATOM    832  O   VAL A  55       4.367  18.587  -1.620  1.00  0.96           O  
ATOM    833  CG1 VAL A  55       3.245  17.204   1.638  1.00  0.96           C  
ATOM    834 HG11 VAL A  55       2.779  17.524   2.569  1.00  0.96           H  
ATOM    835 HG12 VAL A  55       2.573  17.474   0.823  1.00  0.96           H  
ATOM    836 HG13 VAL A  55       3.379  16.123   1.661  1.00  0.96           H  
ATOM    837  CG2 VAL A  55       5.404  17.643   2.748  1.00  0.96           C  
ATOM    838 HG21 VAL A  55       4.815  17.917   3.623  1.00  0.96           H  
ATOM    839 HG22 VAL A  55       6.309  18.250   2.757  1.00  0.96           H  
ATOM    840 HG23 VAL A  55       5.677  16.590   2.815  1.00  0.96           H  
ATOM    841  N   THR A  56       3.923  16.411  -1.438  1.00  0.98           N  
ATOM    842  H   THR A  56       4.111  15.553  -0.940  1.00  0.98           H  
ATOM    843  CA  THR A  56       2.716  16.399  -2.274  1.00  0.98           C  
ATOM    844  HA  THR A  56       2.397  17.418  -2.494  1.00  0.98           H  
ATOM    845  C   THR A  56       1.607  15.714  -1.495  1.00  0.98           C  
ATOM    846  CB  THR A  56       2.919  15.669  -3.603  1.00  0.98           C  
ATOM    847  HB  THR A  56       1.984  15.737  -4.158  1.00  0.98           H  
ATOM    848  O   THR A  56       1.914  14.917  -0.614  1.00  0.98           O  
ATOM    849  CG2 THR A  56       4.013  16.273  -4.466  1.00  0.98           C  
ATOM    850 HG21 THR A  56       4.979  16.196  -3.967  1.00  0.98           H  
ATOM    851 HG22 THR A  56       3.760  17.313  -4.671  1.00  0.98           H  
ATOM    852 HG23 THR A  56       4.056  15.741  -5.417  1.00  0.98           H  
ATOM    853  OG1 THR A  56       3.226  14.312  -3.399  1.00  0.98           O  
ATOM    854  HG1 THR A  56       2.647  13.850  -4.010  1.00  0.98           H  
ATOM    855  N   ILE A  57       0.342  16.001  -1.799  1.00  0.98           N  
ATOM    856  H   ILE A  57       0.143  16.611  -2.579  1.00  0.98           H  
ATOM    857  CA  ILE A  57      -0.806  15.304  -1.211  1.00  0.98           C  
ATOM    858  HA  ILE A  57      -0.466  14.538  -0.515  1.00  0.98           H  
ATOM    859  C   ILE A  57      -1.539  14.597  -2.339  1.00  0.98           C  
ATOM    860  CB  ILE A  57      -1.727  16.271  -0.436  1.00  0.98           C  
ATOM    861  HB  ILE A  57      -2.082  17.037  -1.126  1.00  0.98           H  
ATOM    862  O   ILE A  57      -2.159  15.250  -3.173  1.00  0.98           O  
ATOM    863  CG1 ILE A  57      -0.991  16.997   0.714  1.00  0.98           C  
ATOM    864 HG12 ILE A  57      -1.690  17.688   1.186  1.00  0.98           H  
ATOM    865 HG13 ILE A  57      -0.180  17.594   0.298  1.00  0.98           H  
ATOM    866  CG2 ILE A  57      -2.963  15.523   0.100  1.00  0.98           C  
ATOM    867 HG21 ILE A  57      -3.547  16.177   0.748  1.00  0.98           H  
ATOM    868 HG22 ILE A  57      -3.603  15.219  -0.728  1.00  0.98           H  
ATOM    869 HG23 ILE A  57      -2.661  14.633   0.652  1.00  0.98           H  
ATOM    870  CD1 ILE A  57      -0.414  16.098   1.817  1.00  0.98           C  
ATOM    871 HD11 ILE A  57      -1.213  15.545   2.312  1.00  0.98           H  
ATOM    872 HD12 ILE A  57       0.313  15.395   1.409  1.00  0.98           H  
ATOM    873 HD13 ILE A  57       0.087  16.720   2.558  1.00  0.98           H  
ATOM    874  N   HIS A  58      -1.444  13.272  -2.356  1.00  0.98           N  
ATOM    875  H   HIS A  58      -0.966  12.810  -1.596  1.00  0.98           H  
ATOM    876  CA  HIS A  58      -2.191  12.429  -3.265  1.00  0.98           C  
ATOM    877  HA  HIS A  58      -2.309  12.995  -4.189  1.00  0.98           H  
ATOM    878  C   HIS A  58      -3.590  12.135  -2.728  1.00  0.98           C  
ATOM    879  CB  HIS A  58      -1.407  11.158  -3.605  1.00  0.98           C  
ATOM    880  HB2 HIS A  58      -1.145  10.632  -2.687  1.00  0.98           H  
ATOM    881  HB3 HIS A  58      -0.498  11.451  -4.132  1.00  0.98           H  
ATOM    882  O   HIS A  58      -3.768  11.787  -1.556  1.00  0.98           O  
ATOM    883  CG  HIS A  58      -2.172  10.228  -4.507  1.00  0.98           C  
ATOM    884  CD2 HIS A  58      -2.488   8.918  -4.269  1.00  0.98           C  
ATOM    885  HD2 HIS A  58      -2.213   8.327  -3.408  1.00  0.98           H  
ATOM    886  ND1 HIS A  58      -2.743  10.560  -5.715  1.00  0.98           N  
ATOM    887  HD1 HIS A  58      -2.700  11.450  -6.191  1.00  0.98           H  
ATOM    888  CE1 HIS A  58      -3.406   9.492  -6.178  1.00  0.98           C  
ATOM    889  HE1 HIS A  58      -3.952   9.452  -7.109  1.00  0.98           H  
ATOM    890  NE2 HIS A  58      -3.267   8.469  -5.330  1.00  0.98           N  
ATOM    891  N   TRP A  59      -4.580  12.266  -3.607  1.00  0.99           N  
ATOM    892  H   TRP A  59      -4.329  12.529  -4.549  1.00  0.99           H  
ATOM    893  CA  TRP A  59      -5.988  11.989  -3.336  1.00  0.99           C  
ATOM    894  HA  TRP A  59      -6.169  12.028  -2.262  1.00  0.99           H  
ATOM    895  C   TRP A  59      -6.332  10.578  -3.808  1.00  0.99           C  
ATOM    896  CB  TRP A  59      -6.844  13.071  -3.992  1.00  0.99           C  
ATOM    897  HB2 TRP A  59      -7.893  12.868  -3.773  1.00  0.99           H  
ATOM    898  HB3 TRP A  59      -6.704  13.024  -5.071  1.00  0.99           H  
ATOM    899  O   TRP A  59      -6.950  10.390  -4.856  1.00  0.99           O  
ATOM    900  CG  TRP A  59      -6.530  14.449  -3.516  1.00  0.99           C  
ATOM    901  CD1 TRP A  59      -5.645  15.296  -4.082  1.00  0.99           C  
ATOM    902  HD1 TRP A  59      -5.061  15.074  -4.963  1.00  0.99           H  
ATOM    903  CD2 TRP A  59      -6.973  15.096  -2.294  1.00  0.99           C  
ATOM    904  CE2 TRP A  59      -6.313  16.356  -2.184  1.00  0.99           C  
ATOM    905  CE3 TRP A  59      -7.838  14.713  -1.248  1.00  0.99           C  
ATOM    906  HE3 TRP A  59      -8.338  13.758  -1.311  1.00  0.99           H  
ATOM    907  NE1 TRP A  59      -5.527  16.433  -3.313  1.00  0.99           N  
ATOM    908  HE1 TRP A  59      -4.843  17.147  -3.515  1.00  0.99           H  
ATOM    909  CH2 TRP A  59      -7.295  16.739  -0.015  1.00  0.99           C  
ATOM    910  HH2 TRP A  59      -7.335  17.296   0.909  1.00  0.99           H  
ATOM    911  CZ2 TRP A  59      -6.471  17.180  -1.065  1.00  0.99           C  
ATOM    912  HZ2 TRP A  59      -5.906  18.097  -0.987  1.00  0.99           H  
ATOM    913  CZ3 TRP A  59      -8.006  15.532  -0.121  1.00  0.99           C  
ATOM    914  HZ3 TRP A  59      -8.640  15.201   0.688  1.00  0.99           H  
ATOM    915  N   HIS A  60      -5.887   9.593  -3.028  1.00  0.98           N  
ATOM    916  H   HIS A  60      -5.431   9.848  -2.164  1.00  0.98           H  
ATOM    917  CA  HIS A  60      -5.947   8.170  -3.354  1.00  0.98           C  
ATOM    918  HA  HIS A  60      -5.274   7.971  -4.188  1.00  0.98           H  
ATOM    919  C   HIS A  60      -7.341   7.727  -3.786  1.00  0.98           C  
ATOM    920  CB  HIS A  60      -5.443   7.340  -2.170  1.00  0.98           C  
ATOM    921  HB2 HIS A  60      -4.493   7.749  -1.827  1.00  0.98           H  
ATOM    922  HB3 HIS A  60      -6.167   7.386  -1.357  1.00  0.98           H  
ATOM    923  O   HIS A  60      -8.291   7.726  -3.001  1.00  0.98           O  
ATOM    924  CG  HIS A  60      -5.237   5.898  -2.525  1.00  0.98           C  
ATOM    925  CD2 HIS A  60      -6.211   4.995  -2.832  1.00  0.98           C  
ATOM    926  HD2 HIS A  60      -7.278   5.165  -2.808  1.00  0.98           H  
ATOM    927  ND1 HIS A  60      -4.002   5.317  -2.748  1.00  0.98           N  
ATOM    928  CE1 HIS A  60      -4.246   4.106  -3.257  1.00  0.98           C  
ATOM    929  HE1 HIS A  60      -3.482   3.449  -3.647  1.00  0.98           H  
ATOM    930  NE2 HIS A  60      -5.570   3.875  -3.298  1.00  0.98           N  
ATOM    931  HE2 HIS A  60      -6.027   3.100  -3.756  1.00  0.98           H  
ATOM    932  N   GLY A  61      -7.441   7.302  -5.044  1.00  0.98           N  
ATOM    933  H   GLY A  61      -6.608   7.340  -5.615  1.00  0.98           H  
ATOM    934  CA  GLY A  61      -8.672   6.794  -5.637  1.00  0.98           C  
ATOM    935  HA2 GLY A  61      -8.419   6.168  -6.493  1.00  0.98           H  
ATOM    936  HA3 GLY A  61      -9.186   6.183  -4.895  1.00  0.98           H  
ATOM    937  C   GLY A  61      -9.665   7.853  -6.110  1.00  0.98           C  
ATOM    938  O   GLY A  61     -10.700   7.471  -6.646  1.00  0.98           O  
ATOM    939  N   VAL A  62      -9.395   9.153  -5.954  1.00  0.99           N  
ATOM    940  H   VAL A  62      -8.509   9.421  -5.550  1.00  0.99           H  
ATOM    941  CA  VAL A  62     -10.222  10.201  -6.573  1.00  0.99           C  
ATOM    942  HA  VAL A  62     -11.270   9.976  -6.377  1.00  0.99           H  
ATOM    943  C   VAL A  62     -10.004  10.169  -8.085  1.00  0.99           C  
ATOM    944  CB  VAL A  62      -9.921  11.593  -5.983  1.00  0.99           C  
ATOM    945  HB  VAL A  62      -8.859  11.814  -6.084  1.00  0.99           H  
ATOM    946  O   VAL A  62      -8.867  10.133  -8.550  1.00  0.99           O  
ATOM    947  CG1 VAL A  62     -10.708  12.705  -6.687  1.00  0.99           C  
ATOM    948 HG11 VAL A  62     -11.776  12.488  -6.674  1.00  0.99           H  
ATOM    949 HG12 VAL A  62     -10.356  12.821  -7.712  1.00  0.99           H  
ATOM    950 HG13 VAL A  62     -10.520  13.653  -6.182  1.00  0.99           H  
ATOM    951  CG2 VAL A  62     -10.307  11.636  -4.498  1.00  0.99           C  
ATOM    952 HG21 VAL A  62     -11.355  11.363  -4.380  1.00  0.99           H  
ATOM    953 HG22 VAL A  62     -10.153  12.639  -4.099  1.00  0.99           H  
ATOM    954 HG23 VAL A  62      -9.688  10.937  -3.935  1.00  0.99           H  
ATOM    955  N   PHE A  63     -11.080  10.207  -8.875  1.00  0.98           N  
ATOM    956  H   PHE A  63     -11.993  10.136  -8.450  1.00  0.98           H  
ATOM    957  CA  PHE A  63     -10.960  10.114 -10.337  1.00  0.98           C  
ATOM    958  HA  PHE A  63     -10.358   9.240 -10.584  1.00  0.98           H  
ATOM    959  C   PHE A  63     -10.222  11.284 -10.984  1.00  0.98           C  
ATOM    960  CB  PHE A  63     -12.348   9.968 -10.972  1.00  0.98           C  
ATOM    961  HB2 PHE A  63     -12.947  10.834 -10.693  1.00  0.98           H  
ATOM    962  HB3 PHE A  63     -12.232   9.973 -12.056  1.00  0.98           H  
ATOM    963  O   PHE A  63      -9.716  11.135 -12.085  1.00  0.98           O  
ATOM    964  CG  PHE A  63     -13.107   8.709 -10.612  1.00  0.98           C  
ATOM    965  CD1 PHE A  63     -12.425   7.503 -10.372  1.00  0.98           C  
ATOM    966  HD1 PHE A  63     -11.348   7.442 -10.426  1.00  0.98           H  
ATOM    967  CD2 PHE A  63     -14.512   8.736 -10.544  1.00  0.98           C  
ATOM    968  HD2 PHE A  63     -15.043   9.658 -10.727  1.00  0.98           H  
ATOM    969  CE1 PHE A  63     -13.139   6.350 -10.034  1.00  0.98           C  
ATOM    970  HE1 PHE A  63     -12.583   5.450  -9.820  1.00  0.98           H  
ATOM    971  CE2 PHE A  63     -15.230   7.570 -10.223  1.00  0.98           C  
ATOM    972  HE2 PHE A  63     -16.307   7.603 -10.151  1.00  0.98           H  
ATOM    973  CZ  PHE A  63     -14.541   6.375  -9.956  1.00  0.98           C  
ATOM    974  HZ  PHE A  63     -15.088   5.485  -9.683  1.00  0.98           H  
ATOM    975  N   GLN A  64     -10.149  12.444 -10.330  1.00  0.98           N  
ATOM    976  H   GLN A  64     -10.559  12.490  -9.408  1.00  0.98           H  
ATOM    977  CA  GLN A  64      -9.443  13.622 -10.844  1.00  0.98           C  
ATOM    978  HA  GLN A  64      -9.742  14.452 -10.204  1.00  0.98           H  
ATOM    979  C   GLN A  64      -9.887  14.016 -12.272  1.00  0.98           C  
ATOM    980  CB  GLN A  64      -7.917  13.434 -10.703  1.00  0.98           C  
ATOM    981  HB2 GLN A  64      -7.627  12.524 -11.227  1.00  0.98           H  
ATOM    982  HB3 GLN A  64      -7.399  14.273 -11.168  1.00  0.98           H  
ATOM    983  O   GLN A  64      -9.073  14.378 -13.129  1.00  0.98           O  
ATOM    984  CG  GLN A  64      -7.420  13.312  -9.256  1.00  0.98           C  
ATOM    985  HG2 GLN A  64      -7.949  12.505  -8.748  1.00  0.98           H  
ATOM    986  HG3 GLN A  64      -6.364  13.042  -9.275  1.00  0.98           H  
ATOM    987  CD  GLN A  64      -7.572  14.589  -8.440  1.00  0.98           C  
ATOM    988  NE2 GLN A  64      -7.277  14.534  -7.164  1.00  0.98           N  
ATOM    989 HE21 GLN A  64      -7.342  15.393  -6.637  1.00  0.98           H  
ATOM    990 HE22 GLN A  64      -6.913  13.678  -6.769  1.00  0.98           H  
ATOM    991  OE1 GLN A  64      -7.975  15.641  -8.912  1.00  0.98           O  
ATOM    992  N   LEU A  65     -11.194  13.913 -12.548  1.00  0.97           N  
ATOM    993  H   LEU A  65     -11.815  13.651 -11.796  1.00  0.97           H  
ATOM    994  CA  LEU A  65     -11.772  14.224 -13.857  1.00  0.97           C  
ATOM    995  HA  LEU A  65     -11.261  13.627 -14.612  1.00  0.97           H  
ATOM    996  C   LEU A  65     -11.548  15.703 -14.181  1.00  0.97           C  
ATOM    997  CB  LEU A  65     -13.278  13.896 -13.887  1.00  0.97           C  
ATOM    998  HB2 LEU A  65     -13.780  14.515 -13.144  1.00  0.97           H  
ATOM    999  HB3 LEU A  65     -13.666  14.176 -14.867  1.00  0.97           H  
ATOM   1000  O   LEU A  65     -12.053  16.580 -13.484  1.00  0.97           O  
ATOM   1001  CG  LEU A  65     -13.644  12.427 -13.620  1.00  0.97           C  
ATOM   1002  HG  LEU A  65     -13.326  12.162 -12.611  1.00  0.97           H  
ATOM   1003  CD1 LEU A  65     -15.163  12.259 -13.701  1.00  0.97           C  
ATOM   1004 HD11 LEU A  65     -15.429  11.235 -13.438  1.00  0.97           H  
ATOM   1005 HD12 LEU A  65     -15.511  12.479 -14.710  1.00  0.97           H  
ATOM   1006 HD13 LEU A  65     -15.642  12.937 -12.996  1.00  0.97           H  
ATOM   1007  CD2 LEU A  65     -12.995  11.466 -14.616  1.00  0.97           C  
ATOM   1008 HD21 LEU A  65     -11.914  11.467 -14.479  1.00  0.97           H  
ATOM   1009 HD22 LEU A  65     -13.349  10.451 -14.435  1.00  0.97           H  
ATOM   1010 HD23 LEU A  65     -13.233  11.757 -15.639  1.00  0.97           H  
ATOM   1011  N   LYS A  66     -10.795  15.979 -15.252  1.00  0.95           N  
ATOM   1012  H   LYS A  66     -10.391  15.189 -15.735  1.00  0.95           H  
ATOM   1013  CA  LYS A  66     -10.350  17.338 -15.626  1.00  0.95           C  
ATOM   1014  HA  LYS A  66      -9.671  17.235 -16.473  1.00  0.95           H  
ATOM   1015  C   LYS A  66      -9.536  18.050 -14.534  1.00  0.95           C  
ATOM   1016  CB  LYS A  66     -11.529  18.216 -16.079  1.00  0.95           C  
ATOM   1017  HB2 LYS A  66     -12.154  18.452 -15.217  1.00  0.95           H  
ATOM   1018  HB3 LYS A  66     -11.107  19.152 -16.445  1.00  0.95           H  
ATOM   1019  O   LYS A  66      -9.415  19.272 -14.555  1.00  0.95           O  
ATOM   1020  CG  LYS A  66     -12.408  17.606 -17.180  1.00  0.95           C  
ATOM   1021  HG2 LYS A  66     -11.801  17.399 -18.062  1.00  0.95           H  
ATOM   1022  HG3 LYS A  66     -12.842  16.671 -16.827  1.00  0.95           H  
ATOM   1023  CD  LYS A  66     -13.553  18.556 -17.554  1.00  0.95           C  
ATOM   1024  HD2 LYS A  66     -14.204  18.046 -18.264  1.00  0.95           H  
ATOM   1025  HD3 LYS A  66     -14.127  18.782 -16.655  1.00  0.95           H  
ATOM   1026  CE  LYS A  66     -13.026  19.851 -18.187  1.00  0.95           C  
ATOM   1027  HE2 LYS A  66     -12.275  20.291 -17.530  1.00  0.95           H  
ATOM   1028  HE3 LYS A  66     -12.537  19.598 -19.128  1.00  0.95           H  
ATOM   1029  NZ  LYS A  66     -14.116  20.829 -18.408  1.00  0.95           N  
ATOM   1030  HZ1 LYS A  66     -14.536  21.082 -17.525  1.00  0.95           H  
ATOM   1031  HZ2 LYS A  66     -13.755  21.661 -18.852  1.00  0.95           H  
ATOM   1032  HZ3 LYS A  66     -14.827  20.428 -19.003  1.00  0.95           H  
ATOM   1033  N   SER A  67      -8.946  17.311 -13.603  1.00  0.97           N  
ATOM   1034  H   SER A  67      -9.158  16.324 -13.562  1.00  0.97           H  
ATOM   1035  CA  SER A  67      -8.143  17.865 -12.513  1.00  0.97           C  
ATOM   1036  HA  SER A  67      -7.803  18.861 -12.796  1.00  0.97           H  
ATOM   1037  C   SER A  67      -6.873  17.052 -12.268  1.00  0.97           C  
ATOM   1038  CB  SER A  67      -8.995  18.035 -11.252  1.00  0.97           C  
ATOM   1039  HB2 SER A  67      -8.407  18.508 -10.465  1.00  0.97           H  
ATOM   1040  HB3 SER A  67      -9.846  18.676 -11.481  1.00  0.97           H  
ATOM   1041  O   SER A  67      -6.370  17.025 -11.156  1.00  0.97           O  
ATOM   1042  OG  SER A  67      -9.468  16.786 -10.807  1.00  0.97           O  
ATOM   1043  HG  SER A  67      -8.862  16.460 -10.139  1.00  0.97           H  
ATOM   1044  N   VAL A  68      -6.303  16.423 -13.304  1.00  0.97           N  
ATOM   1045  H   VAL A  68      -6.808  16.399 -14.179  1.00  0.97           H  
ATOM   1046  CA  VAL A  68      -5.075  15.606 -13.189  1.00  0.97           C  
ATOM   1047  HA  VAL A  68      -5.303  14.750 -12.554  1.00  0.97           H  
ATOM   1048  C   VAL A  68      -3.905  16.336 -12.520  1.00  0.97           C  
ATOM   1049  CB  VAL A  68      -4.653  15.060 -14.563  1.00  0.97           C  
ATOM   1050  HB  VAL A  68      -5.503  14.524 -14.984  1.00  0.97           H  
ATOM   1051  O   VAL A  68      -3.153  15.729 -11.768  1.00  0.97           O  
ATOM   1052  CG1 VAL A  68      -4.263  16.158 -15.549  1.00  0.97           C  
ATOM   1053 HG11 VAL A  68      -3.994  15.651 -16.476  1.00  0.97           H  
ATOM   1054 HG12 VAL A  68      -5.102  16.831 -15.727  1.00  0.97           H  
ATOM   1055 HG13 VAL A  68      -3.394  16.717 -15.202  1.00  0.97           H  
ATOM   1056  CG2 VAL A  68      -3.471  14.089 -14.477  1.00  0.97           C  
ATOM   1057 HG21 VAL A  68      -3.636  13.359 -13.685  1.00  0.97           H  
ATOM   1058 HG22 VAL A  68      -2.544  14.621 -14.263  1.00  0.97           H  
ATOM   1059 HG23 VAL A  68      -3.363  13.551 -15.419  1.00  0.97           H  
ATOM   1060  N   TRP A  69      -3.788  17.654 -12.707  1.00  0.98           N  
ATOM   1061  H   TRP A  69      -4.420  18.098 -13.357  1.00  0.98           H  
ATOM   1062  CA  TRP A  69      -2.784  18.494 -12.037  1.00  0.98           C  
ATOM   1063  HA  TRP A  69      -1.789  18.109 -12.258  1.00  0.98           H  
ATOM   1064  C   TRP A  69      -2.923  18.527 -10.505  1.00  0.98           C  
ATOM   1065  CB  TRP A  69      -2.902  19.918 -12.590  1.00  0.98           C  
ATOM   1066  HB2 TRP A  69      -3.872  20.328 -12.309  1.00  0.98           H  
ATOM   1067  HB3 TRP A  69      -2.137  20.535 -12.118  1.00  0.98           H  
ATOM   1068  O   TRP A  69      -2.005  18.965  -9.822  1.00  0.98           O  
ATOM   1069  CG  TRP A  69      -2.736  20.037 -14.073  1.00  0.98           C  
ATOM   1070  CD1 TRP A  69      -3.719  20.290 -14.969  1.00  0.98           C  
ATOM   1071  HD1 TRP A  69      -4.758  20.451 -14.724  1.00  0.98           H  
ATOM   1072  CD2 TRP A  69      -1.502  19.948 -14.846  1.00  0.98           C  
ATOM   1073  CE2 TRP A  69      -1.821  20.153 -16.222  1.00  0.98           C  
ATOM   1074  CE3 TRP A  69      -0.142  19.753 -14.520  1.00  0.98           C  
ATOM   1075  HE3 TRP A  69       0.137  19.580 -13.491  1.00  0.98           H  
ATOM   1076  NE1 TRP A  69      -3.184  20.346 -16.242  1.00  0.98           N  
ATOM   1077  HE1 TRP A  69      -3.719  20.590 -17.063  1.00  0.98           H  
ATOM   1078  CH2 TRP A  69       0.505  20.014 -16.863  1.00  0.98           C  
ATOM   1079  HH2 TRP A  69       1.273  20.058 -17.621  1.00  0.98           H  
ATOM   1080  CZ2 TRP A  69      -0.843  20.173 -17.224  1.00  0.98           C  
ATOM   1081  HZ2 TRP A  69      -1.126  20.356 -18.250  1.00  0.98           H  
ATOM   1082  CZ3 TRP A  69       0.855  19.812 -15.514  1.00  0.98           C  
ATOM   1083  HZ3 TRP A  69       1.892  19.686 -15.237  1.00  0.98           H  
ATOM   1084  N   MET A  70      -4.069  18.088  -9.982  1.00  0.98           N  
ATOM   1085  H   MET A  70      -4.761  17.715 -10.616  1.00  0.98           H  
ATOM   1086  CA  MET A  70      -4.414  18.023  -8.562  1.00  0.98           C  
ATOM   1087  HA  MET A  70      -3.736  18.668  -8.004  1.00  0.98           H  
ATOM   1088  C   MET A  70      -4.264  16.609  -7.995  1.00  0.98           C  
ATOM   1089  CB  MET A  70      -5.858  18.513  -8.341  1.00  0.98           C  
ATOM   1090  HB2 MET A  70      -6.557  17.765  -8.716  1.00  0.98           H  
ATOM   1091  HB3 MET A  70      -6.041  18.628  -7.273  1.00  0.98           H  
ATOM   1092  O   MET A  70      -4.606  16.384  -6.840  1.00  0.98           O  
ATOM   1093  CG  MET A  70      -6.161  19.842  -9.028  1.00  0.98           C  
ATOM   1094  HG2 MET A  70      -7.209  20.086  -8.849  1.00  0.98           H  
ATOM   1095  HG3 MET A  70      -6.031  19.729 -10.104  1.00  0.98           H  
ATOM   1096  SD  MET A  70      -5.144  21.217  -8.448  1.00  0.98           S  
ATOM   1097  CE  MET A  70      -5.533  22.409  -9.747  1.00  0.98           C  
ATOM   1098  HE1 MET A  70      -6.615  22.492  -9.849  1.00  0.98           H  
ATOM   1099  HE2 MET A  70      -5.101  22.080 -10.692  1.00  0.98           H  
ATOM   1100  HE3 MET A  70      -5.131  23.383  -9.469  1.00  0.98           H  
ATOM   1101  N   ASP A  71      -3.792  15.641  -8.781  1.00  0.98           N  
ATOM   1102  H   ASP A  71      -3.555  15.853  -9.739  1.00  0.98           H  
ATOM   1103  CA  ASP A  71      -3.666  14.257  -8.328  1.00  0.98           C  
ATOM   1104  HA  ASP A  71      -4.618  13.927  -7.912  1.00  0.98           H  
ATOM   1105  C   ASP A  71      -2.614  14.089  -7.223  1.00  0.98           C  
ATOM   1106  CB  ASP A  71      -3.352  13.378  -9.535  1.00  0.98           C  
ATOM   1107  HB2 ASP A  71      -4.187  13.403 -10.236  1.00  0.98           H  
ATOM   1108  HB3 ASP A  71      -2.474  13.788 -10.035  1.00  0.98           H  
ATOM   1109  O   ASP A  71      -2.819  13.267  -6.338  1.00  0.98           O  
ATOM   1110  CG  ASP A  71      -3.070  11.941  -9.118  1.00  0.98           C  
ATOM   1111  OD1 ASP A  71      -4.032  11.211  -8.812  1.00  0.98           O  
ATOM   1112  OD2 ASP A  71      -1.868  11.595  -9.066  1.00  0.98           O  
ATOM   1113  N   GLY A  72      -1.524  14.865  -7.229  1.00  0.98           N  
ATOM   1114  H   GLY A  72      -1.446  15.572  -7.946  1.00  0.98           H  
ATOM   1115  CA  GLY A  72      -0.527  14.849  -6.153  1.00  0.98           C  
ATOM   1116  HA2 GLY A  72      -0.015  15.811  -6.128  1.00  0.98           H  
ATOM   1117  HA3 GLY A  72      -1.048  14.729  -5.203  1.00  0.98           H  
ATOM   1118  C   GLY A  72       0.539  13.752  -6.227  1.00  0.98           C  
ATOM   1119  O   GLY A  72       1.326  13.612  -5.286  1.00  0.98           O  
ATOM   1120  N   ALA A  73       0.620  12.989  -7.319  1.00  0.97           N  
ATOM   1121  H   ALA A  73      -0.092  13.081  -8.029  1.00  0.97           H  
ATOM   1122  CA  ALA A  73       1.708  12.044  -7.563  1.00  0.97           C  
ATOM   1123  HA  ALA A  73       1.823  11.419  -6.678  1.00  0.97           H  
ATOM   1124  C   ALA A  73       3.038  12.772  -7.826  1.00  0.97           C  
ATOM   1125  CB  ALA A  73       1.329  11.121  -8.719  1.00  0.97           C  
ATOM   1126  HB1 ALA A  73       0.420  10.579  -8.458  1.00  0.97           H  
ATOM   1127  HB2 ALA A  73       2.125  10.398  -8.899  1.00  0.97           H  
ATOM   1128  HB3 ALA A  73       1.136  11.699  -9.622  1.00  0.97           H  
ATOM   1129  O   ALA A  73       3.218  13.458  -8.840  1.00  0.97           O  
ATOM   1130  N   ASN A  74       3.988  12.597  -6.903  1.00  0.96           N  
ATOM   1131  H   ASN A  74       3.766  12.004  -6.117  1.00  0.96           H  
ATOM   1132  CA  ASN A  74       5.279  13.284  -6.911  1.00  0.96           C  
ATOM   1133  HA  ASN A  74       5.102  14.355  -6.814  1.00  0.96           H  
ATOM   1134  C   ASN A  74       6.060  13.055  -8.215  1.00  0.96           C  
ATOM   1135  CB  ASN A  74       6.094  12.804  -5.699  1.00  0.96           C  
ATOM   1136  HB2 ASN A  74       5.547  13.006  -4.779  1.00  0.96           H  
ATOM   1137  HB3 ASN A  74       6.262  11.730  -5.780  1.00  0.96           H  
ATOM   1138  O   ASN A  74       6.338  11.913  -8.573  1.00  0.96           O  
ATOM   1139  CG  ASN A  74       7.431  13.514  -5.618  1.00  0.96           C  
ATOM   1140  ND2 ASN A  74       8.494  12.820  -5.285  1.00  0.96           N  
ATOM   1141 HD21 ASN A  74       8.429  11.820  -5.158  1.00  0.96           H  
ATOM   1142 HD22 ASN A  74       9.366  13.326  -5.219  1.00  0.96           H  
ATOM   1143  OD1 ASN A  74       7.529  14.705  -5.845  1.00  0.96           O  
ATOM   1144  N   MET A  75       6.430  14.143  -8.898  1.00  0.96           N  
ATOM   1145  H   MET A  75       6.106  15.037  -8.557  1.00  0.96           H  
ATOM   1146  CA  MET A  75       7.150  14.161 -10.184  1.00  0.96           C  
ATOM   1147  HA  MET A  75       7.209  15.206 -10.488  1.00  0.96           H  
ATOM   1148  C   MET A  75       6.426  13.452 -11.342  1.00  0.96           C  
ATOM   1149  CB  MET A  75       8.595  13.665 -10.010  1.00  0.96           C  
ATOM   1150  HB2 MET A  75       8.567  12.614  -9.722  1.00  0.96           H  
ATOM   1151  HB3 MET A  75       9.119  13.740 -10.962  1.00  0.96           H  
ATOM   1152  O   MET A  75       6.971  13.334 -12.442  1.00  0.96           O  
ATOM   1153  CG  MET A  75       9.387  14.434  -8.946  1.00  0.96           C  
ATOM   1154  HG2 MET A  75      10.388  14.007  -8.886  1.00  0.96           H  
ATOM   1155  HG3 MET A  75       8.912  14.283  -7.977  1.00  0.96           H  
ATOM   1156  SD  MET A  75       9.540  16.219  -9.232  1.00  0.96           S  
ATOM   1157  CE  MET A  75      10.698  16.182 -10.626  1.00  0.96           C  
ATOM   1158  HE1 MET A  75      10.238  15.695 -11.485  1.00  0.96           H  
ATOM   1159  HE2 MET A  75      10.991  17.198 -10.891  1.00  0.96           H  
ATOM   1160  HE3 MET A  75      11.589  15.630 -10.328  1.00  0.96           H  
ATOM   1161  N   ILE A  76       5.175  13.034 -11.140  1.00  0.98           N  
ATOM   1162  H   ILE A  76       4.779  13.145 -10.218  1.00  0.98           H  
ATOM   1163  CA  ILE A  76       4.316  12.494 -12.194  1.00  0.98           C  
ATOM   1164  HA  ILE A  76       4.923  12.260 -13.069  1.00  0.98           H  
ATOM   1165  C   ILE A  76       3.327  13.566 -12.623  1.00  0.98           C  
ATOM   1166  CB  ILE A  76       3.620  11.187 -11.771  1.00  0.98           C  
ATOM   1167  HB  ILE A  76       2.904  11.420 -10.983  1.00  0.98           H  
ATOM   1168  O   ILE A  76       3.449  14.076 -13.733  1.00  0.98           O  
ATOM   1169  CG1 ILE A  76       4.589  10.137 -11.190  1.00  0.98           C  
ATOM   1170 HG12 ILE A  76       4.003   9.265 -10.898  1.00  0.98           H  
ATOM   1171 HG13 ILE A  76       5.035  10.527 -10.275  1.00  0.98           H  
ATOM   1172  CG2 ILE A  76       2.832  10.623 -12.968  1.00  0.98           C  
ATOM   1173 HG21 ILE A  76       3.490  10.478 -13.824  1.00  0.98           H  
ATOM   1174 HG22 ILE A  76       2.380   9.666 -12.707  1.00  0.98           H  
ATOM   1175 HG23 ILE A  76       2.027  11.300 -13.253  1.00  0.98           H  
ATOM   1176  CD1 ILE A  76       5.717   9.677 -12.121  1.00  0.98           C  
ATOM   1177 HD11 ILE A  76       5.297   9.173 -12.992  1.00  0.98           H  
ATOM   1178 HD12 ILE A  76       6.327  10.523 -12.436  1.00  0.98           H  
ATOM   1179 HD13 ILE A  76       6.352   8.970 -11.588  1.00  0.98           H  
ATOM   1180  N   THR A  77       2.400  13.949 -11.744  1.00  0.98           N  
ATOM   1181  H   THR A  77       2.377  13.522 -10.829  1.00  0.98           H  
ATOM   1182  CA  THR A  77       1.341  14.925 -12.046  1.00  0.98           C  
ATOM   1183  HA  THR A  77       1.191  14.965 -13.125  1.00  0.98           H  
ATOM   1184  C   THR A  77       1.699  16.344 -11.627  1.00  0.98           C  
ATOM   1185  CB  THR A  77      -0.002  14.492 -11.449  1.00  0.98           C  
ATOM   1186  HB  THR A  77      -0.727  15.296 -11.574  1.00  0.98           H  
ATOM   1187  O   THR A  77       1.211  17.302 -12.224  1.00  0.98           O  
ATOM   1188  CG2 THR A  77      -0.510  13.235 -12.158  1.00  0.98           C  
ATOM   1189 HG21 THR A  77      -0.510  13.394 -13.236  1.00  0.98           H  
ATOM   1190 HG22 THR A  77      -1.536  13.017 -11.861  1.00  0.98           H  
ATOM   1191 HG23 THR A  77       0.118  12.375 -11.925  1.00  0.98           H  
ATOM   1192  OG1 THR A  77       0.123  14.166 -10.085  1.00  0.98           O  
ATOM   1193  HG1 THR A  77      -0.570  13.522  -9.920  1.00  0.98           H  
ATOM   1194  N   GLN A  78       2.599  16.486 -10.652  1.00  0.96           N  
ATOM   1195  H   GLN A  78       2.925  15.655 -10.181  1.00  0.96           H  
ATOM   1196  CA  GLN A  78       3.100  17.775 -10.183  1.00  0.96           C  
ATOM   1197  HA  GLN A  78       3.219  18.437 -11.041  1.00  0.96           H  
ATOM   1198  C   GLN A  78       4.461  17.645  -9.494  1.00  0.96           C  
ATOM   1199  CB  GLN A  78       2.077  18.408  -9.225  1.00  0.96           C  
ATOM   1200  HB2 GLN A  78       2.440  19.387  -8.913  1.00  0.96           H  
ATOM   1201  HB3 GLN A  78       1.136  18.558  -9.754  1.00  0.96           H  
ATOM   1202  O   GLN A  78       4.877  16.562  -9.075  1.00  0.96           O  
ATOM   1203  CG  GLN A  78       1.811  17.549  -7.981  1.00  0.96           C  
ATOM   1204  HG2 GLN A  78       2.740  17.357  -7.444  1.00  0.96           H  
ATOM   1205  HG3 GLN A  78       1.376  16.593  -8.273  1.00  0.96           H  
ATOM   1206  CD  GLN A  78       0.843  18.247  -7.047  1.00  0.96           C  
ATOM   1207  NE2 GLN A  78       1.328  19.061  -6.135  1.00  0.96           N  
ATOM   1208 HE21 GLN A  78       0.629  19.514  -5.563  1.00  0.96           H  
ATOM   1209 HE22 GLN A  78       2.313  19.284  -6.128  1.00  0.96           H  
ATOM   1210  OE1 GLN A  78      -0.356  18.065  -7.108  1.00  0.96           O  
ATOM   1211  N   CYS A  79       5.134  18.776  -9.323  1.00  0.96           N  
ATOM   1212  H   CYS A  79       4.753  19.635  -9.692  1.00  0.96           H  
ATOM   1213  CA  CYS A  79       6.318  18.879  -8.480  1.00  0.96           C  
ATOM   1214  HA  CYS A  79       6.911  17.975  -8.615  1.00  0.96           H  
ATOM   1215  C   CYS A  79       5.909  19.002  -6.992  1.00  0.96           C  
ATOM   1216  CB  CYS A  79       7.149  20.063  -8.984  1.00  0.96           C  
ATOM   1217  HB2 CYS A  79       6.651  20.984  -8.683  1.00  0.96           H  
ATOM   1218  HB3 CYS A  79       8.133  20.049  -8.514  1.00  0.96           H  
ATOM   1219  O   CYS A  79       4.776  19.402  -6.688  1.00  0.96           O  
ATOM   1220  SG  CYS A  79       7.338  20.087 -10.795  1.00  0.96           S  
ATOM   1221  N   PRO A  80       6.797  18.667  -6.039  1.00  0.96           N  
ATOM   1222  CA  PRO A  80       6.503  18.840  -4.621  1.00  0.96           C  
ATOM   1223  HA  PRO A  80       5.562  18.340  -4.391  1.00  0.96           H  
ATOM   1224  C   PRO A  80       6.360  20.304  -4.196  1.00  0.96           C  
ATOM   1225  CB  PRO A  80       7.615  18.145  -3.844  1.00  0.96           C  
ATOM   1226  HB2 PRO A  80       7.206  17.326  -3.253  1.00  0.96           H  
ATOM   1227  HB3 PRO A  80       8.108  18.866  -3.192  1.00  0.96           H  
ATOM   1228  O   PRO A  80       7.127  21.170  -4.621  1.00  0.96           O  
ATOM   1229  CG  PRO A  80       8.610  17.616  -4.877  1.00  0.96           C  
ATOM   1230  HG2 PRO A  80       8.723  16.538  -4.769  1.00  0.96           H  
ATOM   1231  HG3 PRO A  80       9.580  18.093  -4.733  1.00  0.96           H  
ATOM   1232  CD  PRO A  80       8.061  17.982  -6.254  1.00  0.96           C  
ATOM   1233  HD2 PRO A  80       8.763  18.640  -6.767  1.00  0.96           H  
ATOM   1234  HD3 PRO A  80       7.906  17.075  -6.839  1.00  0.96           H  
ATOM   1235  N   ILE A  81       5.440  20.553  -3.263  1.00  0.97           N  
ATOM   1236  H   ILE A  81       4.909  19.771  -2.909  1.00  0.97           H  
ATOM   1237  CA  ILE A  81       5.313  21.809  -2.520  1.00  0.97           C  
ATOM   1238  HA  ILE A  81       5.306  22.639  -3.226  1.00  0.97           H  
ATOM   1239  C   ILE A  81       6.537  21.923  -1.606  1.00  0.97           C  
ATOM   1240  CB  ILE A  81       4.006  21.849  -1.686  1.00  0.97           C  
ATOM   1241  HB  ILE A  81       4.105  21.142  -0.862  1.00  0.97           H  
ATOM   1242  O   ILE A  81       6.720  21.102  -0.703  1.00  0.97           O  
ATOM   1243  CG1 ILE A  81       2.754  21.449  -2.504  1.00  0.97           C  
ATOM   1244 HG12 ILE A  81       2.518  22.235  -3.220  1.00  0.97           H  
ATOM   1245 HG13 ILE A  81       2.944  20.534  -3.066  1.00  0.97           H  
ATOM   1246  CG2 ILE A  81       3.824  23.259  -1.086  1.00  0.97           C  
ATOM   1247 HG21 ILE A  81       4.700  23.549  -0.505  1.00  0.97           H  
ATOM   1248 HG22 ILE A  81       2.968  23.282  -0.413  1.00  0.97           H  
ATOM   1249 HG23 ILE A  81       3.669  23.990  -1.880  1.00  0.97           H  
ATOM   1250  CD1 ILE A  81       1.531  21.163  -1.623  1.00  0.97           C  
ATOM   1251 HD11 ILE A  81       0.718  20.792  -2.247  1.00  0.97           H  
ATOM   1252 HD12 ILE A  81       1.201  22.071  -1.117  1.00  0.97           H  
ATOM   1253 HD13 ILE A  81       1.778  20.404  -0.881  1.00  0.97           H  
ATOM   1254  N   GLN A  82       7.386  22.918  -1.848  1.00  0.95           N  
ATOM   1255  H   GLN A  82       7.181  23.561  -2.600  1.00  0.95           H  
ATOM   1256  CA  GLN A  82       8.604  23.135  -1.064  1.00  0.95           C  
ATOM   1257  HA  GLN A  82       9.098  22.172  -0.933  1.00  0.95           H  
ATOM   1258  C   GLN A  82       8.280  23.712   0.331  1.00  0.95           C  
ATOM   1259  CB  GLN A  82       9.563  24.066  -1.830  1.00  0.95           C  
ATOM   1260  HB2 GLN A  82       9.096  25.047  -1.918  1.00  0.95           H  
ATOM   1261  HB3 GLN A  82      10.478  24.185  -1.251  1.00  0.95           H  
ATOM   1262  O   GLN A  82       7.231  24.346   0.495  1.00  0.95           O  
ATOM   1263  CG  GLN A  82       9.942  23.600  -3.246  1.00  0.95           C  
ATOM   1264  HG2 GLN A  82       9.051  23.564  -3.873  1.00  0.95           H  
ATOM   1265  HG3 GLN A  82      10.614  24.338  -3.683  1.00  0.95           H  
ATOM   1266  CD  GLN A  82      10.645  22.248  -3.281  1.00  0.95           C  
ATOM   1267  NE2 GLN A  82      10.002  21.218  -3.788  1.00  0.95           N  
ATOM   1268 HE21 GLN A  82       9.061  21.319  -4.141  1.00  0.95           H  
ATOM   1269 HE22 GLN A  82      10.495  20.338  -3.750  1.00  0.95           H  
ATOM   1270  OE1 GLN A  82      11.793  22.098  -2.894  1.00  0.95           O  
ATOM   1271  N   PRO A  83       9.165  23.542   1.329  1.00  0.96           N  
ATOM   1272  CA  PRO A  83       9.076  24.241   2.609  1.00  0.96           C  
ATOM   1273  HA  PRO A  83       8.259  23.813   3.191  1.00  0.96           H  
ATOM   1274  C   PRO A  83       8.868  25.752   2.444  1.00  0.96           C  
ATOM   1275  CB  PRO A  83      10.405  23.949   3.312  1.00  0.96           C  
ATOM   1276  HB2 PRO A  83      10.309  23.974   4.397  1.00  0.96           H  
ATOM   1277  HB3 PRO A  83      11.169  24.656   2.987  1.00  0.96           H  
ATOM   1278  O   PRO A  83       9.566  26.401   1.664  1.00  0.96           O  
ATOM   1279  CG  PRO A  83      10.762  22.561   2.794  1.00  0.96           C  
ATOM   1280  HG2 PRO A  83      11.830  22.356   2.868  1.00  0.96           H  
ATOM   1281  HG3 PRO A  83      10.186  21.812   3.338  1.00  0.96           H  
ATOM   1282  CD  PRO A  83      10.290  22.616   1.344  1.00  0.96           C  
ATOM   1283  HD2 PRO A  83       9.970  21.620   1.038  1.00  0.96           H  
ATOM   1284  HD3 PRO A  83      11.090  22.984   0.701  1.00  0.96           H  
ATOM   1285  N   GLY A  84       7.909  26.316   3.175  1.00  0.97           N  
ATOM   1286  H   GLY A  84       7.340  25.714   3.753  1.00  0.97           H  
ATOM   1287  CA  GLY A  84       7.545  27.735   3.124  1.00  0.97           C  
ATOM   1288  HA2 GLY A  84       8.450  28.335   3.023  1.00  0.97           H  
ATOM   1289  HA3 GLY A  84       7.060  28.002   4.063  1.00  0.97           H  
ATOM   1290  C   GLY A  84       6.595  28.122   1.984  1.00  0.97           C  
ATOM   1291  O   GLY A  84       6.190  29.281   1.908  1.00  0.97           O  
ATOM   1292  N   TYR A  85       6.210  27.179   1.121  1.00  0.97           N  
ATOM   1293  H   TYR A  85       6.563  26.241   1.247  1.00  0.97           H  
ATOM   1294  CA  TYR A  85       5.252  27.402   0.037  1.00  0.97           C  
ATOM   1295  HA  TYR A  85       5.067  28.472  -0.060  1.00  0.97           H  
ATOM   1296  C   TYR A  85       3.894  26.759   0.342  1.00  0.97           C  
ATOM   1297  CB  TYR A  85       5.839  26.936  -1.307  1.00  0.97           C  
ATOM   1298  HB2 TYR A  85       5.059  26.966  -2.067  1.00  0.97           H  
ATOM   1299  HB3 TYR A  85       6.161  25.898  -1.227  1.00  0.97           H  
ATOM   1300  O   TYR A  85       3.722  25.989   1.291  1.00  0.97           O  
ATOM   1301  CG  TYR A  85       6.999  27.785  -1.794  1.00  0.97           C  
ATOM   1302  CD1 TYR A  85       6.793  28.778  -2.773  1.00  0.97           C  
ATOM   1303  HD1 TYR A  85       5.808  28.935  -3.187  1.00  0.97           H  
ATOM   1304  CD2 TYR A  85       8.284  27.594  -1.255  1.00  0.97           C  
ATOM   1305  HD2 TYR A  85       8.439  26.843  -0.495  1.00  0.97           H  
ATOM   1306  CE1 TYR A  85       7.872  29.572  -3.210  1.00  0.97           C  
ATOM   1307  HE1 TYR A  85       7.725  30.337  -3.958  1.00  0.97           H  
ATOM   1308  CE2 TYR A  85       9.364  28.386  -1.682  1.00  0.97           C  
ATOM   1309  HE2 TYR A  85      10.340  28.235  -1.247  1.00  0.97           H  
ATOM   1310  OH  TYR A  85      10.196  30.147  -3.083  1.00  0.97           O  
ATOM   1311  HH  TYR A  85      11.003  29.924  -2.613  1.00  0.97           H  
ATOM   1312  CZ  TYR A  85       9.158  29.378  -2.664  1.00  0.97           C  
ATOM   1313  N   ASN A  86       2.903  27.089  -0.481  1.00  0.98           N  
ATOM   1314  H   ASN A  86       3.099  27.680  -1.276  1.00  0.98           H  
ATOM   1315  CA  ASN A  86       1.569  26.517  -0.414  1.00  0.98           C  
ATOM   1316  HA  ASN A  86       1.619  25.601   0.174  1.00  0.98           H  
ATOM   1317  C   ASN A  86       1.079  26.101  -1.802  1.00  0.98           C  
ATOM   1318  CB  ASN A  86       0.626  27.497   0.311  1.00  0.98           C  
ATOM   1319  HB2 ASN A  86       1.007  27.652   1.321  1.00  0.98           H  
ATOM   1320  HB3 ASN A  86      -0.367  27.054   0.397  1.00  0.98           H  
ATOM   1321  O   ASN A  86       1.635  26.500  -2.826  1.00  0.98           O  
ATOM   1322  CG  ASN A  86       0.473  28.844  -0.377  1.00  0.98           C  
ATOM   1323  ND2 ASN A  86       0.421  29.916   0.378  1.00  0.98           N  
ATOM   1324 HD21 ASN A  86       0.344  30.793  -0.117  1.00  0.98           H  
ATOM   1325 HD22 ASN A  86       0.529  29.845   1.380  1.00  0.98           H  
ATOM   1326  OD1 ASN A  86       0.393  28.974  -1.583  1.00  0.98           O  
ATOM   1327  N   PHE A  87       0.047  25.268  -1.824  1.00  0.98           N  
ATOM   1328  H   PHE A  87      -0.336  24.953  -0.944  1.00  0.98           H  
ATOM   1329  CA  PHE A  87      -0.667  24.918  -3.042  1.00  0.98           C  
ATOM   1330  HA  PHE A  87      -0.652  25.778  -3.712  1.00  0.98           H  
ATOM   1331  C   PHE A  87      -2.119  24.589  -2.715  1.00  0.98           C  
ATOM   1332  CB  PHE A  87       0.023  23.743  -3.737  1.00  0.98           C  
ATOM   1333  HB2 PHE A  87       1.056  24.017  -3.949  1.00  0.98           H  
ATOM   1334  HB3 PHE A  87       0.025  22.899  -3.047  1.00  0.98           H  
ATOM   1335  O   PHE A  87      -2.419  24.013  -1.669  1.00  0.98           O  
ATOM   1336  CG  PHE A  87      -0.631  23.311  -5.033  1.00  0.98           C  
ATOM   1337  CD1 PHE A  87      -1.073  21.985  -5.192  1.00  0.98           C  
ATOM   1338  HD1 PHE A  87      -0.949  21.270  -4.392  1.00  0.98           H  
ATOM   1339  CD2 PHE A  87      -0.813  24.238  -6.077  1.00  0.98           C  
ATOM   1340  HD2 PHE A  87      -0.463  25.254  -5.975  1.00  0.98           H  
ATOM   1341  CE1 PHE A  87      -1.679  21.580  -6.393  1.00  0.98           C  
ATOM   1342  HE1 PHE A  87      -2.011  20.561  -6.522  1.00  0.98           H  
ATOM   1343  CE2 PHE A  87      -1.435  23.838  -7.273  1.00  0.98           C  
ATOM   1344  HE2 PHE A  87      -1.584  24.553  -8.068  1.00  0.98           H  
ATOM   1345  CZ  PHE A  87      -1.858  22.507  -7.433  1.00  0.98           C  
ATOM   1346  HZ  PHE A  87      -2.329  22.192  -8.353  1.00  0.98           H  
ATOM   1347  N   THR A  88      -3.025  24.959  -3.614  1.00  0.98           N  
ATOM   1348  H   THR A  88      -2.707  25.322  -4.502  1.00  0.98           H  
ATOM   1349  CA  THR A  88      -4.454  24.685  -3.468  1.00  0.98           C  
ATOM   1350  HA  THR A  88      -4.661  24.335  -2.457  1.00  0.98           H  
ATOM   1351  C   THR A  88      -4.862  23.587  -4.434  1.00  0.98           C  
ATOM   1352  CB  THR A  88      -5.288  25.952  -3.677  1.00  0.98           C  
ATOM   1353  HB  THR A  88      -5.158  26.316  -4.696  1.00  0.98           H  
ATOM   1354  O   THR A  88      -4.815  23.778  -5.646  1.00  0.98           O  
ATOM   1355  CG2 THR A  88      -6.771  25.712  -3.410  1.00  0.98           C  
ATOM   1356 HG21 THR A  88      -7.172  24.992  -4.123  1.00  0.98           H  
ATOM   1357 HG22 THR A  88      -7.314  26.650  -3.525  1.00  0.98           H  
ATOM   1358 HG23 THR A  88      -6.914  25.338  -2.396  1.00  0.98           H  
ATOM   1359  OG1 THR A  88      -4.862  26.948  -2.771  1.00  0.98           O  
ATOM   1360  HG1 THR A  88      -4.171  26.576  -2.218  1.00  0.98           H  
ATOM   1361  N   TYR A  89      -5.298  22.457  -3.885  1.00  0.99           N  
ATOM   1362  H   TYR A  89      -5.335  22.398  -2.877  1.00  0.99           H  
ATOM   1363  CA  TYR A  89      -5.955  21.402  -4.644  1.00  0.99           C  
ATOM   1364  HA  TYR A  89      -5.487  21.313  -5.624  1.00  0.99           H  
ATOM   1365  C   TYR A  89      -7.425  21.771  -4.819  1.00  0.99           C  
ATOM   1366  CB  TYR A  89      -5.813  20.063  -3.913  1.00  0.99           C  
ATOM   1367  HB2 TYR A  89      -6.383  19.312  -4.460  1.00  0.99           H  
ATOM   1368  HB3 TYR A  89      -6.251  20.146  -2.919  1.00  0.99           H  
ATOM   1369  O   TYR A  89      -8.082  22.100  -3.834  1.00  0.99           O  
ATOM   1370  CG  TYR A  89      -4.381  19.586  -3.787  1.00  0.99           C  
ATOM   1371  CD1 TYR A  89      -3.853  18.707  -4.746  1.00  0.99           C  
ATOM   1372  HD1 TYR A  89      -4.473  18.380  -5.567  1.00  0.99           H  
ATOM   1373  CD2 TYR A  89      -3.568  20.039  -2.734  1.00  0.99           C  
ATOM   1374  HD2 TYR A  89      -3.965  20.739  -2.014  1.00  0.99           H  
ATOM   1375  CE1 TYR A  89      -2.525  18.252  -4.647  1.00  0.99           C  
ATOM   1376  HE1 TYR A  89      -2.130  17.562  -5.378  1.00  0.99           H  
ATOM   1377  CE2 TYR A  89      -2.227  19.621  -2.651  1.00  0.99           C  
ATOM   1378  HE2 TYR A  89      -1.591  20.012  -1.871  1.00  0.99           H  
ATOM   1379  OH  TYR A  89      -0.393  18.363  -3.512  1.00  0.99           O  
ATOM   1380  HH  TYR A  89       0.031  18.855  -2.805  1.00  0.99           H  
ATOM   1381  CZ  TYR A  89      -1.703  18.720  -3.603  1.00  0.99           C  
ATOM   1382  N   GLN A  90      -7.943  21.709  -6.045  1.00  0.98           N  
ATOM   1383  H   GLN A  90      -7.338  21.482  -6.821  1.00  0.98           H  
ATOM   1384  CA  GLN A  90      -9.354  21.964  -6.330  1.00  0.98           C  
ATOM   1385  HA  GLN A  90      -9.935  21.813  -5.420  1.00  0.98           H  
ATOM   1386  C   GLN A  90      -9.871  20.989  -7.386  1.00  0.98           C  
ATOM   1387  CB  GLN A  90      -9.546  23.427  -6.756  1.00  0.98           C  
ATOM   1388  HB2 GLN A  90      -8.877  23.658  -7.585  1.00  0.98           H  
ATOM   1389  HB3 GLN A  90      -9.290  24.068  -5.912  1.00  0.98           H  
ATOM   1390  O   GLN A  90      -9.398  20.996  -8.522  1.00  0.98           O  
ATOM   1391  CG  GLN A  90     -10.995  23.709  -7.190  1.00  0.98           C  
ATOM   1392  HG2 GLN A  90     -11.212  23.152  -8.101  1.00  0.98           H  
ATOM   1393  HG3 GLN A  90     -11.687  23.368  -6.420  1.00  0.98           H  
ATOM   1394  CD  GLN A  90     -11.266  25.180  -7.479  1.00  0.98           C  
ATOM   1395  NE2 GLN A  90     -12.405  25.491  -8.057  1.00  0.98           N  
ATOM   1396 HE21 GLN A  90     -12.560  26.476  -8.215  1.00  0.98           H  
ATOM   1397 HE22 GLN A  90     -13.074  24.771  -8.291  1.00  0.98           H  
ATOM   1398  OE1 GLN A  90     -10.484  26.075  -7.210  1.00  0.98           O  
ATOM   1399  N   PHE A  91     -10.853  20.170  -7.022  1.00  0.98           N  
ATOM   1400  H   PHE A  91     -11.193  20.198  -6.071  1.00  0.98           H  
ATOM   1401  CA  PHE A  91     -11.451  19.186  -7.923  1.00  0.98           C  
ATOM   1402  HA  PHE A  91     -11.500  19.607  -8.927  1.00  0.98           H  
ATOM   1403  C   PHE A  91     -12.881  18.835  -7.510  1.00  0.98           C  
ATOM   1404  CB  PHE A  91     -10.566  17.931  -7.980  1.00  0.98           C  
ATOM   1405  HB2 PHE A  91      -9.631  18.195  -8.474  1.00  0.98           H  
ATOM   1406  HB3 PHE A  91     -11.055  17.174  -8.592  1.00  0.98           H  
ATOM   1407  O   PHE A  91     -13.272  18.996  -6.353  1.00  0.98           O  
ATOM   1408  CG  PHE A  91     -10.226  17.332  -6.633  1.00  0.98           C  
ATOM   1409  CD1 PHE A  91      -9.038  17.711  -5.983  1.00  0.98           C  
ATOM   1410  HD1 PHE A  91      -8.369  18.419  -6.451  1.00  0.98           H  
ATOM   1411  CD2 PHE A  91     -11.096  16.409  -6.027  1.00  0.98           C  
ATOM   1412  HD2 PHE A  91     -12.007  16.112  -6.526  1.00  0.98           H  
ATOM   1413  CE1 PHE A  91      -8.727  17.181  -4.723  1.00  0.98           C  
ATOM   1414  HE1 PHE A  91      -7.821  17.482  -4.217  1.00  0.98           H  
ATOM   1415  CE2 PHE A  91     -10.771  15.868  -4.772  1.00  0.98           C  
ATOM   1416  HE2 PHE A  91     -11.417  15.135  -4.312  1.00  0.98           H  
ATOM   1417  CZ  PHE A  91      -9.593  16.257  -4.120  1.00  0.98           C  
ATOM   1418  HZ  PHE A  91      -9.354  15.845  -3.151  1.00  0.98           H  
ATOM   1419  N   ASP A  92     -13.658  18.335  -8.467  1.00  0.98           N  
ATOM   1420  H   ASP A  92     -13.274  18.194  -9.390  1.00  0.98           H  
ATOM   1421  CA  ASP A  92     -15.027  17.885  -8.232  1.00  0.98           C  
ATOM   1422  HA  ASP A  92     -15.460  18.459  -7.413  1.00  0.98           H  
ATOM   1423  C   ASP A  92     -15.049  16.410  -7.823  1.00  0.98           C  
ATOM   1424  CB  ASP A  92     -15.898  18.137  -9.471  1.00  0.98           C  
ATOM   1425  HB2 ASP A  92     -15.450  17.641 -10.332  1.00  0.98           H  
ATOM   1426  HB3 ASP A  92     -16.879  17.694  -9.301  1.00  0.98           H  
ATOM   1427  O   ASP A  92     -14.470  15.547  -8.487  1.00  0.98           O  
ATOM   1428  CG  ASP A  92     -16.096  19.627  -9.779  1.00  0.98           C  
ATOM   1429  OD1 ASP A  92     -16.109  20.436  -8.820  1.00  0.98           O  
ATOM   1430  OD2 ASP A  92     -16.266  19.952 -10.975  1.00  0.98           O  
ATOM   1431  N   ILE A  93     -15.773  16.104  -6.750  1.00  0.98           N  
ATOM   1432  H   ILE A  93     -16.240  16.851  -6.256  1.00  0.98           H  
ATOM   1433  CA  ILE A  93     -16.112  14.733  -6.382  1.00  0.98           C  
ATOM   1434  HA  ILE A  93     -15.260  14.085  -6.583  1.00  0.98           H  
ATOM   1435  C   ILE A  93     -17.279  14.309  -7.263  1.00  0.98           C  
ATOM   1436  CB  ILE A  93     -16.466  14.632  -4.889  1.00  0.98           C  
ATOM   1437  HB  ILE A  93     -17.364  15.221  -4.703  1.00  0.98           H  
ATOM   1438  O   ILE A  93     -18.374  14.863  -7.155  1.00  0.98           O  
ATOM   1439  CG1 ILE A  93     -15.361  15.190  -3.969  1.00  0.98           C  
ATOM   1440 HG12 ILE A  93     -15.747  15.189  -2.950  1.00  0.98           H  
ATOM   1441 HG13 ILE A  93     -15.164  16.232  -4.221  1.00  0.98           H  
ATOM   1442  CG2 ILE A  93     -16.778  13.171  -4.532  1.00  0.98           C  
ATOM   1443 HG21 ILE A  93     -15.979  12.511  -4.871  1.00  0.98           H  
ATOM   1444 HG22 ILE A  93     -17.710  12.857  -5.001  1.00  0.98           H  
ATOM   1445 HG23 ILE A  93     -16.883  13.089  -3.450  1.00  0.98           H  
ATOM   1446  CD1 ILE A  93     -14.032  14.424  -3.992  1.00  0.98           C  
ATOM   1447 HD11 ILE A  93     -14.177  13.388  -3.687  1.00  0.98           H  
ATOM   1448 HD12 ILE A  93     -13.595  14.457  -4.990  1.00  0.98           H  
ATOM   1449 HD13 ILE A  93     -13.353  14.894  -3.281  1.00  0.98           H  
ATOM   1450  N   THR A  94     -17.021  13.366  -8.166  1.00  0.97           N  
ATOM   1451  H   THR A  94     -16.092  12.972  -8.202  1.00  0.97           H  
ATOM   1452  CA  THR A  94     -18.009  12.891  -9.135  1.00  0.97           C  
ATOM   1453  HA  THR A  94     -19.004  13.220  -8.836  1.00  0.97           H  
ATOM   1454  C   THR A  94     -18.003  11.376  -9.193  1.00  0.97           C  
ATOM   1455  CB  THR A  94     -17.731  13.455 -10.534  1.00  0.97           C  
ATOM   1456  HB  THR A  94     -16.739  13.146 -10.862  1.00  0.97           H  
ATOM   1457  O   THR A  94     -16.978  10.761  -9.475  1.00  0.97           O  
ATOM   1458  CG2 THR A  94     -18.768  13.009 -11.568  1.00  0.97           C  
ATOM   1459 HG21 THR A  94     -18.677  11.938 -11.752  1.00  0.97           H  
ATOM   1460 HG22 THR A  94     -19.771  13.240 -11.207  1.00  0.97           H  
ATOM   1461 HG23 THR A  94     -18.590  13.537 -12.504  1.00  0.97           H  
ATOM   1462  OG1 THR A  94     -17.787  14.860 -10.515  1.00  0.97           O  
ATOM   1463  HG1 THR A  94     -17.154  15.166  -9.860  1.00  0.97           H  
ATOM   1464  N   GLY A  95     -19.172  10.769  -9.022  1.00  0.98           N  
ATOM   1465  H   GLY A  95     -19.934  11.325  -8.661  1.00  0.98           H  
ATOM   1466  CA  GLY A  95     -19.359   9.348  -9.296  1.00  0.98           C  
ATOM   1467  HA2 GLY A  95     -20.428   9.167  -9.404  1.00  0.98           H  
ATOM   1468  HA3 GLY A  95     -18.874   9.100 -10.240  1.00  0.98           H  
ATOM   1469  C   GLY A  95     -18.807   8.399  -8.232  1.00  0.98           C  
ATOM   1470  O   GLY A  95     -18.599   7.226  -8.537  1.00  0.98           O  
ATOM   1471  N   GLN A  96     -18.542   8.885  -7.018  1.00  0.98           N  
ATOM   1472  H   GLN A  96     -18.762   9.851  -6.823  1.00  0.98           H  
ATOM   1473  CA  GLN A  96     -17.939   8.101  -5.938  1.00  0.98           C  
ATOM   1474  HA  GLN A  96     -17.975   7.041  -6.188  1.00  0.98           H  
ATOM   1475  C   GLN A  96     -18.725   8.297  -4.645  1.00  0.98           C  
ATOM   1476  CB  GLN A  96     -16.462   8.494  -5.753  1.00  0.98           C  
ATOM   1477  HB2 GLN A  96     -16.396   9.545  -5.470  1.00  0.98           H  
ATOM   1478  HB3 GLN A  96     -16.033   7.889  -4.955  1.00  0.98           H  
ATOM   1479  O   GLN A  96     -19.108   9.415  -4.314  1.00  0.98           O  
ATOM   1480  CG  GLN A  96     -15.657   8.271  -7.040  1.00  0.98           C  
ATOM   1481  HG2 GLN A  96     -16.003   8.956  -7.814  1.00  0.98           H  
ATOM   1482  HG3 GLN A  96     -15.820   7.250  -7.387  1.00  0.98           H  
ATOM   1483  CD  GLN A  96     -14.167   8.499  -6.857  1.00  0.98           C  
ATOM   1484  NE2 GLN A  96     -13.444   7.468  -6.489  1.00  0.98           N  
ATOM   1485 HE21 GLN A  96     -12.441   7.582  -6.505  1.00  0.98           H  
ATOM   1486 HE22 GLN A  96     -13.860   6.554  -6.381  1.00  0.98           H  
ATOM   1487  OE1 GLN A  96     -13.643   9.591  -7.033  1.00  0.98           O  
ATOM   1488  N   GLU A  97     -18.953   7.223  -3.893  1.00  0.98           N  
ATOM   1489  H   GLU A  97     -18.590   6.329  -4.193  1.00  0.98           H  
ATOM   1490  CA  GLU A  97     -19.583   7.276  -2.572  1.00  0.98           C  
ATOM   1491  HA  GLU A  97     -19.393   8.250  -2.122  1.00  0.98           H  
ATOM   1492  C   GLU A  97     -18.946   6.205  -1.673  1.00  0.98           C  
ATOM   1493  CB  GLU A  97     -21.112   7.073  -2.656  1.00  0.98           C  
ATOM   1494  HB2 GLU A  97     -21.485   7.026  -1.633  1.00  0.98           H  
ATOM   1495  HB3 GLU A  97     -21.309   6.117  -3.142  1.00  0.98           H  
ATOM   1496  O   GLU A  97     -18.826   5.045  -2.059  1.00  0.98           O  
ATOM   1497  CG  GLU A  97     -21.898   8.179  -3.398  1.00  0.98           C  
ATOM   1498  HG2 GLU A  97     -21.577   8.204  -4.439  1.00  0.98           H  
ATOM   1499  HG3 GLU A  97     -21.654   9.134  -2.934  1.00  0.98           H  
ATOM   1500  CD  GLU A  97     -23.432   8.002  -3.366  1.00  0.98           C  
ATOM   1501  OE1 GLU A  97     -24.164   8.907  -3.841  1.00  0.98           O  
ATOM   1502  OE2 GLU A  97     -23.918   7.010  -2.772  1.00  0.98           O  
ATOM   1503  N   GLY A  98     -18.531   6.583  -0.465  1.00  0.99           N  
ATOM   1504  H   GLY A  98     -18.661   7.547  -0.191  1.00  0.99           H  
ATOM   1505  CA  GLY A  98     -17.864   5.701   0.490  1.00  0.99           C  
ATOM   1506  HA2 GLY A  98     -17.535   4.785  -0.001  1.00  0.99           H  
ATOM   1507  HA3 GLY A  98     -18.575   5.418   1.267  1.00  0.99           H  
ATOM   1508  C   GLY A  98     -16.660   6.362   1.153  1.00  0.99           C  
ATOM   1509  O   GLY A  98     -16.691   7.550   1.480  1.00  0.99           O  
ATOM   1510  N   THR A  99     -15.603   5.590   1.375  1.00  0.99           N  
ATOM   1511  H   THR A  99     -15.655   4.613   1.124  1.00  0.99           H  
ATOM   1512  CA  THR A  99     -14.346   6.074   1.957  1.00  0.99           C  
ATOM   1513  HA  THR A  99     -14.444   7.129   2.213  1.00  0.99           H  
ATOM   1514  C   THR A  99     -13.218   5.954   0.943  1.00  0.99           C  
ATOM   1515  CB  THR A  99     -14.022   5.322   3.253  1.00  0.99           C  
ATOM   1516  HB  THR A  99     -13.846   4.270   3.030  1.00  0.99           H  
ATOM   1517  O   THR A  99     -13.165   4.991   0.190  1.00  0.99           O  
ATOM   1518  CG2 THR A  99     -12.819   5.882   4.009  1.00  0.99           C  
ATOM   1519 HG21 THR A  99     -12.967   6.942   4.219  1.00  0.99           H  
ATOM   1520 HG22 THR A  99     -11.912   5.756   3.417  1.00  0.99           H  
ATOM   1521 HG23 THR A  99     -12.692   5.333   4.942  1.00  0.99           H  
ATOM   1522  OG1 THR A  99     -15.118   5.432   4.137  1.00  0.99           O  
ATOM   1523  HG1 THR A  99     -15.497   4.551   4.136  1.00  0.99           H  
ATOM   1524  N   LEU A 100     -12.331   6.941   0.944  1.00  0.99           N  
ATOM   1525  H   LEU A 100     -12.511   7.716   1.566  1.00  0.99           H  
ATOM   1526  CA  LEU A 100     -11.046   6.982   0.257  1.00  0.99           C  
ATOM   1527  HA  LEU A 100     -10.768   5.983  -0.078  1.00  0.99           H  
ATOM   1528  C   LEU A 100      -9.965   7.452   1.248  1.00  0.99           C  
ATOM   1529  CB  LEU A 100     -11.148   7.921  -0.962  1.00  0.99           C  
ATOM   1530  HB2 LEU A 100     -10.148   8.097  -1.359  1.00  0.99           H  
ATOM   1531  HB3 LEU A 100     -11.538   8.882  -0.626  1.00  0.99           H  
ATOM   1532  O   LEU A 100     -10.230   7.697   2.432  1.00  0.99           O  
ATOM   1533  CG  LEU A 100     -12.025   7.435  -2.126  1.00  0.99           C  
ATOM   1534  HG  LEU A 100     -13.060   7.380  -1.788  1.00  0.99           H  
ATOM   1535  CD1 LEU A 100     -11.944   8.467  -3.248  1.00  0.99           C  
ATOM   1536 HD11 LEU A 100     -12.212   9.454  -2.870  1.00  0.99           H  
ATOM   1537 HD12 LEU A 100     -12.627   8.197  -4.053  1.00  0.99           H  
ATOM   1538 HD13 LEU A 100     -10.926   8.510  -3.636  1.00  0.99           H  
ATOM   1539  CD2 LEU A 100     -11.592   6.080  -2.693  1.00  0.99           C  
ATOM   1540 HD21 LEU A 100     -11.760   5.293  -1.958  1.00  0.99           H  
ATOM   1541 HD22 LEU A 100     -10.536   6.114  -2.959  1.00  0.99           H  
ATOM   1542 HD23 LEU A 100     -12.178   5.847  -3.582  1.00  0.99           H  
ATOM   1543  N   LEU A 101      -8.739   7.589   0.761  1.00  0.98           N  
ATOM   1544  H   LEU A 101      -8.609   7.452  -0.231  1.00  0.98           H  
ATOM   1545  CA  LEU A 101      -7.564   8.016   1.513  1.00  0.98           C  
ATOM   1546  HA  LEU A 101      -7.839   8.269   2.537  1.00  0.98           H  
ATOM   1547  C   LEU A 101      -6.991   9.283   0.858  1.00  0.98           C  
ATOM   1548  CB  LEU A 101      -6.598   6.810   1.548  1.00  0.98           C  
ATOM   1549  HB2 LEU A 101      -6.542   6.388   0.544  1.00  0.98           H  
ATOM   1550  HB3 LEU A 101      -7.033   6.036   2.181  1.00  0.98           H  
ATOM   1551  O   LEU A 101      -7.014   9.429  -0.356  1.00  0.98           O  
ATOM   1552  CG  LEU A 101      -5.159   7.086   2.013  1.00  0.98           C  
ATOM   1553  HG  LEU A 101      -4.764   7.949   1.478  1.00  0.98           H  
ATOM   1554  CD1 LEU A 101      -5.048   7.344   3.508  1.00  0.98           C  
ATOM   1555 HD11 LEU A 101      -5.260   6.434   4.070  1.00  0.98           H  
ATOM   1556 HD12 LEU A 101      -5.727   8.143   3.805  1.00  0.98           H  
ATOM   1557 HD13 LEU A 101      -4.022   7.649   3.715  1.00  0.98           H  
ATOM   1558  CD2 LEU A 101      -4.264   5.885   1.714  1.00  0.98           C  
ATOM   1559 HD21 LEU A 101      -4.260   5.699   0.640  1.00  0.98           H  
ATOM   1560 HD22 LEU A 101      -4.637   5.000   2.228  1.00  0.98           H  
ATOM   1561 HD23 LEU A 101      -3.241   6.092   2.029  1.00  0.98           H  
ATOM   1562  N   TRP A 102      -6.448  10.201   1.647  1.00  0.99           N  
ATOM   1563  H   TRP A 102      -6.499  10.078   2.649  1.00  0.99           H  
ATOM   1564  CA  TRP A 102      -5.475  11.176   1.156  1.00  0.99           C  
ATOM   1565  HA  TRP A 102      -5.294  11.003   0.096  1.00  0.99           H  
ATOM   1566  C   TRP A 102      -4.156  10.936   1.887  1.00  0.99           C  
ATOM   1567  CB  TRP A 102      -6.011  12.606   1.300  1.00  0.99           C  
ATOM   1568  HB2 TRP A 102      -6.948  12.681   0.749  1.00  0.99           H  
ATOM   1569  HB3 TRP A 102      -5.304  13.288   0.826  1.00  0.99           H  
ATOM   1570  O   TRP A 102      -4.160  10.577   3.068  1.00  0.99           O  
ATOM   1571  CG  TRP A 102      -6.238  13.070   2.707  1.00  0.99           C  
ATOM   1572  CD1 TRP A 102      -7.419  13.071   3.367  1.00  0.99           C  
ATOM   1573  HD1 TRP A 102      -8.357  12.740   2.946  1.00  0.99           H  
ATOM   1574  CD2 TRP A 102      -5.245  13.546   3.663  1.00  0.99           C  
ATOM   1575  CE2 TRP A 102      -5.904  13.810   4.898  1.00  0.99           C  
ATOM   1576  CE3 TRP A 102      -3.847  13.749   3.620  1.00  0.99           C  
ATOM   1577  HE3 TRP A 102      -3.319  13.570   2.695  1.00  0.99           H  
ATOM   1578  NE1 TRP A 102      -7.231  13.529   4.659  1.00  0.99           N  
ATOM   1579  HE1 TRP A 102      -7.962  13.608   5.350  1.00  0.99           H  
ATOM   1580  CH2 TRP A 102      -3.816  14.367   5.975  1.00  0.99           C  
ATOM   1581  HH2 TRP A 102      -3.252  14.628   6.858  1.00  0.99           H  
ATOM   1582  CZ2 TRP A 102      -5.211  14.220   6.041  1.00  0.99           C  
ATOM   1583  HZ2 TRP A 102      -5.749  14.381   6.964  1.00  0.99           H  
ATOM   1584  CZ3 TRP A 102      -3.137  14.147   4.766  1.00  0.99           C  
ATOM   1585  HZ3 TRP A 102      -2.065  14.269   4.719  1.00  0.99           H  
ATOM   1586  N   HIS A 103      -3.021  11.088   1.210  1.00  0.98           N  
ATOM   1587  H   HIS A 103      -3.055  11.346   0.234  1.00  0.98           H  
ATOM   1588  CA  HIS A 103      -1.714  10.885   1.836  1.00  0.98           C  
ATOM   1589  HA  HIS A 103      -1.748  11.292   2.846  1.00  0.98           H  
ATOM   1590  C   HIS A 103      -0.583  11.612   1.120  1.00  0.98           C  
ATOM   1591  CB  HIS A 103      -1.392   9.390   1.928  1.00  0.98           C  
ATOM   1592  HB2 HIS A 103      -0.491   9.288   2.534  1.00  0.98           H  
ATOM   1593  HB3 HIS A 103      -2.197   8.869   2.446  1.00  0.98           H  
ATOM   1594  O   HIS A 103      -0.712  11.995  -0.037  1.00  0.98           O  
ATOM   1595  CG  HIS A 103      -1.146   8.720   0.603  1.00  0.98           C  
ATOM   1596  CD2 HIS A 103      -2.076   8.095  -0.178  1.00  0.98           C  
ATOM   1597  HD2 HIS A 103      -3.133   8.007   0.023  1.00  0.98           H  
ATOM   1598  ND1 HIS A 103       0.070   8.592  -0.035  1.00  0.98           N  
ATOM   1599  HD1 HIS A 103       0.949   8.998   0.250  1.00  0.98           H  
ATOM   1600  CE1 HIS A 103      -0.122   7.899  -1.167  1.00  0.98           C  
ATOM   1601  HE1 HIS A 103       0.640   7.643  -1.889  1.00  0.98           H  
ATOM   1602  NE2 HIS A 103      -1.408   7.557  -1.272  1.00  0.98           N  
ATOM   1603  N   ALA A 104       0.556  11.776   1.790  1.00  0.97           N  
ATOM   1604  H   ALA A 104       0.618  11.465   2.750  1.00  0.97           H  
ATOM   1605  CA  ALA A 104       1.746  12.273   1.125  1.00  0.97           C  
ATOM   1606  HA  ALA A 104       1.414  13.137   0.549  1.00  0.97           H  
ATOM   1607  C   ALA A 104       2.311  11.244   0.141  1.00  0.97           C  
ATOM   1608  CB  ALA A 104       2.780  12.752   2.140  1.00  0.97           C  
ATOM   1609  HB1 ALA A 104       2.358  13.572   2.722  1.00  0.97           H  
ATOM   1610  HB2 ALA A 104       3.059  11.927   2.796  1.00  0.97           H  
ATOM   1611  HB3 ALA A 104       3.665  13.118   1.619  1.00  0.97           H  
ATOM   1612  O   ALA A 104       2.403  10.062   0.468  1.00  0.97           O  
ATOM   1613  N   HIS A 105       2.707  11.691  -1.052  1.00  0.94           N  
ATOM   1614  H   HIS A 105       2.560  12.667  -1.269  1.00  0.94           H  
ATOM   1615  CA  HIS A 105       3.249  10.822  -2.112  1.00  0.94           C  
ATOM   1616  HA  HIS A 105       3.139   9.784  -1.800  1.00  0.94           H  
ATOM   1617  C   HIS A 105       4.761  11.029  -2.340  1.00  0.94           C  
ATOM   1618  CB  HIS A 105       2.393  10.995  -3.370  1.00  0.94           C  
ATOM   1619  HB2 HIS A 105       1.353  11.095  -3.060  1.00  0.94           H  
ATOM   1620  HB3 HIS A 105       2.688  11.907  -3.889  1.00  0.94           H  
ATOM   1621  O   HIS A 105       5.348  10.553  -3.313  1.00  0.94           O  
ATOM   1622  CG  HIS A 105       2.481   9.852  -4.344  1.00  0.94           C  
ATOM   1623  CD2 HIS A 105       1.531   8.896  -4.582  1.00  0.94           C  
ATOM   1624  HD2 HIS A 105       0.557   8.821  -4.121  1.00  0.94           H  
ATOM   1625  ND1 HIS A 105       3.557   9.569  -5.152  1.00  0.94           N  
ATOM   1626  HD1 HIS A 105       4.484   9.947  -5.015  1.00  0.94           H  
ATOM   1627  CE1 HIS A 105       3.273   8.463  -5.853  1.00  0.94           C  
ATOM   1628  HE1 HIS A 105       3.950   7.950  -6.521  1.00  0.94           H  
ATOM   1629  NE2 HIS A 105       2.055   8.019  -5.531  1.00  0.94           N  
ATOM   1630  N   VAL A 106       5.417  11.752  -1.432  1.00  0.91           N  
ATOM   1631  H   VAL A 106       4.887  12.081  -0.637  1.00  0.91           H  
ATOM   1632  CA  VAL A 106       6.880  11.794  -1.331  1.00  0.91           C  
ATOM   1633  HA  VAL A 106       7.311  11.639  -2.320  1.00  0.91           H  
ATOM   1634  C   VAL A 106       7.325  10.636  -0.434  1.00  0.91           C  
ATOM   1635  CB  VAL A 106       7.359  13.166  -0.830  1.00  0.91           C  
ATOM   1636  HB  VAL A 106       6.905  13.364   0.141  1.00  0.91           H  
ATOM   1637  O   VAL A 106       6.663  10.342   0.561  1.00  0.91           O  
ATOM   1638  CG1 VAL A 106       8.885  13.227  -0.687  1.00  0.91           C  
ATOM   1639 HG11 VAL A 106       9.223  12.521   0.072  1.00  0.91           H  
ATOM   1640 HG12 VAL A 106       9.366  13.006  -1.639  1.00  0.91           H  
ATOM   1641 HG13 VAL A 106       9.179  14.225  -0.362  1.00  0.91           H  
ATOM   1642  CG2 VAL A 106       6.930  14.273  -1.806  1.00  0.91           C  
ATOM   1643 HG21 VAL A 106       5.844  14.311  -1.888  1.00  0.91           H  
ATOM   1644 HG22 VAL A 106       7.284  15.240  -1.448  1.00  0.91           H  
ATOM   1645 HG23 VAL A 106       7.354  14.088  -2.793  1.00  0.91           H  
ATOM   1646  N   VAL A 107       8.418   9.968  -0.819  1.00  0.81           N  
ATOM   1647  H   VAL A 107       8.916  10.323  -1.623  1.00  0.81           H  
ATOM   1648  CA  VAL A 107       8.880   8.677  -0.274  1.00  0.81           C  
ATOM   1649  HA  VAL A 107       8.256   7.889  -0.696  1.00  0.81           H  
ATOM   1650  C   VAL A 107       8.750   8.602   1.253  1.00  0.81           C  
ATOM   1651  CB  VAL A 107      10.339   8.409  -0.710  1.00  0.81           C  
ATOM   1652  HB  VAL A 107      10.969   9.234  -0.375  1.00  0.81           H  
ATOM   1653  O   VAL A 107       9.296   9.439   1.971  1.00  0.81           O  
ATOM   1654  CG1 VAL A 107      10.904   7.107  -0.130  1.00  0.81           C  
ATOM   1655 HG11 VAL A 107      10.250   6.267  -0.364  1.00  0.81           H  
ATOM   1656 HG12 VAL A 107      11.898   6.918  -0.536  1.00  0.81           H  
ATOM   1657 HG13 VAL A 107      11.005   7.203   0.951  1.00  0.81           H  
ATOM   1658  CG2 VAL A 107      10.447   8.312  -2.240  1.00  0.81           C  
ATOM   1659 HG21 VAL A 107      10.154   9.252  -2.708  1.00  0.81           H  
ATOM   1660 HG22 VAL A 107      11.479   8.106  -2.521  1.00  0.81           H  
ATOM   1661 HG23 VAL A 107       9.810   7.508  -2.609  1.00  0.81           H  
ATOM   1662  N   ASN A 108       8.029   7.583   1.736  1.00  0.89           N  
ATOM   1663  H   ASN A 108       7.565   6.974   1.077  1.00  0.89           H  
ATOM   1664  CA  ASN A 108       7.771   7.252   3.142  1.00  0.89           C  
ATOM   1665  HA  ASN A 108       7.134   6.368   3.124  1.00  0.89           H  
ATOM   1666  C   ASN A 108       6.982   8.290   3.960  1.00  0.89           C  
ATOM   1667  CB  ASN A 108       9.078   6.840   3.846  1.00  0.89           C  
ATOM   1668  HB2 ASN A 108       9.727   7.711   3.936  1.00  0.89           H  
ATOM   1669  HB3 ASN A 108       8.846   6.487   4.851  1.00  0.89           H  
ATOM   1670  O   ASN A 108       6.565   7.971   5.076  1.00  0.89           O  
ATOM   1671  CG  ASN A 108       9.828   5.728   3.142  1.00  0.89           C  
ATOM   1672  ND2 ASN A 108      11.136   5.742   3.204  1.00  0.89           N  
ATOM   1673 HD21 ASN A 108      11.580   6.375   3.853  1.00  0.89           H  
ATOM   1674 HD22 ASN A 108      11.611   5.002   2.706  1.00  0.89           H  
ATOM   1675  OD1 ASN A 108       9.272   4.824   2.548  1.00  0.89           O  
ATOM   1676  N   LEU A 109       6.708   9.496   3.444  1.00  0.94           N  
ATOM   1677  H   LEU A 109       7.061   9.724   2.525  1.00  0.94           H  
ATOM   1678  CA  LEU A 109       5.946  10.510   4.187  1.00  0.94           C  
ATOM   1679  HA  LEU A 109       6.370  10.589   5.188  1.00  0.94           H  
ATOM   1680  C   LEU A 109       4.485  10.110   4.401  1.00  0.94           C  
ATOM   1681  CB  LEU A 109       6.028  11.891   3.516  1.00  0.94           C  
ATOM   1682  HB2 LEU A 109       5.656  11.815   2.494  1.00  0.94           H  
ATOM   1683  HB3 LEU A 109       5.357  12.554   4.063  1.00  0.94           H  
ATOM   1684  O   LEU A 109       3.855  10.608   5.334  1.00  0.94           O  
ATOM   1685  CG  LEU A 109       7.415  12.554   3.492  1.00  0.94           C  
ATOM   1686  HG  LEU A 109       8.049  12.042   2.767  1.00  0.94           H  
ATOM   1687  CD1 LEU A 109       7.256  14.016   3.070  1.00  0.94           C  
ATOM   1688 HD11 LEU A 109       6.794  14.592   3.872  1.00  0.94           H  
ATOM   1689 HD12 LEU A 109       8.235  14.440   2.846  1.00  0.94           H  
ATOM   1690 HD13 LEU A 109       6.632  14.094   2.179  1.00  0.94           H  
ATOM   1691  CD2 LEU A 109       8.104  12.549   4.859  1.00  0.94           C  
ATOM   1692 HD21 LEU A 109       8.995  13.176   4.828  1.00  0.94           H  
ATOM   1693 HD22 LEU A 109       8.411  11.535   5.114  1.00  0.94           H  
ATOM   1694 HD23 LEU A 109       7.424  12.927   5.623  1.00  0.94           H  
ATOM   1695  N   ARG A 110       3.951   9.158   3.622  1.00  0.95           N  
ATOM   1696  H   ARG A 110       4.502   8.808   2.851  1.00  0.95           H  
ATOM   1697  CA  ARG A 110       2.653   8.534   3.914  1.00  0.95           C  
ATOM   1698  HA  ARG A 110       1.880   9.301   3.853  1.00  0.95           H  
ATOM   1699  C   ARG A 110       2.586   7.978   5.339  1.00  0.95           C  
ATOM   1700  CB  ARG A 110       2.343   7.446   2.873  1.00  0.95           C  
ATOM   1701  HB2 ARG A 110       3.165   6.732   2.827  1.00  0.95           H  
ATOM   1702  HB3 ARG A 110       2.255   7.914   1.893  1.00  0.95           H  
ATOM   1703  O   ARG A 110       1.500   7.970   5.903  1.00  0.95           O  
ATOM   1704  CG  ARG A 110       1.032   6.703   3.194  1.00  0.95           C  
ATOM   1705  HG2 ARG A 110       0.233   7.426   3.359  1.00  0.95           H  
ATOM   1706  HG3 ARG A 110       1.140   6.113   4.104  1.00  0.95           H  
ATOM   1707  CD  ARG A 110       0.612   5.769   2.069  1.00  0.95           C  
ATOM   1708  HD2 ARG A 110      -0.429   5.484   2.224  1.00  0.95           H  
ATOM   1709  HD3 ARG A 110       0.687   6.297   1.118  1.00  0.95           H  
ATOM   1710  NE  ARG A 110       1.435   4.553   2.040  1.00  0.95           N  
ATOM   1711  HE  ARG A 110       2.019   4.336   2.835  1.00  0.95           H  
ATOM   1712  NH1 ARG A 110       0.867   3.890  -0.068  1.00  0.95           N  
ATOM   1713 HH11 ARG A 110       0.450   4.787  -0.274  1.00  0.95           H  
ATOM   1714 HH12 ARG A 110       0.891   3.191  -0.795  1.00  0.95           H  
ATOM   1715  NH2 ARG A 110       2.038   2.546   1.165  1.00  0.95           N  
ATOM   1716 HH21 ARG A 110       3.004   2.699   1.417  1.00  0.95           H  
ATOM   1717 HH22 ARG A 110       1.916   1.863   0.431  1.00  0.95           H  
ATOM   1718  CZ  ARG A 110       1.440   3.674   1.062  1.00  0.95           C  
ATOM   1719  N   ALA A 111       3.700   7.573   5.959  1.00  0.95           N  
ATOM   1720  H   ALA A 111       4.585   7.648   5.478  1.00  0.95           H  
ATOM   1721  CA  ALA A 111       3.697   7.032   7.322  1.00  0.95           C  
ATOM   1722  HA  ALA A 111       3.056   6.151   7.354  1.00  0.95           H  
ATOM   1723  C   ALA A 111       3.154   8.032   8.353  1.00  0.95           C  
ATOM   1724  CB  ALA A 111       5.120   6.616   7.706  1.00  0.95           C  
ATOM   1725  HB1 ALA A 111       5.441   5.783   7.082  1.00  0.95           H  
ATOM   1726  HB2 ALA A 111       5.805   7.455   7.586  1.00  0.95           H  
ATOM   1727  HB3 ALA A 111       5.137   6.287   8.745  1.00  0.95           H  
ATOM   1728  O   ALA A 111       2.579   7.624   9.361  1.00  0.95           O  
ATOM   1729  N   THR A 112       3.307   9.332   8.092  1.00  0.96           N  
ATOM   1730  H   THR A 112       3.809   9.599   7.257  1.00  0.96           H  
ATOM   1731  CA  THR A 112       2.990  10.399   9.050  1.00  0.96           C  
ATOM   1732  HA  THR A 112       2.539   9.962   9.940  1.00  0.96           H  
ATOM   1733  C   THR A 112       1.984  11.416   8.503  1.00  0.96           C  
ATOM   1734  CB  THR A 112       4.280  11.093   9.502  1.00  0.96           C  
ATOM   1735  HB  THR A 112       4.032  11.824  10.271  1.00  0.96           H  
ATOM   1736  O   THR A 112       1.248  12.033   9.271  1.00  0.96           O  
ATOM   1737  CG2 THR A 112       5.310  10.106  10.067  1.00  0.96           C  
ATOM   1738 HG21 THR A 112       5.579   9.355   9.324  1.00  0.96           H  
ATOM   1739 HG22 THR A 112       6.227  10.633  10.333  1.00  0.96           H  
ATOM   1740 HG23 THR A 112       4.904   9.613  10.951  1.00  0.96           H  
ATOM   1741  OG1 THR A 112       4.878  11.783   8.437  1.00  0.96           O  
ATOM   1742  HG1 THR A 112       4.656  12.706   8.580  1.00  0.96           H  
ATOM   1743  N   LEU A 113       1.893  11.554   7.178  1.00  0.97           N  
ATOM   1744  H   LEU A 113       2.564  11.055   6.612  1.00  0.97           H  
ATOM   1745  CA  LEU A 113       0.983  12.454   6.475  1.00  0.97           C  
ATOM   1746  HA  LEU A 113       0.447  13.078   7.190  1.00  0.97           H  
ATOM   1747  C   LEU A 113      -0.066  11.656   5.700  1.00  0.97           C  
ATOM   1748  CB  LEU A 113       1.798  13.357   5.534  1.00  0.97           C  
ATOM   1749  HB2 LEU A 113       1.104  13.913   4.903  1.00  0.97           H  
ATOM   1750  HB3 LEU A 113       2.393  12.711   4.888  1.00  0.97           H  
ATOM   1751  O   LEU A 113       0.131  11.307   4.536  1.00  0.97           O  
ATOM   1752  CG  LEU A 113       2.751  14.352   6.207  1.00  0.97           C  
ATOM   1753  HG  LEU A 113       3.476  13.822   6.824  1.00  0.97           H  
ATOM   1754  CD1 LEU A 113       3.501  15.131   5.126  1.00  0.97           C  
ATOM   1755 HD11 LEU A 113       4.073  14.440   4.507  1.00  0.97           H  
ATOM   1756 HD12 LEU A 113       2.799  15.678   4.496  1.00  0.97           H  
ATOM   1757 HD13 LEU A 113       4.198  15.834   5.581  1.00  0.97           H  
ATOM   1758  CD2 LEU A 113       1.970  15.342   7.064  1.00  0.97           C  
ATOM   1759 HD21 LEU A 113       1.528  14.802   7.901  1.00  0.97           H  
ATOM   1760 HD22 LEU A 113       2.644  16.106   7.451  1.00  0.97           H  
ATOM   1761 HD23 LEU A 113       1.180  15.808   6.474  1.00  0.97           H  
ATOM   1762  N   HIS A 114      -1.194  11.380   6.345  1.00  0.99           N  
ATOM   1763  H   HIS A 114      -1.273  11.629   7.320  1.00  0.99           H  
ATOM   1764  CA  HIS A 114      -2.350  10.740   5.722  1.00  0.99           C  
ATOM   1765  HA  HIS A 114      -2.492  11.160   4.726  1.00  0.99           H  
ATOM   1766  C   HIS A 114      -3.632  11.004   6.512  1.00  0.99           C  
ATOM   1767  CB  HIS A 114      -2.105   9.229   5.610  1.00  0.99           C  
ATOM   1768  HB2 HIS A 114      -1.244   9.042   4.969  1.00  0.99           H  
ATOM   1769  HB3 HIS A 114      -2.977   8.769   5.145  1.00  0.99           H  
ATOM   1770  O   HIS A 114      -3.580  11.308   7.703  1.00  0.99           O  
ATOM   1771  CG  HIS A 114      -1.875   8.568   6.940  1.00  0.99           C  
ATOM   1772  CD2 HIS A 114      -2.826   8.177   7.838  1.00  0.99           C  
ATOM   1773  HD2 HIS A 114      -3.891   8.283   7.695  1.00  0.99           H  
ATOM   1774  ND1 HIS A 114      -0.658   8.325   7.516  1.00  0.99           N  
ATOM   1775  HD1 HIS A 114       0.234   8.396   7.048  1.00  0.99           H  
ATOM   1776  CE1 HIS A 114      -0.859   7.801   8.728  1.00  0.99           C  
ATOM   1777  HE1 HIS A 114      -0.065   7.487   9.390  1.00  0.99           H  
ATOM   1778  NE2 HIS A 114      -2.178   7.697   8.981  1.00  0.99           N  
ATOM   1779  N   GLY A 115      -4.787  10.810   5.885  1.00  0.99           N  
ATOM   1780  H   GLY A 115      -4.770  10.621   4.893  1.00  0.99           H  
ATOM   1781  CA  GLY A 115      -6.084  10.853   6.550  1.00  0.99           C  
ATOM   1782  HA2 GLY A 115      -6.327  11.878   6.830  1.00  0.99           H  
ATOM   1783  HA3 GLY A 115      -6.037  10.260   7.463  1.00  0.99           H  
ATOM   1784  C   GLY A 115      -7.201  10.301   5.671  1.00  0.99           C  
ATOM   1785  O   GLY A 115      -7.025  10.041   4.485  1.00  0.99           O  
ATOM   1786  N   ALA A 116      -8.371  10.088   6.266  1.00  0.99           N  
ATOM   1787  H   ALA A 116      -8.482  10.344   7.236  1.00  0.99           H  
ATOM   1788  CA  ALA A 116      -9.524   9.573   5.535  1.00  0.99           C  
ATOM   1789  HA  ALA A 116      -9.184   8.811   4.834  1.00  0.99           H  
ATOM   1790  C   ALA A 116     -10.209  10.682   4.717  1.00  0.99           C  
ATOM   1791  CB  ALA A 116     -10.475   8.891   6.525  1.00  0.99           C  
ATOM   1792  HB1 ALA A 116     -11.344   8.508   5.990  1.00  0.99           H  
ATOM   1793  HB2 ALA A 116     -10.801   9.601   7.286  1.00  0.99           H  
ATOM   1794  HB3 ALA A 116      -9.966   8.057   7.009  1.00  0.99           H  
ATOM   1795  O   ALA A 116     -10.375  11.809   5.195  1.00  0.99           O  
ATOM   1796  N   LEU A 117     -10.669  10.338   3.515  1.00  0.99           N  
ATOM   1797  H   LEU A 117     -10.474   9.404   3.182  1.00  0.99           H  
ATOM   1798  CA  LEU A 117     -11.592  11.135   2.711  1.00  0.99           C  
ATOM   1799  HA  LEU A 117     -11.723  12.116   3.167  1.00  0.99           H  
ATOM   1800  C   LEU A 117     -12.950  10.425   2.695  1.00  0.99           C  
ATOM   1801  CB  LEU A 117     -10.995  11.336   1.305  1.00  0.99           C  
ATOM   1802  HB2 LEU A 117     -10.715  10.363   0.903  1.00  0.99           H  
ATOM   1803  HB3 LEU A 117     -10.085  11.929   1.390  1.00  0.99           H  
ATOM   1804  O   LEU A 117     -13.095   9.352   2.120  1.00  0.99           O  
ATOM   1805  CG  LEU A 117     -11.949  12.022   0.306  1.00  0.99           C  
ATOM   1806  HG  LEU A 117     -12.854  11.424   0.194  1.00  0.99           H  
ATOM   1807  CD1 LEU A 117     -12.341  13.428   0.766  1.00  0.99           C  
ATOM   1808 HD11 LEU A 117     -12.936  13.377   1.678  1.00  0.99           H  
ATOM   1809 HD12 LEU A 117     -12.941  13.906  -0.009  1.00  0.99           H  
ATOM   1810 HD13 LEU A 117     -11.446  14.025   0.936  1.00  0.99           H  
ATOM   1811  CD2 LEU A 117     -11.286  12.136  -1.063  1.00  0.99           C  
ATOM   1812 HD21 LEU A 117     -10.974  11.151  -1.411  1.00  0.99           H  
ATOM   1813 HD22 LEU A 117     -10.411  12.784  -1.007  1.00  0.99           H  
ATOM   1814 HD23 LEU A 117     -11.991  12.549  -1.784  1.00  0.99           H  
ATOM   1815  N   VAL A 118     -13.951  11.004   3.350  1.00  0.99           N  
ATOM   1816  H   VAL A 118     -13.781  11.904   3.776  1.00  0.99           H  
ATOM   1817  CA  VAL A 118     -15.298  10.432   3.450  1.00  0.99           C  
ATOM   1818  HA  VAL A 118     -15.264   9.376   3.182  1.00  0.99           H  
ATOM   1819  C   VAL A 118     -16.225  11.125   2.465  1.00  0.99           C  
ATOM   1820  CB  VAL A 118     -15.831  10.521   4.890  1.00  0.99           C  
ATOM   1821  HB  VAL A 118     -15.806  11.555   5.233  1.00  0.99           H  
ATOM   1822  O   VAL A 118     -16.522  12.310   2.628  1.00  0.99           O  
ATOM   1823  CG1 VAL A 118     -17.278  10.018   4.973  1.00  0.99           C  
ATOM   1824 HG11 VAL A 118     -17.351   9.054   4.471  1.00  0.99           H  
ATOM   1825 HG12 VAL A 118     -17.584   9.922   6.015  1.00  0.99           H  
ATOM   1826 HG13 VAL A 118     -17.945  10.725   4.479  1.00  0.99           H  
ATOM   1827  CG2 VAL A 118     -14.953   9.677   5.821  1.00  0.99           C  
ATOM   1828 HG21 VAL A 118     -14.852   8.669   5.420  1.00  0.99           H  
ATOM   1829 HG22 VAL A 118     -15.376   9.648   6.826  1.00  0.99           H  
ATOM   1830 HG23 VAL A 118     -13.956  10.115   5.873  1.00  0.99           H  
ATOM   1831  N   ILE A 119     -16.729  10.366   1.494  1.00  0.99           N  
ATOM   1832  H   ILE A 119     -16.459   9.393   1.457  1.00  0.99           H  
ATOM   1833  CA  ILE A 119     -17.644  10.829   0.454  1.00  0.99           C  
ATOM   1834  HA  ILE A 119     -17.698  11.917   0.490  1.00  0.99           H  
ATOM   1835  C   ILE A 119     -19.037  10.270   0.737  1.00  0.99           C  
ATOM   1836  CB  ILE A 119     -17.150  10.436  -0.955  1.00  0.99           C  
ATOM   1837  HB  ILE A 119     -17.227   9.355  -1.075  1.00  0.99           H  
ATOM   1838  O   ILE A 119     -19.331   9.099   0.503  1.00  0.99           O  
ATOM   1839  CG1 ILE A 119     -15.676  10.838  -1.199  1.00  0.99           C  
ATOM   1840 HG12 ILE A 119     -15.587  11.924  -1.208  1.00  0.99           H  
ATOM   1841 HG13 ILE A 119     -15.049  10.455  -0.394  1.00  0.99           H  
ATOM   1842  CG2 ILE A 119     -18.097  11.123  -1.955  1.00  0.99           C  
ATOM   1843 HG21 ILE A 119     -18.140  12.197  -1.777  1.00  0.99           H  
ATOM   1844 HG22 ILE A 119     -17.756  10.954  -2.976  1.00  0.99           H  
ATOM   1845 HG23 ILE A 119     -19.104  10.710  -1.886  1.00  0.99           H  
ATOM   1846  CD1 ILE A 119     -15.084  10.287  -2.500  1.00  0.99           C  
ATOM   1847 HD11 ILE A 119     -15.079   9.197  -2.477  1.00  0.99           H  
ATOM   1848 HD12 ILE A 119     -15.648  10.630  -3.368  1.00  0.99           H  
ATOM   1849 HD13 ILE A 119     -14.063  10.654  -2.600  1.00  0.99           H  
ATOM   1850  N   ARG A 120     -19.922  11.103   1.279  1.00  0.99           N  
ATOM   1851  H   ARG A 120     -19.636  12.062   1.412  1.00  0.99           H  
ATOM   1852  CA  ARG A 120     -21.312  10.704   1.539  1.00  0.99           C  
ATOM   1853  HA  ARG A 120     -21.311   9.657   1.840  1.00  0.99           H  
ATOM   1854  C   ARG A 120     -22.161  10.807   0.273  1.00  0.99           C  
ATOM   1855  CB  ARG A 120     -21.907  11.544   2.668  1.00  0.99           C  
ATOM   1856  HB2 ARG A 120     -21.864  12.600   2.399  1.00  0.99           H  
ATOM   1857  HB3 ARG A 120     -22.947  11.258   2.823  1.00  0.99           H  
ATOM   1858  O   ARG A 120     -21.830  11.597  -0.610  1.00  0.99           O  
ATOM   1859  CG  ARG A 120     -21.127  11.325   3.958  1.00  0.99           C  
ATOM   1860  HG2 ARG A 120     -21.020  10.257   4.145  1.00  0.99           H  
ATOM   1861  HG3 ARG A 120     -20.132  11.759   3.856  1.00  0.99           H  
ATOM   1862  CD  ARG A 120     -21.849  11.973   5.136  1.00  0.99           C  
ATOM   1863  HD2 ARG A 120     -21.914  13.051   4.985  1.00  0.99           H  
ATOM   1864  HD3 ARG A 120     -22.857  11.563   5.202  1.00  0.99           H  
ATOM   1865  NE  ARG A 120     -21.124  11.658   6.370  1.00  0.99           N  
ATOM   1866  HE  ARG A 120     -21.337  10.771   6.803  1.00  0.99           H  
ATOM   1867  NH1 ARG A 120     -19.480  13.258   6.154  1.00  0.99           N  
ATOM   1868 HH11 ARG A 120     -19.891  13.608   5.301  1.00  0.99           H  
ATOM   1869 HH12 ARG A 120     -18.523  13.481   6.389  1.00  0.99           H  
ATOM   1870  NH2 ARG A 120     -19.296  11.691   7.703  1.00  0.99           N  
ATOM   1871 HH21 ARG A 120     -19.488  10.721   7.908  1.00  0.99           H  
ATOM   1872 HH22 ARG A 120     -18.374  12.070   7.864  1.00  0.99           H  
ATOM   1873  CZ  ARG A 120     -19.992  12.218   6.747  1.00  0.99           C  
ATOM   1874  N   PRO A 121     -23.319  10.133   0.228  1.00  0.98           N  
ATOM   1875  CA  PRO A 121     -24.280  10.351  -0.830  1.00  0.98           C  
ATOM   1876  HA  PRO A 121     -23.828  10.005  -1.760  1.00  0.98           H  
ATOM   1877  C   PRO A 121     -24.655  11.822  -0.981  1.00  0.98           C  
ATOM   1878  CB  PRO A 121     -25.492   9.484  -0.492  1.00  0.98           C  
ATOM   1879  HB2 PRO A 121     -26.186  10.055   0.125  1.00  0.98           H  
ATOM   1880  HB3 PRO A 121     -25.985   9.107  -1.388  1.00  0.98           H  
ATOM   1881  O   PRO A 121     -24.689  12.600  -0.004  1.00  0.98           O  
ATOM   1882  CG  PRO A 121     -24.896   8.357   0.344  1.00  0.98           C  
ATOM   1883  HG2 PRO A 121     -24.508   7.578  -0.313  1.00  0.98           H  
ATOM   1884  HG3 PRO A 121     -25.625   7.940   1.039  1.00  0.98           H  
ATOM   1885  CD  PRO A 121     -23.738   9.033   1.074  1.00  0.98           C  
ATOM   1886  HD2 PRO A 121     -22.917   8.325   1.182  1.00  0.98           H  
ATOM   1887  HD3 PRO A 121     -24.072   9.403   2.044  1.00  0.98           H  
ATOM   1888  N   ARG A 122     -24.974  12.185  -2.224  1.00  0.97           N  
ATOM   1889  H   ARG A 122     -24.849  11.490  -2.947  1.00  0.97           H  
ATOM   1890  CA  ARG A 122     -25.509  13.504  -2.568  1.00  0.97           C  
ATOM   1891  HA  ARG A 122     -24.712  14.231  -2.414  1.00  0.97           H  
ATOM   1892  C   ARG A 122     -26.690  13.850  -1.660  1.00  0.97           C  
ATOM   1893  CB  ARG A 122     -25.896  13.515  -4.051  1.00  0.97           C  
ATOM   1894  HB2 ARG A 122     -25.032  13.184  -4.627  1.00  0.97           H  
ATOM   1895  HB3 ARG A 122     -26.714  12.815  -4.223  1.00  0.97           H  
ATOM   1896  O   ARG A 122     -27.473  12.981  -1.278  1.00  0.97           O  
ATOM   1897  CG  ARG A 122     -26.315  14.919  -4.515  1.00  0.97           C  
ATOM   1898  HG2 ARG A 122     -25.559  15.644  -4.213  1.00  0.97           H  
ATOM   1899  HG3 ARG A 122     -27.263  15.186  -4.048  1.00  0.97           H  
ATOM   1900  CD  ARG A 122     -26.493  15.000  -6.031  1.00  0.97           C  
ATOM   1901  HD2 ARG A 122     -26.895  15.986  -6.265  1.00  0.97           H  
ATOM   1902  HD3 ARG A 122     -27.211  14.245  -6.350  1.00  0.97           H  
ATOM   1903  NE  ARG A 122     -25.213  14.800  -6.741  1.00  0.97           N  
ATOM   1904  HE  ARG A 122     -24.464  14.350  -6.235  1.00  0.97           H  
ATOM   1905  NH1 ARG A 122     -25.689  15.996  -8.640  1.00  0.97           N  
ATOM   1906 HH11 ARG A 122     -26.539  16.337  -8.213  1.00  0.97           H  
ATOM   1907 HH12 ARG A 122     -25.370  16.345  -9.532  1.00  0.97           H  
ATOM   1908  NH2 ARG A 122     -23.749  14.893  -8.489  1.00  0.97           N  
ATOM   1909 HH21 ARG A 122     -23.438  15.262  -9.376  1.00  0.97           H  
ATOM   1910 HH22 ARG A 122     -23.105  14.244  -8.061  1.00  0.97           H  
ATOM   1911  CZ  ARG A 122     -24.887  15.227  -7.947  1.00  0.97           C  
ATOM   1912  N   SER A 123     -26.838  15.130  -1.313  1.00  0.96           N  
ATOM   1913  H   SER A 123     -26.181  15.803  -1.681  1.00  0.96           H  
ATOM   1914  CA  SER A 123     -27.952  15.583  -0.469  1.00  0.96           C  
ATOM   1915  HA  SER A 123     -27.802  15.173   0.530  1.00  0.96           H  
ATOM   1916  C   SER A 123     -29.303  15.084  -1.004  1.00  0.96           C  
ATOM   1917  CB  SER A 123     -27.972  17.106  -0.358  1.00  0.96           C  
ATOM   1918  HB2 SER A 123     -28.310  17.542  -1.298  1.00  0.96           H  
ATOM   1919  HB3 SER A 123     -26.970  17.472  -0.130  1.00  0.96           H  
ATOM   1920  O   SER A 123     -29.571  15.167  -2.202  1.00  0.96           O  
ATOM   1921  OG  SER A 123     -28.846  17.468   0.691  1.00  0.96           O  
ATOM   1922  HG  SER A 123     -29.021  18.411   0.634  1.00  0.96           H  
ATOM   1923  N   GLY A 124     -30.133  14.531  -0.117  1.00  0.96           N  
ATOM   1924  H   GLY A 124     -29.853  14.522   0.853  1.00  0.96           H  
ATOM   1925  CA  GLY A 124     -31.424  13.930  -0.468  1.00  0.96           C  
ATOM   1926  HA2 GLY A 124     -31.893  14.526  -1.252  1.00  0.96           H  
ATOM   1927  HA3 GLY A 124     -32.075  13.957   0.405  1.00  0.96           H  
ATOM   1928  C   GLY A 124     -31.368  12.479  -0.963  1.00  0.96           C  
ATOM   1929  O   GLY A 124     -32.425  11.872  -1.118  1.00  0.96           O  
ATOM   1930  N   ARG A 125     -30.182  11.887  -1.166  1.00  0.97           N  
ATOM   1931  H   ARG A 125     -29.334  12.422  -1.039  1.00  0.97           H  
ATOM   1932  CA  ARG A 125     -30.033  10.460  -1.493  1.00  0.97           C  
ATOM   1933  HA  ARG A 125     -31.004  10.082  -1.813  1.00  0.97           H  
ATOM   1934  C   ARG A 125     -29.597   9.655  -0.262  1.00  0.97           C  
ATOM   1935  CB  ARG A 125     -29.069  10.261  -2.671  1.00  0.97           C  
ATOM   1936  HB2 ARG A 125     -28.950   9.190  -2.837  1.00  0.97           H  
ATOM   1937  HB3 ARG A 125     -28.090  10.679  -2.435  1.00  0.97           H  
ATOM   1938  O   ARG A 125     -28.686  10.084   0.447  1.00  0.97           O  
ATOM   1939  CG  ARG A 125     -29.624  10.909  -3.947  1.00  0.97           C  
ATOM   1940  HG2 ARG A 125     -29.583  11.994  -3.856  1.00  0.97           H  
ATOM   1941  HG3 ARG A 125     -30.662  10.602  -4.079  1.00  0.97           H  
ATOM   1942  CD  ARG A 125     -28.824  10.470  -5.175  1.00  0.97           C  
ATOM   1943  HD2 ARG A 125     -27.802  10.837  -5.085  1.00  0.97           H  
ATOM   1944  HD3 ARG A 125     -28.796   9.380  -5.199  1.00  0.97           H  
ATOM   1945  NE  ARG A 125     -29.439  10.975  -6.419  1.00  0.97           N  
ATOM   1946  HE  ARG A 125     -30.204  11.626  -6.315  1.00  0.97           H  
ATOM   1947  NH1 ARG A 125     -28.139   9.769  -7.875  1.00  0.97           N  
ATOM   1948 HH11 ARG A 125     -27.595   9.422  -7.098  1.00  0.97           H  
ATOM   1949 HH12 ARG A 125     -27.889   9.487  -8.812  1.00  0.97           H  
ATOM   1950  NH2 ARG A 125     -29.758  11.086  -8.671  1.00  0.97           N  
ATOM   1951 HH21 ARG A 125     -30.545  11.705  -8.537  1.00  0.97           H  
ATOM   1952 HH22 ARG A 125     -29.499  10.795  -9.603  1.00  0.97           H  
ATOM   1953  CZ  ARG A 125     -29.110  10.608  -7.644  1.00  0.97           C  
ATOM   1954  N   PRO A 126     -30.247   8.519   0.044  1.00  0.97           N  
ATOM   1955  CA  PRO A 126     -29.792   7.627   1.103  1.00  0.97           C  
ATOM   1956  HA  PRO A 126     -29.480   8.196   1.979  1.00  0.97           H  
ATOM   1957  C   PRO A 126     -28.615   6.764   0.624  1.00  0.97           C  
ATOM   1958  CB  PRO A 126     -31.023   6.786   1.449  1.00  0.97           C  
ATOM   1959  HB2 PRO A 126     -30.762   5.818   1.878  1.00  0.97           H  
ATOM   1960  HB3 PRO A 126     -31.666   7.343   2.131  1.00  0.97           H  
ATOM   1961  O   PRO A 126     -28.399   6.607  -0.575  1.00  0.97           O  
ATOM   1962  CG  PRO A 126     -31.721   6.637   0.097  1.00  0.97           C  
ATOM   1963  HG2 PRO A 126     -31.256   5.829  -0.467  1.00  0.97           H  
ATOM   1964  HG3 PRO A 126     -32.790   6.456   0.211  1.00  0.97           H  
ATOM   1965  CD  PRO A 126     -31.442   7.973  -0.595  1.00  0.97           C  
ATOM   1966  HD2 PRO A 126     -32.281   8.651  -0.437  1.00  0.97           H  
ATOM   1967  HD3 PRO A 126     -31.280   7.812  -1.661  1.00  0.97           H  
ATOM   1968  N   TYR A 127     -27.900   6.149   1.568  1.00  0.98           N  
ATOM   1969  H   TYR A 127     -28.134   6.303   2.539  1.00  0.98           H  
ATOM   1970  CA  TYR A 127     -27.054   4.995   1.256  1.00  0.98           C  
ATOM   1971  HA  TYR A 127     -26.310   5.293   0.517  1.00  0.98           H  
ATOM   1972  C   TYR A 127     -27.916   3.853   0.677  1.00  0.98           C  
ATOM   1973  CB  TYR A 127     -26.341   4.514   2.530  1.00  0.98           C  
ATOM   1974  HB2 TYR A 127     -27.085   4.284   3.292  1.00  0.98           H  
ATOM   1975  HB3 TYR A 127     -25.824   3.582   2.301  1.00  0.98           H  
ATOM   1976  O   TYR A 127     -29.084   3.730   1.058  1.00  0.98           O  
ATOM   1977  CG  TYR A 127     -25.316   5.479   3.095  1.00  0.98           C  
ATOM   1978  CD1 TYR A 127     -24.091   5.652   2.427  1.00  0.98           C  
ATOM   1979  HD1 TYR A 127     -23.890   5.105   1.517  1.00  0.98           H  
ATOM   1980  CD2 TYR A 127     -25.562   6.173   4.299  1.00  0.98           C  
ATOM   1981  HD2 TYR A 127     -26.491   6.012   4.825  1.00  0.98           H  
ATOM   1982  CE1 TYR A 127     -23.121   6.529   2.941  1.00  0.98           C  
ATOM   1983  HE1 TYR A 127     -22.182   6.651   2.423  1.00  0.98           H  
ATOM   1984  CE2 TYR A 127     -24.594   7.059   4.815  1.00  0.98           C  
ATOM   1985  HE2 TYR A 127     -24.768   7.593   5.737  1.00  0.98           H  
ATOM   1986  OH  TYR A 127     -22.461   8.134   4.593  1.00  0.98           O  
ATOM   1987  HH  TYR A 127     -22.600   8.371   5.513  1.00  0.98           H  
ATOM   1988  CZ  TYR A 127     -23.380   7.253   4.123  1.00  0.98           C  
ATOM   1989  N   PRO A 128     -27.364   2.961  -0.165  1.00  0.98           N  
ATOM   1990  CA  PRO A 128     -28.067   1.775  -0.668  1.00  0.98           C  
ATOM   1991  HA  PRO A 128     -29.079   2.048  -0.967  1.00  0.98           H  
ATOM   1992  C   PRO A 128     -28.177   0.644   0.376  1.00  0.98           C  
ATOM   1993  CB  PRO A 128     -27.276   1.364  -1.909  1.00  0.98           C  
ATOM   1994  HB2 PRO A 128     -27.590   1.971  -2.757  1.00  0.98           H  
ATOM   1995  HB3 PRO A 128     -27.383   0.305  -2.143  1.00  0.98           H  
ATOM   1996  O   PRO A 128     -28.470  -0.501   0.044  1.00  0.98           O  
ATOM   1997  CG  PRO A 128     -25.844   1.725  -1.524  1.00  0.98           C  
ATOM   1998  HG2 PRO A 128     -25.423   0.948  -0.887  1.00  0.98           H  
ATOM   1999  HG3 PRO A 128     -25.223   1.877  -2.407  1.00  0.98           H  
ATOM   2000  CD  PRO A 128     -26.019   3.016  -0.723  1.00  0.98           C  
ATOM   2001  HD2 PRO A 128     -25.940   3.874  -1.391  1.00  0.98           H  
ATOM   2002  HD3 PRO A 128     -25.263   3.077   0.059  1.00  0.98           H  
ATOM   2003  N   PHE A 129     -27.935   0.959   1.647  1.00  0.98           N  
ATOM   2004  H   PHE A 129     -27.779   1.935   1.854  1.00  0.98           H  
ATOM   2005  CA  PHE A 129     -28.056   0.084   2.807  1.00  0.98           C  
ATOM   2006  HA  PHE A 129     -28.715  -0.745   2.552  1.00  0.98           H  
ATOM   2007  C   PHE A 129     -28.692   0.865   3.973  1.00  0.98           C  
ATOM   2008  CB  PHE A 129     -26.671  -0.485   3.162  1.00  0.98           C  
ATOM   2009  HB2 PHE A 129     -26.400  -1.202   2.388  1.00  0.98           H  
ATOM   2010  HB3 PHE A 129     -26.731  -1.046   4.095  1.00  0.98           H  
ATOM   2011  O   PHE A 129     -28.734   2.100   3.937  1.00  0.98           O  
ATOM   2012  CG  PHE A 129     -25.555   0.538   3.285  1.00  0.98           C  
ATOM   2013  CD1 PHE A 129     -24.596   0.639   2.262  1.00  0.98           C  
ATOM   2014  HD1 PHE A 129     -24.653  -0.002   1.395  1.00  0.98           H  
ATOM   2015  CD2 PHE A 129     -25.451   1.368   4.418  1.00  0.98           C  
ATOM   2016  HD2 PHE A 129     -26.173   1.286   5.216  1.00  0.98           H  
ATOM   2017  CE1 PHE A 129     -23.530   1.545   2.383  1.00  0.98           C  
ATOM   2018  HE1 PHE A 129     -22.759   1.561   1.627  1.00  0.98           H  
ATOM   2019  CE2 PHE A 129     -24.403   2.301   4.521  1.00  0.98           C  
ATOM   2020  HE2 PHE A 129     -24.328   2.942   5.387  1.00  0.98           H  
ATOM   2021  CZ  PHE A 129     -23.435   2.384   3.505  1.00  0.98           C  
ATOM   2022  HZ  PHE A 129     -22.610   3.075   3.591  1.00  0.98           H  
ATOM   2023  N   PRO A 130     -29.197   0.188   5.024  1.00  0.97           N  
ATOM   2024  CA  PRO A 130     -29.833   0.858   6.154  1.00  0.97           C  
ATOM   2025  HA  PRO A 130     -30.759   1.311   5.799  1.00  0.97           H  
ATOM   2026  C   PRO A 130     -28.943   1.937   6.782  1.00  0.97           C  
ATOM   2027  CB  PRO A 130     -30.172  -0.251   7.154  1.00  0.97           C  
ATOM   2028  HB2 PRO A 130     -31.076  -0.025   7.719  1.00  0.97           H  
ATOM   2029  HB3 PRO A 130     -29.333  -0.422   7.829  1.00  0.97           H  
ATOM   2030  O   PRO A 130     -27.765   1.708   7.055  1.00  0.97           O  
ATOM   2031  CG  PRO A 130     -30.353  -1.475   6.259  1.00  0.97           C  
ATOM   2032  HG2 PRO A 130     -31.347  -1.462   5.811  1.00  0.97           H  
ATOM   2033  HG3 PRO A 130     -30.188  -2.405   6.804  1.00  0.97           H  
ATOM   2034  CD  PRO A 130     -29.298  -1.259   5.177  1.00  0.97           C  
ATOM   2035  HD2 PRO A 130     -29.607  -1.749   4.254  1.00  0.97           H  
ATOM   2036  HD3 PRO A 130     -28.344  -1.659   5.519  1.00  0.97           H  
ATOM   2037  N   LYS A 131     -29.517   3.120   7.038  1.00  0.97           N  
ATOM   2038  H   LYS A 131     -30.485   3.238   6.777  1.00  0.97           H  
ATOM   2039  CA  LYS A 131     -28.786   4.259   7.608  1.00  0.97           C  
ATOM   2040  HA  LYS A 131     -28.023   4.537   6.880  1.00  0.97           H  
ATOM   2041  C   LYS A 131     -28.112   3.855   8.934  1.00  0.97           C  
ATOM   2042  CB  LYS A 131     -29.743   5.446   7.798  1.00  0.97           C  
ATOM   2043  HB2 LYS A 131     -30.528   5.161   8.498  1.00  0.97           H  
ATOM   2044  HB3 LYS A 131     -30.203   5.684   6.840  1.00  0.97           H  
ATOM   2045  O   LYS A 131     -28.823   3.470   9.866  1.00  0.97           O  
ATOM   2046  CG  LYS A 131     -29.020   6.695   8.329  1.00  0.97           C  
ATOM   2047  HG2 LYS A 131     -28.251   6.997   7.618  1.00  0.97           H  
ATOM   2048  HG3 LYS A 131     -28.549   6.469   9.285  1.00  0.97           H  
ATOM   2049  CD  LYS A 131     -30.008   7.848   8.536  1.00  0.97           C  
ATOM   2050  HD2 LYS A 131     -30.464   8.106   7.580  1.00  0.97           H  
ATOM   2051  HD3 LYS A 131     -30.785   7.527   9.230  1.00  0.97           H  
ATOM   2052  CE  LYS A 131     -29.275   9.065   9.112  1.00  0.97           C  
ATOM   2053  HE2 LYS A 131     -28.789   8.766  10.041  1.00  0.97           H  
ATOM   2054  HE3 LYS A 131     -28.494   9.363   8.412  1.00  0.97           H  
ATOM   2055  NZ  LYS A 131     -30.210  10.192   9.357  1.00  0.97           N  
ATOM   2056  HZ1 LYS A 131     -30.925   9.916  10.015  1.00  0.97           H  
ATOM   2057  HZ2 LYS A 131     -30.660  10.474   8.498  1.00  0.97           H  
ATOM   2058  HZ3 LYS A 131     -29.715  10.985   9.741  1.00  0.97           H  
ATOM   2059  N   PRO A 132     -26.779   3.981   9.058  1.00  0.98           N  
ATOM   2060  CA  PRO A 132     -26.085   3.654  10.296  1.00  0.98           C  
ATOM   2061  HA  PRO A 132     -26.372   2.657  10.629  1.00  0.98           H  
ATOM   2062  C   PRO A 132     -26.427   4.666  11.400  1.00  0.98           C  
ATOM   2063  CB  PRO A 132     -24.596   3.654   9.936  1.00  0.98           C  
ATOM   2064  HB2 PRO A 132     -24.317   2.674   9.550  1.00  0.98           H  
ATOM   2065  HB3 PRO A 132     -23.963   3.925  10.781  1.00  0.98           H  
ATOM   2066  O   PRO A 132     -26.730   5.831  11.140  1.00  0.98           O  
ATOM   2067  CG  PRO A 132     -24.524   4.690   8.812  1.00  0.98           C  
ATOM   2068  HG2 PRO A 132     -23.661   4.551   8.162  1.00  0.98           H  
ATOM   2069  HG3 PRO A 132     -24.518   5.694   9.237  1.00  0.98           H  
ATOM   2070  CD  PRO A 132     -25.830   4.458   8.059  1.00  0.98           C  
ATOM   2071  HD2 PRO A 132     -25.689   3.689   7.300  1.00  0.98           H  
ATOM   2072  HD3 PRO A 132     -26.160   5.390   7.598  1.00  0.98           H  
ATOM   2073  N   TYR A 133     -26.324   4.229  12.652  1.00  0.99           N  
ATOM   2074  H   TYR A 133     -26.051   3.266  12.786  1.00  0.99           H  
ATOM   2075  CA  TYR A 133     -26.427   5.073  13.841  1.00  0.99           C  
ATOM   2076  HA  TYR A 133     -27.363   5.631  13.805  1.00  0.99           H  
ATOM   2077  C   TYR A 133     -25.282   6.091  13.916  1.00  0.99           C  
ATOM   2078  CB  TYR A 133     -26.427   4.167  15.082  1.00  0.99           C  
ATOM   2079  HB2 TYR A 133     -25.541   3.532  15.060  1.00  0.99           H  
ATOM   2080  HB3 TYR A 133     -27.300   3.516  15.040  1.00  0.99           H  
ATOM   2081  O   TYR A 133     -25.504   7.249  14.265  1.00  0.99           O  
ATOM   2082  CG  TYR A 133     -26.439   4.915  16.398  1.00  0.99           C  
ATOM   2083  CD1 TYR A 133     -25.277   4.969  17.191  1.00  0.99           C  
ATOM   2084  HD1 TYR A 133     -24.385   4.458  16.861  1.00  0.99           H  
ATOM   2085  CD2 TYR A 133     -27.606   5.584  16.810  1.00  0.99           C  
ATOM   2086  HD2 TYR A 133     -28.485   5.573  16.182  1.00  0.99           H  
ATOM   2087  CE1 TYR A 133     -25.279   5.687  18.403  1.00  0.99           C  
ATOM   2088  HE1 TYR A 133     -24.390   5.727  19.015  1.00  0.99           H  
ATOM   2089  CE2 TYR A 133     -27.613   6.303  18.020  1.00  0.99           C  
ATOM   2090  HE2 TYR A 133     -28.492   6.843  18.340  1.00  0.99           H  
ATOM   2091  OH  TYR A 133     -26.474   7.051  19.982  1.00  0.99           O  
ATOM   2092  HH  TYR A 133     -25.641   7.010  20.457  1.00  0.99           H  
ATOM   2093  CZ  TYR A 133     -26.451   6.356  18.816  1.00  0.99           C  
ATOM   2094  N   LYS A 134     -24.057   5.665  13.578  1.00  0.99           N  
ATOM   2095  H   LYS A 134     -23.960   4.703  13.288  1.00  0.99           H  
ATOM   2096  CA  LYS A 134     -22.857   6.510  13.547  1.00  0.99           C  
ATOM   2097  HA  LYS A 134     -23.153   7.512  13.235  1.00  0.99           H  
ATOM   2098  C   LYS A 134     -21.846   5.980  12.528  1.00  0.99           C  
ATOM   2099  CB  LYS A 134     -22.272   6.583  14.970  1.00  0.99           C  
ATOM   2100  HB2 LYS A 134     -21.961   5.585  15.280  1.00  0.99           H  
ATOM   2101  HB3 LYS A 134     -23.053   6.924  15.651  1.00  0.99           H  
ATOM   2102  O   LYS A 134     -21.734   4.772  12.342  1.00  0.99           O  
ATOM   2103  CG  LYS A 134     -21.080   7.543  15.079  1.00  0.99           C  
ATOM   2104  HG2 LYS A 134     -21.374   8.521  14.698  1.00  0.99           H  
ATOM   2105  HG3 LYS A 134     -20.257   7.157  14.478  1.00  0.99           H  
ATOM   2106  CD  LYS A 134     -20.584   7.692  16.521  1.00  0.99           C  
ATOM   2107  HD2 LYS A 134     -21.393   8.066  17.148  1.00  0.99           H  
ATOM   2108  HD3 LYS A 134     -20.251   6.721  16.888  1.00  0.99           H  
ATOM   2109  CE  LYS A 134     -19.414   8.684  16.523  1.00  0.99           C  
ATOM   2110  HE2 LYS A 134     -18.654   8.320  15.831  1.00  0.99           H  
ATOM   2111  HE3 LYS A 134     -19.769   9.640  16.136  1.00  0.99           H  
ATOM   2112  NZ  LYS A 134     -18.830   8.865  17.875  1.00  0.99           N  
ATOM   2113  HZ1 LYS A 134     -18.060   9.517  17.828  1.00  0.99           H  
ATOM   2114  HZ2 LYS A 134     -19.519   9.229  18.517  1.00  0.99           H  
ATOM   2115  HZ3 LYS A 134     -18.473   7.986  18.222  1.00  0.99           H  
ATOM   2116  N   GLU A 135     -21.097   6.886  11.908  1.00  0.99           N  
ATOM   2117  H   GLU A 135     -21.238   7.861  12.133  1.00  0.99           H  
ATOM   2118  CA  GLU A 135     -19.949   6.573  11.050  1.00  0.99           C  
ATOM   2119  HA  GLU A 135     -20.020   5.542  10.704  1.00  0.99           H  
ATOM   2120  C   GLU A 135     -18.646   6.729  11.850  1.00  0.99           C  
ATOM   2121  CB  GLU A 135     -19.938   7.484   9.812  1.00  0.99           C  
ATOM   2122  HB2 GLU A 135     -19.758   8.509  10.137  1.00  0.99           H  
ATOM   2123  HB3 GLU A 135     -19.109   7.175   9.175  1.00  0.99           H  
ATOM   2124  O   GLU A 135     -18.509   7.681  12.627  1.00  0.99           O  
ATOM   2125  CG  GLU A 135     -21.243   7.454   8.993  1.00  0.99           C  
ATOM   2126  HG2 GLU A 135     -21.437   6.434   8.661  1.00  0.99           H  
ATOM   2127  HG3 GLU A 135     -22.073   7.763   9.629  1.00  0.99           H  
ATOM   2128  CD  GLU A 135     -21.198   8.391   7.775  1.00  0.99           C  
ATOM   2129  OE1 GLU A 135     -22.260   8.684   7.182  1.00  0.99           O  
ATOM   2130  OE2 GLU A 135     -20.103   8.869   7.397  1.00  0.99           O  
ATOM   2131  N   VAL A 136     -17.703   5.798  11.698  1.00  0.99           N  
ATOM   2132  H   VAL A 136     -17.878   5.034  11.062  1.00  0.99           H  
ATOM   2133  CA  VAL A 136     -16.481   5.726  12.513  1.00  0.99           C  
ATOM   2134  HA  VAL A 136     -16.337   6.667  13.044  1.00  0.99           H  
ATOM   2135  C   VAL A 136     -15.263   5.473  11.620  1.00  0.99           C  
ATOM   2136  CB  VAL A 136     -16.590   4.620  13.584  1.00  0.99           C  
ATOM   2137  HB  VAL A 136     -16.647   3.645  13.100  1.00  0.99           H  
ATOM   2138  O   VAL A 136     -15.094   4.349  11.151  1.00  0.99           O  
ATOM   2139  CG1 VAL A 136     -15.365   4.642  14.511  1.00  0.99           C  
ATOM   2140 HG11 VAL A 136     -15.297   5.597  15.033  1.00  0.99           H  
ATOM   2141 HG12 VAL A 136     -14.452   4.485  13.936  1.00  0.99           H  
ATOM   2142 HG13 VAL A 136     -15.435   3.828  15.232  1.00  0.99           H  
ATOM   2143  CG2 VAL A 136     -17.843   4.779  14.460  1.00  0.99           C  
ATOM   2144 HG21 VAL A 136     -17.869   3.968  15.188  1.00  0.99           H  
ATOM   2145 HG22 VAL A 136     -18.739   4.695  13.846  1.00  0.99           H  
ATOM   2146 HG23 VAL A 136     -17.829   5.745  14.965  1.00  0.99           H  
ATOM   2147  N   PRO A 137     -14.398   6.478  11.401  1.00  0.99           N  
ATOM   2148  CA  PRO A 137     -13.108   6.278  10.749  1.00  0.99           C  
ATOM   2149  HA  PRO A 137     -13.267   5.801   9.781  1.00  0.99           H  
ATOM   2150  C   PRO A 137     -12.172   5.400  11.587  1.00  0.99           C  
ATOM   2151  CB  PRO A 137     -12.530   7.678  10.507  1.00  0.99           C  
ATOM   2152  HB2 PRO A 137     -11.843   7.949  11.309  1.00  0.99           H  
ATOM   2153  HB3 PRO A 137     -12.026   7.743   9.543  1.00  0.99           H  
ATOM   2154  O   PRO A 137     -11.985   5.637  12.785  1.00  0.99           O  
ATOM   2155  CG  PRO A 137     -13.755   8.590  10.566  1.00  0.99           C  
ATOM   2156  HG2 PRO A 137     -13.491   9.603  10.868  1.00  0.99           H  
ATOM   2157  HG3 PRO A 137     -14.256   8.594   9.598  1.00  0.99           H  
ATOM   2158  CD  PRO A 137     -14.638   7.898  11.602  1.00  0.99           C  
ATOM   2159  HD2 PRO A 137     -15.682   8.161  11.437  1.00  0.99           H  
ATOM   2160  HD3 PRO A 137     -14.324   8.181  12.606  1.00  0.99           H  
ATOM   2161  N   ILE A 138     -11.572   4.400  10.947  1.00  0.99           N  
ATOM   2162  H   ILE A 138     -11.799   4.260   9.973  1.00  0.99           H  
ATOM   2163  CA  ILE A 138     -10.536   3.526  11.505  1.00  0.99           C  
ATOM   2164  HA  ILE A 138     -10.169   3.936  12.446  1.00  0.99           H  
ATOM   2165  C   ILE A 138      -9.381   3.513  10.506  1.00  0.99           C  
ATOM   2166  CB  ILE A 138     -11.085   2.103  11.774  1.00  0.99           C  
ATOM   2167  HB  ILE A 138     -11.440   1.682  10.834  1.00  0.99           H  
ATOM   2168  O   ILE A 138      -9.463   2.876   9.463  1.00  0.99           O  
ATOM   2169  CG1 ILE A 138     -12.269   2.141  12.769  1.00  0.99           C  
ATOM   2170 HG12 ILE A 138     -13.070   2.747  12.347  1.00  0.99           H  
ATOM   2171 HG13 ILE A 138     -11.945   2.609  13.699  1.00  0.99           H  
ATOM   2172  CG2 ILE A 138      -9.965   1.198  12.321  1.00  0.99           C  
ATOM   2173 HG21 ILE A 138      -9.694   1.518  13.327  1.00  0.99           H  
ATOM   2174 HG22 ILE A 138      -9.086   1.228  11.677  1.00  0.99           H  
ATOM   2175 HG23 ILE A 138     -10.298   0.161  12.348  1.00  0.99           H  
ATOM   2176  CD1 ILE A 138     -12.870   0.766  13.093  1.00  0.99           C  
ATOM   2177 HD11 ILE A 138     -13.154   0.257  12.172  1.00  0.99           H  
ATOM   2178 HD12 ILE A 138     -13.753   0.901  13.718  1.00  0.99           H  
ATOM   2179 HD13 ILE A 138     -12.156   0.155  13.645  1.00  0.99           H  
ATOM   2180  N   VAL A 139      -8.310   4.232  10.809  1.00  0.99           N  
ATOM   2181  H   VAL A 139      -8.308   4.766  11.667  1.00  0.99           H  
ATOM   2182  CA  VAL A 139      -7.130   4.347   9.951  1.00  0.99           C  
ATOM   2183  HA  VAL A 139      -7.355   3.945   8.963  1.00  0.99           H  
ATOM   2184  C   VAL A 139      -6.008   3.523  10.561  1.00  0.99           C  
ATOM   2185  CB  VAL A 139      -6.715   5.817   9.772  1.00  0.99           C  
ATOM   2186  HB  VAL A 139      -6.351   6.208  10.722  1.00  0.99           H  
ATOM   2187  O   VAL A 139      -5.581   3.807  11.679  1.00  0.99           O  
ATOM   2188  CG1 VAL A 139      -5.599   5.934   8.732  1.00  0.99           C  
ATOM   2189 HG11 VAL A 139      -4.722   5.363   9.036  1.00  0.99           H  
ATOM   2190 HG12 VAL A 139      -5.939   5.565   7.765  1.00  0.99           H  
ATOM   2191 HG13 VAL A 139      -5.313   6.982   8.634  1.00  0.99           H  
ATOM   2192  CG2 VAL A 139      -7.883   6.703   9.311  1.00  0.99           C  
ATOM   2193 HG21 VAL A 139      -7.527   7.716   9.125  1.00  0.99           H  
ATOM   2194 HG22 VAL A 139      -8.648   6.748  10.086  1.00  0.99           H  
ATOM   2195 HG23 VAL A 139      -8.320   6.302   8.396  1.00  0.99           H  
ATOM   2196  N   PHE A 140      -5.539   2.510   9.840  1.00  0.99           N  
ATOM   2197  H   PHE A 140      -5.949   2.328   8.936  1.00  0.99           H  
ATOM   2198  CA  PHE A 140      -4.370   1.729  10.227  1.00  0.99           C  
ATOM   2199  HA  PHE A 140      -4.338   1.671  11.315  1.00  0.99           H  
ATOM   2200  C   PHE A 140      -3.088   2.411   9.764  1.00  0.99           C  
ATOM   2201  CB  PHE A 140      -4.452   0.304   9.671  1.00  0.99           C  
ATOM   2202  HB2 PHE A 140      -4.352   0.347   8.586  1.00  0.99           H  
ATOM   2203  HB3 PHE A 140      -3.599  -0.249  10.062  1.00  0.99           H  
ATOM   2204  O   PHE A 140      -3.020   2.884   8.631  1.00  0.99           O  
ATOM   2205  CG  PHE A 140      -5.710  -0.464  10.027  1.00  0.99           C  
ATOM   2206  CD1 PHE A 140      -6.217  -0.414  11.338  1.00  0.99           C  
ATOM   2207  HD1 PHE A 140      -5.705   0.167  12.091  1.00  0.99           H  
ATOM   2208  CD2 PHE A 140      -6.369  -1.237   9.052  1.00  0.99           C  
ATOM   2209  HD2 PHE A 140      -5.983  -1.286   8.045  1.00  0.99           H  
ATOM   2210  CE1 PHE A 140      -7.397  -1.100  11.669  1.00  0.99           C  
ATOM   2211  HE1 PHE A 140      -7.799  -1.044  12.670  1.00  0.99           H  
ATOM   2212  CE2 PHE A 140      -7.542  -1.933   9.387  1.00  0.99           C  
ATOM   2213  HE2 PHE A 140      -8.054  -2.519   8.637  1.00  0.99           H  
ATOM   2214  CZ  PHE A 140      -8.068  -1.843  10.686  1.00  0.99           C  
ATOM   2215  HZ  PHE A 140      -9.001  -2.333  10.924  1.00  0.99           H  
ATOM   2216  N   GLN A 141      -2.070   2.424  10.620  1.00  0.97           N  
ATOM   2217  H   GLN A 141      -2.219   2.033  11.540  1.00  0.97           H  
ATOM   2218  CA  GLN A 141      -0.738   2.941  10.305  1.00  0.97           C  
ATOM   2219  HA  GLN A 141      -0.690   3.196   9.246  1.00  0.97           H  
ATOM   2220  C   GLN A 141       0.348   1.904  10.570  1.00  0.97           C  
ATOM   2221  CB  GLN A 141      -0.414   4.209  11.110  1.00  0.97           C  
ATOM   2222  HB2 GLN A 141       0.555   4.576  10.773  1.00  0.97           H  
ATOM   2223  HB3 GLN A 141      -0.305   3.966  12.167  1.00  0.97           H  
ATOM   2224  O   GLN A 141       0.142   0.925  11.288  1.00  0.97           O  
ATOM   2225  CG  GLN A 141      -1.403   5.356  10.919  1.00  0.97           C  
ATOM   2226  HG2 GLN A 141      -0.876   6.288  11.124  1.00  0.97           H  
ATOM   2227  HG3 GLN A 141      -1.713   5.349   9.874  1.00  0.97           H  
ATOM   2228  CD  GLN A 141      -2.647   5.360  11.796  1.00  0.97           C  
ATOM   2229  NE2 GLN A 141      -3.589   6.203  11.459  1.00  0.97           N  
ATOM   2230 HE21 GLN A 141      -3.429   6.768  10.637  1.00  0.97           H  
ATOM   2231 HE22 GLN A 141      -4.503   6.032  11.853  1.00  0.97           H  
ATOM   2232  OE1 GLN A 141      -2.807   4.669  12.790  1.00  0.97           O  
ATOM   2233  N   GLN A 142       1.533   2.182  10.036  1.00  0.95           N  
ATOM   2234  H   GLN A 142       1.634   3.048   9.527  1.00  0.95           H  
ATOM   2235  CA  GLN A 142       2.770   1.478  10.339  1.00  0.95           C  
ATOM   2236  HA  GLN A 142       2.582   0.698  11.076  1.00  0.95           H  
ATOM   2237  C   GLN A 142       3.770   2.476  10.933  1.00  0.95           C  
ATOM   2238  CB  GLN A 142       3.259   0.825   9.046  1.00  0.95           C  
ATOM   2239  HB2 GLN A 142       3.595   1.589   8.345  1.00  0.95           H  
ATOM   2240  HB3 GLN A 142       2.423   0.282   8.605  1.00  0.95           H  
ATOM   2241  O   GLN A 142       3.876   3.598  10.438  1.00  0.95           O  
ATOM   2242  CG  GLN A 142       4.376  -0.180   9.302  1.00  0.95           C  
ATOM   2243  HG2 GLN A 142       4.053  -0.877  10.075  1.00  0.95           H  
ATOM   2244  HG3 GLN A 142       5.253   0.356   9.666  1.00  0.95           H  
ATOM   2245  CD  GLN A 142       4.748  -0.979   8.054  1.00  0.95           C  
ATOM   2246  NE2 GLN A 142       5.420  -2.094   8.222  1.00  0.95           N  
ATOM   2247 HE21 GLN A 142       5.580  -2.668   7.407  1.00  0.95           H  
ATOM   2248 HE22 GLN A 142       5.638  -2.403   9.159  1.00  0.95           H  
ATOM   2249  OE1 GLN A 142       4.423  -0.637   6.921  1.00  0.95           O  
ATOM   2250  N   TRP A 143       4.458   2.087  12.004  1.00  0.95           N  
ATOM   2251  H   TRP A 143       4.335   1.146  12.350  1.00  0.95           H  
ATOM   2252  CA  TRP A 143       5.315   2.963  12.802  1.00  0.95           C  
ATOM   2253  HA  TRP A 143       5.385   3.939  12.322  1.00  0.95           H  
ATOM   2254  C   TRP A 143       6.736   2.413  12.933  1.00  0.95           C  
ATOM   2255  CB  TRP A 143       4.691   3.163  14.188  1.00  0.95           C  
ATOM   2256  HB2 TRP A 143       3.682   3.557  14.061  1.00  0.95           H  
ATOM   2257  HB3 TRP A 143       4.616   2.198  14.688  1.00  0.95           H  
ATOM   2258  O   TRP A 143       6.924   1.208  13.103  1.00  0.95           O  
ATOM   2259  CG  TRP A 143       5.464   4.105  15.055  1.00  0.95           C  
ATOM   2260  CD1 TRP A 143       6.350   3.755  16.017  1.00  0.95           C  
ATOM   2261  HD1 TRP A 143       6.598   2.742  16.297  1.00  0.95           H  
ATOM   2262  CD2 TRP A 143       5.552   5.554  14.938  1.00  0.95           C  
ATOM   2263  CE2 TRP A 143       6.539   6.020  15.860  1.00  0.95           C  
ATOM   2264  CE3 TRP A 143       4.931   6.509  14.100  1.00  0.95           C  
ATOM   2265  HE3 TRP A 143       4.202   6.182  13.373  1.00  0.95           H  
ATOM   2266  NE1 TRP A 143       6.986   4.881  16.504  1.00  0.95           N  
ATOM   2267  HE1 TRP A 143       7.792   4.821  17.109  1.00  0.95           H  
ATOM   2268  CH2 TRP A 143       6.261   8.300  15.090  1.00  0.95           C  
ATOM   2269  HH2 TRP A 143       6.573   9.334  15.106  1.00  0.95           H  
ATOM   2270  CZ2 TRP A 143       6.895   7.373  15.935  1.00  0.95           C  
ATOM   2271  HZ2 TRP A 143       7.698   7.681  16.588  1.00  0.95           H  
ATOM   2272  CZ3 TRP A 143       5.276   7.872  14.180  1.00  0.95           C  
ATOM   2273  HZ3 TRP A 143       4.815   8.585  13.513  1.00  0.95           H  
ATOM   2274  N   TRP A 144       7.718   3.315  12.918  1.00  0.93           N  
ATOM   2275  H   TRP A 144       7.477   4.295  12.886  1.00  0.93           H  
ATOM   2276  CA  TRP A 144       9.123   3.023  13.187  1.00  0.93           C  
ATOM   2277  HA  TRP A 144       9.220   2.011  13.581  1.00  0.93           H  
ATOM   2278  C   TRP A 144       9.658   4.001  14.233  1.00  0.93           C  
ATOM   2279  CB  TRP A 144       9.957   3.125  11.903  1.00  0.93           C  
ATOM   2280  HB2 TRP A 144      10.999   2.983  12.189  1.00  0.93           H  
ATOM   2281  HB3 TRP A 144       9.862   4.130  11.492  1.00  0.93           H  
ATOM   2282  O   TRP A 144       9.437   5.199  14.107  1.00  0.93           O  
ATOM   2283  CG  TRP A 144       9.649   2.135  10.823  1.00  0.93           C  
ATOM   2284  CD1 TRP A 144      10.327   0.989  10.586  1.00  0.93           C  
ATOM   2285  HD1 TRP A 144      11.161   0.634  11.175  1.00  0.93           H  
ATOM   2286  CD2 TRP A 144       8.571   2.169   9.843  1.00  0.93           C  
ATOM   2287  CE2 TRP A 144       8.662   0.995   9.037  1.00  0.93           C  
ATOM   2288  CE3 TRP A 144       7.514   3.064   9.567  1.00  0.93           C  
ATOM   2289  HE3 TRP A 144       7.419   3.965  10.154  1.00  0.93           H  
ATOM   2290  NE1 TRP A 144       9.760   0.322   9.517  1.00  0.93           N  
ATOM   2291  HE1 TRP A 144      10.061  -0.590   9.203  1.00  0.93           H  
ATOM   2292  CH2 TRP A 144       6.705   1.620   7.781  1.00  0.93           C  
ATOM   2293  HH2 TRP A 144       5.974   1.410   7.014  1.00  0.93           H  
ATOM   2294  CZ2 TRP A 144       7.746   0.710   8.021  1.00  0.93           C  
ATOM   2295  HZ2 TRP A 144       7.841  -0.200   7.447  1.00  0.93           H  
ATOM   2296  CZ3 TRP A 144       6.586   2.790   8.548  1.00  0.93           C  
ATOM   2297  HZ3 TRP A 144       5.778   3.482   8.363  1.00  0.93           H  
ATOM   2298  N   ASP A 145      10.436   3.518  15.199  1.00  0.92           N  
ATOM   2299  H   ASP A 145      10.600   2.522  15.195  1.00  0.92           H  
ATOM   2300  CA  ASP A 145      11.172   4.312  16.199  1.00  0.92           C  
ATOM   2301  HA  ASP A 145      10.551   5.159  16.489  1.00  0.92           H  
ATOM   2302  C   ASP A 145      12.464   4.923  15.607  1.00  0.92           C  
ATOM   2303  CB  ASP A 145      11.435   3.441  17.448  1.00  0.92           C  
ATOM   2304  HB2 ASP A 145      11.629   2.412  17.144  1.00  0.92           H  
ATOM   2305  HB3 ASP A 145      12.334   3.791  17.955  1.00  0.92           H  
ATOM   2306  O   ASP A 145      13.467   5.156  16.293  1.00  0.92           O  
ATOM   2307  CG  ASP A 145      10.318   3.462  18.500  1.00  0.92           C  
ATOM   2308  OD1 ASP A 145       9.239   4.057  18.265  1.00  0.92           O  
ATOM   2309  OD2 ASP A 145      10.597   2.955  19.614  1.00  0.92           O  
ATOM   2310  N   THR A 146      12.458   5.155  14.295  1.00  0.90           N  
ATOM   2311  H   THR A 146      11.561   5.078  13.838  1.00  0.90           H  
ATOM   2312  CA  THR A 146      13.526   5.795  13.536  1.00  0.90           C  
ATOM   2313  HA  THR A 146      14.109   6.406  14.225  1.00  0.90           H  
ATOM   2314  C   THR A 146      12.930   6.737  12.503  1.00  0.90           C  
ATOM   2315  CB  THR A 146      14.473   4.764  12.896  1.00  0.90           C  
ATOM   2316  HB  THR A 146      14.722   4.016  13.649  1.00  0.90           H  
ATOM   2317  O   THR A 146      11.741   6.692  12.186  1.00  0.90           O  
ATOM   2318  CG2 THR A 146      13.928   4.035  11.667  1.00  0.90           C  
ATOM   2319 HG21 THR A 146      13.070   3.429  11.960  1.00  0.90           H  
ATOM   2320 HG22 THR A 146      14.697   3.375  11.266  1.00  0.90           H  
ATOM   2321 HG23 THR A 146      13.632   4.742  10.891  1.00  0.90           H  
ATOM   2322  OG1 THR A 146      15.678   5.394  12.514  1.00  0.90           O  
ATOM   2323  HG1 THR A 146      16.163   5.587  13.319  1.00  0.90           H  
ATOM   2324  N   ASP A 147      13.771   7.606  11.961  1.00  0.87           N  
ATOM   2325  H   ASP A 147      14.756   7.510  12.162  1.00  0.87           H  
ATOM   2326  CA  ASP A 147      13.370   8.518  10.907  1.00  0.87           C  
ATOM   2327  HA  ASP A 147      12.525   9.112  11.257  1.00  0.87           H  
ATOM   2328  C   ASP A 147      12.939   7.742   9.655  1.00  0.87           C  
ATOM   2329  CB  ASP A 147      14.527   9.467  10.631  1.00  0.87           C  
ATOM   2330  HB2 ASP A 147      14.871   9.883  11.579  1.00  0.87           H  
ATOM   2331  HB3 ASP A 147      15.356   8.918  10.185  1.00  0.87           H  
ATOM   2332  O   ASP A 147      13.722   6.992   9.062  1.00  0.87           O  
ATOM   2333  CG  ASP A 147      14.124  10.615   9.718  1.00  0.87           C  
ATOM   2334  OD1 ASP A 147      13.280  10.446   8.812  1.00  0.87           O  
ATOM   2335  OD2 ASP A 147      14.697  11.700   9.902  1.00  0.87           O  
ATOM   2336  N   VAL A 148      11.690   7.954   9.233  1.00  0.87           N  
ATOM   2337  H   VAL A 148      11.112   8.597   9.757  1.00  0.87           H  
ATOM   2338  CA  VAL A 148      11.093   7.267   8.083  1.00  0.87           C  
ATOM   2339  HA  VAL A 148      11.169   6.199   8.290  1.00  0.87           H  
ATOM   2340  C   VAL A 148      11.845   7.538   6.772  1.00  0.87           C  
ATOM   2341  CB  VAL A 148       9.590   7.567   7.945  1.00  0.87           C  
ATOM   2342  HB  VAL A 148       9.213   7.025   7.078  1.00  0.87           H  
ATOM   2343  O   VAL A 148      11.773   6.739   5.839  1.00  0.87           O  
ATOM   2344  CG1 VAL A 148       8.821   7.059   9.172  1.00  0.87           C  
ATOM   2345 HG11 VAL A 148       9.003   5.993   9.308  1.00  0.87           H  
ATOM   2346 HG12 VAL A 148       9.132   7.588  10.073  1.00  0.87           H  
ATOM   2347 HG13 VAL A 148       7.752   7.213   9.026  1.00  0.87           H  
ATOM   2348  CG2 VAL A 148       9.294   9.057   7.739  1.00  0.87           C  
ATOM   2349 HG21 VAL A 148       9.795   9.421   6.842  1.00  0.87           H  
ATOM   2350 HG22 VAL A 148       8.221   9.199   7.609  1.00  0.87           H  
ATOM   2351 HG23 VAL A 148       9.625   9.641   8.598  1.00  0.87           H  
ATOM   2352  N   ARG A 149      12.643   8.610   6.688  1.00  0.81           N  
ATOM   2353  H   ARG A 149      12.697   9.223   7.489  1.00  0.81           H  
ATOM   2354  CA  ARG A 149      13.517   8.892   5.535  1.00  0.81           C  
ATOM   2355  HA  ARG A 149      12.936   8.875   4.613  1.00  0.81           H  
ATOM   2356  C   ARG A 149      14.640   7.881   5.380  1.00  0.81           C  
ATOM   2357  CB  ARG A 149      14.163  10.264   5.706  1.00  0.81           C  
ATOM   2358  HB2 ARG A 149      14.858  10.425   4.882  1.00  0.81           H  
ATOM   2359  HB3 ARG A 149      14.731  10.282   6.636  1.00  0.81           H  
ATOM   2360  O   ARG A 149      15.056   7.589   4.264  1.00  0.81           O  
ATOM   2361  CG  ARG A 149      13.133  11.392   5.696  1.00  0.81           C  
ATOM   2362  HG2 ARG A 149      12.617  11.395   4.736  1.00  0.81           H  
ATOM   2363  HG3 ARG A 149      12.397  11.272   6.491  1.00  0.81           H  
ATOM   2364  CD  ARG A 149      13.866  12.715   5.872  1.00  0.81           C  
ATOM   2365  HD2 ARG A 149      13.160  13.491   5.577  1.00  0.81           H  
ATOM   2366  HD3 ARG A 149      14.706  12.752   5.178  1.00  0.81           H  
ATOM   2367  NE  ARG A 149      14.353  12.920   7.257  1.00  0.81           N  
ATOM   2368  HE  ARG A 149      14.092  12.239   7.956  1.00  0.81           H  
ATOM   2369  NH1 ARG A 149      15.435  14.925   6.924  1.00  0.81           N  
ATOM   2370 HH11 ARG A 149      15.907  15.726   7.317  1.00  0.81           H  
ATOM   2371 HH12 ARG A 149      15.155  14.909   5.954  1.00  0.81           H  
ATOM   2372  NH2 ARG A 149      15.434  14.029   8.938  1.00  0.81           N  
ATOM   2373 HH21 ARG A 149      15.162  13.256   9.530  1.00  0.81           H  
ATOM   2374 HH22 ARG A 149      15.878  14.850   9.324  1.00  0.81           H  
ATOM   2375  CZ  ARG A 149      15.064  13.944   7.701  1.00  0.81           C  
ATOM   2376  N   LEU A 150      15.130   7.331   6.488  1.00  0.84           N  
ATOM   2377  H   LEU A 150      14.696   7.563   7.370  1.00  0.84           H  
ATOM   2378  CA  LEU A 150      16.232   6.369   6.481  1.00  0.84           C  
ATOM   2379  HA  LEU A 150      16.966   6.680   5.738  1.00  0.84           H  
ATOM   2380  C   LEU A 150      15.769   4.970   6.058  1.00  0.84           C  
ATOM   2381  CB  LEU A 150      16.909   6.360   7.861  1.00  0.84           C  
ATOM   2382  HB2 LEU A 150      17.736   5.650   7.834  1.00  0.84           H  
ATOM   2383  HB3 LEU A 150      16.190   6.006   8.599  1.00  0.84           H  
ATOM   2384  O   LEU A 150      16.598   4.112   5.761  1.00  0.84           O  
ATOM   2385  CG  LEU A 150      17.451   7.730   8.315  1.00  0.84           C  
ATOM   2386  HG  LEU A 150      16.631   8.446   8.377  1.00  0.84           H  
ATOM   2387  CD1 LEU A 150      18.074   7.588   9.703  1.00  0.84           C  
ATOM   2388 HD11 LEU A 150      18.927   6.910   9.668  1.00  0.84           H  
ATOM   2389 HD12 LEU A 150      17.329   7.199  10.398  1.00  0.84           H  
ATOM   2390 HD13 LEU A 150      18.402   8.565  10.058  1.00  0.84           H  
ATOM   2391  CD2 LEU A 150      18.508   8.293   7.362  1.00  0.84           C  
ATOM   2392 HD21 LEU A 150      18.909   9.220   7.770  1.00  0.84           H  
ATOM   2393 HD22 LEU A 150      19.320   7.578   7.234  1.00  0.84           H  
ATOM   2394 HD23 LEU A 150      18.060   8.517   6.394  1.00  0.84           H  
ATOM   2395  N   LEU A 151      14.454   4.743   5.974  1.00  0.83           N  
ATOM   2396  H   LEU A 151      13.825   5.486   6.241  1.00  0.83           H  
ATOM   2397  CA  LEU A 151      13.874   3.463   5.569  1.00  0.83           C  
ATOM   2398  HA  LEU A 151      14.284   2.674   6.199  1.00  0.83           H  
ATOM   2399  C   LEU A 151      14.234   3.083   4.130  1.00  0.83           C  
ATOM   2400  CB  LEU A 151      12.349   3.514   5.758  1.00  0.83           C  
ATOM   2401  HB2 LEU A 151      11.890   2.606   5.369  1.00  0.83           H  
ATOM   2402  HB3 LEU A 151      11.958   4.329   5.149  1.00  0.83           H  
ATOM   2403  O   LEU A 151      14.383   1.901   3.851  1.00  0.83           O  
ATOM   2404  CG  LEU A 151      11.887   3.735   7.206  1.00  0.83           C  
ATOM   2405  HG  LEU A 151      12.286   4.691   7.543  1.00  0.83           H  
ATOM   2406  CD1 LEU A 151      10.359   3.770   7.240  1.00  0.83           C  
ATOM   2407 HD11 LEU A 151       9.947   2.807   6.938  1.00  0.83           H  
ATOM   2408 HD12 LEU A 151       9.989   4.543   6.566  1.00  0.83           H  
ATOM   2409 HD13 LEU A 151      10.022   3.998   8.251  1.00  0.83           H  
ATOM   2410  CD2 LEU A 151      12.364   2.683   8.202  1.00  0.83           C  
ATOM   2411 HD21 LEU A 151      12.039   2.974   9.201  1.00  0.83           H  
ATOM   2412 HD22 LEU A 151      13.452   2.614   8.207  1.00  0.83           H  
ATOM   2413 HD23 LEU A 151      11.911   1.722   7.959  1.00  0.83           H  
ATOM   2414  N   GLN A 152      14.467   4.054   3.239  1.00  0.76           N  
ATOM   2415  H   GLN A 152      14.363   5.015   3.531  1.00  0.76           H  
ATOM   2416  CA  GLN A 152      14.886   3.778   1.855  1.00  0.76           C  
ATOM   2417  HA  GLN A 152      14.165   3.088   1.416  1.00  0.76           H  
ATOM   2418  C   GLN A 152      16.265   3.100   1.756  1.00  0.76           C  
ATOM   2419  CB  GLN A 152      14.847   5.080   1.040  1.00  0.76           C  
ATOM   2420  HB2 GLN A 152      14.919   4.829  -0.019  1.00  0.76           H  
ATOM   2421  HB3 GLN A 152      13.886   5.567   1.204  1.00  0.76           H  
ATOM   2422  O   GLN A 152      16.575   2.471   0.748  1.00  0.76           O  
ATOM   2423  CG  GLN A 152      15.984   6.060   1.388  1.00  0.76           C  
ATOM   2424  HG2 GLN A 152      16.022   6.216   2.466  1.00  0.76           H  
ATOM   2425  HG3 GLN A 152      16.938   5.633   1.081  1.00  0.76           H  
ATOM   2426  CD  GLN A 152      15.840   7.411   0.695  1.00  0.76           C  
ATOM   2427  NE2 GLN A 152      16.648   8.385   1.053  1.00  0.76           N  
ATOM   2428 HE21 GLN A 152      16.527   9.259   0.561  1.00  0.76           H  
ATOM   2429 HE22 GLN A 152      17.306   8.261   1.808  1.00  0.76           H  
ATOM   2430  OE1 GLN A 152      15.026   7.615  -0.189  1.00  0.76           O  
ATOM   2431  N   LEU A 153      17.091   3.217   2.803  1.00  0.71           N  
ATOM   2432  H   LEU A 153      16.762   3.713   3.619  1.00  0.71           H  
ATOM   2433  CA  LEU A 153      18.421   2.602   2.873  1.00  0.71           C  
ATOM   2434  HA  LEU A 153      18.870   2.608   1.880  1.00  0.71           H  
ATOM   2435  C   LEU A 153      18.367   1.135   3.306  1.00  0.71           C  
ATOM   2436  CB  LEU A 153      19.312   3.410   3.836  1.00  0.71           C  
ATOM   2437  HB2 LEU A 153      20.303   2.958   3.852  1.00  0.71           H  
ATOM   2438  HB3 LEU A 153      18.899   3.335   4.842  1.00  0.71           H  
ATOM   2439  O   LEU A 153      19.388   0.448   3.281  1.00  0.71           O  
ATOM   2440  CG  LEU A 153      19.462   4.895   3.472  1.00  0.71           C  
ATOM   2441  HG  LEU A 153      18.482   5.372   3.463  1.00  0.71           H  
ATOM   2442  CD1 LEU A 153      20.323   5.615   4.509  1.00  0.71           C  
ATOM   2443 HD11 LEU A 153      19.910   5.458   5.506  1.00  0.71           H  
ATOM   2444 HD12 LEU A 153      20.331   6.684   4.297  1.00  0.71           H  
ATOM   2445 HD13 LEU A 153      21.345   5.237   4.477  1.00  0.71           H  
ATOM   2446  CD2 LEU A 153      20.105   5.061   2.098  1.00  0.71           C  
ATOM   2447 HD21 LEU A 153      19.484   4.619   1.319  1.00  0.71           H  
ATOM   2448 HD22 LEU A 153      21.092   4.601   2.078  1.00  0.71           H  
ATOM   2449 HD23 LEU A 153      20.201   6.124   1.875  1.00  0.71           H  
ATOM   2450  N   ARG A 154      17.196   0.652   3.733  1.00  0.73           N  
ATOM   2451  H   ARG A 154      16.376   1.235   3.651  1.00  0.73           H  
ATOM   2452  CA  ARG A 154      17.011  -0.704   4.240  1.00  0.73           C  
ATOM   2453  HA  ARG A 154      17.979  -1.204   4.258  1.00  0.73           H  
ATOM   2454  C   ARG A 154      16.072  -1.475   3.315  1.00  0.73           C  
ATOM   2455  CB  ARG A 154      16.480  -0.666   5.677  1.00  0.73           C  
ATOM   2456  HB2 ARG A 154      15.548  -0.101   5.701  1.00  0.73           H  
ATOM   2457  HB3 ARG A 154      16.280  -1.686   6.003  1.00  0.73           H  
ATOM   2458  O   ARG A 154      14.981  -0.992   3.024  1.00  0.73           O  
ATOM   2459  CG  ARG A 154      17.497  -0.021   6.630  1.00  0.73           C  
ATOM   2460  HG2 ARG A 154      18.452  -0.539   6.546  1.00  0.73           H  
ATOM   2461  HG3 ARG A 154      17.636   1.027   6.366  1.00  0.73           H  
ATOM   2462  CD  ARG A 154      17.004  -0.109   8.076  1.00  0.73           C  
ATOM   2463  HD2 ARG A 154      16.040   0.394   8.150  1.00  0.73           H  
ATOM   2464  HD3 ARG A 154      16.876  -1.160   8.336  1.00  0.73           H  
ATOM   2465  NE  ARG A 154      17.962   0.523   9.002  1.00  0.73           N  
ATOM   2466  HE  ARG A 154      18.707   1.060   8.582  1.00  0.73           H  
ATOM   2467  NH1 ARG A 154      16.994  -0.178  10.963  1.00  0.73           N  
ATOM   2468 HH11 ARG A 154      16.263  -0.634  10.436  1.00  0.73           H  
ATOM   2469 HH12 ARG A 154      16.961  -0.184  11.973  1.00  0.73           H  
ATOM   2470  NH2 ARG A 154      18.835   1.081  11.029  1.00  0.73           N  
ATOM   2471 HH21 ARG A 154      18.807   1.036  12.037  1.00  0.73           H  
ATOM   2472 HH22 ARG A 154      19.581   1.587  10.572  1.00  0.73           H  
ATOM   2473  CZ  ARG A 154      17.925   0.472  10.321  1.00  0.73           C  
ATOM   2474  N   PRO A 155      16.446  -2.680   2.864  1.00  0.69           N  
ATOM   2475  CA  PRO A 155      15.508  -3.541   2.171  1.00  0.69           C  
ATOM   2476  HA  PRO A 155      15.048  -2.992   1.349  1.00  0.69           H  
ATOM   2477  C   PRO A 155      14.413  -3.990   3.139  1.00  0.69           C  
ATOM   2478  CB  PRO A 155      16.350  -4.679   1.604  1.00  0.69           C  
ATOM   2479  HB2 PRO A 155      16.692  -4.386   0.611  1.00  0.69           H  
ATOM   2480  HB3 PRO A 155      15.797  -5.618   1.564  1.00  0.69           H  
ATOM   2481  O   PRO A 155      14.717  -4.607   4.156  1.00  0.69           O  
ATOM   2482  CG  PRO A 155      17.555  -4.761   2.540  1.00  0.69           C  
ATOM   2483  HG2 PRO A 155      17.308  -5.382   3.400  1.00  0.69           H  
ATOM   2484  HG3 PRO A 155      18.439  -5.146   2.031  1.00  0.69           H  
ATOM   2485  CD  PRO A 155      17.744  -3.317   2.991  1.00  0.69           C  
ATOM   2486  HD2 PRO A 155      18.440  -2.814   2.320  1.00  0.69           H  
ATOM   2487  HD3 PRO A 155      18.108  -3.299   4.019  1.00  0.69           H  
ATOM   2488  N   ALA A 156      13.160  -3.641   2.831  1.00  0.74           N  
ATOM   2489  H   ALA A 156      13.024  -3.113   1.980  1.00  0.74           H  
ATOM   2490  CA  ALA A 156      11.959  -4.017   3.585  1.00  0.74           C  
ATOM   2491  HA  ALA A 156      11.149  -3.368   3.253  1.00  0.74           H  
ATOM   2492  C   ALA A 156      12.078  -3.823   5.120  1.00  0.74           C  
ATOM   2493  CB  ALA A 156      11.569  -5.443   3.176  1.00  0.74           C  
ATOM   2494  HB1 ALA A 156      10.633  -5.723   3.661  1.00  0.74           H  
ATOM   2495  HB2 ALA A 156      11.434  -5.501   2.096  1.00  0.74           H  
ATOM   2496  HB3 ALA A 156      12.345  -6.146   3.479  1.00  0.74           H  
ATOM   2497  O   ALA A 156      12.088  -4.798   5.876  1.00  0.74           O  
ATOM   2498  N   PRO A 157      12.176  -2.577   5.620  1.00  0.83           N  
ATOM   2499  CA  PRO A 157      12.395  -2.340   7.039  1.00  0.83           C  
ATOM   2500  HA  PRO A 157      13.279  -2.889   7.363  1.00  0.83           H  
ATOM   2501  C   PRO A 157      11.194  -2.792   7.873  1.00  0.83           C  
ATOM   2502  CB  PRO A 157      12.663  -0.846   7.179  1.00  0.83           C  
ATOM   2503  HB2 PRO A 157      12.278  -0.456   8.121  1.00  0.83           H  
ATOM   2504  HB3 PRO A 157      13.736  -0.666   7.109  1.00  0.83           H  
ATOM   2505  O   PRO A 157      10.077  -2.294   7.714  1.00  0.83           O  
ATOM   2506  CG  PRO A 157      11.965  -0.236   5.965  1.00  0.83           C  
ATOM   2507  HG2 PRO A 157      10.930   0.006   6.205  1.00  0.83           H  
ATOM   2508  HG3 PRO A 157      12.516   0.638   5.620  1.00  0.83           H  
ATOM   2509  CD  PRO A 157      12.016  -1.326   4.899  1.00  0.83           C  
ATOM   2510  HD2 PRO A 157      11.098  -1.318   4.311  1.00  0.83           H  
ATOM   2511  HD3 PRO A 157      12.878  -1.162   4.251  1.00  0.83           H  
ATOM   2512  N   VAL A 158      11.453  -3.700   8.813  1.00  0.87           N  
ATOM   2513  H   VAL A 158      12.376  -4.109   8.836  1.00  0.87           H  
ATOM   2514  CA  VAL A 158      10.478  -4.141   9.815  1.00  0.87           C  
ATOM   2515  HA  VAL A 158       9.601  -4.527   9.295  1.00  0.87           H  
ATOM   2516  C   VAL A 158      10.058  -2.945  10.668  1.00  0.87           C  
ATOM   2517  CB  VAL A 158      11.059  -5.266  10.692  1.00  0.87           C  
ATOM   2518  HB  VAL A 158      11.942  -4.894  11.213  1.00  0.87           H  
ATOM   2519  O   VAL A 158      10.902  -2.187  11.140  1.00  0.87           O  
ATOM   2520  CG1 VAL A 158      10.049  -5.758  11.734  1.00  0.87           C  
ATOM   2521 HG11 VAL A 158      10.508  -6.540  12.338  1.00  0.87           H  
ATOM   2522 HG12 VAL A 158       9.775  -4.949  12.411  1.00  0.87           H  
ATOM   2523 HG13 VAL A 158       9.154  -6.145  11.247  1.00  0.87           H  
ATOM   2524  CG2 VAL A 158      11.475  -6.474   9.839  1.00  0.87           C  
ATOM   2525 HG21 VAL A 158      10.620  -6.849   9.276  1.00  0.87           H  
ATOM   2526 HG22 VAL A 158      11.854  -7.269  10.482  1.00  0.87           H  
ATOM   2527 HG23 VAL A 158      12.265  -6.200   9.140  1.00  0.87           H  
ATOM   2528  N   SER A 159       8.752  -2.765  10.834  1.00  0.92           N  
ATOM   2529  H   SER A 159       8.113  -3.425  10.415  1.00  0.92           H  
ATOM   2530  CA  SER A 159       8.166  -1.727  11.684  1.00  0.92           C  
ATOM   2531  HA  SER A 159       8.732  -0.801  11.588  1.00  0.92           H  
ATOM   2532  C   SER A 159       8.176  -2.114  13.154  1.00  0.92           C  
ATOM   2533  CB  SER A 159       6.737  -1.459  11.229  1.00  0.92           C  
ATOM   2534  HB2 SER A 159       6.240  -0.770  11.913  1.00  0.92           H  
ATOM   2535  HB3 SER A 159       6.793  -1.005  10.240  1.00  0.92           H  
ATOM   2536  O   SER A 159       7.908  -3.270  13.482  1.00  0.92           O  
ATOM   2537  OG  SER A 159       5.999  -2.670  11.161  1.00  0.92           O  
ATOM   2538  HG  SER A 159       6.076  -3.074  12.029  1.00  0.92           H  
ATOM   2539  N   ASP A 160       8.375  -1.135  14.030  1.00  0.93           N  
ATOM   2540  H   ASP A 160       8.580  -0.208  13.684  1.00  0.93           H  
ATOM   2541  CA  ASP A 160       8.321  -1.310  15.483  1.00  0.93           C  
ATOM   2542  HA  ASP A 160       8.895  -2.195  15.759  1.00  0.93           H  
ATOM   2543  C   ASP A 160       6.884  -1.512  15.990  1.00  0.93           C  
ATOM   2544  CB  ASP A 160       8.971  -0.094  16.154  1.00  0.93           C  
ATOM   2545  HB2 ASP A 160       8.449   0.814  15.851  1.00  0.93           H  
ATOM   2546  HB3 ASP A 160       8.878  -0.193  17.235  1.00  0.93           H  
ATOM   2547  O   ASP A 160       6.663  -2.216  16.976  1.00  0.93           O  
ATOM   2548  CG  ASP A 160      10.454   0.012  15.794  1.00  0.93           C  
ATOM   2549  OD1 ASP A 160      11.265  -0.706  16.414  1.00  0.93           O  
ATOM   2550  OD2 ASP A 160      10.771   0.809  14.882  1.00  0.93           O  
ATOM   2551  N   ALA A 161       5.888  -0.933  15.304  1.00  0.95           N  
ATOM   2552  H   ALA A 161       6.128  -0.353  14.514  1.00  0.95           H  
ATOM   2553  CA  ALA A 161       4.476  -1.156  15.608  1.00  0.95           C  
ATOM   2554  HA  ALA A 161       4.356  -2.199  15.902  1.00  0.95           H  
ATOM   2555  C   ALA A 161       3.546  -0.926  14.414  1.00  0.95           C  
ATOM   2556  CB  ALA A 161       4.066  -0.265  16.789  1.00  0.95           C  
ATOM   2557  HB1 ALA A 161       3.010  -0.403  17.023  1.00  0.95           H  
ATOM   2558  HB2 ALA A 161       4.251   0.784  16.557  1.00  0.95           H  
ATOM   2559  HB3 ALA A 161       4.646  -0.554  17.666  1.00  0.95           H  
ATOM   2560  O   ALA A 161       3.898  -0.279  13.428  1.00  0.95           O  
ATOM   2561  N   TYR A 162       2.316  -1.415  14.551  1.00  0.96           N  
ATOM   2562  H   TYR A 162       2.105  -1.945  15.384  1.00  0.96           H  
ATOM   2563  CA  TYR A 162       1.171  -0.928  13.789  1.00  0.96           C  
ATOM   2564  HA  TYR A 162       1.515  -0.237  13.019  1.00  0.96           H  
ATOM   2565  C   TYR A 162       0.257  -0.150  14.727  1.00  0.96           C  
ATOM   2566  CB  TYR A 162       0.438  -2.074  13.084  1.00  0.96           C  
ATOM   2567  HB2 TYR A 162       0.096  -2.812  13.809  1.00  0.96           H  
ATOM   2568  HB3 TYR A 162      -0.442  -1.675  12.579  1.00  0.96           H  
ATOM   2569  O   TYR A 162       0.202  -0.440  15.925  1.00  0.96           O  
ATOM   2570  CG  TYR A 162       1.294  -2.803  12.084  1.00  0.96           C  
ATOM   2571  CD1 TYR A 162       1.226  -2.457  10.724  1.00  0.96           C  
ATOM   2572  HD1 TYR A 162       0.551  -1.679  10.398  1.00  0.96           H  
ATOM   2573  CD2 TYR A 162       2.186  -3.798  12.526  1.00  0.96           C  
ATOM   2574  HD2 TYR A 162       2.227  -4.054  13.574  1.00  0.96           H  
ATOM   2575  CE1 TYR A 162       2.041  -3.125   9.794  1.00  0.96           C  
ATOM   2576  HE1 TYR A 162       1.992  -2.871   8.745  1.00  0.96           H  
ATOM   2577  CE2 TYR A 162       3.041  -4.429  11.607  1.00  0.96           C  
ATOM   2578  HE2 TYR A 162       3.749  -5.169  11.950  1.00  0.96           H  
ATOM   2579  OH  TYR A 162       3.705  -4.783   9.329  1.00  0.96           O  
ATOM   2580  HH  TYR A 162       4.316  -5.380   9.767  1.00  0.96           H  
ATOM   2581  CZ  TYR A 162       2.948  -4.110  10.235  1.00  0.96           C  
ATOM   2582  N   LEU A 163      -0.460   0.833  14.191  1.00  0.97           N  
ATOM   2583  H   LEU A 163      -0.412   0.968  13.191  1.00  0.97           H  
ATOM   2584  CA  LEU A 163      -1.323   1.716  14.974  1.00  0.97           C  
ATOM   2585  HA  LEU A 163      -1.348   1.366  16.006  1.00  0.97           H  
ATOM   2586  C   LEU A 163      -2.763   1.669  14.446  1.00  0.97           C  
ATOM   2587  CB  LEU A 163      -0.771   3.156  14.990  1.00  0.97           C  
ATOM   2588  HB2 LEU A 163      -1.276   3.699  15.789  1.00  0.97           H  
ATOM   2589  HB3 LEU A 163      -1.073   3.626  14.054  1.00  0.97           H  
ATOM   2590  O   LEU A 163      -2.993   1.426  13.260  1.00  0.97           O  
ATOM   2591  CG  LEU A 163       0.749   3.364  15.137  1.00  0.97           C  
ATOM   2592  HG  LEU A 163       1.277   2.814  14.358  1.00  0.97           H  
ATOM   2593  CD1 LEU A 163       1.084   4.849  14.982  1.00  0.97           C  
ATOM   2594 HD11 LEU A 163       0.584   5.433  15.754  1.00  0.97           H  
ATOM   2595 HD12 LEU A 163       0.769   5.202  14.000  1.00  0.97           H  
ATOM   2596 HD13 LEU A 163       2.160   5.000  15.075  1.00  0.97           H  
ATOM   2597  CD2 LEU A 163       1.264   2.921  16.503  1.00  0.97           C  
ATOM   2598 HD21 LEU A 163       1.077   1.856  16.645  1.00  0.97           H  
ATOM   2599 HD22 LEU A 163       0.771   3.493  17.289  1.00  0.97           H  
ATOM   2600 HD23 LEU A 163       2.340   3.087  16.558  1.00  0.97           H  
ATOM   2601  N   ILE A 164      -3.727   1.928  15.329  1.00  0.98           N  
ATOM   2602  H   ILE A 164      -3.447   2.073  16.288  1.00  0.98           H  
ATOM   2603  CA  ILE A 164      -5.127   2.200  14.989  1.00  0.98           C  
ATOM   2604  HA  ILE A 164      -5.266   2.111  13.911  1.00  0.98           H  
ATOM   2605  C   ILE A 164      -5.420   3.644  15.392  1.00  0.98           C  
ATOM   2606  CB  ILE A 164      -6.087   1.207  15.689  1.00  0.98           C  
ATOM   2607  HB  ILE A 164      -5.949   1.291  16.767  1.00  0.98           H  
ATOM   2608  O   ILE A 164      -5.404   3.970  16.579  1.00  0.98           O  
ATOM   2609  CG1 ILE A 164      -5.797  -0.251  15.269  1.00  0.98           C  
ATOM   2610 HG12 ILE A 164      -4.739  -0.465  15.419  1.00  0.98           H  
ATOM   2611 HG13 ILE A 164      -6.007  -0.376  14.206  1.00  0.98           H  
ATOM   2612  CG2 ILE A 164      -7.544   1.573  15.347  1.00  0.98           C  
ATOM   2613 HG21 ILE A 164      -8.241   0.893  15.838  1.00  0.98           H  
ATOM   2614 HG22 ILE A 164      -7.781   2.582  15.685  1.00  0.98           H  
ATOM   2615 HG23 ILE A 164      -7.679   1.517  14.267  1.00  0.98           H  
ATOM   2616  CD1 ILE A 164      -6.593  -1.303  16.051  1.00  0.98           C  
ATOM   2617 HD11 ILE A 164      -7.652  -1.258  15.796  1.00  0.98           H  
ATOM   2618 HD12 ILE A 164      -6.462  -1.134  17.119  1.00  0.98           H  
ATOM   2619 HD13 ILE A 164      -6.222  -2.297  15.801  1.00  0.98           H  
ATOM   2620  N   ASN A 165      -5.701   4.509  14.417  1.00  0.98           N  
ATOM   2621  H   ASN A 165      -5.641   4.178  13.465  1.00  0.98           H  
ATOM   2622  CA  ASN A 165      -5.919   5.945  14.627  1.00  0.98           C  
ATOM   2623  HA  ASN A 165      -5.872   6.423  13.648  1.00  0.98           H  
ATOM   2624  C   ASN A 165      -4.781   6.599  15.442  1.00  0.98           C  
ATOM   2625  CB  ASN A 165      -7.338   6.184  15.194  1.00  0.98           C  
ATOM   2626  HB2 ASN A 165      -7.500   5.544  16.061  1.00  0.98           H  
ATOM   2627  HB3 ASN A 165      -7.420   7.220  15.523  1.00  0.98           H  
ATOM   2628  O   ASN A 165      -5.041   7.369  16.365  1.00  0.98           O  
ATOM   2629  CG  ASN A 165      -8.445   5.967  14.180  1.00  0.98           C  
ATOM   2630  ND2 ASN A 165      -9.671   5.802  14.613  1.00  0.98           N  
ATOM   2631 HD21 ASN A 165     -10.399   5.715  13.918  1.00  0.98           H  
ATOM   2632 HD22 ASN A 165      -9.858   5.689  15.599  1.00  0.98           H  
ATOM   2633  OD1 ASN A 165      -8.242   5.971  12.981  1.00  0.98           O  
ATOM   2634  N   GLY A 166      -3.527   6.260  15.119  1.00  0.97           N  
ATOM   2635  H   GLY A 166      -3.385   5.620  14.350  1.00  0.97           H  
ATOM   2636  CA  GLY A 166      -2.327   6.813  15.762  1.00  0.97           C  
ATOM   2637  HA2 GLY A 166      -1.480   6.699  15.086  1.00  0.97           H  
ATOM   2638  HA3 GLY A 166      -2.479   7.878  15.942  1.00  0.97           H  
ATOM   2639  C   GLY A 166      -1.956   6.181  17.106  1.00  0.97           C  
ATOM   2640  O   GLY A 166      -0.990   6.606  17.738  1.00  0.97           O  
ATOM   2641  N   LEU A 167      -2.697   5.163  17.555  1.00  0.97           N  
ATOM   2642  H   LEU A 167      -3.490   4.873  17.002  1.00  0.97           H  
ATOM   2643  CA  LEU A 167      -2.514   4.514  18.853  1.00  0.97           C  
ATOM   2644  HA  LEU A 167      -1.743   5.037  19.421  1.00  0.97           H  
ATOM   2645  C   LEU A 167      -2.050   3.061  18.686  1.00  0.97           C  
ATOM   2646  CB  LEU A 167      -3.839   4.612  19.628  1.00  0.97           C  
ATOM   2647  HB2 LEU A 167      -3.723   4.101  20.584  1.00  0.97           H  
ATOM   2648  HB3 LEU A 167      -4.607   4.081  19.067  1.00  0.97           H  
ATOM   2649  O   LEU A 167      -2.687   2.289  17.972  1.00  0.97           O  
ATOM   2650  CG  LEU A 167      -4.326   6.050  19.893  1.00  0.97           C  
ATOM   2651  HG  LEU A 167      -4.441   6.586  18.950  1.00  0.97           H  
ATOM   2652  CD1 LEU A 167      -5.690   6.015  20.579  1.00  0.97           C  
ATOM   2653 HD11 LEU A 167      -6.054   7.034  20.708  1.00  0.97           H  
ATOM   2654 HD12 LEU A 167      -6.392   5.474  19.944  1.00  0.97           H  
ATOM   2655 HD13 LEU A 167      -5.608   5.534  21.554  1.00  0.97           H  
ATOM   2656  CD2 LEU A 167      -3.370   6.833  20.795  1.00  0.97           C  
ATOM   2657 HD21 LEU A 167      -2.419   6.978  20.283  1.00  0.97           H  
ATOM   2658 HD22 LEU A 167      -3.789   7.817  21.007  1.00  0.97           H  
ATOM   2659 HD23 LEU A 167      -3.209   6.292  21.727  1.00  0.97           H  
ATOM   2660  N   ALA A 168      -0.958   2.682  19.357  1.00  0.96           N  
ATOM   2661  H   ALA A 168      -0.456   3.372  19.898  1.00  0.96           H  
ATOM   2662  CA  ALA A 168      -0.385   1.334  19.269  1.00  0.96           C  
ATOM   2663  HA  ALA A 168      -0.374   1.019  18.225  1.00  0.96           H  
ATOM   2664  C   ALA A 168      -1.197   0.279  20.043  1.00  0.96           C  
ATOM   2665  CB  ALA A 168       1.066   1.396  19.766  1.00  0.96           C  
ATOM   2666  HB1 ALA A 168       1.620   2.171  19.237  1.00  0.96           H  
ATOM   2667  HB2 ALA A 168       1.552   0.438  19.582  1.00  0.96           H  
ATOM   2668  HB3 ALA A 168       1.084   1.604  20.836  1.00  0.96           H  
ATOM   2669  O   ALA A 168      -1.181  -0.898  19.698  1.00  0.96           O  
ATOM   2670  N   GLY A 169      -1.938   0.685  21.074  1.00  0.95           N  
ATOM   2671  H   GLY A 169      -1.926   1.659  21.342  1.00  0.95           H  
ATOM   2672  CA  GLY A 169      -2.679  -0.239  21.924  1.00  0.95           C  
ATOM   2673  HA2 GLY A 169      -3.186  -0.984  21.310  1.00  0.95           H  
ATOM   2674  HA3 GLY A 169      -3.434   0.332  22.465  1.00  0.95           H  
ATOM   2675  C   GLY A 169      -1.820  -0.960  22.964  1.00  0.95           C  
ATOM   2676  O   GLY A 169      -0.624  -0.709  23.115  1.00  0.95           O  
ATOM   2677  N   ASP A 170      -2.467  -1.861  23.698  1.00  0.94           N  
ATOM   2678  H   ASP A 170      -3.404  -2.131  23.433  1.00  0.94           H  
ATOM   2679  CA  ASP A 170      -1.932  -2.548  24.880  1.00  0.94           C  
ATOM   2680  HA  ASP A 170      -1.356  -1.815  25.445  1.00  0.94           H  
ATOM   2681  C   ASP A 170      -0.953  -3.691  24.569  1.00  0.94           C  
ATOM   2682  CB  ASP A 170      -3.107  -3.019  25.763  1.00  0.94           C  
ATOM   2683  HB2 ASP A 170      -3.681  -2.142  26.062  1.00  0.94           H  
ATOM   2684  HB3 ASP A 170      -2.706  -3.473  26.669  1.00  0.94           H  
ATOM   2685  O   ASP A 170      -0.307  -4.226  25.467  1.00  0.94           O  
ATOM   2686  CG  ASP A 170      -4.072  -4.014  25.091  1.00  0.94           C  
ATOM   2687  OD1 ASP A 170      -3.928  -4.285  23.876  1.00  0.94           O  
ATOM   2688  OD2 ASP A 170      -5.035  -4.456  25.761  1.00  0.94           O  
ATOM   2689  N   SER A 171      -0.790  -4.044  23.294  1.00  0.93           N  
ATOM   2690  H   SER A 171      -1.385  -3.608  22.605  1.00  0.93           H  
ATOM   2691  CA  SER A 171       0.153  -5.067  22.835  1.00  0.93           C  
ATOM   2692  HA  SER A 171       0.136  -5.891  23.548  1.00  0.93           H  
ATOM   2693  C   SER A 171       1.606  -4.583  22.745  1.00  0.93           C  
ATOM   2694  CB  SER A 171      -0.321  -5.605  21.482  1.00  0.93           C  
ATOM   2695  HB2 SER A 171      -1.278  -6.108  21.621  1.00  0.93           H  
ATOM   2696  HB3 SER A 171       0.398  -6.326  21.092  1.00  0.93           H  
ATOM   2697  O   SER A 171       2.501  -5.415  22.567  1.00  0.93           O  
ATOM   2698  OG  SER A 171      -0.498  -4.552  20.553  1.00  0.93           O  
ATOM   2699  HG  SER A 171       0.340  -4.344  20.134  1.00  0.93           H  
ATOM   2700  N   TYR A 172       1.846  -3.270  22.854  1.00  0.93           N  
ATOM   2701  H   TYR A 172       1.066  -2.666  23.070  1.00  0.93           H  
ATOM   2702  CA  TYR A 172       3.158  -2.640  22.681  1.00  0.93           C  
ATOM   2703  HA  TYR A 172       3.876  -3.416  22.416  1.00  0.93           H  
ATOM   2704  C   TYR A 172       3.654  -1.946  23.958  1.00  0.93           C  
ATOM   2705  CB  TYR A 172       3.120  -1.637  21.525  1.00  0.93           C  
ATOM   2706  HB2 TYR A 172       2.343  -0.897  21.719  1.00  0.93           H  
ATOM   2707  HB3 TYR A 172       4.070  -1.104  21.487  1.00  0.93           H  
ATOM   2708  O   TYR A 172       2.855  -1.379  24.712  1.00  0.93           O  
ATOM   2709  CG  TYR A 172       2.885  -2.276  20.178  1.00  0.93           C  
ATOM   2710  CD1 TYR A 172       3.958  -2.772  19.415  1.00  0.93           C  
ATOM   2711  HD1 TYR A 172       4.974  -2.678  19.770  1.00  0.93           H  
ATOM   2712  CD2 TYR A 172       1.574  -2.396  19.702  1.00  0.93           C  
ATOM   2713  HD2 TYR A 172       0.757  -2.049  20.318  1.00  0.93           H  
ATOM   2714  CE1 TYR A 172       3.713  -3.378  18.169  1.00  0.93           C  
ATOM   2715  HE1 TYR A 172       4.547  -3.745  17.589  1.00  0.93           H  
ATOM   2716  CE2 TYR A 172       1.327  -2.968  18.445  1.00  0.93           C  
ATOM   2717  HE2 TYR A 172       0.312  -3.049  18.085  1.00  0.93           H  
ATOM   2718  OH  TYR A 172       2.175  -3.986  16.440  1.00  0.93           O  
ATOM   2719  HH  TYR A 172       2.958  -4.428  16.106  1.00  0.93           H  
ATOM   2720  CZ  TYR A 172       2.397  -3.452  17.667  1.00  0.93           C  
ATOM   2721  N   PRO A 173       4.980  -1.928  24.194  1.00  0.92           N  
ATOM   2722  CA  PRO A 173       5.553  -1.252  25.351  1.00  0.92           C  
ATOM   2723  HA  PRO A 173       5.145  -1.685  26.264  1.00  0.92           H  
ATOM   2724  C   PRO A 173       5.237   0.250  25.332  1.00  0.92           C  
ATOM   2725  CB  PRO A 173       7.056  -1.539  25.286  1.00  0.92           C  
ATOM   2726  HB2 PRO A 173       7.268  -2.472  25.810  1.00  0.92           H  
ATOM   2727  HB3 PRO A 173       7.654  -0.730  25.705  1.00  0.92           H  
ATOM   2728  O   PRO A 173       5.166   0.880  24.277  1.00  0.92           O  
ATOM   2729  CG  PRO A 173       7.315  -1.729  23.792  1.00  0.92           C  
ATOM   2730  HG2 PRO A 173       8.200  -2.336  23.605  1.00  0.92           H  
ATOM   2731  HG3 PRO A 173       7.404  -0.758  23.305  1.00  0.92           H  
ATOM   2732  CD  PRO A 173       6.040  -2.425  23.323  1.00  0.92           C  
ATOM   2733  HD2 PRO A 173       6.139  -3.503  23.454  1.00  0.92           H  
ATOM   2734  HD3 PRO A 173       5.859  -2.189  22.274  1.00  0.92           H  
ATOM   2735  N   CYS A 174       5.056   0.830  26.522  1.00  0.93           N  
ATOM   2736  H   CYS A 174       5.140   0.247  27.342  1.00  0.93           H  
ATOM   2737  CA  CYS A 174       4.709   2.243  26.726  1.00  0.93           C  
ATOM   2738  HA  CYS A 174       4.631   2.381  27.804  1.00  0.93           H  
ATOM   2739  C   CYS A 174       3.339   2.678  26.162  1.00  0.93           C  
ATOM   2740  CB  CYS A 174       5.858   3.148  26.249  1.00  0.93           C  
ATOM   2741  HB2 CYS A 174       5.888   3.134  25.160  1.00  0.93           H  
ATOM   2742  HB3 CYS A 174       5.638   4.171  26.555  1.00  0.93           H  
ATOM   2743  O   CYS A 174       3.062   3.878  26.098  1.00  0.93           O  
ATOM   2744  SG  CYS A 174       7.499   2.703  26.882  1.00  0.93           S  
ATOM   2745  N   SER A 175       2.464   1.736  25.788  1.00  0.92           N  
ATOM   2746  H   SER A 175       2.776   0.776  25.756  1.00  0.92           H  
ATOM   2747  CA  SER A 175       1.161   2.037  25.172  1.00  0.92           C  
ATOM   2748  HA  SER A 175       0.945   3.094  25.325  1.00  0.92           H  
ATOM   2749  C   SER A 175      -0.040   1.331  25.813  1.00  0.92           C  
ATOM   2750  CB  SER A 175       1.249   1.827  23.657  1.00  0.92           C  
ATOM   2751  HB2 SER A 175       1.663   0.843  23.438  1.00  0.92           H  
ATOM   2752  HB3 SER A 175       0.261   1.918  23.206  1.00  0.92           H  
ATOM   2753  O   SER A 175      -1.149   1.450  25.303  1.00  0.92           O  
ATOM   2754  OG  SER A 175       2.092   2.850  23.145  1.00  0.92           O  
ATOM   2755  HG  SER A 175       2.265   2.696  22.213  1.00  0.92           H  
ATOM   2756  N   GLU A 176       0.140   0.722  26.991  1.00  0.85           N  
ATOM   2757  H   GLU A 176       1.087   0.643  27.333  1.00  0.85           H  
ATOM   2758  CA  GLU A 176      -0.884  -0.036  27.740  1.00  0.85           C  
ATOM   2759  HA  GLU A 176      -1.087  -0.982  27.238  1.00  0.85           H  
ATOM   2760  C   GLU A 176      -2.237   0.687  27.884  1.00  0.85           C  
ATOM   2761  CB  GLU A 176      -0.332  -0.379  29.132  1.00  0.85           C  
ATOM   2762  HB2 GLU A 176      -0.023   0.542  29.625  1.00  0.85           H  
ATOM   2763  HB3 GLU A 176      -1.128  -0.839  29.718  1.00  0.85           H  
ATOM   2764  O   GLU A 176      -3.287   0.083  27.699  1.00  0.85           O  
ATOM   2765  CG  GLU A 176       0.858  -1.354  29.064  1.00  0.85           C  
ATOM   2766  HG2 GLU A 176       0.522  -2.284  28.606  1.00  0.85           H  
ATOM   2767  HG3 GLU A 176       1.630  -0.924  28.425  1.00  0.85           H  
ATOM   2768  CD  GLU A 176       1.475  -1.654  30.439  1.00  0.85           C  
ATOM   2769  OE1 GLU A 176       2.571  -2.257  30.443  1.00  0.85           O  
ATOM   2770  OE2 GLU A 176       0.892  -1.227  31.462  1.00  0.85           O  
ATOM   2771  N   ASN A 177      -2.231   2.000  28.138  1.00  0.86           N  
ATOM   2772  H   ASN A 177      -1.331   2.437  28.273  1.00  0.86           H  
ATOM   2773  CA  ASN A 177      -3.454   2.805  28.291  1.00  0.86           C  
ATOM   2774  HA  ASN A 177      -4.299   2.131  28.431  1.00  0.86           H  
ATOM   2775  C   ASN A 177      -3.802   3.645  27.046  1.00  0.86           C  
ATOM   2776  CB  ASN A 177      -3.329   3.650  29.569  1.00  0.86           C  
ATOM   2777  HB2 ASN A 177      -4.192   4.311  29.658  1.00  0.86           H  
ATOM   2778  HB3 ASN A 177      -2.430   4.263  29.520  1.00  0.86           H  
ATOM   2779  O   ASN A 177      -4.637   4.549  27.113  1.00  0.86           O  
ATOM   2780  CG  ASN A 177      -3.308   2.784  30.815  1.00  0.86           C  
ATOM   2781  ND2 ASN A 177      -2.368   2.990  31.707  1.00  0.86           N  
ATOM   2782 HD21 ASN A 177      -1.624   3.654  31.548  1.00  0.86           H  
ATOM   2783 HD22 ASN A 177      -2.337   2.312  32.455  1.00  0.86           H  
ATOM   2784  OD1 ASN A 177      -4.146   1.926  31.013  1.00  0.86           O  
ATOM   2785  N   ARG A 178      -3.138   3.403  25.911  1.00  0.91           N  
ATOM   2786  H   ARG A 178      -2.528   2.598  25.890  1.00  0.91           H  
ATOM   2787  CA  ARG A 178      -3.223   4.225  24.694  1.00  0.91           C  
ATOM   2788  HA  ARG A 178      -3.946   5.027  24.843  1.00  0.91           H  
ATOM   2789  C   ARG A 178      -3.738   3.396  23.531  1.00  0.91           C  
ATOM   2790  CB  ARG A 178      -1.868   4.871  24.385  1.00  0.91           C  
ATOM   2791  HB2 ARG A 178      -1.121   4.093  24.223  1.00  0.91           H  
ATOM   2792  HB3 ARG A 178      -1.961   5.452  23.467  1.00  0.91           H  
ATOM   2793  O   ARG A 178      -2.989   3.034  22.627  1.00  0.91           O  
ATOM   2794  CG  ARG A 178      -1.410   5.798  25.515  1.00  0.91           C  
ATOM   2795  HG2 ARG A 178      -2.237   6.443  25.815  1.00  0.91           H  
ATOM   2796  HG3 ARG A 178      -1.099   5.205  26.375  1.00  0.91           H  
ATOM   2797  CD  ARG A 178      -0.249   6.679  25.062  1.00  0.91           C  
ATOM   2798  HD2 ARG A 178       0.037   7.322  25.894  1.00  0.91           H  
ATOM   2799  HD3 ARG A 178      -0.592   7.308  24.240  1.00  0.91           H  
ATOM   2800  NE  ARG A 178       0.920   5.891  24.631  1.00  0.91           N  
ATOM   2801  HE  ARG A 178       0.920   4.889  24.758  1.00  0.91           H  
ATOM   2802  NH1 ARG A 178       2.152   7.663  23.930  1.00  0.91           N  
ATOM   2803 HH11 ARG A 178       1.396   8.287  24.172  1.00  0.91           H  
ATOM   2804 HH12 ARG A 178       2.917   7.952  23.337  1.00  0.91           H  
ATOM   2805  NH2 ARG A 178       2.974   5.604  23.701  1.00  0.91           N  
ATOM   2806 HH21 ARG A 178       3.822   5.979  23.300  1.00  0.91           H  
ATOM   2807 HH22 ARG A 178       2.861   4.601  23.750  1.00  0.91           H  
ATOM   2808  CZ  ARG A 178       2.014   6.381  24.092  1.00  0.91           C  
ATOM   2809  N   MET A 179      -5.039   3.127  23.561  1.00  0.95           N  
ATOM   2810  H   MET A 179      -5.575   3.449  24.355  1.00  0.95           H  
ATOM   2811  CA  MET A 179      -5.732   2.401  22.504  1.00  0.95           C  
ATOM   2812  HA  MET A 179      -5.055   2.297  21.655  1.00  0.95           H  
ATOM   2813  C   MET A 179      -6.964   3.136  21.998  1.00  0.95           C  
ATOM   2814  CB  MET A 179      -6.066   0.983  22.962  1.00  0.95           C  
ATOM   2815  HB2 MET A 179      -5.215   0.578  23.510  1.00  0.95           H  
ATOM   2816  HB3 MET A 179      -6.218   0.394  22.057  1.00  0.95           H  
ATOM   2817  O   MET A 179      -7.618   3.885  22.731  1.00  0.95           O  
ATOM   2818  CG  MET A 179      -7.306   0.834  23.848  1.00  0.95           C  
ATOM   2819  HG2 MET A 179      -8.198   0.967  23.235  1.00  0.95           H  
ATOM   2820  HG3 MET A 179      -7.295   1.608  24.615  1.00  0.95           H  
ATOM   2821  SD  MET A 179      -7.407  -0.774  24.678  1.00  0.95           S  
ATOM   2822  CE  MET A 179      -6.860  -1.932  23.381  1.00  0.95           C  
ATOM   2823  HE1 MET A 179      -7.690  -2.195  22.727  1.00  0.95           H  
ATOM   2824  HE2 MET A 179      -6.453  -2.823  23.860  1.00  0.95           H  
ATOM   2825  HE3 MET A 179      -6.029  -1.539  22.796  1.00  0.95           H  
ATOM   2826  N   PHE A 180      -7.300   2.894  20.735  1.00  0.97           N  
ATOM   2827  H   PHE A 180      -6.729   2.269  20.185  1.00  0.97           H  
ATOM   2828  CA  PHE A 180      -8.529   3.407  20.154  1.00  0.97           C  
ATOM   2829  HA  PHE A 180      -8.568   4.483  20.323  1.00  0.97           H  
ATOM   2830  C   PHE A 180      -9.744   2.765  20.836  1.00  0.97           C  
ATOM   2831  CB  PHE A 180      -8.515   3.157  18.646  1.00  0.97           C  
ATOM   2832  HB2 PHE A 180      -8.378   2.092  18.459  1.00  0.97           H  
ATOM   2833  HB3 PHE A 180      -7.667   3.682  18.206  1.00  0.97           H  
ATOM   2834  O   PHE A 180      -9.806   1.546  20.969  1.00  0.97           O  
ATOM   2835  CG  PHE A 180      -9.782   3.628  17.970  1.00  0.97           C  
ATOM   2836  CD1 PHE A 180     -10.726   2.692  17.508  1.00  0.97           C  
ATOM   2837  HD1 PHE A 180     -10.534   1.634  17.606  1.00  0.97           H  
ATOM   2838  CD2 PHE A 180     -10.038   5.006  17.843  1.00  0.97           C  
ATOM   2839  HD2 PHE A 180      -9.314   5.723  18.199  1.00  0.97           H  
ATOM   2840  CE1 PHE A 180     -11.912   3.133  16.897  1.00  0.97           C  
ATOM   2841  HE1 PHE A 180     -12.616   2.411  16.511  1.00  0.97           H  
ATOM   2842  CE2 PHE A 180     -11.234   5.446  17.251  1.00  0.97           C  
ATOM   2843  HE2 PHE A 180     -11.430   6.504  17.149  1.00  0.97           H  
ATOM   2844  CZ  PHE A 180     -12.164   4.509  16.766  1.00  0.97           C  
ATOM   2845  HZ  PHE A 180     -13.066   4.847  16.278  1.00  0.97           H  
ATOM   2846  N   ASN A 181     -10.712   3.582  21.258  1.00  0.97           N  
ATOM   2847  H   ASN A 181     -10.612   4.570  21.076  1.00  0.97           H  
ATOM   2848  CA  ASN A 181     -11.906   3.141  21.978  1.00  0.97           C  
ATOM   2849  HA  ASN A 181     -11.911   2.055  22.065  1.00  0.97           H  
ATOM   2850  C   ASN A 181     -13.181   3.561  21.232  1.00  0.97           C  
ATOM   2851  CB  ASN A 181     -11.884   3.730  23.400  1.00  0.97           C  
ATOM   2852  HB2 ASN A 181     -11.664   4.797  23.357  1.00  0.97           H  
ATOM   2853  HB3 ASN A 181     -12.870   3.605  23.847  1.00  0.97           H  
ATOM   2854  O   ASN A 181     -13.500   4.749  21.146  1.00  0.97           O  
ATOM   2855  CG  ASN A 181     -10.903   3.036  24.324  1.00  0.97           C  
ATOM   2856  ND2 ASN A 181      -9.874   3.694  24.791  1.00  0.97           N  
ATOM   2857 HD21 ASN A 181      -9.236   3.140  25.345  1.00  0.97           H  
ATOM   2858 HD22 ASN A 181      -9.547   4.534  24.334  1.00  0.97           H  
ATOM   2859  OD1 ASN A 181     -11.089   1.899  24.690  1.00  0.97           O  
ATOM   2860  N   LEU A 182     -13.959   2.588  20.761  1.00  0.98           N  
ATOM   2861  H   LEU A 182     -13.635   1.637  20.869  1.00  0.98           H  
ATOM   2862  CA  LEU A 182     -15.273   2.785  20.161  1.00  0.98           C  
ATOM   2863  HA  LEU A 182     -15.381   3.839  19.902  1.00  0.98           H  
ATOM   2864  C   LEU A 182     -16.377   2.422  21.164  1.00  0.98           C  
ATOM   2865  CB  LEU A 182     -15.354   1.980  18.852  1.00  0.98           C  
ATOM   2866  HB2 LEU A 182     -14.602   2.361  18.162  1.00  0.98           H  
ATOM   2867  HB3 LEU A 182     -15.118   0.938  19.067  1.00  0.98           H  
ATOM   2868  O   LEU A 182     -16.634   1.254  21.442  1.00  0.98           O  
ATOM   2869  CG  LEU A 182     -16.735   2.035  18.173  1.00  0.98           C  
ATOM   2870  HG  LEU A 182     -17.470   1.571  18.830  1.00  0.98           H  
ATOM   2871  CD1 LEU A 182     -17.201   3.467  17.891  1.00  0.98           C  
ATOM   2872 HD11 LEU A 182     -17.367   4.000  18.827  1.00  0.98           H  
ATOM   2873 HD12 LEU A 182     -16.456   3.991  17.292  1.00  0.98           H  
ATOM   2874 HD13 LEU A 182     -18.154   3.428  17.361  1.00  0.98           H  
ATOM   2875  CD2 LEU A 182     -16.718   1.243  16.867  1.00  0.98           C  
ATOM   2876 HD21 LEU A 182     -17.709   1.250  16.413  1.00  0.98           H  
ATOM   2877 HD22 LEU A 182     -16.444   0.208  17.072  1.00  0.98           H  
ATOM   2878 HD23 LEU A 182     -15.996   1.669  16.170  1.00  0.98           H  
ATOM   2879  N   LYS A 183     -17.073   3.435  21.690  1.00  0.98           N  
ATOM   2880  H   LYS A 183     -16.803   4.373  21.434  1.00  0.98           H  
ATOM   2881  CA  LYS A 183     -18.263   3.226  22.529  1.00  0.98           C  
ATOM   2882  HA  LYS A 183     -18.080   2.362  23.168  1.00  0.98           H  
ATOM   2883  C   LYS A 183     -19.482   2.900  21.664  1.00  0.98           C  
ATOM   2884  CB  LYS A 183     -18.532   4.436  23.435  1.00  0.98           C  
ATOM   2885  HB2 LYS A 183     -18.633   5.332  22.824  1.00  0.98           H  
ATOM   2886  HB3 LYS A 183     -19.472   4.269  23.962  1.00  0.98           H  
ATOM   2887  O   LYS A 183     -19.822   3.693  20.779  1.00  0.98           O  
ATOM   2888  CG  LYS A 183     -17.420   4.643  24.475  1.00  0.98           C  
ATOM   2889  HG2 LYS A 183     -16.477   4.838  23.966  1.00  0.98           H  
ATOM   2890  HG3 LYS A 183     -17.318   3.737  25.073  1.00  0.98           H  
ATOM   2891  CD  LYS A 183     -17.744   5.824  25.401  1.00  0.98           C  
ATOM   2892  HD2 LYS A 183     -17.862   6.728  24.803  1.00  0.98           H  
ATOM   2893  HD3 LYS A 183     -18.674   5.618  25.931  1.00  0.98           H  
ATOM   2894  CE  LYS A 183     -16.606   6.019  26.412  1.00  0.98           C  
ATOM   2895  HE2 LYS A 183     -16.490   5.097  26.981  1.00  0.98           H  
ATOM   2896  HE3 LYS A 183     -15.678   6.181  25.864  1.00  0.98           H  
ATOM   2897  NZ  LYS A 183     -16.858   7.159  27.332  1.00  0.98           N  
ATOM   2898  HZ1 LYS A 183     -16.092   7.256  27.983  1.00  0.98           H  
ATOM   2899  HZ2 LYS A 183     -17.701   7.011  27.869  1.00  0.98           H  
ATOM   2900  HZ3 LYS A 183     -16.940   8.027  26.821  1.00  0.98           H  
ATOM   2901  N   VAL A 184     -20.164   1.794  21.957  1.00  0.99           N  
ATOM   2902  H   VAL A 184     -19.836   1.218  22.719  1.00  0.99           H  
ATOM   2903  CA  VAL A 184     -21.337   1.322  21.202  1.00  0.99           C  
ATOM   2904  HA  VAL A 184     -21.567   2.091  20.464  1.00  0.99           H  
ATOM   2905  C   VAL A 184     -22.583   1.169  22.071  1.00  0.99           C  
ATOM   2906  CB  VAL A 184     -21.065   0.042  20.390  1.00  0.99           C  
ATOM   2907  HB  VAL A 184     -21.965  -0.193  19.822  1.00  0.99           H  
ATOM   2908  O   VAL A 184     -22.497   0.892  23.264  1.00  0.99           O  
ATOM   2909  CG1 VAL A 184     -19.933   0.269  19.386  1.00  0.99           C  
ATOM   2910 HG11 VAL A 184     -19.001   0.446  19.923  1.00  0.99           H  
ATOM   2911 HG12 VAL A 184     -20.159   1.124  18.749  1.00  0.99           H  
ATOM   2912 HG13 VAL A 184     -19.819  -0.614  18.756  1.00  0.99           H  
ATOM   2913  CG2 VAL A 184     -20.732  -1.166  21.267  1.00  0.99           C  
ATOM   2914 HG21 VAL A 184     -20.537  -2.034  20.637  1.00  0.99           H  
ATOM   2915 HG22 VAL A 184     -19.853  -0.967  21.880  1.00  0.99           H  
ATOM   2916 HG23 VAL A 184     -21.579  -1.410  21.908  1.00  0.99           H  
ATOM   2917  N   VAL A 185     -23.755   1.361  21.470  1.00  0.99           N  
ATOM   2918  H   VAL A 185     -23.747   1.568  20.482  1.00  0.99           H  
ATOM   2919  CA  VAL A 185     -25.066   1.095  22.075  1.00  0.99           C  
ATOM   2920  HA  VAL A 185     -24.977   1.050  23.161  1.00  0.99           H  
ATOM   2921  C   VAL A 185     -25.550  -0.250  21.552  1.00  0.99           C  
ATOM   2922  CB  VAL A 185     -26.090   2.185  21.709  1.00  0.99           C  
ATOM   2923  HB  VAL A 185     -26.277   2.133  20.636  1.00  0.99           H  
ATOM   2924  O   VAL A 185     -25.601  -0.436  20.335  1.00  0.99           O  
ATOM   2925  CG1 VAL A 185     -27.414   1.983  22.457  1.00  0.99           C  
ATOM   2926 HG11 VAL A 185     -27.855   1.020  22.200  1.00  0.99           H  
ATOM   2927 HG12 VAL A 185     -27.244   2.021  23.533  1.00  0.99           H  
ATOM   2928 HG13 VAL A 185     -28.121   2.766  22.184  1.00  0.99           H  
ATOM   2929  CG2 VAL A 185     -25.598   3.604  22.002  1.00  0.99           C  
ATOM   2930 HG21 VAL A 185     -24.695   3.822  21.431  1.00  0.99           H  
ATOM   2931 HG22 VAL A 185     -26.368   4.326  21.730  1.00  0.99           H  
ATOM   2932 HG23 VAL A 185     -25.390   3.686  23.069  1.00  0.99           H  
ATOM   2933  N   GLN A 186     -25.923  -1.163  22.450  1.00  0.98           N  
ATOM   2934  H   GLN A 186     -25.884  -0.943  23.435  1.00  0.98           H  
ATOM   2935  CA  GLN A 186     -26.437  -2.478  22.064  1.00  0.98           C  
ATOM   2936  HA  GLN A 186     -25.632  -3.005  21.552  1.00  0.98           H  
ATOM   2937  C   GLN A 186     -27.630  -2.340  21.095  1.00  0.98           C  
ATOM   2938  CB  GLN A 186     -26.803  -3.273  23.327  1.00  0.98           C  
ATOM   2939  HB2 GLN A 186     -26.003  -3.168  24.060  1.00  0.98           H  
ATOM   2940  HB3 GLN A 186     -27.717  -2.864  23.758  1.00  0.98           H  
ATOM   2941  O   GLN A 186     -28.490  -1.473  21.264  1.00  0.98           O  
ATOM   2942  CG  GLN A 186     -26.991  -4.770  23.037  1.00  0.98           C  
ATOM   2943  HG2 GLN A 186     -26.086  -5.163  22.573  1.00  0.98           H  
ATOM   2944  HG3 GLN A 186     -27.818  -4.917  22.343  1.00  0.98           H  
ATOM   2945  CD  GLN A 186     -27.283  -5.574  24.299  1.00  0.98           C  
ATOM   2946  NE2 GLN A 186     -26.794  -6.787  24.406  1.00  0.98           N  
ATOM   2947 HE21 GLN A 186     -26.128  -7.136  23.733  1.00  0.98           H  
ATOM   2948 HE22 GLN A 186     -27.066  -7.314  25.224  1.00  0.98           H  
ATOM   2949  OE1 GLN A 186     -27.953  -5.126  25.215  1.00  0.98           O  
ATOM   2950  N   GLY A 187     -27.653  -3.156  20.043  1.00  0.98           N  
ATOM   2951  H   GLY A 187     -26.907  -3.833  19.966  1.00  0.98           H  
ATOM   2952  CA  GLY A 187     -28.667  -3.156  18.986  1.00  0.98           C  
ATOM   2953  HA2 GLY A 187     -28.615  -4.110  18.460  1.00  0.98           H  
ATOM   2954  HA3 GLY A 187     -29.654  -3.077  19.442  1.00  0.98           H  
ATOM   2955  C   GLY A 187     -28.538  -2.041  17.938  1.00  0.98           C  
ATOM   2956  O   GLY A 187     -29.331  -2.006  16.998  1.00  0.98           O  
ATOM   2957  N   LYS A 188     -27.573  -1.114  18.053  1.00  0.99           N  
ATOM   2958  H   LYS A 188     -26.938  -1.185  18.834  1.00  0.99           H  
ATOM   2959  CA  LYS A 188     -27.309  -0.098  17.014  1.00  0.99           C  
ATOM   2960  HA  LYS A 188     -28.227   0.057  16.447  1.00  0.99           H  
ATOM   2961  C   LYS A 188     -26.282  -0.588  15.992  1.00  0.99           C  
ATOM   2962  CB  LYS A 188     -26.889   1.244  17.639  1.00  0.99           C  
ATOM   2963  HB2 LYS A 188     -25.977   1.096  18.217  1.00  0.99           H  
ATOM   2964  HB3 LYS A 188     -26.653   1.945  16.838  1.00  0.99           H  
ATOM   2965  O   LYS A 188     -25.388  -1.363  16.316  1.00  0.99           O  
ATOM   2966  CG  LYS A 188     -27.943   1.891  18.551  1.00  0.99           C  
ATOM   2967  HG2 LYS A 188     -27.543   2.843  18.902  1.00  0.99           H  
ATOM   2968  HG3 LYS A 188     -28.110   1.247  19.415  1.00  0.99           H  
ATOM   2969  CD  LYS A 188     -29.288   2.164  17.869  1.00  0.99           C  
ATOM   2970  HD2 LYS A 188     -29.132   2.788  16.989  1.00  0.99           H  
ATOM   2971  HD3 LYS A 188     -29.739   1.217  17.574  1.00  0.99           H  
ATOM   2972  CE  LYS A 188     -30.212   2.873  18.864  1.00  0.99           C  
ATOM   2973  HE2 LYS A 188     -29.779   3.841  19.119  1.00  0.99           H  
ATOM   2974  HE3 LYS A 188     -30.249   2.275  19.775  1.00  0.99           H  
ATOM   2975  NZ  LYS A 188     -31.581   3.037  18.316  1.00  0.99           N  
ATOM   2976  HZ1 LYS A 188     -31.571   3.595  17.474  1.00  0.99           H  
ATOM   2977  HZ2 LYS A 188     -31.970   2.131  18.099  1.00  0.99           H  
ATOM   2978  HZ3 LYS A 188     -32.183   3.475  18.998  1.00  0.99           H  
ATOM   2979  N   THR A 189     -26.388  -0.074  14.767  1.00  0.99           N  
ATOM   2980  H   THR A 189     -27.172   0.531  14.570  1.00  0.99           H  
ATOM   2981  CA  THR A 189     -25.478  -0.393  13.655  1.00  0.99           C  
ATOM   2982  HA  THR A 189     -24.862  -1.247  13.939  1.00  0.99           H  
ATOM   2983  C   THR A 189     -24.550   0.778  13.360  1.00  0.99           C  
ATOM   2984  CB  THR A 189     -26.256  -0.812  12.400  1.00  0.99           C  
ATOM   2985  HB  THR A 189     -26.887   0.013  12.068  1.00  0.99           H  
ATOM   2986  O   THR A 189     -25.009   1.905  13.196  1.00  0.99           O  
ATOM   2987  CG2 THR A 189     -25.349  -1.250  11.254  1.00  0.99           C  
ATOM   2988 HG21 THR A 189     -24.772  -0.404  10.882  1.00  0.99           H  
ATOM   2989 HG22 THR A 189     -25.953  -1.644  10.437  1.00  0.99           H  
ATOM   2990 HG23 THR A 189     -24.669  -2.029  11.597  1.00  0.99           H  
ATOM   2991  OG1 THR A 189     -27.067  -1.919  12.714  1.00  0.99           O  
ATOM   2992  HG1 THR A 189     -27.486  -2.218  11.903  1.00  0.99           H  
ATOM   2993  N   TYR A 190     -23.253   0.525  13.270  1.00  0.99           N  
ATOM   2994  H   TYR A 190     -22.955  -0.434  13.379  1.00  0.99           H  
ATOM   2995  CA  TYR A 190     -22.197   1.500  13.021  1.00  0.99           C  
ATOM   2996  HA  TYR A 190     -22.609   2.509  13.043  1.00  0.99           H  
ATOM   2997  C   TYR A 190     -21.594   1.250  11.642  1.00  0.99           C  
ATOM   2998  CB  TYR A 190     -21.129   1.386  14.120  1.00  0.99           C  
ATOM   2999  HB2 TYR A 190     -20.754   0.363  14.151  1.00  0.99           H  
ATOM   3000  HB3 TYR A 190     -20.290   2.030  13.857  1.00  0.99           H  
ATOM   3001  O   TYR A 190     -21.363   0.103  11.279  1.00  0.99           O  
ATOM   3002  CG  TYR A 190     -21.633   1.764  15.501  1.00  0.99           C  
ATOM   3003  CD1 TYR A 190     -21.307   3.022  16.039  1.00  0.99           C  
ATOM   3004  HD1 TYR A 190     -20.653   3.680  15.486  1.00  0.99           H  
ATOM   3005  CD2 TYR A 190     -22.446   0.874  16.232  1.00  0.99           C  
ATOM   3006  HD2 TYR A 190     -22.664  -0.109  15.841  1.00  0.99           H  
ATOM   3007  CE1 TYR A 190     -21.834   3.414  17.283  1.00  0.99           C  
ATOM   3008  HE1 TYR A 190     -21.584   4.380  17.697  1.00  0.99           H  
ATOM   3009  CE2 TYR A 190     -22.998   1.269  17.463  1.00  0.99           C  
ATOM   3010  HE2 TYR A 190     -23.642   0.595  18.008  1.00  0.99           H  
ATOM   3011  OH  TYR A 190     -23.277   2.970  19.130  1.00  0.99           O  
ATOM   3012  HH  TYR A 190     -22.927   3.825  19.393  1.00  0.99           H  
ATOM   3013  CZ  TYR A 190     -22.705   2.547  17.976  1.00  0.99           C  
ATOM   3014  N   LEU A 191     -21.316   2.309  10.884  1.00  0.99           N  
ATOM   3015  H   LEU A 191     -21.481   3.229  11.265  1.00  0.99           H  
ATOM   3016  CA  LEU A 191     -20.544   2.207   9.646  1.00  0.99           C  
ATOM   3017  HA  LEU A 191     -20.639   1.201   9.239  1.00  0.99           H  
ATOM   3018  C   LEU A 191     -19.070   2.447   9.969  1.00  0.99           C  
ATOM   3019  CB  LEU A 191     -21.106   3.190   8.610  1.00  0.99           C  
ATOM   3020  HB2 LEU A 191     -22.150   2.930   8.435  1.00  0.99           H  
ATOM   3021  HB3 LEU A 191     -21.060   4.199   9.022  1.00  0.99           H  
ATOM   3022  O   LEU A 191     -18.671   3.580  10.247  1.00  0.99           O  
ATOM   3023  CG  LEU A 191     -20.375   3.169   7.255  1.00  0.99           C  
ATOM   3024  HG  LEU A 191     -19.312   3.364   7.398  1.00  0.99           H  
ATOM   3025  CD1 LEU A 191     -20.559   1.825   6.555  1.00  0.99           C  
ATOM   3026 HD11 LEU A 191     -21.614   1.560   6.497  1.00  0.99           H  
ATOM   3027 HD12 LEU A 191     -20.178   1.894   5.536  1.00  0.99           H  
ATOM   3028 HD13 LEU A 191     -20.001   1.045   7.073  1.00  0.99           H  
ATOM   3029  CD2 LEU A 191     -20.948   4.256   6.346  1.00  0.99           C  
ATOM   3030 HD21 LEU A 191     -20.814   5.234   6.807  1.00  0.99           H  
ATOM   3031 HD22 LEU A 191     -22.006   4.075   6.157  1.00  0.99           H  
ATOM   3032 HD23 LEU A 191     -20.414   4.245   5.396  1.00  0.99           H  
ATOM   3033  N   LEU A 192     -18.281   1.381   9.966  1.00  0.99           N  
ATOM   3034  H   LEU A 192     -18.675   0.496   9.682  1.00  0.99           H  
ATOM   3035  CA  LEU A 192     -16.833   1.436  10.111  1.00  0.99           C  
ATOM   3036  HA  LEU A 192     -16.568   2.204  10.837  1.00  0.99           H  
ATOM   3037  C   LEU A 192     -16.227   1.808   8.757  1.00  0.99           C  
ATOM   3038  CB  LEU A 192     -16.296   0.083  10.607  1.00  0.99           C  
ATOM   3039  HB2 LEU A 192     -16.396  -0.645   9.803  1.00  0.99           H  
ATOM   3040  HB3 LEU A 192     -15.232   0.201  10.813  1.00  0.99           H  
ATOM   3041  O   LEU A 192     -16.473   1.125   7.768  1.00  0.99           O  
ATOM   3042  CG  LEU A 192     -16.989  -0.497  11.854  1.00  0.99           C  
ATOM   3043  HG  LEU A 192     -18.013  -0.778  11.604  1.00  0.99           H  
ATOM   3044  CD1 LEU A 192     -16.242  -1.756  12.289  1.00  0.99           C  
ATOM   3045 HD11 LEU A 192     -16.239  -2.478  11.473  1.00  0.99           H  
ATOM   3046 HD12 LEU A 192     -15.214  -1.513  12.557  1.00  0.99           H  
ATOM   3047 HD13 LEU A 192     -16.742  -2.207  13.147  1.00  0.99           H  
ATOM   3048  CD2 LEU A 192     -17.031   0.482  13.032  1.00  0.99           C  
ATOM   3049 HD21 LEU A 192     -17.453  -0.017  13.904  1.00  0.99           H  
ATOM   3050 HD22 LEU A 192     -16.024   0.830  13.260  1.00  0.99           H  
ATOM   3051 HD23 LEU A 192     -17.663   1.333  12.778  1.00  0.99           H  
ATOM   3052  N   ARG A 193     -15.455   2.893   8.727  1.00  0.99           N  
ATOM   3053  H   ARG A 193     -15.294   3.371   9.602  1.00  0.99           H  
ATOM   3054  CA  ARG A 193     -14.773   3.421   7.541  1.00  0.99           C  
ATOM   3055  HA  ARG A 193     -15.128   2.927   6.635  1.00  0.99           H  
ATOM   3056  C   ARG A 193     -13.290   3.120   7.674  1.00  0.99           C  
ATOM   3057  CB  ARG A 193     -15.052   4.922   7.421  1.00  0.99           C  
ATOM   3058  HB2 ARG A 193     -14.441   5.322   6.612  1.00  0.99           H  
ATOM   3059  HB3 ARG A 193     -14.764   5.429   8.342  1.00  0.99           H  
ATOM   3060  O   ARG A 193     -12.559   3.879   8.313  1.00  0.99           O  
ATOM   3061  CG  ARG A 193     -16.529   5.217   7.150  1.00  0.99           C  
ATOM   3062  HG2 ARG A 193     -17.135   4.947   8.015  1.00  0.99           H  
ATOM   3063  HG3 ARG A 193     -16.859   4.631   6.292  1.00  0.99           H  
ATOM   3064  CD  ARG A 193     -16.677   6.715   6.864  1.00  0.99           C  
ATOM   3065  HD2 ARG A 193     -16.409   7.278   7.758  1.00  0.99           H  
ATOM   3066  HD3 ARG A 193     -15.980   6.982   6.069  1.00  0.99           H  
ATOM   3067  NE  ARG A 193     -18.036   7.081   6.439  1.00  0.99           N  
ATOM   3068  HE  ARG A 193     -18.579   7.704   7.019  1.00  0.99           H  
ATOM   3069  NH1 ARG A 193     -17.978   6.084   4.359  1.00  0.99           N  
ATOM   3070 HH11 ARG A 193     -17.012   5.813   4.472  1.00  0.99           H  
ATOM   3071 HH12 ARG A 193     -18.437   5.639   3.577  1.00  0.99           H  
ATOM   3072  NH2 ARG A 193     -19.785   7.205   5.051  1.00  0.99           N  
ATOM   3073 HH21 ARG A 193     -20.195   7.855   5.706  1.00  0.99           H  
ATOM   3074 HH22 ARG A 193     -20.214   7.032   4.154  1.00  0.99           H  
ATOM   3075  CZ  ARG A 193     -18.586   6.774   5.280  1.00  0.99           C  
ATOM   3076  N   ILE A 194     -12.890   1.954   7.191  1.00  0.99           N  
ATOM   3077  H   ILE A 194     -13.532   1.426   6.616  1.00  0.99           H  
ATOM   3078  CA  ILE A 194     -11.589   1.352   7.468  1.00  0.99           C  
ATOM   3079  HA  ILE A 194     -11.214   1.762   8.406  1.00  0.99           H  
ATOM   3080  C   ILE A 194     -10.626   1.728   6.345  1.00  0.99           C  
ATOM   3081  CB  ILE A 194     -11.709  -0.174   7.656  1.00  0.99           C  
ATOM   3082  HB  ILE A 194     -11.992  -0.611   6.698  1.00  0.99           H  
ATOM   3083  O   ILE A 194     -10.934   1.541   5.171  1.00  0.99           O  
ATOM   3084  CG1 ILE A 194     -12.774  -0.555   8.716  1.00  0.99           C  
ATOM   3085 HG12 ILE A 194     -13.650   0.089   8.639  1.00  0.99           H  
ATOM   3086 HG13 ILE A 194     -12.362  -0.435   9.718  1.00  0.99           H  
ATOM   3087  CG2 ILE A 194     -10.349  -0.754   8.084  1.00  0.99           C  
ATOM   3088 HG21 ILE A 194      -9.580  -0.515   7.349  1.00  0.99           H  
ATOM   3089 HG22 ILE A 194     -10.410  -1.839   8.166  1.00  0.99           H  
ATOM   3090 HG23 ILE A 194     -10.048  -0.335   9.045  1.00  0.99           H  
ATOM   3091  CD1 ILE A 194     -13.284  -1.986   8.538  1.00  0.99           C  
ATOM   3092 HD11 ILE A 194     -13.764  -2.084   7.564  1.00  0.99           H  
ATOM   3093 HD12 ILE A 194     -14.017  -2.212   9.313  1.00  0.99           H  
ATOM   3094 HD13 ILE A 194     -12.460  -2.696   8.600  1.00  0.99           H  
ATOM   3095  N   VAL A 195      -9.458   2.248   6.702  1.00  0.99           N  
ATOM   3096  H   VAL A 195      -9.282   2.378   7.688  1.00  0.99           H  
ATOM   3097  CA  VAL A 195      -8.428   2.707   5.766  1.00  0.99           C  
ATOM   3098  HA  VAL A 195      -8.683   2.412   4.748  1.00  0.99           H  
ATOM   3099  C   VAL A 195      -7.111   2.052   6.141  1.00  0.99           C  
ATOM   3100  CB  VAL A 195      -8.301   4.241   5.818  1.00  0.99           C  
ATOM   3101  HB  VAL A 195      -8.017   4.541   6.827  1.00  0.99           H  
ATOM   3102  O   VAL A 195      -6.669   2.184   7.282  1.00  0.99           O  
ATOM   3103  CG1 VAL A 195      -7.225   4.745   4.857  1.00  0.99           C  
ATOM   3104 HG11 VAL A 195      -7.247   5.835   4.837  1.00  0.99           H  
ATOM   3105 HG12 VAL A 195      -6.237   4.423   5.187  1.00  0.99           H  
ATOM   3106 HG13 VAL A 195      -7.407   4.368   3.850  1.00  0.99           H  
ATOM   3107  CG2 VAL A 195      -9.622   4.946   5.482  1.00  0.99           C  
ATOM   3108 HG21 VAL A 195      -9.994   4.606   4.516  1.00  0.99           H  
ATOM   3109 HG22 VAL A 195     -10.368   4.726   6.246  1.00  0.99           H  
ATOM   3110 HG23 VAL A 195      -9.476   6.025   5.445  1.00  0.99           H  
ATOM   3111  N   ASN A 196      -6.454   1.377   5.200  1.00  0.99           N  
ATOM   3112  H   ASN A 196      -6.851   1.284   4.276  1.00  0.99           H  
ATOM   3113  CA  ASN A 196      -5.092   0.903   5.422  1.00  0.99           C  
ATOM   3114  HA  ASN A 196      -4.915   0.808   6.493  1.00  0.99           H  
ATOM   3115  C   ASN A 196      -4.072   1.928   4.898  1.00  0.99           C  
ATOM   3116  CB  ASN A 196      -4.921  -0.506   4.832  1.00  0.99           C  
ATOM   3117  HB2 ASN A 196      -5.056  -0.463   3.751  1.00  0.99           H  
ATOM   3118  HB3 ASN A 196      -5.674  -1.168   5.260  1.00  0.99           H  
ATOM   3119  O   ASN A 196      -3.755   1.937   3.712  1.00  0.99           O  
ATOM   3120  CG  ASN A 196      -3.548  -1.072   5.157  1.00  0.99           C  
ATOM   3121  ND2 ASN A 196      -3.202  -2.247   4.691  1.00  0.99           N  
ATOM   3122 HD21 ASN A 196      -2.260  -2.551   4.892  1.00  0.99           H  
ATOM   3123 HD22 ASN A 196      -3.845  -2.809   4.152  1.00  0.99           H  
ATOM   3124  OD1 ASN A 196      -2.780  -0.475   5.890  1.00  0.99           O  
ATOM   3125  N   ALA A 197      -3.542   2.775   5.784  1.00  0.98           N  
ATOM   3126  H   ALA A 197      -3.812   2.705   6.755  1.00  0.98           H  
ATOM   3127  CA  ALA A 197      -2.456   3.712   5.479  1.00  0.98           C  
ATOM   3128  HA  ALA A 197      -2.435   3.880   4.402  1.00  0.98           H  
ATOM   3129  C   ALA A 197      -1.061   3.161   5.851  1.00  0.98           C  
ATOM   3130  CB  ALA A 197      -2.760   5.066   6.138  1.00  0.98           C  
ATOM   3131  HB1 ALA A 197      -3.753   5.409   5.847  1.00  0.98           H  
ATOM   3132  HB2 ALA A 197      -2.025   5.801   5.810  1.00  0.98           H  
ATOM   3133  HB3 ALA A 197      -2.707   4.985   7.224  1.00  0.98           H  
ATOM   3134  O   ALA A 197      -0.076   3.899   5.806  1.00  0.98           O  
ATOM   3135  N   ALA A 198      -0.950   1.877   6.224  1.00  0.96           N  
ATOM   3136  H   ALA A 198      -1.767   1.284   6.190  1.00  0.96           H  
ATOM   3137  CA  ALA A 198       0.342   1.229   6.440  1.00  0.96           C  
ATOM   3138  HA  ALA A 198       0.886   1.796   7.195  1.00  0.96           H  
ATOM   3139  C   ALA A 198       1.167   1.235   5.145  1.00  0.96           C  
ATOM   3140  CB  ALA A 198       0.134  -0.201   6.955  1.00  0.96           C  
ATOM   3141  HB1 ALA A 198      -0.471  -0.186   7.861  1.00  0.96           H  
ATOM   3142  HB2 ALA A 198      -0.356  -0.803   6.191  1.00  0.96           H  
ATOM   3143  HB3 ALA A 198       1.096  -0.669   7.165  1.00  0.96           H  
ATOM   3144  O   ALA A 198       0.625   1.030   4.059  1.00  0.96           O  
ATOM   3145  N   LEU A 199       2.482   1.450   5.262  1.00  0.94           N  
ATOM   3146  H   LEU A 199       2.891   1.562   6.178  1.00  0.94           H  
ATOM   3147  CA  LEU A 199       3.327   1.646   4.085  1.00  0.94           C  
ATOM   3148  HA  LEU A 199       2.850   2.393   3.449  1.00  0.94           H  
ATOM   3149  C   LEU A 199       3.510   0.377   3.253  1.00  0.94           C  
ATOM   3150  CB  LEU A 199       4.723   2.151   4.463  1.00  0.94           C  
ATOM   3151  HB2 LEU A 199       5.296   2.164   3.536  1.00  0.94           H  
ATOM   3152  HB3 LEU A 199       5.200   1.407   5.101  1.00  0.94           H  
ATOM   3153  O   LEU A 199       3.548   0.441   2.030  1.00  0.94           O  
ATOM   3154  CG  LEU A 199       4.857   3.542   5.100  1.00  0.94           C  
ATOM   3155  HG  LEU A 199       4.539   3.501   6.142  1.00  0.94           H  
ATOM   3156  CD1 LEU A 199       6.332   3.952   5.034  1.00  0.94           C  
ATOM   3157 HD11 LEU A 199       6.663   3.986   3.997  1.00  0.94           H  
ATOM   3158 HD12 LEU A 199       6.951   3.237   5.576  1.00  0.94           H  
ATOM   3159 HD13 LEU A 199       6.491   4.944   5.457  1.00  0.94           H  
ATOM   3160  CD2 LEU A 199       4.026   4.589   4.371  1.00  0.94           C  
ATOM   3161 HD21 LEU A 199       4.131   4.465   3.293  1.00  0.94           H  
ATOM   3162 HD22 LEU A 199       2.980   4.504   4.668  1.00  0.94           H  
ATOM   3163 HD23 LEU A 199       4.403   5.581   4.619  1.00  0.94           H  
ATOM   3164  N   ASN A 200       3.716  -0.765   3.906  1.00  0.93           N  
ATOM   3165  H   ASN A 200       3.754  -0.729   4.915  1.00  0.93           H  
ATOM   3166  CA  ASN A 200       4.294  -1.930   3.229  1.00  0.93           C  
ATOM   3167  HA  ASN A 200       4.284  -1.783   2.149  1.00  0.93           H  
ATOM   3168  C   ASN A 200       3.518  -3.223   3.458  1.00  0.93           C  
ATOM   3169  CB  ASN A 200       5.763  -2.047   3.662  1.00  0.93           C  
ATOM   3170  HB2 ASN A 200       6.211  -2.928   3.200  1.00  0.93           H  
ATOM   3171  HB3 ASN A 200       5.818  -2.161   4.744  1.00  0.93           H  
ATOM   3172  O   ASN A 200       3.902  -4.265   2.937  1.00  0.93           O  
ATOM   3173  CG  ASN A 200       6.568  -0.841   3.220  1.00  0.93           C  
ATOM   3174  ND2 ASN A 200       7.355  -0.255   4.093  1.00  0.93           N  
ATOM   3175 HD21 ASN A 200       7.428  -0.605   5.037  1.00  0.93           H  
ATOM   3176 HD22 ASN A 200       7.852   0.563   3.770  1.00  0.93           H  
ATOM   3177  OD1 ASN A 200       6.487  -0.393   2.093  1.00  0.93           O  
ATOM   3178  N   THR A 201       2.427  -3.178   4.221  1.00  0.94           N  
ATOM   3179  H   THR A 201       2.136  -2.288   4.601  1.00  0.94           H  
ATOM   3180  CA  THR A 201       1.813  -4.400   4.735  1.00  0.94           C  
ATOM   3181  HA  THR A 201       2.245  -5.258   4.221  1.00  0.94           H  
ATOM   3182  C   THR A 201       0.315  -4.425   4.488  1.00  0.94           C  
ATOM   3183  CB  THR A 201       2.120  -4.599   6.224  1.00  0.94           C  
ATOM   3184  HB  THR A 201       1.479  -3.935   6.804  1.00  0.94           H  
ATOM   3185  O   THR A 201      -0.426  -3.498   4.820  1.00  0.94           O  
ATOM   3186  CG2 THR A 201       1.887  -6.042   6.668  1.00  0.94           C  
ATOM   3187 HG21 THR A 201       1.395  -6.633   5.895  1.00  0.94           H  
ATOM   3188 HG22 THR A 201       1.256  -6.019   7.556  1.00  0.94           H  
ATOM   3189 HG23 THR A 201       2.833  -6.533   6.898  1.00  0.94           H  
ATOM   3190  OG1 THR A 201       3.467  -4.300   6.522  1.00  0.94           O  
ATOM   3191  HG1 THR A 201       3.581  -4.440   7.465  1.00  0.94           H  
ATOM   3192  N   HIS A 202      -0.142  -5.541   3.931  1.00  0.97           N  
ATOM   3193  H   HIS A 202       0.526  -6.270   3.723  1.00  0.97           H  
ATOM   3194  CA  HIS A 202      -1.543  -5.923   3.988  1.00  0.97           C  
ATOM   3195  HA  HIS A 202      -2.167  -5.117   3.604  1.00  0.97           H  
ATOM   3196  C   HIS A 202      -1.916  -6.212   5.445  1.00  0.97           C  
ATOM   3197  CB  HIS A 202      -1.741  -7.186   3.159  1.00  0.97           C  
ATOM   3198  HB2 HIS A 202      -2.730  -7.589   3.374  1.00  0.97           H  
ATOM   3199  HB3 HIS A 202      -0.986  -7.900   3.488  1.00  0.97           H  
ATOM   3200  O   HIS A 202      -1.117  -6.780   6.188  1.00  0.97           O  
ATOM   3201  CG  HIS A 202      -1.599  -7.057   1.667  1.00  0.97           C  
ATOM   3202  CD2 HIS A 202      -0.731  -6.267   0.956  1.00  0.97           C  
ATOM   3203  HD2 HIS A 202      -0.008  -5.574   1.359  1.00  0.97           H  
ATOM   3204  ND1 HIS A 202      -2.274  -7.832   0.757  1.00  0.97           N  
ATOM   3205  HD1 HIS A 202      -2.973  -8.530   0.968  1.00  0.97           H  
ATOM   3206  CE1 HIS A 202      -1.859  -7.490  -0.469  1.00  0.97           C  
ATOM   3207  HE1 HIS A 202      -2.240  -7.916  -1.385  1.00  0.97           H  
ATOM   3208  NE2 HIS A 202      -0.914  -6.540  -0.402  1.00  0.97           N  
ATOM   3209  N   LEU A 203      -3.128  -5.864   5.853  1.00  0.98           N  
ATOM   3210  H   LEU A 203      -3.750  -5.405   5.203  1.00  0.98           H  
ATOM   3211  CA  LEU A 203      -3.566  -6.025   7.234  1.00  0.98           C  
ATOM   3212  HA  LEU A 203      -2.821  -6.566   7.817  1.00  0.98           H  
ATOM   3213  C   LEU A 203      -4.846  -6.850   7.294  1.00  0.98           C  
ATOM   3214  CB  LEU A 203      -3.742  -4.633   7.856  1.00  0.98           C  
ATOM   3215  HB2 LEU A 203      -4.241  -4.763   8.816  1.00  0.98           H  
ATOM   3216  HB3 LEU A 203      -4.406  -4.046   7.221  1.00  0.98           H  
ATOM   3217  O   LEU A 203      -5.859  -6.460   6.712  1.00  0.98           O  
ATOM   3218  CG  LEU A 203      -2.434  -3.842   8.069  1.00  0.98           C  
ATOM   3219  HG  LEU A 203      -1.958  -3.657   7.107  1.00  0.98           H  
ATOM   3220  CD1 LEU A 203      -2.757  -2.497   8.708  1.00  0.98           C  
ATOM   3221 HD11 LEU A 203      -3.222  -2.646   9.683  1.00  0.98           H  
ATOM   3222 HD12 LEU A 203      -1.842  -1.919   8.832  1.00  0.98           H  
ATOM   3223 HD13 LEU A 203      -3.431  -1.941   8.056  1.00  0.98           H  
ATOM   3224  CD2 LEU A 203      -1.439  -4.555   8.983  1.00  0.98           C  
ATOM   3225 HD21 LEU A 203      -0.598  -3.895   9.199  1.00  0.98           H  
ATOM   3226 HD22 LEU A 203      -1.050  -5.435   8.471  1.00  0.98           H  
ATOM   3227 HD23 LEU A 203      -1.921  -4.848   9.916  1.00  0.98           H  
ATOM   3228  N   PHE A 204      -4.804  -7.972   8.014  1.00  0.99           N  
ATOM   3229  H   PHE A 204      -3.938  -8.207   8.477  1.00  0.99           H  
ATOM   3230  CA  PHE A 204      -6.010  -8.634   8.496  1.00  0.99           C  
ATOM   3231  HA  PHE A 204      -6.705  -8.739   7.663  1.00  0.99           H  
ATOM   3232  C   PHE A 204      -6.656  -7.785   9.581  1.00  0.99           C  
ATOM   3233  CB  PHE A 204      -5.703 -10.018   9.080  1.00  0.99           C  
ATOM   3234  HB2 PHE A 204      -4.896  -9.928   9.806  1.00  0.99           H  
ATOM   3235  HB3 PHE A 204      -6.583 -10.370   9.618  1.00  0.99           H  
ATOM   3236  O   PHE A 204      -5.954  -7.267  10.441  1.00  0.99           O  
ATOM   3237  CG  PHE A 204      -5.359 -11.071   8.056  1.00  0.99           C  
ATOM   3238  CD1 PHE A 204      -6.291 -11.400   7.052  1.00  0.99           C  
ATOM   3239  HD1 PHE A 204      -7.238 -10.885   7.000  1.00  0.99           H  
ATOM   3240  CD2 PHE A 204      -4.133 -11.755   8.132  1.00  0.99           C  
ATOM   3241  HD2 PHE A 204      -3.418 -11.516   8.905  1.00  0.99           H  
ATOM   3242  CE1 PHE A 204      -5.986 -12.398   6.112  1.00  0.99           C  
ATOM   3243  HE1 PHE A 204      -6.690 -12.643   5.330  1.00  0.99           H  
ATOM   3244  CE2 PHE A 204      -3.843 -12.772   7.209  1.00  0.99           C  
ATOM   3245  HE2 PHE A 204      -2.918 -13.322   7.295  1.00  0.99           H  
ATOM   3246  CZ  PHE A 204      -4.762 -13.084   6.193  1.00  0.99           C  
ATOM   3247  HZ  PHE A 204      -4.527 -13.863   5.482  1.00  0.99           H  
ATOM   3248  N   PHE A 205      -7.981  -7.707   9.599  1.00  0.99           N  
ATOM   3249  H   PHE A 205      -8.492  -8.131   8.838  1.00  0.99           H  
ATOM   3250  CA  PHE A 205      -8.739  -7.010  10.632  1.00  0.99           C  
ATOM   3251  HA  PHE A 205      -8.094  -6.858  11.498  1.00  0.99           H  
ATOM   3252  C   PHE A 205      -9.937  -7.851  11.083  1.00  0.99           C  
ATOM   3253  CB  PHE A 205      -9.144  -5.627  10.105  1.00  0.99           C  
ATOM   3254  HB2 PHE A 205      -8.241  -5.065   9.868  1.00  0.99           H  
ATOM   3255  HB3 PHE A 205      -9.702  -5.756   9.177  1.00  0.99           H  
ATOM   3256  O   PHE A 205     -10.700  -8.339  10.246  1.00  0.99           O  
ATOM   3257  CG  PHE A 205      -9.970  -4.808  11.077  1.00  0.99           C  
ATOM   3258  CD1 PHE A 205     -11.215  -4.293  10.685  1.00  0.99           C  
ATOM   3259  HD1 PHE A 205     -11.544  -4.434   9.666  1.00  0.99           H  
ATOM   3260  CD2 PHE A 205      -9.475  -4.508  12.357  1.00  0.99           C  
ATOM   3261  HD2 PHE A 205      -8.486  -4.835  12.642  1.00  0.99           H  
ATOM   3262  CE1 PHE A 205     -12.005  -3.559  11.588  1.00  0.99           C  
ATOM   3263  HE1 PHE A 205     -12.966  -3.175  11.281  1.00  0.99           H  
ATOM   3264  CE2 PHE A 205     -10.239  -3.737  13.248  1.00  0.99           C  
ATOM   3265  HE2 PHE A 205      -9.829  -3.484  14.215  1.00  0.99           H  
ATOM   3266  CZ  PHE A 205     -11.517  -3.284  12.876  1.00  0.99           C  
ATOM   3267  HZ  PHE A 205     -12.104  -2.695  13.564  1.00  0.99           H  
ATOM   3268  N   LYS A 206     -10.096  -8.026  12.401  1.00  0.99           N  
ATOM   3269  H   LYS A 206      -9.419  -7.592  13.013  1.00  0.99           H  
ATOM   3270  CA  LYS A 206     -11.217  -8.747  13.033  1.00  0.99           C  
ATOM   3271  HA  LYS A 206     -12.047  -8.801  12.329  1.00  0.99           H  
ATOM   3272  C   LYS A 206     -11.719  -8.013  14.271  1.00  0.99           C  
ATOM   3273  CB  LYS A 206     -10.827 -10.187  13.423  1.00  0.99           C  
ATOM   3274  HB2 LYS A 206     -10.035 -10.162  14.171  1.00  0.99           H  
ATOM   3275  HB3 LYS A 206     -11.699 -10.666  13.869  1.00  0.99           H  
ATOM   3276  O   LYS A 206     -10.983  -7.256  14.903  1.00  0.99           O  
ATOM   3277  CG  LYS A 206     -10.368 -11.028  12.227  1.00  0.99           C  
ATOM   3278  HG2 LYS A 206      -9.369 -10.702  11.936  1.00  0.99           H  
ATOM   3279  HG3 LYS A 206     -11.042 -10.842  11.391  1.00  0.99           H  
ATOM   3280  CD  LYS A 206     -10.331 -12.540  12.485  1.00  0.99           C  
ATOM   3281  HD2 LYS A 206      -9.833 -13.000  11.632  1.00  0.99           H  
ATOM   3282  HD3 LYS A 206      -9.755 -12.745  13.388  1.00  0.99           H  
ATOM   3283  CE  LYS A 206     -11.732 -13.154  12.596  1.00  0.99           C  
ATOM   3284  HE2 LYS A 206     -12.352 -12.739  11.802  1.00  0.99           H  
ATOM   3285  HE3 LYS A 206     -12.186 -12.874  13.547  1.00  0.99           H  
ATOM   3286  NZ  LYS A 206     -11.712 -14.626  12.438  1.00  0.99           N  
ATOM   3287  HZ1 LYS A 206     -11.335 -14.889  11.538  1.00  0.99           H  
ATOM   3288  HZ2 LYS A 206     -11.195 -15.075  13.180  1.00  0.99           H  
ATOM   3289  HZ3 LYS A 206     -12.661 -14.969  12.414  1.00  0.99           H  
ATOM   3290  N   ILE A 207     -12.958  -8.298  14.657  1.00  0.99           N  
ATOM   3291  H   ILE A 207     -13.491  -8.955  14.106  1.00  0.99           H  
ATOM   3292  CA  ILE A 207     -13.565  -7.840  15.910  1.00  0.99           C  
ATOM   3293  HA  ILE A 207     -12.820  -7.334  16.524  1.00  0.99           H  
ATOM   3294  C   ILE A 207     -14.035  -9.080  16.674  1.00  0.99           C  
ATOM   3295  CB  ILE A 207     -14.708  -6.845  15.621  1.00  0.99           C  
ATOM   3296  HB  ILE A 207     -15.451  -7.357  15.009  1.00  0.99           H  
ATOM   3297  O   ILE A 207     -14.744  -9.915  16.119  1.00  0.99           O  
ATOM   3298  CG1 ILE A 207     -14.209  -5.607  14.836  1.00  0.99           C  
ATOM   3299 HG12 ILE A 207     -13.611  -5.920  13.981  1.00  0.99           H  
ATOM   3300 HG13 ILE A 207     -13.572  -5.003  15.482  1.00  0.99           H  
ATOM   3301  CG2 ILE A 207     -15.361  -6.402  16.942  1.00  0.99           C  
ATOM   3302 HG21 ILE A 207     -14.663  -5.806  17.531  1.00  0.99           H  
ATOM   3303 HG22 ILE A 207     -16.264  -5.831  16.728  1.00  0.99           H  
ATOM   3304 HG23 ILE A 207     -15.669  -7.266  17.531  1.00  0.99           H  
ATOM   3305  CD1 ILE A 207     -15.330  -4.725  14.278  1.00  0.99           C  
ATOM   3306 HD11 ILE A 207     -15.950  -5.310  13.600  1.00  0.99           H  
ATOM   3307 HD12 ILE A 207     -15.947  -4.323  15.081  1.00  0.99           H  
ATOM   3308 HD13 ILE A 207     -14.885  -3.897  13.726  1.00  0.99           H  
ATOM   3309  N   ALA A 208     -13.633  -9.224  17.938  1.00  0.99           N  
ATOM   3310  H   ALA A 208     -13.064  -8.503  18.358  1.00  0.99           H  
ATOM   3311  CA  ALA A 208     -13.970 -10.395  18.745  1.00  0.99           C  
ATOM   3312  HA  ALA A 208     -13.523 -11.277  18.286  1.00  0.99           H  
ATOM   3313  C   ALA A 208     -15.487 -10.595  18.817  1.00  0.99           C  
ATOM   3314  CB  ALA A 208     -13.385 -10.228  20.147  1.00  0.99           C  
ATOM   3315  HB1 ALA A 208     -13.521 -11.148  20.716  1.00  0.99           H  
ATOM   3316  HB2 ALA A 208     -12.321 -10.001  20.084  1.00  0.99           H  
ATOM   3317  HB3 ALA A 208     -13.879  -9.408  20.668  1.00  0.99           H  
ATOM   3318  O   ALA A 208     -16.208  -9.665  19.172  1.00  0.99           O  
ATOM   3319  N   ASN A 209     -15.957 -11.801  18.502  1.00  0.98           N  
ATOM   3320  H   ASN A 209     -15.285 -12.523  18.284  1.00  0.98           H  
ATOM   3321  CA  ASN A 209     -17.367 -12.212  18.498  1.00  0.98           C  
ATOM   3322  HA  ASN A 209     -17.394 -13.228  18.105  1.00  0.98           H  
ATOM   3323  C   ASN A 209     -18.306 -11.417  17.575  1.00  0.98           C  
ATOM   3324  CB  ASN A 209     -17.908 -12.282  19.940  1.00  0.98           C  
ATOM   3325  HB2 ASN A 209     -17.913 -11.285  20.380  1.00  0.98           H  
ATOM   3326  HB3 ASN A 209     -18.939 -12.633  19.907  1.00  0.98           H  
ATOM   3327  O   ASN A 209     -19.511 -11.620  17.652  1.00  0.98           O  
ATOM   3328  CG  ASN A 209     -17.155 -13.226  20.851  1.00  0.98           C  
ATOM   3329  ND2 ASN A 209     -17.563 -13.306  22.094  1.00  0.98           N  
ATOM   3330 HD21 ASN A 209     -17.088 -13.992  22.663  1.00  0.98           H  
ATOM   3331 HD22 ASN A 209     -18.446 -12.885  22.344  1.00  0.98           H  
ATOM   3332  OD1 ASN A 209     -16.217 -13.908  20.483  1.00  0.98           O  
ATOM   3333  N   HIS A 210     -17.804 -10.540  16.702  1.00  0.99           N  
ATOM   3334  H   HIS A 210     -16.804 -10.453  16.594  1.00  0.99           H  
ATOM   3335  CA  HIS A 210     -18.657  -9.794  15.778  1.00  0.99           C  
ATOM   3336  HA  HIS A 210     -19.706 -10.005  15.982  1.00  0.99           H  
ATOM   3337  C   HIS A 210     -18.379 -10.205  14.336  1.00  0.99           C  
ATOM   3338  CB  HIS A 210     -18.478  -8.283  15.942  1.00  0.99           C  
ATOM   3339  HB2 HIS A 210     -17.435  -8.033  15.749  1.00  0.99           H  
ATOM   3340  HB3 HIS A 210     -19.083  -7.788  15.182  1.00  0.99           H  
ATOM   3341  O   HIS A 210     -17.228 -10.272  13.905  1.00  0.99           O  
ATOM   3342  CG  HIS A 210     -18.866  -7.729  17.289  1.00  0.99           C  
ATOM   3343  CD2 HIS A 210     -19.922  -6.904  17.571  1.00  0.99           C  
ATOM   3344  HD2 HIS A 210     -20.678  -6.583  16.870  1.00  0.99           H  
ATOM   3345  ND1 HIS A 210     -18.159  -7.878  18.454  1.00  0.99           N  
ATOM   3346  HD1 HIS A 210     -17.389  -8.516  18.601  1.00  0.99           H  
ATOM   3347  CE1 HIS A 210     -18.746  -7.152  19.409  1.00  0.99           C  
ATOM   3348  HE1 HIS A 210     -18.432  -7.121  20.442  1.00  0.99           H  
ATOM   3349  NE2 HIS A 210     -19.813  -6.511  18.914  1.00  0.99           N  
ATOM   3350  N   ASN A 211     -19.455 -10.372  13.575  1.00  0.99           N  
ATOM   3351  H   ASN A 211     -20.362 -10.270  14.007  1.00  0.99           H  
ATOM   3352  CA  ASN A 211     -19.393 -10.302  12.124  1.00  0.99           C  
ATOM   3353  HA  ASN A 211     -18.403 -10.603  11.783  1.00  0.99           H  
ATOM   3354  C   ASN A 211     -19.619  -8.854  11.681  1.00  0.99           C  
ATOM   3355  CB  ASN A 211     -20.420 -11.264  11.509  1.00  0.99           C  
ATOM   3356  HB2 ASN A 211     -21.415 -11.016  11.878  1.00  0.99           H  
ATOM   3357  HB3 ASN A 211     -20.407 -11.145  10.425  1.00  0.99           H  
ATOM   3358  O   ASN A 211     -20.259  -8.059  12.373  1.00  0.99           O  
ATOM   3359  CG  ASN A 211     -20.125 -12.724  11.799  1.00  0.99           C  
ATOM   3360  ND2 ASN A 211     -21.102 -13.587  11.655  1.00  0.99           N  
ATOM   3361 HD21 ASN A 211     -20.868 -14.544  11.876  1.00  0.99           H  
ATOM   3362 HD22 ASN A 211     -22.034 -13.279  11.417  1.00  0.99           H  
ATOM   3363  OD1 ASN A 211     -19.030 -13.123  12.139  1.00  0.99           O  
ATOM   3364  N   VAL A 212     -19.133  -8.522  10.494  1.00  0.99           N  
ATOM   3365  H   VAL A 212     -18.610  -9.215   9.977  1.00  0.99           H  
ATOM   3366  CA  VAL A 212     -19.423  -7.261   9.815  1.00  0.99           C  
ATOM   3367  HA  VAL A 212     -20.204  -6.734  10.364  1.00  0.99           H  
ATOM   3368  C   VAL A 212     -19.966  -7.532   8.422  1.00  0.99           C  
ATOM   3369  CB  VAL A 212     -18.201  -6.335   9.759  1.00  0.99           C  
ATOM   3370  HB  VAL A 212     -18.519  -5.412   9.274  1.00  0.99           H  
ATOM   3371  O   VAL A 212     -19.701  -8.574   7.825  1.00  0.99           O  
ATOM   3372  CG1 VAL A 212     -17.699  -5.958  11.157  1.00  0.99           C  
ATOM   3373 HG11 VAL A 212     -16.905  -5.215  11.075  1.00  0.99           H  
ATOM   3374 HG12 VAL A 212     -17.317  -6.838  11.675  1.00  0.99           H  
ATOM   3375 HG13 VAL A 212     -18.525  -5.537  11.731  1.00  0.99           H  
ATOM   3376  CG2 VAL A 212     -17.043  -6.919   8.946  1.00  0.99           C  
ATOM   3377 HG21 VAL A 212     -16.304  -6.132   8.796  1.00  0.99           H  
ATOM   3378 HG22 VAL A 212     -17.379  -7.243   7.961  1.00  0.99           H  
ATOM   3379 HG23 VAL A 212     -16.597  -7.766   9.466  1.00  0.99           H  
ATOM   3380  N   THR A 213     -20.721  -6.581   7.885  1.00  0.99           N  
ATOM   3381  H   THR A 213     -20.903  -5.752   8.433  1.00  0.99           H  
ATOM   3382  CA  THR A 213     -21.191  -6.627   6.497  1.00  0.99           C  
ATOM   3383  HA  THR A 213     -20.984  -7.603   6.059  1.00  0.99           H  
ATOM   3384  C   THR A 213     -20.454  -5.576   5.680  1.00  0.99           C  
ATOM   3385  CB  THR A 213     -22.706  -6.421   6.436  1.00  0.99           C  
ATOM   3386  HB  THR A 213     -22.959  -5.426   6.802  1.00  0.99           H  
ATOM   3387  O   THR A 213     -20.697  -4.385   5.864  1.00  0.99           O  
ATOM   3388  CG2 THR A 213     -23.251  -6.589   5.025  1.00  0.99           C  
ATOM   3389 HG21 THR A 213     -22.848  -5.816   4.370  1.00  0.99           H  
ATOM   3390 HG22 THR A 213     -22.983  -7.571   4.636  1.00  0.99           H  
ATOM   3391 HG23 THR A 213     -24.337  -6.499   5.055  1.00  0.99           H  
ATOM   3392  OG1 THR A 213     -23.352  -7.379   7.240  1.00  0.99           O  
ATOM   3393  HG1 THR A 213     -22.902  -7.395   8.088  1.00  0.99           H  
ATOM   3394  N   VAL A 214     -19.559  -5.996   4.786  1.00  0.99           N  
ATOM   3395  H   VAL A 214     -19.430  -6.991   4.667  1.00  0.99           H  
ATOM   3396  CA  VAL A 214     -18.872  -5.095   3.848  1.00  0.99           C  
ATOM   3397  HA  VAL A 214     -18.483  -4.239   4.398  1.00  0.99           H  
ATOM   3398  C   VAL A 214     -19.878  -4.585   2.820  1.00  0.99           C  
ATOM   3399  CB  VAL A 214     -17.679  -5.787   3.161  1.00  0.99           C  
ATOM   3400  HB  VAL A 214     -18.026  -6.686   2.651  1.00  0.99           H  
ATOM   3401  O   VAL A 214     -20.572  -5.382   2.187  1.00  0.99           O  
ATOM   3402  CG1 VAL A 214     -17.019  -4.869   2.125  1.00  0.99           C  
ATOM   3403 HG11 VAL A 214     -16.840  -3.883   2.554  1.00  0.99           H  
ATOM   3404 HG12 VAL A 214     -16.074  -5.295   1.787  1.00  0.99           H  
ATOM   3405 HG13 VAL A 214     -17.665  -4.759   1.255  1.00  0.99           H  
ATOM   3406  CG2 VAL A 214     -16.625  -6.204   4.196  1.00  0.99           C  
ATOM   3407 HG21 VAL A 214     -16.278  -5.332   4.750  1.00  0.99           H  
ATOM   3408 HG22 VAL A 214     -15.778  -6.664   3.686  1.00  0.99           H  
ATOM   3409 HG23 VAL A 214     -17.045  -6.931   4.891  1.00  0.99           H  
ATOM   3410  N   VAL A 215     -19.971  -3.264   2.680  1.00  0.99           N  
ATOM   3411  H   VAL A 215     -19.360  -2.689   3.242  1.00  0.99           H  
ATOM   3412  CA  VAL A 215     -20.947  -2.581   1.813  1.00  0.99           C  
ATOM   3413  HA  VAL A 215     -21.500  -3.328   1.242  1.00  0.99           H  
ATOM   3414  C   VAL A 215     -20.308  -1.677   0.762  1.00  0.99           C  
ATOM   3415  CB  VAL A 215     -21.973  -1.783   2.636  1.00  0.99           C  
ATOM   3416  HB  VAL A 215     -22.606  -1.237   1.937  1.00  0.99           H  
ATOM   3417  O   VAL A 215     -20.977  -1.329  -0.210  1.00  0.99           O  
ATOM   3418  CG1 VAL A 215     -22.888  -2.713   3.438  1.00  0.99           C  
ATOM   3419 HG11 VAL A 215     -22.321  -3.224   4.217  1.00  0.99           H  
ATOM   3420 HG12 VAL A 215     -23.687  -2.127   3.894  1.00  0.99           H  
ATOM   3421 HG13 VAL A 215     -23.330  -3.454   2.772  1.00  0.99           H  
ATOM   3422  CG2 VAL A 215     -21.334  -0.768   3.597  1.00  0.99           C  
ATOM   3423 HG21 VAL A 215     -20.694  -0.079   3.046  1.00  0.99           H  
ATOM   3424 HG22 VAL A 215     -22.116  -0.196   4.097  1.00  0.99           H  
ATOM   3425 HG23 VAL A 215     -20.744  -1.281   4.356  1.00  0.99           H  
ATOM   3426  N   ALA A 216     -19.039  -1.302   0.920  1.00  0.99           N  
ATOM   3427  H   ALA A 216     -18.537  -1.591   1.747  1.00  0.99           H  
ATOM   3428  CA  ALA A 216     -18.256  -0.677  -0.140  1.00  0.99           C  
ATOM   3429  HA  ALA A 216     -18.562  -1.122  -1.087  1.00  0.99           H  
ATOM   3430  C   ALA A 216     -16.762  -0.968   0.032  1.00  0.99           C  
ATOM   3431  CB  ALA A 216     -18.535   0.836  -0.207  1.00  0.99           C  
ATOM   3432  HB1 ALA A 216     -19.607   1.031  -0.212  1.00  0.99           H  
ATOM   3433  HB2 ALA A 216     -18.076   1.363   0.630  1.00  0.99           H  
ATOM   3434  HB3 ALA A 216     -18.105   1.247  -1.121  1.00  0.99           H  
ATOM   3435  O   ALA A 216     -16.279  -1.182   1.147  1.00  0.99           O  
ATOM   3436  N   VAL A 217     -16.034  -0.941  -1.079  1.00  0.99           N  
ATOM   3437  H   VAL A 217     -16.507  -0.738  -1.948  1.00  0.99           H  
ATOM   3438  CA  VAL A 217     -14.569  -0.985  -1.132  1.00  0.99           C  
ATOM   3439  HA  VAL A 217     -14.161  -0.770  -0.144  1.00  0.99           H  
ATOM   3440  C   VAL A 217     -14.130   0.111  -2.091  1.00  0.99           C  
ATOM   3441  CB  VAL A 217     -14.053  -2.366  -1.591  1.00  0.99           C  
ATOM   3442  HB  VAL A 217     -14.381  -2.553  -2.613  1.00  0.99           H  
ATOM   3443  O   VAL A 217     -14.716   0.225  -3.167  1.00  0.99           O  
ATOM   3444  CG1 VAL A 217     -12.522  -2.441  -1.558  1.00  0.99           C  
ATOM   3445 HG11 VAL A 217     -12.184  -3.438  -1.841  1.00  0.99           H  
ATOM   3446 HG12 VAL A 217     -12.091  -1.716  -2.248  1.00  0.99           H  
ATOM   3447 HG13 VAL A 217     -12.156  -2.237  -0.552  1.00  0.99           H  
ATOM   3448  CG2 VAL A 217     -14.591  -3.498  -0.704  1.00  0.99           C  
ATOM   3449 HG21 VAL A 217     -15.669  -3.593  -0.833  1.00  0.99           H  
ATOM   3450 HG22 VAL A 217     -14.126  -4.442  -0.987  1.00  0.99           H  
ATOM   3451 HG23 VAL A 217     -14.375  -3.285   0.343  1.00  0.99           H  
ATOM   3452  N   ASP A 218     -13.142   0.924  -1.716  1.00  0.99           N  
ATOM   3453  H   ASP A 218     -12.671   0.744  -0.841  1.00  0.99           H  
ATOM   3454  CA  ASP A 218     -12.567   1.957  -2.596  1.00  0.99           C  
ATOM   3455  HA  ASP A 218     -11.893   2.573  -2.001  1.00  0.99           H  
ATOM   3456  C   ASP A 218     -13.604   2.958  -3.148  1.00  0.99           C  
ATOM   3457  CB  ASP A 218     -11.702   1.259  -3.660  1.00  0.99           C  
ATOM   3458  HB2 ASP A 218     -12.304   0.525  -4.195  1.00  0.99           H  
ATOM   3459  HB3 ASP A 218     -11.373   1.983  -4.405  1.00  0.99           H  
ATOM   3460  O   ASP A 218     -13.607   3.304  -4.330  1.00  0.99           O  
ATOM   3461  CG  ASP A 218     -10.477   0.557  -3.060  1.00  0.99           C  
ATOM   3462  OD1 ASP A 218     -10.066   0.916  -1.925  1.00  0.99           O  
ATOM   3463  OD2 ASP A 218      -9.987  -0.380  -3.740  1.00  0.99           O  
ATOM   3464  N   ALA A 219     -14.515   3.399  -2.271  1.00  0.99           N  
ATOM   3465  H   ALA A 219     -14.354   3.160  -1.303  1.00  0.99           H  
ATOM   3466  CA  ALA A 219     -15.683   4.230  -2.592  1.00  0.99           C  
ATOM   3467  HA  ALA A 219     -16.333   4.179  -1.718  1.00  0.99           H  
ATOM   3468  C   ALA A 219     -16.559   3.698  -3.747  1.00  0.99           C  
ATOM   3469  CB  ALA A 219     -15.268   5.698  -2.733  1.00  0.99           C  
ATOM   3470  HB1 ALA A 219     -14.600   5.819  -3.586  1.00  0.99           H  
ATOM   3471  HB2 ALA A 219     -16.152   6.319  -2.880  1.00  0.99           H  
ATOM   3472  HB3 ALA A 219     -14.769   6.015  -1.817  1.00  0.99           H  
ATOM   3473  O   ALA A 219     -17.161   4.468  -4.503  1.00  0.99           O  
ATOM   3474  N   VAL A 220     -16.646   2.368  -3.866  1.00  0.98           N  
ATOM   3475  H   VAL A 220     -16.001   1.804  -3.331  1.00  0.98           H  
ATOM   3476  CA  VAL A 220     -17.566   1.660  -4.760  1.00  0.98           C  
ATOM   3477  HA  VAL A 220     -18.242   2.382  -5.218  1.00  0.98           H  
ATOM   3478  C   VAL A 220     -18.393   0.661  -3.962  1.00  0.98           C  
ATOM   3479  CB  VAL A 220     -16.819   0.930  -5.890  1.00  0.98           C  
ATOM   3480  HB  VAL A 220     -16.162   0.169  -5.468  1.00  0.98           H  
ATOM   3481  O   VAL A 220     -17.853  -0.245  -3.322  1.00  0.98           O  
ATOM   3482  CG1 VAL A 220     -17.824   0.243  -6.828  1.00  0.98           C  
ATOM   3483 HG11 VAL A 220     -18.504   0.978  -7.256  1.00  0.98           H  
ATOM   3484 HG12 VAL A 220     -17.294  -0.273  -7.629  1.00  0.98           H  
ATOM   3485 HG13 VAL A 220     -18.396  -0.513  -6.290  1.00  0.98           H  
ATOM   3486  CG2 VAL A 220     -15.970   1.894  -6.720  1.00  0.98           C  
ATOM   3487 HG21 VAL A 220     -15.194   2.327  -6.090  1.00  0.98           H  
ATOM   3488 HG22 VAL A 220     -15.479   1.346  -7.524  1.00  0.98           H  
ATOM   3489 HG23 VAL A 220     -16.590   2.693  -7.127  1.00  0.98           H  
ATOM   3490  N   TYR A 221     -19.719   0.782  -4.045  1.00  0.99           N  
ATOM   3491  H   TYR A 221     -20.108   1.557  -4.561  1.00  0.99           H  
ATOM   3492  CA  TYR A 221     -20.627  -0.137  -3.365  1.00  0.99           C  
ATOM   3493  HA  TYR A 221     -20.388  -0.100  -2.302  1.00  0.99           H  
ATOM   3494  C   TYR A 221     -20.452  -1.587  -3.828  1.00  0.99           C  
ATOM   3495  CB  TYR A 221     -22.084   0.304  -3.533  1.00  0.99           C  
ATOM   3496  HB2 TYR A 221     -22.318   0.360  -4.596  1.00  0.99           H  
ATOM   3497  HB3 TYR A 221     -22.727  -0.459  -3.095  1.00  0.99           H  
ATOM   3498  O   TYR A 221     -20.419  -1.893  -5.025  1.00  0.99           O  
ATOM   3499  CG  TYR A 221     -22.411   1.623  -2.863  1.00  0.99           C  
ATOM   3500  CD1 TYR A 221     -22.289   1.751  -1.464  1.00  0.99           C  
ATOM   3501  HD1 TYR A 221     -21.949   0.912  -0.875  1.00  0.99           H  
ATOM   3502  CD2 TYR A 221     -22.829   2.723  -3.635  1.00  0.99           C  
ATOM   3503  HD2 TYR A 221     -22.889   2.646  -4.710  1.00  0.99           H  
ATOM   3504  CE1 TYR A 221     -22.584   2.978  -0.840  1.00  0.99           C  
ATOM   3505  HE1 TYR A 221     -22.446   3.116   0.222  1.00  0.99           H  
ATOM   3506  CE2 TYR A 221     -23.152   3.937  -3.002  1.00  0.99           C  
ATOM   3507  HE2 TYR A 221     -23.458   4.792  -3.586  1.00  0.99           H  
ATOM   3508  OH  TYR A 221     -23.397   5.222  -0.989  1.00  0.99           O  
ATOM   3509  HH  TYR A 221     -23.611   5.889  -1.646  1.00  0.99           H  
ATOM   3510  CZ  TYR A 221     -23.037   4.067  -1.605  1.00  0.99           C  
ATOM   3511  N   SER A 222     -20.405  -2.486  -2.852  1.00  0.99           N  
ATOM   3512  H   SER A 222     -20.495  -2.165  -1.899  1.00  0.99           H  
ATOM   3513  CA  SER A 222     -20.373  -3.929  -3.050  1.00  0.99           C  
ATOM   3514  HA  SER A 222     -20.138  -4.144  -4.093  1.00  0.99           H  
ATOM   3515  C   SER A 222     -21.731  -4.545  -2.732  1.00  0.99           C  
ATOM   3516  CB  SER A 222     -19.262  -4.561  -2.206  1.00  0.99           C  
ATOM   3517  HB2 SER A 222     -19.223  -5.631  -2.412  1.00  0.99           H  
ATOM   3518  HB3 SER A 222     -18.307  -4.119  -2.490  1.00  0.99           H  
ATOM   3519  O   SER A 222     -22.510  -4.015  -1.936  1.00  0.99           O  
ATOM   3520  OG  SER A 222     -19.477  -4.360  -0.820  1.00  0.99           O  
ATOM   3521  HG  SER A 222     -20.158  -4.969  -0.522  1.00  0.99           H  
ATOM   3522  N   THR A 223     -22.012  -5.709  -3.312  1.00  0.99           N  
ATOM   3523  H   THR A 223     -21.307  -6.110  -3.914  1.00  0.99           H  
ATOM   3524  CA  THR A 223     -23.051  -6.593  -2.784  1.00  0.99           C  
ATOM   3525  HA  THR A 223     -24.013  -6.087  -2.866  1.00  0.99           H  
ATOM   3526  C   THR A 223     -22.708  -6.879  -1.315  1.00  0.99           C  
ATOM   3527  CB  THR A 223     -23.136  -7.894  -3.591  1.00  0.99           C  
ATOM   3528  HB  THR A 223     -22.163  -8.383  -3.616  1.00  0.99           H  
ATOM   3529  O   THR A 223     -21.561  -7.251  -1.050  1.00  0.99           O  
ATOM   3530  CG2 THR A 223     -24.178  -8.861  -3.026  1.00  0.99           C  
ATOM   3531 HG21 THR A 223     -25.148  -8.368  -2.960  1.00  0.99           H  
ATOM   3532 HG22 THR A 223     -23.874  -9.211  -2.040  1.00  0.99           H  
ATOM   3533 HG23 THR A 223     -24.259  -9.724  -3.687  1.00  0.99           H  
ATOM   3534  OG1 THR A 223     -23.555  -7.593  -4.905  1.00  0.99           O  
ATOM   3535  HG1 THR A 223     -22.797  -7.281  -5.405  1.00  0.99           H  
ATOM   3536  N   PRO A 224     -23.640  -6.678  -0.361  1.00  0.99           N  
ATOM   3537  CA  PRO A 224     -23.370  -6.879   1.058  1.00  0.99           C  
ATOM   3538  HA  PRO A 224     -22.727  -6.069   1.400  1.00  0.99           H  
ATOM   3539  C   PRO A 224     -22.701  -8.231   1.334  1.00  0.99           C  
ATOM   3540  CB  PRO A 224     -24.733  -6.745   1.744  1.00  0.99           C  
ATOM   3541  HB2 PRO A 224     -25.271  -7.693   1.720  1.00  0.99           H  
ATOM   3542  HB3 PRO A 224     -24.645  -6.376   2.765  1.00  0.99           H  
ATOM   3543  O   PRO A 224     -23.276  -9.281   1.048  1.00  0.99           O  
ATOM   3544  CG  PRO A 224     -25.453  -5.732   0.862  1.00  0.99           C  
ATOM   3545  HG2 PRO A 224     -25.117  -4.725   1.110  1.00  0.99           H  
ATOM   3546  HG3 PRO A 224     -26.536  -5.811   0.950  1.00  0.99           H  
ATOM   3547  CD  PRO A 224     -24.968  -6.102  -0.537  1.00  0.99           C  
ATOM   3548  HD2 PRO A 224     -25.633  -6.846  -0.977  1.00  0.99           H  
ATOM   3549  HD3 PRO A 224     -24.934  -5.205  -1.155  1.00  0.99           H  
ATOM   3550  N   TYR A 225     -21.486  -8.203   1.882  1.00  0.99           N  
ATOM   3551  H   TYR A 225     -21.053  -7.302   2.024  1.00  0.99           H  
ATOM   3552  CA  TYR A 225     -20.684  -9.401   2.136  1.00  0.99           C  
ATOM   3553  HA  TYR A 225     -21.224 -10.280   1.785  1.00  0.99           H  
ATOM   3554  C   TYR A 225     -20.448  -9.576   3.638  1.00  0.99           C  
ATOM   3555  CB  TYR A 225     -19.383  -9.333   1.325  1.00  0.99           C  
ATOM   3556  HB2 TYR A 225     -19.634  -9.301   0.265  1.00  0.99           H  
ATOM   3557  HB3 TYR A 225     -18.862  -8.405   1.561  1.00  0.99           H  
ATOM   3558  O   TYR A 225     -19.727  -8.795   4.261  1.00  0.99           O  
ATOM   3559  CG  TYR A 225     -18.450 -10.506   1.561  1.00  0.99           C  
ATOM   3560  CD1 TYR A 225     -17.205 -10.310   2.190  1.00  0.99           C  
ATOM   3561  HD1 TYR A 225     -16.910  -9.319   2.503  1.00  0.99           H  
ATOM   3562  CD2 TYR A 225     -18.834 -11.799   1.153  1.00  0.99           C  
ATOM   3563  HD2 TYR A 225     -19.782 -11.949   0.658  1.00  0.99           H  
ATOM   3564  CE1 TYR A 225     -16.342 -11.401   2.402  1.00  0.99           C  
ATOM   3565  HE1 TYR A 225     -15.382 -11.240   2.870  1.00  0.99           H  
ATOM   3566  CE2 TYR A 225     -17.978 -12.895   1.375  1.00  0.99           C  
ATOM   3567  HE2 TYR A 225     -18.270 -13.888   1.065  1.00  0.99           H  
ATOM   3568  OH  TYR A 225     -15.884 -13.749   2.184  1.00  0.99           O  
ATOM   3569  HH  TYR A 225     -15.101 -13.445   2.649  1.00  0.99           H  
ATOM   3570  CZ  TYR A 225     -16.728 -12.697   1.994  1.00  0.99           C  
ATOM   3571  N   LEU A 226     -21.093 -10.587   4.226  1.00  0.99           N  
ATOM   3572  H   LEU A 226     -21.650 -11.198   3.646  1.00  0.99           H  
ATOM   3573  CA  LEU A 226     -20.973 -10.922   5.645  1.00  0.99           C  
ATOM   3574  HA  LEU A 226     -20.952  -9.993   6.215  1.00  0.99           H  
ATOM   3575  C   LEU A 226     -19.670 -11.688   5.901  1.00  0.99           C  
ATOM   3576  CB  LEU A 226     -22.207 -11.736   6.078  1.00  0.99           C  
ATOM   3577  HB2 LEU A 226     -23.108 -11.182   5.813  1.00  0.99           H  
ATOM   3578  HB3 LEU A 226     -22.210 -12.670   5.517  1.00  0.99           H  
ATOM   3579  O   LEU A 226     -19.438 -12.738   5.303  1.00  0.99           O  
ATOM   3580  CG  LEU A 226     -22.252 -12.066   7.583  1.00  0.99           C  
ATOM   3581  HG  LEU A 226     -21.318 -12.536   7.892  1.00  0.99           H  
ATOM   3582  CD1 LEU A 226     -22.486 -10.815   8.432  1.00  0.99           C  
ATOM   3583 HD11 LEU A 226     -22.648 -11.095   9.474  1.00  0.99           H  
ATOM   3584 HD12 LEU A 226     -21.616 -10.161   8.380  1.00  0.99           H  
ATOM   3585 HD13 LEU A 226     -23.362 -10.276   8.071  1.00  0.99           H  
ATOM   3586  CD2 LEU A 226     -23.391 -13.045   7.863  1.00  0.99           C  
ATOM   3587 HD21 LEU A 226     -24.346 -12.599   7.586  1.00  0.99           H  
ATOM   3588 HD22 LEU A 226     -23.405 -13.305   8.921  1.00  0.99           H  
ATOM   3589 HD23 LEU A 226     -23.238 -13.957   7.285  1.00  0.99           H  
ATOM   3590  N   THR A 227     -18.840 -11.188   6.811  1.00  0.99           N  
ATOM   3591  H   THR A 227     -19.075 -10.313   7.256  1.00  0.99           H  
ATOM   3592  CA  THR A 227     -17.556 -11.805   7.166  1.00  0.99           C  
ATOM   3593  HA  THR A 227     -17.648 -12.888   7.085  1.00  0.99           H  
ATOM   3594  C   THR A 227     -17.165 -11.479   8.606  1.00  0.99           C  
ATOM   3595  CB  THR A 227     -16.465 -11.356   6.181  1.00  0.99           C  
ATOM   3596  HB  THR A 227     -16.803 -11.583   5.169  1.00  0.99           H  
ATOM   3597  O   THR A 227     -17.567 -10.453   9.151  1.00  0.99           O  
ATOM   3598  CG2 THR A 227     -16.151  -9.863   6.254  1.00  0.99           C  
ATOM   3599 HG21 THR A 227     -15.420  -9.622   5.482  1.00  0.99           H  
ATOM   3600 HG22 THR A 227     -15.744  -9.599   7.230  1.00  0.99           H  
ATOM   3601 HG23 THR A 227     -17.055  -9.283   6.070  1.00  0.99           H  
ATOM   3602  OG1 THR A 227     -15.268 -12.067   6.405  1.00  0.99           O  
ATOM   3603  HG1 THR A 227     -14.538 -11.448   6.330  1.00  0.99           H  
ATOM   3604  N   ASP A 228     -16.356 -12.330   9.224  1.00  0.98           N  
ATOM   3605  H   ASP A 228     -16.050 -13.161   8.740  1.00  0.98           H  
ATOM   3606  CA  ASP A 228     -15.732 -12.089  10.531  1.00  0.98           C  
ATOM   3607  HA  ASP A 228     -16.321 -11.363  11.091  1.00  0.98           H  
ATOM   3608  C   ASP A 228     -14.305 -11.521  10.399  1.00  0.98           C  
ATOM   3609  CB  ASP A 228     -15.749 -13.404  11.323  1.00  0.98           C  
ATOM   3610  HB2 ASP A 228     -15.508 -13.180  12.362  1.00  0.98           H  
ATOM   3611  HB3 ASP A 228     -16.750 -13.834  11.296  1.00  0.98           H  
ATOM   3612  O   ASP A 228     -13.695 -11.096  11.383  1.00  0.98           O  
ATOM   3613  CG  ASP A 228     -14.763 -14.455  10.802  1.00  0.98           C  
ATOM   3614  OD1 ASP A 228     -14.475 -14.478   9.583  1.00  0.98           O  
ATOM   3615  OD2 ASP A 228     -14.211 -15.202  11.643  1.00  0.98           O  
ATOM   3616  N   VAL A 229     -13.759 -11.525   9.179  1.00  0.99           N  
ATOM   3617  H   VAL A 229     -14.306 -11.949   8.443  1.00  0.99           H  
ATOM   3618  CA  VAL A 229     -12.403 -11.082   8.852  1.00  0.99           C  
ATOM   3619  HA  VAL A 229     -12.073 -10.417   9.649  1.00  0.99           H  
ATOM   3620  C   VAL A 229     -12.378 -10.261   7.574  1.00  0.99           C  
ATOM   3621  CB  VAL A 229     -11.432 -12.279   8.790  1.00  0.99           C  
ATOM   3622  HB  VAL A 229     -11.502 -12.807   9.741  1.00  0.99           H  
ATOM   3623  O   VAL A 229     -13.026 -10.592   6.580  1.00  0.99           O  
ATOM   3624  CG1 VAL A 229     -11.760 -13.291   7.684  1.00  0.99           C  
ATOM   3625 HG11 VAL A 229     -11.137 -14.176   7.813  1.00  0.99           H  
ATOM   3626 HG12 VAL A 229     -12.804 -13.595   7.759  1.00  0.99           H  
ATOM   3627 HG13 VAL A 229     -11.582 -12.856   6.701  1.00  0.99           H  
ATOM   3628  CG2 VAL A 229      -9.971 -11.840   8.622  1.00  0.99           C  
ATOM   3629 HG21 VAL A 229      -9.315 -12.704   8.734  1.00  0.99           H  
ATOM   3630 HG22 VAL A 229      -9.812 -11.410   7.633  1.00  0.99           H  
ATOM   3631 HG23 VAL A 229      -9.710 -11.096   9.375  1.00  0.99           H  
ATOM   3632  N   MET A 230     -11.594  -9.193   7.599  1.00  0.99           N  
ATOM   3633  H   MET A 230     -11.127  -8.968   8.466  1.00  0.99           H  
ATOM   3634  CA  MET A 230     -11.252  -8.390   6.432  1.00  0.99           C  
ATOM   3635  HA  MET A 230     -11.746  -8.791   5.546  1.00  0.99           H  
ATOM   3636  C   MET A 230      -9.752  -8.464   6.183  1.00  0.99           C  
ATOM   3637  CB  MET A 230     -11.717  -6.945   6.643  1.00  0.99           C  
ATOM   3638  HB2 MET A 230     -11.343  -6.318   5.834  1.00  0.99           H  
ATOM   3639  HB3 MET A 230     -11.295  -6.577   7.578  1.00  0.99           H  
ATOM   3640  O   MET A 230      -8.980  -8.665   7.120  1.00  0.99           O  
ATOM   3641  CG  MET A 230     -13.246  -6.822   6.679  1.00  0.99           C  
ATOM   3642  HG2 MET A 230     -13.684  -7.674   7.199  1.00  0.99           H  
ATOM   3643  HG3 MET A 230     -13.615  -6.825   5.654  1.00  0.99           H  
ATOM   3644  SD  MET A 230     -13.840  -5.312   7.471  1.00  0.99           S  
ATOM   3645  CE  MET A 230     -13.656  -5.839   9.195  1.00  0.99           C  
ATOM   3646  HE1 MET A 230     -14.314  -6.684   9.398  1.00  0.99           H  
ATOM   3647  HE2 MET A 230     -12.638  -6.184   9.378  1.00  0.99           H  
ATOM   3648  HE3 MET A 230     -13.908  -5.016   9.864  1.00  0.99           H  
ATOM   3649  N   ILE A 231      -9.339  -8.272   4.934  1.00  0.98           N  
ATOM   3650  H   ILE A 231     -10.025  -8.124   4.208  1.00  0.98           H  
ATOM   3651  CA  ILE A 231      -7.952  -7.962   4.589  1.00  0.98           C  
ATOM   3652  HA  ILE A 231      -7.422  -7.729   5.513  1.00  0.98           H  
ATOM   3653  C   ILE A 231      -7.940  -6.704   3.731  1.00  0.98           C  
ATOM   3654  CB  ILE A 231      -7.214  -9.156   3.945  1.00  0.98           C  
ATOM   3655  HB  ILE A 231      -7.256  -9.983   4.655  1.00  0.98           H  
ATOM   3656  O   ILE A 231      -8.721  -6.589   2.791  1.00  0.98           O  
ATOM   3657  CG1 ILE A 231      -5.728  -8.804   3.726  1.00  0.98           C  
ATOM   3658 HG12 ILE A 231      -5.639  -8.006   2.989  1.00  0.98           H  
ATOM   3659 HG13 ILE A 231      -5.314  -8.447   4.669  1.00  0.98           H  
ATOM   3660  CG2 ILE A 231      -7.885  -9.629   2.649  1.00  0.98           C  
ATOM   3661 HG21 ILE A 231      -8.903  -9.938   2.887  1.00  0.98           H  
ATOM   3662 HG22 ILE A 231      -7.367 -10.490   2.228  1.00  0.98           H  
ATOM   3663 HG23 ILE A 231      -7.899  -8.834   1.903  1.00  0.98           H  
ATOM   3664  CD1 ILE A 231      -4.874  -9.986   3.262  1.00  0.98           C  
ATOM   3665 HD11 ILE A 231      -5.130 -10.256   2.237  1.00  0.98           H  
ATOM   3666 HD12 ILE A 231      -5.018 -10.839   3.925  1.00  0.98           H  
ATOM   3667 HD13 ILE A 231      -3.824  -9.695   3.285  1.00  0.98           H  
ATOM   3668  N   LEU A 232      -7.074  -5.757   4.073  1.00  0.99           N  
ATOM   3669  H   LEU A 232      -6.505  -5.897   4.895  1.00  0.99           H  
ATOM   3670  CA  LEU A 232      -6.907  -4.520   3.320  1.00  0.99           C  
ATOM   3671  HA  LEU A 232      -7.544  -4.529   2.436  1.00  0.99           H  
ATOM   3672  C   LEU A 232      -5.465  -4.415   2.852  1.00  0.99           C  
ATOM   3673  CB  LEU A 232      -7.293  -3.298   4.165  1.00  0.99           C  
ATOM   3674  HB2 LEU A 232      -6.691  -3.277   5.074  1.00  0.99           H  
ATOM   3675  HB3 LEU A 232      -7.033  -2.420   3.574  1.00  0.99           H  
ATOM   3676  O   LEU A 232      -4.537  -4.563   3.652  1.00  0.99           O  
ATOM   3677  CG  LEU A 232      -8.785  -3.204   4.534  1.00  0.99           C  
ATOM   3678  HG  LEU A 232      -9.391  -3.588   3.714  1.00  0.99           H  
ATOM   3679  CD1 LEU A 232      -9.133  -3.962   5.823  1.00  0.99           C  
ATOM   3680 HD11 LEU A 232      -8.993  -5.034   5.686  1.00  0.99           H  
ATOM   3681 HD12 LEU A 232      -8.498  -3.619   6.640  1.00  0.99           H  
ATOM   3682 HD13 LEU A 232     -10.179  -3.787   6.077  1.00  0.99           H  
ATOM   3683  CD2 LEU A 232      -9.139  -1.734   4.758  1.00  0.99           C  
ATOM   3684 HD21 LEU A 232      -9.023  -1.186   3.822  1.00  0.99           H  
ATOM   3685 HD22 LEU A 232     -10.176  -1.637   5.080  1.00  0.99           H  
ATOM   3686 HD23 LEU A 232      -8.475  -1.297   5.504  1.00  0.99           H  
ATOM   3687  N   THR A 233      -5.257  -4.121   1.577  1.00  0.98           N  
ATOM   3688  H   THR A 233      -6.050  -4.002   0.962  1.00  0.98           H  
ATOM   3689  CA  THR A 233      -3.921  -3.803   1.061  1.00  0.98           C  
ATOM   3690  HA  THR A 233      -3.200  -4.462   1.546  1.00  0.98           H  
ATOM   3691  C   THR A 233      -3.537  -2.354   1.385  1.00  0.98           C  
ATOM   3692  CB  THR A 233      -3.828  -4.075  -0.441  1.00  0.98           C  
ATOM   3693  HB  THR A 233      -2.768  -4.059  -0.696  1.00  0.98           H  
ATOM   3694  O   THR A 233      -4.437  -1.548   1.621  1.00  0.98           O  
ATOM   3695  CG2 THR A 233      -4.414  -5.432  -0.830  1.00  0.98           C  
ATOM   3696 HG21 THR A 233      -3.997  -5.733  -1.791  1.00  0.98           H  
ATOM   3697 HG22 THR A 233      -5.498  -5.360  -0.916  1.00  0.98           H  
ATOM   3698 HG23 THR A 233      -4.177  -6.177  -0.070  1.00  0.98           H  
ATOM   3699  OG1 THR A 233      -4.515  -3.121  -1.211  1.00  0.98           O  
ATOM   3700  HG1 THR A 233      -4.110  -2.256  -1.106  1.00  0.98           H  
ATOM   3701  N   PRO A 234      -2.246  -1.973   1.386  1.00  0.98           N  
ATOM   3702  CA  PRO A 234      -1.841  -0.569   1.484  1.00  0.98           C  
ATOM   3703  HA  PRO A 234      -1.968  -0.225   2.511  1.00  0.98           H  
ATOM   3704  C   PRO A 234      -2.640   0.321   0.523  1.00  0.98           C  
ATOM   3705  CB  PRO A 234      -0.353  -0.569   1.123  1.00  0.98           C  
ATOM   3706  HB2 PRO A 234      -0.238  -0.544   0.040  1.00  0.98           H  
ATOM   3707  HB3 PRO A 234       0.185   0.257   1.588  1.00  0.98           H  
ATOM   3708  O   PRO A 234      -2.703   0.025  -0.668  1.00  0.98           O  
ATOM   3709  CG  PRO A 234       0.123  -1.926   1.627  1.00  0.98           C  
ATOM   3710  HG2 PRO A 234       0.283  -1.873   2.704  1.00  0.98           H  
ATOM   3711  HG3 PRO A 234       1.028  -2.256   1.116  1.00  0.98           H  
ATOM   3712  CD  PRO A 234      -1.073  -2.831   1.321  1.00  0.98           C  
ATOM   3713  HD2 PRO A 234      -0.984  -3.251   0.319  1.00  0.98           H  
ATOM   3714  HD3 PRO A 234      -1.133  -3.627   2.062  1.00  0.98           H  
ATOM   3715  N   GLY A 235      -3.245   1.400   1.018  1.00  0.98           N  
ATOM   3716  H   GLY A 235      -3.194   1.555   2.014  1.00  0.98           H  
ATOM   3717  CA  GLY A 235      -4.088   2.333   0.255  1.00  0.98           C  
ATOM   3718  HA2 GLY A 235      -3.706   2.428  -0.761  1.00  0.98           H  
ATOM   3719  HA3 GLY A 235      -4.050   3.315   0.727  1.00  0.98           H  
ATOM   3720  C   GLY A 235      -5.556   1.942   0.103  1.00  0.98           C  
ATOM   3721  O   GLY A 235      -6.377   2.796  -0.215  1.00  0.98           O  
ATOM   3722  N   GLN A 236      -5.909   0.680   0.346  1.00  0.98           N  
ATOM   3723  H   GLN A 236      -5.217   0.028   0.686  1.00  0.98           H  
ATOM   3724  CA  GLN A 236      -7.280   0.211   0.177  1.00  0.98           C  
ATOM   3725  HA  GLN A 236      -7.672   0.642  -0.744  1.00  0.98           H  
ATOM   3726  C   GLN A 236      -8.177   0.674   1.326  1.00  0.98           C  
ATOM   3727  CB  GLN A 236      -7.282  -1.312   0.015  1.00  0.98           C  
ATOM   3728  HB2 GLN A 236      -6.979  -1.780   0.952  1.00  0.98           H  
ATOM   3729  HB3 GLN A 236      -6.560  -1.569  -0.760  1.00  0.98           H  
ATOM   3730  O   GLN A 236      -7.747   0.805   2.481  1.00  0.98           O  
ATOM   3731  CG  GLN A 236      -8.646  -1.865  -0.407  1.00  0.98           C  
ATOM   3732  HG2 GLN A 236      -9.367  -1.772   0.406  1.00  0.98           H  
ATOM   3733  HG3 GLN A 236      -9.010  -1.300  -1.265  1.00  0.98           H  
ATOM   3734  CD  GLN A 236      -8.545  -3.328  -0.792  1.00  0.98           C  
ATOM   3735  NE2 GLN A 236      -8.920  -3.669  -2.005  1.00  0.98           N  
ATOM   3736 HE21 GLN A 236      -8.767  -4.626  -2.288  1.00  0.98           H  
ATOM   3737 HE22 GLN A 236      -9.087  -2.931  -2.674  1.00  0.98           H  
ATOM   3738  OE1 GLN A 236      -8.091  -4.170  -0.027  1.00  0.98           O  
ATOM   3739  N   THR A 237      -9.453   0.864   1.008  1.00  0.99           N  
ATOM   3740  H   THR A 237      -9.726   0.731   0.045  1.00  0.99           H  
ATOM   3741  CA  THR A 237     -10.482   1.256   1.973  1.00  0.99           C  
ATOM   3742  HA  THR A 237     -10.056   1.231   2.976  1.00  0.99           H  
ATOM   3743  C   THR A 237     -11.664   0.297   1.954  1.00  0.99           C  
ATOM   3744  CB  THR A 237     -10.961   2.682   1.713  1.00  0.99           C  
ATOM   3745  HB  THR A 237     -11.724   2.945   2.446  1.00  0.99           H  
ATOM   3746  O   THR A 237     -12.026  -0.238   0.909  1.00  0.99           O  
ATOM   3747  CG2 THR A 237      -9.826   3.701   1.784  1.00  0.99           C  
ATOM   3748 HG21 THR A 237     -10.249   4.702   1.869  1.00  0.99           H  
ATOM   3749 HG22 THR A 237      -9.206   3.497   2.657  1.00  0.99           H  
ATOM   3750 HG23 THR A 237      -9.203   3.645   0.892  1.00  0.99           H  
ATOM   3751  OG1 THR A 237     -11.506   2.732   0.424  1.00  0.99           O  
ATOM   3752  HG1 THR A 237     -10.852   2.392  -0.191  1.00  0.99           H  
ATOM   3753  N   VAL A 238     -12.275   0.074   3.116  1.00  0.99           N  
ATOM   3754  H   VAL A 238     -11.937   0.565   3.931  1.00  0.99           H  
ATOM   3755  CA  VAL A 238     -13.450  -0.789   3.280  1.00  0.99           C  
ATOM   3756  HA  VAL A 238     -13.914  -0.958   2.308  1.00  0.99           H  
ATOM   3757  C   VAL A 238     -14.467  -0.089   4.168  1.00  0.99           C  
ATOM   3758  CB  VAL A 238     -13.064  -2.165   3.862  1.00  0.99           C  
ATOM   3759  HB  VAL A 238     -12.529  -2.023   4.801  1.00  0.99           H  
ATOM   3760  O   VAL A 238     -14.163   0.294   5.298  1.00  0.99           O  
ATOM   3761  CG1 VAL A 238     -14.292  -3.039   4.138  1.00  0.99           C  
ATOM   3762 HG11 VAL A 238     -14.867  -3.147   3.219  1.00  0.99           H  
ATOM   3763 HG12 VAL A 238     -14.917  -2.587   4.908  1.00  0.99           H  
ATOM   3764 HG13 VAL A 238     -13.978  -4.023   4.489  1.00  0.99           H  
ATOM   3765  CG2 VAL A 238     -12.163  -2.949   2.898  1.00  0.99           C  
ATOM   3766 HG21 VAL A 238     -12.675  -3.101   1.948  1.00  0.99           H  
ATOM   3767 HG22 VAL A 238     -11.901  -3.915   3.329  1.00  0.99           H  
ATOM   3768 HG23 VAL A 238     -11.243  -2.396   2.708  1.00  0.99           H  
ATOM   3769  N   ASP A 239     -15.696   0.014   3.680  1.00  0.99           N  
ATOM   3770  H   ASP A 239     -15.871  -0.351   2.755  1.00  0.99           H  
ATOM   3771  CA  ASP A 239     -16.851   0.431   4.465  1.00  0.99           C  
ATOM   3772  HA  ASP A 239     -16.521   0.974   5.350  1.00  0.99           H  
ATOM   3773  C   ASP A 239     -17.625  -0.812   4.914  1.00  0.99           C  
ATOM   3774  CB  ASP A 239     -17.730   1.375   3.638  1.00  0.99           C  
ATOM   3775  HB2 ASP A 239     -18.712   1.435   4.106  1.00  0.99           H  
ATOM   3776  HB3 ASP A 239     -17.877   0.932   2.653  1.00  0.99           H  
ATOM   3777  O   ASP A 239     -18.121  -1.584   4.087  1.00  0.99           O  
ATOM   3778  CG  ASP A 239     -17.185   2.801   3.505  1.00  0.99           C  
ATOM   3779  OD1 ASP A 239     -16.225   3.164   4.219  1.00  0.99           O  
ATOM   3780  OD2 ASP A 239     -17.801   3.614   2.779  1.00  0.99           O  
ATOM   3781  N   ALA A 240     -17.738  -1.012   6.228  1.00  0.99           N  
ATOM   3782  H   ALA A 240     -17.289  -0.352   6.847  1.00  0.99           H  
ATOM   3783  CA  ALA A 240     -18.379  -2.186   6.812  1.00  0.99           C  
ATOM   3784  HA  ALA A 240     -18.927  -2.708   6.027  1.00  0.99           H  
ATOM   3785  C   ALA A 240     -19.394  -1.815   7.902  1.00  0.99           C  
ATOM   3786  CB  ALA A 240     -17.296  -3.142   7.324  1.00  0.99           C  
ATOM   3787  HB1 ALA A 240     -16.592  -3.367   6.523  1.00  0.99           H  
ATOM   3788  HB2 ALA A 240     -16.757  -2.688   8.155  1.00  0.99           H  
ATOM   3789  HB3 ALA A 240     -17.756  -4.075   7.649  1.00  0.99           H  
ATOM   3790  O   ALA A 240     -19.119  -1.009   8.791  1.00  0.99           O  
ATOM   3791  N   LEU A 241     -20.577  -2.426   7.858  1.00  0.99           N  
ATOM   3792  H   LEU A 241     -20.734  -3.087   7.111  1.00  0.99           H  
ATOM   3793  CA  LEU A 241     -21.600  -2.300   8.890  1.00  0.99           C  
ATOM   3794  HA  LEU A 241     -21.576  -1.286   9.289  1.00  0.99           H  
ATOM   3795  C   LEU A 241     -21.302  -3.267  10.039  1.00  0.99           C  
ATOM   3796  CB  LEU A 241     -22.996  -2.553   8.295  1.00  0.99           C  
ATOM   3797  HB2 LEU A 241     -23.007  -3.560   7.878  1.00  0.99           H  
ATOM   3798  HB3 LEU A 241     -23.730  -2.525   9.100  1.00  0.99           H  
ATOM   3799  O   LEU A 241     -21.232  -4.479   9.836  1.00  0.99           O  
ATOM   3800  CG  LEU A 241     -23.429  -1.565   7.197  1.00  0.99           C  
ATOM   3801  HG  LEU A 241     -22.685  -1.546   6.401  1.00  0.99           H  
ATOM   3802  CD1 LEU A 241     -24.763  -2.022   6.607  1.00  0.99           C  
ATOM   3803 HD11 LEU A 241     -24.648  -3.014   6.171  1.00  0.99           H  
ATOM   3804 HD12 LEU A 241     -25.530  -2.053   7.381  1.00  0.99           H  
ATOM   3805 HD13 LEU A 241     -25.066  -1.329   5.821  1.00  0.99           H  
ATOM   3806  CD2 LEU A 241     -23.620  -0.145   7.738  1.00  0.99           C  
ATOM   3807 HD21 LEU A 241     -23.919   0.512   6.921  1.00  0.99           H  
ATOM   3808 HD22 LEU A 241     -22.683   0.224   8.155  1.00  0.99           H  
ATOM   3809 HD23 LEU A 241     -24.393  -0.138   8.506  1.00  0.99           H  
ATOM   3810  N   LEU A 242     -21.175  -2.722  11.244  1.00  0.99           N  
ATOM   3811  H   LEU A 242     -21.196  -1.714  11.295  1.00  0.99           H  
ATOM   3812  CA  LEU A 242     -21.073  -3.451  12.502  1.00  0.99           C  
ATOM   3813  HA  LEU A 242     -20.929  -4.515  12.314  1.00  0.99           H  
ATOM   3814  C   LEU A 242     -22.364  -3.253  13.296  1.00  0.99           C  
ATOM   3815  CB  LEU A 242     -19.859  -2.909  13.277  1.00  0.99           C  
ATOM   3816  HB2 LEU A 242     -18.952  -3.110  12.707  1.00  0.99           H  
ATOM   3817  HB3 LEU A 242     -19.965  -1.828  13.365  1.00  0.99           H  
ATOM   3818  O   LEU A 242     -22.648  -2.137  13.735  1.00  0.99           O  
ATOM   3819  CG  LEU A 242     -19.725  -3.509  14.690  1.00  0.99           C  
ATOM   3820  HG  LEU A 242     -20.687  -3.500  15.203  1.00  0.99           H  
ATOM   3821  CD1 LEU A 242     -19.212  -4.943  14.637  1.00  0.99           C  
ATOM   3822 HD11 LEU A 242     -19.007  -5.293  15.649  1.00  0.99           H  
ATOM   3823 HD12 LEU A 242     -19.960  -5.596  14.187  1.00  0.99           H  
ATOM   3824 HD13 LEU A 242     -18.292  -4.999  14.056  1.00  0.99           H  
ATOM   3825  CD2 LEU A 242     -18.773  -2.675  15.539  1.00  0.99           C  
ATOM   3826 HD21 LEU A 242     -18.791  -3.076  16.553  1.00  0.99           H  
ATOM   3827 HD22 LEU A 242     -17.761  -2.730  15.139  1.00  0.99           H  
ATOM   3828 HD23 LEU A 242     -19.108  -1.639  15.566  1.00  0.99           H  
ATOM   3829  N   THR A 243     -23.119  -4.317  13.540  1.00  0.99           N  
ATOM   3830  H   THR A 243     -22.842  -5.218  13.176  1.00  0.99           H  
ATOM   3831  CA  THR A 243     -24.225  -4.282  14.503  1.00  0.99           C  
ATOM   3832  HA  THR A 243     -24.608  -3.265  14.579  1.00  0.99           H  
ATOM   3833  C   THR A 243     -23.703  -4.670  15.882  1.00  0.99           C  
ATOM   3834  CB  THR A 243     -25.399  -5.150  14.038  1.00  0.99           C  
ATOM   3835  HB  THR A 243     -25.088  -6.191  13.942  1.00  0.99           H  
ATOM   3836  O   THR A 243     -23.022  -5.676  16.032  1.00  0.99           O  
ATOM   3837  CG2 THR A 243     -26.602  -5.040  14.974  1.00  0.99           C  
ATOM   3838 HG21 THR A 243     -27.414  -5.655  14.586  1.00  0.99           H  
ATOM   3839 HG22 THR A 243     -26.933  -4.005  15.051  1.00  0.99           H  
ATOM   3840 HG23 THR A 243     -26.338  -5.408  15.965  1.00  0.99           H  
ATOM   3841  OG1 THR A 243     -25.842  -4.654  12.791  1.00  0.99           O  
ATOM   3842  HG1 THR A 243     -26.280  -3.817  12.960  1.00  0.99           H  
ATOM   3843  N   ALA A 244     -23.987  -3.847  16.892  1.00  0.99           N  
ATOM   3844  H   ALA A 244     -24.523  -3.011  16.705  1.00  0.99           H  
ATOM   3845  CA  ALA A 244     -23.582  -4.102  18.270  1.00  0.99           C  
ATOM   3846  HA  ALA A 244     -22.599  -4.571  18.258  1.00  0.99           H  
ATOM   3847  C   ALA A 244     -24.556  -5.088  18.945  1.00  0.99           C  
ATOM   3848  CB  ALA A 244     -23.452  -2.754  18.991  1.00  0.99           C  
ATOM   3849  HB1 ALA A 244     -22.700  -2.145  18.490  1.00  0.99           H  
ATOM   3850  HB2 ALA A 244     -24.411  -2.236  18.970  1.00  0.99           H  
ATOM   3851  HB3 ALA A 244     -23.152  -2.916  20.026  1.00  0.99           H  
ATOM   3852  O   ALA A 244     -25.365  -4.698  19.787  1.00  0.99           O  
ATOM   3853  N   ASP A 245     -24.535  -6.348  18.522  1.00  0.98           N  
ATOM   3854  H   ASP A 245     -23.845  -6.620  17.836  1.00  0.98           H  
ATOM   3855  CA  ASP A 245     -25.479  -7.406  18.911  1.00  0.98           C  
ATOM   3856  HA  ASP A 245     -26.358  -6.944  19.359  1.00  0.98           H  
ATOM   3857  C   ASP A 245     -24.944  -8.390  19.966  1.00  0.98           C  
ATOM   3858  CB  ASP A 245     -25.955  -8.137  17.647  1.00  0.98           C  
ATOM   3859  HB2 ASP A 245     -26.704  -8.877  17.927  1.00  0.98           H  
ATOM   3860  HB3 ASP A 245     -26.448  -7.417  16.993  1.00  0.98           H  
ATOM   3861  O   ASP A 245     -25.614  -9.365  20.301  1.00  0.98           O  
ATOM   3862  CG  ASP A 245     -24.838  -8.836  16.859  1.00  0.98           C  
ATOM   3863  OD1 ASP A 245     -23.658  -8.785  17.288  1.00  0.98           O  
ATOM   3864  OD2 ASP A 245     -25.182  -9.397  15.798  1.00  0.98           O  
ATOM   3865  N   GLN A 246     -23.767  -8.127  20.532  1.00  0.98           N  
ATOM   3866  H   GLN A 246     -23.257  -7.314  20.216  1.00  0.98           H  
ATOM   3867  CA  GLN A 246     -23.170  -8.970  21.564  1.00  0.98           C  
ATOM   3868  HA  GLN A 246     -23.478  -9.999  21.378  1.00  0.98           H  
ATOM   3869  C   GLN A 246     -23.680  -8.620  22.970  1.00  0.98           C  
ATOM   3870  CB  GLN A 246     -21.637  -8.927  21.461  1.00  0.98           C  
ATOM   3871  HB2 GLN A 246     -21.230  -9.625  22.193  1.00  0.98           H  
ATOM   3872  HB3 GLN A 246     -21.272  -7.928  21.701  1.00  0.98           H  
ATOM   3873  O   GLN A 246     -24.357  -7.609  23.188  1.00  0.98           O  
ATOM   3874  CG  GLN A 246     -21.115  -9.353  20.082  1.00  0.98           C  
ATOM   3875  HG2 GLN A 246     -20.025  -9.364  20.102  1.00  0.98           H  
ATOM   3876  HG3 GLN A 246     -21.446  -8.648  19.320  1.00  0.98           H  
ATOM   3877  CD  GLN A 246     -21.575 -10.750  19.712  1.00  0.98           C  
ATOM   3878  NE2 GLN A 246     -22.324 -10.905  18.645  1.00  0.98           N  
ATOM   3879 HE21 GLN A 246     -22.571 -11.846  18.375  1.00  0.98           H  
ATOM   3880 HE22 GLN A 246     -22.648 -10.114  18.108  1.00  0.98           H  
ATOM   3881  OE1 GLN A 246     -21.302 -11.705  20.432  1.00  0.98           O  
ATOM   3882  N   ALA A 247     -23.362  -9.476  23.947  1.00  0.98           N  
ATOM   3883  H   ALA A 247     -22.786 -10.272  23.711  1.00  0.98           H  
ATOM   3884  CA  ALA A 247     -23.621  -9.202  25.359  1.00  0.98           C  
ATOM   3885  HA  ALA A 247     -24.695  -9.069  25.486  1.00  0.98           H  
ATOM   3886  C   ALA A 247     -22.925  -7.903  25.809  1.00  0.98           C  
ATOM   3887  CB  ALA A 247     -23.180 -10.409  26.198  1.00  0.98           C  
ATOM   3888  HB1 ALA A 247     -23.704 -11.305  25.864  1.00  0.98           H  
ATOM   3889  HB2 ALA A 247     -22.105 -10.558  26.094  1.00  0.98           H  
ATOM   3890  HB3 ALA A 247     -23.411 -10.233  27.249  1.00  0.98           H  
ATOM   3891  O   ALA A 247     -21.888  -7.512  25.275  1.00  0.98           O  
ATOM   3892  N   ILE A 248     -23.486  -7.218  26.810  1.00  0.98           N  
ATOM   3893  H   ILE A 248     -24.319  -7.582  27.251  1.00  0.98           H  
ATOM   3894  CA  ILE A 248     -22.881  -5.990  27.337  1.00  0.98           C  
ATOM   3895  HA  ILE A 248     -22.736  -5.302  26.505  1.00  0.98           H  
ATOM   3896  C   ILE A 248     -21.503  -6.328  27.920  1.00  0.98           C  
ATOM   3897  CB  ILE A 248     -23.801  -5.299  28.367  1.00  0.98           C  
ATOM   3898  HB  ILE A 248     -24.043  -6.013  29.154  1.00  0.98           H  
ATOM   3899  O   ILE A 248     -21.389  -7.036  28.917  1.00  0.98           O  
ATOM   3900  CG1 ILE A 248     -25.112  -4.845  27.684  1.00  0.98           C  
ATOM   3901 HG12 ILE A 248     -24.885  -4.118  26.905  1.00  0.98           H  
ATOM   3902 HG13 ILE A 248     -25.587  -5.704  27.211  1.00  0.98           H  
ATOM   3903  CG2 ILE A 248     -23.082  -4.097  29.008  1.00  0.98           C  
ATOM   3904 HG21 ILE A 248     -23.725  -3.631  29.755  1.00  0.98           H  
ATOM   3905 HG22 ILE A 248     -22.183  -4.424  29.531  1.00  0.98           H  
ATOM   3906 HG23 ILE A 248     -22.822  -3.360  28.248  1.00  0.98           H  
ATOM   3907  CD1 ILE A 248     -26.141  -4.235  28.644  1.00  0.98           C  
ATOM   3908 HD11 ILE A 248     -25.802  -3.264  29.004  1.00  0.98           H  
ATOM   3909 HD12 ILE A 248     -26.310  -4.905  29.487  1.00  0.98           H  
ATOM   3910 HD13 ILE A 248     -27.082  -4.092  28.113  1.00  0.98           H  
ATOM   3911  N   GLY A 249     -20.455  -5.801  27.292  1.00  0.98           N  
ATOM   3912  H   GLY A 249     -20.622  -5.316  26.422  1.00  0.98           H  
ATOM   3913  CA  GLY A 249     -19.074  -6.079  27.652  1.00  0.98           C  
ATOM   3914  HA2 GLY A 249     -18.887  -7.144  27.510  1.00  0.98           H  
ATOM   3915  HA3 GLY A 249     -18.910  -5.841  28.703  1.00  0.98           H  
ATOM   3916  C   GLY A 249     -18.081  -5.288  26.809  1.00  0.98           C  
ATOM   3917  O   GLY A 249     -18.408  -4.254  26.212  1.00  0.98           O  
ATOM   3918  N   LYS A 250     -16.844  -5.779  26.777  1.00  0.98           N  
ATOM   3919  H   LYS A 250     -16.673  -6.665  27.230  1.00  0.98           H  
ATOM   3920  CA  LYS A 250     -15.750  -5.208  25.992  1.00  0.98           C  
ATOM   3921  HA  LYS A 250     -16.118  -4.357  25.419  1.00  0.98           H  
ATOM   3922  C   LYS A 250     -15.236  -6.246  25.002  1.00  0.98           C  
ATOM   3923  CB  LYS A 250     -14.628  -4.729  26.912  1.00  0.98           C  
ATOM   3924  HB2 LYS A 250     -13.819  -4.349  26.287  1.00  0.98           H  
ATOM   3925  HB3 LYS A 250     -14.259  -5.588  27.471  1.00  0.98           H  
ATOM   3926  O   LYS A 250     -15.118  -7.420  25.340  1.00  0.98           O  
ATOM   3927  CG  LYS A 250     -15.041  -3.627  27.899  1.00  0.98           C  
ATOM   3928  HG2 LYS A 250     -15.329  -2.725  27.360  1.00  0.98           H  
ATOM   3929  HG3 LYS A 250     -15.879  -3.969  28.507  1.00  0.98           H  
ATOM   3930  CD  LYS A 250     -13.841  -3.344  28.806  1.00  0.98           C  
ATOM   3931  HD2 LYS A 250     -13.419  -4.301  29.113  1.00  0.98           H  
ATOM   3932  HD3 LYS A 250     -13.069  -2.816  28.246  1.00  0.98           H  
ATOM   3933  CE  LYS A 250     -14.194  -2.554  30.063  1.00  0.98           C  
ATOM   3934  HE2 LYS A 250     -14.426  -1.520  29.805  1.00  0.98           H  
ATOM   3935  HE3 LYS A 250     -15.075  -3.005  30.520  1.00  0.98           H  
ATOM   3936  NZ  LYS A 250     -13.051  -2.640  31.002  1.00  0.98           N  
ATOM   3937  HZ1 LYS A 250     -12.225  -2.173  30.656  1.00  0.98           H  
ATOM   3938  HZ2 LYS A 250     -13.271  -2.299  31.927  1.00  0.98           H  
ATOM   3939  HZ3 LYS A 250     -12.813  -3.611  31.149  1.00  0.98           H  
ATOM   3940  N   TYR A 251     -14.903  -5.804  23.800  1.00  0.98           N  
ATOM   3941  H   TYR A 251     -15.033  -4.823  23.594  1.00  0.98           H  
ATOM   3942  CA  TYR A 251     -14.457  -6.676  22.716  1.00  0.98           C  
ATOM   3943  HA  TYR A 251     -14.136  -7.641  23.107  1.00  0.98           H  
ATOM   3944  C   TYR A 251     -13.274  -6.026  22.021  1.00  0.98           C  
ATOM   3945  CB  TYR A 251     -15.618  -6.912  21.738  1.00  0.98           C  
ATOM   3946  HB2 TYR A 251     -15.264  -7.520  20.905  1.00  0.98           H  
ATOM   3947  HB3 TYR A 251     -15.943  -5.958  21.323  1.00  0.98           H  
ATOM   3948  O   TYR A 251     -13.360  -4.858  21.632  1.00  0.98           O  
ATOM   3949  CG  TYR A 251     -16.809  -7.595  22.378  1.00  0.98           C  
ATOM   3950  CD1 TYR A 251     -16.919  -8.995  22.326  1.00  0.98           C  
ATOM   3951  HD1 TYR A 251     -16.184  -9.576  21.787  1.00  0.98           H  
ATOM   3952  CD2 TYR A 251     -17.791  -6.836  23.048  1.00  0.98           C  
ATOM   3953  HD2 TYR A 251     -17.718  -5.759  23.079  1.00  0.98           H  
ATOM   3954  CE1 TYR A 251     -17.976  -9.645  22.984  1.00  0.98           C  
ATOM   3955  HE1 TYR A 251     -18.040 -10.723  22.962  1.00  0.98           H  
ATOM   3956  CE2 TYR A 251     -18.858  -7.484  23.700  1.00  0.98           C  
ATOM   3957  HE2 TYR A 251     -19.619  -6.922  24.221  1.00  0.98           H  
ATOM   3958  OH  TYR A 251     -19.925  -9.534  24.357  1.00  0.98           O  
ATOM   3959  HH  TYR A 251     -19.858 -10.487  24.264  1.00  0.98           H  
ATOM   3960  CZ  TYR A 251     -18.938  -8.891  23.686  1.00  0.98           C  
ATOM   3961  N   TYR A 252     -12.172  -6.751  21.863  1.00  0.98           N  
ATOM   3962  H   TYR A 252     -12.122  -7.703  22.198  1.00  0.98           H  
ATOM   3963  CA  TYR A 252     -11.065  -6.233  21.076  1.00  0.98           C  
ATOM   3964  HA  TYR A 252     -10.875  -5.207  21.391  1.00  0.98           H  
ATOM   3965  C   TYR A 252     -11.437  -6.205  19.594  1.00  0.98           C  
ATOM   3966  CB  TYR A 252      -9.784  -7.032  21.318  1.00  0.98           C  
ATOM   3967  HB2 TYR A 252      -9.062  -6.776  20.542  1.00  0.98           H  
ATOM   3968  HB3 TYR A 252     -10.006  -8.095  21.223  1.00  0.98           H  
ATOM   3969  O   TYR A 252     -11.993  -7.160  19.048  1.00  0.98           O  
ATOM   3970  CG  TYR A 252      -9.117  -6.777  22.653  1.00  0.98           C  
ATOM   3971  CD1 TYR A 252      -8.632  -5.496  22.976  1.00  0.98           C  
ATOM   3972  HD1 TYR A 252      -8.762  -4.671  22.291  1.00  0.98           H  
ATOM   3973  CD2 TYR A 252      -8.934  -7.836  23.559  1.00  0.98           C  
ATOM   3974  HD2 TYR A 252      -9.344  -8.810  23.335  1.00  0.98           H  
ATOM   3975  CE1 TYR A 252      -7.945  -5.293  24.186  1.00  0.98           C  
ATOM   3976  HE1 TYR A 252      -7.567  -4.322  24.470  1.00  0.98           H  
ATOM   3977  CE2 TYR A 252      -8.225  -7.637  24.759  1.00  0.98           C  
ATOM   3978  HE2 TYR A 252      -8.059  -8.457  25.442  1.00  0.98           H  
ATOM   3979  OH  TYR A 252      -6.992  -6.168  26.200  1.00  0.98           O  
ATOM   3980  HH  TYR A 252      -6.364  -5.448  26.110  1.00  0.98           H  
ATOM   3981  CZ  TYR A 252      -7.712  -6.362  25.068  1.00  0.98           C  
ATOM   3982  N   MET A 253     -11.073  -5.114  18.933  1.00  0.98           N  
ATOM   3983  H   MET A 253     -10.607  -4.398  19.472  1.00  0.98           H  
ATOM   3984  CA  MET A 253     -10.800  -5.120  17.503  1.00  0.98           C  
ATOM   3985  HA  MET A 253     -11.272  -5.990  17.047  1.00  0.98           H  
ATOM   3986  C   MET A 253      -9.292  -5.265  17.326  1.00  0.98           C  
ATOM   3987  CB  MET A 253     -11.391  -3.876  16.830  1.00  0.98           C  
ATOM   3988  HB2 MET A 253     -11.350  -4.013  15.750  1.00  0.98           H  
ATOM   3989  HB3 MET A 253     -12.441  -3.802  17.116  1.00  0.98           H  
ATOM   3990  O   MET A 253      -8.531  -4.670  18.087  1.00  0.98           O  
ATOM   3991  CG  MET A 253     -10.680  -2.569  17.200  1.00  0.98           C  
ATOM   3992  HG2 MET A 253     -10.735  -2.444  18.281  1.00  0.98           H  
ATOM   3993  HG3 MET A 253      -9.631  -2.642  16.914  1.00  0.98           H  
ATOM   3994  SD  MET A 253     -11.347  -1.069  16.431  1.00  0.98           S  
ATOM   3995  CE  MET A 253     -12.966  -0.986  17.233  1.00  0.98           C  
ATOM   3996  HE1 MET A 253     -13.572  -1.835  16.917  1.00  0.98           H  
ATOM   3997  HE2 MET A 253     -12.840  -1.001  18.316  1.00  0.98           H  
ATOM   3998  HE3 MET A 253     -13.468  -0.064  16.940  1.00  0.98           H  
ATOM   3999  N   ALA A 254      -8.850  -6.060  16.364  1.00  0.98           N  
ATOM   4000  H   ALA A 254      -9.509  -6.518  15.751  1.00  0.98           H  
ATOM   4001  CA  ALA A 254      -7.438  -6.358  16.195  1.00  0.98           C  
ATOM   4002  HA  ALA A 254      -6.848  -5.598  16.706  1.00  0.98           H  
ATOM   4003  C   ALA A 254      -7.048  -6.331  14.724  1.00  0.98           C  
ATOM   4004  CB  ALA A 254      -7.124  -7.705  16.848  1.00  0.98           C  
ATOM   4005  HB1 ALA A 254      -7.384  -7.675  17.906  1.00  0.98           H  
ATOM   4006  HB2 ALA A 254      -6.060  -7.918  16.748  1.00  0.98           H  
ATOM   4007  HB3 ALA A 254      -7.694  -8.491  16.353  1.00  0.98           H  
ATOM   4008  O   ALA A 254      -7.777  -6.852  13.877  1.00  0.98           O  
ATOM   4009  N   THR A 255      -5.888  -5.743  14.444  1.00  0.98           N  
ATOM   4010  H   THR A 255      -5.352  -5.351  15.206  1.00  0.98           H  
ATOM   4011  CA  THR A 255      -5.242  -5.804  13.135  1.00  0.98           C  
ATOM   4012  HA  THR A 255      -5.910  -6.366  12.483  1.00  0.98           H  
ATOM   4013  C   THR A 255      -3.935  -6.586  13.213  1.00  0.98           C  
ATOM   4014  CB  THR A 255      -5.102  -4.420  12.490  1.00  0.98           C  
ATOM   4015  HB  THR A 255      -6.094  -3.976  12.405  1.00  0.98           H  
ATOM   4016  O   THR A 255      -3.203  -6.478  14.199  1.00  0.98           O  
ATOM   4017  CG2 THR A 255      -4.196  -3.448  13.231  1.00  0.98           C  
ATOM   4018 HG21 THR A 255      -4.583  -3.292  14.238  1.00  0.98           H  
ATOM   4019 HG22 THR A 255      -3.181  -3.845  13.271  1.00  0.98           H  
ATOM   4020 HG23 THR A 255      -4.182  -2.490  12.713  1.00  0.98           H  
ATOM   4021  OG1 THR A 255      -4.564  -4.549  11.208  1.00  0.98           O  
ATOM   4022  HG1 THR A 255      -4.687  -3.708  10.761  1.00  0.98           H  
ATOM   4023  N   LEU A 256      -3.669  -7.420  12.209  1.00  0.97           N  
ATOM   4024  H   LEU A 256      -4.294  -7.406  11.416  1.00  0.97           H  
ATOM   4025  CA  LEU A 256      -2.478  -8.263  12.126  1.00  0.97           C  
ATOM   4026  HA  LEU A 256      -1.754  -7.884  12.847  1.00  0.97           H  
ATOM   4027  C   LEU A 256      -1.889  -8.207  10.706  1.00  0.97           C  
ATOM   4028  CB  LEU A 256      -2.819  -9.711  12.529  1.00  0.97           C  
ATOM   4029  HB2 LEU A 256      -3.531 -10.103  11.802  1.00  0.97           H  
ATOM   4030  HB3 LEU A 256      -3.293  -9.706  13.511  1.00  0.97           H  
ATOM   4031  O   LEU A 256      -2.629  -8.374   9.736  1.00  0.97           O  
ATOM   4032  CG  LEU A 256      -1.603 -10.656  12.588  1.00  0.97           C  
ATOM   4033  HG  LEU A 256      -0.988 -10.535  11.696  1.00  0.97           H  
ATOM   4034  CD1 LEU A 256      -0.746 -10.403  13.830  1.00  0.97           C  
ATOM   4035 HD11 LEU A 256      -0.477  -9.350  13.911  1.00  0.97           H  
ATOM   4036 HD12 LEU A 256      -1.287 -10.694  14.730  1.00  0.97           H  
ATOM   4037 HD13 LEU A 256       0.167 -10.996  13.769  1.00  0.97           H  
ATOM   4038  CD2 LEU A 256      -2.081 -12.103  12.640  1.00  0.97           C  
ATOM   4039 HD21 LEU A 256      -1.225 -12.777  12.677  1.00  0.97           H  
ATOM   4040 HD22 LEU A 256      -2.657 -12.335  11.744  1.00  0.97           H  
ATOM   4041 HD23 LEU A 256      -2.696 -12.273  13.524  1.00  0.97           H  
ATOM   4042  N   PRO A 257      -0.570  -8.028  10.563  1.00  0.96           N  
ATOM   4043  CA  PRO A 257       0.139  -8.144   9.292  1.00  0.96           C  
ATOM   4044  HA  PRO A 257      -0.151  -7.310   8.653  1.00  0.96           H  
ATOM   4045  C   PRO A 257      -0.127  -9.451   8.550  1.00  0.96           C  
ATOM   4046  CB  PRO A 257       1.620  -8.015   9.658  1.00  0.96           C  
ATOM   4047  HB2 PRO A 257       2.230  -7.624   8.845  1.00  0.96           H  
ATOM   4048  HB3 PRO A 257       2.018  -8.972   9.997  1.00  0.96           H  
ATOM   4049  O   PRO A 257       0.089 -10.534   9.092  1.00  0.96           O  
ATOM   4050  CG  PRO A 257       1.542  -7.059  10.833  1.00  0.96           C  
ATOM   4051  HG2 PRO A 257       1.298  -6.064  10.459  1.00  0.96           H  
ATOM   4052  HG3 PRO A 257       2.455  -7.062  11.428  1.00  0.96           H  
ATOM   4053  CD  PRO A 257       0.339  -7.577  11.596  1.00  0.96           C  
ATOM   4054  HD2 PRO A 257       0.608  -8.430  12.220  1.00  0.96           H  
ATOM   4055  HD3 PRO A 257      -0.086  -6.772  12.196  1.00  0.96           H  
ATOM   4056  N   TYR A 258      -0.528  -9.338   7.283  1.00  0.95           N  
ATOM   4057  H   TYR A 258      -0.688  -8.412   6.914  1.00  0.95           H  
ATOM   4058  CA  TYR A 258      -0.485 -10.443   6.332  1.00  0.95           C  
ATOM   4059  HA  TYR A 258      -0.639 -11.371   6.882  1.00  0.95           H  
ATOM   4060  C   TYR A 258       0.897 -10.488   5.672  1.00  0.95           C  
ATOM   4061  CB  TYR A 258      -1.623 -10.342   5.310  1.00  0.95           C  
ATOM   4062  HB2 TYR A 258      -1.660  -9.323   4.922  1.00  0.95           H  
ATOM   4063  HB3 TYR A 258      -2.569 -10.519   5.823  1.00  0.95           H  
ATOM   4064  O   TYR A 258       1.288  -9.577   4.936  1.00  0.95           O  
ATOM   4065  CG  TYR A 258      -1.504 -11.327   4.155  1.00  0.95           C  
ATOM   4066  CD1 TYR A 258      -1.307 -10.882   2.831  1.00  0.95           C  
ATOM   4067  HD1 TYR A 258      -1.231  -9.827   2.615  1.00  0.95           H  
ATOM   4068  CD2 TYR A 258      -1.563 -12.708   4.413  1.00  0.95           C  
ATOM   4069  HD2 TYR A 258      -1.713 -13.060   5.423  1.00  0.95           H  
ATOM   4070  CE1 TYR A 258      -1.189 -11.808   1.778  1.00  0.95           C  
ATOM   4071  HE1 TYR A 258      -1.040 -11.473   0.762  1.00  0.95           H  
ATOM   4072  CE2 TYR A 258      -1.407 -13.641   3.373  1.00  0.95           C  
ATOM   4073  HE2 TYR A 258      -1.430 -14.698   3.593  1.00  0.95           H  
ATOM   4074  OH  TYR A 258      -1.049 -14.084   1.045  1.00  0.95           O  
ATOM   4075  HH  TYR A 258      -0.963 -14.974   1.395  1.00  0.95           H  
ATOM   4076  CZ  TYR A 258      -1.220 -13.189   2.051  1.00  0.95           C  
ATOM   4077  N   ILE A 259       1.640 -11.555   5.946  1.00  0.93           N  
ATOM   4078  H   ILE A 259       1.210 -12.288   6.493  1.00  0.93           H  
ATOM   4079  CA  ILE A 259       2.997 -11.783   5.459  1.00  0.93           C  
ATOM   4080  HA  ILE A 259       3.428 -10.826   5.167  1.00  0.93           H  
ATOM   4081  C   ILE A 259       2.907 -12.663   4.225  1.00  0.93           C  
ATOM   4082  CB  ILE A 259       3.909 -12.367   6.549  1.00  0.93           C  
ATOM   4083  HB  ILE A 259       3.517 -13.332   6.873  1.00  0.93           H  
ATOM   4084  O   ILE A 259       2.672 -13.868   4.292  1.00  0.93           O  
ATOM   4085  CG1 ILE A 259       3.909 -11.391   7.744  1.00  0.93           C  
ATOM   4086 HG12 ILE A 259       4.315 -10.429   7.431  1.00  0.93           H  
ATOM   4087 HG13 ILE A 259       2.888 -11.226   8.089  1.00  0.93           H  
ATOM   4088  CG2 ILE A 259       5.327 -12.560   5.973  1.00  0.93           C  
ATOM   4089 HG21 ILE A 259       5.995 -12.977   6.726  1.00  0.93           H  
ATOM   4090 HG22 ILE A 259       5.315 -13.265   5.142  1.00  0.93           H  
ATOM   4091 HG23 ILE A 259       5.736 -11.609   5.632  1.00  0.93           H  
ATOM   4092  CD1 ILE A 259       4.685 -11.883   8.952  1.00  0.93           C  
ATOM   4093 HD11 ILE A 259       4.456 -11.210   9.778  1.00  0.93           H  
ATOM   4094 HD12 ILE A 259       5.757 -11.843   8.755  1.00  0.93           H  
ATOM   4095 HD13 ILE A 259       4.356 -12.886   9.222  1.00  0.93           H  
ATOM   4096  N   SER A 260       3.060 -12.005   3.083  1.00  0.92           N  
ATOM   4097  H   SER A 260       3.195 -11.006   3.141  1.00  0.92           H  
ATOM   4098  CA  SER A 260       2.882 -12.615   1.771  1.00  0.92           C  
ATOM   4099  HA  SER A 260       2.194 -13.456   1.861  1.00  0.92           H  
ATOM   4100  C   SER A 260       4.182 -13.163   1.170  1.00  0.92           C  
ATOM   4101  CB  SER A 260       2.219 -11.577   0.872  1.00  0.92           C  
ATOM   4102  HB2 SER A 260       1.847 -12.067  -0.028  1.00  0.92           H  
ATOM   4103  HB3 SER A 260       1.364 -11.142   1.390  1.00  0.92           H  
ATOM   4104  O   SER A 260       4.126 -14.042   0.313  1.00  0.92           O  
ATOM   4105  OG  SER A 260       3.118 -10.544   0.518  1.00  0.92           O  
ATOM   4106  HG  SER A 260       3.228  -9.924   1.243  1.00  0.92           H  
ATOM   4107  N   ALA A 261       5.335 -12.667   1.629  1.00  0.87           N  
ATOM   4108  H   ALA A 261       5.306 -11.972   2.362  1.00  0.87           H  
ATOM   4109  CA  ALA A 261       6.651 -13.100   1.180  1.00  0.87           C  
ATOM   4110  HA  ALA A 261       6.618 -13.247   0.101  1.00  0.87           H  
ATOM   4111  C   ALA A 261       7.053 -14.426   1.842  1.00  0.87           C  
ATOM   4112  CB  ALA A 261       7.664 -11.987   1.463  1.00  0.87           C  
ATOM   4113  HB1 ALA A 261       7.375 -11.074   0.943  1.00  0.87           H  
ATOM   4114  HB2 ALA A 261       8.649 -12.289   1.106  1.00  0.87           H  
ATOM   4115  HB3 ALA A 261       7.713 -11.796   2.535  1.00  0.87           H  
ATOM   4116  O   ALA A 261       7.000 -14.571   3.066  1.00  0.87           O  
ATOM   4117  N   ILE A 262       7.480 -15.394   1.032  1.00  0.79           N  
ATOM   4118  H   ILE A 262       7.506 -15.202   0.041  1.00  0.79           H  
ATOM   4119  CA  ILE A 262       7.957 -16.696   1.514  1.00  0.79           C  
ATOM   4120  HA  ILE A 262       7.379 -16.963   2.399  1.00  0.79           H  
ATOM   4121  C   ILE A 262       9.430 -16.584   1.931  1.00  0.79           C  
ATOM   4122  CB  ILE A 262       7.716 -17.799   0.454  1.00  0.79           C  
ATOM   4123  HB  ILE A 262       8.279 -17.544  -0.443  1.00  0.79           H  
ATOM   4124  O   ILE A 262      10.246 -16.037   1.196  1.00  0.79           O  
ATOM   4125  CG1 ILE A 262       6.212 -17.869   0.086  1.00  0.79           C  
ATOM   4126 HG12 ILE A 262       5.625 -18.038   0.988  1.00  0.79           H  
ATOM   4127 HG13 ILE A 262       5.904 -16.912  -0.337  1.00  0.79           H  
ATOM   4128  CG2 ILE A 262       8.219 -19.164   0.966  1.00  0.79           C  
ATOM   4129 HG21 ILE A 262       8.091 -19.927   0.199  1.00  0.79           H  
ATOM   4130 HG22 ILE A 262       9.287 -19.121   1.184  1.00  0.79           H  
ATOM   4131 HG23 ILE A 262       7.674 -19.458   1.863  1.00  0.79           H  
ATOM   4132  CD1 ILE A 262       5.848 -18.949  -0.942  1.00  0.79           C  
ATOM   4133 HD11 ILE A 262       6.534 -18.912  -1.789  1.00  0.79           H  
ATOM   4134 HD12 ILE A 262       4.832 -18.780  -1.297  1.00  0.79           H  
ATOM   4135 HD13 ILE A 262       5.894 -19.936  -0.483  1.00  0.79           H  
ATOM   4136  N   GLY A 263       9.784 -17.138   3.096  1.00  0.75           N  
ATOM   4137  H   GLY A 263       9.058 -17.538   3.673  1.00  0.75           H  
ATOM   4138  CA  GLY A 263      11.177 -17.263   3.551  1.00  0.75           C  
ATOM   4139  HA2 GLY A 263      11.827 -17.392   2.686  1.00  0.75           H  
ATOM   4140  HA3 GLY A 263      11.265 -18.156   4.170  1.00  0.75           H  
ATOM   4141  C   GLY A 263      11.722 -16.083   4.362  1.00  0.75           C  
ATOM   4142  O   GLY A 263      12.850 -16.160   4.843  1.00  0.75           O  
ATOM   4143  N   ILE A 264      10.935 -15.025   4.571  1.00  0.72           N  
ATOM   4144  H   ILE A 264      10.015 -15.012   4.154  1.00  0.72           H  
ATOM   4145  CA  ILE A 264      11.300 -13.937   5.485  1.00  0.72           C  
ATOM   4146  HA  ILE A 264      12.382 -13.810   5.443  1.00  0.72           H  
ATOM   4147  C   ILE A 264      10.883 -14.343   6.905  1.00  0.72           C  
ATOM   4148  CB  ILE A 264      10.690 -12.587   5.046  1.00  0.72           C  
ATOM   4149  HB  ILE A 264       9.603 -12.660   5.078  1.00  0.72           H  
ATOM   4150  O   ILE A 264       9.700 -14.625   7.118  1.00  0.72           O  
ATOM   4151  CG1 ILE A 264      11.123 -12.276   3.593  1.00  0.72           C  
ATOM   4152 HG12 ILE A 264      10.688 -13.021   2.927  1.00  0.72           H  
ATOM   4153 HG13 ILE A 264      12.207 -12.345   3.512  1.00  0.72           H  
ATOM   4154  CG2 ILE A 264      11.134 -11.473   6.015  1.00  0.72           C  
ATOM   4155 HG21 ILE A 264      10.825 -11.702   7.035  1.00  0.72           H  
ATOM   4156 HG22 ILE A 264      12.217 -11.354   5.984  1.00  0.72           H  
ATOM   4157 HG23 ILE A 264      10.663 -10.527   5.745  1.00  0.72           H  
ATOM   4158  CD1 ILE A 264      10.690 -10.901   3.071  1.00  0.72           C  
ATOM   4159 HD11 ILE A 264      11.283 -10.116   3.539  1.00  0.72           H  
ATOM   4160 HD12 ILE A 264      10.849 -10.857   1.993  1.00  0.72           H  
ATOM   4161 HD13 ILE A 264       9.635 -10.731   3.285  1.00  0.72           H  
ATOM   4162  N   PRO A 265      11.811 -14.387   7.883  1.00  0.69           N  
ATOM   4163  CA  PRO A 265      11.461 -14.634   9.274  1.00  0.69           C  
ATOM   4164  HA  PRO A 265      11.094 -15.656   9.368  1.00  0.69           H  
ATOM   4165  C   PRO A 265      10.390 -13.647   9.724  1.00  0.69           C  
ATOM   4166  CB  PRO A 265      12.756 -14.479  10.079  1.00  0.69           C  
ATOM   4167  HB2 PRO A 265      12.867 -13.455  10.436  1.00  0.69           H  
ATOM   4168  HB3 PRO A 265      12.797 -15.178  10.915  1.00  0.69           H  
ATOM   4169  O   PRO A 265      10.571 -12.432   9.641  1.00  0.69           O  
ATOM   4170  CG  PRO A 265      13.843 -14.767   9.047  1.00  0.69           C  
ATOM   4171  HG2 PRO A 265      13.982 -15.844   8.954  1.00  0.69           H  
ATOM   4172  HG3 PRO A 265      14.783 -14.277   9.300  1.00  0.69           H  
ATOM   4173  CD  PRO A 265      13.249 -14.216   7.753  1.00  0.69           C  
ATOM   4174  HD2 PRO A 265      13.480 -13.155   7.660  1.00  0.69           H  
ATOM   4175  HD3 PRO A 265      13.647 -14.769   6.903  1.00  0.69           H  
ATOM   4176  N   THR A 266       9.263 -14.172  10.189  1.00  0.66           N  
ATOM   4177  H   THR A 266       9.146 -15.175  10.208  1.00  0.66           H  
ATOM   4178  CA  THR A 266       8.205 -13.352  10.762  1.00  0.66           C  
ATOM   4179  HA  THR A 266       8.095 -12.449  10.163  1.00  0.66           H  
ATOM   4180  C   THR A 266       8.642 -13.007  12.182  1.00  0.66           C  
ATOM   4181  CB  THR A 266       6.855 -14.088  10.737  1.00  0.66           C  
ATOM   4182  HB  THR A 266       6.076 -13.417  11.099  1.00  0.66           H  
ATOM   4183  O   THR A 266       8.786 -13.936  12.981  1.00  0.66           O  
ATOM   4184  CG2 THR A 266       6.518 -14.571   9.325  1.00  0.66           C  
ATOM   4185 HG21 THR A 266       5.464 -14.843   9.267  1.00  0.66           H  
ATOM   4186 HG22 THR A 266       7.112 -15.451   9.079  1.00  0.66           H  
ATOM   4187 HG23 THR A 266       6.760 -13.799   8.595  1.00  0.66           H  
ATOM   4188  OG1 THR A 266       6.880 -15.255  11.522  1.00  0.66           O  
ATOM   4189  HG1 THR A 266       7.346 -15.037  12.333  1.00  0.66           H  
ATOM   4190  N   PRO A 267       8.893 -11.733  12.531  1.00  0.70           N  
ATOM   4191  CA  PRO A 267       9.096 -11.391  13.933  1.00  0.70           C  
ATOM   4192  HA  PRO A 267       9.976 -11.911  14.313  1.00  0.70           H  
ATOM   4193  C   PRO A 267       7.878 -11.842  14.755  1.00  0.70           C  
ATOM   4194  CB  PRO A 267       9.350  -9.879  13.962  1.00  0.70           C  
ATOM   4195  HB2 PRO A 267       8.856  -9.396  14.805  1.00  0.70           H  
ATOM   4196  HB3 PRO A 267      10.424  -9.703  14.010  1.00  0.70           H  
ATOM   4197  O   PRO A 267       6.806 -12.079  14.189  1.00  0.70           O  
ATOM   4198  CG  PRO A 267       8.818  -9.356  12.626  1.00  0.70           C  
ATOM   4199  HG2 PRO A 267       7.789  -9.017  12.747  1.00  0.70           H  
ATOM   4200  HG3 PRO A 267       9.433  -8.540  12.247  1.00  0.70           H  
ATOM   4201  CD  PRO A 267       8.868 -10.553  11.683  1.00  0.70           C  
ATOM   4202  HD2 PRO A 267       7.997 -10.541  11.028  1.00  0.70           H  
ATOM   4203  HD3 PRO A 267       9.785 -10.511  11.095  1.00  0.70           H  
ATOM   4204  N   ASP A 268       8.028 -11.954  16.077  1.00  0.76           N  
ATOM   4205  H   ASP A 268       8.946 -11.842  16.483  1.00  0.76           H  
ATOM   4206  CA  ASP A 268       6.910 -12.207  16.994  1.00  0.76           C  
ATOM   4207  HA  ASP A 268       6.372 -13.095  16.664  1.00  0.76           H  
ATOM   4208  C   ASP A 268       5.928 -11.026  16.942  1.00  0.76           C  
ATOM   4209  CB  ASP A 268       7.412 -12.453  18.429  1.00  0.76           C  
ATOM   4210  HB2 ASP A 268       8.175 -11.715  18.676  1.00  0.76           H  
ATOM   4211  HB3 ASP A 268       6.577 -12.309  19.115  1.00  0.76           H  
ATOM   4212  O   ASP A 268       5.976 -10.082  17.734  1.00  0.76           O  
ATOM   4213  CG  ASP A 268       7.952 -13.863  18.681  1.00  0.76           C  
ATOM   4214  OD1 ASP A 268       7.554 -14.792  17.945  1.00  0.76           O  
ATOM   4215  OD2 ASP A 268       8.725 -13.996  19.655  1.00  0.76           O  
ATOM   4216  N   ILE A 269       5.056 -11.044  15.938  1.00  0.82           N  
ATOM   4217  H   ILE A 269       5.168 -11.780  15.256  1.00  0.82           H  
ATOM   4218  CA  ILE A 269       4.127  -9.964  15.650  1.00  0.82           C  
ATOM   4219  HA  ILE A 269       4.579  -9.021  15.961  1.00  0.82           H  
ATOM   4220  C   ILE A 269       2.875 -10.195  16.475  1.00  0.82           C  
ATOM   4221  CB  ILE A 269       3.835  -9.856  14.147  1.00  0.82           C  
ATOM   4222  HB  ILE A 269       3.492 -10.827  13.788  1.00  0.82           H  
ATOM   4223  O   ILE A 269       2.109 -11.136  16.258  1.00  0.82           O  
ATOM   4224  CG1 ILE A 269       5.084  -9.415  13.358  1.00  0.82           C  
ATOM   4225 HG12 ILE A 269       5.196  -8.332  13.406  1.00  0.82           H  
ATOM   4226 HG13 ILE A 269       5.982  -9.841  13.806  1.00  0.82           H  
ATOM   4227  CG2 ILE A 269       2.743  -8.809  13.893  1.00  0.82           C  
ATOM   4228 HG21 ILE A 269       1.808  -9.098  14.373  1.00  0.82           H  
ATOM   4229 HG22 ILE A 269       2.571  -8.758  12.818  1.00  0.82           H  
ATOM   4230 HG23 ILE A 269       3.047  -7.831  14.267  1.00  0.82           H  
ATOM   4231  CD1 ILE A 269       5.023  -9.854  11.897  1.00  0.82           C  
ATOM   4232 HD11 ILE A 269       5.915  -9.513  11.371  1.00  0.82           H  
ATOM   4233 HD12 ILE A 269       4.986 -10.943  11.869  1.00  0.82           H  
ATOM   4234 HD13 ILE A 269       4.147  -9.436  11.401  1.00  0.82           H  
ATOM   4235  N   LYS A 270       2.646  -9.283  17.412  1.00  0.90           N  
ATOM   4236  H   LYS A 270       3.333  -8.553  17.536  1.00  0.90           H  
ATOM   4237  CA  LYS A 270       1.399  -9.215  18.163  1.00  0.90           C  
ATOM   4238  HA  LYS A 270       1.039 -10.234  18.303  1.00  0.90           H  
ATOM   4239  C   LYS A 270       0.360  -8.424  17.360  1.00  0.90           C  
ATOM   4240  CB  LYS A 270       1.653  -8.607  19.545  1.00  0.90           C  
ATOM   4241  HB2 LYS A 270       0.704  -8.525  20.074  1.00  0.90           H  
ATOM   4242  HB3 LYS A 270       2.077  -7.609  19.432  1.00  0.90           H  
ATOM   4243  O   LYS A 270       0.731  -7.447  16.708  1.00  0.90           O  
ATOM   4244  CG  LYS A 270       2.610  -9.493  20.359  1.00  0.90           C  
ATOM   4245  HG2 LYS A 270       2.179 -10.489  20.465  1.00  0.90           H  
ATOM   4246  HG3 LYS A 270       3.569  -9.574  19.849  1.00  0.90           H  
ATOM   4247  CD  LYS A 270       2.844  -8.892  21.744  1.00  0.90           C  
ATOM   4248  HD2 LYS A 270       3.254  -7.889  21.631  1.00  0.90           H  
ATOM   4249  HD3 LYS A 270       1.896  -8.832  22.279  1.00  0.90           H  
ATOM   4250  CE  LYS A 270       3.831  -9.766  22.520  1.00  0.90           C  
ATOM   4251  HE2 LYS A 270       4.757  -9.831  21.949  1.00  0.90           H  
ATOM   4252  HE3 LYS A 270       3.422 -10.773  22.607  1.00  0.90           H  
ATOM   4253  NZ  LYS A 270       4.092  -9.192  23.861  1.00  0.90           N  
ATOM   4254  HZ1 LYS A 270       4.781  -9.741  24.355  1.00  0.90           H  
ATOM   4255  HZ2 LYS A 270       4.436  -8.247  23.766  1.00  0.90           H  
ATOM   4256  HZ3 LYS A 270       3.241  -9.157  24.405  1.00  0.90           H  
ATOM   4257  N   PRO A 271      -0.930  -8.801  17.408  1.00  0.95           N  
ATOM   4258  CA  PRO A 271      -1.983  -7.979  16.828  1.00  0.95           C  
ATOM   4259  HA  PRO A 271      -1.783  -7.849  15.765  1.00  0.95           H  
ATOM   4260  C   PRO A 271      -2.045  -6.612  17.522  1.00  0.95           C  
ATOM   4261  CB  PRO A 271      -3.289  -8.761  17.021  1.00  0.95           C  
ATOM   4262  HB2 PRO A 271      -3.852  -8.359  17.863  1.00  0.95           H  
ATOM   4263  HB3 PRO A 271      -3.896  -8.735  16.116  1.00  0.95           H  
ATOM   4264  O   PRO A 271      -2.065  -6.563  18.752  1.00  0.95           O  
ATOM   4265  CG  PRO A 271      -2.851 -10.188  17.351  1.00  0.95           C  
ATOM   4266  HG2 PRO A 271      -2.760 -10.766  16.431  1.00  0.95           H  
ATOM   4267  HG3 PRO A 271      -3.550 -10.676  18.031  1.00  0.95           H  
ATOM   4268  CD  PRO A 271      -1.475 -10.018  17.987  1.00  0.95           C  
ATOM   4269  HD2 PRO A 271      -0.862 -10.888  17.755  1.00  0.95           H  
ATOM   4270  HD3 PRO A 271      -1.574  -9.894  19.065  1.00  0.95           H  
ATOM   4271  N   THR A 272      -2.150  -5.526  16.757  1.00  0.97           N  
ATOM   4272  H   THR A 272      -2.126  -5.644  15.754  1.00  0.97           H  
ATOM   4273  CA  THR A 272      -2.465  -4.191  17.289  1.00  0.97           C  
ATOM   4274  HA  THR A 272      -1.860  -3.998  18.175  1.00  0.97           H  
ATOM   4275  C   THR A 272      -3.935  -4.145  17.661  1.00  0.97           C  
ATOM   4276  CB  THR A 272      -2.184  -3.098  16.257  1.00  0.97           C  
ATOM   4277  HB  THR A 272      -2.726  -3.339  15.343  1.00  0.97           H  
ATOM   4278  O   THR A 272      -4.794  -4.475  16.837  1.00  0.97           O  
ATOM   4279  CG2 THR A 272      -2.548  -1.680  16.682  1.00  0.97           C  
ATOM   4280 HG21 THR A 272      -3.572  -1.626  17.054  1.00  0.97           H  
ATOM   4281 HG22 THR A 272      -1.865  -1.338  17.460  1.00  0.97           H  
ATOM   4282 HG23 THR A 272      -2.457  -1.018  15.821  1.00  0.97           H  
ATOM   4283  OG1 THR A 272      -0.822  -3.080  15.968  1.00  0.97           O  
ATOM   4284  HG1 THR A 272      -0.494  -2.195  16.143  1.00  0.97           H  
ATOM   4285  N   ARG A 273      -4.240  -3.725  18.891  1.00  0.97           N  
ATOM   4286  H   ARG A 273      -3.482  -3.447  19.498  1.00  0.97           H  
ATOM   4287  CA  ARG A 273      -5.589  -3.802  19.461  1.00  0.97           C  
ATOM   4288  HA  ARG A 273      -6.231  -4.340  18.763  1.00  0.97           H  
ATOM   4289  C   ARG A 273      -6.220  -2.427  19.667  1.00  0.97           C  
ATOM   4290  CB  ARG A 273      -5.558  -4.618  20.762  1.00  0.97           C  
ATOM   4291  HB2 ARG A 273      -6.538  -4.580  21.237  1.00  0.97           H  
ATOM   4292  HB3 ARG A 273      -4.833  -4.164  21.439  1.00  0.97           H  
ATOM   4293  O   ARG A 273      -5.594  -1.483  20.142  1.00  0.97           O  
ATOM   4294  CG  ARG A 273      -5.184  -6.090  20.522  1.00  0.97           C  
ATOM   4295  HG2 ARG A 273      -5.981  -6.579  19.961  1.00  0.97           H  
ATOM   4296  HG3 ARG A 273      -4.259  -6.147  19.947  1.00  0.97           H  
ATOM   4297  CD  ARG A 273      -4.964  -6.821  21.851  1.00  0.97           C  
ATOM   4298  HD2 ARG A 273      -5.882  -6.768  22.436  1.00  0.97           H  
ATOM   4299  HD3 ARG A 273      -4.175  -6.312  22.405  1.00  0.97           H  
ATOM   4300  NE  ARG A 273      -4.581  -8.233  21.646  1.00  0.97           N  
ATOM   4301  HE  ARG A 273      -4.328  -8.515  20.709  1.00  0.97           H  
ATOM   4302  NH1 ARG A 273      -4.751  -8.875  23.843  1.00  0.97           N  
ATOM   4303 HH11 ARG A 273      -5.010  -9.639  24.450  1.00  0.97           H  
ATOM   4304 HH12 ARG A 273      -4.892  -7.920  24.141  1.00  0.97           H  
ATOM   4305  NH2 ARG A 273      -4.420 -10.421  22.301  1.00  0.97           N  
ATOM   4306 HH21 ARG A 273      -4.373 -10.751  21.348  1.00  0.97           H  
ATOM   4307 HH22 ARG A 273      -4.685 -11.092  23.008  1.00  0.97           H  
ATOM   4308  CZ  ARG A 273      -4.568  -9.160  22.591  1.00  0.97           C  
ATOM   4309  N   GLY A 274      -7.506  -2.351  19.355  1.00  0.98           N  
ATOM   4310  H   GLY A 274      -7.918  -3.195  18.984  1.00  0.98           H  
ATOM   4311  CA  GLY A 274      -8.433  -1.315  19.796  1.00  0.98           C  
ATOM   4312  HA2 GLY A 274      -8.818  -0.769  18.935  1.00  0.98           H  
ATOM   4313  HA3 GLY A 274      -7.934  -0.611  20.464  1.00  0.98           H  
ATOM   4314  C   GLY A 274      -9.594  -1.962  20.545  1.00  0.98           C  
ATOM   4315  O   GLY A 274      -9.717  -3.186  20.582  1.00  0.98           O  
ATOM   4316  N   LEU A 275     -10.475  -1.160  21.124  1.00  0.98           N  
ATOM   4317  H   LEU A 275     -10.329  -0.162  21.068  1.00  0.98           H  
ATOM   4318  CA  LEU A 275     -11.527  -1.646  22.006  1.00  0.98           C  
ATOM   4319  HA  LEU A 275     -11.525  -2.736  22.006  1.00  0.98           H  
ATOM   4320  C   LEU A 275     -12.906  -1.182  21.550  1.00  0.98           C  
ATOM   4321  CB  LEU A 275     -11.203  -1.156  23.420  1.00  0.98           C  
ATOM   4322  HB2 LEU A 275     -11.451  -0.095  23.454  1.00  0.98           H  
ATOM   4323  HB3 LEU A 275     -10.134  -1.258  23.604  1.00  0.98           H  
ATOM   4324  O   LEU A 275     -13.121  -0.002  21.277  1.00  0.98           O  
ATOM   4325  CG  LEU A 275     -11.956  -1.881  24.539  1.00  0.98           C  
ATOM   4326  HG  LEU A 275     -13.030  -1.844  24.356  1.00  0.98           H  
ATOM   4327  CD1 LEU A 275     -11.513  -3.338  24.640  1.00  0.98           C  
ATOM   4328 HD11 LEU A 275     -11.911  -3.921  23.809  1.00  0.98           H  
ATOM   4329 HD12 LEU A 275     -11.872  -3.765  25.576  1.00  0.98           H  
ATOM   4330 HD13 LEU A 275     -10.425  -3.402  24.632  1.00  0.98           H  
ATOM   4331  CD2 LEU A 275     -11.661  -1.199  25.873  1.00  0.98           C  
ATOM   4332 HD21 LEU A 275     -10.591  -1.240  26.079  1.00  0.98           H  
ATOM   4333 HD22 LEU A 275     -12.208  -1.695  26.675  1.00  0.98           H  
ATOM   4334 HD23 LEU A 275     -11.969  -0.155  25.830  1.00  0.98           H  
ATOM   4335  N   ILE A 276     -13.863  -2.101  21.535  1.00  0.98           N  
ATOM   4336  H   ILE A 276     -13.603  -3.062  21.708  1.00  0.98           H  
ATOM   4337  CA  ILE A 276     -15.292  -1.804  21.471  1.00  0.98           C  
ATOM   4338  HA  ILE A 276     -15.424  -0.775  21.138  1.00  0.98           H  
ATOM   4339  C   ILE A 276     -15.861  -1.937  22.878  1.00  0.98           C  
ATOM   4340  CB  ILE A 276     -16.012  -2.709  20.454  1.00  0.98           C  
ATOM   4341  HB  ILE A 276     -15.882  -3.751  20.748  1.00  0.98           H  
ATOM   4342  O   ILE A 276     -15.731  -2.986  23.507  1.00  0.98           O  
ATOM   4343  CG1 ILE A 276     -15.362  -2.505  19.070  1.00  0.98           C  
ATOM   4344 HG12 ILE A 276     -14.364  -2.944  19.087  1.00  0.98           H  
ATOM   4345 HG13 ILE A 276     -15.269  -1.439  18.866  1.00  0.98           H  
ATOM   4346  CG2 ILE A 276     -17.519  -2.397  20.445  1.00  0.98           C  
ATOM   4347 HG21 ILE A 276     -17.676  -1.361  20.143  1.00  0.98           H  
ATOM   4348 HG22 ILE A 276     -18.043  -3.060  19.755  1.00  0.98           H  
ATOM   4349 HG23 ILE A 276     -17.954  -2.565  21.430  1.00  0.98           H  
ATOM   4350  CD1 ILE A 276     -16.126  -3.143  17.916  1.00  0.98           C  
ATOM   4351 HD11 ILE A 276     -15.480  -3.200  17.040  1.00  0.98           H  
ATOM   4352 HD12 ILE A 276     -16.987  -2.517  17.680  1.00  0.98           H  
ATOM   4353 HD13 ILE A 276     -16.461  -4.140  18.201  1.00  0.98           H  
ATOM   4354  N   VAL A 277     -16.493  -0.875  23.373  1.00  0.98           N  
ATOM   4355  H   VAL A 277     -16.582  -0.066  22.774  1.00  0.98           H  
ATOM   4356  CA  VAL A 277     -17.057  -0.813  24.727  1.00  0.98           C  
ATOM   4357  HA  VAL A 277     -16.883  -1.760  25.238  1.00  0.98           H  
ATOM   4358  C   VAL A 277     -18.560  -0.606  24.629  1.00  0.98           C  
ATOM   4359  CB  VAL A 277     -16.396   0.296  25.568  1.00  0.98           C  
ATOM   4360  HB  VAL A 277     -16.633   1.270  25.140  1.00  0.98           H  
ATOM   4361  O   VAL A 277     -19.016   0.468  24.227  1.00  0.98           O  
ATOM   4362  CG1 VAL A 277     -16.904   0.258  27.016  1.00  0.98           C  
ATOM   4363 HG11 VAL A 277     -16.404   1.026  27.607  1.00  0.98           H  
ATOM   4364 HG12 VAL A 277     -17.977   0.445  27.046  1.00  0.98           H  
ATOM   4365 HG13 VAL A 277     -16.705  -0.718  27.457  1.00  0.98           H  
ATOM   4366  CG2 VAL A 277     -14.871   0.155  25.603  1.00  0.98           C  
ATOM   4367 HG21 VAL A 277     -14.434   0.913  26.254  1.00  0.98           H  
ATOM   4368 HG22 VAL A 277     -14.454   0.288  24.605  1.00  0.98           H  
ATOM   4369 HG23 VAL A 277     -14.600  -0.835  25.971  1.00  0.98           H  
ATOM   4370  N   TYR A 278     -19.336  -1.616  25.010  1.00  0.98           N  
ATOM   4371  H   TYR A 278     -18.918  -2.468  25.355  1.00  0.98           H  
ATOM   4372  CA  TYR A 278     -20.788  -1.490  25.084  1.00  0.98           C  
ATOM   4373  HA  TYR A 278     -21.153  -1.051  24.156  1.00  0.98           H  
ATOM   4374  C   TYR A 278     -21.174  -0.552  26.229  1.00  0.98           C  
ATOM   4375  CB  TYR A 278     -21.443  -2.868  25.237  1.00  0.98           C  
ATOM   4376  HB2 TYR A 278     -20.892  -3.453  25.973  1.00  0.98           H  
ATOM   4377  HB3 TYR A 278     -22.446  -2.723  25.637  1.00  0.98           H  
ATOM   4378  O   TYR A 278     -20.589  -0.586  27.314  1.00  0.98           O  
ATOM   4379  CG  TYR A 278     -21.556  -3.652  23.941  1.00  0.98           C  
ATOM   4380  CD1 TYR A 278     -22.832  -3.991  23.453  1.00  0.98           C  
ATOM   4381  HD1 TYR A 278     -23.719  -3.736  24.015  1.00  0.98           H  
ATOM   4382  CD2 TYR A 278     -20.406  -4.044  23.221  1.00  0.98           C  
ATOM   4383  HD2 TYR A 278     -19.420  -3.826  23.604  1.00  0.98           H  
ATOM   4384  CE1 TYR A 278     -22.959  -4.705  22.250  1.00  0.98           C  
ATOM   4385  HE1 TYR A 278     -23.928  -5.013  21.887  1.00  0.98           H  
ATOM   4386  CE2 TYR A 278     -20.533  -4.742  22.004  1.00  0.98           C  
ATOM   4387  HE2 TYR A 278     -19.660  -5.047  21.446  1.00  0.98           H  
ATOM   4388  OH  TYR A 278     -21.972  -5.750  20.359  1.00  0.98           O  
ATOM   4389  HH  TYR A 278     -21.151  -6.000  19.929  1.00  0.98           H  
ATOM   4390  CZ  TYR A 278     -21.815  -5.076  21.521  1.00  0.98           C  
ATOM   4391  N   GLN A 279     -22.173   0.299  26.009  1.00  0.97           N  
ATOM   4392  H   GLN A 279     -22.585   0.335  25.087  1.00  0.97           H  
ATOM   4393  CA  GLN A 279     -22.762   1.090  27.086  1.00  0.97           C  
ATOM   4394  HA  GLN A 279     -21.981   1.710  27.526  1.00  0.97           H  
ATOM   4395  C   GLN A 279     -23.297   0.161  28.183  1.00  0.97           C  
ATOM   4396  CB  GLN A 279     -23.869   2.002  26.549  1.00  0.97           C  
ATOM   4397  HB2 GLN A 279     -24.548   1.430  25.916  1.00  0.97           H  
ATOM   4398  HB3 GLN A 279     -24.434   2.390  27.397  1.00  0.97           H  
ATOM   4399  O   GLN A 279     -24.025  -0.785  27.898  1.00  0.97           O  
ATOM   4400  CG  GLN A 279     -23.297   3.193  25.767  1.00  0.97           C  
ATOM   4401  HG2 GLN A 279     -22.785   2.840  24.872  1.00  0.97           H  
ATOM   4402  HG3 GLN A 279     -22.572   3.714  26.392  1.00  0.97           H  
ATOM   4403  CD  GLN A 279     -24.371   4.192  25.356  1.00  0.97           C  
ATOM   4404  NE2 GLN A 279     -24.002   5.283  24.720  1.00  0.97           N  
ATOM   4405 HE21 GLN A 279     -23.028   5.465  24.523  1.00  0.97           H  
ATOM   4406 HE22 GLN A 279     -24.756   5.924  24.518  1.00  0.97           H  
ATOM   4407  OE1 GLN A 279     -25.556   4.033  25.578  1.00  0.97           O  
ATOM   4408  N   GLY A 280     -22.908   0.431  29.431  1.00  0.96           N  
ATOM   4409  H   GLY A 280     -22.292   1.216  29.585  1.00  0.96           H  
ATOM   4410  CA  GLY A 280     -23.207  -0.424  30.583  1.00  0.96           C  
ATOM   4411  HA2 GLY A 280     -23.350   0.202  31.463  1.00  0.96           H  
ATOM   4412  HA3 GLY A 280     -24.135  -0.969  30.406  1.00  0.96           H  
ATOM   4413  C   GLY A 280     -22.122  -1.455  30.917  1.00  0.96           C  
ATOM   4414  O   GLY A 280     -22.218  -2.093  31.961  1.00  0.96           O  
ATOM   4415  N   ALA A 281     -21.076  -1.605  30.093  1.00  0.96           N  
ATOM   4416  H   ALA A 281     -21.043  -1.099  29.220  1.00  0.96           H  
ATOM   4417  CA  ALA A 281     -19.952  -2.479  30.422  1.00  0.96           C  
ATOM   4418  HA  ALA A 281     -20.342  -3.478  30.620  1.00  0.96           H  
ATOM   4419  C   ALA A 281     -19.227  -1.993  31.688  1.00  0.96           C  
ATOM   4420  CB  ALA A 281     -19.001  -2.575  29.224  1.00  0.96           C  
ATOM   4421  HB1 ALA A 281     -18.188  -3.262  29.456  1.00  0.96           H  
ATOM   4422  HB2 ALA A 281     -18.588  -1.591  28.998  1.00  0.96           H  
ATOM   4423  HB3 ALA A 281     -19.543  -2.946  28.354  1.00  0.96           H  
ATOM   4424  O   ALA A 281     -18.920  -0.805  31.830  1.00  0.96           O  
ATOM   4425  N   THR A 282     -18.928  -2.916  32.604  1.00  0.94           N  
ATOM   4426  H   THR A 282     -19.161  -3.884  32.433  1.00  0.94           H  
ATOM   4427  CA  THR A 282     -18.185  -2.603  33.827  1.00  0.94           C  
ATOM   4428  HA  THR A 282     -18.604  -1.691  34.252  1.00  0.94           H  
ATOM   4429  C   THR A 282     -16.713  -2.335  33.511  1.00  0.94           C  
ATOM   4430  CB  THR A 282     -18.319  -3.708  34.888  1.00  0.94           C  
ATOM   4431  HB  THR A 282     -17.738  -3.422  35.764  1.00  0.94           H  
ATOM   4432  O   THR A 282     -16.129  -2.894  32.580  1.00  0.94           O  
ATOM   4433  CG2 THR A 282     -19.770  -3.930  35.315  1.00  0.94           C  
ATOM   4434 HG21 THR A 282     -20.367  -4.281  34.474  1.00  0.94           H  
ATOM   4435 HG22 THR A 282     -20.193  -2.996  35.687  1.00  0.94           H  
ATOM   4436 HG23 THR A 282     -19.808  -4.674  36.111  1.00  0.94           H  
ATOM   4437  OG1 THR A 282     -17.819  -4.926  34.393  1.00  0.94           O  
ATOM   4438  HG1 THR A 282     -17.679  -5.515  35.138  1.00  0.94           H  
ATOM   4439  N   SER A 283     -16.060  -1.482  34.304  1.00  0.88           N  
ATOM   4440  H   SER A 283     -16.536  -1.043  35.080  1.00  0.88           H  
ATOM   4441  CA  SER A 283     -14.620  -1.235  34.157  1.00  0.88           C  
ATOM   4442  HA  SER A 283     -14.433  -0.888  33.140  1.00  0.88           H  
ATOM   4443  C   SER A 283     -13.788  -2.505  34.373  1.00  0.88           C  
ATOM   4444  CB  SER A 283     -14.158  -0.133  35.113  1.00  0.88           C  
ATOM   4445  HB2 SER A 283     -13.073  -0.045  35.073  1.00  0.88           H  
ATOM   4446  HB3 SER A 283     -14.603   0.817  34.813  1.00  0.88           H  
ATOM   4447  O   SER A 283     -12.745  -2.634  33.738  1.00  0.88           O  
ATOM   4448  OG  SER A 283     -14.569  -0.442  36.429  1.00  0.88           O  
ATOM   4449  HG  SER A 283     -14.121   0.142  37.045  1.00  0.88           H  
ATOM   4450  N   SER A 284     -14.279  -3.460  35.171  1.00  0.89           N  
ATOM   4451  H   SER A 284     -15.155  -3.282  35.641  1.00  0.89           H  
ATOM   4452  CA  SER A 284     -13.606  -4.717  35.518  1.00  0.89           C  
ATOM   4453  HA  SER A 284     -12.542  -4.516  35.648  1.00  0.89           H  
ATOM   4454  C   SER A 284     -13.714  -5.838  34.480  1.00  0.89           C  
ATOM   4455  CB  SER A 284     -14.150  -5.228  36.856  1.00  0.89           C  
ATOM   4456  HB2 SER A 284     -13.676  -6.179  37.100  1.00  0.89           H  
ATOM   4457  HB3 SER A 284     -13.908  -4.510  37.640  1.00  0.89           H  
ATOM   4458  O   SER A 284     -12.983  -6.816  34.598  1.00  0.89           O  
ATOM   4459  OG  SER A 284     -15.560  -5.398  36.798  1.00  0.89           O  
ATOM   4460  HG  SER A 284     -15.815  -5.928  37.557  1.00  0.89           H  
ATOM   4461  N   SER A 285     -14.591  -5.746  33.472  1.00  0.90           N  
ATOM   4462  H   SER A 285     -15.206  -4.948  33.404  1.00  0.90           H  
ATOM   4463  CA  SER A 285     -14.721  -6.824  32.484  1.00  0.90           C  
ATOM   4464  HA  SER A 285     -14.827  -7.767  33.022  1.00  0.90           H  
ATOM   4465  C   SER A 285     -13.469  -6.915  31.603  1.00  0.90           C  
ATOM   4466  CB  SER A 285     -15.981  -6.646  31.624  1.00  0.90           C  
ATOM   4467  HB2 SER A 285     -16.854  -6.521  32.264  1.00  0.90           H  
ATOM   4468  HB3 SER A 285     -16.120  -7.538  31.013  1.00  0.90           H  
ATOM   4469  O   SER A 285     -13.109  -5.918  30.958  1.00  0.90           O  
ATOM   4470  OG  SER A 285     -15.848  -5.525  30.771  1.00  0.90           O  
ATOM   4471  HG  SER A 285     -14.941  -5.547  30.457  1.00  0.90           H  
ATOM   4472  N   SER A 286     -12.854  -8.096  31.528  1.00  0.94           N  
ATOM   4473  H   SER A 286     -13.120  -8.839  32.158  1.00  0.94           H  
ATOM   4474  CA  SER A 286     -11.799  -8.389  30.552  1.00  0.94           C  
ATOM   4475  HA  SER A 286     -11.029  -7.624  30.651  1.00  0.94           H  
ATOM   4476  C   SER A 286     -12.380  -8.396  29.135  1.00  0.94           C  
ATOM   4477  CB  SER A 286     -11.129  -9.735  30.829  1.00  0.94           C  
ATOM   4478  HB2 SER A 286     -10.379  -9.928  30.062  1.00  0.94           H  
ATOM   4479  HB3 SER A 286     -11.871 -10.533  30.813  1.00  0.94           H  
ATOM   4480  O   SER A 286     -13.448  -8.981  28.933  1.00  0.94           O  
ATOM   4481  OG  SER A 286     -10.505  -9.679  32.095  1.00  0.94           O  
ATOM   4482  HG  SER A 286      -9.660 -10.133  32.044  1.00  0.94           H  
ATOM   4483  N   PRO A 287     -11.734  -7.747  28.152  1.00  0.97           N  
ATOM   4484  CA  PRO A 287     -12.235  -7.771  26.786  1.00  0.97           C  
ATOM   4485  HA  PRO A 287     -13.292  -7.505  26.819  1.00  0.97           H  
ATOM   4486  C   PRO A 287     -12.085  -9.156  26.146  1.00  0.97           C  
ATOM   4487  CB  PRO A 287     -11.462  -6.692  26.027  1.00  0.97           C  
ATOM   4488  HB2 PRO A 287     -12.125  -6.100  25.396  1.00  0.97           H  
ATOM   4489  HB3 PRO A 287     -10.692  -7.159  25.413  1.00  0.97           H  
ATOM   4490  O   PRO A 287     -11.086  -9.836  26.366  1.00  0.97           O  
ATOM   4491  CG  PRO A 287     -10.802  -5.849  27.120  1.00  0.97           C  
ATOM   4492  HG2 PRO A 287     -11.489  -5.072  27.453  1.00  0.97           H  
ATOM   4493  HG3 PRO A 287      -9.860  -5.413  26.788  1.00  0.97           H  
ATOM   4494  CD  PRO A 287     -10.597  -6.845  28.253  1.00  0.97           C  
ATOM   4495  HD2 PRO A 287     -10.564  -6.305  29.200  1.00  0.97           H  
ATOM   4496  HD3 PRO A 287      -9.674  -7.403  28.096  1.00  0.97           H  
ATOM   4497  N   ALA A 288     -13.054  -9.565  25.325  1.00  0.98           N  
ATOM   4498  H   ALA A 288     -13.874  -8.986  25.213  1.00  0.98           H  
ATOM   4499  CA  ALA A 288     -12.927 -10.779  24.516  1.00  0.98           C  
ATOM   4500  HA  ALA A 288     -12.594 -11.590  25.163  1.00  0.98           H  
ATOM   4501  C   ALA A 288     -11.877 -10.590  23.405  1.00  0.98           C  
ATOM   4502  CB  ALA A 288     -14.300 -11.150  23.946  1.00  0.98           C  
ATOM   4503  HB1 ALA A 288     -14.651 -10.348  23.297  1.00  0.98           H  
ATOM   4504  HB2 ALA A 288     -14.221 -12.070  23.366  1.00  0.98           H  
ATOM   4505  HB3 ALA A 288     -15.012 -11.298  24.758  1.00  0.98           H  
ATOM   4506  O   ALA A 288     -11.830  -9.531  22.772  1.00  0.98           O  
ATOM   4507  N   GLU A 289     -11.065 -11.617  23.144  1.00  0.97           N  
ATOM   4508  H   GLU A 289     -11.161 -12.468  23.679  1.00  0.97           H  
ATOM   4509  CA  GLU A 289     -10.025 -11.596  22.107  1.00  0.97           C  
ATOM   4510  HA  GLU A 289      -9.777 -10.555  21.895  1.00  0.97           H  
ATOM   4511  C   GLU A 289     -10.502 -12.258  20.802  1.00  0.97           C  
ATOM   4512  CB  GLU A 289      -8.726 -12.268  22.587  1.00  0.97           C  
ATOM   4513  HB2 GLU A 289      -8.006 -12.163  21.775  1.00  0.97           H  
ATOM   4514  HB3 GLU A 289      -8.902 -13.331  22.754  1.00  0.97           H  
ATOM   4515  O   GLU A 289     -11.137 -13.314  20.850  1.00  0.97           O  
ATOM   4516  CG  GLU A 289      -8.134 -11.650  23.867  1.00  0.97           C  
ATOM   4517  HG2 GLU A 289      -8.294 -10.572  23.836  1.00  0.97           H  
ATOM   4518  HG3 GLU A 289      -8.665 -12.044  24.734  1.00  0.97           H  
ATOM   4519  CD  GLU A 289      -6.622 -11.883  24.029  1.00  0.97           C  
ATOM   4520  OE1 GLU A 289      -5.986 -11.125  24.795  1.00  0.97           O  
ATOM   4521  OE2 GLU A 289      -6.025 -12.675  23.270  1.00  0.97           O  
ATOM   4522  N   PRO A 290     -10.204 -11.684  19.619  1.00  0.97           N  
ATOM   4523  CA  PRO A 290     -10.467 -12.353  18.355  1.00  0.97           C  
ATOM   4524  HA  PRO A 290     -11.447 -12.831  18.373  1.00  0.97           H  
ATOM   4525  C   PRO A 290      -9.393 -13.409  18.069  1.00  0.97           C  
ATOM   4526  CB  PRO A 290     -10.460 -11.243  17.302  1.00  0.97           C  
ATOM   4527  HB2 PRO A 290     -10.153 -11.608  16.322  1.00  0.97           H  
ATOM   4528  HB3 PRO A 290     -11.448 -10.787  17.240  1.00  0.97           H  
ATOM   4529  O   PRO A 290      -8.198 -13.151  18.222  1.00  0.97           O  
ATOM   4530  CG  PRO A 290      -9.466 -10.229  17.866  1.00  0.97           C  
ATOM   4531  HG2 PRO A 290      -8.455 -10.500  17.561  1.00  0.97           H  
ATOM   4532  HG3 PRO A 290      -9.706  -9.217  17.543  1.00  0.97           H  
ATOM   4533  CD  PRO A 290      -9.597 -10.378  19.382  1.00  0.97           C  
ATOM   4534  HD2 PRO A 290      -8.617 -10.308  19.854  1.00  0.97           H  
ATOM   4535  HD3 PRO A 290     -10.255  -9.594  19.757  1.00  0.97           H  
ATOM   4536  N   LEU A 291      -9.803 -14.568  17.548  1.00  0.97           N  
ATOM   4537  H   LEU A 291     -10.794 -14.758  17.492  1.00  0.97           H  
ATOM   4538  CA  LEU A 291      -8.871 -15.513  16.936  1.00  0.97           C  
ATOM   4539  HA  LEU A 291      -7.991 -15.578  17.576  1.00  0.97           H  
ATOM   4540  C   LEU A 291      -8.437 -14.971  15.566  1.00  0.97           C  
ATOM   4541  CB  LEU A 291      -9.510 -16.911  16.862  1.00  0.97           C  
ATOM   4542  HB2 LEU A 291      -9.846 -17.198  17.858  1.00  0.97           H  
ATOM   4543  HB3 LEU A 291     -10.384 -16.862  16.212  1.00  0.97           H  
ATOM   4544  O   LEU A 291      -9.198 -15.026  14.591  1.00  0.97           O  
ATOM   4545  CG  LEU A 291      -8.553 -17.997  16.330  1.00  0.97           C  
ATOM   4546  HG  LEU A 291      -8.177 -17.705  15.349  1.00  0.97           H  
ATOM   4547  CD1 LEU A 291      -7.366 -18.237  17.266  1.00  0.97           C  
ATOM   4548 HD11 LEU A 291      -6.723 -17.358  17.296  1.00  0.97           H  
ATOM   4549 HD12 LEU A 291      -7.717 -18.470  18.272  1.00  0.97           H  
ATOM   4550 HD13 LEU A 291      -6.770 -19.070  16.894  1.00  0.97           H  
ATOM   4551  CD2 LEU A 291      -9.313 -19.314  16.177  1.00  0.97           C  
ATOM   4552 HD21 LEU A 291      -9.691 -19.644  17.144  1.00  0.97           H  
ATOM   4553 HD22 LEU A 291     -10.148 -19.181  15.488  1.00  0.97           H  
ATOM   4554 HD23 LEU A 291      -8.647 -20.076  15.772  1.00  0.97           H  
ATOM   4555  N   MET A 292      -7.232 -14.400  15.518  1.00  0.97           N  
ATOM   4556  H   MET A 292      -6.693 -14.354  16.371  1.00  0.97           H  
ATOM   4557  CA  MET A 292      -6.641 -13.872  14.288  1.00  0.97           C  
ATOM   4558  HA  MET A 292      -7.413 -13.295  13.779  1.00  0.97           H  
ATOM   4559  C   MET A 292      -6.190 -15.011  13.360  1.00  0.97           C  
ATOM   4560  CB  MET A 292      -5.468 -12.926  14.598  1.00  0.97           C  
ATOM   4561  HB2 MET A 292      -4.716 -13.459  15.180  1.00  0.97           H  
ATOM   4562  HB3 MET A 292      -5.013 -12.615  13.657  1.00  0.97           H  
ATOM   4563  O   MET A 292      -5.763 -16.056  13.854  1.00  0.97           O  
ATOM   4564  CG  MET A 292      -5.907 -11.672  15.364  1.00  0.97           C  
ATOM   4565  HG2 MET A 292      -5.031 -11.051  15.549  1.00  0.97           H  
ATOM   4566  HG3 MET A 292      -6.304 -11.980  16.332  1.00  0.97           H  
ATOM   4567  SD  MET A 292      -7.167 -10.658  14.534  1.00  0.97           S  
ATOM   4568  CE  MET A 292      -6.183  -9.839  13.253  1.00  0.97           C  
ATOM   4569  HE1 MET A 292      -6.835  -9.226  12.631  1.00  0.97           H  
ATOM   4570  HE2 MET A 292      -5.687 -10.582  12.628  1.00  0.97           H  
ATOM   4571  HE3 MET A 292      -5.444  -9.192  13.725  1.00  0.97           H  
ATOM   4572  N   PRO A 293      -6.253 -14.829  12.026  1.00  0.97           N  
ATOM   4573  CA  PRO A 293      -5.612 -15.747  11.092  1.00  0.97           C  
ATOM   4574  HA  PRO A 293      -6.051 -16.739  11.200  1.00  0.97           H  
ATOM   4575  C   PRO A 293      -4.108 -15.811  11.361  1.00  0.97           C  
ATOM   4576  CB  PRO A 293      -5.895 -15.203   9.685  1.00  0.97           C  
ATOM   4577  HB2 PRO A 293      -5.035 -14.646   9.314  1.00  0.97           H  
ATOM   4578  HB3 PRO A 293      -6.153 -16.002   8.990  1.00  0.97           H  
ATOM   4579  O   PRO A 293      -3.519 -14.848  11.858  1.00  0.97           O  
ATOM   4580  CG  PRO A 293      -7.063 -14.241   9.891  1.00  0.97           C  
ATOM   4581  HG2 PRO A 293      -8.003 -14.793   9.868  1.00  0.97           H  
ATOM   4582  HG3 PRO A 293      -7.060 -13.444   9.147  1.00  0.97           H  
ATOM   4583  CD  PRO A 293      -6.813 -13.705  11.297  1.00  0.97           C  
ATOM   4584  HD2 PRO A 293      -6.082 -12.897  11.260  1.00  0.97           H  
ATOM   4585  HD3 PRO A 293      -7.746 -13.354  11.736  1.00  0.97           H  
ATOM   4586  N   VAL A 294      -3.467 -16.916  10.981  1.00  0.95           N  
ATOM   4587  H   VAL A 294      -3.981 -17.657  10.525  1.00  0.95           H  
ATOM   4588  CA  VAL A 294      -2.001 -16.942  10.949  1.00  0.95           C  
ATOM   4589  HA  VAL A 294      -1.663 -16.640  11.940  1.00  0.95           H  
ATOM   4590  C   VAL A 294      -1.493 -15.907   9.928  1.00  0.95           C  
ATOM   4591  CB  VAL A 294      -1.429 -18.346  10.686  1.00  0.95           C  
ATOM   4592  HB  VAL A 294      -0.343 -18.264  10.632  1.00  0.95           H  
ATOM   4593  O   VAL A 294      -2.152 -15.704   8.902  1.00  0.95           O  
ATOM   4594  CG1 VAL A 294      -1.769 -19.286  11.849  1.00  0.95           C  
ATOM   4595 HG11 VAL A 294      -1.401 -18.863  12.784  1.00  0.95           H  
ATOM   4596 HG12 VAL A 294      -1.289 -20.251  11.691  1.00  0.95           H  
ATOM   4597 HG13 VAL A 294      -2.846 -19.432  11.922  1.00  0.95           H  
ATOM   4598  CG2 VAL A 294      -1.923 -18.983   9.383  1.00  0.95           C  
ATOM   4599 HG21 VAL A 294      -3.002 -19.133   9.408  1.00  0.95           H  
ATOM   4600 HG22 VAL A 294      -1.657 -18.352   8.536  1.00  0.95           H  
ATOM   4601 HG23 VAL A 294      -1.435 -19.948   9.243  1.00  0.95           H  
ATOM   4602  N   PRO A 295      -0.342 -15.246  10.161  1.00  0.94           N  
ATOM   4603  CA  PRO A 295       0.124 -14.151   9.305  1.00  0.94           C  
ATOM   4604  HA  PRO A 295      -0.559 -13.309   9.419  1.00  0.94           H  
ATOM   4605  C   PRO A 295       0.229 -14.492   7.814  1.00  0.94           C  
ATOM   4606  CB  PRO A 295       1.493 -13.758   9.864  1.00  0.94           C  
ATOM   4607  HB2 PRO A 295       1.702 -12.699   9.708  1.00  0.94           H  
ATOM   4608  HB3 PRO A 295       2.274 -14.372   9.415  1.00  0.94           H  
ATOM   4609  O   PRO A 295       0.084 -13.610   6.982  1.00  0.94           O  
ATOM   4610  CG  PRO A 295       1.379 -14.094  11.347  1.00  0.94           C  
ATOM   4611  HG2 PRO A 295       0.877 -13.278  11.867  1.00  0.94           H  
ATOM   4612  HG3 PRO A 295       2.354 -14.287  11.793  1.00  0.94           H  
ATOM   4613  CD  PRO A 295       0.496 -15.341  11.352  1.00  0.94           C  
ATOM   4614  HD2 PRO A 295      -0.093 -15.353  12.269  1.00  0.94           H  
ATOM   4615  HD3 PRO A 295       1.119 -16.234  11.289  1.00  0.94           H  
ATOM   4616  N   ASN A 296       0.453 -15.754   7.451  1.00  0.93           N  
ATOM   4617  H   ASN A 296       0.521 -16.460   8.170  1.00  0.93           H  
ATOM   4618  CA  ASN A 296       0.592 -16.216   6.068  1.00  0.93           C  
ATOM   4619  HA  ASN A 296       0.737 -15.348   5.425  1.00  0.93           H  
ATOM   4620  C   ASN A 296      -0.659 -16.935   5.520  1.00  0.93           C  
ATOM   4621  CB  ASN A 296       1.870 -17.065   5.960  1.00  0.93           C  
ATOM   4622  HB2 ASN A 296       2.039 -17.315   4.913  1.00  0.93           H  
ATOM   4623  HB3 ASN A 296       2.723 -16.478   6.301  1.00  0.93           H  
ATOM   4624  O   ASN A 296      -0.549 -17.672   4.539  1.00  0.93           O  
ATOM   4625  CG  ASN A 296       1.811 -18.353   6.765  1.00  0.93           C  
ATOM   4626  ND2 ASN A 296       2.756 -19.239   6.562  1.00  0.93           N  
ATOM   4627 HD21 ASN A 296       2.714 -20.075   7.127  1.00  0.93           H  
ATOM   4628 HD22 ASN A 296       3.487 -19.058   5.889  1.00  0.93           H  
ATOM   4629  OD1 ASN A 296       0.956 -18.572   7.608  1.00  0.93           O  
ATOM   4630  N   ASP A 297      -1.844 -16.742   6.116  1.00  0.95           N  
ATOM   4631  H   ASP A 297      -1.879 -16.180   6.955  1.00  0.95           H  
ATOM   4632  CA  ASP A 297      -3.094 -17.378   5.670  1.00  0.95           C  
ATOM   4633  HA  ASP A 297      -2.879 -18.435   5.511  1.00  0.95           H  
ATOM   4634  C   ASP A 297      -3.594 -16.815   4.325  1.00  0.95           C  
ATOM   4635  CB  ASP A 297      -4.176 -17.321   6.756  1.00  0.95           C  
ATOM   4636  HB2 ASP A 297      -4.484 -16.286   6.909  1.00  0.95           H  
ATOM   4637  HB3 ASP A 297      -3.763 -17.690   7.694  1.00  0.95           H  
ATOM   4638  O   ASP A 297      -4.532 -16.017   4.225  1.00  0.95           O  
ATOM   4639  CG  ASP A 297      -5.406 -18.173   6.404  1.00  0.95           C  
ATOM   4640  OD1 ASP A 297      -5.501 -18.714   5.271  1.00  0.95           O  
ATOM   4641  OD2 ASP A 297      -6.317 -18.235   7.257  1.00  0.95           O  
ATOM   4642  N   MET A 298      -2.952 -17.270   3.253  1.00  0.95           N  
ATOM   4643  H   MET A 298      -2.129 -17.827   3.432  1.00  0.95           H  
ATOM   4644  CA  MET A 298      -3.283 -16.933   1.874  1.00  0.95           C  
ATOM   4645  HA  MET A 298      -3.203 -15.853   1.743  1.00  0.95           H  
ATOM   4646  C   MET A 298      -4.711 -17.354   1.505  1.00  0.95           C  
ATOM   4647  CB  MET A 298      -2.254 -17.630   0.979  1.00  0.95           C  
ATOM   4648  HB2 MET A 298      -2.373 -18.710   1.076  1.00  0.95           H  
ATOM   4649  HB3 MET A 298      -1.255 -17.368   1.328  1.00  0.95           H  
ATOM   4650  O   MET A 298      -5.349 -16.690   0.690  1.00  0.95           O  
ATOM   4651  CG  MET A 298      -2.366 -17.256  -0.501  1.00  0.95           C  
ATOM   4652  HG2 MET A 298      -2.157 -16.194  -0.629  1.00  0.95           H  
ATOM   4653  HG3 MET A 298      -3.382 -17.452  -0.843  1.00  0.95           H  
ATOM   4654  SD  MET A 298      -1.245 -18.222  -1.546  1.00  0.95           S  
ATOM   4655  CE  MET A 298       0.360 -17.480  -1.141  1.00  0.95           C  
ATOM   4656  HE1 MET A 298       0.520 -17.470  -0.063  1.00  0.95           H  
ATOM   4657  HE2 MET A 298       1.152 -18.062  -1.612  1.00  0.95           H  
ATOM   4658  HE3 MET A 298       0.396 -16.461  -1.527  1.00  0.95           H  
ATOM   4659  N   SER A 299      -5.230 -18.427   2.112  1.00  0.97           N  
ATOM   4660  H   SER A 299      -4.716 -18.840   2.877  1.00  0.97           H  
ATOM   4661  CA  SER A 299      -6.573 -18.932   1.821  1.00  0.97           C  
ATOM   4662  HA  SER A 299      -6.676 -19.015   0.739  1.00  0.97           H  
ATOM   4663  C   SER A 299      -7.652 -17.962   2.305  1.00  0.97           C  
ATOM   4664  CB  SER A 299      -6.752 -20.336   2.410  1.00  0.97           C  
ATOM   4665  HB2 SER A 299      -7.605 -20.807   1.921  1.00  0.97           H  
ATOM   4666  HB3 SER A 299      -5.868 -20.935   2.190  1.00  0.97           H  
ATOM   4667  O   SER A 299      -8.559 -17.617   1.545  1.00  0.97           O  
ATOM   4668  OG  SER A 299      -6.991 -20.349   3.806  1.00  0.97           O  
ATOM   4669  HG  SER A 299      -6.351 -19.832   4.301  1.00  0.97           H  
ATOM   4670  N   THR A 300      -7.510 -17.441   3.528  1.00  0.98           N  
ATOM   4671  H   THR A 300      -6.771 -17.798   4.117  1.00  0.98           H  
ATOM   4672  CA  THR A 300      -8.407 -16.425   4.088  1.00  0.98           C  
ATOM   4673  HA  THR A 300      -9.436 -16.763   3.967  1.00  0.98           H  
ATOM   4674  C   THR A 300      -8.274 -15.104   3.339  1.00  0.98           C  
ATOM   4675  CB  THR A 300      -8.147 -16.244   5.591  1.00  0.98           C  
ATOM   4676  HB  THR A 300      -7.083 -16.085   5.768  1.00  0.98           H  
ATOM   4677  O   THR A 300      -9.294 -14.501   2.998  1.00  0.98           O  
ATOM   4678  CG2 THR A 300      -8.929 -15.084   6.204  1.00  0.98           C  
ATOM   4679 HG21 THR A 300      -8.527 -14.133   5.854  1.00  0.98           H  
ATOM   4680 HG22 THR A 300      -8.829 -15.116   7.289  1.00  0.98           H  
ATOM   4681 HG23 THR A 300      -9.980 -15.154   5.926  1.00  0.98           H  
ATOM   4682  OG1 THR A 300      -8.586 -17.401   6.266  1.00  0.98           O  
ATOM   4683  HG1 THR A 300      -7.800 -17.797   6.649  1.00  0.98           H  
ATOM   4684  N   ALA A 301      -7.043 -14.685   3.020  1.00  0.97           N  
ATOM   4685  H   ALA A 301      -6.248 -15.219   3.340  1.00  0.97           H  
ATOM   4686  CA  ALA A 301      -6.794 -13.482   2.229  1.00  0.97           C  
ATOM   4687  HA  ALA A 301      -7.198 -12.625   2.768  1.00  0.97           H  
ATOM   4688  C   ALA A 301      -7.495 -13.546   0.859  1.00  0.97           C  
ATOM   4689  CB  ALA A 301      -5.278 -13.298   2.081  1.00  0.97           C  
ATOM   4690  HB1 ALA A 301      -4.836 -14.170   1.598  1.00  0.97           H  
ATOM   4691  HB2 ALA A 301      -5.069 -12.422   1.468  1.00  0.97           H  
ATOM   4692  HB3 ALA A 301      -4.818 -13.169   3.061  1.00  0.97           H  
ATOM   4693  O   ALA A 301      -8.264 -12.651   0.510  1.00  0.97           O  
ATOM   4694  N   HIS A 302      -7.290 -14.638   0.118  1.00  0.97           N  
ATOM   4695  H   HIS A 302      -6.651 -15.340   0.463  1.00  0.97           H  
ATOM   4696  CA  HIS A 302      -7.891 -14.850  -1.198  1.00  0.97           C  
ATOM   4697  HA  HIS A 302      -7.660 -13.995  -1.833  1.00  0.97           H  
ATOM   4698  C   HIS A 302      -9.413 -14.976  -1.138  1.00  0.97           C  
ATOM   4699  CB  HIS A 302      -7.275 -16.105  -1.817  1.00  0.97           C  
ATOM   4700  HB2 HIS A 302      -6.197 -15.952  -1.880  1.00  0.97           H  
ATOM   4701  HB3 HIS A 302      -7.459 -16.960  -1.167  1.00  0.97           H  
ATOM   4702  O   HIS A 302     -10.107 -14.409  -1.981  1.00  0.97           O  
ATOM   4703  CG  HIS A 302      -7.802 -16.416  -3.194  1.00  0.97           C  
ATOM   4704  CD2 HIS A 302      -8.643 -17.441  -3.536  1.00  0.97           C  
ATOM   4705  HD2 HIS A 302      -9.064 -18.170  -2.860  1.00  0.97           H  
ATOM   4706  ND1 HIS A 302      -7.507 -15.731  -4.350  1.00  0.97           N  
ATOM   4707  HD1 HIS A 302      -6.916 -14.915  -4.429  1.00  0.97           H  
ATOM   4708  CE1 HIS A 302      -8.137 -16.345  -5.365  1.00  0.97           C  
ATOM   4709  HE1 HIS A 302      -8.067 -16.065  -6.406  1.00  0.97           H  
ATOM   4710  NE2 HIS A 302      -8.835 -17.398  -4.920  1.00  0.97           N  
ATOM   4711  N   ARG A 303      -9.955 -15.684  -0.138  1.00  0.98           N  
ATOM   4712  H   ARG A 303      -9.336 -16.159   0.504  1.00  0.98           H  
ATOM   4713  CA  ARG A 303     -11.407 -15.815   0.051  1.00  0.98           C  
ATOM   4714  HA  ARG A 303     -11.844 -16.252  -0.847  1.00  0.98           H  
ATOM   4715  C   ARG A 303     -12.066 -14.451   0.226  1.00  0.98           C  
ATOM   4716  CB  ARG A 303     -11.690 -16.732   1.252  1.00  0.98           C  
ATOM   4717  HB2 ARG A 303     -11.245 -16.296   2.147  1.00  0.98           H  
ATOM   4718  HB3 ARG A 303     -11.223 -17.700   1.072  1.00  0.98           H  
ATOM   4719  O   ARG A 303     -13.104 -14.206  -0.374  1.00  0.98           O  
ATOM   4720  CG  ARG A 303     -13.197 -16.947   1.477  1.00  0.98           C  
ATOM   4721  HG2 ARG A 303     -13.618 -17.406   0.582  1.00  0.98           H  
ATOM   4722  HG3 ARG A 303     -13.696 -15.992   1.644  1.00  0.98           H  
ATOM   4723  CD  ARG A 303     -13.486 -17.859   2.675  1.00  0.98           C  
ATOM   4724  HD2 ARG A 303     -14.556 -18.064   2.700  1.00  0.98           H  
ATOM   4725  HD3 ARG A 303     -12.964 -18.803   2.518  1.00  0.98           H  
ATOM   4726  NE  ARG A 303     -13.093 -17.236   3.959  1.00  0.98           N  
ATOM   4727  HE  ARG A 303     -13.359 -16.270   4.094  1.00  0.98           H  
ATOM   4728  NH1 ARG A 303     -12.030 -19.039   4.920  1.00  0.98           N  
ATOM   4729 HH11 ARG A 303     -11.419 -19.390   5.643  1.00  0.98           H  
ATOM   4730 HH12 ARG A 303     -12.270 -19.616   4.126  1.00  0.98           H  
ATOM   4731  NH2 ARG A 303     -12.043 -17.088   5.978  1.00  0.98           N  
ATOM   4732 HH21 ARG A 303     -11.374 -17.468   6.632  1.00  0.98           H  
ATOM   4733 HH22 ARG A 303     -12.365 -16.139   6.103  1.00  0.98           H  
ATOM   4734  CZ  ARG A 303     -12.401 -17.790   4.941  1.00  0.98           C  
ATOM   4735  N   PHE A 304     -11.482 -13.565   1.032  1.00  0.98           N  
ATOM   4736  H   PHE A 304     -10.617 -13.812   1.491  1.00  0.98           H  
ATOM   4737  CA  PHE A 304     -12.029 -12.222   1.216  1.00  0.98           C  
ATOM   4738  HA  PHE A 304     -13.079 -12.301   1.499  1.00  0.98           H  
ATOM   4739  C   PHE A 304     -11.990 -11.410  -0.085  1.00  0.98           C  
ATOM   4740  CB  PHE A 304     -11.283 -11.512   2.347  1.00  0.98           C  
ATOM   4741  HB2 PHE A 304     -11.395 -12.088   3.265  1.00  0.98           H  
ATOM   4742  HB3 PHE A 304     -10.221 -11.493   2.099  1.00  0.98           H  
ATOM   4743  O   PHE A 304     -13.014 -10.867  -0.486  1.00  0.98           O  
ATOM   4744  CG  PHE A 304     -11.774 -10.096   2.591  1.00  0.98           C  
ATOM   4745  CD1 PHE A 304     -11.161  -9.002   1.949  1.00  0.98           C  
ATOM   4746  HD1 PHE A 304     -10.337  -9.158   1.268  1.00  0.98           H  
ATOM   4747  CD2 PHE A 304     -12.881  -9.871   3.427  1.00  0.98           C  
ATOM   4748  HD2 PHE A 304     -13.365 -10.700   3.922  1.00  0.98           H  
ATOM   4749  CE1 PHE A 304     -11.615  -7.693   2.181  1.00  0.98           C  
ATOM   4750  HE1 PHE A 304     -11.128  -6.860   1.697  1.00  0.98           H  
ATOM   4751  CE2 PHE A 304     -13.364  -8.564   3.619  1.00  0.98           C  
ATOM   4752  HE2 PHE A 304     -14.233  -8.391   4.236  1.00  0.98           H  
ATOM   4753  CZ  PHE A 304     -12.716  -7.472   3.020  1.00  0.98           C  
ATOM   4754  HZ  PHE A 304     -13.082  -6.467   3.174  1.00  0.98           H  
ATOM   4755  N   THR A 305     -10.844 -11.354  -0.771  1.00  0.97           N  
ATOM   4756  H   THR A 305     -10.030 -11.849  -0.435  1.00  0.97           H  
ATOM   4757  CA  THR A 305     -10.687 -10.495  -1.957  1.00  0.97           C  
ATOM   4758  HA  THR A 305     -11.088  -9.508  -1.724  1.00  0.97           H  
ATOM   4759  C   THR A 305     -11.457 -10.988  -3.182  1.00  0.97           C  
ATOM   4760  CB  THR A 305      -9.211 -10.318  -2.339  1.00  0.97           C  
ATOM   4761  HB  THR A 305      -9.156  -9.735  -3.258  1.00  0.97           H  
ATOM   4762  O   THR A 305     -11.939 -10.170  -3.960  1.00  0.97           O  
ATOM   4763  CG2 THR A 305      -8.417  -9.586  -1.258  1.00  0.97           C  
ATOM   4764 HG21 THR A 305      -8.877  -8.618  -1.058  1.00  0.97           H  
ATOM   4765 HG22 THR A 305      -7.395  -9.423  -1.600  1.00  0.97           H  
ATOM   4766 HG23 THR A 305      -8.399 -10.169  -0.337  1.00  0.97           H  
ATOM   4767  OG1 THR A 305      -8.585 -11.563  -2.552  1.00  0.97           O  
ATOM   4768  HG1 THR A 305      -7.734 -11.373  -2.954  1.00  0.97           H  
ATOM   4769  N   SER A 306     -11.598 -12.304  -3.364  1.00  0.97           N  
ATOM   4770  H   SER A 306     -11.134 -12.921  -2.712  1.00  0.97           H  
ATOM   4771  CA  SER A 306     -12.274 -12.890  -4.533  1.00  0.97           C  
ATOM   4772  HA  SER A 306     -12.078 -12.251  -5.393  1.00  0.97           H  
ATOM   4773  C   SER A 306     -13.800 -12.975  -4.410  1.00  0.97           C  
ATOM   4774  CB  SER A 306     -11.693 -14.269  -4.861  1.00  0.97           C  
ATOM   4775  HB2 SER A 306     -10.628 -14.172  -5.073  1.00  0.97           H  
ATOM   4776  HB3 SER A 306     -12.190 -14.662  -5.748  1.00  0.97           H  
ATOM   4777  O   SER A 306     -14.476 -13.050  -5.435  1.00  0.97           O  
ATOM   4778  OG  SER A 306     -11.875 -15.173  -3.792  1.00  0.97           O  
ATOM   4779  HG  SER A 306     -11.236 -14.946  -3.113  1.00  0.97           H  
ATOM   4780  N   ASN A 307     -14.355 -12.939  -3.191  1.00  0.98           N  
ATOM   4781  H   ASN A 307     -13.744 -12.922  -2.387  1.00  0.98           H  
ATOM   4782  CA  ASN A 307     -15.801 -13.070  -2.965  1.00  0.98           C  
ATOM   4783  HA  ASN A 307     -16.227 -13.685  -3.758  1.00  0.98           H  
ATOM   4784  C   ASN A 307     -16.572 -11.742  -3.006  1.00  0.98           C  
ATOM   4785  CB  ASN A 307     -16.045 -13.779  -1.625  1.00  0.98           C  
ATOM   4786  HB2 ASN A 307     -17.091 -13.651  -1.347  1.00  0.98           H  
ATOM   4787  HB3 ASN A 307     -15.441 -13.311  -0.847  1.00  0.98           H  
ATOM   4788  O   ASN A 307     -17.803 -11.756  -3.090  1.00  0.98           O  
ATOM   4789  CG  ASN A 307     -15.790 -15.273  -1.655  1.00  0.98           C  
ATOM   4790  ND2 ASN A 307     -15.770 -15.891  -0.498  1.00  0.98           N  
ATOM   4791 HD21 ASN A 307     -15.660 -16.894  -0.542  1.00  0.98           H  
ATOM   4792 HD22 ASN A 307     -15.846 -15.344   0.347  1.00  0.98           H  
ATOM   4793  OD1 ASN A 307     -15.692 -15.926  -2.679  1.00  0.98           O  
ATOM   4794  N   ILE A 308     -15.891 -10.596  -2.932  1.00  0.98           N  
ATOM   4795  H   ILE A 308     -14.882 -10.630  -2.896  1.00  0.98           H  
ATOM   4796  CA  ILE A 308     -16.550  -9.288  -3.003  1.00  0.98           C  
ATOM   4797  HA  ILE A 308     -17.469  -9.341  -2.418  1.00  0.98           H  
ATOM   4798  C   ILE A 308     -16.938  -9.008  -4.457  1.00  0.98           C  
ATOM   4799  CB  ILE A 308     -15.683  -8.175  -2.376  1.00  0.98           C  
ATOM   4800  HB  ILE A 308     -14.716  -8.157  -2.881  1.00  0.98           H  
ATOM   4801  O   ILE A 308     -16.110  -9.035  -5.365  1.00  0.98           O  
ATOM   4802  CG1 ILE A 308     -15.473  -8.470  -0.873  1.00  0.98           C  
ATOM   4803 HG12 ILE A 308     -15.121  -9.494  -0.745  1.00  0.98           H  
ATOM   4804 HG13 ILE A 308     -16.426  -8.389  -0.349  1.00  0.98           H  
ATOM   4805  CG2 ILE A 308     -16.359  -6.800  -2.539  1.00  0.98           C  
ATOM   4806 HG21 ILE A 308     -15.716  -6.013  -2.144  1.00  0.98           H  
ATOM   4807 HG22 ILE A 308     -16.532  -6.572  -3.591  1.00  0.98           H  
ATOM   4808 HG23 ILE A 308     -17.308  -6.786  -2.004  1.00  0.98           H  
ATOM   4809  CD1 ILE A 308     -14.455  -7.554  -0.188  1.00  0.98           C  
ATOM   4810 HD11 ILE A 308     -14.841  -6.537  -0.118  1.00  0.98           H  
ATOM   4811 HD12 ILE A 308     -14.279  -7.926   0.821  1.00  0.98           H  
ATOM   4812 HD13 ILE A 308     -13.514  -7.560  -0.739  1.00  0.98           H  
ATOM   4813  N   THR A 309     -18.218  -8.723  -4.678  1.00  0.99           N  
ATOM   4814  H   THR A 309     -18.833  -8.647  -3.880  1.00  0.99           H  
ATOM   4815  CA  THR A 309     -18.774  -8.376  -5.992  1.00  0.99           C  
ATOM   4816  HA  THR A 309     -17.969  -8.286  -6.722  1.00  0.99           H  
ATOM   4817  C   THR A 309     -19.461  -7.025  -5.923  1.00  0.99           C  
ATOM   4818  CB  THR A 309     -19.750  -9.442  -6.503  1.00  0.99           C  
ATOM   4819  HB  THR A 309     -20.198  -9.084  -7.430  1.00  0.99           H  
ATOM   4820  O   THR A 309     -19.879  -6.595  -4.848  1.00  0.99           O  
ATOM   4821  CG2 THR A 309     -19.060 -10.775  -6.782  1.00  0.99           C  
ATOM   4822 HG21 THR A 309     -18.649 -11.194  -5.864  1.00  0.99           H  
ATOM   4823 HG22 THR A 309     -18.248 -10.619  -7.492  1.00  0.99           H  
ATOM   4824 HG23 THR A 309     -19.777 -11.475  -7.211  1.00  0.99           H  
ATOM   4825  OG1 THR A 309     -20.780  -9.691  -5.577  1.00  0.99           O  
ATOM   4826  HG1 THR A 309     -20.387 -10.195  -4.860  1.00  0.99           H  
ATOM   4827  N   SER A 310     -19.609  -6.352  -7.060  1.00  0.99           N  
ATOM   4828  H   SER A 310     -19.310  -6.776  -7.926  1.00  0.99           H  
ATOM   4829  CA  SER A 310     -20.238  -5.033  -7.092  1.00  0.99           C  
ATOM   4830  HA  SER A 310     -19.830  -4.447  -6.268  1.00  0.99           H  
ATOM   4831  C   SER A 310     -21.750  -5.108  -6.879  1.00  0.99           C  
ATOM   4832  CB  SER A 310     -19.877  -4.306  -8.381  1.00  0.99           C  
ATOM   4833  HB2 SER A 310     -18.811  -4.420  -8.580  1.00  0.99           H  
ATOM   4834  HB3 SER A 310     -20.444  -4.716  -9.217  1.00  0.99           H  
ATOM   4835  O   SER A 310     -22.391  -6.104  -7.232  1.00  0.99           O  
ATOM   4836  OG  SER A 310     -20.152  -2.934  -8.222  1.00  0.99           O  
ATOM   4837  HG  SER A 310     -19.688  -2.610  -7.446  1.00  0.99           H  
ATOM   4838  N   LEU A 311     -22.330  -4.055  -6.297  1.00  0.98           N  
ATOM   4839  H   LEU A 311     -21.750  -3.267  -6.045  1.00  0.98           H  
ATOM   4840  CA  LEU A 311     -23.775  -3.927  -6.115  1.00  0.98           C  
ATOM   4841  HA  LEU A 311     -24.160  -4.887  -5.770  1.00  0.98           H  
ATOM   4842  C   LEU A 311     -24.448  -3.583  -7.454  1.00  0.98           C  
ATOM   4843  CB  LEU A 311     -24.053  -2.867  -5.032  1.00  0.98           C  
ATOM   4844  HB2 LEU A 311     -23.670  -1.906  -5.377  1.00  0.98           H  
ATOM   4845  HB3 LEU A 311     -23.506  -3.130  -4.127  1.00  0.98           H  
ATOM   4846  O   LEU A 311     -24.561  -2.413  -7.818  1.00  0.98           O  
ATOM   4847  CG  LEU A 311     -25.542  -2.708  -4.673  1.00  0.98           C  
ATOM   4848  HG  LEU A 311     -26.109  -2.423  -5.559  1.00  0.98           H  
ATOM   4849  CD1 LEU A 311     -26.146  -3.990  -4.095  1.00  0.98           C  
ATOM   4850 HD11 LEU A 311     -26.165  -4.774  -4.851  1.00  0.98           H  
ATOM   4851 HD12 LEU A 311     -25.556  -4.319  -3.239  1.00  0.98           H  
ATOM   4852 HD13 LEU A 311     -27.171  -3.802  -3.776  1.00  0.98           H  
ATOM   4853  CD2 LEU A 311     -25.697  -1.602  -3.631  1.00  0.98           C  
ATOM   4854 HD21 LEU A 311     -26.753  -1.479  -3.394  1.00  0.98           H  
ATOM   4855 HD22 LEU A 311     -25.305  -0.664  -4.024  1.00  0.98           H  
ATOM   4856 HD23 LEU A 311     -25.151  -1.865  -2.725  1.00  0.98           H  
ATOM   4857  N   VAL A 312     -24.903  -4.598  -8.194  1.00  0.98           N  
ATOM   4858  H   VAL A 312     -24.730  -5.536  -7.861  1.00  0.98           H  
ATOM   4859  CA  VAL A 312     -25.596  -4.408  -9.482  1.00  0.98           C  
ATOM   4860  HA  VAL A 312     -24.916  -3.884 -10.154  1.00  0.98           H  
ATOM   4861  C   VAL A 312     -26.843  -3.544  -9.294  1.00  0.98           C  
ATOM   4862  CB  VAL A 312     -25.975  -5.748 -10.140  1.00  0.98           C  
ATOM   4863  HB  VAL A 312     -26.622  -6.311  -9.468  1.00  0.98           H  
ATOM   4864  O   VAL A 312     -27.700  -3.848  -8.468  1.00  0.98           O  
ATOM   4865  CG1 VAL A 312     -26.710  -5.551 -11.474  1.00  0.98           C  
ATOM   4866 HG11 VAL A 312     -26.887  -6.517 -11.946  1.00  0.98           H  
ATOM   4867 HG12 VAL A 312     -26.112  -4.931 -12.143  1.00  0.98           H  
ATOM   4868 HG13 VAL A 312     -27.677  -5.076 -11.307  1.00  0.98           H  
ATOM   4869  CG2 VAL A 312     -24.726  -6.587 -10.423  1.00  0.98           C  
ATOM   4870 HG21 VAL A 312     -24.218  -6.822  -9.487  1.00  0.98           H  
ATOM   4871 HG22 VAL A 312     -24.047  -6.039 -11.076  1.00  0.98           H  
ATOM   4872 HG23 VAL A 312     -25.014  -7.522 -10.904  1.00  0.98           H  
ATOM   4873  N   GLY A 313     -26.944  -2.462 -10.070  1.00  0.97           N  
ATOM   4874  H   GLY A 313     -26.185  -2.258 -10.704  1.00  0.97           H  
ATOM   4875  CA  GLY A 313     -28.033  -1.484  -9.954  1.00  0.97           C  
ATOM   4876  HA2 GLY A 313     -28.079  -0.899 -10.873  1.00  0.97           H  
ATOM   4877  HA3 GLY A 313     -28.979  -2.012  -9.834  1.00  0.97           H  
ATOM   4878  C   GLY A 313     -27.891  -0.503  -8.784  1.00  0.97           C  
ATOM   4879  O   GLY A 313     -28.745   0.368  -8.619  1.00  0.97           O  
ATOM   4880  N   GLY A 314     -26.822  -0.610  -7.989  1.00  0.97           N  
ATOM   4881  H   GLY A 314     -26.151  -1.343  -8.172  1.00  0.97           H  
ATOM   4882  CA  GLY A 314     -26.463   0.381  -6.980  1.00  0.97           C  
ATOM   4883  HA2 GLY A 314     -25.656  -0.013  -6.362  1.00  0.97           H  
ATOM   4884  HA3 GLY A 314     -27.332   0.563  -6.346  1.00  0.97           H  
ATOM   4885  C   GLY A 314     -25.994   1.708  -7.595  1.00  0.97           C  
ATOM   4886  O   GLY A 314     -25.754   1.793  -8.805  1.00  0.97           O  
ATOM   4887  N   PRO A 315     -25.840   2.766  -6.778  1.00  0.97           N  
ATOM   4888  CA  PRO A 315     -25.316   4.044  -7.250  1.00  0.97           C  
ATOM   4889  HA  PRO A 315     -26.034   4.473  -7.949  1.00  0.97           H  
ATOM   4890  C   PRO A 315     -23.955   3.881  -7.942  1.00  0.97           C  
ATOM   4891  CB  PRO A 315     -25.217   4.942  -6.014  1.00  0.97           C  
ATOM   4892  HB2 PRO A 315     -25.472   5.976  -6.243  1.00  0.97           H  
ATOM   4893  HB3 PRO A 315     -24.208   4.892  -5.604  1.00  0.97           H  
ATOM   4894  O   PRO A 315     -23.084   3.174  -7.442  1.00  0.97           O  
ATOM   4895  CG  PRO A 315     -26.210   4.321  -5.029  1.00  0.97           C  
ATOM   4896  HG2 PRO A 315     -25.935   4.520  -3.994  1.00  0.97           H  
ATOM   4897  HG3 PRO A 315     -27.211   4.699  -5.237  1.00  0.97           H  
ATOM   4898  CD  PRO A 315     -26.151   2.831  -5.358  1.00  0.97           C  
ATOM   4899  HD2 PRO A 315     -25.352   2.355  -4.790  1.00  0.97           H  
ATOM   4900  HD3 PRO A 315     -27.109   2.363  -5.129  1.00  0.97           H  
ATOM   4901  N   HIS A 316     -23.789   4.542  -9.092  1.00  0.96           N  
ATOM   4902  H   HIS A 316     -24.562   5.103  -9.420  1.00  0.96           H  
ATOM   4903  CA  HIS A 316     -22.563   4.548  -9.911  1.00  0.96           C  
ATOM   4904  HA  HIS A 316     -22.794   5.135 -10.800  1.00  0.96           H  
ATOM   4905  C   HIS A 316     -22.109   3.185 -10.458  1.00  0.96           C  
ATOM   4906  CB  HIS A 316     -21.441   5.299  -9.178  1.00  0.96           C  
ATOM   4907  HB2 HIS A 316     -21.058   4.681  -8.366  1.00  0.96           H  
ATOM   4908  HB3 HIS A 316     -20.618   5.488  -9.867  1.00  0.96           H  
ATOM   4909  O   HIS A 316     -21.050   3.096 -11.081  1.00  0.96           O  
ATOM   4910  CG  HIS A 316     -21.911   6.613  -8.615  1.00  0.96           C  
ATOM   4911  CD2 HIS A 316     -22.023   6.942  -7.292  1.00  0.96           C  
ATOM   4912  HD2 HIS A 316     -21.752   6.318  -6.453  1.00  0.96           H  
ATOM   4913  ND1 HIS A 316     -22.379   7.678  -9.349  1.00  0.96           N  
ATOM   4914  HD1 HIS A 316     -22.299   7.778 -10.351  1.00  0.96           H  
ATOM   4915  CE1 HIS A 316     -22.738   8.643  -8.486  1.00  0.96           C  
ATOM   4916  HE1 HIS A 316     -23.065   9.637  -8.756  1.00  0.96           H  
ATOM   4917  NE2 HIS A 316     -22.567   8.227  -7.228  1.00  0.96           N  
ATOM   4918  N   TRP A 317     -22.913   2.130 -10.296  1.00  0.98           N  
ATOM   4919  H   TRP A 317     -23.761   2.224  -9.755  1.00  0.98           H  
ATOM   4920  CA  TRP A 317     -22.629   0.849 -10.927  1.00  0.98           C  
ATOM   4921  HA  TRP A 317     -21.623   0.544 -10.640  1.00  0.98           H  
ATOM   4922  C   TRP A 317     -22.678   0.978 -12.450  1.00  0.98           C  
ATOM   4923  CB  TRP A 317     -23.602  -0.228 -10.446  1.00  0.98           C  
ATOM   4924  HB2 TRP A 317     -24.620   0.063 -10.704  1.00  0.98           H  
ATOM   4925  HB3 TRP A 317     -23.538  -0.305  -9.361  1.00  0.98           H  
ATOM   4926  O   TRP A 317     -23.626   1.529 -13.015  1.00  0.98           O  
ATOM   4927  CG  TRP A 317     -23.315  -1.569 -11.044  1.00  0.98           C  
ATOM   4928  CD1 TRP A 317     -22.374  -2.424 -10.601  1.00  0.98           C  
ATOM   4929  HD1 TRP A 317     -21.747  -2.229  -9.743  1.00  0.98           H  
ATOM   4930  CD2 TRP A 317     -23.885  -2.193 -12.232  1.00  0.98           C  
ATOM   4931  CE2 TRP A 317     -23.240  -3.450 -12.437  1.00  0.98           C  
ATOM   4932  CE3 TRP A 317     -24.878  -1.817 -13.161  1.00  0.98           C  
ATOM   4933  HE3 TRP A 317     -25.358  -0.855 -13.052  1.00  0.98           H  
ATOM   4934  NE1 TRP A 317     -22.318  -3.534 -11.417  1.00  0.98           N  
ATOM   4935  HE1 TRP A 317     -21.629  -4.264 -11.305  1.00  0.98           H  
ATOM   4936  CH2 TRP A 317     -24.592  -3.913 -14.385  1.00  0.98           C  
ATOM   4937  HH2 TRP A 317     -24.875  -4.565 -15.199  1.00  0.98           H  
ATOM   4938  CZ2 TRP A 317     -23.581  -4.306 -13.493  1.00  0.98           C
[truncated: 309,016 more chars]
