# Supplementary material for: Phenoloxidases in Plants—How Structural Diversity Enables Functional Specificity
Source: Front Plant Sci. 2021 Oct 1;12:754601. doi: 10.3389/fpls.2021.754601 (PMC8517187; doi:10.3389/fpls.2021.754601)
Supplement: Supplementary file 3 [file Data_Sheet_2.ZIP › Figure 7/AlphaFold2_models/models/plantae/AtLAC2_relaxed_model_1.pdb]

ATOM      1  N   GLY A   1     -11.078  27.951   0.293  1.00  0.88           N  
ATOM      2  H   GLY A   1     -11.610  27.416  -0.378  1.00  0.88           H  
ATOM      3  H2  GLY A   1     -11.506  28.850   0.458  1.00  0.88           H  
ATOM      4  H3  GLY A   1     -10.150  28.107  -0.073  1.00  0.88           H  
ATOM      5  CA  GLY A   1     -10.968  27.216   1.562  1.00  0.88           C  
ATOM      6  HA2 GLY A   1     -10.508  26.241   1.403  1.00  0.88           H  
ATOM      7  HA3 GLY A   1     -11.950  27.077   2.014  1.00  0.88           H  
ATOM      8  C   GLY A   1     -10.099  27.997   2.509  1.00  0.88           C  
ATOM      9  O   GLY A   1      -9.849  29.171   2.263  1.00  0.88           O  
ATOM     10  N   ILE A   2      -9.654  27.352   3.575  1.00  0.97           N  
ATOM     11  H   ILE A   2      -9.908  26.381   3.685  1.00  0.97           H  
ATOM     12  CA  ILE A   2      -8.671  27.897   4.517  1.00  0.97           C  
ATOM     13  HA  ILE A   2      -8.449  28.932   4.257  1.00  0.97           H  
ATOM     14  C   ILE A   2      -7.355  27.123   4.400  1.00  0.97           C  
ATOM     15  CB  ILE A   2      -9.226  27.887   5.958  1.00  0.97           C  
ATOM     16  HB  ILE A   2      -8.458  28.311   6.604  1.00  0.97           H  
ATOM     17  O   ILE A   2      -7.346  25.995   3.905  1.00  0.97           O  
ATOM     18  CG1 ILE A   2      -9.537  26.455   6.458  1.00  0.97           C  
ATOM     19 HG12 ILE A   2      -8.675  25.813   6.282  1.00  0.97           H  
ATOM     20 HG13 ILE A   2     -10.386  26.044   5.911  1.00  0.97           H  
ATOM     21  CG2 ILE A   2     -10.465  28.799   6.051  1.00  0.97           C  
ATOM     22 HG21 ILE A   2     -10.233  29.777   5.630  1.00  0.97           H  
ATOM     23 HG22 ILE A   2     -11.304  28.369   5.505  1.00  0.97           H  
ATOM     24 HG23 ILE A   2     -10.749  28.947   7.093  1.00  0.97           H  
ATOM     25  CD1 ILE A   2      -9.844  26.407   7.957  1.00  0.97           C  
ATOM     26 HD11 ILE A   2     -10.803  26.882   8.166  1.00  0.97           H  
ATOM     27 HD12 ILE A   2      -9.882  25.370   8.290  1.00  0.97           H  
ATOM     28 HD13 ILE A   2      -9.056  26.917   8.512  1.00  0.97           H  
ATOM     29  N   THR A   3      -6.256  27.692   4.894  1.00  0.99           N  
ATOM     30  H   THR A   3      -6.292  28.640   5.240  1.00  0.99           H  
ATOM     31  CA  THR A   3      -5.009  26.938   5.079  1.00  0.99           C  
ATOM     32  HA  THR A   3      -4.929  26.198   4.283  1.00  0.99           H  
ATOM     33  C   THR A   3      -5.045  26.207   6.416  1.00  0.99           C  
ATOM     34  CB  THR A   3      -3.767  27.830   4.973  1.00  0.99           C  
ATOM     35  HB  THR A   3      -3.776  28.580   5.765  1.00  0.99           H  
ATOM     36  O   THR A   3      -5.297  26.812   7.458  1.00  0.99           O  
ATOM     37  CG2 THR A   3      -2.475  27.019   5.041  1.00  0.99           C  
ATOM     38 HG21 THR A   3      -2.479  26.241   4.276  1.00  0.99           H  
ATOM     39 HG22 THR A   3      -1.617  27.674   4.894  1.00  0.99           H  
ATOM     40 HG23 THR A   3      -2.372  26.546   6.017  1.00  0.99           H  
ATOM     41  OG1 THR A   3      -3.778  28.466   3.718  1.00  0.99           O  
ATOM     42  HG1 THR A   3      -3.050  29.092   3.698  1.00  0.99           H  
ATOM     43  N   ARG A   4      -4.790  24.899   6.401  1.00  0.99           N  
ATOM     44  H   ARG A   4      -4.578  24.474   5.509  1.00  0.99           H  
ATOM     45  CA  ARG A   4      -4.668  24.067   7.601  1.00  0.99           C  
ATOM     46  HA  ARG A   4      -4.940  24.654   8.478  1.00  0.99           H  
ATOM     47  C   ARG A   4      -3.233  23.609   7.764  1.00  0.99           C  
ATOM     48  CB  ARG A   4      -5.576  22.842   7.527  1.00  0.99           C  
ATOM     49  HB2 ARG A   4      -5.485  22.286   8.460  1.00  0.99           H  
ATOM     50  HB3 ARG A   4      -5.223  22.208   6.714  1.00  0.99           H  
ATOM     51  O   ARG A   4      -2.631  23.119   6.812  1.00  0.99           O  
ATOM     52  CG  ARG A   4      -7.041  23.189   7.288  1.00  0.99           C  
ATOM     53  HG2 ARG A   4      -7.160  23.669   6.317  1.00  0.99           H  
ATOM     54  HG3 ARG A   4      -7.386  23.865   8.070  1.00  0.99           H  
ATOM     55  CD  ARG A   4      -7.854  21.896   7.311  1.00  0.99           C  
ATOM     56  HD2 ARG A   4      -7.506  21.245   6.509  1.00  0.99           H  
ATOM     57  HD3 ARG A   4      -7.703  21.378   8.258  1.00  0.99           H  
ATOM     58  NE  ARG A   4      -9.270  22.198   7.106  1.00  0.99           N  
ATOM     59  HE  ARG A   4      -9.569  22.291   6.145  1.00  0.99           H  
ATOM     60  NH1 ARG A   4      -9.871  22.697   9.257  1.00  0.99           N  
ATOM     61 HH11 ARG A   4      -8.963  22.365   9.549  1.00  0.99           H  
ATOM     62 HH12 ARG A   4     -10.500  23.144   9.908  1.00  0.99           H  
ATOM     63  NH2 ARG A   4     -11.267  23.097   7.531  1.00  0.99           N  
ATOM     64 HH21 ARG A   4     -11.832  23.706   8.106  1.00  0.99           H  
ATOM     65 HH22 ARG A   4     -11.302  23.161   6.524  1.00  0.99           H  
ATOM     66  CZ  ARG A   4     -10.134  22.647   7.980  1.00  0.99           C  
ATOM     67  N   HIS A   5      -2.742  23.706   8.990  1.00  0.99           N  
ATOM     68  H   HIS A   5      -3.325  24.071   9.729  1.00  0.99           H  
ATOM     69  CA  HIS A   5      -1.383  23.329   9.343  1.00  0.99           C  
ATOM     70  HA  HIS A   5      -0.816  23.149   8.430  1.00  0.99           H  
ATOM     71  C   HIS A   5      -1.390  22.044  10.168  1.00  0.99           C  
ATOM     72  CB  HIS A   5      -0.691  24.491  10.059  1.00  0.99           C  
ATOM     73  HB2 HIS A   5      -1.209  24.707  10.994  1.00  0.99           H  
ATOM     74  HB3 HIS A   5       0.332  24.200  10.300  1.00  0.99           H  
ATOM     75  O   HIS A   5      -2.191  21.896  11.094  1.00  0.99           O  
ATOM     76  CG  HIS A   5      -0.650  25.740   9.214  1.00  0.99           C  
ATOM     77  CD2 HIS A   5       0.316  26.087   8.307  1.00  0.99           C  
ATOM     78  HD2 HIS A   5       1.207  25.524   8.066  1.00  0.99           H  
ATOM     79  ND1 HIS A   5      -1.606  26.734   9.186  1.00  0.99           N  
ATOM     80  HD1 HIS A   5      -2.399  26.824   9.805  1.00  0.99           H  
ATOM     81  CE1 HIS A   5      -1.217  27.661   8.298  1.00  0.99           C  
ATOM     82  HE1 HIS A   5      -1.737  28.584   8.087  1.00  0.99           H  
ATOM     83  NE2 HIS A   5      -0.064  27.300   7.728  1.00  0.99           N  
ATOM     84  N   TYR A   6      -0.487  21.128   9.833  1.00  0.99           N  
ATOM     85  H   TYR A   6       0.106  21.317   9.038  1.00  0.99           H  
ATOM     86  CA  TYR A   6      -0.210  19.918  10.599  1.00  0.99           C  
ATOM     87  HA  TYR A   6      -0.664  20.001  11.586  1.00  0.99           H  
ATOM     88  C   TYR A   6       1.299  19.764  10.788  1.00  0.99           C  
ATOM     89  CB  TYR A   6      -0.798  18.686   9.895  1.00  0.99           C  
ATOM     90  HB2 TYR A   6      -0.398  18.641   8.882  1.00  0.99           H  
ATOM     91  HB3 TYR A   6      -0.456  17.790  10.412  1.00  0.99           H  
ATOM     92  O   TYR A   6       2.083  20.140   9.918  1.00  0.99           O  
ATOM     93  CG  TYR A   6      -2.311  18.654   9.827  1.00  0.99           C  
ATOM     94  CD1 TYR A   6      -3.029  18.022  10.858  1.00  0.99           C  
ATOM     95  HD1 TYR A   6      -2.494  17.557  11.673  1.00  0.99           H  
ATOM     96  CD2 TYR A   6      -2.996  19.270   8.759  1.00  0.99           C  
ATOM     97  HD2 TYR A   6      -2.440  19.763   7.976  1.00  0.99           H  
ATOM     98  CE1 TYR A   6      -4.432  18.022  10.842  1.00  0.99           C  
ATOM     99  HE1 TYR A   6      -4.976  17.547  11.646  1.00  0.99           H  
ATOM    100  CE2 TYR A   6      -4.404  19.274   8.738  1.00  0.99           C  
ATOM    101  HE2 TYR A   6      -4.939  19.761   7.937  1.00  0.99           H  
ATOM    102  OH  TYR A   6      -6.468  18.680   9.812  1.00  0.99           O  
ATOM    103  HH  TYR A   6      -6.791  18.412  10.676  1.00  0.99           H  
ATOM    104  CZ  TYR A   6      -5.115  18.660   9.788  1.00  0.99           C  
ATOM    105  N   GLN A   7       1.692  19.166  11.911  1.00  0.99           N  
ATOM    106  H   GLN A   7       1.001  18.893  12.594  1.00  0.99           H  
ATOM    107  CA  GLN A   7       3.074  18.791  12.192  1.00  0.99           C  
ATOM    108  HA  GLN A   7       3.692  19.002  11.319  1.00  0.99           H  
ATOM    109  C   GLN A   7       3.152  17.294  12.475  1.00  0.99           C  
ATOM    110  CB  GLN A   7       3.621  19.631  13.347  1.00  0.99           C  
ATOM    111  HB2 GLN A   7       3.003  19.492  14.234  1.00  0.99           H  
ATOM    112  HB3 GLN A   7       3.588  20.680  13.054  1.00  0.99           H  
ATOM    113  O   GLN A   7       2.405  16.767  13.309  1.00  0.99           O  
ATOM    114  CG  GLN A   7       5.070  19.239  13.675  1.00  0.99           C  
ATOM    115  HG2 GLN A   7       5.678  19.277  12.772  1.00  0.99           H  
ATOM    116  HG3 GLN A   7       5.093  18.219  14.059  1.00  0.99           H  
ATOM    117  CD  GLN A   7       5.710  20.151  14.712  1.00  0.99           C  
ATOM    118  NE2 GLN A   7       6.738  19.691  15.384  1.00  0.99           N  
ATOM    119 HE21 GLN A   7       6.937  18.701  15.373  1.00  0.99           H  
ATOM    120 HE22 GLN A   7       7.118  20.272  16.117  1.00  0.99           H  
ATOM    121  OE1 GLN A   7       5.313  21.290  14.906  1.00  0.99           O  
ATOM    122  N   PHE A   8       4.030  16.627  11.733  1.00  0.99           N  
ATOM    123  H   PHE A   8       4.599  17.160  11.092  1.00  0.99           H  
ATOM    124  CA  PHE A   8       4.303  15.199  11.783  1.00  0.99           C  
ATOM    125  HA  PHE A   8       3.654  14.703  12.504  1.00  0.99           H  
ATOM    126  C   PHE A   8       5.755  14.995  12.222  1.00  0.99           C  
ATOM    127  CB  PHE A   8       4.052  14.591  10.393  1.00  0.99           C  
ATOM    128  HB2 PHE A   8       4.438  15.287   9.648  1.00  0.99           H  
ATOM    129  HB3 PHE A   8       4.640  13.677  10.315  1.00  0.99           H  
ATOM    130  O   PHE A   8       6.680  15.172  11.436  1.00  0.99           O  
ATOM    131  CG  PHE A   8       2.621  14.243  10.008  1.00  0.99           C  
ATOM    132  CD1 PHE A   8       1.500  14.816  10.645  1.00  0.99           C  
ATOM    133  HD1 PHE A   8       1.619  15.537  11.440  1.00  0.99           H  
ATOM    134  CD2 PHE A   8       2.412  13.310   8.976  1.00  0.99           C  
ATOM    135  HD2 PHE A   8       3.257  12.865   8.471  1.00  0.99           H  
ATOM    136  CE1 PHE A   8       0.196  14.462  10.266  1.00  0.99           C  
ATOM    137  HE1 PHE A   8      -0.653  14.913  10.757  1.00  0.99           H  
ATOM    138  CE2 PHE A   8       1.109  12.941   8.604  1.00  0.99           C  
ATOM    139  HE2 PHE A   8       0.962  12.215   7.819  1.00  0.99           H  
ATOM    140  CZ  PHE A   8       0.003  13.512   9.252  1.00  0.99           C  
ATOM    141  HZ  PHE A   8      -0.991  13.208   8.961  1.00  0.99           H  
ATOM    142  N   ASP A   9       5.946  14.601  13.471  1.00  0.99           N  
ATOM    143  H   ASP A   9       5.144  14.519  14.079  1.00  0.99           H  
ATOM    144  CA  ASP A   9       7.229  14.201  14.030  1.00  0.99           C  
ATOM    145  HA  ASP A   9       8.038  14.688  13.486  1.00  0.99           H  
ATOM    146  C   ASP A   9       7.382  12.687  13.876  1.00  0.99           C  
ATOM    147  CB  ASP A   9       7.309  14.667  15.488  1.00  0.99           C  
ATOM    148  HB2 ASP A   9       6.452  14.290  16.045  1.00  0.99           H  
ATOM    149  HB3 ASP A   9       8.214  14.265  15.944  1.00  0.99           H  
ATOM    150  O   ASP A   9       6.647  11.899  14.486  1.00  0.99           O  
ATOM    151  CG  ASP A   9       7.352  16.195  15.557  1.00  0.99           C  
ATOM    152  OD1 ASP A   9       8.401  16.769  15.187  1.00  0.99           O  
ATOM    153  OD2 ASP A   9       6.326  16.810  15.924  1.00  0.99           O  
ATOM    154  N   ILE A  10       8.314  12.278  13.015  1.00  0.99           N  
ATOM    155  H   ILE A  10       8.884  12.974  12.557  1.00  0.99           H  
ATOM    156  CA  ILE A  10       8.630  10.869  12.787  1.00  0.99           C  
ATOM    157  HA  ILE A  10       7.707  10.292  12.839  1.00  0.99           H  
ATOM    158  C   ILE A  10       9.559  10.416  13.901  1.00  0.99           C  
ATOM    159  CB  ILE A  10       9.261  10.630  11.404  1.00  0.99           C  
ATOM    160  HB  ILE A  10      10.260  11.065  11.410  1.00  0.99           H  
ATOM    161  O   ILE A  10      10.674  10.915  14.018  1.00  0.99           O  
ATOM    162  CG1 ILE A  10       8.468  11.290  10.256  1.00  0.99           C  
ATOM    163 HG12 ILE A  10       8.951  11.052   9.309  1.00  0.99           H  
ATOM    164 HG13 ILE A  10       8.509  12.374  10.367  1.00  0.99           H  
ATOM    165  CG2 ILE A  10       9.441   9.126  11.153  1.00  0.99           C  
ATOM    166 HG21 ILE A  10      10.098   8.700  11.912  1.00  0.99           H  
ATOM    167 HG22 ILE A  10       9.908   8.967  10.181  1.00  0.99           H  
ATOM    168 HG23 ILE A  10       8.481   8.611  11.188  1.00  0.99           H  
ATOM    169  CD1 ILE A  10       6.999  10.871  10.154  1.00  0.99           C  
ATOM    170 HD11 ILE A  10       6.918   9.792  10.024  1.00  0.99           H  
ATOM    171 HD12 ILE A  10       6.545  11.358   9.291  1.00  0.99           H  
ATOM    172 HD13 ILE A  10       6.462  11.183  11.050  1.00  0.99           H  
ATOM    173  N   GLN A  11       9.089   9.484  14.723  1.00  0.99           N  
ATOM    174  H   GLN A  11       8.169   9.110  14.541  1.00  0.99           H  
ATOM    175  CA  GLN A  11       9.787   9.073  15.937  1.00  0.99           C  
ATOM    176  HA  GLN A  11      10.856   9.224  15.794  1.00  0.99           H  
ATOM    177  C   GLN A  11       9.578   7.593  16.251  1.00  0.99           C  
ATOM    178  CB  GLN A  11       9.365   9.974  17.108  1.00  0.99           C  
ATOM    179  HB2 GLN A  11       9.970   9.726  17.980  1.00  0.99           H  
ATOM    180  HB3 GLN A  11       9.585  11.006  16.836  1.00  0.99           H  
ATOM    181  O   GLN A  11       8.584   6.979  15.848  1.00  0.99           O  
ATOM    182  CG  GLN A  11       7.878   9.862  17.490  1.00  0.99           C  
ATOM    183  HG2 GLN A  11       7.671   8.854  17.846  1.00  0.99           H  
ATOM    184  HG3 GLN A  11       7.254  10.058  16.618  1.00  0.99           H  
ATOM    185  CD  GLN A  11       7.493  10.858  18.580  1.00  0.99           C  
ATOM    186  NE2 GLN A  11       6.380  10.677  19.250  1.00  0.99           N  
ATOM    187 HE21 GLN A  11       6.205  11.388  19.945  1.00  0.99           H  
ATOM    188 HE22 GLN A  11       5.778   9.892  19.047  1.00  0.99           H  
ATOM    189  OE1 GLN A  11       8.157  11.828  18.876  1.00  0.99           O  
ATOM    190  N   LEU A  12      10.509   7.033  17.019  1.00  0.99           N  
ATOM    191  H   LEU A  12      11.277   7.606  17.337  1.00  0.99           H  
ATOM    192  CA  LEU A  12      10.415   5.674  17.535  1.00  0.99           C  
ATOM    193  HA  LEU A  12      10.020   5.030  16.750  1.00  0.99           H  
ATOM    194  C   LEU A  12       9.439   5.602  18.716  1.00  0.99           C  
ATOM    195  CB  LEU A  12      11.817   5.177  17.923  1.00  0.99           C  
ATOM    196  HB2 LEU A  12      12.244   5.871  18.646  1.00  0.99           H  
ATOM    197  HB3 LEU A  12      11.715   4.214  18.424  1.00  0.99           H  
ATOM    198  O   LEU A  12       9.411   6.480  19.580  1.00  0.99           O  
ATOM    199  CG  LEU A  12      12.801   5.021  16.748  1.00  0.99           C  
ATOM    200  HG  LEU A  12      12.958   5.999  16.294  1.00  0.99           H  
ATOM    201  CD1 LEU A  12      14.151   4.532  17.264  1.00  0.99           C  
ATOM    202 HD11 LEU A  12      14.538   5.227  18.009  1.00  0.99           H  
ATOM    203 HD12 LEU A  12      14.862   4.480  16.440  1.00  0.99           H  
ATOM    204 HD13 LEU A  12      14.053   3.541  17.709  1.00  0.99           H  
ATOM    205  CD2 LEU A  12      12.313   4.052  15.667  1.00  0.99           C  
ATOM    206 HD21 LEU A  12      11.399   4.425  15.205  1.00  0.99           H  
ATOM    207 HD22 LEU A  12      13.070   3.968  14.887  1.00  0.99           H  
ATOM    208 HD23 LEU A  12      12.137   3.062  16.089  1.00  0.99           H  
ATOM    209  N   LYS A  13       8.642   4.533  18.773  1.00  0.98           N  
ATOM    210  H   LYS A  13       8.648   3.900  17.986  1.00  0.98           H  
ATOM    211  CA  LYS A  13       7.738   4.254  19.893  1.00  0.98           C  
ATOM    212  HA  LYS A  13       8.144   4.745  20.777  1.00  0.98           H  
ATOM    213  C   LYS A  13       7.664   2.757  20.172  1.00  0.98           C  
ATOM    214  CB  LYS A  13       6.349   4.836  19.566  1.00  0.98           C  
ATOM    215  HB2 LYS A  13       6.460   5.879  19.269  1.00  0.98           H  
ATOM    216  HB3 LYS A  13       5.943   4.292  18.714  1.00  0.98           H  
ATOM    217  O   LYS A  13       7.484   1.963  19.253  1.00  0.98           O  
ATOM    218  CG  LYS A  13       5.328   4.759  20.713  1.00  0.98           C  
ATOM    219  HG2 LYS A  13       4.370   5.116  20.335  1.00  0.98           H  
ATOM    220  HG3 LYS A  13       5.199   3.722  21.022  1.00  0.98           H  
ATOM    221  CD  LYS A  13       5.727   5.615  21.922  1.00  0.98           C  
ATOM    222  HD2 LYS A  13       5.869   6.646  21.596  1.00  0.98           H  
ATOM    223  HD3 LYS A  13       6.663   5.243  22.341  1.00  0.98           H  
ATOM    224  CE  LYS A  13       4.638   5.555  22.997  1.00  0.98           C  
ATOM    225  HE2 LYS A  13       3.702   5.906  22.561  1.00  0.98           H  
ATOM    226  HE3 LYS A  13       4.501   4.513  23.288  1.00  0.98           H  
ATOM    227  NZ  LYS A  13       5.004   6.379  24.177  1.00  0.98           N  
ATOM    228  HZ1 LYS A  13       5.135   7.344  23.911  1.00  0.98           H  
ATOM    229  HZ2 LYS A  13       5.869   6.049  24.581  1.00  0.98           H  
ATOM    230  HZ3 LYS A  13       4.287   6.330  24.888  1.00  0.98           H  
ATOM    231  N   ASN A  14       7.731   2.386  21.449  1.00  0.98           N  
ATOM    232  H   ASN A  14       7.987   3.072  22.144  1.00  0.98           H  
ATOM    233  CA  ASN A  14       7.477   1.014  21.885  1.00  0.98           C  
ATOM    234  HA  ASN A  14       7.972   0.329  21.196  1.00  0.98           H  
ATOM    235  C   ASN A  14       5.972   0.735  21.841  1.00  0.98           C  
ATOM    236  CB  ASN A  14       8.062   0.773  23.290  1.00  0.98           C  
ATOM    237  HB2 ASN A  14       7.638   1.486  23.996  1.00  0.98           H  
ATOM    238  HB3 ASN A  14       7.794  -0.232  23.616  1.00  0.98           H  
ATOM    239  O   ASN A  14       5.191   1.456  22.469  1.00  0.98           O  
ATOM    240  CG  ASN A  14       9.576   0.878  23.329  1.00  0.98           C  
ATOM    241  ND2 ASN A  14      10.178   0.770  24.487  1.00  0.98           N  
ATOM    242 HD21 ASN A  14       9.674   0.545  25.333  1.00  0.98           H  
ATOM    243 HD22 ASN A  14      11.186   0.819  24.459  1.00  0.98           H  
ATOM    244  OD1 ASN A  14      10.231   1.099  22.332  1.00  0.98           O  
ATOM    245  N   ILE A  15       5.579  -0.308  21.114  1.00  0.98           N  
ATOM    246  H   ILE A  15       6.284  -0.830  20.613  1.00  0.98           H  
ATOM    247  CA  ILE A  15       4.199  -0.779  20.996  1.00  0.98           C  
ATOM    248  HA  ILE A  15       3.582  -0.279  21.743  1.00  0.98           H  
ATOM    249  C   ILE A  15       4.168  -2.276  21.303  1.00  0.98           C  
ATOM    250  CB  ILE A  15       3.629  -0.459  19.594  1.00  0.98           C  
ATOM    251  HB  ILE A  15       4.291  -0.913  18.856  1.00  0.98           H  
ATOM    252  O   ILE A  15       5.004  -3.036  20.815  1.00  0.98           O  
ATOM    253  CG1 ILE A  15       3.586   1.058  19.293  1.00  0.98           C  
ATOM    254 HG12 ILE A  15       3.254   1.189  18.263  1.00  0.98           H  
ATOM    255 HG13 ILE A  15       4.593   1.470  19.359  1.00  0.98           H  
ATOM    256  CG2 ILE A  15       2.230  -1.071  19.389  1.00  0.98           C  
ATOM    257 HG21 ILE A  15       2.298  -2.159  19.382  1.00  0.98           H  
ATOM    258 HG22 ILE A  15       1.552  -0.761  20.183  1.00  0.98           H  
ATOM    259 HG23 ILE A  15       1.831  -0.762  18.423  1.00  0.98           H  
ATOM    260  CD1 ILE A  15       2.652   1.903  20.170  1.00  0.98           C  
ATOM    261 HD11 ILE A  15       2.741   2.949  19.878  1.00  0.98           H  
ATOM    262 HD12 ILE A  15       1.616   1.593  20.028  1.00  0.98           H  
ATOM    263 HD13 ILE A  15       2.918   1.810  21.223  1.00  0.98           H  
ATOM    264  N   THR A  16       3.190  -2.691  22.105  1.00  0.98           N  
ATOM    265  H   THR A  16       2.571  -2.005  22.513  1.00  0.98           H  
ATOM    266  CA  THR A  16       2.963  -4.093  22.470  1.00  0.98           C  
ATOM    267  HA  THR A  16       3.818  -4.692  22.156  1.00  0.98           H  
ATOM    268  C   THR A  16       1.719  -4.616  21.772  1.00  0.98           C  
ATOM    269  CB  THR A  16       2.810  -4.254  23.988  1.00  0.98           C  
ATOM    270  HB  THR A  16       1.883  -3.772  24.300  1.00  0.98           H  
ATOM    271  O   THR A  16       0.658  -4.009  21.910  1.00  0.98           O  
ATOM    272  CG2 THR A  16       2.774  -5.717  24.425  1.00  0.98           C  
ATOM    273 HG21 THR A  16       2.739  -5.769  25.513  1.00  0.98           H  
ATOM    274 HG22 THR A  16       1.886  -6.207  24.026  1.00  0.98           H  
ATOM    275 HG23 THR A  16       3.664  -6.238  24.071  1.00  0.98           H  
ATOM    276  OG1 THR A  16       3.875  -3.620  24.655  1.00  0.98           O  
ATOM    277  HG1 THR A  16       4.627  -4.216  24.672  1.00  0.98           H  
ATOM    278  N   ARG A  17       1.834  -5.735  21.054  1.00  0.98           N  
ATOM    279  H   ARG A  17       2.751  -6.151  20.977  1.00  0.98           H  
ATOM    280  CA  ARG A  17       0.718  -6.516  20.485  1.00  0.98           C  
ATOM    281  HA  ARG A  17      -0.189  -6.370  21.071  1.00  0.98           H  
ATOM    282  C   ARG A  17       1.075  -7.992  20.533  1.00  0.98           C  
ATOM    283  CB  ARG A  17       0.476  -6.150  19.014  1.00  0.98           C  
ATOM    284  HB2 ARG A  17       1.394  -6.373  18.470  1.00  0.98           H  
ATOM    285  HB3 ARG A  17      -0.305  -6.792  18.607  1.00  0.98           H  
ATOM    286  O   ARG A  17       2.256  -8.321  20.498  1.00  0.98           O  
ATOM    287  CG  ARG A  17       0.095  -4.696  18.749  1.00  0.98           C  
ATOM    288  HG2 ARG A  17      -0.004  -4.554  17.673  1.00  0.98           H  
ATOM    289  HG3 ARG A  17       0.875  -4.028  19.114  1.00  0.98           H  
ATOM    290  CD  ARG A  17      -1.239  -4.369  19.418  1.00  0.98           C  
ATOM    291  HD2 ARG A  17      -1.197  -4.537  20.494  1.00  0.98           H  
ATOM    292  HD3 ARG A  17      -1.995  -5.051  19.028  1.00  0.98           H  
ATOM    293  NE  ARG A  17      -1.630  -2.992  19.119  1.00  0.98           N  
ATOM    294  HE  ARG A  17      -2.031  -2.835  18.206  1.00  0.98           H  
ATOM    295  NH1 ARG A  17      -1.029  -1.998  21.100  1.00  0.98           N  
ATOM    296 HH11 ARG A  17      -1.114  -1.233  21.754  1.00  0.98           H  
ATOM    297 HH12 ARG A  17      -0.696  -2.892  21.430  1.00  0.98           H  
ATOM    298  NH2 ARG A  17      -1.925  -0.787  19.447  1.00  0.98           N  
ATOM    299 HH21 ARG A  17      -1.834   0.049  20.007  1.00  0.98           H  
ATOM    300 HH22 ARG A  17      -2.315  -0.759  18.515  1.00  0.98           H  
ATOM    301  CZ  ARG A  17      -1.523  -1.940  19.899  1.00  0.98           C  
ATOM    302  N   LEU A  18       0.082  -8.878  20.611  1.00  0.98           N  
ATOM    303  H   LEU A  18      -0.872  -8.547  20.627  1.00  0.98           H  
ATOM    304  CA  LEU A  18       0.314 -10.330  20.655  1.00  0.98           C  
ATOM    305  HA  LEU A  18      -0.631 -10.805  20.916  1.00  0.98           H  
ATOM    306  C   LEU A  18       1.336 -10.736  21.753  1.00  0.98           C  
ATOM    307  CB  LEU A  18       0.729 -10.852  19.255  1.00  0.98           C  
ATOM    308  HB2 LEU A  18       0.726 -11.942  19.295  1.00  0.98           H  
ATOM    309  HB3 LEU A  18       1.760 -10.547  19.074  1.00  0.98           H  
ATOM    310  O   LEU A  18       2.182 -11.598  21.533  1.00  0.98           O  
ATOM    311  CG  LEU A  18      -0.093 -10.422  18.023  1.00  0.98           C  
ATOM    312  HG  LEU A  18      -0.021  -9.341  17.897  1.00  0.98           H  
ATOM    313  CD1 LEU A  18       0.488 -11.075  16.775  1.00  0.98           C  
ATOM    314 HD11 LEU A  18      -0.029 -10.715  15.885  1.00  0.98           H  
ATOM    315 HD12 LEU A  18       0.373 -12.158  16.821  1.00  0.98           H  
ATOM    316 HD13 LEU A  18       1.546 -10.827  16.681  1.00  0.98           H  
ATOM    317  CD2 LEU A  18      -1.563 -10.809  18.113  1.00  0.98           C  
ATOM    318 HD21 LEU A  18      -1.695 -11.693  18.737  1.00  0.98           H  
ATOM    319 HD22 LEU A  18      -1.971 -11.011  17.122  1.00  0.98           H  
ATOM    320 HD23 LEU A  18      -2.103  -9.949  18.509  1.00  0.98           H  
ATOM    321  N   CYS A  19       1.308 -10.072  22.921  1.00  0.98           N  
ATOM    322  H   CYS A  19       0.561  -9.404  23.051  1.00  0.98           H  
ATOM    323  CA  CYS A  19       2.292 -10.217  24.015  1.00  0.98           C  
ATOM    324  HA  CYS A  19       2.029  -9.475  24.769  1.00  0.98           H  
ATOM    325  C   CYS A  19       3.762  -9.902  23.655  1.00  0.98           C  
ATOM    326  CB  CYS A  19       2.165 -11.593  24.699  1.00  0.98           C  
ATOM    327  HB2 CYS A  19       3.021 -11.731  25.359  1.00  0.98           H  
ATOM    328  HB3 CYS A  19       2.229 -12.378  23.945  1.00  0.98           H  
ATOM    329  O   CYS A  19       4.657 -10.195  24.446  1.00  0.98           O  
ATOM    330  SG  CYS A  19       0.700 -11.870  25.727  1.00  0.98           S  
ATOM    331  N   LYS A  20       4.042  -9.276  22.506  1.00  0.98           N  
ATOM    332  H   LYS A  20       3.290  -9.093  21.857  1.00  0.98           H  
ATOM    333  CA  LYS A  20       5.392  -8.874  22.095  1.00  0.98           C  
ATOM    334  HA  LYS A  20       6.111  -9.198  22.848  1.00  0.98           H  
ATOM    335  C   LYS A  20       5.493  -7.360  21.994  1.00  0.98           C  
ATOM    336  CB  LYS A  20       5.773  -9.560  20.778  1.00  0.98           C  
ATOM    337  HB2 LYS A  20       5.030  -9.322  20.017  1.00  0.98           H  
ATOM    338  HB3 LYS A  20       6.738  -9.175  20.451  1.00  0.98           H  
ATOM    339  O   LYS A  20       4.687  -6.707  21.332  1.00  0.98           O  
ATOM    340  CG  LYS A  20       5.877 -11.086  20.942  1.00  0.98           C  
ATOM    341  HG2 LYS A  20       6.574 -11.328  21.744  1.00  0.98           H  
ATOM    342  HG3 LYS A  20       4.896 -11.495  21.187  1.00  0.98           H  
ATOM    343  CD  LYS A  20       6.367 -11.712  19.637  1.00  0.98           C  
ATOM    344  HD2 LYS A  20       5.725 -11.330  18.843  1.00  0.98           H  
ATOM    345  HD3 LYS A  20       7.394 -11.402  19.443  1.00  0.98           H  
ATOM    346  CE  LYS A  20       6.274 -13.241  19.658  1.00  0.98           C  
ATOM    347  HE2 LYS A  20       7.003 -13.632  20.368  1.00  0.98           H  
ATOM    348  HE3 LYS A  20       5.280 -13.515  20.010  1.00  0.98           H  
ATOM    349  NZ  LYS A  20       6.496 -13.811  18.304  1.00  0.98           N  
ATOM    350  HZ1 LYS A  20       7.417 -13.587  17.953  1.00  0.98           H  
ATOM    351  HZ2 LYS A  20       5.812 -13.441  17.660  1.00  0.98           H  
ATOM    352  HZ3 LYS A  20       6.390 -14.815  18.309  1.00  0.98           H  
ATOM    353  N   THR A  21       6.496  -6.800  22.659  1.00  0.98           N  
ATOM    354  H   THR A  21       7.130  -7.403  23.164  1.00  0.98           H  
ATOM    355  CA  THR A  21       6.823  -5.374  22.585  1.00  0.98           C  
ATOM    356  HA  THR A  21       5.950  -4.813  22.251  1.00  0.98           H  
ATOM    357  C   THR A  21       7.937  -5.174  21.577  1.00  0.98           C  
ATOM    358  CB  THR A  21       7.234  -4.818  23.952  1.00  0.98           C  
ATOM    359  HB  THR A  21       8.131  -5.330  24.302  1.00  0.98           H  
ATOM    360  O   THR A  21       8.977  -5.819  21.683  1.00  0.98           O  
ATOM    361  CG2 THR A  21       7.484  -3.310  23.919  1.00  0.98           C  
ATOM    362 HG21 THR A  21       8.354  -3.089  23.301  1.00  0.98           H  
ATOM    363 HG22 THR A  21       7.680  -2.950  24.929  1.00  0.98           H  
ATOM    364 HG23 THR A  21       6.611  -2.796  23.517  1.00  0.98           H  
ATOM    365  OG1 THR A  21       6.191  -5.038  24.875  1.00  0.98           O  
ATOM    366  HG1 THR A  21       6.598  -5.160  25.736  1.00  0.98           H  
ATOM    367  N   LYS A  22       7.745  -4.253  20.634  1.00  0.98           N  
ATOM    368  H   LYS A  22       6.855  -3.776  20.592  1.00  0.98           H  
ATOM    369  CA  LYS A  22       8.810  -3.807  19.733  1.00  0.98           C  
ATOM    370  HA  LYS A  22       9.768  -4.031  20.202  1.00  0.98           H  
ATOM    371  C   LYS A  22       8.780  -2.301  19.529  1.00  0.98           C  
ATOM    372  CB  LYS A  22       8.773  -4.582  18.406  1.00  0.98           C  
ATOM    373  HB2 LYS A  22       8.897  -5.646  18.611  1.00  0.98           H  
ATOM    374  HB3 LYS A  22       9.629  -4.263  17.812  1.00  0.98           H  
ATOM    375  O   LYS A  22       7.739  -1.656  19.680  1.00  0.98           O  
ATOM    376  CG  LYS A  22       7.488  -4.381  17.588  1.00  0.98           C  
ATOM    377  HG2 LYS A  22       6.665  -4.919  18.058  1.00  0.98           H  
ATOM    378  HG3 LYS A  22       7.237  -3.321  17.540  1.00  0.98           H  
ATOM    379  CD  LYS A  22       7.712  -4.905  16.167  1.00  0.98           C  
ATOM    380  HD2 LYS A  22       8.567  -4.384  15.735  1.00  0.98           H  
ATOM    381  HD3 LYS A  22       7.938  -5.970  16.204  1.00  0.98           H  
ATOM    382  CE  LYS A  22       6.495  -4.677  15.274  1.00  0.98           C  
ATOM    383  HE2 LYS A  22       5.697  -5.342  15.607  1.00  0.98           H  
ATOM    384  HE3 LYS A  22       6.147  -3.650  15.376  1.00  0.98           H  
ATOM    385  NZ  LYS A  22       6.834  -4.977  13.864  1.00  0.98           N  
ATOM    386  HZ1 LYS A  22       7.465  -4.304  13.452  1.00  0.98           H  
ATOM    387  HZ2 LYS A  22       7.263  -5.889  13.794  1.00  0.98           H  
ATOM    388  HZ3 LYS A  22       5.990  -5.083  13.319  1.00  0.98           H  
ATOM    389  N   THR A  23       9.931  -1.754  19.169  1.00  0.98           N  
ATOM    390  H   THR A  23      10.753  -2.339  19.113  1.00  0.98           H  
ATOM    391  CA  THR A  23      10.076  -0.357  18.772  1.00  0.98           C  
ATOM    392  HA  THR A  23       9.406   0.259  19.372  1.00  0.98           H  
ATOM    393  C   THR A  23       9.711  -0.221  17.300  1.00  0.98           C  
ATOM    394  CB  THR A  23      11.508   0.130  19.015  1.00  0.98           C  
ATOM    395  HB  THR A  23      12.187  -0.330  18.297  1.00  0.98           H  
ATOM    396  O   THR A  23      10.261  -0.930  16.463  1.00  0.98           O  
ATOM    397  CG2 THR A  23      11.598   1.645  18.908  1.00  0.98           C  
ATOM    398 HG21 THR A  23      12.630   1.958  19.061  1.00  0.98           H  
ATOM    399 HG22 THR A  23      11.276   1.961  17.916  1.00  0.98           H  
ATOM    400 HG23 THR A  23      10.963   2.109  19.663  1.00  0.98           H  
ATOM    401  OG1 THR A  23      11.907  -0.224  20.315  1.00  0.98           O  
ATOM    402  HG1 THR A  23      12.694   0.280  20.537  1.00  0.98           H  
ATOM    403  N   ILE A  24       8.783   0.677  16.976  1.00  0.98           N  
ATOM    404  H   ILE A  24       8.339   1.205  17.714  1.00  0.98           H  
ATOM    405  CA  ILE A  24       8.373   0.955  15.595  1.00  0.98           C  
ATOM    406  HA  ILE A  24       9.060   0.451  14.915  1.00  0.98           H  
ATOM    407  C   ILE A  24       8.482   2.445  15.275  1.00  0.98           C  
ATOM    408  CB  ILE A  24       6.960   0.409  15.296  1.00  0.98           C  
ATOM    409  HB  ILE A  24       6.756   0.641  14.251  1.00  0.98           H  
ATOM    410  O   ILE A  24       8.394   3.288  16.170  1.00  0.98           O  
ATOM    411  CG1 ILE A  24       5.855   1.082  16.138  1.00  0.98           C  
ATOM    412 HG12 ILE A  24       6.019   0.889  17.198  1.00  0.98           H  
ATOM    413 HG13 ILE A  24       5.907   2.158  15.973  1.00  0.98           H  
ATOM    414  CG2 ILE A  24       6.925  -1.119  15.455  1.00  0.98           C  
ATOM    415 HG21 ILE A  24       6.978  -1.373  16.514  1.00  0.98           H  
ATOM    416 HG22 ILE A  24       6.003  -1.518  15.031  1.00  0.98           H  
ATOM    417 HG23 ILE A  24       7.774  -1.563  14.936  1.00  0.98           H  
ATOM    418  CD1 ILE A  24       4.439   0.629  15.763  1.00  0.98           C  
ATOM    419 HD11 ILE A  24       3.715   1.353  16.135  1.00  0.98           H  
ATOM    420 HD12 ILE A  24       4.230  -0.349  16.197  1.00  0.98           H  
ATOM    421 HD13 ILE A  24       4.332   0.573  14.679  1.00  0.98           H  
ATOM    422  N   VAL A  25       8.631   2.769  13.989  1.00  0.99           N  
ATOM    423  H   VAL A  25       8.716   2.027  13.309  1.00  0.99           H  
ATOM    424  CA  VAL A  25       8.527   4.146  13.490  1.00  0.99           C  
ATOM    425  HA  VAL A  25       9.069   4.804  14.169  1.00  0.99           H  
ATOM    426  C   VAL A  25       7.057   4.563  13.480  1.00  0.99           C  
ATOM    427  CB  VAL A  25       9.152   4.296  12.089  1.00  0.99           C  
ATOM    428  HB  VAL A  25       8.598   3.683  11.378  1.00  0.99           H  
ATOM    429  O   VAL A  25       6.200   3.835  12.978  1.00  0.99           O  
ATOM    430  CG1 VAL A  25       9.110   5.755  11.625  1.00  0.99           C  
ATOM    431 HG11 VAL A  25       8.081   6.100  11.528  1.00  0.99           H  
ATOM    432 HG12 VAL A  25       9.640   6.387  12.338  1.00  0.99           H  
ATOM    433 HG13 VAL A  25       9.588   5.845  10.650  1.00  0.99           H  
ATOM    434  CG2 VAL A  25      10.621   3.852  12.078  1.00  0.99           C  
ATOM    435 HG21 VAL A  25      10.706   2.792  12.315  1.00  0.99           H  
ATOM    436 HG22 VAL A  25      11.200   4.430  12.799  1.00  0.99           H  
ATOM    437 HG23 VAL A  25      11.048   4.006  11.087  1.00  0.99           H  
ATOM    438  N   THR A  26       6.767   5.740  14.029  1.00  0.99           N  
ATOM    439  H   THR A  26       7.531   6.287  14.400  1.00  0.99           H  
ATOM    440  CA  THR A  26       5.416   6.304  14.155  1.00  0.99           C  
ATOM    441  HA  THR A  26       4.737   5.775  13.486  1.00  0.99           H  
ATOM    442  C   THR A  26       5.396   7.778  13.777  1.00  0.99           C  
ATOM    443  CB  THR A  26       4.879   6.174  15.588  1.00  0.99           C  
ATOM    444  HB  THR A  26       3.870   6.586  15.618  1.00  0.99           H  
ATOM    445  O   THR A  26       6.432   8.440  13.773  1.00  0.99           O  
ATOM    446  CG2 THR A  26       4.812   4.734  16.079  1.00  0.99           C  
ATOM    447 HG21 THR A  26       5.821   4.361  16.252  1.00  0.99           H  
ATOM    448 HG22 THR A  26       4.245   4.693  17.009  1.00  0.99           H  
ATOM    449 HG23 THR A  26       4.316   4.114  15.332  1.00  0.99           H  
ATOM    450  OG1 THR A  26       5.675   6.907  16.495  1.00  0.99           O  
ATOM    451  HG1 THR A  26       6.594   6.731  16.279  1.00  0.99           H  
ATOM    452  N   VAL A  27       4.196   8.310  13.539  1.00  0.99           N  
ATOM    453  H   VAL A  27       3.388   7.706  13.582  1.00  0.99           H  
ATOM    454  CA  VAL A  27       3.962   9.757  13.445  1.00  0.99           C  
ATOM    455  HA  VAL A  27       4.909  10.274  13.285  1.00  0.99           H  
ATOM    456  C   VAL A  27       3.365  10.241  14.758  1.00  0.99           C  
ATOM    457  CB  VAL A  27       3.043  10.102  12.268  1.00  0.99           C  
ATOM    458  HB  VAL A  27       2.074   9.631  12.435  1.00  0.99           H  
ATOM    459  O   VAL A  27       2.309   9.761  15.182  1.00  0.99           O  
ATOM    460  CG1 VAL A  27       2.842  11.611  12.135  1.00  0.99           C  
ATOM    461 HG11 VAL A  27       2.166  11.814  11.304  1.00  0.99           H  
ATOM    462 HG12 VAL A  27       2.403  12.030  13.041  1.00  0.99           H  
ATOM    463 HG13 VAL A  27       3.802  12.093  11.952  1.00  0.99           H  
ATOM    464  CG2 VAL A  27       3.606   9.557  10.958  1.00  0.99           C  
ATOM    465 HG21 VAL A  27       4.672   9.773  10.888  1.00  0.99           H  
ATOM    466 HG22 VAL A  27       3.100  10.003  10.102  1.00  0.99           H  
ATOM    467 HG23 VAL A  27       3.458   8.477  10.944  1.00  0.99           H  
ATOM    468  N   ASN A  28       4.033  11.186  15.413  1.00  0.99           N  
ATOM    469  H   ASN A  28       4.881  11.543  14.996  1.00  0.99           H  
ATOM    470  CA  ASN A  28       3.632  11.772  16.696  1.00  0.99           C  
ATOM    471  HA  ASN A  28       4.477  12.370  17.038  1.00  0.99           H  
ATOM    472  C   ASN A  28       3.397  10.706  17.787  1.00  0.99           C  
ATOM    473  CB  ASN A  28       2.432  12.737  16.516  1.00  0.99           C  
ATOM    474  HB2 ASN A  28       2.218  13.203  17.478  1.00  0.99           H  
ATOM    475  HB3 ASN A  28       1.557  12.169  16.202  1.00  0.99           H  
ATOM    476  O   ASN A  28       2.531  10.872  18.649  1.00  0.99           O  
ATOM    477  CG  ASN A  28       2.661  13.854  15.512  1.00  0.99           C  
ATOM    478  ND2 ASN A  28       1.742  14.777  15.360  1.00  0.99           N  
ATOM    479 HD21 ASN A  28       1.022  14.911  16.055  1.00  0.99           H  
ATOM    480 HD22 ASN A  28       2.013  15.511  14.721  1.00  0.99           H  
ATOM    481  OD1 ASN A  28       3.643  13.908  14.813  1.00  0.99           O  
ATOM    482  N   GLY A  29       4.115   9.574  17.732  1.00  0.98           N  
ATOM    483  H   GLY A  29       4.768   9.460  16.970  1.00  0.98           H  
ATOM    484  CA  GLY A  29       4.010   8.501  18.728  1.00  0.98           C  
ATOM    485  HA2 GLY A  29       4.860   7.827  18.628  1.00  0.98           H  
ATOM    486  HA3 GLY A  29       4.040   8.937  19.727  1.00  0.98           H  
ATOM    487  C   GLY A  29       2.731   7.670  18.629  1.00  0.98           C  
ATOM    488  O   GLY A  29       2.400   6.968  19.585  1.00  0.98           O  
ATOM    489  N   LYS A  30       1.985   7.778  17.520  1.00  0.98           N  
ATOM    490  H   LYS A  30       2.328   8.369  16.775  1.00  0.98           H  
ATOM    491  CA  LYS A  30       0.694   7.109  17.311  1.00  0.98           C  
ATOM    492  HA  LYS A  30       0.387   6.639  18.245  1.00  0.98           H  
ATOM    493  C   LYS A  30       0.799   6.002  16.265  1.00  0.98           C  
ATOM    494  CB  LYS A  30      -0.382   8.131  16.914  1.00  0.98           C  
ATOM    495  HB2 LYS A  30      -1.317   7.601  16.736  1.00  0.98           H  
ATOM    496  HB3 LYS A  30      -0.083   8.631  15.992  1.00  0.98           H  
ATOM    497  O   LYS A  30       1.438   6.178  15.231  1.00  0.98           O  
ATOM    498  CG  LYS A  30      -0.629   9.171  18.010  1.00  0.98           C  
ATOM    499  HG2 LYS A  30       0.290   9.726  18.198  1.00  0.98           H  
ATOM    500  HG3 LYS A  30      -0.926   8.661  18.926  1.00  0.98           H  
ATOM    501  CD  LYS A  30      -1.722  10.160  17.599  1.00  0.98           C  
ATOM    502  HD2 LYS A  30      -2.655   9.623  17.430  1.00  0.98           H  
ATOM    503  HD3 LYS A  30      -1.416  10.668  16.685  1.00  0.98           H  
ATOM    504  CE  LYS A  30      -1.880  11.169  18.740  1.00  0.98           C  
ATOM    505  HE2 LYS A  30      -0.909  11.629  18.921  1.00  0.98           H  
ATOM    506  HE3 LYS A  30      -2.154  10.628  19.646  1.00  0.98           H  
ATOM    507  NZ  LYS A  30      -2.888  12.210  18.431  1.00  0.98           N  
ATOM    508  HZ1 LYS A  30      -2.604  12.724  17.610  1.00  0.98           H  
ATOM    509  HZ2 LYS A  30      -3.794  11.789  18.282  1.00  0.98           H  
ATOM    510  HZ3 LYS A  30      -2.945  12.860  19.202  1.00  0.98           H  
ATOM    511  N   PHE A  31       0.115   4.893  16.535  1.00  0.98           N  
ATOM    512  H   PHE A  31      -0.391   4.843  17.407  1.00  0.98           H  
ATOM    513  CA  PHE A  31      -0.073   3.781  15.609  1.00  0.98           C  
ATOM    514  HA  PHE A  31       0.153   4.109  14.594  1.00  0.98           H  
ATOM    515  C   PHE A  31      -1.529   3.279  15.689  1.00  0.98           C  
ATOM    516  CB  PHE A  31       0.924   2.667  15.948  1.00  0.98           C  
ATOM    517  HB2 PHE A  31       0.833   2.411  17.004  1.00  0.98           H  
ATOM    518  HB3 PHE A  31       1.935   3.040  15.781  1.00  0.98           H  
ATOM    519  O   PHE A  31      -1.916   2.756  16.739  1.00  0.98           O  
ATOM    520  CG  PHE A  31       0.728   1.420  15.111  1.00  0.98           C  
ATOM    521  CD1 PHE A  31       0.372   0.200  15.719  1.00  0.98           C  
ATOM    522  HD1 PHE A  31       0.246   0.146  16.790  1.00  0.98           H  
ATOM    523  CD2 PHE A  31       0.872   1.484  13.713  1.00  0.98           C  
ATOM    524  HD2 PHE A  31       1.152   2.410  13.232  1.00  0.98           H  
ATOM    525  CE1 PHE A  31       0.179  -0.953  14.937  1.00  0.98           C  
ATOM    526  HE1 PHE A  31      -0.085  -1.890  15.404  1.00  0.98           H  
ATOM    527  CE2 PHE A  31       0.666   0.334  12.937  1.00  0.98           C  
ATOM    528  HE2 PHE A  31       0.785   0.375  11.864  1.00  0.98           H  
ATOM    529  CZ  PHE A  31       0.332  -0.887  13.542  1.00  0.98           C  
ATOM    530  HZ  PHE A  31       0.200  -1.770  12.934  1.00  0.98           H  
ATOM    531  N   PRO A  32      -2.346   3.442  14.628  1.00  0.99           N  
ATOM    532  CA  PRO A  32      -2.094   4.227  13.415  1.00  0.99           C  
ATOM    533  HA  PRO A  32      -1.258   3.787  12.872  1.00  0.99           H  
ATOM    534  C   PRO A  32      -1.801   5.704  13.709  1.00  0.99           C  
ATOM    535  CB  PRO A  32      -3.358   4.096  12.558  1.00  0.99           C  
ATOM    536  HB2 PRO A  32      -3.115   4.038  11.497  1.00  0.99           H  
ATOM    537  HB3 PRO A  32      -4.028   4.936  12.744  1.00  0.99           H  
ATOM    538  O   PRO A  32      -2.086   6.210  14.797  1.00  0.99           O  
ATOM    539  CG  PRO A  32      -4.012   2.816  13.067  1.00  0.99           C  
ATOM    540  HG2 PRO A  32      -3.556   1.949  12.589  1.00  0.99           H  
ATOM    541  HG3 PRO A  32      -5.090   2.829  12.907  1.00  0.99           H  
ATOM    542  CD  PRO A  32      -3.654   2.830  14.550  1.00  0.99           C  
ATOM    543  HD2 PRO A  32      -4.374   3.425  15.110  1.00  0.99           H  
ATOM    544  HD3 PRO A  32      -3.610   1.813  14.940  1.00  0.99           H  
ATOM    545  N   GLY A  33      -1.235   6.401  12.731  1.00  0.99           N  
ATOM    546  H   GLY A  33      -1.093   5.947  11.840  1.00  0.99           H  
ATOM    547  CA  GLY A  33      -0.880   7.811  12.817  1.00  0.99           C  
ATOM    548  HA2 GLY A  33      -0.220   7.957  13.672  1.00  0.99           H  
ATOM    549  HA3 GLY A  33      -0.327   8.071  11.915  1.00  0.99           H  
ATOM    550  C   GLY A  33      -2.078   8.766  12.940  1.00  0.99           C  
ATOM    551  O   GLY A  33      -3.246   8.366  12.873  1.00  0.99           O  
ATOM    552  N   PRO A  34      -1.815  10.070  13.146  1.00  0.98           N  
ATOM    553  CA  PRO A  34      -2.855  11.067  13.363  1.00  0.98           C  
ATOM    554  HA  PRO A  34      -3.453  10.767  14.223  1.00  0.98           H  
ATOM    555  C   PRO A  34      -3.788  11.239  12.155  1.00  0.98           C  
ATOM    556  CB  PRO A  34      -2.111  12.365  13.697  1.00  0.98           C  
ATOM    557  HB2 PRO A  34      -1.932  12.419  14.770  1.00  0.98           H  
ATOM    558  HB3 PRO A  34      -2.644  13.252  13.354  1.00  0.98           H  
ATOM    559  O   PRO A  34      -3.397  11.173  10.992  1.00  0.98           O  
ATOM    560  CG  PRO A  34      -0.777  12.197  12.972  1.00  0.98           C  
ATOM    561  HG2 PRO A  34      -0.898  12.443  11.916  1.00  0.98           H  
ATOM    562  HG3 PRO A  34       0.013  12.800  13.420  1.00  0.98           H  
ATOM    563  CD  PRO A  34      -0.505  10.703  13.115  1.00  0.98           C  
ATOM    564  HD2 PRO A  34       0.025  10.505  14.047  1.00  0.98           H  
ATOM    565  HD3 PRO A  34       0.081  10.360  12.262  1.00  0.98           H  
ATOM    566  N   ARG A  35      -5.052  11.550  12.451  1.00  0.99           N  
ATOM    567  H   ARG A  35      -5.308  11.595  13.427  1.00  0.99           H  
ATOM    568  CA  ARG A  35      -6.042  11.929  11.441  1.00  0.99           C  
ATOM    569  HA  ARG A  35      -5.949  11.245  10.598  1.00  0.99           H  
ATOM    570  C   ARG A  35      -5.763  13.332  10.906  1.00  0.99           C  
ATOM    571  CB  ARG A  35      -7.447  11.823  12.051  1.00  0.99           C  
ATOM    572  HB2 ARG A  35      -7.621  10.795  12.368  1.00  0.99           H  
ATOM    573  HB3 ARG A  35      -7.486  12.461  12.934  1.00  0.99           H  
ATOM    574  O   ARG A  35      -5.774  14.289  11.680  1.00  0.99           O  
ATOM    575  CG  ARG A  35      -8.552  12.244  11.066  1.00  0.99           C  
ATOM    576  HG2 ARG A  35      -8.385  13.269  10.735  1.00  0.99           H  
ATOM    577  HG3 ARG A  35      -8.529  11.598  10.189  1.00  0.99           H  
ATOM    578  CD  ARG A  35      -9.940  12.170  11.708  1.00  0.99           C  
ATOM    579  HD2 ARG A  35     -10.679  12.411  10.944  1.00  0.99           H  
ATOM    580  HD3 ARG A  35     -10.111  11.154  12.062  1.00  0.99           H  
ATOM    581  NE  ARG A  35     -10.059  13.130  12.822  1.00  0.99           N  
ATOM    582  HE  ARG A  35      -9.283  13.766  12.937  1.00  0.99           H  
ATOM    583  NH1 ARG A  35     -12.186  12.595  13.479  1.00  0.99           N  
ATOM    584 HH11 ARG A  35     -12.227  11.940  12.712  1.00  0.99           H  
ATOM    585 HH12 ARG A  35     -12.976  12.745  14.090  1.00  0.99           H  
ATOM    586  NH2 ARG A  35     -11.042  14.162  14.593  1.00  0.99           N  
ATOM    587 HH21 ARG A  35     -10.216  14.732  14.707  1.00  0.99           H  
ATOM    588 HH22 ARG A  35     -11.829  14.304  15.211  1.00  0.99           H  
ATOM    589  CZ  ARG A  35     -11.092  13.291  13.625  1.00  0.99           C  
ATOM    590  N   VAL A  36      -5.670  13.455   9.586  1.00  0.99           N  
ATOM    591  H   VAL A  36      -5.690  12.614   9.028  1.00  0.99           H  
ATOM    592  CA  VAL A  36      -5.710  14.738   8.869  1.00  0.99           C  
ATOM    593  HA  VAL A  36      -5.414  15.537   9.549  1.00  0.99           H  
ATOM    594  C   VAL A  36      -7.149  15.006   8.432  1.00  0.99           C  
ATOM    595  CB  VAL A  36      -4.704  14.748   7.703  1.00  0.99           C  
ATOM    596  HB  VAL A  36      -4.923  13.920   7.029  1.00  0.99           H  
ATOM    597  O   VAL A  36      -7.887  14.089   8.064  1.00  0.99           O  
ATOM    598  CG1 VAL A  36      -4.731  16.060   6.914  1.00  0.99           C  
ATOM    599 HG11 VAL A  36      -3.995  16.014   6.111  1.00  0.99           H  
ATOM    600 HG12 VAL A  36      -5.709  16.231   6.465  1.00  0.99           H  
ATOM    601 HG13 VAL A  36      -4.472  16.896   7.564  1.00  0.99           H  
ATOM    602  CG2 VAL A  36      -3.287  14.578   8.262  1.00  0.99           C  
ATOM    603 HG21 VAL A  36      -3.184  13.601   8.733  1.00  0.99           H  
ATOM    604 HG22 VAL A  36      -2.555  14.649   7.457  1.00  0.99           H  
ATOM    605 HG23 VAL A  36      -3.071  15.357   8.993  1.00  0.99           H  
ATOM    606  N   THR A  37      -7.618  16.245   8.558  1.00  0.99           N  
ATOM    607  H   THR A  37      -6.985  16.989   8.816  1.00  0.99           H  
ATOM    608  CA  THR A  37      -8.993  16.620   8.200  1.00  0.99           C  
ATOM    609  HA  THR A  37      -9.395  15.863   7.527  1.00  0.99           H  
ATOM    610  C   THR A  37      -9.009  17.943   7.452  1.00  0.99           C  
ATOM    611  CB  THR A  37      -9.918  16.670   9.424  1.00  0.99           C  
ATOM    612  HB  THR A  37      -9.553  17.411  10.136  1.00  0.99           H  
ATOM    613  O   THR A  37      -8.644  18.977   7.999  1.00  0.99           O  
ATOM    614  CG2 THR A  37     -11.368  16.989   9.052  1.00  0.99           C  
ATOM    615 HG21 THR A  37     -11.714  16.302   8.280  1.00  0.99           H  
ATOM    616 HG22 THR A  37     -12.000  16.893   9.935  1.00  0.99           H  
ATOM    617 HG23 THR A  37     -11.441  18.011   8.679  1.00  0.99           H  
ATOM    618  OG1 THR A  37      -9.926  15.397  10.039  1.00  0.99           O  
ATOM    619  HG1 THR A  37      -9.342  14.864   9.494  1.00  0.99           H  
ATOM    620  N   ALA A  38      -9.498  17.911   6.221  1.00  0.98           N  
ATOM    621  H   ALA A  38      -9.835  17.030   5.860  1.00  0.98           H  
ATOM    622  CA  ALA A  38      -9.661  19.071   5.356  1.00  0.98           C  
ATOM    623  HA  ALA A  38      -9.408  19.982   5.897  1.00  0.98           H  
ATOM    624  C   ALA A  38     -11.113  19.193   4.888  1.00  0.98           C  
ATOM    625  CB  ALA A  38      -8.689  18.931   4.181  1.00  0.98           C  
ATOM    626  HB1 ALA A  38      -8.944  18.052   3.588  1.00  0.98           H  
ATOM    627  HB2 ALA A  38      -7.671  18.822   4.553  1.00  0.98           H  
ATOM    628  HB3 ALA A  38      -8.737  19.811   3.541  1.00  0.98           H  
ATOM    629  O   ALA A  38     -11.913  18.275   5.069  1.00  0.98           O  
ATOM    630  N   ARG A  39     -11.467  20.318   4.274  1.00  0.98           N  
ATOM    631  H   ARG A  39     -10.797  21.072   4.228  1.00  0.98           H  
ATOM    632  CA  ARG A  39     -12.611  20.431   3.364  1.00  0.98           C  
ATOM    633  HA  ARG A  39     -13.236  19.541   3.442  1.00  0.98           H  
ATOM    634  C   ARG A  39     -12.112  20.487   1.928  1.00  0.98           C  
ATOM    635  CB  ARG A  39     -13.458  21.671   3.691  1.00  0.98           C  
ATOM    636  HB2 ARG A  39     -14.189  21.822   2.896  1.00  0.98           H  
ATOM    637  HB3 ARG A  39     -12.826  22.557   3.738  1.00  0.98           H  
ATOM    638  O   ARG A  39     -10.979  20.891   1.681  1.00  0.98           O  
ATOM    639  CG  ARG A  39     -14.212  21.485   5.006  1.00  0.98           C  
ATOM    640  HG2 ARG A  39     -14.916  20.666   4.860  1.00  0.98           H  
ATOM    641  HG3 ARG A  39     -13.517  21.246   5.810  1.00  0.98           H  
ATOM    642  CD  ARG A  39     -15.027  22.720   5.384  1.00  0.98           C  
ATOM    643  HD2 ARG A  39     -15.729  22.946   4.583  1.00  0.98           H  
ATOM    644  HD3 ARG A  39     -14.349  23.567   5.488  1.00  0.98           H  
ATOM    645  NE  ARG A  39     -15.752  22.508   6.653  1.00  0.98           N  
ATOM    646  HE  ARG A  39     -15.399  23.012   7.454  1.00  0.98           H  
ATOM    647  NH1 ARG A  39     -17.419  21.122   5.852  1.00  0.98           N  
ATOM    648 HH11 ARG A  39     -18.310  20.660   5.962  1.00  0.98           H  
ATOM    649 HH12 ARG A  39     -17.032  21.146   4.920  1.00  0.98           H  
ATOM    650  NH2 ARG A  39     -17.394  21.722   8.005  1.00  0.98           N  
ATOM    651 HH21 ARG A  39     -17.019  22.279   8.759  1.00  0.98           H  
ATOM    652 HH22 ARG A  39     -18.264  21.222   8.124  1.00  0.98           H  
ATOM    653  CZ  ARG A  39     -16.843  21.782   6.823  1.00  0.98           C  
ATOM    654  N   GLU A  40     -12.972  20.126   0.985  1.00  0.98           N  
ATOM    655  H   GLU A  40     -13.854  19.715   1.256  1.00  0.98           H  
ATOM    656  CA  GLU A  40     -12.744  20.442  -0.424  1.00  0.98           C  
ATOM    657  HA  GLU A  40     -11.879  19.877  -0.773  1.00  0.98           H  
ATOM    658  C   GLU A  40     -12.452  21.951  -0.577  1.00  0.98           C  
ATOM    659  CB  GLU A  40     -13.967  20.011  -1.249  1.00  0.98           C  
ATOM    660  HB2 GLU A  40     -14.213  18.976  -1.012  1.00  0.98           H  
ATOM    661  HB3 GLU A  40     -14.818  20.633  -0.971  1.00  0.98           H  
ATOM    662  O   GLU A  40     -13.212  22.799  -0.101  1.00  0.98           O  
ATOM    663  CG  GLU A  40     -13.706  20.133  -2.758  1.00  0.98           C  
ATOM    664  HG2 GLU A  40     -13.354  21.142  -2.971  1.00  0.98           H  
ATOM    665  HG3 GLU A  40     -12.911  19.442  -3.040  1.00  0.98           H  
ATOM    666  CD  GLU A  40     -14.944  19.869  -3.631  1.00  0.98           C  
ATOM    667  OE1 GLU A  40     -14.937  20.379  -4.774  1.00  0.98           O  
ATOM    668  OE2 GLU A  40     -15.930  19.235  -3.182  1.00  0.98           O  
ATOM    669  N   GLY A  41     -11.338  22.283  -1.227  1.00  0.98           N  
ATOM    670  H   GLY A  41     -10.760  21.541  -1.595  1.00  0.98           H  
ATOM    671  CA  GLY A  41     -10.836  23.640  -1.434  1.00  0.98           C  
ATOM    672  HA2 GLY A  41     -11.677  24.317  -1.583  1.00  0.98           H  
ATOM    673  HA3 GLY A  41     -10.231  23.641  -2.341  1.00  0.98           H  
ATOM    674  C   GLY A  41      -9.963  24.199  -0.306  1.00  0.98           C  
ATOM    675  O   GLY A  41      -9.566  25.362  -0.396  1.00  0.98           O  
ATOM    676  N   ASP A  42      -9.694  23.437   0.758  1.00  0.99           N  
ATOM    677  H   ASP A  42     -10.061  22.497   0.790  1.00  0.99           H  
ATOM    678  CA  ASP A  42      -8.691  23.810   1.760  1.00  0.99           C  
ATOM    679  HA  ASP A  42      -8.758  24.882   1.946  1.00  0.99           H  
ATOM    680  C   ASP A  42      -7.273  23.535   1.244  1.00  0.99           C  
ATOM    681  CB  ASP A  42      -8.929  23.093   3.100  1.00  0.99           C  
ATOM    682  HB2 ASP A  42      -8.058  23.246   3.736  1.00  0.99           H  
ATOM    683  HB3 ASP A  42      -9.016  22.020   2.925  1.00  0.99           H  
ATOM    684  O   ASP A  42      -7.032  22.563   0.520  1.00  0.99           O  
ATOM    685  CG  ASP A  42     -10.152  23.590   3.877  1.00  0.99           C  
ATOM    686  OD1 ASP A  42     -10.697  24.678   3.582  1.00  0.99           O  
ATOM    687  OD2 ASP A  42     -10.538  22.894   4.851  1.00  0.99           O  
ATOM    688  N   ASN A  43      -6.334  24.381   1.665  1.00  0.99           N  
ATOM    689  H   ASN A  43      -6.601  25.108   2.313  1.00  0.99           H  
ATOM    690  CA  ASN A  43      -4.908  24.164   1.463  1.00  0.99           C  
ATOM    691  HA  ASN A  43      -4.760  23.531   0.589  1.00  0.99           H  
ATOM    692  C   ASN A  43      -4.329  23.428   2.676  1.00  0.99           C  
ATOM    693  CB  ASN A  43      -4.218  25.506   1.178  1.00  0.99           C  
ATOM    694  HB2 ASN A  43      -4.243  26.147   2.059  1.00  0.99           H  
ATOM    695  HB3 ASN A  43      -4.730  26.012   0.360  1.00  0.99           H  
ATOM    696  O   ASN A  43      -4.527  23.854   3.815  1.00  0.99           O  
ATOM    697  CG  ASN A  43      -2.788  25.268   0.740  1.00  0.99           C  
ATOM    698  ND2 ASN A  43      -1.813  25.563   1.562  1.00  0.99           N  
ATOM    699 HD21 ASN A  43      -1.988  25.962   2.473  1.00  0.99           H  
ATOM    700 HD22 ASN A  43      -0.907  25.256   1.236  1.00  0.99           H  
ATOM    701  OD1 ASN A  43      -2.546  24.761  -0.340  1.00  0.99           O  
ATOM    702  N   LEU A  44      -3.627  22.326   2.447  1.00  0.99           N  
ATOM    703  H   LEU A  44      -3.442  22.066   1.489  1.00  0.99           H  
ATOM    704  CA  LEU A  44      -2.940  21.557   3.475  1.00  0.99           C  
ATOM    705  HA  LEU A  44      -3.321  21.821   4.461  1.00  0.99           H  
ATOM    706  C   LEU A  44      -1.455  21.913   3.455  1.00  0.99           C  
ATOM    707  CB  LEU A  44      -3.175  20.053   3.228  1.00  0.99           C  
ATOM    708  HB2 LEU A  44      -2.968  19.833   2.181  1.00  0.99           H  
ATOM    709  HB3 LEU A  44      -2.456  19.488   3.821  1.00  0.99           H  
ATOM    710  O   LEU A  44      -0.804  21.769   2.426  1.00  0.99           O  
ATOM    711  CG  LEU A  44      -4.593  19.562   3.576  1.00  0.99           C  
ATOM    712  HG  LEU A  44      -5.333  20.119   3.000  1.00  0.99           H  
ATOM    713  CD1 LEU A  44      -4.760  18.081   3.252  1.00  0.99           C  
ATOM    714 HD11 LEU A  44      -5.755  17.736   3.533  1.00  0.99           H  
ATOM    715 HD12 LEU A  44      -4.647  17.948   2.176  1.00  0.99           H  
ATOM    716 HD13 LEU A  44      -4.000  17.492   3.767  1.00  0.99           H  
ATOM    717  CD2 LEU A  44      -4.886  19.747   5.065  1.00  0.99           C  
ATOM    718 HD21 LEU A  44      -5.153  20.793   5.213  1.00  0.99           H  
ATOM    719 HD22 LEU A  44      -4.002  19.495   5.651  1.00  0.99           H  
ATOM    720 HD23 LEU A  44      -5.715  19.118   5.392  1.00  0.99           H  
ATOM    721  N   GLN A  45      -0.935  22.352   4.602  1.00  0.99           N  
ATOM    722  H   GLN A  45      -1.554  22.503   5.386  1.00  0.99           H  
ATOM    723  CA  GLN A  45       0.494  22.513   4.858  1.00  0.99           C  
ATOM    724  HA  GLN A  45       1.061  22.257   3.963  1.00  0.99           H  
ATOM    725  C   GLN A  45       0.908  21.570   5.979  1.00  0.99           C  
ATOM    726  CB  GLN A  45       0.839  23.959   5.213  1.00  0.99           C  
ATOM    727  HB2 GLN A  45       1.880  23.990   5.532  1.00  0.99           H  
ATOM    728  HB3 GLN A  45       0.208  24.302   6.032  1.00  0.99           H  
ATOM    729  O   GLN A  45       0.458  21.703   7.120  1.00  0.99           O  
ATOM    730  CG  GLN A  45       0.663  24.882   4.004  1.00  0.99           C  
ATOM    731  HG2 GLN A  45      -0.396  24.940   3.755  1.00  0.99           H  
ATOM    732  HG3 GLN A  45       1.200  24.468   3.150  1.00  0.99           H  
ATOM    733  CD  GLN A  45       1.191  26.287   4.259  1.00  0.99           C  
ATOM    734  NE2 GLN A  45       0.906  27.227   3.386  1.00  0.99           N  
ATOM    735 HE21 GLN A  45       0.460  27.000   2.509  1.00  0.99           H  
ATOM    736 HE22 GLN A  45       1.332  28.122   3.581  1.00  0.99           H  
ATOM    737  OE1 GLN A  45       1.884  26.566   5.218  1.00  0.99           O  
ATOM    738  N   ILE A  46       1.727  20.578   5.651  1.00  0.99           N  
ATOM    739  H   ILE A  46       2.036  20.509   4.692  1.00  0.99           H  
ATOM    740  CA  ILE A  46       2.047  19.483   6.564  1.00  0.99           C  
ATOM    741  HA  ILE A  46       1.671  19.729   7.557  1.00  0.99           H  
ATOM    742  C   ILE A  46       3.557  19.373   6.674  1.00  0.99           C  
ATOM    743  CB  ILE A  46       1.349  18.170   6.144  1.00  0.99           C  
ATOM    744  HB  ILE A  46       1.774  17.812   5.206  1.00  0.99           H  
ATOM    745  O   ILE A  46       4.216  18.880   5.762  1.00  0.99           O  
ATOM    746  CG1 ILE A  46      -0.158  18.461   5.903  1.00  0.99           C  
ATOM    747 HG12 ILE A  46      -0.579  18.952   6.781  1.00  0.99           H  
ATOM    748 HG13 ILE A  46      -0.250  19.161   5.072  1.00  0.99           H  
ATOM    749  CG2 ILE A  46       1.643  17.126   7.242  1.00  0.99           C  
ATOM    750 HG21 ILE A  46       1.057  16.220   7.083  1.00  0.99           H  
ATOM    751 HG22 ILE A  46       1.416  17.520   8.233  1.00  0.99           H  
ATOM    752 HG23 ILE A  46       2.696  16.845   7.213  1.00  0.99           H  
ATOM    753  CD1 ILE A  46      -1.063  17.298   5.524  1.00  0.99           C  
ATOM    754 HD11 ILE A  46      -2.080  17.670   5.395  1.00  0.99           H  
ATOM    755 HD12 ILE A  46      -1.079  16.558   6.324  1.00  0.99           H  
ATOM    756 HD13 ILE A  46      -0.734  16.877   4.574  1.00  0.99           H  
ATOM    757  N   LYS A  47       4.101  19.855   7.793  1.00  0.99           N  
ATOM    758  H   LYS A  47       3.481  20.198   8.513  1.00  0.99           H  
ATOM    759  CA  LYS A  47       5.532  19.782   8.081  1.00  0.99           C  
ATOM    760  HA  LYS A  47       6.088  19.900   7.150  1.00  0.99           H  
ATOM    761  C   LYS A  47       5.858  18.407   8.645  1.00  0.99           C  
ATOM    762  CB  LYS A  47       5.938  20.919   9.030  1.00  0.99           C  
ATOM    763  HB2 LYS A  47       5.619  21.868   8.600  1.00  0.99           H  
ATOM    764  HB3 LYS A  47       5.442  20.791   9.992  1.00  0.99           H  
ATOM    765  O   LYS A  47       5.419  18.076   9.745  1.00  0.99           O  
ATOM    766  CG  LYS A  47       7.461  20.947   9.234  1.00  0.99           C  
ATOM    767  HG2 LYS A  47       7.784  20.021   9.710  1.00  0.99           H  
ATOM    768  HG3 LYS A  47       7.952  21.029   8.264  1.00  0.99           H  
ATOM    769  CD  LYS A  47       7.886  22.130  10.112  1.00  0.99           C  
ATOM    770  HD2 LYS A  47       7.422  22.035  11.093  1.00  0.99           H  
ATOM    771  HD3 LYS A  47       7.557  23.058   9.644  1.00  0.99           H  
ATOM    772  CE  LYS A  47       9.413  22.137  10.256  1.00  0.99           C  
ATOM    773  HE2 LYS A  47       9.861  22.174   9.262  1.00  0.99           H  
ATOM    774  HE3 LYS A  47       9.724  21.199  10.716  1.00  0.99           H  
ATOM    775  NZ  LYS A  47       9.891  23.282  11.069  1.00  0.99           N  
ATOM    776  HZ1 LYS A  47       9.506  23.243  12.003  1.00  0.99           H  
ATOM    777  HZ2 LYS A  47       9.631  24.157  10.639  1.00  0.99           H  
ATOM    778  HZ3 LYS A  47      10.898  23.255  11.139  1.00  0.99           H  
ATOM    779  N   VAL A  48       6.636  17.628   7.906  1.00  0.99           N  
ATOM    780  H   VAL A  48       6.939  17.973   7.007  1.00  0.99           H  
ATOM    781  CA  VAL A  48       7.186  16.350   8.363  1.00  0.99           C  
ATOM    782  HA  VAL A  48       6.602  15.986   9.208  1.00  0.99           H  
ATOM    783  C   VAL A  48       8.615  16.586   8.830  1.00  0.99           C  
ATOM    784  CB  VAL A  48       7.113  15.283   7.258  1.00  0.99           C  
ATOM    785  HB  VAL A  48       7.685  15.617   6.392  1.00  0.99           H  
ATOM    786  O   VAL A  48       9.418  17.111   8.066  1.00  0.99           O  
ATOM    787  CG1 VAL A  48       7.677  13.942   7.743  1.00  0.99           C  
ATOM    788 HG11 VAL A  48       7.550  13.181   6.973  1.00  0.99           H  
ATOM    789 HG12 VAL A  48       7.159  13.629   8.649  1.00  0.99           H  
ATOM    790 HG13 VAL A  48       8.742  14.035   7.954  1.00  0.99           H  
ATOM    791  CG2 VAL A  48       5.661  15.042   6.817  1.00  0.99           C  
ATOM    792 HG21 VAL A  48       5.227  15.960   6.420  1.00  0.99           H  
ATOM    793 HG22 VAL A  48       5.062  14.692   7.657  1.00  0.99           H  
ATOM    794 HG23 VAL A  48       5.630  14.278   6.040  1.00  0.99           H  
ATOM    795  N   VAL A  49       8.932  16.211  10.066  1.00  0.99           N  
ATOM    796  H   VAL A  49       8.213  15.788  10.635  1.00  0.99           H  
ATOM    797  CA  VAL A  49      10.277  16.291  10.652  1.00  0.99           C  
ATOM    798  HA  VAL A  49      10.968  16.725   9.929  1.00  0.99           H  
ATOM    799  C   VAL A  49      10.742  14.876  10.965  1.00  0.99           C  
ATOM    800  CB  VAL A  49      10.304  17.163  11.922  1.00  0.99           C  
ATOM    801  HB  VAL A  49       9.769  16.655  12.724  1.00  0.99           H  
ATOM    802  O   VAL A  49      10.051  14.144  11.676  1.00  0.99           O  
ATOM    803  CG1 VAL A  49      11.754  17.402  12.359  1.00  0.99           C  
ATOM    804 HG11 VAL A  49      12.321  17.884  11.562  1.00  0.99           H  
ATOM    805 HG12 VAL A  49      12.233  16.456  12.610  1.00  0.99           H  
ATOM    806 HG13 VAL A  49      11.773  18.035  13.247  1.00  0.99           H  
ATOM    807  CG2 VAL A  49       9.646  18.534  11.701  1.00  0.99           C  
ATOM    808 HG21 VAL A  49       8.583  18.402  11.502  1.00  0.99           H  
ATOM    809 HG22 VAL A  49       9.745  19.131  12.607  1.00  0.99           H  
ATOM    810 HG23 VAL A  49      10.122  19.044  10.863  1.00  0.99           H  
ATOM    811  N   ASN A  50      11.883  14.471  10.408  1.00  0.99           N  
ATOM    812  H   ASN A  50      12.442  15.123   9.877  1.00  0.99           H  
ATOM    813  CA  ASN A  50      12.389  13.119  10.595  1.00  0.99           C  
ATOM    814  HA  ASN A  50      11.551  12.475  10.861  1.00  0.99           H  
ATOM    815  C   ASN A  50      13.393  13.041  11.752  1.00  0.99           C  
ATOM    816  CB  ASN A  50      12.952  12.574   9.274  1.00  0.99           C  
ATOM    817  HB2 ASN A  50      13.844  13.140   9.006  1.00  0.99           H  
ATOM    818  HB3 ASN A  50      12.214  12.686   8.479  1.00  0.99           H  
ATOM    819  O   ASN A  50      14.527  13.494  11.611  1.00  0.99           O  
ATOM    820  CG  ASN A  50      13.313  11.104   9.403  1.00  0.99           C  
ATOM    821  ND2 ASN A  50      13.962  10.528   8.424  1.00  0.99           N  
ATOM    822 HD21 ASN A  50      14.170   9.548   8.550  1.00  0.99           H  
ATOM    823 HD22 ASN A  50      14.154  11.008   7.557  1.00  0.99           H  
ATOM    824  OD1 ASN A  50      12.970  10.454  10.376  1.00  0.99           O  
ATOM    825  N   HIS A  51      13.003  12.431  12.874  1.00  0.99           N  
ATOM    826  H   HIS A  51      12.059  12.080  12.947  1.00  0.99           H  
ATOM    827  CA  HIS A  51      13.878  12.248  14.042  1.00  0.99           C  
ATOM    828  HA  HIS A  51      14.712  12.946  13.974  1.00  0.99           H  
ATOM    829  C   HIS A  51      14.501  10.850  14.122  1.00  0.99           C  
ATOM    830  CB  HIS A  51      13.125  12.595  15.334  1.00  0.99           C  
ATOM    831  HB2 HIS A  51      13.834  12.582  16.162  1.00  0.99           H  
ATOM    832  HB3 HIS A  51      12.374  11.834  15.548  1.00  0.99           H  
ATOM    833  O   HIS A  51      15.191  10.547  15.093  1.00  0.99           O  
ATOM    834  CG  HIS A  51      12.472  13.951  15.316  1.00  0.99           C  
ATOM    835  CD2 HIS A  51      11.139  14.200  15.175  1.00  0.99           C  
ATOM    836  HD2 HIS A  51      10.367  13.456  15.040  1.00  0.99           H  
ATOM    837  ND1 HIS A  51      13.143  15.161  15.483  1.00  0.99           N  
ATOM    838  CE1 HIS A  51      12.196  16.109  15.462  1.00  0.99           C  
ATOM    839  HE1 HIS A  51      12.387  17.165  15.587  1.00  0.99           H  
ATOM    840  NE2 HIS A  51      10.981  15.566  15.270  1.00  0.99           N  
ATOM    841  HE2 HIS A  51      10.109  16.074  15.235  1.00  0.99           H  
ATOM    842  N   VAL A  52      14.259   9.980  13.137  1.00  0.98           N  
ATOM    843  H   VAL A  52      13.748  10.293  12.324  1.00  0.98           H  
ATOM    844  CA  VAL A  52      14.791   8.609  13.116  1.00  0.98           C  
ATOM    845  HA  VAL A  52      15.319   8.429  14.052  1.00  0.98           H  
ATOM    846  C   VAL A  52      15.834   8.436  12.016  1.00  0.98           C  
ATOM    847  CB  VAL A  52      13.679   7.544  13.046  1.00  0.98           C  
ATOM    848  HB  VAL A  52      14.145   6.569  13.190  1.00  0.98           H  
ATOM    849  O   VAL A  52      15.876   9.194  11.051  1.00  0.98           O  
ATOM    850  CG1 VAL A  52      12.656   7.747  14.170  1.00  0.98           C  
ATOM    851 HG11 VAL A  52      13.179   7.880  15.117  1.00  0.98           H  
ATOM    852 HG12 VAL A  52      12.067   8.641  13.967  1.00  0.98           H  
ATOM    853 HG13 VAL A  52      11.993   6.883  14.222  1.00  0.98           H  
ATOM    854  CG2 VAL A  52      12.915   7.508  11.721  1.00  0.98           C  
ATOM    855 HG21 VAL A  52      13.606   7.428  10.883  1.00  0.98           H  
ATOM    856 HG22 VAL A  52      12.333   8.422  11.602  1.00  0.98           H  
ATOM    857 HG23 VAL A  52      12.243   6.650  11.704  1.00  0.98           H  
ATOM    858  N   SER A  53      16.683   7.418  12.156  1.00  0.97           N  
ATOM    859  H   SER A  53      16.603   6.803  12.953  1.00  0.97           H  
ATOM    860  CA  SER A  53      17.733   7.104  11.179  1.00  0.97           C  
ATOM    861  HA  SER A  53      18.297   8.011  10.961  1.00  0.97           H  
ATOM    862  C   SER A  53      17.181   6.576   9.853  1.00  0.97           C  
ATOM    863  CB  SER A  53      18.695   6.077  11.778  1.00  0.97           C  
ATOM    864  HB2 SER A  53      19.423   5.778  11.024  1.00  0.97           H  
ATOM    865  HB3 SER A  53      19.222   6.527  12.620  1.00  0.97           H  
ATOM    866  O   SER A  53      17.828   6.716   8.816  1.00  0.97           O  
ATOM    867  OG  SER A  53      17.971   4.945  12.228  1.00  0.97           O  
ATOM    868  HG  SER A  53      18.593   4.261  12.489  1.00  0.97           H  
ATOM    869  N   ASN A  54      15.984   5.983   9.861  1.00  0.97           N  
ATOM    870  H   ASN A  54      15.526   5.836  10.750  1.00  0.97           H  
ATOM    871  CA  ASN A  54      15.304   5.561   8.645  1.00  0.97           C  
ATOM    872  HA  ASN A  54      15.989   4.934   8.074  1.00  0.97           H  
ATOM    873  C   ASN A  54      14.945   6.784   7.789  1.00  0.97           C  
ATOM    874  CB  ASN A  54      14.054   4.735   8.990  1.00  0.97           C  
ATOM    875  HB2 ASN A  54      13.544   4.449   8.070  1.00  0.97           H  
ATOM    876  HB3 ASN A  54      13.364   5.344   9.574  1.00  0.97           H  
ATOM    877  O   ASN A  54      14.295   7.720   8.252  1.00  0.97           O  
ATOM    878  CG  ASN A  54      14.380   3.487   9.786  1.00  0.97           C  
ATOM    879  ND2 ASN A  54      14.596   2.366   9.136  1.00  0.97           N  
ATOM    880 HD21 ASN A  54      14.794   1.555   9.705  1.00  0.97           H  
ATOM    881 HD22 ASN A  54      14.506   2.319   8.131  1.00  0.97           H  
ATOM    882  OD1 ASN A  54      14.450   3.515  11.002  1.00  0.97           O  
ATOM    883  N   ASN A  55      15.319   6.745   6.513  1.00  0.97           N  
ATOM    884  H   ASN A  55      15.900   5.976   6.209  1.00  0.97           H  
ATOM    885  CA  ASN A  55      14.801   7.668   5.508  1.00  0.97           C  
ATOM    886  HA  ASN A  55      15.073   8.690   5.769  1.00  0.97           H  
ATOM    887  C   ASN A  55      13.274   7.572   5.450  1.00  0.97           C  
ATOM    888  CB  ASN A  55      15.414   7.277   4.157  1.00  0.97           C  
ATOM    889  HB2 ASN A  55      14.814   7.703   3.353  1.00  0.97           H  
ATOM    890  HB3 ASN A  55      15.376   6.194   4.039  1.00  0.97           H  
ATOM    891  O   ASN A  55      12.744   6.469   5.499  1.00  0.97           O  
ATOM    892  CG  ASN A  55      16.842   7.751   3.982  1.00  0.97           C  
ATOM    893  ND2 ASN A  55      17.537   7.224   3.004  1.00  0.97           N  
ATOM    894 HD21 ASN A  55      18.506   7.505   2.951  1.00  0.97           H  
ATOM    895 HD22 ASN A  55      17.138   6.511   2.410  1.00  0.97           H  
ATOM    896  OD1 ASN A  55      17.350   8.602   4.690  1.00  0.97           O  
ATOM    897  N   ILE A  56      12.567   8.692   5.303  1.00  0.98           N  
ATOM    898  H   ILE A  56      13.043   9.582   5.306  1.00  0.98           H  
ATOM    899  CA  ILE A  56      11.099   8.687   5.287  1.00  0.98           C  
ATOM    900  HA  ILE A  56      10.766   7.666   5.097  1.00  0.98           H  
ATOM    901  C   ILE A  56      10.549   9.539   4.147  1.00  0.98           C  
ATOM    902  CB  ILE A  56      10.553   9.091   6.677  1.00  0.98           C  
ATOM    903  HB  ILE A  56      11.139   8.558   7.426  1.00  0.98           H  
ATOM    904  O   ILE A  56      11.082  10.591   3.809  1.00  0.98           O  
ATOM    905  CG1 ILE A  56       9.072   8.722   6.912  1.00  0.98           C  
ATOM    906 HG12 ILE A  56       8.760   9.138   7.870  1.00  0.98           H  
ATOM    907 HG13 ILE A  56       8.442   9.162   6.139  1.00  0.98           H  
ATOM    908  CG2 ILE A  56      10.745  10.590   6.938  1.00  0.98           C  
ATOM    909 HG21 ILE A  56      10.040  11.185   6.358  1.00  0.98           H  
ATOM    910 HG22 ILE A  56      10.615  10.792   8.002  1.00  0.98           H  
ATOM    911 HG23 ILE A  56      11.766  10.876   6.682  1.00  0.98           H  
ATOM    912  CD1 ILE A  56       8.826   7.211   6.974  1.00  0.98           C  
ATOM    913 HD11 ILE A  56       8.993   6.755   5.999  1.00  0.98           H  
ATOM    914 HD12 ILE A  56       7.794   7.029   7.274  1.00  0.98           H  
ATOM    915 HD13 ILE A  56       9.488   6.759   7.713  1.00  0.98           H  
ATOM    916  N   SER A  57       9.436   9.115   3.575  1.00  0.98           N  
ATOM    917  H   SER A  57       9.038   8.235   3.868  1.00  0.98           H  
ATOM    918  CA  SER A  57       8.600   9.940   2.707  1.00  0.98           C  
ATOM    919  HA  SER A  57       8.817  10.995   2.873  1.00  0.98           H  
ATOM    920  C   SER A  57       7.145   9.690   3.065  1.00  0.98           C  
ATOM    921  CB  SER A  57       8.864   9.641   1.238  1.00  0.98           C  
ATOM    922  HB2 SER A  57       8.281  10.362   0.666  1.00  0.98           H  
ATOM    923  HB3 SER A  57       9.919   9.798   1.014  1.00  0.98           H  
ATOM    924  O   SER A  57       6.836   8.616   3.571  1.00  0.98           O  
ATOM    925  OG  SER A  57       8.483   8.321   0.898  1.00  0.98           O  
ATOM    926  HG  SER A  57       7.949   8.364   0.101  1.00  0.98           H  
ATOM    927  N   ILE A  58       6.256  10.658   2.846  1.00  0.99           N  
ATOM    928  H   ILE A  58       6.536  11.483   2.334  1.00  0.99           H  
ATOM    929  CA  ILE A  58       4.826  10.523   3.145  1.00  0.99           C  
ATOM    930  HA  ILE A  58       4.610   9.506   3.471  1.00  0.99           H  
ATOM    931  C   ILE A  58       4.054  10.760   1.857  1.00  0.99           C  
ATOM    932  CB  ILE A  58       4.373  11.483   4.270  1.00  0.99           C  
ATOM    933  HB  ILE A  58       4.585  12.503   3.952  1.00  0.99           H  
ATOM    934  O   ILE A  58       4.104  11.850   1.299  1.00  0.99           O  
ATOM    935  CG1 ILE A  58       5.131  11.252   5.599  1.00  0.99           C  
ATOM    936 HG12 ILE A  58       4.825  12.022   6.307  1.00  0.99           H  
ATOM    937 HG13 ILE A  58       6.200  11.382   5.429  1.00  0.99           H  
ATOM    938  CG2 ILE A  58       2.852  11.377   4.498  1.00  0.99           C  
ATOM    939 HG21 ILE A  58       2.559  10.337   4.645  1.00  0.99           H  
ATOM    940 HG22 ILE A  58       2.316  11.771   3.634  1.00  0.99           H  
ATOM    941 HG23 ILE A  58       2.559  11.967   5.366  1.00  0.99           H  
ATOM    942  CD1 ILE A  58       4.910   9.888   6.272  1.00  0.99           C  
ATOM    943 HD11 ILE A  58       5.187   9.074   5.602  1.00  0.99           H  
ATOM    944 HD12 ILE A  58       3.867   9.776   6.567  1.00  0.99           H  
ATOM    945 HD13 ILE A  58       5.530   9.828   7.166  1.00  0.99           H  
ATOM    946  N   HIS A  59       3.336   9.738   1.410  1.00  0.99           N  
ATOM    947  H   HIS A  59       3.322   8.883   1.948  1.00  0.99           H  
ATOM    948  CA  HIS A  59       2.424   9.825   0.287  1.00  0.99           C  
ATOM    949  HA  HIS A  59       2.762  10.641  -0.352  1.00  0.99           H  
ATOM    950  C   HIS A  59       1.010  10.167   0.744  1.00  0.99           C  
ATOM    951  CB  HIS A  59       2.477   8.542  -0.538  1.00  0.99           C  
ATOM    952  HB2 HIS A  59       3.477   8.453  -0.963  1.00  0.99           H  
ATOM    953  HB3 HIS A  59       2.272   7.689   0.109  1.00  0.99           H  
ATOM    954  O   HIS A  59       0.482   9.569   1.685  1.00  0.99           O  
ATOM    955  CG  HIS A  59       1.499   8.529  -1.678  1.00  0.99           C  
ATOM    956  CD2 HIS A  59       0.587   7.552  -1.964  1.00  0.99           C  
ATOM    957  HD2 HIS A  59       0.430   6.628  -1.429  1.00  0.99           H  
ATOM    958  ND1 HIS A  59       1.335   9.517  -2.623  1.00  0.99           N  
ATOM    959  HD1 HIS A  59       1.853  10.380  -2.707  1.00  0.99           H  
ATOM    960  CE1 HIS A  59       0.342   9.159  -3.444  1.00  0.99           C  
ATOM    961  HE1 HIS A  59      -0.005   9.732  -4.292  1.00  0.99           H  
ATOM    962  NE2 HIS A  59      -0.121   7.957  -3.091  1.00  0.99           N  
ATOM    963  N   TRP A  60       0.393  11.121   0.050  1.00  0.99           N  
ATOM    964  H   TRP A  60       0.902  11.538  -0.716  1.00  0.99           H  
ATOM    965  CA  TRP A  60      -0.991  11.544   0.254  1.00  0.99           C  
ATOM    966  HA  TRP A  60      -1.295  11.299   1.271  1.00  0.99           H  
ATOM    967  C   TRP A  60      -1.908  10.773  -0.693  1.00  0.99           C  
ATOM    968  CB  TRP A  60      -1.088  13.065   0.092  1.00  0.99           C  
ATOM    969  HB2 TRP A  60      -2.117  13.371   0.279  1.00  0.99           H  
ATOM    970  HB3 TRP A  60      -0.831  13.336  -0.932  1.00  0.99           H  
ATOM    971  O   TRP A  60      -2.374  11.316  -1.695  1.00  0.99           O  
ATOM    972  CG  TRP A  60      -0.198  13.815   1.025  1.00  0.99           C  
ATOM    973  CD1 TRP A  60       1.057  14.221   0.745  1.00  0.99           C  
ATOM    974  HD1 TRP A  60       1.554  14.060  -0.200  1.00  0.99           H  
ATOM    975  CD2 TRP A  60      -0.386  14.071   2.443  1.00  0.99           C  
ATOM    976  CE2 TRP A  60       0.820  14.620   2.969  1.00  0.99           C  
ATOM    977  CE3 TRP A  60      -1.428  13.793   3.350  1.00  0.99           C  
ATOM    978  HE3 TRP A  60      -2.339  13.354   2.970  1.00  0.99           H  
ATOM    979  NE1 TRP A  60       1.646  14.744   1.876  1.00  0.99           N  
ATOM    980  HE1 TRP A  60       2.625  14.989   1.902  1.00  0.99           H  
ATOM    981  CH2 TRP A  60      -0.017  14.443   5.224  1.00  0.99           C  
ATOM    982  HH2 TRP A  60       0.139  14.491   6.292  1.00  0.99           H  
ATOM    983  CZ2 TRP A  60       1.009  14.824   4.340  1.00  0.99           C  
ATOM    984  HZ2 TRP A  60       1.959  15.183   4.706  1.00  0.99           H  
ATOM    985  CZ3 TRP A  60      -1.247  13.975   4.731  1.00  0.99           C  
ATOM    986  HZ3 TRP A  60      -2.027  13.682   5.418  1.00  0.99           H  
ATOM    987  N   HIS A  61      -2.131   9.497  -0.369  1.00  0.98           N  
ATOM    988  H   HIS A  61      -1.710   9.148   0.480  1.00  0.98           H  
ATOM    989  CA  HIS A  61      -2.800   8.522  -1.231  1.00  0.98           C  
ATOM    990  HA  HIS A  61      -2.136   8.279  -2.061  1.00  0.98           H  
ATOM    991  C   HIS A  61      -4.077   9.051  -1.865  1.00  0.98           C  
ATOM    992  CB  HIS A  61      -3.047   7.206  -0.487  1.00  0.98           C  
ATOM    993  HB2 HIS A  61      -3.791   7.355   0.296  1.00  0.98           H  
ATOM    994  HB3 HIS A  61      -2.116   6.873  -0.030  1.00  0.98           H  
ATOM    995  O   HIS A  61      -5.033   9.406  -1.174  1.00  0.98           O  
ATOM    996  CG  HIS A  61      -3.526   6.131  -1.427  1.00  0.98           C  
ATOM    997  CD2 HIS A  61      -4.759   6.067  -2.010  1.00  0.98           C  
ATOM    998  HD2 HIS A  61      -5.584   6.746  -1.849  1.00  0.98           H  
ATOM    999  ND1 HIS A  61      -2.721   5.141  -1.973  1.00  0.98           N  
ATOM   1000  CE1 HIS A  61      -3.464   4.553  -2.922  1.00  0.98           C  
ATOM   1001  HE1 HIS A  61      -3.106   3.823  -3.633  1.00  0.98           H  
ATOM   1002  NE2 HIS A  61      -4.698   5.073  -2.954  1.00  0.98           N  
ATOM   1003  HE2 HIS A  61      -5.394   4.873  -3.658  1.00  0.98           H  
ATOM   1004  N   GLY A  62      -4.098   9.063  -3.196  1.00  0.98           N  
ATOM   1005  H   GLY A  62      -3.287   8.709  -3.682  1.00  0.98           H  
ATOM   1006  CA  GLY A  62      -5.248   9.478  -3.988  1.00  0.98           C  
ATOM   1007  HA2 GLY A  62      -5.134   9.096  -5.002  1.00  0.98           H  
ATOM   1008  HA3 GLY A  62      -6.145   9.035  -3.554  1.00  0.98           H  
ATOM   1009  C   GLY A  62      -5.471  10.985  -4.086  1.00  0.98           C  
ATOM   1010  O   GLY A  62      -6.393  11.384  -4.790  1.00  0.98           O  
ATOM   1011  N   ILE A  63      -4.681  11.847  -3.434  1.00  0.99           N  
ATOM   1012  H   ILE A  63      -3.899  11.487  -2.906  1.00  0.99           H  
ATOM   1013  CA  ILE A  63      -4.756  13.294  -3.681  1.00  0.99           C  
ATOM   1014  HA  ILE A  63      -5.803  13.592  -3.627  1.00  0.99           H  
ATOM   1015  C   ILE A  63      -4.287  13.571  -5.108  1.00  0.99           C  
ATOM   1016  CB  ILE A  63      -3.959  14.102  -2.632  1.00  0.99           C  
ATOM   1017  HB  ILE A  63      -2.960  13.672  -2.556  1.00  0.99           H  
ATOM   1018  O   ILE A  63      -3.226  13.119  -5.523  1.00  0.99           O  
ATOM   1019  CG1 ILE A  63      -4.619  14.030  -1.237  1.00  0.99           C  
ATOM   1020 HG12 ILE A  63      -4.751  12.985  -0.955  1.00  0.99           H  
ATOM   1021 HG13 ILE A  63      -3.945  14.483  -0.510  1.00  0.99           H  
ATOM   1022  CG2 ILE A  63      -3.778  15.576  -3.039  1.00  0.99           C  
ATOM   1023 HG21 ILE A  63      -3.068  15.639  -3.864  1.00  0.99           H  
ATOM   1024 HG22 ILE A  63      -4.728  16.028  -3.326  1.00  0.99           H  
ATOM   1025 HG23 ILE A  63      -3.334  16.127  -2.211  1.00  0.99           H  
ATOM   1026  CD1 ILE A  63      -5.974  14.751  -1.135  1.00  0.99           C  
ATOM   1027 HD11 ILE A  63      -6.685  14.355  -1.860  1.00  0.99           H  
ATOM   1028 HD12 ILE A  63      -5.849  15.820  -1.305  1.00  0.99           H  
ATOM   1029 HD13 ILE A  63      -6.393  14.615  -0.138  1.00  0.99           H  
ATOM   1030  N   ARG A  64      -5.063  14.354  -5.867  1.00  0.98           N  
ATOM   1031  H   ARG A  64      -5.954  14.641  -5.490  1.00  0.98           H  
ATOM   1032  CA  ARG A  64      -4.741  14.631  -7.279  1.00  0.98           C  
ATOM   1033  HA  ARG A  64      -4.560  13.682  -7.785  1.00  0.98           H  
ATOM   1034  C   ARG A  64      -3.449  15.424  -7.481  1.00  0.98           C  
ATOM   1035  CB  ARG A  64      -5.909  15.340  -7.977  1.00  0.98           C  
ATOM   1036  HB2 ARG A  64      -5.559  15.692  -8.947  1.00  0.98           H  
ATOM   1037  HB3 ARG A  64      -6.217  16.206  -7.391  1.00  0.98           H  
ATOM   1038  O   ARG A  64      -2.934  15.426  -8.581  1.00  0.98           O  
ATOM   1039  CG  ARG A  64      -7.109  14.411  -8.205  1.00  0.98           C  
ATOM   1040  HG2 ARG A  64      -7.515  14.098  -7.243  1.00  0.98           H  
ATOM   1041  HG3 ARG A  64      -6.787  13.520  -8.745  1.00  0.98           H  
ATOM   1042  CD  ARG A  64      -8.216  15.112  -9.007  1.00  0.98           C  
ATOM   1043  HD2 ARG A  64      -8.495  16.032  -8.494  1.00  0.98           H  
ATOM   1044  HD3 ARG A  64      -9.083  14.452  -9.038  1.00  0.98           H  
ATOM   1045  NE  ARG A  64      -7.786  15.408 -10.394  1.00  0.98           N  
ATOM   1046  HE  ARG A  64      -6.904  15.016 -10.692  1.00  0.98           H  
ATOM   1047  NH1 ARG A  64      -9.585  16.662 -11.053  1.00  0.98           N  
ATOM   1048 HH11 ARG A  64     -10.040  16.434 -10.180  1.00  0.98           H  
ATOM   1049 HH12 ARG A  64     -10.067  17.118 -11.814  1.00  0.98           H  
ATOM   1050  NH2 ARG A  64      -7.921  16.279 -12.505  1.00  0.98           N  
ATOM   1051 HH21 ARG A  64      -8.351  16.781 -13.269  1.00  0.98           H  
ATOM   1052 HH22 ARG A  64      -7.046  15.872 -12.803  1.00  0.98           H  
ATOM   1053  CZ  ARG A  64      -8.430  16.113 -11.311  1.00  0.98           C  
ATOM   1054  N   GLN A  65      -2.942  16.126  -6.469  1.00  0.98           N  
ATOM   1055  H   GLN A  65      -3.386  16.017  -5.568  1.00  0.98           H  
ATOM   1056  CA  GLN A  65      -1.686  16.891  -6.542  1.00  0.98           C  
ATOM   1057  HA  GLN A  65      -1.677  17.557  -5.679  1.00  0.98           H  
ATOM   1058  C   GLN A  65      -1.589  17.817  -7.772  1.00  0.98           C  
ATOM   1059  CB  GLN A  65      -0.471  15.946  -6.431  1.00  0.98           C  
ATOM   1060  HB2 GLN A  65       0.448  16.522  -6.542  1.00  0.98           H  
ATOM   1061  HB3 GLN A  65      -0.515  15.224  -7.246  1.00  0.98           H  
ATOM   1062  O   GLN A  65      -0.567  17.858  -8.458  1.00  0.98           O  
ATOM   1063  CG  GLN A  65      -0.373  15.170  -5.115  1.00  0.98           C  
ATOM   1064  HG2 GLN A  65      -1.270  14.568  -4.966  1.00  0.98           H  
ATOM   1065  HG3 GLN A  65       0.462  14.474  -5.196  1.00  0.98           H  
ATOM   1066  CD  GLN A  65      -0.148  16.044  -3.888  1.00  0.98           C  
ATOM   1067  NE2 GLN A  65      -0.173  15.451  -2.719  1.00  0.98           N  
ATOM   1068 HE21 GLN A  65      -0.195  14.442  -2.689  1.00  0.98           H  
ATOM   1069 HE22 GLN A  65       0.163  15.990  -1.933  1.00  0.98           H  
ATOM   1070  OE1 GLN A  65       0.017  17.256  -3.949  1.00  0.98           O  
ATOM   1071  N   LEU A  66      -2.669  18.543  -8.088  1.00  0.98           N  
ATOM   1072  H   LEU A  66      -3.471  18.489  -7.477  1.00  0.98           H  
ATOM   1073  CA  LEU A  66      -2.752  19.374  -9.294  1.00  0.98           C  
ATOM   1074  HA  LEU A  66      -2.614  18.732 -10.164  1.00  0.98           H  
ATOM   1075  C   LEU A  66      -1.635  20.424  -9.314  1.00  0.98           C  
ATOM   1076  CB  LEU A  66      -4.133  20.047  -9.393  1.00  0.98           C  
ATOM   1077  HB2 LEU A  66      -4.275  20.682  -8.519  1.00  0.98           H  
ATOM   1078  HB3 LEU A  66      -4.131  20.688 -10.274  1.00  0.98           H  
ATOM   1079  O   LEU A  66      -1.669  21.382  -8.539  1.00  0.98           O  
ATOM   1080  CG  LEU A  66      -5.324  19.082  -9.498  1.00  0.98           C  
ATOM   1081  HG  LEU A  66      -5.395  18.493  -8.584  1.00  0.98           H  
ATOM   1082  CD1 LEU A  66      -6.615  19.889  -9.647  1.00  0.98           C  
ATOM   1083 HD11 LEU A  66      -6.693  20.613  -8.836  1.00  0.98           H  
ATOM   1084 HD12 LEU A  66      -7.473  19.218  -9.618  1.00  0.98           H  
ATOM   1085 HD13 LEU A  66      -6.609  20.420 -10.599  1.00  0.98           H  
ATOM   1086  CD2 LEU A  66      -5.203  18.136 -10.690  1.00  0.98           C  
ATOM   1087 HD21 LEU A  66      -4.388  17.430 -10.531  1.00  0.98           H  
ATOM   1088 HD22 LEU A  66      -6.126  17.568 -10.806  1.00  0.98           H  
ATOM   1089 HD23 LEU A  66      -5.017  18.696 -11.606  1.00  0.98           H  
ATOM   1090  N   ARG A  67      -0.652  20.242 -10.209  1.00  0.97           N  
ATOM   1091  H   ARG A  67      -0.709  19.404 -10.769  1.00  0.97           H  
ATOM   1092  CA  ARG A  67       0.583  21.052 -10.324  1.00  0.97           C  
ATOM   1093  HA  ARG A  67       1.185  20.608 -11.116  1.00  0.97           H  
ATOM   1094  C   ARG A  67       1.480  21.048  -9.077  1.00  0.97           C  
ATOM   1095  CB  ARG A  67       0.258  22.497 -10.732  1.00  0.97           C  
ATOM   1096  HB2 ARG A  67      -0.155  23.013  -9.865  1.00  0.97           H  
ATOM   1097  HB3 ARG A  67       1.192  22.994 -10.996  1.00  0.97           H  
ATOM   1098  O   ARG A  67       2.481  21.762  -9.051  1.00  0.97           O  
ATOM   1099  CG  ARG A  67      -0.711  22.645 -11.913  1.00  0.97           C  
ATOM   1100  HG2 ARG A  67      -0.211  22.381 -12.845  1.00  0.97           H  
ATOM   1101  HG3 ARG A  67      -1.582  22.002 -11.788  1.00  0.97           H  
ATOM   1102  CD  ARG A  67      -1.212  24.086 -11.963  1.00  0.97           C  
ATOM   1103  HD2 ARG A  67      -1.660  24.323 -10.998  1.00  0.97           H  
ATOM   1104  HD3 ARG A  67      -1.997  24.148 -12.717  1.00  0.97           H  
ATOM   1105  NE  ARG A  67      -0.126  25.033 -12.278  1.00  0.97           N  
ATOM   1106  HE  ARG A  67       0.673  24.653 -12.766  1.00  0.97           H  
ATOM   1107  NH1 ARG A  67      -1.039  26.895 -11.292  1.00  0.97           N  
ATOM   1108 HH11 ARG A  67      -1.820  26.327 -10.995  1.00  0.97           H  
ATOM   1109 HH12 ARG A  67      -0.946  27.858 -11.005  1.00  0.97           H  
ATOM   1110  NH2 ARG A  67       0.945  27.025 -12.305  1.00  0.97           N  
ATOM   1111 HH21 ARG A  67       1.614  26.616 -12.941  1.00  0.97           H  
ATOM   1112 HH22 ARG A  67       0.996  28.015 -12.111  1.00  0.97           H  
ATOM   1113  CZ  ARG A  67      -0.076  26.307 -11.950  1.00  0.97           C  
ATOM   1114  N   SER A  68       1.146  20.251  -8.064  1.00  0.98           N  
ATOM   1115  H   SER A  68       0.321  19.679  -8.177  1.00  0.98           H  
ATOM   1116  CA  SER A  68       1.862  20.122  -6.792  1.00  0.98           C  
ATOM   1117  HA  SER A  68       2.671  20.853  -6.774  1.00  0.98           H  
ATOM   1118  C   SER A  68       2.526  18.751  -6.655  1.00  0.98           C  
ATOM   1119  CB  SER A  68       0.942  20.456  -5.606  1.00  0.98           C  
ATOM   1120  HB2 SER A  68       0.543  21.460  -5.745  1.00  0.98           H  
ATOM   1121  HB3 SER A  68       1.516  20.442  -4.679  1.00  0.98           H  
ATOM   1122  O   SER A  68       2.665  18.248  -5.547  1.00  0.98           O  
ATOM   1123  OG  SER A  68      -0.137  19.546  -5.502  1.00  0.98           O  
ATOM   1124  HG  SER A  68       0.148  18.800  -4.970  1.00  0.98           H  
ATOM   1125  N   GLY A  69       2.952  18.142  -7.770  1.00  0.98           N  
ATOM   1126  H   GLY A  69       2.760  18.586  -8.657  1.00  0.98           H  
ATOM   1127  CA  GLY A  69       3.538  16.794  -7.796  1.00  0.98           C  
ATOM   1128  HA2 GLY A  69       3.876  16.572  -8.808  1.00  0.98           H  
ATOM   1129  HA3 GLY A  69       2.772  16.068  -7.526  1.00  0.98           H  
ATOM   1130  C   GLY A  69       4.723  16.595  -6.843  1.00  0.98           C  
ATOM   1131  O   GLY A  69       4.912  15.496  -6.340  1.00  0.98           O  
ATOM   1132  N   TRP A  70       5.461  17.657  -6.500  1.00  0.98           N  
ATOM   1133  H   TRP A  70       5.287  18.534  -6.970  1.00  0.98           H  
ATOM   1134  CA  TRP A  70       6.518  17.632  -5.475  1.00  0.98           C  
ATOM   1135  HA  TRP A  70       7.299  16.936  -5.782  1.00  0.98           H  
ATOM   1136  C   TRP A  70       6.025  17.188  -4.094  1.00  0.98           C  
ATOM   1137  CB  TRP A  70       7.116  19.036  -5.353  1.00  0.98           C  
ATOM   1138  HB2 TRP A  70       6.379  19.701  -4.902  1.00  0.98           H  
ATOM   1139  HB3 TRP A  70       7.975  18.992  -4.683  1.00  0.98           H  
ATOM   1140  O   TRP A  70       6.785  16.602  -3.333  1.00  0.98           O  
ATOM   1141  CG  TRP A  70       7.560  19.624  -6.650  1.00  0.98           C  
ATOM   1142  CD1 TRP A  70       6.965  20.644  -7.308  1.00  0.98           C  
ATOM   1143  HD1 TRP A  70       6.101  21.194  -6.968  1.00  0.98           H  
ATOM   1144  CD2 TRP A  70       8.696  19.222  -7.471  1.00  0.98           C  
ATOM   1145  CE2 TRP A  70       8.738  20.063  -8.618  1.00  0.98           C  
ATOM   1146  CE3 TRP A  70       9.696  18.236  -7.363  1.00  0.98           C  
ATOM   1147  HE3 TRP A  70       9.659  17.542  -6.536  1.00  0.98           H  
ATOM   1148  NE1 TRP A  70       7.650  20.888  -8.478  1.00  0.98           N  
ATOM   1149  HE1 TRP A  70       7.414  21.633  -9.118  1.00  0.98           H  
ATOM   1150  CH2 TRP A  70      10.749  18.999  -9.425  1.00  0.98           C  
ATOM   1151  HH2 TRP A  70      11.535  18.918 -10.162  1.00  0.98           H  
ATOM   1152  CZ2 TRP A  70       9.741  19.962  -9.587  1.00  0.98           C  
ATOM   1153  HZ2 TRP A  70       9.736  20.630 -10.435  1.00  0.98           H  
ATOM   1154  CZ3 TRP A  70      10.723  18.132  -8.319  1.00  0.98           C  
ATOM   1155  HZ3 TRP A  70      11.481  17.371  -8.205  1.00  0.98           H  
ATOM   1156  N   ALA A  71       4.753  17.449  -3.788  1.00  0.98           N  
ATOM   1157  H   ALA A  71       4.168  17.872  -4.494  1.00  0.98           H  
ATOM   1158  CA  ALA A  71       4.101  17.064  -2.548  1.00  0.98           C  
ATOM   1159  HA  ALA A  71       4.867  16.968  -1.779  1.00  0.98           H  
ATOM   1160  C   ALA A  71       3.396  15.699  -2.645  1.00  0.98           C  
ATOM   1161  CB  ALA A  71       3.147  18.194  -2.130  1.00  0.98           C  
ATOM   1162  HB1 ALA A  71       2.725  17.973  -1.149  1.00  0.98           H  
ATOM   1163  HB2 ALA A  71       3.692  19.137  -2.077  1.00  0.98           H  
ATOM   1164  HB3 ALA A  71       2.337  18.285  -2.853  1.00  0.98           H  
ATOM   1165  O   ALA A  71       2.621  15.365  -1.754  1.00  0.98           O  
ATOM   1166  N   ASP A  72       3.611  14.914  -3.705  1.00  0.98           N  
ATOM   1167  H   ASP A  72       4.222  15.233  -4.444  1.00  0.98           H  
ATOM   1168  CA  ASP A  72       2.965  13.609  -3.853  1.00  0.98           C  
ATOM   1169  HA  ASP A  72       1.905  13.720  -3.627  1.00  0.98           H  
ATOM   1170  C   ASP A  72       3.513  12.569  -2.870  1.00  0.98           C  
ATOM   1171  CB  ASP A  72       3.077  13.131  -5.301  1.00  0.98           C  
ATOM   1172  HB2 ASP A  72       4.132  12.985  -5.532  1.00  0.98           H  
ATOM   1173  HB3 ASP A  72       2.674  13.891  -5.970  1.00  0.98           H  
ATOM   1174  O   ASP A  72       2.712  11.882  -2.242  1.00  0.98           O  
ATOM   1175  CG  ASP A  72       2.317  11.826  -5.520  1.00  0.98           C  
ATOM   1176  OD1 ASP A  72       1.127  11.764  -5.152  1.00  0.98           O  
ATOM   1177  OD2 ASP A  72       2.944  10.868  -6.013  1.00  0.98           O  
ATOM   1178  N   GLY A  73       4.839  12.472  -2.688  1.00  0.98           N  
ATOM   1179  H   GLY A  73       5.439  13.110  -3.190  1.00  0.98           H  
ATOM   1180  CA  GLY A  73       5.453  11.627  -1.650  1.00  0.98           C  
ATOM   1181  HA2 GLY A  73       6.048  12.257  -0.989  1.00  0.98           H  
ATOM   1182  HA3 GLY A  73       4.662  11.207  -1.028  1.00  0.98           H  
ATOM   1183  C   GLY A  73       6.317  10.426  -2.068  1.00  0.98           C  
ATOM   1184  O   GLY A  73       7.240  10.105  -1.319  1.00  0.98           O  
ATOM   1185  N   PRO A  74       6.083   9.709  -3.181  1.00  0.98           N  
ATOM   1186  CA  PRO A  74       6.851   8.506  -3.504  1.00  0.98           C  
ATOM   1187  HA  PRO A  74       6.680   7.771  -2.718  1.00  0.98           H  
ATOM   1188  C   PRO A  74       8.353   8.749  -3.636  1.00  0.98           C  
ATOM   1189  CB  PRO A  74       6.256   7.959  -4.793  1.00  0.98           C  
ATOM   1190  HB2 PRO A  74       6.694   8.461  -5.656  1.00  0.98           H  
ATOM   1191  HB3 PRO A  74       6.354   6.877  -4.868  1.00  0.98           H  
ATOM   1192  O   PRO A  74       8.815   9.570  -4.442  1.00  0.98           O  
ATOM   1193  CG  PRO A  74       4.817   8.406  -4.693  1.00  0.98           C  
ATOM   1194  HG2 PRO A  74       4.293   7.717  -4.030  1.00  0.98           H  
ATOM   1195  HG3 PRO A  74       4.365   8.465  -5.683  1.00  0.98           H  
ATOM   1196  CD  PRO A  74       4.909   9.770  -4.027  1.00  0.98           C  
ATOM   1197  HD2 PRO A  74       5.041  10.539  -4.787  1.00  0.98           H  
ATOM   1198  HD3 PRO A  74       4.002   9.947  -3.447  1.00  0.98           H  
ATOM   1199  N   SER A  75       9.123   8.004  -2.842  1.00  0.97           N  
ATOM   1200  H   SER A  75       8.688   7.293  -2.271  1.00  0.97           H  
ATOM   1201  CA  SER A  75      10.572   8.164  -2.775  1.00  0.97           C  
ATOM   1202  HA  SER A  75      10.789   9.207  -2.543  1.00  0.97           H  
ATOM   1203  C   SER A  75      11.236   7.835  -4.109  1.00  0.97           C  
ATOM   1204  CB  SER A  75      11.163   7.297  -1.668  1.00  0.97           C  
ATOM   1205  HB2 SER A  75      10.691   6.315  -1.663  1.00  0.97           H  
ATOM   1206  HB3 SER A  75      12.231   7.174  -1.846  1.00  0.97           H  
ATOM   1207  O   SER A  75      10.954   6.816  -4.733  1.00  0.97           O  
ATOM   1208  OG  SER A  75      10.986   7.938  -0.422  1.00  0.97           O  
ATOM   1209  HG  SER A  75      10.094   7.779  -0.105  1.00  0.97           H  
ATOM   1210  N   TYR A  76      12.143   8.715  -4.527  1.00  0.97           N  
ATOM   1211  H   TYR A  76      12.230   9.563  -3.985  1.00  0.97           H  
ATOM   1212  CA  TYR A  76      12.871   8.680  -5.795  1.00  0.97           C  
ATOM   1213  HA  TYR A  76      13.499   9.571  -5.806  1.00  0.97           H  
ATOM   1214  C   TYR A  76      11.999   8.795  -7.058  1.00  0.97           C  
ATOM   1215  CB  TYR A  76      13.825   7.485  -5.826  1.00  0.97           C  
ATOM   1216  HB2 TYR A  76      14.466   7.604  -6.699  1.00  0.97           H  
ATOM   1217  HB3 TYR A  76      13.262   6.562  -5.958  1.00  0.97           H  
ATOM   1218  O   TYR A  76      12.510   8.705  -8.173  1.00  0.97           O  
ATOM   1219  CG  TYR A  76      14.725   7.365  -4.612  1.00  0.97           C  
ATOM   1220  CD1 TYR A  76      15.862   8.189  -4.511  1.00  0.97           C  
ATOM   1221  HD1 TYR A  76      16.078   8.899  -5.296  1.00  0.97           H  
ATOM   1222  CD2 TYR A  76      14.442   6.423  -3.604  1.00  0.97           C  
ATOM   1223  HD2 TYR A  76      13.575   5.786  -3.698  1.00  0.97           H  
ATOM   1224  CE1 TYR A  76      16.732   8.061  -3.413  1.00  0.97           C  
ATOM   1225  HE1 TYR A  76      17.619   8.674  -3.354  1.00  0.97           H  
ATOM   1226  CE2 TYR A  76      15.301   6.301  -2.495  1.00  0.97           C  
ATOM   1227  HE2 TYR A  76      15.099   5.574  -1.722  1.00  0.97           H  
ATOM   1228  OH  TYR A  76      17.300   6.976  -1.354  1.00  0.97           O  
ATOM   1229  HH  TYR A  76      18.084   7.517  -1.475  1.00  0.97           H  
ATOM   1230  CZ  TYR A  76      16.452   7.111  -2.406  1.00  0.97           C  
ATOM   1231  N   VAL A  77      10.706   9.089  -6.922  1.00  0.98           N  
ATOM   1232  H   VAL A  77      10.312   9.111  -5.992  1.00  0.98           H  
ATOM   1233  CA  VAL A  77       9.826   9.386  -8.060  1.00  0.98           C  
ATOM   1234  HA  VAL A  77      10.336   9.159  -8.996  1.00  0.98           H  
ATOM   1235  C   VAL A  77       9.499  10.868  -8.087  1.00  0.98           C  
ATOM   1236  CB  VAL A  77       8.559   8.530  -8.041  1.00  0.98           C  
ATOM   1237  HB  VAL A  77       8.008   8.780  -7.134  1.00  0.98           H  
ATOM   1238  O   VAL A  77       9.923  11.553  -9.012  1.00  0.98           O  
ATOM   1239  CG1 VAL A  77       7.665   8.845  -9.245  1.00  0.98           C  
ATOM   1240 HG11 VAL A  77       6.793   8.191  -9.237  1.00  0.98           H  
ATOM   1241 HG12 VAL A  77       7.309   9.874  -9.209  1.00  0.98           H  
ATOM   1242 HG13 VAL A  77       8.211   8.687 -10.175  1.00  0.98           H  
ATOM   1243  CG2 VAL A  77       8.893   7.035  -8.016  1.00  0.98           C  
ATOM   1244 HG21 VAL A  77       9.500   6.793  -7.143  1.00  0.98           H  
ATOM   1245 HG22 VAL A  77       7.973   6.456  -7.934  1.00  0.98           H  
ATOM   1246 HG23 VAL A  77       9.429   6.749  -8.920  1.00  0.98           H  
ATOM   1247  N   THR A  78       8.817  11.383  -7.065  1.00  0.98           N  
ATOM   1248  H   THR A  78       8.490  10.776  -6.326  1.00  0.98           H  
ATOM   1249  CA  THR A  78       8.430  12.802  -6.991  1.00  0.98           C  
ATOM   1250  HA  THR A  78       8.548  13.266  -7.970  1.00  0.98           H  
ATOM   1251  C   THR A  78       9.296  13.607  -6.033  1.00  0.98           C  
ATOM   1252  CB  THR A  78       6.958  12.951  -6.617  1.00  0.98           C  
ATOM   1253  HB  THR A  78       6.741  14.014  -6.509  1.00  0.98           H  
ATOM   1254  O   THR A  78       9.432  14.818  -6.191  1.00  0.98           O  
ATOM   1255  CG2 THR A  78       6.050  12.347  -7.690  1.00  0.98           C  
ATOM   1256 HG21 THR A  78       5.024  12.685  -7.547  1.00  0.98           H  
ATOM   1257 HG22 THR A  78       6.072  11.258  -7.642  1.00  0.98           H  
ATOM   1258 HG23 THR A  78       6.373  12.672  -8.679  1.00  0.98           H  
ATOM   1259  OG1 THR A  78       6.698  12.281  -5.409  1.00  0.98           O  
ATOM   1260  HG1 THR A  78       5.750  12.130  -5.401  1.00  0.98           H  
ATOM   1261  N   GLN A  79       9.942  12.929  -5.084  1.00  0.97           N  
ATOM   1262  H   GLN A  79       9.739  11.945  -4.981  1.00  0.97           H  
ATOM   1263  CA  GLN A  79      10.857  13.535  -4.126  1.00  0.97           C  
ATOM   1264  HA  GLN A  79      11.347  14.389  -4.595  1.00  0.97           H  
ATOM   1265  C   GLN A  79      11.955  12.570  -3.696  1.00  0.97           C  
ATOM   1266  CB  GLN A  79      10.075  14.045  -2.911  1.00  0.97           C  
ATOM   1267  HB2 GLN A  79      10.762  14.562  -2.241  1.00  0.97           H  
ATOM   1268  HB3 GLN A  79       9.327  14.766  -3.241  1.00  0.97           H  
ATOM   1269  O   GLN A  79      11.837  11.356  -3.854  1.00  0.97           O  
ATOM   1270  CG  GLN A  79       9.375  12.918  -2.142  1.00  0.97           C  
ATOM   1271  HG2 GLN A  79       8.599  12.468  -2.762  1.00  0.97           H  
ATOM   1272  HG3 GLN A  79      10.086  12.142  -1.857  1.00  0.97           H  
ATOM   1273  CD  GLN A  79       8.734  13.473  -0.891  1.00  0.97           C  
ATOM   1274  NE2 GLN A  79       9.397  13.410   0.242  1.00  0.97           N  
ATOM   1275 HE21 GLN A  79      10.361  13.109   0.247  1.00  0.97           H  
ATOM   1276 HE22 GLN A  79       8.912  13.824   1.025  1.00  0.97           H  
ATOM   1277  OE1 GLN A  79       7.644  14.006  -0.912  1.00  0.97           O  
ATOM   1278  N   CYS A  80      13.019  13.101  -3.107  1.00  0.97           N  
ATOM   1279  H   CYS A  80      13.062  14.103  -2.985  1.00  0.97           H  
ATOM   1280  CA  CYS A  80      13.970  12.289  -2.360  1.00  0.97           C  
ATOM   1281  HA  CYS A  80      14.070  11.328  -2.866  1.00  0.97           H  
ATOM   1282  C   CYS A  80      13.436  12.044  -0.932  1.00  0.97           C  
ATOM   1283  CB  CYS A  80      15.336  12.973  -2.426  1.00  0.97           C  
ATOM   1284  HB2 CYS A  80      16.090  12.362  -1.929  1.00  0.97           H  
ATOM   1285  HB3 CYS A  80      15.277  13.927  -1.902  1.00  0.97           H  
ATOM   1286  O   CYS A  80      12.602  12.816  -0.442  1.00  0.97           O  
ATOM   1287  SG  CYS A  80      15.836  13.280  -4.148  1.00  0.97           S  
ATOM   1288  N   PRO A  81      13.869  10.973  -0.248  1.00  0.98           N  
ATOM   1289  CA  PRO A  81      13.464  10.745   1.134  1.00  0.98           C  
ATOM   1290  HA  PRO A  81      12.376  10.701   1.182  1.00  0.98           H  
ATOM   1291  C   PRO A  81      13.980  11.850   2.070  1.00  0.98           C  
ATOM   1292  CB  PRO A  81      14.036   9.383   1.515  1.00  0.98           C  
ATOM   1293  HB2 PRO A  81      14.951   9.524   2.091  1.00  0.98           H  
ATOM   1294  HB3 PRO A  81      13.305   8.800   2.075  1.00  0.98           H  
ATOM   1295  O   PRO A  81      15.096  12.341   1.910  1.00  0.98           O  
ATOM   1296  CG  PRO A  81      14.390   8.710   0.190  1.00  0.98           C  
ATOM   1297  HG2 PRO A  81      15.248   8.045   0.294  1.00  0.98           H  
ATOM   1298  HG3 PRO A  81      13.530   8.162  -0.195  1.00  0.98           H  
ATOM   1299  CD  PRO A  81      14.690   9.877  -0.742  1.00  0.98           C  
ATOM   1300  HD2 PRO A  81      14.437   9.596  -1.764  1.00  0.98           H  
ATOM   1301  HD3 PRO A  81      15.743  10.149  -0.670  1.00  0.98           H  
ATOM   1302  N   ILE A  82      13.190  12.199   3.083  1.00  0.98           N  
ATOM   1303  H   ILE A  82      12.314  11.708   3.183  1.00  0.98           H  
ATOM   1304  CA  ILE A  82      13.567  13.107   4.170  1.00  0.98           C  
ATOM   1305  HA  ILE A  82      14.076  13.974   3.747  1.00  0.98           H  
ATOM   1306  C   ILE A  82      14.534  12.352   5.090  1.00  0.98           C  
ATOM   1307  CB  ILE A  82      12.316  13.593   4.944  1.00  0.98           C  
ATOM   1308  HB  ILE A  82      11.892  12.735   5.466  1.00  0.98           H  
ATOM   1309  O   ILE A  82      14.167  11.328   5.677  1.00  0.98           O  
ATOM   1310  CG1 ILE A  82      11.213  14.162   4.018  1.00  0.98           C  
ATOM   1311 HG12 ILE A  82      11.531  15.125   3.619  1.00  0.98           H  
ATOM   1312 HG13 ILE A  82      11.044  13.492   3.175  1.00  0.98           H  
ATOM   1313  CG2 ILE A  82      12.722  14.642   5.999  1.00  0.98           C  
ATOM   1314 HG21 ILE A  82      11.867  14.918   6.617  1.00  0.98           H  
ATOM   1315 HG22 ILE A  82      13.486  14.244   6.666  1.00  0.98           H  
ATOM   1316 HG23 ILE A  82      13.111  15.536   5.511  1.00  0.98           H  
ATOM   1317  CD1 ILE A  82       9.858  14.319   4.720  1.00  0.98           C  
ATOM   1318 HD11 ILE A  82       9.106  14.612   3.988  1.00  0.98           H  
ATOM   1319 HD12 ILE A  82       9.559  13.371   5.167  1.00  0.98           H  
ATOM   1320 HD13 ILE A  82       9.915  15.086   5.493  1.00  0.98           H  
ATOM   1321  N   ARG A  83      15.775  12.833   5.211  1.00  0.98           N  
ATOM   1322  H   ARG A  83      16.014  13.678   4.713  1.00  0.98           H  
ATOM   1323  CA  ARG A  83      16.805  12.209   6.060  1.00  0.98           C  
ATOM   1324  HA  ARG A  83      16.689  11.126   6.016  1.00  0.98           H  
ATOM   1325  C   ARG A  83      16.639  12.614   7.523  1.00  0.98           C  
ATOM   1326  CB  ARG A  83      18.212  12.559   5.551  1.00  0.98           C  
ATOM   1327  HB2 ARG A  83      18.370  13.634   5.631  1.00  0.98           H  
ATOM   1328  HB3 ARG A  83      18.949  12.061   6.180  1.00  0.98           H  
ATOM   1329  O   ARG A  83      15.962  13.593   7.828  1.00  0.98           O  
ATOM   1330  CG  ARG A  83      18.428  12.112   4.100  1.00  0.98           C  
ATOM   1331  HG2 ARG A  83      17.733  12.638   3.446  1.00  0.98           H  
ATOM   1332  HG3 ARG A  83      18.242  11.040   4.023  1.00  0.98           H  
ATOM   1333  CD  ARG A  83      19.856  12.412   3.639  1.00  0.98           C  
ATOM   1334  HD2 ARG A  83      20.560  11.876   4.276  1.00  0.98           H  
ATOM   1335  HD3 ARG A  83      20.032  13.484   3.727  1.00  0.98           H  
ATOM   1336  NE  ARG A  83      20.029  11.991   2.240  1.00  0.98           N  
ATOM   1337  HE  ARG A  83      19.237  11.523   1.823  1.00  0.98           H  
ATOM   1338  NH1 ARG A  83      22.084  12.937   1.799  1.00  0.98           N  
ATOM   1339 HH11 ARG A  83      22.174  13.228   2.762  1.00  0.98           H  
ATOM   1340 HH12 ARG A  83      22.790  13.139   1.105  1.00  0.98           H  
ATOM   1341  NH2 ARG A  83      20.945  11.902   0.184  1.00  0.98           N  
ATOM   1342 HH21 ARG A  83      21.491  12.347  -0.540  1.00  0.98           H  
ATOM   1343 HH22 ARG A  83      20.086  11.501  -0.164  1.00  0.98           H  
ATOM   1344  CZ  ARG A  83      21.024  12.281   1.422  1.00  0.98           C  
ATOM   1345  N   MET A  84      17.290  11.877   8.417  1.00  0.98           N  
ATOM   1346  H   MET A  84      17.801  11.066   8.098  1.00  0.98           H  
ATOM   1347  CA  MET A  84      17.350  12.209   9.841  1.00  0.98           C  
ATOM   1348  HA  MET A  84      16.359  12.060  10.271  1.00  0.98           H  
ATOM   1349  C   MET A  84      17.783  13.669  10.058  1.00  0.98           C  
ATOM   1350  CB  MET A  84      18.332  11.256  10.531  1.00  0.98           C  
ATOM   1351  HB2 MET A  84      19.344  11.460  10.182  1.00  0.98           H  
ATOM   1352  HB3 MET A  84      18.084  10.228  10.267  1.00  0.98           H  
ATOM   1353  O   MET A  84      18.726  14.145   9.427  1.00  0.98           O  
ATOM   1354  CG  MET A  84      18.287  11.402  12.053  1.00  0.98           C  
ATOM   1355  HG2 MET A  84      18.563  12.422  12.323  1.00  0.98           H  
ATOM   1356  HG3 MET A  84      17.270  11.216  12.398  1.00  0.98           H  
ATOM   1357  SD  MET A  84      19.407  10.273  12.916  1.00  0.98           S  
ATOM   1358  CE  MET A  84      19.162  10.876  14.607  1.00  0.98           C  
ATOM   1359  HE1 MET A  84      18.113  10.776  14.884  1.00  0.98           H  
ATOM   1360  HE2 MET A  84      19.773  10.290  15.294  1.00  0.98           H  
ATOM   1361  HE3 MET A  84      19.455  11.924  14.670  1.00  0.98           H  
ATOM   1362  N   GLY A  85      17.083  14.380  10.941  1.00  0.98           N  
ATOM   1363  H   GLY A  85      16.274  13.946  11.363  1.00  0.98           H  
ATOM   1364  CA  GLY A  85      17.328  15.787  11.262  1.00  0.98           C  
ATOM   1365  HA2 GLY A  85      16.846  16.018  12.212  1.00  0.98           H  
ATOM   1366  HA3 GLY A  85      18.400  15.947  11.374  1.00  0.98           H  
ATOM   1367  C   GLY A  85      16.810  16.784  10.219  1.00  0.98           C  
ATOM   1368  O   GLY A  85      16.907  17.989  10.437  1.00  0.98           O  
ATOM   1369  N   GLN A  86      16.250  16.318   9.100  1.00  0.98           N  
ATOM   1370  H   GLN A  86      16.176  15.318   8.974  1.00  0.98           H  
ATOM   1371  CA  GLN A  86      15.667  17.178   8.071  1.00  0.98           C  
ATOM   1372  HA  GLN A  86      16.050  18.190   8.201  1.00  0.98           H  
ATOM   1373  C   GLN A  86      14.145  17.268   8.206  1.00  0.98           C  
ATOM   1374  CB  GLN A  86      16.089  16.718   6.667  1.00  0.98           C  
ATOM   1375  HB2 GLN A  86      15.657  17.396   5.932  1.00  0.98           H  
ATOM   1376  HB3 GLN A  86      15.700  15.718   6.471  1.00  0.98           H  
ATOM   1377  O   GLN A  86      13.489  16.458   8.868  1.00  0.98           O  
ATOM   1378  CG  GLN A  86      17.615  16.728   6.492  1.00  0.98           C  
ATOM   1379  HG2 GLN A  86      17.995  17.709   6.778  1.00  0.98           H  
ATOM   1380  HG3 GLN A  86      18.071  15.981   7.141  1.00  0.98           H  
ATOM   1381  CD  GLN A  86      18.033  16.434   5.057  1.00  0.98           C  
ATOM   1382  NE2 GLN A  86      19.142  16.979   4.606  1.00  0.98           N  
ATOM   1383 HE21 GLN A  86      19.374  16.781   3.643  1.00  0.98           H  
ATOM   1384 HE22 GLN A  86      19.697  17.572   5.207  1.00  0.98           H  
ATOM   1385  OE1 GLN A  86      17.393  15.705   4.314  1.00  0.98           O  
ATOM   1386  N   SER A  87      13.571  18.266   7.538  1.00  0.98           N  
ATOM   1387  H   SER A  87      14.146  18.876   6.974  1.00  0.98           H  
ATOM   1388  CA  SER A  87      12.127  18.438   7.447  1.00  0.98           C  
ATOM   1389  HA  SER A  87      11.664  17.479   7.677  1.00  0.98           H  
ATOM   1390  C   SER A  87      11.695  18.824   6.045  1.00  0.98           C  
ATOM   1391  CB  SER A  87      11.630  19.477   8.456  1.00  0.98           C  
ATOM   1392  HB2 SER A  87      10.540  19.467   8.459  1.00  0.98           H  
ATOM   1393  HB3 SER A  87      11.980  19.204   9.451  1.00  0.98           H  
ATOM   1394  O   SER A  87      12.472  19.437   5.321  1.00  0.98           O  
ATOM   1395  OG  SER A  87      12.068  20.791   8.148  1.00  0.98           O  
ATOM   1396  HG  SER A  87      12.307  20.825   7.219  1.00  0.98           H  
ATOM   1397  N   TYR A  88      10.444  18.525   5.712  1.00  0.98           N  
ATOM   1398  H   TYR A  88       9.875  18.019   6.376  1.00  0.98           H  
ATOM   1399  CA  TYR A  88       9.819  18.936   4.461  1.00  0.98           C  
ATOM   1400  HA  TYR A  88      10.345  19.809   4.073  1.00  0.98           H  
ATOM   1401  C   TYR A  88       8.357  19.323   4.685  1.00  0.98           C  
ATOM   1402  CB  TYR A  88       9.940  17.786   3.453  1.00  0.98           C  
ATOM   1403  HB2 TYR A  88      10.997  17.556   3.319  1.00  0.98           H  
ATOM   1404  HB3 TYR A  88       9.447  16.912   3.878  1.00  0.98           H  
ATOM   1405  O   TYR A  88       7.639  18.635   5.420  1.00  0.98           O  
ATOM   1406  CG  TYR A  88       9.334  18.065   2.095  1.00  0.98           C  
ATOM   1407  CD1 TYR A  88       8.546  17.094   1.443  1.00  0.98           C  
ATOM   1408  HD1 TYR A  88       8.385  16.127   1.895  1.00  0.98           H  
ATOM   1409  CD2 TYR A  88       9.546  19.315   1.487  1.00  0.98           C  
ATOM   1410  HD2 TYR A  88      10.166  20.066   1.954  1.00  0.98           H  
ATOM   1411  CE1 TYR A  88       7.957  17.381   0.196  1.00  0.98           C  
ATOM   1412  HE1 TYR A  88       7.357  16.645  -0.319  1.00  0.98           H  
ATOM   1413  CE2 TYR A  88       8.930  19.617   0.268  1.00  0.98           C  
ATOM   1414  HE2 TYR A  88       9.055  20.613  -0.131  1.00  0.98           H  
ATOM   1415  OH  TYR A  88       7.531  18.972  -1.557  1.00  0.98           O  
ATOM   1416  HH  TYR A  88       7.692  19.893  -1.774  1.00  0.98           H  
ATOM   1417  CZ  TYR A  88       8.134  18.654  -0.384  1.00  0.98           C  
ATOM   1418  N   VAL A  89       7.912  20.418   4.068  1.00  0.99           N  
ATOM   1419  H   VAL A  89       8.571  20.986   3.554  1.00  0.99           H  
ATOM   1420  CA  VAL A  89       6.520  20.869   4.100  1.00  0.99           C  
ATOM   1421  HA  VAL A  89       6.018  20.391   4.941  1.00  0.99           H  
ATOM   1422  C   VAL A  89       5.793  20.440   2.828  1.00  0.99           C  
ATOM   1423  CB  VAL A  89       6.413  22.387   4.330  1.00  0.99           C  
ATOM   1424  HB  VAL A  89       6.861  22.925   3.494  1.00  0.99           H  
ATOM   1425  O   VAL A  89       5.978  21.001   1.750  1.00  0.99           O  
ATOM   1426  CG1 VAL A  89       4.940  22.809   4.464  1.00  0.99           C  
ATOM   1427 HG11 VAL A  89       4.883  23.880   4.662  1.00  0.99           H  
ATOM   1428 HG12 VAL A  89       4.462  22.264   5.278  1.00  0.99           H  
ATOM   1429 HG13 VAL A  89       4.407  22.612   3.533  1.00  0.99           H  
ATOM   1430  CG2 VAL A  89       7.126  22.804   5.625  1.00  0.99           C  
ATOM   1431 HG21 VAL A  89       6.996  23.874   5.786  1.00  0.99           H  
ATOM   1432 HG22 VAL A  89       6.719  22.250   6.471  1.00  0.99           H  
ATOM   1433 HG23 VAL A  89       8.194  22.607   5.533  1.00  0.99           H  
ATOM   1434  N   TYR A  90       4.869  19.493   2.974  1.00  0.99           N  
ATOM   1435  H   TYR A  90       4.749  19.076   3.886  1.00  0.99           H  
ATOM   1436  CA  TYR A  90       3.916  19.165   1.918  1.00  0.99           C  
ATOM   1437  HA  TYR A  90       4.447  19.093   0.968  1.00  0.99           H  
ATOM   1438  C   TYR A  90       2.877  20.284   1.828  1.00  0.99           C  
ATOM   1439  CB  TYR A  90       3.255  17.814   2.202  1.00  0.99           C  
ATOM   1440  HB2 TYR A  90       2.753  17.854   3.169  1.00  0.99           H  
ATOM   1441  HB3 TYR A  90       2.491  17.636   1.445  1.00  0.99           H  
ATOM   1442  O   TYR A  90       2.178  20.543   2.809  1.00  0.99           O  
ATOM   1443  CG  TYR A  90       4.225  16.652   2.200  1.00  0.99           C  
ATOM   1444  CD1 TYR A  90       4.401  15.889   1.035  1.00  0.99           C  
ATOM   1445  HD1 TYR A  90       3.840  16.132   0.144  1.00  0.99           H  
ATOM   1446  CD2 TYR A  90       4.969  16.343   3.352  1.00  0.99           C  
ATOM   1447  HD2 TYR A  90       4.867  16.948   4.241  1.00  0.99           H  
ATOM   1448  CE1 TYR A  90       5.293  14.803   1.020  1.00  0.99           C  
ATOM   1449  HE1 TYR A  90       5.410  14.204   0.129  1.00  0.99           H  
ATOM   1450  CE2 TYR A  90       5.898  15.290   3.327  1.00  0.99           C  
ATOM   1451  HE2 TYR A  90       6.521  15.104   4.189  1.00  0.99           H  
ATOM   1452  OH  TYR A  90       6.968  13.496   2.193  1.00  0.99           O  
ATOM   1453  HH  TYR A  90       7.409  13.479   3.046  1.00  0.99           H  
ATOM   1454  CZ  TYR A  90       6.056  14.506   2.167  1.00  0.99           C  
ATOM   1455  N   ASN A  91       2.778  20.943   0.671  1.00  0.99           N  
ATOM   1456  H   ASN A  91       3.416  20.698  -0.073  1.00  0.99           H  
ATOM   1457  CA  ASN A  91       1.872  22.068   0.435  1.00  0.99           C  
ATOM   1458  HA  ASN A  91       1.203  22.183   1.288  1.00  0.99           H  
ATOM   1459  C   ASN A  91       1.016  21.818  -0.811  1.00  0.99           C  
ATOM   1460  CB  ASN A  91       2.697  23.359   0.321  1.00  0.99           C  
ATOM   1461  HB2 ASN A  91       3.361  23.283  -0.541  1.00  0.99           H  
ATOM   1462  HB3 ASN A  91       3.312  23.477   1.213  1.00  0.99           H  
ATOM   1463  O   ASN A  91       1.532  21.823  -1.929  1.00  0.99           O  
ATOM   1464  CG  ASN A  91       1.837  24.604   0.169  1.00  0.99           C  
ATOM   1465  ND2 ASN A  91       2.431  25.706  -0.219  1.00  0.99           N  
ATOM   1466 HD21 ASN A  91       1.848  26.514  -0.385  1.00  0.99           H  
ATOM   1467 HD22 ASN A  91       3.417  25.694  -0.435  1.00  0.99           H  
ATOM   1468  OD1 ASN A  91       0.647  24.636   0.441  1.00  0.99           O  
ATOM   1469  N   PHE A  92      -0.283  21.592  -0.623  1.00  0.99           N  
ATOM   1470  H   PHE A  92      -0.649  21.610   0.318  1.00  0.99           H  
ATOM   1471  CA  PHE A  92      -1.207  21.326  -1.724  1.00  0.99           C  
ATOM   1472  HA  PHE A  92      -0.909  21.935  -2.578  1.00  0.99           H  
ATOM   1473  C   PHE A  92      -2.649  21.701  -1.372  1.00  0.99           C  
ATOM   1474  CB  PHE A  92      -1.110  19.850  -2.143  1.00  0.99           C  
ATOM   1475  HB2 PHE A  92      -0.098  19.653  -2.496  1.00  0.99           H  
ATOM   1476  HB3 PHE A  92      -1.774  19.677  -2.990  1.00  0.99           H  
ATOM   1477  O   PHE A  92      -3.074  21.643  -0.218  1.00  0.99           O  
ATOM   1478  CG  PHE A  92      -1.443  18.855  -1.048  1.00  0.99           C  
ATOM   1479  CD1 PHE A  92      -0.425  18.358  -0.213  1.00  0.99           C  
ATOM   1480  HD1 PHE A  92       0.593  18.691  -0.349  1.00  0.99           H  
ATOM   1481  CD2 PHE A  92      -2.767  18.416  -0.870  1.00  0.99           C  
ATOM   1482  HD2 PHE A  92      -3.549  18.785  -1.517  1.00  0.99           H  
ATOM   1483  CE1 PHE A  92      -0.729  17.428   0.795  1.00  0.99           C  
ATOM   1484  HE1 PHE A  92       0.057  17.042   1.428  1.00  0.99           H  
ATOM   1485  CE2 PHE A  92      -3.066  17.467   0.122  1.00  0.99           C  
ATOM   1486  HE2 PHE A  92      -4.073  17.089   0.217  1.00  0.99           H  
ATOM   1487  CZ  PHE A  92      -2.049  16.977   0.960  1.00  0.99           C  
ATOM   1488  HZ  PHE A  92      -2.272  16.239   1.716  1.00  0.99           H  
ATOM   1489  N   THR A  93      -3.439  22.036  -2.392  1.00  0.98           N  
ATOM   1490  H   THR A  93      -3.049  22.015  -3.323  1.00  0.98           H  
ATOM   1491  CA  THR A  93      -4.873  22.323  -2.246  1.00  0.98           C  
ATOM   1492  HA  THR A  93      -5.098  22.526  -1.199  1.00  0.98           H  
ATOM   1493  C   THR A  93      -5.712  21.121  -2.664  1.00  0.98           C  
ATOM   1494  CB  THR A  93      -5.260  23.581  -3.028  1.00  0.98           C  
ATOM   1495  HB  THR A  93      -4.972  23.468  -4.073  1.00  0.98           H  
ATOM   1496  O   THR A  93      -5.575  20.602  -3.773  1.00  0.98           O  
ATOM   1497  CG2 THR A  93      -6.755  23.899  -2.942  1.00  0.98           C  
ATOM   1498 HG21 THR A  93      -7.339  23.135  -3.456  1.00  0.98           H  
ATOM   1499 HG22 THR A  93      -7.063  23.959  -1.899  1.00  0.98           H  
ATOM   1500 HG23 THR A  93      -6.945  24.858  -3.424  1.00  0.98           H  
ATOM   1501  OG1 THR A  93      -4.604  24.701  -2.478  1.00  0.98           O  
ATOM   1502  HG1 THR A  93      -3.751  24.440  -2.121  1.00  0.98           H  
ATOM   1503  N   VAL A  94      -6.636  20.697  -1.799  1.00  0.98           N  
ATOM   1504  H   VAL A  94      -6.737  21.194  -0.926  1.00  0.98           H  
ATOM   1505  CA  VAL A  94      -7.552  19.587  -2.094  1.00  0.98           C  
ATOM   1506  HA  VAL A  94      -6.988  18.786  -2.571  1.00  0.98           H  
ATOM   1507  C   VAL A  94      -8.633  20.064  -3.064  1.00  0.98           C  
ATOM   1508  CB  VAL A  94      -8.175  19.025  -0.805  1.00  0.98           C  
ATOM   1509  HB  VAL A  94      -8.782  19.791  -0.322  1.00  0.98           H  
ATOM   1510  O   VAL A  94      -9.521  20.818  -2.676  1.00  0.98           O  
ATOM   1511  CG1 VAL A  94      -9.064  17.820  -1.126  1.00  0.98           C  
ATOM   1512 HG11 VAL A  94      -8.495  17.067  -1.670  1.00  0.98           H  
ATOM   1513 HG12 VAL A  94      -9.929  18.124  -1.717  1.00  0.98           H  
ATOM   1514 HG13 VAL A  94      -9.419  17.388  -0.190  1.00  0.98           H  
ATOM   1515  CG2 VAL A  94      -7.103  18.565   0.192  1.00  0.98           C  
ATOM   1516 HG21 VAL A  94      -6.506  19.415   0.522  1.00  0.98           H  
ATOM   1517 HG22 VAL A  94      -7.571  18.119   1.069  1.00  0.98           H  
ATOM   1518 HG23 VAL A  94      -6.445  17.833  -0.278  1.00  0.98           H  
ATOM   1519  N   THR A  95      -8.589  19.626  -4.323  1.00  0.97           N  
ATOM   1520  H   THR A  95      -7.844  18.998  -4.589  1.00  0.97           H  
ATOM   1521  CA  THR A  95      -9.470  20.147  -5.385  1.00  0.97           C  
ATOM   1522  HA  THR A  95     -10.114  20.927  -4.978  1.00  0.97           H  
ATOM   1523  C   THR A  95     -10.362  19.057  -5.963  1.00  0.97           C  
ATOM   1524  CB  THR A  95      -8.645  20.808  -6.497  1.00  0.97           C  
ATOM   1525  HB  THR A  95      -7.993  20.068  -6.961  1.00  0.97           H  
ATOM   1526  O   THR A  95      -9.867  18.051  -6.460  1.00  0.97           O  
ATOM   1527  CG2 THR A  95      -9.525  21.458  -7.566  1.00  0.97           C  
ATOM   1528 HG21 THR A  95     -10.080  20.696  -8.115  1.00  0.97           H  
ATOM   1529 HG22 THR A  95     -10.217  22.163  -7.105  1.00  0.97           H  
ATOM   1530 HG23 THR A  95      -8.892  21.994  -8.272  1.00  0.97           H  
ATOM   1531  OG1 THR A  95      -7.858  21.833  -5.936  1.00  0.97           O  
ATOM   1532  HG1 THR A  95      -7.117  21.427  -5.481  1.00  0.97           H  
ATOM   1533  N   GLY A  96     -11.684  19.261  -5.921  1.00  0.96           N  
ATOM   1534  H   GLY A  96     -12.037  20.104  -5.491  1.00  0.96           H  
ATOM   1535  CA  GLY A  96     -12.668  18.357  -6.531  1.00  0.96           C  
ATOM   1536  HA2 GLY A  96     -13.636  18.857  -6.547  1.00  0.96           H  
ATOM   1537  HA3 GLY A  96     -12.373  18.151  -7.561  1.00  0.96           H  
ATOM   1538  C   GLY A  96     -12.853  17.010  -5.823  1.00  0.96           C  
ATOM   1539  O   GLY A  96     -13.577  16.159  -6.327  1.00  0.96           O  
ATOM   1540  N   GLN A  97     -12.228  16.813  -4.661  1.00  0.97           N  
ATOM   1541  H   GLN A  97     -11.664  17.566  -4.293  1.00  0.97           H  
ATOM   1542  CA  GLN A  97     -12.267  15.565  -3.899  1.00  0.97           C  
ATOM   1543  HA  GLN A  97     -12.809  14.807  -4.464  1.00  0.97           H  
ATOM   1544  C   GLN A  97     -12.994  15.767  -2.575  1.00  0.97           C  
ATOM   1545  CB  GLN A  97     -10.847  15.041  -3.665  1.00  0.97           C  
ATOM   1546  HB2 GLN A  97     -10.277  15.771  -3.090  1.00  0.97           H  
ATOM   1547  HB3 GLN A  97     -10.898  14.112  -3.097  1.00  0.97           H  
ATOM   1548  O   GLN A  97     -12.918  16.835  -1.966  1.00  0.97           O  
ATOM   1549  CG  GLN A  97     -10.130  14.772  -4.992  1.00  0.97           C  
ATOM   1550  HG2 GLN A  97     -10.006  15.698  -5.554  1.00  0.97           H  
ATOM   1551  HG3 GLN A  97     -10.725  14.086  -5.595  1.00  0.97           H  
ATOM   1552  CD  GLN A  97      -8.754  14.185  -4.760  1.00  0.97           C  
ATOM   1553  NE2 GLN A  97      -8.638  12.889  -4.900  1.00  0.97           N  
ATOM   1554 HE21 GLN A  97      -7.723  12.469  -4.822  1.00  0.97           H  
ATOM   1555 HE22 GLN A  97      -9.401  12.318  -5.233  1.00  0.97           H  
ATOM   1556  OE1 GLN A  97      -7.794  14.882  -4.455  1.00  0.97           O  
ATOM   1557  N   ARG A  98     -13.694  14.730  -2.120  1.00  0.97           N  
ATOM   1558  H   ARG A  98     -13.712  13.888  -2.678  1.00  0.97           H  
ATOM   1559  CA  ARG A  98     -14.459  14.724  -0.869  1.00  0.97           C  
ATOM   1560  HA  ARG A  98     -13.887  15.246  -0.102  1.00  0.97           H  
ATOM   1561  C   ARG A  98     -14.680  13.300  -0.425  1.00  0.97           C  
ATOM   1562  CB  ARG A  98     -15.802  15.446  -1.041  1.00  0.97           C  
ATOM   1563  HB2 ARG A  98     -16.376  15.388  -0.116  1.00  0.97           H  
ATOM   1564  HB3 ARG A  98     -15.579  16.498  -1.217  1.00  0.97           H  
ATOM   1565  O   ARG A  98     -15.057  12.452  -1.220  1.00  0.97           O  
ATOM   1566  CG  ARG A  98     -16.638  14.862  -2.196  1.00  0.97           C  
ATOM   1567  HG2 ARG A  98     -17.359  14.144  -1.805  1.00  0.97           H  
ATOM   1568  HG3 ARG A  98     -16.004  14.313  -2.892  1.00  0.97           H  
ATOM   1569  CD  ARG A  98     -17.343  15.968  -2.978  1.00  0.97           C  
ATOM   1570  HD2 ARG A  98     -18.357  16.107  -2.602  1.00  0.97           H  
ATOM   1571  HD3 ARG A  98     -16.805  16.905  -2.836  1.00  0.97           H  
ATOM   1572  NE  ARG A  98     -17.350  15.656  -4.415  1.00  0.97           N  
ATOM   1573  HE  ARG A  98     -17.239  14.688  -4.680  1.00  0.97           H  
ATOM   1574  NH1 ARG A  98     -17.437  17.829  -5.164  1.00  0.97           N  
ATOM   1575 HH11 ARG A  98     -17.327  18.469  -5.937  1.00  0.97           H  
ATOM   1576 HH12 ARG A  98     -17.118  18.186  -4.275  1.00  0.97           H  
ATOM   1577  NH2 ARG A  98     -17.270  16.147  -6.628  1.00  0.97           N  
ATOM   1578 HH21 ARG A  98     -17.229  16.824  -7.376  1.00  0.97           H  
ATOM   1579 HH22 ARG A  98     -17.007  15.195  -6.836  1.00  0.97           H  
ATOM   1580  CZ  ARG A  98     -17.357  16.545  -5.390  1.00  0.97           C  
ATOM   1581  N   GLY A  99     -14.475  13.060   0.857  1.00  0.98           N  
ATOM   1582  H   GLY A  99     -14.199  13.818   1.465  1.00  0.98           H  
ATOM   1583  CA  GLY A  99     -14.624  11.746   1.416  1.00  0.98           C  
ATOM   1584  HA2 GLY A  99     -14.641  11.080   0.553  1.00  0.98           H  
ATOM   1585  HA3 GLY A  99     -15.558  11.673   1.972  1.00  0.98           H  
ATOM   1586  C   GLY A  99     -13.477  11.265   2.269  1.00  0.98           C  
ATOM   1587  O   GLY A  99     -13.043  11.942   3.200  1.00  0.98           O  
ATOM   1588  N   THR A 100     -13.037  10.048   1.997  1.00  0.99           N  
ATOM   1589  H   THR A 100     -13.513   9.524   1.276  1.00  0.99           H  
ATOM   1590  CA  THR A 100     -11.932   9.407   2.691  1.00  0.99           C  
ATOM   1591  HA  THR A 100     -11.484  10.117   3.386  1.00  0.99           H  
ATOM   1592  C   THR A 100     -10.846   9.027   1.716  1.00  0.99           C  
ATOM   1593  CB  THR A 100     -12.417   8.214   3.513  1.00  0.99           C  
ATOM   1594  HB  THR A 100     -12.992   7.516   2.904  1.00  0.99           H  
ATOM   1595  O   THR A 100     -11.053   8.251   0.795  1.00  0.99           O  
ATOM   1596  CG2 THR A 100     -11.296   7.494   4.249  1.00  0.99           C  
ATOM   1597 HG21 THR A 100     -10.737   8.189   4.875  1.00  0.99           H  
ATOM   1598 HG22 THR A 100     -10.613   7.043   3.528  1.00  0.99           H  
ATOM   1599 HG23 THR A 100     -11.714   6.691   4.855  1.00  0.99           H  
ATOM   1600  OG1 THR A 100     -13.203   8.788   4.525  1.00  0.99           O  
ATOM   1601  HG1 THR A 100     -12.755   9.619   4.702  1.00  0.99           H  
ATOM   1602  N   LEU A 101      -9.674   9.567   1.995  1.00  0.99           N  
ATOM   1603  H   LEU A 101      -9.622  10.204   2.777  1.00  0.99           H  
ATOM   1604  CA  LEU A 101      -8.391   9.098   1.524  1.00  0.99           C  
ATOM   1605  HA  LEU A 101      -8.494   8.202   0.911  1.00  0.99           H  
ATOM   1606  C   LEU A 101      -7.567   8.723   2.760  1.00  0.99           C  
ATOM   1607  CB  LEU A 101      -7.748  10.218   0.688  1.00  0.99           C  
ATOM   1608  HB2 LEU A 101      -7.707  11.124   1.294  1.00  0.99           H  
ATOM   1609  HB3 LEU A 101      -6.722   9.940   0.447  1.00  0.99           H  
ATOM   1610  O   LEU A 101      -8.073   8.635   3.888  1.00  0.99           O  
ATOM   1611  CG  LEU A 101      -8.475  10.543  -0.625  1.00  0.99           C  
ATOM   1612  HG  LEU A 101      -9.458  10.942  -0.373  1.00  0.99           H  
ATOM   1613  CD1 LEU A 101      -7.719  11.639  -1.360  1.00  0.99           C  
ATOM   1614 HD11 LEU A 101      -8.271  11.949  -2.247  1.00  0.99           H  
ATOM   1615 HD12 LEU A 101      -7.576  12.493  -0.698  1.00  0.99           H  
ATOM   1616 HD13 LEU A 101      -6.739  11.268  -1.659  1.00  0.99           H  
ATOM   1617  CD2 LEU A 101      -8.631   9.344  -1.564  1.00  0.99           C  
ATOM   1618 HD21 LEU A 101      -9.313   8.607  -1.138  1.00  0.99           H  
ATOM   1619 HD22 LEU A 101      -9.039   9.672  -2.520  1.00  0.99           H  
ATOM   1620 HD23 LEU A 101      -7.659   8.881  -1.734  1.00  0.99           H  
ATOM   1621  N   TRP A 102      -6.278   8.527   2.567  1.00  0.99           N  
ATOM   1622  H   TRP A 102      -5.883   8.646   1.645  1.00  0.99           H  
ATOM   1623  CA  TRP A 102      -5.345   8.229   3.634  1.00  0.99           C  
ATOM   1624  HA  TRP A 102      -5.615   8.781   4.534  1.00  0.99           H  
ATOM   1625  C   TRP A 102      -3.956   8.713   3.236  1.00  0.99           C  
ATOM   1626  CB  TRP A 102      -5.437   6.734   3.960  1.00  0.99           C  
ATOM   1627  HB2 TRP A 102      -6.463   6.510   4.253  1.00  0.99           H  
ATOM   1628  HB3 TRP A 102      -4.801   6.518   4.818  1.00  0.99           H  
ATOM   1629  O   TRP A 102      -3.745   9.197   2.129  1.00  0.99           O  
ATOM   1630  CG  TRP A 102      -5.075   5.791   2.866  1.00  0.99           C  
ATOM   1631  CD1 TRP A 102      -5.692   5.660   1.666  1.00  0.99           C  
ATOM   1632  HD1 TRP A 102      -6.551   6.220   1.327  1.00  0.99           H  
ATOM   1633  CD2 TRP A 102      -3.993   4.820   2.869  1.00  0.99           C  
ATOM   1634  CE2 TRP A 102      -3.921   4.250   1.568  1.00  0.99           C  
ATOM   1635  CE3 TRP A 102      -3.052   4.384   3.828  1.00  0.99           C  
ATOM   1636  HE3 TRP A 102      -3.081   4.789   4.828  1.00  0.99           H  
ATOM   1637  NE1 TRP A 102      -5.016   4.740   0.899  1.00  0.99           N  
ATOM   1638  HE1 TRP A 102      -5.255   4.508  -0.055  1.00  0.99           H  
ATOM   1639  CH2 TRP A 102      -1.993   2.952   2.167  1.00  0.99           C  
ATOM   1640  HH2 TRP A 102      -1.207   2.280   1.856  1.00  0.99           H  
ATOM   1641  CZ2 TRP A 102      -2.886   3.398   1.193  1.00  0.99           C  
ATOM   1642  HZ2 TRP A 102      -2.772   3.101   0.161  1.00  0.99           H  
ATOM   1643  CZ3 TRP A 102      -2.093   3.410   3.492  1.00  0.99           C  
ATOM   1644  HZ3 TRP A 102      -1.399   3.047   4.235  1.00  0.99           H  
ATOM   1645  N   TRP A 103      -3.030   8.669   4.176  1.00  0.99           N  
ATOM   1646  H   TRP A 103      -3.262   8.270   5.074  1.00  0.99           H  
ATOM   1647  CA  TRP A 103      -1.627   8.957   3.932  1.00  0.99           C  
ATOM   1648  HA  TRP A 103      -1.453   8.990   2.856  1.00  0.99           H  
ATOM   1649  C   TRP A 103      -0.795   7.810   4.493  1.00  0.99           C  
ATOM   1650  CB  TRP A 103      -1.269  10.324   4.529  1.00  0.99           C  
ATOM   1651  HB2 TRP A 103      -0.222  10.538   4.314  1.00  0.99           H  
ATOM   1652  HB3 TRP A 103      -1.866  11.083   4.023  1.00  0.99           H  
ATOM   1653  O   TRP A 103      -1.215   7.156   5.453  1.00  0.99           O  
ATOM   1654  CG  TRP A 103      -1.489  10.443   6.008  1.00  0.99           C  
ATOM   1655  CD1 TRP A 103      -2.566  10.990   6.619  1.00  0.99           C  
ATOM   1656  HD1 TRP A 103      -3.405  11.425   6.096  1.00  0.99           H  
ATOM   1657  CD2 TRP A 103      -0.637   9.937   7.075  1.00  0.99           C  
ATOM   1658  CE2 TRP A 103      -1.271  10.210   8.321  1.00  0.99           C  
ATOM   1659  CE3 TRP A 103       0.599   9.258   7.116  1.00  0.99           C  
ATOM   1660  HE3 TRP A 103       1.116   9.047   6.191  1.00  0.99           H  
ATOM   1661  NE1 TRP A 103      -2.438  10.862   7.990  1.00  0.99           N  
ATOM   1662  HE1 TRP A 103      -3.125  11.168   8.665  1.00  0.99           H  
ATOM   1663  CH2 TRP A 103       0.507   9.129   9.546  1.00  0.99           C  
ATOM   1664  HH2 TRP A 103       0.963   8.812  10.472  1.00  0.99           H  
ATOM   1665  CZ2 TRP A 103      -0.713   9.822   9.543  1.00  0.99           C  
ATOM   1666  HZ2 TRP A 103      -1.230  10.049  10.463  1.00  0.99           H  
ATOM   1667  CZ3 TRP A 103       1.160   8.849   8.336  1.00  0.99           C  
ATOM   1668  HZ3 TRP A 103       2.104   8.324   8.340  1.00  0.99           H  
ATOM   1669  N   HIS A 104       0.374   7.557   3.912  1.00  0.99           N  
ATOM   1670  H   HIS A 104       0.656   8.106   3.113  1.00  0.99           H  
ATOM   1671  CA  HIS A 104       1.283   6.515   4.387  1.00  0.99           C  
ATOM   1672  HA  HIS A 104       1.250   6.493   5.477  1.00  0.99           H  
ATOM   1673  C   HIS A 104       2.731   6.775   4.003  1.00  0.99           C  
ATOM   1674  CB  HIS A 104       0.835   5.149   3.865  1.00  0.99           C  
ATOM   1675  HB2 HIS A 104      -0.202   4.998   4.166  1.00  0.99           H  
ATOM   1676  HB3 HIS A 104       1.433   4.381   4.356  1.00  0.99           H  
ATOM   1677  O   HIS A 104       3.008   7.588   3.127  1.00  0.99           O  
ATOM   1678  CG  HIS A 104       0.956   4.965   2.373  1.00  0.99           C  
ATOM   1679  CD2 HIS A 104       0.008   5.251   1.430  1.00  0.99           C  
ATOM   1680  HD2 HIS A 104      -0.971   5.667   1.616  1.00  0.99           H  
ATOM   1681  ND1 HIS A 104       2.023   4.402   1.710  1.00  0.99           N  
ATOM   1682  HD1 HIS A 104       2.911   4.131   2.107  1.00  0.99           H  
ATOM   1683  CE1 HIS A 104       1.727   4.336   0.405  1.00  0.99           C  
ATOM   1684  HE1 HIS A 104       2.373   3.936  -0.361  1.00  0.99           H  
ATOM   1685  NE2 HIS A 104       0.500   4.826   0.193  1.00  0.99           N  
ATOM   1686  N   ALA A 105       3.663   6.069   4.641  1.00  0.99           N  
ATOM   1687  H   ALA A 105       3.390   5.427   5.371  1.00  0.99           H  
ATOM   1688  CA  ALA A 105       5.039   6.069   4.175  1.00  0.99           C  
ATOM   1689  HA  ALA A 105       5.314   7.117   4.056  1.00  0.99           H  
ATOM   1690  C   ALA A 105       5.155   5.384   2.810  1.00  0.99           C  
ATOM   1691  CB  ALA A 105       5.969   5.444   5.210  1.00  0.99           C  
ATOM   1692  HB1 ALA A 105       5.625   4.439   5.455  1.00  0.99           H  
ATOM   1693  HB2 ALA A 105       6.980   5.395   4.807  1.00  0.99           H  
ATOM   1694  HB3 ALA A 105       5.983   6.068   6.104  1.00  0.99           H  
ATOM   1695  O   ALA A 105       4.635   4.283   2.635  1.00  0.99           O  
ATOM   1696  N   HIS A 106       5.840   6.016   1.856  1.00  0.97           N  
ATOM   1697  H   HIS A 106       6.265   6.904   2.084  1.00  0.97           H  
ATOM   1698  CA  HIS A 106       6.014   5.494   0.489  1.00  0.97           C  
ATOM   1699  HA  HIS A 106       5.571   4.500   0.426  1.00  0.97           H  
ATOM   1700  C   HIS A 106       7.496   5.288   0.178  1.00  0.97           C  
ATOM   1701  CB  HIS A 106       5.239   6.359  -0.506  1.00  0.97           C  
ATOM   1702  HB2 HIS A 106       4.286   6.596  -0.034  1.00  0.97           H  
ATOM   1703  HB3 HIS A 106       5.772   7.290  -0.698  1.00  0.97           H  
ATOM   1704  O   HIS A 106       8.110   5.936  -0.673  1.00  0.97           O  
ATOM   1705  CG  HIS A 106       4.926   5.654  -1.806  1.00  0.97           C  
ATOM   1706  CD2 HIS A 106       3.679   5.451  -2.323  1.00  0.97           C  
ATOM   1707  HD2 HIS A 106       2.740   5.786  -1.906  1.00  0.97           H  
ATOM   1708  ND1 HIS A 106       5.860   5.061  -2.653  1.00  0.97           N  
ATOM   1709  CE1 HIS A 106       5.155   4.507  -3.653  1.00  0.97           C  
ATOM   1710  HE1 HIS A 106       5.584   3.956  -4.477  1.00  0.97           H  
ATOM   1711  NE2 HIS A 106       3.842   4.735  -3.489  1.00  0.97           N  
ATOM   1712  HE2 HIS A 106       3.113   4.435  -4.121  1.00  0.97           H  
ATOM   1713  N   ILE A 107       8.082   4.431   1.009  1.00  0.96           N  
ATOM   1714  H   ILE A 107       7.489   3.967   1.683  1.00  0.96           H  
ATOM   1715  CA  ILE A 107       9.467   3.988   0.960  1.00  0.96           C  
ATOM   1716  HA  ILE A 107       9.737   3.827  -0.083  1.00  0.96           H  
ATOM   1717  C   ILE A 107       9.556   2.654   1.698  1.00  0.96           C  
ATOM   1718  CB  ILE A 107      10.424   5.056   1.540  1.00  0.96           C  
ATOM   1719  HB  ILE A 107      10.412   5.882   0.829  1.00  0.96           H  
ATOM   1720  O   ILE A 107       9.280   2.579   2.898  1.00  0.96           O  
ATOM   1721  CG1 ILE A 107      11.869   4.511   1.559  1.00  0.96           C  
ATOM   1722 HG12 ILE A 107      11.975   3.778   2.359  1.00  0.96           H  
ATOM   1723 HG13 ILE A 107      12.065   4.012   0.610  1.00  0.96           H  
ATOM   1724  CG2 ILE A 107       9.961   5.652   2.886  1.00  0.96           C  
ATOM   1725 HG21 ILE A 107      10.719   6.329   3.281  1.00  0.96           H  
ATOM   1726 HG22 ILE A 107       9.754   4.872   3.619  1.00  0.96           H  
ATOM   1727 HG23 ILE A 107       9.046   6.224   2.735  1.00  0.96           H  
ATOM   1728  CD1 ILE A 107      12.943   5.589   1.737  1.00  0.96           C  
ATOM   1729 HD11 ILE A 107      13.929   5.134   1.646  1.00  0.96           H  
ATOM   1730 HD12 ILE A 107      12.862   6.054   2.719  1.00  0.96           H  
ATOM   1731 HD13 ILE A 107      12.829   6.347   0.962  1.00  0.96           H  
ATOM   1732  N   GLN A 108       9.942   1.600   0.975  1.00  0.94           N  
ATOM   1733  H   GLN A 108      10.040   1.716  -0.023  1.00  0.94           H  
ATOM   1734  CA  GLN A 108      10.008   0.237   1.514  1.00  0.94           C  
ATOM   1735  HA  GLN A 108      10.125  -0.460   0.684  1.00  0.94           H  
ATOM   1736  C   GLN A 108       8.699  -0.150   2.246  1.00  0.94           C  
ATOM   1737  CB  GLN A 108      11.245   0.114   2.431  1.00  0.94           C  
ATOM   1738  HB2 GLN A 108      11.355  -0.939   2.691  1.00  0.94           H  
ATOM   1739  HB3 GLN A 108      11.058   0.682   3.343  1.00  0.94           H  
ATOM   1740  O   GLN A 108       7.639   0.423   2.023  1.00  0.94           O  
ATOM   1741  CG  GLN A 108      12.587   0.565   1.835  1.00  0.94           C  
ATOM   1742  HG2 GLN A 108      12.867  -0.128   1.043  1.00  0.94           H  
ATOM   1743  HG3 GLN A 108      12.499   1.560   1.399  1.00  0.94           H  
ATOM   1744  CD  GLN A 108      13.701   0.629   2.882  1.00  0.94           C  
ATOM   1745  NE2 GLN A 108      14.910   0.245   2.535  1.00  0.94           N  
ATOM   1746 HE21 GLN A 108      15.606   0.306   3.264  1.00  0.94           H  
ATOM   1747 HE22 GLN A 108      15.083  -0.164   1.627  1.00  0.94           H  
ATOM   1748  OE1 GLN A 108      13.545   1.094   3.998  1.00  0.94           O  
ATOM   1749  N   TRP A 109       8.768  -1.077   3.202  1.00  0.97           N  
ATOM   1750  H   TRP A 109       9.637  -1.575   3.329  1.00  0.97           H  
ATOM   1751  CA  TRP A 109       7.601  -1.545   3.962  1.00  0.97           C  
ATOM   1752  HA  TRP A 109       6.734  -1.530   3.301  1.00  0.97           H  
ATOM   1753  C   TRP A 109       7.222  -0.650   5.158  1.00  0.97           C  
ATOM   1754  CB  TRP A 109       7.839  -3.007   4.347  1.00  0.97           C  
ATOM   1755  HB2 TRP A 109       7.097  -3.301   5.091  1.00  0.97           H  
ATOM   1756  HB3 TRP A 109       8.821  -3.114   4.808  1.00  0.97           H  
ATOM   1757  O   TRP A 109       6.551  -1.095   6.089  1.00  0.97           O  
ATOM   1758  CG  TRP A 109       7.715  -3.989   3.226  1.00  0.97           C  
ATOM   1759  CD1 TRP A 109       7.956  -3.779   1.908  1.00  0.97           C  
ATOM   1760  HD1 TRP A 109       8.273  -2.853   1.453  1.00  0.97           H  
ATOM   1761  CD2 TRP A 109       7.242  -5.361   3.322  1.00  0.97           C  
ATOM   1762  CE2 TRP A 109       7.176  -5.909   2.009  1.00  0.97           C  
ATOM   1763  CE3 TRP A 109       6.860  -6.196   4.392  1.00  0.97           C  
ATOM   1764  HE3 TRP A 109       6.918  -5.823   5.404  1.00  0.97           H  
ATOM   1765  NE1 TRP A 109       7.655  -4.916   1.191  1.00  0.97           N  
ATOM   1766  HE1 TRP A 109       7.757  -4.972   0.188  1.00  0.97           H  
ATOM   1767  CH2 TRP A 109       6.287  -7.989   2.850  1.00  0.97           C  
ATOM   1768  HH2 TRP A 109       5.864  -8.970   2.690  1.00  0.97           H  
ATOM   1769  CZ2 TRP A 109       6.718  -7.204   1.769  1.00  0.97           C  
ATOM   1770  HZ2 TRP A 109       6.688  -7.578   0.756  1.00  0.97           H  
ATOM   1771  CZ3 TRP A 109       6.380  -7.496   4.160  1.00  0.97           C  
ATOM   1772  HZ3 TRP A 109       6.059  -8.111   4.987  1.00  0.97           H  
ATOM   1773  N   MET A 110       7.641   0.625   5.183  1.00  0.97           N  
ATOM   1774  H   MET A 110       8.101   1.002   4.367  1.00  0.97           H  
ATOM   1775  CA  MET A 110       7.353   1.517   6.323  1.00  0.97           C  
ATOM   1776  HA  MET A 110       7.633   1.005   7.244  1.00  0.97           H  
ATOM   1777  C   MET A 110       5.862   1.833   6.464  1.00  0.97           C  
ATOM   1778  CB  MET A 110       8.165   2.814   6.232  1.00  0.97           C  
ATOM   1779  HB2 MET A 110       7.674   3.588   6.822  1.00  0.97           H  
ATOM   1780  HB3 MET A 110       8.221   3.155   5.198  1.00  0.97           H  
ATOM   1781  O   MET A 110       5.406   2.159   7.562  1.00  0.97           O  
ATOM   1782  CG  MET A 110       9.566   2.629   6.811  1.00  0.97           C  
ATOM   1783  HG2 MET A 110       9.472   2.346   7.859  1.00  0.97           H  
ATOM   1784  HG3 MET A 110      10.080   1.828   6.280  1.00  0.97           H  
ATOM   1785  SD  MET A 110      10.568   4.126   6.718  1.00  0.97           S  
ATOM   1786  CE  MET A 110      11.488   3.704   5.219  1.00  0.97           C  
ATOM   1787  HE1 MET A 110      12.400   3.175   5.496  1.00  0.97           H  
ATOM   1788  HE2 MET A 110      10.894   3.049   4.581  1.00  0.97           H  
ATOM   1789  HE3 MET A 110      11.749   4.595   4.648  1.00  0.97           H  
ATOM   1790  N   ARG A 111       5.078   1.656   5.390  1.00  0.98           N  
ATOM   1791  H   ARG A 111       5.520   1.416   4.514  1.00  0.98           H  
ATOM   1792  CA  ARG A 111       3.613   1.681   5.444  1.00  0.98           C  
ATOM   1793  HA  ARG A 111       3.285   2.684   5.718  1.00  0.98           H  
ATOM   1794  C   ARG A 111       3.046   0.742   6.516  1.00  0.98           C  
ATOM   1795  CB  ARG A 111       3.048   1.347   4.053  1.00  0.98           C  
ATOM   1796  HB2 ARG A 111       3.338   2.130   3.352  1.00  0.98           H  
ATOM   1797  HB3 ARG A 111       3.472   0.405   3.708  1.00  0.98           H  
ATOM   1798  O   ARG A 111       1.986   1.049   7.035  1.00  0.98           O  
ATOM   1799  CG  ARG A 111       1.514   1.236   4.077  1.00  0.98           C  
ATOM   1800  HG2 ARG A 111       1.214   0.380   4.680  1.00  0.98           H  
ATOM   1801  HG3 ARG A 111       1.089   2.134   4.526  1.00  0.98           H  
ATOM   1802  CD  ARG A 111       0.894   1.046   2.701  1.00  0.98           C  
ATOM   1803  HD2 ARG A 111      -0.175   0.915   2.870  1.00  0.98           H  
ATOM   1804  HD3 ARG A 111       1.082   1.923   2.082  1.00  0.98           H  
ATOM   1805  NE  ARG A 111       1.370  -0.161   2.024  1.00  0.98           N  
ATOM   1806  HE  ARG A 111       2.117  -0.697   2.443  1.00  0.98           H  
ATOM   1807  NH1 ARG A 111       0.092  -0.056   0.112  1.00  0.98           N  
ATOM   1808 HH11 ARG A 111      -0.092  -0.550  -0.749  1.00  0.98           H  
ATOM   1809 HH12 ARG A 111       0.067   0.950   0.192  1.00  0.98           H  
ATOM   1810  NH2 ARG A 111       1.230  -1.873   0.573  1.00  0.98           N  
ATOM   1811 HH21 ARG A 111       2.223  -2.024   0.676  1.00  0.98           H  
ATOM   1812 HH22 ARG A 111       0.734  -2.383  -0.144  1.00  0.98           H  
ATOM   1813  CZ  ARG A 111       0.879  -0.689   0.924  1.00  0.98           C  
ATOM   1814  N   ALA A 112       3.739  -0.329   6.915  1.00  0.98           N  
ATOM   1815  H   ALA A 112       4.618  -0.540   6.465  1.00  0.98           H  
ATOM   1816  CA  ALA A 112       3.279  -1.229   7.980  1.00  0.98           C  
ATOM   1817  HA  ALA A 112       2.365  -1.728   7.657  1.00  0.98           H  
ATOM   1818  C   ALA A 112       2.994  -0.508   9.310  1.00  0.98           C  
ATOM   1819  CB  ALA A 112       4.367  -2.278   8.219  1.00  0.98           C  
ATOM   1820  HB1 ALA A 112       5.249  -1.801   8.647  1.00  0.98           H  
ATOM   1821  HB2 ALA A 112       3.997  -3.044   8.900  1.00  0.98           H  
ATOM   1822  HB3 ALA A 112       4.661  -2.745   7.279  1.00  0.98           H  
ATOM   1823  O   ALA A 112       2.144  -0.941  10.086  1.00  0.98           O  
ATOM   1824  N   THR A 113       3.716   0.582   9.597  1.00  0.98           N  
ATOM   1825  H   THR A 113       4.430   0.865   8.941  1.00  0.98           H  
ATOM   1826  CA  THR A 113       3.624   1.306  10.877  1.00  0.98           C  
ATOM   1827  HA  THR A 113       2.781   0.913  11.447  1.00  0.98           H  
ATOM   1828  C   THR A 113       3.349   2.800  10.716  1.00  0.98           C  
ATOM   1829  CB  THR A 113       4.866   1.066  11.746  1.00  0.98           C  
ATOM   1830  HB  THR A 113       4.692   1.516  12.723  1.00  0.98           H  
ATOM   1831  O   THR A 113       2.870   3.444  11.651  1.00  0.98           O  
ATOM   1832  CG2 THR A 113       5.151  -0.428  11.940  1.00  0.98           C  
ATOM   1833 HG21 THR A 113       5.386  -0.898  10.985  1.00  0.98           H  
ATOM   1834 HG22 THR A 113       6.011  -0.564  12.596  1.00  0.98           H  
ATOM   1835 HG23 THR A 113       4.279  -0.915  12.377  1.00  0.98           H  
ATOM   1836  OG1 THR A 113       6.012   1.661  11.192  1.00  0.98           O  
ATOM   1837  HG1 THR A 113       6.129   2.495  11.652  1.00  0.98           H  
ATOM   1838  N   VAL A 114       3.598   3.359   9.529  1.00  0.99           N  
ATOM   1839  H   VAL A 114       4.025   2.781   8.819  1.00  0.99           H  
ATOM   1840  CA  VAL A 114       3.439   4.783   9.219  1.00  0.99           C  
ATOM   1841  HA  VAL A 114       3.165   5.323  10.126  1.00  0.99           H  
ATOM   1842  C   VAL A 114       2.307   4.965   8.211  1.00  0.99           C  
ATOM   1843  CB  VAL A 114       4.772   5.377   8.726  1.00  0.99           C  
ATOM   1844  HB  VAL A 114       5.082   4.857   7.819  1.00  0.99           H  
ATOM   1845  O   VAL A 114       2.519   4.958   7.000  1.00  0.99           O  
ATOM   1846  CG1 VAL A 114       4.646   6.876   8.425  1.00  0.99           C  
ATOM   1847 HG11 VAL A 114       4.269   7.400   9.303  1.00  0.99           H  
ATOM   1848 HG12 VAL A 114       5.621   7.288   8.164  1.00  0.99           H  
ATOM   1849 HG13 VAL A 114       3.978   7.040   7.579  1.00  0.99           H  
ATOM   1850  CG2 VAL A 114       5.882   5.210   9.772  1.00  0.99           C  
ATOM   1851 HG21 VAL A 114       5.585   5.663  10.717  1.00  0.99           H  
ATOM   1852 HG22 VAL A 114       6.799   5.678   9.414  1.00  0.99           H  
ATOM   1853 HG23 VAL A 114       6.092   4.152   9.928  1.00  0.99           H  
ATOM   1854  N   TYR A 115       1.090   5.133   8.723  1.00  0.99           N  
ATOM   1855  H   TYR A 115       0.968   5.032   9.720  1.00  0.99           H  
ATOM   1856  CA  TYR A 115      -0.103   5.458   7.939  1.00  0.99           C  
ATOM   1857  HA  TYR A 115       0.176   6.170   7.163  1.00  0.99           H  
ATOM   1858  C   TYR A 115      -1.172   6.118   8.806  1.00  0.99           C  
ATOM   1859  CB  TYR A 115      -0.673   4.194   7.281  1.00  0.99           C  
ATOM   1860  HB2 TYR A 115      -1.498   4.481   6.628  1.00  0.99           H  
ATOM   1861  HB3 TYR A 115       0.089   3.747   6.643  1.00  0.99           H  
ATOM   1862  O   TYR A 115      -1.188   5.944  10.025  1.00  0.99           O  
ATOM   1863  CG  TYR A 115      -1.165   3.147   8.262  1.00  0.99           C  
ATOM   1864  CD1 TYR A 115      -0.265   2.207   8.781  1.00  0.99           C  
ATOM   1865  HD1 TYR A 115       0.781   2.274   8.520  1.00  0.99           H  
ATOM   1866  CD2 TYR A 115      -2.515   3.098   8.648  1.00  0.99           C  
ATOM   1867  HD2 TYR A 115      -3.205   3.822   8.239  1.00  0.99           H  
ATOM   1868  CE1 TYR A 115      -0.711   1.164   9.607  1.00  0.99           C  
ATOM   1869  HE1 TYR A 115      -0.021   0.390   9.908  1.00  0.99           H  
ATOM   1870  CE2 TYR A 115      -2.960   2.096   9.535  1.00  0.99           C  
ATOM   1871  HE2 TYR A 115      -3.997   2.032   9.828  1.00  0.99           H  
ATOM   1872  OH  TYR A 115      -2.489   0.141  10.847  1.00  0.99           O  
ATOM   1873  HH  TYR A 115      -1.797  -0.508  10.995  1.00  0.99           H  
ATOM   1874  CZ  TYR A 115      -2.060   1.116  10.004  1.00  0.99           C  
ATOM   1875  N   GLY A 116      -2.101   6.845   8.193  1.00  0.99           N  
ATOM   1876  H   GLY A 116      -2.014   6.997   7.198  1.00  0.99           H  
ATOM   1877  CA  GLY A 116      -3.232   7.432   8.900  1.00  0.99           C  
ATOM   1878  HA2 GLY A 116      -2.887   8.252   9.530  1.00  0.99           H  
ATOM   1879  HA3 GLY A 116      -3.659   6.668   9.549  1.00  0.99           H  
ATOM   1880  C   GLY A 116      -4.328   7.952   7.972  1.00  0.99           C  
ATOM   1881  O   GLY A 116      -4.151   8.033   6.758  1.00  0.99           O  
ATOM   1882  N   PRO A 117      -5.503   8.292   8.523  1.00  0.99           N  
ATOM   1883  CA  PRO A 117      -6.648   8.689   7.716  1.00  0.99           C  
ATOM   1884  HA  PRO A 117      -6.720   8.048   6.837  1.00  0.99           H  
ATOM   1885  C   PRO A 117      -6.546  10.148   7.250  1.00  0.99           C  
ATOM   1886  CB  PRO A 117      -7.861   8.436   8.613  1.00  0.99           C  
ATOM   1887  HB2 PRO A 117      -8.684   9.117   8.399  1.00  0.99           H  
ATOM   1888  HB3 PRO A 117      -8.186   7.401   8.503  1.00  0.99           H  
ATOM   1889  O   PRO A 117      -6.190  11.036   8.032  1.00  0.99           O  
ATOM   1890  CG  PRO A 117      -7.315   8.624  10.028  1.00  0.99           C  
ATOM   1891  HG2 PRO A 117      -7.376   9.680  10.289  1.00  0.99           H  
ATOM   1892  HG3 PRO A 117      -7.860   8.023  10.756  1.00  0.99           H  
ATOM   1893  CD  PRO A 117      -5.848   8.206   9.936  1.00  0.99           C  
ATOM   1894  HD2 PRO A 117      -5.736   7.182  10.290  1.00  0.99           H  
ATOM   1895  HD3 PRO A 117      -5.223   8.872  10.530  1.00  0.99           H  
ATOM   1896  N   LEU A 118      -6.971  10.404   6.009  1.00  0.99           N  
ATOM   1897  H   LEU A 118      -7.253   9.627   5.428  1.00  0.99           H  
ATOM   1898  CA  LEU A 118      -7.166  11.735   5.436  1.00  0.99           C  
ATOM   1899  HA  LEU A 118      -6.862  12.487   6.165  1.00  0.99           H  
ATOM   1900  C   LEU A 118      -8.655  11.933   5.134  1.00  0.99           C  
ATOM   1901  CB  LEU A 118      -6.273  11.903   4.194  1.00  0.99           C  
ATOM   1902  HB2 LEU A 118      -5.231  11.843   4.506  1.00  0.99           H  
ATOM   1903  HB3 LEU A 118      -6.459  11.077   3.508  1.00  0.99           H  
ATOM   1904  O   LEU A 118      -9.208  11.379   4.187  1.00  0.99           O  
ATOM   1905  CG  LEU A 118      -6.493  13.211   3.411  1.00  0.99           C  
ATOM   1906  HG  LEU A 118      -7.507  13.241   3.011  1.00  0.99           H  
ATOM   1907  CD1 LEU A 118      -6.275  14.454   4.273  1.00  0.99           C  
ATOM   1908 HD11 LEU A 118      -6.421  15.344   3.661  1.00  0.99           H  
ATOM   1909 HD12 LEU A 118      -5.251  14.451   4.648  1.00  0.99           H  
ATOM   1910 HD13 LEU A 118      -6.986  14.484   5.098  1.00  0.99           H  
ATOM   1911  CD2 LEU A 118      -5.511  13.266   2.248  1.00  0.99           C  
ATOM   1912 HD21 LEU A 118      -5.513  14.258   1.796  1.00  0.99           H  
ATOM   1913 HD22 LEU A 118      -4.500  13.053   2.595  1.00  0.99           H  
ATOM   1914 HD23 LEU A 118      -5.774  12.525   1.494  1.00  0.99           H  
ATOM   1915  N   ILE A 119      -9.330  12.714   5.974  1.00  0.99           N  
ATOM   1916  H   ILE A 119      -8.815  13.179   6.708  1.00  0.99           H  
ATOM   1917  CA  ILE A 119     -10.767  12.959   5.844  1.00  0.99           C  
ATOM   1918  HA  ILE A 119     -11.205  12.182   5.217  1.00  0.99           H  
ATOM   1919  C   ILE A 119     -10.999  14.286   5.135  1.00  0.99           C  
ATOM   1920  CB  ILE A 119     -11.470  12.895   7.215  1.00  0.99           C  
ATOM   1921  HB  ILE A 119     -11.122  13.729   7.825  1.00  0.99           H  
ATOM   1922  O   ILE A 119     -10.621  15.335   5.648  1.00  0.99           O  
ATOM   1923  CG1 ILE A 119     -11.162  11.595   7.995  1.00  0.99           C  
ATOM   1924 HG12 ILE A 119     -10.151  11.656   8.397  1.00  0.99           H  
ATOM   1925 HG13 ILE A 119     -11.843  11.525   8.843  1.00  0.99           H  
ATOM   1926  CG2 ILE A 119     -12.992  13.055   7.028  1.00  0.99           C  
ATOM   1927 HG21 ILE A 119     -13.508  12.927   7.979  1.00  0.99           H  
ATOM   1928 HG22 ILE A 119     -13.359  12.323   6.308  1.00  0.99           H  
ATOM   1929 HG23 ILE A 119     -13.216  14.052   6.650  1.00  0.99           H  
ATOM   1930  CD1 ILE A 119     -11.264  10.302   7.175  1.00  0.99           C  
ATOM   1931 HD11 ILE A 119     -11.446   9.455   7.837  1.00  0.99           H  
ATOM   1932 HD12 ILE A 119     -12.065  10.384   6.440  1.00  0.99           H  
ATOM   1933 HD13 ILE A 119     -10.331  10.128   6.639  1.00  0.99           H  
ATOM   1934  N   ILE A 120     -11.673  14.244   3.992  1.00  0.99           N  
ATOM   1935  H   ILE A 120     -11.968  13.345   3.639  1.00  0.99           H  
ATOM   1936  CA  ILE A 120     -12.028  15.419   3.206  1.00  0.99           C  
ATOM   1937  HA  ILE A 120     -11.517  16.291   3.614  1.00  0.99           H  
ATOM   1938  C   ILE A 120     -13.533  15.636   3.338  1.00  0.99           C  
ATOM   1939  CB  ILE A 120     -11.567  15.279   1.744  1.00  0.99           C  
ATOM   1940  HB  ILE A 120     -12.153  14.497   1.262  1.00  0.99           H  
ATOM   1941  O   ILE A 120     -14.356  14.863   2.861  1.00  0.99           O  
ATOM   1942  CG1 ILE A 120     -10.070  14.907   1.624  1.00  0.99           C  
ATOM   1943 HG12 ILE A 120      -9.453  15.773   1.864  1.00  0.99           H  
ATOM   1944 HG13 ILE A 120      -9.812  14.111   2.323  1.00  0.99           H  
ATOM   1945  CG2 ILE A 120     -11.829  16.627   1.051  1.00  0.99           C  
ATOM   1946 HG21 ILE A 120     -11.522  16.570   0.007  1.00  0.99           H  
ATOM   1947 HG22 ILE A 120     -11.259  17.423   1.532  1.00  0.99           H  
ATOM   1948 HG23 ILE A 120     -12.887  16.889   1.068  1.00  0.99           H  
ATOM   1949  CD1 ILE A 120      -9.701  14.385   0.233  1.00  0.99           C  
ATOM   1950 HD11 ILE A 120     -10.229  13.453   0.033  1.00  0.99           H  
ATOM   1951 HD12 ILE A 120      -8.627  14.201   0.209  1.00  0.99           H  
ATOM   1952 HD13 ILE A 120      -9.946  15.108  -0.545  1.00  0.99           H  
ATOM   1953  N   LEU A 121     -13.931  16.676   4.044  1.00  0.98           N  
ATOM   1954  H   LEU A 121     -13.219  17.294   4.409  1.00  0.98           H  
ATOM   1955  CA  LEU A 121     -15.328  17.054   4.182  1.00  0.98           C  
ATOM   1956  HA  LEU A 121     -15.930  16.150   4.269  1.00  0.98           H  
ATOM   1957  C   LEU A 121     -15.791  17.822   2.928  1.00  0.98           C  
ATOM   1958  CB  LEU A 121     -15.466  17.876   5.469  1.00  0.98           C  
ATOM   1959  HB2 LEU A 121     -16.482  18.263   5.545  1.00  0.98           H  
ATOM   1960  HB3 LEU A 121     -14.770  18.711   5.382  1.00  0.98           H  
ATOM   1961  O   LEU A 121     -14.968  18.457   2.265  1.00  0.98           O  
ATOM   1962  CG  LEU A 121     -15.090  17.142   6.766  1.00  0.98           C  
ATOM   1963  HG  LEU A 121     -14.066  16.771   6.707  1.00  0.98           H  
ATOM   1964  CD1 LEU A 121     -15.169  18.132   7.930  1.00  0.98           C  
ATOM   1965 HD11 LEU A 121     -14.875  17.634   8.854  1.00  0.98           H  
ATOM   1966 HD12 LEU A 121     -14.475  18.953   7.748  1.00  0.98           H  
ATOM   1967 HD13 LEU A 121     -16.182  18.524   8.027  1.00  0.98           H  
ATOM   1968  CD2 LEU A 121     -16.023  15.966   7.063  1.00  0.98           C  
ATOM   1969 HD21 LEU A 121     -15.905  15.206   6.291  1.00  0.98           H  
ATOM   1970 HD22 LEU A 121     -17.057  16.310   7.078  1.00  0.98           H  
ATOM   1971 HD23 LEU A 121     -15.755  15.521   8.021  1.00  0.98           H  
ATOM   1972  N   PRO A 122     -17.099  17.840   2.623  1.00  0.97           N  
ATOM   1973  CA  PRO A 122     -17.637  18.749   1.615  1.00  0.97           C  
ATOM   1974  HA  PRO A 122     -17.249  18.467   0.637  1.00  0.97           H  
ATOM   1975  C   PRO A 122     -17.276  20.211   1.911  1.00  0.97           C  
ATOM   1976  CB  PRO A 122     -19.156  18.549   1.644  1.00  0.97           C  
ATOM   1977  HB2 PRO A 122     -19.610  19.265   2.328  1.00  0.97           H  
ATOM   1978  HB3 PRO A 122     -19.597  18.638   0.651  1.00  0.97           H  
ATOM   1979  O   PRO A 122     -16.959  20.574   3.061  1.00  0.97           O  
ATOM   1980  CG  PRO A 122     -19.321  17.143   2.212  1.00  0.97           C  
ATOM   1981  HG2 PRO A 122     -19.187  16.422   1.406  1.00  0.97           H  
ATOM   1982  HG3 PRO A 122     -20.287  17.009   2.699  1.00  0.97           H  
ATOM   1983  CD  PRO A 122     -18.158  17.024   3.194  1.00  0.97           C  
ATOM   1984  HD2 PRO A 122     -17.855  15.980   3.283  1.00  0.97           H  
ATOM   1985  HD3 PRO A 122     -18.449  17.425   4.165  1.00  0.97           H  
ATOM   1986  N   LYS A 123     -17.395  21.065   0.888  1.00  0.96           N  
ATOM   1987  H   LYS A 123     -17.663  20.702  -0.016  1.00  0.96           H  
ATOM   1988  CA  LYS A 123     -17.326  22.522   1.053  1.00  0.96           C  
ATOM   1989  HA  LYS A 123     -16.311  22.789   1.348  1.00  0.96           H  
ATOM   1990  C   LYS A 123     -18.278  22.981   2.161  1.00  0.96           C  
ATOM   1991  CB  LYS A 123     -17.656  23.241  -0.267  1.00  0.96           C  
ATOM   1992  HB2 LYS A 123     -18.643  22.933  -0.613  1.00  0.96           H  
ATOM   1993  HB3 LYS A 123     -17.678  24.316  -0.089  1.00  0.96           H  
ATOM   1994  O   LYS A 123     -19.268  22.320   2.484  1.00  0.96           O  
ATOM   1995  CG  LYS A 123     -16.614  22.947  -1.354  1.00  0.96           C  
ATOM   1996  HG2 LYS A 123     -16.638  21.884  -1.592  1.00  0.96           H  
ATOM   1997  HG3 LYS A 123     -15.624  23.209  -0.980  1.00  0.96           H  
ATOM   1998  CD  LYS A 123     -16.884  23.737  -2.639  1.00  0.96           C  
ATOM   1999  HD2 LYS A 123     -16.836  24.806  -2.435  1.00  0.96           H  
ATOM   2000  HD3 LYS A 123     -17.876  23.479  -3.009  1.00  0.96           H  
ATOM   2001  CE  LYS A 123     -15.826  23.348  -3.678  1.00  0.96           C  
ATOM   2002  HE2 LYS A 123     -15.839  22.262  -3.779  1.00  0.96           H  
ATOM   2003  HE3 LYS A 123     -14.839  23.629  -3.312  1.00  0.96           H  
ATOM   2004  NZ  LYS A 123     -16.087  23.953  -5.005  1.00  0.96           N  
ATOM   2005  HZ1 LYS A 123     -17.009  23.692  -5.325  1.00  0.96           H  
ATOM   2006  HZ2 LYS A 123     -15.427  23.582  -5.674  1.00  0.96           H  
ATOM   2007  HZ3 LYS A 123     -16.013  24.960  -4.980  1.00  0.96           H  
ATOM   2008  N   LEU A 124     -17.958  24.111   2.787  1.00  0.94           N  
ATOM   2009  H   LEU A 124     -17.201  24.671   2.422  1.00  0.94           H  
ATOM   2010  CA  LEU A 124     -18.839  24.686   3.800  1.00  0.94           C  
ATOM   2011  HA  LEU A 124     -18.943  23.948   4.596  1.00  0.94           H  
ATOM   2012  C   LEU A 124     -20.231  24.929   3.187  1.00  0.94           C  
ATOM   2013  CB  LEU A 124     -18.199  25.965   4.364  1.00  0.94           C  
ATOM   2014  HB2 LEU A 124     -17.136  25.796   4.535  1.00  0.94           H  
ATOM   2015  HB3 LEU A 124     -18.296  26.752   3.617  1.00  0.94           H  
ATOM   2016  O   LEU A 124     -20.326  25.344   2.038  1.00  0.94           O  
ATOM   2017  CG  LEU A 124     -18.832  26.444   5.681  1.00  0.94           C  
ATOM   2018  HG  LEU A 124     -19.916  26.488   5.570  1.00  0.94           H  
ATOM   2019  CD1 LEU A 124     -18.523  25.497   6.847  1.00  0.94           C  
ATOM   2020 HD11 LEU A 124     -18.942  25.921   7.759  1.00  0.94           H  
ATOM   2021 HD12 LEU A 124     -18.980  24.522   6.680  1.00  0.94           H  
ATOM   2022 HD13 LEU A 124     -17.444  25.399   6.964  1.00  0.94           H  
ATOM   2023  CD2 LEU A 124     -18.294  27.828   6.030  1.00  0.94           C  
ATOM   2024 HD21 LEU A 124     -18.547  28.530   5.236  1.00  0.94           H  
ATOM   2025 HD22 LEU A 124     -17.212  27.807   6.162  1.00  0.94           H  
ATOM   2026 HD23 LEU A 124     -18.767  28.190   6.943  1.00  0.94           H  
ATOM   2027  N   HIS A 125     -21.289  24.620   3.937  1.00  0.94           N  
ATOM   2028  H   HIS A 125     -21.124  24.345   4.895  1.00  0.94           H  
ATOM   2029  CA  HIS A 125     -22.692  24.695   3.497  1.00  0.94           C  
ATOM   2030  HA  HIS A 125     -23.295  24.401   4.357  1.00  0.94           H  
ATOM   2031  C   HIS A 125     -23.119  23.724   2.381  1.00  0.94           C  
ATOM   2032  CB  HIS A 125     -23.086  26.149   3.190  1.00  0.94           C  
ATOM   2033  HB2 HIS A 125     -22.651  26.457   2.239  1.00  0.94           H  
ATOM   2034  HB3 HIS A 125     -24.169  26.213   3.088  1.00  0.94           H  
ATOM   2035  O   HIS A 125     -24.298  23.691   2.043  1.00  0.94           O  
ATOM   2036  CG  HIS A 125     -22.647  27.104   4.266  1.00  0.94           C  
ATOM   2037  CD2 HIS A 125     -21.617  28.000   4.188  1.00  0.94           C  
ATOM   2038  HD2 HIS A 125     -20.988  28.175   3.328  1.00  0.94           H  
ATOM   2039  ND1 HIS A 125     -23.179  27.196   5.533  1.00  0.94           N  
ATOM   2040  HD1 HIS A 125     -24.060  26.803   5.833  1.00  0.94           H  
ATOM   2041  CE1 HIS A 125     -22.485  28.129   6.203  1.00  0.94           C  
ATOM   2042  HE1 HIS A 125     -22.711  28.484   7.198  1.00  0.94           H  
ATOM   2043  NE2 HIS A 125     -21.505  28.623   5.435  1.00  0.94           N  
ATOM   2044  N   GLN A 126     -22.227  22.869   1.871  1.00  0.95           N  
ATOM   2045  H   GLN A 126     -21.258  22.931   2.147  1.00  0.95           H  
ATOM   2046  CA  GLN A 126     -22.606  21.806   0.942  1.00  0.95           C  
ATOM   2047  HA  GLN A 126     -23.482  22.144   0.389  1.00  0.95           H  
ATOM   2048  C   GLN A 126     -22.943  20.518   1.716  1.00  0.95           C  
ATOM   2049  CB  GLN A 126     -21.494  21.613  -0.095  1.00  0.95           C  
ATOM   2050  HB2 GLN A 126     -21.215  22.591  -0.486  1.00  0.95           H  
ATOM   2051  HB3 GLN A 126     -20.621  21.162   0.376  1.00  0.95           H  
ATOM   2052  O   GLN A 126     -22.099  20.018   2.471  1.00  0.95           O  
ATOM   2053  CG  GLN A 126     -21.961  20.736  -1.267  1.00  0.95           C  
ATOM   2054  HG2 GLN A 126     -22.882  21.147  -1.682  1.00  0.95           H  
ATOM   2055  HG3 GLN A 126     -22.165  19.726  -0.910  1.00  0.95           H  
ATOM   2056  CD  GLN A 126     -20.931  20.655  -2.390  1.00  0.95           C  
ATOM   2057  NE2 GLN A 126     -21.217  19.921  -3.442  1.00  0.95           N  
ATOM   2058 HE21 GLN A 126     -22.117  19.473  -3.533  1.00  0.95           H  
ATOM   2059 HE22 GLN A 126     -20.533  19.912  -4.185  1.00  0.95           H  
ATOM   2060  OE1 GLN A 126     -19.856  21.237  -2.345  1.00  0.95           O  
ATOM   2061  N   PRO A 127     -24.161  19.964   1.580  1.00  0.95           N  
ATOM   2062  CA  PRO A 127     -24.513  18.709   2.229  1.00  0.95           C  
ATOM   2063  HA  PRO A 127     -24.192  18.726   3.271  1.00  0.95           H  
ATOM   2064  C   PRO A 127     -23.850  17.513   1.533  1.00  0.95           C  
ATOM   2065  CB  PRO A 127     -26.043  18.652   2.180  1.00  0.95           C  
ATOM   2066  HB2 PRO A 127     -26.457  19.208   3.021  1.00  0.95           H  
ATOM   2067  HB3 PRO A 127     -26.426  17.631   2.174  1.00  0.95           H  
ATOM   2068  O   PRO A 127     -23.385  17.594   0.396  1.00  0.95           O  
ATOM   2069  CG  PRO A 127     -26.369  19.385   0.880  1.00  0.95           C  
ATOM   2070  HG2 PRO A 127     -26.253  18.703   0.037  1.00  0.95           H  
ATOM   2071  HG3 PRO A 127     -27.373  19.810   0.893  1.00  0.95           H  
ATOM   2072  CD  PRO A 127     -25.295  20.471   0.811  1.00  0.95           C  
ATOM   2073  HD2 PRO A 127     -25.666  21.387   1.271  1.00  0.95           H  
ATOM   2074  HD3 PRO A 127     -25.022  20.655  -0.228  1.00  0.95           H  
ATOM   2075  N   TYR A 128     -23.839  16.371   2.220  1.00  0.97           N  
ATOM   2076  H   TYR A 128     -24.299  16.354   3.119  1.00  0.97           H  
ATOM   2077  CA  TYR A 128     -23.604  15.085   1.564  1.00  0.97           C  
ATOM   2078  HA  TYR A 128     -22.673  15.143   0.999  1.00  0.97           H  
ATOM   2079  C   TYR A 128     -24.765  14.773   0.598  1.00  0.97           C  
ATOM   2080  CB  TYR A 128     -23.488  13.982   2.627  1.00  0.97           C  
ATOM   2081  HB2 TYR A 128     -24.402  13.963   3.220  1.00  0.97           H  
ATOM   2082  HB3 TYR A 128     -23.415  13.021   2.119  1.00  0.97           H  
ATOM   2083  O   TYR A 128     -25.899  15.148   0.899  1.00  0.97           O  
ATOM   2084  CG  TYR A 128     -22.292  14.122   3.549  1.00  0.97           C  
ATOM   2085  CD1 TYR A 128     -21.009  13.844   3.051  1.00  0.97           C  
ATOM   2086  HD1 TYR A 128     -20.906  13.515   2.028  1.00  0.97           H  
ATOM   2087  CD2 TYR A 128     -22.458  14.512   4.893  1.00  0.97           C  
ATOM   2088  HD2 TYR A 128     -23.452  14.716   5.265  1.00  0.97           H  
ATOM   2089  CE1 TYR A 128     -19.880  13.974   3.880  1.00  0.97           C  
ATOM   2090  HE1 TYR A 128     -18.894  13.756   3.497  1.00  0.97           H  
ATOM   2091  CE2 TYR A 128     -21.335  14.627   5.736  1.00  0.97           C  
ATOM   2092  HE2 TYR A 128     -21.464  14.924   6.766  1.00  0.97           H  
ATOM   2093  OH  TYR A 128     -18.960  14.443   6.035  1.00  0.97           O  
ATOM   2094  HH  TYR A 128     -19.232  14.527   6.952  1.00  0.97           H  
ATOM   2095  CZ  TYR A 128     -20.044  14.363   5.222  1.00  0.97           C  
ATOM   2096  N   PRO A 129     -24.544  14.022  -0.496  1.00  0.97           N  
ATOM   2097  CA  PRO A 129     -25.616  13.552  -1.386  1.00  0.97           C  
ATOM   2098  HA  PRO A 129     -26.315  14.364  -1.588  1.00  0.97           H  
ATOM   2099  C   PRO A 129     -26.418  12.375  -0.796  1.00  0.97           C  
ATOM   2100  CB  PRO A 129     -24.899  13.172  -2.681  1.00  0.97           C  
ATOM   2101  HB2 PRO A 129     -24.731  14.069  -3.278  1.00  0.97           H  
ATOM   2102  HB3 PRO A 129     -25.436  12.427  -3.269  1.00  0.97           H  
ATOM   2103  O   PRO A 129     -27.130  11.670  -1.502  1.00  0.97           O  
ATOM   2104  CG  PRO A 129     -23.564  12.642  -2.171  1.00  0.97           C  
ATOM   2105  HG2 PRO A 129     -22.801  12.712  -2.946  1.00  0.97           H  
ATOM   2106  HG3 PRO A 129     -23.678  11.610  -1.837  1.00  0.97           H  
ATOM   2107  CD  PRO A 129     -23.254  13.549  -0.980  1.00  0.97           C  
ATOM   2108  HD2 PRO A 129     -22.714  12.992  -0.215  1.00  0.97           H  
ATOM   2109  HD3 PRO A 129     -22.666  14.404  -1.316  1.00  0.97           H  
ATOM   2110  N   PHE A 130     -26.272  12.130   0.504  1.00  0.97           N  
ATOM   2111  H   PHE A 130     -25.757  12.812   1.042  1.00  0.97           H  
ATOM   2112  CA  PHE A 130     -26.952  11.103   1.280  1.00  0.97           C  
ATOM   2113  HA  PHE A 130     -27.882  10.844   0.774  1.00  0.97           H  
ATOM   2114  C   PHE A 130     -27.294  11.676   2.666  1.00  0.97           C  
ATOM   2115  CB  PHE A 130     -26.067   9.846   1.363  1.00  0.97           C  
ATOM   2116  HB2 PHE A 130     -26.060   9.381   0.377  1.00  0.97           H  
ATOM   2117  HB3 PHE A 130     -26.520   9.123   2.041  1.00  0.97           H  
ATOM   2118  O   PHE A 130     -26.703  12.683   3.076  1.00  0.97           O  
ATOM   2119  CG  PHE A 130     -24.629  10.081   1.794  1.00  0.97           C  
ATOM   2120  CD1 PHE A 130     -23.605  10.064   0.830  1.00  0.97           C  
ATOM   2121  HD1 PHE A 130     -23.841   9.877  -0.207  1.00  0.97           H  
ATOM   2122  CD2 PHE A 130     -24.304  10.303   3.146  1.00  0.97           C  
ATOM   2123  HD2 PHE A 130     -25.084  10.311   3.893  1.00  0.97           H  
ATOM   2124  CE1 PHE A 130     -22.267  10.257   1.212  1.00  0.97           C  
ATOM   2125  HE1 PHE A 130     -21.488  10.210   0.465  1.00  0.97           H  
ATOM   2126  CE2 PHE A 130     -22.965  10.506   3.529  1.00  0.97           C  
ATOM   2127  HE2 PHE A 130     -22.721  10.675   4.567  1.00  0.97           H  
ATOM   2128  CZ  PHE A 130     -21.945  10.479   2.561  1.00  0.97           C  
ATOM   2129  HZ  PHE A 130     -20.914  10.615   2.850  1.00  0.97           H  
ATOM   2130  N   PRO A 131     -28.223  11.058   3.422  1.00  0.95           N  
ATOM   2131  CA  PRO A 131     -28.632  11.566   4.727  1.00  0.95           C  
ATOM   2132  HA  PRO A 131     -29.176  12.497   4.570  1.00  0.95           H  
ATOM   2133  C   PRO A 131     -27.446  11.818   5.665  1.00  0.95           C  
ATOM   2134  CB  PRO A 131     -29.594  10.518   5.290  1.00  0.95           C  
ATOM   2135  HB2 PRO A 131     -30.351  10.968   5.932  1.00  0.95           H  
ATOM   2136  HB3 PRO A 131     -29.043   9.747   5.829  1.00  0.95           H  
ATOM   2137  O   PRO A 131     -26.571  10.965   5.833  1.00  0.95           O  
ATOM   2138  CG  PRO A 131     -30.209   9.912   4.030  1.00  0.95           C  
ATOM   2139  HG2 PRO A 131     -30.592   8.907   4.205  1.00  0.95           H  
ATOM   2140  HG3 PRO A 131     -30.998  10.564   3.655  1.00  0.95           H  
ATOM   2141  CD  PRO A 131     -29.039   9.909   3.050  1.00  0.95           C  
ATOM   2142  HD2 PRO A 131     -29.413   9.985   2.029  1.00  0.95           H  
ATOM   2143  HD3 PRO A 131     -28.462   8.993   3.175  1.00  0.95           H  
ATOM   2144  N   LYS A 132     -27.426  12.996   6.304  1.00  0.97           N  
ATOM   2145  H   LYS A 132     -28.173  13.646   6.108  1.00  0.97           H  
ATOM   2146  CA  LYS A 132     -26.344  13.402   7.208  1.00  0.97           C  
ATOM   2147  HA  LYS A 132     -25.439  13.459   6.603  1.00  0.97           H  
ATOM   2148  C   LYS A 132     -26.164  12.354   8.322  1.00  0.97           C  
ATOM   2149  CB  LYS A 132     -26.641  14.797   7.778  1.00  0.97           C  
ATOM   2150  HB2 LYS A 132     -26.779  15.490   6.948  1.00  0.97           H  
ATOM   2151  HB3 LYS A 132     -27.572  14.755   8.344  1.00  0.97           H  
ATOM   2152  O   LYS A 132     -27.101  12.122   9.088  1.00  0.97           O  
ATOM   2153  CG  LYS A 132     -25.520  15.330   8.689  1.00  0.97           C  
ATOM   2154  HG2 LYS A 132     -24.590  15.395   8.123  1.00  0.97           H  
ATOM   2155  HG3 LYS A 132     -25.378  14.655   9.533  1.00  0.97           H  
ATOM   2156  CD  LYS A 132     -25.897  16.719   9.223  1.00  0.97           C  
ATOM   2157  HD2 LYS A 132     -26.850  16.643   9.746  1.00  0.97           H  
ATOM   2158  HD3 LYS A 132     -26.018  17.400   8.381  1.00  0.97           H  
ATOM   2159  CE  LYS A 132     -24.838  17.271  10.185  1.00  0.97           C  
ATOM   2160  HE2 LYS A 132     -24.709  16.561  11.001  1.00  0.97           H  
ATOM   2161  HE3 LYS A 132     -23.891  17.354   9.651  1.00  0.97           H  
ATOM   2162  NZ  LYS A 132     -25.247  18.598  10.720  1.00  0.97           N  
ATOM   2163  HZ1 LYS A 132     -26.126  18.528  11.210  1.00  0.97           H  
ATOM   2164  HZ2 LYS A 132     -25.379  19.265   9.973  1.00  0.97           H  
ATOM   2165  HZ3 LYS A 132     -24.562  18.970  11.363  1.00  0.97           H  
ATOM   2166  N   PRO A 133     -24.973  11.746   8.463  1.00  0.98           N  
ATOM   2167  CA  PRO A 133     -24.733  10.759   9.506  1.00  0.98           C  
ATOM   2168  HA  PRO A 133     -25.522  10.008   9.495  1.00  0.98           H  
ATOM   2169  C   PRO A 133     -24.691  11.423  10.889  1.00  0.98           C  
ATOM   2170  CB  PRO A 133     -23.403  10.099   9.131  1.00  0.98           C  
ATOM   2171  HB2 PRO A 133     -22.856   9.741  10.004  1.00  0.98           H  
ATOM   2172  HB3 PRO A 133     -23.590   9.281   8.436  1.00  0.98           H  
ATOM   2173  O   PRO A 133     -24.251  12.564  11.038  1.00  0.98           O  
ATOM   2174  CG  PRO A 133     -22.660  11.228   8.412  1.00  0.98           C  
ATOM   2175  HG2 PRO A 133     -22.226  11.908   9.146  1.00  0.98           H  
ATOM   2176  HG3 PRO A 133     -21.891  10.865   7.730  1.00  0.98           H  
ATOM   2177  CD  PRO A 133     -23.777  11.937   7.654  1.00  0.98           C  
ATOM   2178  HD2 PRO A 133     -23.922  11.468   6.680  1.00  0.98           H  
ATOM   2179  HD3 PRO A 133     -23.533  12.992   7.535  1.00  0.98           H  
ATOM   2180  N   TYR A 134     -25.078  10.672  11.919  1.00  0.98           N  
ATOM   2181  H   TYR A 134     -25.395   9.735  11.713  1.00  0.98           H  
ATOM   2182  CA  TYR A 134     -24.957  11.053  13.326  1.00  0.98           C  
ATOM   2183  HA  TYR A 134     -25.473  12.000  13.486  1.00  0.98           H  
ATOM   2184  C   TYR A 134     -23.493  11.246  13.742  1.00  0.98           C  
ATOM   2185  CB  TYR A 134     -25.613   9.963  14.192  1.00  0.98           C  
ATOM   2186  HB2 TYR A 134     -26.683   9.944  13.984  1.00  0.98           H  
ATOM   2187  HB3 TYR A 134     -25.203   8.992  13.915  1.00  0.98           H  
ATOM   2188  O   TYR A 134     -23.154  12.214  14.420  1.00  0.98           O  
ATOM   2189  CG  TYR A 134     -25.407  10.156  15.683  1.00  0.98           C  
ATOM   2190  CD1 TYR A 134     -24.598   9.266  16.417  1.00  0.98           C  
ATOM   2191  HD1 TYR A 134     -24.158   8.412  15.922  1.00  0.98           H  
ATOM   2192  CD2 TYR A 134     -25.981  11.270  16.320  1.00  0.98           C  
ATOM   2193  HD2 TYR A 134     -26.576  11.969  15.751  1.00  0.98           H  
ATOM   2194  CE1 TYR A 134     -24.359   9.494  17.788  1.00  0.98           C  
ATOM   2195  HE1 TYR A 134     -23.739   8.819  18.359  1.00  0.98           H  
ATOM   2196  CE2 TYR A 134     -25.727  11.514  17.682  1.00  0.98           C  
ATOM   2197  HE2 TYR A 134     -26.138  12.397  18.150  1.00  0.98           H  
ATOM   2198  OH  TYR A 134     -24.646  10.905  19.723  1.00  0.98           O  
ATOM   2199  HH  TYR A 134     -24.819  11.836  19.884  1.00  0.98           H  
ATOM   2200  CZ  TYR A 134     -24.911  10.630  18.417  1.00  0.98           C  
ATOM   2201  N   LYS A 135     -22.613  10.325  13.329  1.00  0.98           N  
ATOM   2202  H   LYS A 135     -22.965   9.568  12.761  1.00  0.98           H  
ATOM   2203  CA  LYS A 135     -21.173  10.368  13.608  1.00  0.98           C  
ATOM   2204  HA  LYS A 135     -20.871  11.413  13.669  1.00  0.98           H  
ATOM   2205  C   LYS A 135     -20.396   9.714  12.469  1.00  0.98           C  
ATOM   2206  CB  LYS A 135     -20.905   9.696  14.969  1.00  0.98           C  
ATOM   2207  HB2 LYS A 135     -21.163   8.640  14.898  1.00  0.98           H  
ATOM   2208  HB3 LYS A 135     -21.556  10.155  15.712  1.00  0.98           H  
ATOM   2209  O   LYS A 135     -20.892   8.796  11.823  1.00  0.98           O  
ATOM   2210  CG  LYS A 135     -19.450   9.833  15.450  1.00  0.98           C  
ATOM   2211  HG2 LYS A 135     -19.173  10.887  15.451  1.00  0.98           H  
ATOM   2212  HG3 LYS A 135     -18.789   9.292  14.773  1.00  0.98           H  
ATOM   2213  CD  LYS A 135     -19.269   9.264  16.864  1.00  0.98           C  
ATOM   2214  HD2 LYS A 135     -19.521   8.204  16.856  1.00  0.98           H  
ATOM   2215  HD3 LYS A 135     -19.938   9.787  17.548  1.00  0.98           H  
ATOM   2216  CE  LYS A 135     -17.816   9.442  17.325  1.00  0.98           C  
ATOM   2217  HE2 LYS A 135     -17.165   8.934  16.613  1.00  0.98           H  
ATOM   2218  HE3 LYS A 135     -17.571  10.504  17.298  1.00  0.98           H  
ATOM   2219  NZ  LYS A 135     -17.593   8.903  18.692  1.00  0.98           N  
ATOM   2220  HZ1 LYS A 135     -17.805   7.916  18.728  1.00  0.98           H  
ATOM   2221  HZ2 LYS A 135     -18.167   9.383  19.370  1.00  0.98           H  
ATOM   2222  HZ3 LYS A 135     -16.628   9.019  18.967  1.00  0.98           H  
ATOM   2223  N   GLN A 136     -19.175  10.185  12.243  1.00  0.98           N  
ATOM   2224  H   GLN A 136     -18.820  10.909  12.851  1.00  0.98           H  
ATOM   2225  CA  GLN A 136     -18.246   9.620  11.267  1.00  0.98           C  
ATOM   2226  HA  GLN A 136     -18.766   8.888  10.649  1.00  0.98           H  
ATOM   2227  C   GLN A 136     -17.107   8.922  12.011  1.00  0.98           C  
ATOM   2228  CB  GLN A 136     -17.702  10.717  10.348  1.00  0.98           C  
ATOM   2229  HB2 GLN A 136     -17.118  10.241   9.560  1.00  0.98           H  
ATOM   2230  HB3 GLN A 136     -17.034  11.355  10.927  1.00  0.98           H  
ATOM   2231  O   GLN A 136     -16.561   9.498  12.957  1.00  0.98           O  
ATOM   2232  CG  GLN A 136     -18.782  11.610   9.709  1.00  0.98           C  
ATOM   2233  HG2 GLN A 136     -19.417  11.031   9.039  1.00  0.98           H  
ATOM   2234  HG3 GLN A 136     -19.413  12.047  10.484  1.00  0.98           H  
ATOM   2235  CD  GLN A 136     -18.142  12.745   8.929  1.00  0.98           C  
ATOM   2236  NE2 GLN A 136     -18.711  13.931   8.919  1.00  0.98           N  
ATOM   2237 HE21 GLN A 136     -18.127  14.674   8.562  1.00  0.98           H  
ATOM   2238 HE22 GLN A 136     -19.548  14.098   9.459  1.00  0.98           H  
ATOM   2239  OE1 GLN A 136     -17.076  12.610   8.357  1.00  0.98           O  
ATOM   2240  N   VAL A 137     -16.759   7.700  11.613  1.00  0.99           N  
ATOM   2241  H   VAL A 137     -17.236   7.285  10.825  1.00  0.99           H  
ATOM   2242  CA  VAL A 137     -15.772   6.877  12.319  1.00  0.99           C  
ATOM   2243  HA  VAL A 137     -15.210   7.513  13.003  1.00  0.99           H  
ATOM   2244  C   VAL A 137     -14.804   6.242  11.320  1.00  0.99           C  
ATOM   2245  CB  VAL A 137     -16.446   5.792  13.184  1.00  0.99           C  
ATOM   2246  HB  VAL A 137     -16.942   5.056  12.552  1.00  0.99           H  
ATOM   2247  O   VAL A 137     -15.244   5.425  10.515  1.00  0.99           O  
ATOM   2248  CG1 VAL A 137     -15.373   5.096  14.028  1.00  0.99           C  
ATOM   2249 HG11 VAL A 137     -14.721   4.503  13.387  1.00  0.99           H  
ATOM   2250 HG12 VAL A 137     -15.834   4.419  14.747  1.00  0.99           H  
ATOM   2251 HG13 VAL A 137     -14.773   5.826  14.572  1.00  0.99           H  
ATOM   2252  CG2 VAL A 137     -17.491   6.392  14.141  1.00  0.99           C  
ATOM   2253 HG21 VAL A 137     -17.037   7.186  14.735  1.00  0.99           H  
ATOM   2254 HG22 VAL A 137     -18.329   6.790  13.568  1.00  0.99           H  
ATOM   2255 HG23 VAL A 137     -17.873   5.613  14.801  1.00  0.99           H  
ATOM   2256  N   PRO A 138     -13.506   6.597  11.344  1.00  0.99           N  
ATOM   2257  CA  PRO A 138     -12.505   5.895  10.554  1.00  0.99           C  
ATOM   2258  HA  PRO A 138     -12.855   5.754   9.531  1.00  0.99           H  
ATOM   2259  C   PRO A 138     -12.210   4.508  11.137  1.00  0.99           C  
ATOM   2260  CB  PRO A 138     -11.284   6.814  10.529  1.00  0.99           C  
ATOM   2261  HB2 PRO A 138     -10.351   6.259  10.427  1.00  0.99           H  
ATOM   2262  HB3 PRO A 138     -11.389   7.529   9.713  1.00  0.99           H  
ATOM   2263  O   PRO A 138     -12.058   4.352  12.354  1.00  0.99           O  
ATOM   2264  CG  PRO A 138     -11.375   7.542  11.869  1.00  0.99           C  
ATOM   2265  HG2 PRO A 138     -10.920   6.928  12.646  1.00  0.99           H  
ATOM   2266  HG3 PRO A 138     -10.892   8.518  11.826  1.00  0.99           H  
ATOM   2267  CD  PRO A 138     -12.880   7.658  12.122  1.00  0.99           C  
ATOM   2268  HD2 PRO A 138     -13.079   7.539  13.187  1.00  0.99           H  
ATOM   2269  HD3 PRO A 138     -13.240   8.625  11.772  1.00  0.99           H  
ATOM   2270  N   ILE A 139     -12.127   3.520  10.252  1.00  0.99           N  
ATOM   2271  H   ILE A 139     -12.261   3.738   9.275  1.00  0.99           H  
ATOM   2272  CA  ILE A 139     -11.713   2.150  10.546  1.00  0.99           C  
ATOM   2273  HA  ILE A 139     -11.301   2.093  11.553  1.00  0.99           H  
ATOM   2274  C   ILE A 139     -10.606   1.814   9.552  1.00  0.99           C  
ATOM   2275  CB  ILE A 139     -12.899   1.165  10.448  1.00  0.99           C  
ATOM   2276  HB  ILE A 139     -13.282   1.186   9.428  1.00  0.99           H  
ATOM   2277  O   ILE A 139     -10.853   1.698   8.354  1.00  0.99           O  
ATOM   2278  CG1 ILE A 139     -14.045   1.560  11.411  1.00  0.99           C  
ATOM   2279 HG12 ILE A 139     -13.664   1.589  12.432  1.00  0.99           H  
ATOM   2280 HG13 ILE A 139     -14.396   2.560  11.154  1.00  0.99           H  
ATOM   2281  CG2 ILE A 139     -12.406  -0.259  10.749  1.00  0.99           C  
ATOM   2282 HG21 ILE A 139     -12.052  -0.319  11.778  1.00  0.99           H  
ATOM   2283 HG22 ILE A 139     -13.206  -0.983  10.591  1.00  0.99           H  
ATOM   2284 HG23 ILE A 139     -11.600  -0.540  10.071  1.00  0.99           H  
ATOM   2285  CD1 ILE A 139     -15.267   0.632  11.366  1.00  0.99           C  
ATOM   2286 HD11 ILE A 139     -15.610   0.518  10.338  1.00  0.99           H  
ATOM   2287 HD12 ILE A 139     -16.068   1.067  11.964  1.00  0.99           H  
ATOM   2288 HD13 ILE A 139     -15.022  -0.345  11.782  1.00  0.99           H  
ATOM   2289  N   LEU A 140      -9.384   1.716  10.058  1.00  0.99           N  
ATOM   2290  H   LEU A 140      -9.251   1.853  11.050  1.00  0.99           H  
ATOM   2291  CA  LEU A 140      -8.200   1.384   9.287  1.00  0.99           C  
ATOM   2292  HA  LEU A 140      -8.389   1.559   8.228  1.00  0.99           H  
ATOM   2293  C   LEU A 140      -7.897  -0.096   9.474  1.00  0.99           C  
ATOM   2294  CB  LEU A 140      -7.009   2.261   9.708  1.00  0.99           C  
ATOM   2295  HB2 LEU A 140      -6.157   1.904   9.129  1.00  0.99           H  
ATOM   2296  HB3 LEU A 140      -6.779   2.111  10.763  1.00  0.99           H  
ATOM   2297  O   LEU A 140      -7.732  -0.547  10.607  1.00  0.99           O  
ATOM   2298  CG  LEU A 140      -7.206   3.760   9.418  1.00  0.99           C  
ATOM   2299  HG  LEU A 140      -7.800   3.867   8.510  1.00  0.99           H  
ATOM   2300  CD1 LEU A 140      -7.895   4.541  10.541  1.00  0.99           C  
ATOM   2301 HD11 LEU A 140      -7.932   5.599  10.280  1.00  0.99           H  
ATOM   2302 HD12 LEU A 140      -7.341   4.412  11.471  1.00  0.99           H  
ATOM   2303 HD13 LEU A 140      -8.915   4.181  10.678  1.00  0.99           H  
ATOM   2304  CD2 LEU A 140      -5.861   4.433   9.170  1.00  0.99           C  
ATOM   2305 HD21 LEU A 140      -6.014   5.473   8.884  1.00  0.99           H  
ATOM   2306 HD22 LEU A 140      -5.225   4.365  10.053  1.00  0.99           H  
ATOM   2307 HD23 LEU A 140      -5.380   3.932   8.330  1.00  0.99           H  
ATOM   2308  N   PHE A 141      -7.818  -0.831   8.375  1.00  0.99           N  
ATOM   2309  H   PHE A 141      -7.964  -0.385   7.480  1.00  0.99           H  
ATOM   2310  CA  PHE A 141      -7.240  -2.163   8.363  1.00  0.99           C  
ATOM   2311  HA  PHE A 141      -7.445  -2.647   9.318  1.00  0.99           H  
ATOM   2312  C   PHE A 141      -5.733  -2.051   8.176  1.00  0.99           C  
ATOM   2313  CB  PHE A 141      -7.858  -3.024   7.271  1.00  0.99           C  
ATOM   2314  HB2 PHE A 141      -7.519  -4.046   7.440  1.00  0.99           H  
ATOM   2315  HB3 PHE A 141      -7.476  -2.711   6.299  1.00  0.99           H  
ATOM   2316  O   PHE A 141      -5.270  -1.187   7.434  1.00  0.99           O  
ATOM   2317  CG  PHE A 141      -9.368  -3.007   7.246  1.00  0.99           C  
ATOM   2318  CD1 PHE A 141     -10.094  -3.814   8.136  1.00  0.99           C  
ATOM   2319  HD1 PHE A 141      -9.573  -4.465   8.823  1.00  0.99           H  
ATOM   2320  CD2 PHE A 141     -10.050  -2.212   6.309  1.00  0.99           C  
ATOM   2321  HD2 PHE A 141      -9.493  -1.629   5.590  1.00  0.99           H  
ATOM   2322  CE1 PHE A 141     -11.495  -3.829   8.067  1.00  0.99           C  
ATOM   2323  HE1 PHE A 141     -12.043  -4.549   8.657  1.00  0.99           H  
ATOM   2324  CE2 PHE A 141     -11.451  -2.193   6.281  1.00  0.99           C  
ATOM   2325  HE2 PHE A 141     -11.959  -1.606   5.530  1.00  0.99           H  
ATOM   2326  CZ  PHE A 141     -12.180  -2.991   7.174  1.00  0.99           C  
ATOM   2327  HZ  PHE A 141     -13.258  -3.008   7.121  1.00  0.99           H  
ATOM   2328  N   GLY A 142      -4.979  -2.914   8.837  1.00  0.99           N  
ATOM   2329  H   GLY A 142      -5.426  -3.609   9.417  1.00  0.99           H  
ATOM   2330  CA  GLY A 142      -3.535  -3.003   8.667  1.00  0.99           C  
ATOM   2331  HA2 GLY A 142      -3.043  -2.241   9.271  1.00  0.99           H  
ATOM   2332  HA3 GLY A 142      -3.269  -2.842   7.623  1.00  0.99           H  
ATOM   2333  C   GLY A 142      -3.029  -4.372   9.085  1.00  0.99           C  
ATOM   2334  O   GLY A 142      -3.802  -5.196   9.568  1.00  0.99           O  
ATOM   2335  N   GLU A 143      -1.729  -4.579   8.964  1.00  0.98           N  
ATOM   2336  H   GLU A 143      -1.146  -3.850   8.579  1.00  0.98           H  
ATOM   2337  CA  GLU A 143      -1.046  -5.818   9.338  1.00  0.98           C  
ATOM   2338  HA  GLU A 143      -1.761  -6.583   9.642  1.00  0.98           H  
ATOM   2339  C   GLU A 143      -0.097  -5.564  10.515  1.00  0.98           C  
ATOM   2340  CB  GLU A 143      -0.287  -6.355   8.119  1.00  0.98           C  
ATOM   2341  HB2 GLU A 143       0.296  -5.541   7.689  1.00  0.98           H  
ATOM   2342  HB3 GLU A 143       0.405  -7.128   8.451  1.00  0.98           H  
ATOM   2343  O   GLU A 143       0.484  -4.483  10.652  1.00  0.98           O  
ATOM   2344  CG  GLU A 143      -1.216  -6.943   7.042  1.00  0.98           C  
ATOM   2345  HG2 GLU A 143      -2.022  -6.235   6.847  1.00  0.98           H  
ATOM   2346  HG3 GLU A 143      -1.661  -7.865   7.418  1.00  0.98           H  
ATOM   2347  CD  GLU A 143      -0.457  -7.218   5.733  1.00  0.98           C  
ATOM   2348  OE1 GLU A 143      -1.022  -6.918   4.657  1.00  0.98           O  
ATOM   2349  OE2 GLU A 143       0.752  -7.531   5.789  1.00  0.98           O  
ATOM   2350  N   TRP A 144       0.066  -6.562  11.376  1.00  0.98           N  
ATOM   2351  H   TRP A 144      -0.458  -7.412  11.224  1.00  0.98           H  
ATOM   2352  CA  TRP A 144       1.042  -6.576  12.452  1.00  0.98           C  
ATOM   2353  HA  TRP A 144       1.576  -5.626  12.466  1.00  0.98           H  
ATOM   2354  C   TRP A 144       2.058  -7.685  12.212  1.00  0.98           C  
ATOM   2355  CB  TRP A 144       0.366  -6.743  13.814  1.00  0.98           C  
ATOM   2356  HB2 TRP A 144      -0.220  -7.662  13.810  1.00  0.98           H  
ATOM   2357  HB3 TRP A 144      -0.315  -5.908  13.978  1.00  0.98           H  
ATOM   2358  O   TRP A 144       1.712  -8.857  12.121  1.00  0.98           O  
ATOM   2359  CG  TRP A 144       1.350  -6.794  14.943  1.00  0.98           C  
ATOM   2360  CD1 TRP A 144       1.858  -7.922  15.488  1.00  0.98           C  
ATOM   2361  HD1 TRP A 144       1.597  -8.921  15.172  1.00  0.98           H  
ATOM   2362  CD2 TRP A 144       2.040  -5.689  15.598  1.00  0.98           C  
ATOM   2363  CE2 TRP A 144       2.955  -6.230  16.552  1.00  0.98           C  
ATOM   2364  CE3 TRP A 144       1.991  -4.283  15.468  1.00  0.98           C  
ATOM   2365  HE3 TRP A 144       1.335  -3.853  14.726  1.00  0.98           H  
ATOM   2366  NE1 TRP A 144       2.803  -7.600  16.443  1.00  0.98           N  
ATOM   2367  HE1 TRP A 144       3.338  -8.305  16.929  1.00  0.98           H  
ATOM   2368  CH2 TRP A 144       3.640  -4.010  17.252  1.00  0.98           C  
ATOM   2369  HH2 TRP A 144       4.234  -3.372  17.889  1.00  0.98           H  
ATOM   2370  CZ2 TRP A 144       3.734  -5.408  17.382  1.00  0.98           C  
ATOM   2371  HZ2 TRP A 144       4.382  -5.854  18.121  1.00  0.98           H  
ATOM   2372  CZ3 TRP A 144       2.780  -3.451  16.287  1.00  0.98           C  
ATOM   2373  HZ3 TRP A 144       2.722  -2.378  16.173  1.00  0.98           H  
ATOM   2374  N   PHE A 145       3.329  -7.305  12.185  1.00  0.98           N  
ATOM   2375  H   PHE A 145       3.527  -6.318  12.275  1.00  0.98           H  
ATOM   2376  CA  PHE A 145       4.457  -8.228  12.141  1.00  0.98           C  
ATOM   2377  HA  PHE A 145       4.115  -9.239  11.922  1.00  0.98           H  
ATOM   2378  C   PHE A 145       5.132  -8.227  13.507  1.00  0.98           C  
ATOM   2379  CB  PHE A 145       5.430  -7.800  11.033  1.00  0.98           C  
ATOM   2380  HB2 PHE A 145       6.306  -8.447  11.074  1.00  0.98           H  
ATOM   2381  HB3 PHE A 145       5.770  -6.783  11.229  1.00  0.98           H  
ATOM   2382  O   PHE A 145       5.390  -7.164  14.064  1.00  0.98           O  
ATOM   2383  CG  PHE A 145       4.842  -7.866   9.636  1.00  0.98           C  
ATOM   2384  CD1 PHE A 145       5.125  -8.971   8.811  1.00  0.98           C  
ATOM   2385  HD1 PHE A 145       5.754  -9.775   9.164  1.00  0.98           H  
ATOM   2386  CD2 PHE A 145       3.987  -6.847   9.166  1.00  0.98           C  
ATOM   2387  HD2 PHE A 145       3.748  -5.997   9.788  1.00  0.98           H  
ATOM   2388  CE1 PHE A 145       4.555  -9.061   7.531  1.00  0.98           C  
ATOM   2389  HE1 PHE A 145       4.750  -9.922   6.910  1.00  0.98           H  
ATOM   2390  CE2 PHE A 145       3.406  -6.947   7.891  1.00  0.98           C  
ATOM   2391  HE2 PHE A 145       2.718  -6.195   7.534  1.00  0.98           H  
ATOM   2392  CZ  PHE A 145       3.689  -8.053   7.075  1.00  0.98           C  
ATOM   2393  HZ  PHE A 145       3.217  -8.142   6.108  1.00  0.98           H  
ATOM   2394  N   ASN A 146       5.471  -9.386  14.046  1.00  0.98           N  
ATOM   2395  H   ASN A 146       5.171 -10.227  13.575  1.00  0.98           H  
ATOM   2396  CA  ASN A 146       6.329  -9.512  15.216  1.00  0.98           C  
ATOM   2397  HA  ASN A 146       6.022  -8.793  15.976  1.00  0.98           H  
ATOM   2398  C   ASN A 146       7.781  -9.188  14.852  1.00  0.98           C  
ATOM   2399  CB  ASN A 146       6.177 -10.935  15.765  1.00  0.98           C  
ATOM   2400  HB2 ASN A 146       6.263 -11.655  14.951  1.00  0.98           H  
ATOM   2401  HB3 ASN A 146       6.978 -11.128  16.479  1.00  0.98           H  
ATOM   2402  O   ASN A 146       8.476  -8.535  15.628  1.00  0.98           O  
ATOM   2403  CG  ASN A 146       4.857 -11.138  16.483  1.00  0.98           C  
ATOM   2404  ND2 ASN A 146       4.412 -12.367  16.600  1.00  0.98           N  
ATOM   2405 HD21 ASN A 146       4.535 -12.918  15.763  1.00  0.98           H  
ATOM   2406 HD22 ASN A 146       3.472 -12.407  16.967  1.00  0.98           H  
ATOM   2407  OD1 ASN A 146       4.284 -10.233  17.070  1.00  0.98           O  
ATOM   2408  N   ALA A 147       8.208  -9.588  13.652  1.00  0.97           N  
ATOM   2409  H   ALA A 147       7.568 -10.111  13.071  1.00  0.97           H  
ATOM   2410  CA  ALA A 147       9.470  -9.162  13.060  1.00  0.97           C  
ATOM   2411  HA  ALA A 147      10.259  -9.268  13.804  1.00  0.97           H  
ATOM   2412  C   ALA A 147       9.428  -7.681  12.632  1.00  0.97           C  
ATOM   2413  CB  ALA A 147       9.791 -10.100  11.889  1.00  0.97           C  
ATOM   2414  HB1 ALA A 147      10.752  -9.836  11.449  1.00  0.97           H  
ATOM   2415  HB2 ALA A 147       9.839 -11.131  12.239  1.00  0.97           H  
ATOM   2416  HB3 ALA A 147       9.020 -10.018  11.123  1.00  0.97           H  
ATOM   2417  O   ALA A 147       8.364  -7.049  12.580  1.00  0.97           O  
ATOM   2418  N   ASP A 148      10.595  -7.115  12.323  1.00  0.97           N  
ATOM   2419  H   ASP A 148      11.434  -7.676  12.363  1.00  0.97           H  
ATOM   2420  CA  ASP A 148      10.688  -5.837  11.616  1.00  0.97           C  
ATOM   2421  HA  ASP A 148      10.029  -5.115  12.099  1.00  0.97           H  
ATOM   2422  C   ASP A 148      10.271  -6.039  10.145  1.00  0.97           C  
ATOM   2423  CB  ASP A 148      12.113  -5.270  11.728  1.00  0.97           C  
ATOM   2424  HB2 ASP A 148      12.818  -5.979  11.294  1.00  0.97           H  
ATOM   2425  HB3 ASP A 148      12.357  -5.153  12.784  1.00  0.97           H  
ATOM   2426  O   ASP A 148      10.938  -6.799   9.438  1.00  0.97           O  
ATOM   2427  CG  ASP A 148      12.280  -3.909  11.032  1.00  0.97           C  
ATOM   2428  OD1 ASP A 148      11.307  -3.426  10.405  1.00  0.97           O  
ATOM   2429  OD2 ASP A 148      13.393  -3.358  11.116  1.00  0.97           O  
ATOM   2430  N   PRO A 149       9.208  -5.370   9.652  1.00  0.97           N  
ATOM   2431  CA  PRO A 149       8.804  -5.440   8.247  1.00  0.97           C  
ATOM   2432  HA  PRO A 149       8.423  -6.440   8.041  1.00  0.97           H  
ATOM   2433  C   PRO A 149       9.939  -5.127   7.262  1.00  0.97           C  
ATOM   2434  CB  PRO A 149       7.664  -4.423   8.106  1.00  0.97           C  
ATOM   2435  HB2 PRO A 149       8.060  -3.444   7.837  1.00  0.97           H  
ATOM   2436  HB3 PRO A 149       6.919  -4.744   7.378  1.00  0.97           H  
ATOM   2437  O   PRO A 149       9.967  -5.692   6.171  1.00  0.97           O  
ATOM   2438  CG  PRO A 149       7.070  -4.357   9.508  1.00  0.97           C  
ATOM   2439  HG2 PRO A 149       6.395  -5.199   9.657  1.00  0.97           H  
ATOM   2440  HG3 PRO A 149       6.562  -3.411   9.697  1.00  0.97           H  
ATOM   2441  CD  PRO A 149       8.298  -4.511  10.394  1.00  0.97           C  
ATOM   2442  HD2 PRO A 149       8.007  -4.953  11.347  1.00  0.97           H  
ATOM   2443  HD3 PRO A 149       8.763  -3.537  10.550  1.00  0.97           H  
ATOM   2444  N   GLN A 150      10.898  -4.270   7.639  1.00  0.96           N  
ATOM   2445  H   GLN A 150      10.882  -3.893   8.576  1.00  0.96           H  
ATOM   2446  CA  GLN A 150      12.067  -3.980   6.802  1.00  0.96           C  
ATOM   2447  HA  GLN A 150      11.723  -3.719   5.800  1.00  0.96           H  
ATOM   2448  C   GLN A 150      12.982  -5.193   6.650  1.00  0.96           C  
ATOM   2449  CB  GLN A 150      12.871  -2.801   7.371  1.00  0.96           C  
ATOM   2450  HB2 GLN A 150      13.199  -3.034   8.384  1.00  0.96           H  
ATOM   2451  HB3 GLN A 150      13.760  -2.655   6.758  1.00  0.96           H  
ATOM   2452  O   GLN A 150      13.436  -5.486   5.546  1.00  0.96           O  
ATOM   2453  CG  GLN A 150      12.073  -1.495   7.389  1.00  0.96           C  
ATOM   2454  HG2 GLN A 150      11.252  -1.588   8.100  1.00  0.96           H  
ATOM   2455  HG3 GLN A 150      12.717  -0.684   7.727  1.00  0.96           H  
ATOM   2456  CD  GLN A 150      11.528  -1.144   6.014  1.00  0.96           C  
ATOM   2457  NE2 GLN A 150      10.311  -0.665   5.938  1.00  0.96           N  
ATOM   2458 HE21 GLN A 150      10.001  -0.371   5.023  1.00  0.96           H  
ATOM   2459 HE22 GLN A 150       9.761  -0.560   6.779  1.00  0.96           H  
ATOM   2460  OE1 GLN A 150      12.152  -1.329   4.985  1.00  0.96           O  
ATOM   2461  N   ALA A 151      13.216  -5.932   7.733  1.00  0.97           N  
ATOM   2462  H   ALA A 151      12.775  -5.676   8.605  1.00  0.97           H  
ATOM   2463  CA  ALA A 151      13.994  -7.163   7.683  1.00  0.97           C  
ATOM   2464  HA  ALA A 151      14.949  -6.956   7.199  1.00  0.97           H  
ATOM   2465  C   ALA A 151      13.276  -8.242   6.857  1.00  0.97           C  
ATOM   2466  CB  ALA A 151      14.275  -7.624   9.116  1.00  0.97           C  
ATOM   2467  HB1 ALA A 151      14.790  -6.835   9.664  1.00  0.97           H  
ATOM   2468  HB2 ALA A 151      14.911  -8.509   9.091  1.00  0.97           H  
ATOM   2469  HB3 ALA A 151      13.343  -7.872   9.624  1.00  0.97           H  
ATOM   2470  O   ALA A 151      13.917  -8.934   6.068  1.00  0.97           O  
ATOM   2471  N   VAL A 152      11.943  -8.335   6.972  1.00  0.97           N  
ATOM   2472  H   VAL A 152      11.487  -7.739   7.648  1.00  0.97           H  
ATOM   2473  CA  VAL A 152      11.126  -9.283   6.193  1.00  0.97           C  
ATOM   2474  HA  VAL A 152      11.491 -10.291   6.387  1.00  0.97           H  
ATOM   2475  C   VAL A 152      11.284  -9.043   4.688  1.00  0.97           C  
ATOM   2476  CB  VAL A 152       9.640  -9.223   6.611  1.00  0.97           C  
ATOM   2477  HB  VAL A 152       9.273  -8.202   6.506  1.00  0.97           H  
ATOM   2478  O   VAL A 152      11.590  -9.980   3.949  1.00  0.97           O  
ATOM   2479  CG1 VAL A 152       8.762 -10.138   5.748  1.00  0.97           C  
ATOM   2480 HG11 VAL A 152       7.739 -10.143   6.124  1.00  0.97           H  
ATOM   2481 HG12 VAL A 152       8.736  -9.772   4.722  1.00  0.97           H  
ATOM   2482 HG13 VAL A 152       9.154 -11.156   5.760  1.00  0.97           H  
ATOM   2483  CG2 VAL A 152       9.452  -9.660   8.070  1.00  0.97           C  
ATOM   2484 HG21 VAL A 152      10.035  -9.026   8.738  1.00  0.97           H  
ATOM   2485 HG22 VAL A 152       8.400  -9.576   8.345  1.00  0.97           H  
ATOM   2486 HG23 VAL A 152       9.774 -10.694   8.192  1.00  0.97           H  
ATOM   2487  N   VAL A 153      11.138  -7.796   4.219  1.00  0.97           N  
ATOM   2488  H   VAL A 153      10.858  -7.062   4.854  1.00  0.97           H  
ATOM   2489  CA  VAL A 153      11.308  -7.493   2.787  1.00  0.97           C  
ATOM   2490  HA  VAL A 153      10.737  -8.237   2.231  1.00  0.97           H  
ATOM   2491  C   VAL A 153      12.757  -7.631   2.328  1.00  0.97           C  
ATOM   2492  CB  VAL A 153      10.725  -6.122   2.407  1.00  0.97           C  
ATOM   2493  HB  VAL A 153       9.698  -6.111   2.770  1.00  0.97           H  
ATOM   2494  O   VAL A 153      13.004  -8.137   1.235  1.00  0.97           O  
ATOM   2495  CG1 VAL A 153      11.441  -4.921   3.029  1.00  0.97           C  
ATOM   2496 HG11 VAL A 153      11.414  -5.023   4.113  1.00  0.97           H  
ATOM   2497 HG12 VAL A 153      10.912  -4.005   2.763  1.00  0.97           H  
ATOM   2498 HG13 VAL A 153      12.473  -4.853   2.685  1.00  0.97           H  
ATOM   2499  CG2 VAL A 153      10.702  -5.935   0.885  1.00  0.97           C  
ATOM   2500 HG21 VAL A 153      11.713  -5.952   0.478  1.00  0.97           H  
ATOM   2501 HG22 VAL A 153      10.113  -6.729   0.426  1.00  0.97           H  
ATOM   2502 HG23 VAL A 153      10.255  -4.973   0.632  1.00  0.97           H  
ATOM   2503  N   GLN A 154      13.733  -7.230   3.148  1.00  0.97           N  
ATOM   2504  H   GLN A 154      13.490  -6.826   4.041  1.00  0.97           H  
ATOM   2505  CA  GLN A 154      15.150  -7.377   2.805  1.00  0.97           C  
ATOM   2506  HA  GLN A 154      15.345  -6.873   1.858  1.00  0.97           H  
ATOM   2507  C   GLN A 154      15.524  -8.846   2.613  1.00  0.97           C  
ATOM   2508  CB  GLN A 154      16.027  -6.750   3.891  1.00  0.97           C  
ATOM   2509  HB2 GLN A 154      17.050  -7.107   3.775  1.00  0.97           H  
ATOM   2510  HB3 GLN A 154      15.666  -7.062   4.871  1.00  0.97           H  
ATOM   2511  O   GLN A 154      16.160  -9.179   1.614  1.00  0.97           O  
ATOM   2512  CG  GLN A 154      16.043  -5.219   3.798  1.00  0.97           C  
ATOM   2513  HG2 GLN A 154      16.561  -4.922   2.886  1.00  0.97           H  
ATOM   2514  HG3 GLN A 154      15.025  -4.832   3.742  1.00  0.97           H  
ATOM   2515  CD  GLN A 154      16.750  -4.577   4.987  1.00  0.97           C  
ATOM   2516  NE2 GLN A 154      16.641  -3.278   5.152  1.00  0.97           N  
ATOM   2517 HE21 GLN A 154      17.082  -2.925   5.989  1.00  0.97           H  
ATOM   2518 HE22 GLN A 154      15.977  -2.751   4.603  1.00  0.97           H  
ATOM   2519  OE1 GLN A 154      17.428  -5.205   5.780  1.00  0.97           O  
ATOM   2520  N   GLN A 155      15.070  -9.723   3.511  1.00  0.97           N  
ATOM   2521  H   GLN A 155      14.568  -9.384   4.319  1.00  0.97           H  
ATOM   2522  CA  GLN A 155      15.261 -11.163   3.382  1.00  0.97           C  
ATOM   2523  HA  GLN A 155      16.331 -11.365   3.332  1.00  0.97           H  
ATOM   2524  C   GLN A 155      14.622 -11.691   2.091  1.00  0.97           C  
ATOM   2525  CB  GLN A 155      14.692 -11.857   4.626  1.00  0.97           C  
ATOM   2526  HB2 GLN A 155      13.624 -11.652   4.701  1.00  0.97           H  
ATOM   2527  HB3 GLN A 155      15.184 -11.452   5.511  1.00  0.97           H  
ATOM   2528  O   GLN A 155      15.300 -12.370   1.321  1.00  0.97           O  
ATOM   2529  CG  GLN A 155      14.916 -13.376   4.590  1.00  0.97           C  
ATOM   2530  HG2 GLN A 155      15.985 -13.578   4.535  1.00  0.97           H  
ATOM   2531  HG3 GLN A 155      14.442 -13.800   3.704  1.00  0.97           H  
ATOM   2532  CD  GLN A 155      14.352 -14.096   5.811  1.00  0.97           C  
ATOM   2533  NE2 GLN A 155      14.427 -15.408   5.836  1.00  0.97           N  
ATOM   2534 HE21 GLN A 155      14.042 -15.858   6.655  1.00  0.97           H  
ATOM   2535 HE22 GLN A 155      14.819 -15.920   5.059  1.00  0.97           H  
ATOM   2536  OE1 GLN A 155      13.841 -13.519   6.757  1.00  0.97           O  
ATOM   2537  N   ALA A 156      13.364 -11.332   1.812  1.00  0.96           N  
ATOM   2538  H   ALA A 156      12.854 -10.785   2.492  1.00  0.96           H  
ATOM   2539  CA  ALA A 156      12.659 -11.757   0.601  1.00  0.96           C  
ATOM   2540  HA  ALA A 156      12.603 -12.846   0.593  1.00  0.96           H  
ATOM   2541  C   ALA A 156      13.389 -11.324  -0.688  1.00  0.96           C  
ATOM   2542  CB  ALA A 156      11.230 -11.202   0.656  1.00  0.96           C  
ATOM   2543  HB1 ALA A 156      10.661 -11.563  -0.201  1.00  0.96           H  
ATOM   2544  HB2 ALA A 156      10.742 -11.542   1.570  1.00  0.96           H  
ATOM   2545  HB3 ALA A 156      11.243 -10.113   0.641  1.00  0.96           H  
ATOM   2546  O   ALA A 156      13.576 -12.124  -1.603  1.00  0.96           O  
ATOM   2547  N   LEU A 157      13.882 -10.082  -0.758  1.00  0.96           N  
ATOM   2548  H   LEU A 157      13.697  -9.459   0.015  1.00  0.96           H  
ATOM   2549  CA  LEU A 157      14.650  -9.584  -1.910  1.00  0.96           C  
ATOM   2550  HA  LEU A 157      14.118  -9.847  -2.825  1.00  0.96           H  
ATOM   2551  C   LEU A 157      16.047 -10.227  -2.018  1.00  0.96           C  
ATOM   2552  CB  LEU A 157      14.763  -8.051  -1.810  1.00  0.96           C  
ATOM   2553  HB2 LEU A 157      15.204  -7.803  -0.844  1.00  0.96           H  
ATOM   2554  HB3 LEU A 157      15.447  -7.704  -2.585  1.00  0.96           H  
ATOM   2555  O   LEU A 157      16.554 -10.475  -3.124  1.00  0.96           O  
ATOM   2556  CG  LEU A 157      13.436  -7.279  -1.959  1.00  0.96           C  
ATOM   2557  HG  LEU A 157      12.717  -7.616  -1.213  1.00  0.96           H  
ATOM   2558  CD1 LEU A 157      13.700  -5.786  -1.745  1.00  0.96           C  
ATOM   2559 HD11 LEU A 157      14.108  -5.631  -0.746  1.00  0.96           H  
ATOM   2560 HD12 LEU A 157      14.401  -5.415  -2.492  1.00  0.96           H  
ATOM   2561 HD13 LEU A 157      12.763  -5.236  -1.826  1.00  0.96           H  
ATOM   2562  CD2 LEU A 157      12.806  -7.465  -3.341  1.00  0.96           C  
ATOM   2563 HD21 LEU A 157      12.507  -8.504  -3.476  1.00  0.96           H  
ATOM   2564 HD22 LEU A 157      13.507  -7.175  -4.123  1.00  0.96           H  
ATOM   2565 HD23 LEU A 157      11.911  -6.848  -3.421  1.00  0.96           H  
ATOM   2566  N   GLN A 158      16.684 -10.514  -0.880  1.00  0.95           N  
ATOM   2567  H   GLN A 158      16.244 -10.267  -0.006  1.00  0.95           H  
ATOM   2568  CA  GLN A 158      17.994 -11.160  -0.825  1.00  0.95           C  
ATOM   2569  HA  GLN A 158      18.671 -10.619  -1.486  1.00  0.95           H  
ATOM   2570  C   GLN A 158      17.919 -12.608  -1.313  1.00  0.95           C  
ATOM   2571  CB  GLN A 158      18.564 -11.080   0.596  1.00  0.95           C  
ATOM   2572  HB2 GLN A 158      17.911 -11.619   1.282  1.00  0.95           H  
ATOM   2573  HB3 GLN A 158      18.604 -10.035   0.904  1.00  0.95           H  
ATOM   2574  O   GLN A 158      18.681 -12.971  -2.211  1.00  0.95           O  
ATOM   2575  CG  GLN A 158      19.984 -11.666   0.677  1.00  0.95           C  
ATOM   2576  HG2 GLN A 158      19.978 -12.710   0.365  1.00  0.95           H  
ATOM   2577  HG3 GLN A 158      20.639 -11.110   0.006  1.00  0.95           H  
ATOM   2578  CD  GLN A 158      20.566 -11.610   2.085  1.00  0.95           C  
ATOM   2579  NE2 GLN A 158      21.842 -11.882   2.247  1.00  0.95           N  
ATOM   2580 HE21 GLN A 158      22.166 -11.859   3.203  1.00  0.95           H  
ATOM   2581 HE22 GLN A 158      22.428 -12.158   1.473  1.00  0.95           H  
ATOM   2582  OE1 GLN A 158      19.899 -11.336   3.064  1.00  0.95           O  
ATOM   2583  N   THR A 159      16.994 -13.409  -0.781  1.00  0.95           N  
ATOM   2584  H   THR A 159      16.384 -13.051  -0.061  1.00  0.95           H  
ATOM   2585  CA  THR A 159      16.838 -14.821  -1.163  1.00  0.95           C  
ATOM   2586  HA  THR A 159      17.825 -15.258  -1.312  1.00  0.95           H  
ATOM   2587  C   THR A 159      16.074 -14.989  -2.473  1.00  0.95           C  
ATOM   2588  CB  THR A 159      16.137 -15.638  -0.069  1.00  0.95           C  
ATOM   2589  HB  THR A 159      16.160 -16.683  -0.377  1.00  0.95           H  
ATOM   2590  O   THR A 159      16.262 -15.978  -3.175  1.00  0.95           O  
ATOM   2591  CG2 THR A 159      16.819 -15.522   1.295  1.00  0.95           C  
ATOM   2592 HG21 THR A 159      17.869 -15.800   1.204  1.00  0.95           H  
ATOM   2593 HG22 THR A 159      16.746 -14.505   1.682  1.00  0.95           H  
ATOM   2594 HG23 THR A 159      16.336 -16.203   1.995  1.00  0.95           H  
ATOM   2595  OG1 THR A 159      14.794 -15.243   0.069  1.00  0.95           O  
ATOM   2596  HG1 THR A 159      14.372 -15.919   0.606  1.00  0.95           H  
ATOM   2597  N   GLY A 160      15.242 -14.014  -2.842  1.00  0.95           N  
ATOM   2598  H   GLY A 160      15.054 -13.282  -2.172  1.00  0.95           H  
ATOM   2599  CA  GLY A 160      14.352 -14.079  -3.997  1.00  0.95           C  
ATOM   2600  HA2 GLY A 160      14.112 -13.063  -4.308  1.00  0.95           H  
ATOM   2601  HA3 GLY A 160      14.856 -14.599  -4.812  1.00  0.95           H  
ATOM   2602  C   GLY A 160      13.034 -14.811  -3.748  1.00  0.95           C  
ATOM   2603  O   GLY A 160      12.345 -15.073  -4.732  1.00  0.95           O  
ATOM   2604  N   ALA A 161      12.712 -15.151  -2.494  1.00  0.95           N  
ATOM   2605  H   ALA A 161      13.326 -14.846  -1.752  1.00  0.95           H  
ATOM   2606  CA  ALA A 161      11.462 -15.793  -2.081  1.00  0.95           C  
ATOM   2607  HA  ALA A 161      11.161 -16.510  -2.846  1.00  0.95           H  
ATOM   2608  C   ALA A 161      10.308 -14.791  -1.884  1.00  0.95           C  
ATOM   2609  CB  ALA A 161      11.714 -16.564  -0.776  1.00  0.95           C  
ATOM   2610  HB1 ALA A 161      11.961 -15.868   0.025  1.00  0.95           H  
ATOM   2611  HB2 ALA A 161      10.823 -17.124  -0.491  1.00  0.95           H  
ATOM   2612  HB3 ALA A 161      12.530 -17.275  -0.904  1.00  0.95           H  
ATOM   2613  O   ALA A 161      10.499 -13.573  -1.907  1.00  0.95           O  
ATOM   2614  N   GLY A 162       9.108 -15.325  -1.635  1.00  0.95           N  
ATOM   2615  H   GLY A 162       9.040 -16.332  -1.608  1.00  0.95           H  
ATOM   2616  CA  GLY A 162       8.013 -14.571  -1.026  1.00  0.95           C  
ATOM   2617  HA2 GLY A 162       7.107 -15.177  -1.018  1.00  0.95           H  
ATOM   2618  HA3 GLY A 162       7.818 -13.679  -1.622  1.00  0.95           H  
ATOM   2619  C   GLY A 162       8.332 -14.170   0.426  1.00  0.95           C  
ATOM   2620  O   GLY A 162       9.096 -14.863   1.100  1.00  0.95           O  
ATOM   2621  N   PRO A 163       7.780 -13.053   0.925  1.00  0.96           N  
ATOM   2622  CA  PRO A 163       7.956 -12.621   2.304  1.00  0.96           C  
ATOM   2623  HA  PRO A 163       9.007 -12.668   2.587  1.00  0.96           H  
ATOM   2624  C   PRO A 163       7.144 -13.495   3.265  1.00  0.96           C  
ATOM   2625  CB  PRO A 163       7.476 -11.170   2.328  1.00  0.96           C  
ATOM   2626  HB2 PRO A 163       7.092 -10.882   3.307  1.00  0.96           H  
ATOM   2627  HB3 PRO A 163       8.284 -10.507   2.019  1.00  0.96           H  
ATOM   2628  O   PRO A 163       6.107 -14.058   2.909  1.00  0.96           O  
ATOM   2629  CG  PRO A 163       6.374 -11.173   1.267  1.00  0.96           C  
ATOM   2630  HG2 PRO A 163       6.202 -10.182   0.848  1.00  0.96           H  
ATOM   2631  HG3 PRO A 163       5.453 -11.576   1.688  1.00  0.96           H  
ATOM   2632  CD  PRO A 163       6.923 -12.129   0.214  1.00  0.96           C  
ATOM   2633  HD2 PRO A 163       6.108 -12.639  -0.300  1.00  0.96           H  
ATOM   2634  HD3 PRO A 163       7.557 -11.590  -0.489  1.00  0.96           H  
ATOM   2635  N   ASN A 164       7.576 -13.546   4.524  1.00  0.96           N  
ATOM   2636  H   ASN A 164       8.431 -13.068   4.768  1.00  0.96           H  
ATOM   2637  CA  ASN A 164       6.752 -14.119   5.584  1.00  0.96           C  
ATOM   2638  HA  ASN A 164       6.498 -15.142   5.307  1.00  0.96           H  
ATOM   2639  C   ASN A 164       5.442 -13.329   5.724  1.00  0.96           C  
ATOM   2640  CB  ASN A 164       7.538 -14.145   6.904  1.00  0.96           C  
ATOM   2641  HB2 ASN A 164       6.870 -14.441   7.713  1.00  0.96           H  
ATOM   2642  HB3 ASN A 164       7.907 -13.143   7.124  1.00  0.96           H  
ATOM   2643  O   ASN A 164       5.437 -12.100   5.617  1.00  0.96           O  
ATOM   2644  CG  ASN A 164       8.696 -15.127   6.883  1.00  0.96           C  
ATOM   2645  ND2 ASN A 164       9.707 -14.902   7.687  1.00  0.96           N  
ATOM   2646 HD21 ASN A 164      10.470 -15.560   7.624  1.00  0.96           H  
ATOM   2647 HD22 ASN A 164       9.720 -14.092   8.291  1.00  0.96           H  
ATOM   2648  OD1 ASN A 164       8.716 -16.106   6.161  1.00  0.96           O  
ATOM   2649  N   ALA A 165       4.348 -14.045   5.987  1.00  0.97           N  
ATOM   2650  H   ALA A 165       4.429 -15.048   6.079  1.00  0.97           H  
ATOM   2651  CA  ALA A 165       3.054 -13.443   6.280  1.00  0.97           C  
ATOM   2652  HA  ALA A 165       2.782 -12.778   5.460  1.00  0.97           H  
ATOM   2653  C   ALA A 165       3.098 -12.609   7.573  1.00  0.97           C  
ATOM   2654  CB  ALA A 165       2.010 -14.560   6.367  1.00  0.97           C  
ATOM   2655  HB1 ALA A 165       1.044 -14.127   6.627  1.00  0.97           H  
ATOM   2656  HB2 ALA A 165       2.285 -15.272   7.145  1.00  0.97           H  
ATOM   2657  HB3 ALA A 165       1.928 -15.073   5.409  1.00  0.97           H  
ATOM   2658  O   ALA A 165       3.971 -12.802   8.426  1.00  0.97           O  
ATOM   2659  N   SER A 166       2.141 -11.690   7.721  1.00  0.98           N  
ATOM   2660  H   SER A 166       1.442 -11.588   7.000  1.00  0.98           H  
ATOM   2661  CA  SER A 166       1.945 -10.977   8.983  1.00  0.98           C  
ATOM   2662  HA  SER A 166       2.912 -10.578   9.289  1.00  0.98           H  
ATOM   2663  C   SER A 166       1.485 -11.933  10.092  1.00  0.98           C  
ATOM   2664  CB  SER A 166       1.009  -9.780   8.781  1.00  0.98           C  
ATOM   2665  HB2 SER A 166       1.325  -8.991   9.465  1.00  0.98           H  
ATOM   2666  HB3 SER A 166       1.117  -9.397   7.766  1.00  0.98           H  
ATOM   2667  O   SER A 166       0.939 -12.999   9.818  1.00  0.98           O  
ATOM   2668  OG  SER A 166      -0.355 -10.049   9.043  1.00  0.98           O  
ATOM   2669  HG  SER A 166      -0.639 -10.888   8.675  1.00  0.98           H  
ATOM   2670  N   ASP A 167       1.707 -11.563  11.352  1.00  0.98           N  
ATOM   2671  H   ASP A 167       2.108 -10.653  11.526  1.00  0.98           H  
ATOM   2672  CA  ASP A 167       1.260 -12.349  12.506  1.00  0.98           C  
ATOM   2673  HA  ASP A 167       1.335 -13.411  12.270  1.00  0.98           H  
ATOM   2674  C   ASP A 167      -0.208 -12.066  12.879  1.00  0.98           C  
ATOM   2675  CB  ASP A 167       2.161 -12.053  13.712  1.00  0.98           C  
ATOM   2676  HB2 ASP A 167       2.108 -10.989  13.945  1.00  0.98           H  
ATOM   2677  HB3 ASP A 167       1.771 -12.592  14.575  1.00  0.98           H  
ATOM   2678  O   ASP A 167      -0.797 -12.827  13.651  1.00  0.98           O  
ATOM   2679  CG  ASP A 167       3.627 -12.448  13.527  1.00  0.98           C  
ATOM   2680  OD1 ASP A 167       4.051 -13.451  14.148  1.00  0.98           O  
ATOM   2681  OD2 ASP A 167       4.406 -11.621  13.008  1.00  0.98           O  
ATOM   2682  N   ALA A 168      -0.768 -10.946  12.403  1.00  0.98           N  
ATOM   2683  H   ALA A 168      -0.235 -10.406  11.736  1.00  0.98           H  
ATOM   2684  CA  ALA A 168      -2.177 -10.600  12.560  1.00  0.98           C  
ATOM   2685  HA  ALA A 168      -2.776 -11.476  12.312  1.00  0.98           H  
ATOM   2686  C   ALA A 168      -2.609  -9.451  11.639  1.00  0.98           C  
ATOM   2687  CB  ALA A 168      -2.434 -10.174  14.018  1.00  0.98           C  
ATOM   2688  HB1 ALA A 168      -1.782  -9.343  14.285  1.00  0.98           H  
ATOM   2689  HB2 ALA A 168      -2.252 -11.013  14.690  1.00  0.98           H  
ATOM   2690  HB3 ALA A 168      -3.474  -9.865  14.126  1.00  0.98           H  
ATOM   2691  O   ALA A 168      -1.929  -8.426  11.548  1.00  0.98           O  
ATOM   2692  N   HIS A 169      -3.837  -9.503  11.124  1.00  0.99           N  
ATOM   2693  H   HIS A 169      -4.321 -10.389  11.116  1.00  0.99           H  
ATOM   2694  CA  HIS A 169      -4.549  -8.298  10.694  1.00  0.99           C  
ATOM   2695  HA  HIS A 169      -3.855  -7.693  10.111  1.00  0.99           H  
ATOM   2696  C   HIS A 169      -5.010  -7.474  11.901  1.00  0.99           C  
ATOM   2697  CB  HIS A 169      -5.732  -8.641   9.786  1.00  0.99           C  
ATOM   2698  HB2 HIS A 169      -6.469  -9.206  10.357  1.00  0.99           H  
ATOM   2699  HB3 HIS A 169      -6.194  -7.726   9.418  1.00  0.99           H  
ATOM   2700  O   HIS A 169      -5.148  -7.965  13.021  1.00  0.99           O  
ATOM   2701  CG  HIS A 169      -5.358  -9.493   8.618  1.00  0.99           C  
ATOM   2702  CD2 HIS A 169      -4.627  -9.111   7.534  1.00  0.99           C  
ATOM   2703  HD2 HIS A 169      -4.201  -8.137   7.339  1.00  0.99           H  
ATOM   2704  ND1 HIS A 169      -5.632 -10.851   8.551  1.00  0.99           N  
ATOM   2705  CE1 HIS A 169      -4.995 -11.275   7.453  1.00  0.99           C  
ATOM   2706  HE1 HIS A 169      -4.952 -12.309   7.145  1.00  0.99           H  
ATOM   2707  NE2 HIS A 169      -4.408 -10.255   6.806  1.00  0.99           N  
ATOM   2708  HE2 HIS A 169      -3.786 -10.353   6.016  1.00  0.99           H  
ATOM   2709  N   THR A 170      -5.286  -6.189  11.684  1.00  0.99           N  
ATOM   2710  H   THR A 170      -5.120  -5.831  10.754  1.00  0.99           H  
ATOM   2711  CA  THR A 170      -5.666  -5.256  12.749  1.00  0.99           C  
ATOM   2712  HA  THR A 170      -6.008  -5.833  13.608  1.00  0.99           H  
ATOM   2713  C   THR A 170      -6.816  -4.338  12.351  1.00  0.99           C  
ATOM   2714  CB  THR A 170      -4.474  -4.410  13.219  1.00  0.99           C  
ATOM   2715  HB  THR A 170      -4.816  -3.811  14.063  1.00  0.99           H  
ATOM   2716  O   THR A 170      -6.939  -3.927  11.201  1.00  0.99           O  
ATOM   2717  CG2 THR A 170      -3.262  -5.217  13.679  1.00  0.99           C  
ATOM   2718 HG21 THR A 170      -2.822  -5.757  12.840  1.00  0.99           H  
ATOM   2719 HG22 THR A 170      -3.563  -5.941  14.436  1.00  0.99           H  
ATOM   2720 HG23 THR A 170      -2.513  -4.547  14.100  1.00  0.99           H  
ATOM   2721  OG1 THR A 170      -4.034  -3.526  12.219  1.00  0.99           O  
ATOM   2722  HG1 THR A 170      -3.778  -4.079  11.477  1.00  0.99           H  
ATOM   2723  N   PHE A 171      -7.628  -3.954  13.337  1.00  0.99           N  
ATOM   2724  H   PHE A 171      -7.485  -4.377  14.243  1.00  0.99           H  
ATOM   2725  CA  PHE A 171      -8.553  -2.825  13.266  1.00  0.99           C  
ATOM   2726  HA  PHE A 171      -8.704  -2.524  12.230  1.00  0.99           H  
ATOM   2727  C   PHE A 171      -7.969  -1.647  14.043  1.00  0.99           C  
ATOM   2728  CB  PHE A 171      -9.901  -3.218  13.879  1.00  0.99           C  
ATOM   2729  HB2 PHE A 171     -10.452  -2.306  14.109  1.00  0.99           H  
ATOM   2730  HB3 PHE A 171      -9.729  -3.739  14.821  1.00  0.99           H  
ATOM   2731  O   PHE A 171      -7.831  -1.718  15.262  1.00  0.99           O  
ATOM   2732  CG  PHE A 171     -10.784  -4.058  12.990  1.00  0.99           C  
ATOM   2733  CD1 PHE A 171     -11.422  -3.453  11.899  1.00  0.99           C  
ATOM   2734  HD1 PHE A 171     -11.211  -2.421  11.661  1.00  0.99           H  
ATOM   2735  CD2 PHE A 171     -11.033  -5.409  13.285  1.00  0.99           C  
ATOM   2736  HD2 PHE A 171     -10.546  -5.876  14.129  1.00  0.99           H  
ATOM   2737  CE1 PHE A 171     -12.345  -4.176  11.135  1.00  0.99           C  
ATOM   2738  HE1 PHE A 171     -12.882  -3.673  10.345  1.00  0.99           H  
ATOM   2739  CE2 PHE A 171     -11.907  -6.154  12.473  1.00  0.99           C  
ATOM   2740  HE2 PHE A 171     -12.079  -7.201  12.677  1.00  0.99           H  
ATOM   2741  CZ  PHE A 171     -12.564  -5.540  11.396  1.00  0.99           C  
ATOM   2742  HZ  PHE A 171     -13.244  -6.112  10.783  1.00  0.99           H  
ATOM   2743  N   ASN A 172      -7.650  -0.542  13.370  1.00  0.99           N  
ATOM   2744  H   ASN A 172      -7.741  -0.566  12.364  1.00  0.99           H  
ATOM   2745  CA  ASN A 172      -7.006   0.628  13.970  1.00  0.99           C  
ATOM   2746  HA  ASN A 172      -6.630   1.237  13.148  1.00  0.99           H  
ATOM   2747  C   ASN A 172      -5.762   0.242  14.799  1.00  0.99           C  
ATOM   2748  CB  ASN A 172      -8.049   1.463  14.746  1.00  0.99           C  
ATOM   2749  HB2 ASN A 172      -8.570   0.824  15.459  1.00  0.99           H  
ATOM   2750  HB3 ASN A 172      -7.536   2.243  15.307  1.00  0.99           H  
ATOM   2751  O   ASN A 172      -5.593   0.707  15.926  1.00  0.99           O  
ATOM   2752  CG  ASN A 172      -9.052   2.157  13.848  1.00  0.99           C  
ATOM   2753  ND2 ASN A 172     -10.218   2.494  14.337  1.00  0.99           N  
ATOM   2754 HD21 ASN A 172     -10.507   2.084  15.214  1.00  0.99           H  
ATOM   2755 HD22 ASN A 172     -10.849   2.946  13.691  1.00  0.99           H  
ATOM   2756  OD1 ASN A 172      -8.812   2.451  12.697  1.00  0.99           O  
ATOM   2757  N   GLY A 173      -4.917  -0.640  14.251  1.00  0.98           N  
ATOM   2758  H   GLY A 173      -5.109  -0.984  13.321  1.00  0.98           H  
ATOM   2759  CA  GLY A 173      -3.698  -1.128  14.900  1.00  0.98           C  
ATOM   2760  HA2 GLY A 173      -3.111  -0.284  15.263  1.00  0.98           H  
ATOM   2761  HA3 GLY A 173      -3.101  -1.657  14.157  1.00  0.98           H  
ATOM   2762  C   GLY A 173      -3.931  -2.085  16.073  1.00  0.98           C  
ATOM   2763  O   GLY A 173      -3.002  -2.310  16.845  1.00  0.98           O  
ATOM   2764  N   LEU A 174      -5.146  -2.619  16.246  1.00  0.99           N  
ATOM   2765  H   LEU A 174      -5.884  -2.333  15.618  1.00  0.99           H  
ATOM   2766  CA  LEU A 174      -5.514  -3.583  17.285  1.00  0.99           C  
ATOM   2767  HA  LEU A 174      -4.672  -3.713  17.965  1.00  0.99           H  
ATOM   2768  C   LEU A 174      -5.892  -4.952  16.666  1.00  0.99           C  
ATOM   2769  CB  LEU A 174      -6.682  -3.000  18.101  1.00  0.99           C  
ATOM   2770  HB2 LEU A 174      -7.547  -2.885  17.448  1.00  0.99           H  
ATOM   2771  HB3 LEU A 174      -6.961  -3.725  18.866  1.00  0.99           H  
ATOM   2772  O   LEU A 174      -6.835  -4.992  15.873  1.00  0.99           O  
ATOM   2773  CG  LEU A 174      -6.416  -1.665  18.813  1.00  0.99           C  
ATOM   2774  HG  LEU A 174      -6.155  -0.900  18.082  1.00  0.99           H  
ATOM   2775  CD1 LEU A 174      -7.687  -1.221  19.541  1.00  0.99           C  
ATOM   2776 HD11 LEU A 174      -8.488  -1.100  18.812  1.00  0.99           H  
ATOM   2777 HD12 LEU A 174      -7.971  -1.966  20.284  1.00  0.99           H  
ATOM   2778 HD13 LEU A 174      -7.508  -0.266  20.035  1.00  0.99           H  
ATOM   2779  CD2 LEU A 174      -5.295  -1.766  19.848  1.00  0.99           C  
ATOM   2780 HD21 LEU A 174      -4.366  -2.052  19.355  1.00  0.99           H  
ATOM   2781 HD22 LEU A 174      -5.539  -2.515  20.601  1.00  0.99           H  
ATOM   2782 HD23 LEU A 174      -5.150  -0.801  20.334  1.00  0.99           H  
ATOM   2783  N   PRO A 175      -5.198  -6.059  16.999  1.00  0.99           N  
ATOM   2784  CA  PRO A 175      -5.446  -7.394  16.431  1.00  0.99           C  
ATOM   2785  HA  PRO A 175      -5.475  -7.327  15.344  1.00  0.99           H  
ATOM   2786  C   PRO A 175      -6.772  -8.030  16.882  1.00  0.99           C  
ATOM   2787  CB  PRO A 175      -4.232  -8.242  16.834  1.00  0.99           C  
ATOM   2788  HB2 PRO A 175      -3.499  -8.221  16.027  1.00  0.99           H  
ATOM   2789  HB3 PRO A 175      -4.499  -9.273  17.066  1.00  0.99           H  
ATOM   2790  O   PRO A 175      -7.402  -8.789  16.151  1.00  0.99           O  
ATOM   2791  CG  PRO A 175      -3.653  -7.529  18.053  1.00  0.99           C  
ATOM   2792  HG2 PRO A 175      -4.169  -7.853  18.956  1.00  0.99           H  
ATOM   2793  HG3 PRO A 175      -2.578  -7.684  18.145  1.00  0.99           H  
ATOM   2794  CD  PRO A 175      -3.989  -6.072  17.799  1.00  0.99           C  
ATOM   2795  HD2 PRO A 175      -3.184  -5.605  17.232  1.00  0.99           H  
ATOM   2796  HD3 PRO A 175      -4.134  -5.566  18.754  1.00  0.99           H  
ATOM   2797  N   GLY A 176      -7.273  -7.686  18.064  1.00  0.98           N  
ATOM   2798  H   GLY A 176      -6.765  -7.046  18.658  1.00  0.98           H  
ATOM   2799  CA  GLY A 176      -8.566  -8.167  18.532  1.00  0.98           C  
ATOM   2800  HA2 GLY A 176      -8.948  -7.475  19.283  1.00  0.98           H  
ATOM   2801  HA3 GLY A 176      -9.264  -8.179  17.695  1.00  0.98           H  
ATOM   2802  C   GLY A 176      -8.544  -9.556  19.172  1.00  0.98           C  
ATOM   2803  O   GLY A 176      -7.504 -10.194  19.310  1.00  0.98           O  
ATOM   2804  N   PRO A 177      -9.717 -10.043  19.600  1.00  0.98           N  
ATOM   2805  CA  PRO A 177      -9.831 -11.127  20.567  1.00  0.98           C  
ATOM   2806  HA  PRO A 177      -9.067 -11.018  21.337  1.00  0.98           H  
ATOM   2807  C   PRO A 177      -9.671 -12.527  19.965  1.00  0.98           C  
ATOM   2808  CB  PRO A 177     -11.220 -10.926  21.180  1.00  0.98           C  
ATOM   2809  HB2 PRO A 177     -11.643 -11.851  21.572  1.00  0.98           H  
ATOM   2810  HB3 PRO A 177     -11.163 -10.175  21.968  1.00  0.98           H  
ATOM   2811  O   PRO A 177      -9.691 -13.495  20.716  1.00  0.98           O  
ATOM   2812  CG  PRO A 177     -12.036 -10.376  20.010  1.00  0.98           C  
ATOM   2813  HG2 PRO A 177     -12.354 -11.196  19.365  1.00  0.98           H  
ATOM   2814  HG3 PRO A 177     -12.892  -9.795  20.352  1.00  0.98           H  
ATOM   2815  CD  PRO A 177     -11.025  -9.505  19.272  1.00  0.98           C  
ATOM   2816  HD2 PRO A 177     -11.103  -8.470  19.605  1.00  0.98           H  
ATOM   2817  HD3 PRO A 177     -11.192  -9.560  18.196  1.00  0.98           H  
ATOM   2818  N   LEU A 178      -9.569 -12.649  18.637  1.00  0.98           N  
ATOM   2819  H   LEU A 178      -9.500 -11.807  18.082  1.00  0.98           H  
ATOM   2820  CA  LEU A 178      -9.376 -13.937  17.960  1.00  0.98           C  
ATOM   2821  HA  LEU A 178      -9.851 -14.723  18.548  1.00  0.98           H  
ATOM   2822  C   LEU A 178      -7.902 -14.351  17.877  1.00  0.98           C  
ATOM   2823  CB  LEU A 178     -10.028 -13.913  16.565  1.00  0.98           C  
ATOM   2824  HB2 LEU A 178      -9.812 -14.863  16.076  1.00  0.98           H  
ATOM   2825  HB3 LEU A 178      -9.561 -13.128  15.971  1.00  0.98           H  
ATOM   2826  O   LEU A 178      -7.625 -15.512  17.594  1.00  0.98           O  
ATOM   2827  CG  LEU A 178     -11.552 -13.705  16.563  1.00  0.98           C  
ATOM   2828  HG  LEU A 178     -11.776 -12.716  16.962  1.00  0.98           H  
ATOM   2829  CD1 LEU A 178     -12.092 -13.791  15.134  1.00  0.98           C  
ATOM   2830 HD11 LEU A 178     -11.838 -14.758  14.699  1.00  0.98           H  
ATOM   2831 HD12 LEU A 178     -11.628 -13.009  14.532  1.00  0.98           H  
ATOM   2832 HD13 LEU A 178     -13.172 -13.647  15.127  1.00  0.98           H  
ATOM   2833  CD2 LEU A 178     -12.315 -14.729  17.407  1.00  0.98           C  
ATOM   2834 HD21 LEU A 178     -12.051 -14.612  18.459  1.00  0.98           H  
ATOM   2835 HD22 LEU A 178     -13.389 -14.572  17.309  1.00  0.98           H  
ATOM   2836 HD23 LEU A 178     -12.054 -15.738  17.088  1.00  0.98           H  
ATOM   2837  N   TYR A 179      -6.973 -13.433  18.153  1.00  0.98           N  
ATOM   2838  H   TYR A 179      -7.263 -12.502  18.416  1.00  0.98           H  
ATOM   2839  CA  TYR A 179      -5.556 -13.753  18.279  1.00  0.98           C  
ATOM   2840  HA  TYR A 179      -5.347 -14.665  17.719  1.00  0.98           H  
ATOM   2841  C   TYR A 179      -5.194 -14.000  19.739  1.00  0.98           C  
ATOM   2842  CB  TYR A 179      -4.682 -12.649  17.679  1.00  0.98           C  
ATOM   2843  HB2 TYR A 179      -3.636 -12.920  17.822  1.00  0.98           H  
ATOM   2844  HB3 TYR A 179      -4.857 -11.717  18.215  1.00  0.98           H  
ATOM   2845  O   TYR A 179      -5.678 -13.321  20.654  1.00  0.98           O  
ATOM   2846  CG  TYR A 179      -4.916 -12.426  16.203  1.00  0.98           C  
ATOM   2847  CD1 TYR A 179      -4.215 -13.171  15.236  1.00  0.98           C  
ATOM   2848  HD1 TYR A 179      -3.473 -13.901  15.527  1.00  0.98           H  
ATOM   2849  CD2 TYR A 179      -5.846 -11.457  15.801  1.00  0.98           C  
ATOM   2850  HD2 TYR A 179      -6.382 -10.896  16.553  1.00  0.98           H  
ATOM   2851  CE1 TYR A 179      -4.457 -12.949  13.866  1.00  0.98           C  
ATOM   2852  HE1 TYR A 179      -3.898 -13.496  13.121  1.00  0.98           H  
ATOM   2853  CE2 TYR A 179      -6.060 -11.204  14.436  1.00  0.98           C  
ATOM   2854  HE2 TYR A 179      -6.728 -10.417  14.118  1.00  0.98           H  
ATOM   2855  OH  TYR A 179      -5.639 -11.707  12.156  1.00  0.98           O  
ATOM   2856  HH  TYR A 179      -5.255 -12.376  11.584  1.00  0.98           H  
ATOM   2857  CZ  TYR A 179      -5.381 -11.959  13.463  1.00  0.98           C  
ATOM   2858  N   ASN A 180      -4.269 -14.933  19.958  1.00  0.97           N  
ATOM   2859  H   ASN A 180      -3.926 -15.468  19.173  1.00  0.97           H  
ATOM   2860  CA  ASN A 180      -3.694 -15.158  21.276  1.00  0.97           C  
ATOM   2861  HA  ASN A 180      -4.498 -15.460  21.947  1.00  0.97           H  
ATOM   2862  C   ASN A 180      -3.104 -13.850  21.824  1.00  0.97           C  
ATOM   2863  CB  ASN A 180      -2.662 -16.298  21.201  1.00  0.97           C  
ATOM   2864  HB2 ASN A 180      -2.106 -16.352  22.137  1.00  0.97           H  
ATOM   2865  HB3 ASN A 180      -1.955 -16.101  20.395  1.00  0.97           H  
ATOM   2866  O   ASN A 180      -2.603 -13.005  21.076  1.00  0.97           O  
ATOM   2867  CG  ASN A 180      -3.315 -17.655  20.983  1.00  0.97           C  
ATOM   2868  ND2 ASN A 180      -2.570 -18.641  20.546  1.00  0.97           N  
ATOM   2869 HD21 ASN A 180      -3.040 -19.524  20.410  1.00  0.97           H  
ATOM   2870 HD22 ASN A 180      -1.591 -18.512  20.334  1.00  0.97           H  
ATOM   2871  OD1 ASN A 180      -4.493 -17.848  21.220  1.00  0.97           O  
ATOM   2872  N   CYS A 181      -3.175 -13.671  23.145  1.00  0.97           N  
ATOM   2873  H   CYS A 181      -3.571 -14.409  23.709  1.00  0.97           H  
ATOM   2874  CA  CYS A 181      -2.621 -12.498  23.824  1.00  0.97           C  
ATOM   2875  HA  CYS A 181      -2.808 -12.621  24.891  1.00  0.97           H  
ATOM   2876  C   CYS A 181      -3.246 -11.132  23.464  1.00  0.97           C  
ATOM   2877  CB  CYS A 181      -1.102 -12.516  23.628  1.00  0.97           C  
ATOM   2878  HB2 CYS A 181      -0.737 -11.489  23.672  1.00  0.97           H  
ATOM   2879  HB3 CYS A 181      -0.823 -12.889  22.642  1.00  0.97           H  
ATOM   2880  O   CYS A 181      -2.666 -10.099  23.794  1.00  0.97           O  
ATOM   2881  SG  CYS A 181      -0.207 -13.460  24.854  1.00  0.97           S  
ATOM   2882  N   SER A 182      -4.423 -11.103  22.826  1.00  0.98           N  
ATOM   2883  H   SER A 182      -4.801 -11.979  22.495  1.00  0.98           H  
ATOM   2884  CA  SER A 182      -4.956  -9.870  22.214  1.00  0.98           C  
ATOM   2885  HA  SER A 182      -4.334  -9.022  22.499  1.00  0.98           H  
ATOM   2886  C   SER A 182      -6.374  -9.489  22.630  1.00  0.98           C  
ATOM   2887  CB  SER A 182      -4.846  -9.988  20.705  1.00  0.98           C  
ATOM   2888  HB2 SER A 182      -5.396 -10.860  20.353  1.00  0.98           H  
ATOM   2889  HB3 SER A 182      -5.251  -9.089  20.239  1.00  0.98           H  
ATOM   2890  O   SER A 182      -6.931  -8.508  22.143  1.00  0.98           O  
ATOM   2891  OG  SER A 182      -3.480 -10.130  20.400  1.00  0.98           O  
ATOM   2892  HG  SER A 182      -3.260 -11.065  20.428  1.00  0.98           H  
ATOM   2893  N   THR A 183      -6.963 -10.188  23.603  1.00  0.94           N  
ATOM   2894  H   THR A 183      -6.528 -11.048  23.904  1.00  0.94           H  
ATOM   2895  CA  THR A 183      -8.324  -9.908  24.092  1.00  0.94           C  
ATOM   2896  HA  THR A 183      -9.024 -10.075  23.273  1.00  0.94           H  
ATOM   2897  C   THR A 183      -8.507  -8.458  24.560  1.00  0.94           C  
ATOM   2898  CB  THR A 183      -8.683 -10.871  25.234  1.00  0.94           C  
ATOM   2899  HB  THR A 183      -8.132 -10.589  26.132  1.00  0.94           H  
ATOM   2900  O   THR A 183      -9.562  -7.862  24.336  1.00  0.94           O  
ATOM   2901  CG2 THR A 183     -10.176 -10.885  25.551  1.00  0.94           C  
ATOM   2902 HG21 THR A 183     -10.497  -9.902  25.895  1.00  0.94           H  
ATOM   2903 HG22 THR A 183     -10.741 -11.156  24.659  1.00  0.94           H  
ATOM   2904 HG23 THR A 183     -10.378 -11.610  26.339  1.00  0.94           H  
ATOM   2905  OG1 THR A 183      -8.309 -12.178  24.876  1.00  0.94           O  
ATOM   2906  HG1 THR A 183      -8.918 -12.807  25.269  1.00  0.94           H  
ATOM   2907  N   LYS A 184      -7.480  -7.855  25.177  1.00  0.96           N  
ATOM   2908  H   LYS A 184      -6.617  -8.374  25.258  1.00  0.96           H  
ATOM   2909  CA  LYS A 184      -7.502  -6.443  25.607  1.00  0.96           C  
ATOM   2910  HA  LYS A 184      -8.491  -6.208  26.000  1.00  0.96           H  
ATOM   2911  C   LYS A 184      -7.286  -5.464  24.447  1.00  0.96           C  
ATOM   2912  CB  LYS A 184      -6.469  -6.203  26.720  1.00  0.96           C  
ATOM   2913  HB2 LYS A 184      -6.440  -5.136  26.941  1.00  0.96           H  
ATOM   2914  HB3 LYS A 184      -5.483  -6.501  26.364  1.00  0.96           H  
ATOM   2915  O   LYS A 184      -7.822  -4.359  24.488  1.00  0.96           O  
ATOM   2916  CG  LYS A 184      -6.807  -6.963  28.014  1.00  0.96           C  
ATOM   2917  HG2 LYS A 184      -6.805  -8.035  27.817  1.00  0.96           H  
ATOM   2918  HG3 LYS A 184      -7.799  -6.669  28.357  1.00  0.96           H  
ATOM   2919  CD  LYS A 184      -5.780  -6.658  29.115  1.00  0.96           C  
ATOM   2920  HD2 LYS A 184      -4.787  -6.919  28.750  1.00  0.96           H  
ATOM   2921  HD3 LYS A 184      -5.802  -5.592  29.342  1.00  0.96           H  
ATOM   2922  CE  LYS A 184      -6.086  -7.466  30.385  1.00  0.96           C  
ATOM   2923  HE2 LYS A 184      -7.067  -7.174  30.761  1.00  0.96           H  
ATOM   2924  HE3 LYS A 184      -6.133  -8.522  30.118  1.00  0.96           H  
ATOM   2925  NZ  LYS A 184      -5.052  -7.263  31.434  1.00  0.96           N  
ATOM   2926  HZ1 LYS A 184      -5.256  -7.817  32.254  1.00  0.96           H  
ATOM   2927  HZ2 LYS A 184      -4.143  -7.546  31.097  1.00  0.96           H  
ATOM   2928  HZ3 LYS A 184      -4.995  -6.293  31.712  1.00  0.96           H  
ATOM   2929  N   ASP A 185      -6.602  -5.894  23.392  1.00  0.97           N  
ATOM   2930  H   ASP A 185      -6.282  -6.852  23.380  1.00  0.97           H  
ATOM   2931  CA  ASP A 185      -6.339  -5.119  22.180  1.00  0.97           C  
ATOM   2932  HA  ASP A 185      -6.294  -4.062  22.442  1.00  0.97           H  
ATOM   2933  C   ASP A 185      -7.484  -5.293  21.177  1.00  0.97           C  
ATOM   2934  CB  ASP A 185      -4.976  -5.503  21.582  1.00  0.97           C  
ATOM   2935  HB2 ASP A 185      -4.970  -6.566  21.339  1.00  0.97           H  
ATOM   2936  HB3 ASP A 185      -4.840  -4.936  20.661  1.00  0.97           H  
ATOM   2937  O   ASP A 185      -7.280  -5.690  20.035  1.00  0.97           O  
ATOM   2938  CG  ASP A 185      -3.791  -5.174  22.487  1.00  0.97           C  
ATOM   2939  OD1 ASP A 185      -3.873  -4.149  23.203  1.00  0.97           O  
ATOM   2940  OD2 ASP A 185      -2.792  -5.919  22.410  1.00  0.97           O  
ATOM   2941  N   THR A 186      -8.716  -5.017  21.611  1.00  0.98           N  
ATOM   2942  H   THR A 186      -8.805  -4.677  22.557  1.00  0.98           H  
ATOM   2943  CA  THR A 186      -9.919  -5.153  20.777  1.00  0.98           C  
ATOM   2944  HA  THR A 186      -9.658  -5.646  19.840  1.00  0.98           H  
ATOM   2945  C   THR A 186     -10.492  -3.791  20.422  1.00  0.98           C  
ATOM   2946  CB  THR A 186     -10.984  -6.023  21.455  1.00  0.98           C  
ATOM   2947  HB  THR A 186     -11.268  -5.581  22.410  1.00  0.98           H  
ATOM   2948  O   THR A 186     -10.914  -3.037  21.302  1.00  0.98           O  
ATOM   2949  CG2 THR A 186     -12.236  -6.175  20.585  1.00  0.98           C  
ATOM   2950 HG21 THR A 186     -12.851  -6.985  20.979  1.00  0.98           H  
ATOM   2951 HG22 THR A 186     -11.956  -6.410  19.558  1.00  0.98           H  
ATOM   2952 HG23 THR A 186     -12.817  -5.253  20.597  1.00  0.98           H  
ATOM   2953  OG1 THR A 186     -10.504  -7.322  21.687  1.00  0.98           O  
ATOM   2954  HG1 THR A 186      -9.892  -7.311  22.427  1.00  0.98           H  
ATOM   2955  N   TYR A 187     -10.588  -3.493  19.126  1.00  0.98           N  
ATOM   2956  H   TYR A 187     -10.211  -4.135  18.444  1.00  0.98           H  
ATOM   2957  CA  TYR A 187     -11.288  -2.299  18.662  1.00  0.98           C  
ATOM   2958  HA  TYR A 187     -10.893  -1.445  19.211  1.00  0.98           H  
ATOM   2959  C   TYR A 187     -12.795  -2.400  18.949  1.00  0.98           C  
ATOM   2960  CB  TYR A 187     -11.015  -2.066  17.172  1.00  0.98           C  
ATOM   2961  HB2 TYR A 187     -11.342  -2.941  16.610  1.00  0.98           H  
ATOM   2962  HB3 TYR A 187      -9.943  -1.953  17.017  1.00  0.98           H  
ATOM   2963  O   TYR A 187     -13.449  -3.369  18.557  1.00  0.98           O  
ATOM   2964  CG  TYR A 187     -11.717  -0.831  16.641  1.00  0.98           C  
ATOM   2965  CD1 TYR A 187     -12.826  -0.965  15.785  1.00  0.98           C  
ATOM   2966  HD1 TYR A 187     -13.130  -1.948  15.457  1.00  0.98           H  
ATOM   2967  CD2 TYR A 187     -11.293   0.448  17.049  1.00  0.98           C  
ATOM   2968  HD2 TYR A 187     -10.439   0.543  17.703  1.00  0.98           H  
ATOM   2969  CE1 TYR A 187     -13.513   0.177  15.332  1.00  0.98           C  
ATOM   2970  HE1 TYR A 187     -14.341   0.084  14.645  1.00  0.98           H  
ATOM   2971  CE2 TYR A 187     -11.987   1.593  16.613  1.00  0.98           C  
ATOM   2972  HE2 TYR A 187     -11.674   2.572  16.947  1.00  0.98           H  
ATOM   2973  OH  TYR A 187     -13.733   2.560  15.279  1.00  0.98           O  
ATOM   2974  HH  TYR A 187     -13.251   3.363  15.493  1.00  0.98           H  
ATOM   2975  CZ  TYR A 187     -13.092   1.457  15.743  1.00  0.98           C  
ATOM   2976  N   LYS A 188     -13.356  -1.383  19.618  1.00  0.98           N  
ATOM   2977  H   LYS A 188     -12.756  -0.623  19.905  1.00  0.98           H  
ATOM   2978  CA  LYS A 188     -14.784  -1.303  19.960  1.00  0.98           C  
ATOM   2979  HA  LYS A 188     -15.283  -2.187  19.562  1.00  0.98           H  
ATOM   2980  C   LYS A 188     -15.442  -0.081  19.321  1.00  0.98           C  
ATOM   2981  CB  LYS A 188     -15.000  -1.320  21.483  1.00  0.98           C  
ATOM   2982  HB2 LYS A 188     -16.070  -1.237  21.677  1.00  0.98           H  
ATOM   2983  HB3 LYS A 188     -14.502  -0.460  21.929  1.00  0.98           H  
ATOM   2984  O   LYS A 188     -15.082   1.058  19.618  1.00  0.98           O  
ATOM   2985  CG  LYS A 188     -14.479  -2.605  22.142  1.00  0.98           C  
ATOM   2986  HG2 LYS A 188     -13.395  -2.648  22.043  1.00  0.98           H  
ATOM   2987  HG3 LYS A 188     -14.908  -3.472  21.639  1.00  0.98           H  
ATOM   2988  CD  LYS A 188     -14.842  -2.661  23.630  1.00  0.98           C  
ATOM   2989  HD2 LYS A 188     -15.927  -2.647  23.737  1.00  0.98           H  
ATOM   2990  HD3 LYS A 188     -14.417  -1.794  24.136  1.00  0.98           H  
ATOM   2991  CE  LYS A 188     -14.274  -3.948  24.240  1.00  0.98           C  
ATOM   2992  HE2 LYS A 188     -13.194  -3.955  24.093  1.00  0.98           H  
ATOM   2993  HE3 LYS A 188     -14.685  -4.799  23.696  1.00  0.98           H  
ATOM   2994  NZ  LYS A 188     -14.598  -4.063  25.683  1.00  0.98           N  
ATOM   2995  HZ1 LYS A 188     -15.598  -4.053  25.819  1.00  0.98           H  
ATOM   2996  HZ2 LYS A 188     -14.185  -3.300  26.200  1.00  0.98           H  
ATOM   2997  HZ3 LYS A 188     -14.234  -4.931  26.050  1.00  0.98           H  
ATOM   2998  N   LEU A 189     -16.454  -0.311  18.491  1.00  0.98           N  
ATOM   2999  H   LEU A 189     -16.700  -1.276  18.323  1.00  0.98           H  
ATOM   3000  CA  LEU A 189     -17.317   0.715  17.921  1.00  0.98           C  
ATOM   3001  HA  LEU A 189     -16.776   1.661  17.919  1.00  0.98           H  
ATOM   3002  C   LEU A 189     -18.577   0.874  18.783  1.00  0.98           C  
ATOM   3003  CB  LEU A 189     -17.628   0.349  16.459  1.00  0.98           C  
ATOM   3004  HB2 LEU A 189     -16.694   0.302  15.899  1.00  0.98           H  
ATOM   3005  HB3 LEU A 189     -18.084  -0.641  16.434  1.00  0.98           H  
ATOM   3006  O   LEU A 189     -19.501   0.064  18.716  1.00  0.98           O  
ATOM   3007  CG  LEU A 189     -18.576   1.343  15.767  1.00  0.98           C  
ATOM   3008  HG  LEU A 189     -19.512   1.398  16.323  1.00  0.98           H  
ATOM   3009  CD1 LEU A 189     -17.984   2.748  15.683  1.00  0.98           C  
ATOM   3010 HD11 LEU A 189     -17.884   3.180  16.679  1.00  0.98           H  
ATOM   3011 HD12 LEU A 189     -17.007   2.675  15.206  1.00  0.98           H  
ATOM   3012 HD13 LEU A 189     -18.640   3.379  15.085  1.00  0.98           H  
ATOM   3013  CD2 LEU A 189     -18.900   0.871  14.354  1.00  0.98           C  
ATOM   3014 HD21 LEU A 189     -18.003   0.879  13.735  1.00  0.98           H  
ATOM   3015 HD22 LEU A 189     -19.290  -0.146  14.388  1.00  0.98           H  
ATOM   3016 HD23 LEU A 189     -19.661   1.516  13.915  1.00  0.98           H  
ATOM   3017  N   MET A 190     -18.623   1.945  19.577  1.00  0.98           N  
ATOM   3018  H   MET A 190     -17.803   2.533  19.627  1.00  0.98           H  
ATOM   3019  CA  MET A 190     -19.792   2.282  20.396  1.00  0.98           C  
ATOM   3020  HA  MET A 190     -20.234   1.355  20.758  1.00  0.98           H  
ATOM   3021  C   MET A 190     -20.848   3.031  19.576  1.00  0.98           C  
ATOM   3022  CB  MET A 190     -19.387   3.113  21.621  1.00  0.98           C  
ATOM   3023  HB2 MET A 190     -18.905   4.032  21.288  1.00  0.98           H  
ATOM   3024  HB3 MET A 190     -20.286   3.386  22.173  1.00  0.98           H  
ATOM   3025  O   MET A 190     -20.565   4.106  19.032  1.00  0.98           O  
ATOM   3026  CG  MET A 190     -18.433   2.376  22.568  1.00  0.98           C  
ATOM   3027  HG2 MET A 190     -18.203   3.036  23.405  1.00  0.98           H  
ATOM   3028  HG3 MET A 190     -17.499   2.182  22.040  1.00  0.98           H  
ATOM   3029  SD  MET A 190     -19.027   0.801  23.242  1.00  0.98           S  
ATOM   3030  CE  MET A 190     -20.504   1.308  24.162  1.00  0.98           C  
ATOM   3031  HE1 MET A 190     -21.276   1.641  23.467  1.00  0.98           H  
ATOM   3032  HE2 MET A 190     -20.251   2.110  24.856  1.00  0.98           H  
ATOM   3033  HE3 MET A 190     -20.883   0.456  24.726  1.00  0.98           H  
ATOM   3034  N   VAL A 191     -22.077   2.510  19.542  1.00  0.98           N  
ATOM   3035  H   VAL A 191     -22.229   1.623  20.001  1.00  0.98           H  
ATOM   3036  CA  VAL A 191     -23.184   3.081  18.759  1.00  0.98           C  
ATOM   3037  HA  VAL A 191     -22.855   4.055  18.398  1.00  0.98           H  
ATOM   3038  C   VAL A 191     -24.454   3.323  19.576  1.00  0.98           C  
ATOM   3039  CB  VAL A 191     -23.495   2.251  17.505  1.00  0.98           C  
ATOM   3040  HB  VAL A 191     -24.232   2.827  16.946  1.00  0.98           H  
ATOM   3041  O   VAL A 191     -24.687   2.659  20.576  1.00  0.98           O  
ATOM   3042  CG1 VAL A 191     -22.278   2.088  16.595  1.00  0.98           C  
ATOM   3043 HG11 VAL A 191     -21.812   3.055  16.406  1.00  0.98           H  
ATOM   3044 HG12 VAL A 191     -21.562   1.418  17.070  1.00  0.98           H  
ATOM   3045 HG13 VAL A 191     -22.585   1.653  15.644  1.00  0.98           H  
ATOM   3046  CG2 VAL A 191     -24.077   0.866  17.809  1.00  0.98           C  
ATOM   3047 HG21 VAL A 191     -25.001   0.952  18.381  1.00  0.98           H  
ATOM   3048 HG22 VAL A 191     -24.307   0.357  16.873  1.00  0.98           H  
ATOM   3049 HG23 VAL A 191     -23.359   0.268  18.370  1.00  0.98           H  
ATOM   3050  N   LYS A 192     -25.305   4.266  19.163  1.00  0.97           N  
ATOM   3051  H   LYS A 192     -25.060   4.789  18.335  1.00  0.97           H  
ATOM   3052  CA  LYS A 192     -26.643   4.483  19.741  1.00  0.97           C  
ATOM   3053  HA  LYS A 192     -26.668   4.062  20.746  1.00  0.97           H  
ATOM   3054  C   LYS A 192     -27.711   3.779  18.898  1.00  0.97           C  
ATOM   3055  CB  LYS A 192     -26.951   5.983  19.849  1.00  0.97           C  
ATOM   3056  HB2 LYS A 192     -26.758   6.462  18.889  1.00  0.97           H  
ATOM   3057  HB3 LYS A 192     -28.004   6.108  20.099  1.00  0.97           H  
ATOM   3058  O   LYS A 192     -27.569   3.794  17.671  1.00  0.97           O  
ATOM   3059  CG  LYS A 192     -26.104   6.649  20.937  1.00  0.97           C  
ATOM   3060  HG2 LYS A 192     -26.269   6.119  21.875  1.00  0.97           H  
ATOM   3061  HG3 LYS A 192     -25.049   6.581  20.670  1.00  0.97           H  
ATOM   3062  CD  LYS A 192     -26.482   8.122  21.130  1.00  0.97           C  
ATOM   3063  HD2 LYS A 192     -26.299   8.667  20.204  1.00  0.97           H  
ATOM   3064  HD3 LYS A 192     -27.539   8.187  21.390  1.00  0.97           H  
ATOM   3065  CE  LYS A 192     -25.635   8.703  22.267  1.00  0.97           C  
ATOM   3066  HE2 LYS A 192     -24.582   8.605  22.004  1.00  0.97           H  
ATOM   3067  HE3 LYS A 192     -25.794   8.092  23.156  1.00  0.97           H  
ATOM   3068  NZ  LYS A 192     -25.970  10.117  22.558  1.00  0.97           N  
ATOM   3069  HZ1 LYS A 192     -25.422  10.447  23.340  1.00  0.97           H  
ATOM   3070  HZ2 LYS A 192     -26.943  10.202  22.816  1.00  0.97           H  
ATOM   3071  HZ3 LYS A 192     -25.775  10.692  21.751  1.00  0.97           H  
ATOM   3072  N   PRO A 193     -28.773   3.217  19.504  1.00  0.97           N  
ATOM   3073  CA  PRO A 193     -29.934   2.735  18.757  1.00  0.97           C  
ATOM   3074  HA  PRO A 193     -29.622   1.887  18.148  1.00  0.97           H  
ATOM   3075  C   PRO A 193     -30.545   3.814  17.845  1.00  0.97           C  
ATOM   3076  CB  PRO A 193     -30.941   2.248  19.805  1.00  0.97           C  
ATOM   3077  HB2 PRO A 193     -31.671   3.030  20.016  1.00  0.97           H  
ATOM   3078  HB3 PRO A 193     -31.450   1.342  19.475  1.00  0.97           H  
ATOM   3079  O   PRO A 193     -30.543   5.000  18.183  1.00  0.97           O  
ATOM   3080  CG  PRO A 193     -30.110   1.993  21.061  1.00  0.97           C  
ATOM   3081  HG2 PRO A 193     -29.740   0.967  21.059  1.00  0.97           H  
ATOM   3082  HG3 PRO A 193     -30.690   2.173  21.966  1.00  0.97           H  
ATOM   3083  CD  PRO A 193     -28.952   2.984  20.934  1.00  0.97           C  
ATOM   3084  HD2 PRO A 193     -28.058   2.559  21.391  1.00  0.97           H  
ATOM   3085  HD3 PRO A 193     -29.218   3.920  21.424  1.00  0.97           H  
ATOM   3086  N   GLY A 194     -31.032   3.408  16.672  1.00  0.97           N  
ATOM   3087  H   GLY A 194     -30.992   2.418  16.479  1.00  0.97           H  
ATOM   3088  CA  GLY A 194     -31.750   4.254  15.711  1.00  0.97           C  
ATOM   3089  HA2 GLY A 194     -32.134   3.614  14.916  1.00  0.97           H  
ATOM   3090  HA3 GLY A 194     -32.599   4.715  16.216  1.00  0.97           H  
ATOM   3091  C   GLY A 194     -30.931   5.369  15.045  1.00  0.97           C  
ATOM   3092  O   GLY A 194     -31.509   6.302  14.491  1.00  0.97           O  
ATOM   3093  N   LYS A 195     -29.595   5.324  15.103  1.00  0.98           N  
ATOM   3094  H   LYS A 195     -29.186   4.473  15.461  1.00  0.98           H  
ATOM   3095  CA  LYS A 195     -28.702   6.330  14.501  1.00  0.98           C  
ATOM   3096  HA  LYS A 195     -29.308   7.152  14.121  1.00  0.98           H  
ATOM   3097  C   LYS A 195     -27.973   5.768  13.281  1.00  0.98           C  
ATOM   3098  CB  LYS A 195     -27.719   6.885  15.551  1.00  0.98           C  
ATOM   3099  HB2 LYS A 195     -27.127   6.055  15.937  1.00  0.98           H  
ATOM   3100  HB3 LYS A 195     -27.037   7.579  15.059  1.00  0.98           H  
ATOM   3101  O   LYS A 195     -27.694   4.578  13.193  1.00  0.98           O  
ATOM   3102  CG  LYS A 195     -28.354   7.604  16.755  1.00  0.98           C  
ATOM   3103  HG2 LYS A 195     -27.550   8.026  17.359  1.00  0.98           H  
ATOM   3104  HG3 LYS A 195     -28.884   6.871  17.363  1.00  0.98           H  
ATOM   3105  CD  LYS A 195     -29.323   8.735  16.381  1.00  0.98           C  
ATOM   3106  HD2 LYS A 195     -30.146   8.319  15.801  1.00  0.98           H  
ATOM   3107  HD3 LYS A 195     -28.802   9.483  15.783  1.00  0.98           H  
ATOM   3108  CE  LYS A 195     -29.902   9.381  17.647  1.00  0.98           C  
ATOM   3109  HE2 LYS A 195     -29.104   9.895  18.182  1.00  0.98           H  
ATOM   3110  HE3 LYS A 195     -30.280   8.582  18.285  1.00  0.98           H  
ATOM   3111  NZ  LYS A 195     -31.011  10.319  17.328  1.00  0.98           N  
ATOM   3112  HZ1 LYS A 195     -31.751   9.826  16.850  1.00  0.98           H  
ATOM   3113  HZ2 LYS A 195     -30.710  11.079  16.736  1.00  0.98           H  
ATOM   3114  HZ3 LYS A 195     -31.420  10.702  18.169  1.00  0.98           H  
ATOM   3115  N   THR A 196     -27.605   6.653  12.359  1.00  0.99           N  
ATOM   3116  H   THR A 196     -27.919   7.609  12.451  1.00  0.99           H  
ATOM   3117  CA  THR A 196     -26.804   6.301  11.178  1.00  0.99           C  
ATOM   3118  HA  THR A 196     -26.793   5.217  11.060  1.00  0.99           H  
ATOM   3119  C   THR A 196     -25.371   6.779  11.356  1.00  0.99           C  
ATOM   3120  CB  THR A 196     -27.416   6.869   9.893  1.00  0.99           C  
ATOM   3121  HB  THR A 196     -27.411   7.959   9.932  1.00  0.99           H  
ATOM   3122  O   THR A 196     -25.139   7.964  11.581  1.00  0.99           O  
ATOM   3123  CG2 THR A 196     -26.672   6.402   8.645  1.00  0.99           C  
ATOM   3124 HG21 THR A 196     -26.663   5.313   8.602  1.00  0.99           H  
ATOM   3125 HG22 THR A 196     -25.645   6.767   8.657  1.00  0.99           H  
ATOM   3126 HG23 THR A 196     -27.162   6.792   7.753  1.00  0.99           H  
ATOM   3127  OG1 THR A 196     -28.744   6.417   9.775  1.00  0.99           O  
ATOM   3128  HG1 THR A 196     -29.088   6.746   8.941  1.00  0.99           H  
ATOM   3129  N   TYR A 197     -24.402   5.881  11.244  1.00  0.99           N  
ATOM   3130  H   TYR A 197     -24.659   4.928  11.033  1.00  0.99           H  
ATOM   3131  CA  TYR A 197     -22.974   6.186  11.316  1.00  0.99           C  
ATOM   3132  HA  TYR A 197     -22.829   7.194  11.704  1.00  0.99           H  
ATOM   3133  C   TYR A 197     -22.366   6.125   9.917  1.00  0.99           C  
ATOM   3134  CB  TYR A 197     -22.280   5.207  12.273  1.00  0.99           C  
ATOM   3135  HB2 TYR A 197     -22.528   4.185  11.987  1.00  0.99           H  
ATOM   3136  HB3 TYR A 197     -21.202   5.321  12.163  1.00  0.99           H  
ATOM   3137  O   TYR A 197     -22.718   5.246   9.142  1.00  0.99           O  
ATOM   3138  CG  TYR A 197     -22.650   5.410  13.729  1.00  0.99           C  
ATOM   3139  CD1 TYR A 197     -21.723   5.998  14.610  1.00  0.99           C  
ATOM   3140  HD1 TYR A 197     -20.740   6.262  14.249  1.00  0.99           H  
ATOM   3141  CD2 TYR A 197     -23.915   5.011  14.205  1.00  0.99           C  
ATOM   3142  HD2 TYR A 197     -24.612   4.517  13.545  1.00  0.99           H  
ATOM   3143  CE1 TYR A 197     -22.070   6.221  15.955  1.00  0.99           C  
ATOM   3144  HE1 TYR A 197     -21.352   6.651  16.638  1.00  0.99           H  
ATOM   3145  CE2 TYR A 197     -24.275   5.254  15.542  1.00  0.99           C  
ATOM   3146  HE2 TYR A 197     -25.243   4.942  15.905  1.00  0.99           H  
ATOM   3147  OH  TYR A 197     -23.710   6.152  17.692  1.00  0.99           O  
ATOM   3148  HH  TYR A 197     -22.952   6.447  18.202  1.00  0.99           H  
ATOM   3149  CZ  TYR A 197     -23.358   5.874  16.411  1.00  0.99           C  
ATOM   3150  N   LEU A 198     -21.439   7.028   9.604  1.00  0.99           N  
ATOM   3151  H   LEU A 198     -21.182   7.707  10.305  1.00  0.99           H  
ATOM   3152  CA  LEU A 198     -20.595   6.916   8.414  1.00  0.99           C  
ATOM   3153  HA  LEU A 198     -21.084   6.292   7.667  1.00  0.99           H  
ATOM   3154  C   LEU A 198     -19.286   6.242   8.822  1.00  0.99           C  
ATOM   3155  CB  LEU A 198     -20.381   8.310   7.812  1.00  0.99           C  
ATOM   3156  HB2 LEU A 198     -19.885   8.929   8.559  1.00  0.99           H  
ATOM   3157  HB3 LEU A 198     -21.362   8.736   7.599  1.00  0.99           H  
ATOM   3158  O   LEU A 198     -18.445   6.873   9.469  1.00  0.99           O  
ATOM   3159  CG  LEU A 198     -19.555   8.330   6.511  1.00  0.99           C  
ATOM   3160  HG  LEU A 198     -18.640   7.750   6.632  1.00  0.99           H  
ATOM   3161  CD1 LEU A 198     -20.368   7.772   5.345  1.00  0.99           C  
ATOM   3162 HD11 LEU A 198     -19.857   7.961   4.400  1.00  0.99           H  
ATOM   3163 HD12 LEU A 198     -21.341   8.260   5.287  1.00  0.99           H  
ATOM   3164 HD13 LEU A 198     -20.504   6.697   5.458  1.00  0.99           H  
ATOM   3165  CD2 LEU A 198     -19.170   9.771   6.172  1.00  0.99           C  
ATOM   3166 HD21 LEU A 198     -18.554  10.186   6.970  1.00  0.99           H  
ATOM   3167 HD22 LEU A 198     -18.588   9.775   5.250  1.00  0.99           H  
ATOM   3168 HD23 LEU A 198     -20.063  10.378   6.026  1.00  0.99           H  
ATOM   3169  N   LEU A 199     -19.130   4.969   8.481  1.00  0.99           N  
ATOM   3170  H   LEU A 199     -19.824   4.540   7.885  1.00  0.99           H  
ATOM   3171  CA  LEU A 199     -17.879   4.249   8.678  1.00  0.99           C  
ATOM   3172  HA  LEU A 199     -17.384   4.628   9.572  1.00  0.99           H  
ATOM   3173  C   LEU A 199     -16.981   4.520   7.477  1.00  0.99           C  
ATOM   3174  CB  LEU A 199     -18.116   2.747   8.882  1.00  0.99           C  
ATOM   3175  HB2 LEU A 199     -17.171   2.295   9.182  1.00  0.99           H  
ATOM   3176  HB3 LEU A 199     -18.397   2.310   7.924  1.00  0.99           H  
ATOM   3177  O   LEU A 199     -17.406   4.352   6.337  1.00  0.99           O  
ATOM   3178  CG  LEU A 199     -19.199   2.382   9.908  1.00  0.99           C  
ATOM   3179  HG  LEU A 199     -20.171   2.717   9.548  1.00  0.99           H  
ATOM   3180  CD1 LEU A 199     -19.243   0.864  10.060  1.00  0.99           C  
ATOM   3181 HD11 LEU A 199     -18.281   0.489  10.408  1.00  0.99           H  
ATOM   3182 HD12 LEU A 199     -19.475   0.404   9.099  1.00  0.99           H  
ATOM   3183 HD13 LEU A 199     -20.014   0.584  10.777  1.00  0.99           H  
ATOM   3184  CD2 LEU A 199     -18.946   3.012  11.281  1.00  0.99           C  
ATOM   3185 HD21 LEU A 199     -18.958   4.099  11.203  1.00  0.99           H  
ATOM   3186 HD22 LEU A 199     -19.738   2.706  11.964  1.00  0.99           H  
ATOM   3187 HD23 LEU A 199     -17.981   2.682  11.666  1.00  0.99           H  
ATOM   3188  N   ARG A 200     -15.764   4.981   7.743  1.00  0.99           N  
ATOM   3189  H   ARG A 200     -15.490   5.041   8.714  1.00  0.99           H  
ATOM   3190  CA  ARG A 200     -14.779   5.358   6.732  1.00  0.99           C  
ATOM   3191  HA  ARG A 200     -15.234   5.367   5.741  1.00  0.99           H  
ATOM   3192  C   ARG A 200     -13.703   4.280   6.704  1.00  0.99           C  
ATOM   3193  CB  ARG A 200     -14.247   6.766   7.038  1.00  0.99           C  
ATOM   3194  HB2 ARG A 200     -13.460   6.995   6.319  1.00  0.99           H  
ATOM   3195  HB3 ARG A 200     -13.802   6.780   8.033  1.00  0.99           H  
ATOM   3196  O   ARG A 200     -12.801   4.306   7.543  1.00  0.99           O  
ATOM   3197  CG  ARG A 200     -15.326   7.866   6.985  1.00  0.99           C  
ATOM   3198  HG2 ARG A 200     -16.135   7.638   7.678  1.00  0.99           H  
ATOM   3199  HG3 ARG A 200     -15.735   7.924   5.976  1.00  0.99           H  
ATOM   3200  CD  ARG A 200     -14.701   9.212   7.378  1.00  0.99           C  
ATOM   3201  HD2 ARG A 200     -14.466   9.187   8.442  1.00  0.99           H  
ATOM   3202  HD3 ARG A 200     -13.760   9.314   6.837  1.00  0.99           H  
ATOM   3203  NE  ARG A 200     -15.551  10.390   7.087  1.00  0.99           N  
ATOM   3204  HE  ARG A 200     -15.932  10.911   7.864  1.00  0.99           H  
ATOM   3205  NH1 ARG A 200     -15.366  10.425   4.790  1.00  0.99           N  
ATOM   3206 HH11 ARG A 200     -14.892   9.533   4.779  1.00  0.99           H  
ATOM   3207 HH12 ARG A 200     -15.693  10.754   3.893  1.00  0.99           H  
ATOM   3208  NH2 ARG A 200     -16.454  12.032   5.785  1.00  0.99           N  
ATOM   3209 HH21 ARG A 200     -16.548  12.455   4.873  1.00  0.99           H  
ATOM   3210 HH22 ARG A 200     -16.768  12.505   6.621  1.00  0.99           H  
ATOM   3211  CZ  ARG A 200     -15.783  10.929   5.899  1.00  0.99           C  
ATOM   3212  N   LEU A 201     -13.890   3.288   5.839  1.00  0.99           N  
ATOM   3213  H   LEU A 201     -14.606   3.387   5.133  1.00  0.99           H  
ATOM   3214  CA  LEU A 201     -13.056   2.093   5.753  1.00  0.99           C  
ATOM   3215  HA  LEU A 201     -12.732   1.808   6.754  1.00  0.99           H  
ATOM   3216  C   LEU A 201     -11.816   2.400   4.908  1.00  0.99           C  
ATOM   3217  CB  LEU A 201     -13.860   0.922   5.154  1.00  0.99           C  
ATOM   3218  HB2 LEU A 201     -14.007   1.114   4.091  1.00  0.99           H  
ATOM   3219  HB3 LEU A 201     -13.251   0.022   5.228  1.00  0.99           H  
ATOM   3220  O   LEU A 201     -11.940   2.964   3.821  1.00  0.99           O  
ATOM   3221  CG  LEU A 201     -15.238   0.636   5.778  1.00  0.99           C  
ATOM   3222  HG  LEU A 201     -15.891   1.498   5.640  1.00  0.99           H  
ATOM   3223  CD1 LEU A 201     -15.883  -0.556   5.072  1.00  0.99           C  
ATOM   3224 HD11 LEU A 201     -15.262  -1.444   5.194  1.00  0.99           H  
ATOM   3225 HD12 LEU A 201     -15.983  -0.333   4.010  1.00  0.99           H  
ATOM   3226 HD13 LEU A 201     -16.873  -0.746   5.486  1.00  0.99           H  
ATOM   3227  CD2 LEU A 201     -15.155   0.334   7.274  1.00  0.99           C  
ATOM   3228 HD21 LEU A 201     -16.136   0.040   7.647  1.00  0.99           H  
ATOM   3229 HD22 LEU A 201     -14.447  -0.475   7.451  1.00  0.99           H  
ATOM   3230 HD23 LEU A 201     -14.831   1.231   7.802  1.00  0.99           H  
ATOM   3231  N   ILE A 202     -10.637   2.047   5.410  1.00  0.99           N  
ATOM   3232  H   ILE A 202     -10.614   1.621   6.325  1.00  0.99           H  
ATOM   3233  CA  ILE A 202      -9.346   2.287   4.752  1.00  0.99           C  
ATOM   3234  HA  ILE A 202      -9.486   2.531   3.699  1.00  0.99           H  
ATOM   3235  C   ILE A 202      -8.545   0.997   4.852  1.00  0.99           C  
ATOM   3236  CB  ILE A 202      -8.590   3.443   5.450  1.00  0.99           C  
ATOM   3237  HB  ILE A 202      -8.449   3.161   6.494  1.00  0.99           H  
ATOM   3238  O   ILE A 202      -8.263   0.567   5.969  1.00  0.99           O  
ATOM   3239  CG1 ILE A 202      -9.409   4.755   5.425  1.00  0.99           C  
ATOM   3240 HG12 ILE A 202     -10.411   4.568   5.809  1.00  0.99           H  
ATOM   3241 HG13 ILE A 202      -9.501   5.103   4.397  1.00  0.99           H  
ATOM   3242  CG2 ILE A 202      -7.195   3.649   4.827  1.00  0.99           C  
ATOM   3243 HG21 ILE A 202      -6.635   4.403   5.381  1.00  0.99           H  
ATOM   3244 HG22 ILE A 202      -6.607   2.732   4.865  1.00  0.99           H  
ATOM   3245 HG23 ILE A 202      -7.284   3.958   3.785  1.00  0.99           H  
ATOM   3246  CD1 ILE A 202      -8.829   5.876   6.291  1.00  0.99           C  
ATOM   3247 HD11 ILE A 202      -7.888   6.240   5.877  1.00  0.99           H  
ATOM   3248 HD12 ILE A 202      -9.534   6.706   6.334  1.00  0.99           H  
ATOM   3249 HD13 ILE A 202      -8.666   5.508   7.304  1.00  0.99           H  
ATOM   3250  N   ASN A 203      -8.172   0.386   3.727  1.00  0.99           N  
ATOM   3251  H   ASN A 203      -8.403   0.781   2.827  1.00  0.99           H  
ATOM   3252  CA  ASN A 203      -7.282  -0.770   3.764  1.00  0.99           C  
ATOM   3253  HA  ASN A 203      -7.358  -1.238   4.746  1.00  0.99           H  
ATOM   3254  C   ASN A 203      -5.815  -0.333   3.619  1.00  0.99           C  
ATOM   3255  CB  ASN A 203      -7.729  -1.844   2.754  1.00  0.99           C  
ATOM   3256  HB2 ASN A 203      -8.788  -2.062   2.889  1.00  0.99           H  
ATOM   3257  HB3 ASN A 203      -7.562  -1.485   1.739  1.00  0.99           H  
ATOM   3258  O   ASN A 203      -5.347  -0.070   2.513  1.00  0.99           O  
ATOM   3259  CG  ASN A 203      -6.947  -3.133   2.969  1.00  0.99           C  
ATOM   3260  ND2 ASN A 203      -7.173  -4.168   2.200  1.00  0.99           N  
ATOM   3261 HD21 ASN A 203      -6.561  -4.963   2.315  1.00  0.99           H  
ATOM   3262 HD22 ASN A 203      -7.884  -4.166   1.483  1.00  0.99           H  
ATOM   3263  OD1 ASN A 203      -6.143  -3.215   3.880  1.00  0.99           O  
ATOM   3264  N   ALA A 204      -5.106  -0.247   4.747  1.00  0.99           N  
ATOM   3265  H   ALA A 204      -5.543  -0.519   5.616  1.00  0.99           H  
ATOM   3266  CA  ALA A 204      -3.671   0.024   4.821  1.00  0.99           C  
ATOM   3267  HA  ALA A 204      -3.342   0.432   3.865  1.00  0.99           H  
ATOM   3268  C   ALA A 204      -2.837  -1.256   5.047  1.00  0.99           C  
ATOM   3269  CB  ALA A 204      -3.422   1.098   5.892  1.00  0.99           C  
ATOM   3270  HB1 ALA A 204      -4.015   1.985   5.671  1.00  0.99           H  
ATOM   3271  HB2 ALA A 204      -3.682   0.717   6.879  1.00  0.99           H  
ATOM   3272  HB3 ALA A 204      -2.366   1.370   5.895  1.00  0.99           H  
ATOM   3273  O   ALA A 204      -1.652  -1.156   5.372  1.00  0.99           O  
ATOM   3274  N   ALA A 205      -3.439  -2.445   4.896  1.00  0.98           N  
ATOM   3275  H   ALA A 205      -4.401  -2.477   4.592  1.00  0.98           H  
ATOM   3276  CA  ALA A 205      -2.706  -3.706   4.838  1.00  0.98           C  
ATOM   3277  HA  ALA A 205      -2.157  -3.840   5.770  1.00  0.98           H  
ATOM   3278  C   ALA A 205      -1.684  -3.662   3.689  1.00  0.98           C  
ATOM   3279  CB  ALA A 205      -3.706  -4.860   4.700  1.00  0.98           C  
ATOM   3280  HB1 ALA A 205      -3.201  -5.821   4.792  1.00  0.98           H  
ATOM   3281  HB2 ALA A 205      -4.175  -4.827   3.716  1.00  0.98           H  
ATOM   3282  HB3 ALA A 205      -4.470  -4.796   5.475  1.00  0.98           H  
ATOM   3283  O   ALA A 205      -1.895  -2.981   2.679  1.00  0.98           O  
ATOM   3284  N   LEU A 206      -0.550  -4.336   3.870  1.00  0.97           N  
ATOM   3285  H   LEU A 206      -0.550  -5.080   4.554  1.00  0.97           H  
ATOM   3286  CA  LEU A 206       0.534  -4.322   2.900  1.00  0.97           C  
ATOM   3287  HA  LEU A 206       0.670  -3.304   2.535  1.00  0.97           H  
ATOM   3288  C   LEU A 206       0.213  -5.192   1.693  1.00  0.97           C  
ATOM   3289  CB  LEU A 206       1.840  -4.822   3.531  1.00  0.97           C  
ATOM   3290  HB2 LEU A 206       2.553  -4.973   2.720  1.00  0.97           H  
ATOM   3291  HB3 LEU A 206       1.662  -5.798   3.983  1.00  0.97           H  
ATOM   3292  O   LEU A 206       0.463  -4.771   0.564  1.00  0.97           O  
ATOM   3293  CG  LEU A 206       2.498  -3.916   4.578  1.00  0.97           C  
ATOM   3294  HG  LEU A 206       1.910  -3.913   5.495  1.00  0.97           H  
ATOM   3295  CD1 LEU A 206       3.879  -4.502   4.865  1.00  0.97           C  
ATOM   3296 HD11 LEU A 206       4.472  -4.526   3.951  1.00  0.97           H  
ATOM   3297 HD12 LEU A 206       3.771  -5.521   5.238  1.00  0.97           H  
ATOM   3298 HD13 LEU A 206       4.414  -3.908   5.607  1.00  0.97           H  
ATOM   3299  CD2 LEU A 206       2.675  -2.475   4.093  1.00  0.97           C  
ATOM   3300 HD21 LEU A 206       3.310  -1.932   4.794  1.00  0.97           H  
ATOM   3301 HD22 LEU A 206       1.696  -1.998   4.057  1.00  0.97           H  
ATOM   3302 HD23 LEU A 206       3.142  -2.472   3.108  1.00  0.97           H  
ATOM   3303  N   ASN A 207      -0.289  -6.401   1.930  1.00  0.95           N  
ATOM   3304  H   ASN A 207      -0.475  -6.666   2.886  1.00  0.95           H  
ATOM   3305  CA  ASN A 207      -0.357  -7.437   0.904  1.00  0.95           C  
ATOM   3306  HA  ASN A 207      -0.135  -6.997  -0.068  1.00  0.95           H  
ATOM   3307  C   ASN A 207      -1.754  -8.050   0.747  1.00  0.95           C  
ATOM   3308  CB  ASN A 207       0.730  -8.484   1.196  1.00  0.95           C  
ATOM   3309  HB2 ASN A 207       0.501  -8.975   2.142  1.00  0.95           H  
ATOM   3310  HB3 ASN A 207       0.713  -9.247   0.417  1.00  0.95           H  
ATOM   3311  O   ASN A 207      -1.992  -8.723  -0.250  1.00  0.95           O  
ATOM   3312  CG  ASN A 207       2.128  -7.885   1.244  1.00  0.95           C  
ATOM   3313  ND2 ASN A 207       2.792  -7.973   2.374  1.00  0.95           N  
ATOM   3314 HD21 ASN A 207       2.326  -8.360   3.183  1.00  0.95           H  
ATOM   3315 HD22 ASN A 207       3.710  -7.556   2.421  1.00  0.95           H  
ATOM   3316  OD1 ASN A 207       2.635  -7.300   0.292  1.00  0.95           O  
ATOM   3317  N   ASP A 208      -2.687  -7.755   1.658  1.00  0.97           N  
ATOM   3318  H   ASP A 208      -2.397  -7.257   2.487  1.00  0.97           H  
ATOM   3319  CA  ASP A 208      -3.973  -8.451   1.703  1.00  0.97           C  
ATOM   3320  HA  ASP A 208      -3.955  -9.271   0.985  1.00  0.97           H  
ATOM   3321  C   ASP A 208      -5.171  -7.562   1.336  1.00  0.97           C  
ATOM   3322  CB  ASP A 208      -4.151  -9.104   3.078  1.00  0.97           C  
ATOM   3323  HB2 ASP A 208      -4.125  -8.331   3.847  1.00  0.97           H  
ATOM   3324  HB3 ASP A 208      -5.130  -9.582   3.115  1.00  0.97           H  
ATOM   3325  O   ASP A 208      -5.445  -6.522   1.948  1.00  0.97           O  
ATOM   3326  CG  ASP A 208      -3.084 -10.165   3.378  1.00  0.97           C  
ATOM   3327  OD1 ASP A 208      -2.646 -10.854   2.433  1.00  0.97           O  
ATOM   3328  OD2 ASP A 208      -2.766 -10.323   4.577  1.00  0.97           O  
ATOM   3329  N   GLU A 209      -5.954  -8.010   0.353  1.00  0.98           N  
ATOM   3330  H   GLU A 209      -5.693  -8.871  -0.104  1.00  0.98           H  
ATOM   3331  CA  GLU A 209      -7.324  -7.529   0.167  1.00  0.98           C  
ATOM   3332  HA  GLU A 209      -7.347  -6.441   0.239  1.00  0.98           H  
ATOM   3333  C   GLU A 209      -8.215  -8.090   1.265  1.00  0.98           C  
ATOM   3334  CB  GLU A 209      -7.902  -7.951  -1.182  1.00  0.98           C  
ATOM   3335  HB2 GLU A 209      -8.048  -9.031  -1.189  1.00  0.98           H  
ATOM   3336  HB3 GLU A 209      -8.879  -7.474  -1.266  1.00  0.98           H  
ATOM   3337  O   GLU A 209      -8.076  -9.252   1.616  1.00  0.98           O  
ATOM   3338  CG  GLU A 209      -7.044  -7.585  -2.395  1.00  0.98           C  
ATOM   3339  HG2 GLU A 209      -6.676  -6.562  -2.323  1.00  0.98           H  
ATOM   3340  HG3 GLU A 209      -6.176  -8.243  -2.428  1.00  0.98           H  
ATOM   3341  CD  GLU A 209      -7.867  -7.729  -3.671  1.00  0.98           C  
ATOM   3342  OE1 GLU A 209      -7.413  -8.432  -4.594  1.00  0.98           O  
ATOM   3343  OE2 GLU A 209      -8.968  -7.127  -3.754  1.00  0.98           O  
ATOM   3344  N   LEU A 210      -9.155  -7.314   1.800  1.00  0.99           N  
ATOM   3345  H   LEU A 210      -9.261  -6.371   1.452  1.00  0.99           H  
ATOM   3346  CA  LEU A 210      -9.939  -7.737   2.959  1.00  0.99           C  
ATOM   3347  HA  LEU A 210      -9.706  -8.776   3.195  1.00  0.99           H  
ATOM   3348  C   LEU A 210     -11.438  -7.687   2.674  1.00  0.99           C  
ATOM   3349  CB  LEU A 210      -9.542  -6.899   4.186  1.00  0.99           C  
ATOM   3350  HB2 LEU A 210      -9.712  -5.849   3.950  1.00  0.99           H  
ATOM   3351  HB3 LEU A 210     -10.195  -7.167   5.017  1.00  0.99           H  
ATOM   3352  O   LEU A 210     -11.992  -6.632   2.346  1.00  0.99           O  
ATOM   3353  CG  LEU A 210      -8.074  -7.078   4.633  1.00  0.99           C  
ATOM   3354  HG  LEU A 210      -7.402  -6.882   3.797  1.00  0.99           H  
ATOM   3355  CD1 LEU A 210      -7.765  -6.071   5.731  1.00  0.99           C  
ATOM   3356 HD11 LEU A 210      -7.897  -5.067   5.326  1.00  0.99           H  
ATOM   3357 HD12 LEU A 210      -6.725  -6.183   6.036  1.00  0.99           H  
ATOM   3358 HD13 LEU A 210      -8.422  -6.228   6.587  1.00  0.99           H  
ATOM   3359  CD2 LEU A 210      -7.785  -8.468   5.195  1.00  0.99           C  
ATOM   3360 HD21 LEU A 210      -7.886  -9.203   4.396  1.00  0.99           H  
ATOM   3361 HD22 LEU A 210      -8.460  -8.709   6.016  1.00  0.99           H  
ATOM   3362 HD23 LEU A 210      -6.754  -8.518   5.544  1.00  0.99           H  
ATOM   3363  N   PHE A 211     -12.114  -8.820   2.872  1.00  0.99           N  
ATOM   3364  H   PHE A 211     -11.581  -9.636   3.135  1.00  0.99           H  
ATOM   3365  CA  PHE A 211     -13.553  -8.836   3.105  1.00  0.99           C  
ATOM   3366  HA  PHE A 211     -14.040  -8.211   2.357  1.00  0.99           H  
ATOM   3367  C   PHE A 211     -13.838  -8.273   4.495  1.00  0.99           C  
ATOM   3368  CB  PHE A 211     -14.113 -10.262   3.016  1.00  0.99           C  
ATOM   3369  HB2 PHE A 211     -15.154 -10.235   3.338  1.00  0.99           H  
ATOM   3370  HB3 PHE A 211     -13.567 -10.897   3.713  1.00  0.99           H  
ATOM   3371  O   PHE A 211     -13.198  -8.681   5.457  1.00  0.99           O  
ATOM   3372  CG  PHE A 211     -14.092 -10.891   1.641  1.00  0.99           C  
ATOM   3373  CD1 PHE A 211     -14.774 -10.275   0.574  1.00  0.99           C  
ATOM   3374  HD1 PHE A 211     -15.284  -9.335   0.726  1.00  0.99           H  
ATOM   3375  CD2 PHE A 211     -13.415 -12.107   1.428  1.00  0.99           C  
ATOM   3376  HD2 PHE A 211     -12.865 -12.577   2.231  1.00  0.99           H  
ATOM   3377  CE1 PHE A 211     -14.755 -10.859  -0.704  1.00  0.99           C  
ATOM   3378  HE1 PHE A 211     -15.224 -10.359  -1.538  1.00  0.99           H  
ATOM   3379  CE2 PHE A 211     -13.427 -12.707   0.158  1.00  0.99           C  
ATOM   3380  HE2 PHE A 211     -12.892 -13.631  -0.003  1.00  0.99           H  
ATOM   3381  CZ  PHE A 211     -14.087 -12.077  -0.913  1.00  0.99           C  
ATOM   3382  HZ  PHE A 211     -14.054 -12.517  -1.899  1.00  0.99           H  
ATOM   3383  N   PHE A 212     -14.834  -7.400   4.626  1.00  0.99           N  
ATOM   3384  H   PHE A 212     -15.259  -7.059   3.776  1.00  0.99           H  
ATOM   3385  CA  PHE A 212     -15.266  -6.797   5.885  1.00  0.99           C  
ATOM   3386  HA  PHE A 212     -14.775  -7.306   6.715  1.00  0.99           H  
ATOM   3387  C   PHE A 212     -16.777  -6.920   6.071  1.00  0.99           C  
ATOM   3388  CB  PHE A 212     -14.850  -5.324   5.924  1.00  0.99           C  
ATOM   3389  HB2 PHE A 212     -15.149  -4.845   4.991  1.00  0.99           H  
ATOM   3390  HB3 PHE A 212     -13.764  -5.268   5.989  1.00  0.99           H  
ATOM   3391  O   PHE A 212     -17.542  -6.641   5.150  1.00  0.99           O  
ATOM   3392  CG  PHE A 212     -15.461  -4.562   7.088  1.00  0.99           C  
ATOM   3393  CD1 PHE A 212     -16.509  -3.646   6.873  1.00  0.99           C  
ATOM   3394  HD1 PHE A 212     -16.879  -3.480   5.872  1.00  0.99           H  
ATOM   3395  CD2 PHE A 212     -15.009  -4.805   8.396  1.00  0.99           C  
ATOM   3396  HD2 PHE A 212     -14.230  -5.534   8.565  1.00  0.99           H  
ATOM   3397  CE1 PHE A 212     -17.076  -2.952   7.957  1.00  0.99           C  
ATOM   3398  HE1 PHE A 212     -17.878  -2.249   7.785  1.00  0.99           H  
ATOM   3399  CE2 PHE A 212     -15.565  -4.103   9.477  1.00  0.99           C  
ATOM   3400  HE2 PHE A 212     -15.191  -4.280  10.474  1.00  0.99           H  
ATOM   3401  CZ  PHE A 212     -16.595  -3.173   9.260  1.00  0.99           C  
ATOM   3402  HZ  PHE A 212     -17.017  -2.634  10.096  1.00  0.99           H  
ATOM   3403  N   THR A 213     -17.224  -7.277   7.276  1.00  0.99           N  
ATOM   3404  H   THR A 213     -16.546  -7.478   7.997  1.00  0.99           H  
ATOM   3405  CA  THR A 213     -18.652  -7.383   7.608  1.00  0.99           C  
ATOM   3406  HA  THR A 213     -19.203  -6.668   6.996  1.00  0.99           H  
ATOM   3407  C   THR A 213     -18.944  -7.046   9.071  1.00  0.99           C  
ATOM   3408  CB  THR A 213     -19.167  -8.785   7.250  1.00  0.99           C  
ATOM   3409  HB  THR A 213     -18.903  -8.997   6.214  1.00  0.99           H  
ATOM   3410  O   THR A 213     -18.055  -7.076   9.924  1.00  0.99           O  
ATOM   3411  CG2 THR A 213     -18.578  -9.876   8.140  1.00  0.99           C  
ATOM   3412 HG21 THR A 213     -17.490  -9.869   8.073  1.00  0.99           H  
ATOM   3413 HG22 THR A 213     -18.954 -10.847   7.816  1.00  0.99           H  
ATOM   3414 HG23 THR A 213     -18.863  -9.694   9.176  1.00  0.99           H  
ATOM   3415  OG1 THR A 213     -20.569  -8.843   7.375  1.00  0.99           O  
ATOM   3416  HG1 THR A 213     -20.938  -8.400   6.608  1.00  0.99           H  
ATOM   3417  N   ILE A 214     -20.211  -6.757   9.375  1.00  0.99           N  
ATOM   3418  H   ILE A 214     -20.893  -6.860   8.637  1.00  0.99           H  
ATOM   3419  CA  ILE A 214     -20.730  -6.527  10.726  1.00  0.99           C  
ATOM   3420  HA  ILE A 214     -19.967  -6.788  11.459  1.00  0.99           H  
ATOM   3421  C   ILE A 214     -21.940  -7.443  10.943  1.00  0.99           C  
ATOM   3422  CB  ILE A 214     -21.101  -5.041  10.919  1.00  0.99           C  
ATOM   3423  HB  ILE A 214     -21.916  -4.802  10.236  1.00  0.99           H  
ATOM   3424  O   ILE A 214     -22.925  -7.357  10.211  1.00  0.99           O  
ATOM   3425  CG1 ILE A 214     -19.918  -4.107  10.563  1.00  0.99           C  
ATOM   3426 HG12 ILE A 214     -19.010  -4.460  11.052  1.00  0.99           H  
ATOM   3427 HG13 ILE A 214     -19.747  -4.161   9.488  1.00  0.99           H  
ATOM   3428  CG2 ILE A 214     -21.602  -4.812  12.356  1.00  0.99           C  
ATOM   3429 HG21 ILE A 214     -22.413  -5.498  12.599  1.00  0.99           H  
ATOM   3430 HG22 ILE A 214     -22.003  -3.801  12.427  1.00  0.99           H  
ATOM   3431 HG23 ILE A 214     -20.790  -4.951  13.070  1.00  0.99           H  
ATOM   3432  CD1 ILE A 214     -20.130  -2.629  10.913  1.00  0.99           C  
ATOM   3433 HD11 ILE A 214     -19.341  -2.035  10.451  1.00  0.99           H  
ATOM   3434 HD12 ILE A 214     -20.082  -2.489  11.993  1.00  0.99           H  
ATOM   3435 HD13 ILE A 214     -21.098  -2.292  10.542  1.00  0.99           H  
ATOM   3436  N   ALA A 215     -21.898  -8.294  11.971  1.00  0.99           N  
ATOM   3437  H   ALA A 215     -21.071  -8.313  12.550  1.00  0.99           H  
ATOM   3438  CA  ALA A 215     -22.979  -9.241  12.261  1.00  0.99           C  
ATOM   3439  HA  ALA A 215     -23.060  -9.942  11.430  1.00  0.99           H  
ATOM   3440  C   ALA A 215     -24.346  -8.561  12.373  1.00  0.99           C  
ATOM   3441  CB  ALA A 215     -22.655 -10.036  13.533  1.00  0.99           C  
ATOM   3442  HB1 ALA A 215     -21.798  -9.614  14.058  1.00  0.99           H  
ATOM   3443  HB2 ALA A 215     -23.509 -10.037  14.211  1.00  0.99           H  
ATOM   3444  HB3 ALA A 215     -22.456 -11.075  13.269  1.00  0.99           H  
ATOM   3445  O   ALA A 215     -24.493  -7.586  13.106  1.00  0.99           O  
ATOM   3446  N   ASN A 216     -25.356  -9.102  11.686  1.00  0.98           N  
ATOM   3447  H   ASN A 216     -25.165  -9.933  11.144  1.00  0.98           H  
ATOM   3448  CA  ASN A 216     -26.745  -8.626  11.683  1.00  0.98           C  
ATOM   3449  HA  ASN A 216     -27.250  -9.157  10.875  1.00  0.98           H  
ATOM   3450  C   ASN A 216     -26.931  -7.135  11.333  1.00  0.98           C  
ATOM   3451  CB  ASN A 216     -27.442  -9.035  12.999  1.00  0.98           C  
ATOM   3452  HB2 ASN A 216     -28.427  -8.571  13.046  1.00  0.98           H  
ATOM   3453  HB3 ASN A 216     -26.849  -8.691  13.846  1.00  0.98           H  
ATOM   3454  O   ASN A 216     -27.905  -6.522  11.789  1.00  0.98           O  
ATOM   3455  CG  ASN A 216     -27.677 -10.526  13.125  1.00  0.98           C  
ATOM   3456  ND2 ASN A 216     -28.366 -10.963  14.153  1.00  0.98           N  
ATOM   3457 HD21 ASN A 216     -28.511 -11.962  14.166  1.00  0.98           H  
ATOM   3458 HD22 ASN A 216     -28.693 -10.366  14.900  1.00  0.98           H  
ATOM   3459  OD1 ASN A 216     -27.268 -11.317  12.301  1.00  0.98           O  
ATOM   3460  N   HIS A 217     -26.020  -6.555  10.545  1.00  0.98           N  
ATOM   3461  H   HIS A 217     -25.225  -7.091  10.227  1.00  0.98           H  
ATOM   3462  CA  HIS A 217     -26.140  -5.198  10.017  1.00  0.98           C  
ATOM   3463  HA  HIS A 217     -27.154  -4.834  10.176  1.00  0.98           H  
ATOM   3464  C   HIS A 217     -25.869  -5.181   8.512  1.00  0.98           C  
ATOM   3465  CB  HIS A 217     -25.178  -4.243  10.737  1.00  0.98           C  
ATOM   3466  HB2 HIS A 217     -24.161  -4.620  10.625  1.00  0.98           H  
ATOM   3467  HB3 HIS A 217     -25.228  -3.270  10.249  1.00  0.98           H  
ATOM   3468  O   HIS A 217     -24.865  -5.709   8.044  1.00  0.98           O  
ATOM   3469  CG  HIS A 217     -25.470  -4.064  12.204  1.00  0.98           C  
ATOM   3470  CD2 HIS A 217     -26.126  -3.025  12.803  1.00  0.98           C  
ATOM   3471  HD2 HIS A 217     -26.538  -2.164  12.296  1.00  0.98           H  
ATOM   3472  ND1 HIS A 217     -25.136  -4.946  13.198  1.00  0.98           N  
ATOM   3473  HD1 HIS A 217     -24.713  -5.853  13.063  1.00  0.98           H  
ATOM   3474  CE1 HIS A 217     -25.579  -4.472  14.364  1.00  0.98           C  
ATOM   3475  HE1 HIS A 217     -25.478  -4.983  15.310  1.00  0.98           H  
ATOM   3476  NE2 HIS A 217     -26.186  -3.289  14.180  1.00  0.98           N  
ATOM   3477  N   THR A 218     -26.747  -4.511   7.771  1.00  0.99           N  
ATOM   3478  H   THR A 218     -27.581  -4.142   8.206  1.00  0.99           H  
ATOM   3479  CA  THR A 218     -26.530  -4.185   6.360  1.00  0.99           C  
ATOM   3480  HA  THR A 218     -25.884  -4.940   5.913  1.00  0.99           H  
ATOM   3481  C   THR A 218     -25.827  -2.837   6.254  1.00  0.99           C  
ATOM   3482  CB  THR A 218     -27.855  -4.202   5.590  1.00  0.99           C  
ATOM   3483  HB  THR A 218     -28.530  -3.458   6.015  1.00  0.99           H  
ATOM   3484  O   THR A 218     -26.130  -1.895   6.992  1.00  0.99           O  
ATOM   3485  CG2 THR A 218     -27.700  -3.936   4.095  1.00  0.99           C  
ATOM   3486 HG21 THR A 218     -26.968  -4.620   3.666  1.00  0.99           H  
ATOM   3487 HG22 THR A 218     -27.382  -2.908   3.924  1.00  0.99           H  
ATOM   3488 HG23 THR A 218     -28.660  -4.088   3.601  1.00  0.99           H  
ATOM   3489  OG1 THR A 218     -28.432  -5.477   5.735  1.00  0.99           O  
ATOM   3490  HG1 THR A 218     -27.832  -6.109   5.332  1.00  0.99           H  
ATOM   3491  N   LEU A 219     -24.875  -2.748   5.333  1.00  0.99           N  
ATOM   3492  H   LEU A 219     -24.709  -3.547   4.737  1.00  0.99           H  
ATOM   3493  CA  LEU A 219     -24.085  -1.561   5.046  1.00  0.99           C  
ATOM   3494  HA  LEU A 219     -24.213  -0.826   5.840  1.00  0.99           H  
ATOM   3495  C   LEU A 219     -24.578  -0.942   3.739  1.00  0.99           C  
ATOM   3496  CB  LEU A 219     -22.599  -1.963   4.964  1.00  0.99           C  
ATOM   3497  HB2 LEU A 219     -22.005  -1.075   4.748  1.00  0.99           H  
ATOM   3498  HB3 LEU A 219     -22.474  -2.649   4.127  1.00  0.99           H  
ATOM   3499  O   LEU A 219     -24.883  -1.655   2.788  1.00  0.99           O  
ATOM   3500  CG  LEU A 219     -22.046  -2.639   6.234  1.00  0.99           C  
ATOM   3501  HG  LEU A 219     -22.639  -3.520   6.478  1.00  0.99           H  
ATOM   3502  CD1 LEU A 219     -20.610  -3.103   5.995  1.00  0.99           C  
ATOM   3503 HD11 LEU A 219     -20.209  -3.559   6.900  1.00  0.99           H  
ATOM   3504 HD12 LEU A 219     -20.608  -3.859   5.209  1.00  0.99           H  
ATOM   3505 HD13 LEU A 219     -19.977  -2.268   5.693  1.00  0.99           H  
ATOM   3506  CD2 LEU A 219     -22.063  -1.693   7.437  1.00  0.99           C  
ATOM   3507 HD21 LEU A 219     -23.093  -1.444   7.694  1.00  0.99           H  
ATOM   3508 HD22 LEU A 219     -21.606  -2.195   8.290  1.00  0.99           H  
ATOM   3509 HD23 LEU A 219     -21.510  -0.782   7.208  1.00  0.99           H  
ATOM   3510  N   THR A 220     -24.656   0.385   3.672  1.00  0.99           N  
ATOM   3511  H   THR A 220     -24.432   0.924   4.496  1.00  0.99           H  
ATOM   3512  CA  THR A 220     -24.918   1.093   2.407  1.00  0.99           C  
ATOM   3513  HA  THR A 220     -25.215   0.387   1.632  1.00  0.99           H  
ATOM   3514  C   THR A 220     -23.645   1.785   1.948  1.00  0.99           C  
ATOM   3515  CB  THR A 220     -26.060   2.102   2.553  1.00  0.99           C  
ATOM   3516  HB  THR A 220     -25.752   2.894   3.235  1.00  0.99           H  
ATOM   3517  O   THR A 220     -23.209   2.730   2.600  1.00  0.99           O  
ATOM   3518  CG2 THR A 220     -26.457   2.734   1.223  1.00  0.99           C  
ATOM   3519 HG21 THR A 220     -26.750   1.958   0.515  1.00  0.99           H  
ATOM   3520 HG22 THR A 220     -27.295   3.414   1.377  1.00  0.99           H  
ATOM   3521 HG23 THR A 220     -25.618   3.294   0.811  1.00  0.99           H  
ATOM   3522  OG1 THR A 220     -27.195   1.464   3.089  1.00  0.99           O  
ATOM   3523  HG1 THR A 220     -26.876   0.694   3.565  1.00  0.99           H  
ATOM   3524  N   VAL A 221     -23.036   1.329   0.857  1.00  0.99           N  
ATOM   3525  H   VAL A 221     -23.499   0.616   0.312  1.00  0.99           H  
ATOM   3526  CA  VAL A 221     -21.853   1.973   0.268  1.00  0.99           C  
ATOM   3527  HA  VAL A 221     -21.129   2.190   1.054  1.00  0.99           H  
ATOM   3528  C   VAL A 221     -22.274   3.296  -0.359  1.00  0.99           C  
ATOM   3529  CB  VAL A 221     -21.184   1.058  -0.774  1.00  0.99           C  
ATOM   3530  HB  VAL A 221     -21.899   0.845  -1.569  1.00  0.99           H  
ATOM   3531  O   VAL A 221     -23.264   3.329  -1.078  1.00  0.99           O  
ATOM   3532  CG1 VAL A 221     -19.953   1.738  -1.382  1.00  0.99           C  
ATOM   3533 HG11 VAL A 221     -20.260   2.579  -2.003  1.00  0.99           H  
ATOM   3534 HG12 VAL A 221     -19.294   2.096  -0.591  1.00  0.99           H  
ATOM   3535 HG13 VAL A 221     -19.415   1.031  -2.013  1.00  0.99           H  
ATOM   3536  CG2 VAL A 221     -20.730  -0.275  -0.158  1.00  0.99           C  
ATOM   3537 HG21 VAL A 221     -21.581  -0.802   0.273  1.00  0.99           H  
ATOM   3538 HG22 VAL A 221     -19.969  -0.108   0.604  1.00  0.99           H  
ATOM   3539 HG23 VAL A 221     -20.302  -0.905  -0.938  1.00  0.99           H  
ATOM   3540  N   VAL A 222     -21.557   4.385  -0.071  1.00  0.99           N  
ATOM   3541  H   VAL A 222     -20.783   4.285   0.569  1.00  0.99           H  
ATOM   3542  CA  VAL A 222     -21.896   5.739  -0.566  1.00  0.99           C  
ATOM   3543  HA  VAL A 222     -22.626   5.652  -1.371  1.00  0.99           H  
ATOM   3544  C   VAL A 222     -20.717   6.489  -1.182  1.00  0.99           C  
ATOM   3545  CB  VAL A 222     -22.530   6.600   0.542  1.00  0.99           C  
ATOM   3546  HB  VAL A 222     -22.719   7.589   0.125  1.00  0.99           H  
ATOM   3547  O   VAL A 222     -20.896   7.534  -1.807  1.00  0.99           O  
ATOM   3548  CG1 VAL A 222     -23.884   6.041   0.989  1.00  0.99           C  
ATOM   3549 HG11 VAL A 222     -23.751   5.100   1.524  1.00  0.99           H  
ATOM   3550 HG12 VAL A 222     -24.510   5.865   0.114  1.00  0.99           H  
ATOM   3551 HG13 VAL A 222     -24.379   6.767   1.634  1.00  0.99           H  
ATOM   3552  CG2 VAL A 222     -21.633   6.767   1.779  1.00  0.99           C  
ATOM   3553 HG21 VAL A 222     -21.465   5.803   2.259  1.00  0.99           H  
ATOM   3554 HG22 VAL A 222     -22.117   7.438   2.488  1.00  0.99           H  
ATOM   3555 HG23 VAL A 222     -20.675   7.199   1.487  1.00  0.99           H  
ATOM   3556  N   GLU A 223     -19.502   5.975  -1.014  1.00  0.99           N  
ATOM   3557  H   GLU A 223     -19.394   5.099  -0.524  1.00  0.99           H  
ATOM   3558  CA  GLU A 223     -18.284   6.590  -1.533  1.00  0.99           C  
ATOM   3559  HA  GLU A 223     -18.473   7.033  -2.510  1.00  0.99           H  
ATOM   3560  C   GLU A 223     -17.172   5.547  -1.648  1.00  0.99           C  
ATOM   3561  CB  GLU A 223     -17.858   7.666  -0.538  1.00  0.99           C  
ATOM   3562  HB2 GLU A 223     -18.728   8.238  -0.213  1.00  0.99           H  
ATOM   3563  HB3 GLU A 223     -17.446   7.153   0.331  1.00  0.99           H  
ATOM   3564  O   GLU A 223     -17.076   4.666  -0.790  1.00  0.99           O  
ATOM   3565  CG  GLU A 223     -16.808   8.649  -1.036  1.00  0.99           C  
ATOM   3566  HG2 GLU A 223     -15.998   8.129  -1.548  1.00  0.99           H  
ATOM   3567  HG3 GLU A 223     -17.265   9.374  -1.710  1.00  0.99           H  
ATOM   3568  CD  GLU A 223     -16.274   9.340   0.200  1.00  0.99           C  
ATOM   3569  OE1 GLU A 223     -15.178   8.943   0.665  1.00  0.99           O  
ATOM   3570  OE2 GLU A 223     -17.018  10.132   0.835  1.00  0.99           O  
ATOM   3571  N   ALA A 224     -16.308   5.684  -2.648  1.00  0.99           N  
ATOM   3572  H   ALA A 224     -16.432   6.440  -3.305  1.00  0.99           H  
ATOM   3573  CA  ALA A 224     -15.037   4.975  -2.728  1.00  0.99           C  
ATOM   3574  HA  ALA A 224     -14.740   4.649  -1.731  1.00  0.99           H  
ATOM   3575  C   ALA A 224     -13.952   5.919  -3.245  1.00  0.99           C  
ATOM   3576  CB  ALA A 224     -15.190   3.741  -3.615  1.00  0.99           C  
ATOM   3577  HB1 ALA A 224     -15.523   4.029  -4.612  1.00  0.99           H  
ATOM   3578  HB2 ALA A 224     -14.223   3.241  -3.678  1.00  0.99           H  
ATOM   3579  HB3 ALA A 224     -15.904   3.057  -3.155  1.00  0.99           H  
ATOM   3580  O   ALA A 224     -14.221   6.724  -4.133  1.00  0.99           O  
ATOM   3581  N   ASP A 225     -12.749   5.842  -2.676  1.00  0.98           N  
ATOM   3582  H   ASP A 225     -12.564   5.100  -2.016  1.00  0.98           H  
ATOM   3583  CA  ASP A 225     -11.584   6.628  -3.103  1.00  0.98           C  
ATOM   3584  HA  ASP A 225     -10.822   6.524  -2.330  1.00  0.98           H  
ATOM   3585  C   ASP A 225     -11.868   8.148  -3.211  1.00  0.98           C  
ATOM   3586  CB  ASP A 225     -10.994   5.993  -4.373  1.00  0.98           C  
ATOM   3587  HB2 ASP A 225     -11.742   6.020  -5.165  1.00  0.98           H  
ATOM   3588  HB3 ASP A 225     -10.148   6.593  -4.709  1.00  0.98           H  
ATOM   3589  O   ASP A 225     -11.496   8.816  -4.175  1.00  0.98           O  
ATOM   3590  CG  ASP A 225     -10.502   4.549  -4.203  1.00  0.98           C  
ATOM   3591  OD1 ASP A 225     -10.417   4.021  -3.070  1.00  0.98           O  
ATOM   3592  OD2 ASP A 225     -10.280   3.912  -5.259  1.00  0.98           O  
ATOM   3593  N   ALA A 226     -12.577   8.697  -2.212  1.00  0.98           N  
ATOM   3594  H   ALA A 226     -12.836   8.080  -1.455  1.00  0.98           H  
ATOM   3595  CA  ALA A 226     -13.043  10.092  -2.152  1.00  0.98           C  
ATOM   3596  HA  ALA A 226     -13.746  10.125  -1.320  1.00  0.98           H  
ATOM   3597  C   ALA A 226     -13.873  10.571  -3.363  1.00  0.98           C  
ATOM   3598  CB  ALA A 226     -11.886  11.018  -1.774  1.00  0.98           C  
ATOM   3599  HB1 ALA A 226     -12.240  12.045  -1.681  1.00  0.98           H  
ATOM   3600  HB2 ALA A 226     -11.498  10.692  -0.809  1.00  0.98           H  
ATOM   3601  HB3 ALA A 226     -11.106  10.976  -2.534  1.00  0.98           H  
ATOM   3602  O   ALA A 226     -13.891  11.765  -3.694  1.00  0.98           O  
ATOM   3603  N   CYS A 227     -14.598   9.639  -3.981  1.00  0.98           N  
ATOM   3604  H   CYS A 227     -14.422   8.670  -3.755  1.00  0.98           H  
ATOM   3605  CA  CYS A 227     -15.596   9.886  -5.012  1.00  0.98           C  
ATOM   3606  HA  CYS A 227     -15.715  10.961  -5.151  1.00  0.98           H  
ATOM   3607  C   CYS A 227     -16.942   9.297  -4.570  1.00  0.98           C  
ATOM   3608  CB  CYS A 227     -15.104   9.297  -6.341  1.00  0.98           C  
ATOM   3609  HB2 CYS A 227     -14.960   8.221  -6.248  1.00  0.98           H  
ATOM   3610  HB3 CYS A 227     -15.834   9.483  -7.129  1.00  0.98           H  
ATOM   3611  O   CYS A 227     -17.029   8.140  -4.149  1.00  0.98           O  
ATOM   3612  SG  CYS A 227     -13.528  10.074  -6.799  1.00  0.98           S  
ATOM   3613  HG  CYS A 227     -12.787   9.460  -5.872  1.00  0.98           H  
ATOM   3614  N   TYR A 228     -18.015  10.091  -4.634  1.00  0.98           N  
ATOM   3615  H   TYR A 228     -17.919  11.013  -5.034  1.00  0.98           H  
ATOM   3616  CA  TYR A 228     -19.353   9.590  -4.313  1.00  0.98           C  
ATOM   3617  HA  TYR A 228     -19.302   9.055  -3.365  1.00  0.98           H  
ATOM   3618  C   TYR A 228     -19.835   8.595  -5.364  1.00  0.98           C  
ATOM   3619  CB  TYR A 228     -20.373  10.723  -4.184  1.00  0.98           C  
ATOM   3620  HB2 TYR A 228     -20.403  11.268  -5.127  1.00  0.98           H  
ATOM   3621  HB3 TYR A 228     -21.351  10.269  -4.025  1.00  0.98           H  
ATOM   3622  O   TYR A 228     -19.631   8.789  -6.562  1.00  0.98           O  
ATOM   3623  CG  TYR A 228     -20.144  11.691  -3.045  1.00  0.98           C  
ATOM   3624  CD1 TYR A 228     -19.870  11.206  -1.752  1.00  0.98           C  
ATOM   3625  HD1 TYR A 228     -19.790  10.144  -1.573  1.00  0.98           H  
ATOM   3626  CD2 TYR A 228     -20.255  13.076  -3.273  1.00  0.98           C  
ATOM   3627  HD2 TYR A 228     -20.505  13.441  -4.258  1.00  0.98           H  
ATOM   3628  CE1 TYR A 228     -19.649  12.103  -0.696  1.00  0.98           C  
ATOM   3629  HE1 TYR A 228     -19.357  11.719   0.271  1.00  0.98           H  
ATOM   3630  CE2 TYR A 228     -20.099  13.975  -2.204  1.00  0.98           C  
ATOM   3631  HE2 TYR A 228     -20.223  15.037  -2.359  1.00  0.98           H  
ATOM   3632  OH  TYR A 228     -19.511  14.350   0.084  1.00  0.98           O  
ATOM   3633  HH  TYR A 228     -19.119  13.871   0.818  1.00  0.98           H  
ATOM   3634  CZ  TYR A 228     -19.766  13.487  -0.925  1.00  0.98           C  
ATOM   3635  N   VAL A 229     -20.547   7.568  -4.909  1.00  0.99           N  
ATOM   3636  H   VAL A 229     -20.752   7.517  -3.921  1.00  0.99           H  
ATOM   3637  CA  VAL A 229     -21.101   6.517  -5.769  1.00  0.99           C  
ATOM   3638  HA  VAL A 229     -20.938   6.788  -6.812  1.00  0.99           H  
ATOM   3639  C   VAL A 229     -22.610   6.427  -5.580  1.00  0.99           C  
ATOM   3640  CB  VAL A 229     -20.384   5.168  -5.551  1.00  0.99           C  
ATOM   3641  HB  VAL A 229     -20.747   4.452  -6.289  1.00  0.99           H  
ATOM   3642  O   VAL A 229     -23.135   6.868  -4.554  1.00  0.99           O  
ATOM   3643  CG1 VAL A 229     -18.872   5.346  -5.761  1.00  0.99           C  
ATOM   3644 HG11 VAL A 229     -18.690   5.808  -6.732  1.00  0.99           H  
ATOM   3645 HG12 VAL A 229     -18.354   4.387  -5.725  1.00  0.99           H  
ATOM   3646 HG13 VAL A 229     -18.443   5.983  -4.988  1.00  0.99           H  
ATOM   3647  CG2 VAL A 229     -20.619   4.549  -4.172  1.00  0.99           C  
ATOM   3648 HG21 VAL A 229     -21.685   4.423  -3.984  1.00  0.99           H  
ATOM   3649 HG22 VAL A 229     -20.177   5.190  -3.409  1.00  0.99           H  
ATOM   3650 HG23 VAL A 229     -20.142   3.570  -4.135  1.00  0.99           H  
ATOM   3651  N   LYS A 230     -23.324   5.859  -6.558  1.00  0.99           N  
ATOM   3652  H   LYS A 230     -22.828   5.498  -7.360  1.00  0.99           H  
ATOM   3653  CA  LYS A 230     -24.745   5.522  -6.389  1.00  0.99           C  
ATOM   3654  HA  LYS A 230     -25.306   6.435  -6.189  1.00  0.99           H  
ATOM   3655  C   LYS A 230     -24.881   4.580  -5.194  1.00  0.99           C  
ATOM   3656  CB  LYS A 230     -25.331   4.879  -7.651  1.00  0.99           C  
ATOM   3657  HB2 LYS A 230     -26.291   4.423  -7.409  1.00  0.99           H  
ATOM   3658  HB3 LYS A 230     -24.658   4.103  -8.017  1.00  0.99           H  
ATOM   3659  O   LYS A 230     -24.229   3.536  -5.201  1.00  0.99           O  
ATOM   3660  CG  LYS A 230     -25.555   5.948  -8.723  1.00  0.99           C  
ATOM   3661  HG2 LYS A 230     -26.244   6.701  -8.342  1.00  0.99           H  
ATOM   3662  HG3 LYS A 230     -24.598   6.428  -8.928  1.00  0.99           H  
ATOM   3663  CD  LYS A 230     -26.122   5.369 -10.023  1.00  0.99           C  
ATOM   3664  HD2 LYS A 230     -27.091   4.910  -9.825  1.00  0.99           H  
ATOM   3665  HD3 LYS A 230     -25.440   4.615 -10.416  1.00  0.99           H  
ATOM   3666  CE  LYS A 230     -26.275   6.492 -11.053  1.00  0.99           C  
ATOM   3667  HE2 LYS A 230     -25.301   6.955 -11.210  1.00  0.99           H  
ATOM   3668  HE3 LYS A 230     -26.941   7.259 -10.657  1.00  0.99           H  
ATOM   3669  NZ  LYS A 230     -26.784   5.982 -12.344  1.00  0.99           N  
ATOM   3670  HZ1 LYS A 230     -26.119   5.328 -12.731  1.00  0.99           H  
ATOM   3671  HZ2 LYS A 230     -26.846   6.726 -13.024  1.00  0.99           H  
ATOM   3672  HZ3 LYS A 230     -27.673   5.511 -12.256  1.00  0.99           H  
ATOM   3673  N   PRO A 231     -25.681   4.929  -4.170  1.00  0.99           N  
ATOM   3674  CA  PRO A 231     -25.766   4.099  -2.986  1.00  0.99           C  
ATOM   3675  HA  PRO A 231     -24.755   4.043  -2.582  1.00  0.99           H  
ATOM   3676  C   PRO A 231     -26.277   2.693  -3.298  1.00  0.99           C  
ATOM   3677  CB  PRO A 231     -26.664   4.849  -2.000  1.00  0.99           C  
ATOM   3678  HB2 PRO A 231     -26.362   4.678  -0.967  1.00  0.99           H  
ATOM   3679  HB3 PRO A 231     -27.706   4.566  -2.148  1.00  0.99           H  
ATOM   3680  O   PRO A 231     -27.297   2.541  -3.965  1.00  0.99           O  
ATOM   3681  CG  PRO A 231     -26.474   6.307  -2.410  1.00  0.99           C  
ATOM   3682  HG2 PRO A 231     -27.323   6.926  -2.121  1.00  0.99           H  
ATOM   3683  HG3 PRO A 231     -25.549   6.694  -1.982  1.00  0.99           H  
ATOM   3684  CD  PRO A 231     -26.331   6.211  -3.926  1.00  0.99           C  
ATOM   3685  HD2 PRO A 231     -27.315   6.214  -4.395  1.00  0.99           H  
ATOM   3686  HD3 PRO A 231     -25.737   7.053  -4.280  1.00  0.99           H  
ATOM   3687  N   PHE A 232     -25.605   1.671  -2.772  1.00  0.99           N  
ATOM   3688  H   PHE A 232     -24.748   1.862  -2.274  1.00  0.99           H  
ATOM   3689  CA  PHE A 232     -26.058   0.281  -2.852  1.00  0.99           C  
ATOM   3690  HA  PHE A 232     -27.130   0.277  -3.050  1.00  0.99           H  
ATOM   3691  C   PHE A 232     -25.847  -0.434  -1.518  1.00  0.99           C  
ATOM   3692  CB  PHE A 232     -25.385  -0.452  -4.022  1.00  0.99           C  
ATOM   3693  HB2 PHE A 232     -25.632   0.071  -4.947  1.00  0.99           H  
ATOM   3694  HB3 PHE A 232     -25.812  -1.452  -4.100  1.00  0.99           H  
ATOM   3695  O   PHE A 232     -24.963  -0.079  -0.734  1.00  0.99           O  
ATOM   3696  CG  PHE A 232     -23.878  -0.579  -3.921  1.00  0.99           C  
ATOM   3697  CD1 PHE A 232     -23.050   0.383  -4.528  1.00  0.99           C  
ATOM   3698  HD1 PHE A 232     -23.490   1.205  -5.073  1.00  0.99           H  
ATOM   3699  CD2 PHE A 232     -23.299  -1.670  -3.246  1.00  0.99           C  
ATOM   3700  HD2 PHE A 232     -23.926  -2.426  -2.798  1.00  0.99           H  
ATOM   3701  CE1 PHE A 232     -21.652   0.260  -4.462  1.00  0.99           C  
ATOM   3702  HE1 PHE A 232     -21.023   0.993  -4.944  1.00  0.99           H  
ATOM   3703  CE2 PHE A 232     -21.900  -1.793  -3.182  1.00  0.99           C  
ATOM   3704  HE2 PHE A 232     -21.454  -2.637  -2.676  1.00  0.99           H  
ATOM   3705  CZ  PHE A 232     -21.076  -0.835  -3.797  1.00  0.99           C  
ATOM   3706  HZ  PHE A 232     -20.002  -0.948  -3.773  1.00  0.99           H  
ATOM   3707  N   GLN A 233     -26.693  -1.423  -1.233  1.00  0.99           N  
ATOM   3708  H   GLN A 233     -27.333  -1.737  -1.948  1.00  0.99           H  
ATOM   3709  CA  GLN A 233     -26.645  -2.183   0.014  1.00  0.99           C  
ATOM   3710  HA  GLN A 233     -26.158  -1.573   0.775  1.00  0.99           H  
ATOM   3711  C   GLN A 233     -25.823  -3.460  -0.145  1.00  0.99           C  
ATOM   3712  CB  GLN A 233     -28.058  -2.496   0.517  1.00  0.99           C  
ATOM   3713  HB2 GLN A 233     -28.624  -2.996  -0.269  1.00  0.99           H  
ATOM   3714  HB3 GLN A 233     -27.979  -3.174   1.366  1.00  0.99           H  
ATOM   3715  O   GLN A 233     -25.897  -4.136  -1.165  1.00  0.99           O  
ATOM   3716  CG  GLN A 233     -28.801  -1.228   0.964  1.00  0.99           C  
ATOM   3717  HG2 GLN A 233     -28.206  -0.709   1.715  1.00  0.99           H  
ATOM   3718  HG3 GLN A 233     -28.931  -0.563   0.110  1.00  0.99           H  
ATOM   3719  CD  GLN A 233     -30.173  -1.524   1.561  1.00  0.99           C  
ATOM   3720  NE2 GLN A 233     -30.969  -0.513   1.830  1.00  0.99           N  
ATOM   3721 HE21 GLN A 233     -30.707   0.426   1.569  1.00  0.99           H  
ATOM   3722 HE22 GLN A 233     -31.896  -0.776   2.133  1.00  0.99           H  
ATOM   3723  OE1 GLN A 233     -30.562  -2.648   1.817  1.00  0.99           O  
ATOM   3724  N   THR A 234     -25.063  -3.804   0.889  1.00  0.99           N  
ATOM   3725  H   THR A 234     -25.023  -3.185   1.686  1.00  0.99           H  
ATOM   3726  CA  THR A 234     -24.329  -5.067   0.986  1.00  0.99           C  
ATOM   3727  HA  THR A 234     -24.916  -5.850   0.507  1.00  0.99           H  
ATOM   3728  C   THR A 234     -24.124  -5.453   2.449  1.00  0.99           C  
ATOM   3729  CB  THR A 234     -22.979  -4.988   0.255  1.00  0.99           C  
ATOM   3730  HB  THR A 234     -23.152  -4.703  -0.783  1.00  0.99           H  
ATOM   3731  O   THR A 234     -24.121  -4.602   3.337  1.00  0.99           O  
ATOM   3732  CG2 THR A 234     -22.002  -3.993   0.884  1.00  0.99           C  
ATOM   3733 HG21 THR A 234     -21.746  -4.291   1.900  1.00  0.99           H  
ATOM   3734 HG22 THR A 234     -22.445  -2.997   0.899  1.00  0.99           H  
ATOM   3735 HG23 THR A 234     -21.089  -3.964   0.290  1.00  0.99           H  
ATOM   3736  OG1 THR A 234     -22.394  -6.270   0.286  1.00  0.99           O  
ATOM   3737  HG1 THR A 234     -21.442  -6.186   0.194  1.00  0.99           H  
ATOM   3738  N   ASN A 235     -23.912  -6.739   2.714  1.00  0.98           N  
ATOM   3739  H   ASN A 235     -23.875  -7.372   1.928  1.00  0.98           H  
ATOM   3740  CA  ASN A 235     -23.527  -7.226   4.040  1.00  0.98           C  
ATOM   3741  HA  ASN A 235     -23.829  -6.508   4.802  1.00  0.98           H  
ATOM   3742  C   ASN A 235     -22.003  -7.384   4.179  1.00  0.98           C  
ATOM   3743  CB  ASN A 235     -24.283  -8.534   4.315  1.00  0.98           C  
ATOM   3744  HB2 ASN A 235     -23.958  -8.943   5.272  1.00  0.98           H  
ATOM   3745  HB3 ASN A 235     -24.046  -9.260   3.537  1.00  0.98           H  
ATOM   3746  O   ASN A 235     -21.492  -7.399   5.299  1.00  0.98           O  
ATOM   3747  CG  ASN A 235     -25.791  -8.339   4.386  1.00  0.98           C  
ATOM   3748  ND2 ASN A 235     -26.551  -9.365   4.081  1.00  0.98           N  
ATOM   3749 HD21 ASN A 235     -27.549  -9.209   4.099  1.00  0.98           H  
ATOM   3750 HD22 ASN A 235     -26.152 -10.255   3.820  1.00  0.98           H  
ATOM   3751  OD1 ASN A 235     -26.315  -7.282   4.714  1.00  0.98           O  
ATOM   3752  N   ILE A 236     -21.277  -7.499   3.061  1.00  0.99           N  
ATOM   3753  H   ILE A 236     -21.742  -7.427   2.167  1.00  0.99           H  
ATOM   3754  CA  ILE A 236     -19.817  -7.623   3.030  1.00  0.99           C  
ATOM   3755  HA  ILE A 236     -19.430  -7.376   4.019  1.00  0.99           H  
ATOM   3756  C   ILE A 236     -19.254  -6.612   2.028  1.00  0.99           C  
ATOM   3757  CB  ILE A 236     -19.363  -9.062   2.702  1.00  0.99           C  
ATOM   3758  HB  ILE A 236     -19.730  -9.278   1.699  1.00  0.99           H  
ATOM   3759  O   ILE A 236     -19.766  -6.452   0.918  1.00  0.99           O  
ATOM   3760  CG1 ILE A 236     -19.912 -10.136   3.675  1.00  0.99           C  
ATOM   3761 HG12 ILE A 236     -19.200 -10.284   4.488  1.00  0.99           H  
ATOM   3762 HG13 ILE A 236     -20.859  -9.830   4.120  1.00  0.99           H  
ATOM   3763  CG2 ILE A 236     -17.831  -9.193   2.628  1.00  0.99           C  
ATOM   3764 HG21 ILE A 236     -17.380  -8.900   3.576  1.00  0.99           H  
ATOM   3765 HG22 ILE A 236     -17.431  -8.565   1.832  1.00  0.99           H  
ATOM   3766 HG23 ILE A 236     -17.550 -10.221   2.403  1.00  0.99           H  
ATOM   3767  CD1 ILE A 236     -20.150 -11.484   2.989  1.00  0.99           C  
ATOM   3768 HD11 ILE A 236     -19.329 -11.716   2.311  1.00  0.99           H  
ATOM   3769 HD12 ILE A 236     -21.073 -11.440   2.410  1.00  0.99           H  
ATOM   3770 HD13 ILE A 236     -20.245 -12.268   3.741  1.00  0.99           H  
ATOM   3771  N   VAL A 237     -18.196  -5.925   2.432  1.00  0.99           N  
ATOM   3772  H   VAL A 237     -17.822  -6.144   3.344  1.00  0.99           H  
ATOM   3773  CA  VAL A 237     -17.422  -4.996   1.602  1.00  0.99           C  
ATOM   3774  HA  VAL A 237     -17.941  -4.809   0.662  1.00  0.99           H  
ATOM   3775  C   VAL A 237     -16.081  -5.654   1.296  1.00  0.99           C  
ATOM   3776  CB  VAL A 237     -17.232  -3.657   2.341  1.00  0.99           C  
ATOM   3777  HB  VAL A 237     -16.640  -3.831   3.239  1.00  0.99           H  
ATOM   3778  O   VAL A 237     -15.513  -6.271   2.190  1.00  0.99           O  
ATOM   3779  CG1 VAL A 237     -16.524  -2.599   1.491  1.00  0.99           C  
ATOM   3780 HG11 VAL A 237     -17.171  -2.286   0.672  1.00  0.99           H  
ATOM   3781 HG12 VAL A 237     -15.588  -2.981   1.084  1.00  0.99           H  
ATOM   3782 HG13 VAL A 237     -16.300  -1.724   2.101  1.00  0.99           H  
ATOM   3783  CG2 VAL A 237     -18.575  -3.042   2.761  1.00  0.99           C  
ATOM   3784 HG21 VAL A 237     -19.191  -2.844   1.884  1.00  0.99           H  
ATOM   3785 HG22 VAL A 237     -19.107  -3.720   3.428  1.00  0.99           H  
ATOM   3786 HG23 VAL A 237     -18.385  -2.113   3.299  1.00  0.99           H  
ATOM   3787  N   LEU A 238     -15.569  -5.530   0.073  1.00  0.99           N  
ATOM   3788  H   LEU A 238     -16.079  -5.009  -0.626  1.00  0.99           H  
ATOM   3789  CA  LEU A 238     -14.198  -5.921  -0.272  1.00  0.99           C  
ATOM   3790  HA  LEU A 238     -13.748  -6.469   0.557  1.00  0.99           H  
ATOM   3791  C   LEU A 238     -13.364  -4.661  -0.513  1.00  0.99           C  
ATOM   3792  CB  LEU A 238     -14.228  -6.856  -1.494  1.00  0.99           C  
ATOM   3793  HB2 LEU A 238     -14.766  -6.352  -2.296  1.00  0.99           H  
ATOM   3794  HB3 LEU A 238     -14.778  -7.760  -1.234  1.00  0.99           H  
ATOM   3795  O   LEU A 238     -13.789  -3.784  -1.264  1.00  0.99           O  
ATOM   3796  CG  LEU A 238     -12.841  -7.251  -2.039  1.00  0.99           C  
ATOM   3797  HG  LEU A 238     -12.284  -6.353  -2.306  1.00  0.99           H  
ATOM   3798  CD1 LEU A 238     -12.028  -8.064  -1.035  1.00  0.99           C  
ATOM   3799 HD11 LEU A 238     -11.777  -7.456  -0.166  1.00  0.99           H  
ATOM   3800 HD12 LEU A 238     -11.092  -8.366  -1.505  1.00  0.99           H  
ATOM   3801 HD13 LEU A 238     -12.570  -8.956  -0.723  1.00  0.99           H  
ATOM   3802  CD2 LEU A 238     -13.018  -8.092  -3.299  1.00  0.99           C  
ATOM   3803 HD21 LEU A 238     -13.507  -9.033  -3.048  1.00  0.99           H  
ATOM   3804 HD22 LEU A 238     -12.036  -8.309  -3.719  1.00  0.99           H  
ATOM   3805 HD23 LEU A 238     -13.599  -7.544  -4.041  1.00  0.99           H  
ATOM   3806  N   LEU A 239     -12.193  -4.566   0.114  1.00  0.98           N  
ATOM   3807  H   LEU A 239     -11.917  -5.305   0.745  1.00  0.98           H  
ATOM   3808  CA  LEU A 239     -11.238  -3.485  -0.130  1.00  0.98           C  
ATOM   3809  HA  LEU A 239     -11.538  -2.913  -1.007  1.00  0.98           H  
ATOM   3810  C   LEU A 239      -9.858  -4.071  -0.407  1.00  0.98           C  
ATOM   3811  CB  LEU A 239     -11.153  -2.524   1.070  1.00  0.98           C  
ATOM   3812  HB2 LEU A 239     -10.754  -3.060   1.931  1.00  0.98           H  
ATOM   3813  HB3 LEU A 239     -10.419  -1.764   0.802  1.00  0.98           H  
ATOM   3814  O   LEU A 239      -9.312  -4.770   0.447  1.00  0.98           O  
ATOM   3815  CG  LEU A 239     -12.464  -1.826   1.472  1.00  0.98           C  
ATOM   3816  HG  LEU A 239     -13.124  -1.732   0.609  1.00  0.98           H  
ATOM   3817  CD1 LEU A 239     -13.185  -2.580   2.597  1.00  0.98           C  
ATOM   3818 HD11 LEU A 239     -12.516  -2.708   3.448  1.00  0.98           H  
ATOM   3819 HD12 LEU A 239     -13.486  -3.568   2.250  1.00  0.98           H  
ATOM   3820 HD13 LEU A 239     -14.069  -2.026   2.912  1.00  0.98           H  
ATOM   3821  CD2 LEU A 239     -12.155  -0.420   1.992  1.00  0.98           C  
ATOM   3822 HD21 LEU A 239     -11.479  -0.475   2.846  1.00  0.98           H  
ATOM   3823 HD22 LEU A 239     -11.681   0.162   1.202  1.00  0.98           H  
ATOM   3824 HD23 LEU A 239     -13.081   0.078   2.282  1.00  0.98           H  
ATOM   3825  N   GLY A 240      -9.263  -3.733  -1.546  1.00  0.98           N  
ATOM   3826  H   GLY A 240      -9.762  -3.167  -2.217  1.00  0.98           H  
ATOM   3827  CA  GLY A 240      -7.852  -4.014  -1.793  1.00  0.98           C  
ATOM   3828  HA2 GLY A 240      -7.641  -3.981  -2.862  1.00  0.98           H  
ATOM   3829  HA3 GLY A 240      -7.649  -5.021  -1.430  1.00  0.98           H  
ATOM   3830  C   GLY A 240      -6.926  -3.033  -1.062  1.00  0.98           C  
ATOM   3831  O   GLY A 240      -7.374  -1.936  -0.708  1.00  0.98           O  
ATOM   3832  N   PRO A 241      -5.646  -3.388  -0.840  1.00  0.98           N  
ATOM   3833  CA  PRO A 241      -4.634  -2.466  -0.344  1.00  0.98           C  
ATOM   3834  HA  PRO A 241      -4.784  -2.331   0.728  1.00  0.98           H  
ATOM   3835  C   PRO A 241      -4.693  -1.108  -1.053  1.00  0.98           C  
ATOM   3836  CB  PRO A 241      -3.303  -3.190  -0.568  1.00  0.98           C  
ATOM   3837  HB2 PRO A 241      -2.523  -2.852   0.115  1.00  0.98           H  
ATOM   3838  HB3 PRO A 241      -2.987  -3.091  -1.606  1.00  0.98           H  
ATOM   3839  O   PRO A 241      -4.760  -1.016  -2.279  1.00  0.98           O  
ATOM   3840  CG  PRO A 241      -3.672  -4.649  -0.345  1.00  0.98           C  
ATOM   3841  HG2 PRO A 241      -2.976  -5.328  -0.837  1.00  0.98           H  
ATOM   3842  HG3 PRO A 241      -3.720  -4.852   0.725  1.00  0.98           H  
ATOM   3843  CD  PRO A 241      -5.072  -4.721  -0.959  1.00  0.98           C  
ATOM   3844  HD2 PRO A 241      -5.665  -5.444  -0.399  1.00  0.98           H  
ATOM   3845  HD3 PRO A 241      -5.020  -5.026  -2.004  1.00  0.98           H  
ATOM   3846  N   GLY A 242      -4.716  -0.039  -0.264  1.00  0.98           N  
ATOM   3847  H   GLY A 242      -4.736  -0.196   0.734  1.00  0.98           H  
ATOM   3848  CA  GLY A 242      -4.804   1.344  -0.721  1.00  0.98           C  
ATOM   3849  HA2 GLY A 242      -4.503   1.958   0.129  1.00  0.98           H  
ATOM   3850  HA3 GLY A 242      -4.128   1.509  -1.560  1.00  0.98           H  
ATOM   3851  C   GLY A 242      -6.184   1.863  -1.108  1.00  0.98           C  
ATOM   3852  O   GLY A 242      -6.321   3.065  -1.326  1.00  0.98           O  
ATOM   3853  N   GLN A 243      -7.214   1.020  -1.139  1.00  0.99           N  
ATOM   3854  H   GLN A 243      -7.060   0.044  -0.931  1.00  0.99           H  
ATOM   3855  CA  GLN A 243      -8.579   1.475  -1.393  1.00  0.99           C  
ATOM   3856  HA  GLN A 243      -8.546   2.295  -2.111  1.00  0.99           H  
ATOM   3857  C   GLN A 243      -9.248   2.016  -0.127  1.00  0.99           C  
ATOM   3858  CB  GLN A 243      -9.417   0.355  -2.016  1.00  0.99           C  
ATOM   3859  HB2 GLN A 243      -9.432  -0.510  -1.352  1.00  0.99           H  
ATOM   3860  HB3 GLN A 243     -10.441   0.711  -2.134  1.00  0.99           H  
ATOM   3861  O   GLN A 243      -9.012   1.549   0.996  1.00  0.99           O  
ATOM   3862  CG  GLN A 243      -8.878  -0.043  -3.397  1.00  0.99           C  
ATOM   3863  HG2 GLN A 243      -8.828   0.849  -4.021  1.00  0.99           H  
ATOM   3864  HG3 GLN A 243      -7.875  -0.459  -3.304  1.00  0.99           H  
ATOM   3865  CD  GLN A 243      -9.760  -1.072  -4.085  1.00  0.99           C  
ATOM   3866  NE2 GLN A 243      -9.899  -1.009  -5.390  1.00  0.99           N  
ATOM   3867 HE21 GLN A 243     -10.457  -1.737  -5.812  1.00  0.99           H  
ATOM   3868 HE22 GLN A 243      -9.497  -0.240  -5.906  1.00  0.99           H  
ATOM   3869  OE1 GLN A 243     -10.393  -1.915  -3.470  1.00  0.99           O  
ATOM   3870  N   THR A 244     -10.162   2.964  -0.323  1.00  0.99           N  
ATOM   3871  H   THR A 244     -10.285   3.335  -1.254  1.00  0.99           H  
ATOM   3872  CA  THR A 244     -11.071   3.433   0.724  1.00  0.99           C  
ATOM   3873  HA  THR A 244     -10.908   2.833   1.620  1.00  0.99           H  
ATOM   3874  C   THR A 244     -12.520   3.222   0.310  1.00  0.99           C  
ATOM   3875  CB  THR A 244     -10.821   4.894   1.116  1.00  0.99           C  
ATOM   3876  HB  THR A 244     -11.411   5.119   2.005  1.00  0.99           H  
ATOM   3877  O   THR A 244     -12.878   3.199  -0.869  1.00  0.99           O  
ATOM   3878  CG2 THR A 244      -9.351   5.184   1.421  1.00  0.99           C  
ATOM   3879 HG21 THR A 244      -9.249   6.179   1.855  1.00  0.99           H  
ATOM   3880 HG22 THR A 244      -8.763   5.132   0.504  1.00  0.99           H  
ATOM   3881 HG23 THR A 244      -8.969   4.443   2.123  1.00  0.99           H  
ATOM   3882  OG1 THR A 244     -11.241   5.738   0.077  1.00  0.99           O  
ATOM   3883  HG1 THR A 244     -11.060   6.649   0.323  1.00  0.99           H  
ATOM   3884  N   THR A 245     -13.403   3.036   1.285  1.00  0.99           N  
ATOM   3885  H   THR A 245     -13.069   3.015   2.238  1.00  0.99           H  
ATOM   3886  CA  THR A 245     -14.846   2.948   1.040  1.00  0.99           C  
ATOM   3887  HA  THR A 245     -15.100   3.557   0.173  1.00  0.99           H  
ATOM   3888  C   THR A 245     -15.592   3.504   2.239  1.00  0.99           C  
ATOM   3889  CB  THR A 245     -15.276   1.502   0.743  1.00  0.99           C  
ATOM   3890  HB  THR A 245     -15.023   0.863   1.589  1.00  0.99           H  
ATOM   3891  O   THR A 245     -15.367   3.071   3.370  1.00  0.99           O  
ATOM   3892  CG2 THR A 245     -16.768   1.367   0.454  1.00  0.99           C  
ATOM   3893 HG21 THR A 245     -17.357   1.662   1.323  1.00  0.99           H  
ATOM   3894 HG22 THR A 245     -17.024   1.998  -0.397  1.00  0.99           H  
ATOM   3895 HG23 THR A 245     -16.996   0.330   0.209  1.00  0.99           H  
ATOM   3896  OG1 THR A 245     -14.625   1.033  -0.414  1.00  0.99           O  
ATOM   3897  HG1 THR A 245     -13.959   1.679  -0.659  1.00  0.99           H  
ATOM   3898  N   ASN A 246     -16.515   4.439   2.015  1.00  0.99           N  
ATOM   3899  H   ASN A 246     -16.710   4.706   1.061  1.00  0.99           H  
ATOM   3900  CA  ASN A 246     -17.413   4.871   3.078  1.00  0.99           C  
ATOM   3901  HA  ASN A 246     -16.959   4.607   4.033  1.00  0.99           H  
ATOM   3902  C   ASN A 246     -18.739   4.140   2.988  1.00  0.99           C  
ATOM   3903  CB  ASN A 246     -17.623   6.381   3.126  1.00  0.99           C  
ATOM   3904  HB2 ASN A 246     -18.166   6.712   2.241  1.00  0.99           H  
ATOM   3905  HB3 ASN A 246     -18.239   6.591   4.001  1.00  0.99           H  
ATOM   3906  O   ASN A 246     -19.372   4.077   1.930  1.00  0.99           O  
ATOM   3907  CG  ASN A 246     -16.348   7.163   3.302  1.00  0.99           C  
ATOM   3908  ND2 ASN A 246     -16.381   8.429   3.000  1.00  0.99           N  
ATOM   3909 HD21 ASN A 246     -15.522   8.676   2.531  1.00  0.99           H  
ATOM   3910 HD22 ASN A 246     -17.159   8.773   2.455  1.00  0.99           H  
ATOM   3911  OD1 ASN A 246     -15.336   6.687   3.779  1.00  0.99           O  
ATOM   3912  N   VAL A 247     -19.188   3.656   4.141  1.00  0.99           N  
ATOM   3913  H   VAL A 247     -18.611   3.768   4.962  1.00  0.99           H  
ATOM   3914  CA  VAL A 247     -20.467   2.975   4.285  1.00  0.99           C  
ATOM   3915  HA  VAL A 247     -21.010   3.086   3.346  1.00  0.99           H  
ATOM   3916  C   VAL A 247     -21.318   3.628   5.363  1.00  0.99           C  
ATOM   3917  CB  VAL A 247     -20.303   1.462   4.513  1.00  0.99           C  
ATOM   3918  HB  VAL A 247     -21.303   1.028   4.522  1.00  0.99           H  
ATOM   3919  O   VAL A 247     -20.824   4.035   6.417  1.00  0.99           O  
ATOM   3920  CG1 VAL A 247     -19.507   0.806   3.385  1.00  0.99           C  
ATOM   3921 HG11 VAL A 247     -18.445   1.036   3.473  1.00  0.99           H  
ATOM   3922 HG12 VAL A 247     -19.649  -0.275   3.423  1.00  0.99           H  
ATOM   3923 HG13 VAL A 247     -19.864   1.171   2.422  1.00  0.99           H  
ATOM   3924  CG2 VAL A 247     -19.607   1.103   5.828  1.00  0.99           C  
ATOM   3925 HG21 VAL A 247     -18.609   1.541   5.845  1.00  0.99           H  
ATOM   3926 HG22 VAL A 247     -19.511   0.020   5.908  1.00  0.99           H  
ATOM   3927 HG23 VAL A 247     -20.193   1.463   6.674  1.00  0.99           H  
ATOM   3928  N   LEU A 248     -22.620   3.717   5.118  1.00  0.99           N  
ATOM   3929  H   LEU A 248     -22.953   3.394   4.220  1.00  0.99           H  
ATOM   3930  CA  LEU A 248     -23.599   4.045   6.138  1.00  0.99           C  
ATOM   3931  HA  LEU A 248     -23.142   4.735   6.848  1.00  0.99           H  
ATOM   3932  C   LEU A 248     -23.981   2.772   6.891  1.00  0.99           C  
ATOM   3933  CB  LEU A 248     -24.827   4.743   5.536  1.00  0.99           C  
ATOM   3934  HB2 LEU A 248     -25.531   4.956   6.340  1.00  0.99           H  
ATOM   3935  HB3 LEU A 248     -25.317   4.046   4.856  1.00  0.99           H  
ATOM   3936  O   LEU A 248     -24.431   1.790   6.301  1.00  0.99           O  
ATOM   3937  CG  LEU A 248     -24.532   6.049   4.779  1.00  0.99           C  
ATOM   3938  HG  LEU A 248     -23.798   5.866   3.994  1.00  0.99           H  
ATOM   3939  CD1 LEU A 248     -25.821   6.559   4.135  1.00  0.99           C  
ATOM   3940 HD11 LEU A 248     -25.619   7.487   3.601  1.00  0.99           H  
ATOM   3941 HD12 LEU A 248     -26.187   5.823   3.420  1.00  0.99           H  
ATOM   3942 HD13 LEU A 248     -26.583   6.739   4.894  1.00  0.99           H  
ATOM   3943  CD2 LEU A 248     -24.004   7.145   5.708  1.00  0.99           C  
ATOM   3944 HD21 LEU A 248     -23.815   8.045   5.124  1.00  0.99           H  
ATOM   3945 HD22 LEU A 248     -23.068   6.823   6.166  1.00  0.99           H  
ATOM   3946 HD23 LEU A 248     -24.738   7.368   6.482  1.00  0.99           H  
ATOM   3947  N   LEU A 249     -23.831   2.824   8.208  1.00  0.99           N  
ATOM   3948  H   LEU A 249     -23.401   3.657   8.584  1.00  0.99           H  
ATOM   3949  CA  LEU A 249     -24.310   1.830   9.154  1.00  0.99           C  
ATOM   3950  HA  LEU A 249     -24.596   0.918   8.629  1.00  0.99           H  
ATOM   3951  C   LEU A 249     -25.538   2.406   9.861  1.00  0.99           C  
ATOM   3952  CB  LEU A 249     -23.160   1.503  10.119  1.00  0.99           C  
ATOM   3953  HB2 LEU A 249     -22.745   2.443  10.483  1.00  0.99           H  
ATOM   3954  HB3 LEU A 249     -22.374   0.982   9.571  1.00  0.99           H  
ATOM   3955  O   LEU A 249     -25.407   3.276  10.726  1.00  0.99           O  
ATOM   3956  CG  LEU A 249     -23.584   0.655  11.330  1.00  0.99           C  
ATOM   3957  HG  LEU A 249     -24.424   1.128  11.839  1.00  0.99           H  
ATOM   3958  CD1 LEU A 249     -23.998  -0.757  10.924  1.00  0.99           C  
ATOM   3959 HD11 LEU A 249     -24.155  -1.360  11.818  1.00  0.99           H  
ATOM   3960 HD12 LEU A 249     -24.922  -0.729  10.347  1.00  0.99           H  
ATOM   3961 HD13 LEU A 249     -23.217  -1.221  10.321  1.00  0.99           H  
ATOM   3962  CD2 LEU A 249     -22.445   0.586  12.342  1.00  0.99           C  
ATOM   3963 HD21 LEU A 249     -22.865   0.329  13.315  1.00  0.99           H  
ATOM   3964 HD22 LEU A 249     -21.717  -0.169  12.045  1.00  0.99           H  
ATOM   3965 HD23 LEU A 249     -21.957   1.555  12.437  1.00  0.99           H  
ATOM   3966  N   LYS A 250     -26.730   1.923   9.505  1.00  0.98           N  
ATOM   3967  H   LYS A 250     -26.761   1.207   8.793  1.00  0.98           H  
ATOM   3968  CA  LYS A 250     -27.961   2.222  10.246  1.00  0.98           C  
ATOM   3969  HA  LYS A 250     -27.889   3.221  10.676  1.00  0.98           H  
ATOM   3970  C   LYS A 250     -28.092   1.225  11.393  1.00  0.98           C  
ATOM   3971  CB  LYS A 250     -29.165   2.203   9.295  1.00  0.98           C  
ATOM   3972  HB2 LYS A 250     -29.311   1.193   8.912  1.00  0.98           H  
ATOM   3973  HB3 LYS A 250     -28.953   2.863   8.454  1.00  0.98           H  
ATOM   3974  O   LYS A 250     -28.186   0.022  11.167  1.00  0.98           O  
ATOM   3975  CG  LYS A 250     -30.451   2.684   9.988  1.00  0.98           C  
ATOM   3976  HG2 LYS A 250     -30.704   2.005  10.803  1.00  0.98           H  
ATOM   3977  HG3 LYS A 250     -30.288   3.681  10.396  1.00  0.98           H  
ATOM   3978  CD  LYS A 250     -31.618   2.729   8.991  1.00  0.98           C  
ATOM   3979  HD2 LYS A 250     -31.783   1.726   8.596  1.00  0.98           H  
ATOM   3980  HD3 LYS A 250     -31.359   3.393   8.167  1.00  0.98           H  
ATOM   3981  CE  LYS A 250     -32.900   3.231   9.670  1.00  0.98           C  
ATOM   3982  HE2 LYS A 250     -32.716   4.227  10.072  1.00  0.98           H  
ATOM   3983  HE3 LYS A 250     -33.127   2.571  10.508  1.00  0.98           H  
ATOM   3984  NZ  LYS A 250     -34.050   3.264   8.725  1.00  0.98           N  
ATOM   3985  HZ1 LYS A 250     -34.239   2.342   8.359  1.00  0.98           H  
ATOM   3986  HZ2 LYS A 250     -34.889   3.586   9.186  1.00  0.98           H  
ATOM   3987  HZ3 LYS A 250     -33.866   3.877   7.944  1.00  0.98           H  
ATOM   3988  N   THR A 251     -28.070   1.717  12.624  1.00  0.98           N  
ATOM   3989  H   THR A 251     -27.998   2.714  12.770  1.00  0.98           H  
ATOM   3990  CA  THR A 251     -28.202   0.858  13.800  1.00  0.98           C  
ATOM   3991  HA  THR A 251     -27.625  -0.051  13.629  1.00  0.98           H  
ATOM   3992  C   THR A 251     -29.654   0.436  14.012  1.00  0.98           C  
ATOM   3993  CB  THR A 251     -27.627   1.522  15.051  1.00  0.98           C  
ATOM   3994  HB  THR A 251     -27.699   0.827  15.888  1.00  0.98           H  
ATOM   3995  O   THR A 251     -30.594   1.093  13.558  1.00  0.98           O  
ATOM   3996  CG2 THR A 251     -26.161   1.896  14.876  1.00  0.98           C  
ATOM   3997 HG21 THR A 251     -25.852   2.440  15.769  1.00  0.98           H  
ATOM   3998 HG22 THR A 251     -25.561   0.993  14.762  1.00  0.98           H  
ATOM   3999 HG23 THR A 251     -26.021   2.540  14.008  1.00  0.98           H  
ATOM   4000  OG1 THR A 251     -28.328   2.687  15.395  1.00  0.98           O  
ATOM   4001  HG1 THR A 251     -27.943   3.021  16.209  1.00  0.98           H  
ATOM   4002  N   LYS A 252     -29.840  -0.681  14.717  1.00  0.97           N  
ATOM   4003  H   LYS A 252     -29.019  -1.155  15.065  1.00  0.97           H  
ATOM   4004  CA  LYS A 252     -31.144  -1.196  15.133  1.00  0.97           C  
ATOM   4005  HA  LYS A 252     -31.715  -1.422  14.233  1.00  0.97           H  
ATOM   4006  C   LYS A 252     -31.891  -0.119  15.932  1.00  0.97           C  
ATOM   4007  CB  LYS A 252     -30.961  -2.483  15.957  1.00  0.97           C  
ATOM   4008  HB2 LYS A 252     -30.300  -2.281  16.800  1.00  0.97           H  
ATOM   4009  HB3 LYS A 252     -31.927  -2.795  16.355  1.00  0.97           H  
ATOM   4010  O   LYS A 252     -31.252   0.596  16.709  1.00  0.97           O  
ATOM   4011  CG  LYS A 252     -30.386  -3.629  15.104  1.00  0.97           C  
ATOM   4012  HG2 LYS A 252     -31.098  -3.876  14.317  1.00  0.97           H  
ATOM   4013  HG3 LYS A 252     -29.452  -3.313  14.638  1.00  0.97           H  
ATOM   4014  CD  LYS A 252     -30.105  -4.877  15.950  1.00  0.97           C  
ATOM   4015  HD2 LYS A 252     -31.028  -5.236  16.406  1.00  0.97           H  
ATOM   4016  HD3 LYS A 252     -29.411  -4.595  16.741  1.00  0.97           H  
ATOM   4017  CE  LYS A 252     -29.447  -5.996  15.127  1.00  0.97           C  
ATOM   4018  HE2 LYS A 252     -29.014  -6.724  15.813  1.00  0.97           H  
ATOM   4019  HE3 LYS A 252     -28.630  -5.566  14.549  1.00  0.97           H  
ATOM   4020  NZ  LYS A 252     -30.402  -6.680  14.218  1.00  0.97           N  
ATOM   4021  HZ1 LYS A 252     -31.101  -7.200  14.729  1.00  0.97           H  
ATOM   4022  HZ2 LYS A 252     -29.908  -7.302  13.595  1.00  0.97           H  
ATOM   4023  HZ3 LYS A 252     -30.867  -6.006  13.627  1.00  0.97           H  
ATOM   4024  N   PRO A 253     -33.216   0.025  15.751  1.00  0.97           N  
ATOM   4025  CA  PRO A 253     -33.990   1.105  16.368  1.00  0.97           C  
ATOM   4026  HA  PRO A 253     -33.569   2.072  16.095  1.00  0.97           H  
ATOM   4027  C   PRO A 253     -34.021   1.016  17.898  1.00  0.97           C  
ATOM   4028  CB  PRO A 253     -35.395   0.981  15.764  1.00  0.97           C  
ATOM   4029  HB2 PRO A 253     -36.175   1.270  16.468  1.00  0.97           H  
ATOM   4030  HB3 PRO A 253     -35.456   1.596  14.866  1.00  0.97           H  
ATOM   4031  O   PRO A 253     -34.093   2.041  18.567  1.00  0.97           O  
ATOM   4032  CG  PRO A 253     -35.501  -0.493  15.376  1.00  0.97           C  
ATOM   4033  HG2 PRO A 253     -35.772  -1.088  16.248  1.00  0.97           H  
ATOM   4034  HG3 PRO A 253     -36.218  -0.650  14.569  1.00  0.97           H  
ATOM   4035  CD  PRO A 253     -34.077  -0.829  14.943  1.00  0.97           C  
ATOM   4036  HD2 PRO A 253     -33.947  -0.585  13.889  1.00  0.97           H  
ATOM   4037  HD3 PRO A 253     -33.877  -1.886  15.116  1.00  0.97           H  
ATOM   4038  N   ILE A 254     -33.915  -0.199  18.441  1.00  0.95           N  
ATOM   4039  H   ILE A 254     -33.804  -0.988  17.820  1.00  0.95           H  
ATOM   4040  CA  ILE A 254     -33.954  -0.505  19.874  1.00  0.95           C  
ATOM   4041  HA  ILE A 254     -34.005   0.428  20.436  1.00  0.95           H  
ATOM   4042  C   ILE A 254     -32.650  -1.214  20.263  1.00  0.95           C  
ATOM   4043  CB  ILE A 254     -35.225  -1.327  20.213  1.00  0.95           C  
ATOM   4044  HB  ILE A 254     -35.168  -2.277  19.682  1.00  0.95           H  
ATOM   4045  O   ILE A 254     -31.999  -1.847  19.426  1.00  0.95           O  
ATOM   4046  CG1 ILE A 254     -36.503  -0.584  19.744  1.00  0.95           C  
ATOM   4047 HG12 ILE A 254     -36.621   0.336  20.316  1.00  0.95           H  
ATOM   4048 HG13 ILE A 254     -36.413  -0.313  18.692  1.00  0.95           H  
ATOM   4049  CG2 ILE A 254     -35.314  -1.622  21.723  1.00  0.95           C  
ATOM   4050 HG21 ILE A 254     -34.500  -2.273  22.043  1.00  0.95           H  
ATOM   4051 HG22 ILE A 254     -36.231  -2.165  21.952  1.00  0.95           H  
ATOM   4052 HG23 ILE A 254     -35.308  -0.696  22.298  1.00  0.95           H  
ATOM   4053  CD1 ILE A 254     -37.792  -1.408  19.851  1.00  0.95           C  
ATOM   4054 HD11 ILE A 254     -38.601  -0.872  19.354  1.00  0.95           H  
ATOM   4055 HD12 ILE A 254     -37.660  -2.375  19.367  1.00  0.95           H  
ATOM   4056 HD13 ILE A 254     -38.074  -1.553  20.894  1.00  0.95           H  
ATOM   4057  N   TYR A 255     -32.254  -1.082  21.530  1.00  0.93           N  
ATOM   4058  H   TYR A 255     -32.877  -0.612  22.172  1.00  0.93           H  
ATOM   4059  CA  TYR A 255     -31.119  -1.802  22.100  1.00  0.93           C  
ATOM   4060  HA  TYR A 255     -30.220  -1.491  21.568  1.00  0.93           H  
ATOM   4061  C   TYR A 255     -31.322  -3.327  21.970  1.00  0.93           C  
ATOM   4062  CB  TYR A 255     -30.956  -1.396  23.567  1.00  0.93           C  
ATOM   4063  HB2 TYR A 255     -31.856  -1.662  24.120  1.00  0.93           H  
ATOM   4064  HB3 TYR A 255     -30.838  -0.314  23.628  1.00  0.93           H  
ATOM   4065  O   TYR A 255     -32.301  -3.848  22.498  1.00  0.93           O  
ATOM   4066  CG  TYR A 255     -29.759  -2.051  24.217  1.00  0.93           C  
ATOM   4067  CD1 TYR A 255     -29.924  -3.200  25.008  1.00  0.93           C  
ATOM   4068  HD1 TYR A 255     -30.911  -3.598  25.192  1.00  0.93           H  
ATOM   4069  CD2 TYR A 255     -28.479  -1.498  24.037  1.00  0.93           C  
ATOM   4070  HD2 TYR A 255     -28.365  -0.583  23.475  1.00  0.93           H  
ATOM   4071  CE1 TYR A 255     -28.807  -3.799  25.618  1.00  0.93           C  
ATOM   4072  HE1 TYR A 255     -28.924  -4.636  26.290  1.00  0.93           H  
ATOM   4073  CE2 TYR A 255     -27.359  -2.116  24.620  1.00  0.93           C  
ATOM   4074  HE2 TYR A 255     -26.374  -1.691  24.497  1.00  0.93           H  
ATOM   4075  OH  TYR A 255     -26.452  -3.842  26.000  1.00  0.93           O  
ATOM   4076  HH  TYR A 255     -25.638  -3.367  25.818  1.00  0.93           H  
ATOM   4077  CZ  TYR A 255     -27.525  -3.269  25.412  1.00  0.93           C  
ATOM   4078  N   PRO A 256     -30.432  -4.061  21.277  1.00  0.94           N  
ATOM   4079  CA  PRO A 256     -30.701  -5.446  20.889  1.00  0.94           C  
ATOM   4080  HA  PRO A 256     -31.764  -5.569  20.682  1.00  0.94           H  
ATOM   4081  C   PRO A 256     -30.327  -6.502  21.942  1.00  0.94           C  
ATOM   4082  CB  PRO A 256     -29.924  -5.626  19.584  1.00  0.94           C  
ATOM   4083  HB2 PRO A 256     -30.529  -5.238  18.765  1.00  0.94           H  
ATOM   4084  HB3 PRO A 256     -29.645  -6.662  19.390  1.00  0.94           H  
ATOM   4085  O   PRO A 256     -30.342  -7.681  21.608  1.00  0.94           O  
ATOM   4086  CG  PRO A 256     -28.703  -4.733  19.789  1.00  0.94           C  
ATOM   4087  HG2 PRO A 256     -27.960  -5.255  20.391  1.00  0.94           H  
ATOM   4088  HG3 PRO A 256     -28.284  -4.403  18.838  1.00  0.94           H  
ATOM   4089  CD  PRO A 256     -29.263  -3.553  20.573  1.00  0.94           C  
ATOM   4090  HD2 PRO A 256     -29.562  -2.771  19.875  1.00  0.94           H  
ATOM   4091  HD3 PRO A 256     -28.517  -3.174  21.272  1.00  0.94           H  
ATOM   4092  N   ASN A 257     -29.930  -6.113  23.163  1.00  0.93           N  
ATOM   4093  H   ASN A 257     -30.046  -5.144  23.422  1.00  0.93           H  
ATOM   4094  CA  ASN A 257     -29.411  -7.031  24.193  1.00  0.93           C  
ATOM   4095  HA  ASN A 257     -28.918  -6.427  24.954  1.00  0.93           H  
ATOM   4096  C   ASN A 257     -28.296  -7.975  23.686  1.00  0.93           C  
ATOM   4097  CB  ASN A 257     -30.578  -7.764  24.889  1.00  0.93           C  
ATOM   4098  HB2 ASN A 257     -30.182  -8.539  25.546  1.00  0.93           H  
ATOM   4099  HB3 ASN A 257     -31.199  -8.253  24.140  1.00  0.93           H  
ATOM   4100  O   ASN A 257     -28.144  -9.092  24.171  1.00  0.93           O  
ATOM   4101  CG  ASN A 257     -31.438  -6.866  25.758  1.00  0.93           C  
ATOM   4102  ND2 ASN A 257     -32.670  -7.236  26.007  1.00  0.93           N  
ATOM   4103 HD21 ASN A 257     -33.034  -8.104  25.641  1.00  0.93           H  
ATOM   4104 HD22 ASN A 257     -33.210  -6.636  26.614  1.00  0.93           H  
ATOM   4105  OD1 ASN A 257     -31.017  -5.835  26.246  1.00  0.93           O  
ATOM   4106  N   ALA A 258     -27.490  -7.518  22.722  1.00  0.94           N  
ATOM   4107  H   ALA A 258     -27.653  -6.587  22.365  1.00  0.94           H  
ATOM   4108  CA  ALA A 258     -26.401  -8.287  22.129  1.00  0.94           C  
ATOM   4109  HA  ALA A 258     -26.018  -8.994  22.865  1.00  0.94           H  
ATOM   4110  C   ALA A 258     -25.241  -7.380  21.696  1.00  0.94           C  
ATOM   4111  CB  ALA A 258     -26.945  -9.092  20.941  1.00  0.94           C  
ATOM   4112  HB1 ALA A 258     -27.328  -8.420  20.174  1.00  0.94           H  
ATOM   4113  HB2 ALA A 258     -27.748  -9.746  21.280  1.00  0.94           H  
ATOM   4114  HB3 ALA A 258     -26.150  -9.709  20.524  1.00  0.94           H  
ATOM   4115  O   ALA A 258     -25.410  -6.182  21.439  1.00  0.94           O  
ATOM   4116  N   THR A 259     -24.058  -7.978  21.582  1.00  0.95           N  
ATOM   4117  H   THR A 259     -24.033  -8.972  21.761  1.00  0.95           H  
ATOM   4118  CA  THR A 259     -22.882  -7.392  20.927  1.00  0.95           C  
ATOM   4119  HA  THR A 259     -23.072  -6.339  20.715  1.00  0.95           H  
ATOM   4120  C   THR A 259     -22.647  -8.077  19.586  1.00  0.95           C  
ATOM   4121  CB  THR A 259     -21.633  -7.460  21.813  1.00  0.95           C  
ATOM   4122  HB  THR A 259     -20.791  -7.048  21.256  1.00  0.95           H  
ATOM   4123  O   THR A 259     -23.056  -9.218  19.385  1.00  0.95           O  
ATOM   4124  CG2 THR A 259     -21.797  -6.644  23.093  1.00  0.95           C  
ATOM   4125 HG21 THR A 259     -22.027  -5.609  22.838  1.00  0.95           H  
ATOM   4126 HG22 THR A 259     -22.604  -7.057  23.698  1.00  0.95           H  
ATOM   4127 HG23 THR A 259     -20.869  -6.678  23.665  1.00  0.95           H  
ATOM   4128  OG1 THR A 259     -21.319  -8.780  22.177  1.00  0.95           O  
ATOM   4129  HG1 THR A 259     -22.099  -9.217  22.526  1.00  0.95           H  
ATOM   4130  N   PHE A 260     -22.020  -7.385  18.638  1.00  0.98           N  
ATOM   4131  H   PHE A 260     -21.679  -6.455  18.836  1.00  0.98           H  
ATOM   4132  CA  PHE A 260     -21.846  -7.901  17.279  1.00  0.98           C  
ATOM   4133  HA  PHE A 260     -22.176  -8.938  17.221  1.00  0.98           H  
ATOM   4134  C   PHE A 260     -20.375  -7.868  16.907  1.00  0.98           C  
ATOM   4135  CB  PHE A 260     -22.691  -7.093  16.284  1.00  0.98           C  
ATOM   4136  HB2 PHE A 260     -22.297  -6.078  16.223  1.00  0.98           H  
ATOM   4137  HB3 PHE A 260     -22.589  -7.538  15.294  1.00  0.98           H  
ATOM   4138  O   PHE A 260     -19.720  -6.837  17.070  1.00  0.98           O  
ATOM   4139  CG  PHE A 260     -24.161  -7.011  16.643  1.00  0.98           C  
ATOM   4140  CD1 PHE A 260     -25.084  -7.927  16.110  1.00  0.98           C  
ATOM   4141  HD1 PHE A 260     -24.750  -8.697  15.430  1.00  0.98           H  
ATOM   4142  CD2 PHE A 260     -24.600  -6.042  17.561  1.00  0.98           C  
ATOM   4143  HD2 PHE A 260     -23.888  -5.366  18.013  1.00  0.98           H  
ATOM   4144  CE1 PHE A 260     -26.438  -7.865  16.479  1.00  0.98           C  
ATOM   4145  HE1 PHE A 260     -27.133  -8.599  16.099  1.00  0.98           H  
ATOM   4146  CE2 PHE A 260     -25.945  -6.000  17.954  1.00  0.98           C  
ATOM   4147  HE2 PHE A 260     -26.244  -5.303  18.723  1.00  0.98           H  
ATOM   4148  CZ  PHE A 260     -26.868  -6.910  17.413  1.00  0.98           C  
ATOM   4149  HZ  PHE A 260     -27.891  -6.913  17.761  1.00  0.98           H  
ATOM   4150  N   TYR A 261     -19.859  -8.967  16.371  1.00  0.99           N  
ATOM   4151  H   TYR A 261     -20.422  -9.801  16.281  1.00  0.99           H  
ATOM   4152  CA  TYR A 261     -18.540  -8.942  15.764  1.00  0.99           C  
ATOM   4153  HA  TYR A 261     -17.860  -8.450  16.460  1.00  0.99           H  
ATOM   4154  C   TYR A 261     -18.552  -8.112  14.480  1.00  0.99           C  
ATOM   4155  CB  TYR A 261     -18.013 -10.357  15.509  1.00  0.99           C  
ATOM   4156  HB2 TYR A 261     -18.817 -10.974  15.109  1.00  0.99           H  
ATOM   4157  HB3 TYR A 261     -17.237 -10.296  14.746  1.00  0.99           H  
ATOM   4158  O   TYR A 261     -19.450  -8.223  13.641  1.00  0.99           O  
ATOM   4159  CG  TYR A 261     -17.388 -11.029  16.715  1.00  0.99           C  
ATOM   4160  CD1 TYR A 261     -16.322 -10.403  17.392  1.00  0.99           C  
ATOM   4161  HD1 TYR A 261     -15.966  -9.437  17.065  1.00  0.99           H  
ATOM   4162  CD2 TYR A 261     -17.826 -12.300  17.132  1.00  0.99           C  
ATOM   4163  HD2 TYR A 261     -18.658 -12.778  16.637  1.00  0.99           H  
ATOM   4164  CE1 TYR A 261     -15.693 -11.038  18.477  1.00  0.99           C  
ATOM   4165  HE1 TYR A 261     -14.876 -10.552  18.990  1.00  0.99           H  
ATOM   4166  CE2 TYR A 261     -17.196 -12.943  18.214  1.00  0.99           C  
ATOM   4167  HE2 TYR A 261     -17.532 -13.911  18.556  1.00  0.99           H  
ATOM   4168  OH  TYR A 261     -15.542 -12.939  19.940  1.00  0.99           O  
ATOM   4169  HH  TYR A 261     -14.803 -12.449  20.309  1.00  0.99           H  
ATOM   4170  CZ  TYR A 261     -16.128 -12.315  18.887  1.00  0.99           C  
ATOM   4171  N   MET A 262     -17.506  -7.309  14.331  1.00  0.99           N  
ATOM   4172  H   MET A 262     -16.834  -7.288  15.085  1.00  0.99           H  
ATOM   4173  CA  MET A 262     -17.036  -6.806  13.049  1.00  0.99           C  
ATOM   4174  HA  MET A 262     -17.827  -6.870  12.302  1.00  0.99           H  
ATOM   4175  C   MET A 262     -15.868  -7.700  12.648  1.00  0.99           C  
ATOM   4176  CB  MET A 262     -16.582  -5.348  13.179  1.00  0.99           C  
ATOM   4177  HB2 MET A 262     -16.316  -4.981  12.188  1.00  0.99           H  
ATOM   4178  HB3 MET A 262     -15.697  -5.306  13.814  1.00  0.99           H  
ATOM   4179  O   MET A 262     -14.923  -7.809  13.424  1.00  0.99           O  
ATOM   4180  CG  MET A 262     -17.660  -4.430  13.765  1.00  0.99           C  
ATOM   4181  HG2 MET A 262     -17.912  -4.770  14.770  1.00  0.99           H  
ATOM   4182  HG3 MET A 262     -18.558  -4.511  13.154  1.00  0.99           H  
ATOM   4183  SD  MET A 262     -17.193  -2.679  13.867  1.00  0.99           S  
ATOM   4184  CE  MET A 262     -15.838  -2.803  15.062  1.00  0.99           C  
ATOM   4185  HE1 MET A 262     -14.978  -3.286  14.596  1.00  0.99           H  
ATOM   4186  HE2 MET A 262     -16.163  -3.384  15.925  1.00  0.99           H  
ATOM   4187  HE3 MET A 262     -15.556  -1.803  15.392  1.00  0.99           H  
ATOM   4188  N   LEU A 263     -15.933  -8.363  11.499  1.00  0.99           N  
ATOM   4189  H   LEU A 263     -16.677  -8.145  10.852  1.00  0.99           H  
ATOM   4190  CA  LEU A 263     -14.878  -9.278  11.060  1.00  0.99           C  
ATOM   4191  HA  LEU A 263     -14.091  -9.327  11.812  1.00  0.99           H  
ATOM   4192  C   LEU A 263     -14.227  -8.760   9.785  1.00  0.99           C  
ATOM   4193  CB  LEU A 263     -15.419 -10.704  10.857  1.00  0.99           C  
ATOM   4194  HB2 LEU A 263     -16.173 -10.681  10.070  1.00  0.99           H  
ATOM   4195  HB3 LEU A 263     -14.588 -11.318  10.512  1.00  0.99           H  
ATOM   4196  O   LEU A 263     -14.928  -8.222   8.925  1.00  0.99           O  
ATOM   4197  CG  LEU A 263     -16.026 -11.390  12.090  1.00  0.99           C  
ATOM   4198  HG  LEU A 263     -16.944 -10.876  12.376  1.00  0.99           H  
ATOM   4199  CD1 LEU A 263     -16.359 -12.844  11.742  1.00  0.99           C  
ATOM   4200 HD11 LEU A 263     -17.004 -12.886  10.864  1.00  0.99           H  
ATOM   4201 HD12 LEU A 263     -16.868 -13.321  12.580  1.00  0.99           H  
ATOM   4202 HD13 LEU A 263     -15.441 -13.389  11.522  1.00  0.99           H  
ATOM   4203  CD2 LEU A 263     -15.081 -11.420  13.290  1.00  0.99           C  
ATOM   4204 HD21 LEU A 263     -15.509 -12.015  14.097  1.00  0.99           H  
ATOM   4205 HD22 LEU A 263     -14.925 -10.406  13.659  1.00  0.99           H  
ATOM   4206 HD23 LEU A 263     -14.118 -11.839  13.000  1.00  0.99           H  
ATOM   4207  N   ALA A 264     -12.918  -8.975   9.657  1.00  0.99           N  
ATOM   4208  H   ALA A 264     -12.406  -9.396  10.419  1.00  0.99           H  
ATOM   4209  CA  ALA A 264     -12.238  -8.899   8.375  1.00  0.99           C  
ATOM   4210  HA  ALA A 264     -13.027  -8.957   7.625  1.00  0.99           H  
ATOM   4211  C   ALA A 264     -11.331 -10.110   8.134  1.00  0.99           C  
ATOM   4212  CB  ALA A 264     -11.520  -7.556   8.209  1.00  0.99           C  
ATOM   4213  HB1 ALA A 264     -12.246  -6.748   8.286  1.00  0.99           H  
ATOM   4214  HB2 ALA A 264     -11.053  -7.511   7.225  1.00  0.99           H  
ATOM   4215  HB3 ALA A 264     -10.748  -7.433   8.969  1.00  0.99           H  
ATOM   4216  O   ALA A 264     -10.764 -10.658   9.077  1.00  0.99           O  
ATOM   4217  N   ARG A 265     -11.249 -10.548   6.876  1.00  0.98           N  
ATOM   4218  H   ARG A 265     -11.716 -10.007   6.162  1.00  0.98           H  
ATOM   4219  CA  ARG A 265     -10.476 -11.717   6.426  1.00  0.98           C  
ATOM   4220  HA  ARG A 265      -9.652 -11.897   7.116  1.00  0.98           H  
ATOM   4221  C   ARG A 265      -9.906 -11.446   5.035  1.00  0.98           C  
ATOM   4222  CB  ARG A 265     -11.403 -12.941   6.379  1.00  0.98           C  
ATOM   4223  HB2 ARG A 265     -12.216 -12.720   5.687  1.00  0.98           H  
ATOM   4224  HB3 ARG A 265     -11.811 -13.090   7.378  1.00  0.98           H  
ATOM   4225  O   ARG A 265     -10.607 -10.795   4.255  1.00  0.98           O  
ATOM   4226  CG  ARG A 265     -10.739 -14.251   5.921  1.00  0.98           C  
ATOM   4227  HG2 ARG A 265     -10.239 -14.107   4.963  1.00  0.98           H  
ATOM   4228  HG3 ARG A 265     -10.013 -14.578   6.665  1.00  0.98           H  
ATOM   4229  CD  ARG A 265     -11.763 -15.359   5.721  1.00  0.98           C  
ATOM   4230  HD2 ARG A 265     -12.482 -15.045   4.964  1.00  0.98           H  
ATOM   4231  HD3 ARG A 265     -11.244 -16.249   5.365  1.00  0.98           H  
ATOM   4232  NE  ARG A 265     -12.438 -15.671   6.983  1.00  0.98           N  
ATOM   4233  HE  ARG A 265     -12.013 -15.296   7.820  1.00  0.98           H  
ATOM   4234  NH1 ARG A 265     -14.044 -17.061   6.113  1.00  0.98           N  
ATOM   4235 HH11 ARG A 265     -14.866 -17.639   6.219  1.00  0.98           H  
ATOM   4236 HH12 ARG A 265     -13.799 -16.769   5.178  1.00  0.98           H  
ATOM   4237  NH2 ARG A 265     -13.864 -16.758   8.331  1.00  0.98           N  
ATOM   4238 HH21 ARG A 265     -14.522 -17.513   8.463  1.00  0.98           H  
ATOM   4239 HH22 ARG A 265     -13.307 -16.390   9.089  1.00  0.98           H  
ATOM   4240  CZ  ARG A 265     -13.445 -16.498   7.128  1.00  0.98           C  
ATOM   4241  N   PRO A 266      -8.722 -11.977   4.698  1.00  0.98           N  
ATOM   4242  CA  PRO A 266      -8.179 -11.896   3.351  1.00  0.98           C  
ATOM   4243  HA  PRO A 266      -7.925 -10.857   3.141  1.00  0.98           H  
ATOM   4244  C   PRO A 266      -9.118 -12.434   2.264  1.00  0.98           C  
ATOM   4245  CB  PRO A 266      -6.872 -12.679   3.367  1.00  0.98           C  
ATOM   4246  HB2 PRO A 266      -6.684 -13.181   2.418  1.00  0.98           H  
ATOM   4247  HB3 PRO A 266      -6.043 -12.022   3.632  1.00  0.98           H  
ATOM   4248  O   PRO A 266      -9.792 -13.454   2.439  1.00  0.98           O  
ATOM   4249  CG  PRO A 266      -7.126 -13.672   4.487  1.00  0.98           C  
ATOM   4250  HG2 PRO A 266      -6.197 -14.109   4.854  1.00  0.98           H  
ATOM   4251  HG3 PRO A 266      -7.802 -14.458   4.152  1.00  0.98           H  
ATOM   4252  CD  PRO A 266      -7.817 -12.781   5.507  1.00  0.98           C  
ATOM   4253  HD2 PRO A 266      -7.086 -12.133   5.989  1.00  0.98           H  
ATOM   4254  HD3 PRO A 266      -8.318 -13.392   6.258  1.00  0.98           H  
ATOM   4255  N   TYR A 267      -9.099 -11.758   1.121  1.00  0.98           N  
ATOM   4256  H   TYR A 267      -8.538 -10.918   1.112  1.00  0.98           H  
ATOM   4257  CA  TYR A 267      -9.424 -12.297  -0.190  1.00  0.98           C  
ATOM   4258  HA  TYR A 267      -9.966 -13.234  -0.065  1.00  0.98           H  
ATOM   4259  C   TYR A 267      -8.109 -12.556  -0.934  1.00  0.98           C  
ATOM   4260  CB  TYR A 267     -10.317 -11.322  -0.964  1.00  0.98           C  
ATOM   4261  HB2 TYR A 267     -11.303 -11.291  -0.502  1.00  0.98           H  
ATOM   4262  HB3 TYR A 267      -9.892 -10.323  -0.871  1.00  0.98           H  
ATOM   4263  O   TYR A 267      -7.308 -11.642  -1.110  1.00  0.98           O  
ATOM   4264  CG  TYR A 267     -10.459 -11.658  -2.439  1.00  0.98           C  
ATOM   4265  CD1 TYR A 267      -9.926 -10.781  -3.400  1.00  0.98           C  
ATOM   4266  HD1 TYR A 267      -9.431  -9.872  -3.092  1.00  0.98           H  
ATOM   4267  CD2 TYR A 267     -11.057 -12.865  -2.853  1.00  0.98           C  
ATOM   4268  HD2 TYR A 267     -11.454 -13.547  -2.116  1.00  0.98           H  
ATOM   4269  CE1 TYR A 267      -9.986 -11.097  -4.766  1.00  0.98           C  
ATOM   4270  HE1 TYR A 267      -9.544 -10.416  -5.479  1.00  0.98           H  
ATOM   4271  CE2 TYR A 267     -11.115 -13.194  -4.222  1.00  0.98           C  
ATOM   4272  HE2 TYR A 267     -11.547 -14.129  -4.546  1.00  0.98           H  
ATOM   4273  OH  TYR A 267     -10.647 -12.591  -6.504  1.00  0.98           O  
ATOM   4274  HH  TYR A 267     -10.152 -11.930  -6.993  1.00  0.98           H  
ATOM   4275  CZ  TYR A 267     -10.582 -12.304  -5.179  1.00  0.98           C  
ATOM   4276  N   PHE A 268      -7.877 -13.798  -1.347  1.00  0.97           N  
ATOM   4277  H   PHE A 268      -8.599 -14.494  -1.221  1.00  0.97           H  
ATOM   4278  CA  PHE A 268      -6.620 -14.226  -1.944  1.00  0.97           C  
ATOM   4279  HA  PHE A 268      -6.183 -13.390  -2.490  1.00  0.97           H  
ATOM   4280  C   PHE A 268      -6.817 -15.390  -2.906  1.00  0.97           C  
ATOM   4281  CB  PHE A 268      -5.662 -14.623  -0.827  1.00  0.97           C  
ATOM   4282  HB2 PHE A 268      -5.555 -13.751  -0.181  1.00  0.97           H  
ATOM   4283  HB3 PHE A 268      -6.104 -15.426  -0.238  1.00  0.97           H  
ATOM   4284  O   PHE A 268      -7.522 -16.357  -2.608  1.00  0.97           O  
ATOM   4285  CG  PHE A 268      -4.283 -15.041  -1.298  1.00  0.97           C  
ATOM   4286  CD1 PHE A 268      -3.880 -16.388  -1.222  1.00  0.97           C  
ATOM   4287  HD1 PHE A 268      -4.563 -17.144  -0.863  1.00  0.97           H  
ATOM   4288  CD2 PHE A 268      -3.382 -14.066  -1.766  1.00  0.97           C  
ATOM   4289  HD2 PHE A 268      -3.672 -13.026  -1.797  1.00  0.97           H  
ATOM   4290  CE1 PHE A 268      -2.569 -16.747  -1.574  1.00  0.97           C  
ATOM   4291  HE1 PHE A 268      -2.240 -17.773  -1.486  1.00  0.97           H  
ATOM   4292  CE2 PHE A 268      -2.076 -14.429  -2.132  1.00  0.97           C  
ATOM   4293  HE2 PHE A 268      -1.375 -13.675  -2.456  1.00  0.97           H  
ATOM   4294  CZ  PHE A 268      -1.668 -15.767  -2.020  1.00  0.97           C  
ATOM   4295  HZ  PHE A 268      -0.648 -16.039  -2.250  1.00  0.97           H  
ATOM   4296  N   THR A 269      -6.160 -15.300  -4.060  1.00  0.95           N  
ATOM   4297  H   THR A 269      -5.653 -14.448  -4.255  1.00  0.95           H  
ATOM   4298  CA  THR A 269      -6.150 -16.350  -5.089  1.00  0.95           C  
ATOM   4299  HA  THR A 269      -6.594 -17.261  -4.687  1.00  0.95           H  
ATOM   4300  C   THR A 269      -4.744 -16.726  -5.549  1.00  0.95           C  
ATOM   4301  CB  THR A 269      -6.960 -15.931  -6.320  1.00  0.95           C  
ATOM   4302  HB  THR A 269      -7.029 -16.778  -7.003  1.00  0.95           H  
ATOM   4303  O   THR A 269      -4.614 -17.594  -6.406  1.00  0.95           O  
ATOM   4304  CG2 THR A 269      -8.377 -15.469  -5.996  1.00  0.95           C  
ATOM   4305 HG21 THR A 269      -8.917 -16.262  -5.479  1.00  0.95           H  
ATOM   4306 HG22 THR A 269      -8.872 -15.236  -6.938  1.00  0.95           H  
ATOM   4307 HG23 THR A 269      -8.359 -14.571  -5.377  1.00  0.95           H  
ATOM   4308  OG1 THR A 269      -6.308 -14.875  -6.984  1.00  0.95           O  
ATOM   4309  HG1 THR A 269      -5.547 -15.271  -7.414  1.00  0.95           H  
ATOM   4310  N   GLY A 270      -3.713 -16.052  -5.030  1.00  0.93           N  
ATOM   4311  H   GLY A 270      -3.875 -15.426  -4.254  1.00  0.93           H  
ATOM   4312  CA  GLY A 270      -2.326 -16.304  -5.401  1.00  0.93           C  
ATOM   4313  HA2 GLY A 270      -1.703 -15.482  -5.048  1.00  0.93           H  
ATOM   4314  HA3 GLY A 270      -2.242 -16.347  -6.486  1.00  0.93           H  
ATOM   4315  C   GLY A 270      -1.793 -17.616  -4.819  1.00  0.93           C  
ATOM   4316  O   GLY A 270      -2.499 -18.364  -4.143  1.00  0.93           O  
ATOM   4317  N   GLN A 271      -0.517 -17.891  -5.084  1.00  0.90           N  
ATOM   4318  H   GLN A 271      -0.007 -17.253  -5.679  1.00  0.90           H  
ATOM   4319  CA  GLN A 271       0.184 -19.090  -4.594  1.00  0.90           C  
ATOM   4320  HA  GLN A 271      -0.541 -19.801  -4.197  1.00  0.90           H  
ATOM   4321  C   GLN A 271       1.160 -18.795  -3.443  1.00  0.90           C  
ATOM   4322  CB  GLN A 271       0.906 -19.763  -5.770  1.00  0.90           C  
ATOM   4323  HB2 GLN A 271       1.477 -20.613  -5.395  1.00  0.90           H  
ATOM   4324  HB3 GLN A 271       1.601 -19.054  -6.220  1.00  0.90           H  
ATOM   4325  O   GLN A 271       1.747 -19.714  -2.877  1.00  0.90           O  
ATOM   4326  CG  GLN A 271      -0.073 -20.274  -6.838  1.00  0.90           C  
ATOM   4327  HG2 GLN A 271      -0.782 -20.956  -6.368  1.00  0.90           H  
ATOM   4328  HG3 GLN A 271      -0.630 -19.440  -7.265  1.00  0.90           H  
ATOM   4329  CD  GLN A 271       0.627 -21.005  -7.978  1.00  0.90           C  
ATOM   4330  NE2 GLN A 271      -0.098 -21.764  -8.770  1.00  0.90           N  
ATOM   4331 HE21 GLN A 271      -1.087 -21.887  -8.607  1.00  0.90           H  
ATOM   4332 HE22 GLN A 271       0.418 -22.235  -9.499  1.00  0.90           H  
ATOM   4333  OE1 GLN A 271       1.822 -20.920  -8.195  1.00  0.90           O  
ATOM   4334  N   GLY A 272       1.354 -17.515  -3.113  1.00  0.89           N  
ATOM   4335  H   GLY A 272       0.825 -16.813  -3.610  1.00  0.89           H  
ATOM   4336  CA  GLY A 272       2.246 -17.071  -2.047  1.00  0.89           C  
ATOM   4337  HA2 GLY A 272       2.393 -15.994  -2.127  1.00  0.89           H  
ATOM   4338  HA3 GLY A 272       3.215 -17.554  -2.175  1.00  0.89           H  
ATOM   4339  C   GLY A 272       1.743 -17.377  -0.634  1.00  0.89           C  
ATOM   4340  O   GLY A 272       0.595 -17.761  -0.407  1.00  0.89           O  
ATOM   4341  N   THR A 273       2.633 -17.168   0.331  1.00  0.91           N  
ATOM   4342  H   THR A 273       3.544 -16.803   0.091  1.00  0.91           H  
ATOM   4343  CA  THR A 273       2.324 -17.184   1.761  1.00  0.91           C  
ATOM   4344  HA  THR A 273       1.839 -18.128   2.008  1.00  0.91           H  
ATOM   4345  C   THR A 273       1.371 -16.048   2.116  1.00  0.91           C  
ATOM   4346  CB  THR A 273       3.618 -17.047   2.585  1.00  0.91           C  
ATOM   4347  HB  THR A 273       3.392 -16.705   3.595  1.00  0.91           H  
ATOM   4348  O   THR A 273       1.590 -14.901   1.734  1.00  0.91           O  
ATOM   4349  CG2 THR A 273       4.343 -18.391   2.654  1.00  0.91           C  
ATOM   4350 HG21 THR A 273       5.262 -18.278   3.228  1.00  0.91           H  
ATOM   4351 HG22 THR A 273       4.590 -18.738   1.651  1.00  0.91           H  
ATOM   4352 HG23 THR A 273       3.707 -19.129   3.144  1.00  0.91           H  
ATOM   4353  OG1 THR A 273       4.520 -16.162   1.953  1.00  0.91           O  
ATOM   4354  HG1 THR A 273       4.750 -15.424   2.521  1.00  0.91           H  
ATOM   4355  N   ILE A 274       0.332 -16.363   2.889  1.00  0.94           N  
ATOM   4356  H   ILE A 274       0.197 -17.322   3.174  1.00  0.94           H  
ATOM   4357  CA  ILE A 274      -0.665 -15.394   3.344  1.00  0.94           C  
ATOM   4358  HA  ILE A 274      -0.228 -14.397   3.281  1.00  0.94           H  
ATOM   4359  C   ILE A 274      -1.026 -15.629   4.810  1.00  0.94           C  
ATOM   4360  CB  ILE A 274      -1.903 -15.410   2.419  1.00  0.94           C  
ATOM   4361  HB  ILE A 274      -1.558 -15.196   1.408  1.00  0.94           H  
ATOM   4362  O   ILE A 274      -1.070 -16.771   5.272  1.00  0.94           O  
ATOM   4363  CG1 ILE A 274      -2.849 -14.276   2.853  1.00  0.94           C  
ATOM   4364 HG12 ILE A 274      -3.376 -14.562   3.763  1.00  0.94           H  
ATOM   4365 HG13 ILE A 274      -2.264 -13.378   3.054  1.00  0.94           H  
ATOM   4366  CG2 ILE A 274      -2.629 -16.772   2.401  1.00  0.94           C  
ATOM   4367 HG21 ILE A 274      -1.940 -17.554   2.084  1.00  0.94           H  
ATOM   4368 HG22 ILE A 274      -3.020 -17.007   3.391  1.00  0.94           H  
ATOM   4369 HG23 ILE A 274      -3.450 -16.740   1.685  1.00  0.94           H  
ATOM   4370  CD1 ILE A 274      -3.891 -13.914   1.815  1.00  0.94           C  
ATOM   4371 HD11 ILE A 274      -4.414 -13.015   2.141  1.00  0.94           H  
ATOM   4372 HD12 ILE A 274      -3.386 -13.686   0.877  1.00  0.94           H  
ATOM   4373 HD13 ILE A 274      -4.600 -14.734   1.702  1.00  0.94           H  
ATOM   4374  N   ASP A 275      -1.324 -14.548   5.533  1.00  0.96           N  
ATOM   4375  H   ASP A 275      -1.319 -13.647   5.077  1.00  0.96           H  
ATOM   4376  CA  ASP A 275      -2.030 -14.633   6.807  1.00  0.96           C  
ATOM   4377  HA  ASP A 275      -1.598 -15.425   7.418  1.00  0.96           H  
ATOM   4378  C   ASP A 275      -3.496 -14.978   6.511  1.00  0.96           C  
ATOM   4379  CB  ASP A 275      -1.886 -13.306   7.580  1.00  0.96           C  
ATOM   4380  HB2 ASP A 275      -0.830 -13.123   7.777  1.00  0.96           H  
ATOM   4381  HB3 ASP A 275      -2.260 -12.486   6.966  1.00  0.96           H  
ATOM   4382  O   ASP A 275      -4.258 -14.125   6.076  1.00  0.96           O  
ATOM   4383  CG  ASP A 275      -2.644 -13.316   8.914  1.00  0.96           C  
ATOM   4384  OD1 ASP A 275      -3.304 -14.341   9.215  1.00  0.96           O  
ATOM   4385  OD2 ASP A 275      -2.599 -12.304   9.645  1.00  0.96           O  
ATOM   4386  N   ASN A 276      -3.911 -16.231   6.711  1.00  0.97           N  
ATOM   4387  H   ASN A 276      -3.247 -16.892   7.087  1.00  0.97           H  
ATOM   4388  CA  ASN A 276      -5.281 -16.681   6.431  1.00  0.97           C  
ATOM   4389  HA  ASN A 276      -5.671 -16.057   5.627  1.00  0.97           H  
ATOM   4390  C   ASN A 276      -6.256 -16.488   7.610  1.00  0.97           C  
ATOM   4391  CB  ASN A 276      -5.251 -18.117   5.886  1.00  0.97           C  
ATOM   4392  HB2 ASN A 276      -4.527 -18.174   5.073  1.00  0.97           H  
ATOM   4393  HB3 ASN A 276      -6.234 -18.360   5.483  1.00  0.97           H  
ATOM   4394  O   ASN A 276      -7.363 -17.044   7.604  1.00  0.97           O  
ATOM   4395  CG  ASN A 276      -4.900 -19.168   6.925  1.00  0.97           C  
ATOM   4396  ND2 ASN A 276      -4.813 -20.411   6.516  1.00  0.97           N  
ATOM   4397 HD21 ASN A 276      -4.507 -21.076   7.212  1.00  0.97           H  
ATOM   4398 HD22 ASN A 276      -4.879 -20.630   5.532  1.00  0.97           H  
ATOM   4399  OD1 ASN A 276      -4.701 -18.919   8.101  1.00  0.97           O  
ATOM   4400  N   THR A 277      -5.854 -15.737   8.637  1.00  0.98           N  
ATOM   4401  H   THR A 277      -4.949 -15.291   8.590  1.00  0.98           H  
ATOM   4402  CA  THR A 277      -6.640 -15.564   9.859  1.00  0.98           C  
ATOM   4403  HA  THR A 277      -7.106 -16.523  10.084  1.00  0.98           H  
ATOM   4404  C   THR A 277      -7.784 -14.555   9.677  1.00  0.98           C  
ATOM   4405  CB  THR A 277      -5.743 -15.234  11.060  1.00  0.98           C  
ATOM   4406  HB  THR A 277      -6.373 -15.189  11.948  1.00  0.98           H  
ATOM   4407  O   THR A 277      -8.105 -14.089   8.585  1.00  0.98           O  
ATOM   4408  CG2 THR A 277      -4.663 -16.281  11.335  1.00  0.98           C  
ATOM   4409 HG21 THR A 277      -4.048 -15.956  12.174  1.00  0.98           H  
ATOM   4410 HG22 THR A 277      -4.021 -16.417  10.465  1.00  0.98           H  
ATOM   4411 HG23 THR A 277      -5.128 -17.236  11.577  1.00  0.98           H  
ATOM   4412  OG1 THR A 277      -5.156 -13.980  10.904  1.00  0.98           O  
ATOM   4413  HG1 THR A 277      -4.425 -14.069  10.288  1.00  0.98           H  
ATOM   4414  N   THR A 278      -8.544 -14.299  10.742  1.00  0.98           N  
ATOM   4415  H   THR A 278      -8.212 -14.621  11.640  1.00  0.98           H  
ATOM   4416  CA  THR A 278      -9.659 -13.344  10.733  1.00  0.98           C  
ATOM   4417  HA  THR A 278      -9.613 -12.726   9.836  1.00  0.98           H  
ATOM   4418  C   THR A 278      -9.515 -12.427  11.937  1.00  0.98           C  
ATOM   4419  CB  THR A 278     -11.010 -14.081  10.750  1.00  0.98           C  
ATOM   4420  HB  THR A 278     -11.033 -14.746  11.613  1.00  0.98           H  
ATOM   4421  O   THR A 278      -9.568 -12.891  13.075  1.00  0.98           O  
ATOM   4422  CG2 THR A 278     -12.234 -13.165  10.812  1.00  0.98           C  
ATOM   4423 HG21 THR A 278     -12.193 -12.544  11.707  1.00  0.98           H  
ATOM   4424 HG22 THR A 278     -12.261 -12.525   9.930  1.00  0.98           H  
ATOM   4425 HG23 THR A 278     -13.138 -13.773  10.842  1.00  0.98           H  
ATOM   4426  OG1 THR A 278     -11.152 -14.860   9.573  1.00  0.98           O  
ATOM   4427  HG1 THR A 278     -10.255 -14.929   9.236  1.00  0.98           H  
ATOM   4428  N   VAL A 279      -9.403 -11.123  11.694  1.00  0.99           N  
ATOM   4429  H   VAL A 279      -9.374 -10.821  10.731  1.00  0.99           H  
ATOM   4430  CA  VAL A 279      -9.412 -10.099  12.745  1.00  0.99           C  
ATOM   4431  HA  VAL A 279      -8.886 -10.505  13.609  1.00  0.99           H  
ATOM   4432  C   VAL A 279     -10.846  -9.803  13.172  1.00  0.99           C  
ATOM   4433  CB  VAL A 279      -8.633  -8.844  12.302  1.00  0.99           C  
ATOM   4434  HB  VAL A 279      -7.621  -9.178  12.075  1.00  0.99           H  
ATOM   4435  O   VAL A 279     -11.770  -9.780  12.352  1.00  0.99           O  
ATOM   4436  CG1 VAL A 279      -9.206  -8.197  11.037  1.00  0.99           C  
ATOM   4437 HG11 VAL A 279     -10.234  -7.876  11.202  1.00  0.99           H  
ATOM   4438 HG12 VAL A 279      -8.596  -7.341  10.750  1.00  0.99           H  
ATOM   4439 HG13 VAL A 279      -9.169  -8.909  10.212  1.00  0.99           H  
ATOM   4440  CG2 VAL A 279      -8.476  -7.763  13.380  1.00  0.99           C  
ATOM   4441 HG21 VAL A 279      -7.541  -7.947  13.908  1.00  0.99           H  
ATOM   4442 HG22 VAL A 279      -9.294  -7.759  14.101  1.00  0.99           H  
ATOM   4443 HG23 VAL A 279      -8.394  -6.775  12.927  1.00  0.99           H  
ATOM   4444  N   ALA A 280     -11.043  -9.553  14.468  1.00  0.99           N  
ATOM   4445  H   ALA A 280     -10.239  -9.559  15.078  1.00  0.99           H  
ATOM   4446  CA  ALA A 280     -12.335  -9.170  15.021  1.00  0.99           C  
ATOM   4447  HA  ALA A 280     -13.033  -9.024  14.197  1.00  0.99           H  
ATOM   4448  C   ALA A 280     -12.282  -7.851  15.804  1.00  0.99           C  
ATOM   4449  CB  ALA A 280     -12.893 -10.318  15.860  1.00  0.99           C  
ATOM   4450  HB1 ALA A 280     -12.198 -10.566  16.662  1.00  0.99           H  
ATOM   4451  HB2 ALA A 280     -13.852 -10.025  16.286  1.00  0.99           H  
ATOM   4452  HB3 ALA A 280     -13.037 -11.193  15.226  1.00  0.99           H  
ATOM   4453  O   ALA A 280     -11.461  -7.653  16.695  1.00  0.99           O  
ATOM   4454  N   GLY A 281     -13.230  -6.967  15.513  1.00  0.99           N  
ATOM   4455  H   GLY A 281     -13.848  -7.209  14.752  1.00  0.99           H  
ATOM   4456  CA  GLY A 281     -13.637  -5.857  16.368  1.00  0.99           C  
ATOM   4457  HA2 GLY A 281     -13.641  -4.934  15.787  1.00  0.99           H  
ATOM   4458  HA3 GLY A 281     -12.939  -5.735  17.197  1.00  0.99           H  
ATOM   4459  C   GLY A 281     -15.036  -6.100  16.933  1.00  0.99           C  
ATOM   4460  O   GLY A 281     -15.722  -7.046  16.550  1.00  0.99           O  
ATOM   4461  N   ILE A 282     -15.493  -5.233  17.832  1.00  0.98           N  
ATOM   4462  H   ILE A 282     -14.880  -4.486  18.125  1.00  0.98           H  
ATOM   4463  CA  ILE A 282     -16.819  -5.344  18.454  1.00  0.98           C  
ATOM   4464  HA  ILE A 282     -17.364  -6.182  18.019  1.00  0.98           H  
ATOM   4465  C   ILE A 282     -17.628  -4.084  18.167  1.00  0.98           C  
ATOM   4466  CB  ILE A 282     -16.690  -5.628  19.967  1.00  0.98           C  
ATOM   4467  HB  ILE A 282     -16.103  -4.825  20.412  1.00  0.98           H  
ATOM   4468  O   ILE A 282     -17.191  -2.979  18.472  1.00  0.98           O  
ATOM   4469  CG1 ILE A 282     -15.953  -6.967  20.209  1.00  0.98           C  
ATOM   4470 HG12 ILE A 282     -16.544  -7.785  19.797  1.00  0.98           H  
ATOM   4471 HG13 ILE A 282     -14.996  -6.956  19.687  1.00  0.98           H  
ATOM   4472  CG2 ILE A 282     -18.077  -5.640  20.642  1.00  0.98           C  
ATOM   4473 HG21 ILE A 282     -18.571  -4.676  20.527  1.00  0.98           H  
ATOM   4474 HG22 ILE A 282     -17.985  -5.828  21.712  1.00  0.98           H  
ATOM   4475 HG23 ILE A 282     -18.697  -6.418  20.197  1.00  0.98           H  
ATOM   4476  CD1 ILE A 282     -15.649  -7.266  21.683  1.00  0.98           C  
ATOM   4477 HD11 ILE A 282     -15.132  -6.420  22.136  1.00  0.98           H  
ATOM   4478 HD12 ILE A 282     -16.568  -7.475  22.230  1.00  0.98           H  
ATOM   4479 HD13 ILE A 282     -15.010  -8.146  21.744  1.00  0.98           H  
ATOM   4480  N   LEU A 283     -18.834  -4.240  17.633  1.00  0.98           N  
ATOM   4481  H   LEU A 283     -19.126  -5.178  17.398  1.00  0.98           H  
ATOM   4482  CA  LEU A 283     -19.862  -3.208  17.649  1.00  0.98           C  
ATOM   4483  HA  LEU A 283     -19.384  -2.231  17.719  1.00  0.98           H  
ATOM   4484  C   LEU A 283     -20.727  -3.408  18.895  1.00  0.98           C  
ATOM   4485  CB  LEU A 283     -20.631  -3.243  16.322  1.00  0.98           C  
ATOM   4486  HB2 LEU A 283     -19.904  -3.071  15.528  1.00  0.98           H  
ATOM   4487  HB3 LEU A 283     -21.052  -4.237  16.168  1.00  0.98           H  
ATOM   4488  O   LEU A 283     -21.325  -4.469  19.097  1.00  0.98           O  
ATOM   4489  CG  LEU A 283     -21.744  -2.185  16.196  1.00  0.98           C  
ATOM   4490  HG  LEU A 283     -21.390  -1.220  16.559  1.00  0.98           H  
ATOM   4491  CD1 LEU A 283     -22.128  -2.045  14.731  1.00  0.98           C  
ATOM   4492 HD11 LEU A 283     -22.504  -3.003  14.370  1.00  0.98           H  
ATOM   4493 HD12 LEU A 283     -22.930  -1.313  14.635  1.00  0.98           H  
ATOM   4494 HD13 LEU A 283     -21.268  -1.734  14.138  1.00  0.98           H  
ATOM   4495  CD2 LEU A 283     -23.046  -2.564  16.909  1.00  0.98           C  
ATOM   4496 HD21 LEU A 283     -23.335  -3.577  16.627  1.00  0.98           H  
ATOM   4497 HD22 LEU A 283     -22.941  -2.497  17.991  1.00  0.98           H  
ATOM   4498 HD23 LEU A 283     -23.841  -1.879  16.615  1.00  0.98           H  
ATOM   4499  N   GLN A 284     -20.812  -2.369  19.723  1.00  0.97           N  
ATOM   4500  H   GLN A 284     -20.324  -1.520  19.477  1.00  0.97           H  
ATOM   4501  CA  GLN A 284     -21.555  -2.393  20.978  1.00  0.97           C  
ATOM   4502  HA  GLN A 284     -22.149  -3.306  21.024  1.00  0.97           H  
ATOM   4503  C   GLN A 284     -22.523  -1.212  21.053  1.00  0.97           C  
ATOM   4504  CB  GLN A 284     -20.562  -2.440  22.147  1.00  0.97           C  
ATOM   4505  HB2 GLN A 284     -19.947  -3.333  22.038  1.00  0.97           H  
ATOM   4506  HB3 GLN A 284     -19.910  -1.568  22.100  1.00  0.97           H  
ATOM   4507  O   GLN A 284     -22.151  -0.055  20.848  1.00  0.97           O  
ATOM   4508  CG  GLN A 284     -21.259  -2.495  23.515  1.00  0.97           C  
ATOM   4509  HG2 GLN A 284     -21.984  -3.309  23.515  1.00  0.97           H  
ATOM   4510  HG3 GLN A 284     -21.795  -1.562  23.690  1.00  0.97           H  
ATOM   4511  CD  GLN A 284     -20.295  -2.712  24.680  1.00  0.97           C  
ATOM   4512  NE2 GLN A 284     -20.815  -2.937  25.867  1.00  0.97           N  
ATOM   4513 HE21 GLN A 284     -21.815  -3.005  25.990  1.00  0.97           H  
ATOM   4514 HE22 GLN A 284     -20.166  -3.123  26.619  1.00  0.97           H  
ATOM   4515  OE1 GLN A 284     -19.078  -2.687  24.564  1.00  0.97           O  
ATOM   4516  N   TYR A 285     -23.780  -1.503  21.375  1.00  0.96           N  
ATOM   4517  H   TYR A 285     -24.032  -2.463  21.566  1.00  0.96           H  
ATOM   4518  CA  TYR A 285     -24.786  -0.473  21.594  1.00  0.96           C  
ATOM   4519  HA  TYR A 285     -24.650   0.301  20.839  1.00  0.96           H  
ATOM   4520  C   TYR A 285     -24.592   0.165  22.973  1.00  0.96           C  
ATOM   4521  CB  TYR A 285     -26.194  -1.045  21.399  1.00  0.96           C  
ATOM   4522  HB2 TYR A 285     -26.902  -0.334  21.826  1.00  0.96           H  
ATOM   4523  HB3 TYR A 285     -26.290  -1.983  21.945  1.00  0.96           H  
ATOM   4524  O   TYR A 285     -24.328  -0.520  23.961  1.00  0.96           O  
ATOM   4525  CG  TYR A 285     -26.572  -1.270  19.947  1.00  0.96           C  
ATOM   4526  CD1 TYR A 285     -27.551  -0.456  19.350  1.00  0.96           C  
ATOM   4527  HD1 TYR A 285     -28.037   0.317  19.927  1.00  0.96           H  
ATOM   4528  CD2 TYR A 285     -25.957  -2.290  19.193  1.00  0.96           C  
ATOM   4529  HD2 TYR A 285     -25.231  -2.947  19.649  1.00  0.96           H  
ATOM   4530  CE1 TYR A 285     -27.915  -0.654  18.008  1.00  0.96           C  
ATOM   4531  HE1 TYR A 285     -28.703  -0.065  17.562  1.00  0.96           H  
ATOM   4532  CE2 TYR A 285     -26.282  -2.458  17.835  1.00  0.96           C  
ATOM   4533  HE2 TYR A 285     -25.797  -3.222  17.247  1.00  0.96           H  
ATOM   4534  OH  TYR A 285     -27.540  -1.752  15.926  1.00  0.96           O  
ATOM   4535  HH  TYR A 285     -26.976  -2.375  15.462  1.00  0.96           H  
ATOM   4536  CZ  TYR A 285     -27.250  -1.629  17.241  1.00  0.96           C  
ATOM   4537  N   GLN A 286     -24.723   1.486  23.050  1.00  0.93           N  
ATOM   4538  H   GLN A 286     -24.918   1.991  22.197  1.00  0.93           H  
ATOM   4539  CA  GLN A 286     -24.790   2.212  24.309  1.00  0.93           C  
ATOM   4540  HA  GLN A 286     -23.954   1.909  24.939  1.00  0.93           H  
ATOM   4541  C   GLN A 286     -26.089   1.826  25.013  1.00  0.93           C  
ATOM   4542  CB  GLN A 286     -24.706   3.728  24.067  1.00  0.93           C  
ATOM   4543  HB2 GLN A 286     -24.908   4.244  25.005  1.00  0.93           H  
ATOM   4544  HB3 GLN A 286     -25.458   4.026  23.336  1.00  0.93           H  
ATOM   4545  O   GLN A 286     -27.171   1.950  24.439  1.00  0.93           O  
ATOM   4546  CG  GLN A 286     -23.311   4.137  23.571  1.00  0.93           C  
ATOM   4547  HG2 GLN A 286     -22.569   3.775  24.283  1.00  0.93           H  
ATOM   4548  HG3 GLN A 286     -23.110   3.671  22.606  1.00  0.93           H  
ATOM   4549  CD  GLN A 286     -23.132   5.645  23.418  1.00  0.93           C  
ATOM   4550  NE2 GLN A 286     -21.907   6.120  23.404  1.00  0.93           N  
ATOM   4551 HE21 GLN A 286     -21.824   7.125  23.460  1.00  0.93           H  
ATOM   4552 HE22 GLN A 286     -21.131   5.502  23.595  1.00  0.93           H  
ATOM   4553  OE1 GLN A 286     -24.054   6.436  23.296  1.00  0.93           O  
ATOM   4554  N   HIS A 287     -25.958   1.338  26.241  1.00  0.83           N  
ATOM   4555  H   HIS A 287     -25.037   1.277  26.653  1.00  0.83           H  
ATOM   4556  CA  HIS A 287     -27.082   0.980  27.089  1.00  0.83           C  
ATOM   4557  HA  HIS A 287     -27.974   0.875  26.473  1.00  0.83           H  
ATOM   4558  C   HIS A 287     -27.326   2.090  28.111  1.00  0.83           C  
ATOM   4559  CB  HIS A 287     -26.800  -0.367  27.756  1.00  0.83           C  
ATOM   4560  HB2 HIS A 287     -26.399  -1.061  27.018  1.00  0.83           H  
ATOM   4561  HB3 HIS A 287     -26.049  -0.237  28.536  1.00  0.83           H  
ATOM   4562  O   HIS A 287     -26.371   2.675  28.625  1.00  0.83           O  
ATOM   4563  CG  HIS A 287     -28.031  -0.989  28.348  1.00  0.83           C  
ATOM   4564  CD2 HIS A 287     -29.226  -1.224  27.726  1.00  0.83           C  
ATOM   4565  HD2 HIS A 287     -29.474  -0.978  26.704  1.00  0.83           H  
ATOM   4566  ND1 HIS A 287     -28.150  -1.487  29.614  1.00  0.83           N  
ATOM   4567  HD1 HIS A 287     -27.458  -1.422  30.347  1.00  0.83           H  
ATOM   4568  CE1 HIS A 287     -29.368  -2.022  29.755  1.00  0.83           C  
ATOM   4569  HE1 HIS A 287     -29.732  -2.540  30.629  1.00  0.83           H  
ATOM   4570  NE2 HIS A 287     -30.076  -1.845  28.637  1.00  0.83           N  
ATOM   4571  N   HIS A 288     -28.591   2.381  28.409  1.00  0.73           N  
ATOM   4572  H   HIS A 288     -29.338   1.865  27.966  1.00  0.73           H  
ATOM   4573  CA  HIS A 288     -28.938   3.409  29.390  1.00  0.73           C  
ATOM   4574  HA  HIS A 288     -28.234   4.234  29.291  1.00  0.73           H  
ATOM   4575  C   HIS A 288     -28.794   2.923  30.842  1.00  0.73           C  
ATOM   4576  CB  HIS A 288     -30.334   3.967  29.073  1.00  0.73           C  
ATOM   4577  HB2 HIS A 288     -31.038   3.151  28.915  1.00  0.73           H  
ATOM   4578  HB3 HIS A 288     -30.684   4.547  29.927  1.00  0.73           H  
ATOM   4579  O   HIS A 288     -28.620   3.753  31.729  1.00  0.73           O  
ATOM   4580  CG  HIS A 288     -30.321   4.881  27.869  1.00  0.73           C  
ATOM   4581  CD2 HIS A 288     -30.771   4.609  26.603  1.00  0.73           C  
ATOM   4582  HD2 HIS A 288     -31.225   3.685  26.277  1.00  0.73           H  
ATOM   4583  ND1 HIS A 288     -29.831   6.166  27.854  1.00  0.73           N  
ATOM   4584  HD1 HIS A 288     -29.524   6.684  28.664  1.00  0.73           H  
ATOM   4585  CE1 HIS A 288     -29.985   6.657  26.615  1.00  0.73           C  
ATOM   4586  HE1 HIS A 288     -29.739   7.665  26.316  1.00  0.73           H  
ATOM   4587  NE2 HIS A 288     -30.531   5.737  25.806  1.00  0.73           N  
ATOM   4588  N   THR A 289     -28.795   1.608  31.104  1.00  0.74           N  
ATOM   4589  H   THR A 289     -28.933   0.951  30.349  1.00  0.74           H  
ATOM   4590  CA  THR A 289     -28.684   1.057  32.468  1.00  0.74           C  
ATOM   4591  HA  THR A 289     -28.551   1.887  33.163  1.00  0.74           H  
ATOM   4592  C   THR A 289     -27.436   0.173  32.637  1.00  0.74           C  
ATOM   4593  CB  THR A 289     -29.992   0.372  32.908  1.00  0.74           C  
ATOM   4594  HB  THR A 289     -29.911   0.111  33.963  1.00  0.74           H  
ATOM   4595  O   THR A 289     -26.925  -0.426  31.696  1.00  0.74           O  
ATOM   4596  CG2 THR A 289     -31.229   1.250  32.716  1.00  0.74           C  
ATOM   4597 HG21 THR A 289     -31.074   2.216  33.198  1.00  0.74           H  
ATOM   4598 HG22 THR A 289     -32.093   0.772  33.177  1.00  0.74           H  
ATOM   4599 HG23 THR A 289     -31.433   1.407  31.657  1.00  0.74           H  
ATOM   4600  OG1 THR A 289     -30.215  -0.794  32.175  1.00  0.74           O  
ATOM   4601  HG1 THR A 289     -31.145  -1.015  32.262  1.00  0.74           H  
ATOM   4602  N   LYS A 290     -26.856   0.094  33.838  1.00  0.67           N  
ATOM   4603  H   LYS A 290     -27.300   0.567  34.612  1.00  0.67           H  
ATOM   4604  CA  LYS A 290     -25.531  -0.533  34.068  1.00  0.67           C  
ATOM   4605  HA  LYS A 290     -24.891  -0.290  33.220  1.00  0.67           H  
ATOM   4606  C   LYS A 290     -25.533  -2.083  34.107  1.00  0.67           C  
ATOM   4607  CB  LYS A 290     -24.884   0.086  35.328  1.00  0.67           C  
ATOM   4608  HB2 LYS A 290     -23.981  -0.472  35.575  1.00  0.67           H  
ATOM   4609  HB3 LYS A 290     -25.573  -0.011  36.167  1.00  0.67           H  
ATOM   4610  O   LYS A 290     -24.553  -2.675  34.547  1.00  0.67           O  
ATOM   4611  CG  LYS A 290     -24.476   1.563  35.160  1.00  0.67           C  
ATOM   4612  HG2 LYS A 290     -23.770   1.649  34.334  1.00  0.67           H  
ATOM   4613  HG3 LYS A 290     -25.357   2.164  34.936  1.00  0.67           H  
ATOM   4614  CD  LYS A 290     -23.819   2.092  36.448  1.00  0.67           C  
ATOM   4615  HD2 LYS A 290     -24.541   2.018  37.261  1.00  0.67           H  
ATOM   4616  HD3 LYS A 290     -22.958   1.469  36.691  1.00  0.67           H  
ATOM   4617  CE  LYS A 290     -23.363   3.552  36.303  1.00  0.67           C  
ATOM   4618  HE2 LYS A 290     -24.216   4.149  35.979  1.00  0.67           H  
ATOM   4619  HE3 LYS A 290     -22.603   3.607  35.524  1.00  0.67           H  
ATOM   4620  NZ  LYS A 290     -22.830   4.095  37.582  1.00  0.67           N  
ATOM   4621  HZ1 LYS A 290     -23.535   4.065  38.306  1.00  0.67           H  
ATOM   4622  HZ2 LYS A 290     -22.547   5.059  37.480  1.00  0.67           H  
ATOM   4623  HZ3 LYS A 290     -22.034   3.564  37.905  1.00  0.67           H  
ATOM   4624  N   SER A 291     -26.609  -2.756  33.687  1.00  0.59           N  
ATOM   4625  H   SER A 291     -27.343  -2.223  33.242  1.00  0.59           H  
ATOM   4626  CA  SER A 291     -26.963  -4.074  34.251  1.00  0.59           C  
ATOM   4627  HA  SER A 291     -26.482  -4.148  35.226  1.00  0.59           H  
ATOM   4628  C   SER A 291     -26.538  -5.351  33.499  1.00  0.59           C  
ATOM   4629  CB  SER A 291     -28.467  -4.111  34.533  1.00  0.59           C  
ATOM   4630  HB2 SER A 291     -29.013  -4.169  33.591  1.00  0.59           H  
ATOM   4631  HB3 SER A 291     -28.764  -3.201  35.054  1.00  0.59           H  
ATOM   4632  O   SER A 291     -26.701  -6.425  34.069  1.00  0.59           O  
ATOM   4633  OG  SER A 291     -28.801  -5.216  35.336  1.00  0.59           O  
ATOM   4634  HG  SER A 291     -28.359  -6.004  35.010  1.00  0.59           H  
ATOM   4635  N   SER A 292     -25.995  -5.337  32.277  1.00  0.64           N  
ATOM   4636  H   SER A 292     -25.870  -4.465  31.784  1.00  0.64           H  
ATOM   4637  CA  SER A 292     -25.696  -6.607  31.573  1.00  0.64           C  
ATOM   4638  HA  SER A 292     -26.119  -7.449  32.122  1.00  0.64           H  
ATOM   4639  C   SER A 292     -24.192  -6.881  31.468  1.00  0.64           C  
ATOM   4640  CB  SER A 292     -26.405  -6.658  30.218  1.00  0.64           C  
ATOM   4641  HB2 SER A 292     -26.306  -7.659  29.797  1.00  0.64           H  
ATOM   4642  HB3 SER A 292     -27.464  -6.430  30.338  1.00  0.64           H  
ATOM   4643  O   SER A 292     -23.536  -6.434  30.525  1.00  0.64           O  
ATOM   4644  OG  SER A 292     -25.810  -5.731  29.344  1.00  0.64           O  
ATOM   4645  HG  SER A 292     -24.863  -5.885  29.387  1.00  0.64           H  
ATOM   4646  N   LYS A 293     -23.626  -7.635  32.420  1.00  0.70           N  
ATOM   4647  H   LYS A 293     -24.197  -7.941  33.195  1.00  0.70           H  
ATOM   4648  CA  LYS A 293     -22.209  -8.049  32.356  1.00  0.70           C  
ATOM   4649  HA  LYS A 293     -21.621  -7.200  32.006  1.00  0.70           H  
ATOM   4650  C   LYS A 293     -21.933  -9.138  31.302  1.00  0.70           C  
ATOM   4651  CB  LYS A 293     -21.676  -8.425  33.752  1.00  0.70           C  
ATOM   4652  HB2 LYS A 293     -20.712  -8.920  33.631  1.00  0.70           H  
ATOM   4653  HB3 LYS A 293     -22.358  -9.127  34.232  1.00  0.70           H  
ATOM   4654  O   LYS A 293     -20.801  -9.227  30.845  1.00  0.70           O  
ATOM   4655  CG  LYS A 293     -21.472  -7.186  34.648  1.00  0.70           C  
ATOM   4656  HG2 LYS A 293     -20.822  -6.477  34.134  1.00  0.70           H  
ATOM   4657  HG3 LYS A 293     -22.435  -6.708  34.830  1.00  0.70           H  
ATOM   4658  CD  LYS A 293     -20.831  -7.561  35.994  1.00  0.70           C  
ATOM   4659  HD2 LYS A 293     -19.874  -8.049  35.807  1.00  0.70           H  
ATOM   4660  HD3 LYS A 293     -21.486  -8.264  36.508  1.00  0.70           H  
ATOM   4661  CE  LYS A 293     -20.611  -6.323  36.877  1.00  0.70           C  
ATOM   4662  HE2 LYS A 293     -19.942  -5.637  36.357  1.00  0.70           H  
ATOM   4663  HE3 LYS A 293     -21.570  -5.821  37.011  1.00  0.70           H  
ATOM   4664  NZ  LYS A 293     -20.043  -6.689  38.203  1.00  0.70           N  
ATOM   4665  HZ1 LYS A 293     -19.908  -5.874  38.784  1.00  0.70           H  
ATOM   4666  HZ2 LYS A 293     -20.663  -7.316  38.695  1.00  0.70           H  
ATOM   4667  HZ3 LYS A 293     -19.154  -7.158  38.101  1.00  0.70           H  
ATOM   4668  N   ASN A 294     -22.953  -9.872  30.842  1.00  0.83           N  
ATOM   4669  H   ASN A 294     -23.865  -9.718  31.249  1.00  0.83           H  
ATOM   4670  CA  ASN A 294     -22.804 -11.028  29.945  1.00  0.83           C  
ATOM   4671  HA  ASN A 294     -21.784 -11.072  29.562  1.00  0.83           H  
ATOM   4672  C   ASN A 294     -23.736 -10.932  28.723  1.00  0.83           C  
ATOM   4673  CB  ASN A 294     -23.056 -12.314  30.756  1.00  0.83           C  
ATOM   4674  HB2 ASN A 294     -24.052 -12.278  31.197  1.00  0.83           H  
ATOM   4675  HB3 ASN A 294     -23.024 -13.170  30.082  1.00  0.83           H  
ATOM   4676  O   ASN A 294     -24.722 -11.656  28.626  1.00  0.83           O  
ATOM   4677  CG  ASN A 294     -22.040 -12.572  31.853  1.00  0.83           C  
ATOM   4678  ND2 ASN A 294     -22.362 -13.427  32.793  1.00  0.83           N  
ATOM   4679 HD21 ASN A 294     -21.642 -13.642  33.467  1.00  0.83           H  
ATOM   4680 HD22 ASN A 294     -23.220 -13.956  32.740  1.00  0.83           H  
ATOM   4681  OD1 ASN A 294     -20.962 -12.011  31.901  1.00  0.83           O  
ATOM   4682  N   LEU A 295     -23.461 -10.009  27.800  1.00  0.88           N  
ATOM   4683  H   LEU A 295     -22.607  -9.477  27.891  1.00  0.88           H  
ATOM   4684  CA  LEU A 295     -24.191  -9.958  26.527  1.00  0.88           C  
ATOM   4685  HA  LEU A 295     -25.251 -10.132  26.711  1.00  0.88           H  
ATOM   4686  C   LEU A 295     -23.699 -11.068  25.597  1.00  0.88           C  
ATOM   4687  CB  LEU A 295     -24.017  -8.584  25.865  1.00  0.88           C  
ATOM   4688  HB2 LEU A 295     -24.452  -8.616  24.865  1.00  0.88           H  
ATOM   4689  HB3 LEU A 295     -22.949  -8.396  25.758  1.00  0.88           H  
ATOM   4690  O   LEU A 295     -22.491 -11.272  25.473  1.00  0.88           O  
ATOM   4691  CG  LEU A 295     -24.662  -7.434  26.651  1.00  0.88           C  
ATOM   4692  HG  LEU A 295     -24.315  -7.456  27.684  1.00  0.88           H  
ATOM   4693  CD1 LEU A 295     -24.225  -6.105  26.038  1.00  0.88           C  
ATOM   4694 HD11 LEU A 295     -23.138  -6.074  25.962  1.00  0.88           H  
ATOM   4695 HD12 LEU A 295     -24.674  -5.981  25.053  1.00  0.88           H  
ATOM   4696 HD13 LEU A 295     -24.544  -5.304  26.705  1.00  0.88           H  
ATOM   4697  CD2 LEU A 295     -26.188  -7.515  26.627  1.00  0.88           C  
ATOM   4698 HD21 LEU A 295     -26.528  -7.601  25.595  1.00  0.88           H  
ATOM   4699 HD22 LEU A 295     -26.534  -8.379  27.193  1.00  0.88           H  
ATOM   4700 HD23 LEU A 295     -26.624  -6.616  27.062  1.00  0.88           H  
ATOM   4701  N   SER A 296     -24.619 -11.733  24.895  1.00  0.93           N  
ATOM   4702  H   SER A 296     -25.596 -11.499  24.997  1.00  0.93           H  
ATOM   4703  CA  SER A 296     -24.244 -12.645  23.815  1.00  0.93           C  
ATOM   4704  HA  SER A 296     -23.554 -13.383  24.224  1.00  0.93           H  
ATOM   4705  C   SER A 296     -23.512 -11.878  22.708  1.00  0.93           C  
ATOM   4706  CB  SER A 296     -25.466 -13.403  23.279  1.00  0.93           C  
ATOM   4707  HB2 SER A 296     -25.151 -14.095  22.498  1.00  0.93           H  
ATOM   4708  HB3 SER A 296     -25.912 -13.975  24.093  1.00  0.93           H  
ATOM   4709  O   SER A 296     -23.790 -10.698  22.445  1.00  0.93           O  
ATOM   4710  OG  SER A 296     -26.425 -12.506  22.757  1.00  0.93           O  
ATOM   4711  HG  SER A 296     -27.268 -12.960  22.682  1.00  0.93           H  
ATOM   4712  N   ILE A 297     -22.539 -12.533  22.074  1.00  0.96           N  
ATOM   4713  H   ILE A 297     -22.341 -13.489  22.334  1.00  0.96           H  
ATOM   4714  CA  ILE A 297     -21.807 -11.980  20.936  1.00  0.96           C  
ATOM   4715  HA  ILE A 297     -22.123 -10.944  20.814  1.00  0.96           H  
ATOM   4716  C   ILE A 297     -22.206 -12.708  19.656  1.00  0.96           C  
ATOM   4717  CB  ILE A 297     -20.291 -11.917  21.205  1.00  0.96           C  
ATOM   4718  HB  ILE A 297     -20.164 -11.410  22.161  1.00  0.96           H  
ATOM   4719  O   ILE A 297     -22.083 -13.925  19.544  1.00  0.96           O  
ATOM   4720  CG1 ILE A 297     -19.624 -11.050  20.117  1.00  0.96           C  
ATOM   4721 HG12 ILE A 297     -20.269 -10.208  19.869  1.00  0.96           H  
ATOM   4722 HG13 ILE A 297     -19.484 -11.639  19.211  1.00  0.96           H  
ATOM   4723  CG2 ILE A 297     -19.629 -13.303  21.320  1.00  0.96           C  
ATOM   4724 HG21 ILE A 297     -20.151 -13.910  22.060  1.00  0.96           H  
ATOM   4725 HG22 ILE A 297     -19.644 -13.820  20.361  1.00  0.96           H  
ATOM   4726 HG23 ILE A 297     -18.592 -13.197  21.640  1.00  0.96           H  
ATOM   4727  CD1 ILE A 297     -18.285 -10.467  20.577  1.00  0.96           C  
ATOM   4728 HD11 ILE A 297     -17.854  -9.879  19.767  1.00  0.96           H  
ATOM   4729 HD12 ILE A 297     -18.448  -9.811  21.432  1.00  0.96           H  
ATOM   4730 HD13 ILE A 297     -17.598 -11.261  20.869  1.00  0.96           H  
ATOM   4731  N   ILE A 298     -22.722 -11.956  18.689  1.00  0.98           N  
ATOM   4732  H   ILE A 298     -22.832 -10.968  18.869  1.00  0.98           H  
ATOM   4733  CA  ILE A 298     -23.210 -12.489  17.417  1.00  0.98           C  
ATOM   4734  HA  ILE A 298     -23.478 -13.536  17.556  1.00  0.98           H  
ATOM   4735  C   ILE A 298     -22.076 -12.424  16.395  1.00  0.98           C  
ATOM   4736  CB  ILE A 298     -24.488 -11.748  16.968  1.00  0.98           C  
ATOM   4737  HB  ILE A 298     -24.257 -10.687  16.870  1.00  0.98           H  
ATOM   4738  O   ILE A 298     -21.471 -11.368  16.187  1.00  0.98           O  
ATOM   4739  CG1 ILE A 298     -25.603 -11.929  18.028  1.00  0.98           C  
ATOM   4740 HG12 ILE A 298     -25.221 -11.684  19.019  1.00  0.98           H  
ATOM   4741 HG13 ILE A 298     -25.911 -12.974  18.047  1.00  0.98           H  
ATOM   4742  CG2 ILE A 298     -24.967 -12.286  15.604  1.00  0.98           C  
ATOM   4743 HG21 ILE A 298     -24.183 -12.216  14.850  1.00  0.98           H  
ATOM   4744 HG22 ILE A 298     -25.265 -13.330  15.696  1.00  0.98           H  
ATOM   4745 HG23 ILE A 298     -25.816 -11.707  15.241  1.00  0.98           H  
ATOM   4746  CD1 ILE A 298     -26.843 -11.056  17.817  1.00  0.98           C  
ATOM   4747 HD11 ILE A 298     -27.287 -11.227  16.837  1.00  0.98           H  
ATOM   4748 HD12 ILE A 298     -26.564 -10.009  17.935  1.00  0.98           H  
ATOM   4749 HD13 ILE A 298     -27.582 -11.300  18.580  1.00  0.98           H  
ATOM   4750  N   LYS A 299     -21.800 -13.554  15.738  1.00  0.98           N  
ATOM   4751  H   LYS A 299     -22.364 -14.366  15.942  1.00  0.98           H  
ATOM   4752  CA  LYS A 299     -20.733 -13.706  14.743  1.00  0.98           C  
ATOM   4753  HA  LYS A 299     -20.065 -12.848  14.819  1.00  0.98           H  
ATOM   4754  C   LYS A 299     -21.315 -13.765  13.320  1.00  0.98           C  
ATOM   4755  CB  LYS A 299     -19.921 -14.965  15.090  1.00  0.98           C  
ATOM   4756  HB2 LYS A 299     -19.653 -14.935  16.146  1.00  0.98           H  
ATOM   4757  HB3 LYS A 299     -20.538 -15.847  14.923  1.00  0.98           H  
ATOM   4758  O   LYS A 299     -22.220 -14.563  13.095  1.00  0.98           O  
ATOM   4759  CG  LYS A 299     -18.634 -15.078  14.262  1.00  0.98           C  
ATOM   4760  HG2 LYS A 299     -18.885 -15.130  13.202  1.00  0.98           H  
ATOM   4761  HG3 LYS A 299     -18.016 -14.198  14.442  1.00  0.98           H  
ATOM   4762  CD  LYS A 299     -17.845 -16.336  14.648  1.00  0.98           C  
ATOM   4763  HD2 LYS A 299     -17.569 -16.272  15.701  1.00  0.98           H  
ATOM   4764  HD3 LYS A 299     -18.479 -17.210  14.500  1.00  0.98           H  
ATOM   4765  CE  LYS A 299     -16.582 -16.469  13.788  1.00  0.98           C  
ATOM   4766  HE2 LYS A 299     -16.881 -16.530  12.742  1.00  0.98           H  
ATOM   4767  HE3 LYS A 299     -15.981 -15.568  13.912  1.00  0.98           H  
ATOM   4768  NZ  LYS A 299     -15.788 -17.667  14.170  1.00  0.98           N  
ATOM   4769  HZ1 LYS A 299     -15.508 -17.620  15.139  1.00  0.98           H  
ATOM   4770  HZ2 LYS A 299     -16.326 -18.512  14.044  1.00  0.98           H  
ATOM   4771  HZ3 LYS A 299     -14.949 -17.743  13.612  1.00  0.98           H  
ATOM   4772  N   PRO A 300     -20.822 -12.959  12.361  1.00  0.97           N  
ATOM   4773  CA  PRO A 300     -21.209 -13.080  10.957  1.00  0.97           C  
ATOM   4774  HA  PRO A 300     -22.279 -13.268  10.868  1.00  0.97           H  
ATOM   4775  C   PRO A 300     -20.446 -14.209  10.253  1.00  0.97           C  
ATOM   4776  CB  PRO A 300     -20.875 -11.729  10.324  1.00  0.97           C  
ATOM   4777  HB2 PRO A 300     -21.733 -11.061  10.400  1.00  0.97           H  
ATOM   4778  HB3 PRO A 300     -20.595 -11.826   9.275  1.00  0.97           H  
ATOM   4779  O   PRO A 300     -19.366 -14.614  10.690  1.00  0.97           O  
ATOM   4780  CG  PRO A 300     -19.715 -11.203  11.169  1.00  0.97           C  
ATOM   4781  HG2 PRO A 300     -18.776 -11.512  10.710  1.00  0.97           H  
ATOM   4782  HG3 PRO A 300     -19.748 -10.118  11.263  1.00  0.97           H  
ATOM   4783  CD  PRO A 300     -19.860 -11.876  12.531  1.00  0.97           C  
ATOM   4784  HD2 PRO A 300     -18.897 -12.270  12.857  1.00  0.97           H  
ATOM   4785  HD3 PRO A 300     -20.222 -11.152  13.261  1.00  0.97           H  
ATOM   4786  N   SER A 301     -20.967 -14.661   9.113  1.00  0.97           N  
ATOM   4787  H   SER A 301     -21.865 -14.315   8.807  1.00  0.97           H  
ATOM   4788  CA  SER A 301     -20.218 -15.464   8.144  1.00  0.97           C  
ATOM   4789  HA  SER A 301     -19.505 -16.094   8.675  1.00  0.97           H  
ATOM   4790  C   SER A 301     -19.448 -14.562   7.176  1.00  0.97           C  
ATOM   4791  CB  SER A 301     -21.167 -16.386   7.372  1.00  0.97           C  
ATOM   4792  HB2 SER A 301     -20.608 -16.946   6.622  1.00  0.97           H  
ATOM   4793  HB3 SER A 301     -21.630 -17.090   8.064  1.00  0.97           H  
ATOM   4794  O   SER A 301     -19.975 -13.552   6.711  1.00  0.97           O  
ATOM   4795  OG  SER A 301     -22.178 -15.622   6.743  1.00  0.97           O  
ATOM   4796  HG  SER A 301     -21.768 -14.963   6.178  1.00  0.97           H  
ATOM   4797  N   LEU A 302     -18.226 -14.958   6.828  1.00  0.98           N  
ATOM   4798  H   LEU A 302     -17.895 -15.843   7.185  1.00  0.98           H  
ATOM   4799  CA  LEU A 302     -17.434 -14.364   5.749  1.00  0.98           C  
ATOM   4800  HA  LEU A 302     -17.962 -13.494   5.359  1.00  0.98           H  
ATOM   4801  C   LEU A 302     -17.277 -15.384   4.611  1.00  0.98           C  
ATOM   4802  CB  LEU A 302     -16.064 -13.924   6.295  1.00  0.98           C  
ATOM   4803  HB2 LEU A 302     -15.713 -14.677   7.000  1.00  0.98           H  
ATOM   4804  HB3 LEU A 302     -15.344 -13.888   5.477  1.00  0.98           H  
ATOM   4805  O   LEU A 302     -17.256 -16.584   4.905  1.00  0.98           O  
ATOM   4806  CG  LEU A 302     -16.088 -12.551   6.987  1.00  0.98           C  
ATOM   4807  HG  LEU A 302     -16.913 -12.499   7.697  1.00  0.98           H  
ATOM   4808  CD1 LEU A 302     -14.781 -12.346   7.743  1.00  0.98           C  
ATOM   4809 HD11 LEU A 302     -14.670 -13.096   8.526  1.00  0.98           H  
ATOM   4810 HD12 LEU A 302     -13.951 -12.417   7.041  1.00  0.98           H  
ATOM   4811 HD13 LEU A 302     -14.761 -11.349   8.183  1.00  0.98           H  
ATOM   4812  CD2 LEU A 302     -16.213 -11.421   5.962  1.00  0.98           C  
ATOM   4813 HD21 LEU A 302     -16.041 -10.454   6.434  1.00  0.98           H  
ATOM   4814 HD22 LEU A 302     -15.461 -11.555   5.185  1.00  0.98           H  
ATOM   4815 HD23 LEU A 302     -17.206 -11.423   5.512  1.00  0.98           H  
ATOM   4816  N   PRO A 303     -17.131 -14.943   3.347  1.00  0.98           N  
ATOM   4817  CA  PRO A 303     -16.865 -15.842   2.232  1.00  0.98           C  
ATOM   4818  HA  PRO A 303     -17.714 -16.518   2.134  1.00  0.98           H  
ATOM   4819  C   PRO A 303     -15.569 -16.650   2.439  1.00  0.98           C  
ATOM   4820  CB  PRO A 303     -16.777 -14.952   0.982  1.00  0.98           C  
ATOM   4821  HB2 PRO A 303     -15.736 -14.711   0.766  1.00  0.98           H  
ATOM   4822  HB3 PRO A 303     -17.243 -15.424   0.118  1.00  0.98           H  
ATOM   4823  O   PRO A 303     -14.713 -16.272   3.256  1.00  0.98           O  
ATOM   4824  CG  PRO A 303     -17.509 -13.674   1.384  1.00  0.98           C  
ATOM   4825  HG2 PRO A 303     -18.582 -13.809   1.253  1.00  0.98           H  
ATOM   4826  HG3 PRO A 303     -17.153 -12.808   0.826  1.00  0.98           H  
ATOM   4827  CD  PRO A 303     -17.173 -13.569   2.870  1.00  0.98           C  
ATOM   4828  HD2 PRO A 303     -16.191 -13.113   2.993  1.00  0.98           H  
ATOM   4829  HD3 PRO A 303     -17.929 -12.977   3.387  1.00  0.98           H  
ATOM   4830  N   PRO A 304     -15.390 -17.751   1.688  1.00  0.98           N  
ATOM   4831  CA  PRO A 304     -14.075 -18.355   1.503  1.00  0.98           C  
ATOM   4832  HA  PRO A 304     -13.739 -18.776   2.451  1.00  0.98           H  
ATOM   4833  C   PRO A 304     -13.061 -17.320   1.000  1.00  0.98           C  
ATOM   4834  CB  PRO A 304     -14.276 -19.479   0.482  1.00  0.98           C  
ATOM   4835  HB2 PRO A 304     -14.088 -19.109  -0.526  1.00  0.98           H  
ATOM   4836  HB3 PRO A 304     -13.639 -20.339   0.693  1.00  0.98           H  
ATOM   4837  O   PRO A 304     -13.423 -16.407   0.254  1.00  0.98           O  
ATOM   4838  CG  PRO A 304     -15.758 -19.824   0.614  1.00  0.98           C  
ATOM   4839  HG2 PRO A 304     -16.155 -20.264  -0.301  1.00  0.98           H  
ATOM   4840  HG3 PRO A 304     -15.907 -20.494   1.461  1.00  0.98           H  
ATOM   4841  CD  PRO A 304     -16.391 -18.467   0.912  1.00  0.98           C  
ATOM   4842  HD2 PRO A 304     -17.315 -18.604   1.474  1.00  0.98           H  
ATOM   4843  HD3 PRO A 304     -16.585 -17.936  -0.020  1.00  0.98           H  
ATOM   4844  N   ILE A 305     -11.790 -17.476   1.380  1.00  0.97           N  
ATOM   4845  H   ILE A 305     -11.542 -18.260   1.968  1.00  0.97           H  
ATOM   4846  CA  ILE A 305     -10.722 -16.528   1.015  1.00  0.97           C  
ATOM   4847  HA  ILE A 305     -11.003 -15.539   1.378  1.00  0.97           H  
ATOM   4848  C   ILE A 305     -10.552 -16.394  -0.503  1.00  0.97           C  
ATOM   4849  CB  ILE A 305      -9.379 -16.905   1.682  1.00  0.97           C  
ATOM   4850  HB  ILE A 305      -8.657 -16.135   1.410  1.00  0.97           H  
ATOM   4851  O   ILE A 305     -10.191 -15.339  -0.991  1.00  0.97           O  
ATOM   4852  CG1 ILE A 305      -8.828 -18.266   1.193  1.00  0.97           C  
ATOM   4853 HG12 ILE A 305      -9.514 -19.067   1.467  1.00  0.97           H  
ATOM   4854 HG13 ILE A 305      -8.738 -18.249   0.107  1.00  0.97           H  
ATOM   4855  CG2 ILE A 305      -9.532 -16.873   3.213  1.00  0.97           C  
ATOM   4856 HG21 ILE A 305     -10.148 -17.700   3.566  1.00  0.97           H  
ATOM   4857 HG22 ILE A 305      -8.551 -16.929   3.685  1.00  0.97           H  
ATOM   4858 HG23 ILE A 305      -9.977 -15.920   3.497  1.00  0.97           H  
ATOM   4859  CD1 ILE A 305      -7.436 -18.600   1.738  1.00  0.97           C  
ATOM   4860 HD11 ILE A 305      -7.476 -18.772   2.814  1.00  0.97           H  
ATOM   4861 HD12 ILE A 305      -6.747 -17.783   1.524  1.00  0.97           H  
ATOM   4862 HD13 ILE A 305      -7.069 -19.506   1.256  1.00  0.97           H  
ATOM   4863  N   ASN A 306     -10.887 -17.429  -1.267  1.00  0.97           N  
ATOM   4864  H   ASN A 306     -11.229 -18.267  -0.819  1.00  0.97           H  
ATOM   4865  CA  ASN A 306     -10.750 -17.484  -2.721  1.00  0.97           C  
ATOM   4866  HA  ASN A 306     -10.062 -16.701  -3.039  1.00  0.97           H  
ATOM   4867  C   ASN A 306     -12.075 -17.221  -3.460  1.00  0.97           C  
ATOM   4868  CB  ASN A 306     -10.109 -18.833  -3.084  1.00  0.97           C  
ATOM   4869  HB2 ASN A 306      -9.134 -18.907  -2.601  1.00  0.97           H  
ATOM   4870  HB3 ASN A 306      -9.944 -18.871  -4.161  1.00  0.97           H  
ATOM   4871  O   ASN A 306     -12.246 -17.651  -4.599  1.00  0.97           O  
ATOM   4872  CG  ASN A 306     -10.946 -20.038  -2.679  1.00  0.97           C  
ATOM   4873  ND2 ASN A 306     -10.506 -21.221  -3.030  1.00  0.97           N  
ATOM   4874 HD21 ASN A 306     -11.065 -22.019  -2.766  1.00  0.97           H  
ATOM   4875 HD22 ASN A 306      -9.657 -21.307  -3.571  1.00  0.97           H  
ATOM   4876  OD1 ASN A 306     -11.967 -19.947  -2.009  1.00  0.97           O  
ATOM   4877  N   SER A 307     -13.041 -16.545  -2.825  1.00  0.97           N  
ATOM   4878  H   SER A 307     -12.861 -16.246  -1.877  1.00  0.97           H  
ATOM   4879  CA  SER A 307     -14.370 -16.295  -3.403  1.00  0.97           C  
ATOM   4880  HA  SER A 307     -14.696 -17.217  -3.884  1.00  0.97           H  
ATOM   4881  C   SER A 307     -14.349 -15.207  -4.491  1.00  0.97           C  
ATOM   4882  CB  SER A 307     -15.379 -16.001  -2.295  1.00  0.97           C  
ATOM   4883  HB2 SER A 307     -15.201 -15.011  -1.875  1.00  0.97           H  
ATOM   4884  HB3 SER A 307     -15.268 -16.747  -1.508  1.00  0.97           H  
ATOM   4885  O   SER A 307     -14.825 -14.083  -4.304  1.00  0.97           O  
ATOM   4886  OG  SER A 307     -16.690 -16.091  -2.818  1.00  0.97           O  
ATOM   4887  HG  SER A 307     -17.314 -15.998  -2.095  1.00  0.97           H  
ATOM   4888  N   THR A 308     -13.791 -15.548  -5.655  1.00  0.96           N  
ATOM   4889  H   THR A 308     -13.363 -16.461  -5.714  1.00  0.96           H  
ATOM   4890  CA  THR A 308     -13.641 -14.655  -6.820  1.00  0.96           C  
ATOM   4891  HA  THR A 308     -13.061 -13.781  -6.526  1.00  0.96           H  
ATOM   4892  C   THR A 308     -14.979 -14.158  -7.359  1.00  0.96           C  
ATOM   4893  CB  THR A 308     -12.899 -15.361  -7.966  1.00  0.96           C  
ATOM   4894  HB  THR A 308     -12.814 -14.676  -8.809  1.00  0.96           H  
ATOM   4895  O   THR A 308     -15.097 -13.005  -7.774  1.00  0.96           O  
ATOM   4896  CG2 THR A 308     -11.505 -15.821  -7.563  1.00  0.96           C  
ATOM   4897 HG21 THR A 308     -10.909 -16.018  -8.454  1.00  0.96           H  
ATOM   4898 HG22 THR A 308     -11.552 -16.724  -6.954  1.00  0.96           H  
ATOM   4899 HG23 THR A 308     -11.028 -15.032  -6.983  1.00  0.96           H  
ATOM   4900  OG1 THR A 308     -13.601 -16.517  -8.364  1.00  0.96           O  
ATOM   4901  HG1 THR A 308     -13.015 -17.013  -8.940  1.00  0.96           H  
ATOM   4902  N   SER A 309     -16.021 -14.992  -7.300  1.00  0.96           N  
ATOM   4903  H   SER A 309     -15.852 -15.933  -6.975  1.00  0.96           H  
ATOM   4904  CA  SER A 309     -17.379 -14.616  -7.699  1.00  0.96           C  
ATOM   4905  HA  SER A 309     -17.344 -14.215  -8.712  1.00  0.96           H  
ATOM   4906  C   SER A 309     -17.954 -13.525  -6.793  1.00  0.96           C  
ATOM   4907  CB  SER A 309     -18.286 -15.850  -7.709  1.00  0.96           C  
ATOM   4908  HB2 SER A 309     -17.882 -16.581  -8.410  1.00  0.96           H  
ATOM   4909  HB3 SER A 309     -19.285 -15.564  -8.037  1.00  0.96           H  
ATOM   4910  O   SER A 309     -18.573 -12.584  -7.291  1.00  0.96           O  
ATOM   4911  OG  SER A 309     -18.357 -16.428  -6.419  1.00  0.96           O  
ATOM   4912  HG  SER A 309     -18.691 -17.324  -6.497  1.00  0.96           H  
ATOM   4913  N   TYR A 310     -17.699 -13.590  -5.480  1.00  0.97           N  
ATOM   4914  H   TYR A 310     -17.169 -14.377  -5.132  1.00  0.97           H  
ATOM   4915  CA  TYR A 310     -18.115 -12.545  -4.544  1.00  0.97           C  
ATOM   4916  HA  TYR A 310     -19.178 -12.358  -4.694  1.00  0.97           H  
ATOM   4917  C   TYR A 310     -17.371 -11.240  -4.817  1.00  0.97           C  
ATOM   4918  CB  TYR A 310     -17.907 -12.997  -3.092  1.00  0.97           C  
ATOM   4919  HB2 TYR A 310     -16.854 -12.932  -2.821  1.00  0.97           H  
ATOM   4920  HB3 TYR A 310     -18.211 -14.041  -3.014  1.00  0.97           H  
ATOM   4921  O   TYR A 310     -18.000 -10.185  -4.908  1.00  0.97           O  
ATOM   4922  CG  TYR A 310     -18.741 -12.197  -2.112  1.00  0.97           C  
ATOM   4923  CD1 TYR A 310     -18.344 -10.911  -1.693  1.00  0.97           C  
ATOM   4924  HD1 TYR A 310     -17.407 -10.496  -2.034  1.00  0.97           H  
ATOM   4925  CD2 TYR A 310     -19.978 -12.720  -1.694  1.00  0.97           C  
ATOM   4926  HD2 TYR A 310     -20.288 -13.701  -2.024  1.00  0.97           H  
ATOM   4927  CE1 TYR A 310     -19.204 -10.132  -0.894  1.00  0.97           C  
ATOM   4928  HE1 TYR A 310     -18.934  -9.124  -0.617  1.00  0.97           H  
ATOM   4929  CE2 TYR A 310     -20.839 -11.949  -0.898  1.00  0.97           C  
ATOM   4930  HE2 TYR A 310     -21.805 -12.343  -0.616  1.00  0.97           H  
ATOM   4931  OH  TYR A 310     -21.369  -9.879   0.146  1.00  0.97           O  
ATOM   4932  HH  TYR A 310     -22.216 -10.327   0.207  1.00  0.97           H  
ATOM   4933  CZ  TYR A 310     -20.467 -10.644  -0.522  1.00  0.97           C  
ATOM   4934  N   ALA A 311     -16.049 -11.319  -5.004  1.00  0.97           N  
ATOM   4935  H   ALA A 311     -15.599 -12.218  -4.909  1.00  0.97           H  
ATOM   4936  CA  ALA A 311     -15.221 -10.169  -5.348  1.00  0.97           C  
ATOM   4937  HA  ALA A 311     -15.284  -9.440  -4.540  1.00  0.97           H  
ATOM   4938  C   ALA A 311     -15.720  -9.477  -6.628  1.00  0.97           C
[truncated: 298,081 more chars]
