# Supplementary material for: Phenoloxidases in Plants—How Structural Diversity Enables Functional Specificity
Source: Front Plant Sci. 2021 Oct 1;12:754601. doi: 10.3389/fpls.2021.754601 (PMC8517187; doi:10.3389/fpls.2021.754601)
Supplement: Supplementary file 3 [file Data_Sheet_2.ZIP › Figure 7/AlphaFold2_models/models/plantae/AtLAC3_relaxed_model_1.pdb]

ATOM      1  N   GLU A   1      -8.836 -23.853   1.404  1.00  0.95           N  
ATOM      2  H   GLU A   1      -8.670 -22.876   1.597  1.00  0.95           H  
ATOM      3  H2  GLU A   1      -8.065 -24.190   0.846  1.00  0.95           H  
ATOM      4  H3  GLU A   1      -8.880 -24.314   2.301  1.00  0.95           H  
ATOM      5  CA  GLU A   1     -10.122 -23.980   0.683  1.00  0.95           C  
ATOM      6  HA  GLU A   1     -10.348 -25.036   0.532  1.00  0.95           H  
ATOM      7  C   GLU A   1     -10.027 -23.332  -0.698  1.00  0.95           C  
ATOM      8  CB  GLU A   1     -11.259 -23.368   1.508  1.00  0.95           C  
ATOM      9  HB2 GLU A   1     -10.992 -22.344   1.769  1.00  0.95           H  
ATOM     10  HB3 GLU A   1     -12.171 -23.360   0.912  1.00  0.95           H  
ATOM     11  O   GLU A   1      -9.102 -22.559  -0.949  1.00  0.95           O  
ATOM     12  CG  GLU A   1     -11.501 -24.194   2.781  1.00  0.95           C  
ATOM     13  HG2 GLU A   1     -11.830 -25.191   2.488  1.00  0.95           H  
ATOM     14  HG3 GLU A   1     -10.561 -24.299   3.324  1.00  0.95           H  
ATOM     15  CD  GLU A   1     -12.535 -23.570   3.727  1.00  0.95           C  
ATOM     16  OE1 GLU A   1     -12.699 -24.148   4.824  1.00  0.95           O  
ATOM     17  OE2 GLU A   1     -13.112 -22.522   3.372  1.00  0.95           O  
ATOM     18  N   HIS A   2     -10.944 -23.682  -1.602  1.00  0.97           N  
ATOM     19  H   HIS A   2     -11.716 -24.267  -1.316  1.00  0.97           H  
ATOM     20  CA  HIS A   2     -11.078 -23.055  -2.920  1.00  0.97           C  
ATOM     21  HA  HIS A   2     -10.239 -22.384  -3.103  1.00  0.97           H  
ATOM     22  C   HIS A   2     -12.365 -22.227  -2.947  1.00  0.97           C  
ATOM     23  CB  HIS A   2     -11.083 -24.123  -4.028  1.00  0.97           C  
ATOM     24  HB2 HIS A   2     -11.863 -24.855  -3.821  1.00  0.97           H  
ATOM     25  HB3 HIS A   2     -11.328 -23.640  -4.973  1.00  0.97           H  
ATOM     26  O   HIS A   2     -13.455 -22.783  -2.832  1.00  0.97           O  
ATOM     27  CG  HIS A   2      -9.766 -24.838  -4.197  1.00  0.97           C  
ATOM     28  CD2 HIS A   2      -9.447 -26.092  -3.750  1.00  0.97           C  
ATOM     29  HD2 HIS A   2     -10.101 -26.761  -3.211  1.00  0.97           H  
ATOM     30  ND1 HIS A   2      -8.655 -24.349  -4.844  1.00  0.97           N  
ATOM     31  HD1 HIS A   2      -8.580 -23.456  -5.311  1.00  0.97           H  
ATOM     32  CE1 HIS A   2      -7.681 -25.269  -4.764  1.00  0.97           C  
ATOM     33  HE1 HIS A   2      -6.687 -25.161  -5.173  1.00  0.97           H  
ATOM     34  NE2 HIS A   2      -8.119 -26.350  -4.104  1.00  0.97           N  
ATOM     35  N   HIS A   3     -12.239 -20.911  -3.111  1.00  0.98           N  
ATOM     36  H   HIS A   3     -11.311 -20.524  -3.200  1.00  0.98           H  
ATOM     37  CA  HIS A   3     -13.357 -19.968  -3.136  1.00  0.98           C  
ATOM     38  HA  HIS A   3     -14.239 -20.439  -2.702  1.00  0.98           H  
ATOM     39  C   HIS A   3     -13.676 -19.558  -4.568  1.00  0.98           C  
ATOM     40  CB  HIS A   3     -13.032 -18.741  -2.278  1.00  0.98           C  
ATOM     41  HB2 HIS A   3     -12.138 -18.251  -2.666  1.00  0.98           H  
ATOM     42  HB3 HIS A   3     -13.860 -18.035  -2.340  1.00  0.98           H  
ATOM     43  O   HIS A   3     -12.783 -19.155  -5.317  1.00  0.98           O  
ATOM     44  CG  HIS A   3     -12.816 -19.082  -0.832  1.00  0.98           C  
ATOM     45  CD2 HIS A   3     -11.628 -19.445  -0.275  1.00  0.98           C  
ATOM     46  HD2 HIS A   3     -10.686 -19.519  -0.798  1.00  0.98           H  
ATOM     47  ND1 HIS A   3     -13.805 -19.101   0.147  1.00  0.98           N  
ATOM     48  CE1 HIS A   3     -13.186 -19.463   1.283  1.00  0.98           C  
ATOM     49  HE1 HIS A   3     -13.669 -19.579   2.242  1.00  0.98           H  
ATOM     50  NE2 HIS A   3     -11.877 -19.666   1.061  1.00  0.98           N  
ATOM     51  HE2 HIS A   3     -11.194 -19.866   1.778  1.00  0.98           H  
ATOM     52  N   VAL A   4     -14.951 -19.634  -4.947  1.00  0.98           N  
ATOM     53  H   VAL A   4     -15.638 -19.933  -4.270  1.00  0.98           H  
ATOM     54  CA  VAL A   4     -15.430 -19.230  -6.273  1.00  0.98           C  
ATOM     55  HA  VAL A   4     -14.587 -18.847  -6.848  1.00  0.98           H  
ATOM     56  C   VAL A   4     -16.442 -18.105  -6.117  1.00  0.98           C  
ATOM     57  CB  VAL A   4     -16.007 -20.413  -7.072  1.00  0.98           C  
ATOM     58  HB  VAL A   4     -16.881 -20.811  -6.555  1.00  0.98           H  
ATOM     59  O   VAL A   4     -17.452 -18.261  -5.432  1.00  0.98           O  
ATOM     60  CG1 VAL A   4     -16.428 -19.969  -8.481  1.00  0.98           C  
ATOM     61 HG11 VAL A   4     -17.241 -19.247  -8.422  1.00  0.98           H  
ATOM     62 HG12 VAL A   4     -15.581 -19.521  -9.001  1.00  0.98           H  
ATOM     63 HG13 VAL A   4     -16.782 -20.830  -9.047  1.00  0.98           H  
ATOM     64  CG2 VAL A   4     -14.977 -21.542  -7.226  1.00  0.98           C  
ATOM     65 HG21 VAL A   4     -14.724 -21.953  -6.249  1.00  0.98           H  
ATOM     66 HG22 VAL A   4     -15.395 -22.346  -7.831  1.00  0.98           H  
ATOM     67 HG23 VAL A   4     -14.071 -21.164  -7.700  1.00  0.98           H  
ATOM     68  N   HIS A   5     -16.192 -16.977  -6.780  1.00  0.99           N  
ATOM     69  H   HIS A   5     -15.356 -16.932  -7.344  1.00  0.99           H  
ATOM     70  CA  HIS A   5     -17.101 -15.832  -6.785  1.00  0.99           C  
ATOM     71  HA  HIS A   5     -18.051 -16.137  -6.345  1.00  0.99           H  
ATOM     72  C   HIS A   5     -17.402 -15.359  -8.206  1.00  0.99           C  
ATOM     73  CB  HIS A   5     -16.548 -14.684  -5.929  1.00  0.99           C  
ATOM     74  HB2 HIS A   5     -17.264 -13.862  -5.932  1.00  0.99           H  
ATOM     75  HB3 HIS A   5     -15.627 -14.313  -6.379  1.00  0.99           H  
ATOM     76  O   HIS A   5     -16.607 -15.523  -9.134  1.00  0.99           O  
ATOM     77  CG  HIS A   5     -16.280 -15.060  -4.495  1.00  0.99           C  
ATOM     78  CD2 HIS A   5     -15.057 -15.314  -3.936  1.00  0.99           C  
ATOM     79  HD2 HIS A   5     -14.103 -15.280  -4.441  1.00  0.99           H  
ATOM     80  ND1 HIS A   5     -17.222 -15.230  -3.505  1.00  0.99           N  
ATOM     81  HD1 HIS A   5     -18.226 -15.223  -3.619  1.00  0.99           H  
ATOM     82  CE1 HIS A   5     -16.581 -15.577  -2.377  1.00  0.99           C  
ATOM     83  HE1 HIS A   5     -17.051 -15.820  -1.435  1.00  0.99           H  
ATOM     84  NE2 HIS A   5     -15.259 -15.627  -2.591  1.00  0.99           N  
ATOM     85  N   GLN A   6     -18.551 -14.706  -8.357  1.00  0.99           N  
ATOM     86  H   GLN A   6     -19.160 -14.604  -7.558  1.00  0.99           H  
ATOM     87  CA  GLN A   6     -18.936 -14.015  -9.578  1.00  0.99           C  
ATOM     88  HA  GLN A   6     -18.126 -14.082 -10.304  1.00  0.99           H  
ATOM     89  C   GLN A   6     -19.180 -12.540  -9.268  1.00  0.99           C  
ATOM     90  CB  GLN A   6     -20.162 -14.701 -10.186  1.00  0.99           C  
ATOM     91  HB2 GLN A   6     -21.008 -14.602  -9.507  1.00  0.99           H  
ATOM     92  HB3 GLN A   6     -19.945 -15.761 -10.320  1.00  0.99           H  
ATOM     93  O   GLN A   6     -19.953 -12.201  -8.369  1.00  0.99           O  
ATOM     94  CG  GLN A   6     -20.529 -14.100 -11.548  1.00  0.99           C  
ATOM     95  HG2 GLN A   6     -19.691 -14.215 -12.236  1.00  0.99           H  
ATOM     96  HG3 GLN A   6     -20.751 -13.039 -11.444  1.00  0.99           H  
ATOM     97  CD  GLN A   6     -21.759 -14.791 -12.117  1.00  0.99           C  
ATOM     98  NE2 GLN A   6     -21.603 -15.760 -12.989  1.00  0.99           N  
ATOM     99 HE21 GLN A   6     -22.447 -16.236 -13.273  1.00  0.99           H  
ATOM    100 HE22 GLN A   6     -20.683 -16.086 -13.247  1.00  0.99           H  
ATOM    101  OE1 GLN A   6     -22.884 -14.480 -11.776  1.00  0.99           O  
ATOM    102  N   PHE A   7     -18.500 -11.670 -10.008  1.00  0.99           N  
ATOM    103  H   PHE A   7     -17.887 -12.038 -10.722  1.00  0.99           H  
ATOM    104  CA  PHE A   7     -18.600 -10.218  -9.914  1.00  0.99           C  
ATOM    105  HA  PHE A   7     -19.225  -9.926  -9.070  1.00  0.99           H  
ATOM    106  C   PHE A   7     -19.265  -9.689 -11.184  1.00  0.99           C  
ATOM    107  CB  PHE A   7     -17.195  -9.625  -9.711  1.00  0.99           C  
ATOM    108  HB2 PHE A   7     -16.495 -10.159 -10.353  1.00  0.99           H  
ATOM    109  HB3 PHE A   7     -17.213  -8.589 -10.048  1.00  0.99           H  
ATOM    110  O   PHE A   7     -18.639  -9.591 -12.236  1.00  0.99           O  
ATOM    111  CG  PHE A   7     -16.636  -9.626  -8.295  1.00  0.99           C  
ATOM    112  CD1 PHE A   7     -17.177 -10.425  -7.264  1.00  0.99           C  
ATOM    113  HD1 PHE A   7     -18.014 -11.084  -7.441  1.00  0.99           H  
ATOM    114  CD2 PHE A   7     -15.549  -8.780  -8.000  1.00  0.99           C  
ATOM    115  HD2 PHE A   7     -15.116  -8.162  -8.772  1.00  0.99           H  
ATOM    116  CE1 PHE A   7     -16.651 -10.374  -5.965  1.00  0.99           C  
ATOM    117  HE1 PHE A   7     -17.077 -10.984  -5.183  1.00  0.99           H  
ATOM    118  CE2 PHE A   7     -15.025  -8.725  -6.698  1.00  0.99           C  
ATOM    119  HE2 PHE A   7     -14.197  -8.067  -6.477  1.00  0.99           H  
ATOM    120  CZ  PHE A   7     -15.579  -9.515  -5.679  1.00  0.99           C  
ATOM    121  HZ  PHE A   7     -15.182  -9.451  -4.677  1.00  0.99           H  
ATOM    122  N   VAL A   8     -20.545  -9.343 -11.097  1.00  0.99           N  
ATOM    123  H   VAL A   8     -21.022  -9.478 -10.218  1.00  0.99           H  
ATOM    124  CA  VAL A   8     -21.300  -8.732 -12.192  1.00  0.99           C  
ATOM    125  HA  VAL A   8     -20.866  -9.047 -13.141  1.00  0.99           H  
ATOM    126  C   VAL A   8     -21.172  -7.219 -12.087  1.00  0.99           C  
ATOM    127  CB  VAL A   8     -22.770  -9.185 -12.188  1.00  0.99           C  
ATOM    128  HB  VAL A   8     -23.267  -8.828 -11.286  1.00  0.99           H  
ATOM    129  O   VAL A   8     -21.717  -6.602 -11.171  1.00  0.99           O  
ATOM    130  CG1 VAL A   8     -23.502  -8.623 -13.414  1.00  0.99           C  
ATOM    131 HG11 VAL A   8     -23.513  -7.534 -13.377  1.00  0.99           H  
ATOM    132 HG12 VAL A   8     -23.002  -8.950 -14.326  1.00  0.99           H  
ATOM    133 HG13 VAL A   8     -24.533  -8.976 -13.414  1.00  0.99           H  
ATOM    134  CG2 VAL A   8     -22.881 -10.715 -12.236  1.00  0.99           C  
ATOM    135 HG21 VAL A   8     -22.470 -11.148 -11.324  1.00  0.99           H  
ATOM    136 HG22 VAL A   8     -23.927 -11.014 -12.298  1.00  0.99           H  
ATOM    137 HG23 VAL A   8     -22.339 -11.109 -13.095  1.00  0.99           H  
ATOM    138  N   ILE A   9     -20.451  -6.621 -13.031  1.00  0.99           N  
ATOM    139  H   ILE A   9     -20.044  -7.194 -13.757  1.00  0.99           H  
ATOM    140  CA  ILE A   9     -20.261  -5.173 -13.108  1.00  0.99           C  
ATOM    141  HA  ILE A   9     -20.220  -4.769 -12.097  1.00  0.99           H  
ATOM    142  C   ILE A   9     -21.457  -4.577 -13.838  1.00  0.99           C  
ATOM    143  CB  ILE A   9     -18.940  -4.818 -13.817  1.00  0.99           C  
ATOM    144  HB  ILE A   9     -19.049  -5.057 -14.875  1.00  0.99           H  
ATOM    145  O   ILE A   9     -21.653  -4.858 -15.018  1.00  0.99           O  
ATOM    146  CG1 ILE A   9     -17.728  -5.620 -13.298  1.00  0.99           C  
ATOM    147 HG12 ILE A   9     -16.835  -5.302 -13.835  1.00  0.99           H  
ATOM    148 HG13 ILE A   9     -17.874  -6.674 -13.536  1.00  0.99           H  
ATOM    149  CG2 ILE A   9     -18.680  -3.309 -13.728  1.00  0.99           C  
ATOM    150 HG21 ILE A   9     -19.518  -2.763 -14.163  1.00  0.99           H  
ATOM    151 HG22 ILE A   9     -18.556  -2.998 -12.691  1.00  0.99           H  
ATOM    152 HG23 ILE A   9     -17.786  -3.061 -14.300  1.00  0.99           H  
ATOM    153  CD1 ILE A   9     -17.463  -5.499 -11.793  1.00  0.99           C  
ATOM    154 HD11 ILE A   9     -16.587  -6.094 -11.534  1.00  0.99           H  
ATOM    155 HD12 ILE A   9     -17.267  -4.461 -11.522  1.00  0.99           H  
ATOM    156 HD13 ILE A   9     -18.315  -5.878 -11.230  1.00  0.99           H  
ATOM    157  N   THR A  10     -22.266  -3.768 -13.162  1.00  0.98           N  
ATOM    158  H   THR A  10     -22.057  -3.575 -12.193  1.00  0.98           H  
ATOM    159  CA  THR A  10     -23.518  -3.246 -13.732  1.00  0.98           C  
ATOM    160  HA  THR A  10     -23.406  -3.201 -14.815  1.00  0.98           H  
ATOM    161  C   THR A  10     -23.817  -1.835 -13.228  1.00  0.98           C  
ATOM    162  CB  THR A  10     -24.682  -4.213 -13.440  1.00  0.98           C  
ATOM    163  HB  THR A  10     -24.410  -5.189 -13.843  1.00  0.98           H  
ATOM    164  O   THR A  10     -23.463  -1.508 -12.091  1.00  0.98           O  
ATOM    165  CG2 THR A  10     -25.011  -4.390 -11.959  1.00  0.98           C  
ATOM    166 HG21 THR A  10     -25.821  -5.111 -11.848  1.00  0.98           H  
ATOM    167 HG22 THR A  10     -24.138  -4.769 -11.427  1.00  0.98           H  
ATOM    168 HG23 THR A  10     -25.312  -3.442 -11.513  1.00  0.98           H  
ATOM    169  OG1 THR A  10     -25.868  -3.808 -14.082  1.00  0.98           O  
ATOM    170  HG1 THR A  10     -26.323  -3.183 -13.513  1.00  0.98           H  
ATOM    171  N   PRO A  11     -24.474  -0.974 -14.029  1.00  0.98           N  
ATOM    172  CA  PRO A  11     -25.103   0.225 -13.488  1.00  0.98           C  
ATOM    173  HA  PRO A  11     -24.353   0.860 -13.017  1.00  0.98           H  
ATOM    174  C   PRO A  11     -26.166  -0.158 -12.449  1.00  0.98           C  
ATOM    175  CB  PRO A  11     -25.708   0.957 -14.688  1.00  0.98           C  
ATOM    176  HB2 PRO A  11     -26.619   1.495 -14.426  1.00  0.98           H  
ATOM    177  HB3 PRO A  11     -24.970   1.643 -15.105  1.00  0.98           H  
ATOM    178  O   PRO A  11     -26.901  -1.133 -12.616  1.00  0.98           O  
ATOM    179  CG  PRO A  11     -25.980  -0.171 -15.684  1.00  0.98           C  
ATOM    180  HG2 PRO A  11     -25.998   0.189 -16.713  1.00  0.98           H  
ATOM    181  HG3 PRO A  11     -26.918  -0.666 -15.434  1.00  0.98           H  
ATOM    182  CD  PRO A  11     -24.815  -1.127 -15.440  1.00  0.98           C  
ATOM    183  HD2 PRO A  11     -23.961  -0.824 -16.046  1.00  0.98           H  
ATOM    184  HD3 PRO A  11     -25.109  -2.142 -15.708  1.00  0.98           H  
ATOM    185  N   THR A  12     -26.231   0.586 -11.352  1.00  0.98           N  
ATOM    186  H   THR A  12     -25.526   1.296 -11.211  1.00  0.98           H  
ATOM    187  CA  THR A  12     -27.210   0.409 -10.276  1.00  0.98           C  
ATOM    188  HA  THR A  12     -28.094  -0.076 -10.690  1.00  0.98           H  
ATOM    189  C   THR A  12     -27.590   1.774  -9.701  1.00  0.98           C  
ATOM    190  CB  THR A  12     -26.648  -0.508  -9.182  1.00  0.98           C  
ATOM    191  HB  THR A  12     -25.709  -0.101  -8.808  1.00  0.98           H  
ATOM    192  O   THR A  12     -26.705   2.614  -9.508  1.00  0.98           O  
ATOM    193  CG2 THR A  12     -27.603  -0.742  -8.013  1.00  0.98           C  
ATOM    194 HG21 THR A  12     -27.153  -1.452  -7.320  1.00  0.98           H  
ATOM    195 HG22 THR A  12     -27.781   0.188  -7.474  1.00  0.98           H  
ATOM    196 HG23 THR A  12     -28.547  -1.152  -8.372  1.00  0.98           H  
ATOM    197  OG1 THR A  12     -26.418  -1.766  -9.770  1.00  0.98           O  
ATOM    198  HG1 THR A  12     -26.563  -1.673 -10.715  1.00  0.98           H  
ATOM    199  N   PRO A  13     -28.880   2.028  -9.407  1.00  0.98           N  
ATOM    200  CA  PRO A  13     -29.295   3.259  -8.748  1.00  0.98           C  
ATOM    201  HA  PRO A  13     -28.966   4.103  -9.353  1.00  0.98           H  
ATOM    202  C   PRO A  13     -28.698   3.359  -7.338  1.00  0.98           C  
ATOM    203  CB  PRO A  13     -30.830   3.236  -8.717  1.00  0.98           C  
ATOM    204  HB2 PRO A  13     -31.194   2.923  -7.739  1.00  0.98           H  
ATOM    205  HB3 PRO A  13     -31.246   4.209  -8.977  1.00  0.98           H  
ATOM    206  O   PRO A  13     -29.017   2.562  -6.457  1.00  0.98           O  
ATOM    207  CG  PRO A  13     -31.225   2.181  -9.746  1.00  0.98           C  
ATOM    208  HG2 PRO A  13     -31.333   2.646 -10.726  1.00  0.98           H  
ATOM    209  HG3 PRO A  13     -32.147   1.671  -9.467  1.00  0.98           H  
ATOM    210  CD  PRO A  13     -30.040   1.223  -9.762  1.00  0.98           C  
ATOM    211  HD2 PRO A  13     -30.186   0.443  -9.015  1.00  0.98           H  
ATOM    212  HD3 PRO A  13     -29.949   0.789 -10.758  1.00  0.98           H  
ATOM    213  N   VAL A  14     -27.873   4.374  -7.099  1.00  0.98           N  
ATOM    214  H   VAL A  14     -27.591   4.946  -7.883  1.00  0.98           H  
ATOM    215  CA  VAL A  14     -27.303   4.695  -5.787  1.00  0.98           C  
ATOM    216  HA  VAL A  14     -27.689   3.994  -5.046  1.00  0.98           H  
ATOM    217  C   VAL A  14     -27.750   6.099  -5.397  1.00  0.98           C  
ATOM    218  CB  VAL A  14     -25.769   4.549  -5.795  1.00  0.98           C  
ATOM    219  HB  VAL A  14     -25.346   5.210  -6.552  1.00  0.98           H  
ATOM    220  O   VAL A  14     -27.517   7.063  -6.125  1.00  0.98           O  
ATOM    221  CG1 VAL A  14     -25.172   4.911  -4.431  1.00  0.98           C  
ATOM    222 HG11 VAL A  14     -25.562   4.248  -3.658  1.00  0.98           H  
ATOM    223 HG12 VAL A  14     -25.393   5.950  -4.187  1.00  0.98           H  
ATOM    224 HG13 VAL A  14     -24.088   4.811  -4.481  1.00  0.98           H  
ATOM    225  CG2 VAL A  14     -25.345   3.107  -6.103  1.00  0.98           C  
ATOM    226 HG21 VAL A  14     -25.796   2.415  -5.392  1.00  0.98           H  
ATOM    227 HG22 VAL A  14     -25.660   2.830  -7.109  1.00  0.98           H  
ATOM    228 HG23 VAL A  14     -24.260   3.016  -6.053  1.00  0.98           H  
ATOM    229  N   LYS A  15     -28.422   6.220  -4.245  1.00  0.97           N  
ATOM    230  H   LYS A  15     -28.606   5.379  -3.718  1.00  0.97           H  
ATOM    231  CA  LYS A  15     -28.934   7.499  -3.735  1.00  0.97           C  
ATOM    232  HA  LYS A  15     -28.961   8.203  -4.567  1.00  0.97           H  
ATOM    233  C   LYS A  15     -28.018   8.090  -2.672  1.00  0.97           C  
ATOM    234  CB  LYS A  15     -30.374   7.335  -3.229  1.00  0.97           C  
ATOM    235  HB2 LYS A  15     -30.386   6.648  -2.383  1.00  0.97           H  
ATOM    236  HB3 LYS A  15     -30.979   6.911  -4.030  1.00  0.97           H  
ATOM    237  O   LYS A  15     -27.877   7.474  -1.617  1.00  0.97           O  
ATOM    238  CG  LYS A  15     -30.978   8.685  -2.806  1.00  0.97           C  
ATOM    239  HG2 LYS A  15     -30.391   9.122  -1.997  1.00  0.97           H  
ATOM    240  HG3 LYS A  15     -30.968   9.365  -3.658  1.00  0.97           H  
ATOM    241  CD  LYS A  15     -32.421   8.512  -2.329  1.00  0.97           C  
ATOM    242  HD2 LYS A  15     -32.439   7.850  -1.464  1.00  0.97           H  
ATOM    243  HD3 LYS A  15     -33.005   8.068  -3.135  1.00  0.97           H  
ATOM    244  CE  LYS A  15     -33.008   9.877  -1.957  1.00  0.97           C  
ATOM    245  HE2 LYS A  15     -32.424  10.298  -1.138  1.00  0.97           H  
ATOM    246  HE3 LYS A  15     -32.904  10.540  -2.817  1.00  0.97           H  
ATOM    247  NZ  LYS A  15     -34.437   9.765  -1.574  1.00  0.97           N  
ATOM    248  HZ1 LYS A  15     -34.549   9.160  -0.773  1.00  0.97           H  
ATOM    249  HZ2 LYS A  15     -34.822  10.673  -1.358  1.00  0.97           H  
ATOM    250  HZ3 LYS A  15     -34.971   9.379  -2.340  1.00  0.97           H  
ATOM    251  N   ARG A  16     -27.465   9.281  -2.902  1.00  0.97           N  
ATOM    252  H   ARG A  16     -27.691   9.734  -3.776  1.00  0.97           H  
ATOM    253  CA  ARG A  16     -26.624  10.057  -1.969  1.00  0.97           C  
ATOM    254  HA  ARG A  16     -26.837   9.776  -0.937  1.00  0.97           H  
ATOM    255  C   ARG A  16     -26.934  11.543  -2.115  1.00  0.97           C  
ATOM    256  CB  ARG A  16     -25.139   9.825  -2.284  1.00  0.97           C  
ATOM    257  HB2 ARG A  16     -24.972  10.169  -3.305  1.00  0.97           H  
ATOM    258  HB3 ARG A  16     -24.525  10.434  -1.622  1.00  0.97           H  
ATOM    259  O   ARG A  16     -27.435  11.951  -3.151  1.00  0.97           O  
ATOM    260  CG  ARG A  16     -24.681   8.366  -2.177  1.00  0.97           C  
ATOM    261  HG2 ARG A  16     -23.620   8.312  -2.419  1.00  0.97           H  
ATOM    262  HG3 ARG A  16     -25.227   7.752  -2.894  1.00  0.97           H  
ATOM    263  CD  ARG A  16     -24.888   7.829  -0.762  1.00  0.97           C  
ATOM    264  HD2 ARG A  16     -25.924   7.910  -0.433  1.00  0.97           H  
ATOM    265  HD3 ARG A  16     -24.296   8.465  -0.103  1.00  0.97           H  
ATOM    266  NE  ARG A  16     -24.429   6.445  -0.640  1.00  0.97           N  
ATOM    267  HE  ARG A  16     -23.461   6.333  -0.372  1.00  0.97           H  
ATOM    268  NH1 ARG A  16     -26.360   5.253  -1.033  1.00  0.97           N  
ATOM    269 HH11 ARG A  16     -26.816   4.357  -1.125  1.00  0.97           H  
ATOM    270 HH12 ARG A  16     -26.858   6.125  -1.145  1.00  0.97           H  
ATOM    271  NH2 ARG A  16     -24.460   4.192  -0.567  1.00  0.97           N  
ATOM    272 HH21 ARG A  16     -24.890   3.282  -0.654  1.00  0.97           H  
ATOM    273 HH22 ARG A  16     -23.495   4.260  -0.278  1.00  0.97           H  
ATOM    274  CZ  ARG A  16     -25.093   5.313  -0.748  1.00  0.97           C  
ATOM    275  N   LEU A  17     -26.717  12.336  -1.064  1.00  0.98           N  
ATOM    276  H   LEU A  17     -26.244  11.943  -0.263  1.00  0.98           H  
ATOM    277  CA  LEU A  17     -26.849  13.805  -1.119  1.00  0.98           C  
ATOM    278  HA  LEU A  17     -26.895  14.162  -0.090  1.00  0.98           H  
ATOM    279  C   LEU A  17     -28.159  14.307  -1.776  1.00  0.98           C  
ATOM    280  CB  LEU A  17     -25.578  14.415  -1.742  1.00  0.98           C  
ATOM    281  HB2 LEU A  17     -25.561  14.177  -2.805  1.00  0.98           H  
ATOM    282  HB3 LEU A  17     -25.634  15.500  -1.656  1.00  0.98           H  
ATOM    283  O   LEU A  17     -28.190  15.285  -2.513  1.00  0.98           O  
ATOM    284  CG  LEU A  17     -24.246  13.944  -1.124  1.00  0.98           C  
ATOM    285  HG  LEU A  17     -24.123  12.875  -1.295  1.00  0.98           H  
ATOM    286  CD1 LEU A  17     -23.088  14.667  -1.793  1.00  0.98           C  
ATOM    287 HD11 LEU A  17     -23.126  15.737  -1.589  1.00  0.98           H  
ATOM    288 HD12 LEU A  17     -23.134  14.516  -2.871  1.00  0.98           H  
ATOM    289 HD13 LEU A  17     -22.136  14.277  -1.431  1.00  0.98           H  
ATOM    290  CD2 LEU A  17     -24.182  14.205   0.383  1.00  0.98           C  
ATOM    291 HD21 LEU A  17     -24.935  13.621   0.911  1.00  0.98           H  
ATOM    292 HD22 LEU A  17     -23.198  13.915   0.751  1.00  0.98           H  
ATOM    293 HD23 LEU A  17     -24.323  15.270   0.571  1.00  0.98           H  
ATOM    294  N   CYS A  18     -29.275  13.628  -1.481  1.00  0.97           N  
ATOM    295  H   CYS A  18     -29.145  12.822  -0.886  1.00  0.97           H  
ATOM    296  CA  CYS A  18     -30.623  13.873  -2.027  1.00  0.97           C  
ATOM    297  HA  CYS A  18     -31.306  13.267  -1.432  1.00  0.97           H  
ATOM    298  C   CYS A  18     -30.857  13.454  -3.490  1.00  0.97           C  
ATOM    299  CB  CYS A  18     -31.058  15.339  -1.840  1.00  0.97           C  
ATOM    300  HB2 CYS A  18     -30.597  15.917  -2.641  1.00  0.97           H  
ATOM    301  HB3 CYS A  18     -32.135  15.404  -1.991  1.00  0.97           H  
ATOM    302  O   CYS A  18     -31.987  13.584  -3.963  1.00  0.97           O  
ATOM    303  SG  CYS A  18     -30.640  16.179  -0.292  1.00  0.97           S  
ATOM    304  N   ARG A  19     -29.856  12.928  -4.195  1.00  0.97           N  
ATOM    305  H   ARG A  19     -28.947  12.837  -3.764  1.00  0.97           H  
ATOM    306  CA  ARG A  19     -29.934  12.566  -5.613  1.00  0.97           C  
ATOM    307  HA  ARG A  19     -30.931  12.781  -5.998  1.00  0.97           H  
ATOM    308  C   ARG A  19     -29.676  11.081  -5.829  1.00  0.97           C  
ATOM    309  CB  ARG A  19     -28.927  13.413  -6.393  1.00  0.97           C  
ATOM    310  HB2 ARG A  19     -27.930  13.253  -5.985  1.00  0.97           H  
ATOM    311  HB3 ARG A  19     -28.934  13.093  -7.435  1.00  0.97           H  
ATOM    312  O   ARG A  19     -28.995  10.436  -5.039  1.00  0.97           O  
ATOM    313  CG  ARG A  19     -29.265  14.908  -6.338  1.00  0.97           C  
ATOM    314  HG2 ARG A  19     -29.221  15.270  -5.311  1.00  0.97           H  
ATOM    315  HG3 ARG A  19     -30.262  15.074  -6.745  1.00  0.97           H  
ATOM    316  CD  ARG A  19     -28.235  15.662  -7.169  1.00  0.97           C  
ATOM    317  HD2 ARG A  19     -27.260  15.486  -6.715  1.00  0.97           H  
ATOM    318  HD3 ARG A  19     -28.212  15.250  -8.178  1.00  0.97           H  
ATOM    319  NE  ARG A  19     -28.532  17.105  -7.241  1.00  0.97           N  
ATOM    320  HE  ARG A  19     -29.501  17.384  -7.178  1.00  0.97           H  
ATOM    321  NH1 ARG A  19     -26.359  17.772  -7.522  1.00  0.97           N  
ATOM    322 HH11 ARG A  19     -26.043  16.942  -7.041  1.00  0.97           H  
ATOM    323 HH12 ARG A  19     -25.653  18.487  -7.626  1.00  0.97           H  
ATOM    324  NH2 ARG A  19     -28.004  19.272  -7.697  1.00  0.97           N  
ATOM    325 HH21 ARG A  19     -28.983  19.519  -7.717  1.00  0.97           H  
ATOM    326 HH22 ARG A  19     -27.290  19.962  -7.879  1.00  0.97           H  
ATOM    327  CZ  ARG A  19     -27.632  18.038  -7.485  1.00  0.97           C  
ATOM    328  N   THR A  20     -30.258  10.530  -6.888  1.00  0.97           N  
ATOM    329  H   THR A  20     -30.749  11.134  -7.532  1.00  0.97           H  
ATOM    330  CA  THR A  20     -30.039   9.139  -7.300  1.00  0.97           C  
ATOM    331  HA  THR A  20     -29.438   8.618  -6.555  1.00  0.97           H  
ATOM    332  C   THR A  20     -29.265   9.133  -8.606  1.00  0.97           C  
ATOM    333  CB  THR A  20     -31.357   8.367  -7.445  1.00  0.97           C  
ATOM    334  HB  THR A  20     -31.971   8.837  -8.214  1.00  0.97           H  
ATOM    335  O   THR A  20     -29.712   9.725  -9.587  1.00  0.97           O  
ATOM    336  CG2 THR A  20     -31.130   6.900  -7.812  1.00  0.97           C  
ATOM    337 HG21 THR A  20     -30.670   6.826  -8.798  1.00  0.97           H  
ATOM    338 HG22 THR A  20     -30.477   6.428  -7.078  1.00  0.97           H  
ATOM    339 HG23 THR A  20     -32.083   6.373  -7.841  1.00  0.97           H  
ATOM    340  OG1 THR A  20     -32.077   8.359  -6.229  1.00  0.97           O  
ATOM    341  HG1 THR A  20     -32.894   7.891  -6.415  1.00  0.97           H  
ATOM    342  N   HIS A  21     -28.134   8.437  -8.625  1.00  0.97           N  
ATOM    343  H   HIS A  21     -27.834   7.969  -7.781  1.00  0.97           H  
ATOM    344  CA  HIS A  21     -27.265   8.306  -9.790  1.00  0.97           C  
ATOM    345  HA  HIS A  21     -27.693   8.861 -10.625  1.00  0.97           H  
ATOM    346  C   HIS A  21     -27.166   6.839 -10.211  1.00  0.97           C  
ATOM    347  CB  HIS A  21     -25.897   8.926  -9.476  1.00  0.97           C  
ATOM    348  HB2 HIS A  21     -25.234   8.796 -10.331  1.00  0.97           H  
ATOM    349  HB3 HIS A  21     -25.451   8.414  -8.623  1.00  0.97           H  
ATOM    350  O   HIS A  21     -27.225   5.941  -9.373  1.00  0.97           O  
ATOM    351  CG  HIS A  21     -26.010  10.399  -9.168  1.00  0.97           C  
ATOM    352  CD2 HIS A  21     -26.238  10.963  -7.941  1.00  0.97           C  
ATOM    353  HD2 HIS A  21     -26.347  10.436  -7.005  1.00  0.97           H  
ATOM    354  ND1 HIS A  21     -26.035  11.421 -10.089  1.00  0.97           N  
ATOM    355  HD1 HIS A  21     -25.751  11.366 -11.056  1.00  0.97           H  
ATOM    356  CE1 HIS A  21     -26.265  12.567  -9.430  1.00  0.97           C  
ATOM    357  HE1 HIS A  21     -26.252  13.551  -9.873  1.00  0.97           H  
ATOM    358  NE2 HIS A  21     -26.412  12.335  -8.122  1.00  0.97           N  
ATOM    359  N   GLN A  22     -27.026   6.588 -11.513  1.00  0.97           N  
ATOM    360  H   GLN A  22     -26.962   7.369 -12.150  1.00  0.97           H  
ATOM    361  CA  GLN A  22     -26.698   5.257 -12.030  1.00  0.97           C  
ATOM    362  HA  GLN A  22     -27.193   4.493 -11.430  1.00  0.97           H  
ATOM    363  C   GLN A  22     -25.189   5.045 -11.896  1.00  0.97           C  
ATOM    364  CB  GLN A  22     -27.167   5.115 -13.489  1.00  0.97           C  
ATOM    365  HB2 GLN A  22     -26.784   4.179 -13.897  1.00  0.97           H  
ATOM    366  HB3 GLN A  22     -26.751   5.932 -14.078  1.00  0.97           H  
ATOM    367  O   GLN A  22     -24.422   5.443 -12.775  1.00  0.97           O  
ATOM    368  CG  GLN A  22     -28.696   5.132 -13.641  1.00  0.97           C  
ATOM    369  HG2 GLN A  22     -28.938   5.146 -14.703  1.00  0.97           H  
ATOM    370  HG3 GLN A  22     -29.097   6.045 -13.200  1.00  0.97           H  
ATOM    371  CD  GLN A  22     -29.397   3.928 -13.018  1.00  0.97           C  
ATOM    372  NE2 GLN A  22     -30.701   3.987 -12.875  1.00  0.97           N  
ATOM    373 HE21 GLN A  22     -31.144   3.142 -12.543  1.00  0.97           H  
ATOM    374 HE22 GLN A  22     -31.227   4.786 -13.201  1.00  0.97           H  
ATOM    375  OE1 GLN A  22     -28.809   2.918 -12.669  1.00  0.97           O  
ATOM    376  N   SER A  23     -24.772   4.456 -10.780  1.00  0.98           N  
ATOM    377  H   SER A  23     -25.462   4.140 -10.113  1.00  0.98           H  
ATOM    378  CA  SER A  23     -23.365   4.196 -10.474  1.00  0.98           C  
ATOM    379  HA  SER A  23     -22.741   4.897 -11.028  1.00  0.98           H  
ATOM    380  C   SER A  23     -22.980   2.785 -10.898  1.00  0.98           C  
ATOM    381  CB  SER A  23     -23.083   4.420  -8.988  1.00  0.98           C  
ATOM    382  HB2 SER A  23     -22.046   4.158  -8.777  1.00  0.98           H  
ATOM    383  HB3 SER A  23     -23.737   3.788  -8.388  1.00  0.98           H  
ATOM    384  O   SER A  23     -23.791   1.864 -10.818  1.00  0.98           O  
ATOM    385  OG  SER A  23     -23.304   5.784  -8.677  1.00  0.98           O  
ATOM    386  HG  SER A  23     -22.770   6.030  -7.918  1.00  0.98           H  
ATOM    387  N   ILE A  24     -21.746   2.597 -11.364  1.00  0.98           N  
ATOM    388  H   ILE A  24     -21.078   3.352 -11.301  1.00  0.98           H  
ATOM    389  CA  ILE A  24     -21.243   1.257 -11.673  1.00  0.98           C  
ATOM    390  HA  ILE A  24     -22.035   0.682 -12.153  1.00  0.98           H  
ATOM    391  C   ILE A  24     -20.897   0.559 -10.361  1.00  0.98           C  
ATOM    392  CB  ILE A  24     -20.043   1.313 -12.635  1.00  0.98           C  
ATOM    393  HB  ILE A  24     -19.224   1.835 -12.140  1.00  0.98           H  
ATOM    394  O   ILE A  24     -20.187   1.115  -9.534  1.00  0.98           O  
ATOM    395  CG1 ILE A  24     -20.364   2.072 -13.942  1.00  0.98           C  
ATOM    396 HG12 ILE A  24     -19.506   1.964 -14.605  1.00  0.98           H  
ATOM    397 HG13 ILE A  24     -20.464   3.135 -13.719  1.00  0.98           H  
ATOM    398  CG2 ILE A  24     -19.559  -0.107 -12.970  1.00  0.98           C  
ATOM    399 HG21 ILE A  24     -18.755  -0.072 -13.705  1.00  0.98           H  
ATOM    400 HG22 ILE A  24     -20.382  -0.710 -13.353  1.00  0.98           H  
ATOM    401 HG23 ILE A  24     -19.168  -0.588 -12.074  1.00  0.98           H  
ATOM    402  CD1 ILE A  24     -21.624   1.616 -14.695  1.00  0.98           C  
ATOM    403 HD11 ILE A  24     -21.615   0.537 -14.850  1.00  0.98           H  
ATOM    404 HD12 ILE A  24     -22.514   1.889 -14.129  1.00  0.98           H  
ATOM    405 HD13 ILE A  24     -21.665   2.114 -15.663  1.00  0.98           H  
ATOM    406  N   THR A  25     -21.405  -0.651 -10.164  1.00  0.99           N  
ATOM    407  H   THR A  25     -21.994  -1.059 -10.876  1.00  0.99           H  
ATOM    408  CA  THR A  25     -21.213  -1.420  -8.929  1.00  0.99           C  
ATOM    409  HA  THR A  25     -20.393  -0.997  -8.348  1.00  0.99           H  
ATOM    410  C   THR A  25     -20.858  -2.868  -9.239  1.00  0.99           C  
ATOM    411  CB  THR A  25     -22.471  -1.383  -8.053  1.00  0.99           C  
ATOM    412  HB  THR A  25     -22.269  -1.961  -7.151  1.00  0.99           H  
ATOM    413  O   THR A  25     -21.008  -3.321 -10.377  1.00  0.99           O  
ATOM    414  CG2 THR A  25     -22.894   0.027  -7.642  1.00  0.99           C  
ATOM    415 HG21 THR A  25     -23.700  -0.041  -6.911  1.00  0.99           H  
ATOM    416 HG22 THR A  25     -22.045   0.541  -7.192  1.00  0.99           H  
ATOM    417 HG23 THR A  25     -23.239   0.592  -8.508  1.00  0.99           H  
ATOM    418  OG1 THR A  25     -23.545  -2.009  -8.707  1.00  0.99           O  
ATOM    419  HG1 THR A  25     -23.829  -1.451  -9.434  1.00  0.99           H  
ATOM    420  N   VAL A  26     -20.413  -3.604  -8.218  1.00  0.99           N  
ATOM    421  H   VAL A  26     -20.357  -3.172  -7.307  1.00  0.99           H  
ATOM    422  CA  VAL A  26     -20.285  -5.065  -8.275  1.00  0.99           C  
ATOM    423  HA  VAL A  26     -20.249  -5.391  -9.315  1.00  0.99           H  
ATOM    424  C   VAL A  26     -21.502  -5.684  -7.613  1.00  0.99           C  
ATOM    425  CB  VAL A  26     -19.009  -5.564  -7.583  1.00  0.99           C  
ATOM    426  HB  VAL A  26     -19.053  -5.319  -6.521  1.00  0.99           H  
ATOM    427  O   VAL A  26     -21.779  -5.404  -6.449  1.00  0.99           O  
ATOM    428  CG1 VAL A  26     -18.849  -7.079  -7.721  1.00  0.99           C  
ATOM    429 HG11 VAL A  26     -19.674  -7.599  -7.234  1.00  0.99           H  
ATOM    430 HG12 VAL A  26     -17.928  -7.390  -7.229  1.00  0.99           H  
ATOM    431 HG13 VAL A  26     -18.815  -7.352  -8.776  1.00  0.99           H  
ATOM    432  CG2 VAL A  26     -17.787  -4.876  -8.180  1.00  0.99           C  
ATOM    433 HG21 VAL A  26     -17.909  -4.742  -9.255  1.00  0.99           H  
ATOM    434 HG22 VAL A  26     -16.883  -5.456  -7.992  1.00  0.99           H  
ATOM    435 HG23 VAL A  26     -17.697  -3.904  -7.696  1.00  0.99           H  
ATOM    436  N   ASN A  27     -22.220  -6.538  -8.340  1.00  0.99           N  
ATOM    437  H   ASN A  27     -21.948  -6.694  -9.300  1.00  0.99           H  
ATOM    438  CA  ASN A  27     -23.397  -7.255  -7.841  1.00  0.99           C  
ATOM    439  HA  ASN A  27     -23.863  -7.740  -8.699  1.00  0.99           H  
ATOM    440  C   ASN A  27     -24.486  -6.324  -7.265  1.00  0.99           C  
ATOM    441  CB  ASN A  27     -22.950  -8.371  -6.867  1.00  0.99           C  
ATOM    442  HB2 ASN A  27     -23.830  -8.887  -6.484  1.00  0.99           H  
ATOM    443  HB3 ASN A  27     -22.421  -7.933  -6.021  1.00  0.99           H  
ATOM    444  O   ASN A  27     -25.203  -6.711  -6.345  1.00  0.99           O  
ATOM    445  CG  ASN A  27     -22.071  -9.421  -7.519  1.00  0.99           C  
ATOM    446  ND2 ASN A  27     -21.394 -10.240  -6.752  1.00  0.99           N  
ATOM    447 HD21 ASN A  27     -20.888 -10.972  -7.230  1.00  0.99           H  
ATOM    448 HD22 ASN A  27     -21.474 -10.200  -5.746  1.00  0.99           H  
ATOM    449  OD1 ASN A  27     -21.985  -9.531  -8.728  1.00  0.99           O  
ATOM    450  N   GLY A  28     -24.598  -5.092  -7.774  1.00  0.98           N  
ATOM    451  H   GLY A  28     -23.961  -4.803  -8.503  1.00  0.98           H  
ATOM    452  CA  GLY A  28     -25.561  -4.100  -7.286  1.00  0.98           C  
ATOM    453  HA2 GLY A  28     -25.639  -3.299  -8.021  1.00  0.98           H  
ATOM    454  HA3 GLY A  28     -26.542  -4.565  -7.189  1.00  0.98           H  
ATOM    455  C   GLY A  28     -25.206  -3.464  -5.937  1.00  0.98           C  
ATOM    456  O   GLY A  28     -26.052  -2.797  -5.344  1.00  0.98           O  
ATOM    457  N   GLN A  29     -23.991  -3.680  -5.421  1.00  0.98           N  
ATOM    458  H   GLN A  29     -23.329  -4.230  -5.950  1.00  0.98           H  
ATOM    459  CA  GLN A  29     -23.576  -3.249  -4.083  1.00  0.98           C  
ATOM    460  HA  GLN A  29     -24.451  -2.906  -3.533  1.00  0.98           H  
ATOM    461  C   GLN A  29     -22.581  -2.083  -4.142  1.00  0.98           C  
ATOM    462  CB  GLN A  29     -22.990  -4.435  -3.300  1.00  0.98           C  
ATOM    463  HB2 GLN A  29     -22.711  -4.092  -2.304  1.00  0.98           H  
ATOM    464  HB3 GLN A  29     -22.098  -4.798  -3.810  1.00  0.98           H  
ATOM    465  O   GLN A  29     -21.637  -2.087  -4.933  1.00  0.98           O  
ATOM    466  CG  GLN A  29     -23.970  -5.602  -3.129  1.00  0.98           C  
ATOM    467  HG2 GLN A  29     -24.843  -5.270  -2.567  1.00  0.98           H  
ATOM    468  HG3 GLN A  29     -24.304  -5.938  -4.111  1.00  0.98           H  
ATOM    469  CD  GLN A  29     -23.341  -6.787  -2.406  1.00  0.98           C  
ATOM    470  NE2 GLN A  29     -23.671  -7.997  -2.801  1.00  0.98           N  
ATOM    471 HE21 GLN A  29     -24.342  -8.115  -3.547  1.00  0.98           H  
ATOM    472 HE22 GLN A  29     -23.291  -8.759  -2.258  1.00  0.98           H  
ATOM    473  OE1 GLN A  29     -22.560  -6.669  -1.478  1.00  0.98           O  
ATOM    474  N   TYR A  30     -22.780  -1.093  -3.268  1.00  0.98           N  
ATOM    475  H   TYR A  30     -23.548  -1.185  -2.618  1.00  0.98           H  
ATOM    476  CA  TYR A  30     -21.837   0.002  -3.034  1.00  0.98           C  
ATOM    477  HA  TYR A  30     -20.869  -0.269  -3.455  1.00  0.98           H  
ATOM    478  C   TYR A  30     -21.686   0.268  -1.523  1.00  0.98           C  
ATOM    479  CB  TYR A  30     -22.297   1.262  -3.776  1.00  0.98           C  
ATOM    480  HB2 TYR A  30     -23.331   1.477  -3.506  1.00  0.98           H  
ATOM    481  HB3 TYR A  30     -22.267   1.068  -4.848  1.00  0.98           H  
ATOM    482  O   TYR A  30     -22.631   0.791  -0.915  1.00  0.98           O  
ATOM    483  CG  TYR A  30     -21.435   2.478  -3.484  1.00  0.98           C  
ATOM    484  CD1 TYR A  30     -22.009   3.635  -2.925  1.00  0.98           C  
ATOM    485  HD1 TYR A  30     -23.070   3.654  -2.721  1.00  0.98           H  
ATOM    486  CD2 TYR A  30     -20.054   2.448  -3.755  1.00  0.98           C  
ATOM    487  HD2 TYR A  30     -19.601   1.570  -4.191  1.00  0.98           H  
ATOM    488  CE1 TYR A  30     -21.214   4.765  -2.649  1.00  0.98           C  
ATOM    489  HE1 TYR A  30     -21.643   5.668  -2.241  1.00  0.98           H  
ATOM    490  CE2 TYR A  30     -19.259   3.577  -3.480  1.00  0.98           C  
ATOM    491  HE2 TYR A  30     -18.203   3.563  -3.702  1.00  0.98           H  
ATOM    492  OH  TYR A  30     -19.086   5.854  -2.718  1.00  0.98           O  
ATOM    493  HH  TYR A  30     -18.219   5.835  -3.130  1.00  0.98           H  
ATOM    494  CZ  TYR A  30     -19.834   4.742  -2.938  1.00  0.98           C  
ATOM    495  N   PRO A  31     -20.526  -0.055  -0.913  1.00  0.98           N  
ATOM    496  CA  PRO A  31     -19.372  -0.759  -1.488  1.00  0.98           C  
ATOM    497  HA  PRO A  31     -18.958  -0.168  -2.305  1.00  0.98           H  
ATOM    498  C   PRO A  31     -19.721  -2.164  -1.992  1.00  0.98           C  
ATOM    499  CB  PRO A  31     -18.331  -0.845  -0.368  1.00  0.98           C  
ATOM    500  HB2 PRO A  31     -17.321  -0.717  -0.756  1.00  0.98           H  
ATOM    501  HB3 PRO A  31     -18.413  -1.801   0.150  1.00  0.98           H  
ATOM    502  O   PRO A  31     -20.769  -2.705  -1.647  1.00  0.98           O  
ATOM    503  CG  PRO A  31     -18.732   0.275   0.586  1.00  0.98           C  
ATOM    504  HG2 PRO A  31     -18.350   1.230   0.226  1.00  0.98           H  
ATOM    505  HG3 PRO A  31     -18.395   0.075   1.603  1.00  0.98           H  
ATOM    506  CD  PRO A  31     -20.253   0.251   0.474  1.00  0.98           C  
ATOM    507  HD2 PRO A  31     -20.664  -0.534   1.108  1.00  0.98           H  
ATOM    508  HD3 PRO A  31     -20.680   1.217   0.744  1.00  0.98           H  
ATOM    509  N   GLY A  32     -18.847  -2.746  -2.806  1.00  0.99           N  
ATOM    510  H   GLY A  32     -17.967  -2.282  -2.978  1.00  0.99           H  
ATOM    511  CA  GLY A  32     -18.976  -4.116  -3.288  1.00  0.99           C  
ATOM    512  HA2 GLY A  32     -19.953  -4.241  -3.755  1.00  0.99           H  
ATOM    513  HA3 GLY A  32     -18.210  -4.283  -4.045  1.00  0.99           H  
ATOM    514  C   GLY A  32     -18.808  -5.176  -2.188  1.00  0.99           C  
ATOM    515  O   GLY A  32     -18.512  -4.851  -1.034  1.00  0.99           O  
ATOM    516  N   PRO A  33     -18.976  -6.465  -2.536  1.00  0.98           N  
ATOM    517  CA  PRO A  33     -18.930  -7.559  -1.571  1.00  0.98           C  
ATOM    518  HA  PRO A  33     -19.730  -7.421  -0.844  1.00  0.98           H  
ATOM    519  C   PRO A  33     -17.591  -7.638  -0.824  1.00  0.98           C  
ATOM    520  CB  PRO A  33     -19.209  -8.831  -2.381  1.00  0.98           C  
ATOM    521  HB2 PRO A  33     -18.653  -9.691  -2.006  1.00  0.98           H  
ATOM    522  HB3 PRO A  33     -20.279  -9.038  -2.371  1.00  0.98           H  
ATOM    523  O   PRO A  33     -16.514  -7.508  -1.408  1.00  0.98           O  
ATOM    524  CG  PRO A  33     -18.778  -8.455  -3.799  1.00  0.98           C  
ATOM    525  HG2 PRO A  33     -17.696  -8.551  -3.890  1.00  0.98           H  
ATOM    526  HG3 PRO A  33     -19.285  -9.054  -4.555  1.00  0.98           H  
ATOM    527  CD  PRO A  33     -19.171  -6.984  -3.882  1.00  0.98           C  
ATOM    528  HD2 PRO A  33     -20.222  -6.892  -4.157  1.00  0.98           H  
ATOM    529  HD3 PRO A  33     -18.543  -6.474  -4.613  1.00  0.98           H  
ATOM    530  N   THR A  34     -17.662  -7.916   0.479  1.00  0.99           N  
ATOM    531  H   THR A  34     -18.575  -8.045   0.891  1.00  0.99           H  
ATOM    532  CA  THR A  34     -16.488  -8.324   1.262  1.00  0.99           C  
ATOM    533  HA  THR A  34     -15.634  -7.710   0.978  1.00  0.99           H  
ATOM    534  C   THR A  34     -16.158  -9.778   0.958  1.00  0.99           C  
ATOM    535  CB  THR A  34     -16.725  -8.124   2.762  1.00  0.99           C  
ATOM    536  HB  THR A  34     -17.634  -8.646   3.062  1.00  0.99           H  
ATOM    537  O   THR A  34     -17.014 -10.651   1.095  1.00  0.99           O  
ATOM    538  CG2 THR A  34     -15.561  -8.592   3.638  1.00  0.99           C  
ATOM    539 HG21 THR A  34     -15.487  -9.679   3.605  1.00  0.99           H  
ATOM    540 HG22 THR A  34     -14.620  -8.170   3.286  1.00  0.99           H  
ATOM    541 HG23 THR A  34     -15.737  -8.289   4.670  1.00  0.99           H  
ATOM    542  OG1 THR A  34     -16.904  -6.742   2.971  1.00  0.99           O  
ATOM    543  HG1 THR A  34     -17.337  -6.401   2.185  1.00  0.99           H  
ATOM    544  N   LEU A  35     -14.916 -10.030   0.559  1.00  0.99           N  
ATOM    545  H   LEU A  35     -14.267  -9.259   0.499  1.00  0.99           H  
ATOM    546  CA  LEU A  35     -14.375 -11.373   0.402  1.00  0.99           C  
ATOM    547  HA  LEU A  35     -15.184 -12.076   0.202  1.00  0.99           H  
ATOM    548  C   LEU A  35     -13.697 -11.793   1.700  1.00  0.99           C  
ATOM    549  CB  LEU A  35     -13.398 -11.402  -0.776  1.00  0.99           C  
ATOM    550  HB2 LEU A  35     -12.988 -12.408  -0.860  1.00  0.99           H  
ATOM    551  HB3 LEU A  35     -12.580 -10.716  -0.555  1.00  0.99           H  
ATOM    552  O   LEU A  35     -12.989 -10.997   2.315  1.00  0.99           O  
ATOM    553  CG  LEU A  35     -14.014 -10.994  -2.123  1.00  0.99           C  
ATOM    554  HG  LEU A  35     -14.319  -9.948  -2.091  1.00  0.99           H  
ATOM    555  CD1 LEU A  35     -12.944 -11.148  -3.194  1.00  0.99           C  
ATOM    556 HD11 LEU A  35     -13.338 -10.820  -4.155  1.00  0.99           H  
ATOM    557 HD12 LEU A  35     -12.079 -10.537  -2.935  1.00  0.99           H  
ATOM    558 HD13 LEU A  35     -12.635 -12.191  -3.260  1.00  0.99           H  
ATOM    559  CD2 LEU A  35     -15.222 -11.849  -2.506  1.00  0.99           C  
ATOM    560 HD21 LEU A  35     -16.064 -11.618  -1.853  1.00  0.99           H  
ATOM    561 HD22 LEU A  35     -15.511 -11.648  -3.538  1.00  0.99           H  
ATOM    562 HD23 LEU A  35     -14.968 -12.904  -2.407  1.00  0.99           H  
ATOM    563  N   VAL A  36     -13.924 -13.035   2.114  1.00  0.98           N  
ATOM    564  H   VAL A  36     -14.471 -13.655   1.534  1.00  0.98           H  
ATOM    565  CA  VAL A  36     -13.404 -13.585   3.365  1.00  0.98           C  
ATOM    566  HA  VAL A  36     -12.653 -12.916   3.785  1.00  0.98           H  
ATOM    567  C   VAL A  36     -12.744 -14.918   3.061  1.00  0.98           C  
ATOM    568  CB  VAL A  36     -14.527 -13.755   4.400  1.00  0.98           C  
ATOM    569  HB  VAL A  36     -15.272 -14.456   4.024  1.00  0.98           H  
ATOM    570  O   VAL A  36     -13.410 -15.846   2.617  1.00  0.98           O  
ATOM    571  CG1 VAL A  36     -13.960 -14.295   5.708  1.00  0.98           C  
ATOM    572 HG11 VAL A  36     -14.775 -14.391   6.425  1.00  0.98           H  
ATOM    573 HG12 VAL A  36     -13.201 -13.610   6.087  1.00  0.98           H  
ATOM    574 HG13 VAL A  36     -13.521 -15.281   5.558  1.00  0.98           H  
ATOM    575  CG2 VAL A  36     -15.231 -12.428   4.715  1.00  0.98           C  
ATOM    576 HG21 VAL A  36     -15.760 -12.073   3.830  1.00  0.98           H  
ATOM    577 HG22 VAL A  36     -14.500 -11.681   5.024  1.00  0.98           H  
ATOM    578 HG23 VAL A  36     -15.961 -12.573   5.511  1.00  0.98           H  
ATOM    579  N   VAL A  37     -11.440 -14.997   3.293  1.00  0.98           N  
ATOM    580  H   VAL A  37     -10.972 -14.186   3.672  1.00  0.98           H  
ATOM    581  CA  VAL A  37     -10.603 -16.168   3.004  1.00  0.98           C  
ATOM    582  HA  VAL A  37     -11.223 -17.064   2.962  1.00  0.98           H  
ATOM    583  C   VAL A  37      -9.588 -16.379   4.124  1.00  0.98           C  
ATOM    584  CB  VAL A  37      -9.902 -16.017   1.638  1.00  0.98           C  
ATOM    585  HB  VAL A  37      -9.291 -16.903   1.466  1.00  0.98           H  
ATOM    586  O   VAL A  37      -9.526 -15.596   5.072  1.00  0.98           O  
ATOM    587  CG1 VAL A  37     -10.927 -15.957   0.502  1.00  0.98           C  
ATOM    588 HG11 VAL A  37     -11.695 -16.715   0.657  1.00  0.98           H  
ATOM    589 HG12 VAL A  37     -10.430 -16.176  -0.443  1.00  0.98           H  
ATOM    590 HG13 VAL A  37     -11.403 -14.977   0.459  1.00  0.98           H  
ATOM    591  CG2 VAL A  37      -8.986 -14.785   1.564  1.00  0.98           C  
ATOM    592 HG21 VAL A  37      -8.188 -14.873   2.301  1.00  0.98           H  
ATOM    593 HG22 VAL A  37      -8.536 -14.718   0.574  1.00  0.98           H  
ATOM    594 HG23 VAL A  37      -9.553 -13.874   1.755  1.00  0.98           H  
ATOM    595  N   ARG A  38      -8.782 -17.434   4.033  1.00  0.98           N  
ATOM    596  H   ARG A  38      -8.976 -18.107   3.306  1.00  0.98           H  
ATOM    597  CA  ARG A  38      -7.644 -17.711   4.915  1.00  0.98           C  
ATOM    598  HA  ARG A  38      -7.583 -16.931   5.674  1.00  0.98           H  
ATOM    599  C   ARG A  38      -6.326 -17.684   4.152  1.00  0.98           C  
ATOM    600  CB  ARG A  38      -7.840 -19.067   5.614  1.00  0.98           C  
ATOM    601  HB2 ARG A  38      -6.956 -19.288   6.213  1.00  0.98           H  
ATOM    602  HB3 ARG A  38      -7.958 -19.854   4.870  1.00  0.98           H  
ATOM    603  O   ARG A  38      -6.279 -17.923   2.947  1.00  0.98           O  
ATOM    604  CG  ARG A  38      -9.061 -19.038   6.533  1.00  0.98           C  
ATOM    605  HG2 ARG A  38      -9.966 -18.850   5.955  1.00  0.98           H  
ATOM    606  HG3 ARG A  38      -8.909 -18.233   7.252  1.00  0.98           H  
ATOM    607  CD  ARG A  38      -9.235 -20.334   7.322  1.00  0.98           C  
ATOM    608  HD2 ARG A  38      -8.310 -20.564   7.851  1.00  0.98           H  
ATOM    609  HD3 ARG A  38      -9.443 -21.143   6.622  1.00  0.98           H  
ATOM    610  NE  ARG A  38     -10.349 -20.211   8.281  1.00  0.98           N  
ATOM    611  HE  ARG A  38     -11.226 -20.612   7.979  1.00  0.98           H  
ATOM    612  NH1 ARG A  38      -9.249 -19.008   9.918  1.00  0.98           N  
ATOM    613 HH11 ARG A  38      -8.388 -19.015   9.389  1.00  0.98           H  
ATOM    614 HH12 ARG A  38      -9.252 -18.520  10.803  1.00  0.98           H  
ATOM    615  NH2 ARG A  38     -11.415 -19.482  10.147  1.00  0.98           N  
ATOM    616 HH21 ARG A  38     -11.417 -18.949  11.005  1.00  0.98           H  
ATOM    617 HH22 ARG A  38     -12.270 -19.888   9.794  1.00  0.98           H  
ATOM    618  CZ  ARG A  38     -10.326 -19.569   9.436  1.00  0.98           C  
ATOM    619  N   ASN A  39      -5.232 -17.463   4.873  1.00  0.98           N  
ATOM    620  H   ASN A  39      -5.341 -17.178   5.835  1.00  0.98           H  
ATOM    621  CA  ASN A  39      -3.894 -17.758   4.366  1.00  0.98           C  
ATOM    622  HA  ASN A  39      -3.677 -17.093   3.530  1.00  0.98           H  
ATOM    623  C   ASN A  39      -3.836 -19.218   3.869  1.00  0.98           C  
ATOM    624  CB  ASN A  39      -2.897 -17.470   5.496  1.00  0.98           C  
ATOM    625  HB2 ASN A  39      -3.144 -18.081   6.364  1.00  0.98           H  
ATOM    626  HB3 ASN A  39      -3.004 -16.426   5.792  1.00  0.98           H  
ATOM    627  O   ASN A  39      -4.201 -20.139   4.600  1.00  0.98           O  
ATOM    628  CG  ASN A  39      -1.440 -17.697   5.137  1.00  0.98           C  
ATOM    629  ND2 ASN A  39      -0.562 -17.531   6.099  1.00  0.98           N  
ATOM    630 HD21 ASN A  39       0.419 -17.556   5.862  1.00  0.98           H  
ATOM    631 HD22 ASN A  39      -0.865 -17.183   6.997  1.00  0.98           H  
ATOM    632  OD1 ASN A  39      -1.067 -18.086   4.039  1.00  0.98           O  
ATOM    633  N   GLY A  40      -3.395 -19.431   2.629  1.00  0.98           N  
ATOM    634  H   GLY A  40      -3.064 -18.645   2.089  1.00  0.98           H  
ATOM    635  CA  GLY A  40      -3.361 -20.735   1.962  1.00  0.98           C  
ATOM    636  HA2 GLY A  40      -2.473 -20.771   1.332  1.00  0.98           H  
ATOM    637  HA3 GLY A  40      -3.285 -21.525   2.709  1.00  0.98           H  
ATOM    638  C   GLY A  40      -4.573 -21.041   1.077  1.00  0.98           C  
ATOM    639  O   GLY A  40      -4.515 -21.997   0.298  1.00  0.98           O  
ATOM    640  N   ASP A  41      -5.642 -20.246   1.147  1.00  0.98           N  
ATOM    641  H   ASP A  41      -5.645 -19.471   1.795  1.00  0.98           H  
ATOM    642  CA  ASP A  41      -6.803 -20.410   0.275  1.00  0.98           C  
ATOM    643  HA  ASP A  41      -7.058 -21.469   0.243  1.00  0.98           H  
ATOM    644  C   ASP A  41      -6.509 -19.979  -1.165  1.00  0.98           C  
ATOM    645  CB  ASP A  41      -8.018 -19.650   0.821  1.00  0.98           C  
ATOM    646  HB2 ASP A  41      -8.777 -19.632   0.039  1.00  0.98           H  
ATOM    647  HB3 ASP A  41      -7.743 -18.615   1.022  1.00  0.98           H  
ATOM    648  O   ASP A  41      -5.647 -19.142  -1.438  1.00  0.98           O  
ATOM    649  CG  ASP A  41      -8.651 -20.288   2.058  1.00  0.98           C  
ATOM    650  OD1 ASP A  41      -8.289 -21.436   2.407  1.00  0.98           O  
ATOM    651  OD2 ASP A  41      -9.581 -19.664   2.608  1.00  0.98           O  
ATOM    652  N   SER A  42      -7.258 -20.549  -2.107  1.00  0.98           N  
ATOM    653  H   SER A  42      -7.984 -21.184  -1.809  1.00  0.98           H  
ATOM    654  CA  SER A  42      -7.252 -20.124  -3.509  1.00  0.98           C  
ATOM    655  HA  SER A  42      -6.455 -19.399  -3.679  1.00  0.98           H  
ATOM    656  C   SER A  42      -8.568 -19.448  -3.864  1.00  0.98           C  
ATOM    657  CB  SER A  42      -7.002 -21.310  -4.431  1.00  0.98           C  
ATOM    658  HB2 SER A  42      -7.842 -21.998  -4.336  1.00  0.98           H  
ATOM    659  HB3 SER A  42      -6.931 -20.967  -5.463  1.00  0.98           H  
ATOM    660  O   SER A  42      -9.625 -19.911  -3.440  1.00  0.98           O  
ATOM    661  OG  SER A  42      -5.809 -21.973  -4.066  1.00  0.98           O  
ATOM    662  HG  SER A  42      -5.745 -21.921  -3.110  1.00  0.98           H  
ATOM    663  N   LEU A  43      -8.512 -18.393  -4.674  1.00  0.98           N  
ATOM    664  H   LEU A  43      -7.608 -18.091  -5.009  1.00  0.98           H  
ATOM    665  CA  LEU A  43      -9.677 -17.673  -5.175  1.00  0.98           C  
ATOM    666  HA  LEU A  43     -10.581 -18.116  -4.756  1.00  0.98           H  
ATOM    667  C   LEU A  43      -9.766 -17.794  -6.697  1.00  0.98           C  
ATOM    668  CB  LEU A  43      -9.653 -16.193  -4.752  1.00  0.98           C  
ATOM    669  HB2 LEU A  43     -10.512 -15.719  -5.226  1.00  0.98           H  
ATOM    670  HB3 LEU A  43      -8.760 -15.710  -5.148  1.00  0.98           H  
ATOM    671  O   LEU A  43      -8.766 -17.651  -7.403  1.00  0.98           O  
ATOM    672  CG  LEU A  43      -9.751 -15.955  -3.232  1.00  0.98           C  
ATOM    673  HG  LEU A  43     -10.288 -16.779  -2.763  1.00  0.98           H  
ATOM    674  CD1 LEU A  43      -8.370 -15.827  -2.590  1.00  0.98           C  
ATOM    675 HD11 LEU A  43      -7.790 -16.736  -2.750  1.00  0.98           H  
ATOM    676 HD12 LEU A  43      -8.468 -15.673  -1.516  1.00  0.98           H  
ATOM    677 HD13 LEU A  43      -7.836 -14.981  -3.024  1.00  0.98           H  
ATOM    678  CD2 LEU A  43     -10.521 -14.660  -2.958  1.00  0.98           C  
ATOM    679 HD21 LEU A  43     -10.486 -14.413  -1.897  1.00  0.98           H  
ATOM    680 HD22 LEU A  43     -10.079 -13.838  -3.521  1.00  0.98           H  
ATOM    681 HD23 LEU A  43     -11.565 -14.793  -3.243  1.00  0.98           H  
ATOM    682  N   ALA A  44     -10.981 -18.009  -7.194  1.00  0.99           N  
ATOM    683  H   ALA A  44     -11.724 -18.213  -6.540  1.00  0.99           H  
ATOM    684  CA  ALA A  44     -11.349 -17.887  -8.597  1.00  0.99           C  
ATOM    685  HA  ALA A  44     -10.506 -17.481  -9.155  1.00  0.99           H  
ATOM    686  C   ALA A  44     -12.539 -16.926  -8.721  1.00  0.99           C  
ATOM    687  CB  ALA A  44     -11.650 -19.275  -9.168  1.00  0.99           C  
ATOM    688  HB1 ALA A  44     -11.922 -19.188 -10.220  1.00  0.99           H  
ATOM    689  HB2 ALA A  44     -12.476 -19.728  -8.620  1.00  0.99           H  
ATOM    690  HB3 ALA A  44     -10.768 -19.909  -9.075  1.00  0.99           H  
ATOM    691  O   ALA A  44     -13.642 -17.223  -8.261  1.00  0.99           O  
ATOM    692  N   ILE A  45     -12.323 -15.757  -9.322  1.00  0.99           N  
ATOM    693  H   ILE A  45     -11.394 -15.563  -9.668  1.00  0.99           H  
ATOM    694  CA  ILE A  45     -13.318 -14.680  -9.354  1.00  0.99           C  
ATOM    695  HA  ILE A  45     -14.248 -15.051  -8.925  1.00  0.99           H  
ATOM    696  C   ILE A  45     -13.608 -14.306 -10.797  1.00  0.99           C  
ATOM    697  CB  ILE A  45     -12.901 -13.479  -8.480  1.00  0.99           C  
ATOM    698  HB  ILE A  45     -12.001 -13.020  -8.891  1.00  0.99           H  
ATOM    699  O   ILE A  45     -12.787 -13.683 -11.469  1.00  0.99           O  
ATOM    700  CG1 ILE A  45     -12.588 -13.991  -7.052  1.00  0.99           C  
ATOM    701 HG12 ILE A  45     -13.483 -14.441  -6.622  1.00  0.99           H  
ATOM    702 HG13 ILE A  45     -11.825 -14.768  -7.098  1.00  0.99           H  
ATOM    703  CG2 ILE A  45     -14.056 -12.451  -8.507  1.00  0.99           C  
ATOM    704 HG21 ILE A  45     -14.998 -12.930  -8.242  1.00  0.99           H  
ATOM    705 HG22 ILE A  45     -14.144 -12.009  -9.499  1.00  0.99           H  
ATOM    706 HG23 ILE A  45     -13.878 -11.641  -7.799  1.00  0.99           H  
ATOM    707  CD1 ILE A  45     -12.035 -12.965  -6.077  1.00  0.99           C  
ATOM    708 HD11 ILE A  45     -11.059 -12.626  -6.423  1.00  0.99           H  
ATOM    709 HD12 ILE A  45     -11.903 -13.445  -5.107  1.00  0.99           H  
ATOM    710 HD13 ILE A  45     -12.737 -12.140  -5.955  1.00  0.99           H  
ATOM    711  N   THR A  46     -14.789 -14.700 -11.273  1.00  0.99           N  
ATOM    712  H   THR A  46     -15.429 -15.146 -10.632  1.00  0.99           H  
ATOM    713  CA  THR A  46     -15.249 -14.389 -12.630  1.00  0.99           C  
ATOM    714  HA  THR A  46     -14.401 -14.400 -13.315  1.00  0.99           H  
ATOM    715  C   THR A  46     -15.874 -13.004 -12.648  1.00  0.99           C  
ATOM    716  CB  THR A  46     -16.256 -15.424 -13.141  1.00  0.99           C  
ATOM    717  HB  THR A  46     -17.161 -15.384 -12.535  1.00  0.99           H  
ATOM    718  O   THR A  46     -16.956 -12.796 -12.096  1.00  0.99           O  
ATOM    719  CG2 THR A  46     -16.615 -15.191 -14.610  1.00  0.99           C  
ATOM    720 HG21 THR A  46     -17.100 -14.223 -14.738  1.00  0.99           H  
ATOM    721 HG22 THR A  46     -17.297 -15.974 -14.942  1.00  0.99           H  
ATOM    722 HG23 THR A  46     -15.712 -15.230 -15.219  1.00  0.99           H  
ATOM    723  OG1 THR A  46     -15.712 -16.717 -13.050  1.00  0.99           O  
ATOM    724  HG1 THR A  46     -15.282 -16.803 -12.196  1.00  0.99           H  
ATOM    725  N   VAL A  47     -15.214 -12.055 -13.301  1.00  0.99           N  
ATOM    726  H   VAL A  47     -14.334 -12.294 -13.736  1.00  0.99           H  
ATOM    727  CA  VAL A  47     -15.743 -10.711 -13.533  1.00  0.99           C  
ATOM    728  HA  VAL A  47     -16.433 -10.461 -12.728  1.00  0.99           H  
ATOM    729  C   VAL A  47     -16.508 -10.707 -14.851  1.00  0.99           C  
ATOM    730  CB  VAL A  47     -14.622  -9.661 -13.509  1.00  0.99           C  
ATOM    731  HB  VAL A  47     -13.889  -9.897 -14.280  1.00  0.99           H  
ATOM    732  O   VAL A  47     -15.948 -11.018 -15.899  1.00  0.99           O  
ATOM    733  CG1 VAL A  47     -15.180  -8.252 -13.749  1.00  0.99           C  
ATOM    734 HG11 VAL A  47     -14.379  -7.518 -13.659  1.00  0.99           H  
ATOM    735 HG12 VAL A  47     -15.601  -8.176 -14.751  1.00  0.99           H  
ATOM    736 HG13 VAL A  47     -15.949  -8.032 -13.009  1.00  0.99           H  
ATOM    737  CG2 VAL A  47     -13.908  -9.653 -12.152  1.00  0.99           C  
ATOM    738 HG21 VAL A  47     -14.608  -9.403 -11.354  1.00  0.99           H  
ATOM    739 HG22 VAL A  47     -13.467 -10.629 -11.949  1.00  0.99           H  
ATOM    740 HG23 VAL A  47     -13.110  -8.911 -12.158  1.00  0.99           H  
ATOM    741  N   ILE A  48     -17.789 -10.347 -14.798  1.00  0.99           N  
ATOM    742  H   ILE A  48     -18.159 -10.100 -13.891  1.00  0.99           H  
ATOM    743  CA  ILE A  48     -18.687 -10.230 -15.949  1.00  0.99           C  
ATOM    744  HA  ILE A  48     -18.181 -10.602 -16.839  1.00  0.99           H  
ATOM    745  C   ILE A  48     -18.986  -8.754 -16.160  1.00  0.99           C  
ATOM    746  CB  ILE A  48     -19.981 -11.051 -15.740  1.00  0.99           C  
ATOM    747  HB  ILE A  48     -20.519 -10.637 -14.887  1.00  0.99           H  
ATOM    748  O   ILE A  48     -19.706  -8.139 -15.367  1.00  0.99           O  
ATOM    749  CG1 ILE A  48     -19.644 -12.523 -15.416  1.00  0.99           C  
ATOM    750 HG12 ILE A  48     -19.068 -12.565 -14.492  1.00  0.99           H  
ATOM    751 HG13 ILE A  48     -19.030 -12.943 -16.212  1.00  0.99           H  
ATOM    752  CG2 ILE A  48     -20.893 -10.938 -16.982  1.00  0.99           C  
ATOM    753 HG21 ILE A  48     -21.052  -9.895 -17.255  1.00  0.99           H  
ATOM    754 HG22 ILE A  48     -20.441 -11.455 -17.828  1.00  0.99           H  
ATOM    755 HG23 ILE A  48     -21.867 -11.379 -16.771  1.00  0.99           H  
ATOM    756  CD1 ILE A  48     -20.864 -13.422 -15.218  1.00  0.99           C  
ATOM    757 HD11 ILE A  48     -21.500 -13.025 -14.426  1.00  0.99           H  
ATOM    758 HD12 ILE A  48     -21.434 -13.510 -16.143  1.00  0.99           H  
ATOM    759 HD13 ILE A  48     -20.512 -14.417 -14.949  1.00  0.99           H  
ATOM    760  N   ASN A  49     -18.452  -8.173 -17.233  1.00  0.99           N  
ATOM    761  H   ASN A  49     -17.913  -8.720 -17.890  1.00  0.99           H  
ATOM    762  CA  ASN A  49     -18.635  -6.756 -17.492  1.00  0.99           C  
ATOM    763  HA  ASN A  49     -18.698  -6.243 -16.533  1.00  0.99           H  
ATOM    764  C   ASN A  49     -19.951  -6.486 -18.238  1.00  0.99           C  
ATOM    765  CB  ASN A  49     -17.401  -6.186 -18.202  1.00  0.99           C  
ATOM    766  HB2 ASN A  49     -17.318  -6.614 -19.201  1.00  0.99           H  
ATOM    767  HB3 ASN A  49     -16.501  -6.434 -17.638  1.00  0.99           H  
ATOM    768  O   ASN A  49     -20.008  -6.575 -19.462  1.00  0.99           O  
ATOM    769  CG  ASN A  49     -17.496  -4.676 -18.311  1.00  0.99           C  
ATOM    770  ND2 ASN A  49     -16.565  -4.050 -18.977  1.00  0.99           N  
ATOM    771 HD21 ASN A  49     -15.749  -4.535 -19.323  1.00  0.99           H  
ATOM    772 HD22 ASN A  49     -16.609  -3.041 -18.961  1.00  0.99           H  
ATOM    773  OD1 ASN A  49     -18.393  -4.040 -17.774  1.00  0.99           O  
ATOM    774  N   ARG A  50     -21.012  -6.122 -17.509  1.00  0.98           N  
ATOM    775  H   ARG A  50     -20.904  -6.066 -16.507  1.00  0.98           H  
ATOM    776  CA  ARG A  50     -22.288  -5.641 -18.078  1.00  0.98           C  
ATOM    777  HA  ARG A  50     -22.337  -5.922 -19.130  1.00  0.98           H  
ATOM    778  C   ARG A  50     -22.400  -4.113 -18.070  1.00  0.98           C  
ATOM    779  CB  ARG A  50     -23.485  -6.285 -17.361  1.00  0.98           C  
ATOM    780  HB2 ARG A  50     -23.498  -5.987 -16.313  1.00  0.98           H  
ATOM    781  HB3 ARG A  50     -24.400  -5.917 -17.823  1.00  0.98           H  
ATOM    782  O   ARG A  50     -23.460  -3.569 -18.373  1.00  0.98           O  
ATOM    783  CG  ARG A  50     -23.485  -7.814 -17.449  1.00  0.98           C  
ATOM    784  HG2 ARG A  50     -23.403  -8.118 -18.493  1.00  0.98           H  
ATOM    785  HG3 ARG A  50     -22.642  -8.214 -16.885  1.00  0.98           H  
ATOM    786  CD  ARG A  50     -24.790  -8.352 -16.859  1.00  0.98           C  
ATOM    787  HD2 ARG A  50     -25.628  -7.896 -17.386  1.00  0.98           H  
ATOM    788  HD3 ARG A  50     -24.842  -8.063 -15.809  1.00  0.98           H  
ATOM    789  NE  ARG A  50     -24.882  -9.817 -16.989  1.00  0.98           N  
ATOM    790  HE  ARG A  50     -24.211 -10.264 -17.598  1.00  0.98           H  
ATOM    791  NH1 ARG A  50     -26.706 -10.117 -15.625  1.00  0.98           N  
ATOM    792 HH11 ARG A  50     -26.726  -9.124 -15.441  1.00  0.98           H  
ATOM    793 HH12 ARG A  50     -27.394 -10.728 -15.208  1.00  0.98           H  
ATOM    794  NH2 ARG A  50     -25.797 -11.875 -16.655  1.00  0.98           N  
ATOM    795 HH21 ARG A  50     -26.486 -12.469 -16.216  1.00  0.98           H  
ATOM    796 HH22 ARG A  50     -25.117 -12.288 -17.277  1.00  0.98           H  
ATOM    797  CZ  ARG A  50     -25.790 -10.593 -16.424  1.00  0.98           C  
ATOM    798  N   ALA A  51     -21.332  -3.407 -17.708  1.00  0.97           N  
ATOM    799  H   ALA A  51     -20.466  -3.897 -17.539  1.00  0.97           H  
ATOM    800  CA  ALA A  51     -21.289  -1.957 -17.746  1.00  0.97           C  
ATOM    801  HA  ALA A  51     -22.291  -1.571 -17.563  1.00  0.97           H  
ATOM    802  C   ALA A  51     -20.850  -1.450 -19.125  1.00  0.97           C  
ATOM    803  CB  ALA A  51     -20.389  -1.456 -16.612  1.00  0.97           C  
ATOM    804  HB1 ALA A  51     -19.390  -1.882 -16.707  1.00  0.97           H  
ATOM    805  HB2 ALA A  51     -20.824  -1.757 -15.659  1.00  0.97           H  
ATOM    806  HB3 ALA A  51     -20.312  -0.369 -16.640  1.00  0.97           H  
ATOM    807  O   ALA A  51     -20.298  -2.172 -19.949  1.00  0.97           O  
ATOM    808  N   ARG A  52     -21.065  -0.152 -19.360  1.00  0.97           N  
ATOM    809  H   ARG A  52     -21.558   0.369 -18.650  1.00  0.97           H  
ATOM    810  CA  ARG A  52     -20.662   0.539 -20.598  1.00  0.97           C  
ATOM    811  HA  ARG A  52     -20.869  -0.123 -21.439  1.00  0.97           H  
ATOM    812  C   ARG A  52     -19.165   0.856 -20.690  1.00  0.97           C  
ATOM    813  CB  ARG A  52     -21.510   1.809 -20.770  1.00  0.97           C  
ATOM    814  HB2 ARG A  52     -22.564   1.540 -20.704  1.00  0.97           H  
ATOM    815  HB3 ARG A  52     -21.333   2.215 -21.766  1.00  0.97           H  
ATOM    816  O   ARG A  52     -18.721   1.405 -21.693  1.00  0.97           O  
ATOM    817  CG  ARG A  52     -21.190   2.895 -19.726  1.00  0.97           C  
ATOM    818  HG2 ARG A  52     -20.153   3.213 -19.829  1.00  0.97           H  
ATOM    819  HG3 ARG A  52     -21.345   2.500 -18.722  1.00  0.97           H  
ATOM    820  CD  ARG A  52     -22.101   4.107 -19.933  1.00  0.97           C  
ATOM    821  HD2 ARG A  52     -21.926   4.515 -20.928  1.00  0.97           H  
ATOM    822  HD3 ARG A  52     -23.136   3.772 -19.870  1.00  0.97           H  
ATOM    823  NE  ARG A  52     -21.853   5.153 -18.923  1.00  0.97           N  
ATOM    824  HE  ARG A  52     -20.982   5.107 -18.415  1.00  0.97           H  
ATOM    825  NH1 ARG A  52     -23.795   6.340 -19.206  1.00  0.97           N  
ATOM    826 HH11 ARG A  52     -24.388   7.118 -18.954  1.00  0.97           H  
ATOM    827 HH12 ARG A  52     -24.086   5.689 -19.921  1.00  0.97           H  
ATOM    828  NH2 ARG A  52     -22.308   7.032 -17.707  1.00  0.97           N  
ATOM    829 HH21 ARG A  52     -22.915   7.802 -17.465  1.00  0.97           H  
ATOM    830 HH22 ARG A  52     -21.391   6.993 -17.285  1.00  0.97           H  
ATOM    831  CZ  ARG A  52     -22.648   6.164 -18.615  1.00  0.97           C  
ATOM    832  N   TYR A  53     -18.407   0.607 -19.626  1.00  0.97           N  
ATOM    833  H   TYR A  53     -18.791   0.022 -18.897  1.00  0.97           H  
ATOM    834  CA  TYR A  53     -16.999   0.974 -19.525  1.00  0.97           C  
ATOM    835  HA  TYR A  53     -16.714   1.574 -20.389  1.00  0.97           H  
ATOM    836  C   TYR A  53     -16.121  -0.267 -19.521  1.00  0.97           C  
ATOM    837  CB  TYR A  53     -16.754   1.810 -18.263  1.00  0.97           C  
ATOM    838  HB2 TYR A  53     -15.690   2.038 -18.198  1.00  0.97           H  
ATOM    839  HB3 TYR A  53     -17.008   1.206 -17.392  1.00  0.97           H  
ATOM    840  O   TYR A  53     -16.474  -1.273 -18.919  1.00  0.97           O  
ATOM    841  CG  TYR A  53     -17.517   3.118 -18.214  1.00  0.97           C  
ATOM    842  CD1 TYR A  53     -17.294   4.096 -19.201  1.00  0.97           C  
ATOM    843  HD1 TYR A  53     -16.607   3.894 -20.010  1.00  0.97           H  
ATOM    844  CD2 TYR A  53     -18.433   3.363 -17.175  1.00  0.97           C  
ATOM    845  HD2 TYR A  53     -18.586   2.610 -16.417  1.00  0.97           H  
ATOM    846  CE1 TYR A  53     -17.967   5.327 -19.139  1.00  0.97           C  
ATOM    847  HE1 TYR A  53     -17.796   6.075 -19.899  1.00  0.97           H  
ATOM    848  CE2 TYR A  53     -19.108   4.595 -17.100  1.00  0.97           C  
ATOM    849  HE2 TYR A  53     -19.772   4.803 -16.273  1.00  0.97           H  
ATOM    850  OH  TYR A  53     -19.493   6.772 -18.030  1.00  0.97           O  
ATOM    851  HH  TYR A  53     -19.195   7.357 -18.731  1.00  0.97           H  
ATOM    852  CZ  TYR A  53     -18.856   5.580 -18.078  1.00  0.97           C  
ATOM    853  N   ASN A  54     -14.954  -0.155 -20.145  1.00  0.98           N  
ATOM    854  H   ASN A  54     -14.765   0.691 -20.664  1.00  0.98           H  
ATOM    855  CA  ASN A  54     -13.832  -1.056 -19.921  1.00  0.98           C  
ATOM    856  HA  ASN A  54     -14.085  -2.063 -20.254  1.00  0.98           H  
ATOM    857  C   ASN A  54     -13.487  -1.109 -18.426  1.00  0.98           C  
ATOM    858  CB  ASN A  54     -12.652  -0.509 -20.737  1.00  0.98           C  
ATOM    859  HB2 ASN A  54     -11.711  -0.893 -20.343  1.00  0.98           H  
ATOM    860  HB3 ASN A  54     -12.592   0.572 -20.616  1.00  0.98           H  
ATOM    861  O   ASN A  54     -13.494  -0.067 -17.764  1.00  0.98           O  
ATOM    862  CG  ASN A  54     -12.737  -0.831 -22.215  1.00  0.98           C  
ATOM    863  ND2 ASN A  54     -11.714  -0.480 -22.954  1.00  0.98           N  
ATOM    864 HD21 ASN A  54     -11.743  -0.744 -23.929  1.00  0.98           H  
ATOM    865 HD22 ASN A  54     -10.870  -0.154 -22.505  1.00  0.98           H  
ATOM    866  OD1 ASN A  54     -13.709  -1.359 -22.730  1.00  0.98           O  
ATOM    867  N   ILE A  55     -13.202  -2.305 -17.912  1.00  0.98           N  
ATOM    868  H   ILE A  55     -13.249  -3.129 -18.494  1.00  0.98           H  
ATOM    869  CA  ILE A  55     -12.875  -2.492 -16.499  1.00  0.98           C  
ATOM    870  HA  ILE A  55     -12.425  -1.568 -16.138  1.00  0.98           H  
ATOM    871  C   ILE A  55     -11.849  -3.601 -16.287  1.00  0.98           C  
ATOM    872  CB  ILE A  55     -14.163  -2.733 -15.681  1.00  0.98           C  
ATOM    873  HB  ILE A  55     -14.891  -1.987 -16.001  1.00  0.98           H  
ATOM    874  O   ILE A  55     -11.866  -4.624 -16.963  1.00  0.98           O  
ATOM    875  CG1 ILE A  55     -13.887  -2.492 -14.184  1.00  0.98           C  
ATOM    876 HG12 ILE A  55     -13.367  -1.541 -14.070  1.00  0.98           H  
ATOM    877 HG13 ILE A  55     -13.250  -3.280 -13.783  1.00  0.98           H  
ATOM    878  CG2 ILE A  55     -14.777  -4.123 -15.931  1.00  0.98           C  
ATOM    879 HG21 ILE A  55     -14.204  -4.892 -15.412  1.00  0.98           H  
ATOM    880 HG22 ILE A  55     -14.771  -4.346 -16.998  1.00  0.98           H  
ATOM    881 HG23 ILE A  55     -15.809  -4.140 -15.580  1.00  0.98           H  
ATOM    882  CD1 ILE A  55     -15.161  -2.428 -13.345  1.00  0.98           C  
ATOM    883 HD11 ILE A  55     -14.908  -2.024 -12.364  1.00  0.98           H  
ATOM    884 HD12 ILE A  55     -15.889  -1.766 -13.813  1.00  0.98           H  
ATOM    885 HD13 ILE A  55     -15.582  -3.426 -13.224  1.00  0.98           H  
ATOM    886  N   SER A  56     -10.995  -3.430 -15.297  1.00  0.98           N  
ATOM    887  H   SER A  56     -10.897  -2.506 -14.901  1.00  0.98           H  
ATOM    888  CA  SER A  56     -10.184  -4.470 -14.685  1.00  0.98           C  
ATOM    889  HA  SER A  56     -10.552  -5.451 -14.984  1.00  0.98           H  
ATOM    890  C   SER A  56     -10.309  -4.358 -13.168  1.00  0.98           C  
ATOM    891  CB  SER A  56      -8.738  -4.344 -15.154  1.00  0.98           C  
ATOM    892  HB2 SER A  56      -8.704  -4.373 -16.243  1.00  0.98           H  
ATOM    893  HB3 SER A  56      -8.180  -5.199 -14.770  1.00  0.98           H  
ATOM    894  O   SER A  56     -10.598  -3.278 -12.647  1.00  0.98           O  
ATOM    895  OG  SER A  56      -8.152  -3.143 -14.697  1.00  0.98           O  
ATOM    896  HG  SER A  56      -7.282  -3.394 -14.377  1.00  0.98           H  
ATOM    897  N   ILE A  57     -10.140  -5.472 -12.459  1.00  0.99           N  
ATOM    898  H   ILE A  57      -9.838  -6.313 -12.929  1.00  0.99           H  
ATOM    899  CA  ILE A  57     -10.185  -5.520 -10.995  1.00  0.99           C  
ATOM    900  HA  ILE A  57     -10.471  -4.544 -10.602  1.00  0.99           H  
ATOM    901  C   ILE A  57      -8.784  -5.826 -10.485  1.00  0.99           C  
ATOM    902  CB  ILE A  57     -11.218  -6.551 -10.492  1.00  0.99           C  
ATOM    903  HB  ILE A  57     -10.931  -7.532 -10.871  1.00  0.99           H  
ATOM    904  O   ILE A  57      -8.187  -6.815 -10.900  1.00  0.99           O  
ATOM    905  CG1 ILE A  57     -12.650  -6.264 -11.004  1.00  0.99           C  
ATOM    906 HG12 ILE A  57     -12.661  -6.339 -12.091  1.00  0.99           H  
ATOM    907 HG13 ILE A  57     -13.311  -7.042 -10.623  1.00  0.99           H  
ATOM    908  CG2 ILE A  57     -11.209  -6.635  -8.954  1.00  0.99           C  
ATOM    909 HG21 ILE A  57     -11.323  -5.645  -8.512  1.00  0.99           H  
ATOM    910 HG22 ILE A  57     -12.012  -7.285  -8.605  1.00  0.99           H  
ATOM    911 HG23 ILE A  57     -10.268  -7.062  -8.607  1.00  0.99           H  
ATOM    912  CD1 ILE A  57     -13.248  -4.906 -10.608  1.00  0.99           C  
ATOM    913 HD11 ILE A  57     -12.669  -4.094 -11.048  1.00  0.99           H  
ATOM    914 HD12 ILE A  57     -14.269  -4.843 -10.986  1.00  0.99           H  
ATOM    915 HD13 ILE A  57     -13.271  -4.797  -9.524  1.00  0.99           H  
ATOM    916  N   HIS A  58      -8.285  -4.976  -9.595  1.00  0.99           N  
ATOM    917  H   HIS A  58      -8.866  -4.212  -9.282  1.00  0.99           H  
ATOM    918  CA  HIS A  58      -7.025  -5.155  -8.896  1.00  0.99           C  
ATOM    919  HA  HIS A  58      -6.450  -5.912  -9.430  1.00  0.99           H  
ATOM    920  C   HIS A  58      -7.249  -5.678  -7.478  1.00  0.99           C  
ATOM    921  CB  HIS A  58      -6.230  -3.848  -8.924  1.00  0.99           C  
ATOM    922  HB2 HIS A  58      -6.847  -3.047  -8.519  1.00  0.99           H  
ATOM    923  HB3 HIS A  58      -5.977  -3.625  -9.961  1.00  0.99           H  
ATOM    924  O   HIS A  58      -8.164  -5.233  -6.780  1.00  0.99           O  
ATOM    925  CG  HIS A  58      -4.946  -3.903  -8.144  1.00  0.99           C  
ATOM    926  CD2 HIS A  58      -4.573  -3.074  -7.123  1.00  0.99           C  
ATOM    927  HD2 HIS A  58      -5.135  -2.245  -6.721  1.00  0.99           H  
ATOM    928  ND1 HIS A  58      -3.927  -4.815  -8.307  1.00  0.99           N  
ATOM    929  HD1 HIS A  58      -3.886  -5.588  -8.957  1.00  0.99           H  
ATOM    930  CE1 HIS A  58      -2.974  -4.554  -7.404  1.00  0.99           C  
ATOM    931  HE1 HIS A  58      -2.051  -5.102  -7.290  1.00  0.99           H  
ATOM    932  NE2 HIS A  58      -3.326  -3.492  -6.672  1.00  0.99           N  
ATOM    933  N   TRP A  59      -6.400  -6.618  -7.063  1.00  0.98           N  
ATOM    934  H   TRP A  59      -5.657  -6.882  -7.694  1.00  0.98           H  
ATOM    935  CA  TRP A  59      -6.393  -7.226  -5.730  1.00  0.98           C  
ATOM    936  HA  TRP A  59      -7.349  -7.041  -5.241  1.00  0.98           H  
ATOM    937  C   TRP A  59      -5.303  -6.564  -4.891  1.00  0.98           C  
ATOM    938  CB  TRP A  59      -6.214  -8.744  -5.848  1.00  0.98           C  
ATOM    939  HB2 TRP A  59      -5.193  -8.964  -6.161  1.00  0.98           H  
ATOM    940  HB3 TRP A  59      -6.374  -9.188  -4.865  1.00  0.98           H  
ATOM    941  O   TRP A  59      -4.198  -7.090  -4.756  1.00  0.98           O  
ATOM    942  CG  TRP A  59      -7.145  -9.391  -6.816  1.00  0.98           C  
ATOM    943  CD1 TRP A  59      -6.869  -9.616  -8.115  1.00  0.98           C  
ATOM    944  HD1 TRP A  59      -5.928  -9.365  -8.583  1.00  0.98           H  
ATOM    945  CD2 TRP A  59      -8.550  -9.714  -6.648  1.00  0.98           C  
ATOM    946  CE2 TRP A  59      -9.074 -10.114  -7.915  1.00  0.98           C  
ATOM    947  CE3 TRP A  59      -9.450  -9.612  -5.570  1.00  0.98           C  
ATOM    948  HE3 TRP A  59      -9.077  -9.304  -4.605  1.00  0.98           H  
ATOM    949  NE1 TRP A  59      -7.990 -10.083  -8.763  1.00  0.98           N  
ATOM    950  HE1 TRP A  59      -8.024 -10.184  -9.767  1.00  0.98           H  
ATOM    951  CH2 TRP A  59     -11.318 -10.146  -7.044  1.00  0.98           C  
ATOM    952  HH2 TRP A  59     -12.384 -10.221  -7.197  1.00  0.98           H  
ATOM    953  CZ2 TRP A  59     -10.436 -10.359  -8.115  1.00  0.98           C  
ATOM    954  HZ2 TRP A  59     -10.805 -10.611  -9.099  1.00  0.98           H  
ATOM    955  CZ3 TRP A  59     -10.825  -9.806  -5.773  1.00  0.98           C  
ATOM    956  HZ3 TRP A  59     -11.515  -9.626  -4.961  1.00  0.98           H  
ATOM    957  N   HIS A  60      -5.619  -5.377  -4.379  1.00  0.98           N  
ATOM    958  H   HIS A  60      -6.574  -5.058  -4.458  1.00  0.98           H  
ATOM    959  CA  HIS A  60      -4.662  -4.463  -3.764  1.00  0.98           C  
ATOM    960  HA  HIS A  60      -3.945  -4.148  -4.522  1.00  0.98           H  
ATOM    961  C   HIS A  60      -3.851  -5.128  -2.656  1.00  0.98           C  
ATOM    962  CB  HIS A  60      -5.384  -3.200  -3.284  1.00  0.98           C  
ATOM    963  HB2 HIS A  60      -6.007  -2.816  -4.091  1.00  0.98           H  
ATOM    964  HB3 HIS A  60      -6.023  -3.439  -2.434  1.00  0.98           H  
ATOM    965  O   HIS A  60      -4.398  -5.579  -1.650  1.00  0.98           O  
ATOM    966  CG  HIS A  60      -4.413  -2.123  -2.889  1.00  0.98           C  
ATOM    967  CD2 HIS A  60      -3.659  -2.117  -1.754  1.00  0.98           C  
ATOM    968  HD2 HIS A  60      -3.686  -2.845  -0.957  1.00  0.98           H  
ATOM    969  ND1 HIS A  60      -4.052  -1.037  -3.684  1.00  0.98           N  
ATOM    970  CE1 HIS A  60      -3.051  -0.431  -3.027  1.00  0.98           C  
ATOM    971  HE1 HIS A  60      -2.485   0.414  -3.389  1.00  0.98           H  
ATOM    972  NE2 HIS A  60      -2.813  -1.042  -1.861  1.00  0.98           N  
ATOM    973  HE2 HIS A  60      -2.111  -0.755  -1.194  1.00  0.98           H  
ATOM    974  N   GLY A  61      -2.531  -5.168  -2.841  1.00  0.98           N  
ATOM    975  H   GLY A  61      -2.167  -4.762  -3.692  1.00  0.98           H  
ATOM    976  CA  GLY A  61      -1.587  -5.744  -1.884  1.00  0.98           C  
ATOM    977  HA2 GLY A  61      -0.599  -5.322  -2.072  1.00  0.98           H  
ATOM    978  HA3 GLY A  61      -1.898  -5.460  -0.879  1.00  0.98           H  
ATOM    979  C   GLY A  61      -1.457  -7.268  -1.906  1.00  0.98           C  
ATOM    980  O   GLY A  61      -0.653  -7.798  -1.139  1.00  0.98           O  
ATOM    981  N   ILE A  62      -2.195  -7.991  -2.756  1.00  0.98           N  
ATOM    982  H   ILE A  62      -2.816  -7.512  -3.392  1.00  0.98           H  
ATOM    983  CA  ILE A  62      -1.952  -9.424  -2.971  1.00  0.98           C  
ATOM    984  HA  ILE A  62      -1.809  -9.896  -1.998  1.00  0.98           H  
ATOM    985  C   ILE A  62      -0.645  -9.594  -3.736  1.00  0.98           C  
ATOM    986  CB  ILE A  62      -3.139 -10.109  -3.683  1.00  0.98           C  
ATOM    987  HB  ILE A  62      -3.338  -9.573  -4.610  1.00  0.98           H  
ATOM    988  O   ILE A  62      -0.425  -8.956  -4.762  1.00  0.98           O  
ATOM    989  CG1 ILE A  62      -4.418 -10.059  -2.821  1.00  0.98           C  
ATOM    990 HG12 ILE A  62      -4.662  -9.025  -2.578  1.00  0.98           H  
ATOM    991 HG13 ILE A  62      -5.247 -10.470  -3.398  1.00  0.98           H  
ATOM    992  CG2 ILE A  62      -2.821 -11.572  -4.060  1.00  0.98           C  
ATOM    993 HG21 ILE A  62      -2.115 -11.591  -4.889  1.00  0.98           H  
ATOM    994 HG22 ILE A  62      -2.399 -12.112  -3.212  1.00  0.98           H  
ATOM    995 HG23 ILE A  62      -3.730 -12.071  -4.396  1.00  0.98           H  
ATOM    996  CD1 ILE A  62      -4.303 -10.866  -1.527  1.00  0.98           C  
ATOM    997 HD11 ILE A  62      -3.469 -10.523  -0.914  1.00  0.98           H  
ATOM    998 HD12 ILE A  62      -5.226 -10.780  -0.953  1.00  0.98           H  
ATOM    999 HD13 ILE A  62      -4.130 -11.913  -1.774  1.00  0.98           H  
ATOM   1000  N   ARG A  63       0.230 -10.482  -3.257  1.00  0.98           N  
ATOM   1001  H   ARG A  63       0.013 -10.930  -2.379  1.00  0.98           H  
ATOM   1002  CA  ARG A  63       1.560 -10.671  -3.857  1.00  0.98           C  
ATOM   1003  HA  ARG A  63       2.028  -9.694  -3.979  1.00  0.98           H  
ATOM   1004  C   ARG A  63       1.518 -11.265  -5.265  1.00  0.98           C  
ATOM   1005  CB  ARG A  63       2.442 -11.514  -2.928  1.00  0.98           C  
ATOM   1006  HB2 ARG A  63       3.363 -11.762  -3.456  1.00  0.98           H  
ATOM   1007  HB3 ARG A  63       1.925 -12.440  -2.677  1.00  0.98           H  
ATOM   1008  O   ARG A  63       2.460 -11.078  -6.012  1.00  0.98           O  
ATOM   1009  CG  ARG A  63       2.806 -10.754  -1.642  1.00  0.98           C  
ATOM   1010  HG2 ARG A  63       3.384  -9.865  -1.894  1.00  0.98           H  
ATOM   1011  HG3 ARG A  63       1.898 -10.431  -1.133  1.00  0.98           H  
ATOM   1012  CD  ARG A  63       3.612 -11.633  -0.680  1.00  0.98           C  
ATOM   1013  HD2 ARG A  63       3.055 -12.551  -0.493  1.00  0.98           H  
ATOM   1014  HD3 ARG A  63       3.717 -11.100   0.265  1.00  0.98           H  
ATOM   1015  NE  ARG A  63       4.956 -11.939  -1.214  1.00  0.98           N  
ATOM   1016  HE  ARG A  63       5.283 -11.370  -1.982  1.00  0.98           H  
ATOM   1017  NH1 ARG A  63       5.463 -13.635   0.243  1.00  0.98           N  
ATOM   1018 HH11 ARG A  63       6.094 -14.341   0.594  1.00  0.98           H  
ATOM   1019 HH12 ARG A  63       4.555 -13.528   0.672  1.00  0.98           H  
ATOM   1020  NH2 ARG A  63       6.976 -12.993  -1.282  1.00  0.98           N  
ATOM   1021 HH21 ARG A  63       7.633 -13.661  -0.905  1.00  0.98           H  
ATOM   1022 HH22 ARG A  63       7.294 -12.395  -2.031  1.00  0.98           H  
ATOM   1023  CZ  ARG A  63       5.792 -12.850  -0.748  1.00  0.98           C  
ATOM   1024  N   GLN A  64       0.457 -11.979  -5.645  1.00  0.98           N  
ATOM   1025  H   GLN A  64      -0.307 -12.057  -4.988  1.00  0.98           H  
ATOM   1026  CA  GLN A  64       0.297 -12.543  -6.997  1.00  0.98           C  
ATOM   1027  HA  GLN A  64      -0.520 -13.264  -6.956  1.00  0.98           H  
ATOM   1028  C   GLN A  64       1.529 -13.344  -7.471  1.00  0.98           C  
ATOM   1029  CB  GLN A  64      -0.096 -11.433  -7.996  1.00  0.98           C  
ATOM   1030  HB2 GLN A  64      -0.182 -11.861  -8.994  1.00  0.98           H  
ATOM   1031  HB3 GLN A  64       0.697 -10.686  -8.021  1.00  0.98           H  
ATOM   1032  O   GLN A  64       1.995 -13.186  -8.600  1.00  0.98           O  
ATOM   1033  CG  GLN A  64      -1.408 -10.705  -7.686  1.00  0.98           C  
ATOM   1034  HG2 GLN A  64      -1.521  -9.895  -8.406  1.00  0.98           H  
ATOM   1035  HG3 GLN A  64      -1.354 -10.243  -6.700  1.00  0.98           H  
ATOM   1036  CD  GLN A  64      -2.651 -11.584  -7.755  1.00  0.98           C  
ATOM   1037  NE2 GLN A  64      -3.794 -11.044  -7.405  1.00  0.98           N  
ATOM   1038 HE21 GLN A  64      -4.626 -11.609  -7.499  1.00  0.98           H  
ATOM   1039 HE22 GLN A  64      -3.826 -10.063  -7.163  1.00  0.98           H  
ATOM   1040  OE1 GLN A  64      -2.625 -12.760  -8.085  1.00  0.98           O  
ATOM   1041  N   LEU A  65       2.091 -14.186  -6.593  1.00  0.97           N  
ATOM   1042  H   LEU A  65       1.654 -14.292  -5.689  1.00  0.97           H  
ATOM   1043  CA  LEU A  65       3.376 -14.855  -6.819  1.00  0.97           C  
ATOM   1044  HA  LEU A  65       4.145 -14.085  -6.871  1.00  0.97           H  
ATOM   1045  C   LEU A  65       3.406 -15.612  -8.157  1.00  0.97           C  
ATOM   1046  CB  LEU A  65       3.706 -15.796  -5.643  1.00  0.97           C  
ATOM   1047  HB2 LEU A  65       2.906 -16.530  -5.544  1.00  0.97           H  
ATOM   1048  HB3 LEU A  65       4.622 -16.337  -5.883  1.00  0.97           H  
ATOM   1049  O   LEU A  65       2.648 -16.560  -8.378  1.00  0.97           O  
ATOM   1050  CG  LEU A  65       3.902 -15.096  -4.285  1.00  0.97           C  
ATOM   1051  HG  LEU A  65       2.979 -14.592  -3.999  1.00  0.97           H  
ATOM   1052  CD1 LEU A  65       4.245 -16.123  -3.208  1.00  0.97           C  
ATOM   1053 HD11 LEU A  65       3.456 -16.873  -3.157  1.00  0.97           H  
ATOM   1054 HD12 LEU A  65       5.188 -16.620  -3.439  1.00  0.97           H  
ATOM   1055 HD13 LEU A  65       4.316 -15.637  -2.235  1.00  0.97           H  
ATOM   1056  CD2 LEU A  65       5.033 -14.068  -4.326  1.00  0.97           C  
ATOM   1057 HD21 LEU A  65       5.210 -13.685  -3.321  1.00  0.97           H  
ATOM   1058 HD22 LEU A  65       4.758 -13.227  -4.963  1.00  0.97           H  
ATOM   1059 HD23 LEU A  65       5.949 -14.525  -4.702  1.00  0.97           H  
ATOM   1060  N   ARG A  66       4.311 -15.190  -9.051  1.00  0.97           N  
ATOM   1061  H   ARG A  66       4.823 -14.357  -8.793  1.00  0.97           H  
ATOM   1062  CA  ARG A  66       4.509 -15.690 -10.426  1.00  0.97           C  
ATOM   1063  HA  ARG A  66       5.312 -15.105 -10.874  1.00  0.97           H  
ATOM   1064  C   ARG A  66       3.306 -15.517 -11.357  1.00  0.97           C  
ATOM   1065  CB  ARG A  66       4.927 -17.165 -10.404  1.00  0.97           C  
ATOM   1066  HB2 ARG A  66       4.057 -17.752 -10.106  1.00  0.97           H  
ATOM   1067  HB3 ARG A  66       5.180 -17.467 -11.420  1.00  0.97           H  
ATOM   1068  O   ARG A  66       3.360 -15.997 -12.490  1.00  0.97           O  
ATOM   1069  CG  ARG A  66       6.109 -17.521  -9.490  1.00  0.97           C  
ATOM   1070  HG2 ARG A  66       6.059 -16.978  -8.546  1.00  0.97           H  
ATOM   1071  HG3 ARG A  66       7.050 -17.282  -9.986  1.00  0.97           H  
ATOM   1072  CD  ARG A  66       6.031 -19.013  -9.173  1.00  0.97           C  
ATOM   1073  HD2 ARG A  66       6.828 -19.271  -8.476  1.00  0.97           H  
ATOM   1074  HD3 ARG A  66       5.086 -19.190  -8.658  1.00  0.97           H  
ATOM   1075  NE  ARG A  66       6.109 -19.838 -10.397  1.00  0.97           N  
ATOM   1076  HE  ARG A  66       6.520 -19.404 -11.211  1.00  0.97           H  
ATOM   1077  NH1 ARG A  66       4.991 -21.658  -9.568  1.00  0.97           N  
ATOM   1078 HH11 ARG A  66       4.570 -22.567  -9.701  1.00  0.97           H  
ATOM   1079 HH12 ARG A  66       4.936 -21.195  -8.673  1.00  0.97           H  
ATOM   1080  NH2 ARG A  66       5.654 -21.639 -11.697  1.00  0.97           N  
ATOM   1081 HH21 ARG A  66       5.228 -22.544 -11.840  1.00  0.97           H  
ATOM   1082 HH22 ARG A  66       6.290 -21.252 -12.380  1.00  0.97           H  
ATOM   1083  CZ  ARG A  66       5.581 -21.035 -10.551  1.00  0.97           C  
ATOM   1084  N   ASN A  67       2.227 -14.884 -10.912  1.00  0.98           N  
ATOM   1085  H   ASN A  67       2.264 -14.464  -9.995  1.00  0.98           H  
ATOM   1086  CA  ASN A  67       0.994 -14.732 -11.675  1.00  0.98           C  
ATOM   1087  HA  ASN A  67       1.153 -15.101 -12.688  1.00  0.98           H  
ATOM   1088  C   ASN A  67       0.593 -13.253 -11.816  1.00  0.98           C  
ATOM   1089  CB  ASN A  67      -0.105 -15.605 -11.056  1.00  0.98           C  
ATOM   1090  HB2 ASN A  67       0.258 -16.624 -10.925  1.00  0.98           H  
ATOM   1091  HB3 ASN A  67      -0.388 -15.202 -10.083  1.00  0.98           H  
ATOM   1092  O   ASN A  67      -0.476 -12.853 -11.350  1.00  0.98           O  
ATOM   1093  CG  ASN A  67      -1.328 -15.650 -11.955  1.00  0.98           C  
ATOM   1094  ND2 ASN A  67      -2.427 -16.143 -11.454  1.00  0.98           N  
ATOM   1095 HD21 ASN A  67      -3.248 -16.144 -12.042  1.00  0.98           H  
ATOM   1096 HD22 ASN A  67      -2.508 -16.366 -10.472  1.00  0.98           H  
ATOM   1097  OD1 ASN A  67      -1.311 -15.269 -13.116  1.00  0.98           O  
ATOM   1098  N   PRO A  68       1.413 -12.431 -12.498  1.00  0.98           N  
ATOM   1099  CA  PRO A  68       1.081 -11.027 -12.733  1.00  0.98           C  
ATOM   1100  HA  PRO A  68       0.986 -10.501 -11.783  1.00  0.98           H  
ATOM   1101  C   PRO A  68      -0.239 -10.863 -13.505  1.00  0.98           C  
ATOM   1102  CB  PRO A  68       2.278 -10.459 -13.504  1.00  0.98           C  
ATOM   1103  HB2 PRO A  68       3.011 -10.067 -12.798  1.00  0.98           H  
ATOM   1104  HB3 PRO A  68       1.986  -9.680 -14.208  1.00  0.98           H  
ATOM   1105  O   PRO A  68      -0.926  -9.862 -13.341  1.00  0.98           O  
ATOM   1106  CG  PRO A  68       2.863 -11.679 -14.217  1.00  0.98           C  
ATOM   1107  HG2 PRO A  68       3.925 -11.554 -14.432  1.00  0.98           H  
ATOM   1108  HG3 PRO A  68       2.303 -11.882 -15.129  1.00  0.98           H  
ATOM   1109  CD  PRO A  68       2.632 -12.796 -13.208  1.00  0.98           C  
ATOM   1110  HD2 PRO A  68       2.526 -13.746 -13.730  1.00  0.98           H  
ATOM   1111  HD3 PRO A  68       3.465 -12.832 -12.506  1.00  0.98           H  
ATOM   1112  N   TRP A  69      -0.658 -11.856 -14.297  1.00  0.98           N  
ATOM   1113  H   TRP A  69      -0.075 -12.675 -14.393  1.00  0.98           H  
ATOM   1114  CA  TRP A  69      -1.917 -11.836 -15.057  1.00  0.98           C  
ATOM   1115  HA  TRP A  69      -1.902 -10.990 -15.744  1.00  0.98           H  
ATOM   1116  C   TRP A  69      -3.167 -11.706 -14.182  1.00  0.98           C  
ATOM   1117  CB  TRP A  69      -2.026 -13.137 -15.858  1.00  0.98           C  
ATOM   1118  HB2 TRP A  69      -2.309 -13.945 -15.184  1.00  0.98           H  
ATOM   1119  HB3 TRP A  69      -2.828 -13.030 -16.589  1.00  0.98           H  
ATOM   1120  O   TRP A  69      -4.200 -11.225 -14.649  1.00  0.98           O  
ATOM   1121  CG  TRP A  69      -0.779 -13.539 -16.572  1.00  0.98           C  
ATOM   1122  CD1 TRP A  69      -0.021 -14.619 -16.280  1.00  0.98           C  
ATOM   1123  HD1 TRP A  69      -0.242 -15.340 -15.506  1.00  0.98           H  
ATOM   1124  CD2 TRP A  69      -0.117 -12.865 -17.681  1.00  0.98           C  
ATOM   1125  CE2 TRP A  69       1.044 -13.617 -18.028  1.00  0.98           C  
ATOM   1126  CE3 TRP A  69      -0.392 -11.706 -18.439  1.00  0.98           C  
ATOM   1127  HE3 TRP A  69      -1.259 -11.109 -18.196  1.00  0.98           H  
ATOM   1128  NE1 TRP A  69       1.060 -14.667 -17.136  1.00  0.98           N  
ATOM   1129  HE1 TRP A  69       1.731 -15.421 -17.127  1.00  0.98           H  
ATOM   1130  CH2 TRP A  69       1.565 -12.106 -19.843  1.00  0.98           C  
ATOM   1131  HH2 TRP A  69       2.198 -11.813 -20.667  1.00  0.98           H  
ATOM   1132  CZ2 TRP A  69       1.877 -13.252 -19.093  1.00  0.98           C  
ATOM   1133  HZ2 TRP A  69       2.736 -13.859 -19.339  1.00  0.98           H  
ATOM   1134  CZ3 TRP A  69       0.437 -11.333 -19.513  1.00  0.98           C  
ATOM   1135  HZ3 TRP A  69       0.204 -10.446 -20.083  1.00  0.98           H  
ATOM   1136  N   ALA A  70      -3.088 -12.147 -12.925  1.00  0.98           N  
ATOM   1137  H   ALA A  70      -2.211 -12.528 -12.597  1.00  0.98           H  
ATOM   1138  CA  ALA A  70      -4.170 -12.023 -11.960  1.00  0.98           C  
ATOM   1139  HA  ALA A  70      -5.115 -12.020 -12.503  1.00  0.98           H  
ATOM   1140  C   ALA A  70      -4.119 -10.709 -11.168  1.00  0.98           C  
ATOM   1141  CB  ALA A  70      -4.165 -13.258 -11.055  1.00  0.98           C  
ATOM   1142  HB1 ALA A  70      -4.943 -13.169 -10.297  1.00  0.98           H  
ATOM   1143  HB2 ALA A  70      -3.198 -13.349 -10.560  1.00  0.98           H  
ATOM   1144  HB3 ALA A  70      -4.349 -14.150 -11.653  1.00  0.98           H  
ATOM   1145  O   ALA A  70      -4.998 -10.484 -10.347  1.00  0.98           O  
ATOM   1146  N   ASP A  71      -3.138  -9.835 -11.402  1.00  0.98           N  
ATOM   1147  H   ASP A  71      -2.422 -10.063 -12.077  1.00  0.98           H  
ATOM   1148  CA  ASP A  71      -2.960  -8.619 -10.612  1.00  0.98           C  
ATOM   1149  HA  ASP A  71      -3.077  -8.866  -9.557  1.00  0.98           H  
ATOM   1150  C   ASP A  71      -3.996  -7.534 -10.923  1.00  0.98           C  
ATOM   1151  CB  ASP A  71      -1.535  -8.108 -10.820  1.00  0.98           C  
ATOM   1152  HB2 ASP A  71      -0.823  -8.903 -10.599  1.00  0.98           H  
ATOM   1153  HB3 ASP A  71      -1.426  -7.818 -11.865  1.00  0.98           H  
ATOM   1154  O   ASP A  71      -4.505  -6.918  -9.995  1.00  0.98           O  
ATOM   1155  CG  ASP A  71      -1.232  -6.909  -9.935  1.00  0.98           C  
ATOM   1156  OD1 ASP A  71      -1.496  -6.988  -8.721  1.00  0.98           O  
ATOM   1157  OD2 ASP A  71      -0.792  -5.888 -10.498  1.00  0.98           O  
ATOM   1158  N   GLY A  72      -4.355  -7.315 -12.196  1.00  0.98           N  
ATOM   1159  H   GLY A  72      -3.936  -7.890 -12.912  1.00  0.98           H  
ATOM   1160  CA  GLY A  72      -5.440  -6.400 -12.572  1.00  0.98           C  
ATOM   1161  HA2 GLY A  72      -6.032  -6.195 -11.680  1.00  0.98           H  
ATOM   1162  HA3 GLY A  72      -6.102  -6.921 -13.264  1.00  0.98           H  
ATOM   1163  C   GLY A  72      -5.141  -5.015 -13.174  1.00  0.98           C  
ATOM   1164  O   GLY A  72      -6.048  -4.512 -13.841  1.00  0.98           O  
ATOM   1165  N   PRO A  73      -3.989  -4.336 -13.011  1.00  0.98           N  
ATOM   1166  CA  PRO A  73      -3.815  -2.978 -13.538  1.00  0.98           C  
ATOM   1167  HA  PRO A  73      -4.593  -2.344 -13.112  1.00  0.98           H  
ATOM   1168  C   PRO A  73      -3.928  -2.905 -15.071  1.00  0.98           C  
ATOM   1169  CB  PRO A  73      -2.466  -2.482 -13.009  1.00  0.98           C  
ATOM   1170  HB2 PRO A  73      -1.942  -1.851 -13.727  1.00  0.98           H  
ATOM   1171  HB3 PRO A  73      -2.616  -1.939 -12.076  1.00  0.98           H  
ATOM   1172  O   PRO A  73      -3.191  -3.567 -15.811  1.00  0.98           O  
ATOM   1173  CG  PRO A  73      -1.714  -3.775 -12.719  1.00  0.98           C  
ATOM   1174  HG2 PRO A  73      -1.309  -4.187 -13.643  1.00  0.98           H  
ATOM   1175  HG3 PRO A  73      -0.923  -3.632 -11.983  1.00  0.98           H  
ATOM   1176  CD  PRO A  73      -2.826  -4.686 -12.219  1.00  0.98           C  
ATOM   1177  HD2 PRO A  73      -2.514  -5.722 -12.355  1.00  0.98           H  
ATOM   1178  HD3 PRO A  73      -3.025  -4.488 -11.166  1.00  0.98           H  
ATOM   1179  N   GLU A  74      -4.871  -2.078 -15.542  1.00  0.96           N  
ATOM   1180  H   GLU A  74      -5.427  -1.564 -14.874  1.00  0.96           H  
ATOM   1181  CA  GLU A  74      -5.199  -1.888 -16.961  1.00  0.96           C  
ATOM   1182  HA  GLU A  74      -5.532  -2.846 -17.360  1.00  0.96           H  
ATOM   1183  C   GLU A  74      -3.971  -1.424 -17.769  1.00  0.96           C  
ATOM   1184  CB  GLU A  74      -6.358  -0.872 -17.086  1.00  0.96           C  
ATOM   1185  HB2 GLU A  74      -5.984   0.119 -16.829  1.00  0.96           H  
ATOM   1186  HB3 GLU A  74      -7.143  -1.140 -16.379  1.00  0.96           H  
ATOM   1187  O   GLU A  74      -3.297  -0.468 -17.396  1.00  0.96           O  
ATOM   1188  CG  GLU A  74      -6.995  -0.839 -18.485  1.00  0.96           C  
ATOM   1189  HG2 GLU A  74      -7.506  -1.792 -18.623  1.00  0.96           H  
ATOM   1190  HG3 GLU A  74      -6.202  -0.796 -19.231  1.00  0.96           H  
ATOM   1191  CD  GLU A  74      -7.991   0.323 -18.736  1.00  0.96           C  
ATOM   1192  OE1 GLU A  74      -8.612   0.347 -19.829  1.00  0.96           O  
ATOM   1193  OE2 GLU A  74      -8.162   1.208 -17.864  1.00  0.96           O  
ATOM   1194  N   TYR A  75      -3.686  -2.103 -18.883  1.00  0.98           N  
ATOM   1195  H   TYR A  75      -4.238  -2.929 -19.062  1.00  0.98           H  
ATOM   1196  CA  TYR A  75      -2.514  -1.919 -19.756  1.00  0.98           C  
ATOM   1197  HA  TYR A  75      -2.582  -2.709 -20.503  1.00  0.98           H  
ATOM   1198  C   TYR A  75      -1.143  -2.132 -19.094  1.00  0.98           C  
ATOM   1199  CB  TYR A  75      -2.575  -0.598 -20.539  1.00  0.98           C  
ATOM   1200  HB2 TYR A  75      -2.484   0.237 -19.844  1.00  0.98           H  
ATOM   1201  HB3 TYR A  75      -1.720  -0.549 -21.213  1.00  0.98           H  
ATOM   1202  O   TYR A  75      -0.119  -1.949 -19.755  1.00  0.98           O  
ATOM   1203  CG  TYR A  75      -3.817  -0.428 -21.382  1.00  0.98           C  
ATOM   1204  CD1 TYR A  75      -3.958  -1.149 -22.584  1.00  0.98           C  
ATOM   1205  HD1 TYR A  75      -3.166  -1.805 -22.915  1.00  0.98           H  
ATOM   1206  CD2 TYR A  75      -4.828   0.452 -20.962  1.00  0.98           C  
ATOM   1207  HD2 TYR A  75      -4.714   0.996 -20.036  1.00  0.98           H  
ATOM   1208  CE1 TYR A  75      -5.127  -1.008 -23.356  1.00  0.98           C  
ATOM   1209  HE1 TYR A  75      -5.247  -1.557 -24.279  1.00  0.98           H  
ATOM   1210  CE2 TYR A  75      -6.005   0.580 -21.718  1.00  0.98           C  
ATOM   1211  HE2 TYR A  75      -6.798   1.221 -21.363  1.00  0.98           H  
ATOM   1212  OH  TYR A  75      -7.321  -0.046 -23.600  1.00  0.98           O  
ATOM   1213  HH  TYR A  75      -7.923   0.495 -23.083  1.00  0.98           H  
ATOM   1214  CZ  TYR A  75      -6.158  -0.156 -22.910  1.00  0.98           C  
ATOM   1215  N   ILE A  76      -1.090  -2.601 -17.845  1.00  0.98           N  
ATOM   1216  H   ILE A  76      -1.948  -2.683 -17.319  1.00  0.98           H  
ATOM   1217  CA  ILE A  76       0.161  -3.041 -17.218  1.00  0.98           C  
ATOM   1218  HA  ILE A  76       1.001  -2.688 -17.816  1.00  0.98           H  
ATOM   1219  C   ILE A  76       0.244  -4.557 -17.239  1.00  0.98           C  
ATOM   1220  CB  ILE A  76       0.362  -2.457 -15.811  1.00  0.98           C  
ATOM   1221  HB  ILE A  76      -0.386  -2.884 -15.143  1.00  0.98           H  
ATOM   1222  O   ILE A  76       1.052  -5.097 -17.987  1.00  0.98           O  
ATOM   1223  CG1 ILE A  76       0.184  -0.926 -15.760  1.00  0.98           C  
ATOM   1224 HG12 ILE A  76       0.321  -0.599 -14.729  1.00  0.98           H  
ATOM   1225 HG13 ILE A  76      -0.840  -0.671 -16.034  1.00  0.98           H  
ATOM   1226  CG2 ILE A  76       1.755  -2.882 -15.309  1.00  0.98           C  
ATOM   1227 HG21 ILE A  76       2.047  -2.283 -14.446  1.00  0.98           H  
ATOM   1228 HG22 ILE A  76       1.755  -3.931 -15.016  1.00  0.98           H  
ATOM   1229 HG23 ILE A  76       2.509  -2.729 -16.082  1.00  0.98           H  
ATOM   1230  CD1 ILE A  76       1.140  -0.128 -16.652  1.00  0.98           C  
ATOM   1231 HD11 ILE A  76       0.954   0.933 -16.487  1.00  0.98           H  
ATOM   1232 HD12 ILE A  76       2.176  -0.343 -16.391  1.00  0.98           H  
ATOM   1233 HD13 ILE A  76       0.968  -0.356 -17.705  1.00  0.98           H  
ATOM   1234  N   THR A  77      -0.620  -5.257 -16.504  1.00  0.98           N  
ATOM   1235  H   THR A  77      -1.284  -4.775 -15.914  1.00  0.98           H  
ATOM   1236  CA  THR A  77      -0.595  -6.727 -16.460  1.00  0.98           C  
ATOM   1237  HA  THR A  77       0.394  -7.073 -16.761  1.00  0.98           H  
ATOM   1238  C   THR A  77      -1.580  -7.373 -17.420  1.00  0.98           C  
ATOM   1239  CB  THR A  77      -0.788  -7.260 -15.049  1.00  0.98           C  
ATOM   1240  HB  THR A  77      -0.809  -8.348 -15.113  1.00  0.98           H  
ATOM   1241  O   THR A  77      -1.333  -8.462 -17.934  1.00  0.98           O  
ATOM   1242  CG2 THR A  77       0.361  -6.830 -14.134  1.00  0.98           C  
ATOM   1243 HG21 THR A  77       0.340  -5.755 -13.954  1.00  0.98           H  
ATOM   1244 HG22 THR A  77       0.297  -7.349 -13.177  1.00  0.98           H  
ATOM   1245 HG23 THR A  77       1.316  -7.093 -14.589  1.00  0.98           H  
ATOM   1246  OG1 THR A  77      -1.996  -6.790 -14.512  1.00  0.98           O  
ATOM   1247  HG1 THR A  77      -1.908  -6.931 -13.566  1.00  0.98           H  
ATOM   1248  N   GLN A  78      -2.652  -6.666 -17.763  1.00  0.97           N  
ATOM   1249  H   GLN A  78      -2.800  -5.781 -17.299  1.00  0.97           H  
ATOM   1250  CA  GLN A  78      -3.696  -7.142 -18.664  1.00  0.97           C  
ATOM   1251  HA  GLN A  78      -3.268  -7.836 -19.388  1.00  0.97           H  
ATOM   1252  C   GLN A  78      -4.335  -5.990 -19.435  1.00  0.97           C  
ATOM   1253  CB  GLN A  78      -4.761  -7.894 -17.850  1.00  0.97           C  
ATOM   1254  HB2 GLN A  78      -4.301  -8.753 -17.362  1.00  0.97           H  
ATOM   1255  HB3 GLN A  78      -5.526  -8.266 -18.531  1.00  0.97           H  
ATOM   1256  O   GLN A  78      -4.232  -4.828 -19.042  1.00  0.97           O  
ATOM   1257  CG  GLN A  78      -5.420  -7.010 -16.779  1.00  0.97           C  
ATOM   1258  HG2 GLN A  78      -5.775  -6.075 -17.213  1.00  0.97           H  
ATOM   1259  HG3 GLN A  78      -4.700  -6.774 -15.996  1.00  0.97           H  
ATOM   1260  CD  GLN A  78      -6.601  -7.718 -16.154  1.00  0.97           C  
ATOM   1261  NE2 GLN A  78      -7.775  -7.624 -16.738  1.00  0.97           N  
ATOM   1262 HE21 GLN A  78      -8.520  -8.174 -16.334  1.00  0.97           H  
ATOM   1263 HE22 GLN A  78      -7.843  -7.169 -17.637  1.00  0.97           H  
ATOM   1264  OE1 GLN A  78      -6.503  -8.359 -15.127  1.00  0.97           O  
ATOM   1265  N   CYS A  79      -5.058  -6.309 -20.503  1.00  0.97           N  
ATOM   1266  H   CYS A  79      -5.118  -7.276 -20.788  1.00  0.97           H  
ATOM   1267  CA  CYS A  79      -6.016  -5.373 -21.073  1.00  0.97           C  
ATOM   1268  HA  CYS A  79      -5.610  -4.367 -20.970  1.00  0.97           H  
ATOM   1269  C   CYS A  79      -7.332  -5.358 -20.279  1.00  0.97           C  
ATOM   1270  CB  CYS A  79      -6.141  -5.645 -22.572  1.00  0.97           C  
ATOM   1271  HB2 CYS A  79      -5.974  -6.700 -22.790  1.00  0.97           H  
ATOM   1272  HB3 CYS A  79      -7.128  -5.367 -22.941  1.00  0.97           H  
ATOM   1273  O   CYS A  79      -7.612  -6.281 -19.500  1.00  0.97           O  
ATOM   1274  SG  CYS A  79      -4.892  -4.632 -23.389  1.00  0.97           S  
ATOM   1275  N   PRO A  80      -8.137  -4.291 -20.409  1.00  0.98           N  
ATOM   1276  CA  PRO A  80      -9.413  -4.227 -19.717  1.00  0.98           C  
ATOM   1277  HA  PRO A  80      -9.275  -4.379 -18.647  1.00  0.98           H  
ATOM   1278  C   PRO A  80     -10.396  -5.266 -20.262  1.00  0.98           C  
ATOM   1279  CB  PRO A  80      -9.948  -2.824 -19.966  1.00  0.98           C  
ATOM   1280  HB2 PRO A  80      -9.617  -2.146 -19.180  1.00  0.98           H  
ATOM   1281  HB3 PRO A  80     -11.037  -2.847 -20.013  1.00  0.98           H  
ATOM   1282  O   PRO A  80     -10.453  -5.541 -21.462  1.00  0.98           O  
ATOM   1283  CG  PRO A  80      -9.320  -2.451 -21.312  1.00  0.98           C  
ATOM   1284  HG2 PRO A  80      -9.900  -2.899 -22.120  1.00  0.98           H  
ATOM   1285  HG3 PRO A  80      -9.248  -1.374 -21.465  1.00  0.98           H  
ATOM   1286  CD  PRO A  80      -7.947  -3.113 -21.251  1.00  0.98           C  
ATOM   1287  HD2 PRO A  80      -7.621  -3.370 -22.259  1.00  0.98           H  
ATOM   1288  HD3 PRO A  80      -7.225  -2.438 -20.792  1.00  0.98           H  
ATOM   1289  N   ILE A  81     -11.260  -5.763 -19.385  1.00  0.98           N  
ATOM   1290  H   ILE A  81     -11.193  -5.453 -18.426  1.00  0.98           H  
ATOM   1291  CA  ILE A  81     -12.447  -6.535 -19.740  1.00  0.98           C  
ATOM   1292  HA  ILE A  81     -12.158  -7.323 -20.436  1.00  0.98           H  
ATOM   1293  C   ILE A  81     -13.423  -5.572 -20.424  1.00  0.98           C  
ATOM   1294  CB  ILE A  81     -13.080  -7.186 -18.489  1.00  0.98           C  
ATOM   1295  HB  ILE A  81     -13.531  -6.400 -17.883  1.00  0.98           H  
ATOM   1296  O   ILE A  81     -13.939  -4.638 -19.802  1.00  0.98           O  
ATOM   1297  CG1 ILE A  81     -12.037  -7.925 -17.615  1.00  0.98           C  
ATOM   1298 HG12 ILE A  81     -11.705  -8.828 -18.127  1.00  0.98           H  
ATOM   1299 HG13 ILE A  81     -11.162  -7.298 -17.441  1.00  0.98           H  
ATOM   1300  CG2 ILE A  81     -14.198  -8.150 -18.929  1.00  0.98           C  
ATOM   1301 HG21 ILE A  81     -14.718  -8.553 -18.060  1.00  0.98           H  
ATOM   1302 HG22 ILE A  81     -13.777  -8.978 -19.500  1.00  0.98           H  
ATOM   1303 HG23 ILE A  81     -14.936  -7.632 -19.541  1.00  0.98           H  
ATOM   1304  CD1 ILE A  81     -12.578  -8.281 -16.230  1.00  0.98           C  
ATOM   1305 HD11 ILE A  81     -12.967  -7.385 -15.744  1.00  0.98           H  
ATOM   1306 HD12 ILE A  81     -11.772  -8.685 -15.618  1.00  0.98           H  
ATOM   1307 HD13 ILE A  81     -13.369  -9.026 -16.317  1.00  0.98           H  
ATOM   1308  N   ARG A  82     -13.663  -5.769 -21.722  1.00  0.98           N  
ATOM   1309  H   ARG A  82     -13.181  -6.532 -22.174  1.00  0.98           H  
ATOM   1310  CA  ARG A  82     -14.585  -4.935 -22.512  1.00  0.98           C  
ATOM   1311  HA  ARG A  82     -14.372  -3.890 -22.286  1.00  0.98           H  
ATOM   1312  C   ARG A  82     -16.047  -5.205 -22.121  1.00  0.98           C  
ATOM   1313  CB  ARG A  82     -14.357  -5.161 -24.017  1.00  0.98           C  
ATOM   1314  HB2 ARG A  82     -14.517  -6.214 -24.252  1.00  0.98           H  
ATOM   1315  HB3 ARG A  82     -15.080  -4.574 -24.584  1.00  0.98           H  
ATOM   1316  O   ARG A  82     -16.341  -6.288 -21.611  1.00  0.98           O  
ATOM   1317  CG  ARG A  82     -12.943  -4.752 -24.454  1.00  0.98           C  
ATOM   1318  HG2 ARG A  82     -12.211  -5.354 -23.916  1.00  0.98           H  
ATOM   1319  HG3 ARG A  82     -12.777  -3.702 -24.210  1.00  0.98           H  
ATOM   1320  CD  ARG A  82     -12.734  -4.960 -25.960  1.00  0.98           C  
ATOM   1321  HD2 ARG A  82     -13.374  -4.270 -26.509  1.00  0.98           H  
ATOM   1322  HD3 ARG A  82     -13.010  -5.983 -26.216  1.00  0.98           H  
ATOM   1323  NE  ARG A  82     -11.322  -4.735 -26.315  1.00  0.98           N  
ATOM   1324  HE  ARG A  82     -10.679  -4.596 -25.549  1.00  0.98           H  
ATOM   1325  NH1 ARG A  82     -11.398  -5.126 -28.589  1.00  0.98           N  
ATOM   1326 HH11 ARG A  82     -10.867  -5.231 -29.442  1.00  0.98           H  
ATOM   1327 HH12 ARG A  82     -12.392  -5.303 -28.551  1.00  0.98           H  
ATOM   1328  NH2 ARG A  82      -9.457  -4.671 -27.570  1.00  0.98           N  
ATOM   1329 HH21 ARG A  82      -8.891  -4.682 -26.733  1.00  0.98           H  
ATOM   1330 HH22 ARG A  82      -8.884  -4.894 -28.371  1.00  0.98           H  
ATOM   1331  CZ  ARG A  82     -10.741  -4.844 -27.498  1.00  0.98           C  
ATOM   1332  N   PRO A  83     -16.975  -4.265 -22.370  1.00  0.98           N  
ATOM   1333  CA  PRO A  83     -18.406  -4.519 -22.216  1.00  0.98           C  
ATOM   1334  HA  PRO A  83     -18.640  -4.571 -21.153  1.00  0.98           H  
ATOM   1335  C   PRO A  83     -18.842  -5.818 -22.910  1.00  0.98           C  
ATOM   1336  CB  PRO A  83     -19.093  -3.294 -22.825  1.00  0.98           C  
ATOM   1337  HB2 PRO A  83     -19.216  -3.427 -23.900  1.00  0.98           H  
ATOM   1338  HB3 PRO A  83     -20.058  -3.094 -22.358  1.00  0.98           H  
ATOM   1339  O   PRO A  83     -18.453  -6.087 -24.046  1.00  0.98           O  
ATOM   1340  CG  PRO A  83     -18.082  -2.178 -22.568  1.00  0.98           C  
ATOM   1341  HG2 PRO A  83     -18.155  -1.842 -21.534  1.00  0.98           H  
ATOM   1342  HG3 PRO A  83     -18.211  -1.343 -23.257  1.00  0.98           H  
ATOM   1343  CD  PRO A  83     -16.745  -2.885 -22.776  1.00  0.98           C  
ATOM   1344  HD2 PRO A  83     -16.466  -2.849 -23.829  1.00  0.98           H  
ATOM   1345  HD3 PRO A  83     -15.982  -2.412 -22.158  1.00  0.98           H  
ATOM   1346  N   GLY A  84     -19.629  -6.633 -22.214  1.00  0.98           N  
ATOM   1347  H   GLY A  84     -19.851  -6.380 -21.261  1.00  0.98           H  
ATOM   1348  CA  GLY A  84     -20.100  -7.941 -22.675  1.00  0.98           C  
ATOM   1349  HA2 GLY A  84     -20.389  -7.868 -23.724  1.00  0.98           H  
ATOM   1350  HA3 GLY A  84     -20.982  -8.217 -22.097  1.00  0.98           H  
ATOM   1351  C   GLY A  84     -19.087  -9.083 -22.548  1.00  0.98           C  
ATOM   1352  O   GLY A  84     -19.439 -10.217 -22.854  1.00  0.98           O  
ATOM   1353  N   GLN A  85     -17.855  -8.819 -22.101  1.00  0.98           N  
ATOM   1354  H   GLN A  85     -17.624  -7.870 -21.845  1.00  0.98           H  
ATOM   1355  CA  GLN A  85     -16.814  -9.836 -21.930  1.00  0.98           C  
ATOM   1356  HA  GLN A  85     -17.098 -10.731 -22.483  1.00  0.98           H  
ATOM   1357  C   GLN A  85     -16.663 -10.262 -20.467  1.00  0.98           C  
ATOM   1358  CB  GLN A  85     -15.477  -9.345 -22.516  1.00  0.98           C  
ATOM   1359  HB2 GLN A  85     -15.118  -8.493 -21.938  1.00  0.98           H  
ATOM   1360  HB3 GLN A  85     -14.734 -10.137 -22.422  1.00  0.98           H  
ATOM   1361  O   GLN A  85     -17.179  -9.626 -19.539  1.00  0.98           O  
ATOM   1362  CG  GLN A  85     -15.566  -8.942 -23.996  1.00  0.98           C  
ATOM   1363  HG2 GLN A  85     -16.263  -8.111 -24.113  1.00  0.98           H  
ATOM   1364  HG3 GLN A  85     -14.584  -8.602 -24.325  1.00  0.98           H  
ATOM   1365  CD  GLN A  85     -15.982 -10.102 -24.893  1.00  0.98           C  
ATOM   1366  NE2 GLN A  85     -17.000  -9.947 -25.709  1.00  0.98           N  
ATOM   1367 HE21 GLN A  85     -17.272 -10.772 -26.224  1.00  0.98           H  
ATOM   1368 HE22 GLN A  85     -17.565  -9.110 -25.683  1.00  0.98           H  
ATOM   1369  OE1 GLN A  85     -15.393 -11.166 -24.875  1.00  0.98           O  
ATOM   1370  N   THR A  86     -15.923 -11.350 -20.268  1.00  0.98           N  
ATOM   1371  H   THR A  86     -15.522 -11.824 -21.064  1.00  0.98           H  
ATOM   1372  CA  THR A  86     -15.650 -11.931 -18.954  1.00  0.98           C  
ATOM   1373  HA  THR A  86     -15.931 -11.206 -18.190  1.00  0.98           H  
ATOM   1374  C   THR A  86     -14.171 -12.237 -18.784  1.00  0.98           C  
ATOM   1375  CB  THR A  86     -16.457 -13.217 -18.723  1.00  0.98           C  
ATOM   1376  HB  THR A  86     -16.250 -13.588 -17.719  1.00  0.98           H  
ATOM   1377  O   THR A  86     -13.500 -12.554 -19.762  1.00  0.98           O  
ATOM   1378  CG2 THR A  86     -17.961 -12.999 -18.875  1.00  0.98           C  
ATOM   1379 HG21 THR A  86     -18.267 -12.125 -18.300  1.00  0.98           H  
ATOM   1380 HG22 THR A  86     -18.217 -12.841 -19.923  1.00  0.98           H  
ATOM   1381 HG23 THR A  86     -18.490 -13.881 -18.514  1.00  0.98           H  
ATOM   1382  OG1 THR A  86     -16.110 -14.204 -19.667  1.00  0.98           O  
ATOM   1383  HG1 THR A  86     -15.155 -14.225 -19.769  1.00  0.98           H  
ATOM   1384  N   TYR A  87     -13.683 -12.209 -17.548  1.00  0.99           N  
ATOM   1385  H   TYR A  87     -14.283 -11.918 -16.790  1.00  0.99           H  
ATOM   1386  CA  TYR A  87     -12.355 -12.714 -17.201  1.00  0.99           C  
ATOM   1387  HA  TYR A  87     -12.073 -13.501 -17.900  1.00  0.99           H  
ATOM   1388  C   TYR A  87     -12.364 -13.300 -15.796  1.00  0.99           C  
ATOM   1389  CB  TYR A  87     -11.331 -11.581 -17.285  1.00  0.99           C  
ATOM   1390  HB2 TYR A  87     -11.676 -10.772 -16.641  1.00  0.99           H  
ATOM   1391  HB3 TYR A  87     -11.312 -11.222 -18.314  1.00  0.99           H  
ATOM   1392  O   TYR A  87     -13.001 -12.741 -14.900  1.00  0.99           O  
ATOM   1393  CG  TYR A  87      -9.918 -11.946 -16.873  1.00  0.99           C  
ATOM   1394  CD1 TYR A  87      -9.195 -11.112 -15.996  1.00  0.99           C  
ATOM   1395  HD1 TYR A  87      -9.651 -10.221 -15.593  1.00  0.99           H  
ATOM   1396  CD2 TYR A  87      -9.320 -13.119 -17.369  1.00  0.99           C  
ATOM   1397  HD2 TYR A  87      -9.860 -13.771 -18.039  1.00  0.99           H  
ATOM   1398  CE1 TYR A  87      -7.870 -11.437 -15.643  1.00  0.99           C  
ATOM   1399  HE1 TYR A  87      -7.302 -10.795 -14.986  1.00  0.99           H  
ATOM   1400  CE2 TYR A  87      -8.007 -13.455 -17.002  1.00  0.99           C  
ATOM   1401  HE2 TYR A  87      -7.559 -14.363 -17.378  1.00  0.99           H  
ATOM   1402  OH  TYR A  87      -5.986 -12.919 -15.837  1.00  0.99           O  
ATOM   1403  HH  TYR A  87      -5.538 -12.217 -15.360  1.00  0.99           H  
ATOM   1404  CZ  TYR A  87      -7.271 -12.610 -16.148  1.00  0.99           C  
ATOM   1405  N   THR A  88     -11.661 -14.413 -15.598  1.00  0.99           N  
ATOM   1406  H   THR A  88     -11.179 -14.845 -16.373  1.00  0.99           H  
ATOM   1407  CA  THR A  88     -11.561 -15.056 -14.290  1.00  0.99           C  
ATOM   1408  HA  THR A  88     -12.293 -14.614 -13.614  1.00  0.99           H  
ATOM   1409  C   THR A  88     -10.180 -14.855 -13.679  1.00  0.99           C  
ATOM   1410  CB  THR A  88     -11.902 -16.539 -14.382  1.00  0.99           C  
ATOM   1411  HB  THR A  88     -11.114 -17.034 -14.950  1.00  0.99           H  
ATOM   1412  O   THR A  88      -9.199 -15.470 -14.099  1.00  0.99           O  
ATOM   1413  CG2 THR A  88     -12.039 -17.189 -13.004  1.00  0.99           C  
ATOM   1414 HG21 THR A  88     -12.322 -18.235 -13.122  1.00  0.99           H  
ATOM   1415 HG22 THR A  88     -11.096 -17.132 -12.460  1.00  0.99           H  
ATOM   1416 HG23 THR A  88     -12.814 -16.678 -12.432  1.00  0.99           H  
ATOM   1417  OG1 THR A  88     -13.104 -16.734 -15.081  1.00  0.99           O  
ATOM   1418  HG1 THR A  88     -12.908 -16.516 -15.995  1.00  0.99           H  
ATOM   1419  N   TYR A  89     -10.122 -14.062 -12.613  1.00  0.99           N  
ATOM   1420  H   TYR A  89     -10.976 -13.628 -12.292  1.00  0.99           H  
ATOM   1421  CA  TYR A  89      -8.932 -13.927 -11.778  1.00  0.99           C  
ATOM   1422  HA  TYR A  89      -8.061 -13.771 -12.414  1.00  0.99           H  
ATOM   1423  C   TYR A  89      -8.734 -15.199 -10.960  1.00  0.99           C  
ATOM   1424  CB  TYR A  89      -9.088 -12.715 -10.859  1.00  0.99           C  
ATOM   1425  HB2 TYR A  89     -10.010 -12.808 -10.284  1.00  0.99           H  
ATOM   1426  HB3 TYR A  89      -8.260 -12.703 -10.150  1.00  0.99           H  
ATOM   1427  O   TYR A  89      -9.649 -15.611 -10.249  1.00  0.99           O  
ATOM   1428  CG  TYR A  89      -9.097 -11.410 -11.618  1.00  0.99           C  
ATOM   1429  CD1 TYR A  89      -7.877 -10.777 -11.891  1.00  0.99           C  
ATOM   1430  HD1 TYR A  89      -6.955 -11.216 -11.538  1.00  0.99           H  
ATOM   1431  CD2 TYR A  89     -10.302 -10.849 -12.084  1.00  0.99           C  
ATOM   1432  HD2 TYR A  89     -11.238 -11.352 -11.894  1.00  0.99           H  
ATOM   1433  CE1 TYR A  89      -7.847  -9.576 -12.613  1.00  0.99           C  
ATOM   1434  HE1 TYR A  89      -6.899  -9.091 -12.794  1.00  0.99           H  
ATOM   1435  CE2 TYR A  89     -10.276  -9.655 -12.831  1.00  0.99           C  
ATOM   1436  HE2 TYR A  89     -11.185  -9.234 -13.235  1.00  0.99           H  
ATOM   1437  OH  TYR A  89      -9.003  -7.906 -13.876  1.00  0.99           O  
ATOM   1438  HH  TYR A  89      -8.078  -7.741 -14.069  1.00  0.99           H  
ATOM   1439  CZ  TYR A  89      -9.046  -9.018 -13.098  1.00  0.99           C  
ATOM   1440  N   ARG A  90      -7.558 -15.826 -11.056  1.00  0.98           N  
ATOM   1441  H   ARG A  90      -6.852 -15.426 -11.658  1.00  0.98           H  
ATOM   1442  CA  ARG A  90      -7.217 -17.053 -10.320  1.00  0.98           C  
ATOM   1443  HA  ARG A  90      -7.987 -17.264  -9.578  1.00  0.98           H  
ATOM   1444  C   ARG A  90      -5.907 -16.856  -9.584  1.00  0.98           C  
ATOM   1445  CB  ARG A  90      -7.113 -18.256 -11.268  1.00  0.98           C  
ATOM   1446  HB2 ARG A  90      -6.807 -19.130 -10.693  1.00  0.98           H  
ATOM   1447  HB3 ARG A  90      -6.350 -18.057 -12.021  1.00  0.98           H  
ATOM   1448  O   ARG A  90      -4.892 -16.625 -10.230  1.00  0.98           O  
ATOM   1449  CG  ARG A  90      -8.438 -18.565 -11.970  1.00  0.98           C  
ATOM   1450  HG2 ARG A  90      -9.205 -18.784 -11.227  1.00  0.98           H  
ATOM   1451  HG3 ARG A  90      -8.747 -17.698 -12.554  1.00  0.98           H  
ATOM   1452  CD  ARG A  90      -8.276 -19.763 -12.910  1.00  0.98           C  
ATOM   1453  HD2 ARG A  90      -7.447 -19.577 -13.593  1.00  0.98           H  
ATOM   1454  HD3 ARG A  90      -8.033 -20.646 -12.319  1.00  0.98           H  
ATOM   1455  NE  ARG A  90      -9.510 -20.012 -13.678  1.00  0.98           N  
ATOM   1456  HE  ARG A  90     -10.120 -20.741 -13.337  1.00  0.98           H  
ATOM   1457  NH1 ARG A  90      -9.190 -18.441 -15.349  1.00  0.98           N  
ATOM   1458 HH11 ARG A  90      -8.400 -18.028 -14.873  1.00  0.98           H  
ATOM   1459 HH12 ARG A  90      -9.453 -18.016 -16.227  1.00  0.98           H  
ATOM   1460  NH2 ARG A  90     -11.001 -19.725 -15.375  1.00  0.98           N  
ATOM   1461 HH21 ARG A  90     -11.612 -20.437 -15.001  1.00  0.98           H  
ATOM   1462 HH22 ARG A  90     -11.273 -19.189 -16.187  1.00  0.98           H  
ATOM   1463  CZ  ARG A  90      -9.885 -19.396 -14.791  1.00  0.98           C  
ATOM   1464  N   PHE A  91      -5.913 -16.957  -8.264  1.00  0.98           N  
ATOM   1465  H   PHE A  91      -6.782 -17.141  -7.784  1.00  0.98           H  
ATOM   1466  CA  PHE A  91      -4.699 -16.801  -7.464  1.00  0.98           C  
ATOM   1467  HA  PHE A  91      -3.868 -17.268  -7.993  1.00  0.98           H  
ATOM   1468  C   PHE A  91      -4.824 -17.511  -6.119  1.00  0.98           C  
ATOM   1469  CB  PHE A  91      -4.363 -15.311  -7.296  1.00  0.98           C  
ATOM   1470  HB2 PHE A  91      -4.140 -14.896  -8.279  1.00  0.98           H  
ATOM   1471  HB3 PHE A  91      -3.451 -15.212  -6.706  1.00  0.98           H  
ATOM   1472  O   PHE A  91      -5.916 -17.882  -5.686  1.00  0.98           O  
ATOM   1473  CG  PHE A  91      -5.452 -14.471  -6.661  1.00  0.98           C  
ATOM   1474  CD1 PHE A  91      -6.459 -13.904  -7.464  1.00  0.98           C  
ATOM   1475  HD1 PHE A  91      -6.455 -14.065  -8.532  1.00  0.98           H  
ATOM   1476  CD2 PHE A  91      -5.449 -14.236  -5.274  1.00  0.98           C  
ATOM   1477  HD2 PHE A  91      -4.667 -14.646  -4.653  1.00  0.98           H  
ATOM   1478  CE1 PHE A  91      -7.474 -13.127  -6.882  1.00  0.98           C  
ATOM   1479  HE1 PHE A  91      -8.251 -12.699  -7.498  1.00  0.98           H  
ATOM   1480  CE2 PHE A  91      -6.445 -13.427  -4.701  1.00  0.98           C  
ATOM   1481  HE2 PHE A  91      -6.420 -13.202  -3.645  1.00  0.98           H  
ATOM   1482  CZ  PHE A  91      -7.465 -12.885  -5.499  1.00  0.98           C  
ATOM   1483  HZ  PHE A  91      -8.230 -12.264  -5.056  1.00  0.98           H  
ATOM   1484  N   LYS A  92      -3.683 -17.713  -5.464  1.00  0.98           N  
ATOM   1485  H   LYS A  92      -2.837 -17.316  -5.846  1.00  0.98           H  
ATOM   1486  CA  LYS A  92      -3.579 -18.305  -4.132  1.00  0.98           C  
ATOM   1487  HA  LYS A  92      -4.567 -18.595  -3.775  1.00  0.98           H  
ATOM   1488  C   LYS A  92      -3.038 -17.262  -3.164  1.00  0.98           C  
ATOM   1489  CB  LYS A  92      -2.708 -19.562  -4.216  1.00  0.98           C  
ATOM   1490  HB2 LYS A  92      -3.118 -20.225  -4.978  1.00  0.98           H  
ATOM   1491  HB3 LYS A  92      -1.701 -19.270  -4.512  1.00  0.98           H  
ATOM   1492  O   LYS A  92      -2.122 -16.518  -3.509  1.00  0.98           O  
ATOM   1493  CG  LYS A  92      -2.647 -20.324  -2.887  1.00  0.98           C  
ATOM   1494  HG2 LYS A  92      -3.641 -20.671  -2.605  1.00  0.98           H  
ATOM   1495  HG3 LYS A  92      -2.262 -19.668  -2.107  1.00  0.98           H  
ATOM   1496  CD  LYS A  92      -1.706 -21.517  -3.040  1.00  0.98           C  
ATOM   1497  HD2 LYS A  92      -0.773 -21.158  -3.473  1.00  0.98           H  
ATOM   1498  HD3 LYS A  92      -2.144 -22.259  -3.708  1.00  0.98           H  
ATOM   1499  CE  LYS A  92      -1.421 -22.143  -1.676  1.00  0.98           C  
ATOM   1500  HE2 LYS A  92      -1.389 -21.341  -0.937  1.00  0.98           H  
ATOM   1501  HE3 LYS A  92      -2.230 -22.822  -1.404  1.00  0.98           H  
ATOM   1502  NZ  LYS A  92      -0.106 -22.821  -1.707  1.00  0.98           N  
ATOM   1503  HZ1 LYS A  92      -0.072 -23.543  -2.413  1.00  0.98           H  
ATOM   1504  HZ2 LYS A  92       0.150 -23.186  -0.801  1.00  0.98           H  
ATOM   1505  HZ3 LYS A  92       0.598 -22.139  -1.950  1.00  0.98           H  
ATOM   1506  N   ILE A  93      -3.613 -17.209  -1.969  1.00  0.98           N  
ATOM   1507  H   ILE A  93      -4.346 -17.871  -1.759  1.00  0.98           H  
ATOM   1508  CA  ILE A  93      -3.105 -16.393  -0.871  1.00  0.98           C  
ATOM   1509  HA  ILE A  93      -2.724 -15.450  -1.263  1.00  0.98           H  
ATOM   1510  C   ILE A  93      -1.963 -17.157  -0.210  1.00  0.98           C  
ATOM   1511  CB  ILE A  93      -4.221 -16.095   0.146  1.00  0.98           C  
ATOM   1512  HB  ILE A  93      -4.516 -17.032   0.618  1.00  0.98           H  
ATOM   1513  O   ILE A  93      -2.173 -18.255   0.305  1.00  0.98           O  
ATOM   1514  CG1 ILE A  93      -5.497 -15.496  -0.480  1.00  0.98           C  
ATOM   1515 HG12 ILE A  93      -6.243 -15.392   0.308  1.00  0.98           H  
ATOM   1516 HG13 ILE A  93      -5.902 -16.195  -1.211  1.00  0.98           H  
ATOM   1517  CG2 ILE A  93      -3.670 -15.173   1.243  1.00  0.98           C  
ATOM   1518 HG21 ILE A  93      -4.487 -14.914   1.917  1.00  0.98           H  
ATOM   1519 HG22 ILE A  93      -3.250 -14.263   0.815  1.00  0.98           H  
ATOM   1520 HG23 ILE A  93      -2.896 -15.676   1.824  1.00  0.98           H  
ATOM   1521  CD1 ILE A  93      -5.315 -14.134  -1.146  1.00  0.98           C  
ATOM   1522 HD11 ILE A  93      -4.612 -14.208  -1.976  1.00  0.98           H  
ATOM   1523 HD12 ILE A  93      -6.282 -13.791  -1.514  1.00  0.98           H  
ATOM   1524 HD13 ILE A  93      -4.966 -13.414  -0.406  1.00  0.98           H  
ATOM   1525  N   GLU A  94      -0.761 -16.589  -0.213  1.00  0.97           N  
ATOM   1526  H   GLU A  94      -0.635 -15.688  -0.653  1.00  0.97           H  
ATOM   1527  CA  GLU A  94       0.427 -17.233   0.350  1.00  0.97           C  
ATOM   1528  HA  GLU A  94       0.130 -18.104   0.933  1.00  0.97           H  
ATOM   1529  C   GLU A  94       1.138 -16.284   1.309  1.00  0.97           C  
ATOM   1530  CB  GLU A  94       1.362 -17.741  -0.764  1.00  0.97           C  
ATOM   1531  HB2 GLU A  94       1.684 -16.909  -1.391  1.00  0.97           H  
ATOM   1532  HB3 GLU A  94       2.237 -18.197  -0.303  1.00  0.97           H  
ATOM   1533  O   GLU A  94       1.622 -15.227   0.908  1.00  0.97           O  
ATOM   1534  CG  GLU A  94       0.651 -18.793  -1.629  1.00  0.97           C  
ATOM   1535  HG2 GLU A  94      -0.118 -18.309  -2.230  1.00  0.97           H  
ATOM   1536  HG3 GLU A  94       0.151 -19.502  -0.970  1.00  0.97           H  
ATOM   1537  CD  GLU A  94       1.591 -19.566  -2.559  1.00  0.97           C  
ATOM   1538  OE1 GLU A  94       1.675 -20.809  -2.359  1.00  0.97           O  
ATOM   1539  OE2 GLU A  94       2.107 -18.969  -3.526  1.00  0.97           O  
ATOM   1540  N   ASP A  95       1.184 -16.682   2.581  1.00  0.96           N  
ATOM   1541  H   ASP A  95       0.714 -17.539   2.833  1.00  0.96           H  
ATOM   1542  CA  ASP A  95       1.892 -15.980   3.657  1.00  0.96           C  
ATOM   1543  HA  ASP A  95       1.606 -16.473   4.586  1.00  0.96           H  
ATOM   1544  C   ASP A  95       1.443 -14.523   3.844  1.00  0.96           C  
ATOM   1545  CB  ASP A  95       3.410 -16.182   3.526  1.00  0.96           C  
ATOM   1546  HB2 ASP A  95       3.765 -15.688   2.622  1.00  0.96           H  
ATOM   1547  HB3 ASP A  95       3.905 -15.722   4.381  1.00  0.96           H  
ATOM   1548  O   ASP A  95       2.229 -13.650   4.198  1.00  0.96           O  
ATOM   1549  CG  ASP A  95       3.798 -17.665   3.493  1.00  0.96           C  
ATOM   1550  OD1 ASP A  95       3.116 -18.486   4.167  1.00  0.96           O  
ATOM   1551  OD2 ASP A  95       4.786 -17.980   2.794  1.00  0.96           O  
ATOM   1552  N   GLN A  96       0.149 -14.277   3.634  1.00  0.97           N  
ATOM   1553  H   GLN A  96      -0.432 -15.047   3.334  1.00  0.97           H  
ATOM   1554  CA  GLN A  96      -0.515 -13.011   3.927  1.00  0.97           C  
ATOM   1555  HA  GLN A  96       0.182 -12.338   4.426  1.00  0.97           H  
ATOM   1556  C   GLN A  96      -1.677 -13.269   4.879  1.00  0.97           C  
ATOM   1557  CB  GLN A  96      -0.988 -12.332   2.634  1.00  0.97           C  
ATOM   1558  HB2 GLN A  96      -1.679 -12.986   2.102  1.00  0.97           H  
ATOM   1559  HB3 GLN A  96      -1.517 -11.415   2.896  1.00  0.97           H  
ATOM   1560  O   GLN A  96      -2.423 -14.232   4.707  1.00  0.97           O  
ATOM   1561  CG  GLN A  96       0.190 -11.981   1.717  1.00  0.97           C  
ATOM   1562  HG2 GLN A  96       0.962 -11.474   2.297  1.00  0.97           H  
ATOM   1563  HG3 GLN A  96       0.619 -12.893   1.303  1.00  0.97           H  
ATOM   1564  CD  GLN A  96      -0.230 -11.079   0.568  1.00  0.97           C  
ATOM   1565  NE2 GLN A  96      -0.269  -9.787   0.800  1.00  0.97           N  
ATOM   1566 HE21 GLN A  96      -0.482  -9.162   0.036  1.00  0.97           H  
ATOM   1567 HE22 GLN A  96      -0.004  -9.431   1.707  1.00  0.97           H  
ATOM   1568  OE1 GLN A  96      -0.498 -11.514  -0.546  1.00  0.97           O  
ATOM   1569  N   GLU A  97      -1.817 -12.417   5.886  1.00  0.98           N  
ATOM   1570  H   GLU A  97      -1.161 -11.654   5.962  1.00  0.98           H  
ATOM   1571  CA  GLU A  97      -2.909 -12.428   6.857  1.00  0.98           C  
ATOM   1572  HA  GLU A  97      -3.775 -12.943   6.442  1.00  0.98           H  
ATOM   1573  C   GLU A  97      -3.299 -10.986   7.143  1.00  0.98           C  
ATOM   1574  CB  GLU A  97      -2.494 -13.129   8.160  1.00  0.98           C  
ATOM   1575  HB2 GLU A  97      -3.298 -13.017   8.888  1.00  0.98           H  
ATOM   1576  HB3 GLU A  97      -1.590 -12.662   8.552  1.00  0.98           H  
ATOM   1577  O   GLU A  97      -2.440 -10.102   7.150  1.00  0.98           O  
ATOM   1578  CG  GLU A  97      -2.249 -14.624   7.928  1.00  0.98           C  
ATOM   1579  HG2 GLU A  97      -3.181 -15.063   7.573  1.00  0.98           H  
ATOM   1580  HG3 GLU A  97      -1.490 -14.754   7.157  1.00  0.98           H  
ATOM   1581  CD  GLU A  97      -1.776 -15.403   9.156  1.00  0.98           C  
ATOM   1582  OE1 GLU A  97      -1.565 -16.627   8.967  1.00  0.98           O  
ATOM   1583  OE2 GLU A  97      -1.669 -14.815  10.260  1.00  0.98           O  
ATOM   1584  N   GLY A  98      -4.588 -10.746   7.353  1.00  0.98           N  
ATOM   1585  H   GLY A  98      -5.238 -11.519   7.324  1.00  0.98           H  
ATOM   1586  CA  GLY A  98      -5.098  -9.448   7.724  1.00  0.98           C  
ATOM   1587  HA2 GLY A  98      -4.253  -8.763   7.651  1.00  0.98           H  
ATOM   1588  HA3 GLY A  98      -5.456  -9.492   8.753  1.00  0.98           H  
ATOM   1589  C   GLY A  98      -6.202  -8.875   6.859  1.00  0.98           C  
ATOM   1590  O   GLY A  98      -7.188  -9.545   6.558  1.00  0.98           O  
ATOM   1591  N   THR A  99      -6.084  -7.595   6.532  1.00  0.99           N  
ATOM   1592  H   THR A  99      -5.294  -7.096   6.915  1.00  0.99           H  
ATOM   1593  CA  THR A  99      -7.027  -6.864   5.688  1.00  0.99           C  
ATOM   1594  HA  THR A  99      -7.802  -7.543   5.332  1.00  0.99           H  
ATOM   1595  C   THR A  99      -6.308  -6.290   4.484  1.00  0.99           C  
ATOM   1596  CB  THR A  99      -7.722  -5.736   6.454  1.00  0.99           C  
ATOM   1597  HB  THR A  99      -6.978  -5.003   6.767  1.00  0.99           H  
ATOM   1598  O   THR A  99      -5.398  -5.472   4.607  1.00  0.99           O  
ATOM   1599  CG2 THR A  99      -8.800  -5.038   5.627  1.00  0.99           C  
ATOM   1600 HG21 THR A  99      -9.229  -4.217   6.202  1.00  0.99           H  
ATOM   1601 HG22 THR A  99      -8.367  -4.615   4.721  1.00  0.99           H  
ATOM   1602 HG23 THR A  99      -9.580  -5.748   5.351  1.00  0.99           H  
ATOM   1603  OG1 THR A  99      -8.365  -6.248   7.598  1.00  0.99           O  
ATOM   1604  HG1 THR A  99      -8.160  -5.598   8.273  1.00  0.99           H  
ATOM   1605  N   LEU A 100      -6.799  -6.669   3.318  1.00  0.99           N  
ATOM   1606  H   LEU A 100      -7.546  -7.348   3.327  1.00  0.99           H  
ATOM   1607  CA  LEU A 100      -6.552  -6.035   2.037  1.00  0.99           C  
ATOM   1608  HA  LEU A 100      -5.949  -5.135   2.156  1.00  0.99           H  
ATOM   1609  C   LEU A 100      -7.895  -5.600   1.453  1.00  0.99           C  
ATOM   1610  CB  LEU A 100      -5.805  -7.034   1.137  1.00  0.99           C  
ATOM   1611  HB2 LEU A 100      -6.377  -7.960   1.086  1.00  0.99           H  
ATOM   1612  HB3 LEU A 100      -5.729  -6.637   0.125  1.00  0.99           H  
ATOM   1613  O   LEU A 100      -8.932  -5.581   2.128  1.00  0.99           O  
ATOM   1614  CG  LEU A 100      -4.388  -7.353   1.630  1.00  0.99           C  
ATOM   1615  HG  LEU A 100      -4.476  -7.835   2.603  1.00  0.99           H  
ATOM   1616  CD1 LEU A 100      -3.744  -8.344   0.679  1.00  0.99           C  
ATOM   1617 HD11 LEU A 100      -3.696  -7.923  -0.325  1.00  0.99           H  
ATOM   1618 HD12 LEU A 100      -4.350  -9.249   0.671  1.00  0.99           H  
ATOM   1619 HD13 LEU A 100      -2.742  -8.598   1.026  1.00  0.99           H  
ATOM   1620  CD2 LEU A 100      -3.477  -6.123   1.726  1.00  0.99           C  
ATOM   1621 HD21 LEU A 100      -3.521  -5.560   0.794  1.00  0.99           H  
ATOM   1622 HD22 LEU A 100      -3.792  -5.485   2.552  1.00  0.99           H  
ATOM   1623 HD23 LEU A 100      -2.449  -6.434   1.908  1.00  0.99           H  
ATOM   1624  N   TRP A 101      -7.889  -5.234   0.184  1.00  0.99           N  
ATOM   1625  H   TRP A 101      -7.033  -5.282  -0.350  1.00  0.99           H  
ATOM   1626  CA  TRP A 101      -9.089  -4.841  -0.525  1.00  0.99           C  
ATOM   1627  HA  TRP A 101      -9.925  -5.461  -0.202  1.00  0.99           H  
ATOM   1628  C   TRP A 101      -8.917  -5.077  -2.018  1.00  0.99           C  
ATOM   1629  CB  TRP A 101      -9.408  -3.390  -0.165  1.00  0.99           C  
ATOM   1630  HB2 TRP A 101     -10.375  -3.124  -0.591  1.00  0.99           H  
ATOM   1631  HB3 TRP A 101      -9.514  -3.312   0.917  1.00  0.99           H  
ATOM   1632  O   TRP A 101      -7.837  -5.407  -2.500  1.00  0.99           O  
ATOM   1633  CG  TRP A 101      -8.429  -2.355  -0.596  1.00  0.99           C  
ATOM   1634  CD1 TRP A 101      -7.166  -2.183  -0.137  1.00  0.99           C  
ATOM   1635  HD1 TRP A 101      -6.671  -2.809   0.591  1.00  0.99           H  
ATOM   1636  CD2 TRP A 101      -8.678  -1.258  -1.514  1.00  0.99           C  
ATOM   1637  CE2 TRP A 101      -7.529  -0.422  -1.526  1.00  0.99           C  
ATOM   1638  CE3 TRP A 101      -9.798  -0.847  -2.270  1.00  0.99           C  
ATOM   1639  HE3 TRP A 101     -10.685  -1.462  -2.273  1.00  0.99           H  
ATOM   1640  NE1 TRP A 101      -6.618  -1.051  -0.704  1.00  0.99           N  
ATOM   1641  HE1 TRP A 101      -5.688  -0.717  -0.497  1.00  0.99           H  
ATOM   1642  CH2 TRP A 101      -8.653   1.193  -2.941  1.00  0.99           C  
ATOM   1643  HH2 TRP A 101      -8.672   2.167  -3.407  1.00  0.99           H  
ATOM   1644  CZ2 TRP A 101      -7.529   0.791  -2.214  1.00  0.99           C  
ATOM   1645  HZ2 TRP A 101      -6.701   1.475  -2.109  1.00  0.99           H  
ATOM   1646  CZ3 TRP A 101      -9.789   0.375  -2.968  1.00  0.99           C  
ATOM   1647  HZ3 TRP A 101     -10.671   0.714  -3.490  1.00  0.99           H  
ATOM   1648  N   TRP A 102     -10.008  -4.961  -2.753  1.00  0.99           N  
ATOM   1649  H   TRP A 102     -10.871  -4.691  -2.303  1.00  0.99           H  
ATOM   1650  CA  TRP A 102     -10.011  -5.044  -4.202  1.00  0.99           C  
ATOM   1651  HA  TRP A 102      -8.983  -5.013  -4.565  1.00  0.99           H  
ATOM   1652  C   TRP A 102     -10.727  -3.824  -4.763  1.00  0.99           C  
ATOM   1653  CB  TRP A 102     -10.636  -6.373  -4.638  1.00  0.99           C  
ATOM   1654  HB2 TRP A 102     -10.025  -7.181  -4.236  1.00  0.99           H  
ATOM   1655  HB3 TRP A 102     -10.596  -6.443  -5.725  1.00  0.99           H  
ATOM   1656  O   TRP A 102     -11.624  -3.269  -4.121  1.00  0.99           O  
ATOM   1657  CG  TRP A 102     -12.052  -6.577  -4.194  1.00  0.99           C  
ATOM   1658  CD1 TRP A 102     -12.457  -7.259  -3.096  1.00  0.99           C  
ATOM   1659  HD1 TRP A 102     -11.796  -7.757  -2.402  1.00  0.99           H  
ATOM   1660  CD2 TRP A 102     -13.261  -6.021  -4.786  1.00  0.99           C  
ATOM   1661  CE2 TRP A 102     -14.371  -6.410  -3.984  1.00  0.99           C  
ATOM   1662  CE3 TRP A 102     -13.526  -5.206  -5.909  1.00  0.99           C  
ATOM   1663  HE3 TRP A 102     -12.704  -4.901  -6.539  1.00  0.99           H  
ATOM   1664  NE1 TRP A 102     -13.831  -7.173  -2.974  1.00  0.99           N  
ATOM   1665  HE1 TRP A 102     -14.357  -7.558  -2.202  1.00  0.99           H  
ATOM   1666  CH2 TRP A 102     -15.903  -5.166  -5.376  1.00  0.99           C  
ATOM   1667  HH2 TRP A 102     -16.901  -4.817  -5.596  1.00  0.99           H  
ATOM   1668  CZ2 TRP A 102     -15.675  -6.000  -4.272  1.00  0.99           C  
ATOM   1669  HZ2 TRP A 102     -16.481  -6.305  -3.621  1.00  0.99           H  
ATOM   1670  CZ3 TRP A 102     -14.832  -4.772  -6.195  1.00  0.99           C  
ATOM   1671  HZ3 TRP A 102     -15.007  -4.129  -7.044  1.00  0.99           H  
ATOM   1672  N   HIS A 103     -10.346  -3.397  -5.963  1.00  0.99           N  
ATOM   1673  H   HIS A 103      -9.584  -3.866  -6.432  1.00  0.99           H  
ATOM   1674  CA  HIS A 103     -10.984  -2.263  -6.621  1.00  0.99           C  
ATOM   1675  HA  HIS A 103     -12.050  -2.285  -6.394  1.00  0.99           H  
ATOM   1676  C   HIS A 103     -10.868  -2.306  -8.135  1.00  0.99           C  
ATOM   1677  CB  HIS A 103     -10.413  -0.954  -6.077  1.00  0.99           C  
ATOM   1678  HB2 HIS A 103     -10.578  -0.946  -4.999  1.00  0.99           H  
ATOM   1679  HB3 HIS A 103     -10.994  -0.136  -6.503  1.00  0.99           H  
ATOM   1680  O   HIS A 103     -10.024  -3.005  -8.688  1.00  0.99           O  
ATOM   1681  CG  HIS A 103      -8.950  -0.710  -6.358  1.00  0.99           C  
ATOM   1682  CD2 HIS A 103      -7.899  -0.974  -5.522  1.00  0.99           C  
ATOM   1683  HD2 HIS A 103      -7.959  -1.417  -4.538  1.00  0.99           H  
ATOM   1684  ND1 HIS A 103      -8.431  -0.094  -7.477  1.00  0.99           N  
ATOM   1685  HD1 HIS A 103      -8.950   0.232  -8.280  1.00  0.99           H  
ATOM   1686  CE1 HIS A 103      -7.102   0.006  -7.324  1.00  0.99           C  
ATOM   1687  HE1 HIS A 103      -6.419   0.450  -8.033  1.00  0.99           H  
ATOM   1688  NE2 HIS A 103      -6.740  -0.500  -6.140  1.00  0.99           N  
ATOM   1689  N   ALA A 104     -11.701  -1.530  -8.825  1.00  0.98           N  
ATOM   1690  H   ALA A 104     -12.382  -0.978  -8.325  1.00  0.98           H  
ATOM   1691  CA  ALA A 104     -11.476  -1.282 -10.239  1.00  0.98           C  
ATOM   1692  HA  ALA A 104     -11.415  -2.250 -10.738  1.00  0.98           H  
ATOM   1693  C   ALA A 104     -10.152  -0.542 -10.437  1.00  0.98           C  
ATOM   1694  CB  ALA A 104     -12.643  -0.508 -10.844  1.00  0.98           C  
ATOM   1695  HB1 ALA A 104     -12.428  -0.288 -11.890  1.00  0.98           H  
ATOM   1696  HB2 ALA A 104     -12.795   0.422 -10.296  1.00  0.98           H  
ATOM   1697  HB3 ALA A 104     -13.541  -1.123 -10.794  1.00  0.98           H  
ATOM   1698  O   ALA A 104      -9.924   0.496  -9.819  1.00  0.98           O  
ATOM   1699  N   HIS A 105      -9.308  -1.041 -11.333  1.00  0.97           N  
ATOM   1700  H   HIS A 105      -9.559  -1.904 -11.794  1.00  0.97           H  
ATOM   1701  CA  HIS A 105      -8.063  -0.388 -11.740  1.00  0.97           C  
ATOM   1702  HA  HIS A 105      -7.923   0.508 -11.135  1.00  0.97           H  
ATOM   1703  C   HIS A 105      -8.168   0.103 -13.189  1.00  0.97           C  
ATOM   1704  CB  HIS A 105      -6.873  -1.297 -11.433  1.00  0.97           C  
ATOM   1705  HB2 HIS A 105      -6.813  -2.103 -12.165  1.00  0.97           H  
ATOM   1706  HB3 HIS A 105      -7.044  -1.733 -10.449  1.00  0.97           H  
ATOM   1707  O   HIS A 105      -7.272  -0.070 -14.015  1.00  0.97           O  
ATOM   1708  CG  HIS A 105      -5.567  -0.547 -11.377  1.00  0.97           C  
ATOM   1709  CD2 HIS A 105      -4.716  -0.457 -10.308  1.00  0.97           C  
ATOM   1710  HD2 HIS A 105      -4.830  -0.934  -9.346  1.00  0.97           H  
ATOM   1711  ND1 HIS A 105      -5.029   0.218 -12.388  1.00  0.97           N  
ATOM   1712  HD1 HIS A 105      -5.453   0.369 -13.292  1.00  0.97           H  
ATOM   1713  CE1 HIS A 105      -3.886   0.760 -11.944  1.00  0.97           C  
ATOM   1714  HE1 HIS A 105      -3.237   1.414 -12.508  1.00  0.97           H  
ATOM   1715  NE2 HIS A 105      -3.664   0.377 -10.684  1.00  0.97           N  
ATOM   1716  N   SER A 106      -9.312   0.712 -13.501  1.00  0.95           N  
ATOM   1717  H   SER A 106      -9.995   0.820 -12.764  1.00  0.95           H  
ATOM   1718  CA  SER A 106      -9.599   1.316 -14.799  1.00  0.95           C  
ATOM   1719  HA  SER A 106      -8.676   1.419 -15.370  1.00  0.95           H  
ATOM   1720  C   SER A 106     -10.190   2.695 -14.587  1.00  0.95           C  
ATOM   1721  CB  SER A 106     -10.555   0.460 -15.625  1.00  0.95           C  
ATOM   1722  HB2 SER A 106     -11.528   0.406 -15.136  1.00  0.95           H  
ATOM   1723  HB3 SER A 106     -10.674   0.904 -16.613  1.00  0.95           H  
ATOM   1724  O   SER A 106     -11.353   2.838 -14.187  1.00  0.95           O  
ATOM   1725  OG  SER A 106     -10.039  -0.840 -15.761  1.00  0.95           O  
ATOM   1726  HG  SER A 106      -9.080  -0.789 -15.765  1.00  0.95           H  
ATOM   1727  N   ARG A 107      -9.383   3.720 -14.884  1.00  0.93           N  
ATOM   1728  H   ARG A 107      -8.435   3.496 -15.151  1.00  0.93           H  
ATOM   1729  CA  ARG A 107      -9.770   5.129 -14.733  1.00  0.93           C  
ATOM   1730  HA  ARG A 107      -8.881   5.754 -14.823  1.00  0.93           H  
ATOM   1731  C   ARG A 107     -10.312   5.383 -13.313  1.00  0.93           C  
ATOM   1732  CB  ARG A 107     -10.750   5.469 -15.871  1.00  0.93           C  
ATOM   1733  HB2 ARG A 107     -11.631   4.834 -15.776  1.00  0.93           H  
ATOM   1734  HB3 ARG A 107     -11.081   6.503 -15.770  1.00  0.93           H  
ATOM   1735  O   ARG A 107      -9.765   4.872 -12.349  1.00  0.93           O  
ATOM   1736  CG  ARG A 107     -10.148   5.286 -17.274  1.00  0.93           C  
ATOM   1737  HG2 ARG A 107      -9.767   4.273 -17.404  1.00  0.93           H  
ATOM   1738  HG3 ARG A 107      -9.338   6.001 -17.422  1.00  0.93           H  
ATOM   1739  CD  ARG A 107     -11.255   5.529 -18.296  1.00  0.93           C  
ATOM   1740  HD2 ARG A 107     -11.672   6.522 -18.130  1.00  0.93           H  
ATOM   1741  HD3 ARG A 107     -12.001   4.748 -18.146  1.00  0.93           H  
ATOM   1742  NE  ARG A 107     -10.813   5.419 -19.688  1.00  0.93           N  
ATOM   1743  HE  ARG A 107      -9.848   5.160 -19.835  1.00  0.93           H  
ATOM   1744  NH1 ARG A 107     -12.893   5.719 -20.625  1.00  0.93           N  
ATOM   1745 HH11 ARG A 107     -13.483   5.737 -21.444  1.00  0.93           H  
ATOM   1746 HH12 ARG A 107     -13.266   5.854 -19.696  1.00  0.93           H  
ATOM   1747  NH2 ARG A 107     -11.134   5.286 -21.931  1.00  0.93           N  
ATOM   1748 HH21 ARG A 107     -10.161   5.036 -22.031  1.00  0.93           H  
ATOM   1749 HH22 ARG A 107     -11.735   5.283 -22.743  1.00  0.93           H  
ATOM   1750  CZ  ARG A 107     -11.612   5.478 -20.737  1.00  0.93           C  
ATOM   1751  N   TRP A 108     -11.387   6.158 -13.185  1.00  0.96           N  
ATOM   1752  H   TRP A 108     -11.798   6.540 -14.025  1.00  0.96           H  
ATOM   1753  CA  TRP A 108     -11.981   6.559 -11.906  1.00  0.96           C  
ATOM   1754  HA  TRP A 108     -11.231   6.463 -11.121  1.00  0.96           H  
ATOM   1755  C   TRP A 108     -13.141   5.653 -11.452  1.00  0.96           C  
ATOM   1756  CB  TRP A 108     -12.345   8.049 -12.002  1.00  0.96           C  
ATOM   1757  HB2 TRP A 108     -13.073   8.284 -11.225  1.00  0.96           H  
ATOM   1758  HB3 TRP A 108     -12.828   8.252 -12.958  1.00  0.96           H  
ATOM   1759  O   TRP A 108     -13.944   6.036 -10.603  1.00  0.96           O  
ATOM   1760  CG  TRP A 108     -11.204   9.007 -11.814  1.00  0.96           C  
ATOM   1761  CD1 TRP A 108      -9.882   8.759 -11.995  1.00  0.96           C  
ATOM   1762  HD1 TRP A 108      -9.452   7.822 -12.316  1.00  0.96           H  
ATOM   1763  CD2 TRP A 108     -11.265  10.326 -11.191  1.00  0.96           C  
ATOM   1764  CE2 TRP A 108      -9.934  10.818 -11.032  1.00  0.96           C  
ATOM   1765  CE3 TRP A 108     -12.308  11.093 -10.628  1.00  0.96           C  
ATOM   1766  HE3 TRP A 108     -13.324  10.729 -10.682  1.00  0.96           H  
ATOM   1767  NE1 TRP A 108      -9.135   9.844 -11.584  1.00  0.96           N  
ATOM   1768  HE1 TRP A 108      -8.130   9.817 -11.490  1.00  0.96           H  
ATOM   1769  CH2 TRP A 108     -10.708  12.711  -9.755  1.00  0.96           C  
ATOM   1770  HH2 TRP A 108     -10.507  13.572  -9.133  1.00  0.96           H  
ATOM   1771  CZ2 TRP A 108      -9.648  12.001 -10.342  1.00  0.96           C  
ATOM   1772  HZ2 TRP A 108      -8.625  12.309 -10.185  1.00  0.96           H  
ATOM   1773  CZ3 TRP A 108     -12.031  12.266  -9.906  1.00  0.96           C  
ATOM   1774  HZ3 TRP A 108     -12.830  12.796  -9.410  1.00  0.96           H  
ATOM   1775  N   LEU A 109     -13.259   4.431 -11.995  1.00  0.97           N  
ATOM   1776  H   LEU A 109     -12.564   4.120 -12.659  1.00  0.97           H  
ATOM   1777  CA  LEU A 109     -14.302   3.486 -11.564  1.00  0.97           C  
ATOM   1778  HA  LEU A 109     -15.264   3.997 -11.589  1.00  0.97           H  
ATOM   1779  C   LEU A 109     -14.124   3.035 -10.108  1.00  0.97           C  
ATOM   1780  CB  LEU A 109     -14.351   2.272 -12.507  1.00  0.97           C  
ATOM   1781  HB2 LEU A 109     -14.978   1.504 -12.055  1.00  0.97           H  
ATOM   1782  HB3 LEU A 109     -13.345   1.864 -12.601  1.00  0.97           H  
ATOM   1783  O   LEU A 109     -15.112   2.680  -9.459  1.00  0.97           O  
ATOM   1784  CG  LEU A 109     -14.903   2.577 -13.909  1.00  0.97           C  
ATOM   1785  HG  LEU A 109     -14.293   3.348 -14.381  1.00  0.97           H  
ATOM   1786  CD1 LEU A 109     -14.831   1.318 -14.770  1.00  0.97           C  
ATOM   1787 HD11 LEU A 109     -13.802   0.961 -14.810  1.00  0.97           H  
ATOM   1788 HD12 LEU A 109     -15.147   1.541 -15.789  1.00  0.97           H  
ATOM   1789 HD13 LEU A 109     -15.464   0.535 -14.351  1.00  0.97           H  
ATOM   1790  CD2 LEU A 109     -16.366   3.036 -13.881  1.00  0.97           C  
ATOM   1791 HD21 LEU A 109     -16.726   3.155 -14.903  1.00  0.97           H  
ATOM   1792 HD22 LEU A 109     -16.446   4.002 -13.382  1.00  0.97           H  
ATOM   1793 HD23 LEU A 109     -16.976   2.302 -13.355  1.00  0.97           H  
ATOM   1794  N   ARG A 110     -12.899   3.131  -9.572  1.00  0.97           N  
ATOM   1795  H   ARG A 110     -12.143   3.427 -10.172  1.00  0.97           H  
ATOM   1796  CA  ARG A 110     -12.583   2.913  -8.156  1.00  0.97           C  
ATOM   1797  HA  ARG A 110     -12.732   1.862  -7.908  1.00  0.97           H  
ATOM   1798  C   ARG A 110     -13.469   3.717  -7.206  1.00  0.97           C  
ATOM   1799  CB  ARG A 110     -11.110   3.266  -7.924  1.00  0.97           C  
ATOM   1800  HB2 ARG A 110     -10.947   4.319  -8.155  1.00  0.97           H  
ATOM   1801  HB3 ARG A 110     -10.494   2.673  -8.600  1.00  0.97           H  
ATOM   1802  O   ARG A 110     -13.741   3.221  -6.130  1.00  0.97           O  
ATOM   1803  CG  ARG A 110     -10.669   2.995  -6.478  1.00  0.97           C  
ATOM   1804  HG2 ARG A 110     -11.159   3.679  -5.786  1.00  0.97           H  
ATOM   1805  HG3 ARG A 110     -10.931   1.975  -6.197  1.00  0.97           H  
ATOM   1806  CD  ARG A 110      -9.162   3.172  -6.359  1.00  0.97           C  
ATOM   1807  HD2 ARG A 110      -8.832   2.705  -5.431  1.00  0.97           H  
ATOM   1808  HD3 ARG A 110      -8.664   2.666  -7.187  1.00  0.97           H  
ATOM   1809  NE  ARG A 110      -8.777   4.592  -6.344  1.00  0.97           N  
ATOM   1810  HE  ARG A 110      -9.304   5.269  -6.876  1.00  0.97           H  
ATOM   1811  NH1 ARG A 110      -6.583   4.241  -5.931  1.00  0.97           N  
ATOM   1812 HH11 ARG A 110      -5.744   4.568  -5.472  1.00  0.97           H  
ATOM   1813 HH12 ARG A 110      -6.642   3.310  -6.318  1.00  0.97           H  
ATOM   1814  NH2 ARG A 110      -7.342   6.263  -5.694  1.00  0.97           N  
ATOM   1815 HH21 ARG A 110      -8.020   6.988  -5.882  1.00  0.97           H  
ATOM   1816 HH22 ARG A 110      -6.411   6.521  -5.399  1.00  0.97           H  
ATOM   1817  CZ  ARG A 110      -7.590   5.032  -5.986  1.00  0.97           C  
ATOM   1818  N   ALA A 111     -14.012   4.870  -7.608  1.00  0.98           N  
ATOM   1819  H   ALA A 111     -13.725   5.256  -8.496  1.00  0.98           H  
ATOM   1820  CA  ALA A 111     -14.963   5.647  -6.800  1.00  0.98           C  
ATOM   1821  HA  ALA A 111     -14.447   6.081  -5.943  1.00  0.98           H  
ATOM   1822  C   ALA A 111     -16.175   4.833  -6.296  1.00  0.98           C  
ATOM   1823  CB  ALA A 111     -15.513   6.763  -7.693  1.00  0.98           C  
ATOM   1824  HB1 ALA A 111     -16.193   6.325  -8.424  1.00  0.98           H  
ATOM   1825  HB2 ALA A 111     -14.719   7.265  -8.246  1.00  0.98           H  
ATOM   1826  HB3 ALA A 111     -16.048   7.491  -7.084  1.00  0.98           H  
ATOM   1827  O   ALA A 111     -16.783   5.149  -5.274  1.00  0.98           O  
ATOM   1828  N   THR A 112     -16.579   3.815  -7.066  1.00  0.98           N  
ATOM   1829  H   THR A 112     -15.994   3.579  -7.855  1.00  0.98           H  
ATOM   1830  CA  THR A 112     -17.823   3.051  -6.845  1.00  0.98           C  
ATOM   1831  HA  THR A 112     -18.170   3.230  -5.828  1.00  0.98           H  
ATOM   1832  C   THR A 112     -17.647   1.536  -6.941  1.00  0.98           C  
ATOM   1833  CB  THR A 112     -18.939   3.536  -7.785  1.00  0.98           C  
ATOM   1834  HB  THR A 112     -19.805   2.880  -7.690  1.00  0.98           H  
ATOM   1835  O   THR A 112     -18.504   0.788  -6.473  1.00  0.98           O  
ATOM   1836  CG2 THR A 112     -19.384   4.962  -7.452  1.00  0.98           C  
ATOM   1837 HG21 THR A 112     -20.189   5.263  -8.123  1.00  0.98           H  
ATOM   1838 HG22 THR A 112     -19.741   5.002  -6.423  1.00  0.98           H  
ATOM   1839 HG23 THR A 112     -18.557   5.663  -7.566  1.00  0.98           H  
ATOM   1840  OG1 THR A 112     -18.507   3.562  -9.129  1.00  0.98           O  
ATOM   1841  HG1 THR A 112     -17.586   3.833  -9.121  1.00  0.98           H  
ATOM   1842  N   VAL A 113     -16.517   1.071  -7.479  1.00  0.99           N  
ATOM   1843  H   VAL A 113     -15.858   1.738  -7.854  1.00  0.99           H  
ATOM   1844  CA  VAL A 113     -16.177  -0.346  -7.634  1.00  0.99           C  
ATOM   1845  HA  VAL A 113     -17.015  -0.960  -7.306  1.00  0.99           H  
ATOM   1846  C   VAL A 113     -14.981  -0.677  -6.745  1.00  0.99           C  
ATOM   1847  CB  VAL A 113     -15.912  -0.676  -9.115  1.00  0.99           C  
ATOM   1848  HB  VAL A 113     -15.069  -0.084  -9.470  1.00  0.99           H  
ATOM   1849  O   VAL A 113     -13.830  -0.590  -7.172  1.00  0.99           O  
ATOM   1850  CG1 VAL A 113     -15.599  -2.165  -9.293  1.00  0.99           C  
ATOM   1851 HG11 VAL A 113     -15.495  -2.414 -10.350  1.00  0.99           H  
ATOM   1852 HG12 VAL A 113     -14.670  -2.431  -8.789  1.00  0.99           H  
ATOM   1853 HG13 VAL A 113     -16.422  -2.755  -8.889  1.00  0.99           H  
ATOM   1854  CG2 VAL A 113     -17.122  -0.351 -10.002  1.00  0.99           C  
ATOM   1855 HG21 VAL A 113     -18.000  -0.893  -9.651  1.00  0.99           H  
ATOM   1856 HG22 VAL A 113     -17.333   0.718  -9.973  1.00  0.99           H  
ATOM   1857 HG23 VAL A 113     -16.908  -0.628 -11.034  1.00  0.99           H  
ATOM   1858  N   TYR A 114     -15.267  -1.050  -5.501  1.00  0.99           N  
ATOM   1859  H   TYR A 114     -16.229  -1.026  -5.192  1.00  0.99           H  
ATOM   1860  CA  TYR A 114     -14.290  -1.527  -4.523  1.00  0.99           C  
ATOM   1861  HA  TYR A 114     -13.567  -2.165  -5.031  1.00  0.99           H  
ATOM   1862  C   TYR A 114     -14.965  -2.369  -3.440  1.00  0.99           C  
ATOM   1863  CB  TYR A 114     -13.557  -0.343  -3.879  1.00  0.99           C  
ATOM   1864  HB2 TYR A 114     -12.784  -0.730  -3.216  1.00  0.99           H  
ATOM   1865  HB3 TYR A 114     -13.048   0.228  -4.655  1.00  0.99           H  
ATOM   1866  O   TYR A 114     -16.170  -2.241  -3.222  1.00  0.99           O  
ATOM   1867  CG  TYR A 114     -14.451   0.594  -3.085  1.00  0.99           C  
ATOM   1868  CD1 TYR A 114     -15.027   1.706  -3.713  1.00  0.99           C  
ATOM   1869  HD1 TYR A 114     -14.877   1.840  -4.774  1.00  0.99           H  
ATOM   1870  CD2 TYR A 114     -14.692   0.373  -1.719  1.00  0.99           C  
ATOM   1871  HD2 TYR A 114     -14.248  -0.484  -1.235  1.00  0.99           H  
ATOM   1872  CE1 TYR A 114     -15.759   2.651  -2.977  1.00  0.99           C  
ATOM   1873  HE1 TYR A 114     -16.094   3.558  -3.459  1.00  0.99           H  
ATOM   1874  CE2 TYR A 114     -15.497   1.272  -0.991  1.00  0.99           C  
ATOM   1875  HE2 TYR A 114     -15.693   1.114   0.059  1.00  0.99           H  
ATOM   1876  OH  TYR A 114     -16.779   3.295  -0.896  1.00  0.99           O  
ATOM   1877  HH  TYR A 114     -16.956   4.101  -1.387  1.00  0.99           H  
ATOM   1878  CZ  TYR A 114     -16.018   2.424  -1.612  1.00  0.99           C  
ATOM   1879  N   GLY A 115     -14.194  -3.187  -2.730  1.00  0.99           N  
ATOM   1880  H   GLY A 115     -13.223  -3.280  -2.990  1.00  0.99           H  
ATOM   1881  CA  GLY A 115     -14.665  -3.955  -1.580  1.00  0.99           C  
ATOM   1882  HA2 GLY A 115     -15.283  -4.789  -1.914  1.00  0.99           H  
ATOM   1883  HA3 GLY A 115     -15.279  -3.314  -0.948  1.00  0.99           H  
ATOM   1884  C   GLY A 115     -13.513  -4.502  -0.744  1.00  0.99           C  
ATOM   1885  O   GLY A 115     -12.356  -4.471  -1.151  1.00  0.99           O  
ATOM   1886  N   ALA A 116     -13.826  -4.982   0.457  1.00  0.99           N  
ATOM   1887  H   ALA A 116     -14.798  -5.026   0.728  1.00  0.99           H  
ATOM   1888  CA  ALA A 116     -12.825  -5.500   1.384  1.00  0.99           C  
ATOM   1889  HA  ALA A 116     -11.936  -4.872   1.327  1.00  0.99           H  
ATOM   1890  C   ALA A 116     -12.398  -6.934   1.023  1.00  0.99           C  
ATOM   1891  CB  ALA A 116     -13.379  -5.391   2.809  1.00  0.99           C  
ATOM   1892  HB1 ALA A 116     -12.654  -5.787   3.520  1.00  0.99           H  
ATOM   1893  HB2 ALA A 116     -14.310  -5.952   2.894  1.00  0.99           H  
ATOM   1894  HB3 ALA A 116     -13.575  -4.346   3.048  1.00  0.99           H  
ATOM   1895  O   ALA A 116     -13.202  -7.723   0.521  1.00  0.99           O  
ATOM   1896  N   LEU A 117     -11.146  -7.277   1.331  1.00  0.99           N  
ATOM   1897  H   LEU A 117     -10.535  -6.575   1.721  1.00  0.99           H  
ATOM   1898  CA  LEU A 117     -10.606  -8.635   1.279  1.00  0.99           C  
ATOM   1899  HA  LEU A 117     -11.415  -9.339   1.087  1.00  0.99           H  
ATOM   1900  C   LEU A 117     -10.003  -8.967   2.647  1.00  0.99           C  
ATOM   1901  CB  LEU A 117      -9.591  -8.740   0.126  1.00  0.99           C  
ATOM   1902  HB2 LEU A 117      -8.849  -7.950   0.237  1.00  0.99           H  
ATOM   1903  HB3 LEU A 117     -10.118  -8.575  -0.814  1.00  0.99           H  
ATOM   1904  O   LEU A 117      -8.931  -8.489   3.007  1.00  0.99           O  
ATOM   1905  CG  LEU A 117      -8.841 -10.085   0.052  1.00  0.99           C  
ATOM   1906  HG  LEU A 117      -8.239 -10.223   0.950  1.00  0.99           H  
ATOM   1907  CD1 LEU A 117      -9.772 -11.288  -0.107  1.00  0.99           C  
ATOM   1908 HD11 LEU A 117     -10.428 -11.381   0.758  1.00  0.99           H  
ATOM   1909 HD12 LEU A 117      -9.176 -12.199  -0.173  1.00  0.99           H  
ATOM   1910 HD13 LEU A 117     -10.361 -11.188  -1.019  1.00  0.99           H  
ATOM   1911  CD2 LEU A 117      -7.908 -10.064  -1.156  1.00  0.99           C  
ATOM   1912 HD21 LEU A 117      -8.472  -9.875  -2.069  1.00  0.99           H  
ATOM   1913 HD22 LEU A 117      -7.161  -9.280  -1.032  1.00  0.99           H  
ATOM   1914 HD23 LEU A 117      -7.406 -11.027  -1.246  1.00  0.99           H  
ATOM   1915  N   ILE A 118     -10.718  -9.768   3.427  1.00  0.99           N  
ATOM   1916  H   ILE A 118     -11.564 -10.170   3.050  1.00  0.99           H  
ATOM   1917  CA  ILE A 118     -10.304 -10.203   4.760  1.00  0.99           C  
ATOM   1918  HA  ILE A 118      -9.588  -9.490   5.168  1.00  0.99           H  
ATOM   1919  C   ILE A 118      -9.615 -11.554   4.631  1.00  0.99           C  
ATOM   1920  CB  ILE A 118     -11.510 -10.262   5.716  1.00  0.99           C  
ATOM   1921  HB  ILE A 118     -12.250 -10.943   5.296  1.00  0.99           H  
ATOM   1922  O   ILE A 118     -10.189 -12.503   4.099  1.00  0.99           O  
ATOM   1923  CG1 ILE A 118     -12.145  -8.861   5.839  1.00  0.99           C  
ATOM   1924 HG12 ILE A 118     -12.409  -8.495   4.847  1.00  0.99           H  
ATOM   1925 HG13 ILE A 118     -11.429  -8.165   6.276  1.00  0.99           H  
ATOM   1926  CG2 ILE A 118     -11.080 -10.807   7.092  1.00  0.99           C  
ATOM   1927 HG21 ILE A 118     -11.913 -10.801   7.794  1.00  0.99           H  
ATOM   1928 HG22 ILE A 118     -10.750 -11.842   7.003  1.00  0.99           H  
ATOM   1929 HG23 ILE A 118     -10.259 -10.208   7.487  1.00  0.99           H  
ATOM   1930  CD1 ILE A 118     -13.430  -8.856   6.665  1.00  0.99           C  
ATOM   1931 HD11 ILE A 118     -13.207  -8.911   7.731  1.00  0.99           H  
ATOM   1932 HD12 ILE A 118     -13.964  -7.931   6.449  1.00  0.99           H  
ATOM   1933 HD13 ILE A 118     -14.067  -9.693   6.379  1.00  0.99           H  
ATOM   1934  N   ILE A 119      -8.395 -11.633   5.148  1.00  0.99           N  
ATOM   1935  H   ILE A 119      -8.001 -10.808   5.576  1.00  0.99           H  
ATOM   1936  CA  ILE A 119      -7.555 -12.821   5.118  1.00  0.99           C  
ATOM   1937  HA  ILE A 119      -8.078 -13.622   4.596  1.00  0.99           H  
ATOM   1938  C   ILE A 119      -7.312 -13.261   6.556  1.00  0.99           C  
ATOM   1939  CB  ILE A 119      -6.245 -12.551   4.356  1.00  0.99           C  
ATOM   1940  HB  ILE A 119      -5.632 -11.855   4.929  1.00  0.99           H  
ATOM   1941  O   ILE A 119      -6.484 -12.711   7.275  1.00  0.99           O  
ATOM   1942  CG1 ILE A 119      -6.498 -11.934   2.961  1.00  0.99           C  
ATOM   1943 HG12 ILE A 119      -7.102 -11.033   3.062  1.00  0.99           H  
ATOM   1944 HG13 ILE A 119      -7.048 -12.642   2.341  1.00  0.99           H  
ATOM   1945  CG2 ILE A 119      -5.506 -13.889   4.233  1.00  0.99           C  
ATOM   1946 HG21 ILE A 119      -5.285 -14.311   5.214  1.00  0.99           H  
ATOM   1947 HG22 ILE A 119      -4.553 -13.718   3.733  1.00  0.99           H  
ATOM   1948 HG23 ILE A 119      -6.096 -14.602   3.658  1.00  0.99           H  
ATOM   1949  CD1 ILE A 119      -5.223 -11.511   2.228  1.00  0.99           C  
ATOM   1950 HD11 ILE A 119      -4.651 -10.814   2.840  1.00  0.99           H  
ATOM   1951 HD12 ILE A 119      -5.517 -11.021   1.300  1.00  0.99           H  
ATOM   1952 HD13 ILE A 119      -4.607 -12.374   1.978  1.00  0.99           H  
ATOM   1953  N   TYR A 120      -8.053 -14.253   7.014  1.00  0.98           N  
ATOM   1954  H   TYR A 120      -8.722 -14.682   6.392  1.00  0.98           H  
ATOM   1955  CA  TYR A 120      -7.831 -14.834   8.327  1.00  0.98           C  
ATOM   1956  HA  TYR A 120      -7.733 -14.015   9.040  1.00  0.98           H  
ATOM   1957  C   TYR A 120      -6.531 -15.650   8.374  1.00  0.98           C  
ATOM   1958  CB  TYR A 120      -9.050 -15.681   8.695  1.00  0.98           C  
ATOM   1959  HB2 TYR A 120      -9.283 -16.328   7.850  1.00  0.98           H  
ATOM   1960  HB3 TYR A 120      -8.813 -16.298   9.562  1.00  0.98           H  
ATOM   1961  O   TYR A 120      -6.077 -16.153   7.340  1.00  0.98           O  
ATOM   1962  CG  TYR A 120     -10.285 -14.874   9.015  1.00  0.98           C  
ATOM   1963  CD1 TYR A 120     -10.211 -13.912  10.027  1.00  0.98           C  
ATOM   1964  HD1 TYR A 120      -9.269 -13.781  10.540  1.00  0.98           H  
ATOM   1965  CD2 TYR A 120     -11.496 -15.083   8.331  1.00  0.98           C  
ATOM   1966  HD2 TYR A 120     -11.563 -15.823   7.547  1.00  0.98           H  
ATOM   1967  CE1 TYR A 120     -11.321 -13.115  10.343  1.00  0.98           C  
ATOM   1968  HE1 TYR A 120     -11.249 -12.350  11.103  1.00  0.98           H  
ATOM   1969  CE2 TYR A 120     -12.627 -14.323   8.688  1.00  0.98           C  
ATOM   1970  HE2 TYR A 120     -13.590 -14.507   8.233  1.00  0.98           H  
ATOM   1971  OH  TYR A 120     -13.618 -12.552   9.967  1.00  0.98           O  
ATOM   1972  HH  TYR A 120     -13.403 -11.936  10.671  1.00  0.98           H  
ATOM   1973  CZ  TYR A 120     -12.537 -13.314   9.664  1.00  0.98           C  
ATOM   1974  N   PRO A 121      -5.968 -15.869   9.575  1.00  0.97           N  
ATOM   1975  CA  PRO A 121      -4.923 -16.862   9.753  1.00  0.97           C  
ATOM   1976  HA  PRO A 121      -4.041 -16.530   9.206  1.00  0.97           H  
ATOM   1977  C   PRO A 121      -5.336 -18.237   9.228  1.00  0.97           C  
ATOM   1978  CB  PRO A 121      -4.615 -16.892  11.253  1.00  0.97           C  
ATOM   1979  HB2 PRO A 121      -5.226 -17.650  11.743  1.00  0.97           H  
ATOM   1980  HB3 PRO A 121      -3.556 -17.069  11.444  1.00  0.97           H  
ATOM   1981  O   PRO A 121      -6.534 -18.553   9.100  1.00  0.97           O  
ATOM   1982  CG  PRO A 121      -5.049 -15.510  11.731  1.00  0.97           C  
ATOM   1983  HG2 PRO A 121      -4.249 -14.795  11.537  1.00  0.97           H  
ATOM   1984  HG3 PRO A 121      -5.317 -15.509  12.788  1.00  0.97           H  
ATOM   1985  CD  PRO A 121      -6.244 -15.192  10.834  1.00  0.97           C  
ATOM   1986  HD2 PRO A 121      -6.323 -14.113  10.697  1.00  0.97           H  
ATOM   1987  HD3 PRO A 121      -7.156 -15.591  11.278  1.00  0.97           H  
ATOM   1988  N   ARG A 122      -4.332 -19.081   8.965  1.00  0.97           N  
ATOM   1989  H   ARG A 122      -3.392 -18.744   9.111  1.00  0.97           H  
ATOM   1990  CA  ARG A 122      -4.561 -20.507   8.680  1.00  0.97           C  
ATOM   1991  HA  ARG A 122      -5.081 -20.589   7.726  1.00  0.97           H  
ATOM   1992  C   ARG A 122      -5.462 -21.109   9.760  1.00  0.97           C  
ATOM   1993  CB  ARG A 122      -3.233 -21.278   8.595  1.00  0.97           C  
ATOM   1994  HB2 ARG A 122      -3.448 -22.344   8.517  1.00  0.97           H  
ATOM   1995  HB3 ARG A 122      -2.653 -21.108   9.501  1.00  0.97           H  
ATOM   1996  O   ARG A 122      -5.419 -20.706  10.923  1.00  0.97           O  
ATOM   1997  CG  ARG A 122      -2.407 -20.853   7.377  1.00  0.97           C  
ATOM   1998  HG2 ARG A 122      -3.018 -20.979   6.483  1.00  0.97           H  
ATOM   1999  HG3 ARG A 122      -2.121 -19.807   7.484  1.00  0.97           H  
ATOM   2000  CD  ARG A 122      -1.145 -21.697   7.202  1.00  0.97           C  
ATOM   2001  HD2 ARG A 122      -0.575 -21.659   8.130  1.00  0.97           H  
ATOM   2002  HD3 ARG A 122      -1.436 -22.728   7.001  1.00  0.97           H  
ATOM   2003  NE  ARG A 122      -0.313 -21.181   6.095  1.00  0.97           N  
ATOM   2004  HE  ARG A 122      -0.644 -20.355   5.617  1.00  0.97           H  
ATOM   2005  NH1 ARG A 122       1.405 -22.684   6.285  1.00  0.97           N  
ATOM   2006 HH11 ARG A 122       2.328 -22.983   6.004  1.00  0.97           H  
ATOM   2007 HH12 ARG A 122       0.882 -23.171   6.998  1.00  0.97           H  
ATOM   2008  NH2 ARG A 122       1.595 -20.977   4.857  1.00  0.97           N  
ATOM   2009 HH21 ARG A 122       1.340 -20.052   4.542  1.00  0.97           H  
ATOM   2010 HH22 ARG A 122       2.565 -21.195   4.679  1.00  0.97           H  
ATOM   2011  CZ  ARG A 122       0.884 -21.615   5.744  1.00  0.97           C  
ATOM   2012  N   LEU A 123      -6.314 -22.059   9.379  1.00  0.95           N  
ATOM   2013  H   LEU A 123      -6.276 -22.400   8.429  1.00  0.95           H  
ATOM   2014  CA  LEU A 123      -7.219 -22.697  10.333  1.00  0.95           C  
ATOM   2015  HA  LEU A 123      -7.865 -21.919  10.742  1.00  0.95           H  
ATOM   2016  C   LEU A 123      -6.409 -23.316  11.487  1.00  0.95           C  
ATOM   2017  CB  LEU A 123      -8.082 -23.738   9.602  1.00  0.95           C  
ATOM   2018  HB2 LEU A 123      -7.428 -24.528   9.234  1.00  0.95           H  
ATOM   2019  HB3 LEU A 123      -8.561 -23.270   8.742  1.00  0.95           H  
ATOM   2020  O   LEU A 123      -5.473 -24.073  11.250  1.00  0.95           O  
ATOM   2021  CG  LEU A 123      -9.170 -24.372  10.490  1.00  0.95           C  
ATOM   2022  HG  LEU A 123      -8.717 -24.782  11.393  1.00  0.95           H  
ATOM   2023  CD1 LEU A 123     -10.243 -23.354  10.890  1.00  0.95           C  
ATOM   2024 HD11 LEU A 123     -10.689 -22.916   9.997  1.00  0.95           H  
ATOM   2025 HD12 LEU A 123      -9.817 -22.572  11.519  1.00  0.95           H  
ATOM   2026 HD13 LEU A 123     -11.023 -23.860  11.459  1.00  0.95           H  
ATOM   2027  CD2 LEU A 123      -9.847 -25.513   9.736  1.00  0.95           C  
ATOM   2028 HD21 LEU A 123     -10.322 -25.141   8.828  1.00  0.95           H  
ATOM   2029 HD22 LEU A 123      -9.108 -26.268   9.468  1.00  0.95           H  
ATOM   2030 HD23 LEU A 123     -10.602 -25.980  10.368  1.00  0.95           H  
ATOM   2031  N   GLY A 124      -6.759 -22.964  12.726  1.00  0.95           N  
ATOM   2032  H   GLY A 124      -7.507 -22.297  12.842  1.00  0.95           H  
ATOM   2033  CA  GLY A 124      -6.039 -23.395  13.929  1.00  0.95           C  
ATOM   2034  HA2 GLY A 124      -5.662 -24.407  13.780  1.00  0.95           H  
ATOM   2035  HA3 GLY A 124      -6.734 -23.418  14.769  1.00  0.95           H  
ATOM   2036  C   GLY A 124      -4.848 -22.514  14.332  1.00  0.95           C  
ATOM   2037  O   GLY A 124      -4.332 -22.680  15.433  1.00  0.95           O  
ATOM   2038  N   SER A 125      -4.428 -21.552  13.506  1.00  0.96           N  
ATOM   2039  H   SER A 125      -4.874 -21.435  12.607  1.00  0.96           H  
ATOM   2040  CA  SER A 125      -3.407 -20.568  13.880  1.00  0.96           C  
ATOM   2041  HA  SER A 125      -2.698 -21.058  14.547  1.00  0.96           H  
ATOM   2042  C   SER A 125      -4.040 -19.373  14.609  1.00  0.96           C  
ATOM   2043  CB  SER A 125      -2.613 -20.103  12.657  1.00  0.96           C  
ATOM   2044  HB2 SER A 125      -3.277 -19.619  11.941  1.00  0.96           H  
ATOM   2045  HB3 SER A 125      -1.856 -19.385  12.973  1.00  0.96           H  
ATOM   2046  O   SER A 125      -5.035 -18.824  14.126  1.00  0.96           O  
ATOM   2047  OG  SER A 125      -1.979 -21.217  12.050  1.00  0.96           O  
ATOM   2048  HG  SER A 125      -1.744 -21.842  12.739  1.00  0.96           H  
ATOM   2049  N   PRO A 126      -3.504 -18.954  15.771  1.00  0.95           N  
ATOM   2050  CA  PRO A 126      -4.005 -17.784  16.480  1.00  0.95           C  
ATOM   2051  HA  PRO A 126      -5.095 -17.774  16.476  1.00  0.95           H  
ATOM   2052  C   PRO A 126      -3.492 -16.486  15.843  1.00  0.95           C  
ATOM   2053  CB  PRO A 126      -3.504 -17.954  17.916  1.00  0.95           C  
ATOM   2054  HB2 PRO A 126      -4.177 -18.614  18.462  1.00  0.95           H  
ATOM   2055  HB3 PRO A 126      -3.398 -17.002  18.437  1.00  0.95           H  
ATOM   2056  O   PRO A 126      -2.452 -16.465  15.187  1.00  0.95           O  
ATOM   2057  CG  PRO A 126      -2.155 -18.648  17.721  1.00  0.95           C  
ATOM   2058  HG2 PRO A 126      -1.394 -17.907  17.474  1.00  0.95           H  
ATOM   2059  HG3 PRO A 126      -1.862 -19.218  18.603  1.00  0.95           H  
ATOM   2060  CD  PRO A 126      -2.401 -19.556  16.514  1.00  0.95           C  
ATOM   2061  HD2 PRO A 126      -1.501 -19.618  15.903  1.00  0.95           H  
ATOM   2062  HD3 PRO A 126      -2.696 -20.548  16.856  1.00  0.95           H  
ATOM   2063  N   TYR A 127      -4.186 -15.379  16.109  1.00  0.96           N  
ATOM   2064  H   TYR A 127      -5.021 -15.452  16.673  1.00  0.96           H  
ATOM   2065  CA  TYR A 127      -3.608 -14.049  15.920  1.00  0.96           C  
ATOM   2066  HA  TYR A 127      -3.242 -13.971  14.896  1.00  0.96           H  
ATOM   2067  C   TYR A 127      -2.438 -13.827  16.896  1.00  0.96           C  
ATOM   2068  CB  TYR A 127      -4.679 -12.980  16.157  1.00  0.96           C  
ATOM   2069  HB2 TYR A 127      -5.128 -13.135  17.137  1.00  0.96           H  
ATOM   2070  HB3 TYR A 127      -4.199 -12.001  16.178  1.00  0.96           H  
ATOM   2071  O   TYR A 127      -2.475 -14.347  18.014  1.00  0.96           O  
ATOM   2072  CG  TYR A 127      -5.760 -12.934  15.102  1.00  0.96           C  
ATOM   2073  CD1 TYR A 127      -5.446 -12.455  13.816  1.00  0.96           C  
ATOM   2074  HD1 TYR A 127      -4.432 -12.175  13.572  1.00  0.96           H  
ATOM   2075  CD2 TYR A 127      -7.078 -13.316  15.418  1.00  0.96           C  
ATOM   2076  HD2 TYR A 127      -7.310 -13.680  16.408  1.00  0.96           H  
ATOM   2077  CE1 TYR A 127      -6.460 -12.302  12.857  1.00  0.96           C  
ATOM   2078  HE1 TYR A 127      -6.226 -11.899  11.883  1.00  0.96           H  
ATOM   2079  CE2 TYR A 127      -8.098 -13.166  14.461  1.00  0.96           C  
ATOM   2080  HE2 TYR A 127      -9.119 -13.412  14.713  1.00  0.96           H  
ATOM   2081  OH  TYR A 127      -8.783 -12.361  12.318  1.00  0.96           O  
ATOM   2082  HH  TYR A 127      -9.642 -12.534  12.710  1.00  0.96           H  
ATOM   2083  CZ  TYR A 127      -7.788 -12.628  13.193  1.00  0.96           C  
ATOM   2084  N   PRO A 128      -1.443 -12.986  16.558  1.00  0.95           N  
ATOM   2085  CA  PRO A 128      -0.384 -12.579  17.489  1.00  0.95           C  
ATOM   2086  HA  PRO A 128      -0.038 -13.445  18.053  1.00  0.95           H  
ATOM   2087  C   PRO A 128      -0.849 -11.514  18.509  1.00  0.95           C  
ATOM   2088  CB  PRO A 128       0.749 -12.089  16.585  1.00  0.95           C  
ATOM   2089  HB2 PRO A 128       1.405 -11.368  17.072  1.00  0.95           H  
ATOM   2090  HB3 PRO A 128       1.328 -12.943  16.234  1.00  0.95           H  
ATOM   2091  O   PRO A 128      -0.032 -10.855  19.146  1.00  0.95           O  
ATOM   2092  CG  PRO A 128      -0.004 -11.472  15.410  1.00  0.95           C  
ATOM   2093  HG2 PRO A 128       0.616 -11.470  14.514  1.00  0.95           H  
ATOM   2094  HG3 PRO A 128      -0.316 -10.458  15.661  1.00  0.95           H  
ATOM   2095  CD  PRO A 128      -1.230 -12.372  15.252  1.00  0.95           C  
ATOM   2096  HD2 PRO A 128      -1.021 -13.149  14.516  1.00  0.95           H  
ATOM   2097  HD3 PRO A 128      -2.092 -11.782  14.940  1.00  0.95           H  
ATOM   2098  N   PHE A 129      -2.160 -11.316  18.648  1.00  0.96           N  
ATOM   2099  H   PHE A 129      -2.777 -11.952  18.164  1.00  0.96           H  
ATOM   2100  CA  PHE A 129      -2.813 -10.393  19.573  1.00  0.96           C  
ATOM   2101  HA  PHE A 129      -2.164 -10.233  20.434  1.00  0.96           H  
ATOM   2102  C   PHE A 129      -4.123 -11.009  20.083  1.00  0.96           C  
ATOM   2103  CB  PHE A 129      -3.049  -9.039  18.878  1.00  0.96           C  
ATOM   2104  HB2 PHE A 129      -2.078  -8.584  18.683  1.00  0.96           H  
ATOM   2105  HB3 PHE A 129      -3.577  -8.373  19.561  1.00  0.96           H  
ATOM   2106  O   PHE A 129      -4.602 -12.013  19.553  1.00  0.96           O  
ATOM   2107  CG  PHE A 129      -3.822  -9.110  17.571  1.00  0.96           C  
ATOM   2108  CD1 PHE A 129      -3.132  -9.081  16.346  1.00  0.96           C  
ATOM   2109  HD1 PHE A 129      -2.055  -8.999  16.330  1.00  0.96           H  
ATOM   2110  CD2 PHE A 129      -5.226  -9.196  17.571  1.00  0.96           C  
ATOM   2111  HD2 PHE A 129      -5.767  -9.209  18.505  1.00  0.96           H  
ATOM   2112  CE1 PHE A 129      -3.843  -9.129  15.135  1.00  0.96           C  
ATOM   2113  HE1 PHE A 129      -3.312  -9.077  14.196  1.00  0.96           H  
ATOM   2114  CE2 PHE A 129      -5.936  -9.263  16.359  1.00  0.96           C  
ATOM   2115  HE2 PHE A 129      -7.014  -9.331  16.356  1.00  0.96           H  
ATOM   2116  CZ  PHE A 129      -5.244  -9.228  15.139  1.00  0.96           C  
ATOM   2117  HZ  PHE A 129      -5.790  -9.270  14.209  1.00  0.96           H  
ATOM   2118  N   SER A 130      -4.720 -10.407  21.113  1.00  0.95           N  
ATOM   2119  H   SER A 130      -4.271  -9.616  21.553  1.00  0.95           H  
ATOM   2120  CA  SER A 130      -5.968 -10.894  21.710  1.00  0.95           C  
ATOM   2121  HA  SER A 130      -5.787 -11.889  22.118  1.00  0.95           H  
ATOM   2122  C   SER A 130      -7.097 -10.978  20.684  1.00  0.95           C  
ATOM   2123  CB  SER A 130      -6.407  -9.983  22.857  1.00  0.95           C  
ATOM   2124  HB2 SER A 130      -6.636  -8.990  22.471  1.00  0.95           H  
ATOM   2125  HB3 SER A 130      -7.300 -10.399  23.324  1.00  0.95           H  
ATOM   2126  O   SER A 130      -7.433  -9.983  20.043  1.00  0.95           O  
ATOM   2127  OG  SER A 130      -5.370  -9.892  23.814  1.00  0.95           O  
ATOM   2128  HG  SER A 130      -5.712  -9.477  24.610  1.00  0.95           H  
ATOM   2129  N   MET A 131      -7.707 -12.158  20.560  1.00  0.95           N  
ATOM   2130  H   MET A 131      -7.369 -12.937  21.107  1.00  0.95           H  
ATOM   2131  CA  MET A 131      -8.765 -12.404  19.583  1.00  0.95           C  
ATOM   2132  HA  MET A 131      -8.332 -12.220  18.600  1.00  0.95           H  
ATOM   2133  C   MET A 131      -9.963 -11.461  19.822  1.00  0.95           C  
ATOM   2134  CB  MET A 131      -9.179 -13.881  19.641  1.00  0.95           C  
ATOM   2135  HB2 MET A 131      -8.284 -14.495  19.539  1.00  0.95           H  
ATOM   2136  HB3 MET A 131      -9.638 -14.097  20.606  1.00  0.95           H  
ATOM   2137  O   MET A 131     -10.541 -11.482  20.913  1.00  0.95           O  
ATOM   2138  CG  MET A 131     -10.161 -14.256  18.524  1.00  0.95           C  
ATOM   2139  HG2 MET A 131      -9.729 -13.987  17.560  1.00  0.95           H  
ATOM   2140  HG3 MET A 131     -11.074 -13.676  18.658  1.00  0.95           H  
ATOM   2141  SD  MET A 131     -10.622 -16.011  18.484  1.00  0.95           S  
ATOM   2142  CE  MET A 131      -9.083 -16.764  17.889  1.00  0.95           C  
ATOM   2143  HE1 MET A 131      -9.234 -17.835  17.752  1.00  0.95           H  
ATOM   2144  HE2 MET A 131      -8.799 -16.318  16.935  1.00  0.95           H  
ATOM   2145  HE3 MET A 131      -8.286 -16.610  18.617  1.00  0.95           H  
ATOM   2146  N   PRO A 132     -10.355 -10.637  18.832  1.00  0.96           N  
ATOM   2147  CA  PRO A 132     -11.537  -9.792  18.943  1.00  0.96           C  
ATOM   2148  HA  PRO A 132     -11.500  -9.203  19.860  1.00  0.96           H  
ATOM   2149  C   PRO A 132     -12.811 -10.645  18.938  1.00  0.96           C  
ATOM   2150  CB  PRO A 132     -11.480  -8.863  17.727  1.00  0.96           C  
ATOM   2151  HB2 PRO A 132     -10.848  -8.003  17.949  1.00  0.96           H  
ATOM   2152  HB3 PRO A 132     -12.469  -8.538  17.405  1.00  0.96           H  
ATOM   2153  O   PRO A 132     -12.839 -11.751  18.397  1.00  0.96           O  
ATOM   2154  CG  PRO A 132     -10.804  -9.748  16.679  1.00  0.96           C  
ATOM   2155  HG2 PRO A 132     -10.334  -9.181  15.876  1.00  0.96           H  
ATOM   2156  HG3 PRO A 132     -11.529 -10.448  16.263  1.00  0.96           H  
ATOM   2157  CD  PRO A 132      -9.770 -10.506  17.503  1.00  0.96           C  
ATOM   2158  HD2 PRO A 132      -8.850  -9.924  17.570  1.00  0.96           H  
ATOM   2159  HD3 PRO A 132      -9.577 -11.475  17.042  1.00  0.96           H  
ATOM   2160  N   LYS A 133     -13.910 -10.107  19.473  1.00  0.97           N  
ATOM   2161  H   LYS A 133     -13.835  -9.200  19.910  1.00  0.97           H  
ATOM   2162  CA  LYS A 133     -15.221 -10.770  19.436  1.00  0.97           C  
ATOM   2163  HA  LYS A 133     -15.086 -11.776  19.834  1.00  0.97           H  
ATOM   2164  C   LYS A 133     -15.748 -10.932  18.009  1.00  0.97           C  
ATOM   2165  CB  LYS A 133     -16.214  -9.978  20.307  1.00  0.97           C  
ATOM   2166  HB2 LYS A 133     -16.332  -8.977  19.891  1.00  0.97           H  
ATOM   2167  HB3 LYS A 133     -15.799  -9.873  21.310  1.00  0.97           H  
ATOM   2168  O   LYS A 133     -16.423 -11.918  17.719  1.00  0.97           O  
ATOM   2169  CG  LYS A 133     -17.608 -10.621  20.414  1.00  0.97           C  
ATOM   2170  HG2 LYS A 133     -18.080 -10.650  19.432  1.00  0.97           H  
ATOM   2171  HG3 LYS A 133     -18.227  -9.997  21.059  1.00  0.97           H  
ATOM   2172  CD  LYS A 133     -17.559 -12.036  21.007  1.00  0.97           C  
ATOM   2173  HD2 LYS A 133     -17.050 -12.001  21.970  1.00  0.97           H  
ATOM   2174  HD3 LYS A 133     -17.010 -12.695  20.334  1.00  0.97           H  
ATOM   2175  CE  LYS A 133     -18.974 -12.587  21.187  1.00  0.97           C  
ATOM   2176  HE2 LYS A 133     -19.463 -12.602  20.213  1.00  0.97           H  
ATOM   2177  HE3 LYS A 133     -19.532 -11.912  21.836  1.00  0.97           H  
ATOM   2178  NZ  LYS A 133     -18.940 -13.953  21.767  1.00  0.97           N  
ATOM   2179  HZ1 LYS A 133     -18.421 -14.573  21.161  1.00  0.97           H  
ATOM   2180  HZ2 LYS A 133     -18.486 -13.944  22.669  1.00  0.97           H  
ATOM   2181  HZ3 LYS A 133     -19.874 -14.322  21.877  1.00  0.97           H  
ATOM   2182  N   ARG A 134     -15.477  -9.944  17.151  1.00  0.97           N  
ATOM   2183  H   ARG A 134     -14.909  -9.186  17.501  1.00  0.97           H  
ATOM   2184  CA  ARG A 134     -15.826  -9.917  15.725  1.00  0.97           C  
ATOM   2185  HA  ARG A 134     -15.546 -10.873  15.282  1.00  0.97           H  
ATOM   2186  C   ARG A 134     -15.058  -8.828  14.984  1.00  0.97           C  
ATOM   2187  CB  ARG A 134     -17.339  -9.704  15.539  1.00  0.97           C  
ATOM   2188  HB2 ARG A 134     -17.580  -9.714  14.476  1.00  0.97           H  
ATOM   2189  HB3 ARG A 134     -17.873 -10.533  16.005  1.00  0.97           H  
ATOM   2190  O   ARG A 134     -14.528  -7.896  15.595  1.00  0.97           O  
ATOM   2191  CG  ARG A 134     -17.822  -8.387  16.152  1.00  0.97           C  
ATOM   2192  HG2 ARG A 134     -17.592  -8.393  17.217  1.00  0.97           H  
ATOM   2193  HG3 ARG A 134     -17.324  -7.535  15.688  1.00  0.97           H  
ATOM   2194  CD  ARG A 134     -19.327  -8.240  15.966  1.00  0.97           C  
ATOM   2195  HD2 ARG A 134     -19.530  -7.871  14.961  1.00  0.97           H  
ATOM   2196  HD3 ARG A 134     -19.807  -9.209  16.104  1.00  0.97           H  
ATOM   2197  NE  ARG A 134     -19.825  -7.327  16.988  1.00  0.97           N  
ATOM   2198  HE  ARG A 134     -19.377  -7.390  17.891  1.00  0.97           H  
ATOM   2199  NH1 ARG A 134     -21.601  -6.353  15.900  1.00  0.97           N  
ATOM   2200 HH11 ARG A 134     -21.433  -6.937  15.093  1.00  0.97           H  
ATOM   2201 HH12 ARG A 134     -22.301  -5.625  15.920  1.00  0.97           H  
ATOM   2202  NH2 ARG A 134     -21.008  -5.753  17.972  1.00  0.97           N  
ATOM   2203 HH21 ARG A 134     -21.605  -4.939  17.927  1.00  0.97           H  
ATOM   2204 HH22 ARG A 134     -20.485  -5.954  18.813  1.00  0.97           H  
ATOM   2205  CZ  ARG A 134     -20.814  -6.482  16.930  1.00  0.97           C  
ATOM   2206  N   ASP A 135     -15.099  -8.931  13.664  1.00  0.98           N  
ATOM   2207  H   ASP A 135     -15.556  -9.738  13.263  1.00  0.98           H  
ATOM   2208  CA  ASP A 135     -14.565  -7.953  12.727  1.00  0.98           C  
ATOM   2209  HA  ASP A 135     -13.784  -7.372  13.217  1.00  0.98           H  
ATOM   2210  C   ASP A 135     -15.653  -7.001  12.222  1.00  0.98           C  
ATOM   2211  CB  ASP A 135     -13.934  -8.692  11.550  1.00  0.98           C  
ATOM   2212  HB2 ASP A 135     -13.534  -7.963  10.847  1.00  0.98           H  
ATOM   2213  HB3 ASP A 135     -14.698  -9.274  11.034  1.00  0.98           H  
ATOM   2214  O   ASP A 135     -16.791  -7.404  11.973  1.00  0.98           O  
ATOM   2215  CG  ASP A 135     -12.812  -9.610  12.012  1.00  0.98           C  
ATOM   2216  OD1 ASP A 135     -11.766  -9.076  12.432  1.00  0.98           O  
ATOM   2217  OD2 ASP A 135     -12.944 -10.837  11.847  1.00  0.98           O  
ATOM   2218  N   ILE A 136     -15.290  -5.735  12.030  1.00  0.98           N  
ATOM   2219  H   ILE A 136     -14.364  -5.462  12.327  1.00  0.98           H  
ATOM   2220  CA  ILE A 136     -16.144  -4.705  11.438  1.00  0.98           C  
ATOM   2221  HA  ILE A 136     -17.033  -5.171  11.012  1.00  0.98           H  
ATOM   2222  C   ILE A 136     -15.353  -4.017  10.316  1.00  0.98           C  
ATOM   2223  CB  ILE A 136     -16.636  -3.703  12.505  1.00  0.98           C  
ATOM   2224  HB  ILE A 136     -15.771  -3.174  12.906  1.00  0.98           H  
ATOM   2225  O   ILE A 136     -14.466  -3.209  10.605  1.00  0.98           O  
ATOM   2226  CG1 ILE A 136     -17.353  -4.423  13.675  1.00  0.98           C  
ATOM   2227 HG12 ILE A 136     -18.190  -5.003  13.285  1.00  0.98           H  
ATOM   2228 HG13 ILE A 136     -16.656  -5.115  14.149  1.00  0.98           H  
ATOM   2229  CG2 ILE A 136     -17.571  -2.680  11.838  1.00  0.98           C  
ATOM   2230 HG21 ILE A 136     -17.078  -2.192  10.997  1.00  0.98           H  
ATOM   2231 HG22 ILE A 136     -18.469  -3.181  11.477  1.00  0.98           H  
ATOM   2232 HG23 ILE A 136     -17.842  -1.896  12.545  1.00  0.98           H  
ATOM   2233  CD1 ILE A 136     -17.868  -3.493  14.779  1.00  0.98           C  
ATOM   2234 HD11 ILE A 136     -17.064  -2.842  15.121  1.00  0.98           H  
ATOM   2235 HD12 ILE A 136     -18.222  -4.092  15.618  1.00  0.98           H  
ATOM   2236 HD13 ILE A 136     -18.698  -2.889  14.412  1.00  0.98           H  
ATOM   2237  N   PRO A 137     -15.647  -4.312   9.038  1.00  0.99           N  
ATOM   2238  CA  PRO A 137     -15.045  -3.608   7.910  1.00  0.99           C  
ATOM   2239  HA  PRO A 137     -13.959  -3.639   8.005  1.00  0.99           H  
ATOM   2240  C   PRO A 137     -15.503  -2.151   7.866  1.00  0.99           C  
ATOM   2241  CB  PRO A 137     -15.453  -4.385   6.652  1.00  0.99           C  
ATOM   2242  HB2 PRO A 137     -14.635  -4.444   5.933  1.00  0.99           H  
ATOM   2243  HB3 PRO A 137     -16.334  -3.939   6.191  1.00  0.99           H  
ATOM   2244  O   PRO A 137     -16.706  -1.878   7.853  1.00  0.99           O  
ATOM   2245  CG  PRO A 137     -15.817  -5.761   7.205  1.00  0.99           C  
ATOM   2246  HG2 PRO A 137     -16.505  -6.302   6.555  1.00  0.99           H  
ATOM   2247  HG3 PRO A 137     -14.901  -6.325   7.378  1.00  0.99           H  
ATOM   2248  CD  PRO A 137     -16.431  -5.438   8.559  1.00  0.99           C  
ATOM   2249  HD2 PRO A 137     -16.352  -6.304   9.217  1.00  0.99           H  
ATOM   2250  HD3 PRO A 137     -17.472  -5.139   8.439  1.00  0.99           H  
ATOM   2251  N   ILE A 138     -14.542  -1.229   7.821  1.00  0.99           N  
ATOM   2252  H   ILE A 138     -13.583  -1.544   7.804  1.00  0.99           H  
ATOM   2253  CA  ILE A 138     -14.754   0.215   7.703  1.00  0.99           C  
ATOM   2254  HA  ILE A 138     -15.822   0.426   7.643  1.00  0.99           H  
ATOM   2255  C   ILE A 138     -14.098   0.675   6.401  1.00  0.99           C  
ATOM   2256  CB  ILE A 138     -14.199   0.959   8.938  1.00  0.99           C  
ATOM   2257  HB  ILE A 138     -13.127   0.769   8.993  1.00  0.99           H  
ATOM   2258  O   ILE A 138     -12.884   0.831   6.336  1.00  0.99           O  
ATOM   2259  CG1 ILE A 138     -14.796   0.475  10.279  1.00  0.99           C  
ATOM   2260 HG12 ILE A 138     -14.532  -0.572  10.428  1.00  0.99           H  
ATOM   2261 HG13 ILE A 138     -14.327   1.035  11.088  1.00  0.99           H  
ATOM   2262  CG2 ILE A 138     -14.393   2.479   8.796  1.00  0.99           C  
ATOM   2263 HG21 ILE A 138     -14.001   2.984   9.679  1.00  0.99           H  
ATOM   2264 HG22 ILE A 138     -15.450   2.715   8.678  1.00  0.99           H  
ATOM   2265 HG23 ILE A 138     -13.845   2.853   7.931  1.00  0.99           H  
ATOM   2266  CD1 ILE A 138     -16.320   0.615  10.417  1.00  0.99           C  
ATOM   2267 HD11 ILE A 138     -16.625   0.243  11.396  1.00  0.99           H  
ATOM   2268 HD12 ILE A 138     -16.830   0.030   9.652  1.00  0.99           H  
ATOM   2269 HD13 ILE A 138     -16.621   1.659  10.334  1.00  0.99           H  
ATOM   2270  N   LEU A 139     -14.894   0.875   5.354  1.00  0.99           N  
ATOM   2271  H   LEU A 139     -15.890   0.780   5.493  1.00  0.99           H  
ATOM   2272  CA  LEU A 139     -14.415   1.317   4.050  1.00  0.99           C  
ATOM   2273  HA  LEU A 139     -13.341   1.148   3.977  1.00  0.99           H  
ATOM   2274  C   LEU A 139     -14.650   2.818   3.915  1.00  0.99           C  
ATOM   2275  CB  LEU A 139     -15.071   0.529   2.906  1.00  0.99           C  
ATOM   2276  HB2 LEU A 139     -16.151   0.677   2.913  1.00  0.99           H  
ATOM   2277  HB3 LEU A 139     -14.676   0.967   1.990  1.00  0.99           H  
ATOM   2278  O   LEU A 139     -15.790   3.258   3.757  1.00  0.99           O  
ATOM   2279  CG  LEU A 139     -14.744  -0.976   2.897  1.00  0.99           C  
ATOM   2280  HG  LEU A 139     -13.725  -1.130   3.250  1.00  0.99           H  
ATOM   2281  CD1 LEU A 139     -15.705  -1.805   3.756  1.00  0.99           C  
ATOM   2282 HD11 LEU A 139     -15.610  -1.532   4.807  1.00  0.99           H  
ATOM   2283 HD12 LEU A 139     -15.463  -2.864   3.662  1.00  0.99           H  
ATOM   2284 HD13 LEU A 139     -16.733  -1.644   3.431  1.00  0.99           H  
ATOM   2285  CD2 LEU A 139     -14.837  -1.513   1.471  1.00  0.99           C  
ATOM   2286 HD21 LEU A 139     -14.656  -2.588   1.472  1.00  0.99           H  
ATOM   2287 HD22 LEU A 139     -15.819  -1.305   1.046  1.00  0.99           H  
ATOM   2288 HD23 LEU A 139     -14.058  -1.041   0.872  1.00  0.99           H  
ATOM   2289  N   LEU A 140     -13.574   3.589   4.003  1.00  0.99           N  
ATOM   2290  H   LEU A 140     -12.673   3.142   4.091  1.00  0.99           H  
ATOM   2291  CA  LEU A 140     -13.579   5.015   3.716  1.00  0.99           C  
ATOM   2292  HA  LEU A 140     -14.507   5.442   4.095  1.00  0.99           H  
ATOM   2293  C   LEU A 140     -13.532   5.214   2.201  1.00  0.99           C  
ATOM   2294  CB  LEU A 140     -12.404   5.718   4.416  1.00  0.99           C  
ATOM   2295  HB2 LEU A 140     -12.557   6.792   4.307  1.00  0.99           H  
ATOM   2296  HB3 LEU A 140     -11.482   5.460   3.895  1.00  0.99           H  
ATOM   2297  O   LEU A 140     -12.837   4.478   1.504  1.00  0.99           O  
ATOM   2298  CG  LEU A 140     -12.223   5.391   5.909  1.00  0.99           C  
ATOM   2299  HG  LEU A 140     -12.035   4.324   6.033  1.00  0.99           H  
ATOM   2300  CD1 LEU A 140     -11.020   6.144   6.472  1.00  0.99           C  
ATOM   2301 HD11 LEU A 140     -10.133   5.902   5.887  1.00  0.99           H  
ATOM   2302 HD12 LEU A 140     -11.191   7.220   6.430  1.00  0.99           H  
ATOM   2303 HD13 LEU A 140     -10.846   5.845   7.506  1.00  0.99           H  
ATOM   2304  CD2 LEU A 140     -13.459   5.769   6.727  1.00  0.99           C  
ATOM   2305 HD21 LEU A 140     -13.702   6.819   6.561  1.00  0.99           H  
ATOM   2306 HD22 LEU A 140     -14.300   5.148   6.418  1.00  0.99           H  
ATOM   2307 HD23 LEU A 140     -13.265   5.595   7.785  1.00  0.99           H  
ATOM   2308  N   GLY A 141     -14.263   6.196   1.690  1.00  0.99           N  
ATOM   2309  H   GLY A 141     -14.821   6.761   2.314  1.00  0.99           H  
ATOM   2310  CA  GLY A 141     -14.293   6.492   0.260  1.00  0.99           C  
ATOM   2311  HA2 GLY A 141     -14.978   5.804  -0.235  1.00  0.99           H  
ATOM   2312  HA3 GLY A 141     -13.301   6.347  -0.167  1.00  0.99           H  
ATOM   2313  C   GLY A 141     -14.729   7.918  -0.030  1.00  0.99           C  
ATOM   2314  O   GLY A 141     -15.060   8.673   0.882  1.00  0.99           O  
ATOM   2315  N   GLU A 142     -14.799   8.258  -1.309  1.00  0.98           N  
ATOM   2316  H   GLU A 142     -14.548   7.576  -2.010  1.00  0.98           H  
ATOM   2317  CA  GLU A 142     -15.266   9.556  -1.802  1.00  0.98           C  
ATOM   2318  HA  GLU A 142     -15.575  10.191  -0.972  1.00  0.98           H  
ATOM   2319  C   GLU A 142     -16.483   9.382  -2.718  1.00  0.98           C  
ATOM   2320  CB  GLU A 142     -14.126  10.273  -2.532  1.00  0.98           C  
ATOM   2321  HB2 GLU A 142     -13.679   9.594  -3.258  1.00  0.98           H  
ATOM   2322  HB3 GLU A 142     -14.541  11.131  -3.061  1.00  0.98           H  
ATOM   2323  O   GLU A 142     -16.662   8.342  -3.358  1.00  0.98           O  
ATOM   2324  CG  GLU A 142     -13.046  10.773  -1.568  1.00  0.98           C  
ATOM   2325  HG2 GLU A 142     -13.500  11.492  -0.886  1.00  0.98           H  
ATOM   2326  HG3 GLU A 142     -12.653   9.940  -0.986  1.00  0.98           H  
ATOM   2327  CD  GLU A 142     -11.916  11.452  -2.340  1.00  0.98           C  
ATOM   2328  OE1 GLU A 142     -10.813  10.861  -2.385  1.00  0.98           O  
ATOM   2329  OE2 GLU A 142     -12.178  12.512  -2.950  1.00  0.98           O  
ATOM   2330  N   TRP A 143     -17.328  10.407  -2.771  1.00  0.98           N  
ATOM   2331  H   TRP A 143     -17.138  11.211  -2.189  1.00  0.98           H  
ATOM   2332  CA  TRP A 143     -18.540  10.460  -3.577  1.00  0.98           C  
ATOM   2333  HA  TRP A 143     -18.568   9.596  -4.241  1.00  0.98           H  
ATOM   2334  C   TRP A 143     -18.568  11.720  -4.440  1.00  0.98           C  
ATOM   2335  CB  TRP A 143     -19.772  10.406  -2.666  1.00  0.98           C  
ATOM   2336  HB2 TRP A 143     -19.754   9.472  -2.106  1.00  0.98           H  
ATOM   2337  HB3 TRP A 143     -19.719  11.230  -1.954  1.00  0.98           H  
ATOM   2338  O   TRP A 143     -18.276  12.814  -3.964  1.00  0.98           O  
ATOM   2339  CG  TRP A 143     -21.066  10.494  -3.411  1.00  0.98           C  
ATOM   2340  CD1 TRP A 143     -21.780  11.622  -3.628  1.00  0.98           C  
ATOM   2341  HD1 TRP A 143     -21.501  12.605  -3.276  1.00  0.98           H  
ATOM   2342  CD2 TRP A 143     -21.745   9.442  -4.153  1.00  0.98           C  
ATOM   2343  CE2 TRP A 143     -22.873  10.013  -4.813  1.00  0.98           C  
ATOM   2344  CE3 TRP A 143     -21.502   8.064  -4.349  1.00  0.98           C  
ATOM   2345  HE3 TRP A 143     -20.632   7.621  -3.887  1.00  0.98           H  
ATOM   2346  NE1 TRP A 143     -22.852  11.351  -4.457  1.00  0.98           N  
ATOM   2347  HE1 TRP A 143     -23.444  12.083  -4.824  1.00  0.98           H  
ATOM   2348  CH2 TRP A 143     -23.480   7.862  -5.764  1.00  0.98           C  
ATOM   2349  HH2 TRP A 143     -24.134   7.268  -6.387  1.00  0.98           H  
ATOM   2350  CZ2 TRP A 143     -23.732   9.235  -5.603  1.00  0.98           C  
ATOM   2351  HZ2 TRP A 143     -24.565   9.711  -6.100  1.00  0.98           H  
ATOM   2352  CZ3 TRP A 143     -22.362   7.277  -5.139  1.00  0.98           C  
ATOM   2353  HZ3 TRP A 143     -22.147   6.228  -5.275  1.00  0.98           H  
ATOM   2354  N   TRP A 144     -19.007  11.564  -5.690  1.00  0.98           N  
ATOM   2355  H   TRP A 144     -19.298  10.642  -5.982  1.00  0.98           H  
ATOM   2356  CA  TRP A 144     -19.354  12.665  -6.585  1.00  0.98           C  
ATOM   2357  HA  TRP A 144     -19.252  13.613  -6.058  1.00  0.98           H  
ATOM   2358  C   TRP A 144     -20.815  12.514  -7.022  1.00  0.98           C  
ATOM   2359  CB  TRP A 144     -18.421  12.700  -7.808  1.00  0.98           C  
ATOM   2360  HB2 TRP A 144     -18.425  11.716  -8.277  1.00  0.98           H  
ATOM   2361  HB3 TRP A 144     -18.833  13.407  -8.527  1.00  0.98           H  
ATOM   2362  O   TRP A 144     -21.234  11.441  -7.457  1.00  0.98           O  
ATOM   2363  CG  TRP A 144     -16.998  13.094  -7.557  1.00  0.98           C  
ATOM   2364  CD1 TRP A 144     -16.478  14.335  -7.710  1.00  0.98           C  
ATOM   2365  HD1 TRP A 144     -17.039  15.210  -8.001  1.00  0.98           H  
ATOM   2366  CD2 TRP A 144     -15.916  12.276  -7.023  1.00  0.98           C  
ATOM   2367  CE2 TRP A 144     -14.758  13.100  -6.884  1.00  0.98           C  
ATOM   2368  CE3 TRP A 144     -15.823  10.940  -6.579  1.00  0.98           C  
ATOM   2369  HE3 TRP A 144     -16.682  10.291  -6.656  1.00  0.98           H  
ATOM   2370  NE1 TRP A 144     -15.138  14.328  -7.372  1.00  0.98           N  
ATOM   2371  HE1 TRP A 144     -14.561  15.156  -7.337  1.00  0.98           H  
ATOM   2372  CH2 TRP A 144     -13.546  11.328  -5.802  1.00  0.98           C  
ATOM   2373  HH2 TRP A 144     -12.683  10.999  -5.243  1.00  0.98           H  
ATOM   2374  CZ2 TRP A 144     -13.580  12.640  -6.293  1.00  0.98           C  
ATOM   2375  HZ2 TRP A 144     -12.748  13.309  -6.132  1.00  0.98           H  
ATOM   2376  CZ3 TRP A 144     -14.652  10.475  -5.959  1.00  0.98           C  
ATOM   2377  HZ3 TRP A 144     -14.615   9.472  -5.559  1.00  0.98           H  
ATOM   2378  N   ASP A 145     -21.572  13.609  -7.001  1.00  0.97           N  
ATOM   2379  H   ASP A 145     -21.164  14.446  -6.611  1.00  0.97           H  
ATOM   2380  CA  ASP A 145     -22.881  13.729  -7.660  1.00  0.97           C  
ATOM   2381  HA  ASP A 145     -23.506  12.875  -7.396  1.00  0.97           H  
ATOM   2382  C   ASP A 145     -22.741  13.738  -9.193  1.00  0.97           C  
ATOM   2383  CB  ASP A 145     -23.565  15.025  -7.198  1.00  0.97           C  
ATOM   2384  HB2 ASP A 145     -22.822  15.811  -7.064  1.00  0.97           H  
ATOM   2385  HB3 ASP A 145     -24.238  15.357  -7.988  1.00  0.97           H  
ATOM   2386  O   ASP A 145     -23.708  13.601  -9.946  1.00  0.97           O  
ATOM   2387  CG  ASP A 145     -24.410  14.894  -5.930  1.00  0.97           C  
ATOM   2388  OD1 ASP A 145     -24.382  13.831  -5.261  1.00  0.97           O  
ATOM   2389  OD2 ASP A 145     -25.178  15.869  -5.713  1.00  0.97           O  
ATOM   2390  N   ARG A 146     -21.516  13.898  -9.696  1.00  0.96           N  
ATOM   2391  H   ARG A 146     -20.771  13.980  -9.020  1.00  0.96           H  
ATOM   2392  CA  ARG A 146     -21.183  13.654 -11.097  1.00  0.96           C  
ATOM   2393  HA  ARG A 146     -22.095  13.729 -11.691  1.00  0.96           H  
ATOM   2394  C   ARG A 146     -20.660  12.241 -11.279  1.00  0.96           C  
ATOM   2395  CB  ARG A 146     -20.186  14.697 -11.597  1.00  0.96           C  
ATOM   2396  HB2 ARG A 146     -19.329  14.742 -10.924  1.00  0.96           H  
ATOM   2397  HB3 ARG A 146     -19.835  14.398 -12.584  1.00  0.96           H  
ATOM   2398  O   ARG A 146     -20.026  11.668 -10.407  1.00  0.96           O  
ATOM   2399  CG  ARG A 146     -20.860  16.073 -11.679  1.00  0.96           C  
ATOM   2400  HG2 ARG A 146     -21.781  16.004 -12.259  1.00  0.96           H  
ATOM   2401  HG3 ARG A 146     -21.107  16.416 -10.674  1.00  0.96           H  
ATOM   2402  CD  ARG A 146     -19.934  17.096 -12.329  1.00  0.96           C  
ATOM   2403  HD2 ARG A 146     -20.408  18.076 -12.270  1.00  0.96           H  
ATOM   2404  HD3 ARG A 146     -19.009  17.126 -11.753  1.00  0.96           H  
ATOM   2405  NE  ARG A 146     -19.649  16.773 -13.743  1.00  0.96           N  
ATOM   2406  HE  ARG A 146     -20.226  16.075 -14.192  1.00  0.96           H  
ATOM   2407  NH1 ARG A 146     -17.917  18.232 -13.940  1.00  0.96           N  
ATOM   2408 HH11 ARG A 146     -17.155  18.607 -14.488  1.00  0.96           H  
ATOM   2409 HH12 ARG A 146     -17.989  18.467 -12.961  1.00  0.96           H  
ATOM   2410  NH2 ARG A 146     -18.457  16.984 -15.691  1.00  0.96           N  
ATOM   2411 HH21 ARG A 146     -18.981  16.247 -16.141  1.00  0.96           H  
ATOM   2412 HH22 ARG A 146     -17.668  17.420 -16.146  1.00  0.96           H  
ATOM   2413  CZ  ARG A 146     -18.687  17.325 -14.456  1.00  0.96           C  
ATOM   2414  N   ASN A 147     -20.851  11.709 -12.480  1.00  0.96           N  
ATOM   2415  H   ASN A 147     -21.361  12.242 -13.170  1.00  0.96           H  
ATOM   2416  CA  ASN A 147     -20.189  10.479 -12.887  1.00  0.96           C  
ATOM   2417  HA  ASN A 147     -20.514   9.670 -12.233  1.00  0.96           H  
ATOM   2418  C   ASN A 147     -18.653  10.660 -12.807  1.00  0.96           C  
ATOM   2419  CB  ASN A 147     -20.674  10.171 -14.300  1.00  0.96           C  
ATOM   2420  HB2 ASN A 147     -21.739   9.938 -14.276  1.00  0.96           H  
ATOM   2421  HB3 ASN A 147     -20.538  11.068 -14.903  1.00  0.96           H  
ATOM   2422  O   ASN A 147     -18.123  11.510 -13.532  1.00  0.96           O  
ATOM   2423  CG  ASN A 147     -19.957   9.027 -14.978  1.00  0.96           C  
ATOM   2424  ND2 ASN A 147     -20.166   8.914 -16.261  1.00  0.96           N  
ATOM   2425 HD21 ASN A 147     -20.447   9.770 -16.718  1.00  0.96           H  
ATOM   2426 HD22 ASN A 147     -19.555   8.261 -16.732  1.00  0.96           H  
ATOM   2427  OD1 ASN A 147     -19.197   8.254 -14.416  1.00  0.96           O  
ATOM   2428  N   PRO A 148     -17.931   9.858 -12.000  1.00  0.97           N  
ATOM   2429  CA  PRO A 148     -16.479   9.984 -11.814  1.00  0.97           C  
ATOM   2430  HA  PRO A 148     -16.273  10.924 -11.301  1.00  0.97           H  
ATOM   2431  C   PRO A 148     -15.682   9.943 -13.126  1.00  0.97           C  
ATOM   2432  CB  PRO A 148     -16.096   8.819 -10.894  1.00  0.97           C  
ATOM   2433  HB2 PRO A 148     -15.249   9.071 -10.256  1.00  0.97           H  
ATOM   2434  HB3 PRO A 148     -15.879   7.927 -11.482  1.00  0.97           H  
ATOM   2435  O   PRO A 148     -14.657  10.606 -13.272  1.00  0.97           O  
ATOM   2436  CG  PRO A 148     -17.364   8.588 -10.076  1.00  0.97           C  
ATOM   2437  HG2 PRO A 148     -17.435   7.567  -9.701  1.00  0.97           H  
ATOM   2438  HG3 PRO A 148     -17.413   9.308  -9.259  1.00  0.97           H  
ATOM   2439  CD  PRO A 148     -18.472   8.866 -11.077  1.00  0.97           C  
ATOM   2440  HD2 PRO A 148     -19.347   9.232 -10.541  1.00  0.97           H  
ATOM   2441  HD3 PRO A 148     -18.714   7.955 -11.623  1.00  0.97           H  
ATOM   2442  N   MET A 149     -16.192   9.232 -14.135  1.00  0.96           N  
ATOM   2443  H   MET A 149     -17.054   8.732 -13.971  1.00  0.96           H  
ATOM   2444  CA  MET A 149     -15.575   9.164 -15.463  1.00  0.96           C  
ATOM   2445  HA  MET A 149     -14.530   8.876 -15.348  1.00  0.96           H  
ATOM   2446  C   MET A 149     -15.595  10.506 -16.198  1.00  0.96           C  
ATOM   2447  CB  MET A 149     -16.309   8.110 -16.302  1.00  0.96           C  
ATOM   2448  HB2 MET A 149     -17.344   8.420 -16.453  1.00  0.96           H  
ATOM   2449  HB3 MET A 149     -15.833   8.035 -17.280  1.00  0.96           H  
ATOM   2450  O   MET A 149     -14.659  10.823 -16.932  1.00  0.96           O  
ATOM   2451  CG  MET A 149     -16.294   6.739 -15.622  1.00  0.96           C  
ATOM   2452  HG2 MET A 149     -16.843   6.795 -14.682  1.00  0.96           H  
ATOM   2453  HG3 MET A 149     -16.819   6.023 -16.254  1.00  0.96           H  
ATOM   2454  SD  MET A 149     -14.637   6.107 -15.278  1.00  0.96           S  
ATOM   2455  CE  MET A 149     -14.150   5.815 -16.978  1.00  0.96           C  
ATOM   2456  HE1 MET A 149     -15.031   5.623 -17.590  1.00  0.96           H  
ATOM   2457  HE2 MET A 149     -13.539   4.913 -16.973  1.00  0.96           H  
ATOM   2458  HE3 MET A 149     -13.616   6.689 -17.351  1.00  0.96           H  
ATOM   2459  N   ASP A 150     -16.649  11.296 -15.999  1.00  0.97           N  
ATOM   2460  H   ASP A 150     -17.327  11.029 -15.300  1.00  0.97           H  
ATOM   2461  CA  ASP A 150     -16.783  12.621 -16.601  1.00  0.97           C  
ATOM   2462  HA  ASP A 150     -16.402  12.583 -17.622  1.00  0.97           H  
ATOM   2463  C   ASP A 150     -15.941  13.657 -15.846  1.00  0.97           C  
ATOM   2464  CB  ASP A 150     -18.268  13.020 -16.674  1.00  0.97           C  
ATOM   2465  HB2 ASP A 150     -18.341  14.027 -17.084  1.00  0.97           H  
ATOM   2466  HB3 ASP A 150     -18.692  13.036 -15.670  1.00  0.97           H  
ATOM   2467  O   ASP A 150     -15.418  14.582 -16.470  1.00  0.97           O  
ATOM   2468  CG  ASP A 150     -19.078  12.071 -17.570  1.00  0.97           C  
ATOM   2469  OD1 ASP A 150     -18.563  11.678 -18.641  1.00  0.97           O  
ATOM   2470  OD2 ASP A 150     -20.209  11.700 -17.178  1.00  0.97           O  
ATOM   2471  N   VAL A 151     -15.745  13.469 -14.534  1.00  0.97           N  
ATOM   2472  H   VAL A 151     -16.204  12.685 -14.092  1.00  0.97           H  
ATOM   2473  CA  VAL A 151     -14.810  14.268 -13.724  1.00  0.97           C  
ATOM   2474  HA  VAL A 151     -15.051  15.323 -13.852  1.00  0.97           H  
ATOM   2475  C   VAL A 151     -13.375  14.073 -14.224  1.00  0.97           C  
ATOM   2476  CB  VAL A 151     -14.927  13.933 -12.220  1.00  0.97           C  
ATOM   2477  HB  VAL A 151     -14.684  12.884 -12.053  1.00  0.97           H  
ATOM   2478  O   VAL A 151     -12.708  15.054 -14.559  1.00  0.97           O  
ATOM   2479  CG1 VAL A 151     -13.960  14.793 -11.402  1.00  0.97           C  
ATOM   2480 HG11 VAL A 151     -14.134  14.646 -10.337  1.00  0.97           H  
ATOM   2481 HG12 VAL A 151     -14.092  15.847 -11.648  1.00  0.97           H  
ATOM   2482 HG13 VAL A 151     -12.932  14.499 -11.615  1.00  0.97           H  
ATOM   2483  CG2 VAL A 151     -16.349  14.189 -11.701  1.00  0.97           C  
ATOM   2484 HG21 VAL A 151     -16.621  15.235 -11.846  1.00  0.97           H  
ATOM   2485 HG22 VAL A 151     -16.393  13.954 -10.637  1.00  0.97           H  
ATOM   2486 HG23 VAL A 151     -17.066  13.547 -12.213  1.00  0.97           H  
ATOM   2487  N   LEU A 152     -12.935  12.820 -14.394  1.00  0.96           N  
ATOM   2488  H   LEU A 152     -13.499  12.060 -14.039  1.00  0.96           H  
ATOM   2489  CA  LEU A 152     -11.622  12.511 -14.970  1.00  0.96           C  
ATOM   2490  HA  LEU A 152     -10.857  12.968 -14.343  1.00  0.96           H  
ATOM   2491  C   LEU A 152     -11.472  13.077 -16.387  1.00  0.96           C  
ATOM   2492  CB  LEU A 152     -11.415  10.988 -14.980  1.00  0.96           C  
ATOM   2493  HB2 LEU A 152     -12.258  10.520 -15.489  1.00  0.96           H  
ATOM   2494  HB3 LEU A 152     -11.407  10.633 -13.950  1.00  0.96           H  
ATOM   2495  O   LEU A 152     -10.468  13.716 -16.701  1.00  0.96           O  
ATOM   2496  CG  LEU A 152     -10.111  10.545 -15.678  1.00  0.96           C  
ATOM   2497  HG  LEU A 152     -10.111  10.895 -16.710  1.00  0.96           H  
ATOM   2498  CD1 LEU A 152      -8.856  11.078 -14.990  1.00  0.96           C  
ATOM   2499 HD11 LEU A 152      -8.824  12.166 -15.045  1.00  0.96           H  
ATOM   2500 HD12 LEU A 152      -7.963  10.679 -15.472  1.00  0.96           H  
ATOM   2501 HD13 LEU A 152      -8.850  10.783 -13.941  1.00  0.96           H  
ATOM   2502  CD2 LEU A 152     -10.051   9.023 -15.734  1.00  0.96           C  
ATOM   2503 HD21 LEU A 152     -10.073   8.619 -14.722  1.00  0.96           H  
ATOM   2504 HD22 LEU A 152     -10.909   8.663 -16.303  1.00  0.96           H  
ATOM   2505 HD23 LEU A 152      -9.131   8.711 -16.228  1.00  0.96           H  
ATOM   2506  N   LYS A 153     -12.466  12.853 -17.256  1.00  0.96           N  
ATOM   2507  H   LYS A 153     -13.252  12.300 -16.945  1.00  0.96           H  
ATOM   2508  CA  LYS A 153     -12.425  13.325 -18.648  1.00  0.96           C  
ATOM   2509  HA  LYS A 153     -11.540  12.906 -19.128  1.00  0.96           H  
ATOM   2510  C   LYS A 153     -12.288  14.844 -18.718  1.00  0.96           C  
ATOM   2511  CB  LYS A 153     -13.683  12.843 -19.383  1.00  0.96           C  
ATOM   2512  HB2 LYS A 153     -13.740  11.757 -19.306  1.00  0.96           H  
ATOM   2513  HB3 LYS A 153     -14.562  13.271 -18.901  1.00  0.96           H  
ATOM   2514  O   LYS A 153     -11.546  15.344 -19.562  1.00  0.96           O  
ATOM   2515  CG  LYS A 153     -13.678  13.234 -20.869  1.00  0.96           C  
ATOM   2516  HG2 LYS A 153     -12.812  12.790 -21.359  1.00  0.96           H  
ATOM   2517  HG3 LYS A 153     -13.626  14.318 -20.967  1.00  0.96           H  
ATOM   2518  CD  LYS A 153     -14.960  12.750 -21.553  1.00  0.96           C  
ATOM   2519  HD2 LYS A 153     -15.819  13.173 -21.032  1.00  0.96           H  
ATOM   2520  HD3 LYS A 153     -15.012  11.663 -21.495  1.00  0.96           H  
ATOM   2521  CE  LYS A 153     -14.972  13.199 -23.018  1.00  0.96           C  
ATOM   2522  HE2 LYS A 153     -14.129  12.740 -23.534  1.00  0.96           H  
ATOM   2523  HE3 LYS A 153     -14.832  14.280 -23.046  1.00  0.96           H  
ATOM   2524  NZ  LYS A 153     -16.251  12.838 -23.681  1.00  0.96           N  
ATOM   2525  HZ1 LYS A 153     -16.391  11.838 -23.670  1.00  0.96           H  
ATOM   2526  HZ2 LYS A 153     -16.266  13.160 -24.638  1.00  0.96           H  
ATOM   2527  HZ3 LYS A 153     -17.026  13.265 -23.194  1.00  0.96           H  
ATOM   2528  N   GLN A 154     -12.984  15.571 -17.845  1.00  0.97           N  
ATOM   2529  H   GLN A 154     -13.582  15.099 -17.181  1.00  0.97           H  
ATOM   2530  CA  GLN A 154     -12.859  17.020 -17.758  1.00  0.97           C  
ATOM   2531  HA  GLN A 154     -13.037  17.443 -18.747  1.00  0.97           H  
ATOM   2532  C   GLN A 154     -11.445  17.428 -17.342  1.00  0.97           C  
ATOM   2533  CB  GLN A 154     -13.925  17.573 -16.810  1.00  0.97           C  
ATOM   2534  HB2 GLN A 154     -13.825  17.113 -15.827  1.00  0.97           H  
ATOM   2535  HB3 GLN A 154     -14.906  17.321 -17.215  1.00  0.97           H  
ATOM   2536  O   GLN A 154     -10.837  18.214 -18.061  1.00  0.97           O  
ATOM   2537  CG  GLN A 154     -13.810  19.098 -16.661  1.00  0.97           C  
ATOM   2538  HG2 GLN A 154     -12.867  19.348 -16.176  1.00  0.97           H  
ATOM   2539  HG3 GLN A 154     -13.826  19.569 -17.645  1.00  0.97           H  
ATOM   2540  CD  GLN A 154     -14.939  19.684 -15.830  1.00  0.97           C  
ATOM   2541  NE2 GLN A 154     -14.796  20.899 -15.352  1.00  0.97           N  
ATOM   2542 HE21 GLN A 154     -15.522  21.267 -14.754  1.00  0.97           H  
ATOM   2543 HE22 GLN A 154     -13.917  21.386 -15.448  1.00  0.97           H  
ATOM   2544  OE1 GLN A 154     -15.978  19.072 -15.623  1.00  0.97           O  
ATOM   2545  N   ALA A 155     -10.904  16.857 -16.261  1.00  0.97           N  
ATOM   2546  H   ALA A 155     -11.457  16.211 -15.715  1.00  0.97           H  
ATOM   2547  CA  ALA A 155      -9.549  17.158 -15.792  1.00  0.97           C  
ATOM   2548  HA  ALA A 155      -9.488  18.213 -15.524  1.00  0.97           H  
ATOM   2549  C   ALA A 155      -8.491  16.883 -16.876  1.00  0.97           C  
ATOM   2550  CB  ALA A 155      -9.288  16.322 -14.534  1.00  0.97           C  
ATOM   2551  HB1 ALA A 155      -9.253  15.260 -14.778  1.00  0.97           H  
ATOM   2552  HB2 ALA A 155      -8.339  16.619 -14.088  1.00  0.97           H  
ATOM   2553  HB3 ALA A 155     -10.086  16.490 -13.811  1.00  0.97           H  
ATOM   2554  O   ALA A 155      -7.619  17.708 -17.145  1.00  0.97           O  
ATOM   2555  N   GLN A 156      -8.611  15.758 -17.586  1.00  0.95           N  
ATOM   2556  H   GLN A 156      -9.324  15.099 -17.309  1.00  0.95           H  
ATOM   2557  CA  GLN A 156      -7.722  15.418 -18.699  1.00  0.95           C  
ATOM   2558  HA  GLN A 156      -6.689  15.497 -18.359  1.00  0.95           H  
ATOM   2559  C   GLN A 156      -7.882  16.360 -19.894  1.00  0.95           C  
ATOM   2560  CB  GLN A 156      -7.989  13.979 -19.151  1.00  0.95           C  
ATOM   2561  HB2 GLN A 156      -7.475  13.803 -20.096  1.00  0.95           H  
ATOM   2562  HB3 GLN A 156      -9.058  13.841 -19.310  1.00  0.95           H  
ATOM   2563  O   GLN A 156      -6.894  16.694 -20.549  1.00  0.95           O  
ATOM   2564  CG  GLN A 156      -7.478  12.952 -18.134  1.00  0.95           C  
ATOM   2565  HG2 GLN A 156      -7.963  13.101 -17.169  1.00  0.95           H  
ATOM   2566  HG3 GLN A 156      -6.406  13.095 -17.996  1.00  0.95           H  
ATOM   2567  CD  GLN A 156      -7.734  11.520 -18.587  1.00  0.95           C  
ATOM   2568  NE2 GLN A 156      -6.901  10.588 -18.177  1.00  0.95           N  
ATOM   2569 HE21 GLN A 156      -6.131  10.819 -17.565  1.00  0.95           H  
ATOM   2570 HE22 GLN A 156      -7.078   9.640 -18.477  1.00  0.95           H  
ATOM   2571  OE1 GLN A 156      -8.662  11.210 -19.322  1.00  0.95           O  
ATOM   2572  N   PHE A 157      -9.100  16.802 -20.208  1.00  0.96           N  
ATOM   2573  H   PHE A 157      -9.889  16.497 -19.655  1.00  0.96           H  
ATOM   2574  CA  PHE A 157      -9.329  17.743 -21.300  1.00  0.96           C  
ATOM   2575  HA  PHE A 157      -8.818  17.379 -22.191  1.00  0.96           H  
ATOM   2576  C   PHE A 157      -8.738  19.117 -20.973  1.00  0.96           C  
ATOM   2577  CB  PHE A 157     -10.825  17.826 -21.615  1.00  0.96           C  
ATOM   2578  HB2 PHE A 157     -11.171  16.847 -21.945  1.00  0.96           H  
ATOM   2579  HB3 PHE A 157     -11.372  18.077 -20.706  1.00  0.96           H  
ATOM   2580  O   PHE A 157      -7.920  19.626 -21.744  1.00  0.96           O  
ATOM   2581  CG  PHE A 157     -11.153  18.850 -22.684  1.00  0.96           C  
ATOM   2582  CD1 PHE A 157     -11.624  20.124 -22.318  1.00  0.96           C  
ATOM   2583  HD1 PHE A 157     -11.764  20.373 -21.277  1.00  0.96           H  
ATOM   2584  CD2 PHE A 157     -10.968  18.540 -24.045  1.00  0.96           C  
ATOM   2585  HD2 PHE A 157     -10.610  17.561 -24.328  1.00  0.96           H  
ATOM   2586  CE1 PHE A 157     -11.916  21.081 -23.305  1.00  0.96           C  
ATOM   2587  HE1 PHE A 157     -12.284  22.053 -23.014  1.00  0.96           H  
ATOM   2588  CE2 PHE A 157     -11.271  19.494 -25.034  1.00  0.96           C  
ATOM   2589  HE2 PHE A 157     -11.173  19.239 -26.079  1.00  0.96           H  
ATOM   2590  CZ  PHE A 157     -11.744  20.766 -24.663  1.00  0.96           C  
ATOM   2591  HZ  PHE A 157     -11.996  21.497 -25.417  1.00  0.96           H  
ATOM   2592  N   THR A 158      -9.095  19.682 -19.819  1.00  0.97           N  
ATOM   2593  H   THR A 158      -9.701  19.178 -19.187  1.00  0.97           H  
ATOM   2594  CA  THR A 158      -8.707  21.041 -19.422  1.00  0.97           C  
ATOM   2595  HA  THR A 158      -8.791  21.689 -20.294  1.00  0.97           H  
ATOM   2596  C   THR A 158      -7.270  21.142 -18.923  1.00  0.97           C  
ATOM   2597  CB  THR A 158      -9.641  21.608 -18.347  1.00  0.97           C  
ATOM   2598  HB  THR A 158      -9.334  22.634 -18.141  1.00  0.97           H  
ATOM   2599  O   THR A 158      -6.688  22.221 -18.963  1.00  0.97           O  
ATOM   2600  CG2 THR A 158     -11.111  21.625 -18.767  1.00  0.97           C  
ATOM   2601 HG21 THR A 158     -11.214  22.192 -19.692  1.00  0.97           H  
ATOM   2602 HG22 THR A 158     -11.698  22.117 -17.992  1.00  0.97           H  
ATOM   2603 HG23 THR A 158     -11.484  20.610 -18.907  1.00  0.97           H  
ATOM   2604  OG1 THR A 158      -9.531  20.855 -17.165  1.00  0.97           O  
ATOM   2605  HG1 THR A 158      -9.947  21.369 -16.468  1.00  0.97           H  
ATOM   2606  N   GLY A 159      -6.684  20.031 -18.469  1.00  0.96           N  
ATOM   2607  H   GLY A 159      -7.264  19.214 -18.343  1.00  0.96           H  
ATOM   2608  CA  GLY A 159      -5.382  20.010 -17.803  1.00  0.96           C  
ATOM   2609  HA2 GLY A 159      -4.663  20.580 -18.392  1.00  0.96           H  
ATOM   2610  HA3 GLY A 159      -5.042  18.978 -17.728  1.00  0.96           H  
ATOM   2611  C   GLY A 159      -5.398  20.594 -16.387  1.00  0.96           C  
ATOM   2612  O   GLY A 159      -4.326  20.817 -15.835  1.00  0.96           O  
ATOM   2613  N   ALA A 160      -6.576  20.862 -15.818  1.00  0.96           N  
ATOM   2614  H   ALA A 160      -7.417  20.603 -16.315  1.00  0.96           H  
ATOM   2615  CA  ALA A 160      -6.735  21.341 -14.447  1.00  0.96           C  
ATOM   2616  HA  ALA A 160      -5.895  21.990 -14.198  1.00  0.96           H  
ATOM   2617  C   ALA A 160      -6.765  20.187 -13.429  1.00  0.96           C  
ATOM   2618  CB  ALA A 160      -8.014  22.182 -14.360  1.00  0.96           C  
ATOM   2619  HB1 ALA A 160      -8.102  22.629 -13.370  1.00  0.96           H  
ATOM   2620  HB2 ALA A 160      -7.980  22.992 -15.089  1.00  0.96           H  
ATOM   2621  HB3 ALA A 160      -8.888  21.555 -14.538  1.00  0.96           H  
ATOM   2622  O   ALA A 160      -6.810  19.008 -13.792  1.00  0.96           O  
ATOM   2623  N   ALA A 161      -6.788  20.555 -12.145  1.00  0.95           N  
ATOM   2624  H   ALA A 161      -6.765  21.541 -11.925  1.00  0.95           H  
ATOM   2625  CA  ALA A 161      -7.154  19.649 -11.065  1.00  0.95           C  
ATOM   2626  HA  ALA A 161      -6.434  18.832 -11.024  1.00  0.95           H  
ATOM   2627  C   ALA A 161      -8.549  19.053 -11.314  1.00  0.95           C  
ATOM   2628  CB  ALA A 161      -7.061  20.385  -9.727  1.00  0.95           C  
ATOM   2629  HB1 ALA A 161      -7.761  21.221  -9.709  1.00  0.95           H  
ATOM   2630  HB2 ALA A 161      -6.047  20.754  -9.573  1.00  0.95           H  
ATOM   2631  HB3 ALA A 161      -7.310  19.704  -8.913  1.00  0.95           H  
ATOM   2632  O   ALA A 161      -9.423  19.696 -11.904  1.00  0.95           O  
ATOM   2633  N   ALA A 162      -8.758  17.814 -10.876  1.00  0.95           N  
ATOM   2634  H   ALA A 162      -8.039  17.361 -10.330  1.00  0.95           H  
ATOM   2635  CA  ALA A 162     -10.086  17.221 -10.897  1.00  0.95           C  
ATOM   2636  HA  ALA A 162     -10.522  17.372 -11.884  1.00  0.95           H  
ATOM   2637  C   ALA A 162     -11.008  17.914  -9.884  1.00  0.95           C  
ATOM   2638  CB  ALA A 162      -9.957  15.723 -10.644  1.00  0.95           C  
ATOM   2639  HB1 ALA A 162     -10.948  15.271 -10.676  1.00  0.95           H  
ATOM   2640  HB2 ALA A 162      -9.328  15.264 -11.408  1.00  0.95           H  
ATOM   2641  HB3 ALA A 162      -9.514  15.558  -9.662  1.00  0.95           H  
ATOM   2642  O   ALA A 162     -10.549  18.479  -8.894  1.00  0.95           O  
ATOM   2643  N   ASN A 163     -12.319  17.865 -10.131  1.00  0.97           N  
ATOM   2644  H   ASN A 163     -12.650  17.402 -10.964  1.00  0.97           H  
ATOM   2645  CA  ASN A 163     -13.285  18.425  -9.192  1.00  0.97           C  
ATOM   2646  HA  ASN A 163     -13.041  19.476  -9.034  1.00  0.97           H  
ATOM   2647  C   ASN A 163     -13.191  17.708  -7.838  1.00  0.97           C  
ATOM   2648  CB  ASN A 163     -14.719  18.324  -9.741  1.00  0.97           C  
ATOM   2649  HB2 ASN A 163     -14.936  17.293 -10.019  1.00  0.97           H  
ATOM   2650  HB3 ASN A 163     -15.398  18.583  -8.929  1.00  0.97           H  
ATOM   2651  O   ASN A 163     -13.179  16.476  -7.789  1.00  0.97           O  
ATOM   2652  CG  ASN A 163     -15.028  19.237 -10.913  1.00  0.97           C  
ATOM   2653  ND2 ASN A 163     -16.293  19.513 -11.137  1.00  0.97           N  
ATOM   2654 HD21 ASN A 163     -16.940  19.282 -10.397  1.00  0.97           H  
ATOM   2655 HD22 ASN A 163     -16.425  20.313 -11.740  1.00  0.97           H  
ATOM   2656  OD1 ASN A 163     -14.188  19.723 -11.646  1.00  0.97           O  
ATOM   2657  N   VAL A 164     -13.206  18.496  -6.764  1.00  0.97           N  
ATOM   2658  H   VAL A 164     -13.173  19.496  -6.902  1.00  0.97           H  
ATOM   2659  CA  VAL A 164     -13.332  18.024  -5.379  1.00  0.97           C  
ATOM   2660  HA  VAL A 164     -12.464  17.412  -5.134  1.00  0.97           H  
ATOM   2661  C   VAL A 164     -14.586  17.150  -5.229  1.00  0.97           C  
ATOM   2662  CB  VAL A 164     -13.354  19.242  -4.432  1.00  0.97           C  
ATOM   2663  HB  VAL A 164     -14.156  19.917  -4.734  1.00  0.97           H  
ATOM   2664  O   VAL A 164     -15.588  17.392  -5.908  1.00  0.97           O  
ATOM   2665  CG1 VAL A 164     -13.580  18.850  -2.980  1.00  0.97           C  
ATOM   2666 HG11 VAL A 164     -12.881  18.064  -2.696  1.00  0.97           H  
ATOM   2667 HG12 VAL A 164     -13.459  19.719  -2.333  1.00  0.97           H  
ATOM   2668 HG13 VAL A 164     -14.602  18.494  -2.846  1.00  0.97           H  
ATOM   2669  CG2 VAL A 164     -12.025  20.012  -4.496  1.00  0.97           C  
ATOM   2670 HG21 VAL A 164     -11.200  19.355  -4.217  1.00  0.97           H  
ATOM   2671 HG22 VAL A 164     -12.051  20.854  -3.805  1.00  0.97           H  
ATOM   2672 HG23 VAL A 164     -11.845  20.396  -5.499  1.00  0.97           H  
ATOM   2673  N   SER A 165     -14.508  16.107  -4.398  1.00  0.98           N  
ATOM   2674  H   SER A 165     -13.690  15.986  -3.818  1.00  0.98           H  
ATOM   2675  CA  SER A 165     -15.645  15.241  -4.072  1.00  0.98           C  
ATOM   2676  HA  SER A 165     -16.076  14.868  -5.001  1.00  0.98           H  
ATOM   2677  C   SER A 165     -16.763  16.015  -3.367  1.00  0.98           C  
ATOM   2678  CB  SER A 165     -15.189  14.013  -3.266  1.00  0.98           C  
ATOM   2679  HB2 SER A 165     -14.802  13.270  -3.964  1.00  0.98           H  
ATOM   2680  HB3 SER A 165     -16.037  13.576  -2.740  1.00  0.98           H  
ATOM   2681  O   SER A 165     -16.535  17.005  -2.679  1.00  0.98           O  
ATOM   2682  OG  SER A 165     -14.165  14.317  -2.341  1.00  0.98           O  
ATOM   2683  HG  SER A 165     -13.435  13.711  -2.489  1.00  0.98           H  
ATOM   2684  N   ASP A 166     -18.004  15.575  -3.567  1.00  0.98           N  
ATOM   2685  H   ASP A 166     -18.133  14.735  -4.111  1.00  0.98           H  
ATOM   2686  CA  ASP A 166     -19.180  16.174  -2.928  1.00  0.98           C  
ATOM   2687  HA  ASP A 166     -19.045  17.254  -2.868  1.00  0.98           H  
ATOM   2688  C   ASP A 166     -19.377  15.653  -1.490  1.00  0.98           C  
ATOM   2689  CB  ASP A 166     -20.423  15.895  -3.789  1.00  0.98           C  
ATOM   2690  HB2 ASP A 166     -20.550  14.818  -3.898  1.00  0.98           H  
ATOM   2691  HB3 ASP A 166     -21.297  16.282  -3.266  1.00  0.98           H  
ATOM   2692  O   ASP A 166     -20.100  16.265  -0.697  1.00  0.98           O  
ATOM   2693  CG  ASP A 166     -20.379  16.552  -5.175  1.00  0.98           C  
ATOM   2694  OD1 ASP A 166     -20.653  17.768  -5.268  1.00  0.98           O  
ATOM   2695  OD2 ASP A 166     -20.172  15.816  -6.171  1.00  0.98           O  
ATOM   2696  N   ALA A 167     -18.776  14.501  -1.166  1.00  0.98           N  
ATOM   2697  H   ALA A 167     -18.192  14.070  -1.868  1.00  0.98           H  
ATOM   2698  CA  ALA A 167     -18.709  13.956   0.185  1.00  0.98           C  
ATOM   2699  HA  ALA A 167     -18.471  14.768   0.871  1.00  0.98           H  
ATOM   2700  C   ALA A 167     -17.628  12.876   0.338  1.00  0.98           C  
ATOM   2701  CB  ALA A 167     -20.076  13.346   0.544  1.00  0.98           C  
ATOM   2702  HB1 ALA A 167     -20.349  12.582  -0.184  1.00  0.98           H  
ATOM   2703  HB2 ALA A 167     -20.835  14.127   0.560  1.00  0.98           H  
ATOM   2704  HB3 ALA A 167     -20.020  12.894   1.534  1.00  0.98           H  
ATOM   2705  O   ALA A 167     -17.422  12.051  -0.553  1.00  0.98           O  
ATOM   2706  N   TYR A 168     -17.080  12.751   1.543  1.00  0.99           N  
ATOM   2707  H   TYR A 168     -17.191  13.516   2.194  1.00  0.99           H  
ATOM   2708  CA  TYR A 168     -16.509  11.499   2.032  1.00  0.99           C  
ATOM   2709  HA  TYR A 168     -15.931  11.047   1.226  1.00  0.99           H  
ATOM   2710  C   TYR A 168     -17.605  10.512   2.441  1.00  0.99           C  
ATOM   2711  CB  TYR A 168     -15.561  11.762   3.204  1.00  0.99           C  
ATOM   2712  HB2 TYR A 168     -15.144  10.815   3.548  1.00  0.99           H  
ATOM   2713  HB3 TYR A 168     -16.127  12.212   4.020  1.00  0.99           H  
ATOM   2714  O   TYR A 168     -18.737  10.888   2.753  1.00  0.99           O  
ATOM   2715  CG  TYR A 168     -14.419  12.677   2.861  1.00  0.99           C  
ATOM   2716  CD1 TYR A 168     -13.515  12.311   1.848  1.00  0.99           C  
ATOM   2717  HD1 TYR A 168     -13.603  11.354   1.355  1.00  0.99           H  
ATOM   2718  CD2 TYR A 168     -14.307  13.919   3.508  1.00  0.99           C  
ATOM   2719  HD2 TYR A 168     -15.023  14.218   4.260  1.00  0.99           H  
ATOM   2720  CE1 TYR A 168     -12.535  13.225   1.427  1.00  0.99           C  
ATOM   2721  HE1 TYR A 168     -11.886  13.000   0.593  1.00  0.99           H  
ATOM   2722  CE2 TYR A 168     -13.308  14.818   3.114  1.00  0.99           C  
ATOM   2723  HE2 TYR A 168     -13.258  15.790   3.582  1.00  0.99           H  
ATOM   2724  OH  TYR A 168     -11.558  15.399   1.586  1.00  0.99           O  
ATOM   2725  HH  TYR A 168     -11.725  16.260   1.975  1.00  0.99           H  
ATOM   2726  CZ  TYR A 168     -12.446  14.486   2.047  1.00  0.99           C  
ATOM   2727  N   THR A 169     -17.263   9.227   2.489  1.00  0.99           N  
ATOM   2728  H   THR A 169     -16.319   8.983   2.227  1.00  0.99           H  
ATOM   2729  CA  THR A 169     -18.179   8.153   2.885  1.00  0.99           C  
ATOM   2730  HA  THR A 169     -19.024   8.598   3.410  1.00  0.99           H  
ATOM   2731  C   THR A 169     -17.531   7.171   3.856  1.00  0.99           C  
ATOM   2732  CB  THR A 169     -18.736   7.399   1.667  1.00  0.99           C  
ATOM   2733  HB  THR A 169     -19.463   6.674   2.033  1.00  0.99           H  
ATOM   2734  O   THR A 169     -16.331   6.917   3.784  1.00  0.99           O  
ATOM   2735  CG2 THR A 169     -19.435   8.296   0.646  1.00  0.99           C  
ATOM   2736 HG21 THR A 169     -18.717   8.969   0.178  1.00  0.99           H  
ATOM   2737 HG22 THR A 169     -19.893   7.678  -0.126  1.00  0.99           H  
ATOM   2738 HG23 THR A 169     -20.204   8.887   1.142  1.00  0.99           H  
ATOM   2739  OG1 THR A 169     -17.734   6.696   0.979  1.00  0.99           O  
ATOM   2740  HG1 THR A 169     -17.050   7.335   0.765  1.00  0.99           H  
ATOM   2741  N   ILE A 170     -18.348   6.578   4.730  1.00  0.99           N  
ATOM   2742  H   ILE A 170     -19.296   6.920   4.788  1.00  0.99           H  
ATOM   2743  CA  ILE A 170     -18.022   5.385   5.518  1.00  0.99           C  
ATOM   2744  HA  ILE A 170     -17.005   5.070   5.287  1.00  0.99           H  
ATOM   2745  C   ILE A 170     -18.976   4.274   5.087  1.00  0.99           C  
ATOM   2746  CB  ILE A 170     -18.104   5.655   7.037  1.00  0.99           C  
ATOM   2747  HB  ILE A 170     -19.113   5.983   7.287  1.00  0.99           H  
ATOM   2748  O   ILE A 170     -20.195   4.429   5.170  1.00  0.99           O  
ATOM   2749  CG1 ILE A 170     -17.116   6.775   7.427  1.00  0.99           C  
ATOM   2750 HG12 ILE A 170     -16.113   6.505   7.098  1.00  0.99           H  
ATOM   2751 HG13 ILE A 170     -17.407   7.682   6.897  1.00  0.99           H  
ATOM   2752  CG2 ILE A 170     -17.807   4.349   7.801  1.00  0.99           C  
ATOM   2753 HG21 ILE A 170     -16.831   3.973   7.494  1.00  0.99           H  
ATOM   2754 HG22 ILE A 170     -17.810   4.515   8.878  1.00  0.99           H  
ATOM   2755 HG23 ILE A 170     -18.561   3.594   7.583  1.00  0.99           H  
ATOM   2756  CD1 ILE A 170     -17.063   7.127   8.918  1.00  0.99           C  
ATOM   2757 HD11 ILE A 170     -18.072   7.325   9.279  1.00  0.99           H  
ATOM   2758 HD12 ILE A 170     -16.455   8.021   9.056  1.00  0.99           H  
ATOM   2759 HD13 ILE A 170     -16.616   6.315   9.490  1.00  0.99           H  
ATOM   2760  N   ASN A 171     -18.427   3.163   4.599  1.00  0.99           N  
ATOM   2761  H   ASN A 171     -17.419   3.133   4.548  1.00  0.99           H  
ATOM   2762  CA  ASN A 171     -19.153   2.039   4.002  1.00  0.99           C  
ATOM   2763  HA  ASN A 171     -18.422   1.460   3.437  1.00  0.99           H  
ATOM   2764  C   ASN A 171     -20.176   2.537   2.967  1.00  0.99           C  
ATOM   2765  CB  ASN A 171     -19.719   1.115   5.094  1.00  0.99           C  
ATOM   2766  HB2 ASN A 171     -20.269   1.721   5.815  1.00  0.99           H  
ATOM   2767  HB3 ASN A 171     -20.389   0.384   4.641  1.00  0.99           H  
ATOM   2768  O   ASN A 171     -21.350   2.161   2.971  1.00  0.99           O  
ATOM   2769  CG  ASN A 171     -18.661   0.384   5.889  1.00  0.99           C  
ATOM   2770  ND2 ASN A 171     -18.933  -0.808   6.359  1.00  0.99           N  
ATOM   2771 HD21 ASN A 171     -18.191  -1.245   6.887  1.00  0.99           H  
ATOM   2772 HD22 ASN A 171     -19.802  -1.276   6.146  1.00  0.99           H  
ATOM   2773  OD1 ASN A 171     -17.582   0.884   6.128  1.00  0.99           O  
ATOM   2774  N   GLY A 172     -19.713   3.445   2.105  1.00  0.98           N  
ATOM   2775  H   GLY A 172     -18.740   3.708   2.176  1.00  0.98           H  
ATOM   2776  CA  GLY A 172     -20.491   4.063   1.040  1.00  0.98           C  
ATOM   2777  HA2 GLY A 172     -19.805   4.595   0.382  1.00  0.98           H  
ATOM   2778  HA3 GLY A 172     -20.986   3.289   0.452  1.00  0.98           H  
ATOM   2779  C   GLY A 172     -21.553   5.057   1.506  1.00  0.98           C  
ATOM   2780  O   GLY A 172     -22.302   5.512   0.652  1.00  0.98           O  
ATOM   2781  N   GLN A 173     -21.667   5.412   2.792  1.00  0.99           N  
ATOM   2782  H   GLN A 173     -21.047   4.991   3.469  1.00  0.99           H  
ATOM   2783  CA  GLN A 173     -22.644   6.390   3.299  1.00  0.99           C  
ATOM   2784  HA  GLN A 173     -23.350   6.626   2.503  1.00  0.99           H  
ATOM   2785  C   GLN A 173     -21.963   7.689   3.770  1.00  0.99           C  
ATOM   2786  CB  GLN A 173     -23.470   5.777   4.440  1.00  0.99           C  
ATOM   2787  HB2 GLN A 173     -24.117   6.538   4.874  1.00  0.99           H  
ATOM   2788  HB3 GLN A 173     -22.796   5.421   5.220  1.00  0.99           H  
ATOM   2789  O   GLN A 173     -21.011   7.608   4.542  1.00  0.99           O  
ATOM   2790  CG  GLN A 173     -24.333   4.604   3.952  1.00  0.99           C  
ATOM   2791  HG2 GLN A 173     -23.702   3.861   3.465  1.00  0.99           H  
ATOM   2792  HG3 GLN A 173     -24.795   4.117   4.811  1.00  0.99           H  
ATOM   2793  CD  GLN A 173     -25.467   4.992   3.014  1.00  0.99           C  
ATOM   2794  NE2 GLN A 173     -26.012   4.034   2.298  1.00  0.99           N  
ATOM   2795 HE21 GLN A 173     -26.830   4.293   1.765  1.00  0.99           H  
ATOM   2796 HE22 GLN A 173     -25.690   3.084   2.420  1.00  0.99           H  
ATOM   2797  OE1 GLN A 173     -25.908   6.127   2.904  1.00  0.99           O  
ATOM   2798  N   PRO A 174     -22.447   8.885   3.375  1.00  0.99           N  
ATOM   2799  CA  PRO A 174     -21.855  10.156   3.799  1.00  0.99           C  
ATOM   2800  HA  PRO A 174     -20.796  10.138   3.541  1.00  0.99           H  
ATOM   2801  C   PRO A 174     -21.976  10.440   5.303  1.00  0.99           C  
ATOM   2802  CB  PRO A 174     -22.551  11.233   2.961  1.00  0.99           C  
ATOM   2803  HB2 PRO A 174     -23.423  11.614   3.493  1.00  0.99           H  
ATOM   2804  HB3 PRO A 174     -21.870  12.046   2.707  1.00  0.99           H  
ATOM   2805  O   PRO A 174     -21.057  10.974   5.919  1.00  0.99           O  
ATOM   2806  CG  PRO A 174     -23.011  10.495   1.710  1.00  0.99           C  
ATOM   2807  HG2 PRO A 174     -22.186  10.435   1.000  1.00  0.99           H  
ATOM   2808  HG3 PRO A 174     -23.879  10.970   1.254  1.00  0.99           H  
ATOM   2809  CD  PRO A 174     -23.335   9.105   2.248  1.00  0.99           C  
ATOM   2810  HD2 PRO A 174     -23.121   8.372   1.470  1.00  0.99           H  
ATOM   2811  HD3 PRO A 174     -24.374   9.051   2.573  1.00  0.99           H  
ATOM   2812  N   GLY A 175     -23.093  10.060   5.927  1.00  0.98           N  
ATOM   2813  H   GLY A 175     -23.818   9.619   5.379  1.00  0.98           H  
ATOM   2814  CA  GLY A 175     -23.320  10.239   7.364  1.00  0.98           C  
ATOM   2815  HA2 GLY A 175     -22.363  10.340   7.876  1.00  0.98           H  
ATOM   2816  HA3 GLY A 175     -23.800   9.342   7.756  1.00  0.98           H  
ATOM   2817  C   GLY A 175     -24.175  11.450   7.747  1.00  0.98           C  
ATOM   2818  O   GLY A 175     -24.654  12.198   6.896  1.00  0.98           O  
ATOM   2819  N   ASP A 176     -24.371  11.647   9.053  1.00  0.97           N  
ATOM   2820  H   ASP A 176     -23.860  11.052   9.690  1.00  0.97           H  
ATOM   2821  CA  ASP A 176     -25.368  12.568   9.629  1.00  0.97           C  
ATOM   2822  HA  ASP A 176     -26.341  12.333   9.197  1.00  0.97           H  
ATOM   2823  C   ASP A 176     -25.118  14.049   9.292  1.00  0.97           C  
ATOM   2824  CB  ASP A 176     -25.443  12.373  11.168  1.00  0.97           C  
ATOM   2825  HB2 ASP A 176     -24.438  12.218  11.561  1.00  0.97           H  
ATOM   2826  HB3 ASP A 176     -25.826  13.290  11.615  1.00  0.97           H  
ATOM   2827  O   ASP A 176     -26.056  14.846   9.344  1.00  0.97           O  
ATOM   2828  CG  ASP A 176     -26.365  11.234  11.644  1.00  0.97           C  
ATOM   2829  OD1 ASP A 176     -26.964  10.552  10.787  1.00  0.97           O  
ATOM   2830  OD2 ASP A 176     -26.572  11.054  12.867  1.00  0.97           O  
ATOM   2831  N   LEU A 177     -23.880  14.414   8.944  1.00  0.97           N  
ATOM   2832  H   LEU A 177     -23.176  13.691   8.897  1.00  0.97           H  
ATOM   2833  CA  LEU A 177     -23.476  15.796   8.665  1.00  0.97           C  
ATOM   2834  HA  LEU A 177     -24.045  16.464   9.311  1.00  0.97           H  
ATOM   2835  C   LEU A 177     -23.783  16.258   7.234  1.00  0.97           C  
ATOM   2836  CB  LEU A 177     -21.981  15.968   8.986  1.00  0.97           C  
ATOM   2837  HB2 LEU A 177     -21.715  17.003   8.770  1.00  0.97           H  
ATOM   2838  HB3 LEU A 177     -21.399  15.335   8.316  1.00  0.97           H  
ATOM   2839  O   LEU A 177     -23.804  17.460   6.981  1.00  0.97           O  
ATOM   2840  CG  LEU A 177     -21.578  15.654  10.439  1.00  0.97           C  
ATOM   2841  HG  LEU A 177     -21.680  14.585  10.624  1.00  0.97           H  
ATOM   2842  CD1 LEU A 177     -20.116  16.043  10.640  1.00  0.97           C  
ATOM   2843 HD11 LEU A 177     -19.479  15.380  10.054  1.00  0.97           H  
ATOM   2844 HD12 LEU A 177     -19.951  17.071  10.317  1.00  0.97           H  
ATOM   2845 HD13 LEU A 177     -19.843  15.965  11.692  1.00  0.97           H  
ATOM   2846  CD2 LEU A 177     -22.418  16.406  11.475  1.00  0.97           C  
ATOM   2847 HD21 LEU A 177     -22.030  16.213  12.475  1.00  0.97           H  
ATOM   2848 HD22 LEU A 177     -22.378  17.477  11.273  1.00  0.97           H  
ATOM   2849 HD23 LEU A 177     -23.452  16.064  11.436  1.00  0.97           H  
ATOM   2850  N   TYR A 178     -24.064  15.336   6.310  1.00  0.98           N  
ATOM   2851  H   TYR A 178     -24.087  14.364   6.583  1.00  0.98           H  
ATOM   2852  CA  TYR A 178     -24.406  15.688   4.935  1.00  0.98           C  
ATOM   2853  HA  TYR A 178     -23.993  16.673   4.715  1.00  0.98           H  
ATOM   2854  C   TYR A 178     -25.915  15.760   4.715  1.00  0.98           C  
ATOM   2855  CB  TYR A 178     -23.772  14.726   3.938  1.00  0.98           C  
ATOM   2856  HB2 TYR A 178     -24.106  13.713   4.165  1.00  0.98           H  
ATOM   2857  HB3 TYR A 178     -24.138  14.976   2.942  1.00  0.98           H  
ATOM   2858  O   TYR A 178     -26.722  15.029   5.307  1.00  0.98           O  
ATOM   2859  CG  TYR A 178     -22.264  14.761   3.903  1.00  0.98           C  
ATOM   2860  CD1 TYR A 178     -21.566  15.637   3.043  1.00  0.98           C  
ATOM   2861  HD1 TYR A 178     -22.092  16.329   2.402  1.00  0.98           H  
ATOM   2862  CD2 TYR A 178     -21.559  13.860   4.712  1.00  0.98           C  
ATOM   2863  HD2 TYR A 178     -22.091  13.203   5.385  1.00  0.98           H  
ATOM   2864  CE1 TYR A 178     -20.158  15.591   2.985  1.00  0.98           C  
ATOM   2865  HE1 TYR A 178     -19.611  16.237   2.314  1.00  0.98           H  
ATOM   2866  CE2 TYR A 178     -20.169  13.766   4.596  1.00  0.98           C  
ATOM   2867  HE2 TYR A 178     -19.611  13.016   5.138  1.00  0.98           H  
ATOM   2868  OH  TYR A 178     -18.122  14.465   3.689  1.00  0.98           O  
ATOM   2869  HH  TYR A 178     -17.699  15.244   3.320  1.00  0.98           H  
ATOM   2870  CZ  TYR A 178     -19.463  14.624   3.745  1.00  0.98           C  
ATOM   2871  N   ARG A 179     -26.316  16.612   3.768  1.00  0.97           N  
ATOM   2872  H   ARG A 179     -25.604  17.150   3.296  1.00  0.97           H  
ATOM   2873  CA  ARG A 179     -27.717  16.771   3.372  1.00  0.97           C  
ATOM   2874  HA  ARG A 179     -28.256  17.124   4.251  1.00  0.97           H  
ATOM   2875  C   ARG A 179     -28.316  15.424   2.937  1.00  0.97           C  
ATOM   2876  CB  ARG A 179     -27.803  17.835   2.269  1.00  0.97           C  
ATOM   2877  HB2 ARG A 179     -27.471  17.399   1.326  1.00  0.97           H  
ATOM   2878  HB3 ARG A 179     -27.141  18.666   2.513  1.00  0.97           H  
ATOM   2879  O   ARG A 179     -27.686  14.644   2.227  1.00  0.97           O  
ATOM   2880  CG  ARG A 179     -29.226  18.383   2.122  1.00  0.97           C  
ATOM   2881  HG2 ARG A 179     -29.930  17.559   2.004  1.00  0.97           H  
ATOM   2882  HG3 ARG A 179     -29.494  18.941   3.020  1.00  0.97           H  
ATOM   2883  CD  ARG A 179     -29.313  19.308   0.906  1.00  0.97           C  
ATOM   2884  HD2 ARG A 179     -28.689  20.183   1.088  1.00  0.97           H  
ATOM   2885  HD3 ARG A 179     -28.925  18.780   0.035  1.00  0.97           H  
ATOM   2886  NE  ARG A 179     -30.703  19.724   0.638  1.00  0.97           N  
ATOM   2887  HE  ARG A 179     -31.430  19.285   1.185  1.00  0.97           H  
ATOM   2888  NH1 ARG A 179     -30.226  21.205  -1.050  1.00  0.97           N  
ATOM   2889 HH11 ARG A 179     -29.242  21.007  -0.942  1.00  0.97           H  
ATOM   2890 HH12 ARG A 179     -30.524  21.898  -1.722  1.00  0.97           H  
ATOM   2891  NH2 ARG A 179     -32.347  20.876  -0.442  1.00  0.97           N  
ATOM   2892 HH21 ARG A 179     -32.623  21.563  -1.129  1.00  0.97           H  
ATOM   2893 HH22 ARG A 179     -33.050  20.454   0.148  1.00  0.97           H  
ATOM   2894  CZ  ARG A 179     -31.084  20.595  -0.280  1.00  0.97           C  
ATOM   2895  N   CYS A 180     -29.544  15.144   3.381  1.00  0.97           N  
ATOM   2896  H   CYS A 180     -29.985  15.836   3.970  1.00  0.97           H  
ATOM   2897  CA  CYS A 180     -30.297  13.915   3.084  1.00  0.97           C  
ATOM   2898  HA  CYS A 180     -31.194  13.941   3.703  1.00  0.97           H  
ATOM   2899  C   CYS A 180     -29.599  12.585   3.431  1.00  0.97           C  
ATOM   2900  CB  CYS A 180     -30.765  13.918   1.625  1.00  0.97           C  
ATOM   2901  HB2 CYS A 180     -29.878  13.886   0.992  1.00  0.97           H  
ATOM   2902  HB3 CYS A 180     -31.340  13.012   1.436  1.00  0.97           H  
ATOM   2903  O   CYS A 180     -30.018  11.544   2.926  1.00  0.97           O  
ATOM   2904  SG  CYS A 180     -31.785  15.321   1.134  1.00  0.97           S  
ATOM   2905  N   SER A 181     -28.575  12.594   4.288  1.00  0.98           N  
ATOM   2906  H   SER A 181     -28.199  13.480   4.596  1.00  0.98           H  
ATOM   2907  CA  SER A 181     -27.775  11.393   4.571  1.00  0.98           C  
ATOM   2908  HA  SER A 181     -28.008  10.618   3.841  1.00  0.98           H  
ATOM   2909  C   SER A 181     -28.067  10.769   5.941  1.00  0.98           C  
ATOM   2910  CB  SER A 181     -26.300  11.725   4.357  1.00  0.98           C  
ATOM   2911  HB2 SER A 181     -26.017  12.567   4.988  1.00  0.98           H  
ATOM   2912  HB3 SER A 181     -25.687  10.857   4.599  1.00  0.98           H  
ATOM   2913  O   SER A 181     -27.862   9.573   6.123  1.00  0.98           O  
ATOM   2914  OG  SER A 181     -26.110  12.076   2.995  1.00  0.98           O  
ATOM   2915  HG  SER A 181     -26.385  12.987   2.866  1.00  0.98           H  
ATOM   2916  N   ARG A 182     -28.694  11.521   6.861  1.00  0.96           N  
ATOM   2917  H   ARG A 182     -28.768  12.505   6.648  1.00  0.96           H  
ATOM   2918  CA  ARG A 182     -29.014  11.092   8.239  1.00  0.96           C  
ATOM   2919  HA  ARG A 182     -28.068  10.945   8.760  1.00  0.96           H  
ATOM   2920  C   ARG A 182     -29.758   9.754   8.363  1.00  0.96           C  
ATOM   2921  CB  ARG A 182     -29.794  12.225   8.929  1.00  0.96           C  
ATOM   2922  HB2 ARG A 182     -30.765  12.341   8.449  1.00  0.96           H  
ATOM   2923  HB3 ARG A 182     -29.234  13.152   8.808  1.00  0.96           H  
ATOM   2924  O   ARG A 182     -29.546   9.004   9.311  1.00  0.96           O  
ATOM   2925  CG  ARG A 182     -29.996  11.979  10.431  1.00  0.96           C  
ATOM   2926  HG2 ARG A 182     -29.020  11.870  10.905  1.00  0.96           H  
ATOM   2927  HG3 ARG A 182     -30.576  11.071  10.594  1.00  0.96           H  
ATOM   2928  CD  ARG A 182     -30.717  13.151  11.093  1.00  0.96           C  
ATOM   2929  HD2 ARG A 182     -31.731  13.214  10.698  1.00  0.96           H  
ATOM   2930  HD3 ARG A 182     -30.180  14.069  10.852  1.00  0.96           H  
ATOM   2931  NE  ARG A 182     -30.748  12.975  12.556  1.00  0.96           N  
ATOM   2932  HE  ARG A 182     -30.183  12.216  12.908  1.00  0.96           H  
ATOM   2933  NH1 ARG A 182     -31.880  14.908  13.053  1.00  0.96           N  
ATOM   2934 HH11 ARG A 182     -31.893  15.132  12.069  1.00  0.96           H  
ATOM   2935 HH12 ARG A 182     -32.210  15.589  13.722  1.00  0.96           H  
ATOM   2936  NH2 ARG A 182     -31.171  13.588  14.706  1.00  0.96           N  
ATOM   2937 HH21 ARG A 182     -31.477  14.298  15.356  1.00  0.96           H  
ATOM   2938 HH22 ARG A 182     -30.578  12.833  15.018  1.00  0.96           H  
ATOM   2939  CZ  ARG A 182     -31.270  13.818  13.427  1.00  0.96           C  
ATOM   2940  N   ALA A 183     -30.672   9.459   7.438  1.00  0.95           N  
ATOM   2941  H   ALA A 183     -30.781  10.090   6.657  1.00  0.95           H  
ATOM   2942  CA  ALA A 183     -31.432   8.206   7.461  1.00  0.95           C  
ATOM   2943  HA  ALA A 183     -31.765   8.012   8.481  1.00  0.95           H  
ATOM   2944  C   ALA A 183     -30.588   6.990   7.032  1.00  0.95           C  
ATOM   2945  CB  ALA A 183     -32.675   8.370   6.579  1.00  0.95           C  
ATOM   2946  HB1 ALA A 183     -33.269   7.457   6.618  1.00  0.95           H  
ATOM   2947  HB2 ALA A 183     -33.282   9.201   6.939  1.00  0.95           H  
ATOM   2948  HB3 ALA A 183     -32.381   8.554   5.546  1.00  0.95           H  
ATOM   2949  O   ALA A 183     -30.871   5.878   7.468  1.00  0.95           O  
ATOM   2950  N   GLY A 184     -29.566   7.207   6.196  1.00  0.95           N  
ATOM   2951  H   GLY A 184     -29.326   8.160   5.964  1.00  0.95           H  
ATOM   2952  CA  GLY A 184     -28.655   6.174   5.699  1.00  0.95           C  
ATOM   2953  HA2 GLY A 184     -29.173   5.216   5.648  1.00  0.95           H  
ATOM   2954  HA3 GLY A 184     -28.330   6.444   4.695  1.00  0.95           H  
ATOM   2955  C   GLY A 184     -27.398   5.986   6.550  1.00  0.95           C  
ATOM   2956  O   GLY A 184     -26.645   5.049   6.302  1.00  0.95           O  
ATOM   2957  N   THR A 185     -27.161   6.845   7.548  1.00  0.97           N  
ATOM   2958  H   THR A 185     -27.750   7.660   7.641  1.00  0.97           H  
ATOM   2959  CA  THR A 185     -25.987   6.769   8.427  1.00  0.97           C  
ATOM   2960  HA  THR A 185     -25.095   6.926   7.820  1.00  0.97           H  
ATOM   2961  C   THR A 185     -25.890   5.412   9.112  1.00  0.97           C  
ATOM   2962  CB  THR A 185     -26.026   7.862   9.495  1.00  0.97           C  
ATOM   2963  HB  THR A 185     -26.893   7.717  10.138  1.00  0.97           H  
ATOM   2964  O   THR A 185     -26.768   5.016   9.888  1.00  0.97           O  
ATOM   2965  CG2 THR A 185     -24.758   7.898  10.350  1.00  0.97           C  
ATOM   2966 HG21 THR A 185     -24.801   8.744  11.036  1.00  0.97           H  
ATOM   2967 HG22 THR A 185     -23.881   8.004   9.711  1.00  0.97           H  
ATOM   2968 HG23 THR A 185     -24.674   6.979  10.929  1.00  0.97           H  
ATOM   2969  OG1 THR A 185     -26.139   9.102   8.859  1.00  0.97           O  
ATOM   2970  HG1 THR A 185     -26.443   9.699   9.547  1.00  0.97           H  
ATOM   2971  N   ILE A 186     -24.786   4.715   8.848  1.00  0.98           N  
ATOM   2972  H   ILE A 186     -24.114   5.109   8.205  1.00  0.98           H  
ATOM   2973  CA  ILE A 186     -24.555   3.354   9.326  1.00  0.98           C  
ATOM   2974  HA  ILE A 186     -25.462   2.782   9.131  1.00  0.98           H  
ATOM   2975  C   ILE A 186     -24.339   3.352  10.836  1.00  0.98           C  
ATOM   2976  CB  ILE A 186     -23.410   2.683   8.539  1.00  0.98           C  
ATOM   2977  HB  ILE A 186     -22.543   3.343   8.540  1.00  0.98           H  
ATOM   2978  O   ILE A 186     -23.687   4.232  11.405  1.00  0.98           O  
ATOM   2979  CG1 ILE A 186     -23.906   2.481   7.093  1.00  0.98           C  
ATOM   2980 HG12 ILE A 186     -24.685   1.719   7.075  1.00  0.98           H  
ATOM   2981 HG13 ILE A 186     -24.348   3.412   6.738  1.00  0.98           H  
ATOM   2982  CG2 ILE A 186     -23.002   1.327   9.145  1.00  0.98           C  
ATOM   2983 HG21 ILE A 186     -22.613   1.456  10.154  1.00  0.98           H  
ATOM   2984 HG22 ILE A 186     -23.849   0.641   9.164  1.00  0.98           H  
ATOM   2985 HG23 ILE A 186     -22.202   0.878   8.557  1.00  0.98           H  
ATOM   2986  CD1 ILE A 186     -22.819   2.098   6.098  1.00  0.98           C  
ATOM   2987 HD11 ILE A 186     -23.254   2.013   5.102  1.00  0.98           H  
ATOM   2988 HD12 ILE A 186     -22.065   2.885   6.088  1.00  0.98           H  
ATOM   2989 HD13 ILE A 186     -22.381   1.135   6.362  1.00  0.98           H  
ATOM   2990  N   ARG A 187     -24.911   2.338  11.485  1.00  0.98           N  
ATOM   2991  H   ARG A 187     -25.371   1.630  10.930  1.00  0.98           H  
ATOM   2992  CA  ARG A 187     -24.827   2.112  12.925  1.00  0.98           C  
ATOM   2993  HA  ARG A 187     -24.177   2.865  13.373  1.00  0.98           H  
ATOM   2994  C   ARG A 187     -24.224   0.744  13.179  1.00  0.98           C  
ATOM   2995  CB  ARG A 187     -26.213   2.209  13.562  1.00  0.98           C  
ATOM   2996  HB2 ARG A 187     -26.873   1.503  13.058  1.00  0.98           H  
ATOM   2997  HB3 ARG A 187     -26.151   1.931  14.614  1.00  0.98           H  
ATOM   2998  O   ARG A 187     -24.766  -0.258  12.725  1.00  0.98           O  
ATOM   2999  CG  ARG A 187     -26.788   3.621  13.456  1.00  0.98           C  
ATOM   3000  HG2 ARG A 187     -26.315   4.264  14.198  1.00  0.98           H  
ATOM   3001  HG3 ARG A 187     -26.620   4.036  12.462  1.00  0.98           H  
ATOM   3002  CD  ARG A 187     -28.287   3.567  13.706  1.00  0.98           C  
ATOM   3003  HD2 ARG A 187     -28.735   2.889  12.980  1.00  0.98           H  
ATOM   3004  HD3 ARG A 187     -28.483   3.165  14.700  1.00  0.98           H  
ATOM   3005  NE  ARG A 187     -28.872   4.900  13.518  1.00  0.98           N  
ATOM   3006  HE  ARG A 187     -28.949   5.203  12.557  1.00  0.98           H  
ATOM   3007  NH1 ARG A 187     -29.157   5.418  15.730  1.00  0.98           N  
ATOM   3008 HH11 ARG A 187     -29.596   5.980  16.444  1.00  0.98           H  
ATOM   3009 HH12 ARG A 187     -28.719   4.542  15.979  1.00  0.98           H  
ATOM   3010  NH2 ARG A 187     -29.879   6.823  14.122  1.00  0.98           N  
ATOM   3011 HH21 ARG A 187     -29.941   7.049  13.139  1.00  0.98           H  
ATOM   3012 HH22 ARG A 187     -30.292   7.428  14.818  1.00  0.98           H  
ATOM   3013  CZ  ARG A 187     -29.294   5.708  14.461  1.00  0.98           C  
ATOM   3014  N   PHE A 188     -23.152   0.710  13.951  1.00  0.98           N  
ATOM   3015  H   PHE A 188     -22.769   1.586  14.275  1.00  0.98           H  
ATOM   3016  CA  PHE A 188     -22.508  -0.511  14.400  1.00  0.98           C  
ATOM   3017  HA  PHE A 188     -22.823  -1.343  13.770  1.00  0.98           H  
ATOM   3018  C   PHE A 188     -22.917  -0.765  15.853  1.00  0.98           C  
ATOM   3019  CB  PHE A 188     -20.997  -0.369  14.208  1.00  0.98           C  
ATOM   3020  HB2 PHE A 188     -20.509  -1.268  14.586  1.00  0.98           H  
ATOM   3021  HB3 PHE A 188     -20.631   0.476  14.790  1.00  0.98           H  
ATOM   3022  O   PHE A 188     -22.457  -0.041  16.740  1.00  0.98           O  
ATOM   3023  CG  PHE A 188     -20.614  -0.181  12.753  1.00  0.98           C  
ATOM   3024  CD1 PHE A 188     -20.621  -1.278  11.873  1.00  0.98           C  
ATOM   3025  HD1 PHE A 188     -20.889  -2.261  12.231  1.00  0.98           H  
ATOM   3026  CD2 PHE A 188     -20.274   1.096  12.270  1.00  0.98           C  
ATOM   3027  HD2 PHE A 188     -20.289   1.947  12.935  1.00  0.98           H  
ATOM   3028  CE1 PHE A 188     -20.247  -1.107  10.528  1.00  0.98           C  
ATOM   3029  HE1 PHE A 188     -20.223  -1.954   9.858  1.00  0.98           H  
ATOM   3030  CE2 PHE A 188     -19.883   1.265  10.931  1.00  0.98           C  
ATOM   3031  HE2 PHE A 188     -19.576   2.236  10.571  1.00  0.98           H  
ATOM   3032  CZ  PHE A 188     -19.861   0.161  10.062  1.00  0.98           C  
ATOM   3033  HZ  PHE A 188     -19.536   0.284   9.039  1.00  0.98           H  
ATOM   3034  N   PRO A 189     -23.821  -1.727  16.124  1.00  0.98           N  
ATOM   3035  CA  PRO A 189     -24.171  -2.077  17.495  1.00  0.98           C  
ATOM   3036  HA  PRO A 189     -24.533  -1.191  18.016  1.00  0.98           H  
ATOM   3037  C   PRO A 189     -22.944  -2.662  18.200  1.00  0.98           C  
ATOM   3038  CB  PRO A 189     -25.313  -3.089  17.389  1.00  0.98           C  
ATOM   3039  HB2 PRO A 189     -25.298  -3.816  18.201  1.00  0.98           H  
ATOM   3040  HB3 PRO A 189     -26.266  -2.558  17.372  1.00  0.98           H  
ATOM   3041  O   PRO A 189     -22.216  -3.415  17.561  1.00  0.98           O  
ATOM   3042  CG  PRO A 189     -25.077  -3.752  16.032  1.00  0.98           C  
ATOM   3043  HG2 PRO A 189     -26.004  -4.132  15.601  1.00  0.98           H  
ATOM   3044  HG3 PRO A 189     -24.349  -4.556  16.138  1.00  0.98           H  
ATOM   3045  CD  PRO A 189     -24.481  -2.628  15.185  1.00  0.98           C  
ATOM   3046  HD2 PRO A 189     -25.276  -2.092  14.667  1.00  0.98           H  
ATOM   3047  HD3 PRO A 189     -23.780  -3.052  14.466  1.00  0.98           H  
ATOM   3048  N   ILE A 190     -22.724  -2.370  19.483  1.00  0.98           N  
ATOM   3049  H   ILE A 190     -23.315  -1.676  19.918  1.00  0.98           H  
ATOM   3050  CA  ILE A 190     -21.629  -2.932  20.296  1.00  0.98           C  
ATOM   3051  HA  ILE A 190     -21.357  -3.900  19.875  1.00  0.98           H  
ATOM   3052  C   ILE A 190     -22.084  -3.204  21.737  1.00  0.98           C  
ATOM   3053  CB  ILE A 190     -20.372  -2.028  20.210  1.00  0.98           C  
ATOM   3054  HB  ILE A 190     -20.203  -1.818  19.154  1.00  0.98           H  
ATOM   3055  O   ILE A 190     -22.862  -2.428  22.305  1.00  0.98           O  
ATOM   3056  CG1 ILE A 190     -19.125  -2.773  20.729  1.00  0.98           C  
ATOM   3057 HG12 ILE A 190     -19.137  -3.792  20.340  1.00  0.98           H  
ATOM   3058 HG13 ILE A 190     -19.158  -2.828  21.817  1.00  0.98           H  
ATOM   3059  CG2 ILE A 190     -20.566  -0.682  20.935  1.00  0.98           C  
ATOM   3060 HG21 ILE A 190     -20.701  -0.839  22.006  1.00  0.98           H  
ATOM   3061 HG22 ILE A 190     -21.434  -0.161  20.530  1.00  0.98           H  
ATOM   3062 HG23 ILE A 190     -19.689  -0.051  20.797  1.00  0.98           H  
ATOM   3063  CD1 ILE A 190     -17.789  -2.165  20.283  1.00  0.98           C  
ATOM   3064 HD11 ILE A 190     -17.690  -2.260  19.202  1.00  0.98           H  
ATOM   3065 HD12 ILE A 190     -16.970  -2.704  20.760  1.00  0.98           H  
ATOM   3066 HD13 ILE A 190     -17.720  -1.110  20.548  1.00  0.98           H  
ATOM   3067  N   PHE A 191     -21.637  -4.309  22.334  1.00  0.98           N  
ATOM   3068  H   PHE A 191     -20.997  -4.914  21.839  1.00  0.98           H  
ATOM   3069  CA  PHE A 191     -21.923  -4.620  23.737  1.00  0.98           C  
ATOM   3070  HA  PHE A 191     -22.929  -4.264  23.961  1.00  0.98           H  
ATOM   3071  C   PHE A 191     -20.940  -3.896  24.673  1.00  0.98           C  
ATOM   3072  CB  PHE A 191     -21.945  -6.135  23.974  1.00  0.98           C  
ATOM   3073  HB2 PHE A 191     -21.038  -6.584  23.569  1.00  0.98           H  
ATOM   3074  HB3 PHE A 191     -21.947  -6.321  25.048  1.00  0.98           H  
ATOM   3075  O   PHE A 191     -19.759  -3.791  24.346  1.00  0.98           O  
ATOM   3076  CG  PHE A 191     -23.141  -6.835  23.361  1.00  0.98           C  
ATOM   3077  CD1 PHE A 191     -24.307  -7.037  24.121  1.00  0.98           C  
ATOM   3078  HD1 PHE A 191     -24.346  -6.711  25.151  1.00  0.98           H  
ATOM   3079  CD2 PHE A 191     -23.090  -7.290  22.031  1.00  0.98           C  
ATOM   3080  HD2 PHE A 191     -22.190  -7.156  21.449  1.00  0.98           H  
ATOM   3081  CE1 PHE A 191     -25.429  -7.659  23.544  1.00  0.98           C  
ATOM   3082  HE1 PHE A 191     -26.324  -7.813  24.129  1.00  0.98           H  
ATOM   3083  CE2 PHE A 191     -24.207  -7.922  21.457  1.00  0.98           C  
ATOM   3084  HE2 PHE A 191     -24.161  -8.275  20.437  1.00  0.98           H  
ATOM   3085  CZ  PHE A 191     -25.381  -8.097  22.210  1.00  0.98           C  
ATOM   3086  HZ  PHE A 191     -26.238  -8.586  21.771  1.00  0.98           H  
ATOM   3087  N   PRO A 192     -21.381  -3.399  25.846  1.00  0.97           N  
ATOM   3088  CA  PRO A 192     -20.455  -2.879  26.851  1.00  0.97           C  
ATOM   3089  HA  PRO A 192     -19.990  -1.972  26.466  1.00  0.97           H  
ATOM   3090  C   PRO A 192     -19.370  -3.912  27.192  1.00  0.97           C  
ATOM   3091  CB  PRO A 192     -21.310  -2.540  28.077  1.00  0.97           C  
ATOM   3092  HB2 PRO A 192     -21.298  -3.369  28.784  1.00  0.97           H  
ATOM   3093  HB3 PRO A 192     -20.966  -1.628  28.564  1.00  0.97           H  
ATOM   3094  O   PRO A 192     -19.683  -5.073  27.443  1.00  0.97           O  
ATOM   3095  CG  PRO A 192     -22.726  -2.385  27.523  1.00  0.97           C  
ATOM   3096  HG2 PRO A 192     -22.885  -1.357  27.196  1.00  0.97           H  
ATOM   3097  HG3 PRO A 192     -23.477  -2.662  28.263  1.00  0.97           H  
ATOM   3098  CD  PRO A 192     -22.754  -3.325  26.320  1.00  0.97           C  
ATOM   3099  HD2 PRO A 192     -23.421  -2.924  25.556  1.00  0.97           H  
ATOM   3100  HD3 PRO A 192     -23.082  -4.317  26.631  1.00  0.97           H  
ATOM   3101  N   GLY A 193     -18.106  -3.491  27.187  1.00  0.97           N  
ATOM   3102  H   GLY A 193     -17.924  -2.526  26.952  1.00  0.97           H  
ATOM   3103  CA  GLY A 193     -16.947  -4.357  27.427  1.00  0.97           C  
ATOM   3104  HA2 GLY A 193     -16.097  -3.737  27.712  1.00  0.97           H  
ATOM   3105  HA3 GLY A 193     -17.170  -5.029  28.256  1.00  0.97           H  
ATOM   3106  C   GLY A 193     -16.514  -5.223  26.236  1.00  0.97           C  
ATOM   3107  O   GLY A 193     -15.473  -5.866  26.321  1.00  0.97           O  
ATOM   3108  N   GLU A 194     -17.251  -5.233  25.120  1.00  0.98           N  
ATOM   3109  H   GLU A 194     -18.091  -4.674  25.077  1.00  0.98           H  
ATOM   3110  CA  GLU A 194     -16.868  -5.976  23.913  1.00  0.98           C  
ATOM   3111  HA  GLU A 194     -16.640  -7.002  24.202  1.00  0.98           H  
ATOM   3112  C   GLU A 194     -15.618  -5.361  23.269  1.00  0.98           C  
ATOM   3113  CB  GLU A 194     -18.047  -6.004  22.917  1.00  0.98           C  
ATOM   3114  HB2 GLU A 194     -18.929  -6.341  23.460  1.00  0.98           H  
ATOM   3115  HB3 GLU A 194     -18.222  -4.991  22.554  1.00  0.98           H  
ATOM   3116  O   GLU A 194     -15.572  -4.153  23.023  1.00  0.98           O  
ATOM   3117  CG  GLU A 194     -17.853  -6.936  21.706  1.00  0.98           C  
ATOM   3118  HG2 GLU A 194     -16.915  -6.682  21.213  1.00  0.98           H  
ATOM   3119  HG3 GLU A 194     -17.766  -7.956  22.080  1.00  0.98           H  
ATOM   3120  CD  GLU A 194     -18.991  -6.873  20.657  1.00  0.98           C  
ATOM   3121  OE1 GLU A 194     -18.902  -7.582  19.628  1.00  0.98           O  
ATOM   3122  OE2 GLU A 194     -19.972  -6.102  20.797  1.00  0.98           O  
ATOM   3123  N   THR A 195     -14.626  -6.194  22.950  1.00  0.99           N  
ATOM   3124  H   THR A 195     -14.670  -7.153  23.265  1.00  0.99           H  
ATOM   3125  CA  THR A 195     -13.511  -5.820  22.072  1.00  0.99           C  
ATOM   3126  HA  THR A 195     -13.418  -4.734  22.066  1.00  0.99           H  
ATOM   3127  C   THR A 195     -13.808  -6.281  20.652  1.00  0.99           C  
ATOM   3128  CB  THR A 195     -12.168  -6.376  22.562  1.00  0.99           C  
ATOM   3129  HB  THR A 195     -12.207  -7.465  22.572  1.00  0.99           H  
ATOM   3130  O   THR A 195     -13.985  -7.474  20.408  1.00  0.99           O  
ATOM   3131  CG2 THR A 195     -10.995  -5.921  21.692  1.00  0.99           C  
ATOM   3132 HG21 THR A 195     -10.972  -4.833  21.627  1.00  0.99           H  
ATOM   3133 HG22 THR A 195     -10.062  -6.277  22.128  1.00  0.99           H  
ATOM   3134 HG23 THR A 195     -11.084  -6.340  20.689  1.00  0.99           H  
ATOM   3135  OG1 THR A 195     -11.907  -5.915  23.866  1.00  0.99           O  
ATOM   3136  HG1 THR A 195     -11.673  -4.985  23.818  1.00  0.99           H  
ATOM   3137  N   VAL A 196     -13.845  -5.347  19.706  1.00  0.99           N  
ATOM   3138  H   VAL A 196     -13.648  -4.395  19.980  1.00  0.99           H  
ATOM   3139  CA  VAL A 196     -14.037  -5.606  18.272  1.00  0.99           C  
ATOM   3140  HA  VAL A 196     -14.178  -6.675  18.111  1.00  0.99           H  
ATOM   3141  C   VAL A 196     -12.791  -5.202  17.493  1.00  0.99           C  
ATOM   3142  CB  VAL A 196     -15.288  -4.894  17.718  1.00  0.99           C  
ATOM   3143  HB  VAL A 196     -15.389  -5.155  16.664  1.00  0.99           H  
ATOM   3144  O   VAL A 196     -12.034  -4.339  17.937  1.00  0.99           O  
ATOM   3145  CG1 VAL A 196     -16.558  -5.367  18.434  1.00  0.99           C  
ATOM   3146 HG11 VAL A 196     -17.439  -4.961  17.937  1.00  0.99           H  
ATOM   3147 HG12 VAL A 196     -16.553  -5.032  19.472  1.00  0.99           H  
ATOM   3148 HG13 VAL A 196     -16.610  -6.455  18.414  1.00  0.99           H  
ATOM   3149  CG2 VAL A 196     -15.207  -3.364  17.819  1.00  0.99           C  
ATOM   3150 HG21 VAL A 196     -15.100  -3.057  18.860  1.00  0.99           H  
ATOM   3151 HG22 VAL A 196     -16.115  -2.920  17.409  1.00  0.99           H  
ATOM   3152 HG23 VAL A 196     -14.355  -2.992  17.250  1.00  0.99           H  
ATOM   3153  N   GLN A 197     -12.593  -5.791  16.317  1.00  0.99           N  
ATOM   3154  H   GLN A 197     -13.242  -6.499  16.004  1.00  0.99           H  
ATOM   3155  CA  GLN A 197     -11.567  -5.355  15.375  1.00  0.99           C  
ATOM   3156  HA  GLN A 197     -10.837  -4.735  15.897  1.00  0.99           H  
ATOM   3157  C   GLN A 197     -12.204  -4.512  14.273  1.00  0.99           C  
ATOM   3158  CB  GLN A 197     -10.804  -6.572  14.852  1.00  0.99           C  
ATOM   3159  HB2 GLN A 197     -10.293  -7.010  15.709  1.00  0.99           H  
ATOM   3160  HB3 GLN A 197     -11.503  -7.302  14.443  1.00  0.99           H  
ATOM   3161  O   GLN A 197     -13.004  -5.010  13.482  1.00  0.99           O  
ATOM   3162  CG  GLN A 197      -9.752  -6.228  13.787  1.00  0.99           C  
ATOM   3163  HG2 GLN A 197      -9.126  -5.409  14.142  1.00  0.99           H  
ATOM   3164  HG3 GLN A 197     -10.255  -5.909  12.874  1.00  0.99           H  
ATOM   3165  CD  GLN A 197      -8.846  -7.414  13.467  1.00  0.99           C  
ATOM   3166  NE2 GLN A 197      -8.303  -7.502  12.276  1.00  0.99           N  
ATOM   3167 HE21 GLN A 197      -8.453  -6.818  11.549  1.00  0.99           H  
ATOM   3168 HE22 GLN A 197      -7.660  -8.271  12.153  1.00  0.99           H  
ATOM   3169  OE1 GLN A 197      -8.548  -8.261  14.288  1.00  0.99           O  
ATOM   3170  N   LEU A 198     -11.845  -3.232  14.206  1.00  0.99           N  
ATOM   3171  H   LEU A 198     -11.123  -2.913  14.836  1.00  0.99           H  
ATOM   3172  CA  LEU A 198     -12.192  -2.375  13.078  1.00  0.99           C  
ATOM   3173  HA  LEU A 198     -13.163  -2.673  12.684  1.00  0.99           H  
ATOM   3174  C   LEU A 198     -11.139  -2.573  11.986  1.00  0.99           C  
ATOM   3175  CB  LEU A 198     -12.285  -0.901  13.501  1.00  0.99           C  
ATOM   3176  HB2 LEU A 198     -12.653  -0.333  12.647  1.00  0.99           H  
ATOM   3177  HB3 LEU A 198     -11.278  -0.543  13.717  1.00  0.99           H  
ATOM   3178  O   LEU A 198      -9.948  -2.392  12.236  1.00  0.99           O  
ATOM   3179  CG  LEU A 198     -13.166  -0.597  14.724  1.00  0.99           C  
ATOM   3180  HG  LEU A 198     -12.744  -1.066  15.612  1.00  0.99           H  
ATOM   3181  CD1 LEU A 198     -13.187   0.916  14.946  1.00  0.99           C  
ATOM   3182 HD11 LEU A 198     -13.510   1.424  14.038  1.00  0.99           H  
ATOM   3183 HD12 LEU A 198     -13.867   1.162  15.762  1.00  0.99           H  
ATOM   3184 HD13 LEU A 198     -12.184   1.255  15.205  1.00  0.99           H  
ATOM   3185  CD2 LEU A 198     -14.601  -1.093  14.544  1.00  0.99           C  
ATOM   3186 HD21 LEU A 198     -15.009  -0.737  13.597  1.00  0.99           H  
ATOM   3187 HD22 LEU A 198     -15.222  -0.746  15.370  1.00  0.99           H  
ATOM   3188 HD23 LEU A 198     -14.599  -2.183  14.556  1.00  0.99           H  
ATOM   3189  N   ARG A 199     -11.578  -2.944  10.784  1.00  0.99           N  
ATOM   3190  H   ARG A 199     -12.575  -3.055  10.668  1.00  0.99           H  
ATOM   3191  CA  ARG A 199     -10.720  -3.154   9.611  1.00  0.99           C  
ATOM   3192  HA  ARG A 199      -9.672  -3.195   9.907  1.00  0.99           H  
ATOM   3193  C   ARG A 199     -10.869  -1.957   8.684  1.00  0.99           C  
ATOM   3194  CB  ARG A 199     -11.079  -4.485   8.933  1.00  0.99           C  
ATOM   3195  HB2 ARG A 199     -12.130  -4.484   8.645  1.00  0.99           H  
ATOM   3196  HB3 ARG A 199     -10.477  -4.594   8.031  1.00  0.99           H  
ATOM   3197  O   ARG A 199     -11.774  -1.939   7.850  1.00  0.99           O  
ATOM   3198  CG  ARG A 199     -10.828  -5.683   9.852  1.00  0.99           C  
ATOM   3199  HG2 ARG A 199      -9.783  -5.690  10.163  1.00  0.99           H  
ATOM   3200  HG3 ARG A 199     -11.458  -5.610  10.738  1.00  0.99           H  
ATOM   3201  CD  ARG A 199     -11.149  -6.994   9.137  1.00  0.99           C  
ATOM   3202  HD2 ARG A 199     -12.217  -7.027   8.923  1.00  0.99           H  
ATOM   3203  HD3 ARG A 199     -10.616  -7.050   8.187  1.00  0.99           H  
ATOM   3204  NE  ARG A 199     -10.794  -8.129   9.996  1.00  0.99           N  
ATOM   3205  HE  ARG A 199     -11.377  -8.317  10.799  1.00  0.99           H  
ATOM   3206  NH1 ARG A 199      -8.755  -8.724   9.107  1.00  0.99           N  
ATOM   3207 HH11 ARG A 199      -8.762  -7.931   8.482  1.00  0.99           H  
ATOM   3208 HH12 ARG A 199      -8.007  -9.398   9.024  1.00  0.99           H  
ATOM   3209  NH2 ARG A 199      -9.675  -9.891  10.792  1.00  0.99           N  
ATOM   3210 HH21 ARG A 199     -10.375  -9.902  11.520  1.00  0.99           H  
ATOM   3211 HH22 ARG A 199      -8.897 -10.534  10.833  1.00  0.99           H  
ATOM   3212  CZ  ARG A 199      -9.736  -8.910   9.943  1.00  0.99           C  
ATOM   3213  N   VAL A 200     -10.064  -0.923   8.919  1.00  0.99           N  
ATOM   3214  H   VAL A 200      -9.296  -1.045   9.563  1.00  0.99           H  
ATOM   3215  CA  VAL A 200     -10.170   0.370   8.233  1.00  0.99           C  
ATOM   3216  HA  VAL A 200     -11.223   0.554   8.020  1.00  0.99           H  
ATOM   3217  C   VAL A 200      -9.429   0.299   6.903  1.00  0.99           C  
ATOM   3218  CB  VAL A 200      -9.674   1.540   9.109  1.00  0.99           C  
ATOM   3219  HB  VAL A 200      -8.590   1.487   9.212  1.00  0.99           H  
ATOM   3220  O   VAL A 200      -8.255  -0.052   6.865  1.00  0.99           O  
ATOM   3221  CG1 VAL A 200     -10.043   2.889   8.475  1.00  0.99           C  
ATOM   3222 HG11 VAL A 200      -9.678   3.704   9.100  1.00  0.99           H  
ATOM   3223 HG12 VAL A 200     -11.124   2.974   8.368  1.00  0.99           H  
ATOM   3224 HG13 VAL A 200      -9.580   2.984   7.492  1.00  0.99           H  
ATOM   3225  CG2 VAL A 200     -10.299   1.508  10.514  1.00  0.99           C  
ATOM   3226 HG21 VAL A 200      -9.961   0.623  11.054  1.00  0.99           H  
ATOM   3227 HG22 VAL A 200     -11.387   1.505  10.444  1.00  0.99           H  
ATOM   3228 HG23 VAL A 200      -9.981   2.387  11.076  1.00  0.99           H  
ATOM   3229  N   ILE A 201     -10.117   0.617   5.814  1.00  0.99           N  
ATOM   3230  H   ILE A 201     -11.089   0.869   5.931  1.00  0.99           H  
ATOM   3231  CA  ILE A 201      -9.601   0.622   4.443  1.00  0.99           C  
ATOM   3232  HA  ILE A 201      -8.528   0.431   4.432  1.00  0.99           H  
ATOM   3233  C   ILE A 201      -9.862   2.012   3.880  1.00  0.99           C  
ATOM   3234  CB  ILE A 201     -10.320  -0.455   3.595  1.00  0.99           C  
ATOM   3235  HB  ILE A 201     -11.390  -0.251   3.637  1.00  0.99           H  
ATOM   3236  O   ILE A 201     -11.005   2.472   3.933  1.00  0.99           O  
ATOM   3237  CG1 ILE A 201     -10.084  -1.881   4.146  1.00  0.99           C  
ATOM   3238 HG12 ILE A 201      -9.085  -2.219   3.871  1.00  0.99           H  
ATOM   3239 HG13 ILE A 201     -10.148  -1.885   5.234  1.00  0.99           H  
ATOM   3240  CG2 ILE A 201      -9.878  -0.372   2.119  1.00  0.99           C  
ATOM   3241 HG21 ILE A 201     -10.127   0.599   1.690  1.00  0.99           H  
ATOM   3242 HG22 ILE A 201     -10.392  -1.122   1.517  1.00  0.99           H  
ATOM   3243 HG23 ILE A 201      -8.803  -0.525   2.032  1.00  0.99           H  
ATOM   3244  CD1 ILE A 201     -11.109  -2.903   3.642  1.00  0.99           C  
ATOM   3245 HD11 ILE A 201     -11.124  -2.941   2.553  1.00  0.99           H  
ATOM   3246 HD12 ILE A 201     -10.852  -3.892   4.021  1.00  0.99           H  
ATOM   3247 HD13 ILE A 201     -12.099  -2.635   4.010  1.00  0.99           H  
ATOM   3248  N   ASN A 202      -8.850   2.670   3.318  1.00  0.99           N  
ATOM   3249  H   ASN A 202      -7.931   2.253   3.291  1.00  0.99           H  
ATOM   3250  CA  ASN A 202      -9.076   3.894   2.556  1.00  0.99           C  
ATOM   3251  HA  ASN A 202     -10.047   4.308   2.829  1.00  0.99           H  
ATOM   3252  C   ASN A 202      -9.160   3.579   1.055  1.00  0.99           C  
ATOM   3253  CB  ASN A 202      -8.048   4.968   2.936  1.00  0.99           C  
ATOM   3254  HB2 ASN A 202      -7.069   4.663   2.566  1.00  0.99           H  
ATOM   3255  HB3 ASN A 202      -8.007   5.058   4.022  1.00  0.99           H  
ATOM   3256  O   ASN A 202      -8.149   3.483   0.360  1.00  0.99           O  
ATOM   3257  CG  ASN A 202      -8.405   6.330   2.359  1.00  0.99           C  
ATOM   3258  ND2 ASN A 202      -7.668   7.373   2.654  1.00  0.99           N  
ATOM   3259 HD21 ASN A 202      -7.894   8.235   2.179  1.00  0.99           H  
ATOM   3260 HD22 ASN A 202      -6.891   7.307   3.297  1.00  0.99           H  
ATOM   3261  OD1 ASN A 202      -9.397   6.482   1.667  1.00  0.99           O  
ATOM   3262  N   ALA A 203     -10.398   3.422   0.579  1.00  0.98           N  
ATOM   3263  H   ALA A 203     -11.169   3.560   1.216  1.00  0.98           H  
ATOM   3264  CA  ALA A 203     -10.759   3.332  -0.835  1.00  0.98           C  
ATOM   3265  HA  ALA A 203      -9.902   2.941  -1.383  1.00  0.98           H  
ATOM   3266  C   ALA A 203     -11.077   4.713  -1.446  1.00  0.98           C  
ATOM   3267  CB  ALA A 203     -11.919   2.338  -0.980  1.00  0.98           C  
ATOM   3268  HB1 ALA A 203     -12.801   2.711  -0.459  1.00  0.98           H  
ATOM   3269  HB2 ALA A 203     -11.630   1.371  -0.567  1.00  0.98           H  
ATOM   3270  HB3 ALA A 203     -12.160   2.213  -2.035  1.00  0.98           H  
ATOM   3271  O   ALA A 203     -11.640   4.798  -2.541  1.00  0.98           O  
ATOM   3272  N   GLY A 204     -10.751   5.795  -0.728  1.00  0.97           N  
ATOM   3273  H   GLY A 204     -10.292   5.661   0.162  1.00  0.97           H  
ATOM   3274  CA  GLY A 204     -10.763   7.162  -1.233  1.00  0.97           C  
ATOM   3275  HA2 GLY A 204     -11.781   7.447  -1.498  1.00  0.97           H  
ATOM   3276  HA3 GLY A 204     -10.398   7.843  -0.464  1.00  0.97           H  
ATOM   3277  C   GLY A 204      -9.876   7.304  -2.463  1.00  0.97           C  
ATOM   3278  O   GLY A 204      -8.998   6.483  -2.731  1.00  0.97           O  
ATOM   3279  N   MET A 205     -10.149   8.334  -3.254  1.00  0.96           N  
ATOM   3280  H   MET A 205     -10.723   9.085  -2.900  1.00  0.96           H  
ATOM   3281  CA  MET A 205      -9.509   8.508  -4.546  1.00  0.96           C  
ATOM   3282  HA  MET A 205      -9.189   7.528  -4.900  1.00  0.96           H  
ATOM   3283  C   MET A 205      -8.304   9.425  -4.482  1.00  0.96           C  
ATOM   3284  CB  MET A 205     -10.489   9.057  -5.565  1.00  0.96           C  
ATOM   3285  HB2 MET A 205      -9.928   9.308  -6.465  1.00  0.96           H  
ATOM   3286  HB3 MET A 205     -10.925   9.978  -5.177  1.00  0.96           H  
ATOM   3287  O   MET A 205      -7.259   9.097  -5.033  1.00  0.96           O  
ATOM   3288  CG  MET A 205     -11.575   8.028  -5.881  1.00  0.96           C  
ATOM   3289  HG2 MET A 205     -11.106   7.058  -6.039  1.00  0.96           H  
ATOM   3290  HG3 MET A 205     -12.246   7.945  -5.025  1.00  0.96           H  
ATOM   3291  SD  MET A 205     -12.552   8.413  -7.347  1.00  0.96           S  
ATOM   3292  CE  MET A 205     -11.237   8.530  -8.561  1.00  0.96           C  
ATOM   3293  HE1 MET A 205     -10.985   9.578  -8.719  1.00  0.96           H  
ATOM   3294  HE2 MET A 205     -10.352   8.021  -8.178  1.00  0.96           H  
ATOM   3295  HE3 MET A 205     -11.556   8.046  -9.484  1.00  0.96           H  
ATOM   3296  N   ASN A 206      -8.485  10.583  -3.862  1.00  0.96           N  
ATOM   3297  H   ASN A 206      -9.375  10.754  -3.417  1.00  0.96           H  
ATOM   3298  CA  ASN A 206      -7.518  11.666  -3.867  1.00  0.96           C  
ATOM   3299  HA  ASN A 206      -6.576  11.284  -4.263  1.00  0.96           H  
ATOM   3300  C   ASN A 206      -7.215  12.182  -2.462  1.00  0.96           C  
ATOM   3301  CB  ASN A 206      -8.019  12.791  -4.786  1.00  0.96           C  
ATOM   3302  HB2 ASN A 206      -7.252  13.563  -4.854  1.00  0.96           H  
ATOM   3303  HB3 ASN A 206      -8.906  13.240  -4.338  1.00  0.96           H  
ATOM   3304  O   ASN A 206      -6.382  13.069  -2.328  1.00  0.96           O  
ATOM   3305  CG  ASN A 206      -8.332  12.319  -6.193  1.00  0.96           C  
ATOM   3306  ND2 ASN A 206      -9.549  12.524  -6.642  1.00  0.96           N  
ATOM   3307 HD21 ASN A 206     -10.235  12.916  -6.012  1.00  0.96           H  
ATOM   3308 HD22 ASN A 206      -9.781  12.124  -7.539  1.00  0.96           H  
ATOM   3309  OD1 ASN A 206      -7.523  11.744  -6.903  1.00  0.96           O  
ATOM   3310  N   GLN A 207      -7.870  11.640  -1.430  1.00  0.97           N  
ATOM   3311  H   GLN A 207      -8.615  10.985  -1.614  1.00  0.97           H  
ATOM   3312  CA  GLN A 207      -7.721  12.147  -0.077  1.00  0.97           C  
ATOM   3313  HA  GLN A 207      -6.968  12.935  -0.096  1.00  0.97           H  
ATOM   3314  C   GLN A 207      -7.232  11.102   0.925  1.00  0.97           C  
ATOM   3315  CB  GLN A 207      -9.037  12.790   0.374  1.00  0.97           C  
ATOM   3316  HB2 GLN A 207      -9.744  12.010   0.656  1.00  0.97           H  
ATOM   3317  HB3 GLN A 207      -9.469  13.379  -0.436  1.00  0.97           H  
ATOM   3318  O   GLN A 207      -7.815  10.030   1.110  1.00  0.97           O  
ATOM   3319  CG  GLN A 207      -8.767  13.703   1.570  1.00  0.97           C  
ATOM   3320  HG2 GLN A 207      -8.249  13.129   2.338  1.00  0.97           H  
ATOM   3321  HG3 GLN A 207      -9.703  14.016   2.033  1.00  0.97           H  
ATOM   3322  CD  GLN A 207      -7.938  14.922   1.188  1.00  0.97           C  
ATOM   3323  NE2 GLN A 207      -6.797  15.144   1.786  1.00  0.97           N  
ATOM   3324 HE21 GLN A 207      -6.397  14.540   2.490  1.00  0.97           H  
ATOM   3325 HE22 GLN A 207      -6.223  15.857   1.360  1.00  0.97           H  
ATOM   3326  OE1 GLN A 207      -8.276  15.691   0.311  1.00  0.97           O  
ATOM   3327  N   GLU A 208      -6.191  11.477   1.660  1.00  0.98           N  
ATOM   3328  H   GLU A 208      -5.726  12.345   1.436  1.00  0.98           H  
ATOM   3329  CA  GLU A 208      -5.804  10.805   2.893  1.00  0.98           C  
ATOM   3330  HA  GLU A 208      -5.940   9.730   2.776  1.00  0.98           H  
ATOM   3331  C   GLU A 208      -6.663  11.265   4.067  1.00  0.98           C  
ATOM   3332  CB  GLU A 208      -4.344  11.064   3.215  1.00  0.98           C  
ATOM   3333  HB2 GLU A 208      -4.243  12.071   3.618  1.00  0.98           H  
ATOM   3334  HB3 GLU A 208      -4.080  10.335   3.981  1.00  0.98           H  
ATOM   3335  O   GLU A 208      -7.040  12.432   4.154  1.00  0.98           O  
ATOM   3336  CG  GLU A 208      -3.382  10.911   2.036  1.00  0.98           C  
ATOM   3337  HG2 GLU A 208      -3.570  11.687   1.294  1.00  0.98           H  
ATOM   3338  HG3 GLU A 208      -3.514   9.938   1.562  1.00  0.98           H  
ATOM   3339  CD  GLU A 208      -1.965  11.035   2.565  1.00  0.98           C  
ATOM   3340  OE1 GLU A 208      -1.460  12.168   2.657  1.00  0.98           O  
ATOM   3341  OE2 GLU A 208      -1.406  10.006   3.001  1.00  0.98           O  
ATOM   3342  N   LEU A 209      -6.982  10.362   4.990  1.00  0.99           N  
ATOM   3343  H   LEU A 209      -6.577   9.438   4.940  1.00  0.99           H  
ATOM   3344  CA  LEU A 209      -7.982  10.625   6.016  1.00  0.99           C  
ATOM   3345  HA  LEU A 209      -8.268  11.676   5.979  1.00  0.99           H  
ATOM   3346  C   LEU A 209      -7.426  10.383   7.417  1.00  0.99           C  
ATOM   3347  CB  LEU A 209      -9.247   9.792   5.725  1.00  0.99           C  
ATOM   3348  HB2 LEU A 209      -9.965   9.961   6.528  1.00  0.99           H  
ATOM   3349  HB3 LEU A 209      -8.966   8.739   5.741  1.00  0.99           H  
ATOM   3350  O   LEU A 209      -6.831   9.343   7.705  1.00  0.99           O  
ATOM   3351  CG  LEU A 209      -9.928  10.102   4.372  1.00  0.99           C  
ATOM   3352  HG  LEU A 209      -9.209  10.000   3.560  1.00  0.99           H  
ATOM   3353  CD1 LEU A 209     -11.058   9.110   4.117  1.00  0.99           C  
ATOM   3354 HD11 LEU A 209     -11.807   9.171   4.907  1.00  0.99           H  
ATOM   3355 HD12 LEU A 209     -11.522   9.328   3.155  1.00  0.99           H  
ATOM   3356 HD13 LEU A 209     -10.635   8.106   4.067  1.00  0.99           H  
ATOM   3357  CD2 LEU A 209     -10.535  11.502   4.326  1.00  0.99           C  
ATOM   3358 HD21 LEU A 209     -11.048  11.650   3.375  1.00  0.99           H  
ATOM   3359 HD22 LEU A 209      -9.729  12.234   4.383  1.00  0.99           H  
ATOM   3360 HD23 LEU A 209     -11.237  11.647   5.147  1.00  0.99           H  
ATOM   3361  N   PHE A 210      -7.718  11.314   8.321  1.00  0.99           N  
ATOM   3362  H   PHE A 210      -8.188  12.148   7.999  1.00  0.99           H  
ATOM   3363  CA  PHE A 210      -7.762  11.024   9.744  1.00  0.99           C  
ATOM   3364  HA  PHE A 210      -6.916  10.381   9.988  1.00  0.99           H  
ATOM   3365  C   PHE A 210      -9.059  10.295  10.072  1.00  0.99           C  
ATOM   3366  CB  PHE A 210      -7.654  12.304  10.575  1.00  0.99           C  
ATOM   3367  HB2 PHE A 210      -8.431  13.000  10.261  1.00  0.99           H  
ATOM   3368  HB3 PHE A 210      -7.835  12.055  11.621  1.00  0.99           H  
ATOM   3369  O   PHE A 210     -10.134  10.735   9.664  1.00  0.99           O  
ATOM   3370  CG  PHE A 210      -6.302  12.972  10.490  1.00  0.99           C  
ATOM   3371  CD1 PHE A 210      -5.149  12.286  10.922  1.00  0.99           C  
ATOM   3372  HD1 PHE A 210      -5.223  11.275  11.293  1.00  0.99           H  
ATOM   3373  CD2 PHE A 210      -6.193  14.279   9.982  1.00  0.99           C  
ATOM   3374  HD2 PHE A 210      -7.063  14.809   9.625  1.00  0.99           H  
ATOM   3375  CE1 PHE A 210      -3.892  12.910  10.854  1.00  0.99           C  
ATOM   3376  HE1 PHE A 210      -3.003  12.385  11.170  1.00  0.99           H  
ATOM   3377  CE2 PHE A 210      -4.936  14.903   9.924  1.00  0.99           C  
ATOM   3378  HE2 PHE A 210      -4.851  15.906   9.533  1.00  0.99           H  
ATOM   3379  CZ  PHE A 210      -3.788  14.220  10.357  1.00  0.99           C  
ATOM   3380  HZ  PHE A 210      -2.824  14.703  10.294  1.00  0.99           H  
ATOM   3381  N   PHE A 211      -8.974   9.226  10.859  1.00  0.99           N  
ATOM   3382  H   PHE A 211      -8.049   8.903  11.103  1.00  0.99           H  
ATOM   3383  CA  PHE A 211     -10.124   8.463  11.339  1.00  0.99           C  
ATOM   3384  HA  PHE A 211     -11.039   8.997  11.080  1.00  0.99           H  
ATOM   3385  C   PHE A 211     -10.092   8.310  12.864  1.00  0.99           C  
ATOM   3386  CB  PHE A 211     -10.170   7.111  10.621  1.00  0.99           C  
ATOM   3387  HB2 PHE A 211      -9.206   6.614  10.730  1.00  0.99           H  
ATOM   3388  HB3 PHE A 211     -10.325   7.284   9.557  1.00  0.99           H  
ATOM   3389  O   PHE A 211      -9.058   7.970  13.442  1.00  0.99           O  
ATOM   3390  CG  PHE A 211     -11.257   6.190  11.134  1.00  0.99           C  
ATOM   3391  CD1 PHE A 211     -10.957   5.228  12.116  1.00  0.99           C  
ATOM   3392  HD1 PHE A 211      -9.954   5.156  12.510  1.00  0.99           H  
ATOM   3393  CD2 PHE A 211     -12.573   6.317  10.657  1.00  0.99           C  
ATOM   3394  HD2 PHE A 211     -12.804   7.068   9.916  1.00  0.99           H  
ATOM   3395  CE1 PHE A 211     -11.961   4.371  12.594  1.00  0.99           C  
ATOM   3396  HE1 PHE A 211     -11.722   3.623  13.336  1.00  0.99           H  
ATOM   3397  CE2 PHE A 211     -13.582   5.467  11.137  1.00  0.99           C  
ATOM   3398  HE2 PHE A 211     -14.588   5.557  10.753  1.00  0.99           H  
ATOM   3399  CZ  PHE A 211     -13.268   4.491  12.098  1.00  0.99           C  
ATOM   3400  HZ  PHE A 211     -14.033   3.819  12.460  1.00  0.99           H  
ATOM   3401  N   SER A 212     -11.229   8.543  13.527  1.00  0.99           N  
ATOM   3402  H   SER A 212     -12.045   8.806  12.993  1.00  0.99           H  
ATOM   3403  CA  SER A 212     -11.364   8.425  14.985  1.00  0.99           C  
ATOM   3404  HA  SER A 212     -10.649   7.685  15.345  1.00  0.99           H  
ATOM   3405  C   SER A 212     -12.763   7.965  15.405  1.00  0.99           C  
ATOM   3406  CB  SER A 212     -11.013   9.761  15.648  1.00  0.99           C  
ATOM   3407  HB2 SER A 212     -11.774  10.498  15.391  1.00  0.99           H  
ATOM   3408  HB3 SER A 212     -10.045  10.106  15.285  1.00  0.99           H  
ATOM   3409  O   SER A 212     -13.742   8.164  14.683  1.00  0.99           O  
ATOM   3410  OG  SER A 212     -10.953   9.617  17.053  1.00  0.99           O  
ATOM   3411  HG  SER A 212     -10.095   9.254  17.284  1.00  0.99           H  
ATOM   3412  N   VAL A 213     -12.871   7.367  16.595  1.00  0.99           N  
ATOM   3413  H   VAL A 213     -12.038   7.323  17.166  1.00  0.99           H  
ATOM   3414  CA  VAL A 213     -14.141   7.036  17.254  1.00  0.99           C  
ATOM   3415  HA  VAL A 213     -14.966   7.372  16.625  1.00  0.99           H  
ATOM   3416  C   VAL A 213     -14.215   7.806  18.568  1.00  0.99           C  
ATOM   3417  CB  VAL A 213     -14.314   5.521  17.471  1.00  0.99           C  
ATOM   3418  HB  VAL A 213     -13.510   5.142  18.101  1.00  0.99           H  
ATOM   3419  O   VAL A 213     -13.330   7.691  19.413  1.00  0.99           O  
ATOM   3420  CG1 VAL A 213     -15.663   5.224  18.142  1.00  0.99           C  
ATOM   3421 HG11 VAL A 213     -15.784   4.147  18.258  1.00  0.99           H  
ATOM   3422 HG12 VAL A 213     -16.481   5.617  17.537  1.00  0.99           H  
ATOM   3423 HG13 VAL A 213     -15.699   5.674  19.134  1.00  0.99           H  
ATOM   3424  CG2 VAL A 213     -14.291   4.754  16.142  1.00  0.99           C  
ATOM   3425 HG21 VAL A 213     -13.297   4.783  15.697  1.00  0.99           H  
ATOM   3426 HG22 VAL A 213     -14.564   3.711  16.300  1.00  0.99           H  
ATOM   3427 HG23 VAL A 213     -14.975   5.222  15.434  1.00  0.99           H  
ATOM   3428  N   ALA A 214     -15.277   8.592  18.751  1.00  0.99           N  
ATOM   3429  H   ALA A 214     -15.972   8.633  18.020  1.00  0.99           H  
ATOM   3430  CA  ALA A 214     -15.411   9.493  19.895  1.00  0.99           C  
ATOM   3431  HA  ALA A 214     -14.643  10.262  19.819  1.00  0.99           H  
ATOM   3432  C   ALA A 214     -15.223   8.768  21.232  1.00  0.99           C  
ATOM   3433  CB  ALA A 214     -16.778  10.168  19.839  1.00  0.99           C  
ATOM   3434  HB1 ALA A 214     -16.928  10.625  18.861  1.00  0.99           H  
ATOM   3435  HB2 ALA A 214     -17.569   9.433  19.990  1.00  0.99           H  
ATOM   3436  HB3 ALA A 214     -16.838  10.934  20.612  1.00  0.99           H  
ATOM   3437  O   ALA A 214     -15.870   7.752  21.479  1.00  0.99           O  
ATOM   3438  N   ASN A 215     -14.364   9.312  22.095  1.00  0.98           N  
ATOM   3439  H   ASN A 215     -13.919  10.177  21.824  1.00  0.98           H  
ATOM   3440  CA  ASN A 215     -14.002   8.785  23.416  1.00  0.98           C  
ATOM   3441  HA  ASN A 215     -13.210   9.427  23.801  1.00  0.98           H  
ATOM   3442  C   ASN A 215     -13.395   7.369  23.438  1.00  0.98           C  
ATOM   3443  CB  ASN A 215     -15.187   8.909  24.392  1.00  0.98           C  
ATOM   3444  HB2 ASN A 215     -16.017   8.291  24.049  1.00  0.98           H  
ATOM   3445  HB3 ASN A 215     -14.867   8.531  25.363  1.00  0.98           H  
ATOM   3446  O   ASN A 215     -13.228   6.813  24.519  1.00  0.98           O  
ATOM   3447  CG  ASN A 215     -15.681  10.318  24.630  1.00  0.98           C  
ATOM   3448  ND2 ASN A 215     -16.630  10.468  25.522  1.00  0.98           N  
ATOM   3449 HD21 ASN A 215     -16.807   9.693  26.146  1.00  0.98           H  
ATOM   3450 HD22 ASN A 215     -16.838  11.428  25.756  1.00  0.98           H  
ATOM   3451  OD1 ASN A 215     -15.236  11.295  24.059  1.00  0.98           O  
ATOM   3452  N   HIS A 216     -13.051   6.776  22.295  1.00  0.99           N  
ATOM   3453  H   HIS A 216     -13.136   7.273  21.420  1.00  0.99           H  
ATOM   3454  CA  HIS A 216     -12.418   5.459  22.252  1.00  0.99           C  
ATOM   3455  HA  HIS A 216     -12.437   5.009  23.244  1.00  0.99           H  
ATOM   3456  C   HIS A 216     -10.950   5.582  21.848  1.00  0.99           C  
ATOM   3457  CB  HIS A 216     -13.195   4.511  21.334  1.00  0.99           C  
ATOM   3458  HB2 HIS A 216     -12.634   3.581  21.238  1.00  0.99           H  
ATOM   3459  HB3 HIS A 216     -13.273   4.960  20.344  1.00  0.99           H  
ATOM   3460  O   HIS A 216     -10.573   6.429  21.039  1.00  0.99           O  
ATOM   3461  CG  HIS A 216     -14.578   4.185  21.843  1.00  0.99           C  
ATOM   3462  CD2 HIS A 216     -14.997   3.009  22.402  1.00  0.99           C  
ATOM   3463  HD2 HIS A 216     -14.389   2.131  22.563  1.00  0.99           H  
ATOM   3464  ND1 HIS A 216     -15.660   5.031  21.840  1.00  0.99           N  
ATOM   3465  HD1 HIS A 216     -15.650   6.004  21.572  1.00  0.99           H  
ATOM   3466  CE1 HIS A 216     -16.704   4.389  22.375  1.00  0.99           C  
ATOM   3467  HE1 HIS A 216     -17.680   4.823  22.537  1.00  0.99           H  
ATOM   3468  NE2 HIS A 216     -16.353   3.144  22.724  1.00  0.99           N  
ATOM   3469  N   GLN A 217     -10.125   4.709  22.419  1.00  0.98           N  
ATOM   3470  H   GLN A 217     -10.519   4.014  23.037  1.00  0.98           H  
ATOM   3471  CA  GLN A 217      -8.782   4.455  21.920  1.00  0.98           C  
ATOM   3472  HA  GLN A 217      -8.473   5.269  21.264  1.00  0.98           H  
ATOM   3473  C   GLN A 217      -8.781   3.181  21.078  1.00  0.98           C  
ATOM   3474  CB  GLN A 217      -7.760   4.372  23.062  1.00  0.98           C  
ATOM   3475  HB2 GLN A 217      -6.799   4.092  22.631  1.00  0.98           H  
ATOM   3476  HB3 GLN A 217      -8.058   3.598  23.769  1.00  0.98           H  
ATOM   3477  O   GLN A 217      -9.616   2.289  21.239  1.00  0.98           O  
ATOM   3478  CG  GLN A 217      -7.593   5.710  23.799  1.00  0.98           C  
ATOM   3479  HG2 GLN A 217      -8.506   5.936  24.349  1.00  0.98           H  
ATOM   3480  HG3 GLN A 217      -7.425   6.505  23.072  1.00  0.98           H  
ATOM   3481  CD  GLN A 217      -6.415   5.705  24.772  1.00  0.98           C  
ATOM   3482  NE2 GLN A 217      -6.337   6.666  25.665  1.00  0.98           N  
ATOM   3483 HE21 GLN A 217      -5.535   6.632  26.278  1.00  0.98           H  
ATOM   3484 HE22 GLN A 217      -7.031   7.399  25.710  1.00  0.98           H  
ATOM   3485  OE1 GLN A 217      -5.537   4.859  24.746  1.00  0.98           O  
ATOM   3486  N   PHE A 218      -7.804   3.123  20.195  1.00  0.98           N  
ATOM   3487  H   PHE A 218      -7.181   3.916  20.137  1.00  0.98           H  
ATOM   3488  CA  PHE A 218      -7.484   2.026  19.311  1.00  0.98           C  
ATOM   3489  HA  PHE A 218      -8.286   1.288  19.304  1.00  0.98           H  
ATOM   3490  C   PHE A 218      -6.186   1.382  19.768  1.00  0.98           C  
ATOM   3491  CB  PHE A 218      -7.279   2.608  17.911  1.00  0.98           C  
ATOM   3492  HB2 PHE A 218      -6.399   3.250  17.936  1.00  0.98           H  
ATOM   3493  HB3 PHE A 218      -7.033   1.806  17.215  1.00  0.98           H  
ATOM   3494  O   PHE A 218      -5.246   2.100  20.102  1.00  0.98           O  
ATOM   3495  CG  PHE A 218      -8.434   3.410  17.355  1.00  0.98           C  
ATOM   3496  CD1 PHE A 218      -9.763   2.962  17.482  1.00  0.98           C  
ATOM   3497  HD1 PHE A 218      -9.981   2.034  17.990  1.00  0.98           H  
ATOM   3498  CD2 PHE A 218      -8.158   4.616  16.689  1.00  0.98           C  
ATOM   3499  HD2 PHE A 218      -7.141   4.966  16.593  1.00  0.98           H  
ATOM   3500  CE1 PHE A 218     -10.807   3.714  16.916  1.00  0.98           C  
ATOM   3501  HE1 PHE A 218     -11.825   3.358  16.972  1.00  0.98           H  
ATOM   3502  CE2 PHE A 218      -9.198   5.364  16.126  1.00  0.98           C  
ATOM   3503  HE2 PHE A 218      -8.972   6.275  15.592  1.00  0.98           H  
ATOM   3504  CZ  PHE A 218     -10.518   4.906  16.230  1.00  0.98           C  
ATOM   3505  HZ  PHE A 218     -11.302   5.465  15.740  1.00  0.98           H  
ATOM   3506  N   THR A 219      -6.093   0.060  19.682  1.00  0.99           N  
ATOM   3507  H   THR A 219      -6.932  -0.467  19.486  1.00  0.99           H  
ATOM   3508  CA  THR A 219      -4.804  -0.638  19.633  1.00  0.99           C  
ATOM   3509  HA  THR A 219      -4.004   0.031  19.951  1.00  0.99           H  
ATOM   3510  C   THR A 219      -4.550  -1.051  18.191  1.00  0.99           C  
ATOM   3511  CB  THR A 219      -4.778  -1.849  20.571  1.00  0.99           C  
ATOM   3512  HB  THR A 219      -5.530  -2.573  20.258  1.00  0.99           H  
ATOM   3513  O   THR A 219      -5.257  -1.914  17.675  1.00  0.99           O  
ATOM   3514  CG2 THR A 219      -3.413  -2.529  20.588  1.00  0.99           C  
ATOM   3515 HG21 THR A 219      -3.180  -2.915  19.595  1.00  0.99           H  
ATOM   3516 HG22 THR A 219      -3.424  -3.364  21.288  1.00  0.99           H  
ATOM   3517 HG23 THR A 219      -2.644  -1.815  20.885  1.00  0.99           H  
ATOM   3518  OG1 THR A 219      -5.046  -1.445  21.893  1.00  0.99           O  
ATOM   3519  HG1 THR A 219      -5.063  -2.233  22.441  1.00  0.99           H  
ATOM   3520  N   VAL A 220      -3.574  -0.434  17.525  1.00  0.99           N  
ATOM   3521  H   VAL A 220      -2.996   0.231  18.019  1.00  0.99           H  
ATOM   3522  CA  VAL A 220      -3.203  -0.780  16.144  1.00  0.99           C  
ATOM   3523  HA  VAL A 220      -4.109  -0.907  15.552  1.00  0.99           H  
ATOM   3524  C   VAL A 220      -2.469  -2.110  16.148  1.00  0.99           C  
ATOM   3525  CB  VAL A 220      -2.331   0.308  15.488  1.00  0.99           C  
ATOM   3526  HB  VAL A 220      -1.360   0.335  15.982  1.00  0.99           H  
ATOM   3527  O   VAL A 220      -1.484  -2.243  16.865  1.00  0.99           O  
ATOM   3528  CG1 VAL A 220      -2.125   0.009  13.999  1.00  0.99           C  
ATOM   3529 HG11 VAL A 220      -1.647  -0.961  13.863  1.00  0.99           H  
ATOM   3530 HG12 VAL A 220      -3.088  -0.008  13.489  1.00  0.99           H  
ATOM   3531 HG13 VAL A 220      -1.490   0.772  13.549  1.00  0.99           H  
ATOM   3532  CG2 VAL A 220      -2.963   1.701  15.596  1.00  0.99           C  
ATOM   3533 HG21 VAL A 220      -3.045   1.989  16.644  1.00  0.99           H  
ATOM   3534 HG22 VAL A 220      -3.947   1.715  15.129  1.00  0.99           H  
ATOM   3535 HG23 VAL A 220      -2.319   2.424  15.096  1.00  0.99           H  
ATOM   3536  N   VAL A 221      -2.946  -3.087  15.377  1.00  0.99           N  
ATOM   3537  H   VAL A 221      -3.770  -2.903  14.823  1.00  0.99           H  
ATOM   3538  CA  VAL A 221      -2.397  -4.459  15.373  1.00  0.99           C  
ATOM   3539  HA  VAL A 221      -1.508  -4.494  16.003  1.00  0.99           H  
ATOM   3540  C   VAL A 221      -1.919  -4.923  14.000  1.00  0.99           C  
ATOM   3541  CB  VAL A 221      -3.399  -5.468  15.961  1.00  0.99           C  
ATOM   3542  HB  VAL A 221      -2.962  -6.462  15.861  1.00  0.99           H  
ATOM   3543  O   VAL A 221      -1.127  -5.860  13.912  1.00  0.99           O  
ATOM   3544  CG1 VAL A 221      -3.619  -5.219  17.457  1.00  0.99           C  
ATOM   3545 HG11 VAL A 221      -4.125  -4.266  17.613  1.00  0.99           H  
ATOM   3546 HG12 VAL A 221      -2.659  -5.208  17.972  1.00  0.99           H  
ATOM   3547 HG13 VAL A 221      -4.229  -6.023  17.868  1.00  0.99           H  
ATOM   3548  CG2 VAL A 221      -4.758  -5.467  15.247  1.00  0.99           C  
ATOM   3549 HG21 VAL A 221      -5.264  -4.511  15.383  1.00  0.99           H  
ATOM   3550 HG22 VAL A 221      -5.383  -6.258  15.661  1.00  0.99           H  
ATOM   3551 HG23 VAL A 221      -4.620  -5.662  14.184  1.00  0.99           H  
ATOM   3552  N   GLU A 222      -2.340  -4.256  12.926  1.00  0.99           N  
ATOM   3553  H   GLU A 222      -2.979  -3.481  13.032  1.00  0.99           H  
ATOM   3554  CA  GLU A 222      -1.959  -4.624  11.563  1.00  0.99           C  
ATOM   3555  HA  GLU A 222      -0.934  -4.996  11.544  1.00  0.99           H  
ATOM   3556  C   GLU A 222      -2.083  -3.441  10.597  1.00  0.99           C  
ATOM   3557  CB  GLU A 222      -2.902  -5.731  11.123  1.00  0.99           C  
ATOM   3558  HB2 GLU A 222      -3.051  -6.441  11.937  1.00  0.99           H  
ATOM   3559  HB3 GLU A 222      -3.855  -5.250  10.904  1.00  0.99           H  
ATOM   3560  O   GLU A 222      -2.970  -2.598  10.759  1.00  0.99           O  
ATOM   3561  CG  GLU A 222      -2.494  -6.512   9.883  1.00  0.99           C  
ATOM   3562  HG2 GLU A 222      -2.109  -5.852   9.107  1.00  0.99           H  
ATOM   3563  HG3 GLU A 222      -1.745  -7.261  10.140  1.00  0.99           H  
ATOM   3564  CD  GLU A 222      -3.775  -7.164   9.415  1.00  0.99           C  
ATOM   3565  OE1 GLU A 222      -4.355  -6.652   8.428  1.00  0.99           O  
ATOM   3566  OE2 GLU A 222      -4.316  -8.013  10.160  1.00  0.99           O  
ATOM   3567  N   THR A 223      -1.238  -3.418   9.567  1.00  0.98           N  
ATOM   3568  H   THR A 223      -0.542  -4.147   9.503  1.00  0.98           H  
ATOM   3569  CA  THR A 223      -1.336  -2.521   8.409  1.00  0.98           C  
ATOM   3570  HA  THR A 223      -2.357  -2.151   8.318  1.00  0.98           H  
ATOM   3571  C   THR A 223      -1.001  -3.282   7.137  1.00  0.98           C  
ATOM   3572  CB  THR A 223      -0.377  -1.325   8.513  1.00  0.98           C  
ATOM   3573  HB  THR A 223      -0.407  -0.781   7.569  1.00  0.98           H  
ATOM   3574  O   THR A 223      -0.012  -4.008   7.124  1.00  0.98           O  
ATOM   3575  CG2 THR A 223      -0.785  -0.373   9.631  1.00  0.98           C  
ATOM   3576 HG21 THR A 223      -0.196   0.541   9.553  1.00  0.98           H  
ATOM   3577 HG22 THR A 223      -0.622  -0.840  10.603  1.00  0.98           H  
ATOM   3578 HG23 THR A 223      -1.840  -0.120   9.521  1.00  0.98           H  
ATOM   3579  OG1 THR A 223       0.959  -1.719   8.768  1.00  0.98           O  
ATOM   3580  HG1 THR A 223       1.145  -2.475   8.207  1.00  0.98           H  
ATOM   3581  N   ASP A 224      -1.765  -3.092   6.061  1.00  0.98           N  
ATOM   3582  H   ASP A 224      -2.536  -2.441   6.108  1.00  0.98           H  
ATOM   3583  CA  ASP A 224      -1.446  -3.622   4.726  1.00  0.98           C  
ATOM   3584  HA  ASP A 224      -2.327  -3.470   4.102  1.00  0.98           H  
ATOM   3585  C   ASP A 224      -1.170  -5.146   4.691  1.00  0.98           C  
ATOM   3586  CB  ASP A 224      -0.316  -2.776   4.114  1.00  0.98           C  
ATOM   3587  HB2 ASP A 224       0.541  -2.789   4.787  1.00  0.98           H  
ATOM   3588  HB3 ASP A 224       0.019  -3.226   3.179  1.00  0.98           H  
ATOM   3589  O   ASP A 224      -0.270  -5.619   3.988  1.00  0.98           O  
ATOM   3590  CG  ASP A 224      -0.686  -1.320   3.826  1.00  0.98           C  
ATOM   3591  OD1 ASP A 224      -1.862  -0.918   3.943  1.00  0.98           O  
ATOM   3592  OD2 ASP A 224       0.264  -0.558   3.528  1.00  0.98           O  
ATOM   3593  N   SER A 225      -1.954  -5.926   5.450  1.00  0.98           N  
ATOM   3594  H   SER A 225      -2.684  -5.473   5.981  1.00  0.98           H  
ATOM   3595  CA  SER A 225      -1.779  -7.380   5.633  1.00  0.98           C  
ATOM   3596  HA  SER A 225      -2.554  -7.687   6.335  1.00  0.98           H  
ATOM   3597  C   SER A 225      -0.445  -7.789   6.274  1.00  0.98           C  
ATOM   3598  CB  SER A 225      -2.045  -8.120   4.320  1.00  0.98           C  
ATOM   3599  HB2 SER A 225      -2.930  -7.667   3.875  1.00  0.98           H  
ATOM   3600  HB3 SER A 225      -1.200  -8.002   3.642  1.00  0.98           H  
ATOM   3601  O   SER A 225       0.089  -8.865   5.999  1.00  0.98           O  
ATOM   3602  OG  SER A 225      -2.303  -9.491   4.517  1.00  0.98           O  
ATOM   3603  HG  SER A 225      -2.099  -9.686   5.434  1.00  0.98           H  
ATOM   3604  N   ALA A 226       0.101  -6.930   7.131  1.00  0.98           N  
ATOM   3605  H   ALA A 226      -0.289  -6.001   7.205  1.00  0.98           H  
ATOM   3606  CA  ALA A 226       1.258  -7.226   7.957  1.00  0.98           C  
ATOM   3607  HA  ALA A 226       1.453  -8.299   7.935  1.00  0.98           H  
ATOM   3608  C   ALA A 226       0.999  -6.818   9.412  1.00  0.98           C  
ATOM   3609  CB  ALA A 226       2.482  -6.521   7.374  1.00  0.98           C  
ATOM   3610  HB1 ALA A 226       2.657  -6.860   6.352  1.00  0.98           H  
ATOM   3611  HB2 ALA A 226       2.325  -5.443   7.373  1.00  0.98           H  
ATOM   3612  HB3 ALA A 226       3.357  -6.759   7.978  1.00  0.98           H  
ATOM   3613  O   ALA A 226       0.597  -5.690   9.711  1.00  0.98           O  
ATOM   3614  N   TYR A 227       1.245  -7.742  10.341  1.00  0.98           N  
ATOM   3615  H   TYR A 227       1.513  -8.671  10.048  1.00  0.98           H  
ATOM   3616  CA  TYR A 227       1.118  -7.461  11.769  1.00  0.98           C  
ATOM   3617  HA  TYR A 227       0.126  -7.047  11.946  1.00  0.98           H  
ATOM   3618  C   TYR A 227       2.151  -6.421  12.229  1.00  0.98           C  
ATOM   3619  CB  TYR A 227       1.244  -8.755  12.581  1.00  0.98           C  
ATOM   3620  HB2 TYR A 227       1.176  -8.511  13.641  1.00  0.98           H  
ATOM   3621  HB3 TYR A 227       2.233  -9.176  12.398  1.00  0.98           H  
ATOM   3622  O   TYR A 227       3.330  -6.476  11.861  1.00  0.98           O  
ATOM   3623  CG  TYR A 227       0.212  -9.820  12.276  1.00  0.98           C  
ATOM   3624  CD1 TYR A 227      -1.157  -9.532  12.434  1.00  0.98           C  
ATOM   3625  HD1 TYR A 227      -1.476  -8.542  12.725  1.00  0.98           H  
ATOM   3626  CD2 TYR A 227       0.620 -11.104  11.860  1.00  0.98           C  
ATOM   3627  HD2 TYR A 227       1.668 -11.330  11.733  1.00  0.98           H  
ATOM   3628  CE1 TYR A 227      -2.117 -10.530  12.185  1.00  0.98           C  
ATOM   3629  HE1 TYR A 227      -3.173 -10.311  12.252  1.00  0.98           H  
ATOM   3630  CE2 TYR A 227      -0.340 -12.106  11.622  1.00  0.98           C  
ATOM   3631  HE2 TYR A 227      -0.045 -13.095  11.303  1.00  0.98           H  
ATOM   3632  OH  TYR A 227      -2.640 -12.784  11.586  1.00  0.98           O  
ATOM   3633  HH  TYR A 227      -2.251 -13.559  11.174  1.00  0.98           H  
ATOM   3634  CZ  TYR A 227      -1.711 -11.820  11.791  1.00  0.98           C  
ATOM   3635  N   THR A 228       1.724  -5.508  13.099  1.00  0.98           N  
ATOM   3636  H   THR A 228       0.768  -5.578  13.419  1.00  0.98           H  
ATOM   3637  CA  THR A 228       2.587  -4.509  13.750  1.00  0.98           C  
ATOM   3638  HA  THR A 228       3.575  -4.578  13.294  1.00  0.98           H  
ATOM   3639  C   THR A 228       2.764  -4.830  15.230  1.00  0.98           C  
ATOM   3640  CB  THR A 228       2.104  -3.060  13.502  1.00  0.98           C  
ATOM   3641  HB  THR A 228       2.336  -2.807  12.467  1.00  0.98           H  
ATOM   3642  O   THR A 228       1.939  -5.520  15.830  1.00  0.98           O  
ATOM   3643  CG2 THR A 228       0.613  -2.853  13.698  1.00  0.98           C  
ATOM   3644 HG21 THR A 228       0.092  -3.328  12.866  1.00  0.98           H  
ATOM   3645 HG22 THR A 228       0.291  -3.267  14.653  1.00  0.98           H  
ATOM   3646 HG23 THR A 228       0.395  -1.786  13.664  1.00  0.98           H  
ATOM   3647  OG1 THR A 228       2.723  -2.090  14.329  1.00  0.98           O  
ATOM   3648  HG1 THR A 228       2.367  -2.163  15.217  1.00  0.98           H  
ATOM   3649  N   LYS A 229       3.824  -4.306  15.857  1.00  0.98           N  
ATOM   3650  H   LYS A 229       4.444  -3.731  15.305  1.00  0.98           H  
ATOM   3651  CA  LYS A 229       3.875  -4.222  17.322  1.00  0.98           C  
ATOM   3652  HA  LYS A 229       3.814  -5.233  17.723  1.00  0.98           H  
ATOM   3653  C   LYS A 229       2.673  -3.402  17.790  1.00  0.98           C  
ATOM   3654  CB  LYS A 229       5.169  -3.583  17.835  1.00  0.98           C  
ATOM   3655  HB2 LYS A 229       5.085  -3.434  18.911  1.00  0.98           H  
ATOM   3656  HB3 LYS A 229       5.320  -2.612  17.361  1.00  0.98           H  
ATOM   3657  O   LYS A 229       2.502  -2.284  17.292  1.00  0.98           O  
ATOM   3658  CG  LYS A 229       6.353  -4.504  17.556  1.00  0.98           C  
ATOM   3659  HG2 LYS A 229       6.144  -5.493  17.964  1.00  0.98           H  
ATOM   3660  HG3 LYS A 229       6.470  -4.575  16.474  1.00  0.98           H  
ATOM   3661  CD  LYS A 229       7.658  -3.986  18.154  1.00  0.98           C  
ATOM   3662  HD2 LYS A 229       7.545  -3.860  19.230  1.00  0.98           H  
ATOM   3663  HD3 LYS A 229       7.917  -3.032  17.696  1.00  0.98           H  
ATOM   3664  CE  LYS A 229       8.747  -5.018  17.860  1.00  0.98           C  
ATOM   3665  HE2 LYS A 229       8.803  -5.158  16.780  1.00  0.98           H  
ATOM   3666  HE3 LYS A 229       8.466  -5.971  18.309  1.00  0.98           H  
ATOM   3667  NZ  LYS A 229      10.058  -4.563  18.365  1.00  0.98           N  
ATOM   3668  HZ1 LYS A 229      10.771  -5.255  18.181  1.00  0.98           H  
ATOM   3669  HZ2 LYS A 229      10.033  -4.305  19.341  1.00  0.98           H  
ATOM   3670  HZ3 LYS A 229      10.336  -3.762  17.815  1.00  0.98           H  
ATOM   3671  N   PRO A 230       1.846  -3.926  18.709  1.00  0.98           N  
ATOM   3672  CA  PRO A 230       0.675  -3.201  19.157  1.00  0.98           C  
ATOM   3673  HA  PRO A 230       0.053  -3.034  18.278  1.00  0.98           H  
ATOM   3674  C   PRO A 230       1.029  -1.862  19.799  1.00  0.98           C  
ATOM   3675  CB  PRO A 230      -0.069  -4.140  20.107  1.00  0.98           C  
ATOM   3676  HB2 PRO A 230      -1.148  -4.001  20.051  1.00  0.98           H  
ATOM   3677  HB3 PRO A 230       0.287  -4.008  21.129  1.00  0.98           H  
ATOM   3678  O   PRO A 230       1.922  -1.785  20.642  1.00  0.98           O  
ATOM   3679  CG  PRO A 230       0.336  -5.521  19.601  1.00  0.98           C  
ATOM   3680  HG2 PRO A 230       0.249  -6.281  20.377  1.00  0.98           H  
ATOM   3681  HG3 PRO A 230      -0.263  -5.786  18.730  1.00  0.98           H  
ATOM   3682  CD  PRO A 230       1.786  -5.304  19.180  1.00  0.98           C  
ATOM   3683  HD2 PRO A 230       2.038  -6.023  18.400  1.00  0.98           H  
ATOM   3684  HD3 PRO A 230       2.447  -5.425  20.038  1.00  0.98           H  
ATOM   3685  N   PHE A 231       0.301  -0.807  19.441  1.00  0.98           N  
ATOM   3686  H   PHE A 231      -0.375  -0.913  18.697  1.00  0.98           H  
ATOM   3687  CA  PHE A 231       0.400   0.486  20.116  1.00  0.98           C  
ATOM   3688  HA  PHE A 231       0.717   0.308  21.143  1.00  0.98           H  
ATOM   3689  C   PHE A 231      -0.954   1.186  20.173  1.00  0.98           C  
ATOM   3690  CB  PHE A 231       1.466   1.363  19.447  1.00  0.98           C  
ATOM   3691  HB2 PHE A 231       2.394   0.796  19.380  1.00  0.98           H  
ATOM   3692  HB3 PHE A 231       1.672   2.213  20.097  1.00  0.98           H  
ATOM   3693  O   PHE A 231      -1.806   0.994  19.304  1.00  0.98           O  
ATOM   3694  CG  PHE A 231       1.106   1.878  18.067  1.00  0.98           C  
ATOM   3695  CD1 PHE A 231       1.517   1.152  16.940  1.00  0.98           C  
ATOM   3696  HD1 PHE A 231       2.075   0.235  17.055  1.00  0.98           H  
ATOM   3697  CD2 PHE A 231       0.364   3.065  17.896  1.00  0.98           C  
ATOM   3698  HD2 PHE A 231      -0.012   3.600  18.756  1.00  0.98           H  
ATOM   3699  CE1 PHE A 231       1.207   1.617  15.656  1.00  0.98           C  
ATOM   3700  HE1 PHE A 231       1.531   1.036  14.806  1.00  0.98           H  
ATOM   3701  CE2 PHE A 231       0.074   3.543  16.606  1.00  0.98           C  
ATOM   3702  HE2 PHE A 231      -0.492   4.453  16.471  1.00  0.98           H  
ATOM   3703  CZ  PHE A 231       0.502   2.819  15.480  1.00  0.98           C  
ATOM   3704  HZ  PHE A 231       0.282   3.178  14.485  1.00  0.98           H  
ATOM   3705  N   THR A 232      -1.154   2.012  21.200  1.00  0.99           N  
ATOM   3706  H   THR A 232      -0.454   2.101  21.922  1.00  0.99           H  
ATOM   3707  CA  THR A 232      -2.425   2.706  21.423  1.00  0.99           C  
ATOM   3708  HA  THR A 232      -3.199   2.103  20.949  1.00  0.99           H  
ATOM   3709  C   THR A 232      -2.456   4.098  20.799  1.00  0.99           C  
ATOM   3710  CB  THR A 232      -2.792   2.782  22.907  1.00  0.99           C  
ATOM   3711  HB  THR A 232      -3.689   3.389  23.027  1.00  0.99           H  
ATOM   3712  O   THR A 232      -1.483   4.849  20.887  1.00  0.99           O  
ATOM   3713  CG2 THR A 232      -3.048   1.395  23.495  1.00  0.99           C  
ATOM   3714 HG21 THR A 232      -3.841   0.902  22.933  1.00  0.99           H  
ATOM   3715 HG22 THR A 232      -3.368   1.493  24.532  1.00  0.99           H  
ATOM   3716 HG23 THR A 232      -2.146   0.785  23.454  1.00  0.99           H  
ATOM   3717  OG1 THR A 232      -1.727   3.361  23.626  1.00  0.99           O  
ATOM   3718  HG1 THR A 232      -2.062   3.553  24.505  1.00  0.99           H  
ATOM   3719  N   THR A 233      -3.570   4.473  20.177  1.00  0.99           N  
ATOM   3720  H   THR A 233      -4.325   3.804  20.115  1.00  0.99           H  
ATOM   3721  CA  THR A 233      -3.814   5.812  19.612  1.00  0.99           C  
ATOM   3722  HA  THR A 233      -3.320   6.559  20.234  1.00  0.99           H  
ATOM   3723  C   THR A 233      -5.311   6.121  19.616  1.00  0.99           C  
ATOM   3724  CB  THR A 233      -3.234   5.926  18.189  1.00  0.99           C  
ATOM   3725  HB  THR A 233      -2.169   5.694  18.226  1.00  0.99           H  
ATOM   3726  O   THR A 233      -6.127   5.212  19.633  1.00  0.99           O  
ATOM   3727  CG2 THR A 233      -3.892   4.998  17.173  1.00  0.99           C  
ATOM   3728 HG21 THR A 233      -3.870   3.971  17.537  1.00  0.99           H  
ATOM   3729 HG22 THR A 233      -3.343   5.047  16.232  1.00  0.99           H  
ATOM   3730 HG23 THR A 233      -4.926   5.295  16.998  1.00  0.99           H  
ATOM   3731  OG1 THR A 233      -3.386   7.245  17.727  1.00  0.99           O  
ATOM   3732  HG1 THR A 233      -3.527   7.221  16.778  1.00  0.99           H  
ATOM   3733  N   ASN A 234      -5.711   7.386  19.597  1.00  0.98           N  
ATOM   3734  H   ASN A 234      -5.013   8.115  19.565  1.00  0.98           H  
ATOM   3735  CA  ASN A 234      -7.110   7.809  19.423  1.00  0.98           C  
ATOM   3736  HA  ASN A 234      -7.780   6.985  19.668  1.00  0.98           H  
ATOM   3737  C   ASN A 234      -7.438   8.209  17.972  1.00  0.98           C  
ATOM   3738  CB  ASN A 234      -7.403   8.957  20.403  1.00  0.98           C  
ATOM   3739  HB2 ASN A 234      -8.455   9.225  20.315  1.00  0.98           H  
ATOM   3740  HB3 ASN A 234      -7.222   8.622  21.424  1.00  0.98           H  
ATOM   3741  O   ASN A 234      -8.596   8.482  17.649  1.00  0.98           O  
ATOM   3742  CG  ASN A 234      -6.556  10.195  20.145  1.00  0.98           C  
ATOM   3743  ND2 ASN A 234      -7.025  11.356  20.525  1.00  0.98           N  
ATOM   3744 HD21 ASN A 234      -6.447  12.155  20.304  1.00  0.98           H  
ATOM   3745 HD22 ASN A 234      -7.953  11.446  20.915  1.00  0.98           H  
ATOM   3746  OD1 ASN A 234      -5.456  10.137  19.623  1.00  0.98           O  
ATOM   3747  N   VAL A 235      -6.427   8.262  17.104  1.00  0.99           N  
ATOM   3748  H   VAL A 235      -5.495   8.073  17.444  1.00  0.99           H  
ATOM   3749  CA  VAL A 235      -6.554   8.651  15.700  1.00  0.99           C  
ATOM   3750  HA  VAL A 235      -7.588   8.490  15.395  1.00  0.99           H  
ATOM   3751  C   VAL A 235      -5.676   7.769  14.818  1.00  0.99           C  
ATOM   3752  CB  VAL A 235      -6.259  10.153  15.519  1.00  0.99           C  
ATOM   3753  HB  VAL A 235      -6.923  10.700  16.189  1.00  0.99           H  
ATOM   3754  O   VAL A 235      -4.556   7.407  15.190  1.00  0.99           O  
ATOM   3755  CG1 VAL A 235      -4.818  10.543  15.871  1.00  0.99           C  
ATOM   3756 HG11 VAL A 235      -4.113  10.089  15.175  1.00  0.99           H  
ATOM   3757 HG12 VAL A 235      -4.577  10.231  16.887  1.00  0.99           H  
ATOM   3758 HG13 VAL A 235      -4.716  11.627  15.817  1.00  0.99           H  
ATOM   3759  CG2 VAL A 235      -6.578  10.616  14.094  1.00  0.99           C  
ATOM   3760 HG21 VAL A 235      -6.486  11.701  14.038  1.00  0.99           H  
ATOM   3761 HG22 VAL A 235      -7.597  10.338  13.828  1.00  0.99           H  
ATOM   3762 HG23 VAL A 235      -5.881  10.175  13.382  1.00  0.99           H  
ATOM   3763  N   ILE A 236      -6.213   7.412  13.657  1.00  0.98           N  
ATOM   3764  H   ILE A 236      -7.145   7.742  13.450  1.00  0.98           H  
ATOM   3765  CA  ILE A 236      -5.508   6.728  12.574  1.00  0.98           C  
ATOM   3766  HA  ILE A 236      -4.538   6.372  12.923  1.00  0.98           H  
ATOM   3767  C   ILE A 236      -5.282   7.741  11.460  1.00  0.98           C  
ATOM   3768  CB  ILE A 236      -6.328   5.521  12.073  1.00  0.98           C  
ATOM   3769  HB  ILE A 236      -7.297   5.896  11.744  1.00  0.98           H  
ATOM   3770  O   ILE A 236      -6.198   8.496  11.140  1.00  0.98           O  
ATOM   3771  CG1 ILE A 236      -6.576   4.513  13.215  1.00  0.98           C  
ATOM   3772 HG12 ILE A 236      -5.630   4.100  13.566  1.00  0.98           H  
ATOM   3773 HG13 ILE A 236      -7.056   5.027  14.049  1.00  0.98           H  
ATOM   3774  CG2 ILE A 236      -5.662   4.835  10.866  1.00  0.98           C  
ATOM   3775 HG21 ILE A 236      -4.676   4.454  11.134  1.00  0.98           H  
ATOM   3776 HG22 ILE A 236      -6.271   4.008  10.500  1.00  0.98           H  
ATOM   3777 HG23 ILE A 236      -5.557   5.535  10.037  1.00  0.98           H  
ATOM   3778  CD1 ILE A 236      -7.508   3.373  12.798  1.00  0.98           C  
ATOM   3779 HD11 ILE A 236      -7.970   2.938  13.684  1.00  0.98           H  
ATOM   3780 HD12 ILE A 236      -8.298   3.749  12.148  1.00  0.98           H  
ATOM   3781 HD13 ILE A 236      -6.947   2.610  12.259  1.00  0.98           H  
ATOM   3782  N   MET A 237      -4.094   7.724  10.865  1.00  0.98           N  
ATOM   3783  H   MET A 237      -3.410   7.046  11.172  1.00  0.98           H  
ATOM   3784  CA  MET A 237      -3.826   8.365   9.583  1.00  0.98           C  
ATOM   3785  HA  MET A 237      -4.647   9.032   9.317  1.00  0.98           H  
ATOM   3786  C   MET A 237      -3.733   7.280   8.506  1.00  0.98           C  
ATOM   3787  CB  MET A 237      -2.550   9.206   9.701  1.00  0.98           C  
ATOM   3788  HB2 MET A 237      -1.766   8.628  10.191  1.00  0.98           H  
ATOM   3789  HB3 MET A 237      -2.764  10.087  10.307  1.00  0.98           H  
ATOM   3790  O   MET A 237      -2.951   6.340   8.656  1.00  0.98           O  
ATOM   3791  CG  MET A 237      -2.029   9.647   8.339  1.00  0.98           C  
ATOM   3792  HG2 MET A 237      -1.229  10.373   8.492  1.00  0.98           H  
ATOM   3793  HG3 MET A 237      -1.592   8.783   7.839  1.00  0.98           H  
ATOM   3794  SD  MET A 237      -3.272  10.363   7.246  1.00  0.98           S  
ATOM   3795  CE  MET A 237      -2.154  10.575   5.853  1.00  0.98           C  
ATOM   3796  HE1 MET A 237      -1.220  11.028   6.185  1.00  0.98           H  
ATOM   3797  HE2 MET A 237      -1.948   9.608   5.394  1.00  0.98           H  
ATOM   3798  HE3 MET A 237      -2.606  11.247   5.123  1.00  0.98           H  
ATOM   3799  N   ILE A 238      -4.547   7.385   7.455  1.00  0.99           N  
ATOM   3800  H   ILE A 238      -5.163   8.183   7.396  1.00  0.99           H  
ATOM   3801  CA  ILE A 238      -4.638   6.375   6.399  1.00  0.99           C  
ATOM   3802  HA  ILE A 238      -3.705   5.811   6.391  1.00  0.99           H  
ATOM   3803  C   ILE A 238      -4.765   7.032   5.017  1.00  0.99           C  
ATOM   3804  CB  ILE A 238      -5.768   5.377   6.754  1.00  0.99           C  
ATOM   3805  HB  ILE A 238      -5.562   5.037   7.769  1.00  0.99           H  
ATOM   3806  O   ILE A 238      -5.734   7.737   4.727  1.00  0.99           O  
ATOM   3807  CG1 ILE A 238      -5.689   4.116   5.876  1.00  0.99           C  
ATOM   3808 HG12 ILE A 238      -5.864   4.368   4.830  1.00  0.99           H  
ATOM   3809 HG13 ILE A 238      -4.683   3.705   5.969  1.00  0.99           H  
ATOM   3810  CG2 ILE A 238      -7.178   6.003   6.789  1.00  0.99           C  
ATOM   3811 HG21 ILE A 238      -7.184   6.865   7.456  1.00  0.99           H  
ATOM   3812 HG22 ILE A 238      -7.904   5.287   7.175  1.00  0.99           H  
ATOM   3813 HG23 ILE A 238      -7.487   6.327   5.795  1.00  0.99           H  
ATOM   3814  CD1 ILE A 238      -6.676   3.026   6.314  1.00  0.99           C  
ATOM   3815 HD11 ILE A 238      -6.636   2.894   7.396  1.00  0.99           H  
ATOM   3816 HD12 ILE A 238      -6.406   2.079   5.848  1.00  0.99           H  
ATOM   3817 HD13 ILE A 238      -7.688   3.291   6.011  1.00  0.99           H  
ATOM   3818  N   GLY A 239      -3.784   6.804   4.148  1.00  0.98           N  
ATOM   3819  H   GLY A 239      -3.005   6.229   4.435  1.00  0.98           H  
ATOM   3820  CA  GLY A 239      -3.806   7.262   2.756  1.00  0.98           C  
ATOM   3821  HA2 GLY A 239      -2.785   7.366   2.387  1.00  0.98           H  
ATOM   3822  HA3 GLY A 239      -4.274   8.246   2.719  1.00  0.98           H  
ATOM   3823  C   GLY A 239      -4.571   6.305   1.833  1.00  0.98           C  
ATOM   3824  O   GLY A 239      -4.746   5.139   2.199  1.00  0.98           O  
ATOM   3825  N   PRO A 240      -5.023   6.752   0.643  1.00  0.98           N  
ATOM   3826  CA  PRO A 240      -5.558   5.867  -0.392  1.00  0.98           C  
ATOM   3827  HA  PRO A 240      -6.562   5.550  -0.109  1.00  0.98           H  
ATOM   3828  C   PRO A 240      -4.657   4.645  -0.605  1.00  0.98           C  
ATOM   3829  CB  PRO A 240      -5.632   6.727  -1.658  1.00  0.98           C  
ATOM   3830  HB2 PRO A 240      -6.429   6.404  -2.327  1.00  0.98           H  
ATOM   3831  HB3 PRO A 240      -4.673   6.710  -2.176  1.00  0.98           H  
ATOM   3832  O   PRO A 240      -3.431   4.775  -0.608  1.00  0.98           O  
ATOM   3833  CG  PRO A 240      -5.869   8.131  -1.110  1.00  0.98           C  
ATOM   3834  HG2 PRO A 240      -5.546   8.901  -1.811  1.00  0.98           H  
ATOM   3835  HG3 PRO A 240      -6.923   8.252  -0.859  1.00  0.98           H  
ATOM   3836  CD  PRO A 240      -5.028   8.127   0.165  1.00  0.98           C  
ATOM   3837  HD2 PRO A 240      -5.475   8.799   0.898  1.00  0.98           H  
ATOM   3838  HD3 PRO A 240      -4.011   8.442  -0.067  1.00  0.98           H  
ATOM   3839  N   GLY A 241      -5.240   3.450  -0.721  1.00  0.98           N  
ATOM   3840  H   GLY A 241      -6.246   3.394  -0.646  1.00  0.98           H  
ATOM   3841  CA  GLY A 241      -4.451   2.214  -0.870  1.00  0.98           C  
ATOM   3842  HA2 GLY A 241      -4.862   1.517  -1.600  1.00  0.98           H  
ATOM   3843  HA3 GLY A 241      -3.464   2.468  -1.255  1.00  0.98           H  
ATOM   3844  C   GLY A 241      -4.232   1.470   0.432  1.00  0.98           C  
ATOM   3845  O   GLY A 241      -4.122   0.245   0.428  1.00  0.98           O  
ATOM   3846  N   GLN A 242      -4.200   2.184   1.550  1.00  0.99           N  
ATOM   3847  H   GLN A 242      -4.368   3.179   1.505  1.00  0.99           H  
ATOM   3848  CA  GLN A 242      -3.768   1.611   2.814  1.00  0.99           C  
ATOM   3849  HA  GLN A 242      -3.033   0.834   2.600  1.00  0.99           H  
ATOM   3850  C   GLN A 242      -4.914   0.941   3.570  1.00  0.99           C  
ATOM   3851  CB  GLN A 242      -3.063   2.681   3.653  1.00  0.99           C  
ATOM   3852  HB2 GLN A 242      -3.757   3.498   3.853  1.00  0.99           H  
ATOM   3853  HB3 GLN A 242      -2.762   2.242   4.604  1.00  0.99           H  
ATOM   3854  O   GLN A 242      -6.084   1.336   3.482  1.00  0.99           O  
ATOM   3855  CG  GLN A 242      -1.816   3.226   2.941  1.00  0.99           C  
ATOM   3856  HG2 GLN A 242      -2.087   3.681   1.988  1.00  0.99           H  
ATOM   3857  HG3 GLN A 242      -1.138   2.394   2.746  1.00  0.99           H  
ATOM   3858  CD  GLN A 242      -1.084   4.274   3.763  1.00  0.99           C  
ATOM   3859  NE2 GLN A 242       0.219   4.378   3.629  1.00  0.99           N  
ATOM   3860 HE21 GLN A 242       0.719   3.723   3.046  1.00  0.99           H  
ATOM   3861 HE22 GLN A 242       0.654   5.143   4.125  1.00  0.99           H  
ATOM   3862  OE1 GLN A 242      -1.636   4.968   4.600  1.00  0.99           O  
ATOM   3863  N   THR A 243      -4.548  -0.055   4.372  1.00  0.99           N  
ATOM   3864  H   THR A 243      -3.589  -0.370   4.332  1.00  0.99           H  
ATOM   3865  CA  THR A 243      -5.424  -0.684   5.361  1.00  0.99           C  
ATOM   3866  HA  THR A 243      -6.362  -0.130   5.385  1.00  0.99           H  
ATOM   3867  C   THR A 243      -4.807  -0.596   6.755  1.00  0.99           C  
ATOM   3868  CB  THR A 243      -5.786  -2.131   4.998  1.00  0.99           C  
ATOM   3869  HB  THR A 243      -6.581  -2.464   5.665  1.00  0.99           H  
ATOM   3870  O   THR A 243      -3.589  -0.546   6.938  1.00  0.99           O  
ATOM   3871  CG2 THR A 243      -6.268  -2.272   3.553  1.00  0.99           C  
ATOM   3872 HG21 THR A 243      -6.741  -3.244   3.415  1.00  0.99           H  
ATOM   3873 HG22 THR A 243      -5.425  -2.180   2.869  1.00  0.99           H  
ATOM   3874 HG23 THR A 243      -6.985  -1.483   3.327  1.00  0.99           H  
ATOM   3875  OG1 THR A 243      -4.675  -2.972   5.167  1.00  0.99           O  
ATOM   3876  HG1 THR A 243      -4.929  -3.860   4.906  1.00  0.99           H  
ATOM   3877  N   THR A 244      -5.646  -0.537   7.783  1.00  0.99           N  
ATOM   3878  H   THR A 244      -6.636  -0.498   7.588  1.00  0.99           H  
ATOM   3879  CA  THR A 244      -5.221  -0.563   9.186  1.00  0.99           C  
ATOM   3880  HA  THR A 244      -4.271  -1.091   9.269  1.00  0.99           H  
ATOM   3881  C   THR A 244      -6.259  -1.309  10.008  1.00  0.99           C  
ATOM   3882  CB  THR A 244      -5.030   0.857   9.737  1.00  0.99           C  
ATOM   3883  HB  THR A 244      -5.973   1.400   9.681  1.00  0.99           H  
ATOM   3884  O   THR A 244      -7.425  -0.911  10.053  1.00  0.99           O  
ATOM   3885  CG2 THR A 244      -4.520   0.864  11.178  1.00  0.99           C  
ATOM   3886 HG21 THR A 244      -5.199   0.314  11.829  1.00  0.99           H  
ATOM   3887 HG22 THR A 244      -4.456   1.894  11.528  1.00  0.99           H  
ATOM   3888 HG23 THR A 244      -3.533   0.404  11.217  1.00  0.99           H  
ATOM   3889  OG1 THR A 244      -4.054   1.544   8.990  1.00  0.99           O  
ATOM   3890  HG1 THR A 244      -3.864   1.018   8.209  1.00  0.99           H  
ATOM   3891  N   ASN A 245      -5.835  -2.364  10.703  1.00  0.99           N  
ATOM   3892  H   ASN A 245      -4.854  -2.604  10.670  1.00  0.99           H  
ATOM   3893  CA  ASN A 245      -6.687  -3.033  11.678  1.00  0.99           C  
ATOM   3894  HA  ASN A 245      -7.726  -2.796  11.445  1.00  0.99           H  
ATOM   3895  C   ASN A 245      -6.392  -2.511  13.074  1.00  0.99           C  
ATOM   3896  CB  ASN A 245      -6.573  -4.556  11.624  1.00  0.99           C  
ATOM   3897  HB2 ASN A 245      -7.263  -4.977  12.354  1.00  0.99           H  
ATOM   3898  HB3 ASN A 245      -5.571  -4.860  11.929  1.00  0.99           H  
ATOM   3899  O   ASN A 245      -5.240  -2.471  13.521  1.00  0.99           O  
ATOM   3900  CG  ASN A 245      -6.923  -5.133  10.270  1.00  0.99           C  
ATOM   3901  ND2 ASN A 245      -6.615  -6.379  10.032  1.00  0.99           N  
ATOM   3902 HD21 ASN A 245      -5.926  -6.843  10.607  1.00  0.99           H  
ATOM   3903 HD22 ASN A 245      -6.445  -6.593   9.060  1.00  0.99           H  
ATOM   3904  OD1 ASN A 245      -7.582  -4.520   9.444  1.00  0.99           O  
ATOM   3905  N   VAL A 246      -7.462  -2.165  13.782  1.00  0.99           N  
ATOM   3906  H   VAL A 246      -8.371  -2.224  13.346  1.00  0.99           H  
ATOM   3907  CA  VAL A 246      -7.388  -1.717  15.167  1.00  0.99           C  
ATOM   3908  HA  VAL A 246      -6.387  -1.929  15.541  1.00  0.99           H  
ATOM   3909  C   VAL A 246      -8.353  -2.480  16.055  1.00  0.99           C  
ATOM   3910  CB  VAL A 246      -7.603  -0.206  15.306  1.00  0.99           C  
ATOM   3911  HB  VAL A 246      -7.460   0.005  16.366  1.00  0.99           H  
ATOM   3912  O   VAL A 246      -9.485  -2.755  15.665  1.00  0.99           O  
ATOM   3913  CG1 VAL A 246      -6.577   0.586  14.493  1.00  0.99           C  
ATOM   3914 HG11 VAL A 246      -5.586   0.146  14.601  1.00  0.99           H  
ATOM   3915 HG12 VAL A 246      -6.540   1.617  14.846  1.00  0.99           H  
ATOM   3916 HG13 VAL A 246      -6.844   0.563  13.437  1.00  0.99           H  
ATOM   3917  CG2 VAL A 246      -8.992   0.297  14.900  1.00  0.99           C  
ATOM   3918 HG21 VAL A 246      -9.159   0.093  13.843  1.00  0.99           H  
ATOM   3919 HG22 VAL A 246      -9.761  -0.187  15.503  1.00  0.99           H  
ATOM   3920 HG23 VAL A 246      -9.057   1.372  15.069  1.00  0.99           H  
ATOM   3921  N   LEU A 247      -7.923  -2.779  17.275  1.00  0.99           N  
ATOM   3922  H   LEU A 247      -6.972  -2.541  17.518  1.00  0.99           H  
ATOM   3923  CA  LEU A 247      -8.808  -3.252  18.331  1.00  0.99           C  
ATOM   3924  HA  LEU A 247      -9.609  -3.842  17.884  1.00  0.99           H  
ATOM   3925  C   LEU A 247      -9.438  -2.051  19.033  1.00  0.99           C  
ATOM   3926  CB  LEU A 247      -8.054  -4.155  19.319  1.00  0.99           C  
ATOM   3927  HB2 LEU A 247      -8.771  -4.540  20.045  1.00  0.99           H  
ATOM   3928  HB3 LEU A 247      -7.333  -3.545  19.863  1.00  0.99           H  
ATOM   3929  O   LEU A 247      -8.739  -1.108  19.408  1.00  0.99           O  
ATOM   3930  CG  LEU A 247      -7.313  -5.344  18.680  1.00  0.99           C  
ATOM   3931  HG  LEU A 247      -6.573  -4.977  17.969  1.00  0.99           H  
ATOM   3932  CD1 LEU A 247      -6.582  -6.126  19.772  1.00  0.99           C  
ATOM   3933 HD11 LEU A 247      -7.295  -6.524  20.493  1.00  0.99           H  
ATOM   3934 HD12 LEU A 247      -6.039  -6.956  19.320  1.00  0.99           H  
ATOM   3935 HD13 LEU A 247      -5.867  -5.476  20.277  1.00  0.99           H  
ATOM   3936  CD2 LEU A 247      -8.271  -6.290  17.957  1.00  0.99           C  
ATOM   3937 HD21 LEU A 247      -9.039  -6.643  18.645  1.00  0.99           H  
ATOM   3938 HD22 LEU A 247      -7.718  -7.146  17.570  1.00  0.99           H  
ATOM   3939 HD23 LEU A 247      -8.733  -5.779  17.112  1.00  0.99           H  
ATOM   3940  N   LEU A 248     -10.751  -2.102  19.232  1.00  0.99           N  
ATOM   3941  H   LEU A 248     -11.248  -2.902  18.867  1.00  0.99           H  
ATOM   3942  CA  LEU A 248     -11.517  -1.133  20.006  1.00  0.99           C  
ATOM   3943  HA  LEU A 248     -10.837  -0.437  20.496  1.00  0.99           H  
ATOM   3944  C   LEU A 248     -12.296  -1.878  21.085  1.00  0.99           C  
ATOM   3945  CB  LEU A 248     -12.422  -0.326  19.057  1.00  0.99           C  
ATOM   3946  HB2 LEU A 248     -11.766   0.226  18.383  1.00  0.99           H  
ATOM   3947  HB3 LEU A 248     -13.020  -1.005  18.449  1.00  0.99           H  
ATOM   3948  O   LEU A 248     -13.039  -2.808  20.779  1.00  0.99           O  
ATOM   3949  CG  LEU A 248     -13.354   0.670  19.782  1.00  0.99           C  
ATOM   3950  HG  LEU A 248     -12.889   1.000  20.711  1.00  0.99           H  
ATOM   3951  CD1 LEU A 248     -13.593   1.901  18.912  1.00  0.99           C  
ATOM   3952 HD11 LEU A 248     -13.999   1.605  17.945  1.00  0.99           H  
ATOM   3953 HD12 LEU A 248     -14.293   2.574  19.407  1.00  0.99           H  
ATOM   3954 HD13 LEU A 248     -12.647   2.427  18.783  1.00  0.99           H  
ATOM   3955  CD2 LEU A 248     -14.735   0.082  20.093  1.00  0.99           C  
ATOM   3956 HD21 LEU A 248     -14.655  -0.780  20.756  1.00  0.99           H  
ATOM   3957 HD22 LEU A 248     -15.350   0.828  20.595  1.00  0.99           H  
ATOM   3958 HD23 LEU A 248     -15.227  -0.229  19.172  1.00  0.99           H  
ATOM   3959  N   THR A 249     -12.168  -1.434  22.333  1.00  0.98           N  
ATOM   3960  H   THR A 249     -11.533  -0.668  22.509  1.00  0.98           H  
ATOM   3961  CA  THR A 249     -12.944  -1.959  23.464  1.00  0.98           C  
ATOM   3962  HA  THR A 249     -13.422  -2.895  23.175  1.00  0.98           H  
ATOM   3963  C   THR A 249     -14.040  -0.973  23.845  1.00  0.98           C  
ATOM   3964  CB  THR A 249     -12.037  -2.275  24.661  1.00  0.98           C  
ATOM   3965  HB  THR A 249     -11.540  -1.364  24.994  1.00  0.98           H  
ATOM   3966  O   THR A 249     -13.758   0.195  24.112  1.00  0.98           O  
ATOM   3967  CG2 THR A 249     -12.800  -2.896  25.831  1.00  0.98           C  
ATOM   3968 HG21 THR A 249     -12.106  -3.147  26.633  1.00  0.98           H  
ATOM   3969 HG22 THR A 249     -13.309  -3.803  25.506  1.00  0.98           H  
ATOM   3970 HG23 THR A 249     -13.538  -2.194  26.221  1.00  0.98           H  
ATOM   3971  OG1 THR A 249     -11.066  -3.221  24.271  1.00  0.98           O  
ATOM   3972  HG1 THR A 249     -10.471  -3.352  25.013  1.00  0.98           H  
ATOM   3973  N   ALA A 250     -15.289  -1.436  23.917  1.00  0.98           N  
ATOM   3974  H   ALA A 250     -15.453  -2.395  23.645  1.00  0.98           H  
ATOM   3975  CA  ALA A 250     -16.452  -0.635  24.296  1.00  0.98           C  
ATOM   3976  HA  ALA A 250     -16.366   0.336  23.807  1.00  0.98           H  
ATOM   3977  C   ALA A 250     -16.515  -0.358  25.810  1.00  0.98           C  
ATOM   3978  CB  ALA A 250     -17.716  -1.308  23.746  1.00  0.98           C  
ATOM   3979  HB1 ALA A 250     -18.604  -1.003  24.299  1.00  0.98           H  
ATOM   3980  HB2 ALA A 250     -17.850  -0.989  22.712  1.00  0.98           H  
ATOM   3981  HB3 ALA A 250     -17.624  -2.393  23.791  1.00  0.98           H  
ATOM   3982  O   ALA A 250     -17.426  -0.801  26.512  1.00  0.98           O  
ATOM   3983  N   ASN A 251     -15.580   0.439  26.320  1.00  0.98           N  
ATOM   3984  H   ASN A 251     -14.871   0.784  25.690  1.00  0.98           H  
ATOM   3985  CA  ASN A 251     -15.446   0.783  27.742  1.00  0.98           C  
ATOM   3986  HA  ASN A 251     -15.983   0.035  28.327  1.00  0.98           H  
ATOM   3987  C   ASN A 251     -16.066   2.140  28.146  1.00  0.98           C  
ATOM   3988  CB  ASN A 251     -13.964   0.670  28.128  1.00  0.98           C  
ATOM   3989  HB2 ASN A 251     -13.596  -0.326  27.880  1.00  0.98           H  
ATOM   3990  HB3 ASN A 251     -13.871   0.801  29.206  1.00  0.98           H  
ATOM   3991  O   ASN A 251     -15.896   2.579  29.279  1.00  0.98           O  
ATOM   3992  CG  ASN A 251     -13.074   1.697  27.447  1.00  0.98           C  
ATOM   3993  ND2 ASN A 251     -11.819   1.746  27.824  1.00  0.98           N  
ATOM   3994 HD21 ASN A 251     -11.230   2.420  27.357  1.00  0.98           H  
ATOM   3995 HD22 ASN A 251     -11.477   1.141  28.556  1.00  0.98           H  
ATOM   3996  OD1 ASN A 251     -13.474   2.457  26.578  1.00  0.98           O  
ATOM   3997  N   GLN A 252     -16.780   2.810  27.241  1.00  0.98           N  
ATOM   3998  H   GLN A 252     -16.780   2.475  26.288  1.00  0.98           H  
ATOM   3999  CA  GLN A 252     -17.498   4.057  27.512  1.00  0.98           C  
ATOM   4000  HA  GLN A 252     -16.932   4.617  28.257  1.00  0.98           H  
ATOM   4001  C   GLN A 252     -18.901   3.835  28.104  1.00  0.98           C  
ATOM   4002  CB  GLN A 252     -17.556   4.907  26.231  1.00  0.98           C  
ATOM   4003  HB2 GLN A 252     -17.999   5.870  26.486  1.00  0.98           H  
ATOM   4004  HB3 GLN A 252     -18.194   4.430  25.487  1.00  0.98           H  
ATOM   4005  O   GLN A 252     -19.476   2.746  28.027  1.00  0.98           O  
ATOM   4006  CG  GLN A 252     -16.174   5.176  25.617  1.00  0.98           C  
ATOM   4007  HG2 GLN A 252     -16.284   5.833  24.755  1.00  0.98           H  
ATOM   4008  HG3 GLN A 252     -15.721   4.245  25.276  1.00  0.98           H  
ATOM   4009  CD  GLN A 252     -15.264   5.858  26.624  1.00  0.98           C  
ATOM   4010  NE2 GLN A 252     -14.150   5.262  26.980  1.00  0.98           N  
ATOM   4011 HE21 GLN A 252     -13.892   4.369  26.584  1.00  0.98           H  
ATOM   4012 HE22 GLN A 252     -13.541   5.763  27.611  1.00  0.98           H  
ATOM   4013  OE1 GLN A 252     -15.600   6.908  27.159  1.00  0.98           O  
ATOM   4014  N   ARG A 253     -19.486   4.897  28.683  1.00  0.96           N  
ATOM   4015  H   ARG A 253     -18.962   5.760  28.695  1.00  0.96           H  
ATOM   4016  CA  ARG A 253     -20.880   4.894  29.165  1.00  0.96           C  
ATOM   4017  HA  ARG A 253     -20.940   4.150  29.960  1.00  0.96           H  
ATOM   4018  C   ARG A 253     -21.832   4.497  28.021  1.00  0.96           C  
ATOM   4019  CB  ARG A 253     -21.238   6.279  29.735  1.00  0.96           C  
ATOM   4020  HB2 ARG A 253     -20.524   6.530  30.519  1.00  0.96           H  
ATOM   4021  HB3 ARG A 253     -21.153   7.022  28.942  1.00  0.96           H  
ATOM   4022  O   ARG A 253     -21.694   5.041  26.929  1.00  0.96           O  
ATOM   4023  CG  ARG A 253     -22.659   6.328  30.323  1.00  0.96           C  
ATOM   4024  HG2 ARG A 253     -22.742   5.586  31.117  1.00  0.96           H  
ATOM   4025  HG3 ARG A 253     -23.388   6.104  29.545  1.00  0.96           H  
ATOM   4026  CD  ARG A 253     -22.975   7.714  30.894  1.00  0.96           C  
ATOM   4027  HD2 ARG A 253     -22.241   7.945  31.666  1.00  0.96           H  
ATOM   4028  HD3 ARG A 253     -22.889   8.451  30.095  1.00  0.96           H  
ATOM   4029  NE  ARG A 253     -24.336   7.762  31.466  1.00  0.96           N  
ATOM   4030  HE  ARG A 253     -24.896   6.928  31.353  1.00  0.96           H  
ATOM   4031  NH1 ARG A 253     -24.209   9.878  32.346  1.00  0.96           N  
ATOM   4032 HH11 ARG A 253     -23.272   9.960  31.976  1.00  0.96           H  
ATOM   4033 HH12 ARG A 253     -24.562  10.605  32.952  1.00  0.96           H  
ATOM   4034  NH2 ARG A 253     -26.026   8.634  32.717  1.00  0.96           N  
ATOM   4035 HH21 ARG A 253     -26.460   7.722  32.734  1.00  0.96           H  
ATOM   4036 HH22 ARG A 253     -26.328   9.339  33.374  1.00  0.96           H  
ATOM   4037  CZ  ARG A 253     -24.851   8.758  32.164  1.00  0.96           C  
ATOM   4038  N   PRO A 254     -22.850   3.641  28.248  1.00  0.95           N  
ATOM   4039  CA  PRO A 254     -23.802   3.273  27.201  1.00  0.95           C  
ATOM   4040  HA  PRO A 254     -23.268   2.670  26.468  1.00  0.95           H  
ATOM   4041  C   PRO A 254     -24.414   4.495  26.502  1.00  0.95           C  
ATOM   4042  CB  PRO A 254     -24.854   2.395  27.884  1.00  0.95           C  
ATOM   4043  HB2 PRO A 254     -25.650   3.006  28.309  1.00  0.95           H  
ATOM   4044  HB3 PRO A 254     -25.264   1.654  27.198  1.00  0.95           H  
ATOM   4045  O   PRO A 254     -25.116   5.305  27.112  1.00  0.95           O  
ATOM   4046  CG  PRO A 254     -24.058   1.743  29.013  1.00  0.95           C  
ATOM   4047  HG2 PRO A 254     -24.702   1.427  29.833  1.00  0.95           H  
ATOM   4048  HG3 PRO A 254     -23.495   0.896  28.620  1.00  0.95           H  
ATOM   4049  CD  PRO A 254     -23.089   2.844  29.443  1.00  0.95           C  
ATOM   4050  HD2 PRO A 254     -22.169   2.394  29.816  1.00  0.95           H  
ATOM   4051  HD3 PRO A 254     -23.552   3.463  30.212  1.00  0.95           H  
ATOM   4052  N   GLY A 255     -24.128   4.626  25.208  1.00  0.96           N  
ATOM   4053  H   GLY A 255     -23.500   3.952  24.794  1.00  0.96           H  
ATOM   4054  CA  GLY A 255     -24.457   5.803  24.416  1.00  0.96           C  
ATOM   4055  HA2 GLY A 255     -25.503   6.069  24.569  1.00  0.96           H  
ATOM   4056  HA3 GLY A 255     -23.836   6.631  24.758  1.00  0.96           H  
ATOM   4057  C   GLY A 255     -24.215   5.598  22.922  1.00  0.96           C  
ATOM   4058  O   GLY A 255     -24.088   4.474  22.432  1.00  0.96           O  
ATOM   4059  N   ARG A 256     -24.188   6.707  22.184  1.00  0.97           N  
ATOM   4060  H   ARG A 256     -24.194   7.594  22.668  1.00  0.97           H  
ATOM   4061  CA  ARG A 256     -23.887   6.740  20.749  1.00  0.97           C  
ATOM   4062  HA  ARG A 256     -23.649   5.737  20.394  1.00  0.97           H  
ATOM   4063  C   ARG A 256     -22.642   7.589  20.547  1.00  0.97           C  
ATOM   4064  CB  ARG A 256     -25.083   7.286  19.955  1.00  0.97           C  
ATOM   4065  HB2 ARG A 256     -25.361   8.261  20.357  1.00  0.97           H  
ATOM   4066  HB3 ARG A 256     -24.781   7.413  18.916  1.00  0.97           H  
ATOM   4067  O   ARG A 256     -22.570   8.696  21.075  1.00  0.97           O  
ATOM   4068  CG  ARG A 256     -26.297   6.345  20.006  1.00  0.97           C  
ATOM   4069  HG2 ARG A 256     -26.059   5.420  19.481  1.00  0.97           H  
ATOM   4070  HG3 ARG A 256     -26.529   6.102  21.043  1.00  0.97           H  
ATOM   4071  CD  ARG A 256     -27.544   6.985  19.386  1.00  0.97           C  
ATOM   4072  HD2 ARG A 256     -27.732   7.928  19.900  1.00  0.97           H  
ATOM   4073  HD3 ARG A 256     -28.390   6.320  19.562  1.00  0.97           H  
ATOM   4074  NE  ARG A 256     -27.403   7.214  17.933  1.00  0.97           N  
ATOM   4075  HE  ARG A 256     -26.633   6.748  17.475  1.00  0.97           H  
ATOM   4076  NH1 ARG A 256     -29.156   8.675  17.708  1.00  0.97           N  
ATOM   4077 HH11 ARG A 256     -29.225   8.722  18.715  1.00  0.97           H  
ATOM   4078 HH12 ARG A 256     -29.744   9.270  17.142  1.00  0.97           H  
ATOM   4079  NH2 ARG A 256     -27.910   8.197  15.937  1.00  0.97           N  
ATOM   4080 HH21 ARG A 256     -28.262   9.007  15.447  1.00  0.97           H  
ATOM   4081 HH22 ARG A 256     -27.118   7.741  15.506  1.00  0.97           H  
ATOM   4082  CZ  ARG A 256     -28.145   8.028  17.202  1.00  0.97           C  
ATOM   4083  N   TYR A 257     -21.704   7.081  19.767  1.00  0.98           N  
ATOM   4084  H   TYR A 257     -21.828   6.153  19.389  1.00  0.98           H  
ATOM   4085  CA  TYR A 257     -20.412   7.709  19.520  1.00  0.98           C  
ATOM   4086  HA  TYR A 257     -20.396   8.730  19.902  1.00  0.98           H  
ATOM   4087  C   TYR A 257     -20.189   7.754  18.016  1.00  0.98           C  
ATOM   4088  CB  TYR A 257     -19.330   6.901  20.249  1.00  0.98           C  
ATOM   4089  HB2 TYR A 257     -18.347   7.295  19.989  1.00  0.98           H  
ATOM   4090  HB3 TYR A 257     -19.359   5.866  19.907  1.00  0.98           H  
ATOM   4091  O   TYR A 257     -20.393   6.748  17.335  1.00  0.98           O  
ATOM   4092  CG  TYR A 257     -19.495   6.927  21.757  1.00  0.98           C  
ATOM   4093  CD1 TYR A 257     -18.877   7.945  22.504  1.00  0.98           C  
ATOM   4094  HD1 TYR A 257     -18.244   8.669  22.013  1.00  0.98           H  
ATOM   4095  CD2 TYR A 257     -20.294   5.964  22.409  1.00  0.98           C  
ATOM   4096  HD2 TYR A 257     -20.748   5.166  21.840  1.00  0.98           H  
ATOM   4097  CE1 TYR A 257     -19.066   8.022  23.892  1.00  0.98           C  
ATOM   4098  HE1 TYR A 257     -18.590   8.813  24.453  1.00  0.98           H  
ATOM   4099  CE2 TYR A 257     -20.488   6.038  23.804  1.00  0.98           C  
ATOM   4100  HE2 TYR A 257     -21.076   5.299  24.327  1.00  0.98           H  
ATOM   4101  OH  TYR A 257     -20.078   7.192  25.878  1.00  0.98           O  
ATOM   4102  HH  TYR A 257     -19.533   7.891  26.247  1.00  0.98           H  
ATOM   4103  CZ  TYR A 257     -19.880   7.076  24.542  1.00  0.98           C  
ATOM   4104  N   TYR A 258     -19.822   8.911  17.476  1.00  0.99           N  
ATOM   4105  H   TYR A 258     -19.650   9.719  18.058  1.00  0.99           H  
ATOM   4106  CA  TYR A 258     -19.473   8.990  16.066  1.00  0.99           C  
ATOM   4107  HA  TYR A 258     -20.241   8.466  15.497  1.00  0.99           H  
ATOM   4108  C   TYR A 258     -18.145   8.279  15.811  1.00  0.99           C  
ATOM   4109  CB  TYR A 258     -19.440  10.438  15.570  1.00  0.99           C  
ATOM   4110  HB2 TYR A 258     -18.918  10.464  14.613  1.00  0.99           H  
ATOM   4111  HB3 TYR A 258     -18.864  11.045  16.268  1.00  0.99           H  
ATOM   4112  O   TYR A 258     -17.172   8.465  16.541  1.00  0.99           O  
ATOM   4113  CG  TYR A 258     -20.808  11.055  15.346  1.00  0.99           C  
ATOM   4114  CD1 TYR A 258     -21.681  10.508  14.387  1.00  0.99           C  
ATOM   4115  HD1 TYR A 258     -21.384   9.635  13.824  1.00  0.99           H  
ATOM   4116  CD2 TYR A 258     -21.193  12.201  16.063  1.00  0.99           C  
ATOM   4117  HD2 TYR A 258     -20.539  12.605  16.822  1.00  0.99           H  
ATOM   4118  CE1 TYR A 258     -22.925  11.114  14.127  1.00  0.99           C  
ATOM   4119  HE1 TYR A 258     -23.590  10.717  13.375  1.00  0.99           H  
ATOM   4120  CE2 TYR A 258     -22.423  12.828  15.792  1.00  0.99           C  
ATOM   4121  HE2 TYR A 258     -22.705  13.711  16.347  1.00  0.99           H  
ATOM   4122  OH  TYR A 258     -24.471  12.899  14.561  1.00  0.99           O  
ATOM   4123  HH  TYR A 258     -24.500  13.773  14.956  1.00  0.99           H  
ATOM   4124  CZ  TYR A 258     -23.287  12.289  14.817  1.00  0.99           C  
ATOM   4125  N   MET A 259     -18.127   7.490  14.743  1.00  0.99           N  
ATOM   4126  H   MET A 259     -18.992   7.412  14.228  1.00  0.99           H  
ATOM   4127  CA  MET A 259     -16.928   7.151  13.986  1.00  0.99           C  
ATOM   4128  HA  MET A 259     -16.048   7.198  14.627  1.00  0.99           H  
ATOM   4129  C   MET A 259     -16.837   8.214  12.895  1.00  0.99           C  
ATOM   4130  CB  MET A 259     -17.043   5.742  13.373  1.00  0.99           C  
ATOM   4131  HB2 MET A 259     -17.704   5.779  12.507  1.00  0.99           H  
ATOM   4132  HB3 MET A 259     -16.057   5.429  13.031  1.00  0.99           H  
ATOM   4133  O   MET A 259     -17.808   8.384  12.158  1.00  0.99           O  
ATOM   4134  CG  MET A 259     -17.606   4.695  14.346  1.00  0.99           C  
ATOM   4135  HG2 MET A 259     -18.595   5.023  14.666  1.00  0.99           H  
ATOM   4136  HG3 MET A 259     -16.982   4.640  15.238  1.00  0.99           H  
ATOM   4137  SD  MET A 259     -17.822   3.025  13.684  1.00  0.99           S  
ATOM   4138  CE  MET A 259     -16.118   2.522  13.352  1.00  0.99           C  
ATOM   4139  HE1 MET A 259     -16.039   1.440  13.458  1.00  0.99           H  
ATOM   4140  HE2 MET A 259     -15.858   2.798  12.331  1.00  0.99           H  
ATOM   4141  HE3 MET A 259     -15.444   2.998  14.064  1.00  0.99           H  
ATOM   4142  N   ALA A 260     -15.746   8.965  12.819  1.00  0.99           N  
ATOM   4143  H   ALA A 260     -14.958   8.762  13.416  1.00  0.99           H  
ATOM   4144  CA  ALA A 260     -15.637  10.094  11.905  1.00  0.99           C  
ATOM   4145  HA  ALA A 260     -16.455  10.048  11.186  1.00  0.99           H  
ATOM   4146  C   ALA A 260     -14.337  10.036  11.107  1.00  0.99           C  
ATOM   4147  CB  ALA A 260     -15.781  11.400  12.691  1.00  0.99           C  
ATOM   4148  HB1 ALA A 260     -16.691  11.381  13.291  1.00  0.99           H  
ATOM   4149  HB2 ALA A 260     -14.914  11.528  13.340  1.00  0.99           H  
ATOM   4150  HB3 ALA A 260     -15.837  12.235  11.993  1.00  0.99           H  
ATOM   4151  O   ALA A 260     -13.298   9.661  11.656  1.00  0.99           O  
ATOM   4152  N   ALA A 261     -14.411  10.436   9.836  1.00  0.99           N  
ATOM   4153  H   ALA A 261     -15.301  10.750   9.475  1.00  0.99           H  
ATOM   4154  CA  ALA A 261     -13.245  10.613   8.983  1.00  0.99           C  
ATOM   4155  HA  ALA A 261     -12.368  10.515   9.622  1.00  0.99           H  
ATOM   4156  C   ALA A 261     -13.211  12.018   8.372  1.00  0.99           C  
ATOM   4157  CB  ALA A 261     -13.158   9.509   7.925  1.00  0.99           C  
ATOM   4158  HB1 ALA A 261     -13.915   9.654   7.154  1.00  0.99           H  
ATOM   4159  HB2 ALA A 261     -12.175   9.540   7.453  1.00  0.99           H  
ATOM   4160  HB3 ALA A 261     -13.297   8.531   8.384  1.00  0.99           H  
ATOM   4161  O   ALA A 261     -14.252  12.563   7.987  1.00  0.99           O  
ATOM   4162  N   ARG A 262     -12.014  12.597   8.301  1.00  0.98           N  
ATOM   4163  H   ARG A 262     -11.216  12.058   8.607  1.00  0.98           H  
ATOM   4164  CA  ARG A 262     -11.746  13.948   7.793  1.00  0.98           C  
ATOM   4165  HA  ARG A 262     -12.544  14.258   7.118  1.00  0.98           H  
ATOM   4166  C   ARG A 262     -10.437  13.951   7.011  1.00  0.98           C  
ATOM   4167  CB  ARG A 262     -11.676  14.907   8.990  1.00  0.98           C  
ATOM   4168  HB2 ARG A 262     -12.641  14.889   9.495  1.00  0.98           H  
ATOM   4169  HB3 ARG A 262     -10.905  14.562   9.679  1.00  0.98           H  
ATOM   4170  O   ARG A 262      -9.520  13.229   7.383  1.00  0.98           O  
ATOM   4171  CG  ARG A 262     -11.370  16.351   8.585  1.00  0.98           C  
ATOM   4172  HG2 ARG A 262     -10.432  16.395   8.032  1.00  0.98           H  
ATOM   4173  HG3 ARG A 262     -12.185  16.715   7.960  1.00  0.98           H  
ATOM   4174  CD  ARG A 262     -11.200  17.260   9.797  1.00  0.98           C  
ATOM   4175  HD2 ARG A 262     -10.823  18.226   9.463  1.00  0.98           H  
ATOM   4176  HD3 ARG A 262     -10.458  16.822  10.465  1.00  0.98           H  
ATOM   4177  NE  ARG A 262     -12.475  17.452  10.502  1.00  0.98           N  
ATOM   4178  HE  ARG A 262     -13.301  17.053  10.079  1.00  0.98           H  
ATOM   4179  NH1 ARG A 262     -11.621  18.714  12.213  1.00  0.98           N  
ATOM   4180 HH11 ARG A 262     -10.688  18.523  11.876  1.00  0.98           H  
ATOM   4181 HH12 ARG A 262     -11.724  19.202  13.091  1.00  0.98           H  
ATOM   4182  NH2 ARG A 262     -13.826  18.288  12.096  1.00  0.98           N  
ATOM   4183 HH21 ARG A 262     -14.599  17.914  11.564  1.00  0.98           H  
ATOM   4184 HH22 ARG A 262     -13.972  18.873  12.906  1.00  0.98           H  
ATOM   4185  CZ  ARG A 262     -12.630  18.157  11.599  1.00  0.98           C  
ATOM   4186  N   ALA A 263     -10.348  14.791   5.986  1.00  0.98           N  
ATOM   4187  H   ALA A 263     -11.162  15.322   5.712  1.00  0.98           H  
ATOM   4188  CA  ALA A 263      -9.128  14.999   5.215  1.00  0.98           C  
ATOM   4189  HA  ALA A 263      -8.909  14.100   4.640  1.00  0.98           H  
ATOM   4190  C   ALA A 263      -7.893  15.309   6.082  1.00  0.98           C  
ATOM   4191  CB  ALA A 263      -9.399  16.125   4.215  1.00  0.98           C  
ATOM   4192  HB1 ALA A 263      -9.622  17.059   4.730  1.00  0.98           H  
ATOM   4193  HB2 ALA A 263     -10.257  15.863   3.596  1.00  0.98           H  
ATOM   4194  HB3 ALA A 263      -8.528  16.279   3.578  1.00  0.98           H  
ATOM   4195  O   ALA A 263      -7.957  16.103   7.021  1.00  0.98           O  
ATOM   4196  N   TYR A 264      -6.767  14.713   5.710  1.00  0.98           N  
ATOM   4197  H   TYR A 264      -6.832  13.993   5.005  1.00  0.98           H  
ATOM   4198  CA  TYR A 264      -5.428  15.248   5.910  1.00  0.98           C  
ATOM   4199  HA  TYR A 264      -5.449  16.067   6.629  1.00  0.98           H  
ATOM   4200  C   TYR A 264      -4.937  15.763   4.557  1.00  0.98           C  
ATOM   4201  CB  TYR A 264      -4.491  14.158   6.433  1.00  0.98           C  
ATOM   4202  HB2 TYR A 264      -4.640  13.251   5.847  1.00  0.98           H  
ATOM   4203  HB3 TYR A 264      -4.747  13.918   7.465  1.00  0.98           H  
ATOM   4204  O   TYR A 264      -4.813  14.979   3.619  1.00  0.98           O  
ATOM   4205  CG  TYR A 264      -3.028  14.554   6.353  1.00  0.98           C  
ATOM   4206  CD1 TYR A 264      -2.202  13.952   5.388  1.00  0.98           C  
ATOM   4207  HD1 TYR A 264      -2.617  13.256   4.675  1.00  0.98           H  
ATOM   4208  CD2 TYR A 264      -2.510  15.584   7.163  1.00  0.98           C  
ATOM   4209  HD2 TYR A 264      -3.151  16.097   7.864  1.00  0.98           H  
ATOM   4210  CE1 TYR A 264      -0.846  14.296   5.286  1.00  0.98           C  
ATOM   4211  HE1 TYR A 264      -0.237  13.822   4.530  1.00  0.98           H  
ATOM   4212  CE2 TYR A 264      -1.158  15.963   7.041  1.00  0.98           C  
ATOM   4213  HE2 TYR A 264      -0.757  16.769   7.637  1.00  0.98           H  
ATOM   4214  OH  TYR A 264       0.991  15.629   6.013  1.00  0.98           O  
ATOM   4215  HH  TYR A 264       1.391  15.141   5.289  1.00  0.98           H  
ATOM   4216  CZ  TYR A 264      -0.319  15.298   6.121  1.00  0.98           C  
ATOM   4217  N   ASN A 265      -4.687  17.063   4.448  1.00  0.96           N  
ATOM   4218  H   ASN A 265      -4.720  17.622   5.289  1.00  0.96           H  
ATOM   4219  CA  ASN A 265      -4.181  17.708   3.247  1.00  0.96           C  
ATOM   4220  HA  ASN A 265      -3.809  16.950   2.557  1.00  0.96           H  
ATOM   4221  C   ASN A 265      -3.011  18.633   3.606  1.00  0.96           C  
ATOM   4222  CB  ASN A 265      -5.317  18.475   2.546  1.00  0.96           C  
ATOM   4223  HB2 ASN A 265      -5.736  19.214   3.229  1.00  0.96           H  
ATOM   4224  HB3 ASN A 265      -6.108  17.794   2.234  1.00  0.96           H  
ATOM   4225  O   ASN A 265      -3.186  19.632   4.308  1.00  0.96           O  
ATOM   4226  CG  ASN A 265      -4.767  19.174   1.319  1.00  0.96           C  
ATOM   4227  ND2 ASN A 265      -5.086  20.425   1.122  1.00  0.96           N  
ATOM   4228 HD21 ASN A 265      -4.535  20.918   0.434  1.00  0.96           H  
ATOM   4229 HD22 ASN A 265      -5.766  20.883   1.711  1.00  0.96           H  
ATOM   4230  OD1 ASN A 265      -3.964  18.627   0.587  1.00  0.96           O  
ATOM   4231  N   SER A 266      -1.826  18.309   3.096  1.00  0.91           N  
ATOM   4232  H   SER A 266      -1.745  17.458   2.558  1.00  0.91           H  
ATOM   4233  CA  SER A 266      -0.621  19.134   3.226  1.00  0.91           C  
ATOM   4234  HA  SER A 266      -0.705  19.770   4.107  1.00  0.91           H  
ATOM   4235  C   SER A 266      -0.378  20.045   2.021  1.00  0.91           C  
ATOM   4236  CB  SER A 266       0.583  18.219   3.417  1.00  0.91           C  
ATOM   4237  HB2 SER A 266       0.432  17.608   4.307  1.00  0.91           H  
ATOM   4238  HB3 SER A 266       1.486  18.816   3.545  1.00  0.91           H  
ATOM   4239  O   SER A 266       0.454  20.945   2.107  1.00  0.91           O  
ATOM   4240  OG  SER A 266       0.716  17.382   2.284  1.00  0.91           O  
ATOM   4241  HG  SER A 266       1.011  17.922   1.548  1.00  0.91           H  
ATOM   4242  N   ALA A 267      -1.061  19.803   0.899  1.00  0.92           N  
ATOM   4243  H   ALA A 267      -1.778  19.091   0.895  1.00  0.92           H  
ATOM   4244  CA  ALA A 267      -0.882  20.562  -0.330  1.00  0.92           C  
ATOM   4245  HA  ALA A 267       0.171  20.827  -0.429  1.00  0.92           H  
ATOM   4246  C   ALA A 267      -1.704  21.853  -0.323  1.00  0.92           C  
ATOM   4247  CB  ALA A 267      -1.254  19.679  -1.524  1.00  0.92           C  
ATOM   4248  HB1 ALA A 267      -2.273  19.305  -1.424  1.00  0.92           H  
ATOM   4249  HB2 ALA A 267      -1.174  20.244  -2.452  1.00  0.92           H  
ATOM   4250  HB3 ALA A 267      -0.567  18.834  -1.577  1.00  0.92           H  
ATOM   4251  O   ALA A 267      -2.819  21.912   0.203  1.00  0.92           O  
ATOM   4252  N   ASN A 268      -1.199  22.886  -1.000  1.00  0.89           N  
ATOM   4253  H   ASN A 268      -0.289  22.783  -1.425  1.00  0.89           H  
ATOM   4254  CA  ASN A 268      -1.968  24.101  -1.263  1.00  0.89           C  
ATOM   4255  HA  ASN A 268      -2.598  24.299  -0.396  1.00  0.89           H  
ATOM   4256  C   ASN A 268      -2.920  23.909  -2.461  1.00  0.89           C  
ATOM   4257  CB  ASN A 268      -1.011  25.291  -1.412  1.00  0.89           C  
ATOM   4258  HB2 ASN A 268      -0.324  25.317  -0.566  1.00  0.89           H  
ATOM   4259  HB3 ASN A 268      -0.430  25.175  -2.328  1.00  0.89           H  
ATOM   4260  O   ASN A 268      -2.786  24.561  -3.498  1.00  0.89           O  
ATOM   4261  CG  ASN A 268      -1.761  26.612  -1.452  1.00  0.89           C  
ATOM   4262  ND2 ASN A 268      -1.173  27.629  -2.036  1.00  0.89           N  
ATOM   4263 HD21 ASN A 268      -0.276  27.504  -2.482  1.00  0.89           H  
ATOM   4264 HD22 ASN A 268      -1.699  28.492  -2.056  1.00  0.89           H  
ATOM   4265  OD1 ASN A 268      -2.859  26.769  -0.943  1.00  0.89           O  
ATOM   4266  N   ALA A 269      -3.857  22.970  -2.331  1.00  0.91           N  
ATOM   4267  H   ALA A 269      -3.897  22.462  -1.459  1.00  0.91           H  
ATOM   4268  CA  ALA A 269      -4.844  22.625  -3.348  1.00  0.91           C  
ATOM   4269  HA  ALA A 269      -4.833  23.398  -4.117  1.00  0.91           H  
ATOM   4270  C   ALA A 269      -6.254  22.550  -2.735  1.00  0.91           C  
ATOM   4271  CB  ALA A 269      -4.437  21.300  -4.004  1.00  0.91           C  
ATOM   4272  HB1 ALA A 269      -5.152  21.032  -4.782  1.00  0.91           H  
ATOM   4273  HB2 ALA A 269      -4.420  20.507  -3.257  1.00  0.91           H  
ATOM   4274  HB3 ALA A 269      -3.445  21.392  -4.446  1.00  0.91           H  
ATOM   4275  O   ALA A 269      -6.382  22.237  -1.551  1.00  0.91           O  
ATOM   4276  N   PRO A 270      -7.325  22.832  -3.503  1.00  0.94           N  
ATOM   4277  CA  PRO A 270      -8.692  22.606  -3.045  1.00  0.94           C  
ATOM   4278  HA  PRO A 270      -8.866  23.215  -2.157  1.00  0.94           H  
ATOM   4279  C   PRO A 270      -8.945  21.130  -2.716  1.00  0.94           C  
ATOM   4280  CB  PRO A 270      -9.602  23.085  -4.182  1.00  0.94           C  
ATOM   4281  HB2 PRO A 270      -9.866  22.251  -4.832  1.00  0.94           H  
ATOM   4282  HB3 PRO A 270     -10.501  23.568  -3.800  1.00  0.94           H  
ATOM   4283  O   PRO A 270      -8.564  20.249  -3.482  1.00  0.94           O  
ATOM   4284  CG  PRO A 270      -8.722  24.061  -4.960  1.00  0.94           C  
ATOM   4285  HG2 PRO A 270      -9.026  24.139  -6.004  1.00  0.94           H  
ATOM   4286  HG3 PRO A 270      -8.742  25.039  -4.478  1.00  0.94           H  
ATOM   4287  CD  PRO A 270      -7.331  23.449  -4.821  1.00  0.94           C  
ATOM   4288  HD2 PRO A 270      -6.577  24.231  -4.911  1.00  0.94           H  
ATOM   4289  HD3 PRO A 270      -7.180  22.682  -5.580  1.00  0.94           H  
ATOM   4290  N   PHE A 271      -9.646  20.875  -1.615  1.00  0.96           N  
ATOM   4291  H   PHE A 271      -9.954  21.644  -1.038  1.00  0.96           H  
ATOM   4292  CA  PHE A 271     -10.004  19.538  -1.138  1.00  0.96           C  
ATOM   4293  HA  PHE A 271     -10.049  18.849  -1.981  1.00  0.96           H  
ATOM   4294  C   PHE A 271     -11.385  19.563  -0.470  1.00  0.96           C  
ATOM   4295  CB  PHE A 271      -8.924  19.034  -0.169  1.00  0.96           C  
ATOM   4296  HB2 PHE A 271      -9.154  17.997   0.076  1.00  0.96           H  
ATOM   4297  HB3 PHE A 271      -7.959  19.036  -0.675  1.00  0.96           H  
ATOM   4298  O   PHE A 271     -11.899  20.641  -0.150  1.00  0.96           O  
ATOM   4299  CG  PHE A 271      -8.803  19.818   1.127  1.00  0.96           C  
ATOM   4300  CD1 PHE A 271      -8.080  21.022   1.168  1.00  0.96           C  
ATOM   4301  HD1 PHE A 271      -7.601  21.380   0.269  1.00  0.96           H  
ATOM   4302  CD2 PHE A 271      -9.414  19.345   2.298  1.00  0.96           C  
ATOM   4303  HD2 PHE A 271      -9.950  18.408   2.278  1.00  0.96           H  
ATOM   4304  CE1 PHE A 271      -7.956  21.747   2.365  1.00  0.96           C  
ATOM   4305  HE1 PHE A 271      -7.390  22.666   2.382  1.00  0.96           H  
ATOM   4306  CE2 PHE A 271      -9.320  20.081   3.491  1.00  0.96           C  
ATOM   4307  HE2 PHE A 271      -9.814  19.715   4.379  1.00  0.96           H  
ATOM   4308  CZ  PHE A 271      -8.584  21.277   3.530  1.00  0.96           C  
ATOM   4309  HZ  PHE A 271      -8.500  21.832   4.453  1.00  0.96           H  
ATOM   4310  N   ASP A 272     -11.995  18.394  -0.251  1.00  0.97           N  
ATOM   4311  H   ASP A 272     -11.528  17.530  -0.486  1.00  0.97           H  
ATOM   4312  CA  ASP A 272     -13.255  18.317   0.493  1.00  0.97           C  
ATOM   4313  HA  ASP A 272     -13.890  19.146   0.182  1.00  0.97           H  
ATOM   4314  C   ASP A 272     -12.938  18.529   1.986  1.00  0.97           C  
ATOM   4315  CB  ASP A 272     -14.055  17.036   0.143  1.00  0.97           C  
ATOM   4316  HB2 ASP A 272     -13.421  16.152   0.201  1.00  0.97           H  
ATOM   4317  HB3 ASP A 272     -14.383  17.107  -0.894  1.00  0.97           H  
ATOM   4318  O   ASP A 272     -12.270  17.720   2.632  1.00  0.97           O  
ATOM   4319  CG  ASP A 272     -15.301  16.836   1.019  1.00  0.97           C  
ATOM   4320  OD1 ASP A 272     -15.602  17.760   1.814  1.00  0.97           O  
ATOM   4321  OD2 ASP A 272     -15.962  15.778   0.972  1.00  0.97           O  
ATOM   4322  N   ASN A 273     -13.383  19.659   2.537  1.00  0.97           N  
ATOM   4323  H   ASN A 273     -13.953  20.264   1.962  1.00  0.97           H  
ATOM   4324  CA  ASN A 273     -13.140  20.056   3.924  1.00  0.97           C  
ATOM   4325  HA  ASN A 273     -12.250  19.530   4.267  1.00  0.97           H  
ATOM   4326  C   ASN A 273     -14.265  19.628   4.884  1.00  0.97           C  
ATOM   4327  CB  ASN A 273     -12.816  21.557   3.971  1.00  0.97           C  
ATOM   4328  HB2 ASN A 273     -12.461  21.810   4.970  1.00  0.97           H  
ATOM   4329  HB3 ASN A 273     -12.011  21.764   3.265  1.00  0.97           H  
ATOM   4330  O   ASN A 273     -14.377  20.143   5.999  1.00  0.97           O  
ATOM   4331  CG  ASN A 273     -13.995  22.460   3.646  1.00  0.97           C  
ATOM   4332  ND2 ASN A 273     -13.760  23.748   3.568  1.00  0.97           N  
ATOM   4333 HD21 ASN A 273     -14.547  24.320   3.296  1.00  0.97           H  
ATOM   4334 HD22 ASN A 273     -12.816  24.096   3.653  1.00  0.97           H  
ATOM   4335  OD1 ASN A 273     -15.129  22.055   3.455  1.00  0.97           O  
ATOM   4336  N   THR A 274     -15.117  18.695   4.469  1.00  0.98           N  
ATOM   4337  H   THR A 274     -15.033  18.354   3.522  1.00  0.98           H  
ATOM   4338  CA  THR A 274     -16.207  18.176   5.295  1.00  0.98           C  
ATOM   4339  HA  THR A 274     -16.515  18.962   5.984  1.00  0.98           H  
ATOM   4340  C   THR A 274     -15.754  16.988   6.160  1.00  0.98           C  
ATOM   4341  CB  THR A 274     -17.438  17.867   4.434  1.00  0.98           C  
ATOM   4342  HB  THR A 274     -18.246  17.547   5.091  1.00  0.98           H  
ATOM   4343  O   THR A 274     -14.569  16.672   6.294  1.00  0.98           O  
ATOM   4344  CG2 THR A 274     -17.955  19.050   3.617  1.00  0.98           C  
ATOM   4345 HG21 THR A 274     -17.197  19.406   2.918  1.00  0.98           H  
ATOM   4346 HG22 THR A 274     -18.832  18.741   3.048  1.00  0.98           H  
ATOM   4347 HG23 THR A 274     -18.224  19.869   4.283  1.00  0.98           H  
ATOM   4348  OG1 THR A 274     -17.153  16.823   3.563  1.00  0.98           O  
ATOM   4349  HG1 THR A 274     -16.609  17.160   2.848  1.00  0.98           H  
ATOM   4350  N   THR A 275     -16.684  16.367   6.887  1.00  0.98           N  
ATOM   4351  H   THR A 275     -17.652  16.601   6.718  1.00  0.98           H  
ATOM   4352  CA  THR A 275     -16.408  15.222   7.768  1.00  0.98           C  
ATOM   4353  HA  THR A 275     -15.470  14.751   7.474  1.00  0.98           H  
ATOM   4354  C   THR A 275     -17.517  14.190   7.601  1.00  0.98           C  
ATOM   4355  CB  THR A 275     -16.273  15.682   9.231  1.00  0.98           C  
ATOM   4356  HB  THR A 275     -17.181  16.209   9.525  1.00  0.98           H  
ATOM   4357  O   THR A 275     -18.689  14.492   7.829  1.00  0.98           O  
ATOM   4358  CG2 THR A 275     -16.027  14.538  10.213  1.00  0.98           C  
ATOM   4359 HG21 THR A 275     -15.146  13.971   9.912  1.00  0.98           H  
ATOM   4360 HG22 THR A 275     -16.891  13.874  10.242  1.00  0.98           H  
ATOM   4361 HG23 THR A 275     -15.854  14.946  11.209  1.00  0.98           H  
ATOM   4362  OG1 THR A 275     -15.173  16.568   9.356  1.00  0.98           O  
ATOM   4363  HG1 THR A 275     -14.940  16.795   8.452  1.00  0.98           H  
ATOM   4364  N   THR A 276     -17.149  12.963   7.235  1.00  0.99           N  
ATOM   4365  H   THR A 276     -16.163  12.772   7.127  1.00  0.99           H  
ATOM   4366  CA  THR A 276     -18.088  11.837   7.150  1.00  0.99           C  
ATOM   4367  HA  THR A 276     -19.074  12.237   6.915  1.00  0.99           H  
ATOM   4368  C   THR A 276     -18.241  11.147   8.491  1.00  0.99           C  
ATOM   4369  CB  THR A 276     -17.725  10.858   6.027  1.00  0.99           C  
ATOM   4370  HB  THR A 276     -17.737  11.403   5.083  1.00  0.99           H  
ATOM   4371  O   THR A 276     -17.334  11.177   9.326  1.00  0.99           O  
ATOM   4372  CG2 THR A 276     -16.363  10.203   6.219  1.00  0.99           C  
ATOM   4373 HG21 THR A 276     -16.303   9.719   7.194  1.00  0.99           H  
ATOM   4374 HG22 THR A 276     -16.201   9.459   5.439  1.00  0.99           H  
ATOM   4375 HG23 THR A 276     -15.581  10.959   6.142  1.00  0.99           H  
ATOM   4376  OG1 THR A 276     -18.671   9.824   5.936  1.00  0.99           O  
ATOM   4377  HG1 THR A 276     -19.496  10.228   5.656  1.00  0.99           H  
ATOM   4378  N   THR A 277     -19.416  10.561   8.726  1.00  0.99           N  
ATOM   4379  H   THR A 277     -20.051  10.445   7.949  1.00  0.99           H  
ATOM   4380  CA  THR A 277     -19.749   9.939  10.008  1.00  0.99           C  
ATOM   4381  HA  THR A 277     -18.813   9.721  10.523  1.00  0.99           H  
ATOM   4382  C   THR A 277     -20.488   8.612   9.858  1.00  0.99           C  
ATOM   4383  CB  THR A 277     -20.552  10.878  10.922  1.00  0.99           C  
ATOM   4384  HB  THR A 277     -20.871  10.319  11.801  1.00  0.99           H  
ATOM   4385  O   THR A 277     -21.372   8.444   9.023  1.00  0.99           O  
ATOM   4386  CG2 THR A 277     -19.764  12.101  11.385  1.00  0.99           C  
ATOM   4387 HG21 THR A 277     -19.478  12.724  10.538  1.00  0.99           H  
ATOM   4388 HG22 THR A 277     -18.865  11.779  11.912  1.00  0.99           H  
ATOM   4389 HG23 THR A 277     -20.385  12.682  12.067  1.00  0.99           H  
ATOM   4390  OG1 THR A 277     -21.687  11.373  10.257  1.00  0.99           O  
ATOM   4391  HG1 THR A 277     -21.333  11.844   9.499  1.00  0.99           H  
ATOM   4392  N   ALA A 278     -20.168   7.685  10.750  1.00  0.99           N  
ATOM   4393  H   ALA A 278     -19.392   7.898  11.360  1.00  0.99           H  
ATOM   4394  CA  ALA A 278     -20.951   6.511  11.106  1.00  0.99           C  
ATOM   4395  HA  ALA A 278     -21.947   6.584  10.670  1.00  0.99           H  
ATOM   4396  C   ALA A 278     -21.101   6.493  12.633  1.00  0.99           C  
ATOM   4397  CB  ALA A 278     -20.271   5.254  10.550  1.00  0.99           C  
ATOM   4398  HB1 ALA A 278     -20.202   5.332   9.465  1.00  0.99           H  
ATOM   4399  HB2 ALA A 278     -20.860   4.371  10.797  1.00  0.99           H  
ATOM   4400  HB3 ALA A 278     -19.269   5.148  10.964  1.00  0.99           H  
ATOM   4401  O   ALA A 278     -20.567   7.359  13.329  1.00  0.99           O  
ATOM   4402  N   ILE A 279     -21.858   5.551  13.187  1.00  0.98           N  
ATOM   4403  H   ILE A 279     -22.315   4.882  12.583  1.00  0.98           H  
ATOM   4404  CA  ILE A 279     -22.205   5.575  14.611  1.00  0.98           C  
ATOM   4405  HA  ILE A 279     -21.607   6.325  15.129  1.00  0.98           H  
ATOM   4406  C   ILE A 279     -21.879   4.236  15.253  1.00  0.98           C  
ATOM   4407  CB  ILE A 279     -23.682   5.976  14.791  1.00  0.98           C  
ATOM   4408  HB  ILE A 279     -24.298   5.234  14.284  1.00  0.98           H  
ATOM   4409  O   ILE A 279     -22.507   3.231  14.939  1.00  0.98           O  
ATOM   4410  CG1 ILE A 279     -23.928   7.350  14.124  1.00  0.98           C  
ATOM   4411 HG12 ILE A 279     -23.694   7.290  13.061  1.00  0.98           H  
ATOM   4412 HG13 ILE A 279     -23.269   8.094  14.571  1.00  0.98           H  
ATOM   4413  CG2 ILE A 279     -24.068   6.000  16.285  1.00  0.98           C  
ATOM   4414 HG21 ILE A 279     -25.131   6.214  16.396  1.00  0.98           H  
ATOM   4415 HG22 ILE A 279     -23.473   6.751  16.803  1.00  0.98           H  
ATOM   4416 HG23 ILE A 279     -23.877   5.028  16.740  1.00  0.98           H  
ATOM   4417  CD1 ILE A 279     -25.361   7.848  14.215  1.00  0.98           C  
ATOM   4418 HD11 ILE A 279     -26.059   7.056  13.944  1.00  0.98           H  
ATOM   4419 HD12 ILE A 279     -25.520   8.191  15.237  1.00  0.98           H  
ATOM   4420 HD13 ILE A 279     -25.492   8.694  13.540  1.00  0.98           H  
ATOM   4421  N   LEU A 280     -20.973   4.239  16.225  1.00  0.98           N  
ATOM   4422  H   LEU A 280     -20.521   5.112  16.457  1.00  0.98           H  
ATOM   4423  CA  LEU A 280     -20.830   3.147  17.176  1.00  0.98           C  
ATOM   4424  HA  LEU A 280     -20.961   2.203  16.647  1.00  0.98           H  
ATOM   4425  C   LEU A 280     -21.938   3.287  18.233  1.00  0.98           C  
ATOM   4426  CB  LEU A 280     -19.414   3.188  17.770  1.00  0.98           C  
ATOM   4427  HB2 LEU A 280     -18.682   3.265  16.966  1.00  0.98           H  
ATOM   4428  HB3 LEU A 280     -19.322   4.079  18.391  1.00  0.98           H  
ATOM   4429  O   LEU A 280     -22.003   4.279  18.967  1.00  0.98           O  
ATOM   4430  CG  LEU A 280     -19.093   1.944  18.615  1.00  0.98           C  
ATOM   4431  HG  LEU A 280     -19.919   1.754  19.300  1.00  0.98           H  
ATOM   4432  CD1 LEU A 280     -18.870   0.711  17.736  1.00  0.98           C  
ATOM   4433 HD11 LEU A 280     -18.089   0.908  17.001  1.00  0.98           H  
ATOM   4434 HD12 LEU A 280     -18.559  -0.129  18.357  1.00  0.98           H  
ATOM   4435 HD13 LEU A 280     -19.790   0.432  17.223  1.00  0.98           H  
ATOM   4436  CD2 LEU A 280     -17.833   2.176  19.442  1.00  0.98           C  
ATOM   4437 HD21 LEU A 280     -17.937   3.077  20.047  1.00  0.98           H  
ATOM   4438 HD22 LEU A 280     -17.675   1.334  20.115  1.00  0.98           H  
ATOM   4439 HD23 LEU A 280     -16.964   2.272  18.791  1.00  0.98           H  
ATOM   4440  N   GLN A 281     -22.861   2.330  18.273  1.00  0.97           N  
ATOM   4441  H   GLN A 281     -22.727   1.516  17.690  1.00  0.97           H  
ATOM   4442  CA  GLN A 281     -24.050   2.378  19.119  1.00  0.97           C  
ATOM   4443  HA  GLN A 281     -24.077   3.325  19.657  1.00  0.97           H  
ATOM   4444  C   GLN A 281     -23.995   1.269  20.164  1.00  0.97           C  
ATOM   4445  CB  GLN A 281     -25.315   2.320  18.241  1.00  0.97           C  
ATOM   4446  HB2 GLN A 281     -25.295   1.424  17.620  1.00  0.97           H  
ATOM   4447  HB3 GLN A 281     -25.317   3.194  17.589  1.00  0.97           H  
ATOM   4448  O   GLN A 281     -24.106   0.092  19.841  1.00  0.97           O  
ATOM   4449  CG  GLN A 281     -26.596   2.318  19.093  1.00  0.97           C  
ATOM   4450  HG2 GLN A 281     -26.526   3.089  19.860  1.00  0.97           H  
ATOM   4451  HG3 GLN A 281     -26.676   1.356  19.599  1.00  0.97           H  
ATOM   4452  CD  GLN A 281     -27.885   2.553  18.306  1.00  0.97           C  
ATOM   4453  NE2 GLN A 281     -29.013   2.215  18.890  1.00  0.97           N  
ATOM   4454 HE21 GLN A 281     -29.849   2.213  18.324  1.00  0.97           H  
ATOM   4455 HE22 GLN A 281     -28.980   1.709  19.764  1.00  0.97           H  
ATOM   4456  OE1 GLN A 281     -27.934   3.108  17.210  1.00  0.97           O  
ATOM   4457  N   TYR A 282     -23.903   1.641  21.436  1.00  0.98           N  
ATOM   4458  H   TYR A 282     -23.842   2.620  21.676  1.00  0.98           H  
ATOM   4459  CA  TYR A 282     -24.022   0.666  22.512  1.00  0.98           C  
ATOM   4460  HA  TYR A 282     -23.288  -0.124  22.348  1.00  0.98           H  
ATOM   4461  C   TYR A 282     -25.424   0.054  22.493  1.00  0.98           C  
ATOM   4462  CB  TYR A 282     -23.719   1.321  23.856  1.00  0.98           C  
ATOM   4463  HB2 TYR A 282     -24.124   0.685  24.643  1.00  0.98           H  
ATOM   4464  HB3 TYR A 282     -24.239   2.277  23.921  1.00  0.98           H  
ATOM   4465  O   TYR A 282     -26.412   0.785  22.396  1.00  0.98           O  
ATOM   4466  CG  TYR A 282     -22.241   1.524  24.112  1.00  0.98           C  
ATOM   4467  CD1 TYR A 282     -21.639   0.812  25.164  1.00  0.98           C  
ATOM   4468  HD1 TYR A 282     -22.222   0.140  25.776  1.00  0.98           H  
ATOM   4469  CD2 TYR A 282     -21.463   2.386  23.307  1.00  0.98           C  
ATOM   4470  HD2 TYR A 282     -21.906   2.936  22.490  1.00  0.98           H  
ATOM   4471  CE1 TYR A 282     -20.273   0.965  25.428  1.00  0.98           C  
ATOM   4472  HE1 TYR A 282     -19.812   0.438  26.250  1.00  0.98           H  
ATOM   4473  CE2 TYR A 282     -20.084   2.517  23.550  1.00  0.98           C  
ATOM   4474  HE2 TYR A 282     -19.456   3.146  22.936  1.00  0.98           H  
ATOM   4475  OH  TYR A 282     -18.189   1.920  24.892  1.00  0.98           O  
ATOM   4476  HH  TYR A 282     -18.007   1.365  25.654  1.00  0.98           H  
ATOM   4477  CZ  TYR A 282     -19.499   1.810  24.616  1.00  0.98           C  
ATOM   4478  N   VAL A 283     -25.533  -1.268  22.610  1.00  0.96           N  
ATOM   4479  H   VAL A 283     -24.688  -1.822  22.606  1.00  0.96           H  
ATOM   4480  CA  VAL A 283     -26.838  -1.960  22.584  1.00  0.96           C  
ATOM   4481  HA  VAL A 283     -27.345  -1.700  21.654  1.00  0.96           H  
ATOM   4482  C   VAL A 283     -27.767  -1.509  23.717  1.00  0.96           C  
ATOM   4483  CB  VAL A 283     -26.677  -3.488  22.604  1.00  0.96           C  
ATOM   4484  HB  VAL A 283     -27.669  -3.938  22.636  1.00  0.96           H  
ATOM   4485  O   VAL A 283     -28.970  -1.405  23.515  1.00  0.96           O  
ATOM   4486  CG1 VAL A 283     -25.980  -3.990  21.332  1.00  0.96           C  
ATOM   4487 HG11 VAL A 283     -26.556  -3.691  20.457  1.00  0.96           H  
ATOM   4488 HG12 VAL A 283     -25.922  -5.078  21.356  1.00  0.96           H  
ATOM   4489 HG13 VAL A 283     -24.969  -3.589  21.257  1.00  0.96           H  
ATOM   4490  CG2 VAL A 283     -25.895  -3.965  23.827  1.00  0.96           C  
ATOM   4491 HG21 VAL A 283     -25.856  -5.054  23.800  1.00  0.96           H  
ATOM   4492 HG22 VAL A 283     -26.409  -3.687  24.747  1.00  0.96           H  
ATOM   4493 HG23 VAL A 283     -24.885  -3.556  23.822  1.00  0.96           H  
ATOM   4494  N   ASN A 284     -27.198  -1.127  24.866  1.00  0.92           N  
ATOM   4495  H   ASN A 284     -26.202  -1.274  24.950  1.00  0.92           H  
ATOM   4496  CA  ASN A 284     -27.926  -0.613  26.033  1.00  0.92           C  
ATOM   4497  HA  ASN A 284     -28.953  -0.975  25.984  1.00  0.92           H  
ATOM   4498  C   ASN A 284     -28.012   0.927  26.045  1.00  0.92           C  
ATOM   4499  CB  ASN A 284     -27.290  -1.182  27.318  1.00  0.92           C  
ATOM   4500  HB2 ASN A 284     -27.814  -0.780  28.186  1.00  0.92           H  
ATOM   4501  HB3 ASN A 284     -26.246  -0.874  27.377  1.00  0.92           H  
ATOM   4502  O   ASN A 284     -28.258   1.534  27.089  1.00  0.92           O  
ATOM   4503  CG  ASN A 284     -27.366  -2.696  27.415  1.00  0.92           C  
ATOM   4504  ND2 ASN A 284     -26.635  -3.291  28.327  1.00  0.92           N  
ATOM   4505 HD21 ASN A 284     -26.753  -4.293  28.386  1.00  0.92           H  
ATOM   4506 HD22 ASN A 284     -26.108  -2.769  29.012  1.00  0.92           H  
ATOM   4507  OD1 ASN A 284     -28.058  -3.367  26.677  1.00  0.92           O  
ATOM   4508  N   ALA A 285     -27.744   1.590  24.915  1.00  0.89           N  
ATOM   4509  H   ALA A 285     -27.563   1.067  24.070  1.00  0.89           H  
ATOM   4510  CA  ALA A 285     -27.885   3.037  24.816  1.00  0.89           C  
ATOM   4511  HA  ALA A 285     -27.260   3.476  25.593  1.00  0.89           H  
ATOM   4512  C   ALA A 285     -29.362   3.438  25.020  1.00  0.89           C  
ATOM   4513  CB  ALA A 285     -27.360   3.530  23.464  1.00  0.89           C  
ATOM   4514  HB1 ALA A 285     -26.311   3.256  23.355  1.00  0.89           H  
ATOM   4515  HB2 ALA A 285     -27.452   4.614  23.405  1.00  0.89           H  
ATOM   4516  HB3 ALA A 285     -27.934   3.074  22.657  1.00  0.89           H  
ATOM   4517  O   ALA A 285     -30.241   2.827  24.412  1.00  0.89           O  
ATOM   4518  N   PRO A 286     -29.665   4.490  25.805  1.00  0.82           N  
ATOM   4519  CA  PRO A 286     -31.043   4.916  26.045  1.00  0.82           C  
ATOM   4520  HA  PRO A 286     -31.555   4.117  26.581  1.00  0.82           H  
ATOM   4521  C   PRO A 286     -31.801   5.223  24.740  1.00  0.82           C  
ATOM   4522  CB  PRO A 286     -30.936   6.142  26.964  1.00  0.82           C  
ATOM   4523  HB2 PRO A 286     -31.758   6.177  27.679  1.00  0.82           H  
ATOM   4524  HB3 PRO A 286     -30.906   7.061  26.379  1.00  0.82           H  
ATOM   4525  O   PRO A 286     -31.525   6.215  24.054  1.00  0.82           O  
ATOM   4526  CG  PRO A 286     -29.589   5.962  27.662  1.00  0.82           C  
ATOM   4527  HG2 PRO A 286     -29.152   6.916  27.959  1.00  0.82           H  
ATOM   4528  HG3 PRO A 286     -29.714   5.313  28.529  1.00  0.82           H  
ATOM   4529  CD  PRO A 286     -28.734   5.251  26.622  1.00  0.82           C  
ATOM   4530  HD2 PRO A 286     -28.212   5.979  26.001  1.00  0.82           H  
ATOM   4531  HD3 PRO A 286     -28.019   4.606  27.134  1.00  0.82           H  
ATOM   4532  N   THR A 287     -32.793   4.401  24.394  1.00  0.71           N  
ATOM   4533  H   THR A 287     -32.926   3.550  24.921  1.00  0.71           H  
ATOM   4534  CA  THR A 287     -33.638   4.579  23.205  1.00  0.71           C  
ATOM   4535  HA  THR A 287     -33.029   4.983  22.396  1.00  0.71           H  
ATOM   4536  C   THR A 287     -34.764   5.576  23.499  1.00  0.71           C  
ATOM   4537  CB  THR A 287     -34.202   3.229  22.716  1.00  0.71           C  
ATOM   4538  HB  THR A 287     -34.904   3.413  21.903  1.00  0.71           H  
ATOM   4539  O   THR A 287     -35.864   5.171  23.845  1.00  0.71           O  
ATOM   4540  CG2 THR A 287     -33.113   2.286  22.207  1.00  0.71           C  
ATOM   4541 HG21 THR A 287     -33.576   1.375  21.828  1.00  0.71           H  
ATOM   4542 HG22 THR A 287     -32.547   2.760  21.405  1.00  0.71           H  
ATOM   4543 HG23 THR A 287     -32.436   2.016  23.018  1.00  0.71           H  
ATOM   4544  OG1 THR A 287     -34.873   2.573  23.762  1.00  0.71           O  
ATOM   4545  HG1 THR A 287     -35.603   3.133  24.038  1.00  0.71           H  
ATOM   4546  N   ARG A 288     -34.501   6.886  23.353  1.00  0.69           N  
ATOM   4547  H   ARG A 288     -33.528   7.100  23.186  1.00  0.69           H  
ATOM   4548  CA  ARG A 288     -35.435   8.011  23.634  1.00  0.69           C  
ATOM   4549  HA  ARG A 288     -34.900   8.938  23.426  1.00  0.69           H  
ATOM   4550  C   ARG A 288     -35.898   8.120  25.100  1.00  0.69           C  
ATOM   4551  CB  ARG A 288     -36.672   7.981  22.705  1.00  0.69           C  
ATOM   4552  HB2 ARG A 288     -37.050   6.964  22.603  1.00  0.69           H  
ATOM   4553  HB3 ARG A 288     -37.463   8.563  23.179  1.00  0.69           H  
ATOM   4554  O   ARG A 288     -36.425   7.196  25.702  1.00  0.69           O  
ATOM   4555  CG  ARG A 288     -36.445   8.584  21.315  1.00  0.69           C  
ATOM   4556  HG2 ARG A 288     -36.182   9.636  21.431  1.00  0.69           H  
ATOM   4557  HG3 ARG A 288     -35.634   8.060  20.808  1.00  0.69           H  
ATOM   4558  CD  ARG A 288     -37.735   8.460  20.487  1.00  0.69           C  
ATOM   4559  HD2 ARG A 288     -37.808   7.439  20.112  1.00  0.69           H  
ATOM   4560  HD3 ARG A 288     -38.590   8.643  21.138  1.00  0.69           H  
ATOM   4561  NE  ARG A 288     -37.791   9.439  19.380  1.00  0.69           N  
ATOM   4562  HE  ARG A 288     -37.355  10.334  19.553  1.00  0.69           H  
ATOM   4563  NH1 ARG A 288     -39.222   8.281  17.992  1.00  0.69           N  
ATOM   4564 HH11 ARG A 288     -39.245   7.506  18.640  1.00  0.69           H  
ATOM   4565 HH12 ARG A 288     -39.793   8.242  17.160  1.00  0.69           H  
ATOM   4566  NH2 ARG A 288     -38.576  10.338  17.437  1.00  0.69           N  
ATOM   4567 HH21 ARG A 288     -38.130  11.221  17.639  1.00  0.69           H  
ATOM   4568 HH22 ARG A 288     -39.166  10.267  16.620  1.00  0.69           H  
ATOM   4569  CZ  ARG A 288     -38.524   9.345  18.280  1.00  0.69           C  
ATOM   4570  N   ARG A 289     -35.788   9.325  25.668  1.00  0.59           N  
ATOM   4571  H   ARG A 289     -35.439  10.084  25.102  1.00  0.59           H  
ATOM   4572  CA  ARG A 289     -36.382   9.654  26.975  1.00  0.59           C  
ATOM   4573  HA  ARG A 289     -36.450   8.758  27.591  1.00  0.59           H  
ATOM   4574  C   ARG A 289     -37.817  10.158  26.777  1.00  0.59           C  
ATOM   4575  CB  ARG A 289     -35.505  10.683  27.713  1.00  0.59           C  
ATOM   4576  HB2 ARG A 289     -36.091  11.099  28.533  1.00  0.59           H  
ATOM   4577  HB3 ARG A 289     -35.244  11.494  27.034  1.00  0.59           H  
ATOM   4578  O   ARG A 289     -38.006  11.353  26.597  1.00  0.59           O  
ATOM   4579  CG  ARG A 289     -34.220  10.089  28.310  1.00  0.59           C  
ATOM   4580  HG2 ARG A 289     -34.487   9.299  29.013  1.00  0.59           H  
ATOM   4581  HG3 ARG A 289     -33.599   9.670  27.518  1.00  0.59           H  
ATOM   4582  CD  ARG A 289     -33.441  11.190  29.047  1.00  0.59           C  
ATOM   4583  HD2 ARG A 289     -34.120  11.693  29.735  1.00  0.59           H  
ATOM   4584  HD3 ARG A 289     -33.080  11.912  28.315  1.00  0.59           H  
ATOM   4585  NE  ARG A 289     -32.305  10.649  29.816  1.00  0.59           N  
ATOM   4586  HE  ARG A 289     -32.167   9.649  29.784  1.00  0.59           H  
ATOM   4587  NH1 ARG A 289     -31.586  12.628  30.758  1.00  0.59           N  
ATOM   4588 HH11 ARG A 289     -32.203  13.158  30.160  1.00  0.59           H  
ATOM   4589 HH12 ARG A 289     -30.963  13.115  31.386  1.00  0.59           H  
ATOM   4590  NH2 ARG A 289     -30.602  10.715  31.329  1.00  0.59           N  
ATOM   4591 HH21 ARG A 289     -30.033  11.236  31.980  1.00  0.59           H  
ATOM   4592 HH22 ARG A 289     -30.540   9.707  31.316  1.00  0.59           H  
ATOM   4593  CZ  ARG A 289     -31.507  11.331  30.624  1.00  0.59           C  
ATOM   4594  N   GLY A 290     -38.808   9.268  26.821  1.00  0.63           N  
ATOM   4595  H   GLY A 290     -38.562   8.291  26.897  1.00  0.63           H  
ATOM   4596  CA  GLY A 290     -40.234   9.632  26.835  1.00  0.63           C  
ATOM   4597  HA2 GLY A 290     -40.429  10.273  27.695  1.00  0.63           H  
ATOM   4598  HA3 GLY A 290     -40.822   8.723  26.964  1.00  0.63           H  
ATOM   4599  C   GLY A 290     -40.747  10.359  25.579  1.00  0.63           C  
ATOM   4600  O   GLY A 290     -39.987  10.766  24.697  1.00  0.63           O  
ATOM   4601  N   ARG A 291     -42.073  10.509  25.475  1.00  0.62           N  
ATOM   4602  H   ARG A 291     -42.647  10.188  26.242  1.00  0.62           H  
ATOM   4603  CA  ARG A 291     -42.725  11.305  24.423  1.00  0.62           C  
ATOM   4604  HA  ARG A 291     -42.341  11.021  23.443  1.00  0.62           H  
ATOM   4605  C   ARG A 291     -42.379  12.785  24.647  1.00  0.62           C  
ATOM   4606  CB  ARG A 291     -44.255  11.078  24.450  1.00  0.62           C  
ATOM   4607  HB2 ARG A 291     -44.624  11.245  25.462  1.00  0.62           H  
ATOM   4608  HB3 ARG A 291     -44.720  11.823  23.804  1.00  0.62           H  
ATOM   4609  O   ARG A 291     -43.036  13.449  25.433  1.00  0.62           O  
ATOM   4610  CG  ARG A 291     -44.708   9.687  23.972  1.00  0.62           C  
ATOM   4611  HG2 ARG A 291     -44.360   9.528  22.951  1.00  0.62           H  
ATOM   4612  HG3 ARG A 291     -44.280   8.920  24.618  1.00  0.62           H  
ATOM   4613  CD  ARG A 291     -46.243   9.580  24.009  1.00  0.62           C  
ATOM   4614  HD2 ARG A 291     -46.662  10.372  23.388  1.00  0.62           H  
ATOM   4615  HD3 ARG A 291     -46.581   9.734  25.034  1.00  0.62           H  
ATOM   4616  NE  ARG A 291     -46.735   8.270  23.528  1.00  0.62           N  
ATOM   4617  HE  ARG A 291     -46.049   7.553  23.341  1.00  0.62           H  
ATOM   4618  NH1 ARG A 291     -48.988   8.750  23.601  1.00  0.62           N  
ATOM   4619 HH11 ARG A 291     -48.796   9.674  23.958  1.00  0.62           H  
ATOM   4620 HH12 ARG A 291     -49.949   8.462  23.477  1.00  0.62           H  
ATOM   4621  NH2 ARG A 291     -48.320   6.739  22.921  1.00  0.62           N  
ATOM   4622 HH21 ARG A 291     -47.617   6.035  22.749  1.00  0.62           H  
ATOM   4623 HH22 ARG A 291     -49.292   6.495  22.798  1.00  0.62           H  
ATOM   4624  CZ  ARG A 291     -48.005   7.929  23.353  1.00  0.62           C  
ATOM   4625  N   GLY A 292     -41.311  13.278  24.019  1.00  0.69           N  
ATOM   4626  H   GLY A 292     -40.735  12.635  23.495  1.00  0.69           H  
ATOM   4627  CA  GLY A 292     -40.989  14.712  24.007  1.00  0.69           C  
ATOM   4628  HA2 GLY A 292     -41.438  15.166  23.123  1.00  0.69           H  
ATOM   4629  HA3 GLY A 292     -41.435  15.194  24.878  1.00  0.69           H  
ATOM   4630  C   GLY A 292     -39.505  15.076  24.019  1.00  0.69           C  
ATOM   4631  O   GLY A 292     -39.160  16.160  23.561  1.00  0.69           O  
ATOM   4632  N   ARG A 293     -38.590  14.201  24.469  1.00  0.68           N  
ATOM   4633  H   ARG A 293     -38.891  13.305  24.824  1.00  0.68           H  
ATOM   4634  CA  ARG A 293     -37.147  14.505  24.396  1.00  0.68           C  
ATOM   4635  HA  ARG A 293     -37.030  15.586  24.312  1.00  0.68           H  
ATOM   4636  C   ARG A 293     -36.540  13.918  23.124  1.00  0.68           C  
ATOM   4637  CB  ARG A 293     -36.398  14.112  25.678  1.00  0.68           C  
ATOM   4638  HB2 ARG A 293     -35.340  14.331  25.539  1.00  0.68           H  
ATOM   4639  HB3 ARG A 293     -36.495  13.038  25.843  1.00  0.68           H  
ATOM   4640  O   ARG A 293     -36.679  12.724  22.844  1.00  0.68           O  
ATOM   4641  CG  ARG A 293     -36.903  14.902  26.900  1.00  0.68           C  
ATOM   4642  HG2 ARG A 293     -36.759  15.965  26.708  1.00  0.68           H  
ATOM   4643  HG3 ARG A 293     -37.967  14.717  27.048  1.00  0.68           H  
ATOM   4644  CD  ARG A 293     -36.158  14.521  28.187  1.00  0.68           C  
ATOM   4645  HD2 ARG A 293     -35.086  14.551  27.993  1.00  0.68           H  
ATOM   4646  HD3 ARG A 293     -36.447  13.506  28.460  1.00  0.68           H  
ATOM   4647  NE  ARG A 293     -36.476  15.451  29.292  1.00  0.68           N  
ATOM   4648  HE  ARG A 293     -37.041  16.254  29.054  1.00  0.68           H  
ATOM   4649  NH1 ARG A 293     -35.375  14.370  30.994  1.00  0.68           N  
ATOM   4650 HH11 ARG A 293     -35.172  14.334  31.982  1.00  0.68           H  
ATOM   4651 HH12 ARG A 293     -35.369  13.534  30.427  1.00  0.68           H  
ATOM   4652  NH2 ARG A 293     -36.350  16.332  31.395  1.00  0.68           N  
ATOM   4653 HH21 ARG A 293     -36.899  17.131  31.110  1.00  0.68           H  
ATOM   4654 HH22 ARG A 293     -36.055  16.292  32.360  1.00  0.68           H  
ATOM   4655  CZ  ARG A 293     -36.064  15.385  30.548  1.00  0.68           C  
ATOM   4656  N   GLY A 294     -35.864  14.773  22.352  1.00  0.74           N  
ATOM   4657  H   GLY A 294     -35.846  15.744  22.627  1.00  0.74           H  
ATOM   4658  CA  GLY A 294     -35.111  14.377  21.161  1.00  0.74           C  
ATOM   4659  HA2 GLY A 294     -34.549  15.232  20.785  1.00  0.74           H  
ATOM   4660  HA3 GLY A 294     -35.811  14.056  20.391  1.00  0.74           H  
ATOM   4661  C   GLY A 294     -34.127  13.238  21.453  1.00  0.74           C  
ATOM   4662  O   GLY A 294     -33.720  13.015  22.595  1.00  0.74           O  
ATOM   4663  N   GLN A 295     -33.754  12.478  20.420  1.00  0.79           N  
ATOM   4664  H   GLN A 295     -34.035  12.752  19.490  1.00  0.79           H  
ATOM   4665  CA  GLN A 295     -32.680  11.494  20.570  1.00  0.79           C  
ATOM   4666  HA  GLN A 295     -32.949  10.788  21.356  1.00  0.79           H  
ATOM   4667  C   GLN A 295     -31.396  12.213  20.994  1.00  0.79           C  
ATOM   4668  CB  GLN A 295     -32.441  10.728  19.261  1.00  0.79           C  
ATOM   4669  HB2 GLN A 295     -32.362  11.436  18.435  1.00  0.79           H  
ATOM   4670  HB3 GLN A 295     -31.491  10.200  19.346  1.00  0.79           H  
ATOM   4671  O   GLN A 295     -31.033  13.214  20.381  1.00  0.79           O  
ATOM   4672  CG  GLN A 295     -33.531   9.690  18.956  1.00  0.79           C  
ATOM   4673  HG2 GLN A 295     -34.487  10.192  18.805  1.00  0.79           H  
ATOM   4674  HG3 GLN A 295     -33.623   9.018  19.810  1.00  0.79           H  
ATOM   4675  CD  GLN A 295     -33.212   8.852  17.717  1.00  0.79           C  
ATOM   4676  NE2 GLN A 295     -33.931   7.774  17.492  1.00  0.79           N  
ATOM   4677 HE21 GLN A 295     -33.723   7.254  16.652  1.00  0.79           H  
ATOM   4678 HE22 GLN A 295     -34.666   7.483  18.120  1.00  0.79           H  
ATOM   4679  OE1 GLN A 295     -32.303   9.130  16.945  1.00  0.79           O  
ATOM   4680  N   ILE A 296     -30.710  11.683  22.011  1.00  0.85           N  
ATOM   4681  H   ILE A 296     -31.079  10.872  22.488  1.00  0.85           H  
ATOM   4682  CA  ILE A 296     -29.394  12.183  22.420  1.00  0.85           C  
ATOM   4683  HA  ILE A 296     -29.491  13.236  22.686  1.00  0.85           H  
ATOM   4684  C   ILE A 296     -28.463  12.076  21.204  1.00  0.85           C  
ATOM   4685  CB  ILE A 296     -28.856  11.418  23.655  1.00  0.85           C  
ATOM   4686  HB  ILE A 296     -28.769  10.363  23.396  1.00  0.85           H  
ATOM   4687  O   ILE A 296     -28.362  11.005  20.589  1.00  0.85           O  
ATOM   4688  CG1 ILE A 296     -29.833  11.555  24.850  1.00  0.85           C  
ATOM   4689 HG12 ILE A 296     -30.830  11.242  24.541  1.00  0.85           H  
ATOM   4690 HG13 ILE A 296     -29.890  12.600  25.152  1.00  0.85           H  
ATOM   4691  CG2 ILE A 296     -27.460  11.937  24.044  1.00  0.85           C  
ATOM   4692 HG21 ILE A 296     -26.757  11.808  23.221  1.00  0.85           H  
ATOM   4693 HG22 ILE A 296     -27.058  11.375  24.887  1.00  0.85           H  
ATOM   4694 HG23 ILE A 296     -27.502  12.994  24.307  1.00  0.85           H  
ATOM   4695  CD1 ILE A 296     -29.466  10.703  26.074  1.00  0.85           C  
ATOM   4696 HD11 ILE A 296     -30.273  10.757  26.804  1.00  0.85           H  
ATOM   4697 HD12 ILE A 296     -28.554  11.074  26.541  1.00  0.85           H  
ATOM   4698 HD13 ILE A 296     -29.328   9.664  25.775  1.00  0.85           H  
ATOM   4699  N   ALA A 297     -27.855  13.201  20.826  1.00  0.92           N  
ATOM   4700  H   ALA A 297     -27.978  14.039  21.376  1.00  0.92           H  
ATOM   4701  CA  ALA A 297     -26.919  13.260  19.713  1.00  0.92           C  
ATOM   4702  HA  ALA A 297     -27.427  12.875  18.829  1.00  0.92           H  
ATOM   4703  C   ALA A 297     -25.683  12.396  20.026  1.00  0.92           C  
ATOM   4704  CB  ALA A 297     -26.543  14.721  19.441  1.00  0.92           C  
ATOM   4705  HB1 ALA A 297     -25.879  14.774  18.578  1.00  0.92           H  
ATOM   4706  HB2 ALA A 297     -27.437  15.310  19.239  1.00  0.92           H  
ATOM   4707  HB3 ALA A 297     -26.022  15.138  20.303  1.00  0.92           H  
ATOM   4708  O   ALA A 297     -25.256  12.362  21.184  1.00  0.92           O  
ATOM   4709  N   PRO A 298     -25.116  11.675  19.042  1.00  0.96           N  
ATOM   4710  CA  PRO A 298     -23.870  10.957  19.260  1.00  0.96           C  
ATOM   4711  HA  PRO A 298     -24.037  10.260  20.082  1.00  0.96           H  
ATOM   4712  C   PRO A 298     -22.728  11.914  19.630  1.00  0.96           C  
ATOM   4713  CB  PRO A 298     -23.585  10.177  17.973  1.00  0.96           C  
ATOM   4714  HB2 PRO A 298     -22.833  10.697  17.379  1.00  0.96           H  
ATOM   4715  HB3 PRO A 298     -23.241   9.164  18.181  1.00  0.96           H  
ATOM   4716  O   PRO A 298     -22.670  13.037  19.131  1.00  0.96           O  
ATOM   4717  CG  PRO A 298     -24.917  10.178  17.227  1.00  0.96           C  
ATOM   4718  HG2 PRO A 298     -24.772  10.174  16.146  1.00  0.96           H  
ATOM   4719  HG3 PRO A 298     -25.508   9.318  17.542  1.00  0.96           H  
ATOM   4720  CD  PRO A 298     -25.601  11.459  17.689  1.00  0.96           C  
ATOM   4721  HD2 PRO A 298     -26.682  11.328  17.654  1.00  0.96           H  
ATOM   4722  HD3 PRO A 298     -25.293  12.294  17.060  1.00  0.96           H  
ATOM   4723  N   VAL A 299     -21.818  11.465  20.495  1.00  0.98           N  
ATOM   4724  H   VAL A 299     -21.930  10.531  20.865  1.00  0.98           H  
ATOM   4725  CA  VAL A 299     -20.620  12.229  20.879  1.00  0.98           C  
ATOM   4726  HA  VAL A 299     -20.924  13.244  21.134  1.00  0.98           H  
ATOM   4727  C   VAL A 299     -19.664  12.296  19.687  1.00  0.98           C  
ATOM   4728  CB  VAL A 299     -19.927  11.608  22.108  1.00  0.98           C  
ATOM   4729  HB  VAL A 299     -19.555  10.619  21.839  1.00  0.98           H  
ATOM   4730  O   VAL A 299     -19.476  11.291  19.002  1.00  0.98           O  
ATOM   4731  CG1 VAL A 299     -18.749  12.458  22.598  1.00  0.98           C  
ATOM   4732 HG11 VAL A 299     -18.279  11.981  23.458  1.00  0.98           H  
ATOM   4733 HG12 VAL A 299     -19.090  13.453  22.884  1.00  0.98           H  
ATOM   4734 HG13 VAL A 299     -17.987  12.555  21.824  1.00  0.98           H  
ATOM   4735  CG2 VAL A 299     -20.903  11.456  23.285  1.00  0.98           C  
ATOM   4736 HG21 VAL A 299     -21.339  12.423  23.536  1.00  0.98           H  
ATOM   4737 HG22 VAL A 299     -20.372  11.063  24.152  1.00  0.98           H  
ATOM   4738 HG23 VAL A 299     -21.696  10.753  23.030  1.00  0.98           H  
ATOM   4739  N   PHE A 300     -19.071  13.462  19.430  1.00  0.98           N  
ATOM   4740  H   PHE A 300     -19.217  14.234  20.065  1.00  0.98           H  
ATOM   4741  CA  PHE A 300     -18.143  13.684  18.317  1.00  0.98           C  
ATOM   4742  HA  PHE A 300     -18.359  12.951  17.540  1.00  0.98           H  
ATOM   4743  C   PHE A 300     -16.680  13.503  18.767  1.00  0.98           C  
ATOM   4744  CB  PHE A 300     -18.393  15.082  17.723  1.00  0.98           C  
ATOM   4745  HB2 PHE A 300     -19.406  15.404  17.962  1.00  0.98           H  
ATOM   4746  HB3 PHE A 300     -17.713  15.803  18.176  1.00  0.98           H  
ATOM   4747  O   PHE A 300     -16.355  13.927  19.877  1.00  0.98           O  
ATOM   4748  CG  PHE A 300     -18.245  15.112  16.217  1.00  0.98           C  
ATOM   4749  CD1 PHE A 300     -17.002  15.375  15.616  1.00  0.98           C  
ATOM   4750  HD1 PHE A 300     -16.152  15.638  16.228  1.00  0.98           H  
ATOM   4751  CD2 PHE A 300     -19.357  14.822  15.410  1.00  0.98           C  
ATOM   4752  HD2 PHE A 300     -20.328  14.679  15.860  1.00  0.98           H  
ATOM   4753  CE1 PHE A 300     -16.855  15.278  14.221  1.00  0.98           C  
ATOM   4754  HE1 PHE A 300     -15.891  15.456  13.768  1.00  0.98           H  
ATOM   4755  CE2 PHE A 300     -19.215  14.719  14.019  1.00  0.98           C  
ATOM   4756  HE2 PHE A 300     -20.073  14.476  13.410  1.00  0.98           H  
ATOM   4757  CZ  PHE A 300     -17.961  14.934  13.424  1.00  0.98           C  
ATOM   4758  HZ  PHE A 300     -17.853  14.847  12.353  1.00  0.98           H  
ATOM   4759  N   PRO A 301     -15.791  12.889  17.959  1.00  0.98           N  
ATOM   4760  CA  PRO A 301     -14.367  12.833  18.283  1.00  0.98           C  
ATOM   4761  HA  PRO A 301     -14.224  12.536  19.323  1.00  0.98           H  
ATOM   4762  C   PRO A 301     -13.684  14.187  18.056  1.00  0.98           C  
ATOM   4763  CB  PRO A 301     -13.775  11.763  17.362  1.00  0.98           C  
ATOM   4764  HB2 PRO A 301     -12.737  11.972  17.102  1.00  0.98           H  
ATOM   4765  HB3 PRO A 301     -13.847  10.778  17.824  1.00  0.98           H  
ATOM   4766  O   PRO A 301     -14.080  14.956  17.182  1.00  0.98           O  
ATOM   4767  CG  PRO A 301     -14.681  11.815  16.135  1.00  0.98           C  
ATOM   4768  HG2 PRO A 301     -14.713  10.852  15.624  1.00  0.98           H  
ATOM   4769  HG3 PRO A 301     -14.333  12.597  15.460  1.00  0.98           H  
ATOM   4770  CD  PRO A 301     -16.048  12.202  16.694  1.00  0.98           C  
ATOM   4771  HD2 PRO A 301     -16.571  12.840  15.982  1.00  0.98           H  
ATOM   4772  HD3 PRO A 301     -16.630  11.297  16.868  1.00  0.98           H  
ATOM   4773  N   VAL A 302     -12.597  14.451  18.782  1.00  0.98           N  
ATOM   4774  H   VAL A 302     -12.286  13.774  19.463  1.00  0.98           H  
ATOM   4775  CA  VAL A 302     -11.667  15.528  18.417  1.00  0.98           C  
ATOM   4776  HA  VAL A 302     -12.231  16.388  18.056  1.00  0.98           H  
ATOM   4777  C   VAL A 302     -10.791  15.009  17.278  1.00  0.98           C  
ATOM   4778  CB  VAL A 302     -10.829  16.001  19.621  1.00  0.98           C  
ATOM   4779  HB  VAL A 302     -10.232  15.172  20.000  1.00  0.98           H  
ATOM   4780  O   VAL A 302      -9.936  14.153  17.496  1.00  0.98           O  
ATOM   4781  CG1 VAL A 302      -9.895  17.150  19.225  1.00  0.98           C  
ATOM   4782 HG11 VAL A 302      -9.179  16.815  18.474  1.00  0.98           H  
ATOM   4783 HG12 VAL A 302      -9.332  17.487  20.095  1.00  0.98           H  
ATOM   4784 HG13 VAL A 302     -10.467  17.987  18.824  1.00  0.98           H  
ATOM   4785  CG2 VAL A 302     -11.735  16.501  20.756  1.00  0.98           C  
ATOM   4786 HG21 VAL A 302     -12.366  17.316  20.400  1.00  0.98           H  
ATOM   4787 HG22 VAL A 302     -12.365  15.693  21.126  1.00  0.98           H  
ATOM   4788 HG23 VAL A 302     -11.122  16.862  21.582  1.00  0.98           H  
ATOM   4789  N   LEU A 303     -11.047  15.480  16.057  1.00  0.98           N  
ATOM   4790  H   LEU A 303     -11.771  16.177  15.958  1.00  0.98           H  
ATOM   4791  CA  LEU A 303     -10.227  15.169  14.883  1.00  0.98           C  
ATOM   4792  HA  LEU A 303      -9.785  14.183  15.028  1.00  0.98           H  
ATOM   4793  C   LEU A 303      -9.101  16.201  14.742  1.00  0.98           C  
ATOM   4794  CB  LEU A 303     -11.089  15.136  13.609  1.00  0.98           C  
ATOM   4795  HB2 LEU A 303     -10.437  15.073  12.737  1.00  0.98           H  
ATOM   4796  HB3 LEU A 303     -11.634  16.078  13.547  1.00  0.98           H  
ATOM   4797  O   LEU A 303      -9.353  17.381  15.011  1.00  0.98           O  
ATOM   4798  CG  LEU A 303     -12.085  13.967  13.564  1.00  0.98           C  
ATOM   4799  HG  LEU A 303     -12.651  13.942  14.495  1.00  0.98           H  
ATOM   4800  CD1 LEU A 303     -13.076  14.163  12.418  1.00  0.98           C  
ATOM   4801 HD11 LEU A 303     -13.425  15.195  12.382  1.00  0.98           H  
ATOM   4802 HD12 LEU A 303     -12.602  13.899  11.473  1.00  0.98           H  
ATOM   4803 HD13 LEU A 303     -13.935  13.509  12.572  1.00  0.98           H  
ATOM   4804  CD2 LEU A 303     -11.391  12.617  13.357  1.00  0.98           C  
ATOM   4805 HD21 LEU A 303     -10.787  12.637  12.450  1.00  0.98           H  
ATOM   4806 HD22 LEU A 303     -10.747  12.392  14.207  1.00  0.98           H  
ATOM   4807 HD23 LEU A 303     -12.136  11.827  13.263  1.00  0.98           H  
ATOM   4808  N   PRO A 304      -7.908  15.794  14.272  1.00  0.98           N  
ATOM   4809  CA  PRO A 304      -6.840  16.728  13.935  1.00  0.98           C  
ATOM   4810  HA  PRO A 304      -6.510  17.222  14.849  1.00  0.98           H  
ATOM   4811  C   PRO A 304      -7.271  17.794  12.916  1.00  0.98           C  
ATOM   4812  CB  PRO A 304      -5.693  15.869  13.399  1.00  0.98           C  
ATOM   4813  HB2 PRO A 304      -4.719  16.269  13.682  1.00  0.98           H  
ATOM   4814  HB3 PRO A 304      -5.769  15.787  12.314  1.00  0.98           H  
ATOM   4815  O   PRO A 304      -8.285  17.662  12.212  1.00  0.98           O  
ATOM   4816  CG  PRO A 304      -5.937  14.506  14.032  1.00  0.98           C  
ATOM   4817  HG2 PRO A 304      -5.551  14.503  15.051  1.00  0.98           H  
ATOM   4818  HG3 PRO A 304      -5.491  13.706  13.441  1.00  0.98           H  
ATOM   4819  CD  PRO A 304      -7.458  14.423  14.064  1.00  0.98           C  
ATOM   4820  HD2 PRO A 304      -7.831  14.059  13.107  1.00  0.98           H  
ATOM   4821  HD3 PRO A 304      -7.763  13.763  14.876  1.00  0.98           H  
ATOM   4822  N   GLY A 305      -6.483  18.868  12.842  1.00  0.98           N  
ATOM   4823  H   GLY A 305      -5.640  18.873  13.399  1.00  0.98           H  
ATOM   4824  CA  GLY A 305      -6.588  19.843  11.757  1.00  0.98           C  
ATOM   4825  HA2 GLY A 305      -5.910  20.676  11.944  1.00  0.98           H  
ATOM   4826  HA3 GLY A 305      -7.608  20.224  11.708  1.00  0.98           H  
ATOM   4827  C   GLY A 305      -6.220  19.211  10.412  1.00  0.98           C  
ATOM   4828  O   GLY A 305      -5.463  18.245  10.366  1.00  0.98           O  
ATOM   4829  N   PHE A 306      -6.732  19.764   9.309  1.00  0.97           N  
ATOM   4830  H   PHE A 306      -7.357  20.553   9.392  1.00  0.97           H  
ATOM   4831  CA  PHE A 306      -6.471  19.225   7.966  1.00  0.97           C  
ATOM   4832  HA  PHE A 306      -6.838  18.200   7.917  1.00  0.97           H  
ATOM   4833  C   PHE A 306      -4.976  19.188   7.623  1.00  0.97           C  
ATOM   4834  CB  PHE A 306      -7.214  20.070   6.922  1.00  0.97           C  
ATOM   4835  HB2 PHE A 306      -7.034  19.638   5.938  1.00  0.97           H  
ATOM   4836  HB3 PHE A 306      -6.793  21.076   6.915  1.00  0.97           H  
ATOM   4837  O   PHE A 306      -4.525  18.274   6.949  1.00  0.97           O  
ATOM   4838  CG  PHE A 306      -8.713  20.158   7.131  1.00  0.97           C  
ATOM   4839  CD1 PHE A 306      -9.516  19.037   6.872  1.00  0.97           C  
ATOM   4840  HD1 PHE A 306      -9.053  18.128   6.517  1.00  0.97           H  
ATOM   4841  CD2 PHE A 306      -9.314  21.365   7.529  1.00  0.97           C  
ATOM   4842  HD2 PHE A 306      -8.708  22.242   7.702  1.00  0.97           H  
ATOM   4843  CE1 PHE A 306     -10.913  19.123   6.981  1.00  0.97           C  
ATOM   4844  HE1 PHE A 306     -11.535  18.296   6.671  1.00  0.97           H  
ATOM   4845  CE2 PHE A 306     -10.708  21.434   7.698  1.00  0.97           C  
ATOM   4846  HE2 PHE A 306     -11.170  22.361   8.004  1.00  0.97           H  
ATOM   4847  CZ  PHE A 306     -11.505  20.309   7.437  1.00  0.97           C  
ATOM   4848  HZ  PHE A 306     -12.577  20.375   7.551  1.00  0.97           H  
ATOM   4849  N   ASN A 307      -4.206  20.150   8.127  1.00  0.96           N  
ATOM   4850  H   ASN A 307      -4.632  20.842   8.727  1.00  0.96           H  
ATOM   4851  CA  ASN A 307      -2.771  20.308   7.900  1.00  0.96           C  
ATOM   4852  HA  ASN A 307      -2.482  19.704   7.040  1.00  0.96           H  
ATOM   4853  C   ASN A 307      -1.914  19.822   9.085  1.00  0.96           C  
ATOM   4854  CB  ASN A 307      -2.506  21.783   7.551  1.00  0.96           C  
ATOM   4855  HB2 ASN A 307      -3.096  22.061   6.678  1.00  0.96           H  
ATOM   4856  HB3 ASN A 307      -1.454  21.892   7.286  1.00  0.96           H  
ATOM   4857  O   ASN A 307      -0.775  20.260   9.239  1.00  0.96           O  
ATOM   4858  CG  ASN A 307      -2.825  22.745   8.688  1.00  0.96           C  
ATOM   4859  ND2 ASN A 307      -2.332  23.957   8.609  1.00  0.96           N  
ATOM   4860 HD21 ASN A 307      -2.516  24.571   9.389  1.00  0.96           H  
ATOM   4861 HD22 ASN A 307      -1.705  24.194   7.854  1.00  0.96           H  
ATOM   4862  OD1 ASN A 307      -3.557  22.457   9.626  1.00  0.96           O  
ATOM   4863  N   ASP A 308      -2.450  18.959   9.956  1.00  0.97           N  
ATOM   4864  H   ASP A 308      -3.393  18.630   9.805  1.00  0.97           H  
ATOM   4865  CA  ASP A 308      -1.720  18.441  11.117  1.00  0.97           C  
ATOM   4866  HA  ASP A 308      -1.118  19.255  11.521  1.00  0.97           H  
ATOM   4867  C   ASP A 308      -0.733  17.327  10.720  1.00  0.97           C  
ATOM   4868  CB  ASP A 308      -2.691  18.040  12.232  1.00  0.97           C  
ATOM   4869  HB2 ASP A 308      -3.391  18.858  12.402  1.00  0.97           H  
ATOM   4870  HB3 ASP A 308      -3.259  17.164  11.920  1.00  0.97           H  
ATOM   4871  O   ASP A 308      -0.890  16.140  11.032  1.00  0.97           O  
ATOM   4872  CG  ASP A 308      -1.971  17.742  13.552  1.00  0.97           C  
ATOM   4873  OD1 ASP A 308      -0.720  17.680  13.586  1.00  0.97           O  
ATOM   4874  OD2 ASP A 308      -2.692  17.514  14.548  1.00  0.97           O  
ATOM   4875  N   THR A 309       0.319  17.731  10.008  1.00  0.97           N  
ATOM   4876  H   THR A 309       0.317  18.682   9.669  1.00  0.97           H  
ATOM   4877  CA  THR A 309       1.414  16.855   9.577  1.00  0.97           C  
ATOM   4878  HA  THR A 309       1.008  16.056   8.956  1.00  0.97           H  
ATOM   4879  C   THR A 309       2.122  16.215  10.767  1.00  0.97           C  
ATOM   4880  CB  THR A 309       2.424  17.651   8.736  1.00  0.97           C  
ATOM   4881  HB  THR A 309       2.884  18.420   9.356  1.00  0.97           H  
ATOM   4882  O   THR A 309       2.612  15.091  10.651  1.00  0.97           O  
ATOM   4883  CG2 THR A 309       3.529  16.786   8.129  1.00  0.97           C  
ATOM   4884 HG21 THR A 309       4.123  17.376   7.430  1.00  0.97           H  
ATOM   4885 HG22 THR A 309       3.098  15.932   7.606  1.00  0.97           H  
ATOM   4886 HG23 THR A 309       4.193  16.427   8.915  1.00  0.97           H  
ATOM   4887  OG1 THR A 309       1.749  18.280   7.676  1.00  0.97           O  
ATOM   4888  HG1 THR A 309       2.361  18.364   6.941  1.00  0.97           H  
ATOM   4889  N   ALA A 310       2.155  16.879  11.928  1.00  0.98           N  
ATOM   4890  H   ALA A 310       1.625  17.735  12.007  1.00  0.98           H  
ATOM   4891  CA  ALA A 310       2.765  16.334  13.136  1.00  0.98           C  
ATOM   4892  HA  ALA A 310       3.789  16.039  12.907  1.00  0.98           H  
ATOM   4893  C   ALA A 310       2.021  15.079  13.614  1.00  0.98           C  
ATOM   4894  CB  ALA A 310       2.810  17.426  14.211  1.00  0.98           C  
ATOM   4895  HB1 ALA A 310       3.289  17.038  15.109  1.00  0.98           H  
ATOM   4896  HB2 ALA A 310       3.379  18.281  13.846  1.00  0.98           H  
ATOM   4897  HB3 ALA A 310       1.800  17.751  14.461  1.00  0.98           H  
ATOM   4898  O   ALA A 310       2.659  14.051  13.852  1.00  0.98           O  
ATOM   4899  N   THR A 311       0.687  15.116  13.667  1.00  0.98           N  
ATOM   4900  H   THR A 311       0.220  15.999  13.516  1.00  0.98           H  
ATOM   4901  CA  THR A 311      -0.131  13.948  14.025  1.00  0.98           C  
ATOM   4902  HA  THR A 311       0.244  13.547  14.966  1.00  0.98           H  
ATOM   4903  C   THR A 311      -0.024  12.831  12.982  1.00  0.98           C  
ATOM   4904  CB  THR A 311      -1.594  14.355  14.257  1.00  0.98           C  
ATOM   4905  HB  THR A 311      -1.988  14.878  13.386  1.00  0.98           H  
ATOM   4906  O   THR A 311       0.167  11.668  13.352  1.00  0.98           O  
ATOM   4907  CG2 THR A 311      -2.480  13.149  14.575  1.00  0.98           C  
ATOM   4908 HG21 THR A 311      -2.628  12.543  13.681  1.00  0.98           H  
ATOM   4909 HG22 THR A 311      -3.451  13.498  14.926  1.00  0.98           H  
ATOM   4910 HG23 THR A 311      -2.020  12.544  15.357  1.00  0.98           H  
ATOM   4911  OG1 THR A 311      -1.668  15.186  15.390  1.00  0.98           O  
ATOM   4912  HG1 THR A 311      -1.936  16.062  15.104  1.00  0.98           H  
ATOM   4913  N   ALA A 312      -0.074  13.158  11.684  1.00  0.97           N  
ATOM   4914  H   ALA A 312      -0.238  14.123  11.435  1.00  0.97           H  
ATOM   4915  CA  ALA A 312       0.101  12.176  10.604  1.00  0.97           C  
ATOM   4916  HA  ALA A 312      -0.670  11.410  10.692  1.00  0.97           H  
ATOM   4917  C   ALA A 312       1.471  11.467  10.679  1.00  0.97           C  
ATOM   4918  CB  ALA A 312      -0.082  12.902   9.263  1.00  0.97           C  
ATOM   4919  HB1 ALA A 312      -1.091  13.308   9.189  1.00  0.97           H  
ATOM   4920  HB2 ALA A 312       0.075  12.210   8.435  1.00  0.97           H  
ATOM   4921  HB3 ALA A 312       0.634  13.718   9.170  1.00  0.97           H  
ATOM   4922  O   ALA A 312       1.570  10.236  10.586  1.00  0.97           O  
ATOM   4923  N   THR A 313       2.528  12.242  10.929  1.00  0.98           N  
ATOM   4924  H   THR A 313       2.373  13.239  10.971  1.00  0.98           H  
ATOM   4925  CA  THR A 313       3.903  11.751  11.084  1.00  0.98           C  
ATOM   4926  HA  THR A 313       4.160  11.128  10.227  1.00  0.98           H  
ATOM   4927  C   THR A 313       4.056  10.910  12.344  1.00  0.98           C  
ATOM   4928  CB  THR A 313       4.888  12.924  11.133  1.00  0.98           C  
ATOM   4929  HB  THR A 313       4.655  13.570  11.979  1.00  0.98           H  
ATOM   4930  O   THR A 313       4.656   9.837  12.299  1.00  0.98           O  
ATOM   4931  CG2 THR A 313       6.341  12.473  11.241  1.00  0.98           C  
ATOM   4932 HG21 THR A 313       6.512  12.041  12.227  1.00  0.98           H  
ATOM   4933 HG22 THR A 313       6.564  11.740  10.465  1.00  0.98           H  
ATOM   4934 HG23 THR A 313       6.998  13.335  11.124  1.00  0.98           H  
ATOM   4935  OG1 THR A 313       4.773  13.667   9.953  1.00  0.98           O  
ATOM   4936  HG1 THR A 313       3.985  14.209  10.039  1.00  0.98           H  
ATOM   4937  N   ALA A 314       3.484  11.350  13.467  1.00  0.98           N  
ATOM   4938  H   ALA A 314       3.018  12.246  13.460  1.00  0.98           H
[truncated: 291,358 more chars]
