# Supplementary material for: Phenoloxidases in Plants—How Structural Diversity Enables Functional Specificity
Source: Front Plant Sci. 2021 Oct 1;12:754601. doi: 10.3389/fpls.2021.754601 (PMC8517187; doi:10.3389/fpls.2021.754601)
Supplement: Supplementary file 3 [file Data_Sheet_2.ZIP › Figure 7/AlphaFold2_models/models/plantae/CoLAC3_relaxed_model_1.pdb]

ATOM      1  N   VAL A   1      -2.064  26.316   7.982  1.00  0.96           N  
ATOM      2  H   VAL A   1      -2.690  27.104   8.064  1.00  0.96           H  
ATOM      3  H2  VAL A   1      -2.622  25.490   7.816  1.00  0.96           H  
ATOM      4  H3  VAL A   1      -1.457  26.434   7.183  1.00  0.96           H  
ATOM      5  CA  VAL A   1      -1.276  26.112   9.228  1.00  0.96           C  
ATOM      6  HA  VAL A   1      -0.761  27.035   9.495  1.00  0.96           H  
ATOM      7  C   VAL A   1      -0.221  25.048   8.960  1.00  0.96           C  
ATOM      8  CB  VAL A   1      -2.214  25.702  10.386  1.00  0.96           C  
ATOM      9  HB  VAL A   1      -2.839  24.865  10.074  1.00  0.96           H  
ATOM     10  O   VAL A   1      -0.484  24.187   8.130  1.00  0.96           O  
ATOM     11  CG1 VAL A   1      -1.502  25.243  11.662  1.00  0.96           C  
ATOM     12 HG11 VAL A   1      -2.230  25.067  12.453  1.00  0.96           H  
ATOM     13 HG12 VAL A   1      -0.795  26.001  11.999  1.00  0.96           H  
ATOM     14 HG13 VAL A   1      -0.974  24.306  11.486  1.00  0.96           H  
ATOM     15  CG2 VAL A   1      -3.134  26.876  10.745  1.00  0.96           C  
ATOM     16 HG21 VAL A   1      -3.771  27.145   9.902  1.00  0.96           H  
ATOM     17 HG22 VAL A   1      -2.544  27.742  11.047  1.00  0.96           H  
ATOM     18 HG23 VAL A   1      -3.785  26.597  11.573  1.00  0.96           H  
ATOM     19  N   THR A   2       0.946  25.084   9.613  1.00  0.98           N  
ATOM     20  H   THR A   2       1.154  25.828  10.263  1.00  0.98           H  
ATOM     21  CA  THR A   2       1.921  23.980   9.518  1.00  0.98           C  
ATOM     22  HA  THR A   2       1.810  23.510   8.540  1.00  0.98           H  
ATOM     23  C   THR A   2       1.636  22.924  10.586  1.00  0.98           C  
ATOM     24  CB  THR A   2       3.377  24.462   9.575  1.00  0.98           C  
ATOM     25  HB  THR A   2       3.576  24.943  10.533  1.00  0.98           H  
ATOM     26  O   THR A   2       1.531  23.240  11.770  1.00  0.98           O  
ATOM     27  CG2 THR A   2       4.373  23.324   9.347  1.00  0.98           C  
ATOM     28 HG21 THR A   2       4.121  22.784   8.435  1.00  0.98           H  
ATOM     29 HG22 THR A   2       5.384  23.724   9.265  1.00  0.98           H  
ATOM     30 HG23 THR A   2       4.352  22.632  10.189  1.00  0.98           H  
ATOM     31  OG1 THR A   2       3.577  25.388   8.532  1.00  0.98           O  
ATOM     32  HG1 THR A   2       4.456  25.760   8.629  1.00  0.98           H  
ATOM     33  N   ARG A   3       1.481  21.667  10.169  1.00  0.99           N  
ATOM     34  H   ARG A   3       1.572  21.501   9.177  1.00  0.99           H  
ATOM     35  CA  ARG A   3       1.259  20.488  11.013  1.00  0.99           C  
ATOM     36  HA  ARG A   3       1.066  20.793  12.041  1.00  0.99           H  
ATOM     37  C   ARG A   3       2.519  19.635  10.996  1.00  0.99           C  
ATOM     38  CB  ARG A   3       0.074  19.665  10.473  1.00  0.99           C  
ATOM     39  HB2 ARG A   3      -0.072  18.798  11.117  1.00  0.99           H  
ATOM     40  HB3 ARG A   3       0.323  19.301   9.477  1.00  0.99           H  
ATOM     41  O   ARG A   3       2.862  19.090   9.952  1.00  0.99           O  
ATOM     42  CG  ARG A   3      -1.254  20.416  10.362  1.00  0.99           C  
ATOM     43  HG2 ARG A   3      -1.972  19.766   9.863  1.00  0.99           H  
ATOM     44  HG3 ARG A   3      -1.128  21.313   9.756  1.00  0.99           H  
ATOM     45  CD  ARG A   3      -1.803  20.792  11.735  1.00  0.99           C  
ATOM     46  HD2 ARG A   3      -1.103  21.467  12.227  1.00  0.99           H  
ATOM     47  HD3 ARG A   3      -1.919  19.886  12.329  1.00  0.99           H  
ATOM     48  NE  ARG A   3      -3.102  21.454  11.579  1.00  0.99           N  
ATOM     49  HE  ARG A   3      -3.434  21.567  10.632  1.00  0.99           H  
ATOM     50  NH1 ARG A   3      -3.492  21.943  13.788  1.00  0.99           N  
ATOM     51 HH11 ARG A   3      -4.037  22.409  14.499  1.00  0.99           H  
ATOM     52 HH12 ARG A   3      -2.615  21.498  14.020  1.00  0.99           H  
ATOM     53  NH2 ARG A   3      -4.921  22.604  12.176  1.00  0.99           N  
ATOM     54 HH21 ARG A   3      -5.070  22.678  11.180  1.00  0.99           H  
ATOM     55 HH22 ARG A   3      -5.435  23.163  12.843  1.00  0.99           H  
ATOM     56  CZ  ARG A   3      -3.834  21.987  12.527  1.00  0.99           C  
ATOM     57  N   THR A   4       3.176  19.499  12.142  1.00  0.99           N  
ATOM     58  H   THR A   4       2.861  20.007  12.956  1.00  0.99           H  
ATOM     59  CA  THR A   4       4.432  18.748  12.247  1.00  0.99           C  
ATOM     60  HA  THR A   4       4.805  18.551  11.242  1.00  0.99           H  
ATOM     61  C   THR A   4       4.216  17.410  12.945  1.00  0.99           C  
ATOM     62  CB  THR A   4       5.524  19.571  12.941  1.00  0.99           C  
ATOM     63  HB  THR A   4       5.267  19.714  13.991  1.00  0.99           H  
ATOM     64  O   THR A   4       3.555  17.341  13.981  1.00  0.99           O  
ATOM     65  CG2 THR A   4       6.902  18.917  12.837  1.00  0.99           C  
ATOM     66 HG21 THR A   4       7.656  19.574  13.272  1.00  0.99           H  
ATOM     67 HG22 THR A   4       7.148  18.730  11.792  1.00  0.99           H  
ATOM     68 HG23 THR A   4       6.914  17.974  13.385  1.00  0.99           H  
ATOM     69  OG1 THR A   4       5.621  20.830  12.316  1.00  0.99           O  
ATOM     70  HG1 THR A   4       6.395  21.275  12.670  1.00  0.99           H  
ATOM     71  N   TYR A   5       4.807  16.351  12.397  1.00  0.99           N  
ATOM     72  H   TYR A   5       5.292  16.487  11.521  1.00  0.99           H  
ATOM     73  CA  TYR A   5       4.794  14.997  12.943  1.00  0.99           C  
ATOM     74  HA  TYR A   5       4.419  15.028  13.967  1.00  0.99           H  
ATOM     75  C   TYR A   5       6.210  14.417  12.968  1.00  0.99           C  
ATOM     76  CB  TYR A   5       3.859  14.105  12.113  1.00  0.99           C  
ATOM     77  HB2 TYR A   5       3.884  13.094  12.519  1.00  0.99           H  
ATOM     78  HB3 TYR A   5       4.243  14.055  11.094  1.00  0.99           H  
ATOM     79  O   TYR A   5       7.018  14.683  12.079  1.00  0.99           O  
ATOM     80  CG  TYR A   5       2.421  14.579  12.070  1.00  0.99           C  
ATOM     81  CD1 TYR A   5       1.511  14.144  13.052  1.00  0.99           C  
ATOM     82  HD1 TYR A   5       1.836  13.455  13.818  1.00  0.99           H  
ATOM     83  CD2 TYR A   5       2.008  15.480  11.069  1.00  0.99           C  
ATOM     84  HD2 TYR A   5       2.709  15.819  10.321  1.00  0.99           H  
ATOM     85  CE1 TYR A   5       0.191  14.628  13.053  1.00  0.99           C  
ATOM     86  HE1 TYR A   5      -0.503  14.302  13.814  1.00  0.99           H  
ATOM     87  CE2 TYR A   5       0.687  15.960  11.060  1.00  0.99           C  
ATOM     88  HE2 TYR A   5       0.365  16.653  10.297  1.00  0.99           H  
ATOM     89  OH  TYR A   5      -1.466  16.044  12.090  1.00  0.99           O  
ATOM     90  HH  TYR A   5      -1.911  15.859  12.920  1.00  0.99           H  
ATOM     91  CZ  TYR A   5      -0.210  15.547  12.063  1.00  0.99           C  
ATOM     92  N   SER A   6       6.495  13.580  13.967  1.00  0.99           N  
ATOM     93  H   SER A   6       5.787  13.405  14.666  1.00  0.99           H  
ATOM     94  CA  SER A   6       7.712  12.766  14.029  1.00  0.99           C  
ATOM     95  HA  SER A   6       8.327  12.961  13.150  1.00  0.99           H  
ATOM     96  C   SER A   6       7.333  11.289  14.025  1.00  0.99           C  
ATOM     97  CB  SER A   6       8.557  13.126  15.252  1.00  0.99           C  
ATOM     98  HB2 SER A   6       7.962  12.986  16.154  1.00  0.99           H  
ATOM     99  HB3 SER A   6       8.868  14.169  15.191  1.00  0.99           H  
ATOM    100  O   SER A   6       6.530  10.831  14.849  1.00  0.99           O  
ATOM    101  OG  SER A   6       9.698  12.291  15.322  1.00  0.99           O  
ATOM    102  HG  SER A   6      10.418  12.666  14.810  1.00  0.99           H  
ATOM    103  N   PHE A   7       7.864  10.559  13.052  1.00  0.99           N  
ATOM    104  H   PHE A   7       8.516  11.010  12.427  1.00  0.99           H  
ATOM    105  CA  PHE A   7       7.634   9.137  12.841  1.00  0.99           C  
ATOM    106  HA  PHE A   7       6.851   8.768  13.503  1.00  0.99           H  
ATOM    107  C   PHE A   7       8.920   8.385  13.169  1.00  0.99           C  
ATOM    108  CB  PHE A   7       7.194   8.902  11.386  1.00  0.99           C  
ATOM    109  HB2 PHE A   7       7.454   7.878  11.118  1.00  0.99           H  
ATOM    110  HB3 PHE A   7       7.771   9.562  10.739  1.00  0.99           H  
ATOM    111  O   PHE A   7       9.899   8.476  12.440  1.00  0.99           O  
ATOM    112  CG  PHE A   7       5.719   9.091  11.065  1.00  0.99           C  
ATOM    113  CD1 PHE A   7       4.865   9.879  11.867  1.00  0.99           C  
ATOM    114  HD1 PHE A   7       5.241  10.409  12.729  1.00  0.99           H  
ATOM    115  CD2 PHE A   7       5.188   8.446   9.931  1.00  0.99           C  
ATOM    116  HD2 PHE A   7       5.827   7.851   9.295  1.00  0.99           H  
ATOM    117  CE1 PHE A   7       3.501  10.001  11.554  1.00  0.99           C  
ATOM    118  HE1 PHE A   7       2.854  10.615  12.163  1.00  0.99           H  
ATOM    119  CE2 PHE A   7       3.822   8.560   9.623  1.00  0.99           C  
ATOM    120  HE2 PHE A   7       3.422   8.053   8.757  1.00  0.99           H  
ATOM    121  CZ  PHE A   7       2.977   9.328  10.440  1.00  0.99           C  
ATOM    122  HZ  PHE A   7       1.927   9.403  10.197  1.00  0.99           H  
ATOM    123  N   ASN A   8       8.910   7.623  14.257  1.00  0.99           N  
ATOM    124  H   ASN A   8       8.094   7.640  14.851  1.00  0.99           H  
ATOM    125  CA  ASN A   8      10.006   6.742  14.640  1.00  0.99           C  
ATOM    126  HA  ASN A   8      10.923   7.037  14.131  1.00  0.99           H  
ATOM    127  C   ASN A   8       9.662   5.325  14.201  1.00  0.99           C  
ATOM    128  CB  ASN A   8      10.248   6.850  16.151  1.00  0.99           C  
ATOM    129  HB2 ASN A   8      11.020   6.139  16.443  1.00  0.99           H  
ATOM    130  HB3 ASN A   8       9.337   6.617  16.703  1.00  0.99           H  
ATOM    131  O   ASN A   8       8.824   4.669  14.831  1.00  0.99           O  
ATOM    132  CG  ASN A   8      10.733   8.234  16.514  1.00  0.99           C  
ATOM    133  ND2 ASN A   8       9.847   9.113  16.924  1.00  0.99           N  
ATOM    134 HD21 ASN A   8       8.863   8.888  16.900  1.00  0.99           H  
ATOM    135 HD22 ASN A   8      10.186  10.059  17.028  1.00  0.99           H  
ATOM    136  OD1 ASN A   8      11.905   8.535  16.386  1.00  0.99           O  
ATOM    137  N   VAL A   9      10.279   4.878  13.112  1.00  0.99           N  
ATOM    138  H   VAL A   9      10.980   5.456  12.670  1.00  0.99           H  
ATOM    139  CA  VAL A   9      10.128   3.515  12.609  1.00  0.99           C  
ATOM    140  HA  VAL A   9       9.081   3.222  12.693  1.00  0.99           H  
ATOM    141  C   VAL A   9      10.986   2.601  13.470  1.00  0.99           C  
ATOM    142  CB  VAL A   9      10.525   3.401  11.132  1.00  0.99           C  
ATOM    143  HB  VAL A   9      11.593   3.587  11.023  1.00  0.99           H  
ATOM    144  O   VAL A   9      12.198   2.777  13.534  1.00  0.99           O  
ATOM    145  CG1 VAL A   9      10.212   1.991  10.638  1.00  0.99           C  
ATOM    146 HG11 VAL A   9      10.822   1.258  11.166  1.00  0.99           H  
ATOM    147 HG12 VAL A   9       9.154   1.762  10.768  1.00  0.99           H  
ATOM    148 HG13 VAL A   9      10.462   1.934   9.579  1.00  0.99           H  
ATOM    149  CG2 VAL A   9       9.759   4.395  10.249  1.00  0.99           C  
ATOM    150 HG21 VAL A   9       8.689   4.193  10.290  1.00  0.99           H  
ATOM    151 HG22 VAL A   9      10.103   4.298   9.219  1.00  0.99           H  
ATOM    152 HG23 VAL A   9       9.960   5.417  10.570  1.00  0.99           H  
ATOM    153  N   ARG A  10      10.358   1.667  14.184  1.00  0.99           N  
ATOM    154  H   ARG A  10       9.360   1.575  14.060  1.00  0.99           H  
ATOM    155  CA  ARG A  10      11.026   0.792  15.156  1.00  0.99           C  
ATOM    156  HA  ARG A  10      12.055   0.633  14.831  1.00  0.99           H  
ATOM    157  C   ARG A  10      10.363  -0.574  15.237  1.00  0.99           C  
ATOM    158  CB  ARG A  10      11.077   1.471  16.535  1.00  0.99           C  
ATOM    159  HB2 ARG A  10      11.645   0.838  17.216  1.00  0.99           H  
ATOM    160  HB3 ARG A  10      11.610   2.417  16.436  1.00  0.99           H  
ATOM    161  O   ARG A  10       9.162  -0.699  14.979  1.00  0.99           O  
ATOM    162  CG  ARG A  10       9.686   1.734  17.141  1.00  0.99           C  
ATOM    163  HG2 ARG A  10       9.110   2.380  16.479  1.00  0.99           H  
ATOM    164  HG3 ARG A  10       9.154   0.793  17.280  1.00  0.99           H  
ATOM    165  CD  ARG A  10       9.843   2.417  18.501  1.00  0.99           C  
ATOM    166  HD2 ARG A  10      10.412   3.337  18.365  1.00  0.99           H  
ATOM    167  HD3 ARG A  10      10.406   1.753  19.157  1.00  0.99           H  
ATOM    168  NE  ARG A  10       8.537   2.731  19.118  1.00  0.99           N  
ATOM    169  HE  ARG A  10       7.717   2.437  18.606  1.00  0.99           H  
ATOM    170  NH1 ARG A  10       9.377   3.684  21.025  1.00  0.99           N  
ATOM    171 HH11 ARG A  10      10.306   3.421  20.728  1.00  0.99           H  
ATOM    172 HH12 ARG A  10       9.269   4.217  21.876  1.00  0.99           H  
ATOM    173  NH2 ARG A  10       7.174   3.625  20.733  1.00  0.99           N  
ATOM    174 HH21 ARG A  10       6.358   3.576  20.140  1.00  0.99           H  
ATOM    175 HH22 ARG A  10       7.099   4.046  21.648  1.00  0.99           H  
ATOM    176  CZ  ARG A  10       8.365   3.335  20.281  1.00  0.99           C  
ATOM    177  N   LEU A  11      11.122  -1.567  15.688  1.00  0.98           N  
ATOM    178  H   LEU A  11      12.095  -1.386  15.889  1.00  0.98           H  
ATOM    179  CA  LEU A  11      10.575  -2.872  16.037  1.00  0.98           C  
ATOM    180  HA  LEU A  11       9.898  -3.176  15.239  1.00  0.98           H  
ATOM    181  C   LEU A  11       9.756  -2.794  17.330  1.00  0.98           C  
ATOM    182  CB  LEU A  11      11.696  -3.920  16.137  1.00  0.98           C  
ATOM    183  HB2 LEU A  11      12.455  -3.553  16.828  1.00  0.98           H  
ATOM    184  HB3 LEU A  11      11.284  -4.838  16.557  1.00  0.98           H  
ATOM    185  O   LEU A  11      10.108  -2.086  18.277  1.00  0.98           O  
ATOM    186  CG  LEU A  11      12.361  -4.263  14.790  1.00  0.98           C  
ATOM    187  HG  LEU A  11      12.726  -3.348  14.323  1.00  0.98           H  
ATOM    188  CD1 LEU A  11      13.557  -5.180  15.032  1.00  0.98           C  
ATOM    189 HD11 LEU A  11      13.233  -6.114  15.490  1.00  0.98           H  
ATOM    190 HD12 LEU A  11      14.281  -4.688  15.681  1.00  0.98           H  
ATOM    191 HD13 LEU A  11      14.042  -5.403  14.082  1.00  0.98           H  
ATOM    192  CD2 LEU A  11      11.398  -4.962  13.828  1.00  0.98           C  
ATOM    193 HD21 LEU A  11      10.989  -5.864  14.282  1.00  0.98           H  
ATOM    194 HD22 LEU A  11      11.933  -5.240  12.919  1.00  0.98           H  
ATOM    195 HD23 LEU A  11      10.587  -4.294  13.539  1.00  0.98           H  
ATOM    196  N   LYS A  12       8.654  -3.538  17.374  1.00  0.98           N  
ATOM    197  H   LYS A  12       8.361  -3.985  16.517  1.00  0.98           H  
ATOM    198  CA  LYS A  12       7.860  -3.768  18.579  1.00  0.98           C  
ATOM    199  HA  LYS A  12       8.521  -3.708  19.444  1.00  0.98           H  
ATOM    200  C   LYS A  12       7.244  -5.159  18.545  1.00  0.98           C  
ATOM    201  CB  LYS A  12       6.789  -2.676  18.689  1.00  0.98           C  
ATOM    202  HB2 LYS A  12       6.140  -2.709  17.814  1.00  0.98           H  
ATOM    203  HB3 LYS A  12       7.285  -1.706  18.718  1.00  0.98           H  
ATOM    204  O   LYS A  12       6.659  -5.543  17.539  1.00  0.98           O  
ATOM    205  CG  LYS A  12       5.950  -2.858  19.958  1.00  0.98           C  
ATOM    206  HG2 LYS A  12       6.606  -3.009  20.815  1.00  0.98           H  
ATOM    207  HG3 LYS A  12       5.301  -3.726  19.841  1.00  0.98           H  
ATOM    208  CD  LYS A  12       5.088  -1.628  20.203  1.00  0.98           C  
ATOM    209  HD2 LYS A  12       5.732  -0.762  20.353  1.00  0.98           H  
ATOM    210  HD3 LYS A  12       4.459  -1.482  19.325  1.00  0.98           H  
ATOM    211  CE  LYS A  12       4.206  -1.848  21.433  1.00  0.98           C  
ATOM    212  HE2 LYS A  12       4.830  -2.150  22.275  1.00  0.98           H  
ATOM    213  HE3 LYS A  12       3.527  -2.673  21.216  1.00  0.98           H  
ATOM    214  NZ  LYS A  12       3.446  -0.621  21.761  1.00  0.98           N  
ATOM    215  HZ1 LYS A  12       4.057   0.068  22.176  1.00  0.98           H  
ATOM    216  HZ2 LYS A  12       2.697  -0.836  22.403  1.00  0.98           H  
ATOM    217  HZ3 LYS A  12       3.064  -0.234  20.910  1.00  0.98           H  
ATOM    218  N   ASN A  13       7.320  -5.879  19.661  1.00  0.98           N  
ATOM    219  H   ASN A  13       7.848  -5.524  20.446  1.00  0.98           H  
ATOM    220  CA  ASN A  13       6.614  -7.147  19.807  1.00  0.98           C  
ATOM    221  HA  ASN A  13       6.777  -7.741  18.908  1.00  0.98           H  
ATOM    222  C   ASN A  13       5.107  -6.897  19.922  1.00  0.98           C  
ATOM    223  CB  ASN A  13       7.184  -7.933  21.000  1.00  0.98           C  
ATOM    224  HB2 ASN A  13       6.543  -8.791  21.202  1.00  0.98           H  
ATOM    225  HB3 ASN A  13       7.198  -7.302  21.889  1.00  0.98           H  
ATOM    226  O   ASN A  13       4.661  -6.088  20.741  1.00  0.98           O  
ATOM    227  CG  ASN A  13       8.582  -8.462  20.727  1.00  0.98           C  
ATOM    228  ND2 ASN A  13       9.286  -8.900  21.742  1.00  0.98           N  
ATOM    229 HD21 ASN A  13       8.909  -8.931  22.678  1.00  0.98           H  
ATOM    230 HD22 ASN A  13      10.203  -9.264  21.523  1.00  0.98           H  
ATOM    231  OD1 ASN A  13       9.058  -8.483  19.606  1.00  0.98           O  
ATOM    232  N   VAL A  14       4.332  -7.585  19.089  1.00  0.97           N  
ATOM    233  H   VAL A  14       4.773  -8.203  18.423  1.00  0.97           H  
ATOM    234  CA  VAL A  14       2.868  -7.524  19.072  1.00  0.97           C  
ATOM    235  HA  VAL A  14       2.520  -6.993  19.959  1.00  0.97           H  
ATOM    236  C   VAL A  14       2.327  -8.944  19.134  1.00  0.97           C  
ATOM    237  CB  VAL A  14       2.349  -6.773  17.830  1.00  0.97           C  
ATOM    238  HB  VAL A  14       2.688  -7.298  16.936  1.00  0.97           H  
ATOM    239  O   VAL A  14       2.829  -9.833  18.447  1.00  0.97           O  
ATOM    240  CG1 VAL A  14       0.815  -6.700  17.803  1.00  0.97           C  
ATOM    241 HG11 VAL A  14       0.487  -6.125  16.937  1.00  0.97           H  
ATOM    242 HG12 VAL A  14       0.439  -6.230  18.711  1.00  0.97           H  
ATOM    243 HG13 VAL A  14       0.393  -7.700  17.709  1.00  0.97           H  
ATOM    244  CG2 VAL A  14       2.878  -5.330  17.793  1.00  0.97           C  
ATOM    245 HG21 VAL A  14       3.960  -5.338  17.654  1.00  0.97           H  
ATOM    246 HG22 VAL A  14       2.636  -4.820  18.725  1.00  0.97           H  
ATOM    247 HG23 VAL A  14       2.435  -4.790  16.956  1.00  0.97           H  
ATOM    248  N   THR A  15       1.304  -9.142  19.961  1.00  0.97           N  
ATOM    249  H   THR A  15       0.976  -8.373  20.528  1.00  0.97           H  
ATOM    250  CA  THR A  15       0.631 -10.432  20.136  1.00  0.97           C  
ATOM    251  HA  THR A  15       1.227 -11.212  19.663  1.00  0.97           H  
ATOM    252  C   THR A  15      -0.742 -10.394  19.483  1.00  0.97           C  
ATOM    253  CB  THR A  15       0.494 -10.792  21.620  1.00  0.97           C  
ATOM    254  HB  THR A  15      -0.197 -10.094  22.093  1.00  0.97           H  
ATOM    255  O   THR A  15      -1.544  -9.521  19.821  1.00  0.97           O  
ATOM    256  CG2 THR A  15      -0.019 -12.215  21.835  1.00  0.97           C  
ATOM    257 HG21 THR A  15      -1.041 -12.305  21.467  1.00  0.97           H  
ATOM    258 HG22 THR A  15       0.617 -12.928  21.311  1.00  0.97           H  
ATOM    259 HG23 THR A  15      -0.014 -12.446  22.900  1.00  0.97           H  
ATOM    260  OG1 THR A  15       1.739 -10.670  22.264  1.00  0.97           O  
ATOM    261  HG1 THR A  15       2.251 -11.462  22.087  1.00  0.97           H  
ATOM    262  N   ARG A  16      -1.022 -11.343  18.587  1.00  0.97           N  
ATOM    263  H   ARG A  16      -0.288 -11.999  18.360  1.00  0.97           H  
ATOM    264  CA  ARG A  16      -2.338 -11.619  17.981  1.00  0.97           C  
ATOM    265  HA  ARG A  16      -3.139 -11.271  18.633  1.00  0.97           H  
ATOM    266  C   ARG A  16      -2.494 -13.118  17.801  1.00  0.97           C  
ATOM    267  CB  ARG A  16      -2.455 -10.979  16.592  1.00  0.97           C  
ATOM    268  HB2 ARG A  16      -1.678 -11.421  15.967  1.00  0.97           H  
ATOM    269  HB3 ARG A  16      -3.414 -11.251  16.151  1.00  0.97           H  
ATOM    270  O   ARG A  16      -1.496 -13.802  17.605  1.00  0.97           O  
ATOM    271  CG  ARG A  16      -2.315  -9.460  16.549  1.00  0.97           C  
ATOM    272  HG2 ARG A  16      -1.344  -9.152  16.938  1.00  0.97           H  
ATOM    273  HG3 ARG A  16      -2.414  -9.125  15.516  1.00  0.97           H  
ATOM    274  CD  ARG A  16      -3.436  -8.843  17.362  1.00  0.97           C  
ATOM    275  HD2 ARG A  16      -4.382  -9.190  16.946  1.00  0.97           H  
ATOM    276  HD3 ARG A  16      -3.402  -9.194  18.393  1.00  0.97           H  
ATOM    277  NE  ARG A  16      -3.398  -7.385  17.317  1.00  0.97           N  
ATOM    278  HE  ARG A  16      -3.842  -6.966  16.512  1.00  0.97           H  
ATOM    279  NH1 ARG A  16      -2.694  -6.987  19.465  1.00  0.97           N  
ATOM    280 HH11 ARG A  16      -2.502  -7.976  19.536  1.00  0.97           H  
ATOM    281 HH12 ARG A  16      -2.836  -6.451  20.309  1.00  0.97           H  
ATOM    282  NH2 ARG A  16      -3.533  -5.334  18.206  1.00  0.97           N  
ATOM    283 HH21 ARG A  16      -3.544  -4.719  19.007  1.00  0.97           H  
ATOM    284 HH22 ARG A  16      -4.052  -5.110  17.369  1.00  0.97           H  
ATOM    285  CZ  ARG A  16      -3.200  -6.584  18.334  1.00  0.97           C  
ATOM    286  N   LEU A  17      -3.723 -13.632  17.866  1.00  0.97           N  
ATOM    287  H   LEU A  17      -4.506 -13.007  17.993  1.00  0.97           H  
ATOM    288  CA  LEU A  17      -3.994 -15.068  17.689  1.00  0.97           C  
ATOM    289  HA  LEU A  17      -5.021 -15.259  17.998  1.00  0.97           H  
ATOM    290  C   LEU A  17      -3.096 -15.959  18.584  1.00  0.97           C  
ATOM    291  CB  LEU A  17      -3.879 -15.444  16.193  1.00  0.97           C  
ATOM    292  HB2 LEU A  17      -4.200 -16.480  16.085  1.00  0.97           H  
ATOM    293  HB3 LEU A  17      -2.828 -15.402  15.909  1.00  0.97           H  
ATOM    294  O   LEU A  17      -2.574 -16.978  18.138  1.00  0.97           O  
ATOM    295  CG  LEU A  17      -4.672 -14.592  15.187  1.00  0.97           C  
ATOM    296  HG  LEU A  17      -4.327 -13.559  15.221  1.00  0.97           H  
ATOM    297  CD1 LEU A  17      -4.410 -15.145  13.788  1.00  0.97           C  
ATOM    298 HD11 LEU A  17      -4.944 -14.563  13.037  1.00  0.97           H  
ATOM    299 HD12 LEU A  17      -4.754 -16.177  13.714  1.00  0.97           H  
ATOM    300 HD13 LEU A  17      -3.344 -15.103  13.561  1.00  0.97           H  
ATOM    301  CD2 LEU A  17      -6.172 -14.625  15.465  1.00  0.97           C  
ATOM    302 HD21 LEU A  17      -6.708 -14.099  14.676  1.00  0.97           H  
ATOM    303 HD22 LEU A  17      -6.393 -14.154  16.423  1.00  0.97           H  
ATOM    304 HD23 LEU A  17      -6.520 -15.658  15.489  1.00  0.97           H  
ATOM    305  N   CYS A  18      -2.854 -15.539  19.835  1.00  0.97           N  
ATOM    306  H   CYS A  18      -3.363 -14.727  20.156  1.00  0.97           H  
ATOM    307  CA  CYS A  18      -1.923 -16.179  20.782  1.00  0.97           C  
ATOM    308  HA  CYS A  18      -1.880 -15.535  21.661  1.00  0.97           H  
ATOM    309  C   CYS A  18      -0.455 -16.301  20.311  1.00  0.97           C  
ATOM    310  CB  CYS A  18      -2.482 -17.531  21.261  1.00  0.97           C  
ATOM    311  HB2 CYS A  18      -2.652 -18.173  20.397  1.00  0.97           H  
ATOM    312  HB3 CYS A  18      -1.724 -18.023  21.870  1.00  0.97           H  
ATOM    313  O   CYS A  18       0.326 -17.019  20.932  1.00  0.97           O  
ATOM    314  SG  CYS A  18      -3.992 -17.477  22.262  1.00  0.97           S  
ATOM    315  N   LYS A  19      -0.040 -15.592  19.255  1.00  0.97           N  
ATOM    316  H   LYS A  19      -0.719 -15.059  18.731  1.00  0.97           H  
ATOM    317  CA  LYS A  19       1.342 -15.574  18.764  1.00  0.97           C  
ATOM    318  HA  LYS A  19       1.949 -16.237  19.381  1.00  0.97           H  
ATOM    319  C   LYS A  19       1.941 -14.181  18.875  1.00  0.97           C  
ATOM    320  CB  LYS A  19       1.407 -16.102  17.327  1.00  0.97           C  
ATOM    321  HB2 LYS A  19       2.428 -15.990  16.963  1.00  0.97           H  
ATOM    322  HB3 LYS A  19       0.748 -15.512  16.691  1.00  0.97           H  
ATOM    323  O   LYS A  19       1.334 -13.190  18.473  1.00  0.97           O  
ATOM    324  CG  LYS A  19       1.011 -17.586  17.251  1.00  0.97           C  
ATOM    325  HG2 LYS A  19       1.593 -18.167  17.966  1.00  0.97           H  
ATOM    326  HG3 LYS A  19      -0.049 -17.693  17.481  1.00  0.97           H  
ATOM    327  CD  LYS A  19       1.277 -18.108  15.840  1.00  0.97           C  
ATOM    328  HD2 LYS A  19       2.351 -18.143  15.656  1.00  0.97           H  
ATOM    329  HD3 LYS A  19       0.823 -17.392  15.155  1.00  0.97           H  
ATOM    330  CE  LYS A  19       0.657 -19.486  15.591  1.00  0.97           C  
ATOM    331  HE2 LYS A  19      -0.373 -19.462  15.946  1.00  0.97           H  
ATOM    332  HE3 LYS A  19       1.196 -20.234  16.172  1.00  0.97           H  
ATOM    333  NZ  LYS A  19       0.675 -19.825  14.144  1.00  0.97           N  
ATOM    334  HZ1 LYS A  19       1.618 -19.888  13.787  1.00  0.97           H  
ATOM    335  HZ2 LYS A  19       0.200 -20.698  13.967  1.00  0.97           H  
ATOM    336  HZ3 LYS A  19       0.188 -19.110  13.623  1.00  0.97           H  
ATOM    337  N   THR A  20       3.151 -14.117  19.418  1.00  0.98           N  
ATOM    338  H   THR A  20       3.594 -14.981  19.695  1.00  0.98           H  
ATOM    339  CA  THR A  20       3.922 -12.880  19.557  1.00  0.98           C  
ATOM    340  HA  THR A  20       3.273 -12.021  19.384  1.00  0.98           H  
ATOM    341  C   THR A  20       5.031 -12.865  18.522  1.00  0.98           C  
ATOM    342  CB  THR A  20       4.507 -12.742  20.967  1.00  0.98           C  
ATOM    343  HB  THR A  20       5.186 -13.571  21.165  1.00  0.98           H  
ATOM    344  O   THR A  20       5.807 -13.814  18.445  1.00  0.98           O  
ATOM    345  CG2 THR A  20       5.243 -11.417  21.166  1.00  0.98           C  
ATOM    346 HG21 THR A  20       5.550 -11.325  22.208  1.00  0.98           H  
ATOM    347 HG22 THR A  20       6.135 -11.387  20.540  1.00  0.98           H  
ATOM    348 HG23 THR A  20       4.586 -10.586  20.909  1.00  0.98           H  
ATOM    349  OG1 THR A  20       3.459 -12.769  21.910  1.00  0.98           O  
ATOM    350  HG1 THR A  20       3.796 -13.207  22.695  1.00  0.98           H  
ATOM    351  N   LYS A  21       5.138 -11.779  17.756  1.00  0.97           N  
ATOM    352  H   LYS A  21       4.449 -11.047  17.851  1.00  0.97           H  
ATOM    353  CA  LYS A  21       6.249 -11.569  16.822  1.00  0.97           C  
ATOM    354  HA  LYS A  21       7.091 -12.171  17.165  1.00  0.97           H  
ATOM    355  C   LYS A  21       6.711 -10.108  16.819  1.00  0.97           C  
ATOM    356  CB  LYS A  21       5.862 -12.083  15.422  1.00  0.97           C  
ATOM    357  HB2 LYS A  21       6.759 -12.107  14.804  1.00  0.97           H  
ATOM    358  HB3 LYS A  21       5.494 -13.105  15.504  1.00  0.97           H  
ATOM    359  O   LYS A  21       5.906  -9.224  17.139  1.00  0.97           O  
ATOM    360  CG  LYS A  21       4.808 -11.222  14.710  1.00  0.97           C  
ATOM    361  HG2 LYS A  21       3.868 -11.245  15.262  1.00  0.97           H  
ATOM    362  HG3 LYS A  21       5.164 -10.194  14.659  1.00  0.97           H  
ATOM    363  CD  LYS A  21       4.583 -11.734  13.284  1.00  0.97           C  
ATOM    364  HD2 LYS A  21       5.547 -11.954  12.824  1.00  0.97           H  
ATOM    365  HD3 LYS A  21       3.977 -12.639  13.306  1.00  0.97           H  
ATOM    366  CE  LYS A  21       3.879 -10.654  12.467  1.00  0.97           C  
ATOM    367  HE2 LYS A  21       2.822 -10.642  12.733  1.00  0.97           H  
ATOM    368  HE3 LYS A  21       4.320  -9.696  12.744  1.00  0.97           H  
ATOM    369  NZ  LYS A  21       4.043 -10.877  11.009  1.00  0.97           N  
ATOM    370  HZ1 LYS A  21       5.006 -11.019  10.739  1.00  0.97           H  
ATOM    371  HZ2 LYS A  21       3.636 -10.131  10.463  1.00  0.97           H  
ATOM    372  HZ3 LYS A  21       3.546 -11.717  10.751  1.00  0.97           H  
ATOM    373  N   PRO A  22       7.977  -9.827  16.465  1.00  0.97           N  
ATOM    374  CA  PRO A  22       8.411  -8.464  16.201  1.00  0.97           C  
ATOM    375  HA  PRO A  22       8.172  -7.822  17.048  1.00  0.97           H  
ATOM    376  C   PRO A  22       7.716  -7.927  14.943  1.00  0.97           C  
ATOM    377  CB  PRO A  22       9.932  -8.543  16.047  1.00  0.97           C  
ATOM    378  HB2 PRO A  22      10.401  -8.446  17.026  1.00  0.97           H  
ATOM    379  HB3 PRO A  22      10.319  -7.786  15.365  1.00  0.97           H  
ATOM    380  O   PRO A  22       7.585  -8.624  13.938  1.00  0.97           O  
ATOM    381  CG  PRO A  22      10.161  -9.955  15.512  1.00  0.97           C  
ATOM    382  HG2 PRO A  22      10.003  -9.971  14.434  1.00  0.97           H  
ATOM    383  HG3 PRO A  22      11.156 -10.327  15.758  1.00  0.97           H  
ATOM    384  CD  PRO A  22       9.066 -10.766  16.205  1.00  0.97           C  
ATOM    385  HD2 PRO A  22       8.757 -11.590  15.563  1.00  0.97           H  
ATOM    386  HD3 PRO A  22       9.441 -11.151  17.153  1.00  0.97           H  
ATOM    387  N   LEU A  23       7.273  -6.674  15.003  1.00  0.97           N  
ATOM    388  H   LEU A  23       7.308  -6.200  15.894  1.00  0.97           H  
ATOM    389  CA  LEU A  23       6.717  -5.927  13.881  1.00  0.97           C  
ATOM    390  HA  LEU A  23       6.867  -6.483  12.955  1.00  0.97           H  
ATOM    391  C   LEU A  23       7.437  -4.597  13.714  1.00  0.97           C  
ATOM    392  CB  LEU A  23       5.218  -5.669  14.107  1.00  0.97           C  
ATOM    393  HB2 LEU A  23       5.060  -5.349  15.137  1.00  0.97           H  
ATOM    394  HB3 LEU A  23       4.919  -4.845  13.460  1.00  0.97           H  
ATOM    395  O   LEU A  23       7.733  -3.923  14.704  1.00  0.97           O  
ATOM    396  CG  LEU A  23       4.306  -6.862  13.799  1.00  0.97           C  
ATOM    397  HG  LEU A  23       4.501  -7.686  14.486  1.00  0.97           H  
ATOM    398  CD1 LEU A  23       2.862  -6.401  13.957  1.00  0.97           C  
ATOM    399 HD11 LEU A  23       2.654  -6.151  14.997  1.00  0.97           H  
ATOM    400 HD12 LEU A  23       2.673  -5.531  13.330  1.00  0.97           H  
ATOM    401 HD13 LEU A  23       2.204  -7.203  13.621  1.00  0.97           H  
ATOM    402  CD2 LEU A  23       4.472  -7.339  12.354  1.00  0.97           C  
ATOM    403 HD21 LEU A  23       4.547  -6.482  11.684  1.00  0.97           H  
ATOM    404 HD22 LEU A  23       5.381  -7.934  12.264  1.00  0.97           H  
ATOM    405 HD23 LEU A  23       3.615  -7.935  12.042  1.00  0.97           H  
ATOM    406  N   ILE A  24       7.647  -4.183  12.466  1.00  0.98           N  
ATOM    407  H   ILE A  24       7.349  -4.768  11.699  1.00  0.98           H  
ATOM    408  CA  ILE A  24       8.041  -2.811  12.156  1.00  0.98           C  
ATOM    409  HA  ILE A  24       8.814  -2.504  12.861  1.00  0.98           H  
ATOM    410  C   ILE A  24       6.813  -1.924  12.368  1.00  0.98           C  
ATOM    411  CB  ILE A  24       8.633  -2.689  10.736  1.00  0.98           C  
ATOM    412  HB  ILE A  24       7.871  -2.977  10.012  1.00  0.98           H  
ATOM    413  O   ILE A  24       5.724  -2.188  11.870  1.00  0.98           O  
ATOM    414  CG1 ILE A  24       9.861  -3.617  10.578  1.00  0.98           C  
ATOM    415 HG12 ILE A  24       9.588  -4.638  10.845  1.00  0.98           H  
ATOM    416 HG13 ILE A  24      10.656  -3.294  11.251  1.00  0.98           H  
ATOM    417  CG2 ILE A  24       9.049  -1.230  10.473  1.00  0.98           C  
ATOM    418 HG21 ILE A  24       8.213  -0.549  10.629  1.00  0.98           H  
ATOM    419 HG22 ILE A  24       9.873  -0.953  11.132  1.00  0.98           H  
ATOM    420 HG23 ILE A  24       9.372  -1.114   9.439  1.00  0.98           H  
ATOM    421  CD1 ILE A  24      10.418  -3.670   9.153  1.00  0.98           C  
ATOM    422 HD11 ILE A  24       9.619  -3.948   8.464  1.00  0.98           H  
ATOM    423 HD12 ILE A  24      11.202  -4.426   9.102  1.00  0.98           H  
ATOM    424 HD13 ILE A  24      10.841  -2.711   8.856  1.00  0.98           H  
ATOM    425  N   THR A  25       6.967  -0.871  13.160  1.00  0.99           N  
ATOM    426  H   THR A  25       7.881  -0.705  13.557  1.00  0.99           H  
ATOM    427  CA  THR A  25       5.867   0.018  13.544  1.00  0.99           C  
ATOM    428  HA  THR A  25       5.032  -0.111  12.856  1.00  0.99           H  
ATOM    429  C   THR A  25       6.304   1.468  13.479  1.00  0.99           C  
ATOM    430  CB  THR A  25       5.369  -0.288  14.963  1.00  0.99           C  
ATOM    431  HB  THR A  25       4.544   0.390  15.185  1.00  0.99           H  
ATOM    432  O   THR A  25       7.483   1.776  13.650  1.00  0.99           O  
ATOM    433  CG2 THR A  25       4.868  -1.717  15.153  1.00  0.99           C  
ATOM    434 HG21 THR A  25       4.204  -1.985  14.331  1.00  0.99           H  
ATOM    435 HG22 THR A  25       4.327  -1.797  16.096  1.00  0.99           H  
ATOM    436 HG23 THR A  25       5.706  -2.413  15.161  1.00  0.99           H  
ATOM    437  OG1 THR A  25       6.385  -0.051  15.913  1.00  0.99           O  
ATOM    438  HG1 THR A  25       7.167  -0.499  15.583  1.00  0.99           H  
ATOM    439  N   VAL A  26       5.347   2.384  13.333  1.00  0.99           N  
ATOM    440  H   VAL A  26       4.394   2.072  13.212  1.00  0.99           H  
ATOM    441  CA  VAL A  26       5.597   3.820  13.511  1.00  0.99           C  
ATOM    442  HA  VAL A  26       6.664   4.018  13.406  1.00  0.99           H  
ATOM    443  C   VAL A  26       5.182   4.214  14.918  1.00  0.99           C  
ATOM    444  CB  VAL A  26       4.887   4.658  12.443  1.00  0.99           C  
ATOM    445  HB  VAL A  26       3.829   4.395  12.436  1.00  0.99           H  
ATOM    446  O   VAL A  26       4.043   4.001  15.337  1.00  0.99           O  
ATOM    447  CG1 VAL A  26       5.026   6.160  12.705  1.00  0.99           C  
ATOM    448 HG11 VAL A  26       4.588   6.435  13.665  1.00  0.99           H  
ATOM    449 HG12 VAL A  26       4.493   6.703  11.925  1.00  0.99           H  
ATOM    450 HG13 VAL A  26       6.078   6.445  12.690  1.00  0.99           H  
ATOM    451  CG2 VAL A  26       5.496   4.369  11.070  1.00  0.99           C  
ATOM    452 HG21 VAL A  26       6.538   4.687  11.047  1.00  0.99           H  
ATOM    453 HG22 VAL A  26       5.455   3.300  10.864  1.00  0.99           H  
ATOM    454 HG23 VAL A  26       4.950   4.907  10.295  1.00  0.99           H  
ATOM    455  N   ASN A  27       6.115   4.788  15.674  1.00  0.99           N  
ATOM    456  H   ASN A  27       7.038   4.893  15.278  1.00  0.99           H  
ATOM    457  CA  ASN A  27       5.922   5.193  17.066  1.00  0.99           C  
ATOM    458  HA  ASN A  27       6.908   5.458  17.447  1.00  0.99           H  
ATOM    459  C   ASN A  27       5.444   4.038  17.974  1.00  0.99           C  
ATOM    460  CB  ASN A  27       5.057   6.474  17.120  1.00  0.99           C  
ATOM    461  HB2 ASN A  27       4.098   6.294  16.634  1.00  0.99           H  
ATOM    462  HB3 ASN A  27       4.868   6.741  18.160  1.00  0.99           H  
ATOM    463  O   ASN A  27       4.839   4.267  19.021  1.00  0.99           O  
ATOM    464  CG  ASN A  27       5.734   7.670  16.467  1.00  0.99           C  
ATOM    465  ND2 ASN A  27       5.008   8.709  16.134  1.00  0.99           N  
ATOM    466 HD21 ASN A  27       4.009   8.744  16.282  1.00  0.99           H  
ATOM    467 HD22 ASN A  27       5.515   9.480  15.723  1.00  0.99           H  
ATOM    468  OD1 ASN A  27       6.935   7.699  16.267  1.00  0.99           O  
ATOM    469  N   GLY A  28       5.759   2.778  17.640  1.00  0.98           N  
ATOM    470  H   GLY A  28       6.220   2.613  16.757  1.00  0.98           H  
ATOM    471  CA  GLY A  28       5.347   1.611  18.433  1.00  0.98           C  
ATOM    472  HA2 GLY A  28       5.560   1.785  19.487  1.00  0.98           H  
ATOM    473  HA3 GLY A  28       5.922   0.738  18.124  1.00  0.98           H  
ATOM    474  C   GLY A  28       3.859   1.266  18.309  1.00  0.98           C  
ATOM    475  O   GLY A  28       3.296   0.714  19.260  1.00  0.98           O  
ATOM    476  N   LYS A  29       3.209   1.650  17.205  1.00  0.98           N  
ATOM    477  H   LYS A  29       3.726   2.124  16.479  1.00  0.98           H  
ATOM    478  CA  LYS A  29       1.789   1.396  16.929  1.00  0.98           C  
ATOM    479  HA  LYS A  29       1.385   0.713  17.676  1.00  0.98           H  
ATOM    480  C   LYS A  29       1.611   0.728  15.560  1.00  0.98           C  
ATOM    481  CB  LYS A  29       0.994   2.712  16.989  1.00  0.98           C  
ATOM    482  HB2 LYS A  29      -0.054   2.486  16.790  1.00  0.98           H  
ATOM    483  HB3 LYS A  29       1.357   3.384  16.212  1.00  0.98           H  
ATOM    484  O   LYS A  29       2.285   1.107  14.605  1.00  0.98           O  
ATOM    485  CG  LYS A  29       1.076   3.423  18.347  1.00  0.98           C  
ATOM    486  HG2 LYS A  29       0.737   2.741  19.128  1.00  0.98           H  
ATOM    487  HG3 LYS A  29       2.107   3.712  18.550  1.00  0.98           H  
ATOM    488  CD  LYS A  29       0.198   4.681  18.353  1.00  0.98           C  
ATOM    489  HD2 LYS A  29      -0.833   4.398  18.142  1.00  0.98           H  
ATOM    490  HD3 LYS A  29       0.549   5.364  17.579  1.00  0.98           H  
ATOM    491  CE  LYS A  29       0.290   5.350  19.729  1.00  0.98           C  
ATOM    492  HE2 LYS A  29      -0.018   4.625  20.482  1.00  0.98           H  
ATOM    493  HE3 LYS A  29       1.332   5.603  19.921  1.00  0.98           H  
ATOM    494  NZ  LYS A  29      -0.559   6.563  19.814  1.00  0.98           N  
ATOM    495  HZ1 LYS A  29      -0.488   6.971  20.735  1.00  0.98           H  
ATOM    496  HZ2 LYS A  29      -1.525   6.322  19.643  1.00  0.98           H  
ATOM    497  HZ3 LYS A  29      -0.260   7.249  19.135  1.00  0.98           H  
ATOM    498  N   SER A  30       0.697  -0.237  15.493  1.00  0.96           N  
ATOM    499  H   SER A  30       0.194  -0.487  16.332  1.00  0.96           H  
ATOM    500  CA  SER A  30       0.184  -0.842  14.260  1.00  0.96           C  
ATOM    501  HA  SER A  30       0.340  -0.164  13.421  1.00  0.96           H  
ATOM    502  C   SER A  30      -1.316  -1.130  14.469  1.00  0.96           C  
ATOM    503  CB  SER A  30       0.946  -2.126  13.931  1.00  0.96           C  
ATOM    504  HB2 SER A  30       2.019  -1.935  13.968  1.00  0.96           H  
ATOM    505  HB3 SER A  30       0.695  -2.907  14.648  1.00  0.96           H  
ATOM    506  O   SER A  30      -1.635  -1.901  15.378  1.00  0.96           O  
ATOM    507  OG  SER A  30       0.605  -2.543  12.631  1.00  0.96           O  
ATOM    508  HG  SER A  30       1.143  -2.069  11.992  1.00  0.96           H  
ATOM    509  N   PRO A  31      -2.242  -0.465  13.751  1.00  0.98           N  
ATOM    510  CA  PRO A  31      -2.012   0.649  12.829  1.00  0.98           C  
ATOM    511  HA  PRO A  31      -1.456   0.282  11.966  1.00  0.98           H  
ATOM    512  C   PRO A  31      -1.253   1.814  13.484  1.00  0.98           C  
ATOM    513  CB  PRO A  31      -3.398   1.104  12.361  1.00  0.98           C  
ATOM    514  HB2 PRO A  31      -3.396   1.383  11.307  1.00  0.98           H  
ATOM    515  HB3 PRO A  31      -3.739   1.944  12.967  1.00  0.98           H  
ATOM    516  O   PRO A  31      -1.326   2.039  14.695  1.00  0.98           O  
ATOM    517  CG  PRO A  31      -4.301  -0.097  12.634  1.00  0.98           C  
ATOM    518  HG2 PRO A  31      -4.258  -0.805  11.806  1.00  0.98           H  
ATOM    519  HG3 PRO A  31      -5.329   0.211  12.824  1.00  0.98           H  
ATOM    520  CD  PRO A  31      -3.664  -0.735  13.861  1.00  0.98           C  
ATOM    521  HD2 PRO A  31      -3.856  -1.808  13.865  1.00  0.98           H  
ATOM    522  HD3 PRO A  31      -4.056  -0.276  14.769  1.00  0.98           H  
ATOM    523  N   GLY A  32      -0.489   2.543  12.681  1.00  0.98           N  
ATOM    524  H   GLY A  32      -0.505   2.319  11.696  1.00  0.98           H  
ATOM    525  CA  GLY A  32       0.320   3.685  13.082  1.00  0.98           C  
ATOM    526  HA2 GLY A  32       0.957   3.955  12.240  1.00  0.98           H  
ATOM    527  HA3 GLY A  32       0.964   3.394  13.912  1.00  0.98           H  
ATOM    528  C   GLY A  32      -0.496   4.921  13.490  1.00  0.98           C  
ATOM    529  O   GLY A  32      -1.730   4.924  13.472  1.00  0.98           O  
ATOM    530  N   PRO A  33       0.179   6.010  13.901  1.00  0.98           N  
ATOM    531  CA  PRO A  33      -0.489   7.244  14.304  1.00  0.98           C  
ATOM    532  HA  PRO A  33      -1.162   7.034  15.135  1.00  0.98           H  
ATOM    533  C   PRO A  33      -1.301   7.875  13.162  1.00  0.98           C  
ATOM    534  CB  PRO A  33       0.633   8.174  14.777  1.00  0.98           C  
ATOM    535  HB2 PRO A  33       0.822   8.009  15.838  1.00  0.98           H  
ATOM    536  HB3 PRO A  33       0.411   9.224  14.587  1.00  0.98           H  
ATOM    537  O   PRO A  33      -0.891   7.889  12.004  1.00  0.98           O  
ATOM    538  CG  PRO A  33       1.840   7.698  13.967  1.00  0.98           C  
ATOM    539  HG2 PRO A  33       2.784   7.951  14.450  1.00  0.98           H  
ATOM    540  HG3 PRO A  33       1.798   8.119  12.962  1.00  0.98           H  
ATOM    541  CD  PRO A  33       1.623   6.188  13.893  1.00  0.98           C  
ATOM    542  HD2 PRO A  33       2.075   5.796  12.982  1.00  0.98           H  
ATOM    543  HD3 PRO A  33       2.056   5.704  14.769  1.00  0.98           H  
ATOM    544  N   LYS A  34      -2.440   8.480  13.510  1.00  0.98           N  
ATOM    545  H   LYS A  34      -2.734   8.436  14.475  1.00  0.98           H  
ATOM    546  CA  LYS A  34      -3.214   9.297  12.570  1.00  0.98           C  
ATOM    547  HA  LYS A  34      -3.283   8.745  11.633  1.00  0.98           H  
ATOM    548  C   LYS A  34      -2.493  10.612  12.255  1.00  0.98           C  
ATOM    549  CB  LYS A  34      -4.649   9.520  13.080  1.00  0.98           C  
ATOM    550  HB2 LYS A  34      -5.117   8.547  13.232  1.00  0.98           H  
ATOM    551  HB3 LYS A  34      -5.210  10.041  12.304  1.00  0.98           H  
ATOM    552  O   LYS A  34      -2.015  11.284  13.171  1.00  0.98           O  
ATOM    553  CG  LYS A  34      -4.729  10.333  14.385  1.00  0.98           C  
ATOM    554  HG2 LYS A  34      -4.308  11.326  14.227  1.00  0.98           H  
ATOM    555  HG3 LYS A  34      -4.159   9.831  15.167  1.00  0.98           H  
ATOM    556  CD  LYS A  34      -6.177  10.498  14.852  1.00  0.98           C  
ATOM    557  HD2 LYS A  34      -6.593   9.517  15.083  1.00  0.98           H  
ATOM    558  HD3 LYS A  34      -6.760  10.951  14.050  1.00  0.98           H  
ATOM    559  CE  LYS A  34      -6.218  11.397  16.093  1.00  0.98           C  
ATOM    560  HE2 LYS A  34      -5.797  12.367  15.828  1.00  0.98           H  
ATOM    561  HE3 LYS A  34      -5.584  10.958  16.863  1.00  0.98           H  
ATOM    562  NZ  LYS A  34      -7.604  11.558  16.597  1.00  0.98           N  
ATOM    563  HZ1 LYS A  34      -8.193  11.957  15.880  1.00  0.98           H  
ATOM    564  HZ2 LYS A  34      -7.993  10.662  16.855  1.00  0.98           H  
ATOM    565  HZ3 LYS A  34      -7.623  12.165  17.404  1.00  0.98           H  
ATOM    566  N   ILE A  35      -2.502  11.010  10.988  1.00  0.99           N  
ATOM    567  H   ILE A  35      -2.902  10.385  10.303  1.00  0.99           H  
ATOM    568  CA  ILE A  35      -2.211  12.380  10.552  1.00  0.99           C  
ATOM    569  HA  ILE A  35      -1.621  12.883  11.318  1.00  0.99           H  
ATOM    570  C   ILE A  35      -3.538  13.124  10.431  1.00  0.99           C  
ATOM    571  CB  ILE A  35      -1.379  12.390   9.255  1.00  0.99           C  
ATOM    572  HB  ILE A  35      -1.858  11.743   8.520  1.00  0.99           H  
ATOM    573  O   ILE A  35      -4.541  12.560   9.992  1.00  0.99           O  
ATOM    574  CG1 ILE A  35       0.021  11.827   9.583  1.00  0.99           C  
ATOM    575 HG12 ILE A  35      -0.080  10.826  10.002  1.00  0.99           H  
ATOM    576 HG13 ILE A  35       0.502  12.460  10.329  1.00  0.99           H  
ATOM    577  CG2 ILE A  35      -1.285  13.809   8.660  1.00  0.99           C  
ATOM    578 HG21 ILE A  35      -2.272  14.181   8.384  1.00  0.99           H  
ATOM    579 HG22 ILE A  35      -0.812  14.492   9.365  1.00  0.99           H  
ATOM    580 HG23 ILE A  35      -0.702  13.795   7.740  1.00  0.99           H  
ATOM    581  CD1 ILE A  35       0.943  11.721   8.371  1.00  0.99           C  
ATOM    582 HD11 ILE A  35       1.191  12.708   7.982  1.00  0.99           H  
ATOM    583 HD12 ILE A  35       0.464  11.128   7.592  1.00  0.99           H  
ATOM    584 HD13 ILE A  35       1.874  11.243   8.678  1.00  0.99           H  
ATOM    585  N   VAL A  36      -3.560  14.376  10.879  1.00  0.99           N  
ATOM    586  H   VAL A  36      -2.684  14.814  11.125  1.00  0.99           H  
ATOM    587  CA  VAL A  36      -4.763  15.208  10.920  1.00  0.99           C  
ATOM    588  HA  VAL A  36      -5.511  14.790  10.247  1.00  0.99           H  
ATOM    589  C   VAL A  36      -4.424  16.612  10.434  1.00  0.99           C  
ATOM    590  CB  VAL A  36      -5.372  15.240  12.332  1.00  0.99           C  
ATOM    591  HB  VAL A  36      -4.656  15.662  13.037  1.00  0.99           H  
ATOM    592  O   VAL A  36      -3.774  17.386  11.134  1.00  0.99           O  
ATOM    593  CG1 VAL A  36      -6.635  16.097  12.337  1.00  0.99           C  
ATOM    594 HG11 VAL A  36      -7.313  15.736  11.563  1.00  0.99           H  
ATOM    595 HG12 VAL A  36      -7.107  16.042  13.318  1.00  0.99           H  
ATOM    596 HG13 VAL A  36      -6.386  17.140  12.137  1.00  0.99           H  
ATOM    597  CG2 VAL A  36      -5.771  13.843  12.833  1.00  0.99           C  
ATOM    598 HG21 VAL A  36      -6.244  13.915  13.812  1.00  0.99           H  
ATOM    599 HG22 VAL A  36      -6.454  13.376  12.122  1.00  0.99           H  
ATOM    600 HG23 VAL A  36      -4.880  13.221  12.921  1.00  0.99           H  
ATOM    601  N   ALA A  37      -4.913  16.953   9.253  1.00  0.98           N  
ATOM    602  H   ALA A  37      -5.476  16.279   8.754  1.00  0.98           H  
ATOM    603  CA  ALA A  37      -4.706  18.245   8.615  1.00  0.98           C  
ATOM    604  HA  ALA A  37      -4.211  18.931   9.302  1.00  0.98           H  
ATOM    605  C   ALA A  37      -6.049  18.877   8.224  1.00  0.98           C  
ATOM    606  CB  ALA A  37      -3.776  18.020   7.417  1.00  0.98           C  
ATOM    607  HB1 ALA A  37      -3.542  18.967   6.931  1.00  0.98           H  
ATOM    608  HB2 ALA A  37      -4.257  17.364   6.691  1.00  0.98           H  
ATOM    609  HB3 ALA A  37      -2.846  17.561   7.751  1.00  0.98           H  
ATOM    610  O   ALA A  37      -7.103  18.245   8.310  1.00  0.98           O  
ATOM    611  N   ARG A  38      -6.024  20.138   7.800  1.00  0.98           N  
ATOM    612  H   ARG A  38      -5.144  20.632   7.837  1.00  0.98           H  
ATOM    613  CA  ARG A  38      -7.111  20.777   7.047  1.00  0.98           C  
ATOM    614  HA  ARG A  38      -7.985  20.126   7.037  1.00  0.98           H  
ATOM    615  C   ARG A  38      -6.702  20.957   5.592  1.00  0.98           C  
ATOM    616  CB  ARG A  38      -7.494  22.121   7.686  1.00  0.98           C  
ATOM    617  HB2 ARG A  38      -8.161  22.658   7.012  1.00  0.98           H  
ATOM    618  HB3 ARG A  38      -6.603  22.728   7.844  1.00  0.98           H  
ATOM    619  O   ARG A  38      -5.516  21.022   5.288  1.00  0.98           O  
ATOM    620  CG  ARG A  38      -8.224  21.894   9.011  1.00  0.98           C  
ATOM    621  HG2 ARG A  38      -9.117  21.311   8.782  1.00  0.98           H  
ATOM    622  HG3 ARG A  38      -7.586  21.346   9.703  1.00  0.98           H  
ATOM    623  CD  ARG A  38      -8.691  23.195   9.664  1.00  0.98           C  
ATOM    624  HD2 ARG A  38      -7.819  23.808   9.893  1.00  0.98           H  
ATOM    625  HD3 ARG A  38      -9.312  23.745   8.956  1.00  0.98           H  
ATOM    626  NE  ARG A  38      -9.454  22.928  10.902  1.00  0.98           N  
ATOM    627  HE  ARG A  38      -8.973  23.099  11.774  1.00  0.98           H  
ATOM    628  NH1 ARG A  38     -11.458  22.288   9.939  1.00  0.98           N  
ATOM    629 HH11 ARG A  38     -11.098  22.413   9.004  1.00  0.98           H  
ATOM    630 HH12 ARG A  38     -12.424  22.001  10.017  1.00  0.98           H  
ATOM    631  NH2 ARG A  38     -11.250  22.302  12.150  1.00  0.98           N  
ATOM    632 HH21 ARG A  38     -12.199  21.959  12.199  1.00  0.98           H  
ATOM    633 HH22 ARG A  38     -10.733  22.493  12.997  1.00  0.98           H  
ATOM    634  CZ  ARG A  38     -10.708  22.508  10.982  1.00  0.98           C  
ATOM    635  N   GLU A  39      -7.679  21.087   4.704  1.00  0.98           N  
ATOM    636  H   GLU A  39      -8.630  20.917   4.996  1.00  0.98           H  
ATOM    637  CA  GLU A  39      -7.434  21.590   3.352  1.00  0.98           C  
ATOM    638  HA  GLU A  39      -6.829  20.863   2.810  1.00  0.98           H  
ATOM    639  C   GLU A  39      -6.664  22.927   3.435  1.00  0.98           C  
ATOM    640  CB  GLU A  39      -8.777  21.752   2.619  1.00  0.98           C  
ATOM    641  HB2 GLU A  39      -9.341  20.823   2.693  1.00  0.98           H  
ATOM    642  HB3 GLU A  39      -9.355  22.536   3.108  1.00  0.98           H  
ATOM    643  O   GLU A  39      -7.105  23.868   4.097  1.00  0.98           O  
ATOM    644  CG  GLU A  39      -8.579  22.104   1.136  1.00  0.98           C  
ATOM    645  HG2 GLU A  39      -7.918  22.969   1.068  1.00  0.98           H  
ATOM    646  HG3 GLU A  39      -8.080  21.274   0.636  1.00  0.98           H  
ATOM    647  CD  GLU A  39      -9.881  22.441   0.387  1.00  0.98           C  
ATOM    648  OE1 GLU A  39      -9.767  23.180  -0.616  1.00  0.98           O  
ATOM    649  OE2 GLU A  39     -10.994  22.028   0.798  1.00  0.98           O  
ATOM    650  N   GLY A  40      -5.506  22.999   2.779  1.00  0.98           N  
ATOM    651  H   GLY A  40      -5.199  22.184   2.268  1.00  0.98           H  
ATOM    652  CA  GLY A  40      -4.579  24.133   2.796  1.00  0.98           C  
ATOM    653  HA2 GLY A  40      -4.041  24.152   1.848  1.00  0.98           H  
ATOM    654  HA3 GLY A  40      -5.143  25.061   2.889  1.00  0.98           H  
ATOM    655  C   GLY A  40      -3.531  24.108   3.915  1.00  0.98           C  
ATOM    656  O   GLY A  40      -2.686  25.000   3.963  1.00  0.98           O  
ATOM    657  N   ASP A  41      -3.551  23.123   4.819  1.00  0.99           N  
ATOM    658  H   ASP A  41      -4.246  22.394   4.745  1.00  0.99           H  
ATOM    659  CA  ASP A  41      -2.462  22.956   5.782  1.00  0.99           C  
ATOM    660  HA  ASP A  41      -2.216  23.941   6.180  1.00  0.99           H  
ATOM    661  C   ASP A  41      -1.191  22.450   5.086  1.00  0.99           C  
ATOM    662  CB  ASP A  41      -2.857  22.060   6.974  1.00  0.99           C  
ATOM    663  HB2 ASP A  41      -3.383  21.177   6.610  1.00  0.99           H  
ATOM    664  HB3 ASP A  41      -1.942  21.711   7.454  1.00  0.99           H  
ATOM    665  O   ASP A  41      -1.234  21.594   4.198  1.00  0.99           O  
ATOM    666  CG  ASP A  41      -3.692  22.761   8.058  1.00  0.99           C  
ATOM    667  OD1 ASP A  41      -3.804  24.013   8.036  1.00  0.99           O  
ATOM    668  OD2 ASP A  41      -4.153  22.062   9.003  1.00  0.99           O  
ATOM    669  N   ASN A  42      -0.051  22.970   5.541  1.00  0.99           N  
ATOM    670  H   ASN A  42      -0.102  23.599   6.330  1.00  0.99           H  
ATOM    671  CA  ASN A  42       1.254  22.416   5.229  1.00  0.99           C  
ATOM    672  HA  ASN A  42       1.235  21.999   4.222  1.00  0.99           H  
ATOM    673  C   ASN A  42       1.544  21.282   6.213  1.00  0.99           C  
ATOM    674  CB  ASN A  42       2.321  23.521   5.270  1.00  0.99           C  
ATOM    675  HB2 ASN A  42       2.012  24.354   4.637  1.00  0.99           H  
ATOM    676  HB3 ASN A  42       2.465  23.879   6.289  1.00  0.99           H  
ATOM    677  O   ASN A  42       1.433  21.473   7.423  1.00  0.99           O  
ATOM    678  CG  ASN A  42       3.620  22.980   4.712  1.00  0.99           C  
ATOM    679  ND2 ASN A  42       4.699  23.000   5.455  1.00  0.99           N  
ATOM    680 HD21 ASN A  42       4.714  23.401   6.382  1.00  0.99           H  
ATOM    681 HD22 ASN A  42       5.476  22.504   5.042  1.00  0.99           H  
ATOM    682  OD1 ASN A  42       3.653  22.493   3.597  1.00  0.99           O  
ATOM    683  N   VAL A  43       1.898  20.106   5.721  1.00  0.99           N  
ATOM    684  H   VAL A  43       2.036  20.024   4.724  1.00  0.99           H  
ATOM    685  CA  VAL A  43       2.171  18.915   6.521  1.00  0.99           C  
ATOM    686  HA  VAL A  43       1.946  19.118   7.568  1.00  0.99           H  
ATOM    687  C   VAL A  43       3.654  18.598   6.414  1.00  0.99           C  
ATOM    688  CB  VAL A  43       1.284  17.737   6.084  1.00  0.99           C  
ATOM    689  HB  VAL A  43       1.458  17.517   5.031  1.00  0.99           H  
ATOM    690  O   VAL A  43       4.190  18.434   5.321  1.00  0.99           O  
ATOM    691  CG1 VAL A  43       1.580  16.479   6.911  1.00  0.99           C  
ATOM    692 HG11 VAL A  43       0.894  15.680   6.630  1.00  0.99           H  
ATOM    693 HG12 VAL A  43       2.592  16.137   6.697  1.00  0.99           H  
ATOM    694 HG13 VAL A  43       1.483  16.690   7.976  1.00  0.99           H  
ATOM    695  CG2 VAL A  43      -0.201  18.084   6.277  1.00  0.99           C  
ATOM    696 HG21 VAL A  43      -0.472  18.924   5.639  1.00  0.99           H  
ATOM    697 HG22 VAL A  43      -0.821  17.231   5.998  1.00  0.99           H  
ATOM    698 HG23 VAL A  43      -0.392  18.347   7.318  1.00  0.99           H  
ATOM    699  N   VAL A  44       4.307  18.517   7.571  1.00  0.99           N  
ATOM    700  H   VAL A  44       3.787  18.672   8.423  1.00  0.99           H  
ATOM    701  CA  VAL A  44       5.727  18.198   7.705  1.00  0.99           C  
ATOM    702  HA  VAL A  44       6.145  18.024   6.713  1.00  0.99           H  
ATOM    703  C   VAL A  44       5.854  16.926   8.529  1.00  0.99           C  
ATOM    704  CB  VAL A  44       6.515  19.364   8.328  1.00  0.99           C  
ATOM    705  HB  VAL A  44       6.144  19.563   9.333  1.00  0.99           H  
ATOM    706  O   VAL A  44       5.492  16.910   9.706  1.00  0.99           O  
ATOM    707  CG1 VAL A  44       8.009  19.032   8.405  1.00  0.99           C  
ATOM    708 HG11 VAL A  44       8.556  19.878   8.821  1.00  0.99           H  
ATOM    709 HG12 VAL A  44       8.387  18.822   7.404  1.00  0.99           H  
ATOM    710 HG13 VAL A  44       8.178  18.166   9.045  1.00  0.99           H  
ATOM    711  CG2 VAL A  44       6.369  20.642   7.492  1.00  0.99           C  
ATOM    712 HG21 VAL A  44       6.717  20.456   6.476  1.00  0.99           H  
ATOM    713 HG22 VAL A  44       5.324  20.949   7.455  1.00  0.99           H  
ATOM    714 HG23 VAL A  44       6.957  21.446   7.934  1.00  0.99           H  
ATOM    715  N   VAL A  45       6.366  15.852   7.935  1.00  0.99           N  
ATOM    716  H   VAL A  45       6.654  15.933   6.971  1.00  0.99           H  
ATOM    717  CA  VAL A  45       6.602  14.584   8.635  1.00  0.99           C  
ATOM    718  HA  VAL A  45       6.335  14.711   9.684  1.00  0.99           H  
ATOM    719  C   VAL A  45       8.079  14.243   8.578  1.00  0.99           C  
ATOM    720  CB  VAL A  45       5.742  13.422   8.100  1.00  0.99           C  
ATOM    721  HB  VAL A  45       6.098  13.114   7.117  1.00  0.99           H  
ATOM    722  O   VAL A  45       8.609  13.940   7.514  1.00  0.99           O  
ATOM    723  CG1 VAL A  45       5.870  12.234   9.070  1.00  0.99           C  
ATOM    724 HG11 VAL A  45       5.104  11.486   8.868  1.00  0.99           H  
ATOM    725 HG12 VAL A  45       6.850  11.769   8.956  1.00  0.99           H  
ATOM    726 HG13 VAL A  45       5.750  12.564  10.102  1.00  0.99           H  
ATOM    727  CG2 VAL A  45       4.266  13.817   7.966  1.00  0.99           C  
ATOM    728 HG21 VAL A  45       4.165  14.542   7.159  1.00  0.99           H  
ATOM    729 HG22 VAL A  45       3.895  14.251   8.895  1.00  0.99           H  
ATOM    730 HG23 VAL A  45       3.669  12.944   7.704  1.00  0.99           H  
ATOM    731  N   LYS A  46       8.742  14.261   9.735  1.00  0.99           N  
ATOM    732  H   LYS A  46       8.234  14.510  10.572  1.00  0.99           H  
ATOM    733  CA  LYS A  46      10.119  13.782   9.866  1.00  0.99           C  
ATOM    734  HA  LYS A  46      10.625  13.893   8.907  1.00  0.99           H  
ATOM    735  C   LYS A  46      10.104  12.298  10.208  1.00  0.99           C  
ATOM    736  CB  LYS A  46      10.877  14.630  10.893  1.00  0.99           C  
ATOM    737  HB2 LYS A  46      10.775  15.681  10.621  1.00  0.99           H  
ATOM    738  HB3 LYS A  46      10.453  14.482  11.887  1.00  0.99           H  
ATOM    739  O   LYS A  46       9.631  11.915  11.280  1.00  0.99           O  
ATOM    740  CG  LYS A  46      12.367  14.259  10.902  1.00  0.99           C  
ATOM    741  HG2 LYS A  46      12.756  14.307   9.885  1.00  0.99           H  
ATOM    742  HG3 LYS A  46      12.488  13.238  11.261  1.00  0.99           H  
ATOM    743  CD  LYS A  46      13.174  15.214  11.790  1.00  0.99           C  
ATOM    744  HD2 LYS A  46      13.018  16.237  11.450  1.00  0.99           H  
ATOM    745  HD3 LYS A  46      12.845  15.116  12.824  1.00  0.99           H  
ATOM    746  CE  LYS A  46      14.661  14.857  11.675  1.00  0.99           C  
ATOM    747  HE2 LYS A  46      14.803  13.838  12.033  1.00  0.99           H  
ATOM    748  HE3 LYS A  46      14.939  14.865  10.621  1.00  0.99           H  
ATOM    749  NZ  LYS A  46      15.528  15.801  12.424  1.00  0.99           N  
ATOM    750  HZ1 LYS A  46      15.305  15.805  13.409  1.00  0.99           H  
ATOM    751  HZ2 LYS A  46      15.433  16.735  12.052  1.00  0.99           H  
ATOM    752  HZ3 LYS A  46      16.495  15.534  12.308  1.00  0.99           H  
ATOM    753  N   VAL A  47      10.611  11.471   9.303  1.00  0.99           N  
ATOM    754  H   VAL A  47      10.990  11.866   8.455  1.00  0.99           H  
ATOM    755  CA  VAL A  47      10.731  10.024   9.494  1.00  0.99           C  
ATOM    756  HA  VAL A  47      10.045   9.710  10.281  1.00  0.99           H  
ATOM    757  C   VAL A  47      12.148   9.701   9.948  1.00  0.99           C  
ATOM    758  CB  VAL A  47      10.343   9.256   8.218  1.00  0.99           C  
ATOM    759  HB  VAL A  47      11.013   9.541   7.408  1.00  0.99           H  
ATOM    760  O   VAL A  47      13.111  10.142   9.330  1.00  0.99           O  
ATOM    761  CG1 VAL A  47      10.427   7.739   8.435  1.00  0.99           C  
ATOM    762 HG11 VAL A  47       9.802   7.444   9.277  1.00  0.99           H  
ATOM    763 HG12 VAL A  47      10.090   7.217   7.539  1.00  0.99           H  
ATOM    764 HG13 VAL A  47      11.458   7.441   8.624  1.00  0.99           H  
ATOM    765  CG2 VAL A  47       8.902   9.578   7.794  1.00  0.99           C  
ATOM    766 HG21 VAL A  47       8.200   9.316   8.585  1.00  0.99           H  
ATOM    767 HG22 VAL A  47       8.805  10.638   7.559  1.00  0.99           H  
ATOM    768 HG23 VAL A  47       8.643   9.007   6.903  1.00  0.99           H  
ATOM    769  N   HIS A  48      12.264   8.930  11.023  1.00  0.99           N  
ATOM    770  H   HIS A  48      11.414   8.628  11.477  1.00  0.99           H  
ATOM    771  CA  HIS A  48      13.505   8.374  11.546  1.00  0.99           C  
ATOM    772  HA  HIS A  48      14.360   8.760  10.992  1.00  0.99           H  
ATOM    773  C   HIS A  48      13.459   6.857  11.380  1.00  0.99           C  
ATOM    774  CB  HIS A  48      13.652   8.741  13.029  1.00  0.99           C  
ATOM    775  HB2 HIS A  48      12.817   8.318  13.589  1.00  0.99           H  
ATOM    776  HB3 HIS A  48      14.569   8.280  13.398  1.00  0.99           H  
ATOM    777  O   HIS A  48      12.555   6.215  11.931  1.00  0.99           O  
ATOM    778  CG  HIS A  48      13.713  10.215  13.325  1.00  0.99           C  
ATOM    779  CD2 HIS A  48      12.666  11.096  13.384  1.00  0.99           C  
ATOM    780  HD2 HIS A  48      11.632  10.855  13.185  1.00  0.99           H  
ATOM    781  ND1 HIS A  48      14.844  10.908  13.678  1.00  0.99           N  
ATOM    782  HD1 HIS A  48      15.774  10.521  13.745  1.00  0.99           H  
ATOM    783  CE1 HIS A  48      14.490  12.173  13.945  1.00  0.99           C  
ATOM    784  HE1 HIS A  48      15.173  12.936  14.286  1.00  0.99           H  
ATOM    785  NE2 HIS A  48      13.170  12.349  13.767  1.00  0.99           N  
ATOM    786  N   ASN A  49      14.402   6.289  10.626  1.00  0.99           N  
ATOM    787  H   ASN A  49      15.137   6.850  10.219  1.00  0.99           H  
ATOM    788  CA  ASN A  49      14.477   4.846  10.446  1.00  0.99           C  
ATOM    789  HA  ASN A  49      13.488   4.420  10.615  1.00  0.99           H  
ATOM    790  C   ASN A  49      15.421   4.212  11.478  1.00  0.99           C  
ATOM    791  CB  ASN A  49      14.858   4.499   8.998  1.00  0.99           C  
ATOM    792  HB2 ASN A  49      14.172   4.978   8.299  1.00  0.99           H  
ATOM    793  HB3 ASN A  49      15.871   4.844   8.793  1.00  0.99           H  
ATOM    794  O   ASN A  49      16.638   4.285  11.336  1.00  0.99           O  
ATOM    795  CG  ASN A  49      14.790   2.996   8.783  1.00  0.99           C  
ATOM    796  ND2 ASN A  49      15.243   2.491   7.666  1.00  0.99           N  
ATOM    797 HD21 ASN A  49      15.196   1.488   7.563  1.00  0.99           H  
ATOM    798 HD22 ASN A  49      15.594   3.074   6.920  1.00  0.99           H  
ATOM    799  OD1 ASN A  49      14.285   2.271   9.625  1.00  0.99           O  
ATOM    800  N   HIS A  50      14.862   3.566  12.505  1.00  0.99           N  
ATOM    801  H   HIS A  50      13.855   3.524  12.568  1.00  0.99           H  
ATOM    802  CA  HIS A  50      15.634   2.860  13.536  1.00  0.99           C  
ATOM    803  HA  HIS A  50      16.668   3.204  13.502  1.00  0.99           H  
ATOM    804  C   HIS A  50      15.686   1.343  13.315  1.00  0.99           C  
ATOM    805  CB  HIS A  50      15.099   3.197  14.936  1.00  0.99           C  
ATOM    806  HB2 HIS A  50      14.130   2.721  15.088  1.00  0.99           H  
ATOM    807  HB3 HIS A  50      15.781   2.776  15.674  1.00  0.99           H  
ATOM    808  O   HIS A  50      16.129   0.617  14.203  1.00  0.99           O  
ATOM    809  CG  HIS A  50      14.982   4.670  15.223  1.00  0.99           C  
ATOM    810  CD2 HIS A  50      13.822   5.383  15.324  1.00  0.99           C  
ATOM    811  HD2 HIS A  50      12.830   4.990  15.157  1.00  0.99           H  
ATOM    812  ND1 HIS A  50      16.053   5.516  15.487  1.00  0.99           N  
ATOM    813  CE1 HIS A  50      15.526   6.719  15.744  1.00  0.99           C  
ATOM    814  HE1 HIS A  50      16.106   7.594  15.997  1.00  0.99           H  
ATOM    815  NE2 HIS A  50      14.183   6.671  15.666  1.00  0.99           N  
ATOM    816  HE2 HIS A  50      13.563   7.448  15.843  1.00  0.99           H  
ATOM    817  N   VAL A  51      15.195   0.837  12.179  1.00  0.98           N  
ATOM    818  H   VAL A  51      14.908   1.469  11.445  1.00  0.98           H  
ATOM    819  CA  VAL A  51      15.240  -0.595  11.847  1.00  0.98           C  
ATOM    820  HA  VAL A  51      15.574  -1.141  12.729  1.00  0.98           H  
ATOM    821  C   VAL A  51      16.290  -0.884  10.778  1.00  0.98           C  
ATOM    822  CB  VAL A  51      13.856  -1.177  11.496  1.00  0.98           C  
ATOM    823  HB  VAL A  51      13.976  -2.253  11.372  1.00  0.98           H  
ATOM    824  O   VAL A  51      16.740   0.011  10.062  1.00  0.98           O  
ATOM    825  CG1 VAL A  51      12.867  -0.952  12.646  1.00  0.98           C  
ATOM    826 HG11 VAL A  51      12.606   0.105  12.698  1.00  0.98           H  
ATOM    827 HG12 VAL A  51      11.967  -1.541  12.470  1.00  0.98           H  
ATOM    828 HG13 VAL A  51      13.329  -1.257  13.585  1.00  0.98           H  
ATOM    829  CG2 VAL A  51      13.224  -0.625  10.219  1.00  0.98           C  
ATOM    830 HG21 VAL A  51      12.356  -1.227   9.951  1.00  0.98           H  
ATOM    831 HG22 VAL A  51      12.908   0.408  10.362  1.00  0.98           H  
ATOM    832 HG23 VAL A  51      13.935  -0.669   9.393  1.00  0.98           H  
ATOM    833  N   LYS A  52      16.709  -2.150  10.692  1.00  0.98           N  
ATOM    834  H   LYS A  52      16.279  -2.838  11.294  1.00  0.98           H  
ATOM    835  CA  LYS A  52      17.692  -2.615   9.703  1.00  0.98           C  
ATOM    836  HA  LYS A  52      18.576  -1.979   9.742  1.00  0.98           H  
ATOM    837  C   LYS A  52      17.154  -2.529   8.270  1.00  0.98           C  
ATOM    838  CB  LYS A  52      18.099  -4.049  10.060  1.00  0.98           C  
ATOM    839  HB2 LYS A  52      17.228  -4.699   9.982  1.00  0.98           H  
ATOM    840  HB3 LYS A  52      18.462  -4.068  11.088  1.00  0.98           H  
ATOM    841  O   LYS A  52      17.915  -2.342   7.328  1.00  0.98           O  
ATOM    842  CG  LYS A  52      19.206  -4.567   9.134  1.00  0.98           C  
ATOM    843  HG2 LYS A  52      20.079  -3.919   9.212  1.00  0.98           H  
ATOM    844  HG3 LYS A  52      18.855  -4.568   8.102  1.00  0.98           H  
ATOM    845  CD  LYS A  52      19.597  -6.000   9.492  1.00  0.98           C  
ATOM    846  HD2 LYS A  52      18.709  -6.631   9.446  1.00  0.98           H  
ATOM    847  HD3 LYS A  52      20.013  -6.023  10.499  1.00  0.98           H  
ATOM    848  CE  LYS A  52      20.633  -6.483   8.475  1.00  0.98           C  
ATOM    849  HE2 LYS A  52      20.211  -6.366   7.476  1.00  0.98           H  
ATOM    850  HE3 LYS A  52      21.511  -5.841   8.539  1.00  0.98           H  
ATOM    851  NZ  LYS A  52      21.004  -7.899   8.708  1.00  0.98           N  
ATOM    852  HZ1 LYS A  52      21.404  -8.011   9.629  1.00  0.98           H  
ATOM    853  HZ2 LYS A  52      21.683  -8.197   8.023  1.00  0.98           H  
ATOM    854  HZ3 LYS A  52      20.187  -8.488   8.628  1.00  0.98           H  
ATOM    855  N   ASP A  53      15.850  -2.701   8.112  1.00  0.97           N  
ATOM    856  H   ASP A  53      15.293  -3.011   8.896  1.00  0.97           H  
ATOM    857  CA  ASP A  53      15.186  -2.658   6.820  1.00  0.97           C  
ATOM    858  HA  ASP A  53      15.750  -3.282   6.127  1.00  0.97           H  
ATOM    859  C   ASP A  53      15.149  -1.232   6.264  1.00  0.97           C  
ATOM    860  CB  ASP A  53      13.786  -3.266   6.948  1.00  0.97           C  
ATOM    861  HB2 ASP A  53      13.163  -2.626   7.572  1.00  0.97           H  
ATOM    862  HB3 ASP A  53      13.332  -3.332   5.959  1.00  0.97           H  
ATOM    863  O   ASP A  53      14.959  -0.251   6.986  1.00  0.97           O  
ATOM    864  CG  ASP A  53      13.881  -4.659   7.572  1.00  0.97           C  
ATOM    865  OD1 ASP A  53      14.041  -5.627   6.802  1.00  0.97           O  
ATOM    866  OD2 ASP A  53      13.909  -4.714   8.827  1.00  0.97           O  
ATOM    867  N   ASN A  54      15.300  -1.120   4.949  1.00  0.98           N  
ATOM    868  H   ASN A  54      15.426  -1.968   4.415  1.00  0.98           H  
ATOM    869  CA  ASN A  54      15.068   0.123   4.228  1.00  0.98           C  
ATOM    870  HA  ASN A  54      15.626   0.930   4.703  1.00  0.98           H  
ATOM    871  C   ASN A  54      13.578   0.474   4.277  1.00  0.98           C  
ATOM    872  CB  ASN A  54      15.553  -0.073   2.786  1.00  0.98           C  
ATOM    873  HB2 ASN A  54      15.241  -1.054   2.427  1.00  0.98           H  
ATOM    874  HB3 ASN A  54      15.080   0.669   2.143  1.00  0.98           H  
ATOM    875  O   ASN A  54      12.731  -0.390   4.055  1.00  0.98           O  
ATOM    876  CG  ASN A  54      17.053   0.063   2.624  1.00  0.98           C  
ATOM    877  ND2 ASN A  54      17.578  -0.343   1.492  1.00  0.98           N  
ATOM    878 HD21 ASN A  54      18.584  -0.270   1.426  1.00  0.98           H  
ATOM    879 HD22 ASN A  54      17.008  -0.766   0.775  1.00  0.98           H  
ATOM    880  OD1 ASN A  54      17.770   0.558   3.474  1.00  0.98           O  
ATOM    881  N   VAL A  55      13.243   1.742   4.523  1.00  0.98           N  
ATOM    882  H   VAL A  55      13.974   2.411   4.716  1.00  0.98           H  
ATOM    883  CA  VAL A  55      11.842   2.173   4.647  1.00  0.98           C  
ATOM    884  HA  VAL A  55      11.198   1.395   4.238  1.00  0.98           H  
ATOM    885  C   VAL A  55      11.576   3.419   3.820  1.00  0.98           C  
ATOM    886  CB  VAL A  55      11.437   2.350   6.126  1.00  0.98           C  
ATOM    887  HB  VAL A  55      12.099   3.069   6.608  1.00  0.98           H  
ATOM    888  O   VAL A  55      12.382   4.339   3.754  1.00  0.98           O  
ATOM    889  CG1 VAL A  55       9.988   2.843   6.287  1.00  0.98           C  
ATOM    890 HG11 VAL A  55       9.711   2.840   7.342  1.00  0.98           H  
ATOM    891 HG12 VAL A  55       9.308   2.188   5.743  1.00  0.98           H  
ATOM    892 HG13 VAL A  55       9.890   3.862   5.915  1.00  0.98           H  
ATOM    893  CG2 VAL A  55      11.553   0.999   6.844  1.00  0.98           C  
ATOM    894 HG21 VAL A  55      12.604   0.735   6.967  1.00  0.98           H  
ATOM    895 HG22 VAL A  55      11.105   1.027   7.837  1.00  0.98           H  
ATOM    896 HG23 VAL A  55      11.063   0.218   6.264  1.00  0.98           H  
ATOM    897  N   SER A  56      10.402   3.484   3.216  1.00  0.98           N  
ATOM    898  H   SER A  56       9.777   2.692   3.267  1.00  0.98           H  
ATOM    899  CA  SER A  56       9.843   4.702   2.637  1.00  0.98           C  
ATOM    900  HA  SER A  56      10.411   5.572   2.968  1.00  0.98           H  
ATOM    901  C   SER A  56       8.403   4.859   3.114  1.00  0.98           C  
ATOM    902  CB  SER A  56       9.926   4.630   1.120  1.00  0.98           C  
ATOM    903  HB2 SER A  56      10.946   4.405   0.810  1.00  0.98           H  
ATOM    904  HB3 SER A  56       9.647   5.610   0.731  1.00  0.98           H  
ATOM    905  O   SER A  56       7.789   3.866   3.499  1.00  0.98           O  
ATOM    906  OG  SER A  56       9.048   3.622   0.669  1.00  0.98           O  
ATOM    907  HG  SER A  56       8.926   3.704  -0.280  1.00  0.98           H  
ATOM    908  N   ILE A  57       7.866   6.082   3.138  1.00  0.99           N  
ATOM    909  H   ILE A  57       8.372   6.851   2.724  1.00  0.99           H  
ATOM    910  CA  ILE A  57       6.488   6.353   3.570  1.00  0.99           C  
ATOM    911  HA  ILE A  57       5.956   5.412   3.706  1.00  0.99           H  
ATOM    912  C   ILE A  57       5.776   7.124   2.467  1.00  0.99           C  
ATOM    913  CB  ILE A  57       6.439   7.127   4.909  1.00  0.99           C  
ATOM    914  HB  ILE A  57       6.948   8.080   4.766  1.00  0.99           H  
ATOM    915  O   ILE A  57       6.226   8.196   2.079  1.00  0.99           O  
ATOM    916  CG1 ILE A  57       7.158   6.395   6.067  1.00  0.99           C  
ATOM    917 HG12 ILE A  57       7.179   7.059   6.931  1.00  0.99           H  
ATOM    918 HG13 ILE A  57       8.194   6.208   5.784  1.00  0.99           H  
ATOM    919  CG2 ILE A  57       4.981   7.434   5.305  1.00  0.99           C  
ATOM    920 HG21 ILE A  57       4.551   8.159   4.614  1.00  0.99           H  
ATOM    921 HG22 ILE A  57       4.945   7.864   6.306  1.00  0.99           H  
ATOM    922 HG23 ILE A  57       4.378   6.527   5.274  1.00  0.99           H  
ATOM    923  CD1 ILE A  57       6.527   5.068   6.513  1.00  0.99           C  
ATOM    924 HD11 ILE A  57       7.153   4.617   7.284  1.00  0.99           H  
ATOM    925 HD12 ILE A  57       6.451   4.372   5.677  1.00  0.99           H  
ATOM    926 HD13 ILE A  57       5.534   5.239   6.930  1.00  0.99           H  
ATOM    927  N   HIS A  58       4.656   6.585   2.002  1.00  0.99           N  
ATOM    928  H   HIS A  58       4.350   5.706   2.396  1.00  0.99           H  
ATOM    929  CA  HIS A  58       3.791   7.183   0.999  1.00  0.99           C  
ATOM    930  HA  HIS A  58       4.322   8.012   0.533  1.00  0.99           H  
ATOM    931  C   HIS A  58       2.514   7.748   1.624  1.00  0.99           C  
ATOM    932  CB  HIS A  58       3.487   6.144  -0.084  1.00  0.99           C  
ATOM    933  HB2 HIS A  58       3.057   5.257   0.382  1.00  0.99           H  
ATOM    934  HB3 HIS A  58       4.420   5.870  -0.576  1.00  0.99           H  
ATOM    935  O   HIS A  58       1.924   7.144   2.524  1.00  0.99           O  
ATOM    936  CG  HIS A  58       2.535   6.642  -1.136  1.00  0.99           C  
ATOM    937  CD2 HIS A  58       1.336   6.091  -1.494  1.00  0.99           C  
ATOM    938  HD2 HIS A  58       0.886   5.195  -1.091  1.00  0.99           H  
ATOM    939  ND1 HIS A  58       2.690   7.777  -1.896  1.00  0.99           N  
ATOM    940  HD1 HIS A  58       3.475   8.413  -1.888  1.00  0.99           H  
ATOM    941  CE1 HIS A  58       1.616   7.921  -2.680  1.00  0.99           C  
ATOM    942  HE1 HIS A  58       1.465   8.715  -3.396  1.00  0.99           H  
ATOM    943  NE2 HIS A  58       0.774   6.905  -2.476  1.00  0.99           N  
ATOM    944  N   TRP A  59       2.071   8.898   1.119  1.00  0.99           N  
ATOM    945  H   TRP A  59       2.602   9.301   0.359  1.00  0.99           H  
ATOM    946  CA  TRP A  59       0.844   9.588   1.525  1.00  0.99           C  
ATOM    947  HA  TRP A  59       0.513   9.194   2.486  1.00  0.99           H  
ATOM    948  C   TRP A  59      -0.256   9.302   0.503  1.00  0.99           C  
ATOM    949  CB  TRP A  59       1.117  11.090   1.704  1.00  0.99           C  
ATOM    950  HB2 TRP A  59       0.313  11.524   2.299  1.00  0.99           H  
ATOM    951  HB3 TRP A  59       1.115  11.581   0.731  1.00  0.99           H  
ATOM    952  O   TRP A  59      -0.551  10.136  -0.354  1.00  0.99           O  
ATOM    953  CG  TRP A  59       2.423  11.414   2.344  1.00  0.99           C  
ATOM    954  CD1 TRP A  59       3.542  11.751   1.671  1.00  0.99           C  
ATOM    955  HD1 TRP A  59       3.624  11.824   0.597  1.00  0.99           H  
ATOM    956  CD2 TRP A  59       2.841  11.222   3.723  1.00  0.99           C  
ATOM    957  CE2 TRP A  59       4.237  11.498   3.815  1.00  0.99           C  
ATOM    958  CE3 TRP A  59       2.201  10.736   4.880  1.00  0.99           C  
ATOM    959  HE3 TRP A  59       1.152  10.486   4.822  1.00  0.99           H  
ATOM    960  NE1 TRP A  59       4.603  11.851   2.539  1.00  0.99           N  
ATOM    961  HE1 TRP A  59       5.552  11.946   2.204  1.00  0.99           H  
ATOM    962  CH2 TRP A  59       4.305  10.769   6.113  1.00  0.99           C  
ATOM    963  HH2 TRP A  59       4.876  10.507   6.991  1.00  0.99           H  
ATOM    964  CZ2 TRP A  59       4.959  11.304   4.997  1.00  0.99           C  
ATOM    965  HZ2 TRP A  59       6.027  11.463   5.017  1.00  0.99           H  
ATOM    966  CZ3 TRP A  59       2.933  10.480   6.053  1.00  0.99           C  
ATOM    967  HZ3 TRP A  59       2.453   9.997   6.892  1.00  0.99           H  
ATOM    968  N   HIS A  60      -0.821   8.098   0.579  1.00  0.98           N  
ATOM    969  H   HIS A  60      -0.544   7.485   1.332  1.00  0.98           H  
ATOM    970  CA  HIS A  60      -1.741   7.556  -0.419  1.00  0.98           C  
ATOM    971  HA  HIS A  60      -1.187   7.332  -1.331  1.00  0.98           H  
ATOM    972  C   HIS A  60      -2.837   8.538  -0.817  1.00  0.98           C  
ATOM    973  CB  HIS A  60      -2.324   6.228   0.059  1.00  0.98           C  
ATOM    974  HB2 HIS A  60      -2.962   6.392   0.928  1.00  0.98           H  
ATOM    975  HB3 HIS A  60      -1.509   5.559   0.337  1.00  0.98           H  
ATOM    976  O   HIS A  60      -3.642   8.968   0.008  1.00  0.98           O  
ATOM    977  CG  HIS A  60      -3.122   5.577  -1.032  1.00  0.98           C  
ATOM    978  CD2 HIS A  60      -4.367   5.958  -1.439  1.00  0.98           C  
ATOM    979  HD2 HIS A  60      -4.982   6.731  -1.001  1.00  0.98           H  
ATOM    980  ND1 HIS A  60      -2.653   4.580  -1.877  1.00  0.98           N  
ATOM    981  CE1 HIS A  60      -3.612   4.415  -2.800  1.00  0.98           C  
ATOM    982  HE1 HIS A  60      -3.565   3.778  -3.671  1.00  0.98           H  
ATOM    983  NE2 HIS A  60      -4.650   5.217  -2.556  1.00  0.98           N  
ATOM    984  HE2 HIS A  60      -5.497   5.240  -3.106  1.00  0.98           H  
ATOM    985  N   GLY A  61      -2.875   8.874  -2.105  1.00  0.98           N  
ATOM    986  H   GLY A  61      -2.196   8.443  -2.716  1.00  0.98           H  
ATOM    987  CA  GLY A  61      -3.873   9.766  -2.685  1.00  0.98           C  
ATOM    988  HA2 GLY A  61      -4.844   9.521  -2.255  1.00  0.98           H  
ATOM    989  HA3 GLY A  61      -3.917   9.591  -3.760  1.00  0.98           H  
ATOM    990  C   GLY A  61      -3.635  11.261  -2.465  1.00  0.98           C  
ATOM    991  O   GLY A  61      -4.396  12.056  -3.010  1.00  0.98           O  
ATOM    992  N   VAL A  62      -2.611  11.692  -1.717  1.00  0.99           N  
ATOM    993  H   VAL A  62      -1.980  11.012  -1.317  1.00  0.99           H  
ATOM    994  CA  VAL A  62      -2.242  13.116  -1.662  1.00  0.99           C  
ATOM    995  HA  VAL A  62      -3.139  13.693  -1.440  1.00  0.99           H  
ATOM    996  C   VAL A  62      -1.734  13.524  -3.043  1.00  0.99           C  
ATOM    997  CB  VAL A  62      -1.203  13.421  -0.564  1.00  0.99           C  
ATOM    998  HB  VAL A  62      -0.316  12.807  -0.720  1.00  0.99           H  
ATOM    999  O   VAL A  62      -0.848  12.885  -3.600  1.00  0.99           O  
ATOM   1000  CG1 VAL A  62      -0.774  14.897  -0.574  1.00  0.99           C  
ATOM   1001 HG11 VAL A  62      -1.646  15.547  -0.510  1.00  0.99           H  
ATOM   1002 HG12 VAL A  62      -0.205  15.116  -1.477  1.00  0.99           H  
ATOM   1003 HG13 VAL A  62      -0.115  15.086   0.273  1.00  0.99           H  
ATOM   1004  CG2 VAL A  62      -1.781  13.135   0.828  1.00  0.99           C  
ATOM   1005 HG21 VAL A  62      -2.676  13.735   0.994  1.00  0.99           H  
ATOM   1006 HG22 VAL A  62      -1.042  13.369   1.594  1.00  0.99           H  
ATOM   1007 HG23 VAL A  62      -2.039  12.079   0.911  1.00  0.99           H  
ATOM   1008  N   ARG A  63      -2.266  14.610  -3.612  1.00  0.98           N  
ATOM   1009  H   ARG A  63      -3.033  15.059  -3.131  1.00  0.98           H  
ATOM   1010  CA  ARG A  63      -1.930  15.016  -4.991  1.00  0.98           C  
ATOM   1011  HA  ARG A  63      -2.065  14.155  -5.645  1.00  0.98           H  
ATOM   1012  C   ARG A  63      -0.470  15.429  -5.191  1.00  0.98           C  
ATOM   1013  CB  ARG A  63      -2.861  16.141  -5.461  1.00  0.98           C  
ATOM   1014  HB2 ARG A  63      -2.893  16.929  -4.708  1.00  0.98           H  
ATOM   1015  HB3 ARG A  63      -2.455  16.562  -6.381  1.00  0.98           H  
ATOM   1016  O   ARG A  63      -0.044  15.534  -6.328  1.00  0.98           O  
ATOM   1017  CG  ARG A  63      -4.282  15.636  -5.748  1.00  0.98           C  
ATOM   1018  HG2 ARG A  63      -4.245  14.841  -6.492  1.00  0.98           H  
ATOM   1019  HG3 ARG A  63      -4.717  15.227  -4.836  1.00  0.98           H  
ATOM   1020  CD  ARG A  63      -5.179  16.769  -6.264  1.00  0.98           C  
ATOM   1021  HD2 ARG A  63      -6.196  16.385  -6.342  1.00  0.98           H  
ATOM   1022  HD3 ARG A  63      -5.170  17.585  -5.540  1.00  0.98           H  
ATOM   1023  NE  ARG A  63      -4.738  17.255  -7.591  1.00  0.98           N  
ATOM   1024  HE  ARG A  63      -3.985  16.745  -8.031  1.00  0.98           H  
ATOM   1025  NH1 ARG A  63      -6.220  18.986  -7.804  1.00  0.98           N  
ATOM   1026 HH11 ARG A  63      -6.651  18.689  -6.940  1.00  0.98           H  
ATOM   1027 HH12 ARG A  63      -6.643  19.695  -8.386  1.00  0.98           H  
ATOM   1028  NH2 ARG A  63      -4.762  18.574  -9.459  1.00  0.98           N  
ATOM   1029 HH21 ARG A  63      -5.121  19.331 -10.023  1.00  0.98           H  
ATOM   1030 HH22 ARG A  63      -4.015  18.050  -9.891  1.00  0.98           H  
ATOM   1031  CZ  ARG A  63      -5.239  18.267  -8.279  1.00  0.98           C  
ATOM   1032  N   GLN A  64       0.277  15.710  -4.123  1.00  0.98           N  
ATOM   1033  H   GLN A  64      -0.134  15.518  -3.221  1.00  0.98           H  
ATOM   1034  CA  GLN A  64       1.696  16.087  -4.173  1.00  0.98           C  
ATOM   1035  HA  GLN A  64       1.928  16.538  -3.208  1.00  0.98           H  
ATOM   1036  C   GLN A  64       2.013  17.172  -5.223  1.00  0.98           C  
ATOM   1037  CB  GLN A  64       2.583  14.836  -4.342  1.00  0.98           C  
ATOM   1038  HB2 GLN A  64       2.292  14.321  -5.258  1.00  0.98           H  
ATOM   1039  HB3 GLN A  64       3.624  15.141  -4.447  1.00  0.98           H  
ATOM   1040  O   GLN A  64       2.953  17.045  -6.011  1.00  0.98           O  
ATOM   1041  CG  GLN A  64       2.507  13.837  -3.183  1.00  0.98           C  
ATOM   1042  HG2 GLN A  64       3.119  12.973  -3.440  1.00  0.98           H  
ATOM   1043  HG3 GLN A  64       1.483  13.484  -3.061  1.00  0.98           H  
ATOM   1044  CD  GLN A  64       3.002  14.387  -1.852  1.00  0.98           C  
ATOM   1045  NE2 GLN A  64       2.710  13.705  -0.773  1.00  0.98           N  
ATOM   1046 HE21 GLN A  64       3.117  14.027   0.093  1.00  0.98           H  
ATOM   1047 HE22 GLN A  64       2.257  12.807  -0.867  1.00  0.98           H  
ATOM   1048  OE1 GLN A  64       3.605  15.446  -1.746  1.00  0.98           O  
ATOM   1049  N   LEU A  65       1.195  18.229  -5.291  1.00  0.98           N  
ATOM   1050  H   LEU A  65       0.459  18.308  -4.603  1.00  0.98           H  
ATOM   1051  CA  LEU A  65       1.331  19.271  -6.314  1.00  0.98           C  
ATOM   1052  HA  LEU A  65       1.286  18.802  -7.297  1.00  0.98           H  
ATOM   1053  C   LEU A  65       2.695  19.962  -6.196  1.00  0.98           C  
ATOM   1054  CB  LEU A  65       0.187  20.296  -6.208  1.00  0.98           C  
ATOM   1055  HB2 LEU A  65       0.366  21.074  -6.950  1.00  0.98           H  
ATOM   1056  HB3 LEU A  65       0.226  20.762  -5.223  1.00  0.98           H  
ATOM   1057  O   LEU A  65       2.922  20.724  -5.258  1.00  0.98           O  
ATOM   1058  CG  LEU A  65      -1.225  19.731  -6.428  1.00  0.98           C  
ATOM   1059  HG  LEU A  65      -1.461  19.029  -5.629  1.00  0.98           H  
ATOM   1060  CD1 LEU A  65      -2.238  20.876  -6.379  1.00  0.98           C  
ATOM   1061 HD11 LEU A  65      -2.105  21.447  -5.460  1.00  0.98           H  
ATOM   1062 HD12 LEU A  65      -3.250  20.471  -6.406  1.00  0.98           H  
ATOM   1063 HD13 LEU A  65      -2.093  21.538  -7.232  1.00  0.98           H  
ATOM   1064  CD2 LEU A  65      -1.372  19.020  -7.773  1.00  0.98           C  
ATOM   1065 HD21 LEU A  65      -2.416  18.759  -7.942  1.00  0.98           H  
ATOM   1066 HD22 LEU A  65      -1.030  19.663  -8.584  1.00  0.98           H  
ATOM   1067 HD23 LEU A  65      -0.788  18.099  -7.774  1.00  0.98           H  
ATOM   1068  N   ARG A  66       3.591  19.703  -7.160  1.00  0.97           N  
ATOM   1069  H   ARG A  66       3.309  19.038  -7.866  1.00  0.97           H  
ATOM   1070  CA  ARG A  66       5.002  20.148  -7.165  1.00  0.97           C  
ATOM   1071  HA  ARG A  66       5.477  19.700  -8.038  1.00  0.97           H  
ATOM   1072  C   ARG A  66       5.831  19.659  -5.971  1.00  0.97           C  
ATOM   1073  CB  ARG A  66       5.095  21.673  -7.308  1.00  0.97           C  
ATOM   1074  HB2 ARG A  66       4.679  22.144  -6.417  1.00  0.97           H  
ATOM   1075  HB3 ARG A  66       6.146  21.957  -7.366  1.00  0.97           H  
ATOM   1076  O   ARG A  66       6.925  20.164  -5.744  1.00  0.97           O  
ATOM   1077  CG  ARG A  66       4.383  22.214  -8.550  1.00  0.97           C  
ATOM   1078  HG2 ARG A  66       4.882  21.860  -9.452  1.00  0.97           H  
ATOM   1079  HG3 ARG A  66       3.344  21.885  -8.566  1.00  0.97           H  
ATOM   1080  CD  ARG A  66       4.394  23.740  -8.508  1.00  0.97           C  
ATOM   1081  HD2 ARG A  66       3.769  24.094  -9.328  1.00  0.97           H  
ATOM   1082  HD3 ARG A  66       3.923  24.055  -7.577  1.00  0.97           H  
ATOM   1083  NE  ARG A  66       5.759  24.295  -8.632  1.00  0.97           N  
ATOM   1084  HE  ARG A  66       6.390  23.822  -9.264  1.00  0.97           H  
ATOM   1085  NH1 ARG A  66       5.564  25.980  -7.078  1.00  0.97           N  
ATOM   1086 HH11 ARG A  66       5.994  26.709  -6.526  1.00  0.97           H  
ATOM   1087 HH12 ARG A  66       4.612  25.693  -6.901  1.00  0.97           H  
ATOM   1088  NH2 ARG A  66       7.501  25.654  -8.129  1.00  0.97           N  
ATOM   1089 HH21 ARG A  66       7.920  26.406  -7.601  1.00  0.97           H  
ATOM   1090 HH22 ARG A  66       7.987  25.267  -8.925  1.00  0.97           H  
ATOM   1091  CZ  ARG A  66       6.266  25.301  -7.944  1.00  0.97           C  
ATOM   1092  N   THR A  67       5.348  18.664  -5.238  1.00  0.98           N  
ATOM   1093  H   THR A  67       4.429  18.310  -5.460  1.00  0.98           H  
ATOM   1094  CA  THR A  67       6.027  18.074  -4.076  1.00  0.98           C  
ATOM   1095  HA  THR A  67       7.013  18.528  -3.972  1.00  0.98           H  
ATOM   1096  C   THR A  67       6.292  16.588  -4.297  1.00  0.98           C  
ATOM   1097  CB  THR A  67       5.282  18.361  -2.761  1.00  0.98           C  
ATOM   1098  HB  THR A  67       5.800  17.878  -1.932  1.00  0.98           H  
ATOM   1099  O   THR A  67       6.292  15.812  -3.352  1.00  0.98           O  
ATOM   1100  CG2 THR A  67       5.220  19.860  -2.474  1.00  0.98           C  
ATOM   1101 HG21 THR A  67       4.709  20.027  -1.526  1.00  0.98           H  
ATOM   1102 HG22 THR A  67       6.231  20.263  -2.404  1.00  0.98           H  
ATOM   1103 HG23 THR A  67       4.675  20.380  -3.262  1.00  0.98           H  
ATOM   1104  OG1 THR A  67       3.959  17.891  -2.822  1.00  0.98           O  
ATOM   1105  HG1 THR A  67       3.964  17.016  -2.427  1.00  0.98           H  
ATOM   1106  N   GLY A  68       6.555  16.176  -5.545  1.00  0.98           N  
ATOM   1107  H   GLY A  68       6.483  16.851  -6.293  1.00  0.98           H  
ATOM   1108  CA  GLY A  68       6.823  14.775  -5.899  1.00  0.98           C  
ATOM   1109  HA2 GLY A  68       5.925  14.184  -5.724  1.00  0.98           H  
ATOM   1110  HA3 GLY A  68       7.070  14.715  -6.960  1.00  0.98           H  
ATOM   1111  C   GLY A  68       7.972  14.135  -5.106  1.00  0.98           C  
ATOM   1112  O   GLY A  68       7.920  12.946  -4.814  1.00  0.98           O  
ATOM   1113  N   TRP A  69       8.961  14.919  -4.657  1.00  0.98           N  
ATOM   1114  H   TRP A  69       8.982  15.888  -4.943  1.00  0.98           H  
ATOM   1115  CA  TRP A  69      10.018  14.454  -3.742  1.00  0.98           C  
ATOM   1116  HA  TRP A  69      10.562  13.633  -4.209  1.00  0.98           H  
ATOM   1117  C   TRP A  69       9.475  13.936  -2.403  1.00  0.98           C  
ATOM   1118  CB  TRP A  69      10.994  15.607  -3.479  1.00  0.98           C  
ATOM   1119  HB2 TRP A  69      10.480  16.389  -2.920  1.00  0.98           H  
ATOM   1120  HB3 TRP A  69      11.805  15.236  -2.853  1.00  0.98           H  
ATOM   1121  O   TRP A  69      10.090  13.080  -1.775  1.00  0.98           O  
ATOM   1122  CG  TRP A  69      11.596  16.206  -4.709  1.00  0.98           C  
ATOM   1123  CD1 TRP A  69      11.401  17.467  -5.161  1.00  0.98           C  
ATOM   1124  HD1 TRP A  69      10.805  18.221  -4.669  1.00  0.98           H  
ATOM   1125  CD2 TRP A  69      12.526  15.583  -5.645  1.00  0.98           C  
ATOM   1126  CE2 TRP A  69      12.829  16.530  -6.667  1.00  0.98           C  
ATOM   1127  CE3 TRP A  69      13.161  14.324  -5.721  1.00  0.98           C  
ATOM   1128  HE3 TRP A  69      12.967  13.583  -4.959  1.00  0.98           H  
ATOM   1129  NE1 TRP A  69      12.121  17.659  -6.324  1.00  0.98           N  
ATOM   1130  HE1 TRP A  69      12.209  18.553  -6.786  1.00  0.98           H  
ATOM   1131  CH2 TRP A  69      14.329  14.988  -7.759  1.00  0.98           C  
ATOM   1132  HH2 TRP A  69      15.025  14.770  -8.556  1.00  0.98           H  
ATOM   1133  CZ2 TRP A  69      13.714  16.248  -7.712  1.00  0.98           C  
ATOM   1134  HZ2 TRP A  69      13.934  17.005  -8.450  1.00  0.98           H  
ATOM   1135  CZ3 TRP A  69      14.054  14.028  -6.768  1.00  0.98           C  
ATOM   1136  HZ3 TRP A  69      14.535  13.062  -6.795  1.00  0.98           H  
ATOM   1137  N   ALA A  70       8.315  14.432  -1.974  1.00  0.99           N  
ATOM   1138  H   ALA A  70       7.819  15.082  -2.567  1.00  0.99           H  
ATOM   1139  CA  ALA A  70       7.629  14.019  -0.760  1.00  0.99           C  
ATOM   1140  HA  ALA A  70       8.368  13.577  -0.091  1.00  0.99           H  
ATOM   1141  C   ALA A  70       6.558  12.942  -1.014  1.00  0.99           C  
ATOM   1142  CB  ALA A  70       7.060  15.266  -0.069  1.00  0.99           C  
ATOM   1143  HB1 ALA A  70       7.845  16.009   0.067  1.00  0.99           H  
ATOM   1144  HB2 ALA A  70       6.662  14.988   0.907  1.00  0.99           H  
ATOM   1145  HB3 ALA A  70       6.255  15.692  -0.669  1.00  0.99           H  
ATOM   1146  O   ALA A  70       5.775  12.655  -0.114  1.00  0.99           O  
ATOM   1147  N   ASP A  71       6.490  12.347  -2.208  1.00  0.98           N  
ATOM   1148  H   ASP A  71       7.113  12.642  -2.946  1.00  0.98           H  
ATOM   1149  CA  ASP A  71       5.484  11.327  -2.513  1.00  0.98           C  
ATOM   1150  HA  ASP A  71       4.514  11.680  -2.165  1.00  0.98           H  
ATOM   1151  C   ASP A  71       5.754   9.996  -1.797  1.00  0.98           C  
ATOM   1152  CB  ASP A  71       5.399  11.149  -4.031  1.00  0.98           C  
ATOM   1153  HB2 ASP A  71       5.247  12.121  -4.500  1.00  0.98           H  
ATOM   1154  HB3 ASP A  71       6.348  10.739  -4.377  1.00  0.98           H  
ATOM   1155  O   ASP A  71       4.810   9.384  -1.312  1.00  0.98           O  
ATOM   1156  CG  ASP A  71       4.256  10.227  -4.450  1.00  0.98           C  
ATOM   1157  OD1 ASP A  71       3.126  10.424  -3.960  1.00  0.98           O  
ATOM   1158  OD2 ASP A  71       4.508   9.321  -5.269  1.00  0.98           O  
ATOM   1159  N   GLY A  72       7.015   9.560  -1.677  1.00  0.98           N  
ATOM   1160  H   GLY A  72       7.764  10.156  -2.002  1.00  0.98           H  
ATOM   1161  CA  GLY A  72       7.385   8.350  -0.930  1.00  0.98           C  
ATOM   1162  HA2 GLY A  72       6.558   8.099  -0.265  1.00  0.98           H  
ATOM   1163  HA3 GLY A  72       8.237   8.579  -0.290  1.00  0.98           H  
ATOM   1164  C   GLY A  72       7.712   7.041  -1.670  1.00  0.98           C  
ATOM   1165  O   GLY A  72       8.469   6.266  -1.091  1.00  0.98           O  
ATOM   1166  N   PRO A  73       7.217   6.704  -2.879  1.00  0.98           N  
ATOM   1167  CA  PRO A  73       7.477   5.387  -3.470  1.00  0.98           C  
ATOM   1168  HA  PRO A  73       7.130   4.614  -2.784  1.00  0.98           H  
ATOM   1169  C   PRO A  73       8.969   5.153  -3.743  1.00  0.98           C  
ATOM   1170  CB  PRO A  73       6.623   5.318  -4.737  1.00  0.98           C  
ATOM   1171  HB2 PRO A  73       7.098   4.742  -5.532  1.00  0.98           H  
ATOM   1172  HB3 PRO A  73       5.646   4.898  -4.497  1.00  0.98           H  
ATOM   1173  O   PRO A  73       9.624   5.908  -4.477  1.00  0.98           O  
ATOM   1174  CG  PRO A  73       6.440   6.782  -5.110  1.00  0.98           C  
ATOM   1175  HG2 PRO A  73       7.332   7.158  -5.611  1.00  0.98           H  
ATOM   1176  HG3 PRO A  73       5.556   6.937  -5.728  1.00  0.98           H  
ATOM   1177  CD  PRO A  73       6.331   7.455  -3.750  1.00  0.98           C  
ATOM   1178  HD2 PRO A  73       6.638   8.495  -3.861  1.00  0.98           H  
ATOM   1179  HD3 PRO A  73       5.308   7.392  -3.380  1.00  0.98           H  
ATOM   1180  N   ALA A  74       9.505   4.079  -3.158  1.00  0.98           N  
ATOM   1181  H   ALA A  74       8.895   3.454  -2.650  1.00  0.98           H  
ATOM   1182  CA  ALA A  74      10.922   3.743  -3.223  1.00  0.98           C  
ATOM   1183  HA  ALA A  74      11.491   4.582  -2.822  1.00  0.98           H  
ATOM   1184  C   ALA A  74      11.380   3.493  -4.664  1.00  0.98           C  
ATOM   1185  CB  ALA A  74      11.190   2.518  -2.351  1.00  0.98           C  
ATOM   1186  HB1 ALA A  74      11.041   2.769  -1.301  1.00  0.98           H  
ATOM   1187  HB2 ALA A  74      10.514   1.712  -2.637  1.00  0.98           H  
ATOM   1188  HB3 ALA A  74      12.213   2.179  -2.511  1.00  0.98           H  
ATOM   1189  O   ALA A  74      10.722   2.798  -5.436  1.00  0.98           O  
ATOM   1190  N   TYR A  75      12.527   4.070  -5.019  1.00  0.98           N  
ATOM   1191  H   TYR A  75      12.956   4.681  -4.339  1.00  0.98           H  
ATOM   1192  CA  TYR A  75      13.135   4.055  -6.351  1.00  0.98           C  
ATOM   1193  HA  TYR A  75      14.015   4.694  -6.282  1.00  0.98           H  
ATOM   1194  C   TYR A  75      12.271   4.662  -7.472  1.00  0.98           C  
ATOM   1195  CB  TYR A  75      13.651   2.654  -6.690  1.00  0.98           C  
ATOM   1196  HB2 TYR A  75      14.267   2.722  -7.586  1.00  0.98           H  
ATOM   1197  HB3 TYR A  75      12.804   2.008  -6.921  1.00  0.98           H  
ATOM   1198  O   TYR A  75      12.675   4.667  -8.635  1.00  0.98           O  
ATOM   1199  CG  TYR A  75      14.493   2.015  -5.608  1.00  0.98           C  
ATOM   1200  CD1 TYR A  75      15.815   2.453  -5.420  1.00  0.98           C  
ATOM   1201  HD1 TYR A  75      16.222   3.238  -6.040  1.00  0.98           H  
ATOM   1202  CD2 TYR A  75      13.967   0.985  -4.802  1.00  0.98           C  
ATOM   1203  HD2 TYR A  75      12.949   0.654  -4.943  1.00  0.98           H  
ATOM   1204  CE1 TYR A  75      16.628   1.850  -4.446  1.00  0.98           C  
ATOM   1205  HE1 TYR A  75      17.648   2.182  -4.322  1.00  0.98           H  
ATOM   1206  CE2 TYR A  75      14.777   0.381  -3.821  1.00  0.98           C  
ATOM   1207  HE2 TYR A  75      14.394  -0.419  -3.204  1.00  0.98           H  
ATOM   1208  OH  TYR A  75      16.899   0.221  -2.711  1.00  0.98           O  
ATOM   1209  HH  TYR A  75      17.790   0.576  -2.739  1.00  0.98           H  
ATOM   1210  CZ  TYR A  75      16.112   0.806  -3.651  1.00  0.98           C  
ATOM   1211  N   ILE A  76      11.122   5.258  -7.146  1.00  0.99           N  
ATOM   1212  H   ILE A  76      10.803   5.188  -6.190  1.00  0.99           H  
ATOM   1213  CA  ILE A  76      10.345   6.080  -8.075  1.00  0.99           C  
ATOM   1214  HA  ILE A  76      10.668   5.883  -9.098  1.00  0.99           H  
ATOM   1215  C   ILE A  76      10.640   7.551  -7.801  1.00  0.99           C  
ATOM   1216  CB  ILE A  76       8.842   5.757  -8.008  1.00  0.99           C  
ATOM   1217  HB  ILE A  76       8.513   6.020  -7.003  1.00  0.99           H  
ATOM   1218  O   ILE A  76      11.241   8.206  -8.649  1.00  0.99           O  
ATOM   1219  CG1 ILE A  76       8.527   4.253  -8.186  1.00  0.99           C  
ATOM   1220 HG12 ILE A  76       7.447   4.119  -8.128  1.00  0.99           H  
ATOM   1221 HG13 ILE A  76       8.953   3.705  -7.345  1.00  0.99           H  
ATOM   1222  CG2 ILE A  76       8.043   6.637  -8.997  1.00  0.99           C  
ATOM   1223 HG21 ILE A  76       7.103   6.927  -8.528  1.00  0.99           H  
ATOM   1224 HG22 ILE A  76       7.839   6.112  -9.930  1.00  0.99           H  
ATOM   1225 HG23 ILE A  76       8.558   7.568  -9.236  1.00  0.99           H  
ATOM   1226  CD1 ILE A  76       9.035   3.602  -9.483  1.00  0.99           C  
ATOM   1227 HD11 ILE A  76       8.553   4.047 -10.353  1.00  0.99           H  
ATOM   1228 HD12 ILE A  76       8.791   2.540  -9.462  1.00  0.99           H  
ATOM   1229 HD13 ILE A  76      10.117   3.704  -9.568  1.00  0.99           H  
ATOM   1230  N   THR A  77      10.261   8.079  -6.635  1.00  0.98           N  
ATOM   1231  H   THR A  77       9.778   7.506  -5.958  1.00  0.98           H  
ATOM   1232  CA  THR A  77      10.439   9.509  -6.324  1.00  0.98           C  
ATOM   1233  HA  THR A  77      10.639  10.051  -7.248  1.00  0.98           H  
ATOM   1234  C   THR A  77      11.620   9.795  -5.408  1.00  0.98           C  
ATOM   1235  CB  THR A  77       9.176  10.135  -5.747  1.00  0.98           C  
ATOM   1236  HB  THR A  77       9.395  11.182  -5.539  1.00  0.98           H  
ATOM   1237  O   THR A  77      12.163  10.897  -5.435  1.00  0.98           O  
ATOM   1238  CG2 THR A  77       8.012  10.055  -6.738  1.00  0.98           C  
ATOM   1239 HG21 THR A  77       7.666   9.028  -6.847  1.00  0.98           H  
ATOM   1240 HG22 THR A  77       7.183  10.673  -6.394  1.00  0.98           H  
ATOM   1241 HG23 THR A  77       8.328  10.430  -7.712  1.00  0.98           H  
ATOM   1242  OG1 THR A  77       8.846   9.487  -4.548  1.00  0.98           O  
ATOM   1243  HG1 THR A  77       8.448  10.159  -3.991  1.00  0.98           H  
ATOM   1244  N   GLN A  78      12.057   8.792  -4.653  1.00  0.98           N  
ATOM   1245  H   GLN A  78      11.538   7.925  -4.670  1.00  0.98           H  
ATOM   1246  CA  GLN A  78      13.186   8.861  -3.731  1.00  0.98           C  
ATOM   1247  HA  GLN A  78      13.933   9.556  -4.114  1.00  0.98           H  
ATOM   1248  C   GLN A  78      13.833   7.486  -3.578  1.00  0.98           C  
ATOM   1249  CB  GLN A  78      12.695   9.364  -2.367  1.00  0.98           C  
ATOM   1250  HB2 GLN A  78      12.259  10.356  -2.487  1.00  0.98           H  
ATOM   1251  HB3 GLN A  78      13.551   9.455  -1.697  1.00  0.98           H  
ATOM   1252  O   GLN A  78      13.187   6.468  -3.835  1.00  0.98           O  
ATOM   1253  CG  GLN A  78      11.652   8.434  -1.725  1.00  0.98           C  
ATOM   1254  HG2 GLN A  78      10.758   8.381  -2.347  1.00  0.98           H  
ATOM   1255  HG3 GLN A  78      12.051   7.426  -1.608  1.00  0.98           H  
ATOM   1256  CD  GLN A  78      11.258   8.955  -0.363  1.00  0.98           C  
ATOM   1257  NE2 GLN A  78      11.941   8.552   0.684  1.00  0.98           N  
ATOM   1258 HE21 GLN A  78      12.767   7.986   0.551  1.00  0.98           H  
ATOM   1259 HE22 GLN A  78      11.676   8.979   1.560  1.00  0.98           H  
ATOM   1260  OE1 GLN A  78      10.354   9.759  -0.232  1.00  0.98           O  
ATOM   1261  N   CYS A  79      15.077   7.435  -3.110  1.00  0.98           N  
ATOM   1262  H   CYS A  79      15.576   8.287  -2.900  1.00  0.98           H  
ATOM   1263  CA  CYS A  79      15.602   6.195  -2.556  1.00  0.98           C  
ATOM   1264  HA  CYS A  79      15.229   5.381  -3.177  1.00  0.98           H  
ATOM   1265  C   CYS A  79      15.047   5.947  -1.141  1.00  0.98           C  
ATOM   1266  CB  CYS A  79      17.127   6.158  -2.692  1.00  0.98           C  
ATOM   1267  HB2 CYS A  79      17.561   7.150  -2.561  1.00  0.98           H  
ATOM   1268  HB3 CYS A  79      17.558   5.501  -1.936  1.00  0.98           H  
ATOM   1269  O   CYS A  79      14.542   6.873  -0.488  1.00  0.98           O  
ATOM   1270  SG  CYS A  79      17.539   5.495  -4.328  1.00  0.98           S  
ATOM   1271  N   PRO A  80      15.038   4.688  -0.676  1.00  0.98           N  
ATOM   1272  CA  PRO A  80      14.593   4.374   0.672  1.00  0.98           C  
ATOM   1273  HA  PRO A  80      13.539   4.636   0.771  1.00  0.98           H  
ATOM   1274  C   PRO A  80      15.411   5.089   1.746  1.00  0.98           C  
ATOM   1275  CB  PRO A  80      14.762   2.872   0.819  1.00  0.98           C  
ATOM   1276  HB2 PRO A  80      15.740   2.653   1.249  1.00  0.98           H  
ATOM   1277  HB3 PRO A  80      13.968   2.469   1.448  1.00  0.98           H  
ATOM   1278  O   PRO A  80      16.614   5.287   1.603  1.00  0.98           O  
ATOM   1279  CG  PRO A  80      14.732   2.350  -0.614  1.00  0.98           C  
ATOM   1280  HG2 PRO A  80      15.279   1.413  -0.717  1.00  0.98           H  
ATOM   1281  HG3 PRO A  80      13.697   2.241  -0.939  1.00  0.98           H  
ATOM   1282  CD  PRO A  80      15.391   3.473  -1.399  1.00  0.98           C  
ATOM   1283  HD2 PRO A  80      16.473   3.346  -1.394  1.00  0.98           H  
ATOM   1284  HD3 PRO A  80      15.012   3.470  -2.421  1.00  0.98           H  
ATOM   1285  N   ILE A  81      14.770   5.407   2.865  1.00  0.99           N  
ATOM   1286  H   ILE A  81      13.802   5.134   2.959  1.00  0.99           H  
ATOM   1287  CA  ILE A  81      15.442   5.880   4.072  1.00  0.99           C  
ATOM   1288  HA  ILE A  81      16.168   6.644   3.793  1.00  0.99           H  
ATOM   1289  C   ILE A  81      16.177   4.682   4.678  1.00  0.99           C  
ATOM   1290  CB  ILE A  81      14.436   6.500   5.071  1.00  0.99           C  
ATOM   1291  HB  ILE A  81      13.817   5.700   5.479  1.00  0.99           H  
ATOM   1292  O   ILE A  81      15.547   3.731   5.148  1.00  0.99           O  
ATOM   1293  CG1 ILE A  81      13.503   7.536   4.396  1.00  0.99           C  
ATOM   1294 HG12 ILE A  81      13.070   7.123   3.486  1.00  0.99           H  
ATOM   1295 HG13 ILE A  81      14.079   8.420   4.122  1.00  0.99           H  
ATOM   1296  CG2 ILE A  81      15.209   7.149   6.236  1.00  0.99           C  
ATOM   1297 HG21 ILE A  81      14.525   7.504   7.006  1.00  0.99           H  
ATOM   1298 HG22 ILE A  81      15.876   6.425   6.703  1.00  0.99           H  
ATOM   1299 HG23 ILE A  81      15.804   7.987   5.872  1.00  0.99           H  
ATOM   1300  CD1 ILE A  81      12.323   7.946   5.281  1.00  0.99           C  
ATOM   1301 HD11 ILE A  81      11.763   7.062   5.583  1.00  0.99           H  
ATOM   1302 HD12 ILE A  81      11.666   8.607   4.716  1.00  0.99           H  
ATOM   1303 HD13 ILE A  81      12.680   8.476   6.164  1.00  0.99           H  
ATOM   1304  N   GLN A  82      17.506   4.719   4.643  1.00  0.98           N  
ATOM   1305  H   GLN A  82      17.951   5.491   4.168  1.00  0.98           H  
ATOM   1306  CA  GLN A  82      18.368   3.675   5.198  1.00  0.98           C  
ATOM   1307  HA  GLN A  82      17.988   2.699   4.894  1.00  0.98           H  
ATOM   1308  C   GLN A  82      18.384   3.705   6.734  1.00  0.98           C  
ATOM   1309  CB  GLN A  82      19.784   3.836   4.625  1.00  0.98           C  
ATOM   1310  HB2 GLN A  82      20.145   4.838   4.855  1.00  0.98           H  
ATOM   1311  HB3 GLN A  82      20.449   3.116   5.102  1.00  0.98           H  
ATOM   1312  O   GLN A  82      17.948   4.672   7.361  1.00  0.98           O  
ATOM   1313  CG  GLN A  82      19.838   3.605   3.104  1.00  0.98           C  
ATOM   1314  HG2 GLN A  82      19.162   4.289   2.591  1.00  0.98           H  
ATOM   1315  HG3 GLN A  82      19.521   2.585   2.889  1.00  0.98           H  
ATOM   1316  CD  GLN A  82      21.237   3.820   2.536  1.00  0.98           C  
ATOM   1317  NE2 GLN A  82      21.550   3.247   1.396  1.00  0.98           N  
ATOM   1318 HE21 GLN A  82      22.453   3.502   1.021  1.00  0.98           H  
ATOM   1319 HE22 GLN A  82      20.853   2.768   0.844  1.00  0.98           H  
ATOM   1320  OE1 GLN A  82      22.066   4.518   3.090  1.00  0.98           O  
ATOM   1321  N   THR A  83      18.887   2.639   7.352  1.00  0.98           N  
ATOM   1322  H   THR A  83      19.198   1.851   6.802  1.00  0.98           H  
ATOM   1323  CA  THR A  83      19.031   2.532   8.811  1.00  0.98           C  
ATOM   1324  HA  THR A  83      18.038   2.510   9.260  1.00  0.98           H  
ATOM   1325  C   THR A  83      19.820   3.704   9.391  1.00  0.98           C  
ATOM   1326  CB  THR A  83      19.756   1.232   9.166  1.00  0.98           C  
ATOM   1327  HB  THR A  83      20.769   1.262   8.765  1.00  0.98           H  
ATOM   1328  O   THR A  83      20.875   4.069   8.882  1.00  0.98           O  
ATOM   1329  CG2 THR A  83      19.821   0.943  10.665  1.00  0.98           C  
ATOM   1330 HG21 THR A  83      20.465   1.672  11.157  1.00  0.98           H  
ATOM   1331 HG22 THR A  83      18.824   0.987  11.104  1.00  0.98           H  
ATOM   1332 HG23 THR A  83      20.243  -0.050  10.817  1.00  0.98           H  
ATOM   1333  OG1 THR A  83      19.077   0.157   8.579  1.00  0.98           O  
ATOM   1334  HG1 THR A  83      18.198   0.119   8.963  1.00  0.98           H  
ATOM   1335  N   GLY A  84      19.312   4.297  10.471  1.00  0.98           N  
ATOM   1336  H   GLY A  84      18.402   4.003  10.797  1.00  0.98           H  
ATOM   1337  CA  GLY A  84      19.916   5.447  11.150  1.00  0.98           C  
ATOM   1338  HA2 GLY A  84      20.991   5.287  11.237  1.00  0.98           H  
ATOM   1339  HA3 GLY A  84      19.496   5.523  12.152  1.00  0.98           H  
ATOM   1340  C   GLY A  84      19.698   6.790  10.445  1.00  0.98           C  
ATOM   1341  O   GLY A  84      19.967   7.833  11.039  1.00  0.98           O  
ATOM   1342  N   MET A  85      19.167   6.791   9.220  1.00  0.98           N  
ATOM   1343  H   MET A  85      18.945   5.906   8.788  1.00  0.98           H  
ATOM   1344  CA  MET A  85      18.914   8.008   8.454  1.00  0.98           C  
ATOM   1345  HA  MET A  85      19.648   8.756   8.755  1.00  0.98           H  
ATOM   1346  C   MET A  85      17.536   8.598   8.759  1.00  0.98           C  
ATOM   1347  CB  MET A  85      19.115   7.761   6.948  1.00  0.98           C  
ATOM   1348  HB2 MET A  85      18.880   8.670   6.394  1.00  0.98           H  
ATOM   1349  HB3 MET A  85      18.431   6.984   6.606  1.00  0.98           H  
ATOM   1350  O   MET A  85      16.629   7.953   9.303  1.00  0.98           O  
ATOM   1351  CG  MET A  85      20.556   7.351   6.614  1.00  0.98           C  
ATOM   1352  HG2 MET A  85      20.825   6.476   7.207  1.00  0.98           H  
ATOM   1353  HG3 MET A  85      20.605   7.060   5.565  1.00  0.98           H  
ATOM   1354  SD  MET A  85      21.793   8.648   6.904  1.00  0.98           S  
ATOM   1355  CE  MET A  85      21.579   9.643   5.403  1.00  0.98           C  
ATOM   1356  HE1 MET A  85      21.772   9.026   4.525  1.00  0.98           H  
ATOM   1357  HE2 MET A  85      22.285  10.473   5.417  1.00  0.98           H  
ATOM   1358  HE3 MET A  85      20.564  10.037   5.355  1.00  0.98           H  
ATOM   1359  N   THR A  86      17.373   9.862   8.376  1.00  0.99           N  
ATOM   1360  H   THR A  86      18.132  10.322   7.896  1.00  0.99           H  
ATOM   1361  CA  THR A  86      16.109  10.587   8.502  1.00  0.99           C  
ATOM   1362  HA  THR A  86      15.324   9.862   8.718  1.00  0.99           H  
ATOM   1363  C   THR A  86      15.747  11.271   7.199  1.00  0.99           C  
ATOM   1364  CB  THR A  86      16.132  11.625   9.634  1.00  0.99           C  
ATOM   1365  HB  THR A  86      15.117  11.998   9.769  1.00  0.99           H  
ATOM   1366  O   THR A  86      16.642  11.666   6.462  1.00  0.99           O  
ATOM   1367  CG2 THR A  86      16.614  11.057  10.965  1.00  0.99           C  
ATOM   1368 HG21 THR A  86      16.526  11.824  11.735  1.00  0.99           H  
ATOM   1369 HG22 THR A  86      17.659  10.758  10.891  1.00  0.99           H  
ATOM   1370 HG23 THR A  86      16.016  10.184  11.231  1.00  0.99           H  
ATOM   1371  OG1 THR A  86      16.965  12.730   9.354  1.00  0.99           O  
ATOM   1372  HG1 THR A  86      17.208  12.698   8.426  1.00  0.99           H  
ATOM   1373  N   TYR A  87      14.454  11.474   6.963  1.00  0.99           N  
ATOM   1374  H   TYR A  87      13.775  11.120   7.621  1.00  0.99           H  
ATOM   1375  CA  TYR A  87      13.971  12.277   5.842  1.00  0.99           C  
ATOM   1376  HA  TYR A  87      14.750  12.983   5.553  1.00  0.99           H  
ATOM   1377  C   TYR A  87      12.734  13.082   6.234  1.00  0.99           C  
ATOM   1378  CB  TYR A  87      13.676  11.358   4.653  1.00  0.99           C  
ATOM   1379  HB2 TYR A  87      12.919  10.637   4.961  1.00  0.99           H  
ATOM   1380  HB3 TYR A  87      14.587  10.814   4.403  1.00  0.99           H  
ATOM   1381  O   TYR A  87      11.864  12.581   6.962  1.00  0.99           O  
ATOM   1382  CG  TYR A  87      13.194  12.068   3.405  1.00  0.99           C  
ATOM   1383  CD1 TYR A  87      12.082  11.581   2.694  1.00  0.99           C  
ATOM   1384  HD1 TYR A  87      11.565  10.697   3.039  1.00  0.99           H  
ATOM   1385  CD2 TYR A  87      13.860  13.218   2.947  1.00  0.99           C  
ATOM   1386  HD2 TYR A  87      14.715  13.612   3.476  1.00  0.99           H  
ATOM   1387  CE1 TYR A  87      11.645  12.234   1.525  1.00  0.99           C  
ATOM   1388  HE1 TYR A  87      10.793  11.863   0.974  1.00  0.99           H  
ATOM   1389  CE2 TYR A  87      13.426  13.875   1.786  1.00  0.99           C  
ATOM   1390  HE2 TYR A  87      13.939  14.766   1.457  1.00  0.99           H  
ATOM   1391  OH  TYR A  87      11.945  13.992  -0.087  1.00  0.99           O  
ATOM   1392  HH  TYR A  87      11.265  13.495  -0.549  1.00  0.99           H  
ATOM   1393  CZ  TYR A  87      12.326  13.379   1.062  1.00  0.99           C  
ATOM   1394  N   VAL A  88      12.654  14.329   5.771  1.00  0.99           N  
ATOM   1395  H   VAL A  88      13.437  14.705   5.255  1.00  0.99           H  
ATOM   1396  CA  VAL A  88      11.525  15.228   6.001  1.00  0.99           C  
ATOM   1397  HA  VAL A  88      10.919  14.827   6.813  1.00  0.99           H  
ATOM   1398  C   VAL A  88      10.639  15.309   4.760  1.00  0.99           C  
ATOM   1399  CB  VAL A  88      12.002  16.622   6.445  1.00  0.99           C  
ATOM   1400  HB  VAL A  88      12.607  17.080   5.663  1.00  0.99           H  
ATOM   1401  O   VAL A  88      10.978  15.913   3.748  1.00  0.99           O  
ATOM   1402  CG1 VAL A  88      10.798  17.529   6.741  1.00  0.99           C  
ATOM   1403 HG11 VAL A  88      11.147  18.491   7.114  1.00  0.99           H  
ATOM   1404 HG12 VAL A  88      10.236  17.710   5.824  1.00  0.99           H  
ATOM   1405 HG13 VAL A  88      10.148  17.060   7.479  1.00  0.99           H  
ATOM   1406  CG2 VAL A  88      12.825  16.546   7.741  1.00  0.99           C  
ATOM   1407 HG21 VAL A  88      13.151  17.547   8.021  1.00  0.99           H  
ATOM   1408 HG22 VAL A  88      12.223  16.112   8.539  1.00  0.99           H  
ATOM   1409 HG23 VAL A  88      13.716  15.942   7.570  1.00  0.99           H  
ATOM   1410  N   TYR A  89       9.425  14.785   4.884  1.00  0.99           N  
ATOM   1411  H   TYR A  89       9.189  14.322   5.750  1.00  0.99           H  
ATOM   1412  CA  TYR A  89       8.366  15.001   3.907  1.00  0.99           C  
ATOM   1413  HA  TYR A  89       8.795  15.020   2.905  1.00  0.99           H  
ATOM   1414  C   TYR A  89       7.691  16.341   4.193  1.00  0.99           C  
ATOM   1415  CB  TYR A  89       7.365  13.848   3.979  1.00  0.99           C  
ATOM   1416  HB2 TYR A  89       6.927  13.817   4.977  1.00  0.99           H  
ATOM   1417  HB3 TYR A  89       6.556  14.045   3.276  1.00  0.99           H  
ATOM   1418  O   TYR A  89       7.204  16.548   5.304  1.00  0.99           O  
ATOM   1419  CG  TYR A  89       7.971  12.495   3.666  1.00  0.99           C  
ATOM   1420  CD1 TYR A  89       7.877  11.974   2.368  1.00  0.99           C  
ATOM   1421  HD1 TYR A  89       7.408  12.560   1.591  1.00  0.99           H  
ATOM   1422  CD2 TYR A  89       8.613  11.747   4.671  1.00  0.99           C  
ATOM   1423  HD2 TYR A  89       8.722  12.157   5.664  1.00  0.99           H  
ATOM   1424  CE1 TYR A  89       8.380  10.696   2.072  1.00  0.99           C  
ATOM   1425  HE1 TYR A  89       8.288  10.289   1.076  1.00  0.99           H  
ATOM   1426  CE2 TYR A  89       9.144  10.479   4.375  1.00  0.99           C  
ATOM   1427  HE2 TYR A  89       9.679   9.929   5.135  1.00  0.99           H  
ATOM   1428  OH  TYR A  89       9.548   8.715   2.818  1.00  0.99           O  
ATOM   1429  HH  TYR A  89       9.992   8.365   3.593  1.00  0.99           H  
ATOM   1430  CZ  TYR A  89       9.014   9.940   3.077  1.00  0.99           C  
ATOM   1431  N   ASN A  90       7.647  17.242   3.212  1.00  0.99           N  
ATOM   1432  H   ASN A  90       8.102  17.022   2.338  1.00  0.99           H  
ATOM   1433  CA  ASN A  90       7.049  18.573   3.343  1.00  0.99           C  
ATOM   1434  HA  ASN A  90       6.434  18.616   4.242  1.00  0.99           H  
ATOM   1435  C   ASN A  90       6.148  18.864   2.140  1.00  0.99           C  
ATOM   1436  CB  ASN A  90       8.182  19.604   3.486  1.00  0.99           C  
ATOM   1437  HB2 ASN A  90       8.822  19.318   4.321  1.00  0.99           H  
ATOM   1438  HB3 ASN A  90       8.786  19.600   2.579  1.00  0.99           H  
ATOM   1439  O   ASN A  90       6.629  18.966   1.010  1.00  0.99           O  
ATOM   1440  CG  ASN A  90       7.692  21.020   3.735  1.00  0.99           C  
ATOM   1441  ND2 ASN A  90       8.585  21.979   3.719  1.00  0.99           N  
ATOM   1442 HD21 ASN A  90       8.249  22.924   3.839  1.00  0.99           H  
ATOM   1443 HD22 ASN A  90       9.548  21.764   3.500  1.00  0.99           H  
ATOM   1444  OD1 ASN A  90       6.533  21.296   3.993  1.00  0.99           O  
ATOM   1445  N   PHE A  91       4.843  18.972   2.374  1.00  0.99           N  
ATOM   1446  H   PHE A  91       4.505  18.884   3.322  1.00  0.99           H  
ATOM   1447  CA  PHE A  91       3.864  19.206   1.316  1.00  0.99           C  
ATOM   1448  HA  PHE A  91       4.317  19.864   0.575  1.00  0.99           H  
ATOM   1449  C   PHE A  91       2.614  19.906   1.839  1.00  0.99           C  
ATOM   1450  CB  PHE A  91       3.494  17.879   0.634  1.00  0.99           C  
ATOM   1451  HB2 PHE A  91       4.383  17.474   0.149  1.00  0.99           H  
ATOM   1452  HB3 PHE A  91       2.764  18.070  -0.153  1.00  0.99           H  
ATOM   1453  O   PHE A  91       2.230  19.773   2.997  1.00  0.99           O  
ATOM   1454  CG  PHE A  91       2.941  16.832   1.579  1.00  0.99           C  
ATOM   1455  CD1 PHE A  91       3.825  15.954   2.231  1.00  0.99           C  
ATOM   1456  HD1 PHE A  91       4.886  16.016   2.039  1.00  0.99           H  
ATOM   1457  CD2 PHE A  91       1.559  16.757   1.837  1.00  0.99           C  
ATOM   1458  HD2 PHE A  91       0.878  17.430   1.337  1.00  0.99           H  
ATOM   1459  CE1 PHE A  91       3.336  15.016   3.150  1.00  0.99           C  
ATOM   1460  HE1 PHE A  91       4.019  14.352   3.659  1.00  0.99           H  
ATOM   1461  CE2 PHE A  91       1.066  15.805   2.748  1.00  0.99           C  
ATOM   1462  HE2 PHE A  91       0.005  15.736   2.934  1.00  0.99           H  
ATOM   1463  CZ  PHE A  91       1.961  14.942   3.407  1.00  0.99           C  
ATOM   1464  HZ  PHE A  91       1.611  14.210   4.119  1.00  0.99           H  
ATOM   1465  N   THR A  92       1.920  20.617   0.954  1.00  0.98           N  
ATOM   1466  H   THR A  92       2.245  20.640  -0.003  1.00  0.98           H  
ATOM   1467  CA  THR A  92       0.635  21.253   1.266  1.00  0.98           C  
ATOM   1468  HA  THR A  92       0.513  21.318   2.347  1.00  0.98           H  
ATOM   1469  C   THR A  92      -0.521  20.416   0.730  1.00  0.98           C  
ATOM   1470  CB  THR A  92       0.603  22.686   0.733  1.00  0.98           C  
ATOM   1471  HB  THR A  92       0.767  22.675  -0.345  1.00  0.98           H  
ATOM   1472  O   THR A  92      -0.523  20.005  -0.431  1.00  0.98           O  
ATOM   1473  CG2 THR A  92      -0.708  23.410   1.037  1.00  0.98           C  
ATOM   1474 HG21 THR A  92      -1.538  22.933   0.516  1.00  0.98           H  
ATOM   1475 HG22 THR A  92      -0.634  24.443   0.696  1.00  0.98           H  
ATOM   1476 HG23 THR A  92      -0.896  23.405   2.111  1.00  0.98           H  
ATOM   1477  OG1 THR A  92       1.626  23.436   1.350  1.00  0.98           O  
ATOM   1478  HG1 THR A  92       2.307  22.843   1.675  1.00  0.98           H  
ATOM   1479  N   VAL A  93      -1.534  20.181   1.566  1.00  0.98           N  
ATOM   1480  H   VAL A  93      -1.484  20.566   2.499  1.00  0.98           H  
ATOM   1481  CA  VAL A  93      -2.744  19.447   1.172  1.00  0.98           C  
ATOM   1482  HA  VAL A  93      -2.463  18.643   0.492  1.00  0.98           H  
ATOM   1483  C   VAL A  93      -3.689  20.391   0.428  1.00  0.98           C  
ATOM   1484  CB  VAL A  93      -3.424  18.802   2.393  1.00  0.98           C  
ATOM   1485  HB  VAL A  93      -3.714  19.574   3.106  1.00  0.98           H  
ATOM   1486  O   VAL A  93      -4.438  21.145   1.044  1.00  0.98           O  
ATOM   1487  CG1 VAL A  93      -4.671  18.021   1.969  1.00  0.98           C  
ATOM   1488 HG11 VAL A  93      -5.437  18.693   1.584  1.00  0.98           H  
ATOM   1489 HG12 VAL A  93      -5.073  17.508   2.843  1.00  0.98           H  
ATOM   1490 HG13 VAL A  93      -4.415  17.283   1.209  1.00  0.98           H  
ATOM   1491  CG2 VAL A  93      -2.484  17.816   3.100  1.00  0.98           C  
ATOM   1492 HG21 VAL A  93      -1.594  18.334   3.458  1.00  0.98           H  
ATOM   1493 HG22 VAL A  93      -2.989  17.375   3.960  1.00  0.98           H  
ATOM   1494 HG23 VAL A  93      -2.183  17.025   2.413  1.00  0.98           H  
ATOM   1495  N   THR A  94      -3.667  20.364  -0.902  1.00  0.97           N  
ATOM   1496  H   THR A  94      -2.992  19.760  -1.349  1.00  0.97           H  
ATOM   1497  CA  THR A  94      -4.398  21.333  -1.737  1.00  0.97           C  
ATOM   1498  HA  THR A  94      -4.723  22.167  -1.115  1.00  0.97           H  
ATOM   1499  C   THR A  94      -5.634  20.717  -2.384  1.00  0.97           C  
ATOM   1500  CB  THR A  94      -3.472  21.929  -2.803  1.00  0.97           C  
ATOM   1501  HB  THR A  94      -3.080  21.129  -3.432  1.00  0.97           H  
ATOM   1502  O   THR A  94      -5.530  19.754  -3.139  1.00  0.97           O  
ATOM   1503  CG2 THR A  94      -4.163  22.982  -3.670  1.00  0.97           C  
ATOM   1504 HG21 THR A  94      -4.604  23.754  -3.040  1.00  0.97           H  
ATOM   1505 HG22 THR A  94      -3.430  23.442  -4.333  1.00  0.97           H  
ATOM   1506 HG23 THR A  94      -4.936  22.519  -4.283  1.00  0.97           H  
ATOM   1507  OG1 THR A  94      -2.405  22.584  -2.161  1.00  0.97           O  
ATOM   1508  HG1 THR A  94      -1.583  22.301  -2.567  1.00  0.97           H  
ATOM   1509  N   GLY A  95      -6.808  21.308  -2.137  1.00  0.96           N  
ATOM   1510  H   GLY A  95      -6.837  22.087  -1.494  1.00  0.96           H  
ATOM   1511  CA  GLY A  95      -8.061  20.939  -2.809  1.00  0.96           C  
ATOM   1512  HA2 GLY A  95      -8.818  21.686  -2.570  1.00  0.96           H  
ATOM   1513  HA3 GLY A  95      -7.904  20.946  -3.888  1.00  0.96           H  
ATOM   1514  C   GLY A  95      -8.628  19.567  -2.428  1.00  0.96           C  
ATOM   1515  O   GLY A  95      -9.521  19.075  -3.110  1.00  0.96           O  
ATOM   1516  N   GLN A  96      -8.122  18.950  -1.360  1.00  0.97           N  
ATOM   1517  H   GLN A  96      -7.412  19.429  -0.825  1.00  0.97           H  
ATOM   1518  CA  GLN A  96      -8.560  17.643  -0.870  1.00  0.97           C  
ATOM   1519  HA  GLN A  96      -9.338  17.246  -1.522  1.00  0.97           H  
ATOM   1520  C   GLN A  96      -9.154  17.774   0.527  1.00  0.97           C  
ATOM   1521  CB  GLN A  96      -7.395  16.647  -0.876  1.00  0.97           C  
ATOM   1522  HB2 GLN A  96      -6.594  17.017  -0.236  1.00  0.97           H  
ATOM   1523  HB3 GLN A  96      -7.742  15.693  -0.481  1.00  0.97           H  
ATOM   1524  O   GLN A  96      -8.759  18.643   1.304  1.00  0.97           O  
ATOM   1525  CG  GLN A  96      -6.852  16.428  -2.291  1.00  0.97           C  
ATOM   1526  HG2 GLN A  96      -7.665  16.121  -2.948  1.00  0.97           H  
ATOM   1527  HG3 GLN A  96      -6.427  17.353  -2.679  1.00  0.97           H  
ATOM   1528  CD  GLN A  96      -5.765  15.370  -2.305  1.00  0.97           C  
ATOM   1529  NE2 GLN A  96      -6.122  14.147  -2.609  1.00  0.97           N  
ATOM   1530 HE21 GLN A  96      -7.077  13.905  -2.831  1.00  0.97           H  
ATOM   1531 HE22 GLN A  96      -5.406  13.439  -2.694  1.00  0.97           H  
ATOM   1532  OE1 GLN A  96      -4.596  15.642  -2.061  1.00  0.97           O  
ATOM   1533  N   ARG A  97     -10.105  16.902   0.844  1.00  0.97           N  
ATOM   1534  H   ARG A  97     -10.370  16.212   0.155  1.00  0.97           H  
ATOM   1535  CA  ARG A  97     -10.814  16.851   2.126  1.00  0.97           C  
ATOM   1536  HA  ARG A  97     -10.109  17.028   2.938  1.00  0.97           H  
ATOM   1537  C   ARG A  97     -11.419  15.480   2.292  1.00  0.97           C  
ATOM   1538  CB  ARG A  97     -11.911  17.919   2.197  1.00  0.97           C  
ATOM   1539  HB2 ARG A  97     -12.464  17.820   3.131  1.00  0.97           H  
ATOM   1540  HB3 ARG A  97     -11.413  18.888   2.216  1.00  0.97           H  
ATOM   1541  O   ARG A  97     -11.959  14.933   1.343  1.00  0.97           O  
ATOM   1542  CG  ARG A  97     -12.896  17.831   1.014  1.00  0.97           C  
ATOM   1543  HG2 ARG A  97     -12.454  17.285   0.180  1.00  0.97           H  
ATOM   1544  HG3 ARG A  97     -13.788  17.278   1.309  1.00  0.97           H  
ATOM   1545  CD  ARG A  97     -13.258  19.227   0.516  1.00  0.97           C  
ATOM   1546  HD2 ARG A  97     -14.120  19.607   1.065  1.00  0.97           H  
ATOM   1547  HD3 ARG A  97     -12.417  19.895   0.706  1.00  0.97           H  
ATOM   1548  NE  ARG A  97     -13.510  19.208  -0.933  1.00  0.97           N  
ATOM   1549  HE  ARG A  97     -13.789  18.325  -1.336  1.00  0.97           H  
ATOM   1550  NH1 ARG A  97     -12.875  21.383  -1.342  1.00  0.97           N  
ATOM   1551 HH11 ARG A  97     -12.453  21.469  -0.428  1.00  0.97           H  
ATOM   1552 HH12 ARG A  97     -12.616  22.102  -2.002  1.00  0.97           H  
ATOM   1553  NH2 ARG A  97     -13.417  20.038  -3.042  1.00  0.97           N  
ATOM   1554 HH21 ARG A  97     -13.191  20.791  -3.676  1.00  0.97           H  
ATOM   1555 HH22 ARG A  97     -13.557  19.110  -3.414  1.00  0.97           H  
ATOM   1556  CZ  ARG A  97     -13.270  20.209  -1.758  1.00  0.97           C  
ATOM   1557  N   GLY A  98     -11.343  14.958   3.500  1.00  0.98           N  
ATOM   1558  H   GLY A  98     -10.896  15.485   4.237  1.00  0.98           H  
ATOM   1559  CA  GLY A  98     -11.873  13.663   3.812  1.00  0.98           C  
ATOM   1560  HA2 GLY A  98     -12.777  13.756   4.413  1.00  0.98           H  
ATOM   1561  HA3 GLY A  98     -12.094  13.220   2.841  1.00  0.98           H  
ATOM   1562  C   GLY A  98     -10.913  12.717   4.485  1.00  0.98           C  
ATOM   1563  O   GLY A  98     -10.271  13.051   5.480  1.00  0.98           O  
ATOM   1564  N   THR A  99     -10.861  11.494   3.986  1.00  0.99           N  
ATOM   1565  H   THR A  99     -11.493  11.266   3.231  1.00  0.99           H  
ATOM   1566  CA  THR A  99      -9.959  10.459   4.477  1.00  0.99           C  
ATOM   1567  HA  THR A  99      -9.265  10.899   5.193  1.00  0.99           H  
ATOM   1568  C   THR A  99      -9.114   9.915   3.350  1.00  0.99           C  
ATOM   1569  CB  THR A  99     -10.731   9.371   5.223  1.00  0.99           C  
ATOM   1570  HB  THR A  99     -11.502   8.937   4.586  1.00  0.99           H  
ATOM   1571  O   THR A  99      -9.611   9.463   2.329  1.00  0.99           O  
ATOM   1572  CG2 THR A  99      -9.833   8.281   5.799  1.00  0.99           C  
ATOM   1573 HG21 THR A  99      -9.083   8.713   6.460  1.00  0.99           H  
ATOM   1574 HG22 THR A  99      -9.332   7.749   4.990  1.00  0.99           H  
ATOM   1575 HG23 THR A  99     -10.439   7.557   6.344  1.00  0.99           H  
ATOM   1576  OG1 THR A  99     -11.295  10.045   6.324  1.00  0.99           O  
ATOM   1577  HG1 THR A  99     -10.948  10.936   6.243  1.00  0.99           H  
ATOM   1578  N   LEU A 100      -7.817   9.961   3.587  1.00  0.99           N  
ATOM   1579  H   LEU A 100      -7.521  10.386   4.454  1.00  0.99           H  
ATOM   1580  CA  LEU A 100      -6.778   9.228   2.900  1.00  0.99           C  
ATOM   1581  HA  LEU A 100      -7.193   8.580   2.127  1.00  0.99           H  
ATOM   1582  C   LEU A 100      -6.090   8.337   3.942  1.00  0.99           C  
ATOM   1583  CB  LEU A 100      -5.820  10.250   2.262  1.00  0.99           C  
ATOM   1584  HB2 LEU A 100      -5.480  10.943   3.032  1.00  0.99           H  
ATOM   1585  HB3 LEU A 100      -4.939   9.729   1.886  1.00  0.99           H  
ATOM   1586  O   LEU A 100      -6.537   8.198   5.089  1.00  0.99           O  
ATOM   1587  CG  LEU A 100      -6.414  11.082   1.117  1.00  0.99           C  
ATOM   1588  HG  LEU A 100      -7.206  11.709   1.526  1.00  0.99           H  
ATOM   1589  CD1 LEU A 100      -5.337  12.011   0.570  1.00  0.99           C  
ATOM   1590 HD11 LEU A 100      -4.920  12.617   1.374  1.00  0.99           H  
ATOM   1591 HD12 LEU A 100      -5.755  12.659  -0.200  1.00  0.99           H  
ATOM   1592 HD13 LEU A 100      -4.532  11.411   0.143  1.00  0.99           H  
ATOM   1593  CD2 LEU A 100      -6.970  10.232  -0.029  1.00  0.99           C  
ATOM   1594 HD21 LEU A 100      -7.237  10.869  -0.872  1.00  0.99           H  
ATOM   1595 HD22 LEU A 100      -7.868   9.704   0.295  1.00  0.99           H  
ATOM   1596 HD23 LEU A 100      -6.221   9.509  -0.351  1.00  0.99           H  
ATOM   1597  N   TRP A 101      -4.966   7.754   3.569  1.00  0.99           N  
ATOM   1598  H   TRP A 101      -4.596   7.927   2.645  1.00  0.99           H  
ATOM   1599  CA  TRP A 101      -4.128   6.986   4.471  1.00  0.99           C  
ATOM   1600  HA  TRP A 101      -4.212   7.386   5.481  1.00  0.99           H  
ATOM   1601  C   TRP A 101      -2.665   7.149   4.067  1.00  0.99           C  
ATOM   1602  CB  TRP A 101      -4.636   5.540   4.506  1.00  0.99           C  
ATOM   1603  HB2 TRP A 101      -4.111   5.003   5.295  1.00  0.99           H  
ATOM   1604  HB3 TRP A 101      -5.691   5.552   4.780  1.00  0.99           H  
ATOM   1605  O   TRP A 101      -2.347   7.774   3.061  1.00  0.99           O  
ATOM   1606  CG  TRP A 101      -4.500   4.749   3.249  1.00  0.99           C  
ATOM   1607  CD1 TRP A 101      -5.096   5.005   2.062  1.00  0.99           C  
ATOM   1608  HD1 TRP A 101      -5.764   5.827   1.851  1.00  0.99           H  
ATOM   1609  CD2 TRP A 101      -3.734   3.525   3.053  1.00  0.99           C  
ATOM   1610  CE2 TRP A 101      -3.825   3.150   1.681  1.00  0.99           C  
ATOM   1611  CE3 TRP A 101      -2.968   2.699   3.902  1.00  0.99           C  
ATOM   1612  HE3 TRP A 101      -2.880   2.955   4.948  1.00  0.99           H  
ATOM   1613  NE1 TRP A 101      -4.690   4.071   1.132  1.00  0.99           N  
ATOM   1614  HE1 TRP A 101      -4.975   4.095   0.163  1.00  0.99           H  
ATOM   1615  CH2 TRP A 101      -2.408   1.224   2.042  1.00  0.99           C  
ATOM   1616  HH2 TRP A 101      -1.897   0.353   1.660  1.00  0.99           H  
ATOM   1617  CZ2 TRP A 101      -3.122   2.052   1.166  1.00  0.99           C  
ATOM   1618  HZ2 TRP A 101      -3.108   1.843   0.107  1.00  0.99           H  
ATOM   1619  CZ3 TRP A 101      -2.346   1.538   3.408  1.00  0.99           C  
ATOM   1620  HZ3 TRP A 101      -1.787   0.894   4.072  1.00  0.99           H  
ATOM   1621  N   TRP A 102      -1.761   6.671   4.903  1.00  0.99           N  
ATOM   1622  H   TRP A 102      -2.076   6.172   5.723  1.00  0.99           H  
ATOM   1623  CA  TRP A 102      -0.335   6.636   4.619  1.00  0.99           C  
ATOM   1624  HA  TRP A 102      -0.179   6.836   3.558  1.00  0.99           H  
ATOM   1625  C   TRP A 102       0.183   5.233   4.896  1.00  0.99           C  
ATOM   1626  CB  TRP A 102       0.383   7.718   5.434  1.00  0.99           C  
ATOM   1627  HB2 TRP A 102      -0.049   8.680   5.158  1.00  0.99           H  
ATOM   1628  HB3 TRP A 102       1.434   7.731   5.149  1.00  0.99           H  
ATOM   1629  O   TRP A 102      -0.379   4.533   5.743  1.00  0.99           O  
ATOM   1630  CG  TRP A 102       0.301   7.569   6.924  1.00  0.99           C  
ATOM   1631  CD1 TRP A 102      -0.547   8.228   7.749  1.00  0.99           C  
ATOM   1632  HD1 TRP A 102      -1.274   8.958   7.423  1.00  0.99           H  
ATOM   1633  CD2 TRP A 102       1.058   6.658   7.775  1.00  0.99           C  
ATOM   1634  CE2 TRP A 102       0.594   6.805   9.113  1.00  0.99           C  
ATOM   1635  CE3 TRP A 102       2.074   5.705   7.549  1.00  0.99           C  
ATOM   1636  HE3 TRP A 102       2.463   5.577   6.550  1.00  0.99           H  
ATOM   1637  NE1 TRP A 102      -0.363   7.792   9.048  1.00  0.99           N  
ATOM   1638  HE1 TRP A 102      -0.889   8.124   9.844  1.00  0.99           H  
ATOM   1639  CH2 TRP A 102       2.066   5.055   9.899  1.00  0.99           C  
ATOM   1640  HH2 TRP A 102       2.436   4.411  10.682  1.00  0.99           H  
ATOM   1641  CZ2 TRP A 102       1.086   6.024  10.166  1.00  0.99           C  
ATOM   1642  HZ2 TRP A 102       0.687   6.156  11.161  1.00  0.99           H  
ATOM   1643  CZ3 TRP A 102       2.563   4.905   8.595  1.00  0.99           C  
ATOM   1644  HZ3 TRP A 102       3.319   4.163   8.384  1.00  0.99           H  
ATOM   1645  N   HIS A 103       1.237   4.812   4.202  1.00  0.99           N  
ATOM   1646  H   HIS A 103       1.647   5.421   3.508  1.00  0.99           H  
ATOM   1647  CA  HIS A 103       1.806   3.476   4.372  1.00  0.99           C  
ATOM   1648  HA  HIS A 103       1.812   3.236   5.435  1.00  0.99           H  
ATOM   1649  C   HIS A 103       3.253   3.360   3.901  1.00  0.99           C  
ATOM   1650  CB  HIS A 103       0.921   2.461   3.654  1.00  0.99           C  
ATOM   1651  HB2 HIS A 103      -0.096   2.568   4.032  1.00  0.99           H  
ATOM   1652  HB3 HIS A 103       1.259   1.464   3.936  1.00  0.99           H  
ATOM   1653  O   HIS A 103       3.758   4.243   3.214  1.00  0.99           O  
ATOM   1654  CG  HIS A 103       0.898   2.587   2.150  1.00  0.99           C  
ATOM   1655  CD2 HIS A 103       0.008   3.309   1.404  1.00  0.99           C  
ATOM   1656  HD2 HIS A 103      -0.812   3.897   1.789  1.00  0.99           H  
ATOM   1657  ND1 HIS A 103       1.733   1.947   1.263  1.00  0.99           N  
ATOM   1658  HD1 HIS A 103       2.534   1.374   1.488  1.00  0.99           H  
ATOM   1659  CE1 HIS A 103       1.347   2.256   0.018  1.00  0.99           C  
ATOM   1660  HE1 HIS A 103       1.803   1.881  -0.886  1.00  0.99           H  
ATOM   1661  NE2 HIS A 103       0.303   3.092   0.057  1.00  0.99           N  
ATOM   1662  N   ALA A 104       3.931   2.271   4.267  1.00  0.98           N  
ATOM   1663  H   ALA A 104       3.479   1.591   4.862  1.00  0.98           H  
ATOM   1664  CA  ALA A 104       5.244   1.961   3.712  1.00  0.98           C  
ATOM   1665  HA  ALA A 104       5.833   2.874   3.804  1.00  0.98           H  
ATOM   1666  C   ALA A 104       5.159   1.600   2.222  1.00  0.98           C  
ATOM   1667  CB  ALA A 104       5.932   0.862   4.522  1.00  0.98           C  
ATOM   1668  HB1 ALA A 104       6.148   1.229   5.525  1.00  0.98           H  
ATOM   1669  HB2 ALA A 104       6.876   0.594   4.047  1.00  0.98           H  
ATOM   1670  HB3 ALA A 104       5.295  -0.021   4.572  1.00  0.98           H  
ATOM   1671  O   ALA A 104       4.230   0.900   1.819  1.00  0.98           O  
ATOM   1672  N   HIS A 105       6.120   2.050   1.409  1.00  0.97           N  
ATOM   1673  H   HIS A 105       6.857   2.620   1.801  1.00  0.97           H  
ATOM   1674  CA  HIS A 105       6.066   1.915  -0.057  1.00  0.97           C  
ATOM   1675  HA  HIS A 105       5.355   1.128  -0.311  1.00  0.97           H  
ATOM   1676  C   HIS A 105       7.407   1.452  -0.656  1.00  0.97           C  
ATOM   1677  CB  HIS A 105       5.504   3.214  -0.654  1.00  0.97           C  
ATOM   1678  HB2 HIS A 105       4.729   3.587   0.016  1.00  0.97           H  
ATOM   1679  HB3 HIS A 105       6.286   3.971  -0.717  1.00  0.97           H  
ATOM   1680  O   HIS A 105       8.039   2.132  -1.467  1.00  0.97           O  
ATOM   1681  CG  HIS A 105       4.868   3.014  -2.006  1.00  0.97           C  
ATOM   1682  CD2 HIS A 105       3.575   3.302  -2.343  1.00  0.97           C  
ATOM   1683  HD2 HIS A 105       2.825   3.752  -1.710  1.00  0.97           H  
ATOM   1684  ND1 HIS A 105       5.508   2.469  -3.112  1.00  0.97           N  
ATOM   1685  CE1 HIS A 105       4.590   2.437  -4.082  1.00  0.97           C  
ATOM   1686  HE1 HIS A 105       4.806   2.096  -5.083  1.00  0.97           H  
ATOM   1687  NE2 HIS A 105       3.415   2.927  -3.659  1.00  0.97           N  
ATOM   1688  HE2 HIS A 105       2.590   3.048  -4.228  1.00  0.97           H  
ATOM   1689  N   ILE A 106       7.881   0.298  -0.176  1.00  0.95           N  
ATOM   1690  H   ILE A 106       7.304  -0.181   0.501  1.00  0.95           H  
ATOM   1691  CA  ILE A 106       9.104  -0.376  -0.650  1.00  0.95           C  
ATOM   1692  HA  ILE A 106       9.307  -0.035  -1.666  1.00  0.95           H  
ATOM   1693  C   ILE A 106       8.935  -1.899  -0.743  1.00  0.95           C  
ATOM   1694  CB  ILE A 106      10.317   0.014   0.227  1.00  0.95           C  
ATOM   1695  HB  ILE A 106      10.386   1.102   0.221  1.00  0.95           H  
ATOM   1696  O   ILE A 106       9.503  -2.521  -1.638  1.00  0.95           O  
ATOM   1697  CG1 ILE A 106      11.621  -0.540  -0.395  1.00  0.95           C  
ATOM   1698 HG12 ILE A 106      11.586  -1.628  -0.447  1.00  0.95           H  
ATOM   1699 HG13 ILE A 106      11.721  -0.153  -1.409  1.00  0.95           H  
ATOM   1700  CG2 ILE A 106      10.149  -0.417   1.697  1.00  0.95           C  
ATOM   1701 HG21 ILE A 106      10.937   0.028   2.305  1.00  0.95           H  
ATOM   1702 HG22 ILE A 106       9.193  -0.078   2.095  1.00  0.95           H  
ATOM   1703 HG23 ILE A 106      10.217  -1.501   1.788  1.00  0.95           H  
ATOM   1704  CD1 ILE A 106      12.870  -0.166   0.392  1.00  0.95           C  
ATOM   1705 HD11 ILE A 106      13.755  -0.336  -0.221  1.00  0.95           H  
ATOM   1706 HD12 ILE A 106      12.941  -0.787   1.285  1.00  0.95           H  
ATOM   1707 HD13 ILE A 106      12.793   0.879   0.692  1.00  0.95           H  
ATOM   1708  N   SER A 107       8.136  -2.497   0.144  1.00  0.93           N  
ATOM   1709  H   SER A 107       7.713  -1.949   0.879  1.00  0.93           H  
ATOM   1710  CA  SER A 107       7.886  -3.939   0.198  1.00  0.93           C  
ATOM   1711  HA  SER A 107       7.733  -4.320  -0.812  1.00  0.93           H  
ATOM   1712  C   SER A 107       6.628  -4.257   1.021  1.00  0.93           C  
ATOM   1713  CB  SER A 107       9.117  -4.639   0.789  1.00  0.93           C  
ATOM   1714  HB2 SER A 107       9.007  -5.717   0.680  1.00  0.93           H  
ATOM   1715  HB3 SER A 107      10.016  -4.339   0.251  1.00  0.93           H  
ATOM   1716  O   SER A 107       5.813  -3.372   1.307  1.00  0.93           O  
ATOM   1717  OG  SER A 107       9.261  -4.324   2.151  1.00  0.93           O  
ATOM   1718  HG  SER A 107       9.734  -5.080   2.506  1.00  0.93           H  
ATOM   1719  N   TRP A 108       6.472  -5.516   1.437  1.00  0.97           N  
ATOM   1720  H   TRP A 108       7.261  -6.144   1.378  1.00  0.97           H  
ATOM   1721  CA  TRP A 108       5.353  -5.978   2.253  1.00  0.97           C  
ATOM   1722  HA  TRP A 108       4.433  -5.565   1.839  1.00  0.97           H  
ATOM   1723  C   TRP A 108       5.414  -5.485   3.708  1.00  0.97           C  
ATOM   1724  CB  TRP A 108       5.245  -7.500   2.159  1.00  0.97           C  
ATOM   1725  HB2 TRP A 108       6.218  -7.960   2.331  1.00  0.97           H  
ATOM   1726  HB3 TRP A 108       4.581  -7.824   2.961  1.00  0.97           H  
ATOM   1727  O   TRP A 108       4.483  -5.739   4.473  1.00  0.97           O  
ATOM   1728  CG  TRP A 108       4.659  -8.054   0.898  1.00  0.97           C  
ATOM   1729  CD1 TRP A 108       4.752  -7.545  -0.353  1.00  0.97           C  
ATOM   1730  HD1 TRP A 108       5.297  -6.654  -0.629  1.00  0.97           H  
ATOM   1731  CD2 TRP A 108       3.830  -9.244   0.781  1.00  0.97           C  
ATOM   1732  CE2 TRP A 108       3.400  -9.367  -0.573  1.00  0.97           C  
ATOM   1733  CE3 TRP A 108       3.387 -10.220   1.697  1.00  0.97           C  
ATOM   1734  HE3 TRP A 108       3.705 -10.166   2.728  1.00  0.97           H  
ATOM   1735  NE1 TRP A 108       4.028  -8.330  -1.229  1.00  0.97           N  
ATOM   1736  HE1 TRP A 108       3.990  -8.159  -2.224  1.00  0.97           H  
ATOM   1737  CH2 TRP A 108       2.051 -11.296  -0.026  1.00  0.97           C  
ATOM   1738  HH2 TRP A 108       1.309 -12.037  -0.282  1.00  0.97           H  
ATOM   1739  CZ2 TRP A 108       2.516 -10.375  -0.982  1.00  0.97           C  
ATOM   1740  HZ2 TRP A 108       2.174 -10.421  -2.005  1.00  0.97           H  
ATOM   1741  CZ3 TRP A 108       2.506 -11.236   1.299  1.00  0.97           C  
ATOM   1742  HZ3 TRP A 108       2.137 -11.946   2.024  1.00  0.97           H  
ATOM   1743  N   ILE A 109       6.408  -4.664   4.077  1.00  0.97           N  
ATOM   1744  H   ILE A 109       7.221  -4.643   3.478  1.00  0.97           H  
ATOM   1745  CA  ILE A 109       6.405  -3.832   5.299  1.00  0.97           C  
ATOM   1746  HA  ILE A 109       6.486  -4.495   6.161  1.00  0.97           H  
ATOM   1747  C   ILE A 109       5.084  -3.048   5.445  1.00  0.97           C  
ATOM   1748  CB  ILE A 109       7.633  -2.884   5.295  1.00  0.97           C  
ATOM   1749  HB  ILE A 109       7.633  -2.325   4.359  1.00  0.97           H  
ATOM   1750  O   ILE A 109       4.620  -2.807   6.568  1.00  0.97           O  
ATOM   1751  CG1 ILE A 109       8.941  -3.700   5.388  1.00  0.97           C  
ATOM   1752 HG12 ILE A 109       8.935  -4.491   4.638  1.00  0.97           H  
ATOM   1753 HG13 ILE A 109       8.993  -4.198   6.356  1.00  0.97           H  
ATOM   1754  CG2 ILE A 109       7.582  -1.875   6.461  1.00  0.97           C  
ATOM   1755 HG21 ILE A 109       6.714  -1.223   6.362  1.00  0.97           H  
ATOM   1756 HG22 ILE A 109       8.465  -1.236   6.453  1.00  0.97           H  
ATOM   1757 HG23 ILE A 109       7.533  -2.408   7.410  1.00  0.97           H  
ATOM   1758  CD1 ILE A 109      10.219  -2.875   5.175  1.00  0.97           C  
ATOM   1759 HD11 ILE A 109      10.411  -2.227   6.030  1.00  0.97           H  
ATOM   1760 HD12 ILE A 109      10.136  -2.278   4.267  1.00  0.97           H  
ATOM   1761 HD13 ILE A 109      11.064  -3.557   5.069  1.00  0.97           H  
ATOM   1762  N   ARG A 110       4.419  -2.726   4.321  1.00  0.97           N  
ATOM   1763  H   ARG A 110       4.861  -2.964   3.445  1.00  0.97           H  
ATOM   1764  CA  ARG A 110       3.054  -2.173   4.272  1.00  0.97           C  
ATOM   1765  HA  ARG A 110       3.081  -1.145   4.632  1.00  0.97           H  
ATOM   1766  C   ARG A 110       2.058  -2.921   5.164  1.00  0.97           C  
ATOM   1767  CB  ARG A 110       2.557  -2.175   2.814  1.00  0.97           C  
ATOM   1768  HB2 ARG A 110       2.433  -3.201   2.467  1.00  0.97           H  
ATOM   1769  HB3 ARG A 110       3.304  -1.693   2.182  1.00  0.97           H  
ATOM   1770  O   ARG A 110       1.176  -2.271   5.703  1.00  0.97           O  
ATOM   1771  CG  ARG A 110       1.227  -1.415   2.670  1.00  0.97           C  
ATOM   1772  HG2 ARG A 110       0.447  -1.857   3.290  1.00  0.97           H  
ATOM   1773  HG3 ARG A 110       1.403  -0.395   3.013  1.00  0.97           H  
ATOM   1774  CD  ARG A 110       0.722  -1.337   1.230  1.00  0.97           C  
ATOM   1775  HD2 ARG A 110       0.113  -0.438   1.131  1.00  0.97           H  
ATOM   1776  HD3 ARG A 110       1.574  -1.239   0.557  1.00  0.97           H  
ATOM   1777  NE  ARG A 110      -0.098  -2.503   0.849  1.00  0.97           N  
ATOM   1778  HE  ARG A 110      -0.165  -3.279   1.493  1.00  0.97           H  
ATOM   1779  NH1 ARG A 110      -0.654  -1.738  -1.241  1.00  0.97           N  
ATOM   1780 HH11 ARG A 110       0.243  -1.276  -1.205  1.00  0.97           H  
ATOM   1781 HH12 ARG A 110      -0.736  -2.177  -2.147  1.00  0.97           H  
ATOM   1782  NH2 ARG A 110      -1.340  -3.718  -0.647  1.00  0.97           N  
ATOM   1783 HH21 ARG A 110      -1.397  -4.540  -0.062  1.00  0.97           H  
ATOM   1784 HH22 ARG A 110      -1.795  -3.788  -1.546  1.00  0.97           H  
ATOM   1785  CZ  ARG A 110      -0.713  -2.640  -0.313  1.00  0.97           C  
ATOM   1786  N   ALA A 111       2.215  -4.227   5.392  1.00  0.98           N  
ATOM   1787  H   ALA A 111       2.983  -4.704   4.941  1.00  0.98           H  
ATOM   1788  CA  ALA A 111       1.338  -5.033   6.250  1.00  0.98           C  
ATOM   1789  HA  ALA A 111       0.327  -5.014   5.843  1.00  0.98           H  
ATOM   1790  C   ALA A 111       1.273  -4.563   7.713  1.00  0.98           C  
ATOM   1791  CB  ALA A 111       1.851  -6.474   6.238  1.00  0.98           C  
ATOM   1792  HB1 ALA A 111       2.834  -6.530   6.705  1.00  0.98           H  
ATOM   1793  HB2 ALA A 111       1.935  -6.834   5.213  1.00  0.98           H  
ATOM   1794  HB3 ALA A 111       1.158  -7.119   6.778  1.00  0.98           H  
ATOM   1795  O   ALA A 111       0.355  -4.930   8.441  1.00  0.98           O  
ATOM   1796  N   SER A 112       2.256  -3.784   8.174  1.00  0.98           N  
ATOM   1797  H   SER A 112       2.983  -3.525   7.522  1.00  0.98           H  
ATOM   1798  CA  SER A 112       2.343  -3.314   9.566  1.00  0.98           C  
ATOM   1799  HA  SER A 112       1.394  -3.505  10.067  1.00  0.98           H  
ATOM   1800  C   SER A 112       2.596  -1.812   9.703  1.00  0.98           C  
ATOM   1801  CB  SER A 112       3.414  -4.115  10.309  1.00  0.98           C  
ATOM   1802  HB2 SER A 112       3.496  -3.746  11.331  1.00  0.98           H  
ATOM   1803  HB3 SER A 112       3.107  -5.160  10.345  1.00  0.98           H  
ATOM   1804  O   SER A 112       2.258  -1.226  10.739  1.00  0.98           O  
ATOM   1805  OG  SER A 112       4.675  -4.020   9.674  1.00  0.98           O  
ATOM   1806  HG  SER A 112       4.595  -4.309   8.761  1.00  0.98           H  
ATOM   1807  N   VAL A 113       3.126  -1.175   8.655  1.00  0.98           N  
ATOM   1808  H   VAL A 113       3.396  -1.730   7.856  1.00  0.98           H  
ATOM   1809  CA  VAL A 113       3.422   0.258   8.599  1.00  0.98           C  
ATOM   1810  HA  VAL A 113       3.344   0.678   9.602  1.00  0.98           H  
ATOM   1811  C   VAL A 113       2.390   0.959   7.722  1.00  0.98           C  
ATOM   1812  CB  VAL A 113       4.864   0.497   8.118  1.00  0.98           C  
ATOM   1813  HB  VAL A 113       4.989   0.054   7.130  1.00  0.98           H  
ATOM   1814  O   VAL A 113       2.577   1.133   6.519  1.00  0.98           O  
ATOM   1815  CG1 VAL A 113       5.190   1.996   8.046  1.00  0.98           C  
ATOM   1816 HG11 VAL A 113       4.890   2.484   8.974  1.00  0.98           H  
ATOM   1817 HG12 VAL A 113       6.257   2.140   7.882  1.00  0.98           H  
ATOM   1818 HG13 VAL A 113       4.662   2.455   7.211  1.00  0.98           H  
ATOM   1819  CG2 VAL A 113       5.875  -0.146   9.074  1.00  0.98           C  
ATOM   1820 HG21 VAL A 113       5.737  -1.227   9.097  1.00  0.98           H  
ATOM   1821 HG22 VAL A 113       6.887   0.051   8.722  1.00  0.98           H  
ATOM   1822 HG23 VAL A 113       5.752   0.249  10.083  1.00  0.98           H  
ATOM   1823  N   TYR A 114       1.294   1.374   8.348  1.00  0.99           N  
ATOM   1824  H   TYR A 114       1.159   1.100   9.311  1.00  0.99           H  
ATOM   1825  CA  TYR A 114       0.238   2.179   7.738  1.00  0.99           C  
ATOM   1826  HA  TYR A 114       0.699   2.905   7.068  1.00  0.99           H  
ATOM   1827  C   TYR A 114      -0.541   2.954   8.797  1.00  0.99           C  
ATOM   1828  CB  TYR A 114      -0.714   1.280   6.938  1.00  0.99           C  
ATOM   1829  HB2 TYR A 114      -1.469   1.903   6.459  1.00  0.99           H  
ATOM   1830  HB3 TYR A 114      -0.156   0.788   6.141  1.00  0.99           H  
ATOM   1831  O   TYR A 114      -0.509   2.603   9.975  1.00  0.99           O  
ATOM   1832  CG  TYR A 114      -1.408   0.225   7.777  1.00  0.99           C  
ATOM   1833  CD1 TYR A 114      -0.814  -1.038   7.931  1.00  0.99           C  
ATOM   1834  HD1 TYR A 114       0.142  -1.237   7.468  1.00  0.99           H  
ATOM   1835  CD2 TYR A 114      -2.630   0.501   8.416  1.00  0.99           C  
ATOM   1836  HD2 TYR A 114      -3.106   1.461   8.282  1.00  0.99           H  
ATOM   1837  CE1 TYR A 114      -1.453  -2.045   8.672  1.00  0.99           C  
ATOM   1838  HE1 TYR A 114      -1.009  -3.026   8.757  1.00  0.99           H  
ATOM   1839  CE2 TYR A 114      -3.255  -0.498   9.188  1.00  0.99           C  
ATOM   1840  HE2 TYR A 114      -4.216  -0.326   9.650  1.00  0.99           H  
ATOM   1841  OH  TYR A 114      -3.304  -2.749  10.018  1.00  0.99           O  
ATOM   1842  HH  TYR A 114      -2.839  -3.585   9.939  1.00  0.99           H  
ATOM   1843  CZ  TYR A 114      -2.682  -1.779   9.298  1.00  0.99           C  
ATOM   1844  N   GLY A 115      -1.281   3.984   8.403  1.00  0.99           N  
ATOM   1845  H   GLY A 115      -1.228   4.264   7.434  1.00  0.99           H  
ATOM   1846  CA  GLY A 115      -2.168   4.720   9.297  1.00  0.99           C  
ATOM   1847  HA2 GLY A 115      -2.781   4.006   9.848  1.00  0.99           H  
ATOM   1848  HA3 GLY A 115      -1.576   5.285  10.017  1.00  0.99           H  
ATOM   1849  C   GLY A 115      -3.093   5.678   8.559  1.00  0.99           C  
ATOM   1850  O   GLY A 115      -2.969   5.907   7.361  1.00  0.99           O  
ATOM   1851  N   ALA A 116      -4.055   6.246   9.282  1.00  0.99           N  
ATOM   1852  H   ALA A 116      -4.120   6.023  10.264  1.00  0.99           H  
ATOM   1853  CA  ALA A 116      -5.037   7.149   8.690  1.00  0.99           C  
ATOM   1854  HA  ALA A 116      -5.358   6.729   7.737  1.00  0.99           H  
ATOM   1855  C   ALA A 116      -4.458   8.543   8.413  1.00  0.99           C  
ATOM   1856  CB  ALA A 116      -6.257   7.214   9.609  1.00  0.99           C  
ATOM   1857  HB1 ALA A 116      -5.982   7.648  10.571  1.00  0.99           H  
ATOM   1858  HB2 ALA A 116      -6.637   6.203   9.756  1.00  0.99           H  
ATOM   1859  HB3 ALA A 116      -7.033   7.821   9.145  1.00  0.99           H  
ATOM   1860  O   ALA A 116      -3.691   9.081   9.217  1.00  0.99           O  
ATOM   1861  N   PHE A 117      -4.913   9.165   7.326  1.00  0.99           N  
ATOM   1862  H   PHE A 117      -5.525   8.665   6.697  1.00  0.99           H  
ATOM   1863  CA  PHE A 117      -4.646  10.559   6.991  1.00  0.99           C  
ATOM   1864  HA  PHE A 117      -4.081  11.032   7.795  1.00  0.99           H  
ATOM   1865  C   PHE A 117      -5.984  11.289   6.851  1.00  0.99           C  
ATOM   1866  CB  PHE A 117      -3.786  10.621   5.723  1.00  0.99           C  
ATOM   1867  HB2 PHE A 117      -4.389  10.361   4.853  1.00  0.99           H  
ATOM   1868  HB3 PHE A 117      -3.012   9.859   5.806  1.00  0.99           H  
ATOM   1869  O   PHE A 117      -6.680  11.180   5.847  1.00  0.99           O  
ATOM   1870  CG  PHE A 117      -3.109  11.957   5.474  1.00  0.99           C  
ATOM   1871  CD1 PHE A 117      -3.815  13.179   5.516  1.00  0.99           C  
ATOM   1872  HD1 PHE A 117      -4.881  13.203   5.689  1.00  0.99           H  
ATOM   1873  CD2 PHE A 117      -1.735  11.968   5.188  1.00  0.99           C  
ATOM   1874  HD2 PHE A 117      -1.185  11.041   5.121  1.00  0.99           H  
ATOM   1875  CE1 PHE A 117      -3.144  14.396   5.309  1.00  0.99           C  
ATOM   1876  HE1 PHE A 117      -3.683  15.331   5.346  1.00  0.99           H  
ATOM   1877  CE2 PHE A 117      -1.071  13.181   4.965  1.00  0.99           C  
ATOM   1878  HE2 PHE A 117      -0.015  13.157   4.738  1.00  0.99           H  
ATOM   1879  CZ  PHE A 117      -1.770  14.397   5.027  1.00  0.99           C  
ATOM   1880  HZ  PHE A 117      -1.251  15.327   4.844  1.00  0.99           H  
ATOM   1881  N   ILE A 118      -6.369  12.044   7.875  1.00  0.99           N  
ATOM   1882  H   ILE A 118      -5.729  12.165   8.648  1.00  0.99           H  
ATOM   1883  CA  ILE A 118      -7.651  12.750   7.921  1.00  0.99           C  
ATOM   1884  HA  ILE A 118      -8.333  12.299   7.199  1.00  0.99           H  
ATOM   1885  C   ILE A 118      -7.438  14.204   7.508  1.00  0.99           C  
ATOM   1886  CB  ILE A 118      -8.308  12.612   9.309  1.00  0.99           C  
ATOM   1887  HB  ILE A 118      -7.634  13.039  10.052  1.00  0.99           H  
ATOM   1888  O   ILE A 118      -6.616  14.909   8.094  1.00  0.99           O  
ATOM   1889  CG1 ILE A 118      -8.532  11.117   9.646  1.00  0.99           C  
ATOM   1890 HG12 ILE A 118      -9.229  10.683   8.929  1.00  0.99           H  
ATOM   1891 HG13 ILE A 118      -7.588  10.578   9.560  1.00  0.99           H  
ATOM   1892  CG2 ILE A 118      -9.635  13.395   9.348  1.00  0.99           C  
ATOM   1893 HG21 ILE A 118     -10.302  13.033   8.565  1.00  0.99           H  
ATOM   1894 HG22 ILE A 118      -9.458  14.459   9.195  1.00  0.99           H  
ATOM   1895 HG23 ILE A 118     -10.127  13.288  10.315  1.00  0.99           H  
ATOM   1896  CD1 ILE A 118      -9.050  10.866  11.066  1.00  0.99           C  
ATOM   1897 HD11 ILE A 118      -8.420  11.386  11.788  1.00  0.99           H  
ATOM   1898 HD12 ILE A 118      -9.017   9.797  11.273  1.00  0.99           H  
ATOM   1899 HD13 ILE A 118     -10.081  11.206  11.164  1.00  0.99           H  
ATOM   1900  N   ILE A 119      -8.212  14.657   6.527  1.00  0.99           N  
ATOM   1901  H   ILE A 119      -8.873  14.019   6.108  1.00  0.99           H  
ATOM   1902  CA  ILE A 119      -8.184  16.020   6.006  1.00  0.99           C  
ATOM   1903  HA  ILE A 119      -7.413  16.589   6.525  1.00  0.99           H  
ATOM   1904  C   ILE A 119      -9.540  16.662   6.290  1.00  0.99           C  
ATOM   1905  CB  ILE A 119      -7.840  16.042   4.501  1.00  0.99           C  
ATOM   1906  HB  ILE A 119      -8.671  15.611   3.942  1.00  0.99           H  
ATOM   1907  O   ILE A 119     -10.544  16.339   5.668  1.00  0.99           O  
ATOM   1908  CG1 ILE A 119      -6.571  15.234   4.152  1.00  0.99           C  
ATOM   1909 HG12 ILE A 119      -5.694  15.788   4.487  1.00  0.99           H  
ATOM   1910 HG13 ILE A 119      -6.583  14.270   4.659  1.00  0.99           H  
ATOM   1911  CG2 ILE A 119      -7.648  17.515   4.097  1.00  0.99           C  
ATOM   1912 HG21 ILE A 119      -6.841  17.967   4.674  1.00  0.99           H  
ATOM   1913 HG22 ILE A 119      -7.392  17.584   3.040  1.00  0.99           H  
ATOM   1914 HG23 ILE A 119      -8.560  18.091   4.251  1.00  0.99           H  
ATOM   1915  CD1 ILE A 119      -6.436  14.921   2.657  1.00  0.99           C  
ATOM   1916 HD11 ILE A 119      -6.528  15.820   2.048  1.00  0.99           H  
ATOM   1917 HD12 ILE A 119      -7.208  14.212   2.358  1.00  0.99           H  
ATOM   1918 HD13 ILE A 119      -5.454  14.482   2.480  1.00  0.99           H  
ATOM   1919  N   TYR A 120      -9.616  17.584   7.234  1.00  0.98           N  
ATOM   1920  H   TYR A 120      -8.776  17.838   7.733  1.00  0.98           H  
ATOM   1921  CA  TYR A 120     -10.848  18.335   7.451  1.00  0.98           C  
ATOM   1922  HA  TYR A 120     -11.689  17.645   7.378  1.00  0.98           H  
ATOM   1923  C   TYR A 120     -11.028  19.427   6.387  1.00  0.98           C  
ATOM   1924  CB  TYR A 120     -10.841  18.916   8.860  1.00  0.98           C  
ATOM   1925  HB2 TYR A 120      -9.915  19.475   8.991  1.00  0.98           H  
ATOM   1926  HB3 TYR A 120     -11.684  19.597   8.979  1.00  0.98           H  
ATOM   1927  O   TYR A 120     -10.039  19.902   5.823  1.00  0.98           O  
ATOM   1928  CG  TYR A 120     -10.911  17.878   9.949  1.00  0.98           C  
ATOM   1929  CD1 TYR A 120     -12.081  17.117  10.115  1.00  0.98           C  
ATOM   1930  HD1 TYR A 120     -12.921  17.263   9.452  1.00  0.98           H  
ATOM   1931  CD2 TYR A 120      -9.815  17.689  10.809  1.00  0.98           C  
ATOM   1932  HD2 TYR A 120      -8.912  18.268  10.675  1.00  0.98           H  
ATOM   1933  CE1 TYR A 120     -12.153  16.150  11.133  1.00  0.98           C  
ATOM   1934  HE1 TYR A 120     -13.044  15.553  11.263  1.00  0.98           H  
ATOM   1935  CE2 TYR A 120      -9.907  16.752  11.852  1.00  0.98           C  
ATOM   1936  HE2 TYR A 120      -9.102  16.652  12.564  1.00  0.98           H  
ATOM   1937  OH  TYR A 120     -11.108  15.039  12.994  1.00  0.98           O  
ATOM   1938  HH  TYR A 120     -10.288  15.026  13.491  1.00  0.98           H  
ATOM   1939  CZ  TYR A 120     -11.060  15.959  11.997  1.00  0.98           C  
ATOM   1940  N   PRO A 121     -12.263  19.905   6.157  1.00  0.98           N  
ATOM   1941  CA  PRO A 121     -12.482  21.137   5.409  1.00  0.98           C  
ATOM   1942  HA  PRO A 121     -12.199  20.975   4.369  1.00  0.98           H  
ATOM   1943  C   PRO A 121     -11.679  22.311   5.987  1.00  0.98           C  
ATOM   1944  CB  PRO A 121     -13.987  21.411   5.497  1.00  0.98           C  
ATOM   1945  HB2 PRO A 121     -14.195  22.050   6.355  1.00  0.98           H  
ATOM   1946  HB3 PRO A 121     -14.374  21.862   4.583  1.00  0.98           H  
ATOM   1947  O   PRO A 121     -11.243  22.290   7.151  1.00  0.98           O  
ATOM   1948  CG  PRO A 121     -14.588  20.032   5.746  1.00  0.98           C  
ATOM   1949  HG2 PRO A 121     -14.676  19.511   4.793  1.00  0.98           H  
ATOM   1950  HG3 PRO A 121     -15.553  20.091   6.250  1.00  0.98           H  
ATOM   1951  CD  PRO A 121     -13.530  19.345   6.604  1.00  0.98           C  
ATOM   1952  HD2 PRO A 121     -13.693  19.585   7.655  1.00  0.98           H  
ATOM   1953  HD3 PRO A 121     -13.567  18.267   6.446  1.00  0.98           H  
ATOM   1954  N   LYS A 122     -11.536  23.375   5.191  1.00  0.97           N  
ATOM   1955  H   LYS A 122     -11.899  23.319   4.250  1.00  0.97           H  
ATOM   1956  CA  LYS A 122     -11.041  24.670   5.678  1.00  0.97           C  
ATOM   1957  HA  LYS A 122      -9.996  24.554   5.966  1.00  0.97           H  
ATOM   1958  C   LYS A 122     -11.825  25.111   6.918  1.00  0.97           C  
ATOM   1959  CB  LYS A 122     -11.131  25.737   4.577  1.00  0.97           C  
ATOM   1960  HB2 LYS A 122     -12.156  25.786   4.209  1.00  0.97           H  
ATOM   1961  HB3 LYS A 122     -10.869  26.708   4.996  1.00  0.97           H  
ATOM   1962  O   LYS A 122     -12.974  24.716   7.128  1.00  0.97           O  
ATOM   1963  CG  LYS A 122     -10.188  25.436   3.406  1.00  0.97           C  
ATOM   1964  HG2 LYS A 122      -9.166  25.374   3.780  1.00  0.97           H  
ATOM   1965  HG3 LYS A 122     -10.468  24.484   2.956  1.00  0.97           H  
ATOM   1966  CD  LYS A 122     -10.258  26.519   2.325  1.00  0.97           C  
ATOM   1967  HD2 LYS A 122      -9.947  27.476   2.744  1.00  0.97           H  
ATOM   1968  HD3 LYS A 122     -11.282  26.596   1.963  1.00  0.97           H  
ATOM   1969  CE  LYS A 122      -9.329  26.123   1.171  1.00  0.97           C  
ATOM   1970  HE2 LYS A 122      -8.307  26.064   1.545  1.00  0.97           H  
ATOM   1971  HE3 LYS A 122      -9.608  25.127   0.827  1.00  0.97           H  
ATOM   1972  NZ  LYS A 122      -9.416  27.075   0.038  1.00  0.97           N  
ATOM   1973  HZ1 LYS A 122      -9.138  28.005   0.317  1.00  0.97           H  
ATOM   1974  HZ2 LYS A 122     -10.360  27.101  -0.321  1.00  0.97           H  
ATOM   1975  HZ3 LYS A 122      -8.818  26.761  -0.713  1.00  0.97           H  
ATOM   1976  N   LEU A 123     -11.192  25.913   7.771  1.00  0.95           N  
ATOM   1977  H   LEU A 123     -10.294  26.292   7.505  1.00  0.95           H  
ATOM   1978  CA  LEU A 123     -11.865  26.451   8.951  1.00  0.95           C  
ATOM   1979  HA  LEU A 123     -12.168  25.605   9.567  1.00  0.95           H  
ATOM   1980  C   LEU A 123     -13.134  27.210   8.519  1.00  0.95           C  
ATOM   1981  CB  LEU A 123     -10.881  27.335   9.734  1.00  0.95           C  
ATOM   1982  HB2 LEU A 123      -9.908  26.846   9.780  1.00  0.95           H  
ATOM   1983  HB3 LEU A 123     -10.756  28.271   9.189  1.00  0.95           H  
ATOM   1984  O   LEU A 123     -13.117  27.898   7.504  1.00  0.95           O  
ATOM   1985  CG  LEU A 123     -11.333  27.650  11.170  1.00  0.95           C  
ATOM   1986  HG  LEU A 123     -12.361  28.012  11.157  1.00  0.95           H  
ATOM   1987  CD1 LEU A 123     -11.285  26.411  12.071  1.00  0.95           C  
ATOM   1988 HD11 LEU A 123     -11.558  26.706  13.084  1.00  0.95           H  
ATOM   1989 HD12 LEU A 123     -10.275  26.000  12.080  1.00  0.95           H  
ATOM   1990 HD13 LEU A 123     -11.998  25.661  11.729  1.00  0.95           H  
ATOM   1991  CD2 LEU A 123     -10.420  28.715  11.770  1.00  0.95           C  
ATOM   1992 HD21 LEU A 123     -10.474  29.623  11.170  1.00  0.95           H  
ATOM   1993 HD22 LEU A 123     -10.760  28.971  12.773  1.00  0.95           H  
ATOM   1994 HD23 LEU A 123      -9.386  28.370  11.810  1.00  0.95           H  
ATOM   1995  N   HIS A 124     -14.227  27.042   9.266  1.00  0.95           N  
ATOM   1996  H   HIS A 124     -14.144  26.497  10.113  1.00  0.95           H  
ATOM   1997  CA  HIS A 124     -15.550  27.622   8.976  1.00  0.95           C  
ATOM   1998  HA  HIS A 124     -16.205  27.304   9.787  1.00  0.95           H  
ATOM   1999  C   HIS A 124     -16.256  27.129   7.700  1.00  0.95           C  
ATOM   2000  CB  HIS A 124     -15.497  29.156   9.056  1.00  0.95           C  
ATOM   2001  HB2 HIS A 124     -16.513  29.550   9.046  1.00  0.95           H  
ATOM   2002  HB3 HIS A 124     -14.985  29.555   8.181  1.00  0.95           H  
ATOM   2003  O   HIS A 124     -17.373  27.560   7.434  1.00  0.95           O  
ATOM   2004  CG  HIS A 124     -14.808  29.648  10.299  1.00  0.95           C  
ATOM   2005  CD2 HIS A 124     -13.574  30.235  10.369  1.00  0.95           C  
ATOM   2006  HD2 HIS A 124     -12.925  30.454   9.533  1.00  0.95           H  
ATOM   2007  ND1 HIS A 124     -15.292  29.551  11.583  1.00  0.95           N  
ATOM   2008  HD1 HIS A 124     -16.242  29.326  11.842  1.00  0.95           H  
ATOM   2009  CE1 HIS A 124     -14.368  30.069  12.410  1.00  0.95           C  
ATOM   2010  HE1 HIS A 124     -14.487  30.200  13.476  1.00  0.95           H  
ATOM   2011  NE2 HIS A 124     -13.294  30.469  11.718  1.00  0.95           N  
ATOM   2012  N   VAL A 125     -15.682  26.180   6.954  1.00  0.96           N  
ATOM   2013  H   VAL A 125     -14.753  25.858   7.187  1.00  0.96           H  
ATOM   2014  CA  VAL A 125     -16.379  25.515   5.845  1.00  0.96           C  
ATOM   2015  HA  VAL A 125     -17.139  26.195   5.462  1.00  0.96           H  
ATOM   2016  C   VAL A 125     -17.054  24.243   6.374  1.00  0.96           C  
ATOM   2017  CB  VAL A 125     -15.429  25.235   4.668  1.00  0.96           C  
ATOM   2018  HB  VAL A 125     -14.616  24.585   4.992  1.00  0.96           H  
ATOM   2019  O   VAL A 125     -16.360  23.364   6.895  1.00  0.96           O  
ATOM   2020  CG1 VAL A 125     -16.160  24.557   3.503  1.00  0.96           C  
ATOM   2021 HG11 VAL A 125     -17.001  25.170   3.178  1.00  0.96           H  
ATOM   2022 HG12 VAL A 125     -16.530  23.578   3.809  1.00  0.96           H  
ATOM   2023 HG13 VAL A 125     -15.476  24.415   2.667  1.00  0.96           H  
ATOM   2024  CG2 VAL A 125     -14.837  26.550   4.142  1.00  0.96           C  
ATOM   2025 HG21 VAL A 125     -14.228  26.361   3.258  1.00  0.96           H  
ATOM   2026 HG22 VAL A 125     -14.214  27.017   4.905  1.00  0.96           H  
ATOM   2027 HG23 VAL A 125     -15.638  27.240   3.876  1.00  0.96           H  
ATOM   2028  N   PRO A 126     -18.393  24.120   6.295  1.00  0.96           N  
ATOM   2029  CA  PRO A 126     -19.088  22.921   6.745  1.00  0.96           C  
ATOM   2030  HA  PRO A 126     -18.724  22.626   7.730  1.00  0.96           H  
ATOM   2031  C   PRO A 126     -18.875  21.748   5.776  1.00  0.96           C  
ATOM   2032  CB  PRO A 126     -20.559  23.332   6.857  1.00  0.96           C  
ATOM   2033  HB2 PRO A 126     -20.735  23.799   7.826  1.00  0.96           H  
ATOM   2034  HB3 PRO A 126     -21.242  22.496   6.709  1.00  0.96           H  
ATOM   2035  O   PRO A 126     -18.446  21.917   4.635  1.00  0.96           O  
ATOM   2036  CG  PRO A 126     -20.705  24.381   5.756  1.00  0.96           C  
ATOM   2037  HG2 PRO A 126     -21.525  25.070   5.955  1.00  0.96           H  
ATOM   2038  HG3 PRO A 126     -20.846  23.885   4.795  1.00  0.96           H  
ATOM   2039  CD  PRO A 126     -19.351  25.091   5.773  1.00  0.96           C  
ATOM   2040  HD2 PRO A 126     -19.087  25.408   4.764  1.00  0.96           H  
ATOM   2041  HD3 PRO A 126     -19.395  25.953   6.438  1.00  0.96           H  
ATOM   2042  N   TYR A 127     -19.213  20.542   6.231  1.00  0.97           N  
ATOM   2043  H   TYR A 127     -19.602  20.468   7.160  1.00  0.97           H  
ATOM   2044  CA  TYR A 127     -19.408  19.408   5.329  1.00  0.97           C  
ATOM   2045  HA  TYR A 127     -18.517  19.296   4.712  1.00  0.97           H  
ATOM   2046  C   TYR A 127     -20.622  19.662   4.413  1.00  0.97           C  
ATOM   2047  CB  TYR A 127     -19.621  18.131   6.156  1.00  0.97           C  
ATOM   2048  HB2 TYR A 127     -20.488  18.269   6.803  1.00  0.97           H  
ATOM   2049  HB3 TYR A 127     -19.862  17.320   5.469  1.00  0.97           H  
ATOM   2050  O   TYR A 127     -21.580  20.295   4.859  1.00  0.97           O  
ATOM   2051  CG  TYR A 127     -18.430  17.692   6.993  1.00  0.97           C  
ATOM   2052  CD1 TYR A 127     -17.227  17.352   6.351  1.00  0.97           C  
ATOM   2053  HD1 TYR A 127     -17.172  17.423   5.274  1.00  0.97           H  
ATOM   2054  CD2 TYR A 127     -18.533  17.562   8.393  1.00  0.97           C  
ATOM   2055  HD2 TYR A 127     -19.467  17.797   8.882  1.00  0.97           H  
ATOM   2056  CE1 TYR A 127     -16.126  16.889   7.094  1.00  0.97           C  
ATOM   2057  HE1 TYR A 127     -15.212  16.599   6.598  1.00  0.97           H  
ATOM   2058  CE2 TYR A 127     -17.440  17.076   9.144  1.00  0.97           C  
ATOM   2059  HE2 TYR A 127     -17.521  16.933  10.212  1.00  0.97           H  
ATOM   2060  OH  TYR A 127     -15.183  16.213   9.179  1.00  0.97           O  
ATOM   2061  HH  TYR A 127     -15.413  15.875  10.048  1.00  0.97           H  
ATOM   2062  CZ  TYR A 127     -16.234  16.735   8.492  1.00  0.97           C  
ATOM   2063  N   PRO A 128     -20.660  19.116   3.182  1.00  0.97           N  
ATOM   2064  CA  PRO A 128     -21.833  19.190   2.300  1.00  0.97           C  
ATOM   2065  HA  PRO A 128     -22.254  20.195   2.324  1.00  0.97           H  
ATOM   2066  C   PRO A 128     -22.945  18.200   2.696  1.00  0.97           C  
ATOM   2067  CB  PRO A 128     -21.276  18.911   0.906  1.00  0.97           C  
ATOM   2068  HB2 PRO A 128     -22.022  18.526   0.210  1.00  0.97           H  
ATOM   2069  HB3 PRO A 128     -20.829  19.824   0.512  1.00  0.97           H  
ATOM   2070  O   PRO A 128     -23.823  17.875   1.902  1.00  0.97           O  
ATOM   2071  CG  PRO A 128     -20.180  17.893   1.194  1.00  0.97           C  
ATOM   2072  HG2 PRO A 128     -19.444  17.884   0.390  1.00  0.97           H  
ATOM   2073  HG3 PRO A 128     -20.617  16.903   1.327  1.00  0.97           H  
ATOM   2074  CD  PRO A 128     -19.587  18.387   2.516  1.00  0.97           C  
ATOM   2075  HD2 PRO A 128     -19.242  17.542   3.113  1.00  0.97           H  
ATOM   2076  HD3 PRO A 128     -18.764  19.072   2.313  1.00  0.97           H  
ATOM   2077  N   PHE A 129     -22.883  17.673   3.916  1.00  0.97           N  
ATOM   2078  H   PHE A 129     -22.202  18.067   4.550  1.00  0.97           H  
ATOM   2079  CA  PHE A 129     -23.829  16.743   4.513  1.00  0.97           C  
ATOM   2080  HA  PHE A 129     -24.787  16.851   4.005  1.00  0.97           H  
ATOM   2081  C   PHE A 129     -24.022  17.112   5.993  1.00  0.97           C  
ATOM   2082  CB  PHE A 129     -23.331  15.300   4.320  1.00  0.97           C  
ATOM   2083  HB2 PHE A 129     -23.438  15.053   3.264  1.00  0.97           H  
ATOM   2084  HB3 PHE A 129     -23.981  14.614   4.864  1.00  0.97           H  
ATOM   2085  O   PHE A 129     -23.184  17.825   6.559  1.00  0.97           O  
ATOM   2086  CG  PHE A 129     -21.891  15.034   4.732  1.00  0.97           C  
ATOM   2087  CD1 PHE A 129     -20.904  14.885   3.741  1.00  0.97           C  
ATOM   2088  HD1 PHE A 129     -21.169  14.961   2.697  1.00  0.97           H  
ATOM   2089  CD2 PHE A 129     -21.534  14.915   6.089  1.00  0.97           C  
ATOM   2090  HD2 PHE A 129     -22.285  15.021   6.858  1.00  0.97           H  
ATOM   2091  CE1 PHE A 129     -19.573  14.610   4.100  1.00  0.97           C  
ATOM   2092  HE1 PHE A 129     -18.829  14.469   3.330  1.00  0.97           H  
ATOM   2093  CE2 PHE A 129     -20.200  14.650   6.450  1.00  0.97           C  
ATOM   2094  HE2 PHE A 129     -19.929  14.562   7.492  1.00  0.97           H  
ATOM   2095  CZ  PHE A 129     -19.219  14.494   5.455  1.00  0.97           C  
ATOM   2096  HZ  PHE A 129     -18.197  14.278   5.729  1.00  0.97           H  
ATOM   2097  N   PRO A 130     -25.100  16.643   6.648  1.00  0.96           N  
ATOM   2098  CA  PRO A 130     -25.377  16.983   8.039  1.00  0.96           C  
ATOM   2099  HA  PRO A 130     -25.628  18.043   8.084  1.00  0.96           H  
ATOM   2100  C   PRO A 130     -24.190  16.698   8.963  1.00  0.96           C  
ATOM   2101  CB  PRO A 130     -26.610  16.164   8.427  1.00  0.96           C  
ATOM   2102  HB2 PRO A 130     -26.313  15.183   8.799  1.00  0.96           H  
ATOM   2103  HB3 PRO A 130     -27.226  16.682   9.162  1.00  0.96           H  
ATOM   2104  O   PRO A 130     -23.584  15.626   8.910  1.00  0.96           O  
ATOM   2105  CG  PRO A 130     -27.338  15.997   7.095  1.00  0.96           C  
ATOM   2106  HG2 PRO A 130     -27.905  16.900   6.869  1.00  0.96           H  
ATOM   2107  HG3 PRO A 130     -27.991  15.124   7.094  1.00  0.96           H  
ATOM   2108  CD  PRO A 130     -26.191  15.847   6.100  1.00  0.96           C  
ATOM   2109  HD2 PRO A 130     -26.506  16.202   5.118  1.00  0.96           H  
ATOM   2110  HD3 PRO A 130     -25.891  14.800   6.048  1.00  0.96           H  
ATOM   2111  N   LYS A 131     -23.865  17.661   9.834  1.00  0.97           N  
ATOM   2112  H   LYS A 131     -24.406  18.514   9.816  1.00  0.97           H  
ATOM   2113  CA  LYS A 131     -22.742  17.545  10.769  1.00  0.97           C  
ATOM   2114  HA  LYS A 131     -21.840  17.450  10.166  1.00  0.97           H  
ATOM   2115  C   LYS A 131     -22.915  16.293  11.649  1.00  0.97           C  
ATOM   2116  CB  LYS A 131     -22.639  18.827  11.609  1.00  0.97           C  
ATOM   2117  HB2 LYS A 131     -22.557  19.680  10.936  1.00  0.97           H  
ATOM   2118  HB3 LYS A 131     -23.550  18.940  12.197  1.00  0.97           H  
ATOM   2119  O   LYS A 131     -23.919  16.195  12.359  1.00  0.97           O  
ATOM   2120  CG  LYS A 131     -21.425  18.818  12.551  1.00  0.97           C  
ATOM   2121  HG2 LYS A 131     -21.494  17.971  13.234  1.00  0.97           H  
ATOM   2122  HG3 LYS A 131     -20.511  18.729  11.965  1.00  0.97           H  
ATOM   2123  CD  LYS A 131     -21.385  20.111  13.373  1.00  0.97           C  
ATOM   2124  HD2 LYS A 131     -22.315  20.199  13.935  1.00  0.97           H  
ATOM   2125  HD3 LYS A 131     -21.301  20.961  12.696  1.00  0.97           H  
ATOM   2126  CE  LYS A 131     -20.201  20.104  14.345  1.00  0.97           C  
ATOM   2127  HE2 LYS A 131     -19.280  20.010  13.770  1.00  0.97           H  
ATOM   2128  HE3 LYS A 131     -20.286  19.227  14.987  1.00  0.97           H  
ATOM   2129  NZ  LYS A 131     -20.176  21.344  15.164  1.00  0.97           N  
ATOM   2130  HZ1 LYS A 131     -20.106  22.160  14.573  1.00  0.97           H  
ATOM   2131  HZ2 LYS A 131     -19.395  21.342  15.804  1.00  0.97           H  
ATOM   2132  HZ3 LYS A 131     -21.027  21.429  15.702  1.00  0.97           H  
ATOM   2133  N   PRO A 132     -21.951  15.354  11.652  1.00  0.98           N  
ATOM   2134  CA  PRO A 132     -22.033  14.168  12.494  1.00  0.98           C  
ATOM   2135  HA  PRO A 132     -22.993  13.674  12.349  1.00  0.98           H  
ATOM   2136  C   PRO A 132     -21.879  14.538  13.976  1.00  0.98           C  
ATOM   2137  CB  PRO A 132     -20.912  13.249  11.997  1.00  0.98           C  
ATOM   2138  HB2 PRO A 132     -21.272  12.658  11.155  1.00  0.98           H  
ATOM   2139  HB3 PRO A 132     -20.529  12.600  12.784  1.00  0.98           H  
ATOM   2140  O   PRO A 132     -21.224  15.518  14.334  1.00  0.98           O  
ATOM   2141  CG  PRO A 132     -19.856  14.246  11.512  1.00  0.98           C  
ATOM   2142  HG2 PRO A 132     -19.303  14.638  12.365  1.00  0.98           H  
ATOM   2143  HG3 PRO A 132     -19.167  13.820  10.783  1.00  0.98           H  
ATOM   2144  CD  PRO A 132     -20.705  15.354  10.896  1.00  0.98           C  
ATOM   2145  HD2 PRO A 132     -20.915  15.124   9.851  1.00  0.98           H  
ATOM   2146  HD3 PRO A 132     -20.181  16.306  10.978  1.00  0.98           H  
ATOM   2147  N   HIS A 133     -22.441  13.713  14.858  1.00  0.98           N  
ATOM   2148  H   HIS A 133     -22.944  12.915  14.497  1.00  0.98           H  
ATOM   2149  CA  HIS A 133     -22.247  13.800  16.303  1.00  0.98           C  
ATOM   2150  HA  HIS A 133     -22.497  14.808  16.633  1.00  0.98           H  
ATOM   2151  C   HIS A 133     -20.785  13.536  16.690  1.00  0.98           C  
ATOM   2152  CB  HIS A 133     -23.183  12.795  16.999  1.00  0.98           C  
ATOM   2153  HB2 HIS A 133     -23.030  11.804  16.571  1.00  0.98           H  
ATOM   2154  HB3 HIS A 133     -24.217  13.087  16.820  1.00  0.98           H  
ATOM   2155  O   HIS A 133     -20.219  14.280  17.490  1.00  0.98           O  
ATOM   2156  CG  HIS A 133     -22.949  12.688  18.483  1.00  0.98           C  
ATOM   2157  CD2 HIS A 133     -22.470  11.595  19.155  1.00  0.98           C  
ATOM   2158  HD2 HIS A 133     -22.238  10.639  18.710  1.00  0.98           H  
ATOM   2159  ND1 HIS A 133     -23.063  13.707  19.398  1.00  0.98           N  
ATOM   2160  HD1 HIS A 133     -23.280  14.671  19.187  1.00  0.98           H  
ATOM   2161  CE1 HIS A 133     -22.656  13.243  20.590  1.00  0.98           C  
ATOM   2162  HE1 HIS A 133     -22.600  13.833  21.493  1.00  0.98           H  
ATOM   2163  NE2 HIS A 133     -22.268  11.960  20.493  1.00  0.98           N  
ATOM   2164  N   LYS A 134     -20.186  12.476  16.131  1.00  0.98           N  
ATOM   2165  H   LYS A 134     -20.720  11.948  15.456  1.00  0.98           H  
ATOM   2166  CA  LYS A 134     -18.779  12.084  16.313  1.00  0.98           C  
ATOM   2167  HA  LYS A 134     -18.177  12.982  16.453  1.00  0.98           H  
ATOM   2168  C   LYS A 134     -18.250  11.383  15.066  1.00  0.98           C  
ATOM   2169  CB  LYS A 134     -18.618  11.162  17.537  1.00  0.98           C  
ATOM   2170  HB2 LYS A 134     -17.620  10.724  17.528  1.00  0.98           H  
ATOM   2171  HB3 LYS A 134     -19.346  10.354  17.474  1.00  0.98           H  
ATOM   2172  O   LYS A 134     -19.021  10.928  14.224  1.00  0.98           O  
ATOM   2173  CG  LYS A 134     -18.795  11.908  18.863  1.00  0.98           C  
ATOM   2174  HG2 LYS A 134     -18.135  12.775  18.878  1.00  0.98           H  
ATOM   2175  HG3 LYS A 134     -19.828  12.247  18.952  1.00  0.98           H  
ATOM   2176  CD  LYS A 134     -18.482  11.021  20.069  1.00  0.98           C  
ATOM   2177  HD2 LYS A 134     -19.128  10.143  20.051  1.00  0.98           H  
ATOM   2178  HD3 LYS A 134     -17.437  10.713  20.031  1.00  0.98           H  
ATOM   2179  CE  LYS A 134     -18.749  11.841  21.335  1.00  0.98           C  
ATOM   2180  HE2 LYS A 134     -19.798  12.137  21.331  1.00  0.98           H  
ATOM   2181  HE3 LYS A 134     -18.151  12.752  21.292  1.00  0.98           H  
ATOM   2182  NZ  LYS A 134     -18.437  11.078  22.566  1.00  0.98           N  
ATOM   2183  HZ1 LYS A 134     -19.018  10.253  22.619  1.00  0.98           H  
ATOM   2184  HZ2 LYS A 134     -17.465  10.805  22.576  1.00  0.98           H  
ATOM   2185  HZ3 LYS A 134     -18.620  11.649  23.379  1.00  0.98           H  
ATOM   2186  N   GLU A 135     -16.932  11.263  14.991  1.00  0.98           N  
ATOM   2187  H   GLU A 135     -16.361  11.622  15.743  1.00  0.98           H  
ATOM   2188  CA  GLU A 135     -16.238  10.554  13.920  1.00  0.98           C  
ATOM   2189  HA  GLU A 135     -16.974  10.183  13.207  1.00  0.98           H  
ATOM   2190  C   GLU A 135     -15.474   9.351  14.487  1.00  0.98           C  
ATOM   2191  CB  GLU A 135     -15.297  11.497  13.157  1.00  0.98           C  
ATOM   2192  HB2 GLU A 135     -14.996  10.988  12.241  1.00  0.98           H  
ATOM   2193  HB3 GLU A 135     -14.408  11.676  13.761  1.00  0.98           H  
ATOM   2194  O   GLU A 135     -14.963   9.413  15.609  1.00  0.98           O  
ATOM   2195  CG  GLU A 135     -15.925  12.861  12.803  1.00  0.98           C  
ATOM   2196  HG2 GLU A 135     -16.902  12.708  12.344  1.00  0.98           H  
ATOM   2197  HG3 GLU A 135     -16.078  13.429  13.721  1.00  0.98           H  
ATOM   2198  CD  GLU A 135     -15.047  13.693  11.862  1.00  0.98           C  
ATOM   2199  OE1 GLU A 135     -15.474  14.799  11.458  1.00  0.98           O  
ATOM   2200  OE2 GLU A 135     -13.947  13.220  11.491  1.00  0.98           O  
ATOM   2201  N   ALA A 136     -15.382   8.268  13.719  1.00  0.98           N  
ATOM   2202  H   ALA A 136     -15.824   8.280  12.811  1.00  0.98           H  
ATOM   2203  CA  ALA A 136     -14.589   7.091  14.060  1.00  0.98           C  
ATOM   2204  HA  ALA A 136     -13.840   7.368  14.801  1.00  0.98           H  
ATOM   2205  C   ALA A 136     -13.854   6.572  12.824  1.00  0.98           C  
ATOM   2206  CB  ALA A 136     -15.496   6.018  14.672  1.00  0.98           C  
ATOM   2207  HB1 ALA A 136     -15.982   6.409  15.566  1.00  0.98           H  
ATOM   2208  HB2 ALA A 136     -16.256   5.721  13.949  1.00  0.98           H  
ATOM   2209  HB3 ALA A 136     -14.903   5.143  14.940  1.00  0.98           H  
ATOM   2210  O   ALA A 136     -14.400   6.580  11.725  1.00  0.98           O  
ATOM   2211  N   THR A 137     -12.623   6.104  13.005  1.00  0.99           N  
ATOM   2212  H   THR A 137     -12.236   6.085  13.937  1.00  0.99           H  
ATOM   2213  CA  THR A 137     -11.824   5.506  11.930  1.00  0.99           C  
ATOM   2214  HA  THR A 137     -12.285   5.722  10.966  1.00  0.99           H  
ATOM   2215  C   THR A 137     -11.795   3.993  12.099  1.00  0.99           C  
ATOM   2216  CB  THR A 137     -10.409   6.092  11.904  1.00  0.99           C  
ATOM   2217  HB  THR A 137      -9.890   5.825  12.825  1.00  0.99           H  
ATOM   2218  O   THR A 137     -11.571   3.502  13.209  1.00  0.99           O  
ATOM   2219  CG2 THR A 137      -9.596   5.615  10.709  1.00  0.99           C  
ATOM   2220 HG21 THR A 137      -8.616   6.091  10.734  1.00  0.99           H  
ATOM   2221 HG22 THR A 137      -9.456   4.535  10.759  1.00  0.99           H  
ATOM   2222 HG23 THR A 137     -10.100   5.862   9.775  1.00  0.99           H  
ATOM   2223  OG1 THR A 137     -10.467   7.499  11.802  1.00  0.99           O  
ATOM   2224  HG1 THR A 137     -10.708   7.686  10.892  1.00  0.99           H  
ATOM   2225  N   ILE A 138     -12.021   3.269  11.005  1.00  0.99           N  
ATOM   2226  H   ILE A 138     -12.172   3.751  10.131  1.00  0.99           H  
ATOM   2227  CA  ILE A 138     -11.957   1.809  10.930  1.00  0.99           C  
ATOM   2228  HA  ILE A 138     -11.559   1.404  11.861  1.00  0.99           H  
ATOM   2229  C   ILE A 138     -10.989   1.462   9.802  1.00  0.99           C  
ATOM   2230  CB  ILE A 138     -13.357   1.194  10.696  1.00  0.99           C  
ATOM   2231  HB  ILE A 138     -13.731   1.545   9.734  1.00  0.99           H  
ATOM   2232  O   ILE A 138     -11.254   1.766   8.644  1.00  0.99           O  
ATOM   2233  CG1 ILE A 138     -14.359   1.630  11.793  1.00  0.99           C  
ATOM   2234 HG12 ILE A 138     -14.405   2.719  11.828  1.00  0.99           H  
ATOM   2235 HG13 ILE A 138     -14.008   1.276  12.762  1.00  0.99           H  
ATOM   2236  CG2 ILE A 138     -13.243  -0.341  10.639  1.00  0.99           C  
ATOM   2237 HG21 ILE A 138     -12.558  -0.647   9.848  1.00  0.99           H  
ATOM   2238 HG22 ILE A 138     -12.886  -0.732  11.592  1.00  0.99           H  
ATOM   2239 HG23 ILE A 138     -14.210  -0.786  10.406  1.00  0.99           H  
ATOM   2240  CD1 ILE A 138     -15.797   1.140  11.571  1.00  0.99           C  
ATOM   2241 HD11 ILE A 138     -16.133   1.414  10.572  1.00  0.99           H  
ATOM   2242 HD12 ILE A 138     -16.452   1.607  12.306  1.00  0.99           H  
ATOM   2243 HD13 ILE A 138     -15.856   0.059  11.695  1.00  0.99           H  
ATOM   2244  N   ILE A 139      -9.859   0.852  10.139  1.00  0.99           N  
ATOM   2245  H   ILE A 139      -9.657   0.697  11.116  1.00  0.99           H  
ATOM   2246  CA  ILE A 139      -8.857   0.412   9.172  1.00  0.99           C  
ATOM   2247  HA  ILE A 139      -9.086   0.841   8.197  1.00  0.99           H  
ATOM   2248  C   ILE A 139      -8.953  -1.106   9.051  1.00  0.99           C  
ATOM   2249  CB  ILE A 139      -7.440   0.890   9.561  1.00  0.99           C  
ATOM   2250  HB  ILE A 139      -7.124   0.375  10.469  1.00  0.99           H  
ATOM   2251  O   ILE A 139      -8.748  -1.808  10.041  1.00  0.99           O  
ATOM   2252  CG1 ILE A 139      -7.385   2.414   9.815  1.00  0.99           C  
ATOM   2253 HG12 ILE A 139      -7.571   2.936   8.877  1.00  0.99           H  
ATOM   2254 HG13 ILE A 139      -8.166   2.690  10.525  1.00  0.99           H  
ATOM   2255  CG2 ILE A 139      -6.502   0.506   8.408  1.00  0.99           C  
ATOM   2256 HG21 ILE A 139      -6.922   0.804   7.448  1.00  0.99           H  
ATOM   2257 HG22 ILE A 139      -5.526   0.981   8.500  1.00  0.99           H  
ATOM   2258 HG23 ILE A 139      -6.355  -0.574   8.388  1.00  0.99           H  
ATOM   2259  CD1 ILE A 139      -6.065   2.917  10.411  1.00  0.99           C  
ATOM   2260 HD11 ILE A 139      -6.158   3.977  10.648  1.00  0.99           H  
ATOM   2261 HD12 ILE A 139      -5.242   2.792   9.707  1.00  0.99           H  
ATOM   2262 HD13 ILE A 139      -5.849   2.371  11.330  1.00  0.99           H  
ATOM   2263  N   LEU A 140      -9.295  -1.594   7.863  1.00  0.99           N  
ATOM   2264  H   LEU A 140      -9.411  -0.944   7.098  1.00  0.99           H  
ATOM   2265  CA  LEU A 140      -9.213  -3.007   7.513  1.00  0.99           C  
ATOM   2266  HA  LEU A 140      -9.536  -3.611   8.361  1.00  0.99           H  
ATOM   2267  C   LEU A 140      -7.756  -3.325   7.199  1.00  0.99           C  
ATOM   2268  CB  LEU A 140     -10.101  -3.345   6.298  1.00  0.99           C  
ATOM   2269  HB2 LEU A 140     -10.146  -4.430   6.206  1.00  0.99           H  
ATOM   2270  HB3 LEU A 140      -9.619  -2.972   5.395  1.00  0.99           H  
ATOM   2271  O   LEU A 140      -7.126  -2.592   6.444  1.00  0.99           O  
ATOM   2272  CG  LEU A 140     -11.532  -2.789   6.332  1.00  0.99           C  
ATOM   2273  HG  LEU A 140     -11.503  -1.699   6.327  1.00  0.99           H  
ATOM   2274  CD1 LEU A 140     -12.313  -3.242   5.103  1.00  0.99           C  
ATOM   2275 HD11 LEU A 140     -11.768  -2.965   4.201  1.00  0.99           H  
ATOM   2276 HD12 LEU A 140     -12.437  -4.325   5.121  1.00  0.99           H  
ATOM   2277 HD13 LEU A 140     -13.293  -2.766   5.083  1.00  0.99           H  
ATOM   2278  CD2 LEU A 140     -12.288  -3.252   7.569  1.00  0.99           C  
ATOM   2279 HD21 LEU A 140     -12.274  -4.341   7.624  1.00  0.99           H  
ATOM   2280 HD22 LEU A 140     -11.810  -2.819   8.447  1.00  0.99           H  
ATOM   2281 HD23 LEU A 140     -13.319  -2.899   7.525  1.00  0.99           H  
ATOM   2282  N   GLY A 141      -7.227  -4.400   7.760  1.00  0.98           N  
ATOM   2283  H   GLY A 141      -7.805  -4.972   8.358  1.00  0.98           H  
ATOM   2284  CA  GLY A 141      -5.878  -4.863   7.458  1.00  0.98           C  
ATOM   2285  HA2 GLY A 141      -5.168  -4.388   8.135  1.00  0.98           H  
ATOM   2286  HA3 GLY A 141      -5.611  -4.603   6.433  1.00  0.98           H  
ATOM   2287  C   GLY A 141      -5.771  -6.369   7.600  1.00  0.98           C  
ATOM   2288  O   GLY A 141      -6.746  -7.040   7.927  1.00  0.98           O  
ATOM   2289  N   GLU A 142      -4.567  -6.884   7.425  1.00  0.98           N  
ATOM   2290  H   GLU A 142      -3.796  -6.279   7.180  1.00  0.98           H  
ATOM   2291  CA  GLU A 142      -4.257  -8.305   7.558  1.00  0.98           C  
ATOM   2292  HA  GLU A 142      -5.152  -8.890   7.768  1.00  0.98           H  
ATOM   2293  C   GLU A 142      -3.260  -8.525   8.695  1.00  0.98           C  
ATOM   2294  CB  GLU A 142      -3.661  -8.818   6.251  1.00  0.98           C  
ATOM   2295  HB2 GLU A 142      -2.830  -8.159   5.996  1.00  0.98           H  
ATOM   2296  HB3 GLU A 142      -3.266  -9.820   6.413  1.00  0.98           H  
ATOM   2297  O   GLU A 142      -2.435  -7.662   9.010  1.00  0.98           O  
ATOM   2298  CG  GLU A 142      -4.660  -8.872   5.083  1.00  0.98           C  
ATOM   2299  HG2 GLU A 142      -5.336  -9.713   5.238  1.00  0.98           H  
ATOM   2300  HG3 GLU A 142      -5.246  -7.953   5.063  1.00  0.98           H  
ATOM   2301  CD  GLU A 142      -3.928  -9.024   3.745  1.00  0.98           C  
ATOM   2302  OE1 GLU A 142      -4.507  -8.640   2.705  1.00  0.98           O  
ATOM   2303  OE2 GLU A 142      -2.704  -9.288   3.772  1.00  0.98           O  
ATOM   2304  N   TRP A 143      -3.313  -9.706   9.293  1.00  0.98           N  
ATOM   2305  H   TRP A 143      -4.023 -10.360   8.994  1.00  0.98           H  
ATOM   2306  CA  TRP A 143      -2.305 -10.215  10.198  1.00  0.98           C  
ATOM   2307  HA  TRP A 143      -1.530  -9.462  10.344  1.00  0.98           H  
ATOM   2308  C   TRP A 143      -1.668 -11.466   9.612  1.00  0.98           C  
ATOM   2309  CB  TRP A 143      -2.915 -10.540  11.549  1.00  0.98           C  
ATOM   2310  HB2 TRP A 143      -3.689 -11.280  11.344  1.00  0.98           H  
ATOM   2311  HB3 TRP A 143      -3.370  -9.649  11.983  1.00  0.98           H  
ATOM   2312  O   TRP A 143      -2.330 -12.364   9.097  1.00  0.98           O  
ATOM   2313  CG  TRP A 143      -1.950 -11.142  12.517  1.00  0.98           C  
ATOM   2314  CD1 TRP A 143      -1.809 -12.464  12.757  1.00  0.98           C  
ATOM   2315  HD1 TRP A 143      -2.399 -13.235  12.284  1.00  0.98           H  
ATOM   2316  CD2 TRP A 143      -0.938 -10.479  13.322  1.00  0.98           C  
ATOM   2317  CE2 TRP A 143      -0.183 -11.475  14.011  1.00  0.98           C  
ATOM   2318  CE3 TRP A 143      -0.611  -9.130  13.561  1.00  0.98           C  
ATOM   2319  HE3 TRP A 143      -1.176  -8.359  13.059  1.00  0.98           H  
ATOM   2320  NE1 TRP A 143      -0.761 -12.668  13.632  1.00  0.98           N  
ATOM   2321  HE1 TRP A 143      -0.463 -13.592  13.912  1.00  0.98           H  
ATOM   2322  CH2 TRP A 143       1.111  -9.789  15.168  1.00  0.98           C  
ATOM   2323  HH2 TRP A 143       1.862  -9.520  15.896  1.00  0.98           H  
ATOM   2324  CZ2 TRP A 143       0.840 -11.144  14.912  1.00  0.98           C  
ATOM   2325  HZ2 TRP A 143       1.365 -11.925  15.441  1.00  0.98           H  
ATOM   2326  CZ3 TRP A 143       0.369  -8.790  14.510  1.00  0.98           C  
ATOM   2327  HZ3 TRP A 143       0.522  -7.751  14.761  1.00  0.98           H  
ATOM   2328  N   TRP A 144      -0.358 -11.534   9.779  1.00  0.98           N  
ATOM   2329  H   TRP A 144       0.091 -10.791  10.295  1.00  0.98           H  
ATOM   2330  CA  TRP A 144       0.475 -12.629   9.323  1.00  0.98           C  
ATOM   2331  HA  TRP A 144      -0.129 -13.441   8.918  1.00  0.98           H  
ATOM   2332  C   TRP A 144       1.244 -13.134  10.537  1.00  0.98           C  
ATOM   2333  CB  TRP A 144       1.388 -12.085   8.217  1.00  0.98           C  
ATOM   2334  HB2 TRP A 144       2.007 -11.284   8.620  1.00  0.98           H  
ATOM   2335  HB3 TRP A 144       2.056 -12.885   7.899  1.00  0.98           H  
ATOM   2336  O   TRP A 144       1.895 -12.348  11.213  1.00  0.98           O  
ATOM   2337  CG  TRP A 144       0.671 -11.560   7.005  1.00  0.98           C  
ATOM   2338  CD1 TRP A 144       0.025 -10.371   6.872  1.00  0.98           C  
ATOM   2339  HD1 TRP A 144      -0.073  -9.617   7.639  1.00  0.98           H  
ATOM   2340  CD2 TRP A 144       0.486 -12.243   5.733  1.00  0.98           C  
ATOM   2341  CE2 TRP A 144      -0.274 -11.404   4.868  1.00  0.98           C  
ATOM   2342  CE3 TRP A 144       0.868 -13.502   5.237  1.00  0.98           C  
ATOM   2343  HE3 TRP A 144       1.399 -14.193   5.874  1.00  0.98           H  
ATOM   2344  NE1 TRP A 144      -0.546 -10.289   5.613  1.00  0.98           N  
ATOM   2345  HE1 TRP A 144      -1.189  -9.581   5.286  1.00  0.98           H  
ATOM   2346  CH2 TRP A 144      -0.227 -13.030   3.101  1.00  0.98           C  
ATOM   2347  HH2 TRP A 144      -0.518 -13.338   2.108  1.00  0.98           H  
ATOM   2348  CZ2 TRP A 144      -0.632 -11.778   3.573  1.00  0.98           C  
ATOM   2349  HZ2 TRP A 144      -1.240 -11.124   2.965  1.00  0.98           H  
ATOM   2350  CZ3 TRP A 144       0.518 -13.887   3.935  1.00  0.98           C  
ATOM   2351  HZ3 TRP A 144       0.796 -14.873   3.592  1.00  0.98           H  
ATOM   2352  N   ASN A 145       1.208 -14.417  10.848  1.00  0.97           N  
ATOM   2353  H   ASN A 145       0.620 -15.019  10.289  1.00  0.97           H  
ATOM   2354  CA  ASN A 145       2.040 -15.023  11.884  1.00  0.97           C  
ATOM   2355  HA  ASN A 145       2.017 -14.405  12.782  1.00  0.97           H  
ATOM   2356  C   ASN A 145       3.496 -15.098  11.421  1.00  0.97           C  
ATOM   2357  CB  ASN A 145       1.474 -16.412  12.203  1.00  0.97           C  
ATOM   2358  HB2 ASN A 145       1.298 -16.962  11.278  1.00  0.97           H  
ATOM   2359  HB3 ASN A 145       2.201 -16.966  12.797  1.00  0.97           H  
ATOM   2360  O   ASN A 145       4.418 -14.898  12.211  1.00  0.97           O  
ATOM   2361  CG  ASN A 145       0.188 -16.338  13.003  1.00  0.97           C  
ATOM   2362  ND2 ASN A 145      -0.637 -17.356  12.948  1.00  0.97           N  
ATOM   2363 HD21 ASN A 145      -0.712 -17.760  12.025  1.00  0.97           H  
ATOM   2364 HD22 ASN A 145      -1.528 -17.165  13.383  1.00  0.97           H  
ATOM   2365  OD1 ASN A 145      -0.032 -15.439  13.799  1.00  0.97           O  
ATOM   2366  N   THR A 146       3.692 -15.324  10.125  1.00  0.97           N  
ATOM   2367  H   THR A 146       2.878 -15.487   9.550  1.00  0.97           H  
ATOM   2368  CA  THR A 146       5.004 -15.308   9.477  1.00  0.97           C  
ATOM   2369  HA  THR A 146       5.725 -15.750  10.164  1.00  0.97           H  
ATOM   2370  C   THR A 146       5.448 -13.869   9.196  1.00  0.97           C  
ATOM   2371  CB  THR A 146       4.986 -16.187   8.215  1.00  0.97           C  
ATOM   2372  HB  THR A 146       4.329 -15.746   7.465  1.00  0.97           H  
ATOM   2373  O   THR A 146       4.640 -12.940   9.113  1.00  0.97           O  
ATOM   2374  CG2 THR A 146       6.369 -16.434   7.611  1.00  0.97           C  
ATOM   2375 HG21 THR A 146       6.768 -15.515   7.181  1.00  0.97           H  
ATOM   2376 HG22 THR A 146       6.285 -17.166   6.808  1.00  0.97           H  
ATOM   2377 HG23 THR A 146       7.049 -16.819   8.371  1.00  0.97           H  
ATOM   2378  OG1 THR A 146       4.498 -17.461   8.572  1.00  0.97           O  
ATOM   2379  HG1 THR A 146       3.706 -17.635   8.059  1.00  0.97           H  
ATOM   2380  N   ASP A 147       6.757 -13.664   9.093  1.00  0.96           N  
ATOM   2381  H   ASP A 147       7.369 -14.465   9.160  1.00  0.96           H  
ATOM   2382  CA  ASP A 147       7.345 -12.427   8.582  1.00  0.96           C  
ATOM   2383  HA  ASP A 147       6.982 -11.575   9.158  1.00  0.96           H  
ATOM   2384  C   ASP A 147       6.957 -12.227   7.109  1.00  0.96           C  
ATOM   2385  CB  ASP A 147       8.860 -12.523   8.772  1.00  0.96           C  
ATOM   2386  HB2 ASP A 147       9.068 -12.668   9.832  1.00  0.96           H  
ATOM   2387  HB3 ASP A 147       9.226 -13.399   8.237  1.00  0.96           H  
ATOM   2388  O   ASP A 147       7.229 -13.084   6.266  1.00  0.96           O  
ATOM   2389  CG  ASP A 147       9.633 -11.298   8.290  1.00  0.96           C  
ATOM   2390  OD1 ASP A 147       8.999 -10.378   7.726  1.00  0.96           O  
ATOM   2391  OD2 ASP A 147      10.862 -11.346   8.500  1.00  0.96           O  
ATOM   2392  N   THR A 148       6.313 -11.103   6.799  1.00  0.97           N  
ATOM   2393  H   THR A 148       6.283 -10.351   7.473  1.00  0.97           H  
ATOM   2394  CA  THR A 148       5.787 -10.814   5.463  1.00  0.97           C  
ATOM   2395  HA  THR A 148       5.163 -11.649   5.144  1.00  0.97           H  
ATOM   2396  C   THR A 148       6.886 -10.669   4.416  1.00  0.97           C  
ATOM   2397  CB  THR A 148       4.915  -9.553   5.489  1.00  0.97           C  
ATOM   2398  HB  THR A 148       4.656  -9.278   4.467  1.00  0.97           H  
ATOM   2399  O   THR A 148       6.666 -11.048   3.268  1.00  0.97           O  
ATOM   2400  CG2 THR A 148       3.625  -9.806   6.266  1.00  0.97           C  
ATOM   2401 HG21 THR A 148       3.820  -9.823   7.338  1.00  0.97           H  
ATOM   2402 HG22 THR A 148       2.909  -9.017   6.036  1.00  0.97           H  
ATOM   2403 HG23 THR A 148       3.189 -10.757   5.958  1.00  0.97           H  
ATOM   2404  OG1 THR A 148       5.583  -8.484   6.125  1.00  0.97           O  
ATOM   2405  HG1 THR A 148       6.181  -8.085   5.488  1.00  0.97           H  
ATOM   2406  N   GLU A 149       8.088 -10.225   4.800  1.00  0.97           N  
ATOM   2407  H   GLU A 149       8.249  -9.994   5.769  1.00  0.97           H  
ATOM   2408  CA  GLU A 149       9.230 -10.154   3.879  1.00  0.97           C  
ATOM   2409  HA  GLU A 149       8.920  -9.654   2.962  1.00  0.97           H  
ATOM   2410  C   GLU A 149       9.721 -11.559   3.492  1.00  0.97           C  
ATOM   2411  CB  GLU A 149      10.369  -9.329   4.498  1.00  0.97           C  
ATOM   2412  HB2 GLU A 149      10.669  -9.784   5.443  1.00  0.97           H  
ATOM   2413  HB3 GLU A 149      11.227  -9.359   3.826  1.00  0.97           H  
ATOM   2414  O   GLU A 149      10.122 -11.804   2.350  1.00  0.97           O  
ATOM   2415  CG  GLU A 149       9.999  -7.859   4.746  1.00  0.97           C  
ATOM   2416  HG2 GLU A 149      10.860  -7.352   5.182  1.00  0.97           H  
ATOM   2417  HG3 GLU A 149       9.192  -7.808   5.477  1.00  0.97           H  
ATOM   2418  CD  GLU A 149       9.581  -7.130   3.463  1.00  0.97           C  
ATOM   2419  OE1 GLU A 149       8.363  -6.917   3.263  1.00  0.97           O  
ATOM   2420  OE2 GLU A 149      10.455  -6.724   2.668  1.00  0.97           O  
ATOM   2421  N   LYS A 150       9.612 -12.534   4.404  1.00  0.97           N  
ATOM   2422  H   LYS A 150       9.212 -12.290   5.299  1.00  0.97           H  
ATOM   2423  CA  LYS A 150       9.896 -13.947   4.099  1.00  0.97           C  
ATOM   2424  HA  LYS A 150      10.834 -14.011   3.546  1.00  0.97           H  
ATOM   2425  C   LYS A 150       8.825 -14.555   3.202  1.00  0.97           C  
ATOM   2426  CB  LYS A 150      10.069 -14.777   5.372  1.00  0.97           C  
ATOM   2427  HB2 LYS A 150      10.210 -15.819   5.084  1.00  0.97           H  
ATOM   2428  HB3 LYS A 150       9.175 -14.709   5.991  1.00  0.97           H  
ATOM   2429  O   LYS A 150       9.161 -15.273   2.267  1.00  0.97           O  
ATOM   2430  CG  LYS A 150      11.293 -14.316   6.166  1.00  0.97           C  
ATOM   2431  HG2 LYS A 150      11.136 -13.296   6.519  1.00  0.97           H  
ATOM   2432  HG3 LYS A 150      12.175 -14.336   5.525  1.00  0.97           H  
ATOM   2433  CD  LYS A 150      11.517 -15.241   7.362  1.00  0.97           C  
ATOM   2434  HD2 LYS A 150      11.775 -16.237   7.002  1.00  0.97           H  
ATOM   2435  HD3 LYS A 150      10.604 -15.294   7.955  1.00  0.97           H  
ATOM   2436  CE  LYS A 150      12.653 -14.675   8.210  1.00  0.97           C  
ATOM   2437  HE2 LYS A 150      13.547 -14.598   7.591  1.00  0.97           H  
ATOM   2438  HE3 LYS A 150      12.379 -13.665   8.515  1.00  0.97           H  
ATOM   2439  NZ  LYS A 150      12.910 -15.525   9.396  1.00  0.97           N  
ATOM   2440  HZ1 LYS A 150      13.662 -15.131   9.943  1.00  0.97           H  
ATOM   2441  HZ2 LYS A 150      12.080 -15.566   9.971  1.00  0.97           H  
ATOM   2442  HZ3 LYS A 150      13.164 -16.459   9.108  1.00  0.97           H  
ATOM   2443  N   VAL A 151       7.553 -14.234   3.450  1.00  0.97           N  
ATOM   2444  H   VAL A 151       7.363 -13.637   4.242  1.00  0.97           H  
ATOM   2445  CA  VAL A 151       6.432 -14.705   2.620  1.00  0.97           C  
ATOM   2446  HA  VAL A 151       6.433 -15.795   2.621  1.00  0.97           H  
ATOM   2447  C   VAL A 151       6.619 -14.268   1.167  1.00  0.97           C  
ATOM   2448  CB  VAL A 151       5.074 -14.224   3.172  1.00  0.97           C  
ATOM   2449  HB  VAL A 151       5.086 -13.139   3.279  1.00  0.97           H  
ATOM   2450  O   VAL A 151       6.589 -15.110   0.268  1.00  0.97           O  
ATOM   2451  CG1 VAL A 151       3.917 -14.601   2.242  1.00  0.97           C  
ATOM   2452 HG11 VAL A 151       4.001 -14.058   1.300  1.00  0.97           H  
ATOM   2453 HG12 VAL A 151       3.917 -15.673   2.047  1.00  0.97           H  
ATOM   2454 HG13 VAL A 151       2.967 -14.317   2.695  1.00  0.97           H  
ATOM   2455  CG2 VAL A 151       4.778 -14.848   4.542  1.00  0.97           C  
ATOM   2456 HG21 VAL A 151       3.829 -14.467   4.918  1.00  0.97           H  
ATOM   2457 HG22 VAL A 151       4.721 -15.933   4.451  1.00  0.97           H  
ATOM   2458 HG23 VAL A 151       5.562 -14.589   5.254  1.00  0.97           H  
ATOM   2459  N   ILE A 152       6.867 -12.976   0.922  1.00  0.97           N  
ATOM   2460  H   ILE A 152       6.857 -12.314   1.685  1.00  0.97           H  
ATOM   2461  CA  ILE A 152       7.019 -12.480  -0.450  1.00  0.97           C  
ATOM   2462  HA  ILE A 152       6.215 -12.940  -1.025  1.00  0.97           H  
ATOM   2463  C   ILE A 152       8.325 -12.931  -1.103  1.00  0.97           C  
ATOM   2464  CB  ILE A 152       6.825 -10.953  -0.528  1.00  0.97           C  
ATOM   2465  HB  ILE A 152       5.881 -10.728  -0.032  1.00  0.97           H  
ATOM   2466  O   ILE A 152       8.328 -13.281  -2.282  1.00  0.97           O  
ATOM   2467  CG1 ILE A 152       6.729 -10.442  -1.981  1.00  0.97           C  
ATOM   2468 HG12 ILE A 152       7.692 -10.557  -2.480  1.00  0.97           H  
ATOM   2469 HG13 ILE A 152       6.499  -9.377  -1.960  1.00  0.97           H  
ATOM   2470  CG2 ILE A 152       7.930 -10.168   0.195  1.00  0.97           C  
ATOM   2471 HG21 ILE A 152       8.881 -10.247  -0.333  1.00  0.97           H  
ATOM   2472 HG22 ILE A 152       8.050 -10.549   1.209  1.00  0.97           H  
ATOM   2473 HG23 ILE A 152       7.650  -9.116   0.258  1.00  0.97           H  
ATOM   2474  CD1 ILE A 152       5.657 -11.151  -2.821  1.00  0.97           C  
ATOM   2475 HD11 ILE A 152       5.499 -10.607  -3.752  1.00  0.97           H  
ATOM   2476 HD12 ILE A 152       5.979 -12.161  -3.076  1.00  0.97           H  
ATOM   2477 HD13 ILE A 152       4.717 -11.203  -2.272  1.00  0.97           H  
ATOM   2478  N   SER A 153       9.435 -12.982  -0.362  1.00  0.97           N  
ATOM   2479  H   SER A 153       9.401 -12.681   0.602  1.00  0.97           H  
ATOM   2480  CA  SER A 153      10.705 -13.453  -0.927  1.00  0.97           C  
ATOM   2481  HA  SER A 153      10.901 -12.878  -1.832  1.00  0.97           H  
ATOM   2482  C   SER A 153      10.626 -14.922  -1.351  1.00  0.97           C  
ATOM   2483  CB  SER A 153      11.874 -13.201   0.024  1.00  0.97           C  
ATOM   2484  HB2 SER A 153      12.791 -13.591  -0.416  1.00  0.97           H  
ATOM   2485  HB3 SER A 153      11.990 -12.127   0.170  1.00  0.97           H  
ATOM   2486  O   SER A 153      11.062 -15.254  -2.455  1.00  0.97           O  
ATOM   2487  OG  SER A 153      11.652 -13.809   1.272  1.00  0.97           O  
ATOM   2488  HG  SER A 153      11.093 -13.201   1.760  1.00  0.97           H  
ATOM   2489  N   GLN A 154       9.981 -15.782  -0.554  1.00  0.97           N  
ATOM   2490  H   GLN A 154       9.681 -15.464   0.356  1.00  0.97           H  
ATOM   2491  CA  GLN A 154       9.713 -17.172  -0.922  1.00  0.97           C  
ATOM   2492  HA  GLN A 154      10.662 -17.653  -1.161  1.00  0.97           H  
ATOM   2493  C   GLN A 154       8.815 -17.273  -2.166  1.00  0.97           C  
ATOM   2494  CB  GLN A 154       9.095 -17.899   0.282  1.00  0.97           C  
ATOM   2495  HB2 GLN A 154       8.154 -17.420   0.553  1.00  0.97           H  
ATOM   2496  HB3 GLN A 154       9.779 -17.818   1.127  1.00  0.97           H  
ATOM   2497  O   GLN A 154       9.135 -18.041  -3.074  1.00  0.97           O  
ATOM   2498  CG  GLN A 154       8.834 -19.388  -0.002  1.00  0.97           C  
ATOM   2499  HG2 GLN A 154       9.770 -19.872  -0.280  1.00  0.97           H  
ATOM   2500  HG3 GLN A 154       8.139 -19.482  -0.836  1.00  0.97           H  
ATOM   2501  CD  GLN A 154       8.239 -20.131   1.190  1.00  0.97           C  
ATOM   2502  NE2 GLN A 154       7.700 -21.312   0.979  1.00  0.97           N  
ATOM   2503 HE21 GLN A 154       7.306 -21.764   1.792  1.00  0.97           H  
ATOM   2504 HE22 GLN A 154       7.655 -21.706   0.051  1.00  0.97           H  
ATOM   2505  OE1 GLN A 154       8.242 -19.690   2.327  1.00  0.97           O  
ATOM   2506  N   ALA A 155       7.735 -16.486  -2.237  1.00  0.96           N  
ATOM   2507  H   ALA A 155       7.512 -15.898  -1.446  1.00  0.96           H  
ATOM   2508  CA  ALA A 155       6.814 -16.475  -3.378  1.00  0.96           C  
ATOM   2509  HA  ALA A 155       6.420 -17.481  -3.524  1.00  0.96           H  
ATOM   2510  C   ALA A 155       7.499 -16.041  -4.690  1.00  0.96           C  
ATOM   2511  CB  ALA A 155       5.638 -15.557  -3.037  1.00  0.96           C  
ATOM   2512  HB1 ALA A 155       5.193 -15.872  -2.093  1.00  0.96           H  
ATOM   2513  HB2 ALA A 155       4.887 -15.617  -3.824  1.00  0.96           H  
ATOM   2514  HB3 ALA A 155       5.978 -14.526  -2.942  1.00  0.96           H  
ATOM   2515  O   ALA A 155       7.301 -16.636  -5.746  1.00  0.96           O  
ATOM   2516  N   LEU A 156       8.373 -15.033  -4.645  1.00  0.96           N  
ATOM   2517  H   LEU A 156       8.488 -14.538  -3.772  1.00  0.96           H  
ATOM   2518  CA  LEU A 156       9.143 -14.606  -5.822  1.00  0.96           C  
ATOM   2519  HA  LEU A 156       8.470 -14.532  -6.676  1.00  0.96           H  
ATOM   2520  C   LEU A 156      10.222 -15.633  -6.211  1.00  0.96           C  
ATOM   2521  CB  LEU A 156       9.758 -13.224  -5.542  1.00  0.96           C  
ATOM   2522  HB2 LEU A 156      10.435 -12.974  -6.358  1.00  0.96           H  
ATOM   2523  HB3 LEU A 156      10.348 -13.289  -4.628  1.00  0.96           H  
ATOM   2524  O   LEU A 156      10.483 -15.867  -7.400  1.00  0.96           O  
ATOM   2525  CG  LEU A 156       8.734 -12.080  -5.391  1.00  0.96           C  
ATOM   2526  HG  LEU A 156       8.020 -12.316  -4.602  1.00  0.96           H  
ATOM   2527  CD1 LEU A 156       9.469 -10.795  -5.011  1.00  0.96           C  
ATOM   2528 HD11 LEU A 156       8.749  -9.988  -4.875  1.00  0.96           H  
ATOM   2529 HD12 LEU A 156       9.998 -10.945  -4.070  1.00  0.96           H  
ATOM   2530 HD13 LEU A 156      10.180 -10.519  -5.791  1.00  0.96           H  
ATOM   2531  CD2 LEU A 156       7.949 -11.824  -6.679  1.00  0.96           C  
ATOM   2532 HD21 LEU A 156       7.323 -12.687  -6.909  1.00  0.96           H  
ATOM   2533 HD22 LEU A 156       8.631 -11.630  -7.507  1.00  0.96           H  
ATOM   2534 HD23 LEU A 156       7.296 -10.961  -6.544  1.00  0.96           H  
ATOM   2535  N   GLN A 157      10.841 -16.281  -5.221  1.00  0.95           N  
ATOM   2536  H   GLN A 157      10.617 -16.033  -4.268  1.00  0.95           H  
ATOM   2537  CA  GLN A 157      11.854 -17.308  -5.448  1.00  0.95           C  
ATOM   2538  HA  GLN A 157      12.607 -16.897  -6.121  1.00  0.95           H  
ATOM   2539  C   GLN A 157      11.255 -18.551  -6.117  1.00  0.95           C  
ATOM   2540  CB  GLN A 157      12.545 -17.657  -4.124  1.00  0.95           C  
ATOM   2541  HB2 GLN A 157      11.824 -18.117  -3.447  1.00  0.95           H  
ATOM   2542  HB3 GLN A 157      12.918 -16.742  -3.664  1.00  0.95           H  
ATOM   2543  O   GLN A 157      11.773 -18.984  -7.152  1.00  0.95           O  
ATOM   2544  CG  GLN A 157      13.733 -18.609  -4.337  1.00  0.95           C  
ATOM   2545  HG2 GLN A 157      14.455 -18.128  -4.997  1.00  0.95           H  
ATOM   2546  HG3 GLN A 157      13.397 -19.533  -4.807  1.00  0.95           H  
ATOM   2547  CD  GLN A 157      14.422 -18.978  -3.029  1.00  0.95           C  
ATOM   2548  NE2 GLN A 157      15.708 -19.251  -3.050  1.00  0.95           N  
ATOM   2549 HE21 GLN A 157      16.244 -19.219  -3.905  1.00  0.95           H  
ATOM   2550 HE22 GLN A 157      16.109 -19.499  -2.157  1.00  0.95           H  
ATOM   2551  OE1 GLN A 157      13.825 -19.052  -1.972  1.00  0.95           O  
ATOM   2552  N   ASN A 158      10.156 -19.085  -5.576  1.00  0.95           N  
ATOM   2553  H   ASN A 158       9.770 -18.658  -4.746  1.00  0.95           H  
ATOM   2554  CA  ASN A 158       9.465 -20.251  -6.130  1.00  0.95           C  
ATOM   2555  HA  ASN A 158      10.223 -20.929  -6.521  1.00  0.95           H  
ATOM   2556  C   ASN A 158       8.568 -19.894  -7.332  1.00  0.95           C  
ATOM   2557  CB  ASN A 158       8.731 -21.009  -5.001  1.00  0.95           C  
ATOM   2558  HB2 ASN A 158       8.447 -21.992  -5.376  1.00  0.95           H  
ATOM   2559  HB3 ASN A 158       9.414 -21.155  -4.164  1.00  0.95           H  
ATOM   2560  O   ASN A 158       8.192 -20.779  -8.091  1.00  0.95           O  
ATOM   2561  CG  ASN A 158       7.467 -20.340  -4.481  1.00  0.95           C  
ATOM   2562  ND2 ASN A 158       6.841 -20.880  -3.465  1.00  0.95           N  
ATOM   2563 HD21 ASN A 158       7.162 -21.744  -3.053  1.00  0.95           H  
ATOM   2564 HD22 ASN A 158       5.988 -20.418  -3.183  1.00  0.95           H  
ATOM   2565  OD1 ASN A 158       6.990 -19.357  -5.000  1.00  0.95           O  
ATOM   2566  N   GLY A 159       8.247 -18.616  -7.545  1.00  0.96           N  
ATOM   2567  H   GLY A 159       8.410 -17.967  -6.789  1.00  0.96           H  
ATOM   2568  CA  GLY A 159       7.398 -18.138  -8.636  1.00  0.96           C  
ATOM   2569  HA2 GLY A 159       7.713 -18.613  -9.566  1.00  0.96           H  
ATOM   2570  HA3 GLY A 159       7.521 -17.059  -8.725  1.00  0.96           H  
ATOM   2571  C   GLY A 159       5.903 -18.419  -8.477  1.00  0.96           C  
ATOM   2572  O   GLY A 159       5.173 -18.261  -9.449  1.00  0.96           O  
ATOM   2573  N   GLY A 160       5.448 -18.863  -7.308  1.00  0.95           N  
ATOM   2574  H   GLY A 160       6.092 -18.861  -6.530  1.00  0.95           H  
ATOM   2575  CA  GLY A 160       4.041 -19.101  -6.996  1.00  0.95           C  
ATOM   2576  HA2 GLY A 160       3.494 -19.365  -7.901  1.00  0.95           H  
ATOM   2577  HA3 GLY A 160       3.974 -19.943  -6.307  1.00  0.95           H  
ATOM   2578  C   GLY A 160       3.359 -17.899  -6.339  1.00  0.95           C  
ATOM   2579  O   GLY A 160       3.940 -16.822  -6.188  1.00  0.95           O  
ATOM   2580  N   GLY A 161       2.103 -18.104  -5.938  1.00  0.95           N  
ATOM   2581  H   GLY A 161       1.698 -19.019  -6.075  1.00  0.95           H  
ATOM   2582  CA  GLY A 161       1.401 -17.196  -5.033  1.00  0.95           C  
ATOM   2583  HA2 GLY A 161       0.353 -17.485  -4.957  1.00  0.95           H  
ATOM   2584  HA3 GLY A 161       1.446 -16.183  -5.434  1.00  0.95           H  
ATOM   2585  C   GLY A 161       2.008 -17.229  -3.622  1.00  0.95           C  
ATOM   2586  O   GLY A 161       2.527 -18.269  -3.206  1.00  0.95           O  
ATOM   2587  N   PRO A 162       1.971 -16.114  -2.877  1.00  0.96           N  
ATOM   2588  CA  PRO A 162       2.298 -16.112  -1.457  1.00  0.96           C  
ATOM   2589  HA  PRO A 162       3.283 -16.546  -1.289  1.00  0.96           H  
ATOM   2590  C   PRO A 162       1.267 -16.930  -0.669  1.00  0.96           C  
ATOM   2591  CB  PRO A 162       2.301 -14.633  -1.057  1.00  0.96           C  
ATOM   2592  HB2 PRO A 162       3.285 -14.204  -1.249  1.00  0.96           H  
ATOM   2593  HB3 PRO A 162       2.013 -14.486  -0.016  1.00  0.96           H  
ATOM   2594  O   PRO A 162       0.137 -17.122  -1.117  1.00  0.96           O  
ATOM   2595  CG  PRO A 162       1.279 -14.014  -2.013  1.00  0.96           C  
ATOM   2596  HG2 PRO A 162       0.274 -14.142  -1.612  1.00  0.96           H  
ATOM   2597  HG3 PRO A 162       1.485 -12.964  -2.218  1.00  0.96           H  
ATOM   2598  CD  PRO A 162       1.433 -14.830  -3.286  1.00  0.96           C  
ATOM   2599  HD2 PRO A 162       0.464 -14.939  -3.773  1.00  0.96           H  
ATOM   2600  HD3 PRO A 162       2.147 -14.345  -3.952  1.00  0.96           H  
ATOM   2601  N   ASN A 163       1.644 -17.376   0.532  1.00  0.96           N  
ATOM   2602  H   ASN A 163       2.588 -17.196   0.844  1.00  0.96           H  
ATOM   2603  CA  ASN A 163       0.662 -17.882   1.495  1.00  0.96           C  
ATOM   2604  HA  ASN A 163       0.151 -18.740   1.058  1.00  0.96           H  
ATOM   2605  C   ASN A 163      -0.400 -16.803   1.772  1.00  0.96           C  
ATOM   2606  CB  ASN A 163       1.379 -18.315   2.787  1.00  0.96           C  
ATOM   2607  HB2 ASN A 163       0.633 -18.556   3.544  1.00  0.96           H  
ATOM   2608  HB3 ASN A 163       1.976 -17.483   3.159  1.00  0.96           H  
ATOM   2609  O   ASN A 163      -0.141 -15.622   1.555  1.00  0.96           O  
ATOM   2610  CG  ASN A 163       2.261 -19.538   2.609  1.00  0.96           C  
ATOM   2611  ND2 ASN A 163       3.179 -19.766   3.518  1.00  0.96           N  
ATOM   2612 HD21 ASN A 163       3.261 -19.164   4.325  1.00  0.96           H  
ATOM   2613 HD22 ASN A 163       3.733 -20.598   3.376  1.00  0.96           H  
ATOM   2614  OD1 ASN A 163       2.155 -20.309   1.675  1.00  0.96           O  
ATOM   2615  N   VAL A 164      -1.571 -17.198   2.266  1.00  0.96           N  
ATOM   2616  H   VAL A 164      -1.725 -18.182   2.437  1.00  0.96           H  
ATOM   2617  CA  VAL A 164      -2.629 -16.263   2.687  1.00  0.96           C  
ATOM   2618  HA  VAL A 164      -2.615 -15.401   2.020  1.00  0.96           H  
ATOM   2619  C   VAL A 164      -2.362 -15.728   4.100  1.00  0.96           C  
ATOM   2620  CB  VAL A 164      -4.023 -16.906   2.556  1.00  0.96           C  
ATOM   2621  HB  VAL A 164      -4.773 -16.161   2.820  1.00  0.96           H  
ATOM   2622  O   VAL A 164      -1.568 -16.317   4.842  1.00  0.96           O  
ATOM   2623  CG1 VAL A 164      -4.278 -17.340   1.106  1.00  0.96           C  
ATOM   2624 HG11 VAL A 164      -3.552 -18.086   0.785  1.00  0.96           H  
ATOM   2625 HG12 VAL A 164      -4.213 -16.473   0.449  1.00  0.96           H  
ATOM   2626 HG13 VAL A 164      -5.274 -17.777   1.027  1.00  0.96           H  
ATOM   2627  CG2 VAL A 164      -4.214 -18.128   3.464  1.00  0.96           C  
ATOM   2628 HG21 VAL A 164      -5.233 -18.501   3.357  1.00  0.96           H  
ATOM   2629 HG22 VAL A 164      -3.512 -18.920   3.205  1.00  0.96           H  
ATOM   2630 HG23 VAL A 164      -4.070 -17.840   4.505  1.00  0.96           H  
ATOM   2631  N   SER A 165      -3.007 -14.619   4.476  1.00  0.98           N  
ATOM   2632  H   SER A 165      -3.685 -14.197   3.858  1.00  0.98           H  
ATOM   2633  CA  SER A 165      -2.955 -14.094   5.845  1.00  0.98           C  
ATOM   2634  HA  SER A 165      -1.911 -13.926   6.107  1.00  0.98           H  
ATOM   2635  C   SER A 165      -3.532 -15.089   6.855  1.00  0.98           C  
ATOM   2636  CB  SER A 165      -3.687 -12.749   5.945  1.00  0.98           C  
ATOM   2637  HB2 SER A 165      -3.104 -12.003   5.405  1.00  0.98           H  
ATOM   2638  HB3 SER A 165      -3.757 -12.437   6.987  1.00  0.98           H  
ATOM   2639  O   SER A 165      -4.348 -15.941   6.517  1.00  0.98           O  
ATOM   2640  OG  SER A 165      -4.983 -12.779   5.379  1.00  0.98           O  
ATOM   2641  HG  SER A 165      -5.601 -13.318   5.878  1.00  0.98           H  
ATOM   2642  N   ASP A 166      -3.120 -14.975   8.119  1.00  0.98           N  
ATOM   2643  H   ASP A 166      -2.476 -14.232   8.352  1.00  0.98           H  
ATOM   2644  CA  ASP A 166      -3.676 -15.792   9.204  1.00  0.98           C  
ATOM   2645  HA  ASP A 166      -3.880 -16.796   8.832  1.00  0.98           H  
ATOM   2646  C   ASP A 166      -5.001 -15.228   9.737  1.00  0.98           C  
ATOM   2647  CB  ASP A 166      -2.662 -15.895  10.346  1.00  0.98           C  
ATOM   2648  HB2 ASP A 166      -2.380 -14.892  10.667  1.00  0.98           H  
ATOM   2649  HB3 ASP A 166      -3.135 -16.390  11.194  1.00  0.98           H  
ATOM   2650  O   ASP A 166      -5.779 -15.962  10.350  1.00  0.98           O  
ATOM   2651  CG  ASP A 166      -1.403 -16.676   9.971  1.00  0.98           C  
ATOM   2652  OD1 ASP A 166      -1.285 -17.852  10.389  1.00  0.98           O  
ATOM   2653  OD2 ASP A 166      -0.432 -16.044   9.504  1.00  0.98           O  
ATOM   2654  N   CYS A 167      -5.231 -13.923   9.559  1.00  0.98           N  
ATOM   2655  H   CYS A 167      -4.530 -13.385   9.070  1.00  0.98           H  
ATOM   2656  CA  CYS A 167      -6.542 -13.303   9.708  1.00  0.98           C  
ATOM   2657  HA  CYS A 167      -7.266 -13.928   9.186  1.00  0.98           H  
ATOM   2658  C   CYS A 167      -6.606 -11.915   9.069  1.00  0.98           C  
ATOM   2659  CB  CYS A 167      -6.934 -13.211  11.197  1.00  0.98           C  
ATOM   2660  HB2 CYS A 167      -7.947 -12.814  11.260  1.00  0.98           H  
ATOM   2661  HB3 CYS A 167      -6.933 -14.213  11.626  1.00  0.98           H  
ATOM   2662  O   CYS A 167      -5.603 -11.207   8.950  1.00  0.98           O  
ATOM   2663  SG  CYS A 167      -5.900 -12.118  12.198  1.00  0.98           S  
ATOM   2664  HG  CYS A 167      -6.401 -12.537  13.364  1.00  0.98           H  
ATOM   2665  N   TYR A 168      -7.820 -11.457   8.796  1.00  0.98           N  
ATOM   2666  H   TYR A 168      -8.577 -12.125   8.759  1.00  0.98           H  
ATOM   2667  CA  TYR A 168      -8.119 -10.035   8.672  1.00  0.98           C  
ATOM   2668  HA  TYR A 168      -7.295  -9.553   8.147  1.00  0.98           H  
ATOM   2669  C   TYR A 168      -8.261  -9.362  10.042  1.00  0.98           C  
ATOM   2670  CB  TYR A 168      -9.379  -9.860   7.832  1.00  0.98           C  
ATOM   2671  HB2 TYR A 168      -9.621  -8.801   7.739  1.00  0.98           H  
ATOM   2672  HB3 TYR A 168     -10.197 -10.377   8.334  1.00  0.98           H  
ATOM   2673  O   TYR A 168      -8.459 -10.009  11.070  1.00  0.98           O  
ATOM   2674  CG  TYR A 168      -9.273 -10.453   6.458  1.00  0.98           C  
ATOM   2675  CD1 TYR A 168      -8.251 -10.024   5.592  1.00  0.98           C  
ATOM   2676  HD1 TYR A 168      -7.547  -9.264   5.898  1.00  0.98           H  
ATOM   2677  CD2 TYR A 168     -10.160 -11.474   6.071  1.00  0.98           C  
ATOM   2678  HD2 TYR A 168     -10.901 -11.869   6.750  1.00  0.98           H  
ATOM   2679  CE1 TYR A 168      -8.119 -10.612   4.323  1.00  0.98           C  
ATOM   2680  HE1 TYR A 168      -7.328 -10.313   3.652  1.00  0.98           H  
ATOM   2681  CE2 TYR A 168     -10.058 -12.023   4.786  1.00  0.98           C  
ATOM   2682  HE2 TYR A 168     -10.727 -12.813   4.478  1.00  0.98           H  
ATOM   2683  OH  TYR A 168      -8.999 -12.054   2.639  1.00  0.98           O  
ATOM   2684  HH  TYR A 168      -8.196 -11.791   2.183  1.00  0.98           H  
ATOM   2685  CZ  TYR A 168      -9.048 -11.586   3.906  1.00  0.98           C  
ATOM   2686  N   SER A 169      -8.197  -8.032  10.072  1.00  0.98           N  
ATOM   2687  H   SER A 169      -8.012  -7.555   9.201  1.00  0.98           H  
ATOM   2688  CA  SER A 169      -8.297  -7.242  11.300  1.00  0.98           C  
ATOM   2689  HA  SER A 169      -8.846  -7.830  12.036  1.00  0.98           H  
ATOM   2690  C   SER A 169      -9.062  -5.929  11.114  1.00  0.98           C  
ATOM   2691  CB  SER A 169      -6.896  -6.992  11.866  1.00  0.98           C  
ATOM   2692  HB2 SER A 169      -6.357  -7.938  11.929  1.00  0.98           H  
ATOM   2693  HB3 SER A 169      -6.992  -6.585  12.872  1.00  0.98           H  
ATOM   2694  O   SER A 169      -9.036  -5.319  10.046  1.00  0.98           O  
ATOM   2695  OG  SER A 169      -6.166  -6.081  11.070  1.00  0.98           O  
ATOM   2696  HG  SER A 169      -6.085  -6.478  10.200  1.00  0.98           H  
ATOM   2697  N   LEU A 170      -9.716  -5.466  12.186  1.00  0.98           N  
ATOM   2698  H   LEU A 170      -9.720  -6.052  13.008  1.00  0.98           H  
ATOM   2699  CA  LEU A 170     -10.297  -4.123  12.304  1.00  0.98           C  
ATOM   2700  HA  LEU A 170     -10.289  -3.628  11.333  1.00  0.98           H  
ATOM   2701  C   LEU A 170      -9.453  -3.295  13.269  1.00  0.98           C  
ATOM   2702  CB  LEU A 170     -11.746  -4.197  12.823  1.00  0.98           C  
ATOM   2703  HB2 LEU A 170     -12.109  -3.183  12.989  1.00  0.98           H  
ATOM   2704  HB3 LEU A 170     -11.733  -4.713  13.783  1.00  0.98           H  
ATOM   2705  O   LEU A 170      -9.381  -3.608  14.455  1.00  0.98           O  
ATOM   2706  CG  LEU A 170     -12.732  -4.928  11.908  1.00  0.98           C  
ATOM   2707  HG  LEU A 170     -12.362  -5.943  11.762  1.00  0.98           H  
ATOM   2708  CD1 LEU A 170     -14.102  -5.006  12.570  1.00  0.98           C  
ATOM   2709 HD11 LEU A 170     -14.510  -4.007  12.724  1.00  0.98           H  
ATOM   2710 HD12 LEU A 170     -13.989  -5.521  13.524  1.00  0.98           H  
ATOM   2711 HD13 LEU A 170     -14.778  -5.585  11.941  1.00  0.98           H  
ATOM   2712  CD2 LEU A 170     -12.884  -4.263  10.552  1.00  0.98           C  
ATOM   2713 HD21 LEU A 170     -13.646  -4.780   9.969  1.00  0.98           H  
ATOM   2714 HD22 LEU A 170     -11.936  -4.367  10.025  1.00  0.98           H  
ATOM   2715 HD23 LEU A 170     -13.149  -3.212  10.661  1.00  0.98           H  
ATOM   2716  N   ASN A 171      -8.818  -2.227  12.791  1.00  0.98           N  
ATOM   2717  H   ASN A 171      -8.873  -2.062  11.796  1.00  0.98           H  
ATOM   2718  CA  ASN A 171      -7.871  -1.421  13.568  1.00  0.98           C  
ATOM   2719  HA  ASN A 171      -7.338  -0.792  12.856  1.00  0.98           H  
ATOM   2720  C   ASN A 171      -6.778  -2.275  14.244  1.00  0.98           C  
ATOM   2721  CB  ASN A 171      -8.640  -0.497  14.538  1.00  0.98           C  
ATOM   2722  HB2 ASN A 171      -7.937  -0.040  15.235  1.00  0.98           H  
ATOM   2723  HB3 ASN A 171      -9.351  -1.084  15.120  1.00  0.98           H  
ATOM   2724  O   ASN A 171      -6.376  -2.001  15.374  1.00  0.98           O  
ATOM   2725  CG  ASN A 171      -9.355   0.639  13.841  1.00  0.98           C  
ATOM   2726  ND2 ASN A 171     -10.399   1.163  14.426  1.00  0.98           N  
ATOM   2727 HD21 ASN A 171     -10.826   0.670  15.197  1.00  0.98           H  
ATOM   2728 HD22 ASN A 171     -10.847   1.928  13.942  1.00  0.98           H  
ATOM   2729  OD1 ASN A 171      -8.977   1.107  12.785  1.00  0.98           O  
ATOM   2730  N   GLY A 172      -6.317  -3.326  13.557  1.00  0.98           N  
ATOM   2731  H   GLY A 172      -6.670  -3.488  12.624  1.00  0.98           H  
ATOM   2732  CA  GLY A 172      -5.322  -4.268  14.067  1.00  0.98           C  
ATOM   2733  HA2 GLY A 172      -4.905  -4.818  13.223  1.00  0.98           H  
ATOM   2734  HA3 GLY A 172      -4.512  -3.722  14.550  1.00  0.98           H  
ATOM   2735  C   GLY A 172      -5.857  -5.291  15.069  1.00  0.98           C  
ATOM   2736  O   GLY A 172      -5.046  -5.947  15.711  1.00  0.98           O  
ATOM   2737  N   HIS A 173      -7.175  -5.427  15.238  1.00  0.98           N  
ATOM   2738  H   HIS A 173      -7.791  -4.805  14.733  1.00  0.98           H  
ATOM   2739  CA  HIS A 173      -7.819  -6.429  16.095  1.00  0.98           C  
ATOM   2740  HA  HIS A 173      -7.091  -6.848  16.790  1.00  0.98           H  
ATOM   2741  C   HIS A 173      -8.452  -7.549  15.242  1.00  0.98           C  
ATOM   2742  CB  HIS A 173      -8.879  -5.728  16.951  1.00  0.98           C  
ATOM   2743  HB2 HIS A 173      -9.610  -5.237  16.309  1.00  0.98           H  
ATOM   2744  HB3 HIS A 173      -9.423  -6.475  17.529  1.00  0.98           H  
ATOM   2745  O   HIS A 173      -9.333  -7.232  14.438  1.00  0.98           O  
ATOM   2746  CG  HIS A 173      -8.302  -4.728  17.915  1.00  0.98           C  
ATOM   2747  CD2 HIS A 173      -8.280  -3.367  17.791  1.00  0.98           C  
ATOM   2748  HD2 HIS A 173      -8.666  -2.807  16.952  1.00  0.98           H  
ATOM   2749  ND1 HIS A 173      -7.679  -5.026  19.095  1.00  0.98           N  
ATOM   2750  HD1 HIS A 173      -7.448  -5.954  19.421  1.00  0.98           H  
ATOM   2751  CE1 HIS A 173      -7.303  -3.887  19.684  1.00  0.98           C  
ATOM   2752  HE1 HIS A 173      -6.780  -3.829  20.627  1.00  0.98           H  
ATOM   2753  NE2 HIS A 173      -7.659  -2.833  18.932  1.00  0.98           N  
ATOM   2754  N   PRO A 174      -8.051  -8.828  15.395  1.00  0.98           N  
ATOM   2755  CA  PRO A 174      -8.610  -9.967  14.660  1.00  0.98           C  
ATOM   2756  HA  PRO A 174      -8.513  -9.792  13.588  1.00  0.98           H  
ATOM   2757  C   PRO A 174     -10.066 -10.270  14.991  1.00  0.98           C  
ATOM   2758  CB  PRO A 174      -7.768 -11.178  15.059  1.00  0.98           C  
ATOM   2759  HB2 PRO A 174      -8.226 -11.687  15.907  1.00  0.98           H  
ATOM   2760  HB3 PRO A 174      -7.672 -11.882  14.233  1.00  0.98           H  
ATOM   2761  O   PRO A 174     -10.744 -10.949  14.239  1.00  0.98           O  
ATOM   2762  CG  PRO A 174      -6.444 -10.572  15.503  1.00  0.98           C  
ATOM   2763  HG2 PRO A 174      -5.825 -10.343  14.636  1.00  0.98           H  
ATOM   2764  HG3 PRO A 174      -5.917 -11.219  16.204  1.00  0.98           H  
ATOM   2765  CD  PRO A 174      -6.909  -9.278  16.164  1.00  0.98           C  
ATOM   2766  HD2 PRO A 174      -6.106  -8.541  16.138  1.00  0.98           H  
ATOM   2767  HD3 PRO A 174      -7.230  -9.480  17.185  1.00  0.98           H  
ATOM   2768  N   GLY A 175     -10.586  -9.803  16.120  1.00  0.96           N  
ATOM   2769  H   GLY A 175      -9.995  -9.343  16.799  1.00  0.96           H  
ATOM   2770  CA  GLY A 175     -11.989 -10.002  16.433  1.00  0.96           C  
ATOM   2771  HA2 GLY A 175     -12.277  -9.323  17.236  1.00  0.96           H  
ATOM   2772  HA3 GLY A 175     -12.573  -9.749  15.548  1.00  0.96           H  
ATOM   2773  C   GLY A 175     -12.354 -11.426  16.861  1.00  0.96           C  
ATOM   2774  O   GLY A 175     -11.513 -12.312  16.994  1.00  0.96           O  
ATOM   2775  N   PRO A 176     -13.643 -11.666  17.103  1.00  0.95           N  
ATOM   2776  CA  PRO A 176     -14.122 -12.789  17.899  1.00  0.95           C  
ATOM   2777  HA  PRO A 176     -13.432 -12.984  18.720  1.00  0.95           H  
ATOM   2778  C   PRO A 176     -14.299 -14.090  17.106  1.00  0.95           C  
ATOM   2779  CB  PRO A 176     -15.450 -12.268  18.446  1.00  0.95           C  
ATOM   2780  HB2 PRO A 176     -15.264 -11.596  19.283  1.00  0.95           H  
ATOM   2781  HB3 PRO A 176     -16.139 -13.067  18.719  1.00  0.95           H  
ATOM   2782  O   PRO A 176     -14.588 -15.119  17.711  1.00  0.95           O  
ATOM   2783  CG  PRO A 176     -15.978 -11.418  17.303  1.00  0.95           C  
ATOM   2784  HG2 PRO A 176     -16.682 -10.663  17.653  1.00  0.95           H  
ATOM   2785  HG3 PRO A 176     -16.404 -12.058  16.531  1.00  0.95           H  
ATOM   2786  CD  PRO A 176     -14.726 -10.767  16.764  1.00  0.95           C  
ATOM   2787  HD2 PRO A 176     -14.578  -9.798  17.241  1.00  0.95           H  
ATOM   2788  HD3 PRO A 176     -14.801 -10.659  15.682  1.00  0.95           H  
ATOM   2789  N   LEU A 177     -14.183 -14.036  15.774  1.00  0.95           N  
ATOM   2790  H   LEU A 177     -13.907 -13.158  15.358  1.00  0.95           H  
ATOM   2791  CA  LEU A 177     -14.395 -15.178  14.880  1.00  0.95           C  
ATOM   2792  HA  LEU A 177     -15.121 -15.855  15.330  1.00  0.95           H  
ATOM   2793  C   LEU A 177     -13.137 -16.030  14.670  1.00  0.95           C  
ATOM   2794  CB  LEU A 177     -14.951 -14.686  13.529  1.00  0.95           C  
ATOM   2795  HB2 LEU A 177     -14.244 -13.980  13.093  1.00  0.95           H  
ATOM   2796  HB3 LEU A 177     -15.010 -15.540  12.855  1.00  0.95           H  
ATOM   2797  O   LEU A 177     -13.255 -17.156  14.197  1.00  0.95           O  
ATOM   2798  CG  LEU A 177     -16.341 -14.031  13.595  1.00  0.95           C  
ATOM   2799  HG  LEU A 177     -16.293 -13.145  14.229  1.00  0.95           H  
ATOM   2800  CD1 LEU A 177     -16.774 -13.600  12.196  1.00  0.95           C  
ATOM   2801 HD11 LEU A 177     -17.783 -13.189  12.216  1.00  0.95           H  
ATOM   2802 HD12 LEU A 177     -16.092 -12.832  11.829  1.00  0.95           H  
ATOM   2803 HD13 LEU A 177     -16.746 -14.451  11.516  1.00  0.95           H  
ATOM   2804  CD2 LEU A 177     -17.416 -14.963  14.156  1.00  0.95           C  
ATOM   2805 HD21 LEU A 177     -17.429 -15.892  13.585  1.00  0.95           H  
ATOM   2806 HD22 LEU A 177     -18.395 -14.489  14.088  1.00  0.95           H  
ATOM   2807 HD23 LEU A 177     -17.208 -15.189  15.202  1.00  0.95           H  
ATOM   2808  N   TYR A 178     -11.957 -15.526  15.042  1.00  0.96           N  
ATOM   2809  H   TYR A 178     -11.924 -14.615  15.476  1.00  0.96           H  
ATOM   2810  CA  TYR A 178     -10.726 -16.311  15.008  1.00  0.96           C  
ATOM   2811  HA  TYR A 178     -10.870 -17.146  14.323  1.00  0.96           H  
ATOM   2812  C   TYR A 178     -10.428 -16.903  16.383  1.00  0.96           C  
ATOM   2813  CB  TYR A 178      -9.536 -15.517  14.453  1.00  0.96           C  
ATOM   2814  HB2 TYR A 178      -9.261 -14.724  15.148  1.00  0.96           H  
ATOM   2815  HB3 TYR A 178      -8.679 -16.187  14.374  1.00  0.96           H  
ATOM   2816  O   TYR A 178     -10.774 -16.357  17.438  1.00  0.96           O  
ATOM   2817  CG  TYR A 178      -9.778 -14.888  13.102  1.00  0.96           C  
ATOM   2818  CD1 TYR A 178      -9.359 -15.510  11.911  1.00  0.96           C  
ATOM   2819  HD1 TYR A 178      -8.845 -16.460  11.930  1.00  0.96           H  
ATOM   2820  CD2 TYR A 178     -10.430 -13.651  13.054  1.00  0.96           C  
ATOM   2821  HD2 TYR A 178     -10.771 -13.216  13.982  1.00  0.96           H  
ATOM   2822  CE1 TYR A 178      -9.581 -14.868  10.676  1.00  0.96           C  
ATOM   2823  HE1 TYR A 178      -9.233 -15.309   9.753  1.00  0.96           H  
ATOM   2824  CE2 TYR A 178     -10.635 -12.996  11.832  1.00  0.96           C  
ATOM   2825  HE2 TYR A 178     -11.093 -12.018  11.812  1.00  0.96           H  
ATOM   2826  OH  TYR A 178     -10.323 -12.904   9.488  1.00  0.96           O  
ATOM   2827  HH  TYR A 178     -10.809 -12.084   9.602  1.00  0.96           H  
ATOM   2828  CZ  TYR A 178     -10.206 -13.603  10.639  1.00  0.96           C  
ATOM   2829  N   ASN A 179      -9.749 -18.045  16.373  1.00  0.95           N  
ATOM   2830  H   ASN A 179      -9.504 -18.455  15.483  1.00  0.95           H  
ATOM   2831  CA  ASN A 179      -9.265 -18.660  17.597  1.00  0.95           C  
ATOM   2832  HA  ASN A 179     -10.114 -18.805  18.264  1.00  0.95           H  
ATOM   2833  C   ASN A 179      -8.278 -17.715  18.294  1.00  0.95           C  
ATOM   2834  CB  ASN A 179      -8.652 -20.031  17.269  1.00  0.95           C  
ATOM   2835  HB2 ASN A 179      -8.143 -20.425  18.149  1.00  0.95           H  
ATOM   2836  HB3 ASN A 179      -7.918 -19.921  16.470  1.00  0.95           H  
ATOM   2837  O   ASN A 179      -7.495 -17.022  17.645  1.00  0.95           O  
ATOM   2838  CG  ASN A 179      -9.704 -21.047  16.857  1.00  0.95           C  
ATOM   2839  ND2 ASN A 179      -9.317 -22.104  16.185  1.00  0.95           N  
ATOM   2840 HD21 ASN A 179     -10.047 -22.746  15.914  1.00  0.95           H  
ATOM   2841 HD22 ASN A 179      -8.353 -22.232  15.910  1.00  0.95           H  
ATOM   2842  OD1 ASN A 179     -10.877 -20.919  17.155  1.00  0.95           O  
ATOM   2843  N   CYS A 180      -8.282 -17.714  19.630  1.00  0.95           N  
ATOM   2844  H   CYS A 180      -8.919 -18.334  20.109  1.00  0.95           H  
ATOM   2845  CA  CYS A 180      -7.350 -16.912  20.428  1.00  0.95           C  
ATOM   2846  HA  CYS A 180      -7.550 -17.140  21.475  1.00  0.95           H  
ATOM   2847  C   CYS A 180      -7.499 -15.375  20.326  1.00  0.95           C  
ATOM   2848  CB  CYS A 180      -5.920 -17.394  20.133  1.00  0.95           C  
ATOM   2849  HB2 CYS A 180      -5.246 -16.541  20.202  1.00  0.95           H  
ATOM   2850  HB3 CYS A 180      -5.822 -17.772  19.116  1.00  0.95           H  
ATOM   2851  O   CYS A 180      -6.606 -14.649  20.765  1.00  0.95           O  
ATOM   2852  SG  CYS A 180      -5.299 -18.655  21.240  1.00  0.95           S  
ATOM   2853  N   SER A 181      -8.613 -14.852  19.801  1.00  0.95           N  
ATOM   2854  H   SER A 181      -9.210 -15.454  19.251  1.00  0.95           H  
ATOM   2855  CA  SER A 181      -8.828 -13.399  19.650  1.00  0.95           C  
ATOM   2856  HA  SER A 181      -8.082 -12.864  20.238  1.00  0.95           H  
ATOM   2857  C   SER A 181     -10.175 -12.884  20.155  1.00  0.95           C  
ATOM   2858  CB  SER A 181      -8.601 -12.991  18.204  1.00  0.95           C  
ATOM   2859  HB2 SER A 181      -8.817 -11.931  18.068  1.00  0.95           H  
ATOM   2860  HB3 SER A 181      -7.557 -13.172  17.949  1.00  0.95           H  
ATOM   2861  O   SER A 181     -10.516 -11.724  19.943  1.00  0.95           O  
ATOM   2862  OG  SER A 181      -9.422 -13.766  17.377  1.00  0.95           O  
ATOM   2863  HG  SER A 181     -10.228 -13.272  17.205  1.00  0.95           H  
ATOM   2864  N   ALA A 182     -10.908 -13.698  20.915  1.00  0.88           N  
ATOM   2865  H   ALA A 182     -10.599 -14.656  20.998  1.00  0.88           H  
ATOM   2866  CA  ALA A 182     -12.174 -13.324  21.546  1.00  0.88           C  
ATOM   2867  HA  ALA A 182     -12.944 -13.285  20.776  1.00  0.88           H  
ATOM   2868  C   ALA A 182     -12.136 -11.941  22.242  1.00  0.88           C  
ATOM   2869  CB  ALA A 182     -12.511 -14.447  22.537  1.00  0.88           C  
ATOM   2870  HB1 ALA A 182     -13.340 -14.158  23.183  1.00  0.88           H  
ATOM   2871  HB2 ALA A 182     -11.653 -14.657  23.176  1.00  0.88           H  
ATOM   2872  HB3 ALA A 182     -12.779 -15.351  21.990  1.00  0.88           H  
ATOM   2873  O   ALA A 182     -12.974 -11.074  21.989  1.00  0.88           O  
ATOM   2874  N   ASN A 183     -11.110 -11.703  23.064  1.00  0.90           N  
ATOM   2875  H   ASN A 183     -10.439 -12.446  23.202  1.00  0.90           H  
ATOM   2876  CA  ASN A 183     -10.919 -10.441  23.789  1.00  0.90           C  
ATOM   2877  HA  ASN A 183     -11.896 -10.019  24.022  1.00  0.90           H  
ATOM   2878  C   ASN A 183     -10.175  -9.364  22.977  1.00  0.90           C  
ATOM   2879  CB  ASN A 183     -10.205 -10.748  25.116  1.00  0.90           C  
ATOM   2880  HB2 ASN A 183      -9.984  -9.812  25.630  1.00  0.90           H  
ATOM   2881  HB3 ASN A 183      -9.261 -11.252  24.911  1.00  0.90           H  
ATOM   2882  O   ASN A 183     -10.065  -8.225  23.422  1.00  0.90           O  
ATOM   2883  CG  ASN A 183     -11.045 -11.594  26.057  1.00  0.90           C  
ATOM   2884  ND2 ASN A 183     -10.414 -12.342  26.931  1.00  0.90           N  
ATOM   2885 HD21 ASN A 183     -10.990 -12.895  27.550  1.00  0.90           H  
ATOM   2886 HD22 ASN A 183      -9.405 -12.351  26.980  1.00  0.90           H  
ATOM   2887  OD1 ASN A 183     -12.264 -11.594  26.031  1.00  0.90           O  
ATOM   2888  N   ASP A 184      -9.681  -9.708  21.789  1.00  0.94           N  
ATOM   2889  H   ASP A 184      -9.918 -10.616  21.417  1.00  0.94           H  
ATOM   2890  CA  ASP A 184      -8.945  -8.829  20.882  1.00  0.94           C  
ATOM   2891  HA  ASP A 184      -8.625  -7.947  21.436  1.00  0.94           H  
ATOM   2892  C   ASP A 184      -9.876  -8.350  19.758  1.00  0.94           C  
ATOM   2893  CB  ASP A 184      -7.680  -9.556  20.396  1.00  0.94           C  
ATOM   2894  HB2 ASP A 184      -7.954 -10.346  19.697  1.00  0.94           H  
ATOM   2895  HB3 ASP A 184      -7.196 -10.025  21.253  1.00  0.94           H  
ATOM   2896  O   ASP A 184      -9.662  -8.619  18.576  1.00  0.94           O  
ATOM   2897  CG  ASP A 184      -6.662  -8.620  19.745  1.00  0.94           C  
ATOM   2898  OD1 ASP A 184      -6.763  -7.387  19.936  1.00  0.94           O  
ATOM   2899  OD2 ASP A 184      -5.727  -9.136  19.104  1.00  0.94           O  
ATOM   2900  N   THR A 185     -10.970  -7.690  20.159  1.00  0.94           N  
ATOM   2901  H   THR A 185     -11.059  -7.510  21.149  1.00  0.94           H  
ATOM   2902  CA  THR A 185     -12.075  -7.292  19.275  1.00  0.94           C  
ATOM   2903  HA  THR A 185     -11.831  -7.596  18.257  1.00  0.94           H  
ATOM   2904  C   THR A 185     -12.277  -5.780  19.256  1.00  0.94           C  
ATOM   2905  CB  THR A 185     -13.389  -7.996  19.661  1.00  0.94           C  
ATOM   2906  HB  THR A 185     -13.665  -7.738  20.684  1.00  0.94           H  
ATOM   2907  O   THR A 185     -12.489  -5.144  20.292  1.00  0.94           O  
ATOM   2908  CG2 THR A 185     -14.527  -7.602  18.718  1.00  0.94           C  
ATOM   2909 HG21 THR A 185     -14.850  -6.582  18.925  1.00  0.94           H  
ATOM   2910 HG22 THR A 185     -14.192  -7.671  17.683  1.00  0.94           H  
ATOM   2911 HG23 THR A 185     -15.373  -8.275  18.863  1.00  0.94           H  
ATOM   2912  OG1 THR A 185     -13.279  -9.395  19.554  1.00  0.94           O  
ATOM   2913  HG1 THR A 185     -12.845  -9.753  20.332  1.00  0.94           H  
ATOM   2914  N   TYR A 186     -12.304  -5.194  18.057  1.00  0.96           N  
ATOM   2915  H   TYR A 186     -12.131  -5.756  17.235  1.00  0.96           H  
ATOM   2916  CA  TYR A 186     -12.643  -3.785  17.884  1.00  0.96           C  
ATOM   2917  HA  TYR A 186     -12.000  -3.203  18.545  1.00  0.96           H  
ATOM   2918  C   TYR A 186     -14.105  -3.506  18.263  1.00  0.96           C  
ATOM   2919  CB  TYR A 186     -12.360  -3.343  16.446  1.00  0.96           C  
ATOM   2920  HB2 TYR A 186     -12.907  -3.991  15.762  1.00  0.96           H  
ATOM   2921  HB3 TYR A 186     -11.295  -3.462  16.244  1.00  0.96           H  
ATOM   2922  O   TYR A 186     -15.022  -4.185  17.797  1.00  0.96           O  
ATOM   2923  CG  TYR A 186     -12.748  -1.900  16.191  1.00  0.96           C  
ATOM   2924  CD1 TYR A 186     -13.919  -1.603  15.467  1.00  0.96           C  
ATOM   2925  HD1 TYR A 186     -14.519  -2.403  15.058  1.00  0.96           H  
ATOM   2926  CD2 TYR A 186     -11.974  -0.858  16.737  1.00  0.96           C  
ATOM   2927  HD2 TYR A 186     -11.088  -1.097  17.306  1.00  0.96           H  
ATOM   2928  CE1 TYR A 186     -14.303  -0.264  15.263  1.00  0.96           C  
ATOM   2929  HE1 TYR A 186     -15.184  -0.031  14.684  1.00  0.96           H  
ATOM   2930  CE2 TYR A 186     -12.369   0.482  16.557  1.00  0.96           C  
ATOM   2931  HE2 TYR A 186     -11.788   1.279  16.996  1.00  0.96           H  
ATOM   2932  OH  TYR A 186     -13.869   2.074  15.564  1.00  0.96           O  
ATOM   2933  HH  TYR A 186     -13.181   2.680  15.848  1.00  0.96           H  
ATOM   2934  CZ  TYR A 186     -13.523   0.780  15.797  1.00  0.96           C  
ATOM   2935  N   THR A 187     -14.327  -2.470  19.078  1.00  0.95           N  
ATOM   2936  H   THR A 187     -13.530  -1.934  19.391  1.00  0.95           H  
ATOM   2937  CA  THR A 187     -15.663  -2.045  19.518  1.00  0.95           C  
ATOM   2938  HA  THR A 187     -16.412  -2.629  18.984  1.00  0.95           H  
ATOM   2939  C   THR A 187     -15.904  -0.564  19.218  1.00  0.95           C  
ATOM   2940  CB  THR A 187     -15.875  -2.327  21.011  1.00  0.95           C  
ATOM   2941  HB  THR A 187     -15.142  -1.770  21.595  1.00  0.95           H  
ATOM   2942  O   THR A 187     -15.211   0.310  19.742  1.00  0.95           O  
ATOM   2943  CG2 THR A 187     -17.283  -1.952  21.483  1.00  0.95           C  
ATOM   2944 HG21 THR A 187     -18.023  -2.440  20.849  1.00  0.95           H  
ATOM   2945 HG22 THR A 187     -17.421  -2.288  22.511  1.00  0.95           H  
ATOM   2946 HG23 THR A 187     -17.420  -0.872  21.440  1.00  0.95           H  
ATOM   2947  OG1 THR A 187     -15.728  -3.698  21.289  1.00  0.95           O  
ATOM   2948  HG1 THR A 187     -14.894  -4.005  20.925  1.00  0.95           H  
ATOM   2949  N   LEU A 188     -16.943  -0.273  18.440  1.00  0.96           N  
ATOM   2950  H   LEU A 188     -17.458  -1.052  18.053  1.00  0.96           H  
ATOM   2951  CA  LEU A 188     -17.471   1.058  18.169  1.00  0.96           C  
ATOM   2952  HA  LEU A 188     -16.684   1.790  18.348  1.00  0.96           H  
ATOM   2953  C   LEU A 188     -18.657   1.353  19.099  1.00  0.96           C  
ATOM   2954  CB  LEU A 188     -17.867   1.122  16.685  1.00  0.96           C  
ATOM   2955  HB2 LEU A 188     -16.988   0.920  16.074  1.00  0.96           H  
ATOM   2956  HB3 LEU A 188     -18.598   0.337  16.494  1.00  0.96           H  
ATOM   2957  O   LEU A 188     -19.693   0.694  19.034  1.00  0.96           O  
ATOM   2958  CG  LEU A 188     -18.479   2.465  16.252  1.00  0.96           C  
ATOM   2959  HG  LEU A 188     -19.368   2.668  16.849  1.00  0.96           H  
ATOM   2960  CD1 LEU A 188     -17.499   3.629  16.417  1.00  0.96           C  
ATOM   2961 HD11 LEU A 188     -17.288   3.802  17.472  1.00  0.96           H  
ATOM   2962 HD12 LEU A 188     -16.573   3.405  15.888  1.00  0.96           H  
ATOM   2963 HD13 LEU A 188     -17.942   4.534  15.999  1.00  0.96           H  
ATOM   2964  CD2 LEU A 188     -18.897   2.387  14.788  1.00  0.96           C  
ATOM   2965 HD21 LEU A 188     -18.020   2.320  14.145  1.00  0.96           H  
ATOM   2966 HD22 LEU A 188     -19.517   1.505  14.626  1.00  0.96           H  
ATOM   2967 HD23 LEU A 188     -19.482   3.270  14.529  1.00  0.96           H  
ATOM   2968  N   LYS A 189     -18.527   2.365  19.960  1.00  0.94           N  
ATOM   2969  H   LYS A 189     -17.666   2.893  19.942  1.00  0.94           H  
ATOM   2970  CA  LYS A 189     -19.601   2.786  20.876  1.00  0.94           C  
ATOM   2971  HA  LYS A 189     -20.274   1.944  21.039  1.00  0.94           H  
ATOM   2972  C   LYS A 189     -20.437   3.902  20.257  1.00  0.94           C  
ATOM   2973  CB  LYS A 189     -19.040   3.197  22.247  1.00  0.94           C  
ATOM   2974  HB2 LYS A 189     -18.395   4.069  22.135  1.00  0.94           H  
ATOM   2975  HB3 LYS A 189     -19.878   3.465  22.891  1.00  0.94           H  
ATOM   2976  O   LYS A 189     -19.885   4.944  19.892  1.00  0.94           O  
ATOM   2977  CG  LYS A 189     -18.246   2.060  22.907  1.00  0.94           C  
ATOM   2978  HG2 LYS A 189     -18.830   1.141  22.850  1.00  0.94           H  
ATOM   2979  HG3 LYS A 189     -17.314   1.907  22.363  1.00  0.94           H  
ATOM   2980  CD  LYS A 189     -17.928   2.330  24.381  1.00  0.94           C  
ATOM   2981  HD2 LYS A 189     -17.321   3.231  24.471  1.00  0.94           H  
ATOM   2982  HD3 LYS A 189     -18.861   2.457  24.930  1.00  0.94           H  
ATOM   2983  CE  LYS A 189     -17.162   1.117  24.930  1.00  0.94           C  
ATOM   2984  HE2 LYS A 189     -17.725   0.216  24.684  1.00  0.94           H  
ATOM   2985  HE3 LYS A 189     -16.201   1.050  24.421  1.00  0.94           H  
ATOM   2986  NZ  LYS A 189     -16.963   1.182  26.398  1.00  0.94           N  
ATOM   2987  HZ1 LYS A 189     -16.516   2.045  26.672  1.00  0.94           H  
ATOM   2988  HZ2 LYS A 189     -17.848   1.076  26.872  1.00  0.94           H  
ATOM   2989  HZ3 LYS A 189     -16.395   0.409  26.716  1.00  0.94           H  
ATOM   2990  N   VAL A 190     -21.755   3.719  20.205  1.00  0.95           N  
ATOM   2991  H   VAL A 190     -22.135   2.849  20.549  1.00  0.95           H  
ATOM   2992  CA  VAL A 190     -22.703   4.707  19.671  1.00  0.95           C  
ATOM   2993  HA  VAL A 190     -22.147   5.625  19.478  1.00  0.95           H  
ATOM   2994  C   VAL A 190     -23.797   5.069  20.676  1.00  0.95           C  
ATOM   2995  CB  VAL A 190     -23.301   4.286  18.316  1.00  0.95           C  
ATOM   2996  HB  VAL A 190     -23.942   5.098  17.972  1.00  0.95           H  
ATOM   2997  O   VAL A 190     -24.127   4.296  21.571  1.00  0.95           O  
ATOM   2998  CG1 VAL A 190     -22.205   4.086  17.261  1.00  0.95           C  
ATOM   2999 HG11 VAL A 190     -22.667   3.945  16.283  1.00  0.95           H  
ATOM   3000 HG12 VAL A 190     -21.607   3.206  17.498  1.00  0.95           H  
ATOM   3001 HG13 VAL A 190     -21.561   4.964  17.216  1.00  0.95           H  
ATOM   3002  CG2 VAL A 190     -24.160   3.025  18.404  1.00  0.95           C  
ATOM   3003 HG21 VAL A 190     -24.948   3.145  19.148  1.00  0.95           H  
ATOM   3004 HG22 VAL A 190     -23.550   2.161  18.670  1.00  0.95           H  
ATOM   3005 HG23 VAL A 190     -24.638   2.854  17.440  1.00  0.95           H  
ATOM   3006  N   ILE A 191     -24.348   6.273  20.538  1.00  0.93           N  
ATOM   3007  H   ILE A 191     -24.020   6.856  19.781  1.00  0.93           H  
ATOM   3008  CA  ILE A 191     -25.503   6.758  21.296  1.00  0.93           C  
ATOM   3009  HA  ILE A 191     -25.609   6.150  22.195  1.00  0.93           H  
ATOM   3010  C   ILE A 191     -26.745   6.599  20.406  1.00  0.93           C  
ATOM   3011  CB  ILE A 191     -25.301   8.225  21.741  1.00  0.93           C  
ATOM   3012  HB  ILE A 191     -25.128   8.827  20.849  1.00  0.93           H  
ATOM   3013  O   ILE A 191     -26.694   7.062  19.262  1.00  0.93           O  
ATOM   3014  CG1 ILE A 191     -24.062   8.348  22.658  1.00  0.93           C  
ATOM   3015 HG12 ILE A 191     -23.188   7.957  22.137  1.00  0.93           H  
ATOM   3016 HG13 ILE A 191     -24.212   7.745  23.554  1.00  0.93           H  
ATOM   3017  CG2 ILE A 191     -26.553   8.768  22.459  1.00  0.93           C  
ATOM   3018 HG21 ILE A 191     -26.734   8.211  23.378  1.00  0.93           H  
ATOM   3019 HG22 ILE A 191     -26.431   9.825  22.695  1.00  0.93           H  
ATOM   3020 HG23 ILE A 191     -27.431   8.690  21.818  1.00  0.93           H  
ATOM   3021  CD1 ILE A 191     -23.731   9.786  23.075  1.00  0.93           C  
ATOM   3022 HD11 ILE A 191     -22.750   9.807  23.551  1.00  0.93           H  
ATOM   3023 HD12 ILE A 191     -24.468  10.156  23.787  1.00  0.93           H  
ATOM   3024 HD13 ILE A 191     -23.717  10.431  22.196  1.00  0.93           H  
ATOM   3025  N   PRO A 192     -27.847   6.007  20.910  1.00  0.93           N  
ATOM   3026  CA  PRO A 192     -29.087   5.884  20.148  1.00  0.93           C  
ATOM   3027  HA  PRO A 192     -28.930   5.143  19.364  1.00  0.93           H  
ATOM   3028  C   PRO A 192     -29.532   7.211  19.509  1.00  0.93           C  
ATOM   3029  CB  PRO A 192     -30.144   5.365  21.127  1.00  0.93           C  
ATOM   3030  HB2 PRO A 192     -30.738   4.570  20.678  1.00  0.93           H  
ATOM   3031  HB3 PRO A 192     -30.795   6.186  21.428  1.00  0.93           H  
ATOM   3032  O   PRO A 192     -29.453   8.271  20.136  1.00  0.93           O  
ATOM   3033  CG  PRO A 192     -29.394   4.852  22.356  1.00  0.93           C  
ATOM   3034  HG2 PRO A 192     -29.858   5.234  23.265  1.00  0.93           H  
ATOM   3035  HG3 PRO A 192     -29.406   3.763  22.390  1.00  0.93           H  
ATOM   3036  CD  PRO A 192     -27.968   5.385  22.225  1.00  0.93           C  
ATOM   3037  HD2 PRO A 192     -27.259   4.563  22.321  1.00  0.93           H  
ATOM   3038  HD3 PRO A 192     -27.788   6.125  23.005  1.00  0.93           H  
ATOM   3039  N   GLY A 193     -29.991   7.161  18.258  1.00  0.94           N  
ATOM   3040  H   GLY A 193     -30.067   6.256  17.816  1.00  0.94           H  
ATOM   3041  CA  GLY A 193     -30.488   8.313  17.496  1.00  0.94           C  
ATOM   3042  HA2 GLY A 193     -30.996   7.943  16.605  1.00  0.94           H  
ATOM   3043  HA3 GLY A 193     -31.220   8.847  18.102  1.00  0.94           H  
ATOM   3044  C   GLY A 193     -29.429   9.325  17.037  1.00  0.94           C  
ATOM   3045  O   GLY A 193     -29.781  10.338  16.433  1.00  0.94           O  
ATOM   3046  N   LYS A 194     -28.136   9.115  17.321  1.00  0.96           N  
ATOM   3047  H   LYS A 194     -27.892   8.268  17.814  1.00  0.96           H  
ATOM   3048  CA  LYS A 194     -27.053  10.002  16.858  1.00  0.96           C  
ATOM   3049  HA  LYS A 194     -27.487  10.970  16.609  1.00  0.96           H  
ATOM   3050  C   LYS A 194     -26.429   9.494  15.558  1.00  0.96           C  
ATOM   3051  CB  LYS A 194     -26.003  10.211  17.965  1.00  0.96           C  
ATOM   3052  HB2 LYS A 194     -25.575   9.244  18.229  1.00  0.96           H  
ATOM   3053  HB3 LYS A 194     -25.197  10.829  17.570  1.00  0.96           H  
ATOM   3054  O   LYS A 194     -26.303   8.291  15.343  1.00  0.96           O  
ATOM   3055  CG  LYS A 194     -26.535  10.866  19.253  1.00  0.96           C  
ATOM   3056  HG2 LYS A 194     -25.703  10.969  19.950  1.00  0.96           H  
ATOM   3057  HG3 LYS A 194     -27.277  10.209  19.708  1.00  0.96           H  
ATOM   3058  CD  LYS A 194     -27.160  12.252  19.031  1.00  0.96           C  
ATOM   3059  HD2 LYS A 194     -26.425  12.912  18.569  1.00  0.96           H  
ATOM   3060  HD3 LYS A 194     -28.022  12.153  18.372  1.00  0.96           H  
ATOM   3061  CE  LYS A 194     -27.630  12.842  20.366  1.00  0.96           C  
ATOM   3062  HE2 LYS A 194     -28.278  12.110  20.847  1.00  0.96           H  
ATOM   3063  HE3 LYS A 194     -26.765  12.997  21.011  1.00  0.96           H  
ATOM   3064  NZ  LYS A 194     -28.376  14.115  20.175  1.00  0.96           N  
ATOM   3065  HZ1 LYS A 194     -27.805  14.825  19.739  1.00  0.96           H  
ATOM   3066  HZ2 LYS A 194     -28.719  14.469  21.057  1.00  0.96           H  
ATOM   3067  HZ3 LYS A 194     -29.183  13.957  19.589  1.00  0.96           H  
ATOM   3068  N   THR A 195     -25.982  10.429  14.720  1.00  0.98           N  
ATOM   3069  H   THR A 195     -26.185  11.396  14.930  1.00  0.98           H  
ATOM   3070  CA  THR A 195     -25.290  10.135  13.455  1.00  0.98           C  
ATOM   3071  HA  THR A 195     -25.532   9.116  13.153  1.00  0.98           H  
ATOM   3072  C   THR A 195     -23.778  10.228  13.623  1.00  0.98           C  
ATOM   3073  CB  THR A 195     -25.775  11.054  12.326  1.00  0.98           C  
ATOM   3074  HB  THR A 195     -25.562  12.092  12.580  1.00  0.98           H  
ATOM   3075  O   THR A 195     -23.276  11.210  14.162  1.00  0.98           O  
ATOM   3076  CG2 THR A 195     -25.144  10.725  10.974  1.00  0.98           C  
ATOM   3077 HG21 THR A 195     -25.580  11.355  10.199  1.00  0.98           H  
ATOM   3078 HG22 THR A 195     -25.323   9.679  10.724  1.00  0.98           H  
ATOM   3079 HG23 THR A 195     -24.070  10.910  11.001  1.00  0.98           H  
ATOM   3080  OG1 THR A 195     -27.167  10.888  12.179  1.00  0.98           O  
ATOM   3081  HG1 THR A 195     -27.469  11.505  11.509  1.00  0.98           H  
ATOM   3082  N   TYR A 196     -23.042   9.236  13.141  1.00  0.99           N  
ATOM   3083  H   TYR A 196     -23.523   8.468  12.693  1.00  0.99           H  
ATOM   3084  CA  TYR A 196     -21.587   9.139  13.201  1.00  0.99           C  
ATOM   3085  HA  TYR A 196     -21.187   9.984  13.760  1.00  0.99           H  
ATOM   3086  C   TYR A 196     -21.002   9.170  11.792  1.00  0.99           C  
ATOM   3087  CB  TYR A 196     -21.185   7.844  13.923  1.00  0.99           C  
ATOM   3088  HB2 TYR A 196     -21.682   6.998  13.449  1.00  0.99           H  
ATOM   3089  HB3 TYR A 196     -20.112   7.699  13.799  1.00  0.99           H  
ATOM   3090  O   TYR A 196     -21.562   8.557  10.888  1.00  0.99           O  
ATOM   3091  CG  TYR A 196     -21.509   7.842  15.403  1.00  0.99           C  
ATOM   3092  CD1 TYR A 196     -20.477   8.024  16.343  1.00  0.99           C  
ATOM   3093  HD1 TYR A 196     -19.457   8.125  16.003  1.00  0.99           H  
ATOM   3094  CD2 TYR A 196     -22.837   7.665  15.841  1.00  0.99           C  
ATOM   3095  HD2 TYR A 196     -23.625   7.480  15.125  1.00  0.99           H  
ATOM   3096  CE1 TYR A 196     -20.775   8.060  17.717  1.00  0.99           C  
ATOM   3097  HE1 TYR A 196     -19.977   8.171  18.437  1.00  0.99           H  
ATOM   3098  CE2 TYR A 196     -23.145   7.736  17.210  1.00  0.99           C  
ATOM   3099  HE2 TYR A 196     -24.166   7.609  17.539  1.00  0.99           H  
ATOM   3100  OH  TYR A 196     -22.396   8.061  19.466  1.00  0.99           O  
ATOM   3101  HH  TYR A 196     -21.592   8.110  19.988  1.00  0.99           H  
ATOM   3102  CZ  TYR A 196     -22.113   7.950  18.145  1.00  0.99           C  
ATOM   3103  N   LEU A 197     -19.865   9.840  11.611  1.00  0.99           N  
ATOM   3104  H   LEU A 197     -19.451  10.302  12.408  1.00  0.99           H  
ATOM   3105  CA  LEU A 197     -19.060   9.714  10.395  1.00  0.99           C  
ATOM   3106  HA  LEU A 197     -19.703   9.436   9.560  1.00  0.99           H  
ATOM   3107  C   LEU A 197     -18.035   8.602  10.605  1.00  0.99           C  
ATOM   3108  CB  LEU A 197     -18.409  11.063  10.066  1.00  0.99           C  
ATOM   3109  HB2 LEU A 197     -17.775  11.346  10.906  1.00  0.99           H  
ATOM   3110  HB3 LEU A 197     -19.203  11.801   9.957  1.00  0.99           H  
ATOM   3111  O   LEU A 197     -17.094   8.755  11.386  1.00  0.99           O  
ATOM   3112  CG  LEU A 197     -17.558  11.074   8.781  1.00  0.99           C  
ATOM   3113  HG  LEU A 197     -16.829  10.265   8.802  1.00  0.99           H  
ATOM   3114  CD1 LEU A 197     -18.437  10.937   7.538  1.00  0.99           C  
ATOM   3115 HD11 LEU A 197     -17.856  11.150   6.641  1.00  0.99           H  
ATOM   3116 HD12 LEU A 197     -19.261  11.650   7.575  1.00  0.99           H  
ATOM   3117 HD13 LEU A 197     -18.834   9.925   7.468  1.00  0.99           H  
ATOM   3118  CD2 LEU A 197     -16.803  12.399   8.683  1.00  0.99           C  
ATOM   3119 HD21 LEU A 197     -17.504  13.233   8.640  1.00  0.99           H  
ATOM   3120 HD22 LEU A 197     -16.155  12.518   9.551  1.00  0.99           H  
ATOM   3121 HD23 LEU A 197     -16.188  12.402   7.784  1.00  0.99           H  
ATOM   3122  N   LEU A 198     -18.225   7.479   9.927  1.00  0.99           N  
ATOM   3123  H   LEU A 198     -18.986   7.436   9.265  1.00  0.99           H  
ATOM   3124  CA  LEU A 198     -17.267   6.383   9.925  1.00  0.99           C  
ATOM   3125  HA  LEU A 198     -16.676   6.415  10.840  1.00  0.99           H  
ATOM   3126  C   LEU A 198     -16.324   6.574   8.740  1.00  0.99           C  
ATOM   3127  CB  LEU A 198     -17.989   5.030   9.887  1.00  0.99           C  
ATOM   3128  HB2 LEU A 198     -18.438   4.907   8.902  1.00  0.99           H  
ATOM   3129  HB3 LEU A 198     -17.243   4.245  10.015  1.00  0.99           H  
ATOM   3130  O   LEU A 198     -16.784   6.773   7.621  1.00  0.99           O  
ATOM   3131  CG  LEU A 198     -19.101   4.849  10.933  1.00  0.99           C  
ATOM   3132  HG  LEU A 198     -19.924   5.527  10.710  1.00  0.99           H  
ATOM   3133  CD1 LEU A 198     -19.624   3.417  10.853  1.00  0.99           C  
ATOM   3134 HD11 LEU A 198     -20.044   3.235   9.864  1.00  0.99           H  
ATOM   3135 HD12 LEU A 198     -20.403   3.270  11.601  1.00  0.99           H  
ATOM   3136 HD13 LEU A 198     -18.817   2.707  11.034  1.00  0.99           H  
ATOM   3137  CD2 LEU A 198     -18.629   5.113  12.364  1.00  0.99           C  
ATOM   3138 HD21 LEU A 198     -19.470   4.982  13.045  1.00  0.99           H  
ATOM   3139 HD22 LEU A 198     -18.274   6.139  12.460  1.00  0.99           H  
ATOM   3140 HD23 LEU A 198     -17.828   4.419  12.622  1.00  0.99           H  
ATOM   3141  N   ARG A 199     -15.019   6.532   8.998  1.00  0.99           N  
ATOM   3142  H   ARG A 199     -14.752   6.388   9.962  1.00  0.99           H  
ATOM   3143  CA  ARG A 199     -13.940   6.687   8.018  1.00  0.99           C  
ATOM   3144  HA  ARG A 199     -14.339   7.012   7.057  1.00  0.99           H  
ATOM   3145  C   ARG A 199     -13.288   5.326   7.809  1.00  0.99           C  
ATOM   3146  CB  ARG A 199     -12.937   7.742   8.522  1.00  0.99           C  
ATOM   3147  HB2 ARG A 199     -12.127   7.821   7.797  1.00  0.99           H  
ATOM   3148  HB3 ARG A 199     -12.513   7.406   9.469  1.00  0.99           H  
ATOM   3149  O   ARG A 199     -12.494   4.906   8.655  1.00  0.99           O  
ATOM   3150  CG  ARG A 199     -13.546   9.137   8.733  1.00  0.99           C  
ATOM   3151  HG2 ARG A 199     -14.402   9.078   9.405  1.00  0.99           H  
ATOM   3152  HG3 ARG A 199     -13.883   9.530   7.773  1.00  0.99           H  
ATOM   3153  CD  ARG A 199     -12.505  10.081   9.355  1.00  0.99           C  
ATOM   3154  HD2 ARG A 199     -11.592  10.067   8.760  1.00  0.99           H  
ATOM   3155  HD3 ARG A 199     -12.255   9.709  10.349  1.00  0.99           H  
ATOM   3156  NE  ARG A 199     -12.992  11.469   9.481  1.00  0.99           N  
ATOM   3157  HE  ARG A 199     -13.225  11.820  10.399  1.00  0.99           H  
ATOM   3158  NH1 ARG A 199     -12.939  12.107   7.268  1.00  0.99           N  
ATOM   3159 HH11 ARG A 199     -12.775  11.150   6.990  1.00  0.99           H  
ATOM   3160 HH12 ARG A 199     -13.174  12.780   6.553  1.00  0.99           H  
ATOM   3161  NH2 ARG A 199     -13.516  13.564   8.841  1.00  0.99           N  
ATOM   3162 HH21 ARG A 199     -13.691  14.283   8.154  1.00  0.99           H  
ATOM   3163 HH22 ARG A 199     -13.710  13.735   9.818  1.00  0.99           H  
ATOM   3164  CZ  ARG A 199     -13.140  12.365   8.524  1.00  0.99           C  
ATOM   3165  N   ILE A 200     -13.687   4.618   6.756  1.00  0.99           N  
ATOM   3166  H   ILE A 200     -14.311   5.044   6.085  1.00  0.99           H  
ATOM   3167  CA  ILE A 200     -13.232   3.258   6.465  1.00  0.99           C  
ATOM   3168  HA  ILE A 200     -12.883   2.816   7.398  1.00  0.99           H  
ATOM   3169  C   ILE A 200     -12.044   3.331   5.507  1.00  0.99           C  
ATOM   3170  CB  ILE A 200     -14.372   2.341   5.960  1.00  0.99           C  
ATOM   3171  HB  ILE A 200     -14.754   2.714   5.009  1.00  0.99           H  
ATOM   3172  O   ILE A 200     -12.101   4.027   4.496  1.00  0.99           O  
ATOM   3173  CG1 ILE A 200     -15.528   2.232   6.985  1.00  0.99           C  
ATOM   3174 HG12 ILE A 200     -16.039   1.277   6.857  1.00  0.99           H  
ATOM   3175 HG13 ILE A 200     -15.125   2.244   7.997  1.00  0.99           H  
ATOM   3176  CG2 ILE A 200     -13.839   0.913   5.735  1.00  0.99           C  
ATOM   3177 HG21 ILE A 200     -13.465   0.494   6.669  1.00  0.99           H  
ATOM   3178 HG22 ILE A 200     -14.632   0.272   5.351  1.00  0.99           H  
ATOM   3179 HG23 ILE A 200     -13.032   0.910   5.001  1.00  0.99           H  
ATOM   3180  CD1 ILE A 200     -16.594   3.323   6.859  1.00  0.99           C  
ATOM   3181 HD11 ILE A 200     -17.414   3.088   7.537  1.00  0.99           H  
ATOM   3182 HD12 ILE A 200     -16.976   3.355   5.839  1.00  0.99           H  
ATOM   3183 HD13 ILE A 200     -16.188   4.299   7.124  1.00  0.99           H  
ATOM   3184  N   ILE A 201     -10.965   2.634   5.842  1.00  0.99           N  
ATOM   3185  H   ILE A 201     -11.001   2.090   6.693  1.00  0.99           H  
ATOM   3186  CA  ILE A 201      -9.740   2.526   5.042  1.00  0.99           C  
ATOM   3187  HA  ILE A 201      -9.868   3.000   4.069  1.00  0.99           H  
ATOM   3188  C   ILE A 201      -9.478   1.040   4.828  1.00  0.99           C  
ATOM   3189  CB  ILE A 201      -8.558   3.195   5.785  1.00  0.99           C  
ATOM   3190  HB  ILE A 201      -8.490   2.734   6.770  1.00  0.99           H  
ATOM   3191  O   ILE A 201      -9.516   0.292   5.804  1.00  0.99           O  
ATOM   3192  CG1 ILE A 201      -8.784   4.715   5.976  1.00  0.99           C  
ATOM   3193 HG12 ILE A 201      -8.586   5.228   5.035  1.00  0.99           H  
ATOM   3194 HG13 ILE A 201      -9.819   4.913   6.253  1.00  0.99           H  
ATOM   3195  CG2 ILE A 201      -7.226   2.942   5.050  1.00  0.99           C  
ATOM   3196 HG21 ILE A 201      -7.007   1.876   4.993  1.00  0.99           H  
ATOM   3197 HG22 ILE A 201      -6.393   3.401   5.583  1.00  0.99           H  
ATOM   3198 HG23 ILE A 201      -7.265   3.341   4.037  1.00  0.99           H  
ATOM   3199  CD1 ILE A 201      -7.904   5.340   7.065  1.00  0.99           C  
ATOM   3200 HD11 ILE A 201      -8.078   6.415   7.097  1.00  0.99           H  
ATOM   3201 HD12 ILE A 201      -6.848   5.163   6.863  1.00  0.99           H  
ATOM   3202 HD13 ILE A 201      -8.167   4.917   8.035  1.00  0.99           H  
ATOM   3203  N   ASN A 202      -9.181   0.612   3.602  1.00  0.99           N  
ATOM   3204  H   ASN A 202      -9.167   1.262   2.829  1.00  0.99           H  
ATOM   3205  CA  ASN A 202      -8.693  -0.743   3.363  1.00  0.99           C  
ATOM   3206  HA  ASN A 202      -8.845  -1.342   4.261  1.00  0.99           H  
ATOM   3207  C   ASN A 202      -7.177  -0.733   3.114  1.00  0.99           C  
ATOM   3208  CB  ASN A 202      -9.515  -1.421   2.257  1.00  0.99           C  
ATOM   3209  HB2 ASN A 202      -9.336  -0.904   1.315  1.00  0.99           H  
ATOM   3210  HB3 ASN A 202     -10.574  -1.358   2.506  1.00  0.99           H  
ATOM   3211  O   ASN A 202      -6.710  -0.343   2.043  1.00  0.99           O  
ATOM   3212  CG  ASN A 202      -9.149  -2.890   2.103  1.00  0.99           C  
ATOM   3213  ND2 ASN A 202      -9.739  -3.612   1.181  1.00  0.99           N  
ATOM   3214 HD21 ASN A 202     -10.490  -3.249   0.611  1.00  0.99           H  
ATOM   3215 HD22 ASN A 202      -9.404  -4.557   1.061  1.00  0.99           H  
ATOM   3216  OD1 ASN A 202      -8.340  -3.406   2.853  1.00  0.99           O  
ATOM   3217  N   SER A 203      -6.421  -1.158   4.128  1.00  0.98           N  
ATOM   3218  H   SER A 203      -6.881  -1.488   4.965  1.00  0.98           H  
ATOM   3219  CA  SER A 203      -4.972  -1.366   4.087  1.00  0.98           C  
ATOM   3220  HA  SER A 203      -4.585  -0.929   3.166  1.00  0.98           H  
ATOM   3221  C   SER A 203      -4.588  -2.851   4.051  1.00  0.98           C  
ATOM   3222  CB  SER A 203      -4.290  -0.642   5.254  1.00  0.98           C  
ATOM   3223  HB2 SER A 203      -4.601   0.402   5.264  1.00  0.98           H  
ATOM   3224  HB3 SER A 203      -3.209  -0.678   5.115  1.00  0.98           H  
ATOM   3225  O   SER A 203      -3.442  -3.181   4.363  1.00  0.98           O  
ATOM   3226  OG  SER A 203      -4.606  -1.239   6.493  1.00  0.98           O  
ATOM   3227  HG  SER A 203      -4.329  -2.157   6.442  1.00  0.98           H  
ATOM   3228  N   ALA A 204      -5.526  -3.752   3.733  1.00  0.98           N  
ATOM   3229  H   ALA A 204      -6.454  -3.437   3.489  1.00  0.98           H  
ATOM   3230  CA  ALA A 204      -5.213  -5.146   3.425  1.00  0.98           C  
ATOM   3231  HA  ALA A 204      -4.739  -5.606   4.292  1.00  0.98           H  
ATOM   3232  C   ALA A 204      -4.218  -5.207   2.252  1.00  0.98           C  
ATOM   3233  CB  ALA A 204      -6.516  -5.900   3.132  1.00  0.98           C  
ATOM   3234  HB1 ALA A 204      -6.972  -5.518   2.219  1.00  0.98           H  
ATOM   3235  HB2 ALA A 204      -7.212  -5.786   3.963  1.00  0.98           H  
ATOM   3236  HB3 ALA A 204      -6.318  -6.963   2.990  1.00  0.98           H  
ATOM   3237  O   ALA A 204      -4.187  -4.308   1.406  1.00  0.98           O  
ATOM   3238  N   LEU A 205      -3.356  -6.224   2.221  1.00  0.97           N  
ATOM   3239  H   LEU A 205      -3.559  -7.050   2.766  1.00  0.97           H  
ATOM   3240  CA  LEU A 205      -2.354  -6.337   1.177  1.00  0.97           C  
ATOM   3241  HA  LEU A 205      -1.950  -5.334   1.041  1.00  0.97           H  
ATOM   3242  C   LEU A 205      -2.950  -6.800  -0.148  1.00  0.97           C  
ATOM   3243  CB  LEU A 205      -1.199  -7.273   1.551  1.00  0.97           C  
ATOM   3244  HB2 LEU A 205      -1.602  -8.248   1.827  1.00  0.97           H  
ATOM   3245  HB3 LEU A 205      -0.620  -7.427   0.641  1.00  0.97           H  
ATOM   3246  O   LEU A 205      -2.552  -6.278  -1.188  1.00  0.97           O  
ATOM   3247  CG  LEU A 205      -0.226  -6.800   2.641  1.00  0.97           C  
ATOM   3248  HG  LEU A 205      -0.713  -6.807   3.616  1.00  0.97           H  
ATOM   3249  CD1 LEU A 205       0.948  -7.781   2.650  1.00  0.97           C  
ATOM   3250 HD11 LEU A 205       1.784  -7.414   3.245  1.00  0.97           H  
ATOM   3251 HD12 LEU A 205       0.611  -8.739   3.046  1.00  0.97           H  
ATOM   3252 HD13 LEU A 205       1.319  -7.939   1.637  1.00  0.97           H  
ATOM   3253  CD2 LEU A 205       0.316  -5.393   2.369  1.00  0.97           C  
ATOM   3254 HD21 LEU A 205       0.674  -5.329   1.342  1.00  0.97           H  
ATOM   3255 HD22 LEU A 205      -0.480  -4.674   2.564  1.00  0.97           H  
ATOM   3256 HD23 LEU A 205       1.142  -5.189   3.051  1.00  0.97           H  
ATOM   3257  N   ASN A 206      -3.834  -7.795  -0.114  1.00  0.96           N  
ATOM   3258  H   ASN A 206      -4.097  -8.179   0.783  1.00  0.96           H  
ATOM   3259  CA  ASN A 206      -4.194  -8.550  -1.315  1.00  0.96           C  
ATOM   3260  HA  ASN A 206      -3.889  -7.990  -2.200  1.00  0.96           H  
ATOM   3261  C   ASN A 206      -5.699  -8.764  -1.493  1.00  0.96           C  
ATOM   3262  CB  ASN A 206      -3.414  -9.875  -1.324  1.00  0.96           C  
ATOM   3263  HB2 ASN A 206      -3.700 -10.458  -0.449  1.00  0.96           H  
ATOM   3264  HB3 ASN A 206      -3.690 -10.452  -2.207  1.00  0.96           H  
ATOM   3265  O   ASN A 206      -6.084  -9.434  -2.443  1.00  0.96           O  
ATOM   3266  CG  ASN A 206      -1.910  -9.674  -1.356  1.00  0.96           C  
ATOM   3267  ND2 ASN A 206      -1.206 -10.189  -0.375  1.00  0.96           N  
ATOM   3268 HD21 ASN A 206      -0.207 -10.038  -0.367  1.00  0.96           H  
ATOM   3269 HD22 ASN A 206      -1.693 -10.655   0.377  1.00  0.96           H  
ATOM   3270  OD1 ASN A 206      -1.344  -9.041  -2.238  1.00  0.96           O  
ATOM   3271  N   ASP A 207      -6.543  -8.168  -0.647  1.00  0.97           N  
ATOM   3272  H   ASP A 207      -6.166  -7.702   0.165  1.00  0.97           H  
ATOM   3273  CA  ASP A 207      -7.976  -8.460  -0.667  1.00  0.97           C  
ATOM   3274  HA  ASP A 207      -8.222  -9.019  -1.570  1.00  0.97           H  
ATOM   3275  C   ASP A 207      -8.861  -7.207  -0.672  1.00  0.97           C  
ATOM   3276  CB  ASP A 207      -8.310  -9.386   0.498  1.00  0.97           C  
ATOM   3277  HB2 ASP A 207      -7.950  -8.935   1.423  1.00  0.97           H  
ATOM   3278  HB3 ASP A 207      -9.393  -9.496   0.562  1.00  0.97           H  
ATOM   3279  O   ASP A 207      -8.795  -6.322   0.192  1.00  0.97           O  
ATOM   3280  CG  ASP A 207      -7.686 -10.771   0.327  1.00  0.97           C  
ATOM   3281  OD1 ASP A 207      -8.053 -11.466  -0.640  1.00  0.97           O  
ATOM   3282  OD2 ASP A 207      -6.917 -11.167   1.232  1.00  0.97           O  
ATOM   3283  N   GLU A 208      -9.749  -7.149  -1.662  1.00  0.98           N  
ATOM   3284  H   GLU A 208      -9.779  -7.931  -2.302  1.00  0.98           H  
ATOM   3285  CA  GLU A 208     -10.895  -6.242  -1.667  1.00  0.98           C  
ATOM   3286  HA  GLU A 208     -10.586  -5.250  -1.340  1.00  0.98           H  
ATOM   3287  C   GLU A 208     -11.932  -6.727  -0.663  1.00  0.98           C  
ATOM   3288  CB  GLU A 208     -11.507  -6.137  -3.068  1.00  0.98           C  
ATOM   3289  HB2 GLU A 208     -12.263  -5.353  -3.032  1.00  0.98           H  
ATOM   3290  HB3 GLU A 208     -11.986  -7.083  -3.322  1.00  0.98           H  
ATOM   3291  O   GLU A 208     -12.089  -7.923  -0.487  1.00  0.98           O  
ATOM   3292  CG  GLU A 208     -10.485  -5.799  -4.161  1.00  0.98           C  
ATOM   3293  HG2 GLU A 208      -9.933  -4.907  -3.863  1.00  0.98           H  
ATOM   3294  HG3 GLU A 208      -9.770  -6.617  -4.251  1.00  0.98           H  
ATOM   3295  CD  GLU A 208     -11.132  -5.554  -5.530  1.00  0.98           C  
ATOM   3296  OE1 GLU A 208     -10.446  -5.789  -6.545  1.00  0.98           O  
ATOM   3297  OE2 GLU A 208     -12.271  -5.038  -5.585  1.00  0.98           O  
ATOM   3298  N   MET A 209     -12.647  -5.824   0.009  1.00  0.98           N  
ATOM   3299  H   MET A 209     -12.496  -4.843  -0.178  1.00  0.98           H  
ATOM   3300  CA  MET A 209     -13.508  -6.191   1.135  1.00  0.98           C  
ATOM   3301  HA  MET A 209     -13.545  -7.275   1.242  1.00  0.98           H  
ATOM   3302  C   MET A 209     -14.935  -5.707   0.931  1.00  0.98           C  
ATOM   3303  CB  MET A 209     -12.934  -5.613   2.436  1.00  0.98           C  
ATOM   3304  HB2 MET A 209     -13.643  -5.780   3.246  1.00  0.98           H  
ATOM   3305  HB3 MET A 209     -12.793  -4.538   2.318  1.00  0.98           H  
ATOM   3306  O   MET A 209     -15.178  -4.504   0.806  1.00  0.98           O  
ATOM   3307  CG  MET A 209     -11.597  -6.246   2.814  1.00  0.98           C  
ATOM   3308  HG2 MET A 209     -11.165  -5.698   3.652  1.00  0.98           H  
ATOM   3309  HG3 MET A 209     -10.912  -6.158   1.971  1.00  0.98           H  
ATOM   3310  SD  MET A 209     -11.737  -7.982   3.281  1.00  0.98           S  
ATOM   3311  CE  MET A 209      -9.974  -8.337   3.285  1.00  0.98           C  
ATOM   3312  HE1 MET A 209      -9.849  -9.382   3.000  1.00  0.98           H  
ATOM   3313  HE2 MET A 209      -9.462  -7.721   2.547  1.00  0.98           H  
ATOM   3314  HE3 MET A 209      -9.555  -8.146   4.273  1.00  0.98           H  
ATOM   3315  N   PHE A 210     -15.900  -6.622   0.989  1.00  0.99           N  
ATOM   3316  H   PHE A 210     -15.629  -7.589   1.099  1.00  0.99           H  
ATOM   3317  CA  PHE A 210     -17.270  -6.259   1.329  1.00  0.99           C  
ATOM   3318  HA  PHE A 210     -17.566  -5.396   0.732  1.00  0.99           H  
ATOM   3319  C   PHE A 210     -17.324  -5.875   2.803  1.00  0.99           C  
ATOM   3320  CB  PHE A 210     -18.237  -7.415   1.055  1.00  0.99           C  
ATOM   3321  HB2 PHE A 210     -17.929  -8.281   1.640  1.00  0.99           H  
ATOM   3322  HB3 PHE A 210     -19.231  -7.121   1.394  1.00  0.99           H  
ATOM   3323  O   PHE A 210     -16.836  -6.622   3.646  1.00  0.99           O  
ATOM   3324  CG  PHE A 210     -18.349  -7.802  -0.401  1.00  0.99           C  
ATOM   3325  CD1 PHE A 210     -18.691  -6.832  -1.361  1.00  0.99           C  
ATOM   3326  HD1 PHE A 210     -18.856  -5.805  -1.068  1.00  0.99           H  
ATOM   3327  CD2 PHE A 210     -18.096  -9.127  -0.803  1.00  0.99           C  
ATOM   3328  HD2 PHE A 210     -17.790  -9.873  -0.085  1.00  0.99           H  
ATOM   3329  CE1 PHE A 210     -18.763  -7.186  -2.717  1.00  0.99           C  
ATOM   3330  HE1 PHE A 210     -18.927  -6.429  -3.471  1.00  0.99           H  
ATOM   3331  CE2 PHE A 210     -18.222  -9.485  -2.155  1.00  0.99           C  
ATOM   3332  HE2 PHE A 210     -18.016 -10.500  -2.463  1.00  0.99           H  
ATOM   3333  CZ  PHE A 210     -18.565  -8.517  -3.113  1.00  0.99           C  
ATOM   3334  HZ  PHE A 210     -18.632  -8.790  -4.156  1.00  0.99           H  
ATOM   3335  N   PHE A 211     -17.947  -4.746   3.124  1.00  0.99           N  
ATOM   3336  H   PHE A 211     -18.272  -4.158   2.369  1.00  0.99           H  
ATOM   3337  CA  PHE A 211     -18.107  -4.245   4.487  1.00  0.99           C  
ATOM   3338  HA  PHE A 211     -17.723  -4.980   5.195  1.00  0.99           H  
ATOM   3339  C   PHE A 211     -19.584  -4.005   4.801  1.00  0.99           C  
ATOM   3340  CB  PHE A 211     -17.284  -2.962   4.646  1.00  0.99           C  
ATOM   3341  HB2 PHE A 211     -16.251  -3.174   4.367  1.00  0.99           H  
ATOM   3342  HB3 PHE A 211     -17.660  -2.214   3.948  1.00  0.99           H  
ATOM   3343  O   PHE A 211     -20.309  -3.432   3.985  1.00  0.99           O  
ATOM   3344  CG  PHE A 211     -17.305  -2.381   6.047  1.00  0.99           C  
ATOM   3345  CD1 PHE A 211     -18.385  -1.586   6.473  1.00  0.99           C  
ATOM   3346  HD1 PHE A 211     -19.215  -1.414   5.804  1.00  0.99           H  
ATOM   3347  CD2 PHE A 211     -16.243  -2.637   6.932  1.00  0.99           C  
ATOM   3348  HD2 PHE A 211     -15.421  -3.260   6.612  1.00  0.99           H  
ATOM   3349  CE1 PHE A 211     -18.392  -1.024   7.760  1.00  0.99           C  
ATOM   3350  HE1 PHE A 211     -19.223  -0.409   8.074  1.00  0.99           H  
ATOM   3351  CE2 PHE A 211     -16.250  -2.084   8.225  1.00  0.99           C  
ATOM   3352  HE2 PHE A 211     -15.432  -2.292   8.898  1.00  0.99           H  
ATOM   3353  CZ  PHE A 211     -17.318  -1.265   8.634  1.00  0.99           C  
ATOM   3354  HZ  PHE A 211     -17.320  -0.834   9.624  1.00  0.99           H  
ATOM   3355  N   SER A 212     -20.030  -4.401   5.995  1.00  0.99           N  
ATOM   3356  H   SER A 212     -19.387  -4.872   6.616  1.00  0.99           H  
ATOM   3357  CA  SER A 212     -21.400  -4.173   6.464  1.00  0.99           C  
ATOM   3358  HA  SER A 212     -21.765  -3.237   6.040  1.00  0.99           H  
ATOM   3359  C   SER A 212     -21.490  -4.066   7.989  1.00  0.99           C  
ATOM   3360  CB  SER A 212     -22.298  -5.301   5.958  1.00  0.99           C  
ATOM   3361  HB2 SER A 212     -22.156  -5.413   4.884  1.00  0.99           H  
ATOM   3362  HB3 SER A 212     -22.014  -6.234   6.445  1.00  0.99           H  
ATOM   3363  O   SER A 212     -20.633  -4.561   8.724  1.00  0.99           O  
ATOM   3364  OG  SER A 212     -23.657  -5.025   6.231  1.00  0.99           O  
ATOM   3365  HG  SER A 212     -23.950  -4.318   5.651  1.00  0.99           H  
ATOM   3366  N   ILE A 213     -22.556  -3.428   8.476  1.00  0.98           N  
ATOM   3367  H   ILE A 213     -23.262  -3.138   7.814  1.00  0.98           H  
ATOM   3368  CA  ILE A 213     -22.923  -3.375   9.894  1.00  0.98           C  
ATOM   3369  HA  ILE A 213     -22.232  -3.989  10.472  1.00  0.98           H  
ATOM   3370  C   ILE A 213     -24.320  -3.979  10.026  1.00  0.98           C  
ATOM   3371  CB  ILE A 213     -22.854  -1.931  10.442  1.00  0.98           C  
ATOM   3372  HB  ILE A 213     -23.581  -1.322   9.904  1.00  0.98           H  
ATOM   3373  O   ILE A 213     -25.275  -3.474   9.439  1.00  0.98           O  
ATOM   3374  CG1 ILE A 213     -21.453  -1.318  10.207  1.00  0.98           C  
ATOM   3375 HG12 ILE A 213     -21.250  -1.304   9.136  1.00  0.98           H  
ATOM   3376 HG13 ILE A 213     -20.699  -1.949  10.678  1.00  0.98           H  
ATOM   3377  CG2 ILE A 213     -23.220  -1.924  11.941  1.00  0.98           C  
ATOM   3378 HG21 ILE A 213     -23.276  -0.898  12.305  1.00  0.98           H  
ATOM   3379 HG22 ILE A 213     -22.479  -2.482  12.512  1.00  0.98           H  
ATOM   3380 HG23 ILE A 213     -24.202  -2.371  12.097  1.00  0.98           H  
ATOM   3381  CD1 ILE A 213     -21.283   0.123  10.703  1.00  0.98           C  
ATOM   3382 HD11 ILE A 213     -20.309   0.495  10.387  1.00  0.98           H  
ATOM   3383 HD12 ILE A 213     -21.329   0.161  11.792  1.00  0.98           H  
ATOM   3384 HD13 ILE A 213     -22.061   0.755  10.274  1.00  0.98           H  
ATOM   3385  N   ALA A 214     -24.455  -5.050  10.810  1.00  0.97           N  
ATOM   3386  H   ALA A 214     -23.637  -5.409  11.280  1.00  0.97           H  
ATOM   3387  CA  ALA A 214     -25.720  -5.764  10.966  1.00  0.97           C  
ATOM   3388  HA  ALA A 214     -25.979  -6.209  10.006  1.00  0.97           H  
ATOM   3389  C   ALA A 214     -26.862  -4.819  11.369  1.00  0.97           C  
ATOM   3390  CB  ALA A 214     -25.544  -6.893  11.983  1.00  0.97           C  
ATOM   3391  HB1 ALA A 214     -26.472  -7.459  12.070  1.00  0.97           H  
ATOM   3392  HB2 ALA A 214     -24.755  -7.571  11.658  1.00  0.97           H  
ATOM   3393  HB3 ALA A 214     -25.284  -6.483  12.959  1.00  0.97           H  
ATOM   3394  O   ALA A 214     -26.725  -4.013  12.294  1.00  0.97           O  
ATOM   3395  N   ASN A 215     -27.998  -4.939  10.679  1.00  0.95           N  
ATOM   3396  H   ASN A 215     -28.041  -5.654   9.967  1.00  0.95           H  
ATOM   3397  CA  ASN A 215     -29.210  -4.135  10.866  1.00  0.95           C  
ATOM   3398  HA  ASN A 215     -29.883  -4.396  10.050  1.00  0.95           H  
ATOM   3399  C   ASN A 215     -29.011  -2.616  10.737  1.00  0.95           C  
ATOM   3400  CB  ASN A 215     -29.918  -4.529  12.180  1.00  0.95           C  
ATOM   3401  HB2 ASN A 215     -29.254  -4.330  13.021  1.00  0.95           H  
ATOM   3402  HB3 ASN A 215     -30.813  -3.918  12.299  1.00  0.95           H  
ATOM   3403  O   ASN A 215     -29.800  -1.861  11.302  1.00  0.95           O  
ATOM   3404  CG  ASN A 215     -30.369  -5.973  12.229  1.00  0.95           C  
ATOM   3405  ND2 ASN A 215     -30.958  -6.389  13.325  1.00  0.95           N  
ATOM   3406 HD21 ASN A 215     -31.179  -5.744  14.070  1.00  0.95           H  
ATOM   3407 HD22 ASN A 215     -31.273  -7.348  13.293  1.00  0.95           H  
ATOM   3408  OD1 ASN A 215     -30.219  -6.746  11.305  1.00  0.95           O  
ATOM   3409  N   HIS A 216     -27.978  -2.145  10.038  1.00  0.97           N  
ATOM   3410  H   HIS A 216     -27.320  -2.781   9.610  1.00  0.97           H  
ATOM   3411  CA  HIS A 216     -27.797  -0.723   9.770  1.00  0.97           C  
ATOM   3412  HA  HIS A 216     -28.707  -0.177  10.021  1.00  0.97           H  
ATOM   3413  C   HIS A 216     -27.513  -0.483   8.292  1.00  0.97           C  
ATOM   3414  CB  HIS A 216     -26.663  -0.143  10.622  1.00  0.97           C  
ATOM   3415  HB2 HIS A 216     -26.513   0.889  10.307  1.00  0.97           H  
ATOM   3416  HB3 HIS A 216     -25.746  -0.695  10.414  1.00  0.97           H  
ATOM   3417  O   HIS A 216     -26.560  -1.024   7.739  1.00  0.97           O  
ATOM   3418  CG  HIS A 216     -26.911  -0.160  12.108  1.00  0.97           C  
ATOM   3419  CD2 HIS A 216     -27.191   0.910  12.916  1.00  0.97           C  
ATOM   3420  HD2 HIS A 216     -27.303   1.935  12.594  1.00  0.97           H  
ATOM   3421  ND1 HIS A 216     -26.869  -1.270  12.914  1.00  0.97           N  
ATOM   3422  HD1 HIS A 216     -26.744  -2.222  12.602  1.00  0.97           H  
ATOM   3423  CE1 HIS A 216     -27.126  -0.889  14.169  1.00  0.97           C  
ATOM   3424  HE1 HIS A 216     -27.207  -1.564  15.008  1.00  0.97           H  
ATOM   3425  NE2 HIS A 216     -27.297   0.440  14.234  1.00  0.97           N  
ATOM   3426  N   SER A 217     -28.282   0.421   7.692  1.00  0.98           N  
ATOM   3427  H   SER A 217     -29.112   0.761   8.157  1.00  0.98           H  
ATOM   3428  CA  SER A 217     -27.880   1.079   6.455  1.00  0.98           C  
ATOM   3429  HA  SER A 217     -27.372   0.360   5.812  1.00  0.98           H  
ATOM   3430  C   SER A 217     -26.925   2.226   6.771  1.00  0.98           C  
ATOM   3431  CB  SER A 217     -29.080   1.624   5.682  1.00  0.98           C  
ATOM   3432  HB2 SER A 217     -28.760   1.913   4.680  1.00  0.98           H  
ATOM   3433  HB3 SER A 217     -29.470   2.503   6.196  1.00  0.98           H  
ATOM   3434  O   SER A 217     -27.055   2.911   7.791  1.00  0.98           O  
ATOM   3435  OG  SER A 217     -30.119   0.682   5.586  1.00  0.98           O  
ATOM   3436  HG  SER A 217     -29.754  -0.101   5.167  1.00  0.98           H  
ATOM   3437  N   VAL A 218     -26.003   2.494   5.858  1.00  0.99           N  
ATOM   3438  H   VAL A 218     -25.943   1.892   5.049  1.00  0.99           H  
ATOM   3439  CA  VAL A 218     -25.113   3.653   5.906  1.00  0.99           C  
ATOM   3440  HA  VAL A 218     -25.362   4.258   6.778  1.00  0.99           H  
ATOM   3441  C   VAL A 218     -25.333   4.536   4.685  1.00  0.99           C  
ATOM   3442  CB  VAL A 218     -23.644   3.232   6.067  1.00  0.99           C  
ATOM   3443  HB  VAL A 218     -23.064   4.150   6.152  1.00  0.99           H  
ATOM   3444  O   VAL A 218     -25.799   4.074   3.646  1.00  0.99           O  
ATOM   3445  CG1 VAL A 218     -23.423   2.458   7.370  1.00  0.99           C  
ATOM   3446 HG11 VAL A 218     -23.947   1.502   7.339  1.00  0.99           H  
ATOM   3447 HG12 VAL A 218     -23.804   3.048   8.203  1.00  0.99           H  
ATOM   3448 HG13 VAL A 218     -22.359   2.273   7.517  1.00  0.99           H  
ATOM   3449  CG2 VAL A 218     -23.100   2.412   4.891  1.00  0.99           C  
ATOM   3450 HG21 VAL A 218     -23.216   2.959   3.955  1.00  0.99           H  
ATOM   3451 HG22 VAL A 218     -22.041   2.207   5.043  1.00  0.99           H  
ATOM   3452 HG23 VAL A 218     -23.630   1.462   4.816  1.00  0.99           H  
ATOM   3453  N   THR A 219     -25.014   5.823   4.799  1.00  0.99           N  
ATOM   3454  H   THR A 219     -24.645   6.145   5.682  1.00  0.99           H  
ATOM   3455  CA  THR A 219     -25.018   6.746   3.654  1.00  0.99           C  
ATOM   3456  HA  THR A 219     -25.534   6.289   2.809  1.00  0.99           H  
ATOM   3457  C   THR A 219     -23.583   7.031   3.238  1.00  0.99           C  
ATOM   3458  CB  THR A 219     -25.758   8.047   3.982  1.00  0.99           C  
ATOM   3459  HB  THR A 219     -25.211   8.591   4.751  1.00  0.99           H  
ATOM   3460  O   THR A 219     -22.851   7.651   4.005  1.00  0.99           O  
ATOM   3461  CG2 THR A 219     -25.915   8.948   2.762  1.00  0.99           C  
ATOM   3462 HG21 THR A 219     -26.456   9.851   3.044  1.00  0.99           H  
ATOM   3463 HG22 THR A 219     -26.467   8.425   1.980  1.00  0.99           H  
ATOM   3464 HG23 THR A 219     -24.933   9.227   2.382  1.00  0.99           H  
ATOM   3465  OG1 THR A 219     -27.048   7.749   4.468  1.00  0.99           O  
ATOM   3466  HG1 THR A 219     -26.923   7.085   5.150  1.00  0.99           H  
ATOM   3467  N   VAL A 220     -23.170   6.597   2.048  1.00  0.99           N  
ATOM   3468  H   VAL A 220     -23.841   6.157   1.435  1.00  0.99           H  
ATOM   3469  CA  VAL A 220     -21.847   6.930   1.495  1.00  0.99           C  
ATOM   3470  HA  VAL A 220     -21.083   6.742   2.249  1.00  0.99           H  
ATOM   3471  C   VAL A 220     -21.828   8.416   1.160  1.00  0.99           C  
ATOM   3472  CB  VAL A 220     -21.524   6.081   0.249  1.00  0.99           C  
ATOM   3473  HB  VAL A 220     -22.280   6.271  -0.513  1.00  0.99           H  
ATOM   3474  O   VAL A 220     -22.745   8.893   0.502  1.00  0.99           O  
ATOM   3475  CG1 VAL A 220     -20.145   6.432  -0.325  1.00  0.99           C  
ATOM   3476 HG11 VAL A 220     -20.149   7.445  -0.727  1.00  0.99           H  
ATOM   3477 HG12 VAL A 220     -19.899   5.751  -1.140  1.00  0.99           H  
ATOM   3478 HG13 VAL A 220     -19.380   6.350   0.448  1.00  0.99           H  
ATOM   3479  CG2 VAL A 220     -21.539   4.581   0.579  1.00  0.99           C  
ATOM   3480 HG21 VAL A 220     -20.793   4.350   1.339  1.00  0.99           H  
ATOM   3481 HG22 VAL A 220     -22.526   4.278   0.927  1.00  0.99           H  
ATOM   3482 HG23 VAL A 220     -21.305   4.010  -0.320  1.00  0.99           H  
ATOM   3483  N   VAL A 221     -20.826   9.154   1.641  1.00  0.99           N  
ATOM   3484  H   VAL A 221     -20.133   8.699   2.218  1.00  0.99           H  
ATOM   3485  CA  VAL A 221     -20.722  10.614   1.432  1.00  0.99           C  
ATOM   3486  HA  VAL A 221     -21.469  10.924   0.701  1.00  0.99           H  
ATOM   3487  C   VAL A 221     -19.388  11.050   0.837  1.00  0.99           C  
ATOM   3488  CB  VAL A 221     -21.002  11.398   2.728  1.00  0.99           C  
ATOM   3489  HB  VAL A 221     -20.843  12.455   2.514  1.00  0.99           H  
ATOM   3490  O   VAL A 221     -19.264  12.164   0.331  1.00  0.99           O  
ATOM   3491  CG1 VAL A 221     -22.460  11.244   3.172  1.00  0.99           C  
ATOM   3492 HG11 VAL A 221     -23.120  11.492   2.341  1.00  0.99           H  
ATOM   3493 HG12 VAL A 221     -22.655  10.220   3.490  1.00  0.99           H  
ATOM   3494 HG13 VAL A 221     -22.660  11.930   3.995  1.00  0.99           H  
ATOM   3495  CG2 VAL A 221     -20.085  11.007   3.898  1.00  0.99           C  
ATOM   3496 HG21 VAL A 221     -19.040  11.115   3.607  1.00  0.99           H  
ATOM   3497 HG22 VAL A 221     -20.274   9.977   4.200  1.00  0.99           H  
ATOM   3498 HG23 VAL A 221     -20.280  11.664   4.746  1.00  0.99           H  
ATOM   3499  N   GLU A 222     -18.382  10.181   0.861  1.00  0.99           N  
ATOM   3500  H   GLU A 222     -18.519   9.269   1.274  1.00  0.99           H  
ATOM   3501  CA  GLU A 222     -17.037  10.488   0.388  1.00  0.99           C  
ATOM   3502  HA  GLU A 222     -17.092  11.122  -0.498  1.00  0.99           H  
ATOM   3503  C   GLU A 222     -16.279   9.202   0.053  1.00  0.99           C  
ATOM   3504  CB  GLU A 222     -16.303  11.225   1.505  1.00  0.99           C  
ATOM   3505  HB2 GLU A 222     -16.043  10.484   2.260  1.00  0.99           H  
ATOM   3506  HB3 GLU A 222     -16.961  11.966   1.961  1.00  0.99           H  
ATOM   3507  O   GLU A 222     -16.406   8.211   0.775  1.00  0.99           O  
ATOM   3508  CG  GLU A 222     -15.020  11.927   1.082  1.00  0.99           C  
ATOM   3509  HG2 GLU A 222     -14.420  11.288   0.434  1.00  0.99           H  
ATOM   3510  HG3 GLU A 222     -15.259  12.856   0.564  1.00  0.99           H  
ATOM   3511  CD  GLU A 222     -14.260  12.216   2.358  1.00  0.99           C  
ATOM   3512  OE1 GLU A 222     -13.334  11.431   2.675  1.00  0.99           O  
ATOM   3513  OE2 GLU A 222     -14.681  13.119   3.124  1.00  0.99           O  
ATOM   3514  N   VAL A 223     -15.463   9.238  -0.996  1.00  0.99           N  
ATOM   3515  H   VAL A 223     -15.382  10.098  -1.519  1.00  0.99           H  
ATOM   3516  CA  VAL A 223     -14.486   8.194  -1.329  1.00  0.99           C  
ATOM   3517  HA  VAL A 223     -14.302   7.586  -0.444  1.00  0.99           H  
ATOM   3518  C   VAL A 223     -13.168   8.861  -1.701  1.00  0.99           C  
ATOM   3519  CB  VAL A 223     -14.969   7.253  -2.452  1.00  0.99           C  
ATOM   3520  HB  VAL A 223     -14.194   6.505  -2.621  1.00  0.99           H  
ATOM   3521  O   VAL A 223     -13.174   9.894  -2.365  1.00  0.99           O  
ATOM   3522  CG1 VAL A 223     -16.244   6.506  -2.042  1.00  0.99           C  
ATOM   3523 HG11 VAL A 223     -16.481   5.747  -2.787  1.00  0.99           H  
ATOM   3524 HG12 VAL A 223     -17.083   7.197  -1.947  1.00  0.99           H  
ATOM   3525 HG13 VAL A 223     -16.075   6.007  -1.088  1.00  0.99           H  
ATOM   3526  CG2 VAL A 223     -15.229   7.967  -3.785  1.00  0.99           C  
ATOM   3527 HG21 VAL A 223     -15.664   7.273  -4.504  1.00  0.99           H  
ATOM   3528 HG22 VAL A 223     -14.290   8.340  -4.194  1.00  0.99           H  
ATOM   3529 HG23 VAL A 223     -15.899   8.812  -3.630  1.00  0.99           H  
ATOM   3530  N   ASP A 224     -12.044   8.307  -1.254  1.00  0.98           N  
ATOM   3531  H   ASP A 224     -12.100   7.437  -0.744  1.00  0.98           H  
ATOM   3532  CA  ASP A 224     -10.694   8.760  -1.619  1.00  0.98           C  
ATOM   3533  HA  ASP A 224     -10.002   8.276  -0.929  1.00  0.98           H  
ATOM   3534  C   ASP A 224     -10.462  10.281  -1.447  1.00  0.98           C  
ATOM   3535  CB  ASP A 224     -10.341   8.235  -3.017  1.00  0.98           C  
ATOM   3536  HB2 ASP A 224     -10.973   8.731  -3.754  1.00  0.98           H  
ATOM   3537  HB3 ASP A 224      -9.305   8.493  -3.236  1.00  0.98           H  
ATOM   3538  O   ASP A 224      -9.847  10.939  -2.288  1.00  0.98           O  
ATOM   3539  CG  ASP A 224     -10.488   6.720  -3.176  1.00  0.98           C  
ATOM   3540  OD1 ASP A 224     -10.455   5.958  -2.185  1.00  0.98           O  
ATOM   3541  OD2 ASP A 224     -10.687   6.294  -4.335  1.00  0.98           O  
ATOM   3542  N   ALA A 225     -10.974  10.846  -0.345  1.00  0.98           N  
ATOM   3543  H   ALA A 225     -11.451  10.229   0.297  1.00  0.98           H  
ATOM   3544  CA  ALA A 225     -10.972  12.283  -0.040  1.00  0.98           C  
ATOM   3545  HA  ALA A 225     -11.609  12.391   0.838  1.00  0.98           H  
ATOM   3546  C   ALA A 225     -11.641  13.180  -1.103  1.00  0.98           C  
ATOM   3547  CB  ALA A 225      -9.571  12.734   0.386  1.00  0.98           C  
ATOM   3548  HB1 ALA A 225      -9.585  13.785   0.675  1.00  0.98           H  
ATOM   3549  HB2 ALA A 225      -8.867  12.600  -0.435  1.00  0.98           H  
ATOM   3550  HB3 ALA A 225      -9.272  12.136   1.247  1.00  0.98           H  
ATOM   3551  O   ALA A 225     -11.240  14.332  -1.326  1.00  0.98           O  
ATOM   3552  N   VAL A 226     -12.697  12.656  -1.727  1.00  0.98           N  
ATOM   3553  H   VAL A 226     -12.866  11.665  -1.624  1.00  0.98           H  
ATOM   3554  CA  VAL A 226     -13.601  13.383  -2.616  1.00  0.98           C  
ATOM   3555  HA  VAL A 226     -13.398  14.450  -2.517  1.00  0.98           H  
ATOM   3556  C   VAL A 226     -15.052  13.131  -2.213  1.00  0.98           C  
ATOM   3557  CB  VAL A 226     -13.374  13.001  -4.089  1.00  0.98           C  
ATOM   3558  HB  VAL A 226     -13.645  11.957  -4.250  1.00  0.98           H  
ATOM   3559  O   VAL A 226     -15.486  11.993  -2.033  1.00  0.98           O  
ATOM   3560  CG1 VAL A 226     -14.265  13.889  -4.963  1.00  0.98           C  
ATOM   3561 HG11 VAL A 226     -15.317  13.640  -4.817  1.00  0.98           H  
ATOM   3562 HG12 VAL A 226     -14.037  13.709  -6.014  1.00  0.98           H  
ATOM   3563 HG13 VAL A 226     -14.088  14.943  -4.752  1.00  0.98           H  
ATOM   3564  CG2 VAL A 226     -11.916  13.210  -4.522  1.00  0.98           C  
ATOM   3565 HG21 VAL A 226     -11.269  12.513  -3.988  1.00  0.98           H  
ATOM   3566 HG22 VAL A 226     -11.602  14.234  -4.320  1.00  0.98           H  
ATOM   3567 HG23 VAL A 226     -11.820  13.002  -5.588  1.00  0.98           H  
ATOM   3568  N   TYR A 227     -15.833  14.206  -2.077  1.00  0.98           N  
ATOM   3569  H   TYR A 227     -15.443  15.118  -2.267  1.00  0.98           H  
ATOM   3570  CA  TYR A 227     -17.260  14.093  -1.782  1.00  0.98           C  
ATOM   3571  HA  TYR A 227     -17.376  13.427  -0.928  1.00  0.98           H  
ATOM   3572  C   TYR A 227     -18.041  13.478  -2.942  1.00  0.98           C  
ATOM   3573  CB  TYR A 227     -17.867  15.452  -1.429  1.00  0.98           C  
ATOM   3574  HB2 TYR A 227     -18.935  15.309  -1.265  1.00  0.98           H  
ATOM   3575  HB3 TYR A 227     -17.742  16.117  -2.283  1.00  0.98           H  
ATOM   3576  O   TYR A 227     -17.808  13.787  -4.111  1.00  0.98           O  
ATOM   3577  CG  TYR A 227     -17.307  16.108  -0.189  1.00  0.98           C  
ATOM   3578  CD1 TYR A 227     -17.179  15.367   1.002  1.00  0.98           C  
ATOM   3579  HD1 TYR A 227     -17.453  14.322   1.030  1.00  0.98           H  
ATOM   3580  CD2 TYR A 227     -16.956  17.470  -0.216  1.00  0.98           C  
ATOM   3581  HD2 TYR A 227     -17.100  18.044  -1.119  1.00  0.98           H  
ATOM   3582  CE1 TYR A 227     -16.653  15.970   2.154  1.00  0.98           C  
ATOM   3583  HE1 TYR A 227     -16.488  15.371   3.038  1.00  0.98           H  
ATOM   3584  CE2 TYR A 227     -16.484  18.093   0.953  1.00  0.98           C  
ATOM   3585  HE2 TYR A 227     -16.256  19.149   0.961  1.00  0.98           H  
ATOM   3586  OH  TYR A 227     -15.769  17.905   3.228  1.00  0.98           O  
ATOM   3587  HH  TYR A 227     -15.586  17.225   3.880  1.00  0.98           H  
ATOM   3588  CZ  TYR A 227     -16.310  17.334   2.128  1.00  0.98           C  
ATOM   3589  N   THR A 228     -19.036  12.669  -2.598  1.00  0.98           N  
ATOM   3590  H   THR A 228     -19.242  12.550  -1.616  1.00  0.98           H  
ATOM   3591  CA  THR A 228     -19.901  11.978  -3.560  1.00  0.98           C  
ATOM   3592  HA  THR A 228     -19.597  12.240  -4.573  1.00  0.98           H  
ATOM   3593  C   THR A 228     -21.350  12.412  -3.396  1.00  0.98           C  
ATOM   3594  CB  THR A 228     -19.773  10.453  -3.434  1.00  0.98           C  
ATOM   3595  HB  THR A 228     -20.336   9.983  -4.240  1.00  0.98           H  
ATOM   3596  O   THR A 228     -21.729  12.933  -2.346  1.00  0.98           O  
ATOM   3597  CG2 THR A 228     -18.319  10.006  -3.507  1.00  0.98           C  
ATOM   3598 HG21 THR A 228     -18.281   8.948  -3.767  1.00  0.98           H  
ATOM   3599 HG22 THR A 228     -17.814  10.161  -2.553  1.00  0.98           H  
ATOM   3600 HG23 THR A 228     -17.800  10.595  -4.263  1.00  0.98           H  
ATOM   3601  OG1 THR A 228     -20.262   9.999  -2.199  1.00  0.98           O  
ATOM   3602  HG1 THR A 228     -19.629  10.267  -1.529  1.00  0.98           H  
ATOM   3603  N   LYS A 229     -22.180  12.201  -4.425  1.00  0.98           N  
ATOM   3604  H   LYS A 229     -21.801  11.762  -5.253  1.00  0.98           H  
ATOM   3605  CA  LYS A 229     -23.639  12.279  -4.270  1.00  0.98           C  
ATOM   3606  HA  LYS A 229     -23.910  13.272  -3.911  1.00  0.98           H  
ATOM   3607  C   LYS A 229     -24.066  11.238  -3.237  1.00  0.98           C  
ATOM   3608  CB  LYS A 229     -24.366  12.041  -5.600  1.00  0.98           C  
ATOM   3609  HB2 LYS A 229     -25.421  11.851  -5.403  1.00  0.98           H  
ATOM   3610  HB3 LYS A 229     -23.942  11.174  -6.105  1.00  0.98           H  
ATOM   3611  O   LYS A 229     -23.843  10.054  -3.488  1.00  0.98           O  
ATOM   3612  CG  LYS A 229     -24.245  13.286  -6.478  1.00  0.98           C  
ATOM   3613  HG2 LYS A 229     -24.679  14.137  -5.954  1.00  0.98           H  
ATOM   3614  HG3 LYS A 229     -23.186  13.483  -6.643  1.00  0.98           H  
ATOM   3615  CD  LYS A 229     -24.950  13.124  -7.828  1.00  0.98           C  
ATOM   3616  HD2 LYS A 229     -26.013  12.946  -7.665  1.00  0.98           H  
ATOM   3617  HD3 LYS A 229     -24.516  12.286  -8.372  1.00  0.98           H  
ATOM   3618  CE  LYS A 229     -24.749  14.413  -8.631  1.00  0.98           C  
ATOM   3619  HE2 LYS A 229     -25.099  15.262  -8.043  1.00  0.98           H  
ATOM   3620  HE3 LYS A 229     -23.681  14.557  -8.796  1.00  0.98           H  
ATOM   3621  NZ  LYS A 229     -25.445  14.375  -9.934  1.00  0.98           N  
ATOM   3622  HZ1 LYS A 229     -26.441  14.240  -9.835  1.00  0.98           H  
ATOM   3623  HZ2 LYS A 229     -25.262  15.221 -10.455  1.00  0.98           H  
ATOM   3624  HZ3 LYS A 229     -25.073  13.626 -10.500  1.00  0.98           H  
ATOM   3625  N   PRO A 230     -24.666  11.644  -2.103  1.00  0.98           N  
ATOM   3626  CA  PRO A 230     -24.970  10.694  -1.052  1.00  0.98           C  
ATOM   3627  HA  PRO A 230     -24.025  10.226  -0.778  1.00  0.98           H  
ATOM   3628  C   PRO A 230     -25.959   9.623  -1.510  1.00  0.98           C  
ATOM   3629  CB  PRO A 230     -25.494  11.514   0.130  1.00  0.98           C  
ATOM   3630  HB2 PRO A 230     -25.179  11.093   1.085  1.00  0.98           H  
ATOM   3631  HB3 PRO A 230     -26.580  11.596   0.084  1.00  0.98           H  
ATOM   3632  O   PRO A 230     -26.986   9.939  -2.108  1.00  0.98           O  
ATOM   3633  CG  PRO A 230     -24.873  12.888  -0.098  1.00  0.98           C  
ATOM   3634  HG2 PRO A 230     -23.845  12.894   0.265  1.00  0.98           H  
ATOM   3635  HG3 PRO A 230     -25.454  13.683   0.370  1.00  0.98           H  
ATOM   3636  CD  PRO A 230     -24.876  13.003  -1.618  1.00  0.98           C  
ATOM   3637  HD2 PRO A 230     -24.086  13.690  -1.922  1.00  0.98           H  
ATOM   3638  HD3 PRO A 230     -25.845  13.364  -1.962  1.00  0.98           H  
ATOM   3639  N   PHE A 231     -25.686   8.362  -1.185  1.00  0.99           N  
ATOM   3640  H   PHE A 231     -24.803   8.157  -0.741  1.00  0.99           H  
ATOM   3641  CA  PHE A 231     -26.627   7.261  -1.396  1.00  0.99           C  
ATOM   3642  HA  PHE A 231     -27.635   7.675  -1.426  1.00  0.99           H  
ATOM   3643  C   PHE A 231     -26.578   6.277  -0.231  1.00  0.99           C  
ATOM   3644  CB  PHE A 231     -26.385   6.562  -2.743  1.00  0.99           C  
ATOM   3645  HB2 PHE A 231     -27.190   5.848  -2.914  1.00  0.99           H  
ATOM   3646  HB3 PHE A 231     -26.441   7.305  -3.538  1.00  0.99           H  
ATOM   3647  O   PHE A 231     -25.544   6.102   0.417  1.00  0.99           O  
ATOM   3648  CG  PHE A 231     -25.060   5.835  -2.845  1.00  0.99           C  
ATOM   3649  CD1 PHE A 231     -23.911   6.553  -3.207  1.00  0.99           C  
ATOM   3650  HD1 PHE A 231     -23.977   7.609  -3.426  1.00  0.99           H  
ATOM   3651  CD2 PHE A 231     -24.963   4.460  -2.553  1.00  0.99           C  
ATOM   3652  HD2 PHE A 231     -25.840   3.905  -2.253  1.00  0.99           H  
ATOM   3653  CE1 PHE A 231     -22.669   5.912  -3.267  1.00  0.99           C  
ATOM   3654  HE1 PHE A 231     -21.797   6.504  -3.503  1.00  0.99           H  
ATOM   3655  CE2 PHE A 231     -23.717   3.810  -2.636  1.00  0.99           C  
ATOM   3656  HE2 PHE A 231     -23.635   2.757  -2.410  1.00  0.99           H  
ATOM   3657  CZ  PHE A 231     -22.568   4.536  -2.996  1.00  0.99           C  
ATOM   3658  HZ  PHE A 231     -21.608   4.045  -3.051  1.00  0.99           H  
ATOM   3659  N   LYS A 232     -27.718   5.641   0.048  1.00  0.99           N  
ATOM   3660  H   LYS A 232     -28.505   5.782  -0.570  1.00  0.99           H  
ATOM   3661  CA  LYS A 232     -27.846   4.640   1.110  1.00  0.99           C  
ATOM   3662  HA  LYS A 232     -27.137   4.886   1.900  1.00  0.99           H  
ATOM   3663  C   LYS A 232     -27.476   3.249   0.601  1.00  0.99           C  
ATOM   3664  CB  LYS A 232     -29.254   4.656   1.719  1.00  0.99           C  
ATOM   3665  HB2 LYS A 232     -29.996   4.559   0.926  1.00  0.99           H  
ATOM   3666  HB3 LYS A 232     -29.352   3.798   2.384  1.00  0.99           H  
ATOM   3667  O   LYS A 232     -27.813   2.891  -0.528  1.00  0.99           O  
ATOM   3668  CG  LYS A 232     -29.517   5.933   2.531  1.00  0.99           C  
ATOM   3669  HG2 LYS A 232     -29.462   6.805   1.880  1.00  0.99           H  
ATOM   3670  HG3 LYS A 232     -28.759   6.019   3.310  1.00  0.99           H  
ATOM   3671  CD  LYS A 232     -30.902   5.868   3.185  1.00  0.99           C  
ATOM   3672  HD2 LYS A 232     -31.658   5.777   2.406  1.00  0.99           H  
ATOM   3673  HD3 LYS A 232     -30.950   4.989   3.828  1.00  0.99           H  
ATOM   3674  CE  LYS A 232     -31.170   7.126   4.018  1.00  0.99           C  
ATOM   3675  HE2 LYS A 232     -30.385   7.218   4.769  1.00  0.99           H  
ATOM   3676  HE3 LYS A 232     -31.108   7.997   3.364  1.00  0.99           H  
ATOM   3677  NZ  LYS A 232     -32.504   7.062   4.668  1.00  0.99           N  
ATOM   3678  HZ1 LYS A 232     -33.233   6.986   3.973  1.00  0.99           H  
ATOM   3679  HZ2 LYS A 232     -32.565   6.254   5.270  1.00  0.99           H  
ATOM   3680  HZ3 LYS A 232     -32.677   7.890   5.221  1.00  0.99           H  
ATOM   3681  N   THR A 233     -26.811   2.469   1.444  1.00  0.99           N  
ATOM   3682  H   THR A 233     -26.522   2.852   2.332  1.00  0.99           H  
ATOM   3683  CA  THR A 233     -26.508   1.055   1.201  1.00  0.99           C  
ATOM   3684  HA  THR A 233     -27.360   0.597   0.698  1.00  0.99           H  
ATOM   3685  C   THR A 233     -26.292   0.313   2.521  1.00  0.99           C  
ATOM   3686  CB  THR A 233     -25.285   0.923   0.279  1.00  0.99           C  
ATOM   3687  HB  THR A 233     -25.431   1.582  -0.576  1.00  0.99           H  
ATOM   3688  O   THR A 233     -25.850   0.915   3.497  1.00  0.99           O  
ATOM   3689  CG2 THR A 233     -23.946   1.291   0.921  1.00  0.99           C  
ATOM   3690 HG21 THR A 233     -23.686   0.575   1.702  1.00  0.99           H  
ATOM   3691 HG22 THR A 233     -24.008   2.288   1.357  1.00  0.99           H  
ATOM   3692 HG23 THR A 233     -23.168   1.288   0.158  1.00  0.99           H  
ATOM   3693  OG1 THR A 233     -25.237  -0.392  -0.216  1.00  0.99           O  
ATOM   3694  HG1 THR A 233     -24.350  -0.741  -0.103  1.00  0.99           H  
ATOM   3695  N   ASP A 234     -26.571  -0.988   2.554  1.00  0.98           N  
ATOM   3696  H   ASP A 234     -27.015  -1.412   1.752  1.00  0.98           H  
ATOM   3697  CA  ASP A 234     -26.305  -1.850   3.723  1.00  0.98           C  
ATOM   3698  HA  ASP A 234     -26.359  -1.269   4.643  1.00  0.98           H  
ATOM   3699  C   ASP A 234     -24.913  -2.491   3.661  1.00  0.98           C  
ATOM   3700  CB  ASP A 234     -27.372  -2.951   3.791  1.00  0.98           C  
ATOM   3701  HB2 ASP A 234     -27.165  -3.590   4.650  1.00  0.98           H  
ATOM   3702  HB3 ASP A 234     -27.310  -3.560   2.890  1.00  0.98           H  
ATOM   3703  O   ASP A 234     -24.339  -2.903   4.672  1.00  0.98           O  
ATOM   3704  CG  ASP A 234     -28.791  -2.402   3.930  1.00  0.98           C  
ATOM   3705  OD1 ASP A 234     -28.941  -1.275   4.456  1.00  0.98           O  
ATOM   3706  OD2 ASP A 234     -29.720  -3.096   3.474  1.00  0.98           O  
ATOM   3707  N   ILE A 235     -24.375  -2.590   2.446  1.00  0.99           N  
ATOM   3708  H   ILE A 235     -24.900  -2.205   1.674  1.00  0.99           H  
ATOM   3709  CA  ILE A 235     -23.101  -3.228   2.133  1.00  0.99           C  
ATOM   3710  HA  ILE A 235     -22.493  -3.264   3.037  1.00  0.99           H  
ATOM   3711  C   ILE A 235     -22.393  -2.360   1.096  1.00  0.99           C  
ATOM   3712  CB  ILE A 235     -23.312  -4.674   1.620  1.00  0.99           C  
ATOM   3713  HB  ILE A 235     -23.821  -4.614   0.658  1.00  0.99           H  
ATOM   3714  O   ILE A 235     -23.028  -1.823   0.183  1.00  0.99           O  
ATOM   3715  CG1 ILE A 235     -24.242  -5.497   2.539  1.00  0.99           C  
ATOM   3716 HG12 ILE A 235     -23.814  -5.575   3.538  1.00  0.99           H  
ATOM   3717 HG13 ILE A 235     -25.205  -4.992   2.622  1.00  0.99           H  
ATOM   3718  CG2 ILE A 235     -21.953  -5.373   1.414  1.00  0.99           C  
ATOM   3719 HG21 ILE A 235     -21.318  -4.811   0.729  1.00  0.99           H  
ATOM   3720 HG22 ILE A 235     -21.439  -5.489   2.368  1.00  0.99           H  
ATOM   3721 HG23 ILE A 235     -22.105  -6.352   0.959  1.00  0.99           H  
ATOM   3722  CD1 ILE A 235     -24.558  -6.899   2.025  1.00  0.99           C  
ATOM   3723 HD11 ILE A 235     -25.428  -7.281   2.561  1.00  0.99           H  
ATOM   3724 HD12 ILE A 235     -23.712  -7.558   2.217  1.00  0.99           H  
ATOM   3725 HD13 ILE A 235     -24.784  -6.874   0.959  1.00  0.99           H  
ATOM   3726  N   PHE A 236     -21.082  -2.217   1.210  1.00  0.99           N  
ATOM   3727  H   PHE A 236     -20.608  -2.656   1.986  1.00  0.99           H  
ATOM   3728  CA  PHE A 236     -20.262  -1.594   0.177  1.00  0.99           C  
ATOM   3729  HA  PHE A 236     -20.795  -1.628  -0.774  1.00  0.99           H  
ATOM   3730  C   PHE A 236     -18.963  -2.368  -0.033  1.00  0.99           C  
ATOM   3731  CB  PHE A 236     -20.022  -0.121   0.513  1.00  0.99           C  
ATOM   3732  HB2 PHE A 236     -20.976   0.407   0.513  1.00  0.99           H  
ATOM   3733  HB3 PHE A 236     -19.404   0.298  -0.281  1.00  0.99           H  
ATOM   3734  O   PHE A 236     -18.545  -3.124   0.841  1.00  0.99           O  
ATOM   3735  CG  PHE A 236     -19.300   0.164   1.807  1.00  0.99           C  
ATOM   3736  CD1 PHE A 236     -20.027   0.360   2.994  1.00  0.99           C  
ATOM   3737  HD1 PHE A 236     -21.103   0.270   2.992  1.00  0.99           H  
ATOM   3738  CD2 PHE A 236     -17.898   0.280   1.807  1.00  0.99           C  
ATOM   3739  HD2 PHE A 236     -17.337   0.137   0.895  1.00  0.99           H  
ATOM   3740  CE1 PHE A 236     -19.349   0.674   4.183  1.00  0.99           C  
ATOM   3741  HE1 PHE A 236     -19.903   0.822   5.097  1.00  0.99           H  
ATOM   3742  CE2 PHE A 236     -17.219   0.581   2.999  1.00  0.99           C  
ATOM   3743  HE2 PHE A 236     -16.142   0.657   2.999  1.00  0.99           H  
ATOM   3744  CZ  PHE A 236     -17.946   0.776   4.185  1.00  0.99           C  
ATOM   3745  HZ  PHE A 236     -17.423   0.994   5.104  1.00  0.99           H  
ATOM   3746  N   LEU A 237     -18.349  -2.188  -1.202  1.00  0.98           N  
ATOM   3747  H   LEU A 237     -18.731  -1.512  -1.849  1.00  0.98           H  
ATOM   3748  CA  LEU A 237     -17.044  -2.751  -1.546  1.00  0.98           C  
ATOM   3749  HA  LEU A 237     -16.824  -3.589  -0.885  1.00  0.98           H  
ATOM   3750  C   LEU A 237     -15.960  -1.684  -1.355  1.00  0.98           C  
ATOM   3751  CB  LEU A 237     -17.098  -3.275  -2.993  1.00  0.98           C  
ATOM   3752  HB2 LEU A 237     -17.375  -2.445  -3.644  1.00  0.98           H  
ATOM   3753  HB3 LEU A 237     -17.877  -4.034  -3.066  1.00  0.98           H  
ATOM   3754  O   LEU A 237     -16.138  -0.539  -1.775  1.00  0.98           O  
ATOM   3755  CG  LEU A 237     -15.777  -3.869  -3.520  1.00  0.98           C  
ATOM   3756  HG  LEU A 237     -14.976  -3.136  -3.422  1.00  0.98           H  
ATOM   3757  CD1 LEU A 237     -15.388  -5.142  -2.776  1.00  0.98           C  
ATOM   3758 HD11 LEU A 237     -14.515  -5.580  -3.260  1.00  0.98           H  
ATOM   3759 HD12 LEU A 237     -16.199  -5.870  -2.807  1.00  0.98           H  
ATOM   3760 HD13 LEU A 237     -15.128  -4.917  -1.742  1.00  0.98           H  
ATOM   3761  CD2 LEU A 237     -15.930  -4.208  -4.998  1.00  0.98           C  
ATOM   3762 HD21 LEU A 237     -16.670  -5.000  -5.118  1.00  0.98           H  
ATOM   3763 HD22 LEU A 237     -16.221  -3.325  -5.567  1.00  0.98           H  
ATOM   3764 HD23 LEU A 237     -14.976  -4.568  -5.384  1.00  0.98           H  
ATOM   3765  N   ILE A 238     -14.835  -2.057  -0.753  1.00  0.99           N  
ATOM   3766  H   ILE A 238     -14.783  -2.990  -0.369  1.00  0.99           H  
ATOM   3767  CA  ILE A 238     -13.654  -1.201  -0.616  1.00  0.99           C  
ATOM   3768  HA  ILE A 238     -13.733  -0.390  -1.340  1.00  0.99           H  
ATOM   3769  C   ILE A 238     -12.393  -1.993  -0.974  1.00  0.99           C  
ATOM   3770  CB  ILE A 238     -13.625  -0.556   0.790  1.00  0.99           C  
ATOM   3771  HB  ILE A 238     -14.572  -0.028   0.907  1.00  0.99           H  
ATOM   3772  O   ILE A 238     -12.093  -3.018  -0.362  1.00  0.99           O  
ATOM   3773  CG1 ILE A 238     -12.516   0.513   0.855  1.00  0.99           C  
ATOM   3774 HG12 ILE A 238     -11.539   0.056   0.700  1.00  0.99           H  
ATOM   3775 HG13 ILE A 238     -12.685   1.233   0.054  1.00  0.99           H  
ATOM   3776  CG2 ILE A 238     -13.546  -1.578   1.943  1.00  0.99           C  
ATOM   3777 HG21 ILE A 238     -12.600  -2.119   1.919  1.00  0.99           H  
ATOM   3778 HG22 ILE A 238     -13.649  -1.078   2.906  1.00  0.99           H  
ATOM   3779 HG23 ILE A 238     -14.362  -2.297   1.861  1.00  0.99           H  
ATOM   3780  CD1 ILE A 238     -12.499   1.282   2.180  1.00  0.99           C  
ATOM   3781 HD11 ILE A 238     -13.505   1.613   2.438  1.00  0.99           H  
ATOM   3782 HD12 ILE A 238     -12.099   0.646   2.970  1.00  0.99           H  
ATOM   3783 HD13 ILE A 238     -11.858   2.158   2.085  1.00  0.99           H  
ATOM   3784  N   THR A 239     -11.643  -1.539  -1.976  1.00  0.98           N  
ATOM   3785  H   THR A 239     -11.914  -0.696  -2.463  1.00  0.98           H  
ATOM   3786  CA  THR A 239     -10.421  -2.232  -2.427  1.00  0.98           C  
ATOM   3787  HA  THR A 239     -10.559  -3.302  -2.266  1.00  0.98           H  
ATOM   3788  C   THR A 239      -9.204  -1.784  -1.619  1.00  0.98           C  
ATOM   3789  CB  THR A 239     -10.160  -2.056  -3.934  1.00  0.98           C  
ATOM   3790  HB  THR A 239      -9.479  -2.841  -4.263  1.00  0.98           H  
ATOM   3791  O   THR A 239      -9.236  -0.677  -1.071  1.00  0.98           O  
ATOM   3792  CG2 THR A 239     -11.446  -2.151  -4.754  1.00  0.98           C  
ATOM   3793 HG21 THR A 239     -11.199  -2.384  -5.790  1.00  0.98           H  
ATOM   3794 HG22 THR A 239     -12.076  -2.946  -4.357  1.00  0.98           H  
ATOM   3795 HG23 THR A 239     -12.007  -1.218  -4.712  1.00  0.98           H  
ATOM   3796  OG1 THR A 239      -9.552  -0.819  -4.223  1.00  0.98           O  
ATOM   3797  HG1 THR A 239      -8.650  -0.843  -3.896  1.00  0.98           H  
ATOM   3798  N   PRO A 240      -8.102  -2.556  -1.585  1.00  0.97           N  
ATOM   3799  CA  PRO A 240      -6.830  -2.067  -1.070  1.00  0.97           C  
ATOM   3800  HA  PRO A 240      -6.901  -1.978   0.014  1.00  0.97           H  
ATOM   3801  C   PRO A 240      -6.481  -0.709  -1.689  1.00  0.97           C  
ATOM   3802  CB  PRO A 240      -5.816  -3.161  -1.418  1.00  0.97           C  
ATOM   3803  HB2 PRO A 240      -5.492  -3.073  -2.455  1.00  0.97           H  
ATOM   3804  HB3 PRO A 240      -4.966  -3.175  -0.737  1.00  0.97           H  
ATOM   3805  O   PRO A 240      -6.697  -0.489  -2.885  1.00  0.97           O  
ATOM   3806  CG  PRO A 240      -6.661  -4.421  -1.339  1.00  0.97           C  
ATOM   3807  HG2 PRO A 240      -6.205  -5.263  -1.861  1.00  0.97           H  
ATOM   3808  HG3 PRO A 240      -6.851  -4.668  -0.294  1.00  0.97           H  
ATOM   3809  CD  PRO A 240      -7.939  -3.936  -2.021  1.00  0.97           C  
ATOM   3810  HD2 PRO A 240      -8.777  -4.558  -1.704  1.00  0.97           H  
ATOM   3811  HD3 PRO A 240      -7.818  -3.976  -3.104  1.00  0.97           H  
ATOM   3812  N   GLY A 241      -6.021   0.228  -0.861  1.00  0.95           N  
ATOM   3813  H   GLY A 241      -5.964   0.004   0.123  1.00  0.95           H  
ATOM   3814  CA  GLY A 241      -5.731   1.603  -1.279  1.00  0.95           C  
ATOM   3815  HA2 GLY A 241      -5.365   1.599  -2.306  1.00  0.95           H  
ATOM   3816  HA3 GLY A 241      -4.945   2.017  -0.647  1.00  0.95           H  
ATOM   3817  C   GLY A 241      -6.907   2.572  -1.206  1.00  0.95           C  
ATOM   3818  O   GLY A 241      -6.688   3.780  -1.168  1.00  0.95           O  
ATOM   3819  N   GLN A 242      -8.146   2.093  -1.130  1.00  0.98           N  
ATOM   3820  H   GLN A 242      -8.292   1.094  -1.100  1.00  0.98           H  
ATOM   3821  CA  GLN A 242      -9.314   2.970  -1.124  1.00  0.98           C  
ATOM   3822  HA  GLN A 242      -9.060   3.889  -1.652  1.00  0.98           H  
ATOM   3823  C   GLN A 242      -9.735   3.384   0.285  1.00  0.98           C  
ATOM   3824  CB  GLN A 242     -10.469   2.325  -1.894  1.00  0.98           C  
ATOM   3825  HB2 GLN A 242     -10.697   1.348  -1.468  1.00  0.98           H  
ATOM   3826  HB3 GLN A 242     -11.353   2.955  -1.797  1.00  0.98           H  
ATOM   3827  O   GLN A 242      -9.502   2.688   1.282  1.00  0.98           O  
ATOM   3828  CG  GLN A 242     -10.125   2.185  -3.384  1.00  0.98           C  
ATOM   3829  HG2 GLN A 242      -9.215   1.596  -3.503  1.00  0.98           H  
ATOM   3830  HG3 GLN A 242      -9.933   3.176  -3.795  1.00  0.98           H  
ATOM   3831  CD  GLN A 242     -11.246   1.532  -4.186  1.00  0.98           C  
ATOM   3832  NE2 GLN A 242     -11.126   1.456  -5.492  1.00  0.98           N  
ATOM   3833 HE21 GLN A 242     -10.231   1.700  -5.890  1.00  0.98           H  
ATOM   3834 HE22 GLN A 242     -11.713   0.759  -5.929  1.00  0.98           H  
ATOM   3835  OE1 GLN A 242     -12.307   1.180  -3.686  1.00  0.98           O  
ATOM   3836  N   THR A 243     -10.424   4.519   0.352  1.00  0.99           N  
ATOM   3837  H   THR A 243     -10.537   5.056  -0.496  1.00  0.99           H  
ATOM   3838  CA  THR A 243     -11.125   4.984   1.547  1.00  0.99           C  
ATOM   3839  HA  THR A 243     -11.086   4.197   2.300  1.00  0.99           H  
ATOM   3840  C   THR A 243     -12.593   5.245   1.233  1.00  0.99           C  
ATOM   3841  CB  THR A 243     -10.467   6.218   2.170  1.00  0.99           C  
ATOM   3842  HB  THR A 243     -10.919   6.401   3.145  1.00  0.99           H  
ATOM   3843  O   THR A 243     -12.984   5.545   0.104  1.00  0.99           O  
ATOM   3844  CG2 THR A 243      -8.956   6.056   2.348  1.00  0.99           C  
ATOM   3845 HG21 THR A 243      -8.459   6.124   1.381  1.00  0.99           H  
ATOM   3846 HG22 THR A 243      -8.572   6.836   3.006  1.00  0.99           H  
ATOM   3847 HG23 THR A 243      -8.739   5.078   2.777  1.00  0.99           H  
ATOM   3848  OG1 THR A 243     -10.703   7.325   1.343  1.00  0.99           O  
ATOM   3849  HG1 THR A 243     -10.234   8.083   1.701  1.00  0.99           H  
ATOM   3850  N   THR A 244     -13.455   5.111   2.233  1.00  0.99           N  
ATOM   3851  H   THR A 244     -13.105   4.804   3.129  1.00  0.99           H  
ATOM   3852  CA  THR A 244     -14.880   5.425   2.114  1.00  0.99           C  
ATOM   3853  HA  THR A 244     -15.028   6.175   1.336  1.00  0.99           H  
ATOM   3854  C   THR A 244     -15.360   6.008   3.432  1.00  0.99           C  
ATOM   3855  CB  THR A 244     -15.688   4.175   1.729  1.00  0.99           C  
ATOM   3856  HB  THR A 244     -15.567   3.411   2.496  1.00  0.99           H  
ATOM   3857  O   THR A 244     -15.266   5.350   4.471  1.00  0.99           O  
ATOM   3858  CG2 THR A 244     -17.173   4.470   1.536  1.00  0.99           C  
ATOM   3859 HG21 THR A 244     -17.603   4.854   2.461  1.00  0.99           H  
ATOM   3860 HG22 THR A 244     -17.305   5.208   0.745  1.00  0.99           H  
ATOM   3861 HG23 THR A 244     -17.690   3.551   1.260  1.00  0.99           H  
ATOM   3862  OG1 THR A 244     -15.224   3.671   0.497  1.00  0.99           O  
ATOM   3863  HG1 THR A 244     -14.465   4.196   0.235  1.00  0.99           H  
ATOM   3864  N   ASN A 245     -15.895   7.231   3.404  1.00  0.99           N  
ATOM   3865  H   ASN A 245     -15.991   7.695   2.512  1.00  0.99           H  
ATOM   3866  CA  ASN A 245     -16.590   7.776   4.562  1.00  0.99           C  
ATOM   3867  HA  ASN A 245     -16.272   7.201   5.432  1.00  0.99           H  
ATOM   3868  C   ASN A 245     -18.092   7.592   4.407  1.00  0.99           C  
ATOM   3869  CB  ASN A 245     -16.250   9.233   4.882  1.00  0.99           C  
ATOM   3870  HB2 ASN A 245     -16.686   9.889   4.128  1.00  0.99           H  
ATOM   3871  HB3 ASN A 245     -16.721   9.468   5.836  1.00  0.99           H  
ATOM   3872  O   ASN A 245     -18.686   7.947   3.382  1.00  0.99           O  
ATOM   3873  CG  ASN A 245     -14.778   9.520   5.054  1.00  0.99           C  
ATOM   3874  ND2 ASN A 245     -14.417  10.776   5.027  1.00  0.99           N  
ATOM   3875 HD21 ASN A 245     -13.555  10.863   4.508  1.00  0.99           H  
ATOM   3876 HD22 ASN A 245     -15.092  11.450   4.693  1.00  0.99           H  
ATOM   3877  OD1 ASN A 245     -13.951   8.655   5.276  1.00  0.99           O  
ATOM   3878  N   VAL A 246     -18.710   7.093   5.471  1.00  0.99           N  
ATOM   3879  H   VAL A 246     -18.153   6.856   6.279  1.00  0.99           H  
ATOM   3880  CA  VAL A 246     -20.146   6.850   5.525  1.00  0.99           C  
ATOM   3881  HA  VAL A 246     -20.599   7.342   4.664  1.00  0.99           H  
ATOM   3882  C   VAL A 246     -20.761   7.484   6.768  1.00  0.99           C  
ATOM   3883  CB  VAL A 246     -20.489   5.353   5.402  1.00  0.99           C  
ATOM   3884  HB  VAL A 246     -21.566   5.292   5.245  1.00  0.99           H  
ATOM   3885  O   VAL A 246     -20.150   7.522   7.837  1.00  0.99           O  
ATOM   3886  CG1 VAL A 246     -19.815   4.682   4.202  1.00  0.99           C  
ATOM   3887 HG11 VAL A 246     -18.752   4.542   4.398  1.00  0.99           H  
ATOM   3888 HG12 VAL A 246     -20.265   3.707   4.017  1.00  0.99           H  
ATOM   3889 HG13 VAL A 246     -19.930   5.299   3.311  1.00  0.99           H  
ATOM   3890  CG2 VAL A 246     -20.106   4.539   6.642  1.00  0.99           C  
ATOM   3891 HG21 VAL A 246     -19.037   4.652   6.820  1.00  0.99           H  
ATOM   3892 HG22 VAL A 246     -20.328   3.484   6.476  1.00  0.99           H  
ATOM   3893 HG23 VAL A 246     -20.667   4.878   7.513  1.00  0.99           H  
ATOM   3894  N   LEU A 247     -21.990   7.973   6.639  1.00  0.99           N  
ATOM   3895  H   LEU A 247     -22.417   7.931   5.725  1.00  0.99           H  
ATOM   3896  CA  LEU A 247     -22.815   8.372   7.770  1.00  0.99           C  
ATOM   3897  HA  LEU A 247     -22.166   8.708   8.579  1.00  0.99           H  
ATOM   3898  C   LEU A 247     -23.602   7.162   8.267  1.00  0.99           C  
ATOM   3899  CB  LEU A 247     -23.745   9.534   7.396  1.00  0.99           C  
ATOM   3900  HB2 LEU A 247     -24.393   9.208   6.582  1.00  0.99           H  
ATOM   3901  HB3 LEU A 247     -24.381   9.756   8.252  1.00  0.99           H  
ATOM   3902  O   LEU A 247     -24.376   6.562   7.520  1.00  0.99           O  
ATOM   3903  CG  LEU A 247     -23.026  10.824   6.968  1.00  0.99           C  
ATOM   3904  HG  LEU A 247     -22.364  10.618   6.127  1.00  0.99           H  
ATOM   3905  CD1 LEU A 247     -24.071  11.849   6.527  1.00  0.99           C  
ATOM   3906 HD11 LEU A 247     -24.753  12.073   7.347  1.00  0.99           H  
ATOM   3907 HD12 LEU A 247     -23.568  12.765   6.218  1.00  0.99           H  
ATOM   3908 HD13 LEU A 247     -24.635  11.457   5.681  1.00  0.99           H  
ATOM   3909  CD2 LEU A 247     -22.207  11.441   8.106  1.00  0.99           C  
ATOM   3910 HD21 LEU A 247     -21.753  12.369   7.760  1.00  0.99           H  
ATOM   3911 HD22 LEU A 247     -21.411  10.758   8.403  1.00  0.99           H  
ATOM   3912 HD23 LEU A 247     -22.850  11.652   8.960  1.00  0.99           H  
ATOM   3913  N   LEU A 248     -23.420   6.838   9.541  1.00  0.99           N  
ATOM   3914  H   LEU A 248     -22.738   7.370  10.063  1.00  0.99           H  
ATOM   3915  CA  LEU A 248     -24.188   5.834  10.259  1.00  0.99           C  
ATOM   3916  HA  LEU A 248     -24.800   5.259   9.564  1.00  0.99           H  
ATOM   3917  C   LEU A 248     -25.102   6.536  11.264  1.00  0.99           C  
ATOM   3918  CB  LEU A 248     -23.207   4.881  10.960  1.00  0.99           C  
ATOM   3919  HB2 LEU A 248     -22.598   4.366  10.217  1.00  0.99           H  
ATOM   3920  HB3 LEU A 248     -22.545   5.473  11.592  1.00  0.99           H  
ATOM   3921  O   LEU A 248     -24.610   7.150  12.210  1.00  0.99           O  
ATOM   3922  CG  LEU A 248     -23.945   3.854  11.831  1.00  0.99           C  
ATOM   3923  HG  LEU A 248     -24.727   4.339  12.415  1.00  0.99           H  
ATOM   3924  CD1 LEU A 248     -24.580   2.747  11.002  1.00  0.99           C  
ATOM   3925 HD11 LEU A 248     -25.367   3.148  10.363  1.00  0.99           H  
ATOM   3926 HD12 LEU A 248     -23.831   2.252  10.384  1.00  0.99           H  
ATOM   3927 HD13 LEU A 248     -25.017   2.006  11.672  1.00  0.99           H  
ATOM   3928  CD2 LEU A 248     -23.013   3.210  12.836  1.00  0.99           C  
ATOM   3929 HD21 LEU A 248     -22.335   2.513  12.342  1.00  0.99           H  
ATOM   3930 HD22 LEU A 248     -22.458   3.966  13.390  1.00  0.99           H  
ATOM   3931 HD23 LEU A 248     -23.663   2.663  13.519  1.00  0.99           H  
ATOM   3932  N   THR A 249     -26.416   6.401  11.116  1.00  0.98           N  
ATOM   3933  H   THR A 249     -26.772   5.874  10.332  1.00  0.98           H  
ATOM   3934  CA  THR A 249     -27.371   6.828  12.147  1.00  0.98           C  
ATOM   3935  HA  THR A 249     -26.914   7.587  12.782  1.00  0.98           H  
ATOM   3936  C   THR A 249     -27.713   5.641  13.032  1.00  0.98           C  
ATOM   3937  CB  THR A 249     -28.617   7.471  11.530  1.00  0.98           C  
ATOM   3938  HB  THR A 249     -29.123   6.755  10.884  1.00  0.98           H  
ATOM   3939  O   THR A 249     -28.247   4.642  12.558  1.00  0.98           O  
ATOM   3940  CG2 THR A 249     -29.589   7.992  12.587  1.00  0.98           C  
ATOM   3941 HG21 THR A 249     -30.401   8.531  12.100  1.00  0.98           H  
ATOM   3942 HG22 THR A 249     -29.079   8.656  13.284  1.00  0.98           H  
ATOM   3943 HG23 THR A 249     -30.020   7.155  13.137  1.00  0.98           H  
ATOM   3944  OG1 THR A 249     -28.218   8.589  10.767  1.00  0.98           O  
ATOM   3945  HG1 THR A 249     -27.964   9.281  11.383  1.00  0.98           H  
ATOM   3946  N   ALA A 250     -27.385   5.742  14.319  1.00  0.96           N  
ATOM   3947  H   ALA A 250     -26.960   6.594  14.656  1.00  0.96           H  
ATOM   3948  CA  ALA A 250     -27.774   4.740  15.298  1.00  0.96           C  
ATOM   3949  HA  ALA A 250     -27.468   3.757  14.939  1.00  0.96           H  
ATOM   3950  C   ALA A 250     -29.300   4.741  15.469  1.00  0.96           C  
ATOM   3951  CB  ALA A 250     -27.040   5.037  16.610  1.00  0.96           C  
ATOM   3952  HB1 ALA A 250     -25.963   5.013  16.442  1.00  0.96           H  
ATOM   3953  HB2 ALA A 250     -27.328   6.025  16.970  1.00  0.96           H  
ATOM   3954  HB3 ALA A 250     -27.301   4.291  17.360  1.00  0.96           H  
ATOM   3955  O   ALA A 250     -29.919   5.808  15.518  1.00  0.96           O  
ATOM   3956  N   HIS A 251     -29.895   3.558  15.609  1.00  0.94           N  
ATOM   3957  H   HIS A 251     -29.321   2.728  15.570  1.00  0.94           H  
ATOM   3958  CA  HIS A 251     -31.315   3.377  15.894  1.00  0.94           C  
ATOM   3959  HA  HIS A 251     -31.870   3.699  15.013  1.00  0.94           H  
ATOM   3960  C   HIS A 251     -31.750   4.223  17.097  1.00  0.94           C  
ATOM   3961  CB  HIS A 251     -31.622   1.892  16.136  1.00  0.94           C  
ATOM   3962  HB2 HIS A 251     -30.951   1.490  16.894  1.00  0.94           H  
ATOM   3963  HB3 HIS A 251     -32.643   1.799  16.505  1.00  0.94           H  
ATOM   3964  O   HIS A 251     -30.972   4.395  18.045  1.00  0.94           O  
ATOM   3965  CG  HIS A 251     -31.520   1.083  14.874  1.00  0.94           C  
ATOM   3966  CD2 HIS A 251     -30.629   0.082  14.619  1.00  0.94           C  
ATOM   3967  HD2 HIS A 251     -29.868  -0.289  15.290  1.00  0.94           H  
ATOM   3968  ND1 HIS A 251     -32.285   1.317  13.733  1.00  0.94           N  
ATOM   3969  CE1 HIS A 251     -31.849   0.445  12.815  1.00  0.94           C  
ATOM   3970  HE1 HIS A 251     -32.225   0.373  11.805  1.00  0.94           H  
ATOM   3971  NE2 HIS A 251     -30.854  -0.301  13.317  1.00  0.94           N  
ATOM   3972  HE2 HIS A 251     -30.321  -0.963  12.771  1.00  0.94           H  
ATOM   3973  N   PRO A 252     -32.969   4.787  17.083  1.00  0.89           N  
ATOM   3974  CA  PRO A 252     -33.499   5.518  18.227  1.00  0.89           C  
ATOM   3975  HA  PRO A 252     -32.837   6.348  18.472  1.00  0.89           H  
ATOM   3976  C   PRO A 252     -33.616   4.605  19.454  1.00  0.89           C  
ATOM   3977  CB  PRO A 252     -34.850   6.073  17.766  1.00  0.89           C  
ATOM   3978  HB2 PRO A 252     -34.703   7.054  17.315  1.00  0.89           H  
ATOM   3979  HB3 PRO A 252     -35.575   6.135  18.577  1.00  0.89           H  
ATOM   3980  O   PRO A 252     -33.622   3.378  19.346  1.00  0.89           O  
ATOM   3981  CG  PRO A 252     -35.292   5.084  16.687  1.00  0.89           C  
ATOM   3982  HG2 PRO A 252     -35.761   4.217  17.153  1.00  0.89           H  
ATOM   3983  HG3 PRO A 252     -35.969   5.543  15.967  1.00  0.89           H  
ATOM   3984  CD  PRO A 252     -33.977   4.662  16.039  1.00  0.89           C  
ATOM   3985  HD2 PRO A 252     -33.735   5.337  15.218  1.00  0.89           H  
ATOM   3986  HD3 PRO A 252     -34.058   3.638  15.674  1.00  0.89           H  
ATOM   3987  N   ASN A 253     -33.700   5.212  20.640  1.00  0.80           N  
ATOM   3988  H   ASN A 253     -33.763   6.219  20.671  1.00  0.80           H  
ATOM   3989  CA  ASN A 253     -33.784   4.473  21.896  1.00  0.80           C  
ATOM   3990  HA  ASN A 253     -33.048   3.670  21.859  1.00  0.80           H  
ATOM   3991  C   ASN A 253     -35.164   3.814  22.060  1.00  0.80           C  
ATOM   3992  CB  ASN A 253     -33.436   5.405  23.074  1.00  0.80           C  
ATOM   3993  HB2 ASN A 253     -34.260   6.095  23.260  1.00  0.80           H  
ATOM   3994  HB3 ASN A 253     -32.545   5.990  22.846  1.00  0.80           H  
ATOM   3995  O   ASN A 253     -36.040   4.364  22.720  1.00  0.80           O  
ATOM   3996  CG  ASN A 253     -33.144   4.604  24.328  1.00  0.80           C  
ATOM   3997  ND2 ASN A 253     -33.409   5.130  25.501  1.00  0.80           N  
ATOM   3998 HD21 ASN A 253     -33.241   4.532  26.297  1.00  0.80           H  
ATOM   3999 HD22 ASN A 253     -33.975   5.963  25.568  1.00  0.80           H  
ATOM   4000  OD1 ASN A 253     -32.608   3.514  24.261  1.00  0.80           O  
ATOM   4001  N   THR A 254     -35.369   2.655  21.440  1.00  0.77           N  
ATOM   4002  H   THR A 254     -34.654   2.313  20.814  1.00  0.77           H  
ATOM   4003  CA  THR A 254     -36.550   1.810  21.647  1.00  0.77           C  
ATOM   4004  HA  THR A 254     -37.311   2.382  22.177  1.00  0.77           H  
ATOM   4005  C   THR A 254     -36.182   0.617  22.531  1.00  0.77           C  
ATOM   4006  CB  THR A 254     -37.178   1.364  20.315  1.00  0.77           C  
ATOM   4007  HB  THR A 254     -38.102   0.827  20.528  1.00  0.77           H  
ATOM   4008  O   THR A 254     -35.020   0.196  22.574  1.00  0.77           O  
ATOM   4009  CG2 THR A 254     -37.498   2.535  19.386  1.00  0.77           C  
ATOM   4010 HG21 THR A 254     -38.137   3.249  19.904  1.00  0.77           H  
ATOM   4011 HG22 THR A 254     -38.026   2.171  18.504  1.00  0.77           H  
ATOM   4012 HG23 THR A 254     -36.580   3.035  19.074  1.00  0.77           H  
ATOM   4013  OG1 THR A 254     -36.309   0.504  19.623  1.00  0.77           O  
ATOM   4014  HG1 THR A 254     -36.664   0.389  18.739  1.00  0.77           H  
ATOM   4015  N   SER A 255     -37.164   0.035  23.228  1.00  0.66           N  
ATOM   4016  H   SER A 255     -38.107   0.390  23.152  1.00  0.66           H  
ATOM   4017  CA  SER A 255     -36.979  -1.191  24.030  1.00  0.66           C  
ATOM   4018  HA  SER A 255     -36.327  -0.974  24.877  1.00  0.66           H  
ATOM   4019  C   SER A 255     -36.333  -2.325  23.222  1.00  0.66           C  
ATOM   4020  CB  SER A 255     -38.335  -1.665  24.566  1.00  0.66           C  
ATOM   4021  HB2 SER A 255     -38.732  -0.921  25.256  1.00  0.66           H  
ATOM   4022  HB3 SER A 255     -38.208  -2.608  25.099  1.00  0.66           H  
ATOM   4023  O   SER A 255     -35.553  -3.112  23.750  1.00  0.66           O  
ATOM   4024  OG  SER A 255     -39.240  -1.839  23.490  1.00  0.66           O  
ATOM   4025  HG  SER A 255     -40.070  -2.178  23.834  1.00  0.66           H  
ATOM   4026  N   LEU A 256     -36.581  -2.345  21.910  1.00  0.71           N  
ATOM   4027  H   LEU A 256     -37.264  -1.682  21.572  1.00  0.71           H  
ATOM   4028  CA  LEU A 256     -36.032  -3.303  20.958  1.00  0.71           C  
ATOM   4029  HA  LEU A 256     -36.169  -4.307  21.360  1.00  0.71           H  
ATOM   4030  C   LEU A 256     -34.537  -3.133  20.680  1.00  0.71           C  
ATOM   4031  CB  LEU A 256     -36.812  -3.169  19.641  1.00  0.71           C  
ATOM   4032  HB2 LEU A 256     -36.862  -2.112  19.378  1.00  0.71           H  
ATOM   4033  HB3 LEU A 256     -36.273  -3.669  18.837  1.00  0.71           H  
ATOM   4034  O   LEU A 256     -33.945  -4.073  20.165  1.00  0.71           O  
ATOM   4035  CG  LEU A 256     -38.234  -3.749  19.712  1.00  0.71           C  
ATOM   4036  HG  LEU A 256     -38.694  -3.502  20.669  1.00  0.71           H  
ATOM   4037  CD1 LEU A 256     -39.085  -3.135  18.604  1.00  0.71           C  
ATOM   4038 HD11 LEU A 256     -39.159  -2.057  18.746  1.00  0.71           H  
ATOM   4039 HD12 LEU A 256     -40.091  -3.552  18.643  1.00  0.71           H  
ATOM   4040 HD13 LEU A 256     -38.651  -3.346  17.627  1.00  0.71           H  
ATOM   4041  CD2 LEU A 256     -38.212  -5.270  19.542  1.00  0.71           C  
ATOM   4042 HD21 LEU A 256     -39.236  -5.646  19.540  1.00  0.71           H  
ATOM   4043 HD22 LEU A 256     -37.684  -5.735  20.374  1.00  0.71           H  
ATOM   4044 HD23 LEU A 256     -37.742  -5.542  18.597  1.00  0.71           H  
ATOM   4045  N   HIS A 257     -33.908  -1.994  20.967  1.00  0.70           N  
ATOM   4046  H   HIS A 257     -34.450  -1.233  21.350  1.00  0.70           H  
ATOM   4047  CA  HIS A 257     -32.481  -1.770  20.680  1.00  0.70           C  
ATOM   4048  HA  HIS A 257     -32.041  -2.685  20.283  1.00  0.70           H  
ATOM   4049  C   HIS A 257     -31.650  -1.448  21.920  1.00  0.70           C  
ATOM   4050  CB  HIS A 257     -32.331  -0.700  19.594  1.00  0.70           C  
ATOM   4051  HB2 HIS A 257     -32.763   0.236  19.948  1.00  0.70           H  
ATOM   4052  HB3 HIS A 257     -31.272  -0.531  19.396  1.00  0.70           H  
ATOM   4053  O   HIS A 257     -30.416  -1.444  21.850  1.00  0.70           O  
ATOM   4054  CG  HIS A 257     -32.995  -1.099  18.303  1.00  0.70           C  
ATOM   4055  CD2 HIS A 257     -34.005  -0.427  17.674  1.00  0.70           C  
ATOM   4056  HD2 HIS A 257     -34.431   0.514  17.989  1.00  0.70           H  
ATOM   4057  ND1 HIS A 257     -32.732  -2.227  17.557  1.00  0.70           N  
ATOM   4058  HD1 HIS A 257     -32.036  -2.929  17.763  1.00  0.70           H  
ATOM   4059  CE1 HIS A 257     -33.567  -2.230  16.503  1.00  0.70           C  
ATOM   4060  HE1 HIS A 257     -33.603  -2.981  15.728  1.00  0.70           H  
ATOM   4061  NE2 HIS A 257     -34.372  -1.163  16.547  1.00  0.70           N  
ATOM   4062  N   HIS A 258     -32.299  -1.227  23.062  1.00  0.65           N  
ATOM   4063  H   HIS A 258     -33.309  -1.233  23.060  1.00  0.65           H  
ATOM   4064  CA  HIS A 258     -31.615  -0.944  24.312  1.00  0.65           C  
ATOM   4065  HA  HIS A 258     -31.048  -0.026  24.164  1.00  0.65           H  
ATOM   4066  C   HIS A 258     -30.636  -2.083  24.653  1.00  0.65           C  
ATOM   4067  CB  HIS A 258     -32.648  -0.680  25.417  1.00  0.65           C  
ATOM   4068  HB2 HIS A 258     -33.548  -0.251  24.977  1.00  0.65           H  
ATOM   4069  HB3 HIS A 258     -32.930  -1.616  25.900  1.00  0.65           H  
ATOM   4070  O   HIS A 258     -31.007  -3.252  24.708  1.00  0.65           O  
ATOM   4071  CG  HIS A 258     -32.137   0.295  26.444  1.00  0.65           C  
ATOM   4072  CD2 HIS A 258     -32.515   1.602  26.582  1.00  0.65           C  
ATOM   4073  HD2 HIS A 258     -33.282   2.090  25.999  1.00  0.65           H  
ATOM   4074  ND1 HIS A 258     -31.207   0.053  27.422  1.00  0.65           N  
ATOM   4075  HD1 HIS A 258     -30.839  -0.845  27.702  1.00  0.65           H  
ATOM   4076  CE1 HIS A 258     -31.036   1.178  28.131  1.00  0.65           C  
ATOM   4077  HE1 HIS A 258     -30.427   1.261  29.018  1.00  0.65           H  
ATOM   4078  NE2 HIS A 258     -31.784   2.170  27.633  1.00  0.65           N  
ATOM   4079  N   HIS A 259     -29.357  -1.741  24.839  1.00  0.69           N  
ATOM   4080  H   HIS A 259     -29.135  -0.760  24.742  1.00  0.69           H  
ATOM   4081  CA  HIS A 259     -28.254  -2.679  25.113  1.00  0.69           C  
ATOM   4082  HA  HIS A 259     -27.350  -2.071  25.163  1.00  0.69           H  
ATOM   4083  C   HIS A 259     -27.935  -3.725  24.031  1.00  0.69           C  
ATOM   4084  CB  HIS A 259     -28.425  -3.327  26.496  1.00  0.69           C  
ATOM   4085  HB2 HIS A 259     -29.284  -3.998  26.484  1.00  0.69           H  
ATOM   4086  HB3 HIS A 259     -27.545  -3.929  26.725  1.00  0.69           H  
ATOM   4087  O   HIS A 259     -27.174  -4.656  24.305  1.00  0.69           O  
ATOM   4088  CG  HIS A 259     -28.589  -2.327  27.600  1.00  0.69           C  
ATOM   4089  CD2 HIS A 259     -29.585  -2.302  28.536  1.00  0.69           C  
ATOM   4090  HD2 HIS A 259     -30.401  -3.004  28.621  1.00  0.69           H  
ATOM   4091  ND1 HIS A 259     -27.747  -1.270  27.857  1.00  0.69           N  
ATOM   4092  HD1 HIS A 259     -26.926  -1.028  27.322  1.00  0.69           H  
ATOM   4093  CE1 HIS A 259     -28.229  -0.609  28.919  1.00  0.69           C  
ATOM   4094  HE1 HIS A 259     -27.798   0.280  29.355  1.00  0.69           H  
ATOM   4095  NE2 HIS A 259     -29.346  -1.198  29.361  1.00  0.69           N  
ATOM   4096  N   LYS A 260     -28.429  -3.567  22.797  1.00  0.83           N  
ATOM   4097  H   LYS A 260     -29.059  -2.801  22.606  1.00  0.83           H  
ATOM   4098  CA  LYS A 260     -28.041  -4.461  21.702  1.00  0.83           C  
ATOM   4099  HA  LYS A 260     -27.997  -5.470  22.112  1.00  0.83           H  
ATOM   4100  C   LYS A 260     -26.629  -4.173  21.193  1.00  0.83           C  
ATOM   4101  CB  LYS A 260     -29.092  -4.480  20.582  1.00  0.83           C  
ATOM   4102  HB2 LYS A 260     -28.683  -5.027  19.732  1.00  0.83           H  
ATOM   4103  HB3 LYS A 260     -29.324  -3.464  20.260  1.00  0.83           H  
ATOM   4104  O   LYS A 260     -26.146  -3.035  21.199  1.00  0.83           O  
ATOM   4105  CG  LYS A 260     -30.366  -5.193  21.063  1.00  0.83           C  
ATOM   4106  HG2 LYS A 260     -30.915  -4.541  21.743  1.00  0.83           H  
ATOM   4107  HG3 LYS A 260     -30.085  -6.097  21.603  1.00  0.83           H  
ATOM   4108  CD  LYS A 260     -31.273  -5.602  19.897  1.00  0.83           C  
ATOM   4109  HD2 LYS A 260     -30.706  -6.204  19.186  1.00  0.83           H  
ATOM   4110  HD3 LYS A 260     -31.635  -4.708  19.389  1.00  0.83           H  
ATOM   4111  CE  LYS A 260     -32.440  -6.441  20.443  1.00  0.83           C  
ATOM   4112  HE2 LYS A 260     -32.058  -7.408  20.772  1.00  0.83           H  
ATOM   4113  HE3 LYS A 260     -32.848  -5.930  21.315  1.00  0.83           H  
ATOM   4114  NZ  LYS A 260     -33.522  -6.622  19.442  1.00  0.83           N  
ATOM   4115  HZ1 LYS A 260     -34.254  -7.209  19.817  1.00  0.83           H  
ATOM   4116  HZ2 LYS A 260     -33.929  -5.714  19.271  1.00  0.83           H  
ATOM   4117  HZ3 LYS A 260     -33.180  -7.024  18.581  1.00  0.83           H  
ATOM   4118  N   ASN A 261     -25.986  -5.243  20.742  1.00  0.89           N  
ATOM   4119  H   ASN A 261     -26.492  -6.117  20.714  1.00  0.89           H  
ATOM   4120  CA  ASN A 261     -24.741  -5.208  19.994  1.00  0.89           C  
ATOM   4121  HA  ASN A 261     -24.374  -4.182  19.943  1.00  0.89           H  
ATOM   4122  C   ASN A 261     -25.024  -5.685  18.575  1.00  0.89           C  
ATOM   4123  CB  ASN A 261     -23.683  -6.069  20.688  1.00  0.89           C  
ATOM   4124  HB2 ASN A 261     -22.749  -6.035  20.127  1.00  0.89           H  
ATOM   4125  HB3 ASN A 261     -24.021  -7.105  20.704  1.00  0.89           H  
ATOM   4126  O   ASN A 261     -25.872  -6.550  18.363  1.00  0.89           O  
ATOM   4127  CG  ASN A 261     -23.423  -5.589  22.095  1.00  0.89           C  
ATOM   4128  ND2 ASN A 261     -23.584  -6.444  23.063  1.00  0.89           N  
ATOM   4129 HD21 ASN A 261     -23.524  -6.088  24.007  1.00  0.89           H  
ATOM   4130 HD22 ASN A 261     -23.880  -7.385  22.843  1.00  0.89           H  
ATOM   4131  OD1 ASN A 261     -23.121  -4.439  22.367  1.00  0.89           O  
ATOM   4132  N   PHE A 262     -24.320  -5.101  17.619  1.00  0.94           N  
ATOM   4133  H   PHE A 262     -23.649  -4.391  17.875  1.00  0.94           H  
ATOM   4134  CA  PHE A 262     -24.436  -5.426  16.208  1.00  0.94           C  
ATOM   4135  HA  PHE A 262     -25.070  -6.303  16.075  1.00  0.94           H  
ATOM   4136  C   PHE A 262     -23.050  -5.754  15.679  1.00  0.94           C  
ATOM   4137  CB  PHE A 262     -25.077  -4.251  15.464  1.00  0.94           C  
ATOM   4138  HB2 PHE A 262     -24.437  -3.373  15.557  1.00  0.94           H  
ATOM   4139  HB3 PHE A 262     -25.136  -4.496  14.404  1.00  0.94           H  
ATOM   4140  O   PHE A 262     -22.079  -5.081  16.031  1.00  0.94           O  
ATOM   4141  CG  PHE A 262     -26.463  -3.901  15.970  1.00  0.94           C  
ATOM   4142  CD1 PHE A 262     -27.596  -4.497  15.391  1.00  0.94           C  
ATOM   4143  HD1 PHE A 262     -27.477  -5.205  14.584  1.00  0.94           H  
ATOM   4144  CD2 PHE A 262     -26.623  -3.000  17.041  1.00  0.94           C  
ATOM   4145  HD2 PHE A 262     -25.753  -2.574  17.520  1.00  0.94           H  
ATOM   4146  CE1 PHE A 262     -28.883  -4.160  15.845  1.00  0.94           C  
ATOM   4147  HE1 PHE A 262     -29.749  -4.610  15.382  1.00  0.94           H  
ATOM   4148  CE2 PHE A 262     -27.912  -2.673  17.501  1.00  0.94           C  
ATOM   4149  HE2 PHE A 262     -28.042  -2.005  18.340  1.00  0.94           H  
ATOM   4150  CZ  PHE A 262     -29.041  -3.234  16.888  1.00  0.94           C  
ATOM   4151  HZ  PHE A 262     -30.028  -2.961  17.230  1.00  0.94           H  
ATOM   4152  N   ALA A 263     -22.941  -6.784  14.847  1.00  0.96           N  
ATOM   4153  H   ALA A 263     -23.757  -7.310  14.567  1.00  0.96           H  
ATOM   4154  CA  ALA A 263     -21.667  -7.121  14.240  1.00  0.96           C  
ATOM   4155  HA  ALA A 263     -20.895  -7.100  15.010  1.00  0.96           H  
ATOM   4156  C   ALA A 263     -21.305  -6.095  13.158  1.00  0.96           C  
ATOM   4157  CB  ALA A 263     -21.731  -8.544  13.695  1.00  0.96           C  
ATOM   4158  HB1 ALA A 263     -20.771  -8.788  13.240  1.00  0.96           H  
ATOM   4159  HB2 ALA A 263     -21.935  -9.248  14.502  1.00  0.96           H  
ATOM   4160  HB3 ALA A 263     -22.517  -8.617  12.944  1.00  0.96           H  
ATOM   4161  O   ALA A 263     -22.109  -5.793  12.277  1.00  0.96           O  
ATOM   4162  N   ILE A 264     -20.081  -5.582  13.220  1.00  0.98           N  
ATOM   4163  H   ILE A 264     -19.491  -5.914  13.970  1.00  0.98           H  
ATOM   4164  CA  ILE A 264     -19.400  -4.968  12.077  1.00  0.98           C  
ATOM   4165  HA  ILE A 264     -20.119  -4.528  11.387  1.00  0.98           H  
ATOM   4166  C   ILE A 264     -18.672  -6.115  11.392  1.00  0.98           C  
ATOM   4167  CB  ILE A 264     -18.402  -3.886  12.550  1.00  0.98           C  
ATOM   4168  HB  ILE A 264     -17.654  -4.360  13.186  1.00  0.98           H  
ATOM   4169  O   ILE A 264     -17.930  -6.805  12.080  1.00  0.98           O  
ATOM   4170  CG1 ILE A 264     -19.109  -2.793  13.386  1.00  0.98           C  
ATOM   4171 HG12 ILE A 264     -19.805  -2.240  12.755  1.00  0.98           H  
ATOM   4172 HG13 ILE A 264     -19.685  -3.260  14.186  1.00  0.98           H  
ATOM   4173  CG2 ILE A 264     -17.682  -3.282  11.332  1.00  0.98           C  
ATOM   4174 HG21 ILE A 264     -17.128  -4.051  10.794  1.00  0.98           H  
ATOM   4175 HG22 ILE A 264     -16.962  -2.523  11.639  1.00  0.98           H  
ATOM   4176 HG23 ILE A 264     -18.412  -2.844  10.651  1.00  0.98           H  
ATOM   4177  CD1 ILE A 264     -18.149  -1.803  14.056  1.00  0.98           C  
ATOM   4178 HD11 ILE A 264     -17.423  -2.342  14.664  1.00  0.98           H  
ATOM   4179 HD12 ILE A 264     -17.632  -1.200  13.309  1.00  0.98           H  
ATOM   4180 HD13 ILE A 264     -18.722  -1.135  14.699  1.00  0.98           H  
ATOM   4181  N   ALA A 265     -18.861  -6.350  10.100  1.00  0.98           N  
ATOM   4182  H   ALA A 265     -19.452  -5.740   9.554  1.00  0.98           H  
ATOM   4183  CA  ALA A 265     -18.200  -7.457   9.417  1.00  0.98           C  
ATOM   4184  HA  ALA A 265     -17.386  -7.818  10.046  1.00  0.98           H  
ATOM   4185  C   ALA A 265     -17.569  -7.018   8.099  1.00  0.98           C  
ATOM   4186  CB  ALA A 265     -19.182  -8.616   9.230  1.00  0.98           C  
ATOM   4187  HB1 ALA A 265     -19.959  -8.320   8.526  1.00  0.98           H  
ATOM   4188  HB2 ALA A 265     -19.624  -8.885  10.189  1.00  0.98           H  
ATOM   4189  HB3 ALA A 265     -18.651  -9.480   8.832  1.00  0.98           H  
ATOM   4190  O   ALA A 265     -18.122  -6.170   7.393  1.00  0.98           O  
ATOM   4191  N   ALA A 266     -16.435  -7.632   7.771  1.00  0.99           N  
ATOM   4192  H   ALA A 266     -16.058  -8.329   8.396  1.00  0.99           H  
ATOM   4193  CA  ALA A 266     -15.859  -7.560   6.440  1.00  0.99           C  
ATOM   4194  HA  ALA A 266     -16.665  -7.234   5.783  1.00  0.99           H  
ATOM   4195  C   ALA A 266     -15.428  -8.945   5.947  1.00  0.99           C  
ATOM   4196  CB  ALA A 266     -14.741  -6.512   6.378  1.00  0.99           C  
ATOM   4197  HB1 ALA A 266     -13.882  -6.820   6.973  1.00  0.99           H  
ATOM   4198  HB2 ALA A 266     -15.115  -5.555   6.742  1.00  0.99           H  
ATOM   4199  HB3 ALA A 266     -14.419  -6.395   5.343  1.00  0.99           H  
ATOM   4200  O   ALA A 266     -15.014  -9.795   6.739  1.00  0.99           O  
ATOM   4201  N   ARG A 267     -15.576  -9.173   4.644  1.00  0.98           N  
ATOM   4202  H   ARG A 267     -15.877  -8.402   4.065  1.00  0.98           H  
ATOM   4203  CA  ARG A 267     -15.267 -10.434   3.963  1.00  0.98           C  
ATOM   4204  HA  ARG A 267     -14.523 -10.984   4.539  1.00  0.98           H  
ATOM   4205  C   ARG A 267     -14.675 -10.121   2.591  1.00  0.98           C  
ATOM   4206  CB  ARG A 267     -16.555 -11.265   3.847  1.00  0.98           C  
ATOM   4207  HB2 ARG A 267     -17.266 -10.751   3.200  1.00  0.98           H  
ATOM   4208  HB3 ARG A 267     -16.982 -11.370   4.844  1.00  0.98           H  
ATOM   4209  O   ARG A 267     -15.142  -9.150   1.986  1.00  0.98           O  
ATOM   4210  CG  ARG A 267     -16.296 -12.665   3.296  1.00  0.98           C  
ATOM   4211  HG2 ARG A 267     -15.524 -13.124   3.915  1.00  0.98           H  
ATOM   4212  HG3 ARG A 267     -15.967 -12.610   2.258  1.00  0.98           H  
ATOM   4213  CD  ARG A 267     -17.494 -13.595   3.410  1.00  0.98           C  
ATOM   4214  HD2 ARG A 267     -17.151 -14.614   3.233  1.00  0.98           H  
ATOM   4215  HD3 ARG A 267     -17.869 -13.541   4.433  1.00  0.98           H  
ATOM   4216  NE  ARG A 267     -18.584 -13.290   2.476  1.00  0.98           N  
ATOM   4217  HE  ARG A 267     -18.404 -12.647   1.718  1.00  0.98           H  
ATOM   4218  NH1 ARG A 267     -20.016 -14.845   3.379  1.00  0.98           N  
ATOM   4219 HH11 ARG A 267     -19.268 -15.156   3.983  1.00  0.98           H  
ATOM   4220 HH12 ARG A 267     -20.881 -15.361   3.312  1.00  0.98           H  
ATOM   4221  NH2 ARG A 267     -20.702 -13.574   1.739  1.00  0.98           N  
ATOM   4222 HH21 ARG A 267     -21.657 -13.881   1.851  1.00  0.98           H  
ATOM   4223 HH22 ARG A 267     -20.488 -12.908   1.010  1.00  0.98           H  
ATOM   4224  CZ  ARG A 267     -19.750 -13.899   2.530  1.00  0.98           C  
ATOM   4225  N   PRO A 268     -13.712 -10.906   2.086  1.00  0.98           N  
ATOM   4226  CA  PRO A 268     -13.102 -10.606   0.806  1.00  0.98           C  
ATOM   4227  HA  PRO A 268     -12.665  -9.610   0.882  1.00  0.98           H  
ATOM   4228  C   PRO A 268     -14.104 -10.654  -0.350  1.00  0.98           C  
ATOM   4229  CB  PRO A 268     -11.967 -11.609   0.608  1.00  0.98           C  
ATOM   4230  HB2 PRO A 268     -11.043 -11.212   1.031  1.00  0.98           H  
ATOM   4231  HB3 PRO A 268     -11.819 -11.884  -0.436  1.00  0.98           H  
ATOM   4232  O   PRO A 268     -15.085 -11.403  -0.337  1.00  0.98           O  
ATOM   4233  CG  PRO A 268     -12.454 -12.779   1.441  1.00  0.98           C  
ATOM   4234  HG2 PRO A 268     -11.627 -13.445   1.687  1.00  0.98           H  
ATOM   4235  HG3 PRO A 268     -13.228 -13.325   0.903  1.00  0.98           H  
ATOM   4236  CD  PRO A 268     -13.043 -12.068   2.653  1.00  0.98           C  
ATOM   4237  HD2 PRO A 268     -13.697 -12.751   3.194  1.00  0.98           H  
ATOM   4238  HD3 PRO A 268     -12.240 -11.727   3.306  1.00  0.98           H  
ATOM   4239  N   TYR A 269     -13.813  -9.856  -1.364  1.00  0.98           N  
ATOM   4240  H   TYR A 269     -13.004  -9.263  -1.242  1.00  0.98           H  
ATOM   4241  CA  TYR A 269     -14.279  -9.996  -2.729  1.00  0.98           C  
ATOM   4242  HA  TYR A 269     -15.075 -10.740  -2.774  1.00  0.98           H  
ATOM   4243  C   TYR A 269     -13.084 -10.472  -3.554  1.00  0.98           C  
ATOM   4244  CB  TYR A 269     -14.830  -8.659  -3.226  1.00  0.98           C  
ATOM   4245  HB2 TYR A 269     -14.120  -7.877  -2.959  1.00  0.98           H  
ATOM   4246  HB3 TYR A 269     -15.759  -8.440  -2.700  1.00  0.98           H  
ATOM   4247  O   TYR A 269     -12.096  -9.755  -3.707  1.00  0.98           O  
ATOM   4248  CG  TYR A 269     -15.078  -8.608  -4.722  1.00  0.98           C  
ATOM   4249  CD1 TYR A 269     -14.292  -7.762  -5.525  1.00  0.98           C  
ATOM   4250  HD1 TYR A 269     -13.514  -7.159  -5.079  1.00  0.98           H  
ATOM   4251  CD2 TYR A 269     -16.065  -9.414  -5.320  1.00  0.98           C  
ATOM   4252  HD2 TYR A 269     -16.662 -10.075  -4.710  1.00  0.98           H  
ATOM   4253  CE1 TYR A 269     -14.494  -7.702  -6.912  1.00  0.98           C  
ATOM   4254  HE1 TYR A 269     -13.875  -7.044  -7.503  1.00  0.98           H  
ATOM   4255  CE2 TYR A 269     -16.274  -9.364  -6.712  1.00  0.98           C  
ATOM   4256  HE2 TYR A 269     -17.027  -9.982  -7.178  1.00  0.98           H  
ATOM   4257  OH  TYR A 269     -15.700  -8.408  -8.843  1.00  0.98           O  
ATOM   4258  HH  TYR A 269     -15.039  -7.832  -9.234  1.00  0.98           H  
ATOM   4259  CZ  TYR A 269     -15.492  -8.499  -7.506  1.00  0.98           C  
ATOM   4260  N   ALA A 270     -13.168 -11.700  -4.049  1.00  0.96           N  
ATOM   4261  H   ALA A 270     -14.051 -12.184  -3.973  1.00  0.96           H  
ATOM   4262  CA  ALA A 270     -12.110 -12.368  -4.780  1.00  0.96           C  
ATOM   4263  HA  ALA A 270     -11.394 -11.629  -5.137  1.00  0.96           H  
ATOM   4264  C   ALA A 270     -12.717 -13.085  -5.983  1.00  0.96           C  
ATOM   4265  CB  ALA A 270     -11.368 -13.332  -3.847  1.00  0.96           C  
ATOM   4266  HB1 ALA A 270     -10.925 -12.779  -3.019  1.00  0.96           H  
ATOM   4267  HB2 ALA A 270     -10.570 -13.837  -4.392  1.00  0.96           H  
ATOM   4268  HB3 ALA A 270     -12.055 -14.079  -3.451  1.00  0.96           H  
ATOM   4269  O   ALA A 270     -13.674 -13.853  -5.872  1.00  0.96           O  
ATOM   4270  N   THR A 271     -12.147 -12.819  -7.150  1.00  0.94           N  
ATOM   4271  H   THR A 271     -11.434 -12.104  -7.178  1.00  0.94           H  
ATOM   4272  CA  THR A 271     -12.604 -13.402  -8.416  1.00  0.94           C  
ATOM   4273  HA  THR A 271     -13.443 -14.076  -8.243  1.00  0.94           H  
ATOM   4274  C   THR A 271     -11.527 -14.223  -9.119  1.00  0.94           C  
ATOM   4275  CB  THR A 271     -13.077 -12.294  -9.343  1.00  0.94           C  
ATOM   4276  HB  THR A 271     -13.470 -12.787 -10.232  1.00  0.94           H  
ATOM   4277  O   THR A 271     -11.791 -14.824 -10.157  1.00  0.94           O  
ATOM   4278  CG2 THR A 271     -14.204 -11.435  -8.789  1.00  0.94           C  
ATOM   4279 HG21 THR A 271     -15.062 -12.062  -8.546  1.00  0.94           H  
ATOM   4280 HG22 THR A 271     -13.878 -10.905  -7.894  1.00  0.94           H  
ATOM   4281 HG23 THR A 271     -14.491 -10.708  -9.548  1.00  0.94           H  
ATOM   4282  OG1 THR A 271     -11.988 -11.432  -9.651  1.00  0.94           O  
ATOM   4283  HG1 THR A 271     -11.213 -11.981  -9.785  1.00  0.94           H  
ATOM   4284  N   GLY A 272     -10.309 -14.180  -8.584  1.00  0.91           N  
ATOM   4285  H   GLY A 272     -10.194 -13.746  -7.679  1.00  0.91           H  
ATOM   4286  CA  GLY A 272      -9.154 -14.870  -9.126  1.00  0.91           C  
ATOM   4287  HA2 GLY A 272      -9.178 -14.820 -10.215  1.00  0.91           H  
ATOM   4288  HA3 GLY A 272      -8.254 -14.392  -8.739  1.00  0.91           H  
ATOM   4289  C   GLY A 272      -9.090 -16.345  -8.790  1.00  0.91           C  
ATOM   4290  O   GLY A 272      -9.877 -16.855  -7.996  1.00  0.91           O  
ATOM   4291  N   GLN A 273      -8.142 -17.027  -9.429  1.00  0.88           N  
ATOM   4292  H   GLN A 273      -7.503 -16.495 -10.002  1.00  0.88           H  
ATOM   4293  CA  GLN A 273      -7.885 -18.456  -9.203  1.00  0.88           C  
ATOM   4294  HA  GLN A 273      -8.802 -18.934  -8.858  1.00  0.88           H  
ATOM   4295  C   GLN A 273      -6.841 -18.692  -8.101  1.00  0.88           C  
ATOM   4296  CB  GLN A 273      -7.460 -19.128 -10.520  1.00  0.88           C  
ATOM   4297  HB2 GLN A 273      -6.530 -18.677 -10.864  1.00  0.88           H  
ATOM   4298  HB3 GLN A 273      -7.270 -20.185 -10.330  1.00  0.88           H  
ATOM   4299  O   GLN A 273      -6.638 -19.826  -7.669  1.00  0.88           O  
ATOM   4300  CG  GLN A 273      -8.506 -19.017 -11.642  1.00  0.88           C  
ATOM   4301  HG2 GLN A 273      -8.646 -17.969 -11.906  1.00  0.88           H  
ATOM   4302  HG3 GLN A 273      -8.128 -19.530 -12.526  1.00  0.88           H  
ATOM   4303  CD  GLN A 273      -9.848 -19.640 -11.269  1.00  0.88           C  
ATOM   4304  NE2 GLN A 273     -10.928 -18.891 -11.304  1.00  0.88           N  
ATOM   4305 HE21 GLN A 273     -10.861 -17.896 -11.459  1.00  0.88           H  
ATOM   4306 HE22 GLN A 273     -11.775 -19.336 -10.979  1.00  0.88           H  
ATOM   4307  OE1 GLN A 273      -9.955 -20.808 -10.938  1.00  0.88           O  
ATOM   4308  N   GLY A 274      -6.162 -17.629  -7.657  1.00  0.89           N  
ATOM   4309  H   GLY A 274      -6.372 -16.727  -8.059  1.00  0.89           H  
ATOM   4310  CA  GLY A 274      -5.223 -17.680  -6.542  1.00  0.89           C  
ATOM   4311  HA2 GLY A 274      -4.480 -18.453  -6.740  1.00  0.89           H  
ATOM   4312  HA3 GLY A 274      -4.712 -16.722  -6.456  1.00  0.89           H  
ATOM   4313  C   GLY A 274      -5.904 -17.982  -5.205  1.00  0.89           C  
ATOM   4314  O   GLY A 274      -7.096 -17.749  -5.011  1.00  0.89           O  
ATOM   4315  N   THR A 275      -5.124 -18.490  -4.253  1.00  0.92           N  
ATOM   4316  H   THR A 275      -4.143 -18.642  -4.441  1.00  0.92           H  
ATOM   4317  CA  THR A 275      -5.576 -18.648  -2.868  1.00  0.92           C  
ATOM   4318  HA  THR A 275      -6.541 -19.155  -2.865  1.00  0.92           H  
ATOM   4319  C   THR A 275      -5.746 -17.286  -2.202  1.00  0.92           C  
ATOM   4320  CB  THR A 275      -4.581 -19.477  -2.048  1.00  0.92           C  
ATOM   4321  HB  THR A 275      -4.884 -19.467  -1.001  1.00  0.92           H  
ATOM   4322  O   THR A 275      -4.884 -16.421  -2.348  1.00  0.92           O  
ATOM   4323  CG2 THR A 275      -4.518 -20.927  -2.527  1.00  0.92           C  
ATOM   4324 HG21 THR A 275      -3.827 -21.485  -1.894  1.00  0.92           H  
ATOM   4325 HG22 THR A 275      -4.170 -20.971  -3.559  1.00  0.92           H  
ATOM   4326 HG23 THR A 275      -5.507 -21.380  -2.460  1.00  0.92           H  
ATOM   4327  OG1 THR A 275      -3.282 -18.940  -2.165  1.00  0.92           O  
ATOM   4328  HG1 THR A 275      -3.339 -17.995  -2.005  1.00  0.92           H  
ATOM   4329  N   PHE A 276      -6.802 -17.133  -1.410  1.00  0.95           N  
ATOM   4330  H   PHE A 276      -7.470 -17.886  -1.326  1.00  0.95           H  
ATOM   4331  CA  PHE A 276      -7.083 -15.949  -0.598  1.00  0.95           C  
ATOM   4332  HA  PHE A 276      -6.171 -15.369  -0.459  1.00  0.95           H  
ATOM   4333  C   PHE A 276      -7.582 -16.376   0.789  1.00  0.95           C  
ATOM   4334  CB  PHE A 276      -8.094 -15.052  -1.326  1.00  0.95           C  
ATOM   4335  HB2 PHE A 276      -8.236 -14.144  -0.741  1.00  0.95           H  
ATOM   4336  HB3 PHE A 276      -7.669 -14.748  -2.283  1.00  0.95           H  
ATOM   4337  O   PHE A 276      -8.017 -17.518   0.975  1.00  0.95           O  
ATOM   4338  CG  PHE A 276      -9.448 -15.693  -1.572  1.00  0.95           C  
ATOM   4339  CD1 PHE A 276      -9.659 -16.493  -2.711  1.00  0.95           C  
ATOM   4340  HD1 PHE A 276      -8.861 -16.640  -3.423  1.00  0.95           H  
ATOM   4341  CD2 PHE A 276     -10.501 -15.484  -0.661  1.00  0.95           C  
ATOM   4342  HD2 PHE A 276     -10.339 -14.861   0.206  1.00  0.95           H  
ATOM   4343  CE1 PHE A 276     -10.913 -17.090  -2.933  1.00  0.95           C  
ATOM   4344  HE1 PHE A 276     -11.066 -17.693  -3.816  1.00  0.95           H  
ATOM   4345  CE2 PHE A 276     -11.758 -16.073  -0.888  1.00  0.95           C  
ATOM   4346  HE2 PHE A 276     -12.567 -15.896  -0.194  1.00  0.95           H  
ATOM   4347  CZ  PHE A 276     -11.963 -16.879  -2.021  1.00  0.95           C  
ATOM   4348  HZ  PHE A 276     -12.930 -17.325  -2.201  1.00  0.95           H  
ATOM   4349  N   ASP A 277      -7.500 -15.483   1.774  1.00  0.96           N  
ATOM   4350  H   ASP A 277      -7.222 -14.536   1.559  1.00  0.96           H  
ATOM   4351  CA  ASP A 277      -8.045 -15.733   3.110  1.00  0.96           C  
ATOM   4352  HA  ASP A 277      -7.779 -16.741   3.428  1.00  0.96           H  
ATOM   4353  C   ASP A 277      -9.579 -15.657   3.035  1.00  0.96           C  
ATOM   4354  CB  ASP A 277      -7.393 -14.758   4.112  1.00  0.96           C  
ATOM   4355  HB2 ASP A 277      -6.334 -15.009   4.179  1.00  0.96           H  
ATOM   4356  HB3 ASP A 277      -7.451 -13.739   3.729  1.00  0.96           H  
ATOM   4357  O   ASP A 277     -10.165 -14.593   2.979  1.00  0.96           O  
ATOM   4358  CG  ASP A 277      -7.972 -14.795   5.532  1.00  0.96           C  
ATOM   4359  OD1 ASP A 277      -8.972 -15.522   5.754  1.00  0.96           O  
ATOM   4360  OD2 ASP A 277      -7.391 -14.124   6.421  1.00  0.96           O  
ATOM   4361  N   ASN A 278     -10.275 -16.793   3.002  1.00  0.97           N  
ATOM   4362  H   ASN A 278      -9.765 -17.663   3.047  1.00  0.97           H  
ATOM   4363  CA  ASN A 278     -11.732 -16.822   2.814  1.00  0.97           C  
ATOM   4364  HA  ASN A 278     -11.985 -16.001   2.144  1.00  0.97           H  
ATOM   4365  C   ASN A 278     -12.545 -16.557   4.099  1.00  0.97           C  
ATOM   4366  CB  ASN A 278     -12.117 -18.121   2.092  1.00  0.97           C  
ATOM   4367  HB2 ASN A 278     -13.162 -18.063   1.786  1.00  0.97           H  
ATOM   4368  HB3 ASN A 278     -11.507 -18.215   1.194  1.00  0.97           H  
ATOM   4369  O   ASN A 278     -13.755 -16.816   4.141  1.00  0.97           O  
ATOM   4370  CG  ASN A 278     -11.939 -19.372   2.934  1.00  0.97           C  
ATOM   4371  ND2 ASN A 278     -12.102 -20.524   2.329  1.00  0.97           N  
ATOM   4372 HD21 ASN A 278     -11.918 -21.342   2.892  1.00  0.97           H  
ATOM   4373 HD22 ASN A 278     -12.251 -20.553   1.331  1.00  0.97           H  
ATOM   4374  OD1 ASN A 278     -11.655 -19.363   4.118  1.00  0.97           O  
ATOM   4375  N   THR A 279     -11.909 -16.067   5.161  1.00  0.98           N  
ATOM   4376  H   THR A 279     -10.929 -15.836   5.079  1.00  0.98           H  
ATOM   4377  CA  THR A 279     -12.569 -15.842   6.446  1.00  0.98           C  
ATOM   4378  HA  THR A 279     -13.292 -16.645   6.590  1.00  0.98           H  
ATOM   4379  C   THR A 279     -13.352 -14.524   6.478  1.00  0.98           C  
ATOM   4380  CB  THR A 279     -11.580 -15.944   7.611  1.00  0.98           C  
ATOM   4381  HB  THR A 279     -12.140 -15.837   8.541  1.00  0.98           H  
ATOM   4382  O   THR A 279     -13.349 -13.709   5.556  1.00  0.98           O  
ATOM   4383  CG2 THR A 279     -10.836 -17.278   7.678  1.00  0.98           C  
ATOM   4384 HG21 THR A 279     -10.140 -17.263   8.517  1.00  0.98           H  
ATOM   4385 HG22 THR A 279     -10.275 -17.456   6.761  1.00  0.98           H  
ATOM   4386 HG23 THR A 279     -11.550 -18.090   7.817  1.00  0.98           H  
ATOM   4387  OG1 THR A 279     -10.680 -14.887   7.552  1.00  0.98           O  
ATOM   4388  HG1 THR A 279     -10.005 -15.102   6.904  1.00  0.98           H  
ATOM   4389  N   THR A 280     -14.126 -14.326   7.547  1.00  0.98           N  
ATOM   4390  H   THR A 280     -14.041 -14.984   8.308  1.00  0.98           H  
ATOM   4391  CA  THR A 280     -14.840 -13.072   7.819  1.00  0.98           C  
ATOM   4392  HA  THR A 280     -14.673 -12.357   7.013  1.00  0.98           H  
ATOM   4393  C   THR A 280     -14.284 -12.479   9.100  1.00  0.98           C  
ATOM   4394  CB  THR A 280     -16.351 -13.316   7.930  1.00  0.98           C  
ATOM   4395  HB  THR A 280     -16.535 -14.061   8.703  1.00  0.98           H  
ATOM   4396  O   THR A 280     -14.270 -13.138  10.138  1.00  0.98           O  
ATOM   4397  CG2 THR A 280     -17.174 -12.065   8.240  1.00  0.98           C  
ATOM   4398 HG21 THR A 280     -18.232 -12.326   8.254  1.00  0.98           H  
ATOM   4399 HG22 THR A 280     -17.001 -11.308   7.476  1.00  0.98           H  
ATOM   4400 HG23 THR A 280     -16.898 -11.668   9.217  1.00  0.98           H  
ATOM   4401  OG1 THR A 280     -16.807 -13.818   6.695  1.00  0.98           O  
ATOM   4402  HG1 THR A 280     -16.058 -14.290   6.325  1.00  0.98           H  
ATOM   4403  N   ILE A 281     -13.866 -11.218   9.052  1.00  0.98           N  
ATOM   4404  H   ILE A 281     -13.956 -10.721   8.178  1.00  0.98           H  
ATOM   4405  CA  ILE A 281     -13.527 -10.454  10.251  1.00  0.98           C  
ATOM   4406  HA  ILE A 281     -13.114 -11.146  10.986  1.00  0.98           H  
ATOM   4407  C   ILE A 281     -14.793  -9.854  10.850  1.00  0.98           C  
ATOM   4408  CB  ILE A 281     -12.437  -9.407   9.954  1.00  0.98           C  
ATOM   4409  HB  ILE A 281     -11.517  -9.964   9.778  1.00  0.98           H  
ATOM   4410  O   ILE A 281     -15.649  -9.347  10.124  1.00  0.98           O  
ATOM   4411  CG1 ILE A 281     -12.144  -8.450  11.109  1.00  0.98           C  
ATOM   4412 HG12 ILE A 281     -11.394  -7.728  10.784  1.00  0.98           H  
ATOM   4413 HG13 ILE A 281     -13.056  -7.918  11.380  1.00  0.98           H  
ATOM   4414  CG2 ILE A 281     -12.740  -8.530   8.732  1.00  0.98           C  
ATOM   4415 HG21 ILE A 281     -13.696  -8.024   8.864  1.00  0.98           H  
ATOM   4416 HG22 ILE A 281     -11.953  -7.790   8.588  1.00  0.98           H  
ATOM   4417 HG23 ILE A 281     -12.765  -9.141   7.829  1.00  0.98           H  
ATOM   4418  CD1 ILE A 281     -11.592  -9.143  12.332  1.00  0.98           C  
ATOM   4419 HD11 ILE A 281     -12.334  -9.831  12.737  1.00  0.98           H  
ATOM   4420 HD12 ILE A 281     -10.686  -9.686  12.061  1.00  0.98           H  
ATOM   4421 HD13 ILE A 281     -11.355  -8.396  13.090  1.00  0.98           H  
ATOM   4422  N   ALA A 282     -14.892  -9.864  12.181  1.00  0.98           N  
ATOM   4423  H   ALA A 282     -14.140 -10.274  12.717  1.00  0.98           H  
ATOM   4424  CA  ALA A 282     -15.954  -9.184  12.903  1.00  0.98           C  
ATOM   4425  HA  ALA A 282     -16.497  -8.577  12.178  1.00  0.98           H  
ATOM   4426  C   ALA A 282     -15.433  -8.225  13.984  1.00  0.98           C  
ATOM   4427  CB  ALA A 282     -16.957 -10.201  13.450  1.00  0.98           C  
ATOM   4428  HB1 ALA A 282     -17.776  -9.674  13.940  1.00  0.98           H  
ATOM   4429  HB2 ALA A 282     -16.469 -10.861  14.167  1.00  0.98           H  
ATOM   4430  HB3 ALA A 282     -17.363 -10.788  12.626  1.00  0.98           H  
ATOM   4431  O   ALA A 282     -14.440  -8.467  14.663  1.00  0.98           O  
ATOM   4432  N   GLY A 283     -16.164  -7.136  14.170  1.00  0.97           N  
ATOM   4433  H   GLY A 283     -16.953  -7.026  13.549  1.00  0.97           H  
ATOM   4434  CA  GLY A 283     -16.090  -6.223  15.299  1.00  0.97           C  
ATOM   4435  HA2 GLY A 283     -15.675  -5.267  14.982  1.00  0.97           H  
ATOM   4436  HA3 GLY A 283     -15.460  -6.636  16.087  1.00  0.97           H  
ATOM   4437  C   GLY A 283     -17.485  -5.988  15.859  1.00  0.97           C  
ATOM   4438  O   GLY A 283     -18.467  -6.589  15.420  1.00  0.97           O  
ATOM   4439  N   ILE A 284     -17.587  -5.093  16.832  1.00  0.95           N  
ATOM   4440  H   ILE A 284     -16.744  -4.650  17.168  1.00  0.95           H  
ATOM   4441  CA  ILE A 284     -18.842  -4.832  17.535  1.00  0.95           C  
ATOM   4442  HA  ILE A 284     -19.653  -5.401  17.083  1.00  0.95           H  
ATOM   4443  C   ILE A 284     -19.202  -3.362  17.431  1.00  0.95           C  
ATOM   4444  CB  ILE A 284     -18.723  -5.284  19.000  1.00  0.95           C  
ATOM   4445  HB  ILE A 284     -17.844  -4.809  19.435  1.00  0.95           H  
ATOM   4446  O   ILE A 284     -18.401  -2.492  17.751  1.00  0.95           O  
ATOM   4447  CG1 ILE A 284     -18.573  -6.815  19.085  1.00  0.95           C  
ATOM   4448 HG12 ILE A 284     -19.569  -7.256  19.112  1.00  0.95           H  
ATOM   4449 HG13 ILE A 284     -18.040  -7.223  18.226  1.00  0.95           H  
ATOM   4450  CG2 ILE A 284     -19.966  -4.863  19.810  1.00  0.95           C  
ATOM   4451 HG21 ILE A 284     -20.868  -5.176  19.283  1.00  0.95           H  
ATOM   4452 HG22 ILE A 284     -19.951  -5.316  20.801  1.00  0.95           H  
ATOM   4453 HG23 ILE A 284     -19.982  -3.781  19.937  1.00  0.95           H  
ATOM   4454  CD1 ILE A 284     -17.800  -7.219  20.336  1.00  0.95           C  
ATOM   4455 HD11 ILE A 284     -17.882  -8.293  20.499  1.00  0.95           H  
ATOM   4456 HD12 ILE A 284     -18.178  -6.663  21.194  1.00  0.95           H  
ATOM   4457 HD13 ILE A 284     -16.750  -6.950  20.223  1.00  0.95           H  
ATOM   4458  N   LEU A 285     -20.447  -3.081  17.081  1.00  0.95           N  
ATOM   4459  H   LEU A 285     -21.034  -3.844  16.776  1.00  0.95           H  
ATOM   4460  CA  LEU A 285     -21.100  -1.814  17.348  1.00  0.95           C  
ATOM   4461  HA  LEU A 285     -20.343  -1.060  17.562  1.00  0.95           H  
ATOM   4462  C   LEU A 285     -21.996  -1.974  18.579  1.00  0.95           C  
ATOM   4463  CB  LEU A 285     -21.833  -1.380  16.077  1.00  0.95           C  
ATOM   4464  HB2 LEU A 285     -21.089  -1.301  15.284  1.00  0.95           H  
ATOM   4465  HB3 LEU A 285     -22.554  -2.140  15.775  1.00  0.95           H  
ATOM   4466  O   LEU A 285     -22.875  -2.832  18.596  1.00  0.95           O  
ATOM   4467  CG  LEU A 285     -22.526  -0.026  16.261  1.00  0.95           C  
ATOM   4468  HG  LEU A 285     -21.959   0.586  16.962  1.00  0.95           H  
ATOM   4469  CD1 LEU A 285     -22.588   0.723  14.946  1.00  0.95           C  
ATOM   4470 HD11 LEU A 285     -22.841   1.755  15.190  1.00  0.95           H  
ATOM   4471 HD12 LEU A 285     -23.347   0.290  14.294  1.00  0.95           H  
ATOM   4472 HD13 LEU A 285     -21.624   0.708  14.438  1.00  0.95           H  
ATOM   4473  CD2 LEU A 285     -23.965  -0.168  16.753  1.00  0.95           C  
ATOM   4474 HD21 LEU A 285     -23.995  -0.477  17.797  1.00  0.95           H  
ATOM   4475 HD22 LEU A 285     -24.485   0.786  16.658  1.00  0.95           H  
ATOM   4476 HD23 LEU A 285     -24.493  -0.897  16.138  1.00  0.95           H  
ATOM   4477  N   THR A 286     -21.787  -1.160  19.614  1.00  0.92           N  
ATOM   4478  H   THR A 286     -21.076  -0.448  19.521  1.00  0.92           H  
ATOM   4479  CA  THR A 286     -22.526  -1.257  20.882  1.00  0.92           C  
ATOM   4480  HA  THR A 286     -23.312  -2.003  20.765  1.00  0.92           H  
ATOM   4481  C   THR A 286     -23.217   0.047  21.260  1.00  0.92           C  
ATOM   4482  CB  THR A 286     -21.637  -1.769  22.025  1.00  0.92           C  
ATOM   4483  HB  THR A 286     -21.181  -2.709  21.714  1.00  0.92           H  
ATOM   4484  O   THR A 286     -22.633   1.130  21.185  1.00  0.92           O  
ATOM   4485  CG2 THR A 286     -20.523  -0.819  22.447  1.00  0.92           C  
ATOM   4486 HG21 THR A 286     -19.879  -1.325  23.165  1.00  0.92           H  
ATOM   4487 HG22 THR A 286     -19.934  -0.541  21.573  1.00  0.92           H  
ATOM   4488 HG23 THR A 286     -20.945   0.073  22.909  1.00  0.92           H  
ATOM   4489  OG1 THR A 286     -22.431  -2.010  23.165  1.00  0.92           O  
ATOM   4490  HG1 THR A 286     -22.777  -2.893  23.013  1.00  0.92           H  
ATOM   4491  N   TYR A 287     -24.456  -0.082  21.732  1.00  0.91           N  
ATOM   4492  H   TYR A 287     -24.879  -0.998  21.696  1.00  0.91           H  
ATOM   4493  CA  TYR A 287     -25.259   1.001  22.310  1.00  0.91           C  
ATOM   4494  HA  TYR A 287     -24.984   1.945  21.840  1.00  0.91           H  
ATOM   4495  C   TYR A 287     -25.011   1.159  23.823  1.00  0.91           C  
ATOM   4496  CB  TYR A 287     -26.738   0.725  21.996  1.00  0.91           C  
ATOM   4497  HB2 TYR A 287     -27.354   1.386  22.607  1.00  0.91           H  
ATOM   4498  HB3 TYR A 287     -26.987  -0.298  22.279  1.00  0.91           H  
ATOM   4499  O   TYR A 287     -25.601   2.013  24.486  1.00  0.91           O  
ATOM   4500  CG  TYR A 287     -27.108   0.939  20.539  1.00  0.91           C  
ATOM   4501  CD1 TYR A 287     -27.958   2.004  20.189  1.00  0.91           C  
ATOM   4502  HD1 TYR A 287     -28.363   2.647  20.956  1.00  0.91           H  
ATOM   4503  CD2 TYR A 287     -26.615   0.087  19.529  1.00  0.91           C  
ATOM   4504  HD2 TYR A 287     -25.999  -0.765  19.777  1.00  0.91           H  
ATOM   4505  CE1 TYR A 287     -28.313   2.220  18.849  1.00  0.91           C  
ATOM   4506  HE1 TYR A 287     -28.996   3.012  18.576  1.00  0.91           H  
ATOM   4507  CE2 TYR A 287     -26.931   0.334  18.181  1.00  0.91           C  
ATOM   4508  HE2 TYR A 287     -26.547  -0.299  17.395  1.00  0.91           H  
ATOM   4509  OH  TYR A 287     -28.104   1.637  16.552  1.00  0.91           O  
ATOM   4510  HH  TYR A 287     -27.694   1.057  15.905  1.00  0.91           H  
ATOM   4511  CZ  TYR A 287     -27.785   1.395  17.842  1.00  0.91           C  
ATOM   4512  N   SER A 288     -24.164   0.306  24.411  1.00  0.79           N  
ATOM   4513  H   SER A 288     -23.665  -0.351  23.828  1.00  0.79           H  
ATOM   4514  CA  SER A 288     -23.929   0.278  25.851  1.00  0.79           C  
ATOM   4515  HA  SER A 288     -24.896   0.355  26.347  1.00  0.79           H  
ATOM   4516  C   SER A 288     -23.050   1.438  26.320  1.00  0.79           C  
ATOM   4517  CB  SER A 288     -23.309  -1.057  26.257  1.00  0.79           C  
ATOM   4518  HB2 SER A 288     -23.924  -1.871  25.874  1.00  0.79           H  
ATOM   4519  HB3 SER A 288     -22.308  -1.141  25.835  1.00  0.79           H  
ATOM   4520  O   SER A 288     -21.953   1.670  25.807  1.00  0.79           O  
ATOM   4521  OG  SER A 288     -23.245  -1.144  27.671  1.00  0.79           O  
ATOM   4522  HG  SER A 288     -22.951  -2.037  27.866  1.00  0.79           H  
ATOM   4523  N   LYS A 289     -23.489   2.111  27.391  1.00  0.73           N  
ATOM   4524  H   LYS A 289     -24.422   1.907  27.720  1.00  0.73           H  
ATOM   4525  CA  LYS A 289     -22.663   3.076  28.136  1.00  0.73           C  
ATOM   4526  HA  LYS A 289     -22.150   3.721  27.423  1.00  0.73           H  
ATOM   4527  C   LYS A 289     -21.560   2.398  28.959  1.00  0.73           C  
ATOM   4528  CB  LYS A 289     -23.541   3.949  29.052  1.00  0.73           C  
ATOM   4529  HB2 LYS A 289     -22.886   4.562  29.672  1.00  0.73           H  
ATOM   4530  HB3 LYS A 289     -24.122   3.307  29.713  1.00  0.73           H  
ATOM   4531  O   LYS A 289     -20.628   3.079  29.389  1.00  0.73           O  
ATOM   4532  CG  LYS A 289     -24.489   4.891  28.290  1.00  0.73           C  
ATOM   4533  HG2 LYS A 289     -25.205   4.302  27.716  1.00  0.73           H  
ATOM   4534  HG3 LYS A 289     -23.910   5.510  27.605  1.00  0.73           H  
ATOM   4535  CD  LYS A 289     -25.248   5.798  29.274  1.00  0.73           C  
ATOM   4536  HD2 LYS A 289     -25.806   5.172  29.970  1.00  0.73           H  
ATOM   4537  HD3 LYS A 289     -24.531   6.394  29.838  1.00  0.73           H  
ATOM   4538  CE  LYS A 289     -26.224   6.732  28.543  1.00  0.73           C  
ATOM   4539  HE2 LYS A 289     -26.904   6.124  27.946  1.00  0.73           H  
ATOM   4540  HE3 LYS A 289     -25.659   7.366  27.860  1.00  0.73           H  
ATOM   4541  NZ  LYS A 289     -27.007   7.572  29.493  1.00  0.73           N  
ATOM   4542  HZ1 LYS A 289     -27.655   8.170  29.001  1.00  0.73           H  
ATOM   4543  HZ2 LYS A 289     -27.554   6.996  30.116  1.00  0.73           H  
ATOM   4544  HZ3 LYS A 289     -26.407   8.156  30.057  1.00  0.73           H  
ATOM   4545  N   LYS A 290     -21.648   1.083  29.211  1.00  0.69           N  
ATOM   4546  H   LYS A 290     -22.372   0.552  28.748  1.00  0.69           H  
ATOM   4547  CA  LYS A 290     -20.685   0.379  30.071  1.00  0.69           C  
ATOM   4548  HA  LYS A 290     -20.652   0.911  31.022  1.00  0.69           H  
ATOM   4549  C   LYS A 290     -19.276   0.467  29.470  1.00  0.69           C  
ATOM   4550  CB  LYS A 290     -21.123  -1.071  30.372  1.00  0.69           C  
ATOM   4551  HB2 LYS A 290     -21.260  -1.616  29.439  1.00  0.69           H  
ATOM   4552  HB3 LYS A 290     -20.325  -1.563  30.927  1.00  0.69           H  
ATOM   4553  O   LYS A 290     -19.066   0.339  28.258  1.00  0.69           O  
ATOM   4554  CG  LYS A 290     -22.414  -1.139  31.219  1.00  0.69           C  
ATOM   4555  HG2 LYS A 290     -22.277  -0.536  32.116  1.00  0.69           H  
ATOM   4556  HG3 LYS A 290     -23.243  -0.724  30.646  1.00  0.69           H  
ATOM   4557  CD  LYS A 290     -22.771  -2.578  31.644  1.00  0.69           C  
ATOM   4558  HD2 LYS A 290     -21.936  -3.000  32.203  1.00  0.69           H  
ATOM   4559  HD3 LYS A 290     -22.938  -3.183  30.753  1.00  0.69           H  
ATOM   4560  CE  LYS A 290     -24.035  -2.600  32.526  1.00  0.69           C  
ATOM   4561  HE2 LYS A 290     -23.864  -1.964  33.395  1.00  0.69           H  
ATOM   4562  HE3 LYS A 290     -24.863  -2.170  31.963  1.00  0.69           H  
ATOM   4563  NZ  LYS A 290     -24.399  -3.971  32.982  1.00  0.69           N  
ATOM   4564  HZ1 LYS A 290     -24.594  -4.583  32.202  1.00  0.69           H  
ATOM   4565  HZ2 LYS A 290     -25.227  -3.947  33.560  1.00  0.69           H  
ATOM   4566  HZ3 LYS A 290     -23.663  -4.383  33.537  1.00  0.69           H  
ATOM   4567  N   LYS A 291     -18.284   0.736  30.326  1.00  0.61           N  
ATOM   4568  H   LYS A 291     -18.519   0.878  31.298  1.00  0.61           H  
ATOM   4569  CA  LYS A 291     -16.878   0.840  29.906  1.00  0.61           C  
ATOM   4570  HA  LYS A 291     -16.824   1.483  29.027  1.00  0.61           H  
ATOM   4571  C   LYS A 291     -16.328  -0.519  29.464  1.00  0.61           C  
ATOM   4572  CB  LYS A 291     -16.011   1.494  30.995  1.00  0.61           C  
ATOM   4573  HB2 LYS A 291     -14.964   1.297  30.766  1.00  0.61           H  
ATOM   4574  HB3 LYS A 291     -16.230   1.050  31.966  1.00  0.61           H  
ATOM   4575  O   LYS A 291     -15.677  -0.559  28.422  1.00  0.61           O  
ATOM   4576  CG  LYS A 291     -16.214   3.021  31.049  1.00  0.61           C  
ATOM   4577  HG2 LYS A 291     -17.240   3.242  31.341  1.00  0.61           H  
ATOM   4578  HG3 LYS A 291     -16.029   3.444  30.062  1.00  0.61           H  
ATOM   4579  CD  LYS A 291     -15.247   3.668  32.055  1.00  0.61           C  
ATOM   4580  HD2 LYS A 291     -15.441   3.253  33.043  1.00  0.61           H  
ATOM   4581  HD3 LYS A 291     -14.223   3.421  31.774  1.00  0.61           H  
ATOM   4582  CE  LYS A 291     -15.404   5.197  32.105  1.00  0.61           C  
ATOM   4583  HE2 LYS A 291     -16.442   5.431  32.344  1.00  0.61           H  
ATOM   4584  HE3 LYS A 291     -15.184   5.606  31.119  1.00  0.61           H  
ATOM   4585  NZ  LYS A 291     -14.505   5.807  33.123  1.00  0.61           N  
ATOM   4586  HZ1 LYS A 291     -14.708   5.448  34.045  1.00  0.61           H  
ATOM   4587  HZ2 LYS A 291     -13.534   5.606  32.930  1.00  0.61           H  
ATOM   4588  HZ3 LYS A 291     -14.617   6.810  33.164  1.00  0.61           H  
ATOM   4589  N   HIS A 292     -16.684  -1.588  30.176  1.00  0.61           N  
ATOM   4590  H   HIS A 292     -17.261  -1.450  30.993  1.00  0.61           H  
ATOM   4591  CA  HIS A 292     -16.212  -2.951  29.935  1.00  0.61           C  
ATOM   4592  HA  HIS A 292     -15.298  -2.905  29.343  1.00  0.61           H  
ATOM   4593  C   HIS A 292     -17.239  -3.770  29.144  1.00  0.61           C  
ATOM   4594  CB  HIS A 292     -15.843  -3.594  31.280  1.00  0.61           C  
ATOM   4595  HB2 HIS A 292     -16.727  -3.663  31.914  1.00  0.61           H  
ATOM   4596  HB3 HIS A 292     -15.473  -4.605  31.105  1.00  0.61           H  
ATOM   4597  O   HIS A 292     -18.425  -3.785  29.478  1.00  0.61           O  
ATOM   4598  CG  HIS A 292     -14.774  -2.801  31.989  1.00  0.61           C  
ATOM   4599  CD2 HIS A 292     -14.962  -1.875  32.980  1.00  0.61           C  
ATOM   4600  HD2 HIS A 292     -15.901  -1.629  33.454  1.00  0.61           H  
ATOM   4601  ND1 HIS A 292     -13.435  -2.784  31.669  1.00  0.61           N  
ATOM   4602  HD1 HIS A 292     -12.954  -3.440  31.071  1.00  0.61           H  
ATOM   4603  CE1 HIS A 292     -12.833  -1.870  32.448  1.00  0.61           C  
ATOM   4604  HE1 HIS A 292     -11.772  -1.668  32.465  1.00  0.61           H  
ATOM   4605  NE2 HIS A 292     -13.735  -1.259  33.232  1.00  0.61           N  
ATOM   4606  N   PHE A 293     -16.772  -4.413  28.075  1.00  0.63           N  
ATOM   4607  H   PHE A 293     -15.776  -4.409  27.907  1.00  0.63           H  
ATOM   4608  CA  PHE A 293     -17.543  -5.346  27.261  1.00  0.63           C  
ATOM   4609  HA  PHE A 293     -18.610  -5.166  27.391  1.00  0.63           H  
ATOM   4610  C   PHE A 293     -17.225  -6.773  27.719  1.00  0.63           C  
ATOM   4611  CB  PHE A 293     -17.191  -5.125  25.781  1.00  0.63           C  
ATOM   4612  HB2 PHE A 293     -16.117  -5.254  25.647  1.00  0.63           H  
ATOM   4613  HB3 PHE A 293     -17.432  -4.097  25.510  1.00  0.63           H  
ATOM   4614  O   PHE A 293     -16.053  -7.125  27.813  1.00  0.63           O  
ATOM   4615  CG  PHE A 293     -17.915  -6.058  24.833  1.00  0.63           C  
ATOM   4616  CD1 PHE A 293     -17.296  -7.245  24.395  1.00  0.63           C  
ATOM   4617  HD1 PHE A 293     -16.293  -7.487  24.714  1.00  0.63           H  
ATOM   4618  CD2 PHE A 293     -19.215  -5.742  24.396  1.00  0.63           C  
ATOM   4619  HD2 PHE A 293     -19.689  -4.825  24.712  1.00  0.63           H  
ATOM   4620  CE1 PHE A 293     -17.984  -8.120  23.537  1.00  0.63           C  
ATOM   4621  HE1 PHE A 293     -17.502  -9.018  23.178  1.00  0.63           H  
ATOM   4622  CE2 PHE A 293     -19.897  -6.616  23.533  1.00  0.63           C  
ATOM   4623  HE2 PHE A 293     -20.886  -6.367  23.180  1.00  0.63           H  
ATOM   4624  CZ  PHE A 293     -19.288  -7.812  23.117  1.00  0.63           C  
ATOM   4625  HZ  PHE A 293     -19.805  -8.476  22.440  1.00  0.63           H  
ATOM   4626  N   ASN A 294     -18.253  -7.581  27.990  1.00  0.64           N  
ATOM   4627  H   ASN A 294     -19.193  -7.248  27.832  1.00  0.64           H  
ATOM   4628  CA  ASN A 294     -18.084  -9.012  28.244  1.00  0.64           C  
ATOM   4629  HA  ASN A 294     -17.066  -9.201  28.585  1.00  0.64           H  
ATOM   4630  C   ASN A 294     -18.256  -9.779  26.931  1.00  0.64           C  
ATOM   4631  CB  ASN A 294     -19.071  -9.492  29.334  1.00  0.64           C  
ATOM   4632  HB2 ASN A 294     -19.387 -10.509  29.102  1.00  0.64           H  
ATOM   4633  HB3 ASN A 294     -19.959  -8.860  29.344  1.00  0.64           H  
ATOM   4634  O   ASN A 294     -19.292  -9.649  26.280  1.00  0.64           O  
ATOM   4635  CG  ASN A 294     -18.468  -9.543  30.729  1.00  0.64           C  
ATOM   4636  ND2 ASN A 294     -19.269  -9.763  31.746  1.00  0.64           N  
ATOM   4637 HD21 ASN A 294     -18.810  -9.837  32.642  1.00  0.64           H  
ATOM   4638 HD22 ASN A 294     -20.244  -9.994  31.618  1.00  0.64           H  
ATOM   4639  OD1 ASN A 294     -17.278  -9.414  30.928  1.00  0.64           O  
ATOM   4640  N   PHE A 295     -17.278 -10.621  26.581  1.00  0.65           N  
ATOM   4641  H   PHE A 295     -16.446 -10.648  27.153  1.00  0.65           H  
ATOM   4642  CA  PHE A 295     -17.258 -11.413  25.342  1.00  0.65           C  
ATOM   4643  HA  PHE A 295     -17.119 -10.744  24.492  1.00  0.65           H  
ATOM   4644  C   PHE A 295     -18.537 -12.222  25.088  1.00  0.65           C  
ATOM   4645  CB  PHE A 295     -16.065 -12.372  25.399  1.00  0.65           C  
ATOM   4646  HB2 PHE A 295     -16.160 -13.024  26.268  1.00  0.65           H  
ATOM   4647  HB3 PHE A 295     -15.146 -11.797  25.512  1.00  0.65           H  
ATOM   4648  O   PHE A 295     -18.952 -12.396  23.942  1.00  0.65           O  
ATOM   4649  CG  PHE A 295     -15.953 -13.215  24.148  1.00  0.65           C  
ATOM   4650  CD1 PHE A 295     -16.308 -14.579  24.150  1.00  0.65           C  
ATOM   4651  HD1 PHE A 295     -16.627 -15.053  25.067  1.00  0.65           H  
ATOM   4652  CD2 PHE A 295     -15.538 -12.606  22.956  1.00  0.65           C  
ATOM   4653  HD2 PHE A 295     -15.266 -11.561  22.941  1.00  0.65           H  
ATOM   4654  CE1 PHE A 295     -16.225 -15.333  22.964  1.00  0.65           C  
ATOM   4655  HE1 PHE A 295     -16.465 -16.386  22.967  1.00  0.65           H  
ATOM   4656  CE2 PHE A 295     -15.456 -13.362  21.781  1.00  0.65           C  
ATOM   4657  HE2 PHE A 295     -15.082 -12.898  20.880  1.00  0.65           H  
ATOM   4658  CZ  PHE A 295     -15.793 -14.723  21.775  1.00  0.65           C  
ATOM   4659  HZ  PHE A 295     -15.699 -15.298  20.865  1.00  0.65           H  
ATOM   4660  N   THR A 296     -19.212 -12.655  26.157  1.00  0.63           N  
ATOM   4661  H   THR A 296     -18.837 -12.444  27.071  1.00  0.63           H  
ATOM   4662  CA  THR A 296     -20.510 -13.347  26.103  1.00  0.63           C  
ATOM   4663  HA  THR A 296     -20.369 -14.335  25.666  1.00  0.63           H  
ATOM   4664  C   THR A 296     -21.548 -12.629  25.241  1.00  0.63           C  
ATOM   4665  CB  THR A 296     -21.090 -13.515  27.515  1.00  0.63           C  
ATOM   4666  HB  THR A 296     -22.104 -13.909  27.442  1.00  0.63           H  
ATOM   4667  O   THR A 296     -22.451 -13.264  24.709  1.00  0.63           O  
ATOM   4668  CG2 THR A 296     -20.253 -14.483  28.351  1.00  0.63           C  
ATOM   4669 HG21 THR A 296     -19.248 -14.091  28.507  1.00  0.63           H  
ATOM   4670 HG22 THR A 296     -20.729 -14.641  29.319  1.00  0.63           H  
ATOM   4671 HG23 THR A 296     -20.187 -15.445  27.842  1.00  0.63           H  
ATOM   4672  OG1 THR A 296     -21.118 -12.284  28.214  1.00  0.63           O  
ATOM   4673  HG1 THR A 296     -21.507 -12.490  29.067  1.00  0.63           H  
ATOM   4674  N   HIS A 297     -21.401 -11.321  25.041  1.00  0.66           N  
ATOM   4675  H   HIS A 297     -20.606 -10.856  25.456  1.00  0.66           H  
ATOM   4676  CA  HIS A 297     -22.322 -10.515  24.260  1.00  0.66           C  
ATOM   4677  HA  HIS A 297     -23.341 -10.834  24.477  1.00  0.66           H  
ATOM   4678  C   HIS A 297     -22.132 -10.636  22.736  1.00  0.66           C  
ATOM   4679  CB  HIS A 297     -22.166  -9.068  24.716  1.00  0.66           C  
ATOM   4680  HB2 HIS A 297     -21.118  -8.779  24.640  1.00  0.66           H  
ATOM   4681  HB3 HIS A 297     -22.748  -8.462  24.023  1.00  0.66           H  
ATOM   4682  O   HIS A 297     -23.071 -10.327  22.001  1.00  0.66           O  
ATOM   4683  CG  HIS A 297     -22.634  -8.770  26.117  1.00  0.66           C  
ATOM   4684  CD2 HIS A 297     -23.464  -7.751  26.498  1.00  0.66           C  
ATOM   4685  HD2 HIS A 297     -23.932  -7.030  25.843  1.00  0.66           H  
ATOM   4686  ND1 HIS A 297     -22.279  -9.447  27.261  1.00  0.66           N  
ATOM   4687  HD1 HIS A 297     -21.704 -10.276  27.306  1.00  0.66           H  
ATOM   4688  CE1 HIS A 297     -22.892  -8.860  28.299  1.00  0.66           C  
ATOM   4689  HE1 HIS A 297     -22.832  -9.197  29.323  1.00  0.66           H  
ATOM   4690  NE2 HIS A 297     -23.605  -7.799  27.888  1.00  0.66           N  
ATOM   4691  N   PHE A 298     -20.968 -11.080  22.235  1.00  0.76           N  
ATOM   4692  H   PHE A 298     -20.229 -11.365  22.862  1.00  0.76           H  
ATOM   4693  CA  PHE A 298     -20.788 -11.278  20.789  1.00  0.76           C  
ATOM   4694  HA  PHE A 298     -21.207 -10.418  20.268  1.00  0.76           H  
ATOM   4695  C   PHE A 298     -21.545 -12.507  20.283  1.00  0.76           C  
ATOM   4696  CB  PHE A 298     -19.310 -11.371  20.391  1.00  0.76           C  
ATOM   4697  HB2 PHE A 298     -18.777 -10.500  20.773  1.00  0.76           H  
ATOM   4698  HB3 PHE A 298     -18.865 -12.260  20.838  1.00  0.76           H  
ATOM   4699  O   PHE A 298     -22.130 -12.444  19.209  1.00  0.76           O  
ATOM   4700  CG  PHE A 298     -19.152 -11.424  18.878  1.00  0.76           C  
ATOM   4701  CD1 PHE A 298     -18.982 -12.653  18.213  1.00  0.76           C  
ATOM   4702  HD1 PHE A 298     -18.907 -13.573  18.773  1.00  0.76           H  
ATOM   4703  CD2 PHE A 298     -19.285 -10.245  18.121  1.00  0.76           C  
ATOM   4704  HD2 PHE A 298     -19.464  -9.307  18.626  1.00  0.76           H  
ATOM   4705  CE1 PHE A 298     -18.945 -12.694  16.807  1.00  0.76           C  
ATOM   4706  HE1 PHE A 298     -18.838 -13.643  16.302  1.00  0.76           H  
ATOM   4707  CE2 PHE A 298     -19.217 -10.278  16.717  1.00  0.76           C  
ATOM   4708  HE2 PHE A 298     -19.315  -9.367  16.144  1.00  0.76           H  
ATOM   4709  CZ  PHE A 298     -19.054 -11.509  16.059  1.00  0.76           C  
ATOM   4710  HZ  PHE A 298     -19.028 -11.551  14.980  1.00  0.76           H  
ATOM   4711  N   LYS A 299     -21.616 -13.586  21.079  1.00  0.74           N  
ATOM   4712  H   LYS A 299     -21.135 -13.554  21.966  1.00  0.74           H  
ATOM   4713  CA  LYS A 299     -22.329 -14.825  20.706  1.00  0.74           C  
ATOM   4714  HA  LYS A 299     -21.873 -15.242  19.808  1.00  0.74           H  
ATOM   4715  C   LYS A 299     -23.800 -14.595  20.332  1.00  0.74           C  
ATOM   4716  CB  LYS A 299     -22.238 -15.862  21.839  1.00  0.74           C  
ATOM   4717  HB2 LYS A 299     -22.918 -16.680  21.599  1.00  0.74           H  
ATOM   4718  HB3 LYS A 299     -22.572 -15.416  22.776  1.00  0.74           H  
ATOM   4719  O   LYS A 299     -24.352 -15.360  19.554  1.00  0.74           O  
ATOM   4720  CG  LYS A 299     -20.826 -16.447  22.011  1.00  0.74           C  
ATOM   4721  HG2 LYS A 299     -20.155 -15.680  22.398  1.00  0.74           H  
ATOM   4722  HG3 LYS A 299     -20.459 -16.781  21.040  1.00  0.74           H  
ATOM   4723  CD  LYS A 299     -20.851 -17.647  22.972  1.00  0.74           C  
ATOM   4724  HD2 LYS A 299     -21.562 -18.381  22.593  1.00  0.74           H  
ATOM   4725  HD3 LYS A 299     -21.182 -17.313  23.955  1.00  0.74           H  
ATOM   4726  CE  LYS A 299     -19.466 -18.300  23.079  1.00  0.74           C  
ATOM   4727  HE2 LYS A 299     -18.771 -17.584  23.519  1.00  0.74           H  
ATOM   4728  HE3 LYS A 299     -19.116 -18.526  22.072  1.00  0.74           H  
ATOM   4729  NZ  LYS A 299     -19.507 -19.550  23.885  1.00  0.74           N  
ATOM   4730  HZ1 LYS A 299     -18.594 -19.981  23.929  1.00  0.74           H  
ATOM   4731  HZ2 LYS A 299     -20.133 -20.219  23.461  1.00  0.74           H  
ATOM   4732  HZ3 LYS A 299     -19.828 -19.374  24.826  1.00  0.74           H  
ATOM   4733  N   ASN A 300     -24.403 -13.520  20.841  1.00  0.73           N  
ATOM   4734  H   ASN A 300     -23.870 -12.943  21.475  1.00  0.73           H  
ATOM   4735  CA  ASN A 300     -25.793 -13.151  20.565  1.00  0.73           C  
ATOM   4736  HA  ASN A 300     -26.345 -14.044  20.272  1.00  0.73           H  
ATOM   4737  C   ASN A 300     -25.947 -12.153  19.400  1.00  0.73           C  
ATOM   4738  CB  ASN A 300     -26.416 -12.610  21.865  1.00  0.73           C  
ATOM   4739  HB2 ASN A 300     -25.838 -11.755  22.216  1.00  0.73           H  
ATOM   4740  HB3 ASN A 300     -27.432 -12.275  21.656  1.00  0.73           H  
ATOM   4741  O   ASN A 300     -27.060 -11.721  19.111  1.00  0.73           O  
ATOM   4742  CG  ASN A 300     -26.504 -13.643  22.975  1.00  0.73           C  
ATOM   4743  ND2 ASN A 300     -26.851 -13.225  24.169  1.00  0.73           N  
ATOM   4744 HD21 ASN A 300     -26.959 -13.956  24.857  1.00  0.73           H  
ATOM   4745 HD22 ASN A 300     -27.137 -12.269  24.325  1.00  0.73           H  
ATOM   4746  OD1 ASN A 300     -26.262 -14.822  22.809  1.00  0.73           O  
ATOM   4747  N   SER A 301     -24.852 -11.723  18.768  1.00  0.81           N  
ATOM   4748  H   SER A 301     -23.977 -12.196  18.942  1.00  0.81           H  
ATOM   4749  CA  SER A 301     -24.883 -10.757  17.666  1.00  0.81           C  
ATOM   4750  HA  SER A 301     -25.753 -10.109  17.773  1.00  0.81           H  
ATOM   4751  C   SER A 301     -24.988 -11.490  16.328  1.00  0.81           C  
ATOM   4752  CB  SER A 301     -23.638  -9.861  17.694  1.00  0.81           C  
ATOM   4753  HB2 SER A 301     -23.686  -9.150  16.869  1.00  0.81           H  
ATOM   4754  HB3 SER A 301     -22.744 -10.473  17.573  1.00  0.81           H  
ATOM   4755  O   SER A 301     -24.134 -12.303  15.991  1.00  0.81           O  
ATOM   4756  OG  SER A 301     -23.562  -9.152  18.921  1.00  0.81           O  
ATOM   4757  HG  SER A 301     -23.612  -9.806  19.622  1.00  0.81           H  
ATOM   4758  N   THR A 302     -26.014 -11.183  15.536  1.00  0.87           N  
ATOM   4759  H   THR A 302     -26.753 -10.590  15.887  1.00  0.87           H  
ATOM   4760  CA  THR A 302     -26.164 -11.728  14.179  1.00  0.87           C  
ATOM   4761  HA  THR A 302     -25.946 -12.796  14.209  1.00  0.87           H  
ATOM   4762  C   THR A 302     -25.171 -11.052  13.230  1.00  0.87           C  
ATOM   4763  CB  THR A 302     -27.606 -11.545  13.675  1.00  0.87           C  
ATOM   4764  HB  THR A 302     -27.770 -10.495  13.433  1.00  0.87           H  
ATOM   4765  O   THR A 302     -25.095  -9.822  13.188  1.00  0.87           O  
ATOM   4766  CG2 THR A 302     -27.924 -12.400  12.451  1.00  0.87           C  
ATOM   4767 HG21 THR A 302     -27.314 -12.081  11.606  1.00  0.87           H  
ATOM   4768 HG22 THR A 302     -28.973 -12.274  12.182  1.00  0.87           H  
ATOM   4769 HG23 THR A 302     -27.729 -13.452  12.659  1.00  0.87           H  
ATOM   4770  OG1 THR A 302     -28.526 -11.915  14.679  1.00  0.87           O  
ATOM   4771  HG1 THR A 302     -28.559 -12.874  14.714  1.00  0.87           H  
ATOM   4772  N   LEU A 303     -24.409 -11.840  12.464  1.00  0.94           N  
ATOM   4773  H   LEU A 303     -24.505 -12.842  12.552  1.00  0.94           H  
ATOM   4774  CA  LEU A 303     -23.570 -11.325  11.378  1.00  0.94           C  
ATOM   4775  HA  LEU A 303     -22.976 -10.498  11.768  1.00  0.94           H  
ATOM   4776  C   LEU A 303     -24.451 -10.784  10.235  1.00  0.94           C  
ATOM   4777  CB  LEU A 303     -22.624 -12.426  10.856  1.00  0.94           C  
ATOM   4778  HB2 LEU A 303     -23.225 -13.293  10.583  1.00  0.94           H  
ATOM   4779  HB3 LEU A 303     -22.144 -12.068   9.944  1.00  0.94           H  
ATOM   4780  O   LEU A 303     -25.493 -11.376   9.947  1.00  0.94           O  
ATOM   4781  CG  LEU A 303     -21.522 -12.871  11.835  1.00  0.94           C  
ATOM   4782  HG  LEU A 303     -21.978 -13.205  12.767  1.00  0.94           H  
ATOM   4783  CD1 LEU A 303     -20.735 -14.036  11.237  1.00  0.94           C  
ATOM   4784 HD11 LEU A 303     -20.236 -13.726  10.320  1.00  0.94           H  
ATOM   4785 HD12 LEU A 303     -21.411 -14.862  11.015  1.00  0.94           H  
ATOM   4786 HD13 LEU A 303     -19.989 -14.387  11.951  1.00  0.94           H  
ATOM   4787  CD2 LEU A 303     -20.532 -11.746  12.140  1.00  0.94           C  
ATOM   4788 HD21 LEU A 303     -19.735 -12.130  12.777  1.00  0.94           H  
ATOM   4789 HD22 LEU A 303     -20.102 -11.357  11.217  1.00  0.94           H  
ATOM   4790 HD23 LEU A 303     -21.044 -10.953  12.684  1.00  0.94           H  
ATOM   4791  N   PRO A 304     -24.059  -9.692   9.554  1.00  0.96           N  
ATOM   4792  CA  PRO A 304     -24.758  -9.261   8.349  1.00  0.96           C  
ATOM   4793  HA  PRO A 304     -25.819  -9.128   8.558  1.00  0.96           H  
ATOM   4794  C   PRO A 304     -24.590 -10.301   7.229  1.00  0.96           C  
ATOM   4795  CB  PRO A 304     -24.137  -7.913   7.977  1.00  0.96           C  
ATOM   4796  HB2 PRO A 304     -24.154  -7.736   6.901  1.00  0.96           H  
ATOM   4797  HB3 PRO A 304     -24.655  -7.108   8.498  1.00  0.96           H  
ATOM   4798  O   PRO A 304     -23.543 -10.941   7.106  1.00  0.96           O  
ATOM   4799  CG  PRO A 304     -22.710  -8.029   8.508  1.00  0.96           C  
ATOM   4800  HG2 PRO A 304     -22.099  -8.543   7.766  1.00  0.96           H  
ATOM   4801  HG3 PRO A 304     -22.287  -7.054   8.748  1.00  0.96           H  
ATOM   4802  CD  PRO A 304     -22.848  -8.905   9.754  1.00  0.96           C  
ATOM   4803  HD2 PRO A 304     -22.951  -8.274  10.636  1.00  0.96           H  
ATOM   4804  HD3 PRO A 304     -21.973  -9.547   9.853  1.00  0.96           H  
ATOM   4805  N   LYS A 305     -25.605 -10.447   6.371  1.00  0.96           N  
ATOM   4806  H   LYS A 305     -26.433  -9.883   6.503  1.00  0.96           H  
ATOM   4807  CA  LYS A 305     -25.516 -11.292   5.172  1.00  0.96           C  
ATOM   4808  HA  LYS A 305     -25.027 -12.228   5.440  1.00  0.96           H  
ATOM   4809  C   LYS A 305     -24.651 -10.591   4.120  1.00  0.96           C  
ATOM   4810  CB  LYS A 305     -26.931 -11.616   4.657  1.00  0.96           C  
ATOM   4811  HB2 LYS A 305     -27.505 -12.065   5.467  1.00  0.96           H  
ATOM   4812  HB3 LYS A 305     -27.427 -10.694   4.354  1.00  0.96           H  
ATOM   4813  O   LYS A 305     -25.130  -9.694   3.438  1.00  0.96           O  
ATOM   4814  CG  LYS A 305     -26.900 -12.595   3.471  1.00  0.96           C  
ATOM   4815  HG2 LYS A 305     -26.314 -12.168   2.657  1.00  0.96           H  
ATOM   4816  HG3 LYS A 305     -26.430 -13.526   3.789  1.00  0.96           H  
ATOM   4817  CD  LYS A 305     -28.315 -12.893   2.954  1.00  0.96           C  
ATOM   4818  HD2 LYS A 305     -28.776 -11.962   2.626  1.00  0.96           H  
ATOM   4819  HD3 LYS A 305     -28.909 -13.323   3.760  1.00  0.96           H  
ATOM   4820  CE  LYS A 305     -28.247 -13.877   1.777  1.00  0.96           C  
ATOM   4821  HE2 LYS A 305     -27.618 -13.444   1.000  1.00  0.96           H  
ATOM   4822  HE3 LYS A 305     -27.765 -14.793   2.117  1.00  0.96           H  
ATOM   4823  NZ  LYS A 305     -29.594 -14.184   1.227  1.00  0.96           N  
ATOM   4824  HZ1 LYS A 305     -30.037 -13.346   0.880  1.00  0.96           H  
ATOM   4825  HZ2 LYS A 305     -29.520 -14.836   0.458  1.00  0.96           H  
ATOM   4826  HZ3 LYS A 305     -30.187 -14.597   1.932  1.00  0.96           H  
ATOM   4827  N   LEU A 306     -23.388 -10.993   3.996  1.00  0.98           N  
ATOM   4828  H   LEU A 306     -23.044 -11.673   4.659  1.00  0.98           H  
ATOM   4829  CA  LEU A 306     -22.464 -10.463   2.984  1.00  0.98           C  
ATOM   4830  HA  LEU A 306     -22.711  -9.410   2.847  1.00  0.98           H  
ATOM   4831  C   LEU A 306     -22.657 -11.160   1.610  1.00  0.98           C  
ATOM   4832  CB  LEU A 306     -21.020 -10.543   3.527  1.00  0.98           C  
ATOM   4833  HB2 LEU A 306     -20.318 -10.293   2.731  1.00  0.98           H  
ATOM   4834  HB3 LEU A 306     -20.825 -11.571   3.831  1.00  0.98           H  
ATOM   4835  O   LEU A 306     -23.129 -12.305   1.586  1.00  0.98           O  
ATOM   4836  CG  LEU A 306     -20.755  -9.612   4.731  1.00  0.98           C  
ATOM   4837  HG  LEU A 306     -21.533  -9.752   5.482  1.00  0.98           H  
ATOM   4838  CD1 LEU A 306     -19.414  -9.933   5.385  1.00  0.98           C  
ATOM   4839 HD11 LEU A 306     -18.604  -9.652   4.712  1.00  0.98           H  
ATOM   4840 HD12 LEU A 306     -19.351 -10.994   5.625  1.00  0.98           H  
ATOM   4841 HD13 LEU A 306     -19.309  -9.360   6.306  1.00  0.98           H  
ATOM   4842  CD2 LEU A 306     -20.717  -8.136   4.326  1.00  0.98           C  
ATOM   4843 HD21 LEU A 306     -20.432  -7.528   5.185  1.00  0.98           H  
ATOM   4844 HD22 LEU A 306     -19.981  -7.984   3.536  1.00  0.98           H  
ATOM   4845 HD23 LEU A 306     -21.698  -7.812   3.979  1.00  0.98           H  
ATOM   4846  N   PRO A 307     -22.283 -10.528   0.476  1.00  0.98           N  
ATOM   4847  CA  PRO A 307     -22.357 -11.111  -0.874  1.00  0.98           C  
ATOM   4848  HA  PRO A 307     -23.356 -11.512  -1.045  1.00  0.98           H  
ATOM   4849  C   PRO A 307     -21.314 -12.210  -1.084  1.00  0.98           C  
ATOM   4850  CB  PRO A 307     -22.096  -9.963  -1.860  1.00  0.98           C  
ATOM   4851  HB2 PRO A 307     -22.817  -9.966  -2.677  1.00  0.98           H  
ATOM   4852  HB3 PRO A 307     -21.083 -10.021  -2.258  1.00  0.98           H  
ATOM   4853  O   PRO A 307     -20.267 -12.171  -0.435  1.00  0.98           O  
ATOM   4854  CG  PRO A 307     -22.228  -8.697  -1.019  1.00  0.98           C  
ATOM   4855  HG2 PRO A 307     -23.272  -8.386  -0.981  1.00  0.98           H  
ATOM   4856  HG3 PRO A 307     -21.597  -7.892  -1.397  1.00  0.98           H  
ATOM   4857  CD  PRO A 307     -21.779  -9.170   0.358  1.00  0.98           C  
ATOM   4858  HD2 PRO A 307     -20.690  -9.188   0.403  1.00  0.98           H  
ATOM   4859  HD3 PRO A 307     -22.171  -8.503   1.126  1.00  0.98           H  
ATOM   4860  N   ALA A 308     -21.570 -13.181  -1.965  1.00  0.98           N  
ATOM   4861  H   ALA A 308     -22.373 -13.086  -2.570  1.00  0.98           H  
ATOM   4862  CA  ALA A 308     -20.600 -14.239  -2.279  1.00  0.98           C  
ATOM   4863  HA  ALA A 308     -20.445 -14.846  -1.388  1.00  0.98           H  
ATOM   4864  C   ALA A 308     -19.236 -13.652  -2.694  1.00  0.98           C  
ATOM   4865  CB  ALA A 308     -21.174 -15.136  -3.383  1.00  0.98           C  
ATOM   4866  HB1 ALA A 308     -21.327 -14.555  -4.292  1.00  0.98           H  
ATOM   4867  HB2 ALA A 308     -20.477 -15.944  -3.605  1.00  0.98           H  
ATOM   4868  HB3 ALA A 308     -22.125 -15.565  -3.065  1.00  0.98           H  
ATOM   4869  O   ALA A 308     -19.186 -12.553  -3.244  1.00  0.98           O  
ATOM   4870  N   PHE A 309     -18.138 -14.377  -2.443  1.00  0.97           N  
ATOM   4871  H   PHE A 309     -18.228 -15.283  -2.005  1.00  0.97           H  
ATOM   4872  CA  PHE A 309     -16.775 -13.877  -2.692  1.00  0.97           C  
ATOM   4873  HA  PHE A 309     -16.567 -13.047  -2.018  1.00  0.97           H  
ATOM   4874  C   PHE A 309     -16.583 -13.359  -4.123  1.00  0.97           C  
ATOM   4875  CB  PHE A 309     -15.756 -14.995  -2.430  1.00  0.97           C  
ATOM   4876  HB2 PHE A 309     -15.911 -15.791  -3.159  1.00  0.97           H  
ATOM   4877  HB3 PHE A 309     -14.757 -14.595  -2.604  1.00  0.97           H  
ATOM   4878  O   PHE A 309     -15.894 -12.371  -4.325  1.00  0.97           O  
ATOM   4879  CG  PHE A 309     -15.782 -15.584  -1.033  1.00  0.97           C  
ATOM   4880  CD1 PHE A 309     -15.463 -14.779   0.071  1.00  0.97           C  
ATOM   4881  HD1 PHE A 309     -15.197 -13.744  -0.084  1.00  0.97           H  
ATOM   4882  CD2 PHE A 309     -16.052 -16.951  -0.838  1.00  0.97           C  
ATOM   4883  HD2 PHE A 309     -16.258 -17.590  -1.685  1.00  0.97           H  
ATOM   4884  CE1 PHE A 309     -15.394 -15.335   1.359  1.00  0.97           C  
ATOM   4885  HE1 PHE A 309     -15.031 -14.749   2.190  1.00  0.97           H  
ATOM   4886  CE2 PHE A 309     -16.024 -17.499   0.456  1.00  0.97           C  
ATOM   4887  HE2 PHE A 309     -16.212 -18.553   0.602  1.00  0.97           H  
ATOM   4888  CZ  PHE A 309     -15.702 -16.689   1.556  1.00  0.97           C  
ATOM   4889  HZ  PHE A 309     -15.630 -17.124   2.542  1.00  0.97           H  
ATOM   4890  N   ASN A 310     -17.244 -13.983  -5.096  1.00  0.96           N  
ATOM   4891  H   ASN A 310     -17.839 -14.761  -4.849  1.00  0.96           H  
ATOM   4892  CA  ASN A 310     -17.156 -13.678  -6.519  1.00  0.96           C  
ATOM   4893  HA  ASN A 310     -16.305 -13.015  -6.678  1.00  0.96           H  
ATOM   4894  C   ASN A 310     -18.393 -12.938  -7.064  1.00  0.96           C  
ATOM   4895  CB  ASN A 310     -16.873 -14.991  -7.268  1.00  0.96           C  
ATOM   4896  HB2 ASN A 310     -16.701 -14.766  -8.321  1.00  0.96           H  
ATOM   4897  HB3 ASN A 310     -15.963 -15.443  -6.873  1.00  0.96           H  
ATOM   4898  O   ASN A 310     -18.677 -13.034  -8.258  1.00  0.96           O  
ATOM   4899  CG  ASN A 310     -18.006 -16.004  -7.167  1.00  0.96           C  
ATOM   4900  ND2 ASN A 310     -17.956 -17.046  -7.961  1.00  0.96           N  
ATOM   4901 HD21 ASN A 310     -18.717 -17.706  -7.891  1.00  0.96           H  
ATOM   4902 HD22 ASN A 310     -17.203 -17.141  -8.627  1.00  0.96           H  
ATOM   4903  OD1 ASN A 310     -18.917 -15.911  -6.354  1.00  0.96           O  
ATOM   4904  N   ASP A 311     -19.150 -12.219  -6.227  1.00  0.97           N  
ATOM   4905  H   ASP A 311     -18.910 -12.203  -5.246  1.00  0.97           H  
ATOM   4906  CA  ASP A 311     -20.332 -11.461  -6.664  1.00  0.97           C  
ATOM   4907  HA  ASP A 311     -20.882 -12.093  -7.361  1.00  0.97           H  
ATOM   4908  C   ASP A 311     -19.938 -10.187  -7.440  1.00  0.97           C  
ATOM   4909  CB  ASP A 311     -21.279 -11.197  -5.486  1.00  0.97           C  
ATOM   4910  HB2 ASP A 311     -20.846 -10.448  -4.823  1.00  0.97           H  
ATOM   4911  HB3 ASP A 311     -21.395 -12.121  -4.920  1.00  0.97           H  
ATOM   4912  O   ASP A 311     -20.033  -9.048  -6.966  1.00  0.97           O  
ATOM   4913  CG  ASP A 311     -22.675 -10.742  -5.938  1.00  0.97           C  
ATOM   4914  OD1 ASP A 311     -22.845 -10.341  -7.121  1.00  0.97           O  
ATOM   4915  OD2 ASP A 311     -23.577 -10.786  -5.072  1.00  0.97           O  
ATOM   4916  N   THR A 312     -19.470 -10.396  -8.671  1.00  0.96           N  
ATOM   4917  H   THR A 312     -19.359 -11.357  -8.961  1.00  0.96           H  
ATOM   4918  CA  THR A 312     -19.071  -9.352  -9.626  1.00  0.96           C  
ATOM   4919  HA  THR A 312     -18.273  -8.751  -9.191  1.00  0.96           H  
ATOM   4920  C   THR A 312     -20.234  -8.423  -9.967  1.00  0.96           C  
ATOM   4921  CB  THR A 312     -18.562  -9.983 -10.934  1.00  0.96           C  
ATOM   4922  HB  THR A 312     -18.370  -9.192 -11.660  1.00  0.96           H  
ATOM   4923  O   THR A 312     -20.032  -7.230 -10.220  1.00  0.96           O  
ATOM   4924  CG2 THR A 312     -17.283 -10.799 -10.771  1.00  0.96           C  
ATOM   4925 HG21 THR A 312     -16.460 -10.126 -10.530  1.00  0.96           H  
ATOM   4926 HG22 THR A 312     -17.389 -11.542  -9.981  1.00  0.96           H  
ATOM   4927 HG23 THR A 312     -17.038 -11.302 -11.706  1.00  0.96           H  
ATOM   4928  OG1 THR A 312     -19.536 -10.852 -11.464  1.00  0.96           O  
ATOM   4929  HG1 THR A 312     -19.096 -11.413 -12.107  1.00  0.96           H  
ATOM   4930  N   SER A 313     -21.464  -8.944  -9.927  1.00  0.97           N  
ATOM   4931  H   SER A 313     -21.545  -9.921  -9.683  1.00  0.97           H  
ATOM   4932  CA  SER A 313     -22.682  -8.175 -10.163  1.00  0.97           C  
ATOM   4933  HA  SER A 313     -22.565  -7.640 -11.105  1.00  0.97           H  
ATOM   4934  C   SER A 313     -22.894  -7.133  -9.064  1.00  0.97           C  
ATOM   4935  CB  SER A 313     -23.881  -9.121 -10.318  1.00  0.97           C  
ATOM   4936  HB2 SER A 313     -24.653  -8.600 -10.884  1.00  0.97           H  
ATOM   4937  HB3 SER A 313     -23.583  -9.998 -10.894  1.00  0.97           H  
ATOM   4938  O   SER A 313     -23.116  -5.956  -9.364  1.00  0.97           O
[truncated: 295,975 more chars]
