# Supplementary material for: Phenoloxidases in Plants—How Structural Diversity Enables Functional Specificity
Source: Front Plant Sci. 2021 Oct 1;12:754601. doi: 10.3389/fpls.2021.754601 (PMC8517187; doi:10.3389/fpls.2021.754601)
Supplement: Supplementary file 3 [file Data_Sheet_2.ZIP › Figure 7/AlphaFold2_models/models/plantae/AtLAC15_relaxed_model_1.pdb]

ATOM      1  N   HIS A   1     -23.038  -9.333 -13.810  1.00  0.93           N  
ATOM      2  H   HIS A   1     -22.074  -9.089 -13.632  1.00  0.93           H  
ATOM      3  H2  HIS A   1     -23.227 -10.220 -13.365  1.00  0.93           H  
ATOM      4  H3  HIS A   1     -23.142  -9.421 -14.810  1.00  0.93           H  
ATOM      5  CA  HIS A   1     -23.942  -8.277 -13.280  1.00  0.93           C  
ATOM      6  HA  HIS A   1     -24.974  -8.584 -13.450  1.00  0.93           H  
ATOM      7  C   HIS A   1     -23.717  -6.970 -14.031  1.00  0.93           C  
ATOM      8  CB  HIS A   1     -23.741  -8.092 -11.771  1.00  0.93           C  
ATOM      9  HB2 HIS A   1     -22.718  -7.776 -11.567  1.00  0.93           H  
ATOM     10  HB3 HIS A   1     -24.410  -7.310 -11.411  1.00  0.93           H  
ATOM     11  O   HIS A   1     -22.629  -6.809 -14.566  1.00  0.93           O  
ATOM     12  CG  HIS A   1     -24.035  -9.361 -11.018  1.00  0.93           C  
ATOM     13  CD2 HIS A   1     -23.155 -10.370 -10.710  1.00  0.93           C  
ATOM     14  HD2 HIS A   1     -22.090 -10.394 -10.889  1.00  0.93           H  
ATOM     15  ND1 HIS A   1     -25.280  -9.758 -10.581  1.00  0.93           N  
ATOM     16  HD1 HIS A   1     -26.117  -9.194 -10.536  1.00  0.93           H  
ATOM     17  CE1 HIS A   1     -25.160 -10.980 -10.039  1.00  0.93           C  
ATOM     18  HE1 HIS A   1     -25.955 -11.549  -9.580  1.00  0.93           H  
ATOM     19  NE2 HIS A   1     -23.896 -11.398 -10.134  1.00  0.93           N  
ATOM     20  N   HIS A   2     -24.705  -6.074 -14.105  1.00  0.98           N  
ATOM     21  H   HIS A   2     -25.554  -6.198 -13.572  1.00  0.98           H  
ATOM     22  CA  HIS A   2     -24.562  -4.766 -14.762  1.00  0.98           C  
ATOM     23  HA  HIS A   2     -23.548  -4.654 -15.146  1.00  0.98           H  
ATOM     24  C   HIS A   2     -24.805  -3.645 -13.753  1.00  0.98           C  
ATOM     25  CB  HIS A   2     -25.512  -4.635 -15.962  1.00  0.98           C  
ATOM     26  HB2 HIS A   2     -26.532  -4.854 -15.649  1.00  0.98           H  
ATOM     27  HB3 HIS A   2     -25.488  -3.604 -16.314  1.00  0.98           H  
ATOM     28  O   HIS A   2     -25.763  -3.715 -12.984  1.00  0.98           O  
ATOM     29  CG  HIS A   2     -25.138  -5.528 -17.116  1.00  0.98           C  
ATOM     30  CD2 HIS A   2     -24.418  -5.170 -18.225  1.00  0.98           C  
ATOM     31  HD2 HIS A   2     -24.010  -4.192 -18.436  1.00  0.98           H  
ATOM     32  ND1 HIS A   2     -25.463  -6.859 -17.255  1.00  0.98           N  
ATOM     33  HD1 HIS A   2     -26.147  -7.359 -16.704  1.00  0.98           H  
ATOM     34  CE1 HIS A   2     -24.937  -7.295 -18.412  1.00  0.98           C  
ATOM     35  HE1 HIS A   2     -25.072  -8.280 -18.833  1.00  0.98           H  
ATOM     36  NE2 HIS A   2     -24.286  -6.305 -19.028  1.00  0.98           N  
ATOM     37  N   TYR A   3     -23.948  -2.629 -13.775  1.00  0.98           N  
ATOM     38  H   TYR A   3     -23.181  -2.662 -14.431  1.00  0.98           H  
ATOM     39  CA  TYR A   3     -24.047  -1.433 -12.946  1.00  0.98           C  
ATOM     40  HA  TYR A   3     -25.022  -1.407 -12.460  1.00  0.98           H  
ATOM     41  C   TYR A   3     -23.919  -0.188 -13.823  1.00  0.98           C  
ATOM     42  CB  TYR A   3     -22.964  -1.443 -11.857  1.00  0.98           C  
ATOM     43  HB2 TYR A   3     -21.986  -1.444 -12.338  1.00  0.98           H  
ATOM     44  HB3 TYR A   3     -23.035  -0.521 -11.281  1.00  0.98           H  
ATOM     45  O   TYR A   3     -23.221  -0.198 -14.837  1.00  0.98           O  
ATOM     46  CG  TYR A   3     -23.043  -2.619 -10.901  1.00  0.98           C  
ATOM     47  CD1 TYR A   3     -23.793  -2.514  -9.713  1.00  0.98           C  
ATOM     48  HD1 TYR A   3     -24.300  -1.590  -9.478  1.00  0.98           H  
ATOM     49  CD2 TYR A   3     -22.372  -3.818 -11.207  1.00  0.98           C  
ATOM     50  HD2 TYR A   3     -21.778  -3.887 -12.106  1.00  0.98           H  
ATOM     51  CE1 TYR A   3     -23.891  -3.612  -8.837  1.00  0.98           C  
ATOM     52  HE1 TYR A   3     -24.469  -3.527  -7.928  1.00  0.98           H  
ATOM     53  CE2 TYR A   3     -22.467  -4.916 -10.333  1.00  0.98           C  
ATOM     54  HE2 TYR A   3     -21.931  -5.831 -10.537  1.00  0.98           H  
ATOM     55  OH  TYR A   3     -23.329  -5.898  -8.338  1.00  0.98           O  
ATOM     56  HH  TYR A   3     -23.902  -5.752  -7.582  1.00  0.98           H  
ATOM     57  CZ  TYR A   3     -23.233  -4.819  -9.155  1.00  0.98           C  
ATOM     58  N   THR A   4     -24.563   0.896 -13.403  1.00  0.99           N  
ATOM     59  H   THR A   4     -25.137   0.838 -12.574  1.00  0.99           H  
ATOM     60  CA  THR A   4     -24.407   2.217 -14.016  1.00  0.99           C  
ATOM     61  HA  THR A   4     -23.676   2.165 -14.823  1.00  0.99           H  
ATOM     62  C   THR A   4     -23.882   3.177 -12.966  1.00  0.99           C  
ATOM     63  CB  THR A   4     -25.718   2.731 -14.618  1.00  0.99           C  
ATOM     64  HB  THR A   4     -26.458   2.864 -13.828  1.00  0.99           H  
ATOM     65  O   THR A   4     -24.486   3.344 -11.902  1.00  0.99           O  
ATOM     66  CG2 THR A   4     -25.527   4.052 -15.361  1.00  0.99           C  
ATOM     67 HG21 THR A   4     -25.265   4.845 -14.661  1.00  0.99           H  
ATOM     68 HG22 THR A   4     -26.458   4.333 -15.855  1.00  0.99           H  
ATOM     69 HG23 THR A   4     -24.739   3.959 -16.108  1.00  0.99           H  
ATOM     70  OG1 THR A   4     -26.207   1.794 -15.548  1.00  0.99           O  
ATOM     71  HG1 THR A   4     -25.600   1.782 -16.292  1.00  0.99           H  
ATOM     72  N   PHE A   5     -22.735   3.775 -13.259  1.00  0.99           N  
ATOM     73  H   PHE A   5     -22.309   3.586 -14.155  1.00  0.99           H  
ATOM     74  CA  PHE A   5     -22.079   4.770 -12.428  1.00  0.99           C  
ATOM     75  HA  PHE A   5     -22.564   4.851 -11.455  1.00  0.99           H  
ATOM     76  C   PHE A   5     -22.204   6.119 -13.124  1.00  0.99           C  
ATOM     77  CB  PHE A   5     -20.611   4.362 -12.215  1.00  0.99           C  
ATOM     78  HB2 PHE A   5     -20.052   5.260 -11.950  1.00  0.99           H  
ATOM     79  HB3 PHE A   5     -20.203   3.998 -13.158  1.00  0.99           H  
ATOM     80  O   PHE A   5     -21.495   6.392 -14.083  1.00  0.99           O  
ATOM     81  CG  PHE A   5     -20.328   3.326 -11.138  1.00  0.99           C  
ATOM     82  CD1 PHE A   5     -21.341   2.517 -10.576  1.00  0.99           C  
ATOM     83  HD1 PHE A   5     -22.364   2.580 -10.916  1.00  0.99           H  
ATOM     84  CD2 PHE A   5     -19.011   3.204 -10.658  1.00  0.99           C  
ATOM     85  HD2 PHE A   5     -18.220   3.808 -11.077  1.00  0.99           H  
ATOM     86  CE1 PHE A   5     -21.049   1.629  -9.530  1.00  0.99           C  
ATOM     87  HE1 PHE A   5     -21.831   1.027  -9.089  1.00  0.99           H  
ATOM     88  CE2 PHE A   5     -18.720   2.317  -9.610  1.00  0.99           C  
ATOM     89  HE2 PHE A   5     -17.710   2.246  -9.233  1.00  0.99           H  
ATOM     90  CZ  PHE A   5     -19.740   1.548  -9.031  1.00  0.99           C  
ATOM     91  HZ  PHE A   5     -19.514   0.909  -8.190  1.00  0.99           H  
ATOM     92  N   THR A   6     -23.110   6.971 -12.659  1.00  0.99           N  
ATOM     93  H   THR A   6     -23.708   6.690 -11.895  1.00  0.99           H  
ATOM     94  CA  THR A   6     -23.196   8.359 -13.120  1.00  0.99           C  
ATOM     95  HA  THR A   6     -22.865   8.428 -14.156  1.00  0.99           H  
ATOM     96  C   THR A   6     -22.280   9.224 -12.267  1.00  0.99           C  
ATOM     97  CB  THR A   6     -24.634   8.878 -13.054  1.00  0.99           C  
ATOM     98  HB  THR A   6     -24.963   8.917 -12.016  1.00  0.99           H  
ATOM     99  O   THR A   6     -22.566   9.445 -11.088  1.00  0.99           O  
ATOM    100  CG2 THR A   6     -24.759  10.272 -13.668  1.00  0.99           C  
ATOM    101 HG21 THR A   6     -24.389  10.259 -14.694  1.00  0.99           H  
ATOM    102 HG22 THR A   6     -25.806  10.577 -13.667  1.00  0.99           H  
ATOM    103 HG23 THR A   6     -24.183  10.993 -13.088  1.00  0.99           H  
ATOM    104  OG1 THR A   6     -25.502   8.021 -13.758  1.00  0.99           O  
ATOM    105  HG1 THR A   6     -24.977   7.417 -14.289  1.00  0.99           H  
ATOM    106  N   VAL A   7     -21.192   9.712 -12.858  1.00  0.99           N  
ATOM    107  H   VAL A   7     -21.044   9.519 -13.838  1.00  0.99           H  
ATOM    108  CA  VAL A   7     -20.268  10.645 -12.206  1.00  0.99           C  
ATOM    109  HA  VAL A   7     -20.224  10.404 -11.144  1.00  0.99           H  
ATOM    110  C   VAL A   7     -20.792  12.062 -12.388  1.00  0.99           C  
ATOM    111  CB  VAL A   7     -18.838  10.537 -12.755  1.00  0.99           C  
ATOM    112  HB  VAL A   7     -18.830  10.859 -13.797  1.00  0.99           H  
ATOM    113  O   VAL A   7     -21.050  12.465 -13.519  1.00  0.99           O  
ATOM    114  CG1 VAL A   7     -17.881  11.432 -11.959  1.00  0.99           C  
ATOM    115 HG11 VAL A   7     -18.226  12.466 -11.957  1.00  0.99           H  
ATOM    116 HG12 VAL A   7     -17.787  11.081 -10.932  1.00  0.99           H  
ATOM    117 HG13 VAL A   7     -16.904  11.432 -12.444  1.00  0.99           H  
ATOM    118  CG2 VAL A   7     -18.322   9.094 -12.692  1.00  0.99           C  
ATOM    119 HG21 VAL A   7     -18.961   8.436 -13.282  1.00  0.99           H  
ATOM    120 HG22 VAL A   7     -18.292   8.750 -11.658  1.00  0.99           H  
ATOM    121 HG23 VAL A   7     -17.321   9.053 -13.121  1.00  0.99           H  
ATOM    122  N   ARG A   8     -20.965  12.815 -11.300  1.00  0.98           N  
ATOM    123  H   ARG A   8     -20.742  12.407 -10.403  1.00  0.98           H  
ATOM    124  CA  ARG A   8     -21.389  14.226 -11.343  1.00  0.98           C  
ATOM    125  HA  ARG A   8     -20.904  14.716 -12.188  1.00  0.98           H  
ATOM    126  C   ARG A   8     -20.971  14.992 -10.095  1.00  0.98           C  
ATOM    127  CB  ARG A   8     -22.911  14.321 -11.553  1.00  0.98           C  
ATOM    128  HB2 ARG A   8     -23.161  13.846 -12.501  1.00  0.98           H  
ATOM    129  HB3 ARG A   8     -23.178  15.374 -11.637  1.00  0.98           H  
ATOM    130  O   ARG A   8     -20.799  14.386  -9.033  1.00  0.98           O  
ATOM    131  CG  ARG A   8     -23.755  13.680 -10.436  1.00  0.98           C  
ATOM    132  HG2 ARG A   8     -23.532  12.616 -10.363  1.00  0.98           H  
ATOM    133  HG3 ARG A   8     -23.539  14.163  -9.483  1.00  0.98           H  
ATOM    134  CD  ARG A   8     -25.237  13.871 -10.773  1.00  0.98           C  
ATOM    135  HD2 ARG A   8     -25.427  14.940 -10.869  1.00  0.98           H  
ATOM    136  HD3 ARG A   8     -25.437  13.393 -11.732  1.00  0.98           H  
ATOM    137  NE  ARG A   8     -26.135  13.308  -9.749  1.00  0.98           N  
ATOM    138  HE  ARG A   8     -25.710  12.850  -8.955  1.00  0.98           H  
ATOM    139  NH1 ARG A   8     -28.112  14.001 -10.668  1.00  0.98           N  
ATOM    140 HH11 ARG A   8     -29.119  14.078 -10.638  1.00  0.98           H  
ATOM    141 HH12 ARG A   8     -27.580  14.426 -11.414  1.00  0.98           H  
ATOM    142  NH2 ARG A   8     -28.156  12.883  -8.756  1.00  0.98           N  
ATOM    143 HH21 ARG A   8     -29.164  12.949  -8.737  1.00  0.98           H  
ATOM    144 HH22 ARG A   8     -27.637  12.530  -7.965  1.00  0.98           H  
ATOM    145  CZ  ARG A   8     -27.455  13.395  -9.725  1.00  0.98           C  
ATOM    146  N   GLU A   9     -20.884  16.312 -10.202  1.00  0.98           N  
ATOM    147  H   GLU A   9     -20.913  16.755 -11.109  1.00  0.98           H  
ATOM    148  CA  GLU A   9     -20.721  17.189  -9.049  1.00  0.98           C  
ATOM    149  HA  GLU A   9     -19.953  16.746  -8.415  1.00  0.98           H  
ATOM    150  C   GLU A   9     -22.021  17.314  -8.237  1.00  0.98           C  
ATOM    151  CB  GLU A   9     -20.210  18.583  -9.437  1.00  0.98           C  
ATOM    152  HB2 GLU A   9     -20.953  19.108 -10.037  1.00  0.98           H  
ATOM    153  HB3 GLU A   9     -20.103  19.137  -8.505  1.00  0.98           H  
ATOM    154  O   GLU A   9     -23.109  17.515  -8.780  1.00  0.98           O  
ATOM    155  CG  GLU A   9     -18.835  18.617 -10.121  1.00  0.98           C  
ATOM    156  HG2 GLU A   9     -18.183  17.881  -9.652  1.00  0.98           H  
ATOM    157  HG3 GLU A   9     -18.403  19.600  -9.933  1.00  0.98           H  
ATOM    158  CD  GLU A   9     -18.890  18.408 -11.640  1.00  0.98           C  
ATOM    159  OE1 GLU A   9     -17.833  18.548 -12.292  1.00  0.98           O  
ATOM    160  OE2 GLU A   9     -19.979  18.095 -12.169  1.00  0.98           O  
ATOM    161  N   VAL A  10     -21.917  17.207  -6.911  1.00  0.98           N  
ATOM    162  H   VAL A  10     -21.013  16.964  -6.532  1.00  0.98           H  
ATOM    163  CA  VAL A  10     -23.041  17.343  -5.970  1.00  0.98           C  
ATOM    164  HA  VAL A  10     -23.875  17.820  -6.486  1.00  0.98           H  
ATOM    165  C   VAL A  10     -22.605  18.204  -4.786  1.00  0.98           C  
ATOM    166  CB  VAL A  10     -23.505  15.967  -5.466  1.00  0.98           C  
ATOM    167  HB  VAL A  10     -22.669  15.481  -4.961  1.00  0.98           H  
ATOM    168  O   VAL A  10     -21.505  17.994  -4.273  1.00  0.98           O  
ATOM    169  CG1 VAL A  10     -24.689  16.033  -4.489  1.00  0.98           C  
ATOM    170 HG11 VAL A  10     -24.961  15.027  -4.169  1.00  0.98           H  
ATOM    171 HG12 VAL A  10     -24.416  16.593  -3.595  1.00  0.98           H  
ATOM    172 HG13 VAL A  10     -25.552  16.499  -4.964  1.00  0.98           H  
ATOM    173  CG2 VAL A  10     -23.954  15.068  -6.616  1.00  0.98           C  
ATOM    174 HG21 VAL A  10     -23.155  14.970  -7.351  1.00  0.98           H  
ATOM    175 HG22 VAL A  10     -24.846  15.469  -7.096  1.00  0.98           H  
ATOM    176 HG23 VAL A  10     -24.124  14.078  -6.191  1.00  0.98           H  
ATOM    177  N   PRO A  11     -23.429  19.160  -4.317  1.00  0.98           N  
ATOM    178  CA  PRO A  11     -23.102  19.946  -3.133  1.00  0.98           C  
ATOM    179  HA  PRO A  11     -22.112  20.388  -3.240  1.00  0.98           H  
ATOM    180  C   PRO A  11     -23.128  19.084  -1.863  1.00  0.98           C  
ATOM    181  CB  PRO A  11     -24.136  21.074  -3.093  1.00  0.98           C  
ATOM    182  HB2 PRO A  11     -24.374  21.380  -2.074  1.00  0.98           H  
ATOM    183  HB3 PRO A  11     -23.765  21.924  -3.666  1.00  0.98           H  
ATOM    184  O   PRO A  11     -24.132  18.442  -1.560  1.00  0.98           O  
ATOM    185  CG  PRO A  11     -25.349  20.472  -3.803  1.00  0.98           C  
ATOM    186  HG2 PRO A  11     -25.980  21.240  -4.249  1.00  0.98           H  
ATOM    187  HG3 PRO A  11     -25.922  19.864  -3.103  1.00  0.98           H  
ATOM    188  CD  PRO A  11     -24.716  19.574  -4.863  1.00  0.98           C  
ATOM    189  HD2 PRO A  11     -24.550  20.144  -5.777  1.00  0.98           H  
ATOM    190  HD3 PRO A  11     -25.368  18.724  -5.065  1.00  0.98           H  
ATOM    191  N   TYR A  12     -22.040  19.121  -1.096  1.00  0.97           N  
ATOM    192  H   TYR A  12     -21.237  19.629  -1.438  1.00  0.97           H  
ATOM    193  CA  TYR A  12     -21.925  18.518   0.232  1.00  0.97           C  
ATOM    194  HA  TYR A  12     -22.896  18.131   0.539  1.00  0.97           H  
ATOM    195  C   TYR A  12     -21.500  19.572   1.254  1.00  0.97           C  
ATOM    196  CB  TYR A  12     -20.935  17.344   0.212  1.00  0.97           C  
ATOM    197  HB2 TYR A  12     -20.120  17.562  -0.478  1.00  0.97           H  
ATOM    198  HB3 TYR A  12     -20.494  17.239   1.203  1.00  0.97           H  
ATOM    199  O   TYR A  12     -20.566  20.343   1.022  1.00  0.97           O  
ATOM    200  CG  TYR A  12     -21.571  16.020  -0.160  1.00  0.97           C  
ATOM    201  CD1 TYR A  12     -21.822  15.052   0.834  1.00  0.97           C  
ATOM    202  HD1 TYR A  12     -21.547  15.248   1.860  1.00  0.97           H  
ATOM    203  CD2 TYR A  12     -21.929  15.760  -1.496  1.00  0.97           C  
ATOM    204  HD2 TYR A  12     -21.738  16.499  -2.261  1.00  0.97           H  
ATOM    205  CE1 TYR A  12     -22.428  13.829   0.493  1.00  0.97           C  
ATOM    206  HE1 TYR A  12     -22.608  13.079   1.249  1.00  0.97           H  
ATOM    207  CE2 TYR A  12     -22.533  14.539  -1.841  1.00  0.97           C  
ATOM    208  HE2 TYR A  12     -22.814  14.331  -2.863  1.00  0.97           H  
ATOM    209  OH  TYR A  12     -23.369  12.396  -1.181  1.00  0.97           O  
ATOM    210  HH  TYR A  12     -23.525  11.854  -0.404  1.00  0.97           H  
ATOM    211  CZ  TYR A  12     -22.784  13.573  -0.849  1.00  0.97           C  
ATOM    212  N   THR A  13     -22.169  19.580   2.407  1.00  0.97           N  
ATOM    213  H   THR A  13     -22.952  18.952   2.518  1.00  0.97           H  
ATOM    214  CA  THR A  13     -21.845  20.467   3.531  1.00  0.97           C  
ATOM    215  HA  THR A  13     -21.221  21.282   3.165  1.00  0.97           H  
ATOM    216  C   THR A  13     -21.073  19.702   4.599  1.00  0.97           C  
ATOM    217  CB  THR A  13     -23.103  21.106   4.132  1.00  0.97           C  
ATOM    218  HB  THR A  13     -23.708  20.328   4.599  1.00  0.97           H  
ATOM    219  O   THR A  13     -21.575  18.721   5.143  1.00  0.97           O  
ATOM    220  CG2 THR A  13     -22.770  22.171   5.179  1.00  0.97           C  
ATOM    221 HG21 THR A  13     -23.689  22.653   5.509  1.00  0.97           H  
ATOM    222 HG22 THR A  13     -22.104  22.921   4.753  1.00  0.97           H  
ATOM    223 HG23 THR A  13     -22.293  21.708   6.043  1.00  0.97           H  
ATOM    224  OG1 THR A  13     -23.876  21.716   3.126  1.00  0.97           O  
ATOM    225  HG1 THR A  13     -23.417  22.493   2.796  1.00  0.97           H  
ATOM    226  N   LYS A  14     -19.861  20.164   4.917  1.00  0.97           N  
ATOM    227  H   LYS A  14     -19.539  20.984   4.421  1.00  0.97           H  
ATOM    228  CA  LYS A  14     -18.961  19.609   5.940  1.00  0.97           C  
ATOM    229  HA  LYS A  14     -19.540  19.090   6.703  1.00  0.97           H  
ATOM    230  C   LYS A  14     -18.185  20.748   6.599  1.00  0.97           C  
ATOM    231  CB  LYS A  14     -17.965  18.630   5.285  1.00  0.97           C  
ATOM    232  HB2 LYS A  14     -17.252  18.287   6.035  1.00  0.97           H  
ATOM    233  HB3 LYS A  14     -17.412  19.202   4.540  1.00  0.97           H  
ATOM    234  O   LYS A  14     -17.820  21.714   5.933  1.00  0.97           O  
ATOM    235  CG  LYS A  14     -18.557  17.396   4.577  1.00  0.97           C  
ATOM    236  HG2 LYS A  14     -17.754  16.864   4.066  1.00  0.97           H  
ATOM    237  HG3 LYS A  14     -19.286  17.705   3.828  1.00  0.97           H  
ATOM    238  CD  LYS A  14     -19.196  16.432   5.567  1.00  0.97           C  
ATOM    239  HD2 LYS A  14     -19.933  16.989   6.146  1.00  0.97           H  
ATOM    240  HD3 LYS A  14     -18.423  16.048   6.233  1.00  0.97           H  
ATOM    241  CE  LYS A  14     -19.921  15.272   4.888  1.00  0.97           C  
ATOM    242  HE2 LYS A  14     -20.763  15.684   4.331  1.00  0.97           H  
ATOM    243  HE3 LYS A  14     -19.244  14.774   4.194  1.00  0.97           H  
ATOM    244  NZ  LYS A  14     -20.404  14.309   5.900  1.00  0.97           N  
ATOM    245  HZ1 LYS A  14     -20.678  14.775   6.754  1.00  0.97           H  
ATOM    246  HZ2 LYS A  14     -21.176  13.741   5.581  1.00  0.97           H  
ATOM    247  HZ3 LYS A  14     -19.643  13.696   6.154  1.00  0.97           H  
ATOM    248  N   LEU A  15     -17.894  20.652   7.898  1.00  0.98           N  
ATOM    249  H   LEU A  15     -18.184  19.819   8.389  1.00  0.98           H  
ATOM    250  CA  LEU A  15     -17.053  21.634   8.610  1.00  0.98           C  
ATOM    251  HA  LEU A  15     -17.140  21.419   9.675  1.00  0.98           H  
ATOM    252  C   LEU A  15     -17.507  23.104   8.435  1.00  0.98           C  
ATOM    253  CB  LEU A  15     -15.573  21.447   8.212  1.00  0.98           C  
ATOM    254  HB2 LEU A  15     -15.456  21.792   7.185  1.00  0.98           H  
ATOM    255  HB3 LEU A  15     -14.970  22.086   8.857  1.00  0.98           H  
ATOM    256  O   LEU A  15     -16.682  24.002   8.244  1.00  0.98           O  
ATOM    257  CG  LEU A  15     -14.999  20.027   8.290  1.00  0.98           C  
ATOM    258  HG  LEU A  15     -15.565  19.355   7.645  1.00  0.98           H  
ATOM    259  CD1 LEU A  15     -13.553  20.062   7.811  1.00  0.98           C  
ATOM    260 HD11 LEU A  15     -13.490  20.521   6.825  1.00  0.98           H  
ATOM    261 HD12 LEU A  15     -12.933  20.619   8.515  1.00  0.98           H  
ATOM    262 HD13 LEU A  15     -13.166  19.046   7.738  1.00  0.98           H  
ATOM    263  CD2 LEU A  15     -15.015  19.510   9.719  1.00  0.98           C  
ATOM    264 HD21 LEU A  15     -14.568  18.517   9.755  1.00  0.98           H  
ATOM    265 HD22 LEU A  15     -16.045  19.438  10.070  1.00  0.98           H  
ATOM    266 HD23 LEU A  15     -14.452  20.183  10.365  1.00  0.98           H  
ATOM    267  N   CYS A  16     -18.822  23.346   8.487  1.00  0.97           N  
ATOM    268  H   CYS A  16     -19.428  22.552   8.635  1.00  0.97           H  
ATOM    269  CA  CYS A  16     -19.465  24.653   8.268  1.00  0.97           C  
ATOM    270  HA  CYS A  16     -20.531  24.500   8.442  1.00  0.97           H  
ATOM    271  C   CYS A  16     -19.348  25.222   6.837  1.00  0.97           C  
ATOM    272  CB  CYS A  16     -18.993  25.713   9.288  1.00  0.97           C  
ATOM    273  HB2 CYS A  16     -18.189  26.270   8.807  1.00  0.97           H  
ATOM    274  HB3 CYS A  16     -19.803  26.427   9.440  1.00  0.97           H  
ATOM    275  O   CYS A  16     -19.662  26.391   6.634  1.00  0.97           O  
ATOM    276  SG  CYS A  16     -18.330  25.231  10.909  1.00  0.97           S  
ATOM    277  N   SER A  17     -18.885  24.442   5.856  1.00  0.97           N  
ATOM    278  H   SER A  17     -18.629  23.486   6.058  1.00  0.97           H  
ATOM    279  CA  SER A  17     -18.697  24.886   4.471  1.00  0.97           C  
ATOM    280  HA  SER A  17     -19.112  25.885   4.343  1.00  0.97           H  
ATOM    281  C   SER A  17     -19.406  23.950   3.499  1.00  0.97           C  
ATOM    282  CB  SER A  17     -17.207  24.955   4.137  1.00  0.97           C  
ATOM    283  HB2 SER A  17     -16.686  25.548   4.890  1.00  0.97           H  
ATOM    284  HB3 SER A  17     -16.789  23.949   4.114  1.00  0.97           H  
ATOM    285  O   SER A  17     -19.455  22.742   3.727  1.00  0.97           O  
ATOM    286  OG  SER A  17     -17.061  25.570   2.875  1.00  0.97           O  
ATOM    287  HG  SER A  17     -16.197  25.382   2.501  1.00  0.97           H  
ATOM    288  N   THR A  18     -19.950  24.499   2.415  1.00  0.97           N  
ATOM    289  H   THR A  18     -19.744  25.470   2.226  1.00  0.97           H  
ATOM    290  CA  THR A  18     -20.546  23.717   1.325  1.00  0.97           C  
ATOM    291  HA  THR A  18     -20.571  22.663   1.601  1.00  0.97           H  
ATOM    292  C   THR A  18     -19.682  23.857   0.087  1.00  0.97           C  
ATOM    293  CB  THR A  18     -21.988  24.143   1.025  1.00  0.97           C  
ATOM    294  HB  THR A  18     -22.005  25.179   0.687  1.00  0.97           H  
ATOM    295  O   THR A  18     -19.390  24.975  -0.327  1.00  0.97           O  
ATOM    296  CG2 THR A  18     -22.661  23.261  -0.028  1.00  0.97           C  
ATOM    297 HG21 THR A  18     -23.706  23.554  -0.133  1.00  0.97           H  
ATOM    298 HG22 THR A  18     -22.169  23.384  -0.993  1.00  0.97           H  
ATOM    299 HG23 THR A  18     -22.615  22.215   0.272  1.00  0.97           H  
ATOM    300  OG1 THR A  18     -22.755  24.034   2.205  1.00  0.97           O  
ATOM    301  HG1 THR A  18     -22.690  24.879   2.657  1.00  0.97           H  
ATOM    302  N   LYS A  19     -19.311  22.730  -0.518  1.00  0.97           N  
ATOM    303  H   LYS A  19     -19.603  21.850  -0.119  1.00  0.97           H  
ATOM    304  CA  LYS A  19     -18.667  22.692  -1.834  1.00  0.97           C  
ATOM    305  HA  LYS A  19     -18.858  23.634  -2.347  1.00  0.97           H  
ATOM    306  C   LYS A  19     -19.283  21.595  -2.688  1.00  0.97           C  
ATOM    307  CB  LYS A  19     -17.141  22.543  -1.711  1.00  0.97           C  
ATOM    308  HB2 LYS A  19     -16.740  23.394  -1.159  1.00  0.97           H  
ATOM    309  HB3 LYS A  19     -16.721  22.578  -2.716  1.00  0.97           H  
ATOM    310  O   LYS A  19     -19.823  20.624  -2.156  1.00  0.97           O  
ATOM    311  CG  LYS A  19     -16.692  21.241  -1.027  1.00  0.97           C  
ATOM    312  HG2 LYS A  19     -16.854  21.315   0.048  1.00  0.97           H  
ATOM    313  HG3 LYS A  19     -17.266  20.398  -1.411  1.00  0.97           H  
ATOM    314  CD  LYS A  19     -15.214  20.980  -1.316  1.00  0.97           C  
ATOM    315  HD2 LYS A  19     -14.611  21.819  -0.970  1.00  0.97           H  
ATOM    316  HD3 LYS A  19     -15.080  20.874  -2.392  1.00  0.97           H  
ATOM    317  CE  LYS A  19     -14.767  19.697  -0.621  1.00  0.97           C  
ATOM    318  HE2 LYS A  19     -14.840  19.839   0.458  1.00  0.97           H  
ATOM    319  HE3 LYS A  19     -15.435  18.883  -0.903  1.00  0.97           H  
ATOM    320  NZ  LYS A  19     -13.375  19.360  -0.982  1.00  0.97           N  
ATOM    321  HZ1 LYS A  19     -12.760  20.123  -0.739  1.00  0.97           H  
ATOM    322  HZ2 LYS A  19     -13.056  18.564  -0.449  1.00  0.97           H  
ATOM    323  HZ3 LYS A  19     -13.275  19.192  -1.973  1.00  0.97           H  
ATOM    324  N   ALA A  20     -19.209  21.753  -4.002  1.00  0.97           N  
ATOM    325  H   ALA A  20     -18.680  22.528  -4.374  1.00  0.97           H  
ATOM    326  CA  ALA A  20     -19.526  20.665  -4.909  1.00  0.97           C  
ATOM    327  HA  ALA A  20     -20.418  20.154  -4.548  1.00  0.97           H  
ATOM    328  C   ALA A  20     -18.364  19.660  -4.910  1.00  0.97           C  
ATOM    329  CB  ALA A  20     -19.855  21.245  -6.284  1.00  0.97           C  
ATOM    330  HB1 ALA A  20     -20.567  22.065  -6.187  1.00  0.97           H  
ATOM    331  HB2 ALA A  20     -18.948  21.604  -6.769  1.00  0.97           H  
ATOM    332  HB3 ALA A  20     -20.314  20.467  -6.895  1.00  0.97           H  
ATOM    333  O   ALA A  20     -17.202  20.057  -4.872  1.00  0.97           O  
ATOM    334  N   ILE A  21     -18.676  18.368  -4.898  1.00  0.98           N  
ATOM    335  H   ILE A  21     -19.650  18.104  -4.856  1.00  0.98           H  
ATOM    336  CA  ILE A  21     -17.692  17.287  -5.018  1.00  0.98           C  
ATOM    337  HA  ILE A  21     -16.740  17.705  -5.347  1.00  0.98           H  
ATOM    338  C   ILE A  21     -18.129  16.304  -6.094  1.00  0.98           C  
ATOM    339  CB  ILE A  21     -17.453  16.556  -3.679  1.00  0.98           C  
ATOM    340  HB  ILE A  21     -16.748  15.751  -3.888  1.00  0.98           H  
ATOM    341  O   ILE A  21     -19.330  16.121  -6.307  1.00  0.98           O  
ATOM    342  CG1 ILE A  21     -18.733  15.914  -3.098  1.00  0.98           C  
ATOM    343 HG12 ILE A  21     -19.236  15.336  -3.873  1.00  0.98           H  
ATOM    344 HG13 ILE A  21     -19.414  16.698  -2.766  1.00  0.98           H  
ATOM    345  CG2 ILE A  21     -16.799  17.508  -2.663  1.00  0.98           C  
ATOM    346 HG21 ILE A  21     -15.958  18.016  -3.135  1.00  0.98           H  
ATOM    347 HG22 ILE A  21     -16.434  16.944  -1.805  1.00  0.98           H  
ATOM    348 HG23 ILE A  21     -17.527  18.250  -2.334  1.00  0.98           H  
ATOM    349  CD1 ILE A  21     -18.466  14.955  -1.934  1.00  0.98           C  
ATOM    350 HD11 ILE A  21     -18.106  15.506  -1.065  1.00  0.98           H  
ATOM    351 HD12 ILE A  21     -17.732  14.204  -2.226  1.00  0.98           H  
ATOM    352 HD13 ILE A  21     -19.392  14.448  -1.663  1.00  0.98           H  
ATOM    353  N   LEU A  22     -17.170  15.641  -6.736  1.00  0.98           N  
ATOM    354  H   LEU A  22     -16.204  15.814  -6.497  1.00  0.98           H  
ATOM    355  CA  LEU A  22     -17.460  14.526  -7.627  1.00  0.98           C  
ATOM    356  HA  LEU A  22     -18.239  14.831  -8.326  1.00  0.98           H  
ATOM    357  C   LEU A  22     -18.000  13.344  -6.822  1.00  0.98           C  
ATOM    358  CB  LEU A  22     -16.203  14.129  -8.416  1.00  0.98           C  
ATOM    359  HB2 LEU A  22     -15.411  13.895  -7.704  1.00  0.98           H  
ATOM    360  HB3 LEU A  22     -16.420  13.227  -8.988  1.00  0.98           H  
ATOM    361  O   LEU A  22     -17.483  12.992  -5.766  1.00  0.98           O  
ATOM    362  CG  LEU A  22     -15.693  15.204  -9.387  1.00  0.98           C  
ATOM    363  HG  LEU A  22     -15.532  16.139  -8.851  1.00  0.98           H  
ATOM    364  CD1 LEU A  22     -14.370  14.749  -9.996  1.00  0.98           C  
ATOM    365 HD11 LEU A  22     -13.647  14.582  -9.198  1.00  0.98           H  
ATOM    366 HD12 LEU A  22     -14.500  13.832 -10.571  1.00  0.98           H  
ATOM    367 HD13 LEU A  22     -13.981  15.529 -10.650  1.00  0.98           H  
ATOM    368  CD2 LEU A  22     -16.672  15.434 -10.530  1.00  0.98           C  
ATOM    369 HD21 LEU A  22     -16.275  16.234 -11.155  1.00  0.98           H  
ATOM    370 HD22 LEU A  22     -16.772  14.523 -11.120  1.00  0.98           H  
ATOM    371 HD23 LEU A  22     -17.648  15.749 -10.162  1.00  0.98           H  
ATOM    372  N   THR A  23     -19.051  12.719  -7.336  1.00  0.98           N  
ATOM    373  H   THR A  23     -19.450  13.081  -8.190  1.00  0.98           H  
ATOM    374  CA  THR A  23     -19.682  11.547  -6.722  1.00  0.98           C  
ATOM    375  HA  THR A  23     -18.979  11.058  -6.048  1.00  0.98           H  
ATOM    376  C   THR A  23     -20.089  10.554  -7.793  1.00  0.98           C  
ATOM    377  CB  THR A  23     -20.934  11.927  -5.923  1.00  0.98           C  
ATOM    378  HB  THR A  23     -21.378  11.018  -5.515  1.00  0.98           H  
ATOM    379  O   THR A  23     -20.359  10.941  -8.929  1.00  0.98           O  
ATOM    380  CG2 THR A  23     -20.651  12.880  -4.769  1.00  0.98           C  
ATOM    381 HG21 THR A  23     -20.429  13.877  -5.152  1.00  0.98           H  
ATOM    382 HG22 THR A  23     -19.800  12.517  -4.194  1.00  0.98           H  
ATOM    383 HG23 THR A  23     -21.525  12.923  -4.119  1.00  0.98           H  
ATOM    384  OG1 THR A  23     -21.877  12.545  -6.772  1.00  0.98           O  
ATOM    385  HG1 THR A  23     -21.403  13.224  -7.258  1.00  0.98           H  
ATOM    386  N   VAL A  24     -20.214   9.284  -7.414  1.00  0.99           N  
ATOM    387  H   VAL A  24     -20.002   9.049  -6.455  1.00  0.99           H  
ATOM    388  CA  VAL A  24     -20.913   8.281  -8.223  1.00  0.99           C  
ATOM    389  HA  VAL A  24     -20.971   8.616  -9.259  1.00  0.99           H  
ATOM    390  C   VAL A  24     -22.331   8.152  -7.689  1.00  0.99           C  
ATOM    391  CB  VAL A  24     -20.163   6.942  -8.218  1.00  0.99           C  
ATOM    392  HB  VAL A  24     -19.896   6.696  -7.190  1.00  0.99           H  
ATOM    393  O   VAL A  24     -22.537   7.901  -6.503  1.00  0.99           O  
ATOM    394  CG1 VAL A  24     -20.991   5.793  -8.797  1.00  0.99           C  
ATOM    395 HG11 VAL A  24     -21.302   6.032  -9.814  1.00  0.99           H  
ATOM    396 HG12 VAL A  24     -20.387   4.885  -8.800  1.00  0.99           H  
ATOM    397 HG13 VAL A  24     -21.872   5.606  -8.183  1.00  0.99           H  
ATOM    398  CG2 VAL A  24     -18.895   7.066  -9.067  1.00  0.99           C  
ATOM    399 HG21 VAL A  24     -19.158   7.152 -10.121  1.00  0.99           H  
ATOM    400 HG22 VAL A  24     -18.267   6.184  -8.935  1.00  0.99           H  
ATOM    401 HG23 VAL A  24     -18.338   7.958  -8.781  1.00  0.99           H  
ATOM    402  N   ASN A  25     -23.319   8.321  -8.566  1.00  0.98           N  
ATOM    403  H   ASN A  25     -23.067   8.559  -9.515  1.00  0.98           H  
ATOM    404  CA  ASN A  25     -24.744   8.210  -8.245  1.00  0.98           C  
ATOM    405  HA  ASN A  25     -25.290   8.565  -9.119  1.00  0.98           H  
ATOM    406  C   ASN A  25     -25.188   9.130  -7.089  1.00  0.98           C  
ATOM    407  CB  ASN A  25     -25.115   6.721  -8.050  1.00  0.98           C  
ATOM    408  HB2 ASN A  25     -26.172   6.643  -7.797  1.00  0.98           H  
ATOM    409  HB3 ASN A  25     -24.537   6.304  -7.225  1.00  0.98           H  
ATOM    410  O   ASN A  25     -26.090   8.776  -6.330  1.00  0.98           O  
ATOM    411  CG  ASN A  25     -24.889   5.883  -9.296  1.00  0.98           C  
ATOM    412  ND2 ASN A  25     -24.899   4.577  -9.190  1.00  0.98           N  
ATOM    413 HD21 ASN A  25     -25.034   4.124  -8.297  1.00  0.98           H  
ATOM    414 HD22 ASN A  25     -24.783   4.072 -10.057  1.00  0.98           H  
ATOM    415  OD1 ASN A  25     -24.711   6.383 -10.392  1.00  0.98           O  
ATOM    416  N   SER A  26     -24.563  10.309  -6.951  1.00  0.98           N  
ATOM    417  H   SER A  26     -23.805  10.517  -7.585  1.00  0.98           H  
ATOM    418  CA  SER A  26     -24.795  11.256  -5.844  1.00  0.98           C  
ATOM    419  HA  SER A  26     -24.035  12.032  -5.935  1.00  0.98           H  
ATOM    420  C   SER A  26     -24.563  10.710  -4.445  1.00  0.98           C  
ATOM    421  CB  SER A  26     -26.157  11.933  -5.945  1.00  0.98           C  
ATOM    422  HB2 SER A  26     -26.948  11.195  -6.079  1.00  0.98           H  
ATOM    423  HB3 SER A  26     -26.366  12.528  -5.056  1.00  0.98           H  
ATOM    424  O   SER A  26     -25.198  11.161  -3.495  1.00  0.98           O  
ATOM    425  OG  SER A  26     -26.095  12.803  -7.037  1.00  0.98           O  
ATOM    426  HG  SER A  26     -25.482  13.500  -6.791  1.00  0.98           H  
ATOM    427  N   GLN A  27     -23.665   9.741  -4.319  1.00  0.98           N  
ATOM    428  H   GLN A  27     -23.186   9.393  -5.137  1.00  0.98           H  
ATOM    429  CA  GLN A  27     -23.299   9.153  -3.042  1.00  0.98           C  
ATOM    430  HA  GLN A  27     -23.896   9.599  -2.246  1.00  0.98           H  
ATOM    431  C   GLN A  27     -21.835   9.459  -2.732  1.00  0.98           C  
ATOM    432  CB  GLN A  27     -23.611   7.651  -3.060  1.00  0.98           C  
ATOM    433  HB2 GLN A  27     -23.254   7.195  -2.137  1.00  0.98           H  
ATOM    434  HB3 GLN A  27     -23.102   7.182  -3.902  1.00  0.98           H  
ATOM    435  O   GLN A  27     -20.965   9.359  -3.601  1.00  0.98           O  
ATOM    436  CG  GLN A  27     -25.119   7.392  -3.156  1.00  0.98           C  
ATOM    437  HG2 GLN A  27     -25.543   7.964  -3.981  1.00  0.98           H  
ATOM    438  HG3 GLN A  27     -25.605   7.722  -2.238  1.00  0.98           H  
ATOM    439  CD  GLN A  27     -25.436   5.920  -3.376  1.00  0.98           C  
ATOM    440  NE2 GLN A  27     -26.256   5.605  -4.354  1.00  0.98           N  
ATOM    441 HE21 GLN A  27     -26.631   6.339  -4.938  1.00  0.98           H  
ATOM    442 HE22 GLN A  27     -26.484   4.625  -4.447  1.00  0.98           H  
ATOM    443  OE1 GLN A  27     -24.978   5.025  -2.686  1.00  0.98           O  
ATOM    444  N   PHE A  28     -21.587   9.825  -1.478  1.00  0.98           N  
ATOM    445  H   PHE A  28     -22.365   9.863  -0.836  1.00  0.98           H  
ATOM    446  CA  PHE A  28     -20.262   9.950  -0.890  1.00  0.98           C  
ATOM    447  HA  PHE A  28     -19.547   9.405  -1.506  1.00  0.98           H  
ATOM    448  C   PHE A  28     -20.305   9.368   0.534  1.00  0.98           C  
ATOM    449  CB  PHE A  28     -19.806  11.412  -0.877  1.00  0.98           C  
ATOM    450  HB2 PHE A  28     -20.569  12.019  -0.388  1.00  0.98           H  
ATOM    451  HB3 PHE A  28     -19.702  11.762  -1.904  1.00  0.98           H  
ATOM    452  O   PHE A  28     -20.992   9.942   1.386  1.00  0.98           O  
ATOM    453  CG  PHE A  28     -18.485  11.606  -0.159  1.00  0.98           C  
ATOM    454  CD1 PHE A  28     -18.413  12.399   1.003  1.00  0.98           C  
ATOM    455  HD1 PHE A  28     -19.300  12.893   1.371  1.00  0.98           H  
ATOM    456  CD2 PHE A  28     -17.333  10.950  -0.626  1.00  0.98           C  
ATOM    457  HD2 PHE A  28     -17.377  10.335  -1.512  1.00  0.98           H  
ATOM    458  CE1 PHE A  28     -17.192  12.544   1.686  1.00  0.98           C  
ATOM    459  HE1 PHE A  28     -17.135  13.155   2.575  1.00  0.98           H  
ATOM    460  CE2 PHE A  28     -16.118  11.087   0.064  1.00  0.98           C  
ATOM    461  HE2 PHE A  28     -15.234  10.576  -0.289  1.00  0.98           H  
ATOM    462  CZ  PHE A  28     -16.042  11.889   1.213  1.00  0.98           C  
ATOM    463  HZ  PHE A  28     -15.099  11.995   1.729  1.00  0.98           H  
ATOM    464  N   PRO A  29     -19.602   8.253   0.803  1.00  0.98           N  
ATOM    465  CA  PRO A  29     -18.911   7.390  -0.165  1.00  0.98           C  
ATOM    466  HA  PRO A  29     -18.111   7.956  -0.643  1.00  0.98           H  
ATOM    467  C   PRO A  29     -19.845   6.806  -1.239  1.00  0.98           C  
ATOM    468  CB  PRO A  29     -18.283   6.274   0.664  1.00  0.98           C  
ATOM    469  HB2 PRO A  29     -18.949   5.411   0.679  1.00  0.98           H  
ATOM    470  HB3 PRO A  29     -17.303   6.001   0.273  1.00  0.98           H  
ATOM    471  O   PRO A  29     -21.063   6.817  -1.078  1.00  0.98           O  
ATOM    472  CG  PRO A  29     -18.186   6.860   2.073  1.00  0.98           C  
ATOM    473  HG2 PRO A  29     -17.289   7.474   2.155  1.00  0.98           H  
ATOM    474  HG3 PRO A  29     -18.199   6.087   2.841  1.00  0.98           H  
ATOM    475  CD  PRO A  29     -19.425   7.743   2.148  1.00  0.98           C  
ATOM    476  HD2 PRO A  29     -19.272   8.556   2.857  1.00  0.98           H  
ATOM    477  HD3 PRO A  29     -20.295   7.150   2.431  1.00  0.98           H  
ATOM    478  N   GLY A  30     -19.281   6.313  -2.340  1.00  0.98           N  
ATOM    479  H   GLY A  30     -18.273   6.269  -2.397  1.00  0.98           H  
ATOM    480  CA  GLY A  30     -20.030   5.751  -3.463  1.00  0.98           C  
ATOM    481  HA2 GLY A  30     -20.793   6.467  -3.770  1.00  0.98           H  
ATOM    482  HA3 GLY A  30     -19.341   5.612  -4.297  1.00  0.98           H  
ATOM    483  C   GLY A  30     -20.709   4.402  -3.169  1.00  0.98           C  
ATOM    484  O   GLY A  30     -20.524   3.813  -2.100  1.00  0.98           O  
ATOM    485  N   PRO A  31     -21.498   3.878  -4.128  1.00  0.98           N  
ATOM    486  CA  PRO A  31     -22.268   2.650  -3.949  1.00  0.98           C  
ATOM    487  HA  PRO A  31     -22.939   2.778  -3.100  1.00  0.98           H  
ATOM    488  C   PRO A  31     -21.394   1.410  -3.704  1.00  0.98           C  
ATOM    489  CB  PRO A  31     -23.101   2.502  -5.228  1.00  0.98           C  
ATOM    490  HB2 PRO A  31     -23.262   1.459  -5.502  1.00  0.98           H  
ATOM    491  HB3 PRO A  31     -24.054   3.014  -5.099  1.00  0.98           H  
ATOM    492  O   PRO A  31     -20.312   1.251  -4.275  1.00  0.98           O  
ATOM    493  CG  PRO A  31     -22.265   3.239  -6.275  1.00  0.98           C  
ATOM    494  HG2 PRO A  31     -21.451   2.601  -6.619  1.00  0.98           H  
ATOM    495  HG3 PRO A  31     -22.871   3.579  -7.115  1.00  0.98           H  
ATOM    496  CD  PRO A  31     -21.700   4.407  -5.471  1.00  0.98           C  
ATOM    497  HD2 PRO A  31     -20.772   4.759  -5.920  1.00  0.98           H  
ATOM    498  HD3 PRO A  31     -22.427   5.219  -5.433  1.00  0.98           H  
ATOM    499  N   ILE A  32     -21.924   0.480  -2.905  1.00  0.99           N  
ATOM    500  H   ILE A  32     -22.820   0.677  -2.483  1.00  0.99           H  
ATOM    501  CA  ILE A  32     -21.308  -0.827  -2.648  1.00  0.99           C  
ATOM    502  HA  ILE A  32     -20.226  -0.696  -2.645  1.00  0.99           H  
ATOM    503  C   ILE A  32     -21.673  -1.796  -3.773  1.00  0.99           C  
ATOM    504  CB  ILE A  32     -21.717  -1.388  -1.267  1.00  0.99           C  
ATOM    505  HB  ILE A  32     -22.803  -1.477  -1.244  1.00  0.99           H  
ATOM    506  O   ILE A  32     -22.853  -2.020  -4.051  1.00  0.99           O  
ATOM    507  CG1 ILE A  32     -21.279  -0.416  -0.150  1.00  0.99           C  
ATOM    508 HG12 ILE A  32     -21.617   0.593  -0.386  1.00  0.99           H  
ATOM    509 HG13 ILE A  32     -20.191  -0.395  -0.089  1.00  0.99           H  
ATOM    510  CG2 ILE A  32     -21.111  -2.787  -1.029  1.00  0.99           C  
ATOM    511 HG21 ILE A  32     -21.387  -3.170  -0.046  1.00  0.99           H  
ATOM    512 HG22 ILE A  32     -20.024  -2.738  -1.093  1.00  0.99           H  
ATOM    513 HG23 ILE A  32     -21.472  -3.498  -1.773  1.00  0.99           H  
ATOM    514  CD1 ILE A  32     -21.856  -0.757   1.224  1.00  0.99           C  
ATOM    515 HD11 ILE A  32     -21.394  -1.658   1.626  1.00  0.99           H  
ATOM    516 HD12 ILE A  32     -22.936  -0.888   1.158  1.00  0.99           H  
ATOM    517 HD13 ILE A  32     -21.641   0.081   1.888  1.00  0.99           H  
ATOM    518  N   ILE A  33     -20.666  -2.429  -4.370  1.00  0.99           N  
ATOM    519  H   ILE A  33     -19.728  -2.216  -4.061  1.00  0.99           H  
ATOM    520  CA  ILE A  33     -20.854  -3.543  -5.307  1.00  0.99           C  
ATOM    521  HA  ILE A  33     -21.837  -3.459  -5.771  1.00  0.99           H  
ATOM    522  C   ILE A  33     -20.811  -4.854  -4.511  1.00  0.99           C  
ATOM    523  CB  ILE A  33     -19.805  -3.480  -6.437  1.00  0.99           C  
ATOM    524  HB  ILE A  33     -18.822  -3.543  -5.970  1.00  0.99           H  
ATOM    525  O   ILE A  33     -19.992  -5.014  -3.611  1.00  0.99           O  
ATOM    526  CG1 ILE A  33     -19.900  -2.153  -7.228  1.00  0.99           C  
ATOM    527 HG12 ILE A  33     -20.882  -2.077  -7.695  1.00  0.99           H  
ATOM    528 HG13 ILE A  33     -19.781  -1.308  -6.549  1.00  0.99           H  
ATOM    529  CG2 ILE A  33     -19.940  -4.654  -7.421  1.00  0.99           C  
ATOM    530 HG21 ILE A  33     -20.223  -5.576  -6.914  1.00  0.99           H  
ATOM    531 HG22 ILE A  33     -20.681  -4.428  -8.188  1.00  0.99           H  
ATOM    532 HG23 ILE A  33     -18.977  -4.832  -7.901  1.00  0.99           H  
ATOM    533  CD1 ILE A  33     -18.824  -2.023  -8.316  1.00  0.99           C  
ATOM    534 HD11 ILE A  33     -17.834  -2.040  -7.859  1.00  0.99           H  
ATOM    535 HD12 ILE A  33     -18.949  -1.085  -8.857  1.00  0.99           H  
ATOM    536 HD13 ILE A  33     -18.899  -2.829  -9.045  1.00  0.99           H  
ATOM    537  N   LYS A  34     -21.694  -5.803  -4.831  1.00  0.98           N  
ATOM    538  H   LYS A  34     -22.290  -5.636  -5.629  1.00  0.98           H  
ATOM    539  CA  LYS A  34     -21.749  -7.139  -4.218  1.00  0.98           C  
ATOM    540  HA  LYS A  34     -20.914  -7.274  -3.530  1.00  0.98           H  
ATOM    541  C   LYS A  34     -21.624  -8.203  -5.303  1.00  0.98           C  
ATOM    542  CB  LYS A  34     -23.065  -7.300  -3.444  1.00  0.98           C  
ATOM    543  HB2 LYS A  34     -23.902  -7.072  -4.104  1.00  0.98           H  
ATOM    544  HB3 LYS A  34     -23.167  -8.339  -3.133  1.00  0.98           H  
ATOM    545  O   LYS A  34     -22.460  -8.227  -6.203  1.00  0.98           O  
ATOM    546  CG  LYS A  34     -23.130  -6.386  -2.214  1.00  0.98           C  
ATOM    547  HG2 LYS A  34     -22.243  -6.540  -1.599  1.00  0.98           H  
ATOM    548  HG3 LYS A  34     -23.162  -5.344  -2.533  1.00  0.98           H  
ATOM    549  CD  LYS A  34     -24.371  -6.698  -1.374  1.00  0.98           C  
ATOM    550  HD2 LYS A  34     -25.266  -6.575  -1.984  1.00  0.98           H  
ATOM    551  HD3 LYS A  34     -24.308  -7.729  -1.024  1.00  0.98           H  
ATOM    552  CE  LYS A  34     -24.417  -5.747  -0.177  1.00  0.98           C  
ATOM    553  HE2 LYS A  34     -24.544  -4.727  -0.543  1.00  0.98           H  
ATOM    554  HE3 LYS A  34     -23.457  -5.799   0.336  1.00  0.98           H  
ATOM    555  NZ  LYS A  34     -25.508  -6.111   0.757  1.00  0.98           N  
ATOM    556  HZ1 LYS A  34     -26.403  -6.089   0.291  1.00  0.98           H  
ATOM    557  HZ2 LYS A  34     -25.523  -5.474   1.541  1.00  0.98           H  
ATOM    558  HZ3 LYS A  34     -25.341  -7.040   1.117  1.00  0.98           H  
ATOM    559  N   VAL A  35     -20.610  -9.059  -5.212  1.00  0.98           N  
ATOM    560  H   VAL A  35     -19.986  -8.984  -4.422  1.00  0.98           H  
ATOM    561  CA  VAL A  35     -20.268 -10.080  -6.222  1.00  0.98           C  
ATOM    562  HA  VAL A  35     -21.155 -10.356  -6.791  1.00  0.98           H  
ATOM    563  C   VAL A  35     -19.739 -11.346  -5.559  1.00  0.98           C  
ATOM    564  CB  VAL A  35     -19.203  -9.568  -7.217  1.00  0.98           C  
ATOM    565  HB  VAL A  35     -18.934 -10.382  -7.890  1.00  0.98           H  
ATOM    566  O   VAL A  35     -19.331 -11.319  -4.403  1.00  0.98           O  
ATOM    567  CG1 VAL A  35     -19.748  -8.435  -8.080  1.00  0.98           C  
ATOM    568 HG11 VAL A  35     -18.990  -8.153  -8.811  1.00  0.98           H  
ATOM    569 HG12 VAL A  35     -20.655  -8.764  -8.587  1.00  0.98           H  
ATOM    570 HG13 VAL A  35     -19.973  -7.573  -7.452  1.00  0.98           H  
ATOM    571  CG2 VAL A  35     -17.926  -9.080  -6.525  1.00  0.98           C  
ATOM    572 HG21 VAL A  35     -18.134  -8.251  -5.848  1.00  0.98           H  
ATOM    573 HG22 VAL A  35     -17.202  -8.753  -7.272  1.00  0.98           H  
ATOM    574 HG23 VAL A  35     -17.474  -9.899  -5.965  1.00  0.98           H  
ATOM    575  N   HIS A  36     -19.706 -12.456  -6.281  1.00  0.98           N  
ATOM    576  H   HIS A  36     -20.048 -12.434  -7.232  1.00  0.98           H  
ATOM    577  CA  HIS A  36     -19.022 -13.671  -5.855  1.00  0.98           C  
ATOM    578  HA  HIS A  36     -18.814 -13.601  -4.787  1.00  0.98           H  
ATOM    579  C   HIS A  36     -17.681 -13.839  -6.573  1.00  0.98           C  
ATOM    580  CB  HIS A  36     -19.929 -14.890  -6.058  1.00  0.98           C  
ATOM    581  HB2 HIS A  36     -19.379 -15.791  -5.788  1.00  0.98           H  
ATOM    582  HB3 HIS A  36     -20.200 -14.964  -7.112  1.00  0.98           H  
ATOM    583  O   HIS A  36     -17.493 -13.352  -7.689  1.00  0.98           O  
ATOM    584  CG  HIS A  36     -21.183 -14.828  -5.227  1.00  0.98           C  
ATOM    585  CD2 HIS A  36     -21.395 -15.413  -4.010  1.00  0.98           C  
ATOM    586  HD2 HIS A  36     -20.678 -16.007  -3.463  1.00  0.98           H  
ATOM    587  ND1 HIS A  36     -22.316 -14.122  -5.542  1.00  0.98           N  
ATOM    588  HD1 HIS A  36     -22.438 -13.586  -6.390  1.00  0.98           H  
ATOM    589  CE1 HIS A  36     -23.193 -14.278  -4.537  1.00  0.98           C  
ATOM    590  HE1 HIS A  36     -24.178 -13.837  -4.505  1.00  0.98           H  
ATOM    591  NE2 HIS A  36     -22.683 -15.070  -3.580  1.00  0.98           N  
ATOM    592  N   LYS A  37     -16.763 -14.593  -5.961  1.00  0.97           N  
ATOM    593  H   LYS A  37     -16.932 -14.872  -5.005  1.00  0.97           H  
ATOM    594  CA  LYS A  37     -15.547 -15.074  -6.625  1.00  0.97           C  
ATOM    595  HA  LYS A  37     -14.892 -14.222  -6.806  1.00  0.97           H  
ATOM    596  C   LYS A  37     -15.908 -15.732  -7.960  1.00  0.97           C  
ATOM    597  CB  LYS A  37     -14.806 -16.074  -5.726  1.00  0.97           C  
ATOM    598  HB2 LYS A  37     -15.398 -16.986  -5.651  1.00  0.97           H  
ATOM    599  HB3 LYS A  37     -14.703 -15.651  -4.727  1.00  0.97           H  
ATOM    600  O   LYS A  37     -16.806 -16.582  -8.035  1.00  0.97           O  
ATOM    601  CG  LYS A  37     -13.399 -16.406  -6.267  1.00  0.97           C  
ATOM    602  HG2 LYS A  37     -13.374 -16.347  -7.356  1.00  0.97           H  
ATOM    603  HG3 LYS A  37     -12.695 -15.662  -5.894  1.00  0.97           H  
ATOM    604  CD  LYS A  37     -12.923 -17.814  -5.878  1.00  0.97           C  
ATOM    605  HD2 LYS A  37     -13.390 -18.525  -6.560  1.00  0.97           H  
ATOM    606  HD3 LYS A  37     -13.235 -18.074  -4.867  1.00  0.97           H  
ATOM    607  CE  LYS A  37     -11.400 -17.928  -6.015  1.00  0.97           C  
ATOM    608  HE2 LYS A  37     -11.095 -17.347  -6.885  1.00  0.97           H  
ATOM    609  HE3 LYS A  37     -11.116 -18.968  -6.176  1.00  0.97           H  
ATOM    610  NZ  LYS A  37     -10.741 -17.409  -4.800  1.00  0.97           N  
ATOM    611  HZ1 LYS A  37      -9.843 -16.969  -4.943  1.00  0.97           H  
ATOM    612  HZ2 LYS A  37     -11.306 -16.656  -4.435  1.00  0.97           H  
ATOM    613  HZ3 LYS A  37     -10.740 -18.014  -3.991  1.00  0.97           H  
ATOM    614  N   GLY A  38     -15.188 -15.360  -9.010  1.00  0.96           N  
ATOM    615  H   GLY A  38     -14.485 -14.646  -8.884  1.00  0.96           H  
ATOM    616  CA  GLY A  38     -15.372 -15.830 -10.378  1.00  0.96           C  
ATOM    617  HA2 GLY A  38     -14.439 -15.699 -10.925  1.00  0.96           H  
ATOM    618  HA3 GLY A  38     -15.580 -16.900 -10.363  1.00  0.96           H  
ATOM    619  C   GLY A  38     -16.469 -15.097 -11.156  1.00  0.96           C  
ATOM    620  O   GLY A  38     -16.759 -15.502 -12.284  1.00  0.96           O  
ATOM    621  N   ASP A  39     -17.135 -14.097 -10.571  1.00  0.98           N  
ATOM    622  H   ASP A  39     -16.890 -13.811  -9.634  1.00  0.98           H  
ATOM    623  CA  ASP A  39     -18.102 -13.278 -11.299  1.00  0.98           C  
ATOM    624  HA  ASP A  39     -18.744 -13.943 -11.876  1.00  0.98           H  
ATOM    625  C   ASP A  39     -17.396 -12.348 -12.293  1.00  0.98           C  
ATOM    626  CB  ASP A  39     -19.009 -12.463 -10.358  1.00  0.98           C  
ATOM    627  HB2 ASP A  39     -18.393 -11.928  -9.634  1.00  0.98           H  
ATOM    628  HB3 ASP A  39     -19.529 -11.711 -10.951  1.00  0.98           H  
ATOM    629  O   ASP A  39     -16.271 -11.888 -12.100  1.00  0.98           O  
ATOM    630  CG  ASP A  39     -20.086 -13.286  -9.639  1.00  0.98           C  
ATOM    631  OD1 ASP A  39     -20.241 -14.490  -9.952  1.00  0.98           O  
ATOM    632  OD2 ASP A  39     -20.803 -12.674  -8.812  1.00  0.98           O  
ATOM    633  N   THR A  40     -18.105 -12.018 -13.368  1.00  0.98           N  
ATOM    634  H   THR A  40     -19.018 -12.436 -13.475  1.00  0.98           H  
ATOM    635  CA  THR A  40     -17.772 -10.881 -14.227  1.00  0.98           C  
ATOM    636  HA  THR A  40     -16.868 -10.399 -13.855  1.00  0.98           H  
ATOM    637  C   THR A  40     -18.905  -9.870 -14.153  1.00  0.98           C  
ATOM    638  CB  THR A  40     -17.489 -11.319 -15.666  1.00  0.98           C  
ATOM    639  HB  THR A  40     -18.363 -11.837 -16.062  1.00  0.98           H  
ATOM    640  O   THR A  40     -20.093 -10.210 -14.283  1.00  0.98           O  
ATOM    641  CG2 THR A  40     -17.134 -10.158 -16.595  1.00  0.98           C  
ATOM    642 HG21 THR A  40     -16.295  -9.596 -16.183  1.00  0.98           H  
ATOM    643 HG22 THR A  40     -17.986  -9.491 -16.717  1.00  0.98           H  
ATOM    644 HG23 THR A  40     -16.856 -10.553 -17.572  1.00  0.98           H  
ATOM    645  OG1 THR A  40     -16.393 -12.202 -15.680  1.00  0.98           O  
ATOM    646  HG1 THR A  40     -16.219 -12.459 -14.772  1.00  0.98           H  
ATOM    647  N   ILE A  41     -18.547  -8.611 -13.939  1.00  0.98           N  
ATOM    648  H   ILE A  41     -17.563  -8.392 -13.870  1.00  0.98           H  
ATOM    649  CA  ILE A  41     -19.494  -7.502 -13.953  1.00  0.98           C  
ATOM    650  HA  ILE A  41     -20.473  -7.894 -14.231  1.00  0.98           H  
ATOM    651  C   ILE A  41     -19.137  -6.512 -15.050  1.00  0.98           C  
ATOM    652  CB  ILE A  41     -19.665  -6.842 -12.569  1.00  0.98           C  
ATOM    653  HB  ILE A  41     -20.531  -6.183 -12.624  1.00  0.98           H  
ATOM    654  O   ILE A  41     -17.994  -6.428 -15.490  1.00  0.98           O  
ATOM    655  CG1 ILE A  41     -18.443  -5.991 -12.191  1.00  0.98           C  
ATOM    656 HG12 ILE A  41     -17.589  -6.665 -12.127  1.00  0.98           H  
ATOM    657 HG13 ILE A  41     -18.245  -5.260 -12.975  1.00  0.98           H  
ATOM    658  CG2 ILE A  41     -19.949  -7.922 -11.509  1.00  0.98           C  
ATOM    659 HG21 ILE A  41     -19.027  -8.440 -11.246  1.00  0.98           H  
ATOM    660 HG22 ILE A  41     -20.356  -7.459 -10.610  1.00  0.98           H  
ATOM    661 HG23 ILE A  41     -20.656  -8.661 -11.886  1.00  0.98           H  
ATOM    662  CD1 ILE A  41     -18.579  -5.209 -10.881  1.00  0.98           C  
ATOM    663 HD11 ILE A  41     -18.713  -5.889 -10.040  1.00  0.98           H  
ATOM    664 HD12 ILE A  41     -19.432  -4.532 -10.941  1.00  0.98           H  
ATOM    665 HD13 ILE A  41     -17.674  -4.624 -10.718  1.00  0.98           H  
ATOM    666  N   TYR A  42     -20.144  -5.763 -15.467  1.00  0.99           N  
ATOM    667  H   TYR A  42     -21.061  -5.906 -15.067  1.00  0.99           H  
ATOM    668  CA  TYR A  42     -20.015  -4.686 -16.425  1.00  0.99           C  
ATOM    669  HA  TYR A  42     -18.971  -4.599 -16.727  1.00  0.99           H  
ATOM    670  C   TYR A  42     -20.456  -3.396 -15.747  1.00  0.99           C  
ATOM    671  CB  TYR A  42     -20.832  -5.015 -17.674  1.00  0.99           C  
ATOM    672  HB2 TYR A  42     -20.749  -4.182 -18.372  1.00  0.99           H  
ATOM    673  HB3 TYR A  42     -21.881  -5.121 -17.398  1.00  0.99           H  
ATOM    674  O   TYR A  42     -21.567  -3.338 -15.210  1.00  0.99           O  
ATOM    675  CG  TYR A  42     -20.375  -6.273 -18.382  1.00  0.99           C  
ATOM    676  CD1 TYR A  42     -19.364  -6.198 -19.357  1.00  0.99           C  
ATOM    677  HD1 TYR A  42     -18.926  -5.244 -19.610  1.00  0.99           H  
ATOM    678  CD2 TYR A  42     -20.952  -7.515 -18.053  1.00  0.99           C  
ATOM    679  HD2 TYR A  42     -21.742  -7.552 -17.318  1.00  0.99           H  
ATOM    680  CE1 TYR A  42     -18.930  -7.367 -20.007  1.00  0.99           C  
ATOM    681  HE1 TYR A  42     -18.166  -7.308 -20.769  1.00  0.99           H  
ATOM    682  CE2 TYR A  42     -20.510  -8.690 -18.690  1.00  0.99           C  
ATOM    683  HE2 TYR A  42     -20.948  -9.644 -18.435  1.00  0.99           H  
ATOM    684  OH  TYR A  42     -19.053  -9.745 -20.284  1.00  0.99           O  
ATOM    685  HH  TYR A  42     -19.598 -10.498 -20.043  1.00  0.99           H  
ATOM    686  CZ  TYR A  42     -19.495  -8.613 -19.671  1.00  0.99           C  
ATOM    687  N   VAL A  43     -19.591  -2.385 -15.727  1.00  0.99           N  
ATOM    688  H   VAL A  43     -18.707  -2.496 -16.202  1.00  0.99           H  
ATOM    689  CA  VAL A  43     -19.887  -1.091 -15.105  1.00  0.99           C  
ATOM    690  HA  VAL A  43     -20.909  -1.106 -14.726  1.00  0.99           H  
ATOM    691  C   VAL A  43     -19.817  -0.010 -16.166  1.00  0.99           C  
ATOM    692  CB  VAL A  43     -18.979  -0.778 -13.899  1.00  0.99           C  
ATOM    693  HB  VAL A  43     -17.957  -0.593 -14.228  1.00  0.99           H  
ATOM    694  O   VAL A  43     -18.735   0.340 -16.626  1.00  0.99           O  
ATOM    695  CG1 VAL A  43     -19.514   0.483 -13.201  1.00  0.99           C  
ATOM    696 HG11 VAL A  43     -18.988   0.665 -12.264  1.00  0.99           H  
ATOM    697 HG12 VAL A  43     -19.370   1.353 -13.842  1.00  0.99           H  
ATOM    698 HG13 VAL A  43     -20.576   0.378 -12.977  1.00  0.99           H  
ATOM    699  CG2 VAL A  43     -18.961  -1.954 -12.908  1.00  0.99           C  
ATOM    700 HG21 VAL A  43     -18.523  -1.650 -11.958  1.00  0.99           H  
ATOM    701 HG22 VAL A  43     -19.972  -2.320 -12.729  1.00  0.99           H  
ATOM    702 HG23 VAL A  43     -18.354  -2.761 -13.318  1.00  0.99           H  
ATOM    703  N   ASN A  44     -20.981   0.505 -16.559  1.00  0.99           N  
ATOM    704  H   ASN A  44     -21.830   0.185 -16.116  1.00  0.99           H  
ATOM    705  CA  ASN A  44     -21.056   1.644 -17.463  1.00  0.99           C  
ATOM    706  HA  ASN A  44     -20.264   1.564 -18.208  1.00  0.99           H  
ATOM    707  C   ASN A  44     -20.826   2.930 -16.664  1.00  0.99           C  
ATOM    708  CB  ASN A  44     -22.407   1.655 -18.201  1.00  0.99           C  
ATOM    709  HB2 ASN A  44     -23.215   1.806 -17.485  1.00  0.99           H  
ATOM    710  HB3 ASN A  44     -22.559   0.707 -18.716  1.00  0.99           H  
ATOM    711  O   ASN A  44     -21.690   3.330 -15.875  1.00  0.99           O  
ATOM    712  CG  ASN A  44     -22.441   2.771 -19.234  1.00  0.99           C  
ATOM    713  ND2 ASN A  44     -23.593   3.148 -19.733  1.00  0.99           N  
ATOM    714 HD21 ASN A  44     -23.522   3.888 -20.417  1.00  0.99           H  
ATOM    715 HD22 ASN A  44     -24.459   2.682 -19.506  1.00  0.99           H  
ATOM    716  OD1 ASN A  44     -21.432   3.335 -19.600  1.00  0.99           O  
ATOM    717  N   VAL A  45     -19.664   3.550 -16.842  1.00  0.99           N  
ATOM    718  H   VAL A  45     -19.033   3.187 -17.543  1.00  0.99           H  
ATOM    719  CA  VAL A  45     -19.301   4.812 -16.198  1.00  0.99           C  
ATOM    720  HA  VAL A  45     -19.861   4.920 -15.269  1.00  0.99           H  
ATOM    721  C   VAL A  45     -19.687   5.950 -17.127  1.00  0.99           C  
ATOM    722  CB  VAL A  45     -17.807   4.852 -15.842  1.00  0.99           C  
ATOM    723  HB  VAL A  45     -17.212   4.695 -16.741  1.00  0.99           H  
ATOM    724  O   VAL A  45     -19.082   6.135 -18.175  1.00  0.99           O  
ATOM    725  CG1 VAL A  45     -17.419   6.195 -15.203  1.00  0.99           C  
ATOM    726 HG11 VAL A  45     -17.534   7.002 -15.927  1.00  0.99           H  
ATOM    727 HG12 VAL A  45     -18.045   6.393 -14.333  1.00  0.99           H  
ATOM    728 HG13 VAL A  45     -16.373   6.166 -14.900  1.00  0.99           H  
ATOM    729  CG2 VAL A  45     -17.470   3.744 -14.836  1.00  0.99           C  
ATOM    730 HG21 VAL A  45     -16.392   3.715 -14.683  1.00  0.99           H  
ATOM    731 HG22 VAL A  45     -17.967   3.927 -13.883  1.00  0.99           H  
ATOM    732 HG23 VAL A  45     -17.778   2.773 -15.223  1.00  0.99           H  
ATOM    733  N   GLN A  46     -20.690   6.720 -16.725  1.00  0.99           N  
ATOM    734  H   GLN A  46     -21.102   6.517 -15.825  1.00  0.99           H  
ATOM    735  CA  GLN A  46     -21.199   7.871 -17.456  1.00  0.99           C  
ATOM    736  HA  GLN A  46     -20.888   7.816 -18.499  1.00  0.99           H  
ATOM    737  C   GLN A  46     -20.619   9.131 -16.835  1.00  0.99           C  
ATOM    738  CB  GLN A  46     -22.731   7.894 -17.414  1.00  0.99           C  
ATOM    739  HB2 GLN A  46     -23.080   8.149 -16.414  1.00  0.99           H  
ATOM    740  HB3 GLN A  46     -23.081   8.660 -18.106  1.00  0.99           H  
ATOM    741  O   GLN A  46     -21.019   9.526 -15.732  1.00  0.99           O  
ATOM    742  CG  GLN A  46     -23.338   6.545 -17.801  1.00  0.99           C  
ATOM    743  HG2 GLN A  46     -23.165   5.815 -17.010  1.00  0.99           H  
ATOM    744  HG3 GLN A  46     -22.861   6.173 -18.708  1.00  0.99           H  
ATOM    745  CD  GLN A  46     -24.833   6.665 -18.009  1.00  0.99           C  
ATOM    746  NE2 GLN A  46     -25.309   6.379 -19.197  1.00  0.99           N  
ATOM    747 HE21 GLN A  46     -26.305   6.461 -19.346  1.00  0.99           H  
ATOM    748 HE22 GLN A  46     -24.649   6.293 -19.956  1.00  0.99           H  
ATOM    749  OE1 GLN A  46     -25.583   7.042 -17.121  1.00  0.99           O  
ATOM    750  N   ASN A  47     -19.677   9.766 -17.523  1.00  0.98           N  
ATOM    751  H   ASN A  47     -19.421   9.444 -18.446  1.00  0.98           H  
ATOM    752  CA  ASN A  47     -19.098  10.999 -17.032  1.00  0.98           C  
ATOM    753  HA  ASN A  47     -19.025  10.931 -15.947  1.00  0.98           H  
ATOM    754  C   ASN A  47     -20.033  12.171 -17.360  1.00  0.98           C  
ATOM    755  CB  ASN A  47     -17.664  11.166 -17.549  1.00  0.98           C  
ATOM    756  HB2 ASN A  47     -17.678  11.337 -18.625  1.00  0.98           H  
ATOM    757  HB3 ASN A  47     -17.087  10.265 -17.341  1.00  0.98           H  
ATOM    758  O   ASN A  47     -20.157  12.605 -18.507  1.00  0.98           O  
ATOM    759  CG  ASN A  47     -16.987  12.334 -16.858  1.00  0.98           C  
ATOM    760  ND2 ASN A  47     -15.761  12.631 -17.195  1.00  0.98           N  
ATOM    761 HD21 ASN A  47     -15.220  12.061 -17.829  1.00  0.98           H  
ATOM    762 HD22 ASN A  47     -15.334  13.391 -16.687  1.00  0.98           H  
ATOM    763  OD1 ASN A  47     -17.561  12.976 -15.993  1.00  0.98           O  
ATOM    764  N   ARG A  48     -20.745  12.658 -16.345  1.00  0.98           N  
ATOM    765  H   ARG A  48     -20.619  12.236 -15.436  1.00  0.98           H  
ATOM    766  CA  ARG A  48     -21.603  13.852 -16.398  1.00  0.98           C  
ATOM    767  HA  ARG A  48     -21.605  14.256 -17.411  1.00  0.98           H  
ATOM    768  C   ARG A  48     -21.031  14.988 -15.550  1.00  0.98           C  
ATOM    769  CB  ARG A  48     -23.046  13.493 -15.990  1.00  0.98           C  
ATOM    770  HB2 ARG A  48     -23.058  13.202 -14.940  1.00  0.98           H  
ATOM    771  HB3 ARG A  48     -23.675  14.378 -16.093  1.00  0.98           H  
ATOM    772  O   ARG A  48     -21.748  15.944 -15.271  1.00  0.98           O  
ATOM    773  CG  ARG A  48     -23.672  12.356 -16.810  1.00  0.98           C  
ATOM    774  HG2 ARG A  48     -23.072  11.452 -16.710  1.00  0.98           H  
ATOM    775  HG3 ARG A  48     -24.665  12.147 -16.411  1.00  0.98           H  
ATOM    776  CD  ARG A  48     -23.806  12.725 -18.292  1.00  0.98           C  
ATOM    777  HD2 ARG A  48     -24.469  13.585 -18.383  1.00  0.98           H  
ATOM    778  HD3 ARG A  48     -22.831  13.017 -18.684  1.00  0.98           H  
ATOM    779  NE  ARG A  48     -24.354  11.602 -19.077  1.00  0.98           N  
ATOM    780  HE  ARG A  48     -25.318  11.347 -18.913  1.00  0.98           H  
ATOM    781  NH1 ARG A  48     -22.444  11.041 -20.245  1.00  0.98           N  
ATOM    782 HH11 ARG A  48     -21.983  10.270 -20.706  1.00  0.98           H  
ATOM    783 HH12 ARG A  48     -21.870  11.726 -19.774  1.00  0.98           H  
ATOM    784  NH2 ARG A  48     -24.247   9.800 -20.467  1.00  0.98           N  
ATOM    785 HH21 ARG A  48     -23.604   9.147 -20.892  1.00  0.98           H  
ATOM    786 HH22 ARG A  48     -25.171   9.477 -20.215  1.00  0.98           H  
ATOM    787  CZ  ARG A  48     -23.689  10.844 -19.932  1.00  0.98           C  
ATOM    788  N   ALA A  49     -19.772  14.861 -15.141  1.00  0.97           N  
ATOM    789  H   ALA A  49     -19.234  14.070 -15.465  1.00  0.97           H  
ATOM    790  CA  ALA A  49     -19.024  15.903 -14.473  1.00  0.97           C  
ATOM    791  HA  ALA A  49     -19.711  16.524 -13.898  1.00  0.97           H  
ATOM    792  C   ALA A  49     -18.314  16.815 -15.481  1.00  0.97           C  
ATOM    793  CB  ALA A  49     -18.044  15.238 -13.508  1.00  0.97           C  
ATOM    794  HB1 ALA A  49     -18.591  14.648 -12.772  1.00  0.97           H  
ATOM    795  HB2 ALA A  49     -17.341  14.605 -14.049  1.00  0.97           H  
ATOM    796  HB3 ALA A  49     -17.480  16.020 -13.000  1.00  0.97           H  
ATOM    797  O   ALA A  49     -18.297  16.552 -16.684  1.00  0.97           O  
ATOM    798  N   SER A  50     -17.716  17.889 -14.975  1.00  0.95           N  
ATOM    799  H   SER A  50     -17.816  18.049 -13.982  1.00  0.95           H  
ATOM    800  CA  SER A  50     -16.911  18.850 -15.733  1.00  0.95           C  
ATOM    801  HA  SER A  50     -17.365  18.982 -16.715  1.00  0.95           H  
ATOM    802  C   SER A  50     -15.467  18.402 -15.973  1.00  0.95           C  
ATOM    803  CB  SER A  50     -16.939  20.204 -15.019  1.00  0.95           C  
ATOM    804  HB2 SER A  50     -16.404  20.933 -15.626  1.00  0.95           H  
ATOM    805  HB3 SER A  50     -17.974  20.533 -14.921  1.00  0.95           H  
ATOM    806  O   SER A  50     -14.762  19.009 -16.779  1.00  0.95           O  
ATOM    807  OG  SER A  50     -16.348  20.158 -13.734  1.00  0.95           O  
ATOM    808  HG  SER A  50     -16.854  19.570 -13.168  1.00  0.95           H  
ATOM    809  N   GLU A  51     -15.026  17.332 -15.312  1.00  0.94           N  
ATOM    810  H   GLU A  51     -15.668  16.865 -14.688  1.00  0.94           H  
ATOM    811  CA  GLU A  51     -13.637  16.874 -15.321  1.00  0.94           C  
ATOM    812  HA  GLU A  51     -13.041  17.550 -15.934  1.00  0.94           H  
ATOM    813  C   GLU A  51     -13.494  15.477 -15.923  1.00  0.94           C  
ATOM    814  CB  GLU A  51     -13.053  16.919 -13.903  1.00  0.94           C  
ATOM    815  HB2 GLU A  51     -12.018  16.580 -13.950  1.00  0.94           H  
ATOM    816  HB3 GLU A  51     -13.614  16.246 -13.255  1.00  0.94           H  
ATOM    817  O   GLU A  51     -14.414  14.661 -15.891  1.00  0.94           O  
ATOM    818  CG  GLU A  51     -13.098  18.339 -13.324  1.00  0.94           C  
ATOM    819  HG2 GLU A  51     -14.137  18.654 -13.230  1.00  0.94           H  
ATOM    820  HG3 GLU A  51     -12.599  19.020 -14.014  1.00  0.94           H  
ATOM    821  CD  GLU A  51     -12.427  18.450 -11.954  1.00  0.94           C  
ATOM    822  OE1 GLU A  51     -12.908  19.286 -11.160  1.00  0.94           O  
ATOM    823  OE2 GLU A  51     -11.373  17.811 -11.750  1.00  0.94           O  
ATOM    824  N   ASN A  52     -12.313  15.198 -16.470  1.00  0.96           N  
ATOM    825  H   ASN A  52     -11.591  15.902 -16.401  1.00  0.96           H  
ATOM    826  CA  ASN A  52     -11.912  13.874 -16.933  1.00  0.96           C  
ATOM    827  HA  ASN A  52     -12.627  13.510 -17.671  1.00  0.96           H  
ATOM    828  C   ASN A  52     -11.875  12.872 -15.770  1.00  0.96           C  
ATOM    829  CB  ASN A  52     -10.524  14.021 -17.573  1.00  0.96           C  
ATOM    830  HB2 ASN A  52     -10.024  13.052 -17.588  1.00  0.96           H  
ATOM    831  HB3 ASN A  52      -9.904  14.657 -16.942  1.00  0.96           H  
ATOM    832  O   ASN A  52     -11.476  13.222 -14.659  1.00  0.96           O  
ATOM    833  CG  ASN A  52     -10.546  14.595 -18.980  1.00  0.96           C  
ATOM    834  ND2 ASN A  52      -9.391  14.930 -19.506  1.00  0.96           N  
ATOM    835 HD21 ASN A  52      -8.546  14.802 -18.969  1.00  0.96           H  
ATOM    836 HD22 ASN A  52      -9.405  15.381 -20.410  1.00  0.96           H  
ATOM    837  OD1 ASN A  52     -11.572  14.760 -19.622  1.00  0.96           O  
ATOM    838  N   ILE A  53     -12.258  11.619 -16.026  1.00  0.97           N  
ATOM    839  H   ILE A  53     -12.600  11.375 -16.944  1.00  0.97           H  
ATOM    840  CA  ILE A  53     -12.221  10.582 -14.993  1.00  0.97           C  
ATOM    841  HA  ILE A  53     -11.415  10.842 -14.307  1.00  0.97           H  
ATOM    842  C   ILE A  53     -11.873   9.206 -15.551  1.00  0.97           C  
ATOM    843  CB  ILE A  53     -13.542  10.585 -14.190  1.00  0.97           C  
ATOM    844  HB  ILE A  53     -13.810  11.627 -14.017  1.00  0.97           H  
ATOM    845  O   ILE A  53     -12.196   8.865 -16.685  1.00  0.97           O  
ATOM    846  CG1 ILE A  53     -13.325   9.939 -12.804  1.00  0.97           C  
ATOM    847 HG12 ILE A  53     -13.255   8.856 -12.899  1.00  0.97           H  
ATOM    848 HG13 ILE A  53     -12.387  10.305 -12.386  1.00  0.97           H  
ATOM    849  CG2 ILE A  53     -14.703   9.928 -14.962  1.00  0.97           C  
ATOM    850 HG21 ILE A  53     -14.737  10.326 -15.977  1.00  0.97           H  
ATOM    851 HG22 ILE A  53     -14.571   8.847 -15.012  1.00  0.97           H  
ATOM    852 HG23 ILE A  53     -15.650  10.160 -14.474  1.00  0.97           H  
ATOM    853  CD1 ILE A  53     -14.429  10.284 -11.803  1.00  0.97           C  
ATOM    854 HD11 ILE A  53     -15.370   9.835 -12.120  1.00  0.97           H  
ATOM    855 HD12 ILE A  53     -14.161   9.893 -10.821  1.00  0.97           H  
ATOM    856 HD13 ILE A  53     -14.540  11.365 -11.729  1.00  0.97           H  
ATOM    857  N   THR A  54     -11.265   8.384 -14.714  1.00  0.98           N  
ATOM    858  H   THR A  54     -10.945   8.751 -13.829  1.00  0.98           H  
ATOM    859  CA  THR A  54     -11.084   6.948 -14.917  1.00  0.98           C  
ATOM    860  HA  THR A  54     -11.708   6.592 -15.736  1.00  0.98           H  
ATOM    861  C   THR A  54     -11.487   6.216 -13.645  1.00  0.98           C  
ATOM    862  CB  THR A  54      -9.628   6.616 -15.231  1.00  0.98           C  
ATOM    863  HB  THR A  54      -9.565   5.530 -15.290  1.00  0.98           H  
ATOM    864  O   THR A  54     -11.467   6.815 -12.571  1.00  0.98           O  
ATOM    865  CG2 THR A  54      -9.138   7.215 -16.545  1.00  0.98           C  
ATOM    866 HG21 THR A  54      -9.802   6.904 -17.351  1.00  0.98           H  
ATOM    867 HG22 THR A  54      -9.111   8.302 -16.479  1.00  0.98           H  
ATOM    868 HG23 THR A  54      -8.135   6.843 -16.751  1.00  0.98           H  
ATOM    869  OG1 THR A  54      -8.806   7.094 -14.195  1.00  0.98           O  
ATOM    870  HG1 THR A  54      -8.555   7.998 -14.401  1.00  0.98           H  
ATOM    871  N   MET A  55     -11.856   4.937 -13.744  1.00  0.98           N  
ATOM    872  H   MET A  55     -11.826   4.486 -14.648  1.00  0.98           H  
ATOM    873  CA  MET A  55     -12.154   4.089 -12.586  1.00  0.98           C  
ATOM    874  HA  MET A  55     -12.048   4.666 -11.667  1.00  0.98           H  
ATOM    875  C   MET A  55     -11.180   2.926 -12.514  1.00  0.98           C  
ATOM    876  CB  MET A  55     -13.586   3.540 -12.636  1.00  0.98           C  
ATOM    877  HB2 MET A  55     -13.751   2.901 -11.769  1.00  0.98           H  
ATOM    878  HB3 MET A  55     -13.711   2.933 -13.533  1.00  0.98           H  
ATOM    879  O   MET A  55     -10.990   2.224 -13.503  1.00  0.98           O  
ATOM    880  CG  MET A  55     -14.639   4.643 -12.636  1.00  0.98           C  
ATOM    881  HG2 MET A  55     -15.621   4.172 -12.692  1.00  0.98           H  
ATOM    882  HG3 MET A  55     -14.501   5.251 -13.530  1.00  0.98           H  
ATOM    883  SD  MET A  55     -14.642   5.723 -11.184  1.00  0.98           S  
ATOM    884  CE  MET A  55     -15.653   7.035 -11.899  1.00  0.98           C  
ATOM    885  HE1 MET A  55     -16.610   6.621 -12.217  1.00  0.98           H  
ATOM    886  HE2 MET A  55     -15.141   7.463 -12.760  1.00  0.98           H  
ATOM    887  HE3 MET A  55     -15.832   7.811 -11.155  1.00  0.98           H  
ATOM    888  N   HIS A  56     -10.630   2.702 -11.327  1.00  0.99           N  
ATOM    889  H   HIS A  56     -10.859   3.325 -10.566  1.00  0.99           H  
ATOM    890  CA  HIS A  56      -9.776   1.575 -11.002  1.00  0.99           C  
ATOM    891  HA  HIS A  56      -9.589   1.014 -11.918  1.00  0.99           H  
ATOM    892  C   HIS A  56     -10.462   0.612 -10.030  1.00  0.99           C  
ATOM    893  CB  HIS A  56      -8.431   2.088 -10.480  1.00  0.99           C  
ATOM    894  HB2 HIS A  56      -8.602   2.745  -9.627  1.00  0.99           H  
ATOM    895  HB3 HIS A  56      -7.944   2.654 -11.274  1.00  0.99           H  
ATOM    896  O   HIS A  56     -11.196   1.024  -9.127  1.00  0.99           O  
ATOM    897  CG  HIS A  56      -7.507   0.978 -10.067  1.00  0.99           C  
ATOM    898  CD2 HIS A  56      -6.987   0.763  -8.821  1.00  0.99           C  
ATOM    899  HD2 HIS A  56      -7.130   1.378  -7.945  1.00  0.99           H  
ATOM    900  ND1 HIS A  56      -7.084  -0.063 -10.861  1.00  0.99           N  
ATOM    901  HD1 HIS A  56      -7.248  -0.185 -11.850  1.00  0.99           H  
ATOM    902  CE1 HIS A  56      -6.342  -0.891 -10.115  1.00  0.99           C  
ATOM    903  HE1 HIS A  56      -5.853  -1.784 -10.474  1.00  0.99           H  
ATOM    904  NE2 HIS A  56      -6.257  -0.421  -8.866  1.00  0.99           N  
ATOM    905  N   TRP A  57     -10.204  -0.681 -10.224  1.00  0.98           N  
ATOM    906  H   TRP A  57      -9.525  -0.909 -10.937  1.00  0.98           H  
ATOM    907  CA  TRP A  57     -10.763  -1.799  -9.461  1.00  0.98           C  
ATOM    908  HA  TRP A  57     -11.575  -1.437  -8.830  1.00  0.98           H  
ATOM    909  C   TRP A  57      -9.681  -2.356  -8.545  1.00  0.98           C  
ATOM    910  CB  TRP A  57     -11.343  -2.846 -10.421  1.00  0.98           C  
ATOM    911  HB2 TRP A  57     -11.929  -3.566  -9.850  1.00  0.98           H  
ATOM    912  HB3 TRP A  57     -10.528  -3.383 -10.906  1.00  0.98           H  
ATOM    913  O   TRP A  57      -9.115  -3.421  -8.786  1.00  0.98           O  
ATOM    914  CG  TRP A  57     -12.199  -2.257 -11.490  1.00  0.98           C  
ATOM    915  CD1 TRP A  57     -11.749  -1.878 -12.702  1.00  0.98           C  
ATOM    916  HD1 TRP A  57     -10.724  -1.974 -13.028  1.00  0.98           H  
ATOM    917  CD2 TRP A  57     -13.569  -1.776 -11.405  1.00  0.98           C  
ATOM    918  CE2 TRP A  57     -13.884  -1.106 -12.626  1.00  0.98           C  
ATOM    919  CE3 TRP A  57     -14.555  -1.793 -10.397  1.00  0.98           C  
ATOM    920  HE3 TRP A  57     -14.325  -2.279  -9.460  1.00  0.98           H  
ATOM    921  NE1 TRP A  57     -12.744  -1.218 -13.389  1.00  0.98           N  
ATOM    922  HE1 TRP A  57     -12.561  -0.726 -14.252  1.00  0.98           H  
ATOM    923  CH2 TRP A  57     -16.059  -0.481 -11.793  1.00  0.98           C  
ATOM    924  HH2 TRP A  57     -16.976   0.078 -11.904  1.00  0.98           H  
ATOM    925  CZ2 TRP A  57     -15.115  -0.473 -12.830  1.00  0.98           C  
ATOM    926  HZ2 TRP A  57     -15.300   0.073 -13.743  1.00  0.98           H  
ATOM    927  CZ3 TRP A  57     -15.790  -1.149 -10.586  1.00  0.98           C  
ATOM    928  HZ3 TRP A  57     -16.513  -1.124  -9.785  1.00  0.98           H  
ATOM    929  N   HIS A  58      -9.356  -1.575  -7.520  1.00  0.98           N  
ATOM    930  H   HIS A  58      -9.896  -0.736  -7.366  1.00  0.98           H  
ATOM    931  CA  HIS A  58      -8.226  -1.825  -6.638  1.00  0.98           C  
ATOM    932  HA  HIS A  58      -7.307  -1.795  -7.224  1.00  0.98           H  
ATOM    933  C   HIS A  58      -8.307  -3.202  -5.991  1.00  0.98           C  
ATOM    934  CB  HIS A  58      -8.140  -0.708  -5.602  1.00  0.98           C  
ATOM    935  HB2 HIS A  58      -9.035  -0.740  -4.981  1.00  0.98           H  
ATOM    936  HB3 HIS A  58      -8.128   0.251  -6.120  1.00  0.98           H  
ATOM    937  O   HIS A  58      -9.215  -3.499  -5.211  1.00  0.98           O  
ATOM    938  CG  HIS A  58      -6.896  -0.790  -4.751  1.00  0.98           C  
ATOM    939  CD2 HIS A  58      -6.485  -1.857  -4.004  1.00  0.98           C  
ATOM    940  HD2 HIS A  58      -6.993  -2.801  -3.872  1.00  0.98           H  
ATOM    941  ND1 HIS A  58      -5.948   0.221  -4.632  1.00  0.98           N  
ATOM    942  CE1 HIS A  58      -4.943  -0.305  -3.917  1.00  0.98           C  
ATOM    943  HE1 HIS A  58      -3.997   0.175  -3.714  1.00  0.98           H  
ATOM    944  NE2 HIS A  58      -5.242  -1.549  -3.525  1.00  0.98           N  
ATOM    945  HE2 HIS A  58      -4.606  -2.205  -3.093  1.00  0.98           H  
ATOM    946  N   GLY A  59      -7.289  -4.012  -6.274  1.00  0.98           N  
ATOM    947  H   GLY A  59      -6.587  -3.668  -6.912  1.00  0.98           H  
ATOM    948  CA  GLY A  59      -7.152  -5.369  -5.760  1.00  0.98           C  
ATOM    949  HA2 GLY A  59      -6.091  -5.617  -5.737  1.00  0.98           H  
ATOM    950  HA3 GLY A  59      -7.555  -5.416  -4.747  1.00  0.98           H  
ATOM    951  C   GLY A  59      -7.844  -6.447  -6.587  1.00  0.98           C  
ATOM    952  O   GLY A  59      -7.857  -7.591  -6.147  1.00  0.98           O  
ATOM    953  N   VAL A  60      -8.390  -6.101  -7.758  1.00  0.98           N  
ATOM    954  H   VAL A  60      -8.351  -5.133  -8.044  1.00  0.98           H  
ATOM    955  CA  VAL A  60      -8.928  -7.057  -8.732  1.00  0.98           C  
ATOM    956  HA  VAL A  60      -9.191  -7.976  -8.209  1.00  0.98           H  
ATOM    957  C   VAL A  60      -7.859  -7.394  -9.773  1.00  0.98           C  
ATOM    958  CB  VAL A  60     -10.209  -6.522  -9.401  1.00  0.98           C  
ATOM    959  HB  VAL A  60      -9.970  -5.654 -10.015  1.00  0.98           H  
ATOM    960  O   VAL A  60      -7.294  -6.503 -10.403  1.00  0.98           O  
ATOM    961  CG1 VAL A  60     -10.845  -7.587 -10.301  1.00  0.98           C  
ATOM    962 HG11 VAL A  60     -11.774  -7.212 -10.730  1.00  0.98           H  
ATOM    963 HG12 VAL A  60     -11.053  -8.488  -9.722  1.00  0.98           H  
ATOM    964 HG13 VAL A  60     -10.170  -7.845 -11.117  1.00  0.98           H  
ATOM    965  CG2 VAL A  60     -11.265  -6.118  -8.362  1.00  0.98           C  
ATOM    966 HG21 VAL A  60     -10.900  -5.286  -7.760  1.00  0.98           H  
ATOM    967 HG22 VAL A  60     -12.181  -5.806  -8.864  1.00  0.98           H  
ATOM    968 HG23 VAL A  60     -11.472  -6.968  -7.712  1.00  0.98           H  
ATOM    969  N   GLU A  61      -7.595  -8.681  -9.985  1.00  0.96           N  
ATOM    970  H   GLU A  61      -8.029  -9.354  -9.370  1.00  0.96           H  
ATOM    971  CA  GLU A  61      -6.513  -9.162 -10.855  1.00  0.96           C  
ATOM    972  HA  GLU A  61      -5.579  -8.686 -10.554  1.00  0.96           H  
ATOM    973  C   GLU A  61      -6.725  -8.852 -12.350  1.00  0.96           C  
ATOM    974  CB  GLU A  61      -6.386 -10.669 -10.615  1.00  0.96           C  
ATOM    975  HB2 GLU A  61      -6.329 -10.848  -9.541  1.00  0.96           H  
ATOM    976  HB3 GLU A  61      -7.293 -11.136 -11.000  1.00  0.96           H  
ATOM    977  O   GLU A  61      -5.761  -8.645 -13.079  1.00  0.96           O  
ATOM    978  CG  GLU A  61      -5.164 -11.324 -11.268  1.00  0.96           C  
ATOM    979  HG2 GLU A  61      -4.269 -10.818 -10.905  1.00  0.96           H  
ATOM    980  HG3 GLU A  61      -5.224 -11.208 -12.350  1.00  0.96           H  
ATOM    981  CD  GLU A  61      -5.073 -12.819 -10.934  1.00  0.96           C  
ATOM    982  OE1 GLU A  61      -3.944 -13.345 -10.939  1.00  0.96           O  
ATOM    983  OE2 GLU A  61      -6.137 -13.452 -10.711  1.00  0.96           O  
ATOM    984  N   GLN A  62      -7.972  -8.781 -12.832  1.00  0.97           N  
ATOM    985  H   GLN A  62      -8.725  -8.950 -12.181  1.00  0.97           H  
ATOM    986  CA  GLN A  62      -8.289  -8.471 -14.240  1.00  0.97           C  
ATOM    987  HA  GLN A  62      -9.343  -8.704 -14.392  1.00  0.97           H  
ATOM    988  C   GLN A  62      -7.509  -9.340 -15.257  1.00  0.97           C  
ATOM    989  CB  GLN A  62      -8.093  -6.963 -14.508  1.00  0.97           C  
ATOM    990  HB2 GLN A  62      -7.077  -6.680 -14.232  1.00  0.97           H  
ATOM    991  HB3 GLN A  62      -8.208  -6.763 -15.573  1.00  0.97           H  
ATOM    992  O   GLN A  62      -6.838  -8.807 -16.150  1.00  0.97           O  
ATOM    993  CG  GLN A  62      -9.069  -6.052 -13.759  1.00  0.97           C  
ATOM    994  HG2 GLN A  62      -9.146  -6.344 -12.711  1.00  0.97           H  
ATOM    995  HG3 GLN A  62      -8.661  -5.042 -13.784  1.00  0.97           H  
ATOM    996  CD  GLN A  62     -10.458  -6.019 -14.389  1.00  0.97           C  
ATOM    997  NE2 GLN A  62     -11.178  -4.935 -14.219  1.00  0.97           N  
ATOM    998 HE21 GLN A  62     -10.776  -4.136 -13.750  1.00  0.97           H  
ATOM    999 HE22 GLN A  62     -12.006  -4.845 -14.791  1.00  0.97           H  
ATOM   1000  OE1 GLN A  62     -10.936  -6.933 -15.053  1.00  0.97           O  
ATOM   1001  N   PRO A  63      -7.584 -10.684 -15.174  1.00  0.98           N  
ATOM   1002  CA  PRO A  63      -6.757 -11.577 -15.984  1.00  0.98           C  
ATOM   1003  HA  PRO A  63      -5.715 -11.453 -15.690  1.00  0.98           H  
ATOM   1004  C   PRO A  63      -6.900 -11.297 -17.485  1.00  0.98           C  
ATOM   1005  CB  PRO A  63      -7.197 -12.998 -15.617  1.00  0.98           C  
ATOM   1006  HB2 PRO A  63      -7.167 -13.677 -16.470  1.00  0.98           H  
ATOM   1007  HB3 PRO A  63      -6.566 -13.373 -14.812  1.00  0.98           H  
ATOM   1008  O   PRO A  63      -7.990 -11.398 -18.057  1.00  0.98           O  
ATOM   1009  CG  PRO A  63      -8.619 -12.801 -15.095  1.00  0.98           C  
ATOM   1010  HG2 PRO A  63      -9.313 -12.708 -15.930  1.00  0.98           H  
ATOM   1011  HG3 PRO A  63      -8.918 -13.609 -14.427  1.00  0.98           H  
ATOM   1012  CD  PRO A  63      -8.504 -11.466 -14.364  1.00  0.98           C  
ATOM   1013  HD2 PRO A  63      -9.481 -10.992 -14.273  1.00  0.98           H  
ATOM   1014  HD3 PRO A  63      -8.072 -11.623 -13.376  1.00  0.98           H  
ATOM   1015  N   ARG A  64      -5.770 -10.979 -18.130  1.00  0.98           N  
ATOM   1016  H   ARG A  64      -4.956 -10.859 -17.544  1.00  0.98           H  
ATOM   1017  CA  ARG A  64      -5.616 -10.642 -19.557  1.00  0.98           C  
ATOM   1018  HA  ARG A  64      -4.562 -10.418 -19.725  1.00  0.98           H  
ATOM   1019  C   ARG A  64      -6.380  -9.393 -20.005  1.00  0.98           C  
ATOM   1020  CB  ARG A  64      -6.016 -11.837 -20.433  1.00  0.98           C  
ATOM   1021  HB2 ARG A  64      -5.732 -11.621 -21.463  1.00  0.98           H  
ATOM   1022  HB3 ARG A  64      -7.103 -11.908 -20.410  1.00  0.98           H  
ATOM   1023  O   ARG A  64      -6.442  -9.134 -21.209  1.00  0.98           O  
ATOM   1024  CG  ARG A  64      -5.418 -13.199 -20.039  1.00  0.98           C  
ATOM   1025  HG2 ARG A  64      -4.410 -13.296 -20.442  1.00  0.98           H  
ATOM   1026  HG3 ARG A  64      -5.376 -13.323 -18.957  1.00  0.98           H  
ATOM   1027  CD  ARG A  64      -6.325 -14.296 -20.594  1.00  0.98           C  
ATOM   1028  HD2 ARG A  64      -5.953 -15.263 -20.256  1.00  0.98           H  
ATOM   1029  HD3 ARG A  64      -7.320 -14.159 -20.171  1.00  0.98           H  
ATOM   1030  NE  ARG A  64      -6.385 -14.233 -22.063  1.00  0.98           N  
ATOM   1031  HE  ARG A  64      -5.706 -13.635 -22.512  1.00  0.98           H  
ATOM   1032  NH1 ARG A  64      -8.195 -15.593 -22.383  1.00  0.98           N  
ATOM   1033 HH11 ARG A  64      -8.209 -15.743 -21.384  1.00  0.98           H  
ATOM   1034 HH12 ARG A  64      -8.887 -15.992 -23.001  1.00  0.98           H  
ATOM   1035  NH2 ARG A  64      -7.209 -14.581 -24.128  1.00  0.98           N  
ATOM   1036 HH21 ARG A  64      -7.779 -15.091 -24.788  1.00  0.98           H  
ATOM   1037 HH22 ARG A  64      -6.433 -14.032 -24.468  1.00  0.98           H  
ATOM   1038  CZ  ARG A  64      -7.268 -14.801 -22.850  1.00  0.98           C  
ATOM   1039  N   ASN A  65      -6.980  -8.644 -19.081  1.00  0.98           N  
ATOM   1040  H   ASN A  65      -6.847  -8.888 -18.110  1.00  0.98           H  
ATOM   1041  CA  ASN A  65      -7.839  -7.499 -19.374  1.00  0.98           C  
ATOM   1042  HA  ASN A  65      -7.844  -7.336 -20.452  1.00  0.98           H  
ATOM   1043  C   ASN A  65      -7.320  -6.185 -18.755  1.00  0.98           C  
ATOM   1044  CB  ASN A  65      -9.282  -7.822 -18.952  1.00  0.98           C  
ATOM   1045  HB2 ASN A  65      -9.341  -7.840 -17.864  1.00  0.98           H  
ATOM   1046  HB3 ASN A  65      -9.578  -8.803 -19.325  1.00  0.98           H  
ATOM   1047  O   ASN A  65      -8.060  -5.516 -18.029  1.00  0.98           O  
ATOM   1048  CG  ASN A  65     -10.247  -6.778 -19.494  1.00  0.98           C  
ATOM   1049  ND2 ASN A  65     -11.329  -6.515 -18.804  1.00  0.98           N  
ATOM   1050 HD21 ASN A  65     -11.826  -5.677 -19.069  1.00  0.98           H  
ATOM   1051 HD22 ASN A  65     -11.406  -6.824 -17.846  1.00  0.98           H  
ATOM   1052  OD1 ASN A  65     -10.045  -6.204 -20.553  1.00  0.98           O  
ATOM   1053  N   PRO A  66      -6.078  -5.763 -19.060  1.00  0.98           N  
ATOM   1054  CA  PRO A  66      -5.544  -4.503 -18.546  1.00  0.98           C  
ATOM   1055  HA  PRO A  66      -5.577  -4.504 -17.456  1.00  0.98           H  
ATOM   1056  C   PRO A  66      -6.338  -3.277 -19.040  1.00  0.98           C  
ATOM   1057  CB  PRO A  66      -4.079  -4.490 -18.996  1.00  0.98           C  
ATOM   1058  HB2 PRO A  66      -3.470  -5.013 -18.259  1.00  0.98           H  
ATOM   1059  HB3 PRO A  66      -3.692  -3.480 -19.133  1.00  0.98           H  
ATOM   1060  O   PRO A  66      -6.318  -2.239 -18.392  1.00  0.98           O  
ATOM   1061  CG  PRO A  66      -4.106  -5.296 -20.294  1.00  0.98           C  
ATOM   1062  HG2 PRO A  66      -3.133  -5.725 -20.535  1.00  0.98           H  
ATOM   1063  HG3 PRO A  66      -4.469  -4.683 -21.119  1.00  0.98           H  
ATOM   1064  CD  PRO A  66      -5.135  -6.374 -19.986  1.00  0.98           C  
ATOM   1065  HD2 PRO A  66      -4.641  -7.217 -19.503  1.00  0.98           H  
ATOM   1066  HD3 PRO A  66      -5.632  -6.686 -20.905  1.00  0.98           H  
ATOM   1067  N   TRP A  67      -7.108  -3.386 -20.132  1.00  0.98           N  
ATOM   1068  H   TRP A  67      -7.086  -4.251 -20.652  1.00  0.98           H  
ATOM   1069  CA  TRP A  67      -7.952  -2.301 -20.665  1.00  0.98           C  
ATOM   1070  HA  TRP A  67      -7.327  -1.442 -20.908  1.00  0.98           H  
ATOM   1071  C   TRP A  67      -9.039  -1.819 -19.704  1.00  0.98           C  
ATOM   1072  CB  TRP A  67      -8.654  -2.794 -21.932  1.00  0.98           C  
ATOM   1073  HB2 TRP A  67      -9.365  -3.575 -21.665  1.00  0.98           H  
ATOM   1074  HB3 TRP A  67      -9.220  -1.965 -22.359  1.00  0.98           H  
ATOM   1075  O   TRP A  67      -9.534  -0.707 -19.843  1.00  0.98           O  
ATOM   1076  CG  TRP A  67      -7.743  -3.319 -22.986  1.00  0.98           C  
ATOM   1077  CD1 TRP A  67      -7.628  -4.612 -23.357  1.00  0.98           C  
ATOM   1078  HD1 TRP A  67      -8.211  -5.427 -22.952  1.00  0.98           H  
ATOM   1079  CD2 TRP A  67      -6.826  -2.565 -23.831  1.00  0.98           C  
ATOM   1080  CE2 TRP A  67      -6.156  -3.489 -24.684  1.00  0.98           C  
ATOM   1081  CE3 TRP A  67      -6.499  -1.198 -23.967  1.00  0.98           C  
ATOM   1082  HE3 TRP A  67      -6.974  -0.471 -23.324  1.00  0.98           H  
ATOM   1083  NE1 TRP A  67      -6.688  -4.719 -24.359  1.00  0.98           N  
ATOM   1084  HE1 TRP A  67      -6.511  -5.585 -24.846  1.00  0.98           H  
ATOM   1085  CH2 TRP A  67      -4.905  -1.707 -25.744  1.00  0.98           C  
ATOM   1086  HH2 TRP A  67      -4.177  -1.375 -26.469  1.00  0.98           H  
ATOM   1087  CZ2 TRP A  67      -5.213  -3.073 -25.631  1.00  0.98           C  
ATOM   1088  HZ2 TRP A  67      -4.752  -3.802 -26.281  1.00  0.98           H  
ATOM   1089  CZ3 TRP A  67      -5.545  -0.771 -24.910  1.00  0.98           C  
ATOM   1090  HZ3 TRP A  67      -5.295   0.277 -24.975  1.00  0.98           H  
ATOM   1091  N   SER A  68      -9.453  -2.666 -18.759  1.00  0.98           N  
ATOM   1092  H   SER A  68      -8.989  -3.560 -18.686  1.00  0.98           H  
ATOM   1093  CA  SER A  68     -10.428  -2.311 -17.725  1.00  0.98           C  
ATOM   1094  HA  SER A  68     -10.941  -1.394 -18.015  1.00  0.98           H  
ATOM   1095  C   SER A  68      -9.770  -2.007 -16.379  1.00  0.98           C  
ATOM   1096  CB  SER A  68     -11.488  -3.407 -17.588  1.00  0.98           C  
ATOM   1097  HB2 SER A  68     -12.178  -3.163 -16.781  1.00  0.98           H  
ATOM   1098  HB3 SER A  68     -10.996  -4.350 -17.346  1.00  0.98           H  
ATOM   1099  O   SER A  68     -10.476  -1.949 -15.380  1.00  0.98           O  
ATOM   1100  OG  SER A  68     -12.227  -3.530 -18.793  1.00  0.98           O  
ATOM   1101  HG  SER A  68     -11.782  -2.988 -19.449  1.00  0.98           H  
ATOM   1102  N   ASP A  69      -8.446  -1.843 -16.327  1.00  0.98           N  
ATOM   1103  H   ASP A  69      -7.900  -1.918 -17.173  1.00  0.98           H  
ATOM   1104  CA  ASP A  69      -7.725  -1.557 -15.086  1.00  0.98           C  
ATOM   1105  HA  ASP A  69      -8.100  -2.207 -14.296  1.00  0.98           H  
ATOM   1106  C   ASP A  69      -7.922  -0.109 -14.617  1.00  0.98           C  
ATOM   1107  CB  ASP A  69      -6.243  -1.882 -15.288  1.00  0.98           C  
ATOM   1108  HB2 ASP A  69      -5.851  -1.239 -16.077  1.00  0.98           H  
ATOM   1109  HB3 ASP A  69      -6.141  -2.921 -15.599  1.00  0.98           H  
ATOM   1110  O   ASP A  69      -8.094   0.110 -13.424  1.00  0.98           O  
ATOM   1111  CG  ASP A  69      -5.425  -1.664 -14.021  1.00  0.98           C  
ATOM   1112  OD1 ASP A  69      -5.860  -2.109 -12.942  1.00  0.98           O  
ATOM   1113  OD2 ASP A  69      -4.374  -0.999 -14.121  1.00  0.98           O  
ATOM   1114  N   GLY A  70      -7.941   0.873 -15.528  1.00  0.97           N  
ATOM   1115  H   GLY A  70      -7.807   0.637 -16.501  1.00  0.97           H  
ATOM   1116  CA  GLY A  70      -8.284   2.260 -15.198  1.00  0.97           C  
ATOM   1117  HA2 GLY A  70      -8.742   2.274 -14.208  1.00  0.97           H  
ATOM   1118  HA3 GLY A  70      -9.044   2.605 -15.898  1.00  0.97           H  
ATOM   1119  C   GLY A  70      -7.186   3.332 -15.128  1.00  0.97           C  
ATOM   1120  O   GLY A  70      -7.522   4.457 -15.481  1.00  0.97           O  
ATOM   1121  N   PRO A  71      -5.929   3.099 -14.695  1.00  0.97           N  
ATOM   1122  CA  PRO A  71      -4.985   4.189 -14.435  1.00  0.97           C  
ATOM   1123  HA  PRO A  71      -5.388   4.813 -13.637  1.00  0.97           H  
ATOM   1124  C   PRO A  71      -4.749   5.079 -15.660  1.00  0.97           C  
ATOM   1125  CB  PRO A  71      -3.698   3.535 -13.923  1.00  0.97           C  
ATOM   1126  HB2 PRO A  71      -3.711   3.514 -12.833  1.00  0.97           H  
ATOM   1127  HB3 PRO A  71      -2.801   4.043 -14.276  1.00  0.97           H  
ATOM   1128  O   PRO A  71      -4.345   4.620 -16.737  1.00  0.97           O  
ATOM   1129  CG  PRO A  71      -3.800   2.109 -14.447  1.00  0.97           C  
ATOM   1130  HG2 PRO A  71      -3.212   1.413 -13.849  1.00  0.97           H  
ATOM   1131  HG3 PRO A  71      -3.497   2.070 -15.493  1.00  0.97           H  
ATOM   1132  CD  PRO A  71      -5.297   1.842 -14.345  1.00  0.97           C  
ATOM   1133  HD2 PRO A  71      -5.553   1.035 -15.032  1.00  0.97           H  
ATOM   1134  HD3 PRO A  71      -5.564   1.566 -13.325  1.00  0.97           H  
ATOM   1135  N   GLU A  72      -5.002   6.372 -15.464  1.00  0.96           N  
ATOM   1136  H   GLU A  72      -5.318   6.658 -14.548  1.00  0.96           H  
ATOM   1137  CA  GLU A  72      -5.015   7.389 -16.511  1.00  0.96           C  
ATOM   1138  HA  GLU A  72      -5.774   7.107 -17.240  1.00  0.96           H  
ATOM   1139  C   GLU A  72      -3.660   7.489 -17.235  1.00  0.96           C  
ATOM   1140  CB  GLU A  72      -5.433   8.721 -15.870  1.00  0.96           C  
ATOM   1141  HB2 GLU A  72      -6.337   8.562 -15.282  1.00  0.96           H  
ATOM   1142  HB3 GLU A  72      -4.641   9.058 -15.200  1.00  0.96           H  
ATOM   1143  O   GLU A  72      -2.605   7.610 -16.613  1.00  0.96           O  
ATOM   1144  CG  GLU A  72      -5.732   9.806 -16.900  1.00  0.96           C  
ATOM   1145  HG2 GLU A  72      -4.879   9.918 -17.569  1.00  0.96           H  
ATOM   1146  HG3 GLU A  72      -6.586   9.487 -17.499  1.00  0.96           H  
ATOM   1147  CD  GLU A  72      -6.033  11.141 -16.210  1.00  0.96           C  
ATOM   1148  OE1 GLU A  72      -7.221  11.541 -16.227  1.00  0.96           O  
ATOM   1149  OE2 GLU A  72      -5.106  11.750 -15.636  1.00  0.96           O  
ATOM   1150  N   TYR A  73      -3.694   7.412 -18.570  1.00  0.97           N  
ATOM   1151  H   TYR A  73      -4.596   7.229 -18.988  1.00  0.97           H  
ATOM   1152  CA  TYR A  73      -2.538   7.362 -19.479  1.00  0.97           C  
ATOM   1153  HA  TYR A  73      -2.949   7.208 -20.477  1.00  0.97           H  
ATOM   1154  C   TYR A  73      -1.569   6.186 -19.257  1.00  0.97           C  
ATOM   1155  CB  TYR A  73      -1.807   8.707 -19.515  1.00  0.97           C  
ATOM   1156  HB2 TYR A  73      -0.968   8.634 -20.207  1.00  0.97           H  
ATOM   1157  HB3 TYR A  73      -1.400   8.894 -18.521  1.00  0.97           H  
ATOM   1158  O   TYR A  73      -0.504   6.128 -19.880  1.00  0.97           O  
ATOM   1159  CG  TYR A  73      -2.649   9.891 -19.935  1.00  0.97           C  
ATOM   1160  CD1 TYR A  73      -3.021  10.044 -21.283  1.00  0.97           C  
ATOM   1161  HD1 TYR A  73      -2.702   9.314 -22.013  1.00  0.97           H  
ATOM   1162  CD2 TYR A  73      -3.031  10.855 -18.984  1.00  0.97           C  
ATOM   1163  HD2 TYR A  73      -2.737  10.740 -17.952  1.00  0.97           H  
ATOM   1164  CE1 TYR A  73      -3.801  11.148 -21.675  1.00  0.97           C  
ATOM   1165  HE1 TYR A  73      -4.084  11.285 -22.708  1.00  0.97           H  
ATOM   1166  CE2 TYR A  73      -3.830  11.947 -19.365  1.00  0.97           C  
ATOM   1167  HE2 TYR A  73      -4.149  12.656 -18.615  1.00  0.97           H  
ATOM   1168  OH  TYR A  73      -4.991  13.145 -21.082  1.00  0.97           O  
ATOM   1169  HH  TYR A  73      -5.141  13.716 -20.325  1.00  0.97           H  
ATOM   1170  CZ  TYR A  73      -4.215  12.093 -20.714  1.00  0.97           C  
ATOM   1171  N   ILE A  74      -1.934   5.204 -18.431  1.00  0.98           N  
ATOM   1172  H   ILE A  74      -2.782   5.320 -17.895  1.00  0.98           H  
ATOM   1173  CA  ILE A  74      -1.189   3.950 -18.300  1.00  0.98           C  
ATOM   1174  HA  ILE A  74      -0.208   4.063 -18.760  1.00  0.98           H  
ATOM   1175  C   ILE A  74      -1.895   2.840 -19.073  1.00  0.98           C  
ATOM   1176  CB  ILE A  74      -0.949   3.582 -16.824  1.00  0.98           C  
ATOM   1177  HB  ILE A  74      -1.913   3.358 -16.367  1.00  0.98           H  
ATOM   1178  O   ILE A  74      -1.290   2.266 -19.978  1.00  0.98           O  
ATOM   1179  CG1 ILE A  74      -0.316   4.725 -15.998  1.00  0.98           C  
ATOM   1180 HG12 ILE A  74      -0.183   4.379 -14.973  1.00  0.98           H  
ATOM   1181 HG13 ILE A  74      -1.015   5.560 -15.955  1.00  0.98           H  
ATOM   1182  CG2 ILE A  74      -0.084   2.311 -16.751  1.00  0.98           C  
ATOM   1183 HG21 ILE A  74      -0.654   1.447 -17.094  1.00  0.98           H  
ATOM   1184 HG22 ILE A  74       0.223   2.132 -15.721  1.00  0.98           H  
ATOM   1185 HG23 ILE A  74       0.805   2.419 -17.372  1.00  0.98           H  
ATOM   1186  CD1 ILE A  74       1.032   5.249 -16.511  1.00  0.98           C  
ATOM   1187 HD11 ILE A  74       1.368   6.054 -15.857  1.00  0.98           H  
ATOM   1188 HD12 ILE A  74       0.933   5.644 -17.522  1.00  0.98           H  
ATOM   1189 HD13 ILE A  74       1.776   4.453 -16.493  1.00  0.98           H  
ATOM   1190  N   THR A  75      -3.161   2.565 -18.755  1.00  0.98           N  
ATOM   1191  H   THR A  75      -3.595   3.061 -17.989  1.00  0.98           H  
ATOM   1192  CA  THR A  75      -3.953   1.513 -19.421  1.00  0.98           C  
ATOM   1193  HA  THR A  75      -3.309   0.963 -20.108  1.00  0.98           H  
ATOM   1194  C   THR A  75      -5.095   2.043 -20.273  1.00  0.98           C  
ATOM   1195  CB  THR A  75      -4.503   0.496 -18.424  1.00  0.98           C  
ATOM   1196  HB  THR A  75      -5.114  -0.223 -18.968  1.00  0.98           H  
ATOM   1197  O   THR A  75      -5.620   1.325 -21.120  1.00  0.98           O  
ATOM   1198  CG2 THR A  75      -3.384  -0.253 -17.701  1.00  0.98           C  
ATOM   1199 HG21 THR A  75      -3.800  -1.087 -17.136  1.00  0.98           H  
ATOM   1200 HG22 THR A  75      -2.679  -0.653 -18.429  1.00  0.98           H  
ATOM   1201 HG23 THR A  75      -2.855   0.410 -17.016  1.00  0.98           H  
ATOM   1202  OG1 THR A  75      -5.286   1.143 -17.457  1.00  0.98           O  
ATOM   1203  HG1 THR A  75      -5.324   0.538 -16.713  1.00  0.98           H  
ATOM   1204  N   GLN A  76      -5.476   3.299 -20.068  1.00  0.96           N  
ATOM   1205  H   GLN A  76      -5.051   3.823 -19.316  1.00  0.96           H  
ATOM   1206  CA  GLN A  76      -6.486   3.964 -20.871  1.00  0.96           C  
ATOM   1207  HA  GLN A  76      -6.356   3.673 -21.913  1.00  0.96           H  
ATOM   1208  C   GLN A  76      -6.337   5.476 -20.778  1.00  0.96           C  
ATOM   1209  CB  GLN A  76      -7.892   3.541 -20.414  1.00  0.96           C  
ATOM   1210  HB2 GLN A  76      -8.022   2.471 -20.579  1.00  0.96           H  
ATOM   1211  HB3 GLN A  76      -8.630   4.059 -21.027  1.00  0.96           H  
ATOM   1212  O   GLN A  76      -5.764   6.014 -19.829  1.00  0.96           O  
ATOM   1213  CG  GLN A  76      -8.165   3.844 -18.933  1.00  0.96           C  
ATOM   1214  HG2 GLN A  76      -7.922   4.881 -18.701  1.00  0.96           H  
ATOM   1215  HG3 GLN A  76      -7.554   3.198 -18.303  1.00  0.96           H  
ATOM   1216  CD  GLN A  76      -9.625   3.612 -18.603  1.00  0.96           C  
ATOM   1217  NE2 GLN A  76     -10.477   4.592 -18.804  1.00  0.96           N  
ATOM   1218 HE21 GLN A  76     -11.455   4.380 -18.665  1.00  0.96           H  
ATOM   1219 HE22 GLN A  76     -10.162   5.431 -19.270  1.00  0.96           H  
ATOM   1220  OE1 GLN A  76     -10.036   2.557 -18.153  1.00  0.96           O  
ATOM   1221  N   CYS A  77      -6.929   6.169 -21.738  1.00  0.96           N  
ATOM   1222  H   CYS A  77      -7.384   5.672 -22.490  1.00  0.96           H  
ATOM   1223  CA  CYS A  77      -7.157   7.596 -21.621  1.00  0.96           C  
ATOM   1224  HA  CYS A  77      -6.330   8.014 -21.047  1.00  0.96           H  
ATOM   1225  C   CYS A  77      -8.429   7.898 -20.806  1.00  0.96           C  
ATOM   1226  CB  CYS A  77      -7.058   8.196 -23.022  1.00  0.96           C  
ATOM   1227  HB2 CYS A  77      -7.537   7.539 -23.748  1.00  0.96           H  
ATOM   1228  HB3 CYS A  77      -7.531   9.177 -23.059  1.00  0.96           H  
ATOM   1229  O   CYS A  77      -9.278   7.016 -20.612  1.00  0.96           O  
ATOM   1230  SG  CYS A  77      -5.285   8.355 -23.379  1.00  0.96           S  
ATOM   1231  N   PRO A  78      -8.546   9.120 -20.260  1.00  0.96           N  
ATOM   1232  CA  PRO A  78      -9.673   9.467 -19.411  1.00  0.96           C  
ATOM   1233  HA  PRO A  78      -9.736   8.740 -18.600  1.00  0.96           H  
ATOM   1234  C   PRO A  78     -11.011   9.466 -20.158  1.00  0.96           C  
ATOM   1235  CB  PRO A  78      -9.366  10.833 -18.810  1.00  0.96           C  
ATOM   1236  HB2 PRO A  78      -9.279  10.751 -17.726  1.00  0.96           H  
ATOM   1237  HB3 PRO A  78     -10.162  11.528 -19.076  1.00  0.96           H  
ATOM   1238  O   PRO A  78     -11.099   9.886 -21.313  1.00  0.96           O  
ATOM   1239  CG  PRO A  78      -8.047  11.309 -19.424  1.00  0.96           C  
ATOM   1240  HG2 PRO A  78      -8.223  12.199 -20.029  1.00  0.96           H  
ATOM   1241  HG3 PRO A  78      -7.302  11.540 -18.663  1.00  0.96           H  
ATOM   1242  CD  PRO A  78      -7.550  10.181 -20.315  1.00  0.96           C  
ATOM   1243  HD2 PRO A  78      -6.587   9.829 -19.946  1.00  0.96           H  
ATOM   1244  HD3 PRO A  78      -7.445  10.551 -21.335  1.00  0.96           H  
ATOM   1245  N   ILE A  79     -12.074   9.073 -19.456  1.00  0.97           N  
ATOM   1246  H   ILE A  79     -11.930   8.795 -18.496  1.00  0.97           H  
ATOM   1247  CA  ILE A  79     -13.463   9.248 -19.885  1.00  0.97           C  
ATOM   1248  HA  ILE A  79     -13.560   8.917 -20.919  1.00  0.97           H  
ATOM   1249  C   ILE A  79     -13.770  10.741 -19.793  1.00  0.97           C  
ATOM   1250  CB  ILE A  79     -14.443   8.434 -19.009  1.00  0.97           C  
ATOM   1251  HB  ILE A  79     -14.461   8.875 -18.013  1.00  0.97           H  
ATOM   1252  O   ILE A  79     -13.757  11.327 -18.706  1.00  0.97           O  
ATOM   1253  CG1 ILE A  79     -14.009   6.959 -18.871  1.00  0.97           C  
ATOM   1254 HG12 ILE A  79     -14.167   6.440 -19.817  1.00  0.97           H  
ATOM   1255 HG13 ILE A  79     -12.949   6.890 -18.627  1.00  0.97           H  
ATOM   1256  CG2 ILE A  79     -15.865   8.522 -19.599  1.00  0.97           C  
ATOM   1257 HG21 ILE A  79     -16.585   8.014 -18.957  1.00  0.97           H  
ATOM   1258 HG22 ILE A  79     -15.895   8.060 -20.586  1.00  0.97           H  
ATOM   1259 HG23 ILE A  79     -16.184   9.561 -19.689  1.00  0.97           H  
ATOM   1260  CD1 ILE A  79     -14.751   6.233 -17.749  1.00  0.97           C  
ATOM   1261 HD11 ILE A  79     -14.597   6.752 -16.803  1.00  0.97           H  
ATOM   1262 HD12 ILE A  79     -14.344   5.225 -17.669  1.00  0.97           H  
ATOM   1263 HD13 ILE A  79     -15.817   6.172 -17.966  1.00  0.97           H  
ATOM   1264  N   ARG A  80     -14.028  11.376 -20.934  1.00  0.96           N  
ATOM   1265  H   ARG A  80     -14.100  10.818 -21.773  1.00  0.96           H  
ATOM   1266  CA  ARG A  80     -14.247  12.825 -21.016  1.00  0.96           C  
ATOM   1267  HA  ARG A  80     -13.523  13.307 -20.359  1.00  0.96           H  
ATOM   1268  C   ARG A  80     -15.649  13.214 -20.535  1.00  0.96           C  
ATOM   1269  CB  ARG A  80     -14.004  13.321 -22.448  1.00  0.96           C  
ATOM   1270  HB2 ARG A  80     -14.679  12.805 -23.130  1.00  0.96           H  
ATOM   1271  HB3 ARG A  80     -14.221  14.388 -22.493  1.00  0.96           H  
ATOM   1272  O   ARG A  80     -16.571  12.400 -20.655  1.00  0.96           O  
ATOM   1273  CG  ARG A  80     -12.554  13.096 -22.897  1.00  0.96           C  
ATOM   1274  HG2 ARG A  80     -11.868  13.524 -22.167  1.00  0.96           H  
ATOM   1275  HG3 ARG A  80     -12.360  12.026 -22.978  1.00  0.96           H  
ATOM   1276  CD  ARG A  80     -12.320  13.752 -24.261  1.00  0.96           C  
ATOM   1277  HD2 ARG A  80     -13.109  13.433 -24.942  1.00  0.96           H  
ATOM   1278  HD3 ARG A  80     -12.359  14.835 -24.145  1.00  0.96           H  
ATOM   1279  NE  ARG A  80     -11.027  13.339 -24.824  1.00  0.96           N  
ATOM   1280  HE  ARG A  80     -10.513  12.639 -24.308  1.00  0.96           H  
ATOM   1281  NH1 ARG A  80     -11.098  14.550 -26.781  1.00  0.96           N  
ATOM   1282 HH11 ARG A  80     -10.683  14.766 -27.676  1.00  0.96           H  
ATOM   1283 HH12 ARG A  80     -11.908  15.051 -26.445  1.00  0.96           H  
ATOM   1284  NH2 ARG A  80      -9.532  12.987 -26.476  1.00  0.96           N  
ATOM   1285 HH21 ARG A  80      -9.211  13.107 -27.426  1.00  0.96           H  
ATOM   1286 HH22 ARG A  80      -9.261  12.129 -26.019  1.00  0.96           H  
ATOM   1287  CZ  ARG A  80     -10.554  13.642 -26.017  1.00  0.96           C  
ATOM   1288  N   PRO A  81     -15.847  14.455 -20.066  1.00  0.97           N  
ATOM   1289  CA  PRO A  81     -17.173  15.016 -19.827  1.00  0.97           C  
ATOM   1290  HA  PRO A  81     -17.569  14.610 -18.896  1.00  0.97           H  
ATOM   1291  C   PRO A  81     -18.144  14.742 -20.982  1.00  0.97           C  
ATOM   1292  CB  PRO A  81     -16.928  16.518 -19.658  1.00  0.97           C  
ATOM   1293  HB2 PRO A  81     -17.696  17.000 -19.053  1.00  0.97           H  
ATOM   1294  HB3 PRO A  81     -16.863  17.004 -20.632  1.00  0.97           H  
ATOM   1295  O   PRO A  81     -17.824  14.980 -22.146  1.00  0.97           O  
ATOM   1296  CG  PRO A  81     -15.556  16.550 -18.994  1.00  0.97           C  
ATOM   1297  HG2 PRO A  81     -15.656  16.301 -17.937  1.00  0.97           H  
ATOM   1298  HG3 PRO A  81     -15.060  17.512 -19.124  1.00  0.97           H  
ATOM   1299  CD  PRO A  81     -14.819  15.428 -19.717  1.00  0.97           C  
ATOM   1300  HD2 PRO A  81     -14.348  15.816 -20.620  1.00  0.97           H  
ATOM   1301  HD3 PRO A  81     -14.074  14.994 -19.050  1.00  0.97           H  
ATOM   1302  N   GLY A  82     -19.328  14.222 -20.664  1.00  0.97           N  
ATOM   1303  H   GLY A  82     -19.492  13.965 -19.702  1.00  0.97           H  
ATOM   1304  CA  GLY A  82     -20.364  13.885 -21.644  1.00  0.97           C  
ATOM   1305  HA2 GLY A  82     -21.331  13.872 -21.141  1.00  0.97           H  
ATOM   1306  HA3 GLY A  82     -20.392  14.658 -22.413  1.00  0.97           H  
ATOM   1307  C   GLY A  82     -20.190  12.536 -22.350  1.00  0.97           C  
ATOM   1308  O   GLY A  82     -21.053  12.178 -23.147  1.00  0.97           O  
ATOM   1309  N   SER A  83     -19.129  11.779 -22.053  1.00  0.97           N  
ATOM   1310  H   SER A  83     -18.475  12.120 -21.364  1.00  0.97           H  
ATOM   1311  CA  SER A  83     -18.893  10.439 -22.609  1.00  0.97           C  
ATOM   1312  HA  SER A  83     -19.621  10.258 -23.399  1.00  0.97           H  
ATOM   1313  C   SER A  83     -19.107   9.329 -21.579  1.00  0.97           C  
ATOM   1314  CB  SER A  83     -17.516  10.356 -23.277  1.00  0.97           C  
ATOM   1315  HB2 SER A  83     -17.454   9.436 -23.858  1.00  0.97           H  
ATOM   1316  HB3 SER A  83     -17.400  11.198 -23.959  1.00  0.97           H  
ATOM   1317  O   SER A  83     -19.208   9.583 -20.374  1.00  0.97           O  
ATOM   1318  OG  SER A  83     -16.460  10.365 -22.341  1.00  0.97           O  
ATOM   1319  HG  SER A  83     -16.608  11.078 -21.715  1.00  0.97           H  
ATOM   1320  N   ASP A  84     -19.194   8.099 -22.080  1.00  0.98           N  
ATOM   1321  H   ASP A  84     -18.979   7.949 -23.055  1.00  0.98           H  
ATOM   1322  CA  ASP A  84     -19.451   6.889 -21.309  1.00  0.98           C  
ATOM   1323  HA  ASP A  84     -19.389   7.124 -20.246  1.00  0.98           H  
ATOM   1324  C   ASP A  84     -18.369   5.848 -21.649  1.00  0.98           C  
ATOM   1325  CB  ASP A  84     -20.867   6.347 -21.615  1.00  0.98           C  
ATOM   1326  HB2 ASP A  84     -20.942   6.157 -22.686  1.00  0.98           H  
ATOM   1327  HB3 ASP A  84     -20.974   5.389 -21.107  1.00  0.98           H  
ATOM   1328  O   ASP A  84     -17.831   5.868 -22.756  1.00  0.98           O  
ATOM   1329  CG  ASP A  84     -22.057   7.235 -21.197  1.00  0.98           C  
ATOM   1330  OD1 ASP A  84     -21.896   8.431 -20.866  1.00  0.98           O  
ATOM   1331  OD2 ASP A  84     -23.214   6.744 -21.174  1.00  0.98           O  
ATOM   1332  N   PHE A  85     -18.058   4.943 -20.722  1.00  0.98           N  
ATOM   1333  H   PHE A  85     -18.504   5.004 -19.818  1.00  0.98           H  
ATOM   1334  CA  PHE A  85     -17.185   3.793 -20.981  1.00  0.98           C  
ATOM   1335  HA  PHE A  85     -17.234   3.542 -22.040  1.00  0.98           H  
ATOM   1336  C   PHE A  85     -17.645   2.568 -20.190  1.00  0.98           C  
ATOM   1337  CB  PHE A  85     -15.733   4.146 -20.633  1.00  0.98           C  
ATOM   1338  HB2 PHE A  85     -15.421   4.980 -21.261  1.00  0.98           H  
ATOM   1339  HB3 PHE A  85     -15.712   4.472 -19.593  1.00  0.98           H  
ATOM   1340  O   PHE A  85     -17.945   2.665 -18.992  1.00  0.98           O  
ATOM   1341  CG  PHE A  85     -14.734   3.015 -20.809  1.00  0.98           C  
ATOM   1342  CD1 PHE A  85     -13.863   2.663 -19.761  1.00  0.98           C  
ATOM   1343  HD1 PHE A  85     -13.895   3.211 -18.831  1.00  0.98           H  
ATOM   1344  CD2 PHE A  85     -14.670   2.308 -22.022  1.00  0.98           C  
ATOM   1345  HD2 PHE A  85     -15.332   2.559 -22.837  1.00  0.98           H  
ATOM   1346  CE1 PHE A  85     -12.937   1.616 -19.924  1.00  0.98           C  
ATOM   1347  HE1 PHE A  85     -12.253   1.361 -19.128  1.00  0.98           H  
ATOM   1348  CE2 PHE A  85     -13.751   1.259 -22.185  1.00  0.98           C  
ATOM   1349  HE2 PHE A  85     -13.742   0.715 -23.118  1.00  0.98           H  
ATOM   1350  CZ  PHE A  85     -12.879   0.914 -21.139  1.00  0.98           C  
ATOM   1351  HZ  PHE A  85     -12.163   0.116 -21.267  1.00  0.98           H  
ATOM   1352  N   LEU A  86     -17.689   1.408 -20.849  1.00  0.98           N  
ATOM   1353  H   LEU A  86     -17.461   1.392 -21.832  1.00  0.98           H  
ATOM   1354  CA  LEU A  86     -18.091   0.149 -20.237  1.00  0.98           C  
ATOM   1355  HA  LEU A  86     -18.722   0.376 -19.377  1.00  0.98           H  
ATOM   1356  C   LEU A  86     -16.883  -0.651 -19.734  1.00  0.98           C  
ATOM   1357  CB  LEU A  86     -18.934  -0.640 -21.250  1.00  0.98           C  
ATOM   1358  HB2 LEU A  86     -18.292  -0.930 -22.081  1.00  0.98           H  
ATOM   1359  HB3 LEU A  86     -19.711   0.010 -21.652  1.00  0.98           H  
ATOM   1360  O   LEU A  86     -16.224  -1.374 -20.478  1.00  0.98           O  
ATOM   1361  CG  LEU A  86     -19.583  -1.898 -20.649  1.00  0.98           C  
ATOM   1362  HG  LEU A  86     -18.829  -2.535 -20.187  1.00  0.98           H  
ATOM   1363  CD1 LEU A  86     -20.633  -1.526 -19.596  1.00  0.98           C  
ATOM   1364 HD11 LEU A  86     -21.290  -2.371 -19.391  1.00  0.98           H  
ATOM   1365 HD12 LEU A  86     -20.129  -1.223 -18.678  1.00  0.98           H  
ATOM   1366 HD13 LEU A  86     -21.239  -0.703 -19.974  1.00  0.98           H  
ATOM   1367  CD2 LEU A  86     -20.275  -2.705 -21.746  1.00  0.98           C  
ATOM   1368 HD21 LEU A  86     -20.705  -3.617 -21.332  1.00  0.98           H  
ATOM   1369 HD22 LEU A  86     -21.054  -2.103 -22.213  1.00  0.98           H  
ATOM   1370 HD23 LEU A  86     -19.541  -2.972 -22.506  1.00  0.98           H  
ATOM   1371  N   TYR A  87     -16.657  -0.632 -18.423  1.00  0.99           N  
ATOM   1372  H   TYR A  87     -17.222  -0.029 -17.841  1.00  0.99           H  
ATOM   1373  CA  TYR A  87     -15.674  -1.517 -17.801  1.00  0.99           C  
ATOM   1374  HA  TYR A  87     -14.758  -1.492 -18.391  1.00  0.99           H  
ATOM   1375  C   TYR A  87     -16.179  -2.955 -17.751  1.00  0.99           C  
ATOM   1376  CB  TYR A  87     -15.347  -1.043 -16.388  1.00  0.99           C  
ATOM   1377  HB2 TYR A  87     -14.807  -1.833 -15.866  1.00  0.99           H  
ATOM   1378  HB3 TYR A  87     -16.272  -0.862 -15.840  1.00  0.99           H  
ATOM   1379  O   TYR A  87     -17.294  -3.202 -17.290  1.00  0.99           O  
ATOM   1380  CG  TYR A  87     -14.492   0.198 -16.371  1.00  0.99           C  
ATOM   1381  CD1 TYR A  87     -13.094   0.070 -16.403  1.00  0.99           C  
ATOM   1382  HD1 TYR A  87     -12.638  -0.909 -16.437  1.00  0.99           H  
ATOM   1383  CD2 TYR A  87     -15.088   1.471 -16.335  1.00  0.99           C  
ATOM   1384  HD2 TYR A  87     -16.164   1.565 -16.352  1.00  0.99           H  
ATOM   1385  CE1 TYR A  87     -12.282   1.214 -16.405  1.00  0.99           C  
ATOM   1386  HE1 TYR A  87     -11.207   1.117 -16.433  1.00  0.99           H  
ATOM   1387  CE2 TYR A  87     -14.276   2.619 -16.314  1.00  0.99           C  
ATOM   1388  HE2 TYR A  87     -14.723   3.602 -16.297  1.00  0.99           H  
ATOM   1389  OH  TYR A  87     -12.087   3.597 -16.451  1.00  0.99           O  
ATOM   1390  HH  TYR A  87     -11.205   3.315 -16.704  1.00  0.99           H  
ATOM   1391  CZ  TYR A  87     -12.873   2.493 -16.374  1.00  0.99           C  
ATOM   1392  N   LYS A  88     -15.322  -3.914 -18.116  1.00  0.98           N  
ATOM   1393  H   LYS A  88     -14.428  -3.627 -18.487  1.00  0.98           H  
ATOM   1394  CA  LYS A  88     -15.514  -5.342 -17.836  1.00  0.98           C  
ATOM   1395  HA  LYS A  88     -16.543  -5.522 -17.527  1.00  0.98           H  
ATOM   1396  C   LYS A  88     -14.593  -5.743 -16.689  1.00  0.98           C  
ATOM   1397  CB  LYS A  88     -15.245  -6.144 -19.113  1.00  0.98           C  
ATOM   1398  HB2 LYS A  88     -14.225  -5.955 -19.447  1.00  0.98           H  
ATOM   1399  HB3 LYS A  88     -15.930  -5.806 -19.891  1.00  0.98           H  
ATOM   1400  O   LYS A  88     -13.379  -5.790 -16.851  1.00  0.98           O  
ATOM   1401  CG  LYS A  88     -15.439  -7.650 -18.886  1.00  0.98           C  
ATOM   1402  HG2 LYS A  88     -14.776  -8.000 -18.095  1.00  0.98           H  
ATOM   1403  HG3 LYS A  88     -16.472  -7.845 -18.598  1.00  0.98           H  
ATOM   1404  CD  LYS A  88     -15.104  -8.406 -20.171  1.00  0.98           C  
ATOM   1405  HD2 LYS A  88     -15.750  -8.051 -20.975  1.00  0.98           H  
ATOM   1406  HD3 LYS A  88     -14.065  -8.206 -20.433  1.00  0.98           H  
ATOM   1407  CE  LYS A  88     -15.306  -9.905 -19.965  1.00  0.98           C  
ATOM   1408  HE2 LYS A  88     -14.694 -10.225 -19.122  1.00  0.98           H  
ATOM   1409  HE3 LYS A  88     -16.353 -10.080 -19.716  1.00  0.98           H  
ATOM   1410  NZ  LYS A  88     -14.932 -10.646 -21.190  1.00  0.98           N  
ATOM   1411  HZ1 LYS A  88     -15.511 -10.345 -21.962  1.00  0.98           H  
ATOM   1412  HZ2 LYS A  88     -13.970 -10.448 -21.424  1.00  0.98           H  
ATOM   1413  HZ3 LYS A  88     -15.044 -11.640 -21.053  1.00  0.98           H  
ATOM   1414  N   VAL A  89     -15.165  -6.052 -15.533  1.00  0.99           N  
ATOM   1415  H   VAL A  89     -16.173  -6.037 -15.480  1.00  0.99           H  
ATOM   1416  CA  VAL A  89     -14.407  -6.347 -14.310  1.00  0.99           C  
ATOM   1417  HA  VAL A  89     -13.352  -6.135 -14.481  1.00  0.99           H  
ATOM   1418  C   VAL A  89     -14.526  -7.824 -13.986  1.00  0.99           C  
ATOM   1419  CB  VAL A  89     -14.858  -5.468 -13.138  1.00  0.99           C  
ATOM   1420  HB  VAL A  89     -15.860  -5.780 -12.842  1.00  0.99           H  
ATOM   1421  O   VAL A  89     -15.637  -8.339 -13.828  1.00  0.99           O  
ATOM   1422  CG1 VAL A  89     -13.941  -5.613 -11.921  1.00  0.99           C  
ATOM   1423 HG11 VAL A  89     -13.942  -6.643 -11.565  1.00  0.99           H  
ATOM   1424 HG12 VAL A  89     -14.295  -4.973 -11.113  1.00  0.99           H  
ATOM   1425 HG13 VAL A  89     -12.921  -5.319 -12.172  1.00  0.99           H  
ATOM   1426  CG2 VAL A  89     -14.951  -3.995 -13.535  1.00  0.99           C  
ATOM   1427 HG21 VAL A  89     -15.300  -3.423 -12.675  1.00  0.99           H  
ATOM   1428 HG22 VAL A  89     -13.973  -3.636 -13.854  1.00  0.99           H  
ATOM   1429 HG23 VAL A  89     -15.675  -3.845 -14.336  1.00  0.99           H  
ATOM   1430  N   ILE A  90     -13.385  -8.505 -13.933  1.00  0.98           N  
ATOM   1431  H   ILE A  90     -12.520  -8.004 -14.079  1.00  0.98           H  
ATOM   1432  CA  ILE A  90     -13.295  -9.957 -13.775  1.00  0.98           C  
ATOM   1433  HA  ILE A  90     -14.288 -10.400 -13.847  1.00  0.98           H  
ATOM   1434  C   ILE A  90     -12.733 -10.265 -12.385  1.00  0.98           C  
ATOM   1435  CB  ILE A  90     -12.418 -10.561 -14.898  1.00  0.98           C  
ATOM   1436  HB  ILE A  90     -11.405 -10.177 -14.776  1.00  0.98           H  
ATOM   1437  O   ILE A  90     -11.547 -10.061 -12.152  1.00  0.98           O  
ATOM   1438  CG1 ILE A  90     -12.896 -10.154 -16.314  1.00  0.98           C  
ATOM   1439 HG12 ILE A  90     -13.865 -10.610 -16.519  1.00  0.98           H  
ATOM   1440 HG13 ILE A  90     -13.017  -9.072 -16.365  1.00  0.98           H  
ATOM   1441  CG2 ILE A  90     -12.391 -12.097 -14.754  1.00  0.98           C  
ATOM   1442 HG21 ILE A  90     -11.990 -12.377 -13.780  1.00  0.98           H  
ATOM   1443 HG22 ILE A  90     -13.397 -12.504 -14.858  1.00  0.98           H  
ATOM   1444 HG23 ILE A  90     -11.739 -12.539 -15.507  1.00  0.98           H  
ATOM   1445  CD1 ILE A  90     -11.909 -10.529 -17.428  1.00  0.98           C  
ATOM   1446 HD11 ILE A  90     -10.919 -10.137 -17.194  1.00  0.98           H  
ATOM   1447 HD12 ILE A  90     -12.245 -10.092 -18.369  1.00  0.98           H  
ATOM   1448 HD13 ILE A  90     -11.853 -11.611 -17.547  1.00  0.98           H  
ATOM   1449  N   PHE A  91     -13.573 -10.780 -11.486  1.00  0.98           N  
ATOM   1450  H   PHE A  91     -14.530 -10.968 -11.752  1.00  0.98           H  
ATOM   1451  CA  PHE A  91     -13.155 -11.229 -10.156  1.00  0.98           C  
ATOM   1452  HA  PHE A  91     -12.319 -10.628  -9.799  1.00  0.98           H  
ATOM   1453  C   PHE A  91     -12.698 -12.680 -10.253  1.00  0.98           C  
ATOM   1454  CB  PHE A  91     -14.321 -11.079  -9.167  1.00  0.98           C  
ATOM   1455  HB2 PHE A  91     -14.012 -11.485  -8.204  1.00  0.98           H  
ATOM   1456  HB3 PHE A  91     -15.176 -11.661  -9.510  1.00  0.98           H  
ATOM   1457  O   PHE A  91     -13.534 -13.578 -10.277  1.00  0.98           O  
ATOM   1458  CG  PHE A  91     -14.749  -9.645  -8.971  1.00  0.98           C  
ATOM   1459  CD1 PHE A  91     -14.111  -8.853  -8.001  1.00  0.98           C  
ATOM   1460  HD1 PHE A  91     -13.324  -9.275  -7.394  1.00  0.98           H  
ATOM   1461  CD2 PHE A  91     -15.742  -9.087  -9.795  1.00  0.98           C  
ATOM   1462  HD2 PHE A  91     -16.222  -9.694 -10.549  1.00  0.98           H  
ATOM   1463  CE1 PHE A  91     -14.459  -7.500  -7.861  1.00  0.98           C  
ATOM   1464  HE1 PHE A  91     -13.939  -6.887  -7.140  1.00  0.98           H  
ATOM   1465  CE2 PHE A  91     -16.087  -7.735  -9.651  1.00  0.98           C  
ATOM   1466  HE2 PHE A  91     -16.845  -7.303 -10.287  1.00  0.98           H  
ATOM   1467  CZ  PHE A  91     -15.442  -6.939  -8.694  1.00  0.98           C  
ATOM   1468  HZ  PHE A  91     -15.691  -5.890  -8.616  1.00  0.98           H  
ATOM   1469  N   SER A  92     -11.402 -12.939 -10.388  1.00  0.97           N  
ATOM   1470  H   SER A  92     -10.742 -12.180 -10.297  1.00  0.97           H  
ATOM   1471  CA  SER A  92     -10.861 -14.291 -10.593  1.00  0.97           C  
ATOM   1472  HA  SER A  92     -11.586 -14.896 -11.137  1.00  0.97           H  
ATOM   1473  C   SER A  92     -10.579 -14.997  -9.272  1.00  0.97           C  
ATOM   1474  CB  SER A  92      -9.575 -14.233 -11.434  1.00  0.97           C  
ATOM   1475  HB2 SER A  92      -9.846 -14.052 -12.474  1.00  0.97           H  
ATOM   1476  HB3 SER A  92      -9.038 -15.179 -11.365  1.00  0.97           H  
ATOM   1477  O   SER A  92     -11.036 -16.125  -9.051  1.00  0.97           O  
ATOM   1478  OG  SER A  92      -8.759 -13.174 -10.988  1.00  0.97           O  
ATOM   1479  HG  SER A  92      -7.827 -13.398 -10.935  1.00  0.97           H  
ATOM   1480  N   ILE A  93      -9.822 -14.334  -8.400  1.00  0.96           N  
ATOM   1481  H   ILE A  93      -9.513 -13.411  -8.669  1.00  0.96           H  
ATOM   1482  CA  ILE A  93      -9.200 -14.950  -7.226  1.00  0.96           C  
ATOM   1483  HA  ILE A  93      -9.501 -15.996  -7.179  1.00  0.96           H  
ATOM   1484  C   ILE A  93      -9.648 -14.331  -5.904  1.00  0.96           C  
ATOM   1485  CB  ILE A  93      -7.661 -14.937  -7.348  1.00  0.96           C  
ATOM   1486  HB  ILE A  93      -7.261 -15.401  -6.447  1.00  0.96           H  
ATOM   1487  O   ILE A  93      -9.453 -14.963  -4.868  1.00  0.96           O  
ATOM   1488  CG1 ILE A  93      -7.096 -13.500  -7.428  1.00  0.96           C  
ATOM   1489 HG12 ILE A  93      -7.385 -13.037  -8.371  1.00  0.96           H  
ATOM   1490 HG13 ILE A  93      -7.514 -12.897  -6.622  1.00  0.96           H  
ATOM   1491  CG2 ILE A  93      -7.225 -15.811  -8.538  1.00  0.96           C  
ATOM   1492 HG21 ILE A  93      -6.141 -15.929  -8.536  1.00  0.96           H  
ATOM   1493 HG22 ILE A  93      -7.687 -16.796  -8.483  1.00  0.96           H  
ATOM   1494 HG23 ILE A  93      -7.498 -15.330  -9.478  1.00  0.96           H  
ATOM   1495  CD1 ILE A  93      -5.571 -13.441  -7.292  1.00  0.96           C  
ATOM   1496 HD11 ILE A  93      -5.253 -12.399  -7.253  1.00  0.96           H  
ATOM   1497 HD12 ILE A  93      -5.257 -13.947  -6.379  1.00  0.96           H  
ATOM   1498 HD13 ILE A  93      -5.092 -13.916  -8.149  1.00  0.96           H  
ATOM   1499  N   GLU A  94     -10.263 -13.152  -5.928  1.00  0.97           N  
ATOM   1500  H   GLU A  94     -10.434 -12.711  -6.820  1.00  0.97           H  
ATOM   1501  CA  GLU A  94     -10.656 -12.399  -4.740  1.00  0.97           C  
ATOM   1502  HA  GLU A  94      -9.813 -12.383  -4.049  1.00  0.97           H  
ATOM   1503  C   GLU A  94     -11.844 -13.070  -4.039  1.00  0.97           C  
ATOM   1504  CB  GLU A  94     -11.004 -10.941  -5.100  1.00  0.97           C  
ATOM   1505  HB2 GLU A  94     -11.171 -10.406  -4.166  1.00  0.97           H  
ATOM   1506  HB3 GLU A  94     -11.942 -10.916  -5.654  1.00  0.97           H  
ATOM   1507  O   GLU A  94     -12.814 -13.472  -4.680  1.00  0.97           O  
ATOM   1508  CG  GLU A  94      -9.924 -10.176  -5.894  1.00  0.97           C  
ATOM   1509  HG2 GLU A  94     -10.196  -9.121  -5.878  1.00  0.97           H  
ATOM   1510  HG3 GLU A  94      -8.970 -10.290  -5.380  1.00  0.97           H  
ATOM   1511  CD  GLU A  94      -9.789 -10.603  -7.369  1.00  0.97           C  
ATOM   1512  OE1 GLU A  94      -8.719 -10.371  -7.966  1.00  0.97           O  
ATOM   1513  OE2 GLU A  94     -10.748 -11.201  -7.916  1.00  0.97           O  
ATOM   1514  N   ASP A  95     -11.791 -13.168  -2.710  1.00  0.93           N  
ATOM   1515  H   ASP A  95     -10.949 -12.843  -2.256  1.00  0.93           H  
ATOM   1516  CA  ASP A  95     -12.813 -13.833  -1.891  1.00  0.93           C  
ATOM   1517  HA  ASP A  95     -13.653 -14.125  -2.521  1.00  0.93           H  
ATOM   1518  C   ASP A  95     -13.398 -12.940  -0.787  1.00  0.93           C  
ATOM   1519  CB  ASP A  95     -12.219 -15.106  -1.265  1.00  0.93           C  
ATOM   1520  HB2 ASP A  95     -12.948 -15.503  -0.558  1.00  0.93           H  
ATOM   1521  HB3 ASP A  95     -11.310 -14.856  -0.719  1.00  0.93           H  
ATOM   1522  O   ASP A  95     -14.312 -13.358  -0.063  1.00  0.93           O  
ATOM   1523  CG  ASP A  95     -11.938 -16.215  -2.274  1.00  0.93           C  
ATOM   1524  OD1 ASP A  95     -12.677 -16.318  -3.269  1.00  0.93           O  
ATOM   1525  OD2 ASP A  95     -11.046 -17.064  -2.046  1.00  0.93           O  
ATOM   1526  N   THR A  96     -12.858 -11.732  -0.611  1.00  0.98           N  
ATOM   1527  H   THR A  96     -12.105 -11.459  -1.226  1.00  0.98           H  
ATOM   1528  CA  THR A  96     -13.227 -10.812   0.474  1.00  0.98           C  
ATOM   1529  HA  THR A  96     -14.221 -11.087   0.829  1.00  0.98           H  
ATOM   1530  C   THR A  96     -13.352  -9.370  -0.018  1.00  0.98           C  
ATOM   1531  CB  THR A  96     -12.270 -10.946   1.671  1.00  0.98           C  
ATOM   1532  HB  THR A  96     -12.723 -10.443   2.526  1.00  0.98           H  
ATOM   1533  O   THR A  96     -13.622  -9.125  -1.189  1.00  0.98           O  
ATOM   1534  CG2 THR A  96     -12.017 -12.403   2.053  1.00  0.98           C  
ATOM   1535 HG21 THR A  96     -11.387 -12.886   1.306  1.00  0.98           H  
ATOM   1536 HG22 THR A  96     -12.971 -12.928   2.115  1.00  0.98           H  
ATOM   1537 HG23 THR A  96     -11.521 -12.477   3.021  1.00  0.98           H  
ATOM   1538  OG1 THR A  96     -11.036 -10.344   1.407  1.00  0.98           O  
ATOM   1539  HG1 THR A  96     -10.593 -10.184   2.243  1.00  0.98           H  
ATOM   1540  N   THR A  97     -13.296  -8.382   0.871  1.00  0.99           N  
ATOM   1541  H   THR A  97     -13.033  -8.571   1.828  1.00  0.99           H  
ATOM   1542  CA  THR A  97     -13.450  -6.985   0.462  1.00  0.99           C  
ATOM   1543  HA  THR A  97     -14.362  -6.900  -0.130  1.00  0.99           H  
ATOM   1544  C   THR A  97     -12.280  -6.530  -0.403  1.00  0.99           C  
ATOM   1545  CB  THR A  97     -13.613  -6.084   1.679  1.00  0.99           C  
ATOM   1546  HB  THR A  97     -12.710  -6.134   2.288  1.00  0.99           H  
ATOM   1547  O   THR A  97     -11.123  -6.693  -0.028  1.00  0.99           O  
ATOM   1548  CG2 THR A  97     -13.906  -4.629   1.345  1.00  0.99           C  
ATOM   1549 HG21 THR A  97     -13.053  -4.188   0.829  1.00  0.99           H  
ATOM   1550 HG22 THR A  97     -14.067  -4.078   2.272  1.00  0.99           H  
ATOM   1551 HG23 THR A  97     -14.788  -4.558   0.709  1.00  0.99           H  
ATOM   1552  OG1 THR A  97     -14.712  -6.565   2.421  1.00  0.99           O  
ATOM   1553  HG1 THR A  97     -14.306  -6.733   3.275  1.00  0.99           H  
ATOM   1554  N   VAL A  98     -12.621  -5.926  -1.536  1.00  0.99           N  
ATOM   1555  H   VAL A  98     -13.609  -5.862  -1.738  1.00  0.99           H  
ATOM   1556  CA  VAL A  98     -11.757  -5.073  -2.358  1.00  0.99           C  
ATOM   1557  HA  VAL A  98     -10.841  -4.852  -1.810  1.00  0.99           H  
ATOM   1558  C   VAL A  98     -12.494  -3.745  -2.565  1.00  0.99           C  
ATOM   1559  CB  VAL A  98     -11.340  -5.772  -3.670  1.00  0.99           C  
ATOM   1560  HB  VAL A  98     -10.659  -5.107  -4.202  1.00  0.99           H  
ATOM   1561  O   VAL A  98     -13.538  -3.512  -1.942  1.00  0.99           O  
ATOM   1562  CG1 VAL A  98     -10.560  -7.058  -3.391  1.00  0.99           C  
ATOM   1563 HG11 VAL A  98     -11.219  -7.824  -2.982  1.00  0.99           H  
ATOM   1564 HG12 VAL A  98      -9.755  -6.854  -2.685  1.00  0.99           H  
ATOM   1565 HG13 VAL A  98     -10.114  -7.423  -4.317  1.00  0.99           H  
ATOM   1566  CG2 VAL A  98     -12.502  -6.087  -4.613  1.00  0.99           C  
ATOM   1567 HG21 VAL A  98     -12.144  -6.722  -5.423  1.00  0.99           H  
ATOM   1568 HG22 VAL A  98     -13.301  -6.602  -4.080  1.00  0.99           H  
ATOM   1569 HG23 VAL A  98     -12.860  -5.155  -5.050  1.00  0.99           H  
ATOM   1570  N   TRP A  99     -11.995  -2.832  -3.391  1.00  0.99           N  
ATOM   1571  H   TRP A  99     -11.173  -3.025  -3.945  1.00  0.99           H  
ATOM   1572  CA  TRP A  99     -12.660  -1.541  -3.573  1.00  0.99           C  
ATOM   1573  HA  TRP A  99     -13.735  -1.674  -3.455  1.00  0.99           H  
ATOM   1574  C   TRP A  99     -12.476  -0.993  -4.984  1.00  0.99           C  
ATOM   1575  CB  TRP A  99     -12.216  -0.575  -2.465  1.00  0.99           C  
ATOM   1576  HB2 TRP A  99     -12.354  -1.060  -1.499  1.00  0.99           H  
ATOM   1577  HB3 TRP A  99     -12.881   0.289  -2.474  1.00  0.99           H  
ATOM   1578  O   TRP A  99     -11.692  -1.509  -5.771  1.00  0.99           O  
ATOM   1579  CG  TRP A  99     -10.819  -0.055  -2.516  1.00  0.99           C  
ATOM   1580  CD1 TRP A  99      -9.685  -0.790  -2.490  1.00  0.99           C  
ATOM   1581  HD1 TRP A  99      -9.631  -1.869  -2.474  1.00  0.99           H  
ATOM   1582  CD2 TRP A  99     -10.390   1.339  -2.507  1.00  0.99           C  
ATOM   1583  CE2 TRP A  99      -8.967   1.371  -2.543  1.00  0.99           C  
ATOM   1584  CE3 TRP A  99     -11.062   2.578  -2.418  1.00  0.99           C  
ATOM   1585  HE3 TRP A  99     -12.142   2.588  -2.385  1.00  0.99           H  
ATOM   1586  NE1 TRP A  99      -8.591   0.051  -2.500  1.00  0.99           N  
ATOM   1587  HE1 TRP A  99      -7.636  -0.277  -2.528  1.00  0.99           H  
ATOM   1588  CH2 TRP A  99      -8.940   3.780  -2.407  1.00  0.99           C  
ATOM   1589  HH2 TRP A  99      -8.390   4.706  -2.327  1.00  0.99           H  
ATOM   1590  CZ2 TRP A  99      -8.250   2.572  -2.576  1.00  0.99           C  
ATOM   1591  HZ2 TRP A  99      -7.179   2.562  -2.718  1.00  0.99           H  
ATOM   1592  CZ3 TRP A  99     -10.342   3.785  -2.331  1.00  0.99           C  
ATOM   1593  HZ3 TRP A  99     -10.865   4.723  -2.218  1.00  0.99           H  
ATOM   1594  N   TRP A 100     -13.257   0.023  -5.328  1.00  0.99           N  
ATOM   1595  H   TRP A 100     -13.878   0.414  -4.634  1.00  0.99           H  
ATOM   1596  CA  TRP A 100     -13.081   0.789  -6.554  1.00  0.99           C  
ATOM   1597  HA  TRP A 100     -12.181   0.445  -7.063  1.00  0.99           H  
ATOM   1598  C   TRP A 100     -12.872   2.254  -6.204  1.00  0.99           C  
ATOM   1599  CB  TRP A 100     -14.270   0.598  -7.504  1.00  0.99           C  
ATOM   1600  HB2 TRP A 100     -14.077   1.164  -8.415  1.00  0.99           H  
ATOM   1601  HB3 TRP A 100     -14.320  -0.451  -7.797  1.00  0.99           H  
ATOM   1602  O   TRP A 100     -13.394   2.751  -5.200  1.00  0.99           O  
ATOM   1603  CG  TRP A 100     -15.598   1.027  -6.956  1.00  0.99           C  
ATOM   1604  CD1 TRP A 100     -16.491   0.247  -6.307  1.00  0.99           C  
ATOM   1605  HD1 TRP A 100     -16.347  -0.806  -6.116  1.00  0.99           H  
ATOM   1606  CD2 TRP A 100     -16.161   2.368  -6.932  1.00  0.99           C  
ATOM   1607  CE2 TRP A 100     -17.401   2.323  -6.231  1.00  0.99           C  
ATOM   1608  CE3 TRP A 100     -15.737   3.623  -7.417  1.00  0.99           C  
ATOM   1609  HE3 TRP A 100     -14.812   3.690  -7.970  1.00  0.99           H  
ATOM   1610  NE1 TRP A 100     -17.566   1.003  -5.882  1.00  0.99           N  
ATOM   1611  HE1 TRP A 100     -18.330   0.652  -5.323  1.00  0.99           H  
ATOM   1612  CH2 TRP A 100     -17.700   4.707  -6.454  1.00  0.99           C  
ATOM   1613  HH2 TRP A 100     -18.250   5.612  -6.244  1.00  0.99           H  
ATOM   1614  CZ2 TRP A 100     -18.166   3.466  -5.990  1.00  0.99           C  
ATOM   1615  HZ2 TRP A 100     -19.079   3.381  -5.420  1.00  0.99           H  
ATOM   1616  CZ3 TRP A 100     -16.496   4.780  -7.175  1.00  0.99           C  
ATOM   1617  HZ3 TRP A 100     -16.140   5.731  -7.541  1.00  0.99           H  
ATOM   1618  N   HIS A 101     -12.134   2.960  -7.049  1.00  0.99           N  
ATOM   1619  H   HIS A 101     -11.710   2.500  -7.841  1.00  0.99           H  
ATOM   1620  CA  HIS A 101     -11.965   4.398  -6.922  1.00  0.99           C  
ATOM   1621  HA  HIS A 101     -12.909   4.838  -6.600  1.00  0.99           H  
ATOM   1622  C   HIS A 101     -11.608   5.059  -8.244  1.00  0.99           C  
ATOM   1623  CB  HIS A 101     -10.904   4.709  -5.869  1.00  0.99           C  
ATOM   1624  HB2 HIS A 101     -11.204   4.282  -4.912  1.00  0.99           H  
ATOM   1625  HB3 HIS A 101     -10.892   5.794  -5.768  1.00  0.99           H  
ATOM   1626  O   HIS A 101     -11.170   4.397  -9.180  1.00  0.99           O  
ATOM   1627  CG  HIS A 101      -9.511   4.239  -6.205  1.00  0.99           C  
ATOM   1628  CD2 HIS A 101      -8.907   3.093  -5.766  1.00  0.99           C  
ATOM   1629  HD2 HIS A 101      -9.352   2.338  -5.136  1.00  0.99           H  
ATOM   1630  ND1 HIS A 101      -8.585   4.918  -6.965  1.00  0.99           N  
ATOM   1631  HD1 HIS A 101      -8.735   5.780  -7.470  1.00  0.99           H  
ATOM   1632  CE1 HIS A 101      -7.451   4.206  -6.982  1.00  0.99           C  
ATOM   1633  HE1 HIS A 101      -6.546   4.482  -7.503  1.00  0.99           H  
ATOM   1634  NE2 HIS A 101      -7.594   3.102  -6.241  1.00  0.99           N  
ATOM   1635  N   ALA A 102     -11.765   6.378  -8.316  1.00  0.98           N  
ATOM   1636  H   ALA A 102     -12.143   6.881  -7.526  1.00  0.98           H  
ATOM   1637  CA  ALA A 102     -11.265   7.120  -9.458  1.00  0.98           C  
ATOM   1638  HA  ALA A 102     -11.622   6.593 -10.342  1.00  0.98           H  
ATOM   1639  C   ALA A 102      -9.728   7.132  -9.487  1.00  0.98           C  
ATOM   1640  CB  ALA A 102     -11.863   8.520  -9.470  1.00  0.98           C  
ATOM   1641  HB1 ALA A 102     -12.948   8.443  -9.538  1.00  0.98           H  
ATOM   1642  HB2 ALA A 102     -11.579   9.058  -8.566  1.00  0.98           H  
ATOM   1643  HB3 ALA A 102     -11.501   9.054 -10.349  1.00  0.98           H  
ATOM   1644  O   ALA A 102      -9.094   7.248  -8.438  1.00  0.98           O  
ATOM   1645  N   HIS A 103      -9.125   7.022 -10.670  1.00  0.96           N  
ATOM   1646  H   HIS A 103      -9.702   6.918 -11.492  1.00  0.96           H  
ATOM   1647  CA  HIS A 103      -7.661   7.018 -10.861  1.00  0.96           C  
ATOM   1648  HA  HIS A 103      -7.182   7.238  -9.907  1.00  0.96           H  
ATOM   1649  C   HIS A 103      -7.212   8.158 -11.794  1.00  0.96           C  
ATOM   1650  CB  HIS A 103      -7.189   5.611 -11.269  1.00  0.96           C  
ATOM   1651  HB2 HIS A 103      -7.285   5.488 -12.348  1.00  0.96           H  
ATOM   1652  HB3 HIS A 103      -7.848   4.884 -10.793  1.00  0.96           H  
ATOM   1653  O   HIS A 103      -6.315   8.019 -12.619  1.00  0.96           O  
ATOM   1654  CG  HIS A 103      -5.773   5.282 -10.842  1.00  0.96           C  
ATOM   1655  CD2 HIS A 103      -5.399   4.249 -10.029  1.00  0.96           C  
ATOM   1656  HD2 HIS A 103      -6.050   3.510  -9.586  1.00  0.96           H  
ATOM   1657  ND1 HIS A 103      -4.622   5.963 -11.237  1.00  0.96           N  
ATOM   1658  CE1 HIS A 103      -3.595   5.321 -10.669  1.00  0.96           C  
ATOM   1659  HE1 HIS A 103      -2.560   5.591 -10.814  1.00  0.96           H  
ATOM   1660  NE2 HIS A 103      -4.026   4.292  -9.923  1.00  0.96           N  
ATOM   1661  HE2 HIS A 103      -3.442   3.641  -9.418  1.00  0.96           H  
ATOM   1662  N   SER A 104      -7.879   9.308 -11.665  1.00  0.93           N  
ATOM   1663  H   SER A 104      -8.621   9.335 -10.980  1.00  0.93           H  
ATOM   1664  CA  SER A 104      -7.552  10.559 -12.360  1.00  0.93           C  
ATOM   1665  HA  SER A 104      -6.666  10.428 -12.982  1.00  0.93           H  
ATOM   1666  C   SER A 104      -7.261  11.641 -11.324  1.00  0.93           C  
ATOM   1667  CB  SER A 104      -8.706  10.992 -13.271  1.00  0.93           C  
ATOM   1668  HB2 SER A 104      -9.645  10.943 -12.719  1.00  0.93           H  
ATOM   1669  HB3 SER A 104      -8.547  12.020 -13.596  1.00  0.93           H  
ATOM   1670  O   SER A 104      -8.156  12.035 -10.570  1.00  0.93           O  
ATOM   1671  OG  SER A 104      -8.778  10.167 -14.417  1.00  0.93           O  
ATOM   1672  HG  SER A 104      -8.255  10.612 -15.088  1.00  0.93           H  
ATOM   1673  N   SER A 105      -6.019  12.133 -11.265  1.00  0.93           N  
ATOM   1674  H   SER A 105      -5.337  11.772 -11.916  1.00  0.93           H  
ATOM   1675  CA  SER A 105      -5.580  13.088 -10.233  1.00  0.93           C  
ATOM   1676  HA  SER A 105      -4.493  13.161 -10.275  1.00  0.93           H  
ATOM   1677  C   SER A 105      -5.939  12.589  -8.815  1.00  0.93           C  
ATOM   1678  CB  SER A 105      -6.146  14.475 -10.592  1.00  0.93           C  
ATOM   1679  HB2 SER A 105      -5.876  14.707 -11.623  1.00  0.93           H  
ATOM   1680  HB3 SER A 105      -7.233  14.465 -10.516  1.00  0.93           H  
ATOM   1681  O   SER A 105      -5.797  11.409  -8.515  1.00  0.93           O  
ATOM   1682  OG  SER A 105      -5.628  15.487  -9.751  1.00  0.93           O  
ATOM   1683  HG  SER A 105      -5.879  16.337 -10.120  1.00  0.93           H  
ATOM   1684  N   TRP A 106      -6.413  13.468  -7.932  1.00  0.97           N  
ATOM   1685  H   TRP A 106      -6.418  14.435  -8.222  1.00  0.97           H  
ATOM   1686  CA  TRP A 106      -6.828  13.153  -6.560  1.00  0.97           C  
ATOM   1687  HA  TRP A 106      -6.356  12.221  -6.250  1.00  0.97           H  
ATOM   1688  C   TRP A 106      -8.343  12.938  -6.415  1.00  0.97           C  
ATOM   1689  CB  TRP A 106      -6.317  14.259  -5.639  1.00  0.97           C  
ATOM   1690  HB2 TRP A 106      -6.852  14.219  -4.690  1.00  0.97           H  
ATOM   1691  HB3 TRP A 106      -6.566  15.222  -6.084  1.00  0.97           H  
ATOM   1692  O   TRP A 106      -8.886  12.987  -5.309  1.00  0.97           O  
ATOM   1693  CG  TRP A 106      -4.861  14.233  -5.304  1.00  0.97           C  
ATOM   1694  CD1 TRP A 106      -3.839  13.806  -6.082  1.00  0.97           C  
ATOM   1695  HD1 TRP A 106      -3.939  13.387  -7.072  1.00  0.97           H  
ATOM   1696  CD2 TRP A 106      -4.254  14.684  -4.064  1.00  0.97           C  
ATOM   1697  CE2 TRP A 106      -2.842  14.537  -4.177  1.00  0.97           C  
ATOM   1698  CE3 TRP A 106      -4.766  15.223  -2.863  1.00  0.97           C  
ATOM   1699  HE3 TRP A 106      -5.833  15.355  -2.757  1.00  0.97           H  
ATOM   1700  NE1 TRP A 106      -2.639  13.999  -5.429  1.00  0.97           N  
ATOM   1701  HE1 TRP A 106      -1.749  13.749  -5.836  1.00  0.97           H  
ATOM   1702  CH2 TRP A 106      -2.522  15.439  -1.958  1.00  0.97           C  
ATOM   1703  HH2 TRP A 106      -1.880  15.727  -1.139  1.00  0.97           H  
ATOM   1704  CZ2 TRP A 106      -1.981  14.927  -3.149  1.00  0.97           C  
ATOM   1705  HZ2 TRP A 106      -0.914  14.863  -3.303  1.00  0.97           H  
ATOM   1706  CZ3 TRP A 106      -3.909  15.590  -1.814  1.00  0.97           C  
ATOM   1707  HZ3 TRP A 106      -4.318  16.006  -0.905  1.00  0.97           H  
ATOM   1708  N   THR A 107      -9.062  12.696  -7.516  1.00  0.96           N  
ATOM   1709  H   THR A 107      -8.580  12.623  -8.400  1.00  0.96           H  
ATOM   1710  CA  THR A 107     -10.530  12.531  -7.497  1.00  0.96           C  
ATOM   1711  HA  THR A 107     -10.967  13.426  -7.056  1.00  0.96           H  
ATOM   1712  C   THR A 107     -10.988  11.350  -6.632  1.00  0.96           C  
ATOM   1713  CB  THR A 107     -11.104  12.392  -8.911  1.00  0.96           C  
ATOM   1714  HB  THR A 107     -12.174  12.193  -8.839  1.00  0.96           H  
ATOM   1715  O   THR A 107     -12.090  11.390  -6.073  1.00  0.96           O  
ATOM   1716  CG2 THR A 107     -10.899  13.657  -9.743  1.00  0.96           C  
ATOM   1717 HG21 THR A 107     -11.376  13.537 -10.715  1.00  0.96           H  
ATOM   1718 HG22 THR A 107     -11.345  14.515  -9.238  1.00  0.96           H  
ATOM   1719 HG23 THR A 107      -9.839  13.863  -9.892  1.00  0.96           H  
ATOM   1720  OG1 THR A 107     -10.483  11.322  -9.574  1.00  0.96           O  
ATOM   1721  HG1 THR A 107      -9.693  11.661 -10.000  1.00  0.96           H  
ATOM   1722  N   ARG A 108     -10.104  10.365  -6.394  1.00  0.97           N  
ATOM   1723  H   ARG A 108      -9.246  10.386  -6.927  1.00  0.97           H  
ATOM   1724  CA  ARG A 108     -10.259   9.302  -5.387  1.00  0.97           C  
ATOM   1725  HA  ARG A 108     -11.022   8.601  -5.724  1.00  0.97           H  
ATOM   1726  C   ARG A 108     -10.694   9.816  -4.017  1.00  0.97           C  
ATOM   1727  CB  ARG A 108      -8.927   8.553  -5.240  1.00  0.97           C  
ATOM   1728  HB2 ARG A 108      -8.663   8.110  -6.201  1.00  0.97           H  
ATOM   1729  HB3 ARG A 108      -8.139   9.256  -4.970  1.00  0.97           H  
ATOM   1730  O   ARG A 108     -11.428   9.106  -3.342  1.00  0.97           O  
ATOM   1731  CG  ARG A 108      -8.984   7.447  -4.173  1.00  0.97           C  
ATOM   1732  HG2 ARG A 108      -9.845   6.798  -4.335  1.00  0.97           H  
ATOM   1733  HG3 ARG A 108      -9.104   7.889  -3.184  1.00  0.97           H  
ATOM   1734  CD  ARG A 108      -7.706   6.614  -4.197  1.00  0.97           C  
ATOM   1735  HD2 ARG A 108      -7.164   6.812  -5.122  1.00  0.97           H  
ATOM   1736  HD3 ARG A 108      -7.957   5.554  -4.191  1.00  0.97           H  
ATOM   1737  NE  ARG A 108      -6.865   6.949  -3.038  1.00  0.97           N  
ATOM   1738  HE  ARG A 108      -7.291   7.465  -2.281  1.00  0.97           H  
ATOM   1739  NH1 ARG A 108      -4.870   6.271  -3.919  1.00  0.97           N  
ATOM   1740 HH11 ARG A 108      -5.359   6.053  -4.776  1.00  0.97           H  
ATOM   1741 HH12 ARG A 108      -3.990   6.753  -4.032  1.00  0.97           H  
ATOM   1742  NH2 ARG A 108      -4.895   7.251  -1.943  1.00  0.97           N  
ATOM   1743 HH21 ARG A 108      -3.893   7.337  -2.045  1.00  0.97           H  
ATOM   1744 HH22 ARG A 108      -5.347   7.600  -1.110  1.00  0.97           H  
ATOM   1745  CZ  ARG A 108      -5.559   6.827  -2.974  1.00  0.97           C  
ATOM   1746  N   ALA A 109     -10.326  11.035  -3.614  1.00  0.98           N  
ATOM   1747  H   ALA A 109      -9.711  11.574  -4.207  1.00  0.98           H  
ATOM   1748  CA  ALA A 109     -10.739  11.619  -2.333  1.00  0.98           C  
ATOM   1749  HA  ALA A 109     -10.313  11.026  -1.523  1.00  0.98           H  
ATOM   1750  C   ALA A 109     -12.269  11.646  -2.141  1.00  0.98           C  
ATOM   1751  CB  ALA A 109     -10.173  13.043  -2.254  1.00  0.98           C  
ATOM   1752  HB1 ALA A 109      -9.088  13.023  -2.360  1.00  0.98           H  
ATOM   1753  HB2 ALA A 109     -10.425  13.484  -1.290  1.00  0.98           H  
ATOM   1754  HB3 ALA A 109     -10.593  13.654  -3.053  1.00  0.98           H  
ATOM   1755  O   ALA A 109     -12.755  11.637  -1.013  1.00  0.98           O  
ATOM   1756  N   THR A 110     -13.034  11.673  -3.239  1.00  0.98           N  
ATOM   1757  H   THR A 110     -12.564  11.628  -4.132  1.00  0.98           H  
ATOM   1758  CA  THR A 110     -14.507  11.765  -3.222  1.00  0.98           C  
ATOM   1759  HA  THR A 110     -14.863  11.604  -2.205  1.00  0.98           H  
ATOM   1760  C   THR A 110     -15.201  10.693  -4.065  1.00  0.98           C  
ATOM   1761  CB  THR A 110     -14.967  13.172  -3.627  1.00  0.98           C  
ATOM   1762  HB  THR A 110     -16.057  13.201  -3.649  1.00  0.98           H  
ATOM   1763  O   THR A 110     -16.352  10.351  -3.800  1.00  0.98           O  
ATOM   1764  CG2 THR A 110     -14.478  14.225  -2.627  1.00  0.98           C  
ATOM   1765 HG21 THR A 110     -14.885  14.005  -1.640  1.00  0.98           H  
ATOM   1766 HG22 THR A 110     -14.813  15.214  -2.941  1.00  0.98           H  
ATOM   1767 HG23 THR A 110     -13.389  14.234  -2.574  1.00  0.98           H  
ATOM   1768  OG1 THR A 110     -14.464  13.541  -4.892  1.00  0.98           O  
ATOM   1769  HG1 THR A 110     -13.553  13.246  -4.961  1.00  0.98           H  
ATOM   1770  N   VAL A 111     -14.493  10.091  -5.023  1.00  0.98           N  
ATOM   1771  H   VAL A 111     -13.563  10.431  -5.223  1.00  0.98           H  
ATOM   1772  CA  VAL A 111     -15.015   9.042  -5.901  1.00  0.98           C  
ATOM   1773  HA  VAL A 111     -16.089   8.941  -5.739  1.00  0.98           H  
ATOM   1774  C   VAL A 111     -14.373   7.700  -5.558  1.00  0.98           C  
ATOM   1775  CB  VAL A 111     -14.823   9.430  -7.376  1.00  0.98           C  
ATOM   1776  HB  VAL A 111     -13.762   9.548  -7.594  1.00  0.98           H  
ATOM   1777  O   VAL A 111     -13.320   7.341  -6.084  1.00  0.98           O  
ATOM   1778  CG1 VAL A 111     -15.419   8.349  -8.279  1.00  0.98           C  
ATOM   1779 HG11 VAL A 111     -16.397   8.054  -7.899  1.00  0.98           H  
ATOM   1780 HG12 VAL A 111     -15.521   8.735  -9.293  1.00  0.98           H  
ATOM   1781 HG13 VAL A 111     -14.762   7.480  -8.308  1.00  0.98           H  
ATOM   1782  CG2 VAL A 111     -15.530  10.751  -7.703  1.00  0.98           C  
ATOM   1783 HG21 VAL A 111     -15.391  10.993  -8.757  1.00  0.98           H  
ATOM   1784 HG22 VAL A 111     -16.594  10.675  -7.481  1.00  0.98           H  
ATOM   1785 HG23 VAL A 111     -15.099  11.560  -7.114  1.00  0.98           H  
ATOM   1786  N   HIS A 112     -15.014   6.963  -4.655  1.00  0.99           N  
ATOM   1787  H   HIS A 112     -15.829   7.352  -4.203  1.00  0.99           H  
ATOM   1788  CA  HIS A 112     -14.618   5.614  -4.250  1.00  0.99           C  
ATOM   1789  HA  HIS A 112     -14.302   5.056  -5.131  1.00  0.99           H  
ATOM   1790  C   HIS A 112     -15.788   4.851  -3.626  1.00  0.99           C  
ATOM   1791  CB  HIS A 112     -13.448   5.691  -3.256  1.00  0.99           C  
ATOM   1792  HB2 HIS A 112     -13.186   4.682  -2.937  1.00  0.99           H  
ATOM   1793  HB3 HIS A 112     -12.579   6.110  -3.764  1.00  0.99           H  
ATOM   1794  O   HIS A 112     -16.749   5.456  -3.146  1.00  0.99           O  
ATOM   1795  CG  HIS A 112     -13.739   6.530  -2.038  1.00  0.99           C  
ATOM   1796  CD2 HIS A 112     -14.503   6.191  -0.957  1.00  0.99           C  
ATOM   1797  HD2 HIS A 112     -15.014   5.250  -0.818  1.00  0.99           H  
ATOM   1798  ND1 HIS A 112     -13.296   7.808  -1.821  1.00  0.99           N  
ATOM   1799  HD1 HIS A 112     -12.643   8.310  -2.405  1.00  0.99           H  
ATOM   1800  CE1 HIS A 112     -13.760   8.230  -0.639  1.00  0.99           C  
ATOM   1801  HE1 HIS A 112     -13.519   9.181  -0.187  1.00  0.99           H  
ATOM   1802  NE2 HIS A 112     -14.527   7.283  -0.080  1.00  0.99           N  
ATOM   1803  N   GLY A 113     -15.686   3.527  -3.567  1.00  0.99           N  
ATOM   1804  H   GLY A 113     -14.900   3.084  -4.020  1.00  0.99           H  
ATOM   1805  CA  GLY A 113     -16.649   2.674  -2.881  1.00  0.99           C  
ATOM   1806  HA2 GLY A 113     -16.878   3.107  -1.907  1.00  0.99           H  
ATOM   1807  HA3 GLY A 113     -17.577   2.623  -3.451  1.00  0.99           H  
ATOM   1808  C   GLY A 113     -16.123   1.259  -2.672  1.00  0.99           C  
ATOM   1809  O   GLY A 113     -15.148   0.834  -3.286  1.00  0.99           O  
ATOM   1810  N   LEU A 114     -16.767   0.521  -1.772  1.00  0.99           N  
ATOM   1811  H   LEU A 114     -17.593   0.908  -1.338  1.00  0.99           H  
ATOM   1812  CA  LEU A 114     -16.371  -0.847  -1.440  1.00  0.99           C  
ATOM   1813  HA  LEU A 114     -15.287  -0.928  -1.514  1.00  0.99           H  
ATOM   1814  C   LEU A 114     -16.953  -1.863  -2.429  1.00  0.99           C  
ATOM   1815  CB  LEU A 114     -16.782  -1.173   0.005  1.00  0.99           C  
ATOM   1816  HB2 LEU A 114     -16.672  -2.246   0.166  1.00  0.99           H  
ATOM   1817  HB3 LEU A 114     -17.836  -0.924   0.131  1.00  0.99           H  
ATOM   1818  O   LEU A 114     -18.060  -1.699  -2.951  1.00  0.99           O  
ATOM   1819  CG  LEU A 114     -15.948  -0.435   1.067  1.00  0.99           C  
ATOM   1820  HG  LEU A 114     -15.906   0.628   0.828  1.00  0.99           H  
ATOM   1821  CD1 LEU A 114     -16.584  -0.590   2.448  1.00  0.99           C  
ATOM   1822 HD11 LEU A 114     -17.616  -0.240   2.414  1.00  0.99           H  
ATOM   1823 HD12 LEU A 114     -16.031   0.013   3.169  1.00  0.99           H  
ATOM   1824 HD13 LEU A 114     -16.540  -1.630   2.771  1.00  0.99           H  
ATOM   1825  CD2 LEU A 114     -14.527  -0.979   1.142  1.00  0.99           C  
ATOM   1826 HD21 LEU A 114     -14.037  -0.610   2.043  1.00  0.99           H  
ATOM   1827 HD22 LEU A 114     -14.541  -2.068   1.175  1.00  0.99           H  
ATOM   1828 HD23 LEU A 114     -13.954  -0.656   0.272  1.00  0.99           H  
ATOM   1829  N   ILE A 115     -16.232  -2.964  -2.611  1.00  0.99           N  
ATOM   1830  H   ILE A 115     -15.321  -3.027  -2.179  1.00  0.99           H  
ATOM   1831  CA  ILE A 115     -16.697  -4.153  -3.317  1.00  0.99           C  
ATOM   1832  HA  ILE A 115     -17.723  -3.999  -3.651  1.00  0.99           H  
ATOM   1833  C   ILE A 115     -16.670  -5.319  -2.339  1.00  0.99           C  
ATOM   1834  CB  ILE A 115     -15.844  -4.460  -4.559  1.00  0.99           C  
ATOM   1835  HB  ILE A 115     -14.841  -4.720  -4.221  1.00  0.99           H  
ATOM   1836  O   ILE A 115     -15.624  -5.723  -1.837  1.00  0.99           O  
ATOM   1837  CG1 ILE A 115     -15.735  -3.227  -5.474  1.00  0.99           C  
ATOM   1838 HG12 ILE A 115     -15.268  -2.413  -4.920  1.00  0.99           H  
ATOM   1839 HG13 ILE A 115     -16.737  -2.909  -5.765  1.00  0.99           H  
ATOM   1840  CG2 ILE A 115     -16.452  -5.669  -5.293  1.00  0.99           C  
ATOM   1841 HG21 ILE A 115     -16.449  -6.551  -4.652  1.00  0.99           H  
ATOM   1842 HG22 ILE A 115     -17.472  -5.456  -5.615  1.00  0.99           H  
ATOM   1843 HG23 ILE A 115     -15.845  -5.915  -6.164  1.00  0.99           H  
ATOM   1844  CD1 ILE A 115     -14.900  -3.427  -6.739  1.00  0.99           C  
ATOM   1845 HD11 ILE A 115     -15.433  -4.064  -7.446  1.00  0.99           H  
ATOM   1846 HD12 ILE A 115     -14.740  -2.458  -7.212  1.00  0.99           H  
ATOM   1847 HD13 ILE A 115     -13.929  -3.859  -6.499  1.00  0.99           H  
ATOM   1848  N   PHE A 116     -17.840  -5.875  -2.057  1.00  0.98           N  
ATOM   1849  H   PHE A 116     -18.663  -5.525  -2.526  1.00  0.98           H  
ATOM   1850  CA  PHE A 116     -17.965  -7.058  -1.226  1.00  0.98           C  
ATOM   1851  HA  PHE A 116     -17.138  -7.112  -0.518  1.00  0.98           H  
ATOM   1852  C   PHE A 116     -17.892  -8.274  -2.136  1.00  0.98           C  
ATOM   1853  CB  PHE A 116     -19.271  -7.011  -0.425  1.00  0.98           C  
ATOM   1854  HB2 PHE A 116     -20.100  -6.928  -1.128  1.00  0.98           H  
ATOM   1855  HB3 PHE A 116     -19.377  -7.964   0.094  1.00  0.98           H  
ATOM   1856  O   PHE A 116     -18.872  -8.597  -2.814  1.00  0.98           O  
ATOM   1857  CG  PHE A 116     -19.420  -5.905   0.610  1.00  0.98           C  
ATOM   1858  CD1 PHE A 116     -18.443  -4.904   0.808  1.00  0.98           C  
ATOM   1859  HD1 PHE A 116     -17.523  -4.885   0.243  1.00  0.98           H  
ATOM   1860  CD2 PHE A 116     -20.570  -5.904   1.421  1.00  0.98           C  
ATOM   1861  HD2 PHE A 116     -21.310  -6.681   1.298  1.00  0.98           H  
ATOM   1862  CE1 PHE A 116     -18.630  -3.918   1.789  1.00  0.98           C  
ATOM   1863  HE1 PHE A 116     -17.869  -3.169   1.946  1.00  0.98           H  
ATOM   1864  CE2 PHE A 116     -20.753  -4.921   2.408  1.00  0.98           C  
ATOM   1865  HE2 PHE A 116     -21.627  -4.944   3.042  1.00  0.98           H  
ATOM   1866  CZ  PHE A 116     -19.781  -3.926   2.591  1.00  0.98           C  
ATOM   1867  HZ  PHE A 116     -19.905  -3.186   3.368  1.00  0.98           H  
ATOM   1868  N   VAL A 117     -16.738  -8.942  -2.138  1.00  0.98           N  
ATOM   1869  H   VAL A 117     -15.922  -8.559  -1.682  1.00  0.98           H  
ATOM   1870  CA  VAL A 117     -16.608 -10.255  -2.763  1.00  0.98           C  
ATOM   1871  HA  VAL A 117     -17.339 -10.297  -3.570  1.00  0.98           H  
ATOM   1872  C   VAL A 117     -16.981 -11.324  -1.738  1.00  0.98           C  
ATOM   1873  CB  VAL A 117     -15.242 -10.493  -3.440  1.00  0.98           C  
ATOM   1874  HB  VAL A 117     -14.497 -10.771  -2.694  1.00  0.98           H  
ATOM   1875  O   VAL A 117     -16.622 -11.249  -0.553  1.00  0.98           O  
ATOM   1876  CG1 VAL A 117     -15.351 -11.658  -4.426  1.00  0.98           C  
ATOM   1877 HG11 VAL A 117     -14.457 -11.691  -5.049  1.00  0.98           H  
ATOM   1878 HG12 VAL A 117     -16.211 -11.540  -5.085  1.00  0.98           H  
ATOM   1879 HG13 VAL A 117     -15.427 -12.602  -3.886  1.00  0.98           H  
ATOM   1880  CG2 VAL A 117     -14.760  -9.256  -4.215  1.00  0.98           C  
ATOM   1881 HG21 VAL A 117     -14.602  -8.420  -3.534  1.00  0.98           H  
ATOM   1882 HG22 VAL A 117     -13.804  -9.474  -4.692  1.00  0.98           H  
ATOM   1883 HG23 VAL A 117     -15.483  -8.975  -4.981  1.00  0.98           H  
ATOM   1884  N   TYR A 118     -17.794 -12.273  -2.185  1.00  0.97           N  
ATOM   1885  H   TYR A 118     -18.124 -12.185  -3.136  1.00  0.97           H  
ATOM   1886  CA  TYR A 118     -18.248 -13.428  -1.423  1.00  0.97           C  
ATOM   1887  HA  TYR A 118     -17.895 -13.330  -0.397  1.00  0.97           H  
ATOM   1888  C   TYR A 118     -17.654 -14.707  -2.027  1.00  0.97           C  
ATOM   1889  CB  TYR A 118     -19.784 -13.476  -1.411  1.00  0.97           C  
ATOM   1890  HB2 TYR A 118     -20.109 -14.370  -0.879  1.00  0.97           H  
ATOM   1891  HB3 TYR A 118     -20.131 -13.570  -2.440  1.00  0.97           H  
ATOM   1892  O   TYR A 118     -17.524 -14.805  -3.249  1.00  0.97           O  
ATOM   1893  CG  TYR A 118     -20.457 -12.267  -0.783  1.00  0.97           C  
ATOM   1894  CD1 TYR A 118     -20.587 -12.162   0.615  1.00  0.97           C  
ATOM   1895  HD1 TYR A 118     -20.218 -12.956   1.247  1.00  0.97           H  
ATOM   1896  CD2 TYR A 118     -20.966 -11.244  -1.603  1.00  0.97           C  
ATOM   1897  HD2 TYR A 118     -20.891 -11.328  -2.677  1.00  0.97           H  
ATOM   1898  CE1 TYR A 118     -21.224 -11.038   1.183  1.00  0.97           C  
ATOM   1899  HE1 TYR A 118     -21.359 -10.968   2.252  1.00  0.97           H  
ATOM   1900  CE2 TYR A 118     -21.567 -10.106  -1.038  1.00  0.97           C  
ATOM   1901  HE2 TYR A 118     -21.909  -9.304  -1.675  1.00  0.97           H  
ATOM   1902  OH  TYR A 118     -22.342  -8.921   0.893  1.00  0.97           O  
ATOM   1903  HH  TYR A 118     -22.315  -8.945   1.853  1.00  0.97           H  
ATOM   1904  CZ  TYR A 118     -21.712 -10.003   0.356  1.00  0.97           C  
ATOM   1905  N   PRO A 119     -17.341 -15.728  -1.216  1.00  0.95           N  
ATOM   1906  CA  PRO A 119     -16.933 -17.017  -1.757  1.00  0.95           C  
ATOM   1907  HA  PRO A 119     -16.057 -16.900  -2.395  1.00  0.95           H  
ATOM   1908  C   PRO A 119     -18.084 -17.624  -2.569  1.00  0.95           C  
ATOM   1909  CB  PRO A 119     -16.570 -17.859  -0.537  1.00  0.95           C  
ATOM   1910  HB2 PRO A 119     -16.744 -18.923  -0.702  1.00  0.95           H  
ATOM   1911  HB3 PRO A 119     -15.528 -17.683  -0.271  1.00  0.95           H  
ATOM   1912  O   PRO A 119     -19.256 -17.482  -2.208  1.00  0.95           O  
ATOM   1913  CG  PRO A 119     -17.480 -17.301   0.555  1.00  0.95           C  
ATOM   1914  HG2 PRO A 119     -18.475 -17.738   0.465  1.00  0.95           H  
ATOM   1915  HG3 PRO A 119     -17.072 -17.487   1.549  1.00  0.95           H  
ATOM   1916  CD  PRO A 119     -17.538 -15.810   0.223  1.00  0.95           C  
ATOM   1917  HD2 PRO A 119     -18.503 -15.402   0.523  1.00  0.95           H  
ATOM   1918  HD3 PRO A 119     -16.730 -15.278   0.726  1.00  0.95           H  
ATOM   1919  N   ARG A 120     -17.769 -18.315  -3.667  1.00  0.92           N  
ATOM   1920  H   ARG A 120     -16.792 -18.437  -3.893  1.00  0.92           H  
ATOM   1921  CA  ARG A 120     -18.789 -18.964  -4.499  1.00  0.92           C  
ATOM   1922  HA  ARG A 120     -19.550 -18.217  -4.724  1.00  0.92           H  
ATOM   1923  C   ARG A 120     -19.431 -20.128  -3.720  1.00  0.92           C  
ATOM   1924  CB  ARG A 120     -18.160 -19.401  -5.829  1.00  0.92           C  
ATOM   1925  HB2 ARG A 120     -17.683 -18.531  -6.281  1.00  0.92           H  
ATOM   1926  HB3 ARG A 120     -17.393 -20.152  -5.640  1.00  0.92           H  
ATOM   1927  O   ARG A 120     -18.706 -21.020  -3.273  1.00  0.92           O  
ATOM   1928  CG  ARG A 120     -19.201 -19.970  -6.805  1.00  0.92           C  
ATOM   1929  HG2 ARG A 120     -19.592 -20.905  -6.404  1.00  0.92           H  
ATOM   1930  HG3 ARG A 120     -20.028 -19.269  -6.921  1.00  0.92           H  
ATOM   1931  CD  ARG A 120     -18.579 -20.255  -8.177  1.00  0.92           C  
ATOM   1932  HD2 ARG A 120     -19.281 -20.861  -8.750  1.00  0.92           H  
ATOM   1933  HD3 ARG A 120     -17.658 -20.822  -8.040  1.00  0.92           H  
ATOM   1934  NE  ARG A 120     -18.306 -19.010  -8.917  1.00  0.92           N  
ATOM   1935  HE  ARG A 120     -18.455 -18.134  -8.438  1.00  0.92           H  
ATOM   1936  NH1 ARG A 120     -17.318 -19.902 -10.790  1.00  0.92           N  
ATOM   1937 HH11 ARG A 120     -17.229 -20.789 -10.314  1.00  0.92           H  
ATOM   1938 HH12 ARG A 120     -16.937 -19.753 -11.713  1.00  0.92           H  
ATOM   1939  NH2 ARG A 120     -17.899 -17.738 -10.728  1.00  0.92           N  
ATOM   1940 HH21 ARG A 120     -17.517 -17.552 -11.644  1.00  0.92           H  
ATOM   1941 HH22 ARG A 120     -18.281 -16.951 -10.223  1.00  0.92           H  
ATOM   1942  CZ  ARG A 120     -17.834 -18.894 -10.141  1.00  0.92           C  
ATOM   1943  N   PRO A 121     -20.768 -20.173  -3.552  1.00  0.90           N  
ATOM   1944  CA  PRO A 121     -21.427 -21.303  -2.899  1.00  0.90           C  
ATOM   1945  HA  PRO A 121     -21.111 -21.314  -1.855  1.00  0.90           H  
ATOM   1946  C   PRO A 121     -21.065 -22.633  -3.588  1.00  0.90           C  
ATOM   1947  CB  PRO A 121     -22.928 -21.007  -2.974  1.00  0.90           C  
ATOM   1948  HB2 PRO A 121     -23.352 -21.441  -3.879  1.00  0.90           H  
ATOM   1949  HB3 PRO A 121     -23.457 -21.372  -2.093  1.00  0.90           H  
ATOM   1950  O   PRO A 121     -20.962 -22.657  -4.816  1.00  0.90           O  
ATOM   1951  CG  PRO A 121     -22.985 -19.483  -3.075  1.00  0.90           C  
ATOM   1952  HG2 PRO A 121     -22.893 -19.044  -2.082  1.00  0.90           H  
ATOM   1953  HG3 PRO A 121     -23.897 -19.140  -3.564  1.00  0.90           H  
ATOM   1954  CD  PRO A 121     -21.743 -19.149  -3.897  1.00  0.90           C  
ATOM   1955  HD2 PRO A 121     -21.392 -18.151  -3.632  1.00  0.90           H  
ATOM   1956  HD3 PRO A 121     -21.972 -19.203  -4.961  1.00  0.90           H  
ATOM   1957  N   PRO A 122     -20.874 -23.743  -2.848  1.00  0.91           N  
ATOM   1958  CA  PRO A 122     -21.175 -23.943  -1.427  1.00  0.91           C  
ATOM   1959  HA  PRO A 122     -22.000 -23.302  -1.118  1.00  0.91           H  
ATOM   1960  C   PRO A 122     -19.989 -23.678  -0.475  1.00  0.91           C  
ATOM   1961  CB  PRO A 122     -21.642 -25.403  -1.371  1.00  0.91           C  
ATOM   1962  HB2 PRO A 122     -22.669 -25.471  -1.731  1.00  0.91           H  
ATOM   1963  HB3 PRO A 122     -21.568 -25.846  -0.377  1.00  0.91           H  
ATOM   1964  O   PRO A 122     -19.997 -24.174   0.650  1.00  0.91           O  
ATOM   1965  CG  PRO A 122     -20.707 -26.083  -2.370  1.00  0.91           C  
ATOM   1966  HG2 PRO A 122     -21.133 -27.008  -2.759  1.00  0.91           H  
ATOM   1967  HG3 PRO A 122     -19.741 -26.271  -1.903  1.00  0.91           H  
ATOM   1968  CD  PRO A 122     -20.555 -25.026  -3.465  1.00  0.91           C  
ATOM   1969  HD2 PRO A 122     -21.264 -25.230  -4.267  1.00  0.91           H  
ATOM   1970  HD3 PRO A 122     -19.539 -25.027  -3.859  1.00  0.91           H  
ATOM   1971  N   GLN A 123     -18.950 -22.952  -0.905  1.00  0.89           N  
ATOM   1972  H   GLN A 123     -18.972 -22.523  -1.819  1.00  0.89           H  
ATOM   1973  CA  GLN A 123     -17.740 -22.767  -0.102  1.00  0.89           C  
ATOM   1974  HA  GLN A 123     -17.335 -23.758   0.103  1.00  0.89           H  
ATOM   1975  C   GLN A 123     -18.041 -22.090   1.247  1.00  0.89           C  
ATOM   1976  CB  GLN A 123     -16.699 -22.003  -0.925  1.00  0.89           C  
ATOM   1977  HB2 GLN A 123     -17.075 -20.998  -1.118  1.00  0.89           H  
ATOM   1978  HB3 GLN A 123     -16.579 -22.507  -1.885  1.00  0.89           H  
ATOM   1979  O   GLN A 123     -18.719 -21.064   1.325  1.00  0.89           O  
ATOM   1980  CG  GLN A 123     -15.319 -21.927  -0.250  1.00  0.89           C  
ATOM   1981  HG2 GLN A 123     -14.966 -22.938  -0.044  1.00  0.89           H  
ATOM   1982  HG3 GLN A 123     -15.395 -21.387   0.693  1.00  0.89           H  
ATOM   1983  CD  GLN A 123     -14.287 -21.216  -1.123  1.00  0.89           C  
ATOM   1984  NE2 GLN A 123     -13.011 -21.374  -0.848  1.00  0.89           N  
ATOM   1985 HE21 GLN A 123     -12.380 -20.818  -1.408  1.00  0.89           H  
ATOM   1986 HE22 GLN A 123     -12.706 -21.915  -0.052  1.00  0.89           H  
ATOM   1987  OE1 GLN A 123     -14.602 -20.500  -2.057  1.00  0.89           O  
ATOM   1988  N   ILE A 124     -17.524 -22.689   2.320  1.00  0.90           N  
ATOM   1989  H   ILE A 124     -16.960 -23.516   2.179  1.00  0.90           H  
ATOM   1990  CA  ILE A 124     -17.719 -22.229   3.697  1.00  0.90           C  
ATOM   1991  HA  ILE A 124     -18.701 -21.761   3.762  1.00  0.90           H  
ATOM   1992  C   ILE A 124     -16.665 -21.163   4.023  1.00  0.90           C  
ATOM   1993  CB  ILE A 124     -17.702 -23.424   4.684  1.00  0.90           C  
ATOM   1994  HB  ILE A 124     -16.709 -23.872   4.662  1.00  0.90           H  
ATOM   1995  O   ILE A 124     -15.508 -21.278   3.619  1.00  0.90           O  
ATOM   1996  CG1 ILE A 124     -18.736 -24.503   4.271  1.00  0.90           C  
ATOM   1997 HG12 ILE A 124     -19.740 -24.080   4.311  1.00  0.90           H  
ATOM   1998 HG13 ILE A 124     -18.549 -24.814   3.244  1.00  0.90           H  
ATOM   1999  CG2 ILE A 124     -17.993 -22.956   6.122  1.00  0.90           C  
ATOM   2000 HG21 ILE A 124     -17.933 -23.794   6.817  1.00  0.90           H  
ATOM   2001 HG22 ILE A 124     -18.985 -22.507   6.184  1.00  0.90           H  
ATOM   2002 HG23 ILE A 124     -17.244 -22.236   6.450  1.00  0.90           H  
ATOM   2003  CD1 ILE A 124     -18.700 -25.780   5.121  1.00  0.90           C  
ATOM   2004 HD11 ILE A 124     -19.071 -25.585   6.127  1.00  0.90           H  
ATOM   2005 HD12 ILE A 124     -17.681 -26.165   5.172  1.00  0.90           H  
ATOM   2006 HD13 ILE A 124     -19.340 -26.533   4.662  1.00  0.90           H  
ATOM   2007  N   LEU A 125     -17.063 -20.130   4.770  1.00  0.95           N  
ATOM   2008  H   LEU A 125     -18.020 -20.117   5.093  1.00  0.95           H  
ATOM   2009  CA  LEU A 125     -16.135 -19.133   5.304  1.00  0.95           C  
ATOM   2010  HA  LEU A 125     -15.590 -18.700   4.465  1.00  0.95           H  
ATOM   2011  C   LEU A 125     -15.129 -19.798   6.262  1.00  0.95           C  
ATOM   2012  CB  LEU A 125     -16.913 -18.029   6.046  1.00  0.95           C  
ATOM   2013  HB2 LEU A 125     -17.530 -18.506   6.808  1.00  0.95           H  
ATOM   2014  HB3 LEU A 125     -16.203 -17.383   6.562  1.00  0.95           H  
ATOM   2015  O   LEU A 125     -15.532 -20.618   7.087  1.00  0.95           O  
ATOM   2016  CG  LEU A 125     -17.810 -17.152   5.157  1.00  0.95           C  
ATOM   2017  HG  LEU A 125     -18.453 -17.785   4.544  1.00  0.95           H  
ATOM   2018  CD1 LEU A 125     -18.702 -16.265   6.028  1.00  0.95           C  
ATOM   2019 HD11 LEU A 125     -19.341 -15.649   5.396  1.00  0.95           H  
ATOM   2020 HD12 LEU A 125     -19.325 -16.895   6.664  1.00  0.95           H  
ATOM   2021 HD13 LEU A 125     -18.082 -15.628   6.659  1.00  0.95           H  
ATOM   2022  CD2 LEU A 125     -16.990 -16.239   4.249  1.00  0.95           C  
ATOM   2023 HD21 LEU A 125     -17.652 -15.648   3.615  1.00  0.95           H  
ATOM   2024 HD22 LEU A 125     -16.358 -15.580   4.845  1.00  0.95           H  
ATOM   2025 HD23 LEU A 125     -16.350 -16.844   3.607  1.00  0.95           H  
ATOM   2026  N   PRO A 126     -13.844 -19.407   6.252  1.00  0.94           N  
ATOM   2027  CA  PRO A 126     -12.842 -19.949   7.176  1.00  0.94           C  
ATOM   2028  HA  PRO A 126     -12.941 -21.033   7.228  1.00  0.94           H  
ATOM   2029  C   PRO A 126     -12.974 -19.405   8.614  1.00  0.94           C  
ATOM   2030  CB  PRO A 126     -11.504 -19.608   6.524  1.00  0.94           C  
ATOM   2031  HB2 PRO A 126     -11.260 -20.382   5.796  1.00  0.94           H  
ATOM   2032  HB3 PRO A 126     -10.695 -19.501   7.247  1.00  0.94           H  
ATOM   2033  O   PRO A 126     -12.097 -19.610   9.450  1.00  0.94           O  
ATOM   2034  CG  PRO A 126     -11.788 -18.298   5.791  1.00  0.94           C  
ATOM   2035  HG2 PRO A 126     -11.121 -18.166   4.939  1.00  0.94           H  
ATOM   2036  HG3 PRO A 126     -11.697 -17.460   6.482  1.00  0.94           H  
ATOM   2037  CD  PRO A 126     -13.238 -18.447   5.338  1.00  0.94           C  
ATOM   2038  HD2 PRO A 126     -13.262 -18.845   4.323  1.00  0.94           H  
ATOM   2039  HD3 PRO A 126     -13.744 -17.482   5.377  1.00  0.94           H  
ATOM   2040  N   PHE A 127     -14.060 -18.693   8.909  1.00  0.95           N  
ATOM   2041  H   PHE A 127     -14.780 -18.636   8.203  1.00  0.95           H  
ATOM   2042  CA  PHE A 127     -14.407 -18.123  10.206  1.00  0.95           C  
ATOM   2043  HA  PHE A 127     -13.958 -18.738  10.986  1.00  0.95           H  
ATOM   2044  C   PHE A 127     -15.937 -18.132  10.387  1.00  0.95           C  
ATOM   2045  CB  PHE A 127     -13.836 -16.700  10.308  1.00  0.95           C  
ATOM   2046  HB2 PHE A 127     -14.164 -16.239  11.240  1.00  0.95           H  
ATOM   2047  HB3 PHE A 127     -12.750 -16.775  10.362  1.00  0.95           H  
ATOM   2048  O   PHE A 127     -16.669 -18.244   9.398  1.00  0.95           O  
ATOM   2049  CG  PHE A 127     -14.203 -15.783   9.156  1.00  0.95           C  
ATOM   2050  CD1 PHE A 127     -13.267 -15.543   8.139  1.00  0.95           C  
ATOM   2051  HD1 PHE A 127     -12.290 -16.000   8.182  1.00  0.95           H  
ATOM   2052  CD2 PHE A 127     -15.458 -15.150   9.102  1.00  0.95           C  
ATOM   2053  HD2 PHE A 127     -16.176 -15.317   9.891  1.00  0.95           H  
ATOM   2054  CE1 PHE A 127     -13.578 -14.657   7.098  1.00  0.95           C  
ATOM   2055  HE1 PHE A 127     -12.818 -14.412   6.370  1.00  0.95           H  
ATOM   2056  CE2 PHE A 127     -15.783 -14.292   8.037  1.00  0.95           C  
ATOM   2057  HE2 PHE A 127     -16.748 -13.807   8.012  1.00  0.95           H  
ATOM   2058  CZ  PHE A 127     -14.836 -14.041   7.032  1.00  0.95           C  
ATOM   2059  HZ  PHE A 127     -15.058 -13.353   6.230  1.00  0.95           H  
ATOM   2060  N   PRO A 128     -16.452 -17.998  11.625  1.00  0.94           N  
ATOM   2061  CA  PRO A 128     -17.891 -17.968  11.877  1.00  0.94           C  
ATOM   2062  HA  PRO A 128     -18.304 -18.940  11.608  1.00  0.94           H  
ATOM   2063  C   PRO A 128     -18.603 -16.869  11.082  1.00  0.94           C  
ATOM   2064  CB  PRO A 128     -18.044 -17.761  13.388  1.00  0.94           C  
ATOM   2065  HB2 PRO A 128     -18.919 -18.276  13.784  1.00  0.94           H  
ATOM   2066  HB3 PRO A 128     -18.092 -16.698  13.622  1.00  0.94           H  
ATOM   2067  O   PRO A 128     -18.185 -15.711  11.087  1.00  0.94           O  
ATOM   2068  CG  PRO A 128     -16.746 -18.339  13.949  1.00  0.94           C  
ATOM   2069  HG2 PRO A 128     -16.822 -19.424  14.014  1.00  0.94           H  
ATOM   2070  HG3 PRO A 128     -16.497 -17.910  14.920  1.00  0.94           H  
ATOM   2071  CD  PRO A 128     -15.722 -17.961  12.884  1.00  0.94           C  
ATOM   2072  HD2 PRO A 128     -15.361 -16.949  13.069  1.00  0.94           H  
ATOM   2073  HD3 PRO A 128     -14.896 -18.673  12.903  1.00  0.94           H  
ATOM   2074  N   LYS A 129     -19.703 -17.225  10.414  1.00  0.95           N  
ATOM   2075  H   LYS A 129     -19.999 -18.189  10.466  1.00  0.95           H  
ATOM   2076  CA  LYS A 129     -20.536 -16.267   9.680  1.00  0.95           C  
ATOM   2077  HA  LYS A 129     -19.911 -15.776   8.934  1.00  0.95           H  
ATOM   2078  C   LYS A 129     -21.067 -15.193  10.641  1.00  0.95           C  
ATOM   2079  CB  LYS A 129     -21.669 -17.026   8.969  1.00  0.95           C  
ATOM   2080  HB2 LYS A 129     -22.298 -17.510   9.715  1.00  0.95           H  
ATOM   2081  HB3 LYS A 129     -21.234 -17.795   8.331  1.00  0.95           H  
ATOM   2082  O   LYS A 129     -21.681 -15.525  11.649  1.00  0.95           O  
ATOM   2083  CG  LYS A 129     -22.535 -16.099   8.105  1.00  0.95           C  
ATOM   2084  HG2 LYS A 129     -22.992 -15.342   8.743  1.00  0.95           H  
ATOM   2085  HG3 LYS A 129     -21.909 -15.606   7.361  1.00  0.95           H  
ATOM   2086  CD  LYS A 129     -23.655 -16.872   7.402  1.00  0.95           C  
ATOM   2087  HD2 LYS A 129     -24.252 -17.392   8.151  1.00  0.95           H  
ATOM   2088  HD3 LYS A 129     -23.218 -17.599   6.717  1.00  0.95           H  
ATOM   2089  CE  LYS A 129     -24.541 -15.886   6.632  1.00  0.95           C  
ATOM   2090  HE2 LYS A 129     -23.928 -15.365   5.897  1.00  0.95           H  
ATOM   2091  HE3 LYS A 129     -24.911 -15.140   7.335  1.00  0.95           H  
ATOM   2092  NZ  LYS A 129     -25.677 -16.571   5.968  1.00  0.95           N  
ATOM   2093  HZ1 LYS A 129     -26.250 -15.896   5.481  1.00  0.95           H  
ATOM   2094  HZ2 LYS A 129     -26.253 -17.035   6.655  1.00  0.95           H  
ATOM   2095  HZ3 LYS A 129     -25.344 -17.253   5.302  1.00  0.95           H  
ATOM   2096  N   ALA A 130     -20.844 -13.925  10.306  1.00  0.98           N  
ATOM   2097  H   ALA A 130     -20.305 -13.729   9.474  1.00  0.98           H  
ATOM   2098  CA  ALA A 130     -21.403 -12.795  11.043  1.00  0.98           C  
ATOM   2099  HA  ALA A 130     -21.234 -12.953  12.108  1.00  0.98           H  
ATOM   2100  C   ALA A 130     -22.922 -12.675  10.821  1.00  0.98           C  
ATOM   2101  CB  ALA A 130     -20.660 -11.524  10.618  1.00  0.98           C  
ATOM   2102  HB1 ALA A 130     -19.596 -11.627  10.830  1.00  0.98           H  
ATOM   2103  HB2 ALA A 130     -21.048 -10.669  11.173  1.00  0.98           H  
ATOM   2104  HB3 ALA A 130     -20.812 -11.342   9.554  1.00  0.98           H  
ATOM   2105  O   ALA A 130     -23.434 -13.059   9.766  1.00  0.98           O  
ATOM   2106  N   ASP A 131     -23.629 -12.101  11.792  1.00  0.98           N  
ATOM   2107  H   ASP A 131     -23.152 -11.770  12.618  1.00  0.98           H  
ATOM   2108  CA  ASP A 131     -25.057 -11.794  11.694  1.00  0.98           C  
ATOM   2109  HA  ASP A 131     -25.596 -12.668  11.327  1.00  0.98           H  
ATOM   2110  C   ASP A 131     -25.320 -10.629  10.723  1.00  0.98           C  
ATOM   2111  CB  ASP A 131     -25.596 -11.438  13.086  1.00  0.98           C  
ATOM   2112  HB2 ASP A 131     -26.648 -11.170  12.992  1.00  0.98           H  
ATOM   2113  HB3 ASP A 131     -25.070 -10.560  13.460  1.00  0.98           H  
ATOM   2114  O   ASP A 131     -26.318 -10.632  10.004  1.00  0.98           O  
ATOM   2115  CG  ASP A 131     -25.473 -12.568  14.110  1.00  0.98           C  
ATOM   2116  OD1 ASP A 131     -26.453 -13.346  14.242  1.00  0.98           O  
ATOM   2117  OD2 ASP A 131     -24.483 -12.545  14.877  1.00  0.98           O  
ATOM   2118  N   HIS A 132     -24.402  -9.655  10.666  1.00  0.98           N  
ATOM   2119  H   HIS A 132     -23.605  -9.732  11.282  1.00  0.98           H  
ATOM   2120  CA  HIS A 132     -24.510  -8.458   9.825  1.00  0.98           C  
ATOM   2121  HA  HIS A 132     -25.213  -8.655   9.015  1.00  0.98           H  
ATOM   2122  C   HIS A 132     -23.166  -8.068   9.194  1.00  0.98           C  
ATOM   2123  CB  HIS A 132     -25.055  -7.296  10.667  1.00  0.98           C  
ATOM   2124  HB2 HIS A 132     -24.330  -7.090  11.453  1.00  0.98           H  
ATOM   2125  HB3 HIS A 132     -25.149  -6.406  10.045  1.00  0.98           H  
ATOM   2126  O   HIS A 132     -22.100  -8.432   9.693  1.00  0.98           O  
ATOM   2127  CG  HIS A 132     -26.387  -7.577  11.312  1.00  0.98           C  
ATOM   2128  CD2 HIS A 132     -26.584  -8.014  12.594  1.00  0.98           C  
ATOM   2129  HD2 HIS A 132     -25.815  -8.195  13.330  1.00  0.98           H  
ATOM   2130  ND1 HIS A 132     -27.624  -7.506  10.712  1.00  0.98           N  
ATOM   2131  HD1 HIS A 132     -27.815  -7.257   9.752  1.00  0.98           H  
ATOM   2132  CE1 HIS A 132     -28.543  -7.893  11.613  1.00  0.98           C  
ATOM   2133  HE1 HIS A 132     -29.608  -7.946  11.443  1.00  0.98           H  
ATOM   2134  NE2 HIS A 132     -27.951  -8.219  12.770  1.00  0.98           N  
ATOM   2135  N   GLU A 133     -23.209  -7.280   8.118  1.00  0.98           N  
ATOM   2136  H   GLU A 133     -24.108  -6.957   7.792  1.00  0.98           H  
ATOM   2137  CA  GLU A 133     -22.031  -6.694   7.464  1.00  0.98           C  
ATOM   2138  HA  GLU A 133     -21.130  -7.018   7.986  1.00  0.98           H  
ATOM   2139  C   GLU A 133     -22.094  -5.164   7.536  1.00  0.98           C  
ATOM   2140  CB  GLU A 133     -21.909  -7.156   6.002  1.00  0.98           C  
ATOM   2141  HB2 GLU A 133     -21.012  -6.707   5.575  1.00  0.98           H  
ATOM   2142  HB3 GLU A 133     -22.772  -6.801   5.438  1.00  0.98           H  
ATOM   2143  O   GLU A 133     -23.150  -4.579   7.298  1.00  0.98           O  
ATOM   2144  CG  GLU A 133     -21.807  -8.681   5.857  1.00  0.98           C  
ATOM   2145  HG2 GLU A 133     -22.749  -9.141   6.155  1.00  0.98           H  
ATOM   2146  HG3 GLU A 133     -21.026  -9.049   6.522  1.00  0.98           H  
ATOM   2147  CD  GLU A 133     -21.482  -9.087   4.416  1.00  0.98           C  
ATOM   2148  OE1 GLU A 133     -20.390  -9.669   4.199  1.00  0.98           O  
ATOM   2149  OE2 GLU A 133     -22.297  -8.816   3.505  1.00  0.98           O  
ATOM   2150  N   VAL A 134     -20.970  -4.517   7.854  1.00  0.98           N  
ATOM   2151  H   VAL A 134     -20.132  -5.060   8.006  1.00  0.98           H  
ATOM   2152  CA  VAL A 134     -20.884  -3.065   8.067  1.00  0.98           C  
ATOM   2153  HA  VAL A 134     -21.834  -2.608   7.791  1.00  0.98           H  
ATOM   2154  C   VAL A 134     -19.754  -2.484   7.212  1.00  0.98           C  
ATOM   2155  CB  VAL A 134     -20.645  -2.726   9.552  1.00  0.98           C  
ATOM   2156  HB  VAL A 134     -19.692  -3.151   9.869  1.00  0.98           H  
ATOM   2157  O   VAL A 134     -18.597  -2.828   7.447  1.00  0.98           O  
ATOM   2158  CG1 VAL A 134     -20.604  -1.208   9.780  1.00  0.98           C  
ATOM   2159 HG11 VAL A 134     -21.549  -0.754   9.482  1.00  0.98           H  
ATOM   2160 HG12 VAL A 134     -19.793  -0.755   9.210  1.00  0.98           H  
ATOM   2161 HG13 VAL A 134     -20.417  -1.005  10.834  1.00  0.98           H  
ATOM   2162  CG2 VAL A 134     -21.741  -3.310  10.450  1.00  0.98           C  
ATOM   2163 HG21 VAL A 134     -22.711  -2.888  10.187  1.00  0.98           H  
ATOM   2164 HG22 VAL A 134     -21.775  -4.393  10.336  1.00  0.98           H  
ATOM   2165 HG23 VAL A 134     -21.510  -3.087  11.491  1.00  0.98           H  
ATOM   2166  N   PRO A 135     -20.038  -1.600   6.242  1.00  0.99           N  
ATOM   2167  CA  PRO A 135     -18.995  -0.881   5.514  1.00  0.99           C  
ATOM   2168  HA  PRO A 135     -18.225  -1.568   5.165  1.00  0.99           H  
ATOM   2169  C   PRO A 135     -18.356   0.199   6.401  1.00  0.99           C  
ATOM   2170  CB  PRO A 135     -19.711  -0.262   4.310  1.00  0.99           C  
ATOM   2171  HB2 PRO A 135     -19.738  -0.974   3.485  1.00  0.99           H  
ATOM   2172  HB3 PRO A 135     -19.242   0.668   3.988  1.00  0.99           H  
ATOM   2173  O   PRO A 135     -19.069   0.984   7.032  1.00  0.99           O  
ATOM   2174  CG  PRO A 135     -21.128  -0.023   4.834  1.00  0.99           C  
ATOM   2175  HG2 PRO A 135     -21.877  -0.013   4.042  1.00  0.99           H  
ATOM   2176  HG3 PRO A 135     -21.161   0.917   5.385  1.00  0.99           H  
ATOM   2177  CD  PRO A 135     -21.360  -1.185   5.792  1.00  0.99           C  
ATOM   2178  HD2 PRO A 135     -21.980  -0.850   6.623  1.00  0.99           H  
ATOM   2179  HD3 PRO A 135     -21.841  -2.011   5.267  1.00  0.99           H  
ATOM   2180  N   ILE A 136     -17.024   0.278   6.421  1.00  0.99           N  
ATOM   2181  H   ILE A 136     -16.493  -0.417   5.915  1.00  0.99           H  
ATOM   2182  CA  ILE A 136     -16.286   1.409   7.002  1.00  0.99           C  
ATOM   2183  HA  ILE A 136     -16.980   2.235   7.159  1.00  0.99           H  
ATOM   2184  C   ILE A 136     -15.239   1.911   6.006  1.00  0.99           C  
ATOM   2185  CB  ILE A 136     -15.677   1.073   8.385  1.00  0.99           C  
ATOM   2186  HB  ILE A 136     -15.040   0.193   8.294  1.00  0.99           H  
ATOM   2187  O   ILE A 136     -14.306   1.208   5.648  1.00  0.99           O  
ATOM   2188  CG1 ILE A 136     -16.804   0.772   9.405  1.00  0.99           C  
ATOM   2189 HG12 ILE A 136     -17.323  -0.133   9.089  1.00  0.99           H  
ATOM   2190 HG13 ILE A 136     -17.527   1.588   9.394  1.00  0.99           H  
ATOM   2191  CG2 ILE A 136     -14.810   2.258   8.857  1.00  0.99           C  
ATOM   2192 HG21 ILE A 136     -14.452   2.110   9.876  1.00  0.99           H  
ATOM   2193 HG22 ILE A 136     -15.398   3.175   8.815  1.00  0.99           H  
ATOM   2194 HG23 ILE A 136     -13.932   2.368   8.221  1.00  0.99           H  
ATOM   2195  CD1 ILE A 136     -16.344   0.565  10.856  1.00  0.99           C  
ATOM   2196 HD11 ILE A 136     -15.451  -0.059  10.888  1.00  0.99           H  
ATOM   2197 HD12 ILE A 136     -17.142   0.086  11.424  1.00  0.99           H  
ATOM   2198 HD13 ILE A 136     -16.124   1.527  11.318  1.00  0.99           H  
ATOM   2199  N   ILE A 137     -15.367   3.156   5.579  1.00  0.99           N  
ATOM   2200  H   ILE A 137     -16.203   3.662   5.832  1.00  0.99           H  
ATOM   2201  CA  ILE A 137     -14.443   3.814   4.661  1.00  0.99           C  
ATOM   2202  HA  ILE A 137     -13.666   3.123   4.337  1.00  0.99           H  
ATOM   2203  C   ILE A 137     -13.777   4.945   5.432  1.00  0.99           C  
ATOM   2204  CB  ILE A 137     -15.204   4.288   3.408  1.00  0.99           C  
ATOM   2205  HB  ILE A 137     -15.998   4.968   3.717  1.00  0.99           H  
ATOM   2206  O   ILE A 137     -14.437   5.912   5.811  1.00  0.99           O  
ATOM   2207  CG1 ILE A 137     -15.849   3.080   2.680  1.00  0.99           C  
ATOM   2208 HG12 ILE A 137     -15.067   2.421   2.302  1.00  0.99           H  
ATOM   2209 HG13 ILE A 137     -16.455   2.508   3.382  1.00  0.99           H  
ATOM   2210  CG2 ILE A 137     -14.248   5.052   2.484  1.00  0.99           C  
ATOM   2211 HG21 ILE A 137     -14.809   5.428   1.629  1.00  0.99           H  
ATOM   2212 HG22 ILE A 137     -13.816   5.917   2.987  1.00  0.99           H  
ATOM   2213 HG23 ILE A 137     -13.444   4.406   2.130  1.00  0.99           H  
ATOM   2214  CD1 ILE A 137     -16.766   3.424   1.509  1.00  0.99           C  
ATOM   2215 HD11 ILE A 137     -17.176   2.507   1.085  1.00  0.99           H  
ATOM   2216 HD12 ILE A 137     -17.598   4.019   1.886  1.00  0.99           H  
ATOM   2217 HD13 ILE A 137     -16.223   3.955   0.727  1.00  0.99           H  
ATOM   2218  N   LEU A 138     -12.486   4.805   5.714  1.00  0.99           N  
ATOM   2219  H   LEU A 138     -11.994   4.005   5.342  1.00  0.99           H  
ATOM   2220  CA  LEU A 138     -11.702   5.883   6.307  1.00  0.99           C  
ATOM   2221  HA  LEU A 138     -12.337   6.460   6.979  1.00  0.99           H  
ATOM   2222  C   LEU A 138     -11.223   6.820   5.198  1.00  0.99           C  
ATOM   2223  CB  LEU A 138     -10.532   5.322   7.124  1.00  0.99           C  
ATOM   2224  HB2 LEU A 138      -9.796   4.899   6.441  1.00  0.99           H  
ATOM   2225  HB3 LEU A 138     -10.074   6.169   7.636  1.00  0.99           H  
ATOM   2226  O   LEU A 138     -10.905   6.356   4.107  1.00  0.99           O  
ATOM   2227  CG  LEU A 138     -10.897   4.260   8.175  1.00  0.99           C  
ATOM   2228  HG  LEU A 138     -11.346   3.395   7.686  1.00  0.99           H  
ATOM   2229  CD1 LEU A 138      -9.633   3.791   8.895  1.00  0.99           C  
ATOM   2230 HD11 LEU A 138      -9.880   2.981   9.581  1.00  0.99           H  
ATOM   2231 HD12 LEU A 138      -9.183   4.615   9.448  1.00  0.99           H  
ATOM   2232 HD13 LEU A 138      -8.917   3.417   8.162  1.00  0.99           H  
ATOM   2233  CD2 LEU A 138     -11.874   4.803   9.220  1.00  0.99           C  
ATOM   2234 HD21 LEU A 138     -12.048   4.049   9.988  1.00  0.99           H  
ATOM   2235 HD22 LEU A 138     -11.467   5.707   9.674  1.00  0.99           H  
ATOM   2236 HD23 LEU A 138     -12.826   5.039   8.743  1.00  0.99           H  
ATOM   2237  N   GLY A 139     -11.162   8.122   5.457  1.00  0.98           N  
ATOM   2238  H   GLY A 139     -11.458   8.459   6.362  1.00  0.98           H  
ATOM   2239  CA  GLY A 139     -10.763   9.085   4.432  1.00  0.98           C  
ATOM   2240  HA2 GLY A 139      -9.945   8.672   3.842  1.00  0.98           H  
ATOM   2241  HA3 GLY A 139     -11.603   9.255   3.759  1.00  0.98           H  
ATOM   2242  C   GLY A 139     -10.306  10.425   4.983  1.00  0.98           C  
ATOM   2243  O   GLY A 139     -10.293  10.652   6.192  1.00  0.98           O  
ATOM   2244  N   GLU A 140      -9.985  11.335   4.072  1.00  0.98           N  
ATOM   2245  H   GLU A 140     -10.096  11.097   3.097  1.00  0.98           H  
ATOM   2246  CA  GLU A 140      -9.618  12.722   4.358  1.00  0.98           C  
ATOM   2247  HA  GLU A 140      -9.654  12.911   5.431  1.00  0.98           H  
ATOM   2248  C   GLU A 140     -10.603  13.684   3.685  1.00  0.98           C  
ATOM   2249  CB  GLU A 140      -8.189  12.999   3.876  1.00  0.98           C  
ATOM   2250  HB2 GLU A 140      -7.998  14.069   3.952  1.00  0.98           H  
ATOM   2251  HB3 GLU A 140      -8.101  12.704   2.830  1.00  0.98           H  
ATOM   2252  O   GLU A 140     -11.207  13.364   2.662  1.00  0.98           O  
ATOM   2253  CG  GLU A 140      -7.138  12.254   4.699  1.00  0.98           C  
ATOM   2254  HG2 GLU A 140      -7.304  11.180   4.613  1.00  0.98           H  
ATOM   2255  HG3 GLU A 140      -7.246  12.529   5.748  1.00  0.98           H  
ATOM   2256  CD  GLU A 140      -5.732  12.611   4.216  1.00  0.98           C  
ATOM   2257  OE1 GLU A 140      -5.213  13.655   4.677  1.00  0.98           O  
ATOM   2258  OE2 GLU A 140      -5.195  11.860   3.367  1.00  0.98           O  
ATOM   2259  N   TRP A 141     -10.762  14.874   4.255  1.00  0.98           N  
ATOM   2260  H   TRP A 141     -10.270  15.058   5.118  1.00  0.98           H  
ATOM   2261  CA  TRP A 141     -11.634  15.923   3.750  1.00  0.98           C  
ATOM   2262  HA  TRP A 141     -11.929  15.682   2.729  1.00  0.98           H  
ATOM   2263  C   TRP A 141     -10.915  17.271   3.735  1.00  0.98           C  
ATOM   2264  CB  TRP A 141     -12.901  15.998   4.605  1.00  0.98           C  
ATOM   2265  HB2 TRP A 141     -13.395  15.027   4.584  1.00  0.98           H  
ATOM   2266  HB3 TRP A 141     -12.624  16.213   5.637  1.00  0.98           H  
ATOM   2267  O   TRP A 141     -10.332  17.682   4.736  1.00  0.98           O  
ATOM   2268  CG  TRP A 141     -13.875  17.032   4.135  1.00  0.98           C  
ATOM   2269  CD1 TRP A 141     -13.912  18.322   4.537  1.00  0.98           C  
ATOM   2270  HD1 TRP A 141     -13.236  18.751   5.262  1.00  0.98           H  
ATOM   2271  CD2 TRP A 141     -14.887  16.903   3.096  1.00  0.98           C  
ATOM   2272  CE2 TRP A 141     -15.509  18.174   2.912  1.00  0.98           C  
ATOM   2273  CE3 TRP A 141     -15.322  15.846   2.270  1.00  0.98           C  
ATOM   2274  HE3 TRP A 141     -14.856  14.876   2.363  1.00  0.98           H  
ATOM   2275  NE1 TRP A 141     -14.878  19.001   3.819  1.00  0.98           N  
ATOM   2276  HE1 TRP A 141     -15.035  19.995   3.899  1.00  0.98           H  
ATOM   2277  CH2 TRP A 141     -16.957  17.301   1.181  1.00  0.98           C  
ATOM   2278  HH2 TRP A 141     -17.746  17.437   0.456  1.00  0.98           H  
ATOM   2279  CZ2 TRP A 141     -16.533  18.381   1.974  1.00  0.98           C  
ATOM   2280  HZ2 TRP A 141     -16.995  19.351   1.870  1.00  0.98           H  
ATOM   2281  CZ3 TRP A 141     -16.347  16.041   1.326  1.00  0.98           C  
ATOM   2282  HZ3 TRP A 141     -16.661  15.214   0.707  1.00  0.98           H  
ATOM   2283  N   TRP A 142     -11.043  17.992   2.623  1.00  0.98           N  
ATOM   2284  H   TRP A 142     -11.561  17.581   1.860  1.00  0.98           H  
ATOM   2285  CA  TRP A 142     -10.622  19.385   2.470  1.00  0.98           C  
ATOM   2286  HA  TRP A 142     -10.068  19.710   3.351  1.00  0.98           H  
ATOM   2287  C   TRP A 142     -11.856  20.273   2.324  1.00  0.98           C  
ATOM   2288  CB  TRP A 142      -9.693  19.531   1.254  1.00  0.98           C  
ATOM   2289  HB2 TRP A 142      -9.519  20.593   1.078  1.00  0.98           H  
ATOM   2290  HB3 TRP A 142     -10.192  19.135   0.370  1.00  0.98           H  
ATOM   2291  O   TRP A 142     -12.787  19.920   1.605  1.00  0.98           O  
ATOM   2292  CG  TRP A 142      -8.360  18.863   1.389  1.00  0.98           C  
ATOM   2293  CD1 TRP A 142      -7.203  19.482   1.720  1.00  0.98           C  
ATOM   2294  HD1 TRP A 142      -7.096  20.536   1.927  1.00  0.98           H  
ATOM   2295  CD2 TRP A 142      -8.026  17.447   1.246  1.00  0.98           C  
ATOM   2296  CE2 TRP A 142      -6.636  17.285   1.528  1.00  0.98           C  
ATOM   2297  CE3 TRP A 142      -8.762  16.280   0.938  1.00  0.98           C  
ATOM   2298  HE3 TRP A 142      -9.812  16.357   0.696  1.00  0.98           H  
ATOM   2299  NE1 TRP A 142      -6.177  18.561   1.765  1.00  0.98           N  
ATOM   2300  HE1 TRP A 142      -5.220  18.808   1.972  1.00  0.98           H  
ATOM   2301  CH2 TRP A 142      -6.791  14.888   1.293  1.00  0.98           C  
ATOM   2302  HH2 TRP A 142      -6.343  13.909   1.372  1.00  0.98           H  
ATOM   2303  CZ2 TRP A 142      -6.018  16.030   1.554  1.00  0.98           C  
ATOM   2304  HZ2 TRP A 142      -4.974  15.943   1.815  1.00  0.98           H  
ATOM   2305  CZ3 TRP A 142      -8.153  15.012   0.965  1.00  0.98           C  
ATOM   2306  HZ3 TRP A 142      -8.737  14.128   0.758  1.00  0.98           H  
ATOM   2307  N   LYS A 143     -11.879  21.445   2.956  1.00  0.97           N  
ATOM   2308  H   LYS A 143     -11.089  21.664   3.547  1.00  0.97           H  
ATOM   2309  CA  LYS A 143     -12.874  22.497   2.697  1.00  0.97           C  
ATOM   2310  HA  LYS A 143     -13.882  22.084   2.742  1.00  0.97           H  
ATOM   2311  C   LYS A 143     -12.705  23.087   1.306  1.00  0.97           C  
ATOM   2312  CB  LYS A 143     -12.720  23.627   3.717  1.00  0.97           C  
ATOM   2313  HB2 LYS A 143     -13.277  24.495   3.364  1.00  0.97           H  
ATOM   2314  HB3 LYS A 143     -11.669  23.905   3.796  1.00  0.97           H  
ATOM   2315  O   LYS A 143     -13.701  23.420   0.673  1.00  0.97           O  
ATOM   2316  CG  LYS A 143     -13.255  23.238   5.092  1.00  0.97           C  
ATOM   2317  HG2 LYS A 143     -14.313  22.986   5.012  1.00  0.97           H  
ATOM   2318  HG3 LYS A 143     -12.707  22.378   5.476  1.00  0.97           H  
ATOM   2319  CD  LYS A 143     -13.075  24.427   6.034  1.00  0.97           C  
ATOM   2320  HD2 LYS A 143     -13.577  25.301   5.619  1.00  0.97           H  
ATOM   2321  HD3 LYS A 143     -12.011  24.637   6.148  1.00  0.97           H  
ATOM   2322  CE  LYS A 143     -13.680  24.078   7.386  1.00  0.97           C  
ATOM   2323  HE2 LYS A 143     -14.718  23.790   7.225  1.00  0.97           H  
ATOM   2324  HE3 LYS A 143     -13.141  23.223   7.793  1.00  0.97           H  
ATOM   2325  NZ  LYS A 143     -13.611  25.224   8.315  1.00  0.97           N  
ATOM   2326  HZ1 LYS A 143     -14.084  24.995   9.177  1.00  0.97           H  
ATOM   2327  HZ2 LYS A 143     -14.064  26.028   7.903  1.00  0.97           H  
ATOM   2328  HZ3 LYS A 143     -12.643  25.447   8.500  1.00  0.97           H  
ATOM   2329  N   ARG A 144     -11.456  23.204   0.851  1.00  0.96           N  
ATOM   2330  H   ARG A 144     -10.712  22.898   1.461  1.00  0.96           H  
ATOM   2331  CA  ARG A 144     -11.112  23.617  -0.509  1.00  0.96           C  
ATOM   2332  HA  ARG A 144     -11.729  24.474  -0.781  1.00  0.96           H  
ATOM   2333  C   ARG A 144     -11.423  22.505  -1.506  1.00  0.96           C  
ATOM   2334  CB  ARG A 144      -9.640  24.042  -0.536  1.00  0.96           C  
ATOM   2335  HB2 ARG A 144      -9.449  24.694   0.316  1.00  0.96           H  
ATOM   2336  HB3 ARG A 144      -8.999  23.163  -0.452  1.00  0.96           H  
ATOM   2337  O   ARG A 144     -11.489  21.331  -1.126  1.00  0.96           O  
ATOM   2338  CG  ARG A 144      -9.299  24.808  -1.817  1.00  0.96           C  
ATOM   2339  HG2 ARG A 144      -9.327  24.136  -2.674  1.00  0.96           H  
ATOM   2340  HG3 ARG A 144     -10.011  25.619  -1.969  1.00  0.96           H  
ATOM   2341  CD  ARG A 144      -7.901  25.390  -1.699  1.00  0.96           C  
ATOM   2342  HD2 ARG A 144      -7.199  24.574  -1.524  1.00  0.96           H  
ATOM   2343  HD3 ARG A 144      -7.870  26.080  -0.856  1.00  0.96           H  
ATOM   2344  NE  ARG A 144      -7.523  26.099  -2.924  1.00  0.96           N  
ATOM   2345  HE  ARG A 144      -8.224  26.190  -3.646  1.00  0.96           H  
ATOM   2346  NH1 ARG A 144      -5.438  26.596  -2.219  1.00  0.96           N  
ATOM   2347 HH11 ARG A 144      -4.452  26.599  -2.435  1.00  0.96           H  
ATOM   2348 HH12 ARG A 144      -5.670  26.197  -1.321  1.00  0.96           H  
ATOM   2349  NH2 ARG A 144      -5.960  26.959  -4.352  1.00  0.96           N  
ATOM   2350 HH21 ARG A 144      -4.986  27.180  -4.502  1.00  0.96           H  
ATOM   2351 HH22 ARG A 144      -6.616  26.857  -5.114  1.00  0.96           H  
ATOM   2352  CZ  ARG A 144      -6.313  26.552  -3.172  1.00  0.96           C  
ATOM   2353  N   ASP A 145     -11.644  22.864  -2.763  1.00  0.96           N  
ATOM   2354  H   ASP A 145     -11.550  23.834  -3.028  1.00  0.96           H  
ATOM   2355  CA  ASP A 145     -11.714  21.892  -3.849  1.00  0.96           C  
ATOM   2356  HA  ASP A 145     -12.533  21.201  -3.649  1.00  0.96           H  
ATOM   2357  C   ASP A 145     -10.399  21.092  -3.921  1.00  0.96           C  
ATOM   2358  CB  ASP A 145     -12.033  22.612  -5.162  1.00  0.96           C  
ATOM   2359  HB2 ASP A 145     -12.842  23.322  -4.992  1.00  0.96           H  
ATOM   2360  HB3 ASP A 145     -11.153  23.163  -5.494  1.00  0.96           H  
ATOM   2361  O   ASP A 145      -9.309  21.652  -3.812  1.00  0.96           O  
ATOM   2362  CG  ASP A 145     -12.456  21.616  -6.239  1.00  0.96           C  
ATOM   2363  OD1 ASP A 145     -11.707  20.632  -6.423  1.00  0.96           O  
ATOM   2364  OD2 ASP A 145     -13.557  21.795  -6.791  1.00  0.96           O  
ATOM   2365  N   VAL A 146     -10.504  19.770  -4.059  1.00  0.96           N  
ATOM   2366  H   VAL A 146     -11.371  19.429  -4.447  1.00  0.96           H  
ATOM   2367  CA  VAL A 146      -9.329  18.889  -4.106  1.00  0.96           C  
ATOM   2368  HA  VAL A 146      -8.676  19.126  -3.266  1.00  0.96           H  
ATOM   2369  C   VAL A 146      -8.513  19.144  -5.375  1.00  0.96           C  
ATOM   2370  CB  VAL A 146      -9.752  17.413  -3.985  1.00  0.96           C  
ATOM   2371  HB  VAL A 146     -10.511  17.194  -4.737  1.00  0.96           H  
ATOM   2372  O   VAL A 146      -7.288  19.096  -5.313  1.00  0.96           O  
ATOM   2373  CG1 VAL A 146      -8.582  16.449  -4.184  1.00  0.96           C  
ATOM   2374 HG11 VAL A 146      -8.231  16.509  -5.215  1.00  0.96           H  
ATOM   2375 HG12 VAL A 146      -7.765  16.704  -3.510  1.00  0.96           H  
ATOM   2376 HG13 VAL A 146      -8.904  15.425  -3.997  1.00  0.96           H  
ATOM   2377  CG2 VAL A 146     -10.346  17.140  -2.594  1.00  0.96           C  
ATOM   2378 HG21 VAL A 146     -10.649  16.095  -2.524  1.00  0.96           H  
ATOM   2379 HG22 VAL A 146      -9.598  17.348  -1.829  1.00  0.96           H  
ATOM   2380 HG23 VAL A 146     -11.221  17.770  -2.431  1.00  0.96           H  
ATOM   2381  N   ARG A 147      -9.155  19.489  -6.499  1.00  0.95           N  
ATOM   2382  H   ARG A 147     -10.156  19.626  -6.471  1.00  0.95           H  
ATOM   2383  CA  ARG A 147      -8.464  19.890  -7.728  1.00  0.95           C  
ATOM   2384  HA  ARG A 147      -7.809  19.085  -8.060  1.00  0.95           H  
ATOM   2385  C   ARG A 147      -7.578  21.103  -7.478  1.00  0.95           C  
ATOM   2386  CB  ARG A 147      -9.500  20.175  -8.826  1.00  0.95           C  
ATOM   2387  HB2 ARG A 147     -10.063  19.267  -9.041  1.00  0.95           H  
ATOM   2388  HB3 ARG A 147     -10.194  20.934  -8.467  1.00  0.95           H  
ATOM   2389  O   ARG A 147      -6.409  21.078  -7.840  1.00  0.95           O  
ATOM   2390  CG  ARG A 147      -8.834  20.676 -10.120  1.00  0.95           C  
ATOM   2391  HG2 ARG A 147      -8.274  21.589  -9.917  1.00  0.95           H  
ATOM   2392  HG3 ARG A 147      -8.142  19.919 -10.489  1.00  0.95           H  
ATOM   2393  CD  ARG A 147      -9.848  20.994 -11.216  1.00  0.95           C  
ATOM   2394  HD2 ARG A 147      -9.306  21.359 -12.089  1.00  0.95           H  
ATOM   2395  HD3 ARG A 147     -10.365  20.071 -11.479  1.00  0.95           H  
ATOM   2396  NE  ARG A 147     -10.818  22.014 -10.779  1.00  0.95           N  
ATOM   2397  HE  ARG A 147     -10.616  22.488  -9.910  1.00  0.95           H  
ATOM   2398  NH1 ARG A 147     -12.292  21.769 -12.508  1.00  0.95           N  
ATOM   2399 HH11 ARG A 147     -13.271  21.571 -12.659  1.00  0.95           H  
ATOM   2400 HH12 ARG A 147     -11.647  21.060 -12.826  1.00  0.95           H  
ATOM   2401  NH2 ARG A 147     -12.858  23.009 -10.740  1.00  0.95           N  
ATOM   2402 HH21 ARG A 147     -12.717  23.193  -9.757  1.00  0.95           H  
ATOM   2403 HH22 ARG A 147     -13.785  23.068 -11.136  1.00  0.95           H  
ATOM   2404  CZ  ARG A 147     -11.978  22.264 -11.346  1.00  0.95           C  
ATOM   2405  N   GLU A 148      -8.098  22.123  -6.800  1.00  0.97           N  
ATOM   2406  H   GLU A 148      -9.064  22.066  -6.512  1.00  0.97           H  
ATOM   2407  CA  GLU A 148      -7.318  23.325  -6.494  1.00  0.97           C  
ATOM   2408  HA  GLU A 148      -6.922  23.749  -7.417  1.00  0.97           H  
ATOM   2409  C   GLU A 148      -6.134  23.033  -5.562  1.00  0.97           C  
ATOM   2410  CB  GLU A 148      -8.194  24.366  -5.805  1.00  0.97           C  
ATOM   2411  HB2 GLU A 148      -7.530  25.167  -5.479  1.00  0.97           H  
ATOM   2412  HB3 GLU A 148      -8.649  23.915  -4.923  1.00  0.97           H  
ATOM   2413  O   GLU A 148      -5.075  23.638  -5.716  1.00  0.97           O  
ATOM   2414  CG  GLU A 148      -9.285  25.011  -6.664  1.00  0.97           C  
ATOM   2415  HG2 GLU A 148      -9.931  24.236  -7.077  1.00  0.97           H  
ATOM   2416  HG3 GLU A 148      -8.812  25.540  -7.491  1.00  0.97           H  
ATOM   2417  CD  GLU A 148     -10.113  26.003  -5.828  1.00  0.97           C  
ATOM   2418  OE1 GLU A 148     -11.188  26.419  -6.304  1.00  0.97           O  
ATOM   2419  OE2 GLU A 148      -9.667  26.345  -4.700  1.00  0.97           O  
ATOM   2420  N   VAL A 149      -6.296  22.104  -4.608  1.00  0.97           N  
ATOM   2421  H   VAL A 149      -7.201  21.664  -4.522  1.00  0.97           H  
ATOM   2422  CA  VAL A 149      -5.186  21.636  -3.760  1.00  0.97           C  
ATOM   2423  HA  VAL A 149      -4.734  22.499  -3.271  1.00  0.97           H  
ATOM   2424  C   VAL A 149      -4.097  21.005  -4.627  1.00  0.97           C  
ATOM   2425  CB  VAL A 149      -5.669  20.654  -2.669  1.00  0.97           C  
ATOM   2426  HB  VAL A 149      -6.219  19.835  -3.131  1.00  0.97           H  
ATOM   2427  O   VAL A 149      -2.924  21.330  -4.451  1.00  0.97           O  
ATOM   2428  CG1 VAL A 149      -4.510  20.049  -1.860  1.00  0.97           C  
ATOM   2429 HG11 VAL A 149      -3.887  20.844  -1.451  1.00  0.97           H  
ATOM   2430 HG12 VAL A 149      -3.901  19.409  -2.498  1.00  0.97           H  
ATOM   2431 HG13 VAL A 149      -4.901  19.438  -1.047  1.00  0.97           H  
ATOM   2432  CG2 VAL A 149      -6.597  21.355  -1.667  1.00  0.97           C  
ATOM   2433 HG21 VAL A 149      -6.045  22.127  -1.131  1.00  0.97           H  
ATOM   2434 HG22 VAL A 149      -7.435  21.817  -2.188  1.00  0.97           H  
ATOM   2435 HG23 VAL A 149      -6.989  20.625  -0.959  1.00  0.97           H  
ATOM   2436  N   VAL A 150      -4.472  20.149  -5.587  1.00  0.97           N  
ATOM   2437  H   VAL A 150      -5.456  19.947  -5.694  1.00  0.97           H  
ATOM   2438  CA  VAL A 150      -3.520  19.517  -6.514  1.00  0.97           C  
ATOM   2439  HA  VAL A 150      -2.732  19.056  -5.918  1.00  0.97           H  
ATOM   2440  C   VAL A 150      -2.826  20.538  -7.403  1.00  0.97           C  
ATOM   2441  CB  VAL A 150      -4.168  18.409  -7.362  1.00  0.97           C  
ATOM   2442  HB  VAL A 150      -5.016  18.809  -7.917  1.00  0.97           H  
ATOM   2443  O   VAL A 150      -1.598  20.558  -7.479  1.00  0.97           O  
ATOM   2444  CG1 VAL A 150      -3.167  17.799  -8.356  1.00  0.97           C  
ATOM   2445 HG11 VAL A 150      -2.899  18.530  -9.119  1.00  0.97           H  
ATOM   2446 HG12 VAL A 150      -2.266  17.479  -7.833  1.00  0.97           H  
ATOM   2447 HG13 VAL A 150      -3.609  16.938  -8.858  1.00  0.97           H  
ATOM   2448  CG2 VAL A 150      -4.651  17.260  -6.481  1.00  0.97           C  
ATOM   2449 HG21 VAL A 150      -5.128  16.515  -7.118  1.00  0.97           H  
ATOM   2450 HG22 VAL A 150      -5.370  17.607  -5.739  1.00  0.97           H  
ATOM   2451 HG23 VAL A 150      -3.805  16.804  -5.969  1.00  0.97           H  
ATOM   2452  N   GLU A 151      -3.595  21.401  -8.059  1.00  0.97           N  
ATOM   2453  H   GLU A 151      -4.597  21.335  -7.947  1.00  0.97           H  
ATOM   2454  CA  GLU A 151      -3.075  22.435  -8.952  1.00  0.97           C  
ATOM   2455  HA  GLU A 151      -2.544  21.972  -9.783  1.00  0.97           H  
ATOM   2456  C   GLU A 151      -2.096  23.363  -8.236  1.00  0.97           C  
ATOM   2457  CB  GLU A 151      -4.236  23.270  -9.499  1.00  0.97           C  
ATOM   2458  HB2 GLU A 151      -4.876  23.564  -8.667  1.00  0.97           H  
ATOM   2459  HB3 GLU A 151      -3.834  24.172  -9.961  1.00  0.97           H  
ATOM   2460  O   GLU A 151      -1.073  23.736  -8.810  1.00  0.97           O  
ATOM   2461  CG  GLU A 151      -5.056  22.517 -10.556  1.00  0.97           C  
ATOM   2462  HG2 GLU A 151      -5.360  21.546 -10.165  1.00  0.97           H  
ATOM   2463  HG3 GLU A 151      -4.417  22.338 -11.421  1.00  0.97           H  
ATOM   2464  CD  GLU A 151      -6.305  23.295 -10.997  1.00  0.97           C  
ATOM   2465  OE1 GLU A 151      -6.986  22.797 -11.921  1.00  0.97           O  
ATOM   2466  OE2 GLU A 151      -6.581  24.372 -10.419  1.00  0.97           O  
ATOM   2467  N   GLU A 152      -2.364  23.712  -6.977  1.00  0.98           N  
ATOM   2468  H   GLU A 152      -3.225  23.392  -6.556  1.00  0.98           H  
ATOM   2469  CA  GLU A 152      -1.473  24.548  -6.183  1.00  0.98           C  
ATOM   2470  HA  GLU A 152      -1.280  25.463  -6.743  1.00  0.98           H  
ATOM   2471  C   GLU A 152      -0.117  23.882  -5.956  1.00  0.98           C  
ATOM   2472  CB  GLU A 152      -2.152  24.942  -4.871  1.00  0.98           C  
ATOM   2473  HB2 GLU A 152      -2.421  24.044  -4.314  1.00  0.98           H  
ATOM   2474  HB3 GLU A 152      -3.061  25.494  -5.110  1.00  0.98           H  
ATOM   2475  O   GLU A 152       0.891  24.437  -6.397  1.00  0.98           O  
ATOM   2476  CG  GLU A 152      -1.248  25.830  -4.004  1.00  0.98           C  
ATOM   2477  HG2 GLU A 152      -0.870  26.645  -4.621  1.00  0.98           H  
ATOM   2478  HG3 GLU A 152      -0.400  25.249  -3.640  1.00  0.98           H  
ATOM   2479  CD  GLU A 152      -2.019  26.405  -2.814  1.00  0.98           C  
ATOM   2480  OE1 GLU A 152      -1.786  27.579  -2.470  1.00  0.98           O  
ATOM   2481  OE2 GLU A 152      -2.980  25.759  -2.345  1.00  0.98           O  
ATOM   2482  N   PHE A 153      -0.067  22.691  -5.349  1.00  0.97           N  
ATOM   2483  H   PHE A 153      -0.925  22.253  -5.047  1.00  0.97           H  
ATOM   2484  CA  PHE A 153       1.224  22.073  -5.022  1.00  0.97           C  
ATOM   2485  HA  PHE A 153       1.836  22.840  -4.547  1.00  0.97           H  
ATOM   2486  C   PHE A 153       1.982  21.622  -6.280  1.00  0.97           C  
ATOM   2487  CB  PHE A 153       1.049  20.946  -3.996  1.00  0.97           C  
ATOM   2488  HB2 PHE A 153       1.995  20.835  -3.465  1.00  0.97           H  
ATOM   2489  HB3 PHE A 153       0.313  21.262  -3.257  1.00  0.97           H  
ATOM   2490  O   PHE A 153       3.215  21.651  -6.321  1.00  0.97           O  
ATOM   2491  CG  PHE A 153       0.673  19.580  -4.546  1.00  0.97           C  
ATOM   2492  CD1 PHE A 153      -0.631  19.088  -4.393  1.00  0.97           C  
ATOM   2493  HD1 PHE A 153      -1.368  19.675  -3.866  1.00  0.97           H  
ATOM   2494  CD2 PHE A 153       1.645  18.767  -5.161  1.00  0.97           C  
ATOM   2495  HD2 PHE A 153       2.658  19.131  -5.254  1.00  0.97           H  
ATOM   2496  CE1 PHE A 153      -0.970  17.808  -4.862  1.00  0.97           C  
ATOM   2497  HE1 PHE A 153      -1.966  17.421  -4.704  1.00  0.97           H  
ATOM   2498  CE2 PHE A 153       1.298  17.500  -5.664  1.00  0.97           C  
ATOM   2499  HE2 PHE A 153       2.039  16.884  -6.153  1.00  0.97           H  
ATOM   2500  CZ  PHE A 153      -0.015  17.023  -5.521  1.00  0.97           C  
ATOM   2501  HZ  PHE A 153      -0.288  16.044  -5.887  1.00  0.97           H  
ATOM   2502  N   VAL A 154       1.266  21.259  -7.351  1.00  0.96           N  
ATOM   2503  H   VAL A 154       0.263  21.195  -7.259  1.00  0.96           H  
ATOM   2504  CA  VAL A 154       1.876  20.988  -8.659  1.00  0.96           C  
ATOM   2505  HA  VAL A 154       2.734  20.333  -8.507  1.00  0.96           H  
ATOM   2506  C   VAL A 154       2.396  22.274  -9.295  1.00  0.96           C  
ATOM   2507  CB  VAL A 154       0.900  20.263  -9.604  1.00  0.96           C  
ATOM   2508  HB  VAL A 154      -0.033  20.823  -9.666  1.00  0.96           H  
ATOM   2509  O   VAL A 154       3.456  22.256  -9.912  1.00  0.96           O  
ATOM   2510  CG1 VAL A 154       1.472  20.112 -11.022  1.00  0.96           C  
ATOM   2511 HG11 VAL A 154       0.794  19.507 -11.624  1.00  0.96           H  
ATOM   2512 HG12 VAL A 154       2.448  19.628 -10.988  1.00  0.96           H  
ATOM   2513 HG13 VAL A 154       1.557  21.086 -11.504  1.00  0.96           H  
ATOM   2514  CG2 VAL A 154       0.617  18.848  -9.089  1.00  0.96           C  
ATOM   2515 HG21 VAL A 154       0.216  18.883  -8.077  1.00  0.96           H  
ATOM   2516 HG22 VAL A 154       1.533  18.257  -9.083  1.00  0.96           H  
ATOM   2517 HG23 VAL A 154      -0.123  18.364  -9.727  1.00  0.96           H  
ATOM   2518  N   ARG A 155       1.741  23.423  -9.143  1.00  0.97           N  
ATOM   2519  H   ARG A 155       0.853  23.422  -8.663  1.00  0.97           H  
ATOM   2520  CA  ARG A 155       2.257  24.687  -9.683  1.00  0.97           C  
ATOM   2521  HA  ARG A 155       2.605  24.518 -10.702  1.00  0.97           H  
ATOM   2522  C   ARG A 155       3.454  25.189  -8.880  1.00  0.97           C  
ATOM   2523  CB  ARG A 155       1.114  25.702  -9.733  1.00  0.97           C  
ATOM   2524  HB2 ARG A 155       0.739  25.843  -8.719  1.00  0.97           H  
ATOM   2525  HB3 ARG A 155       0.307  25.294 -10.341  1.00  0.97           H  
ATOM   2526  O   ARG A 155       4.484  25.490  -9.479  1.00  0.97           O  
ATOM   2527  CG  ARG A 155       1.534  27.052 -10.333  1.00  0.97           C  
ATOM   2528  HG2 ARG A 155       2.390  27.456  -9.793  1.00  0.97           H  
ATOM   2529  HG3 ARG A 155       1.820  26.908 -11.375  1.00  0.97           H  
ATOM   2530  CD  ARG A 155       0.380  28.062 -10.259  1.00  0.97           C  
ATOM   2531  HD2 ARG A 155      -0.458  27.678 -10.841  1.00  0.97           H  
ATOM   2532  HD3 ARG A 155       0.694  29.003 -10.711  1.00  0.97           H  
ATOM   2533  NE  ARG A 155      -0.070  28.291  -8.869  1.00  0.97           N  
ATOM   2534  HE  ARG A 155      -0.907  27.800  -8.589  1.00  0.97           H  
ATOM   2535  NH1 ARG A 155       1.640  29.654  -8.152  1.00  0.97           N  
ATOM   2536 HH11 ARG A 155       2.021  29.668  -9.087  1.00  0.97           H  
ATOM   2537 HH12 ARG A 155       2.103  30.124  -7.388  1.00  0.97           H  
ATOM   2538  NH2 ARG A 155       0.098  28.969  -6.697  1.00  0.97           N  
ATOM   2539 HH21 ARG A 155       0.631  29.379  -5.943  1.00  0.97           H  
ATOM   2540 HH22 ARG A 155      -0.691  28.396  -6.435  1.00  0.97           H  
ATOM   2541  CZ  ARG A 155       0.552  28.971  -7.919  1.00  0.97           C  
ATOM   2542  N   THR A 156       3.355  25.244  -7.554  1.00  0.97           N  
ATOM   2543  H   THR A 156       2.497  24.940  -7.117  1.00  0.97           H  
ATOM   2544  CA  THR A 156       4.389  25.824  -6.680  1.00  0.97           C  
ATOM   2545  HA  THR A 156       4.808  26.706  -7.165  1.00  0.97           H  
ATOM   2546  C   THR A 156       5.557  24.880  -6.408  1.00  0.97           C  
ATOM   2547  CB  THR A 156       3.809  26.279  -5.336  1.00  0.97           C  
ATOM   2548  HB  THR A 156       4.608  26.808  -4.816  1.00  0.97           H  
ATOM   2549  O   THR A 156       6.647  25.324  -6.057  1.00  0.97           O  
ATOM   2550  CG2 THR A 156       2.625  27.234  -5.494  1.00  0.97           C  
ATOM   2551 HG21 THR A 156       1.808  26.758  -6.034  1.00  0.97           H  
ATOM   2552 HG22 THR A 156       2.266  27.517  -4.504  1.00  0.97           H  
ATOM   2553 HG23 THR A 156       2.958  28.133  -6.014  1.00  0.97           H  
ATOM   2554  OG1 THR A 156       3.416  25.185  -4.546  1.00  0.97           O  
ATOM   2555  HG1 THR A 156       3.318  25.558  -3.666  1.00  0.97           H  
ATOM   2556  N   GLY A 157       5.358  23.573  -6.595  1.00  0.97           N  
ATOM   2557  H   GLY A 157       4.408  23.262  -6.741  1.00  0.97           H  
ATOM   2558  CA  GLY A 157       6.347  22.550  -6.262  1.00  0.97           C  
ATOM   2559  HA2 GLY A 157       6.039  21.615  -6.731  1.00  0.97           H  
ATOM   2560  HA3 GLY A 157       7.325  22.848  -6.640  1.00  0.97           H  
ATOM   2561  C   GLY A 157       6.470  22.261  -4.768  1.00  0.97           C  
ATOM   2562  O   GLY A 157       7.424  21.592  -4.376  1.00  0.97           O  
ATOM   2563  N   GLY A 158       5.544  22.762  -3.949  1.00  0.96           N  
ATOM   2564  H   GLY A 158       4.796  23.314  -4.345  1.00  0.96           H  
ATOM   2565  CA  GLY A 158       5.478  22.498  -2.516  1.00  0.96           C  
ATOM   2566  HA2 GLY A 158       4.940  23.318  -2.041  1.00  0.96           H  
ATOM   2567  HA3 GLY A 158       6.484  22.475  -2.097  1.00  0.96           H  
ATOM   2568  C   GLY A 158       4.767  21.189  -2.159  1.00  0.96           C  
ATOM   2569  O   GLY A 158       4.487  20.334  -3.005  1.00  0.96           O  
ATOM   2570  N   ALA A 159       4.488  21.036  -0.864  1.00  0.95           N  
ATOM   2571  H   ALA A 159       4.678  21.813  -0.247  1.00  0.95           H  
ATOM   2572  CA  ALA A 159       3.638  19.973  -0.342  1.00  0.95           C  
ATOM   2573  HA  ALA A 159       3.833  19.069  -0.919  1.00  0.95           H  
ATOM   2574  C   ALA A 159       2.149  20.344  -0.500  1.00  0.95           C  
ATOM   2575  CB  ALA A 159       4.023  19.697   1.117  1.00  0.95           C  
ATOM   2576  HB1 ALA A 159       3.402  18.900   1.527  1.00  0.95           H  
ATOM   2577  HB2 ALA A 159       3.868  20.596   1.714  1.00  0.95           H  
ATOM   2578  HB3 ALA A 159       5.071  19.402   1.178  1.00  0.95           H  
ATOM   2579  O   ALA A 159       1.815  21.526  -0.468  1.00  0.95           O  
ATOM   2580  N   PRO A 160       1.244  19.363  -0.657  1.00  0.97           N  
ATOM   2581  CA  PRO A 160      -0.195  19.621  -0.647  1.00  0.97           C  
ATOM   2582  HA  PRO A 160      -0.468  20.322  -1.435  1.00  0.97           H  
ATOM   2583  C   PRO A 160      -0.651  20.181   0.702  1.00  0.97           C  
ATOM   2584  CB  PRO A 160      -0.850  18.262  -0.906  1.00  0.97           C  
ATOM   2585  HB2 PRO A 160      -1.816  18.167  -0.410  1.00  0.97           H  
ATOM   2586  HB3 PRO A 160      -0.959  18.095  -1.977  1.00  0.97           H  
ATOM   2587  O   PRO A 160      -0.142  19.778   1.751  1.00  0.97           O  
ATOM   2588  CG  PRO A 160       0.180  17.280  -0.343  1.00  0.97           C  
ATOM   2589  HG2 PRO A 160       0.113  16.290  -0.794  1.00  0.97           H  
ATOM   2590  HG3 PRO A 160       0.083  17.217   0.740  1.00  0.97           H  
ATOM   2591  CD  PRO A 160       1.503  17.934  -0.709  1.00  0.97           C  
ATOM   2592  HD2 PRO A 160       1.784  17.658  -1.725  1.00  0.97           H  
ATOM   2593  HD3 PRO A 160       2.276  17.628  -0.003  1.00  0.97           H  
ATOM   2594  N   ASN A 161      -1.679  21.030   0.683  1.00  0.97           N  
ATOM   2595  H   ASN A 161      -1.959  21.438  -0.197  1.00  0.97           H  
ATOM   2596  CA  ASN A 161      -2.311  21.512   1.908  1.00  0.97           C  
ATOM   2597  HA  ASN A 161      -1.548  22.029   2.490  1.00  0.97           H  
ATOM   2598  C   ASN A 161      -2.833  20.333   2.742  1.00  0.97           C  
ATOM   2599  CB  ASN A 161      -3.442  22.514   1.596  1.00  0.97           C  
ATOM   2600  HB2 ASN A 161      -3.939  22.781   2.529  1.00  0.97           H  
ATOM   2601  HB3 ASN A 161      -4.176  22.046   0.940  1.00  0.97           H  
ATOM   2602  O   ASN A 161      -3.460  19.404   2.220  1.00  0.97           O  
ATOM   2603  CG  ASN A 161      -2.949  23.793   0.939  1.00  0.97           C  
ATOM   2604  ND2 ASN A 161      -3.734  24.843   0.925  1.00  0.97           N  
ATOM   2605 HD21 ASN A 161      -4.630  24.848   1.391  1.00  0.97           H  
ATOM   2606 HD22 ASN A 161      -3.359  25.598   0.369  1.00  0.97           H  
ATOM   2607  OD1 ASN A 161      -1.860  23.870   0.416  1.00  0.97           O  
ATOM   2608  N   VAL A 162      -2.608  20.398   4.054  1.00  0.97           N  
ATOM   2609  H   VAL A 162      -2.071  21.177   4.407  1.00  0.97           H  
ATOM   2610  CA  VAL A 162      -3.112  19.412   5.015  1.00  0.97           C  
ATOM   2611  HA  VAL A 162      -2.731  18.431   4.729  1.00  0.97           H  
ATOM   2612  C   VAL A 162      -4.644  19.356   4.964  1.00  0.97           C  
ATOM   2613  CB  VAL A 162      -2.596  19.742   6.429  1.00  0.97           C  
ATOM   2614  HB  VAL A 162      -2.870  20.765   6.687  1.00  0.97           H  
ATOM   2615  O   VAL A 162      -5.302  20.388   4.837  1.00  0.97           O  
ATOM   2616  CG1 VAL A 162      -3.177  18.804   7.485  1.00  0.97           C  
ATOM   2617 HG11 VAL A 162      -3.048  17.771   7.163  1.00  0.97           H  
ATOM   2618 HG12 VAL A 162      -4.237  19.016   7.623  1.00  0.97           H  
ATOM   2619 HG13 VAL A 162      -2.684  18.970   8.442  1.00  0.97           H  
ATOM   2620  CG2 VAL A 162      -1.068  19.613   6.490  1.00  0.97           C  
ATOM   2621 HG21 VAL A 162      -0.756  18.612   6.192  1.00  0.97           H  
ATOM   2622 HG22 VAL A 162      -0.595  20.339   5.829  1.00  0.97           H  
ATOM   2623 HG23 VAL A 162      -0.725  19.811   7.505  1.00  0.97           H  
ATOM   2624  N   SER A 163      -5.215  18.151   5.055  1.00  0.98           N  
ATOM   2625  H   SER A 163      -4.638  17.332   5.179  1.00  0.98           H  
ATOM   2626  CA  SER A 163      -6.668  17.958   5.114  1.00  0.98           C  
ATOM   2627  HA  SER A 163      -7.112  18.420   4.232  1.00  0.98           H  
ATOM   2628  C   SER A 163      -7.280  18.650   6.334  1.00  0.98           C  
ATOM   2629  CB  SER A 163      -7.019  16.463   5.078  1.00  0.98           C  
ATOM   2630  HB2 SER A 163      -6.762  16.071   4.094  1.00  0.98           H  
ATOM   2631  HB3 SER A 163      -8.092  16.337   5.225  1.00  0.98           H  
ATOM   2632  O   SER A 163      -6.720  18.625   7.428  1.00  0.98           O  
ATOM   2633  OG  SER A 163      -6.317  15.709   6.052  1.00  0.98           O  
ATOM   2634  HG  SER A 163      -5.908  14.969   5.599  1.00  0.98           H  
ATOM   2635  N   ASP A 164      -8.466  19.234   6.176  1.00  0.98           N  
ATOM   2636  H   ASP A 164      -8.899  19.202   5.264  1.00  0.98           H  
ATOM   2637  CA  ASP A 164      -9.200  19.891   7.263  1.00  0.98           C  
ATOM   2638  HA  ASP A 164      -8.522  20.542   7.815  1.00  0.98           H  
ATOM   2639  C   ASP A 164      -9.804  18.884   8.257  1.00  0.98           C  
ATOM   2640  CB  ASP A 164     -10.330  20.743   6.681  1.00  0.98           C  
ATOM   2641  HB2 ASP A 164     -10.929  21.122   7.509  1.00  0.98           H  
ATOM   2642  HB3 ASP A 164     -10.976  20.119   6.063  1.00  0.98           H  
ATOM   2643  O   ASP A 164     -10.020  19.215   9.425  1.00  0.98           O  
ATOM   2644  CG  ASP A 164      -9.855  21.945   5.870  1.00  0.98           C  
ATOM   2645  OD1 ASP A 164      -9.759  23.035   6.471  1.00  0.98           O  
ATOM   2646  OD2 ASP A 164      -9.788  21.814   4.628  1.00  0.98           O  
ATOM   2647  N   ALA A 165     -10.097  17.658   7.809  1.00  0.98           N  
ATOM   2648  H   ALA A 165      -9.931  17.456   6.834  1.00  0.98           H  
ATOM   2649  CA  ALA A 165     -10.570  16.579   8.670  1.00  0.98           C  
ATOM   2650  HA  ALA A 165     -10.087  16.681   9.642  1.00  0.98           H  
ATOM   2651  C   ALA A 165     -10.219  15.184   8.141  1.00  0.98           C  
ATOM   2652  CB  ALA A 165     -12.085  16.706   8.872  1.00  0.98           C  
ATOM   2653  HB1 ALA A 165     -12.600  16.664   7.912  1.00  0.98           H  
ATOM   2654  HB2 ALA A 165     -12.434  15.885   9.499  1.00  0.98           H  
ATOM   2655  HB3 ALA A 165     -12.308  17.645   9.377  1.00  0.98           H  
ATOM   2656  O   ALA A 165     -10.181  14.942   6.940  1.00  0.98           O  
ATOM   2657  N   LEU A 166     -10.057  14.245   9.066  1.00  0.99           N  
ATOM   2658  H   LEU A 166     -10.057  14.555  10.027  1.00  0.99           H  
ATOM   2659  CA  LEU A 166     -10.211  12.811   8.832  1.00  0.99           C  
ATOM   2660  HA  LEU A 166      -9.840  12.565   7.837  1.00  0.99           H  
ATOM   2661  C   LEU A 166     -11.699  12.443   8.898  1.00  0.99           C  
ATOM   2662  CB  LEU A 166      -9.404  12.018   9.876  1.00  0.99           C  
ATOM   2663  HB2 LEU A 166      -9.868  12.155  10.853  1.00  0.99           H  
ATOM   2664  HB3 LEU A 166      -9.463  10.960   9.620  1.00  0.99           H  
ATOM   2665  O   LEU A 166     -12.464  13.098   9.608  1.00  0.99           O  
ATOM   2666  CG  LEU A 166      -7.924  12.414  10.006  1.00  0.99           C  
ATOM   2667  HG  LEU A 166      -7.851  13.444  10.355  1.00  0.99           H  
ATOM   2668  CD1 LEU A 166      -7.247  11.519  11.045  1.00  0.99           C  
ATOM   2669 HD11 LEU A 166      -7.754  11.617  12.005  1.00  0.99           H  
ATOM   2670 HD12 LEU A 166      -7.272  10.479  10.719  1.00  0.99           H  
ATOM   2671 HD13 LEU A 166      -6.212  11.836  11.169  1.00  0.99           H  
ATOM   2672  CD2 LEU A 166      -7.179  12.291   8.683  1.00  0.99           C  
ATOM   2673 HD21 LEU A 166      -7.282  11.286   8.271  1.00  0.99           H  
ATOM   2674 HD22 LEU A 166      -7.564  13.023   7.973  1.00  0.99           H  
ATOM   2675 HD23 LEU A 166      -6.125  12.513   8.849  1.00  0.99           H  
ATOM   2676  N   THR A 167     -12.111  11.383   8.205  1.00  0.99           N  
ATOM   2677  H   THR A 167     -11.431  10.876   7.656  1.00  0.99           H  
ATOM   2678  CA  THR A 167     -13.516  10.952   8.149  1.00  0.99           C  
ATOM   2679  HA  THR A 167     -14.050  11.428   8.972  1.00  0.99           H  
ATOM   2680  C   THR A 167     -13.694   9.447   8.338  1.00  0.99           C  
ATOM   2681  CB  THR A 167     -14.206  11.389   6.845  1.00  0.99           C  
ATOM   2682  HB  THR A 167     -15.259  11.118   6.918  1.00  0.99           H  
ATOM   2683  O   THR A 167     -12.821   8.655   7.983  1.00  0.99           O  
ATOM   2684  CG2 THR A 167     -14.121  12.889   6.568  1.00  0.99           C  
ATOM   2685 HG21 THR A 167     -14.501  13.443   7.426  1.00  0.99           H  
ATOM   2686 HG22 THR A 167     -13.090  13.186   6.379  1.00  0.99           H  
ATOM   2687 HG23 THR A 167     -14.727  13.129   5.695  1.00  0.99           H  
ATOM   2688  OG1 THR A 167     -13.662  10.734   5.728  1.00  0.99           O  
ATOM   2689  HG1 THR A 167     -12.737  10.985   5.673  1.00  0.99           H  
ATOM   2690  N   ILE A 168     -14.858   9.060   8.867  1.00  0.99           N  
ATOM   2691  H   ILE A 168     -15.477   9.784   9.202  1.00  0.99           H  
ATOM   2692  CA  ILE A 168     -15.380   7.688   8.877  1.00  0.99           C  
ATOM   2693  HA  ILE A 168     -14.666   7.020   8.395  1.00  0.99           H  
ATOM   2694  C   ILE A 168     -16.673   7.692   8.059  1.00  0.99           C  
ATOM   2695  CB  ILE A 168     -15.626   7.189  10.322  1.00  0.99           C  
ATOM   2696  HB  ILE A 168     -16.378   7.827  10.785  1.00  0.99           H  
ATOM   2697  O   ILE A 168     -17.622   8.389   8.413  1.00  0.99           O  
ATOM   2698  CG1 ILE A 168     -14.334   7.281  11.166  1.00  0.99           C  
ATOM   2699 HG12 ILE A 168     -14.035   8.328  11.215  1.00  0.99           H  
ATOM   2700 HG13 ILE A 168     -13.535   6.722  10.679  1.00  0.99           H  
ATOM   2701  CG2 ILE A 168     -16.165   5.746  10.307  1.00  0.99           C  
ATOM   2702 HG21 ILE A 168     -16.452   5.438  11.312  1.00  0.99           H  
ATOM   2703 HG22 ILE A 168     -15.388   5.078   9.936  1.00  0.99           H  
ATOM   2704 HG23 ILE A 168     -17.050   5.664   9.677  1.00  0.99           H  
ATOM   2705  CD1 ILE A 168     -14.473   6.792  12.612  1.00  0.99           C  
ATOM   2706 HD11 ILE A 168     -13.582   7.067  13.177  1.00  0.99           H  
ATOM   2707 HD12 ILE A 168     -14.579   5.708  12.638  1.00  0.99           H  
ATOM   2708 HD13 ILE A 168     -15.345   7.259  13.070  1.00  0.99           H  
ATOM   2709  N   ASN A 169     -16.720   6.943   6.957  1.00  0.98           N  
ATOM   2710  H   ASN A 169     -15.884   6.439   6.697  1.00  0.98           H  
ATOM   2711  CA  ASN A 169     -17.821   6.949   5.987  1.00  0.98           C  
ATOM   2712  HA  ASN A 169     -17.457   6.456   5.085  1.00  0.98           H  
ATOM   2713  C   ASN A 169     -18.196   8.372   5.521  1.00  0.98           C  
ATOM   2714  CB  ASN A 169     -19.002   6.115   6.534  1.00  0.98           C  
ATOM   2715  HB2 ASN A 169     -19.880   6.282   5.911  1.00  0.98           H  
ATOM   2716  HB3 ASN A 169     -19.243   6.434   7.547  1.00  0.98           H  
ATOM   2717  O   ASN A 169     -19.370   8.711   5.421  1.00  0.98           O  
ATOM   2718  CG  ASN A 169     -18.737   4.623   6.510  1.00  0.98           C  
ATOM   2719  ND2 ASN A 169     -19.393   3.849   7.337  1.00  0.98           N  
ATOM   2720 HD21 ASN A 169     -20.017   4.240   8.028  1.00  0.98           H  
ATOM   2721 HD22 ASN A 169     -19.249   2.853   7.249  1.00  0.98           H  
ATOM   2722  OD1 ASN A 169     -17.948   4.120   5.734  1.00  0.98           O  
ATOM   2723  N   GLY A 170     -17.197   9.232   5.285  1.00  0.98           N  
ATOM   2724  H   GLY A 170     -16.248   8.895   5.356  1.00  0.98           H  
ATOM   2725  CA  GLY A 170     -17.404  10.626   4.871  1.00  0.98           C  
ATOM   2726  HA2 GLY A 170     -16.466  11.011   4.470  1.00  0.98           H  
ATOM   2727  HA3 GLY A 170     -18.146  10.652   4.073  1.00  0.98           H  
ATOM   2728  C   GLY A 170     -17.868  11.576   5.986  1.00  0.98           C  
ATOM   2729  O   GLY A 170     -18.106  12.755   5.723  1.00  0.98           O  
ATOM   2730  N   HIS A 171     -17.992  11.109   7.233  1.00  0.98           N  
ATOM   2731  H   HIS A 171     -17.843  10.124   7.394  1.00  0.98           H  
ATOM   2732  CA  HIS A 171     -18.353  11.923   8.397  1.00  0.98           C  
ATOM   2733  HA  HIS A 171     -18.891  12.813   8.071  1.00  0.98           H  
ATOM   2734  C   HIS A 171     -17.100  12.328   9.194  1.00  0.98           C  
ATOM   2735  CB  HIS A 171     -19.327  11.137   9.279  1.00  0.98           C  
ATOM   2736  HB2 HIS A 171     -18.842  10.233   9.648  1.00  0.98           H  
ATOM   2737  HB3 HIS A 171     -19.582  11.742  10.149  1.00  0.98           H  
ATOM   2738  O   HIS A 171     -16.379  11.439   9.650  1.00  0.98           O  
ATOM   2739  CG  HIS A 171     -20.605  10.762   8.577  1.00  0.98           C  
ATOM   2740  CD2 HIS A 171     -20.917   9.551   8.024  1.00  0.98           C  
ATOM   2741  HD2 HIS A 171     -20.275   8.682   7.995  1.00  0.98           H  
ATOM   2742  ND1 HIS A 171     -21.681  11.585   8.364  1.00  0.98           N  
ATOM   2743  HD1 HIS A 171     -21.730  12.572   8.572  1.00  0.98           H  
ATOM   2744  CE1 HIS A 171     -22.624  10.892   7.713  1.00  0.98           C  
ATOM   2745  HE1 HIS A 171     -23.580  11.286   7.399  1.00  0.98           H  
ATOM   2746  NE2 HIS A 171     -22.210   9.638   7.496  1.00  0.98           N  
ATOM   2747  N   PRO A 172     -16.825  13.631   9.408  1.00  0.98           N  
ATOM   2748  CA  PRO A 172     -15.699  14.085  10.224  1.00  0.98           C  
ATOM   2749  HA  PRO A 172     -14.778  13.677   9.808  1.00  0.98           H  
ATOM   2750  C   PRO A 172     -15.813  13.663  11.693  1.00  0.98           C  
ATOM   2751  CB  PRO A 172     -15.679  15.614  10.090  1.00  0.98           C  
ATOM   2752  HB2 PRO A 172     -14.661  16.004  10.078  1.00  0.98           H  
ATOM   2753  HB3 PRO A 172     -16.242  16.071  10.904  1.00  0.98           H  
ATOM   2754  O   PRO A 172     -14.812  13.332  12.327  1.00  0.98           O  
ATOM   2755  CG  PRO A 172     -16.403  15.875   8.772  1.00  0.98           C  
ATOM   2756  HG2 PRO A 172     -15.719  15.732   7.936  1.00  0.98           H  
ATOM   2757  HG3 PRO A 172     -16.854  16.866   8.744  1.00  0.98           H  
ATOM   2758  CD  PRO A 172     -17.457  14.773   8.778  1.00  0.98           C  
ATOM   2759  HD2 PRO A 172     -18.300  15.082   9.396  1.00  0.98           H  
ATOM   2760  HD3 PRO A 172     -17.773  14.558   7.757  1.00  0.98           H  
ATOM   2761  N   GLY A 173     -17.028  13.636  12.246  1.00  0.97           N  
ATOM   2762  H   GLY A 173     -17.827  13.884  11.678  1.00  0.97           H  
ATOM   2763  CA  GLY A 173     -17.268  13.328  13.654  1.00  0.97           C  
ATOM   2764  HA2 GLY A 173     -16.511  12.635  14.022  1.00  0.97           H  
ATOM   2765  HA3 GLY A 173     -18.232  12.824  13.734  1.00  0.97           H  
ATOM   2766  C   GLY A 173     -17.282  14.560  14.562  1.00  0.97           C  
ATOM   2767  O   GLY A 173     -16.707  15.606  14.259  1.00  0.97           O  
ATOM   2768  N   PHE A 174     -17.937  14.435  15.716  1.00  0.95           N  
ATOM   2769  H   PHE A 174     -18.456  13.579  15.850  1.00  0.95           H  
ATOM   2770  CA  PHE A 174     -18.276  15.556  16.602  1.00  0.95           C  
ATOM   2771  HA  PHE A 174     -18.810  16.293  16.002  1.00  0.95           H  
ATOM   2772  C   PHE A 174     -17.089  16.305  17.230  1.00  0.95           C  
ATOM   2773  CB  PHE A 174     -19.228  15.059  17.700  1.00  0.95           C  
ATOM   2774  HB2 PHE A 174     -19.559  15.912  18.293  1.00  0.95           H  
ATOM   2775  HB3 PHE A 174     -20.116  14.636  17.231  1.00  0.95           H  
ATOM   2776  O   PHE A 174     -17.308  17.354  17.838  1.00  0.95           O  
ATOM   2777  CG  PHE A 174     -18.624  14.031  18.639  1.00  0.95           C  
ATOM   2778  CD1 PHE A 174     -18.954  12.673  18.493  1.00  0.95           C  
ATOM   2779  HD1 PHE A 174     -19.649  12.374  17.722  1.00  0.95           H  
ATOM   2780  CD2 PHE A 174     -17.740  14.424  19.663  1.00  0.95           C  
ATOM   2781  HD2 PHE A 174     -17.489  15.465  19.798  1.00  0.95           H  
ATOM   2782  CE1 PHE A 174     -18.400  11.711  19.354  1.00  0.95           C  
ATOM   2783  HE1 PHE A 174     -18.664  10.670  19.244  1.00  0.95           H  
ATOM   2784  CE2 PHE A 174     -17.172  13.460  20.513  1.00  0.95           C  
ATOM   2785  HE2 PHE A 174     -16.481  13.760  21.287  1.00  0.95           H  
ATOM   2786  CZ  PHE A 174     -17.500  12.104  20.359  1.00  0.95           C  
ATOM   2787  HZ  PHE A 174     -17.064  11.364  21.015  1.00  0.95           H  
ATOM   2788  N   LEU A 175     -15.859  15.788  17.113  1.00  0.96           N  
ATOM   2789  H   LEU A 175     -15.756  14.930  16.591  1.00  0.96           H  
ATOM   2790  CA  LEU A 175     -14.647  16.491  17.550  1.00  0.96           C  
ATOM   2791  HA  LEU A 175     -14.828  16.932  18.531  1.00  0.96           H  
ATOM   2792  C   LEU A 175     -14.286  17.667  16.631  1.00  0.96           C  
ATOM   2793  CB  LEU A 175     -13.465  15.509  17.657  1.00  0.96           C  
ATOM   2794  HB2 LEU A 175     -13.300  15.047  16.683  1.00  0.96           H  
ATOM   2795  HB3 LEU A 175     -12.574  16.090  17.894  1.00  0.96           H  
ATOM   2796  O   LEU A 175     -13.578  18.576  17.059  1.00  0.96           O  
ATOM   2797  CG  LEU A 175     -13.606  14.400  18.716  1.00  0.96           C  
ATOM   2798  HG  LEU A 175     -14.403  13.719  18.420  1.00  0.96           H  
ATOM   2799  CD1 LEU A 175     -12.290  13.625  18.802  1.00  0.96           C  
ATOM   2800 HD11 LEU A 175     -12.039  13.220  17.822  1.00  0.96           H  
ATOM   2801 HD12 LEU A 175     -11.485  14.289  19.118  1.00  0.96           H  
ATOM   2802 HD13 LEU A 175     -12.379  12.808  19.518  1.00  0.96           H  
ATOM   2803  CD2 LEU A 175     -13.908  14.937  20.117  1.00  0.96           C  
ATOM   2804 HD21 LEU A 175     -13.918  14.114  20.832  1.00  0.96           H  
ATOM   2805 HD22 LEU A 175     -13.147  15.661  20.410  1.00  0.96           H  
ATOM   2806 HD23 LEU A 175     -14.888  15.414  20.132  1.00  0.96           H  
ATOM   2807  N   TYR A 176     -14.790  17.681  15.394  1.00  0.97           N  
ATOM   2808  H   TYR A 176     -15.379  16.916  15.097  1.00  0.97           H  
ATOM   2809  CA  TYR A 176     -14.571  18.774  14.454  1.00  0.97           C  
ATOM   2810  HA  TYR A 176     -13.605  19.223  14.685  1.00  0.97           H  
ATOM   2811  C   TYR A 176     -15.649  19.862  14.557  1.00  0.97           C  
ATOM   2812  CB  TYR A 176     -14.491  18.236  13.028  1.00  0.97           C  
ATOM   2813  HB2 TYR A 176     -15.394  17.668  12.802  1.00  0.97           H  
ATOM   2814  HB3 TYR A 176     -14.457  19.074  12.332  1.00  0.97           H  
ATOM   2815  O   TYR A 176     -16.814  19.580  14.873  1.00  0.97           O  
ATOM   2816  CG  TYR A 176     -13.283  17.372  12.782  1.00  0.97           C  
ATOM   2817  CD1 TYR A 176     -12.048  17.934  12.401  1.00  0.97           C  
ATOM   2818  HD1 TYR A 176     -11.937  19.002  12.281  1.00  0.97           H  
ATOM   2819  CD2 TYR A 176     -13.416  15.986  12.932  1.00  0.97           C  
ATOM   2820  HD2 TYR A 176     -14.361  15.567  13.243  1.00  0.97           H  
ATOM   2821  CE1 TYR A 176     -10.956  17.090  12.128  1.00  0.97           C  
ATOM   2822  HE1 TYR A 176     -10.011  17.498  11.802  1.00  0.97           H  
ATOM   2823  CE2 TYR A 176     -12.338  15.143  12.643  1.00  0.97           C  
ATOM   2824  HE2 TYR A 176     -12.458  14.071  12.697  1.00  0.97           H  
ATOM   2825  OH  TYR A 176     -10.155  14.840  11.843  1.00  0.97           O  
ATOM   2826  HH  TYR A 176     -10.375  13.934  12.071  1.00  0.97           H  
ATOM   2827  CZ  TYR A 176     -11.123  15.693  12.220  1.00  0.97           C  
ATOM   2828  N   PRO A 177     -15.309  21.123  14.228  1.00  0.96           N  
ATOM   2829  CA  PRO A 177     -16.284  22.206  14.183  1.00  0.96           C  
ATOM   2830  HA  PRO A 177     -16.687  22.363  15.184  1.00  0.96           H  
ATOM   2831  C   PRO A 177     -17.442  21.881  13.227  1.00  0.96           C  
ATOM   2832  CB  PRO A 177     -15.499  23.452  13.760  1.00  0.96           C  
ATOM   2833  HB2 PRO A 177     -16.090  24.120  13.133  1.00  0.96           H  
ATOM   2834  HB3 PRO A 177     -15.146  23.978  14.647  1.00  0.96           H  
ATOM   2835  O   PRO A 177     -17.257  21.270  12.174  1.00  0.96           O  
ATOM   2836  CG  PRO A 177     -14.300  22.882  13.002  1.00  0.96           C  
ATOM   2837  HG2 PRO A 177     -14.588  22.648  11.978  1.00  0.96           H  
ATOM   2838  HG3 PRO A 177     -13.448  23.562  13.018  1.00  0.96           H  
ATOM   2839  CD  PRO A 177     -14.009  21.592  13.760  1.00  0.96           C  
ATOM   2840  HD2 PRO A 177     -13.515  20.882  13.096  1.00  0.96           H  
ATOM   2841  HD3 PRO A 177     -13.371  21.801  14.619  1.00  0.96           H  
ATOM   2842  N   CYS A 178     -18.659  22.273  13.618  1.00  0.96           N  
ATOM   2843  H   CYS A 178     -18.717  22.816  14.468  1.00  0.96           H  
ATOM   2844  CA  CYS A 178     -19.913  22.025  12.889  1.00  0.96           C  
ATOM   2845  HA  CYS A 178     -20.727  22.318  13.552  1.00  0.96           H  
ATOM   2846  C   CYS A 178     -20.198  20.561  12.516  1.00  0.96           C  
ATOM   2847  CB  CYS A 178     -20.000  22.935  11.664  1.00  0.96           C  
ATOM   2848  HB2 CYS A 178     -20.944  22.756  11.149  1.00  0.96           H  
ATOM   2849  HB3 CYS A 178     -19.191  22.664  10.986  1.00  0.96           H  
ATOM   2850  O   CYS A 178     -20.993  20.315  11.615  1.00  0.96           O  
ATOM   2851  SG  CYS A 178     -19.901  24.691  12.038  1.00  0.96           S  
ATOM   2852  N   SER A 179     -19.590  19.593  13.207  1.00  0.96           N  
ATOM   2853  H   SER A 179     -18.857  19.844  13.855  1.00  0.96           H  
ATOM   2854  CA  SER A 179     -19.713  18.169  12.856  1.00  0.96           C  
ATOM   2855  HA  SER A 179     -20.325  18.076  11.958  1.00  0.96           H  
ATOM   2856  C   SER A 179     -20.426  17.333  13.923  1.00  0.96           C  
ATOM   2857  CB  SER A 179     -18.343  17.606  12.484  1.00  0.96           C  
ATOM   2858  HB2 SER A 179     -18.444  16.571  12.155  1.00  0.96           H  
ATOM   2859  HB3 SER A 179     -17.685  17.651  13.352  1.00  0.96           H  
ATOM   2860  O   SER A 179     -20.420  16.107  13.873  1.00  0.96           O  
ATOM   2861  OG  SER A 179     -17.799  18.385  11.436  1.00  0.96           O  
ATOM   2862  HG  SER A 179     -17.564  19.250  11.780  1.00  0.96           H  
ATOM   2863  N   LYS A 180     -21.092  17.979  14.895  1.00  0.92           N  
ATOM   2864  H   LYS A 180     -21.070  18.988  14.877  1.00  0.92           H  
ATOM   2865  CA  LYS A 180     -21.825  17.283  15.972  1.00  0.92           C  
ATOM   2866  HA  LYS A 180     -21.130  16.630  16.500  1.00  0.92           H  
ATOM   2867  C   LYS A 180     -22.915  16.346  15.442  1.00  0.92           C  
ATOM   2868  CB  LYS A 180     -22.427  18.277  16.976  1.00  0.92           C  
ATOM   2869  HB2 LYS A 180     -23.118  17.732  17.620  1.00  0.92           H  
ATOM   2870  HB3 LYS A 180     -22.993  19.041  16.442  1.00  0.92           H  
ATOM   2871  O   LYS A 180     -23.022  15.228  15.924  1.00  0.92           O  
ATOM   2872  CG  LYS A 180     -21.366  18.938  17.867  1.00  0.92           C  
ATOM   2873  HG2 LYS A 180     -20.778  18.164  18.360  1.00  0.92           H  
ATOM   2874  HG3 LYS A 180     -20.703  19.549  17.255  1.00  0.92           H  
ATOM   2875  CD  LYS A 180     -22.037  19.816  18.933  1.00  0.92           C  
ATOM   2876  HD2 LYS A 180     -22.619  20.594  18.439  1.00  0.92           H  
ATOM   2877  HD3 LYS A 180     -22.705  19.200  19.535  1.00  0.92           H  
ATOM   2878  CE  LYS A 180     -20.977  20.455  19.836  1.00  0.92           C  
ATOM   2879  HE2 LYS A 180     -20.287  21.025  19.213  1.00  0.92           H  
ATOM   2880  HE3 LYS A 180     -20.403  19.661  20.313  1.00  0.92           H  
ATOM   2881  NZ  LYS A 180     -21.587  21.337  20.864  1.00  0.92           N  
ATOM   2882  HZ1 LYS A 180     -22.215  20.812  21.456  1.00  0.92           H  
ATOM   2883  HZ2 LYS A 180     -20.867  21.743  21.446  1.00  0.92           H  
ATOM   2884  HZ3 LYS A 180     -22.103  22.088  20.429  1.00  0.92           H  
ATOM   2885  N   SER A 181     -23.698  16.792  14.459  1.00  0.93           N  
ATOM   2886  H   SER A 181     -23.566  17.729  14.107  1.00  0.93           H  
ATOM   2887  CA  SER A 181     -24.705  15.967  13.772  1.00  0.93           C  
ATOM   2888  HA  SER A 181     -25.134  15.254  14.476  1.00  0.93           H  
ATOM   2889  C   SER A 181     -24.129  15.155  12.609  1.00  0.93           C  
ATOM   2890  CB  SER A 181     -25.833  16.865  13.256  1.00  0.93           C  
ATOM   2891  HB2 SER A 181     -26.343  17.316  14.108  1.00  0.93           H  
ATOM   2892  HB3 SER A 181     -26.554  16.274  12.693  1.00  0.93           H  
ATOM   2893  O   SER A 181     -24.816  14.300  12.065  1.00  0.93           O  
ATOM   2894  OG  SER A 181     -25.301  17.895  12.440  1.00  0.93           O  
ATOM   2895  HG  SER A 181     -25.269  17.579  11.534  1.00  0.93           H  
ATOM   2896  N   ASP A 182     -22.884  15.428  12.216  1.00  0.96           N  
ATOM   2897  H   ASP A 182     -22.339  16.074  12.769  1.00  0.96           H  
ATOM   2898  CA  ASP A 182     -22.188  14.788  11.101  1.00  0.96           C  
ATOM   2899  HA  ASP A 182     -22.914  14.225  10.513  1.00  0.96           H  
ATOM   2900  C   ASP A 182     -21.162  13.780  11.632  1.00  0.96           C  
ATOM   2901  CB  ASP A 182     -21.595  15.868  10.192  1.00  0.96           C  
ATOM   2902  HB2 ASP A 182     -20.762  16.355  10.700  1.00  0.96           H  
ATOM   2903  HB3 ASP A 182     -22.357  16.619   9.982  1.00  0.96           H  
ATOM   2904  O   ASP A 182     -19.953  13.879  11.412  1.00  0.96           O  
ATOM   2905  CG  ASP A 182     -21.114  15.295   8.866  1.00  0.96           C  
ATOM   2906  OD1 ASP A 182     -21.641  14.266   8.397  1.00  0.96           O  
ATOM   2907  OD2 ASP A 182     -20.232  15.896   8.234  1.00  0.96           O  
ATOM   2908  N   THR A 183     -21.672  12.840  12.426  1.00  0.96           N  
ATOM   2909  H   THR A 183     -22.678  12.805  12.515  1.00  0.96           H  
ATOM   2910  CA  THR A 183     -20.917  11.751  13.045  1.00  0.96           C  
ATOM   2911  HA  THR A 183     -19.870  11.804  12.745  1.00  0.96           H  
ATOM   2912  C   THR A 183     -21.483  10.427  12.558  1.00  0.96           C  
ATOM   2913  CB  THR A 183     -20.992  11.842  14.576  1.00  0.96           C  
ATOM   2914  HB  THR A 183     -22.033  11.809  14.895  1.00  0.96           H  
ATOM   2915  O   THR A 183     -22.696  10.251  12.527  1.00  0.96           O  
ATOM   2916  CG2 THR A 183     -20.218  10.720  15.263  1.00  0.96           C  
ATOM   2917 HG21 THR A 183     -20.248  10.865  16.343  1.00  0.96           H  
ATOM   2918 HG22 THR A 183     -19.183  10.719  14.922  1.00  0.96           H  
ATOM   2919 HG23 THR A 183     -20.682   9.757  15.048  1.00  0.96           H  
ATOM   2920  OG1 THR A 183     -20.411  13.054  15.006  1.00  0.96           O  
ATOM   2921  HG1 THR A 183     -20.843  13.759  14.520  1.00  0.96           H  
ATOM   2922  N   PHE A 184     -20.620   9.482  12.187  1.00  0.98           N  
ATOM   2923  H   PHE A 184     -19.628   9.668  12.225  1.00  0.98           H  
ATOM   2924  CA  PHE A 184     -21.067   8.148  11.798  1.00  0.98           C  
ATOM   2925  HA  PHE A 184     -21.874   8.253  11.072  1.00  0.98           H  
ATOM   2926  C   PHE A 184     -21.609   7.377  13.013  1.00  0.98           C  
ATOM   2927  CB  PHE A 184     -19.911   7.404  11.122  1.00  0.98           C  
ATOM   2928  HB2 PHE A 184     -19.056   7.380  11.797  1.00  0.98           H  
ATOM   2929  HB3 PHE A 184     -19.610   7.950  10.228  1.00  0.98           H  
ATOM   2930  O   PHE A 184     -20.957   7.342  14.058  1.00  0.98           O  
ATOM   2931  CG  PHE A 184     -20.274   5.990  10.722  1.00  0.98           C  
ATOM   2932  CD1 PHE A 184     -19.716   4.896  11.410  1.00  0.98           C  
ATOM   2933  HD1 PHE A 184     -18.999   5.059  12.200  1.00  0.98           H  
ATOM   2934  CD2 PHE A 184     -21.215   5.769   9.698  1.00  0.98           C  
ATOM   2935  HD2 PHE A 184     -21.651   6.605   9.172  1.00  0.98           H  
ATOM   2936  CE1 PHE A 184     -20.089   3.585  11.068  1.00  0.98           C  
ATOM   2937  HE1 PHE A 184     -19.648   2.747  11.587  1.00  0.98           H  
ATOM   2938  CE2 PHE A 184     -21.608   4.458   9.376  1.00  0.98           C  
ATOM   2939  HE2 PHE A 184     -22.349   4.291   8.609  1.00  0.98           H  
ATOM   2940  CZ  PHE A 184     -21.040   3.366  10.056  1.00  0.98           C  
ATOM   2941  HZ  PHE A 184     -21.335   2.358   9.802  1.00  0.98           H  
ATOM   2942  N   HIS A 185     -22.770   6.733  12.871  1.00  0.97           N  
ATOM   2943  H   HIS A 185     -23.235   6.771  11.975  1.00  0.97           H  
ATOM   2944  CA  HIS A 185     -23.396   5.914  13.913  1.00  0.97           C  
ATOM   2945  HA  HIS A 185     -22.778   5.934  14.811  1.00  0.97           H  
ATOM   2946  C   HIS A 185     -23.528   4.456  13.462  1.00  0.97           C  
ATOM   2947  CB  HIS A 185     -24.772   6.478  14.296  1.00  0.97           C  
ATOM   2948  HB2 HIS A 185     -25.353   6.658  13.392  1.00  0.97           H  
ATOM   2949  HB3 HIS A 185     -25.305   5.732  14.885  1.00  0.97           H  
ATOM   2950  O   HIS A 185     -24.153   4.164  12.444  1.00  0.97           O  
ATOM   2951  CG  HIS A 185     -24.714   7.743  15.112  1.00  0.97           C  
ATOM   2952  CD2 HIS A 185     -24.596   9.020  14.638  1.00  0.97           C  
ATOM   2953  HD2 HIS A 185     -24.544   9.301  13.597  1.00  0.97           H  
ATOM   2954  ND1 HIS A 185     -24.858   7.830  16.477  1.00  0.97           N  
ATOM   2955  HD1 HIS A 185     -25.005   7.055  17.108  1.00  0.97           H  
ATOM   2956  CE1 HIS A 185     -24.818   9.128  16.815  1.00  0.97           C  
ATOM   2957  HE1 HIS A 185     -24.917   9.511  17.821  1.00  0.97           H  
ATOM   2958  NE2 HIS A 185     -24.642   9.894  15.731  1.00  0.97           N  
ATOM   2959  N   LEU A 186     -23.006   3.533  14.267  1.00  0.97           N  
ATOM   2960  H   LEU A 186     -22.509   3.855  15.085  1.00  0.97           H  
ATOM   2961  CA  LEU A 186     -23.206   2.097  14.141  1.00  0.97           C  
ATOM   2962  HA  LEU A 186     -23.712   1.891  13.198  1.00  0.97           H  
ATOM   2963  C   LEU A 186     -24.094   1.611  15.288  1.00  0.97           C  
ATOM   2964  CB  LEU A 186     -21.838   1.399  14.111  1.00  0.97           C  
ATOM   2965  HB2 LEU A 186     -21.288   1.748  13.237  1.00  0.97           H  
ATOM   2966  HB3 LEU A 186     -21.282   1.686  15.004  1.00  0.97           H  
ATOM   2967  O   LEU A 186     -23.710   1.660  16.454  1.00  0.97           O  
ATOM   2968  CG  LEU A 186     -21.930  -0.137  14.069  1.00  0.97           C  
ATOM   2969  HG  LEU A 186     -22.409  -0.486  14.984  1.00  0.97           H  
ATOM   2970  CD1 LEU A 186     -22.739  -0.646  12.875  1.00  0.97           C  
ATOM   2971 HD11 LEU A 186     -23.785  -0.354  12.970  1.00  0.97           H  
ATOM   2972 HD12 LEU A 186     -22.714  -1.736  12.862  1.00  0.97           H  
ATOM   2973 HD13 LEU A 186     -22.334  -0.248  11.945  1.00  0.97           H  
ATOM   2974  CD2 LEU A 186     -20.528  -0.741  14.015  1.00  0.97           C  
ATOM   2975 HD21 LEU A 186     -20.596  -1.829  14.024  1.00  0.97           H  
ATOM   2976 HD22 LEU A 186     -19.958  -0.421  14.887  1.00  0.97           H  
ATOM   2977 HD23 LEU A 186     -20.012  -0.416  13.111  1.00  0.97           H  
ATOM   2978  N   THR A 187     -25.282   1.117  14.956  1.00  0.96           N  
ATOM   2979  H   THR A 187     -25.524   1.040  13.978  1.00  0.96           H  
ATOM   2980  CA  THR A 187     -26.177   0.510  15.943  1.00  0.96           C  
ATOM   2981  HA  THR A 187     -25.895   0.862  16.935  1.00  0.96           H  
ATOM   2982  C   THR A 187     -26.028  -1.008  15.922  1.00  0.96           C  
ATOM   2983  CB  THR A 187     -27.619   0.968  15.731  1.00  0.96           C  
ATOM   2984  HB  THR A 187     -27.953   0.707  14.727  1.00  0.96           H  
ATOM   2985  O   THR A 187     -26.107  -1.613  14.854  1.00  0.96           O  
ATOM   2986  CG2 THR A 187     -28.564   0.368  16.758  1.00  0.96           C  
ATOM   2987 HG21 THR A 187     -28.639  -0.701  16.558  1.00  0.96           H  
ATOM   2988 HG22 THR A 187     -28.191   0.533  17.769  1.00  0.96           H  
ATOM   2989 HG23 THR A 187     -29.551   0.819  16.654  1.00  0.96           H  
ATOM   2990  OG1 THR A 187     -27.681   2.364  15.902  1.00  0.96           O  
ATOM   2991  HG1 THR A 187     -27.056   2.765  15.295  1.00  0.96           H  
ATOM   2992  N   VAL A 188     -25.810  -1.612  17.092  1.00  0.97           N  
ATOM   2993  H   VAL A 188     -25.763  -1.041  17.923  1.00  0.97           H  
ATOM   2994  CA  VAL A 188     -25.589  -3.054  17.253  1.00  0.97           C  
ATOM   2995  HA  VAL A 188     -25.763  -3.520  16.283  1.00  0.97           H  
ATOM   2996  C   VAL A 188     -26.580  -3.700  18.224  1.00  0.97           C  
ATOM   2997  CB  VAL A 188     -24.134  -3.385  17.648  1.00  0.97           C  
ATOM   2998  HB  VAL A 188     -24.040  -4.469  17.705  1.00  0.97           H  
ATOM   2999  O   VAL A 188     -27.160  -3.046  19.086  1.00  0.97           O  
ATOM   3000  CG1 VAL A 188     -23.129  -2.882  16.606  1.00  0.97           C  
ATOM   3001 HG11 VAL A 188     -23.438  -3.193  15.608  1.00  0.97           H  
ATOM   3002 HG12 VAL A 188     -23.073  -1.794  16.646  1.00  0.97           H  
ATOM   3003 HG13 VAL A 188     -22.144  -3.300  16.816  1.00  0.97           H  
ATOM   3004  CG2 VAL A 188     -23.735  -2.819  19.013  1.00  0.97           C  
ATOM   3005 HG21 VAL A 188     -24.420  -3.177  19.782  1.00  0.97           H  
ATOM   3006 HG22 VAL A 188     -23.756  -1.730  18.998  1.00  0.97           H  
ATOM   3007 HG23 VAL A 188     -22.731  -3.161  19.267  1.00  0.97           H  
ATOM   3008  N   GLU A 189     -26.770  -5.007  18.108  1.00  0.97           N  
ATOM   3009  H   GLU A 189     -26.317  -5.487  17.343  1.00  0.97           H  
ATOM   3010  CA  GLU A 189     -27.560  -5.826  19.024  1.00  0.97           C  
ATOM   3011  HA  GLU A 189     -28.181  -5.194  19.659  1.00  0.97           H  
ATOM   3012  C   GLU A 189     -26.628  -6.651  19.915  1.00  0.97           C  
ATOM   3013  CB  GLU A 189     -28.482  -6.746  18.221  1.00  0.97           C  
ATOM   3014  HB2 GLU A 189     -28.905  -7.495  18.890  1.00  0.97           H  
ATOM   3015  HB3 GLU A 189     -27.882  -7.244  17.460  1.00  0.97           H  
ATOM   3016  O   GLU A 189     -25.667  -7.257  19.436  1.00  0.97           O  
ATOM   3017  CG  GLU A 189     -29.622  -5.998  17.525  1.00  0.97           C  
ATOM   3018  HG2 GLU A 189     -30.269  -5.558  18.283  1.00  0.97           H  
ATOM   3019  HG3 GLU A 189     -29.219  -5.195  16.908  1.00  0.97           H  
ATOM   3020  CD  GLU A 189     -30.450  -6.959  16.671  1.00  0.97           C  
ATOM   3021  OE1 GLU A 189     -30.391  -6.832  15.430  1.00  0.97           O  
ATOM   3022  OE2 GLU A 189     -31.136  -7.812  17.278  1.00  0.97           O  
ATOM   3023  N   LYS A 190     -26.908  -6.701  21.223  1.00  0.96           N  
ATOM   3024  H   LYS A 190     -27.750  -6.257  21.560  1.00  0.96           H  
ATOM   3025  CA  LYS A 190     -26.062  -7.451  22.158  1.00  0.96           C  
ATOM   3026  HA  LYS A 190     -25.042  -7.090  22.024  1.00  0.96           H  
ATOM   3027  C   LYS A 190     -26.040  -8.941  21.811  1.00  0.96           C  
ATOM   3028  CB  LYS A 190     -26.480  -7.197  23.613  1.00  0.96           C  
ATOM   3029  HB2 LYS A 190     -26.513  -6.121  23.789  1.00  0.96           H  
ATOM   3030  HB3 LYS A 190     -27.474  -7.610  23.786  1.00  0.96           H  
ATOM   3031  O   LYS A 190     -27.082  -9.549  21.588  1.00  0.96           O  
ATOM   3032  CG  LYS A 190     -25.476  -7.834  24.587  1.00  0.96           C  
ATOM   3033  HG2 LYS A 190     -25.501  -8.919  24.490  1.00  0.96           H  
ATOM   3034  HG3 LYS A 190     -24.474  -7.481  24.344  1.00  0.96           H  
ATOM   3035  CD  LYS A 190     -25.787  -7.464  26.036  1.00  0.96           C  
ATOM   3036  HD2 LYS A 190     -26.773  -7.833  26.317  1.00  0.96           H  
ATOM   3037  HD3 LYS A 190     -25.759  -6.377  26.114  1.00  0.96           H  
ATOM   3038  CE  LYS A 190     -24.715  -8.033  26.965  1.00  0.96           C  
ATOM   3039  HE2 LYS A 190     -23.740  -7.813  26.530  1.00  0.96           H  
ATOM   3040  HE3 LYS A 190     -24.823  -9.116  27.020  1.00  0.96           H  
ATOM   3041  NZ  LYS A 190     -24.790  -7.415  28.309  1.00  0.96           N  
ATOM   3042  HZ1 LYS A 190     -25.696  -7.553  28.733  1.00  0.96           H  
ATOM   3043  HZ2 LYS A 190     -24.068  -7.799  28.902  1.00  0.96           H  
ATOM   3044  HZ3 LYS A 190     -24.602  -6.427  28.219  1.00  0.96           H  
ATOM   3045  N   GLY A 191     -24.847  -9.529  21.810  1.00  0.97           N  
ATOM   3046  H   GLY A 191     -24.043  -8.939  21.975  1.00  0.97           H  
ATOM   3047  CA  GLY A 191     -24.593 -10.932  21.486  1.00  0.97           C  
ATOM   3048  HA2 GLY A 191     -25.397 -11.548  21.888  1.00  0.97           H  
ATOM   3049  HA3 GLY A 191     -23.658 -11.235  21.956  1.00  0.97           H  
ATOM   3050  C   GLY A 191     -24.478 -11.228  19.988  1.00  0.97           C  
ATOM   3051  O   GLY A 191     -24.164 -12.361  19.629  1.00  0.97           O  
ATOM   3052  N   LYS A 192     -24.699 -10.242  19.109  1.00  0.98           N  
ATOM   3053  H   LYS A 192     -24.937  -9.325  19.459  1.00  0.98           H  
ATOM   3054  CA  LYS A 192     -24.535 -10.390  17.657  1.00  0.98           C  
ATOM   3055  HA  LYS A 192     -24.733 -11.426  17.380  1.00  0.98           H  
ATOM   3056  C   LYS A 192     -23.098 -10.132  17.214  1.00  0.98           C  
ATOM   3057  CB  LYS A 192     -25.541  -9.485  16.920  1.00  0.98           C  
ATOM   3058  HB2 LYS A 192     -25.359  -9.552  15.848  1.00  0.98           H  
ATOM   3059  HB3 LYS A 192     -25.375  -8.447  17.209  1.00  0.98           H  
ATOM   3060  O   LYS A 192     -22.337  -9.426  17.876  1.00  0.98           O  
ATOM   3061  CG  LYS A 192     -27.018  -9.837  17.185  1.00  0.98           C  
ATOM   3062  HG2 LYS A 192     -27.636  -9.201  16.551  1.00  0.98           H  
ATOM   3063  HG3 LYS A 192     -27.276  -9.668  18.230  1.00  0.98           H  
ATOM   3064  CD  LYS A 192     -27.292 -11.287  16.808  1.00  0.98           C  
ATOM   3065  HD2 LYS A 192     -26.871 -11.959  17.557  1.00  0.98           H  
ATOM   3066  HD3 LYS A 192     -26.780 -11.442  15.859  1.00  0.98           H  
ATOM   3067  CE  LYS A 192     -28.758 -11.618  16.581  1.00  0.98           C  
ATOM   3068  HE2 LYS A 192     -29.187 -10.848  15.940  1.00  0.98           H  
ATOM   3069  HE3 LYS A 192     -29.295 -11.612  17.530  1.00  0.98           H  
ATOM   3070  NZ  LYS A 192     -28.818 -12.940  15.912  1.00  0.98           N  
ATOM   3071  HZ1 LYS A 192     -29.729 -13.109  15.511  1.00  0.98           H  
ATOM   3072  HZ2 LYS A 192     -28.559 -13.677  16.551  1.00  0.98           H  
ATOM   3073  HZ3 LYS A 192     -28.125 -12.977  15.178  1.00  0.98           H  
ATOM   3074  N   THR A 193     -22.724 -10.708  16.076  1.00  0.99           N  
ATOM   3075  H   THR A 193     -23.396 -11.292  15.600  1.00  0.99           H  
ATOM   3076  CA  THR A 193     -21.412 -10.514  15.448  1.00  0.99           C  
ATOM   3077  HA  THR A 193     -20.783  -9.925  16.116  1.00  0.99           H  
ATOM   3078  C   THR A 193     -21.554  -9.740  14.143  1.00  0.99           C  
ATOM   3079  CB  THR A 193     -20.698 -11.852  15.232  1.00  0.99           C  
ATOM   3080  HB  THR A 193     -21.267 -12.462  14.530  1.00  0.99           H  
ATOM   3081  O   THR A 193     -22.373 -10.079  13.292  1.00  0.99           O  
ATOM   3082  CG2 THR A 193     -19.271 -11.680  14.704  1.00  0.99           C  
ATOM   3083 HG21 THR A 193     -18.789 -12.656  14.650  1.00  0.99           H  
ATOM   3084 HG22 THR A 193     -18.703 -11.035  15.375  1.00  0.99           H  
ATOM   3085 HG23 THR A 193     -19.287 -11.245  13.705  1.00  0.99           H  
ATOM   3086  OG1 THR A 193     -20.613 -12.531  16.468  1.00  0.99           O  
ATOM   3087  HG1 THR A 193     -21.465 -12.957  16.587  1.00  0.99           H  
ATOM   3088  N   TYR A 194     -20.721  -8.722  13.957  1.00  0.99           N  
ATOM   3089  H   TYR A 194     -20.069  -8.507  14.698  1.00  0.99           H  
ATOM   3090  CA  TYR A 194     -20.702  -7.844  12.791  1.00  0.99           C  
ATOM   3091  HA  TYR A 194     -21.537  -8.085  12.132  1.00  0.99           H  
ATOM   3092  C   TYR A 194     -19.396  -8.046  12.020  1.00  0.99           C  
ATOM   3093  CB  TYR A 194     -20.869  -6.382  13.245  1.00  0.99           C  
ATOM   3094  HB2 TYR A 194     -20.732  -5.732  12.382  1.00  0.99           H  
ATOM   3095  HB3 TYR A 194     -20.088  -6.138  13.965  1.00  0.99           H  
ATOM   3096  O   TYR A 194     -18.318  -7.966  12.604  1.00  0.99           O  
ATOM   3097  CG  TYR A 194     -22.217  -6.083  13.877  1.00  0.99           C  
ATOM   3098  CD1 TYR A 194     -23.223  -5.450  13.122  1.00  0.99           C  
ATOM   3099  HD1 TYR A 194     -23.021  -5.126  12.112  1.00  0.99           H  
ATOM   3100  CD2 TYR A 194     -22.484  -6.482  15.202  1.00  0.99           C  
ATOM   3101  HD2 TYR A 194     -21.712  -6.941  15.802  1.00  0.99           H  
ATOM   3102  CE1 TYR A 194     -24.517  -5.293  13.651  1.00  0.99           C  
ATOM   3103  HE1 TYR A 194     -25.300  -4.843  13.059  1.00  0.99           H  
ATOM   3104  CE2 TYR A 194     -23.777  -6.332  15.734  1.00  0.99           C  
ATOM   3105  HE2 TYR A 194     -24.000  -6.676  16.733  1.00  0.99           H  
ATOM   3106  OH  TYR A 194     -26.069  -5.730  15.425  1.00  0.99           O  
ATOM   3107  HH  TYR A 194     -26.720  -5.496  14.758  1.00  0.99           H  
ATOM   3108  CZ  TYR A 194     -24.802  -5.769  14.946  1.00  0.99           C  
ATOM   3109  N   ARG A 195     -19.470  -8.283  10.707  1.00  0.98           N  
ATOM   3110  H   ARG A 195     -20.390  -8.358  10.295  1.00  0.98           H  
ATOM   3111  CA  ARG A 195     -18.309  -8.235   9.808  1.00  0.98           C  
ATOM   3112  HA  ARG A 195     -17.410  -8.502  10.362  1.00  0.98           H  
ATOM   3113  C   ARG A 195     -18.142  -6.803   9.320  1.00  0.98           C  
ATOM   3114  CB  ARG A 195     -18.470  -9.238   8.653  1.00  0.98           C  
ATOM   3115  HB2 ARG A 195     -18.602 -10.234   9.075  1.00  0.98           H  
ATOM   3116  HB3 ARG A 195     -19.366  -8.984   8.087  1.00  0.98           H  
ATOM   3117  O   ARG A 195     -18.865  -6.358   8.431  1.00  0.98           O  
ATOM   3118  CG  ARG A 195     -17.257  -9.275   7.699  1.00  0.98           C  
ATOM   3119  HG2 ARG A 195     -16.374  -9.610   8.245  1.00  0.98           H  
ATOM   3120  HG3 ARG A 195     -17.066  -8.283   7.291  1.00  0.98           H  
ATOM   3121  CD  ARG A 195     -17.547 -10.243   6.543  1.00  0.98           C  
ATOM   3122  HD2 ARG A 195     -18.420  -9.879   6.000  1.00  0.98           H  
ATOM   3123  HD3 ARG A 195     -17.789 -11.216   6.970  1.00  0.98           H  
ATOM   3124  NE  ARG A 195     -16.423 -10.398   5.592  1.00  0.98           N  
ATOM   3125  HE  ARG A 195     -15.690  -9.703   5.566  1.00  0.98           H  
ATOM   3126  NH1 ARG A 195     -17.249 -12.225   4.471  1.00  0.98           N  
ATOM   3127 HH11 ARG A 195     -18.137 -12.083   4.931  1.00  0.98           H  
ATOM   3128 HH12 ARG A 195     -17.127 -12.914   3.743  1.00  0.98           H  
ATOM   3129  NH2 ARG A 195     -15.265 -11.426   3.910  1.00  0.98           N  
ATOM   3130 HH21 ARG A 195     -15.169 -12.111   3.174  1.00  0.98           H  
ATOM   3131 HH22 ARG A 195     -14.615 -10.655   3.966  1.00  0.98           H  
ATOM   3132  CZ  ARG A 195     -16.314 -11.341   4.669  1.00  0.98           C  
ATOM   3133  N   ILE A 196     -17.198  -6.086   9.909  1.00  0.99           N  
ATOM   3134  H   ILE A 196     -16.615  -6.546  10.593  1.00  0.99           H  
ATOM   3135  CA  ILE A 196     -16.766  -4.782   9.415  1.00  0.99           C  
ATOM   3136  HA  ILE A 196     -17.641  -4.196   9.139  1.00  0.99           H  
ATOM   3137  C   ILE A 196     -15.907  -5.024   8.173  1.00  0.99           C  
ATOM   3138  CB  ILE A 196     -16.006  -4.018  10.511  1.00  0.99           C  
ATOM   3139  HB  ILE A 196     -15.209  -4.673  10.863  1.00  0.99           H  
ATOM   3140  O   ILE A 196     -14.942  -5.782   8.238  1.00  0.99           O  
ATOM   3141  CG1 ILE A 196     -16.922  -3.714  11.718  1.00  0.99           C  
ATOM   3142 HG12 ILE A 196     -17.702  -3.016  11.417  1.00  0.99           H  
ATOM   3143 HG13 ILE A 196     -17.400  -4.634  12.054  1.00  0.99           H  
ATOM   3144  CG2 ILE A 196     -15.364  -2.740   9.945  1.00  0.99           C  
ATOM   3145 HG21 ILE A 196     -14.671  -2.980   9.138  1.00  0.99           H  
ATOM   3146 HG22 ILE A 196     -16.138  -2.073   9.564  1.00  0.99           H  
ATOM   3147 HG23 ILE A 196     -14.776  -2.239  10.714  1.00  0.99           H  
ATOM   3148  CD1 ILE A 196     -16.169  -3.135  12.921  1.00  0.99           C  
ATOM   3149 HD11 ILE A 196     -15.785  -2.141  12.693  1.00  0.99           H  
ATOM   3150 HD12 ILE A 196     -16.860  -3.047  13.760  1.00  0.99           H  
ATOM   3151 HD13 ILE A 196     -15.347  -3.792  13.203  1.00  0.99           H  
ATOM   3152  N   ARG A 197     -16.269  -4.388   7.061  1.00  0.99           N  
ATOM   3153  H   ARG A 197     -17.071  -3.776   7.124  1.00  0.99           H  
ATOM   3154  CA  ARG A 197     -15.555  -4.416   5.782  1.00  0.99           C  
ATOM   3155  HA  ARG A 197     -14.728  -5.125   5.810  1.00  0.99           H  
ATOM   3156  C   ARG A 197     -14.974  -3.035   5.540  1.00  0.99           C  
ATOM   3157  CB  ARG A 197     -16.520  -4.828   4.667  1.00  0.99           C  
ATOM   3158  HB2 ARG A 197     -16.020  -4.691   3.709  1.00  0.99           H  
ATOM   3159  HB3 ARG A 197     -17.398  -4.183   4.686  1.00  0.99           H  
ATOM   3160  O   ARG A 197     -15.729  -2.085   5.320  1.00  0.99           O  
ATOM   3161  CG  ARG A 197     -16.960  -6.293   4.808  1.00  0.99           C  
ATOM   3162  HG2 ARG A 197     -16.084  -6.941   4.842  1.00  0.99           H  
ATOM   3163  HG3 ARG A 197     -17.541  -6.427   5.721  1.00  0.99           H  
ATOM   3164  CD  ARG A 197     -17.819  -6.661   3.603  1.00  0.99           C  
ATOM   3165  HD2 ARG A 197     -17.304  -6.352   2.694  1.00  0.99           H  
ATOM   3166  HD3 ARG A 197     -18.751  -6.099   3.673  1.00  0.99           H  
ATOM   3167  NE  ARG A 197     -18.146  -8.093   3.529  1.00  0.99           N  
ATOM   3168  HE  ARG A 197     -18.993  -8.407   3.979  1.00  0.99           H  
ATOM   3169  NH1 ARG A 197     -16.587  -8.745   1.942  1.00  0.99           N  
ATOM   3170 HH11 ARG A 197     -16.287  -9.414   1.246  1.00  0.99           H  
ATOM   3171 HH12 ARG A 197     -15.999  -7.949   2.146  1.00  0.99           H  
ATOM   3172  NH2 ARG A 197     -18.305 -10.055   2.460  1.00  0.99           N  
ATOM   3173 HH21 ARG A 197     -18.101 -10.595   1.632  1.00  0.99           H  
ATOM   3174 HH22 ARG A 197     -19.196 -10.123   2.930  1.00  0.99           H  
ATOM   3175  CZ  ARG A 197     -17.658  -8.948   2.653  1.00  0.99           C  
ATOM   3176  N   MET A 198     -13.660  -2.920   5.682  1.00  0.99           N  
ATOM   3177  H   MET A 198     -13.110  -3.757   5.807  1.00  0.99           H  
ATOM   3178  CA  MET A 198     -12.967  -1.646   5.804  1.00  0.99           C  
ATOM   3179  HA  MET A 198     -13.739  -0.877   5.828  1.00  0.99           H  
ATOM   3180  C   MET A 198     -12.048  -1.365   4.622  1.00  0.99           C  
ATOM   3181  CB  MET A 198     -12.218  -1.573   7.140  1.00  0.99           C  
ATOM   3182  HB2 MET A 198     -11.421  -2.316   7.148  1.00  0.99           H  
ATOM   3183  HB3 MET A 198     -12.917  -1.811   7.942  1.00  0.99           H  
ATOM   3184  O   MET A 198     -11.394  -2.275   4.123  1.00  0.99           O  
ATOM   3185  CG  MET A 198     -11.599  -0.193   7.409  1.00  0.99           C  
ATOM   3186  HG2 MET A 198     -10.849   0.012   6.644  1.00  0.99           H  
ATOM   3187  HG3 MET A 198     -12.369   0.576   7.349  1.00  0.99           H  
ATOM   3188  SD  MET A 198     -10.773  -0.076   9.013  1.00  0.99           S  
ATOM   3189  CE  MET A 198     -12.206   0.073  10.104  1.00  0.99           C  
ATOM   3190  HE1 MET A 198     -12.486   1.123  10.187  1.00  0.99           H  
ATOM   3191  HE2 MET A 198     -11.934  -0.310  11.088  1.00  0.99           H  
ATOM   3192  HE3 MET A 198     -13.046  -0.509   9.723  1.00  0.99           H  
ATOM   3193  N   VAL A 199     -11.942  -0.094   4.244  1.00  0.99           N  
ATOM   3194  H   VAL A 199     -12.542   0.586   4.690  1.00  0.99           H  
ATOM   3195  CA  VAL A 199     -10.867   0.430   3.391  1.00  0.99           C  
ATOM   3196  HA  VAL A 199     -10.051  -0.293   3.371  1.00  0.99           H  
ATOM   3197  C   VAL A 199     -10.324   1.725   3.977  1.00  0.99           C  
ATOM   3198  CB  VAL A 199     -11.346   0.627   1.944  1.00  0.99           C  
ATOM   3199  HB  VAL A 199     -11.808  -0.305   1.617  1.00  0.99           H  
ATOM   3200  O   VAL A 199     -11.079   2.508   4.564  1.00  0.99           O  
ATOM   3201  CG1 VAL A 199     -12.394   1.731   1.807  1.00  0.99           C  
ATOM   3202 HG11 VAL A 199     -12.838   1.698   0.812  1.00  0.99           H  
ATOM   3203 HG12 VAL A 199     -13.165   1.576   2.563  1.00  0.99           H  
ATOM   3204 HG13 VAL A 199     -11.931   2.706   1.956  1.00  0.99           H  
ATOM   3205  CG2 VAL A 199     -10.204   0.938   0.983  1.00  0.99           C  
ATOM   3206 HG21 VAL A 199     -10.607   0.938  -0.030  1.00  0.99           H  
ATOM   3207 HG22 VAL A 199      -9.432   0.170   1.039  1.00  0.99           H  
ATOM   3208 HG23 VAL A 199      -9.763   1.916   1.177  1.00  0.99           H  
ATOM   3209  N   ASN A 200      -9.029   1.972   3.800  1.00  0.99           N  
ATOM   3210  H   ASN A 200      -8.462   1.278   3.332  1.00  0.99           H  
ATOM   3211  CA  ASN A 200      -8.468   3.301   3.995  1.00  0.99           C  
ATOM   3212  HA  ASN A 200      -9.142   3.892   4.615  1.00  0.99           H  
ATOM   3213  C   ASN A 200      -8.357   4.028   2.646  1.00  0.99           C  
ATOM   3214  CB  ASN A 200      -7.144   3.194   4.757  1.00  0.99           C  
ATOM   3215  HB2 ASN A 200      -7.313   2.643   5.683  1.00  0.99           H  
ATOM   3216  HB3 ASN A 200      -6.429   2.649   4.142  1.00  0.99           H  
ATOM   3217  O   ASN A 200      -7.416   3.818   1.886  1.00  0.99           O  
ATOM   3218  CG  ASN A 200      -6.575   4.557   5.098  1.00  0.99           C  
ATOM   3219  ND2 ASN A 200      -5.403   4.631   5.679  1.00  0.99           N  
ATOM   3220 HD21 ASN A 200      -5.016   5.555   5.808  1.00  0.99           H  
ATOM   3221 HD22 ASN A 200      -4.917   3.797   5.980  1.00  0.99           H  
ATOM   3222  OD1 ASN A 200      -7.205   5.577   4.879  1.00  0.99           O  
ATOM   3223  N   ALA A 201      -9.330   4.893   2.367  1.00  0.99           N  
ATOM   3224  H   ALA A 201     -10.042   5.054   3.065  1.00  0.99           H  
ATOM   3225  CA  ALA A 201      -9.373   5.773   1.203  1.00  0.99           C  
ATOM   3226  HA  ALA A 201      -8.792   5.316   0.402  1.00  0.99           H  
ATOM   3227  C   ALA A 201      -8.736   7.153   1.475  1.00  0.99           C  
ATOM   3228  CB  ALA A 201     -10.828   5.874   0.721  1.00  0.99           C  
ATOM   3229  HB1 ALA A 201     -10.872   6.459  -0.198  1.00  0.99           H  
ATOM   3230  HB2 ALA A 201     -11.222   4.878   0.520  1.00  0.99           H  
ATOM   3231  HB3 ALA A 201     -11.444   6.362   1.477  1.00  0.99           H  
ATOM   3232  O   ALA A 201      -8.890   8.067   0.663  1.00  0.99           O  
ATOM   3233  N   ALA A 202      -8.026   7.333   2.601  1.00  0.98           N  
ATOM   3234  H   ALA A 202      -7.915   6.562   3.244  1.00  0.98           H  
ATOM   3235  CA  ALA A 202      -7.221   8.529   2.832  1.00  0.98           C  
ATOM   3236  HA  ALA A 202      -7.881   9.396   2.817  1.00  0.98           H  
ATOM   3237  C   ALA A 202      -6.190   8.708   1.707  1.00  0.98           C  
ATOM   3238  CB  ALA A 202      -6.549   8.462   4.208  1.00  0.98           C  
ATOM   3239  HB1 ALA A 202      -5.861   7.617   4.237  1.00  0.98           H  
ATOM   3240  HB2 ALA A 202      -5.973   9.369   4.387  1.00  0.98           H  
ATOM   3241  HB3 ALA A 202      -7.302   8.350   4.988  1.00  0.98           H  
ATOM   3242  O   ALA A 202      -5.720   7.747   1.094  1.00  0.98           O  
ATOM   3243  N   MET A 203      -5.838   9.956   1.419  1.00  0.97           N  
ATOM   3244  H   MET A 203      -6.091  10.699   2.054  1.00  0.97           H  
ATOM   3245  CA  MET A 203      -4.969  10.285   0.292  1.00  0.97           C  
ATOM   3246  HA  MET A 203      -5.142   9.587  -0.527  1.00  0.97           H  
ATOM   3247  C   MET A 203      -3.501  10.173   0.675  1.00  0.97           C  
ATOM   3248  CB  MET A 203      -5.281  11.696  -0.214  1.00  0.97           C  
ATOM   3249  HB2 MET A 203      -5.055  12.411   0.577  1.00  0.97           H  
ATOM   3250  HB3 MET A 203      -4.637  11.921  -1.064  1.00  0.97           H  
ATOM   3251  O   MET A 203      -2.687   9.776  -0.148  1.00  0.97           O  
ATOM   3252  CG  MET A 203      -6.747  11.845  -0.638  1.00  0.97           C  
ATOM   3253  HG2 MET A 203      -7.388  11.672   0.226  1.00  0.97           H  
ATOM   3254  HG3 MET A 203      -6.912  12.870  -0.969  1.00  0.97           H  
ATOM   3255  SD  MET A 203      -7.257  10.717  -1.959  1.00  0.97           S  
ATOM   3256  CE  MET A 203      -6.458  11.578  -3.329  1.00  0.97           C  
ATOM   3257  HE1 MET A 203      -6.721  11.090  -4.267  1.00  0.97           H  
ATOM   3258  HE2 MET A 203      -5.375  11.573  -3.203  1.00  0.97           H  
ATOM   3259  HE3 MET A 203      -6.812  12.609  -3.346  1.00  0.97           H  
ATOM   3260  N   ASN A 204      -3.153  10.539   1.912  1.00  0.96           N  
ATOM   3261  H   ASN A 204      -3.876  10.921   2.505  1.00  0.96           H  
ATOM   3262  CA  ASN A 204      -1.761  10.692   2.330  1.00  0.96           C  
ATOM   3263  HA  ASN A 204      -1.130  10.122   1.648  1.00  0.96           H  
ATOM   3264  C   ASN A 204      -1.469  10.142   3.736  1.00  0.96           C  
ATOM   3265  CB  ASN A 204      -1.362  12.171   2.187  1.00  0.96           C  
ATOM   3266  HB2 ASN A 204      -0.331  12.305   2.513  1.00  0.96           H  
ATOM   3267  HB3 ASN A 204      -2.003  12.780   2.824  1.00  0.96           H  
ATOM   3268  O   ASN A 204      -0.405  10.436   4.285  1.00  0.96           O  
ATOM   3269  CG  ASN A 204      -1.449  12.650   0.750  1.00  0.96           C  
ATOM   3270  ND2 ASN A 204      -2.435  13.456   0.439  1.00  0.96           N  
ATOM   3271 HD21 ASN A 204      -3.140  13.672   1.129  1.00  0.96           H  
ATOM   3272 HD22 ASN A 204      -2.547  13.700  -0.535  1.00  0.96           H  
ATOM   3273  OD1 ASN A 204      -0.627  12.321  -0.092  1.00  0.96           O  
ATOM   3274  N   LEU A 205      -2.383   9.361   4.328  1.00  0.97           N  
ATOM   3275  H   LEU A 205      -3.235   9.158   3.825  1.00  0.97           H  
ATOM   3276  CA  LEU A 205      -2.293   8.950   5.731  1.00  0.97           C  
ATOM   3277  HA  LEU A 205      -1.276   9.106   6.091  1.00  0.97           H  
ATOM   3278  C   LEU A 205      -2.627   7.473   5.969  1.00  0.97           C  
ATOM   3279  CB  LEU A 205      -3.224   9.844   6.569  1.00  0.97           C  
ATOM   3280  HB2 LEU A 205      -4.214   9.851   6.113  1.00  0.97           H  
ATOM   3281  HB3 LEU A 205      -3.323   9.412   7.565  1.00  0.97           H  
ATOM   3282  O   LEU A 205      -3.783   7.065   5.822  1.00  0.97           O  
ATOM   3283  CG  LEU A 205      -2.725  11.291   6.712  1.00  0.97           C  
ATOM   3284  HG  LEU A 205      -2.598  11.752   5.733  1.00  0.97           H  
ATOM   3285  CD1 LEU A 205      -3.751  12.111   7.488  1.00  0.97           C  
ATOM   3286 HD11 LEU A 205      -3.418  13.146   7.565  1.00  0.97           H  
ATOM   3287 HD12 LEU A 205      -4.697  12.101   6.946  1.00  0.97           H  
ATOM   3288 HD13 LEU A 205      -3.894  11.691   8.484  1.00  0.97           H  
ATOM   3289  CD2 LEU A 205      -1.395  11.330   7.469  1.00  0.97           C  
ATOM   3290 HD21 LEU A 205      -1.421  10.646   8.318  1.00  0.97           H  
ATOM   3291 HD22 LEU A 205      -0.577  11.047   6.807  1.00  0.97           H  
ATOM   3292 HD23 LEU A 205      -1.210  12.339   7.838  1.00  0.97           H  
ATOM   3293  N   PRO A 206      -1.659   6.669   6.439  1.00  0.98           N  
ATOM   3294  CA  PRO A 206      -1.962   5.480   7.224  1.00  0.98           C  
ATOM   3295  HA  PRO A 206      -2.574   4.792   6.639  1.00  0.98           H  
ATOM   3296  C   PRO A 206      -2.724   5.858   8.495  1.00  0.98           C  
ATOM   3297  CB  PRO A 206      -0.614   4.834   7.533  1.00  0.98           C  
ATOM   3298  HB2 PRO A 206      -0.658   3.746   7.481  1.00  0.98           H  
ATOM   3299  HB3 PRO A 206      -0.297   5.164   8.522  1.00  0.98           H  
ATOM   3300  O   PRO A 206      -2.489   6.915   9.085  1.00  0.98           O  
ATOM   3301  CG  PRO A 206       0.341   5.424   6.495  1.00  0.98           C  
ATOM   3302  HG2 PRO A 206       1.370   5.446   6.854  1.00  0.98           H  
ATOM   3303  HG3 PRO A 206       0.266   4.864   5.564  1.00  0.98           H  
ATOM   3304  CD  PRO A 206      -0.220   6.831   6.301  1.00  0.98           C  
ATOM   3305  HD2 PRO A 206       0.046   7.215   5.316  1.00  0.98           H  
ATOM   3306  HD3 PRO A 206       0.152   7.493   7.082  1.00  0.98           H  
ATOM   3307  N   LEU A 207      -3.643   4.996   8.925  1.00  0.99           N  
ATOM   3308  H   LEU A 207      -3.786   4.141   8.408  1.00  0.99           H  
ATOM   3309  CA  LEU A 207      -4.512   5.262  10.067  1.00  0.99           C  
ATOM   3310  HA  LEU A 207      -4.162   6.153  10.587  1.00  0.99           H  
ATOM   3311  C   LEU A 207      -4.458   4.109  11.069  1.00  0.99           C  
ATOM   3312  CB  LEU A 207      -5.951   5.530   9.584  1.00  0.99           C  
ATOM   3313  HB2 LEU A 207      -6.590   5.660  10.457  1.00  0.99           H  
ATOM   3314  HB3 LEU A 207      -6.297   4.648   9.046  1.00  0.99           H  
ATOM   3315  O   LEU A 207      -4.560   2.938  10.701  1.00  0.99           O  
ATOM   3316  CG  LEU A 207      -6.120   6.760   8.665  1.00  0.99           C  
ATOM   3317  HG  LEU A 207      -5.477   6.658   7.790  1.00  0.99           H  
ATOM   3318  CD1 LEU A 207      -7.557   6.849   8.176  1.00  0.99           C  
ATOM   3319 HD11 LEU A 207      -8.241   6.972   9.017  1.00  0.99           H  
ATOM   3320 HD12 LEU A 207      -7.789   5.938   7.625  1.00  0.99           H  
ATOM   3321 HD13 LEU A 207      -7.663   7.689   7.490  1.00  0.99           H  
ATOM   3322  CD2 LEU A 207      -5.801   8.077   9.364  1.00  0.99           C  
ATOM   3323 HD21 LEU A 207      -4.718   8.127   9.479  1.00  0.99           H  
ATOM   3324 HD22 LEU A 207      -6.299   8.131  10.332  1.00  0.99           H  
ATOM   3325 HD23 LEU A 207      -6.103   8.916   8.739  1.00  0.99           H  
ATOM   3326  N   PHE A 208      -4.361   4.449  12.352  1.00  0.99           N  
ATOM   3327  H   PHE A 208      -4.273   5.432  12.568  1.00  0.99           H  
ATOM   3328  CA  PHE A 208      -4.774   3.555  13.425  1.00  0.99           C  
ATOM   3329  HA  PHE A 208      -4.469   2.541  13.167  1.00  0.99           H  
ATOM   3330  C   PHE A 208      -6.295   3.603  13.565  1.00  0.99           C  
ATOM   3331  CB  PHE A 208      -4.117   3.938  14.754  1.00  0.99           C  
ATOM   3332  HB2 PHE A 208      -4.419   4.948  15.030  1.00  0.99           H  
ATOM   3333  HB3 PHE A 208      -4.487   3.249  15.514  1.00  0.99           H  
ATOM   3334  O   PHE A 208      -6.868   4.691  13.520  1.00  0.99           O  
ATOM   3335  CG  PHE A 208      -2.613   3.829  14.781  1.00  0.99           C  
ATOM   3336  CD1 PHE A 208      -2.014   2.557  14.742  1.00  0.99           C  
ATOM   3337  HD1 PHE A 208      -2.630   1.672  14.683  1.00  0.99           H  
ATOM   3338  CD2 PHE A 208      -1.815   4.982  14.893  1.00  0.99           C  
ATOM   3339  HD2 PHE A 208      -2.265   5.963  14.917  1.00  0.99           H  
ATOM   3340  CE1 PHE A 208      -0.615   2.438  14.804  1.00  0.99           C  
ATOM   3341  HE1 PHE A 208      -0.147   1.464  14.801  1.00  0.99           H  
ATOM   3342  CE2 PHE A 208      -0.417   4.858  14.960  1.00  0.99           C  
ATOM   3343  HE2 PHE A 208       0.201   5.740  15.041  1.00  0.99           H  
ATOM   3344  CZ  PHE A 208       0.183   3.589  14.907  1.00  0.99           C  
ATOM   3345  HZ  PHE A 208       1.259   3.503  14.960  1.00  0.99           H  
ATOM   3346  N   PHE A 209      -6.941   2.461  13.803  1.00  0.99           N  
ATOM   3347  H   PHE A 209      -6.405   1.604  13.804  1.00  0.99           H  
ATOM   3348  CA  PHE A 209      -8.380   2.382  14.074  1.00  0.99           C  
ATOM   3349  HA  PHE A 209      -8.729   3.375  14.358  1.00  0.99           H  
ATOM   3350  C   PHE A 209      -8.688   1.444  15.245  1.00  0.99           C  
ATOM   3351  CB  PHE A 209      -9.144   1.982  12.803  1.00  0.99           C  
ATOM   3352  HB2 PHE A 209      -8.699   1.082  12.379  1.00  0.99           H  
ATOM   3353  HB3 PHE A 209      -9.022   2.774  12.064  1.00  0.99           H  
ATOM   3354  O   PHE A 209      -8.076   0.385  15.377  1.00  0.99           O  
ATOM   3355  CG  PHE A 209     -10.627   1.726  13.014  1.00  0.99           C  
ATOM   3356  CD1 PHE A 209     -11.085   0.452  13.407  1.00  0.99           C  
ATOM   3357  HD1 PHE A 209     -10.381  -0.354  13.551  1.00  0.99           H  
ATOM   3358  CD2 PHE A 209     -11.553   2.768  12.828  1.00  0.99           C  
ATOM   3359  HD2 PHE A 209     -11.207   3.748  12.534  1.00  0.99           H  
ATOM   3360  CE1 PHE A 209     -12.460   0.223  13.601  1.00  0.99           C  
ATOM   3361  HE1 PHE A 209     -12.806  -0.759  13.887  1.00  0.99           H  
ATOM   3362  CE2 PHE A 209     -12.927   2.539  13.015  1.00  0.99           C  
ATOM   3363  HE2 PHE A 209     -13.634   3.340  12.858  1.00  0.99           H  
ATOM   3364  CZ  PHE A 209     -13.382   1.265  13.399  1.00  0.99           C  
ATOM   3365  HZ  PHE A 209     -14.439   1.089  13.536  1.00  0.99           H  
ATOM   3366  N   ALA A 210      -9.655   1.820  16.085  1.00  0.99           N  
ATOM   3367  H   ALA A 210     -10.129   2.694  15.905  1.00  0.99           H  
ATOM   3368  CA  ALA A 210     -10.117   1.011  17.212  1.00  0.99           C  
ATOM   3369  HA  ALA A 210     -10.085  -0.042  16.934  1.00  0.99           H  
ATOM   3370  C   ALA A 210     -11.559   1.352  17.613  1.00  0.99           C  
ATOM   3371  CB  ALA A 210      -9.171   1.230  18.397  1.00  0.99           C  
ATOM   3372  HB1 ALA A 210      -9.142   2.291  18.648  1.00  0.99           H  
ATOM   3373  HB2 ALA A 210      -8.167   0.899  18.132  1.00  0.99           H  
ATOM   3374  HB3 ALA A 210      -9.507   0.658  19.261  1.00  0.99           H  
ATOM   3375  O   ALA A 210     -12.061   2.438  17.321  1.00  0.99           O  
ATOM   3376  N   ILE A 211     -12.198   0.436  18.346  1.00  0.99           N  
ATOM   3377  H   ILE A 211     -11.698  -0.406  18.596  1.00  0.99           H  
ATOM   3378  CA  ILE A 211     -13.528   0.612  18.944  1.00  0.99           C  
ATOM   3379  HA  ILE A 211     -13.873   1.631  18.771  1.00  0.99           H  
ATOM   3380  C   ILE A 211     -13.404   0.411  20.455  1.00  0.99           C  
ATOM   3381  CB  ILE A 211     -14.560  -0.350  18.314  1.00  0.99           C  
ATOM   3382  HB  ILE A 211     -14.271  -1.371  18.560  1.00  0.99           H  
ATOM   3383  O   ILE A 211     -12.880  -0.605  20.909  1.00  0.99           O  
ATOM   3384  CG1 ILE A 211     -14.563  -0.230  16.771  1.00  0.99           C  
ATOM   3385 HG12 ILE A 211     -13.605  -0.588  16.392  1.00  0.99           H  
ATOM   3386 HG13 ILE A 211     -14.655   0.818  16.487  1.00  0.99           H  
ATOM   3387  CG2 ILE A 211     -15.955  -0.082  18.909  1.00  0.99           C  
ATOM   3388 HG21 ILE A 211     -16.319   0.899  18.601  1.00  0.99           H  
ATOM   3389 HG22 ILE A 211     -16.648  -0.853  18.572  1.00  0.99           H  
ATOM   3390 HG23 ILE A 211     -15.933  -0.131  19.998  1.00  0.99           H  
ATOM   3391  CD1 ILE A 211     -15.654  -1.028  16.050  1.00  0.99           C  
ATOM   3392 HD11 ILE A 211     -16.638  -0.607  16.259  1.00  0.99           H  
ATOM   3393 HD12 ILE A 211     -15.480  -0.979  14.975  1.00  0.99           H  
ATOM   3394 HD13 ILE A 211     -15.623  -2.070  16.369  1.00  0.99           H  
ATOM   3395  N   ALA A 212     -13.867   1.379  21.247  1.00  0.98           N  
ATOM   3396  H   ALA A 212     -14.302   2.188  20.828  1.00  0.98           H  
ATOM   3397  CA  ALA A 212     -13.688   1.366  22.694  1.00  0.98           C  
ATOM   3398  HA  ALA A 212     -12.619   1.392  22.906  1.00  0.98           H  
ATOM   3399  C   ALA A 212     -14.277   0.098  23.321  1.00  0.98           C  
ATOM   3400  CB  ALA A 212     -14.328   2.616  23.290  1.00  0.98           C  
ATOM   3401  HB1 ALA A 212     -13.979   3.499  22.755  1.00  0.98           H  
ATOM   3402  HB2 ALA A 212     -14.057   2.698  24.342  1.00  0.98           H  
ATOM   3403  HB3 ALA A 212     -15.413   2.562  23.196  1.00  0.98           H  
ATOM   3404  O   ALA A 212     -15.420  -0.259  23.040  1.00  0.98           O  
ATOM   3405  N   ASN A 213     -13.495  -0.562  24.177  1.00  0.98           N  
ATOM   3406  H   ASN A 213     -12.597  -0.154  24.393  1.00  0.98           H  
ATOM   3407  CA  ASN A 213     -13.821  -1.814  24.869  1.00  0.98           C  
ATOM   3408  HA  ASN A 213     -12.916  -2.124  25.391  1.00  0.98           H  
ATOM   3409  C   ASN A 213     -14.181  -3.016  23.979  1.00  0.98           C  
ATOM   3410  CB  ASN A 213     -14.889  -1.573  25.947  1.00  0.98           C  
ATOM   3411  HB2 ASN A 213     -15.112  -2.529  26.421  1.00  0.98           H  
ATOM   3412  HB3 ASN A 213     -15.809  -1.209  25.490  1.00  0.98           H  
ATOM   3413  O   ASN A 213     -14.554  -4.054  24.514  1.00  0.98           O  
ATOM   3414  CG  ASN A 213     -14.474  -0.636  27.058  1.00  0.98           C  
ATOM   3415  ND2 ASN A 213     -15.285  -0.556  28.084  1.00  0.98           N  
ATOM   3416 HD21 ASN A 213     -16.051  -1.212  28.138  1.00  0.98           H  
ATOM   3417 HD22 ASN A 213     -14.982   0.033  28.846  1.00  0.98           H  
ATOM   3418  OD1 ASN A 213     -13.441   0.012  27.047  1.00  0.98           O  
ATOM   3419  N   HIS A 214     -14.034  -2.930  22.658  1.00  0.98           N  
ATOM   3420  H   HIS A 214     -13.665  -2.085  22.244  1.00  0.98           H  
ATOM   3421  CA  HIS A 214     -14.277  -4.062  21.772  1.00  0.98           C  
ATOM   3422  HA  HIS A 214     -14.731  -4.881  22.329  1.00  0.98           H  
ATOM   3423  C   HIS A 214     -12.954  -4.570  21.196  1.00  0.98           C  
ATOM   3424  CB  HIS A 214     -15.271  -3.687  20.675  1.00  0.98           C  
ATOM   3425  HB2 HIS A 214     -15.353  -4.551  20.015  1.00  0.98           H  
ATOM   3426  HB3 HIS A 214     -14.866  -2.856  20.097  1.00  0.98           H  
ATOM   3427  O   HIS A 214     -12.109  -3.796  20.751  1.00  0.98           O  
ATOM   3428  CG  HIS A 214     -16.657  -3.319  21.157  1.00  0.98           C  
ATOM   3429  CD2 HIS A 214     -17.802  -4.063  21.041  1.00  0.98           C  
ATOM   3430  HD2 HIS A 214     -17.870  -5.057  20.623  1.00  0.98           H  
ATOM   3431  ND1 HIS A 214     -17.022  -2.124  21.730  1.00  0.98           N  
ATOM   3432  HD1 HIS A 214     -16.392  -1.403  22.053  1.00  0.98           H  
ATOM   3433  CE1 HIS A 214     -18.346  -2.134  21.930  1.00  0.98           C  
ATOM   3434  HE1 HIS A 214     -18.904  -1.336  22.399  1.00  0.98           H  
ATOM   3435  NE2 HIS A 214     -18.875  -3.296  21.522  1.00  0.98           N  
ATOM   3436  N   SER A 215     -12.781  -5.890  21.185  1.00  0.97           N  
ATOM   3437  H   SER A 215     -13.542  -6.470  21.508  1.00  0.97           H  
ATOM   3438  CA  SER A 215     -11.700  -6.526  20.428  1.00  0.97           C  
ATOM   3439  HA  SER A 215     -10.842  -5.855  20.376  1.00  0.97           H  
ATOM   3440  C   SER A 215     -12.163  -6.809  19.003  1.00  0.97           C  
ATOM   3441  CB  SER A 215     -11.235  -7.814  21.103  1.00  0.97           C  
ATOM   3442  HB2 SER A 215     -10.498  -8.308  20.470  1.00  0.97           H  
ATOM   3443  HB3 SER A 215     -12.085  -8.482  21.244  1.00  0.97           H  
ATOM   3444  O   SER A 215     -13.291  -7.246  18.782  1.00  0.97           O  
ATOM   3445  OG  SER A 215     -10.644  -7.517  22.351  1.00  0.97           O  
ATOM   3446  HG  SER A 215     -11.265  -6.985  22.853  1.00  0.97           H  
ATOM   3447  N   LEU A 216     -11.272  -6.603  18.042  1.00  0.98           N  
ATOM   3448  H   LEU A 216     -10.357  -6.259  18.296  1.00  0.98           H  
ATOM   3449  CA  LEU A 216     -11.495  -6.877  16.629  1.00  0.98           C  
ATOM   3450  HA  LEU A 216     -12.559  -7.017  16.438  1.00  0.98           H  
ATOM   3451  C   LEU A 216     -10.771  -8.172  16.263  1.00  0.98           C  
ATOM   3452  CB  LEU A 216     -10.995  -5.676  15.805  1.00  0.98           C  
ATOM   3453  HB2 LEU A 216     -11.137  -5.883  14.744  1.00  0.98           H  
ATOM   3454  HB3 LEU A 216      -9.925  -5.565  15.980  1.00  0.98           H  
ATOM   3455  O   LEU A 216      -9.624  -8.375  16.657  1.00  0.98           O  
ATOM   3456  CG  LEU A 216     -11.689  -4.343  16.155  1.00  0.98           C  
ATOM   3457  HG  LEU A 216     -11.660  -4.179  17.232  1.00  0.98           H  
ATOM   3458  CD1 LEU A 216     -10.944  -3.173  15.512  1.00  0.98           C  
ATOM   3459 HD11 LEU A 216     -11.482  -2.243  15.692  1.00  0.98           H  
ATOM   3460 HD12 LEU A 216     -10.831  -3.329  14.439  1.00  0.98           H  
ATOM   3461 HD13 LEU A 216      -9.952  -3.091  15.957  1.00  0.98           H  
ATOM   3462  CD2 LEU A 216     -13.155  -4.337  15.715  1.00  0.98           C  
ATOM   3463 HD21 LEU A 216     -13.709  -5.104  16.258  1.00  0.98           H  
ATOM   3464 HD22 LEU A 216     -13.597  -3.367  15.940  1.00  0.98           H  
ATOM   3465 HD23 LEU A 216     -13.228  -4.526  14.644  1.00  0.98           H  
ATOM   3466  N   THR A 217     -11.424  -9.055  15.510  1.00  0.99           N  
ATOM   3467  H   THR A 217     -12.381  -8.855  15.256  1.00  0.99           H  
ATOM   3468  CA  THR A 217     -10.761 -10.231  14.924  1.00  0.99           C  
ATOM   3469  HA  THR A 217      -9.761 -10.341  15.343  1.00  0.99           H  
ATOM   3470  C   THR A 217     -10.620 -10.024  13.425  1.00  0.99           C  
ATOM   3471  CB  THR A 217     -11.508 -11.531  15.244  1.00  0.99           C  
ATOM   3472  HB  THR A 217     -12.493 -11.514  14.777  1.00  0.99           H  
ATOM   3473  O   THR A 217     -11.591 -10.197  12.698  1.00  0.99           O  
ATOM   3474  CG2 THR A 217     -10.744 -12.761  14.758  1.00  0.99           C  
ATOM   3475 HG21 THR A 217      -9.745 -12.776  15.193  1.00  0.99           H  
ATOM   3476 HG22 THR A 217     -11.284 -13.661  15.051  1.00  0.99           H  
ATOM   3477 HG23 THR A 217     -10.664 -12.741  13.671  1.00  0.99           H  
ATOM   3478  OG1 THR A 217     -11.668 -11.660  16.640  1.00  0.99           O  
ATOM   3479  HG1 THR A 217     -12.164 -10.888  16.919  1.00  0.99           H  
ATOM   3480  N   VAL A 218      -9.436  -9.634  12.956  1.00  0.99           N  
ATOM   3481  H   VAL A 218      -8.667  -9.560  13.608  1.00  0.99           H  
ATOM   3482  CA  VAL A 218      -9.148  -9.428  11.529  1.00  0.99           C  
ATOM   3483  HA  VAL A 218      -9.961  -8.852  11.087  1.00  0.99           H  
ATOM   3484  C   VAL A 218      -9.077 -10.785  10.837  1.00  0.99           C  
ATOM   3485  CB  VAL A 218      -7.843  -8.641  11.310  1.00  0.99           C  
ATOM   3486  HB  VAL A 218      -6.991  -9.271  11.564  1.00  0.99           H  
ATOM   3487  O   VAL A 218      -8.370 -11.670  11.311  1.00  0.99           O  
ATOM   3488  CG1 VAL A 218      -7.711  -8.192   9.850  1.00  0.99           C  
ATOM   3489 HG11 VAL A 218      -8.512  -7.498   9.593  1.00  0.99           H  
ATOM   3490 HG12 VAL A 218      -6.751  -7.697   9.703  1.00  0.99           H  
ATOM   3491 HG13 VAL A 218      -7.765  -9.041   9.169  1.00  0.99           H  
ATOM   3492  CG2 VAL A 218      -7.793  -7.384  12.191  1.00  0.99           C  
ATOM   3493 HG21 VAL A 218      -7.748  -7.656  13.246  1.00  0.99           H  
ATOM   3494 HG22 VAL A 218      -8.671  -6.764  12.011  1.00  0.99           H  
ATOM   3495 HG23 VAL A 218      -6.898  -6.809  11.957  1.00  0.99           H  
ATOM   3496  N   VAL A 219      -9.825 -10.958   9.751  1.00  0.98           N  
ATOM   3497  H   VAL A 219     -10.364 -10.166   9.430  1.00  0.98           H  
ATOM   3498  CA  VAL A 219     -10.015 -12.244   9.056  1.00  0.98           C  
ATOM   3499  HA  VAL A 219      -9.325 -12.980   9.468  1.00  0.98           H  
ATOM   3500  C   VAL A 219      -9.704 -12.190   7.562  1.00  0.98           C  
ATOM   3501  CB  VAL A 219     -11.441 -12.782   9.260  1.00  0.98           C  
ATOM   3502  HB  VAL A 219     -11.526 -13.690   8.663  1.00  0.98           H  
ATOM   3503  O   VAL A 219      -9.563 -13.237   6.928  1.00  0.98           O  
ATOM   3504  CG1 VAL A 219     -11.700 -13.181  10.716  1.00  0.98           C  
ATOM   3505 HG11 VAL A 219     -11.687 -12.299  11.355  1.00  0.98           H  
ATOM   3506 HG12 VAL A 219     -10.929 -13.878  11.045  1.00  0.98           H  
ATOM   3507 HG13 VAL A 219     -12.674 -13.666  10.793  1.00  0.98           H  
ATOM   3508  CG2 VAL A 219     -12.535 -11.802   8.808  1.00  0.98           C  
ATOM   3509 HG21 VAL A 219     -13.512 -12.270   8.924  1.00  0.98           H  
ATOM   3510 HG22 VAL A 219     -12.510 -10.896   9.414  1.00  0.98           H  
ATOM   3511 HG23 VAL A 219     -12.396 -11.541   7.759  1.00  0.98           H  
ATOM   3512  N   SER A 220      -9.557 -10.995   6.988  1.00  0.98           N  
ATOM   3513  H   SER A 220      -9.700 -10.155   7.530  1.00  0.98           H  
ATOM   3514  CA  SER A 220      -9.061 -10.832   5.622  1.00  0.98           C  
ATOM   3515  HA  SER A 220      -8.387 -11.656   5.391  1.00  0.98           H  
ATOM   3516  C   SER A 220      -8.277  -9.544   5.446  1.00  0.98           C  
ATOM   3517  CB  SER A 220     -10.211 -10.888   4.620  1.00  0.98           C  
ATOM   3518  HB2 SER A 220     -10.906 -11.671   4.925  1.00  0.98           H  
ATOM   3519  HB3 SER A 220      -9.811 -11.146   3.639  1.00  0.98           H  
ATOM   3520  O   SER A 220      -8.507  -8.578   6.174  1.00  0.98           O  
ATOM   3521  OG  SER A 220     -10.910  -9.672   4.484  1.00  0.98           O  
ATOM   3522  HG  SER A 220     -10.307  -8.945   4.312  1.00  0.98           H  
ATOM   3523  N   ALA A 221      -7.425  -9.522   4.428  1.00  0.98           N  
ATOM   3524  H   ALA A 221      -7.325 -10.345   3.851  1.00  0.98           H  
ATOM   3525  CA  ALA A 221      -6.755  -8.329   3.940  1.00  0.98           C  
ATOM   3526  HA  ALA A 221      -7.321  -7.449   4.245  1.00  0.98           H  
ATOM   3527  C   ALA A 221      -6.711  -8.368   2.409  1.00  0.98           C  
ATOM   3528  CB  ALA A 221      -5.349  -8.258   4.550  1.00  0.98           C  
ATOM   3529  HB1 ALA A 221      -4.864  -7.339   4.222  1.00  0.98           H  
ATOM   3530  HB2 ALA A 221      -4.759  -9.112   4.218  1.00  0.98           H  
ATOM   3531  HB3 ALA A 221      -5.415  -8.259   5.638  1.00  0.98           H  
ATOM   3532  O   ALA A 221      -6.420  -9.421   1.847  1.00  0.98           O  
ATOM   3533  N   ASP A 222      -6.981  -7.240   1.751  1.00  0.98           N  
ATOM   3534  H   ASP A 222      -7.193  -6.406   2.280  1.00  0.98           H  
ATOM   3535  CA  ASP A 222      -6.719  -7.052   0.316  1.00  0.98           C  
ATOM   3536  HA  ASP A 222      -7.215  -6.139  -0.014  1.00  0.98           H  
ATOM   3537  C   ASP A 222      -7.320  -8.135  -0.598  1.00  0.98           C  
ATOM   3538  CB  ASP A 222      -5.214  -6.807   0.135  1.00  0.98           C  
ATOM   3539  HB2 ASP A 222      -4.654  -7.576   0.667  1.00  0.98           H  
ATOM   3540  HB3 ASP A 222      -4.934  -6.892  -0.916  1.00  0.98           H  
ATOM   3541  O   ASP A 222      -6.651  -8.658  -1.485  1.00  0.98           O  
ATOM   3542  CG  ASP A 222      -4.769  -5.431   0.627  1.00  0.98           C  
ATOM   3543  OD1 ASP A 222      -5.627  -4.618   1.049  1.00  0.98           O  
ATOM   3544  OD2 ASP A 222      -3.535  -5.231   0.612  1.00  0.98           O  
ATOM   3545  N   GLY A 223      -8.592  -8.478  -0.374  1.00  0.98           N  
ATOM   3546  H   GLY A 223      -9.126  -7.915   0.273  1.00  0.98           H  
ATOM   3547  CA  GLY A 223      -9.316  -9.483  -1.161  1.00  0.98           C  
ATOM   3548  HA2 GLY A 223     -10.384  -9.287  -1.074  1.00  0.98           H  
ATOM   3549  HA3 GLY A 223      -9.039  -9.376  -2.210  1.00  0.98           H  
ATOM   3550  C   GLY A 223      -9.067 -10.943  -0.765  1.00  0.98           C  
ATOM   3551  O   GLY A 223      -9.727 -11.825  -1.318  1.00  0.98           O  
ATOM   3552  N   HIS A 224      -8.192 -11.221   0.212  1.00  0.97           N  
ATOM   3553  H   HIS A 224      -7.653 -10.456   0.592  1.00  0.97           H  
ATOM   3554  CA  HIS A 224      -7.794 -12.584   0.586  1.00  0.97           C  
ATOM   3555  HA  HIS A 224      -8.405 -13.294   0.028  1.00  0.97           H  
ATOM   3556  C   HIS A 224      -7.980 -12.888   2.074  1.00  0.97           C  
ATOM   3557  CB  HIS A 224      -6.345 -12.826   0.153  1.00  0.97           C  
ATOM   3558  HB2 HIS A 224      -5.692 -12.114   0.656  1.00  0.97           H  
ATOM   3559  HB3 HIS A 224      -6.041 -13.833   0.442  1.00  0.97           H  
ATOM   3560  O   HIS A 224      -7.756 -12.048   2.951  1.00  0.97           O  
ATOM   3561  CG  HIS A 224      -6.174 -12.690  -1.336  1.00  0.97           C  
ATOM   3562  CD2 HIS A 224      -5.642 -11.613  -1.977  1.00  0.97           C  
ATOM   3563  HD2 HIS A 224      -5.242 -10.725  -1.510  1.00  0.97           H  
ATOM   3564  ND1 HIS A 224      -6.633 -13.605  -2.283  1.00  0.97           N  
ATOM   3565  CE1 HIS A 224      -6.387 -13.041  -3.478  1.00  0.97           C  
ATOM   3566  HE1 HIS A 224      -6.651 -13.480  -4.429  1.00  0.97           H  
ATOM   3567  NE2 HIS A 224      -5.779 -11.851  -3.325  1.00  0.97           N  
ATOM   3568  HE2 HIS A 224      -5.495 -11.224  -4.064  1.00  0.97           H  
ATOM   3569  N   TYR A 225      -8.371 -14.126   2.385  1.00  0.97           N  
ATOM   3570  H   TYR A 225      -8.517 -14.785   1.634  1.00  0.97           H  
ATOM   3571  CA  TYR A 225      -8.456 -14.598   3.768  1.00  0.97           C  
ATOM   3572  HA  TYR A 225      -9.025 -13.866   4.341  1.00  0.97           H  
ATOM   3573  C   TYR A 225      -7.074 -14.722   4.415  1.00  0.97           C  
ATOM   3574  CB  TYR A 225      -9.186 -15.942   3.850  1.00  0.97           C  
ATOM   3575  HB2 TYR A 225      -9.164 -16.275   4.888  1.00  0.97           H  
ATOM   3576  HB3 TYR A 225      -8.645 -16.678   3.255  1.00  0.97           H  
ATOM   3577  O   TYR A 225      -6.110 -15.186   3.804  1.00  0.97           O  
ATOM   3578  CG  TYR A 225     -10.635 -15.900   3.417  1.00  0.97           C  
ATOM   3579  CD1 TYR A 225     -11.554 -15.135   4.156  1.00  0.97           C  
ATOM   3580  HD1 TYR A 225     -11.198 -14.566   5.002  1.00  0.97           H  
ATOM   3581  CD2 TYR A 225     -11.065 -16.625   2.291  1.00  0.97           C  
ATOM   3582  HD2 TYR A 225     -10.360 -17.200   1.709  1.00  0.97           H  
ATOM   3583  CE1 TYR A 225     -12.905 -15.079   3.760  1.00  0.97           C  
ATOM   3584  HE1 TYR A 225     -13.615 -14.456   4.282  1.00  0.97           H  
ATOM   3585  CE2 TYR A 225     -12.409 -16.562   1.886  1.00  0.97           C  
ATOM   3586  HE2 TYR A 225     -12.724 -17.094   1.000  1.00  0.97           H  
ATOM   3587  OH  TYR A 225     -14.594 -15.608   2.159  1.00  0.97           O  
ATOM   3588  HH  TYR A 225     -14.632 -15.815   1.222  1.00  0.97           H  
ATOM   3589  CZ  TYR A 225     -13.324 -15.768   2.605  1.00  0.97           C  
ATOM   3590  N   ILE A 226      -7.002 -14.385   5.701  1.00  0.98           N  
ATOM   3591  H   ILE A 226      -7.847 -14.083   6.165  1.00  0.98           H  
ATOM   3592  CA  ILE A 226      -5.781 -14.476   6.507  1.00  0.98           C  
ATOM   3593  HA  ILE A 226      -4.995 -14.951   5.919  1.00  0.98           H  
ATOM   3594  C   ILE A 226      -6.011 -15.375   7.723  1.00  0.98           C  
ATOM   3595  CB  ILE A 226      -5.264 -13.070   6.890  1.00  0.98           C  
ATOM   3596  HB  ILE A 226      -4.329 -13.191   7.438  1.00  0.98           H  
ATOM   3597  O   ILE A 226      -7.151 -15.692   8.074  1.00  0.98           O  
ATOM   3598  CG1 ILE A 226      -6.229 -12.319   7.827  1.00  0.98           C  
ATOM   3599 HG12 ILE A 226      -6.569 -12.982   8.623  1.00  0.98           H  
ATOM   3600 HG13 ILE A 226      -7.097 -11.996   7.252  1.00  0.98           H  
ATOM   3601  CG2 ILE A 226      -4.954 -12.261   5.616  1.00  0.98           C  
ATOM   3602 HG21 ILE A 226      -5.862 -12.071   5.043  1.00  0.98           H  
ATOM   3603 HG22 ILE A 226      -4.259 -12.814   4.985  1.00  0.98           H  
ATOM   3604 HG23 ILE A 226      -4.506 -11.299   5.864  1.00  0.98           H  
ATOM   3605  CD1 ILE A 226      -5.605 -11.092   8.493  1.00  0.98           C  
ATOM   3606 HD11 ILE A 226      -5.473 -10.292   7.765  1.00  0.98           H  
ATOM   3607 HD12 ILE A 226      -6.265 -10.746   9.288  1.00  0.98           H  
ATOM   3608 HD13 ILE A 226      -4.645 -11.360   8.935  1.00  0.98           H  
ATOM   3609  N   LYS A 227      -4.935 -15.762   8.413  1.00  0.98           N  
ATOM   3610  H   LYS A 227      -4.029 -15.459   8.085  1.00  0.98           H  
ATOM   3611  CA  LYS A 227      -5.067 -16.346   9.756  1.00  0.98           C  
ATOM   3612  HA  LYS A 227      -5.727 -17.210   9.680  1.00  0.98           H  
ATOM   3613  C   LYS A 227      -5.701 -15.301  10.685  1.00  0.98           C  
ATOM   3614  CB  LYS A 227      -3.712 -16.823  10.296  1.00  0.98           C  
ATOM   3615  HB2 LYS A 227      -3.824 -17.115  11.340  1.00  0.98           H  
ATOM   3616  HB3 LYS A 227      -2.983 -16.015  10.231  1.00  0.98           H  
ATOM   3617  O   LYS A 227      -5.190 -14.183  10.721  1.00  0.98           O  
ATOM   3618  CG  LYS A 227      -3.233 -18.033   9.487  1.00  0.98           C  
ATOM   3619  HG2 LYS A 227      -3.131 -17.727   8.446  1.00  0.98           H  
ATOM   3620  HG3 LYS A 227      -3.987 -18.818   9.542  1.00  0.98           H  
ATOM   3621  CD  LYS A 227      -1.891 -18.601   9.959  1.00  0.98           C  
ATOM   3622  HD2 LYS A 227      -1.126 -17.827   9.908  1.00  0.98           H  
ATOM   3623  HD3 LYS A 227      -1.984 -18.970  10.981  1.00  0.98           H  
ATOM   3624  CE  LYS A 227      -1.531 -19.746   9.005  1.00  0.98           C  
ATOM   3625  HE2 LYS A 227      -2.336 -20.481   9.005  1.00  0.98           H  
ATOM   3626  HE3 LYS A 227      -1.474 -19.341   7.995  1.00  0.98           H  
ATOM   3627  NZ  LYS A 227      -0.243 -20.396   9.335  1.00  0.98           N  
ATOM   3628  HZ1 LYS A 227      -0.249 -20.824  10.250  1.00  0.98           H  
ATOM   3629  HZ2 LYS A 227      -0.019 -21.088   8.635  1.00  0.98           H  
ATOM   3630  HZ3 LYS A 227       0.508 -19.722   9.293  1.00  0.98           H  
ATOM   3631  N   PRO A 228      -6.776 -15.627  11.429  1.00  0.98           N  
ATOM   3632  CA  PRO A 228      -7.450 -14.645  12.268  1.00  0.98           C  
ATOM   3633  HA  PRO A 228      -7.851 -13.885  11.598  1.00  0.98           H  
ATOM   3634  C   PRO A 228      -6.524 -13.997  13.303  1.00  0.98           C  
ATOM   3635  CB  PRO A 228      -8.621 -15.381  12.922  1.00  0.98           C  
ATOM   3636  HB2 PRO A 228      -8.303 -15.850  13.854  1.00  0.98           H  
ATOM   3637  HB3 PRO A 228      -9.469 -14.718  13.093  1.00  0.98           H  
ATOM   3638  O   PRO A 228      -5.831 -14.695  14.045  1.00  0.98           O  
ATOM   3639  CG  PRO A 228      -8.954 -16.461  11.898  1.00  0.98           C  
ATOM   3640  HG2 PRO A 228      -9.456 -17.315  12.353  1.00  0.98           H  
ATOM   3641  HG3 PRO A 228      -9.564 -16.037  11.100  1.00  0.98           H  
ATOM   3642  CD  PRO A 228      -7.582 -16.839  11.343  1.00  0.98           C  
ATOM   3643  HD2 PRO A 228      -7.133 -17.620  11.958  1.00  0.98           H  
ATOM   3644  HD3 PRO A 228      -7.698 -17.181  10.315  1.00  0.98           H  
ATOM   3645  N   ILE A 229      -6.551 -12.667  13.397  1.00  0.98           N  
ATOM   3646  H   ILE A 229      -7.116 -12.164  12.728  1.00  0.98           H  
ATOM   3647  CA  ILE A 229      -5.742 -11.893  14.351  1.00  0.98           C  
ATOM   3648  HA  ILE A 229      -5.142 -12.572  14.956  1.00  0.98           H  
ATOM   3649  C   ILE A 229      -6.669 -11.123  15.275  1.00  0.98           C  
ATOM   3650  CB  ILE A 229      -4.766 -10.944  13.625  1.00  0.98           C  
ATOM   3651  HB  ILE A 229      -5.346 -10.304  12.959  1.00  0.98           H  
ATOM   3652  O   ILE A 229      -7.425 -10.263  14.829  1.00  0.98           O  
ATOM   3653  CG1 ILE A 229      -3.756 -11.752  12.794  1.00  0.98           C  
ATOM   3654 HG12 ILE A 229      -2.961 -12.139  13.433  1.00  0.98           H  
ATOM   3655 HG13 ILE A 229      -4.246 -12.611  12.335  1.00  0.98           H  
ATOM   3656  CG2 ILE A 229      -3.990 -10.051  14.616  1.00  0.98           C  
ATOM   3657 HG21 ILE A 229      -4.675  -9.389  15.147  1.00  0.98           H  
ATOM   3658 HG22 ILE A 229      -3.447 -10.665  15.335  1.00  0.98           H  
ATOM   3659 HG23 ILE A 229      -3.284  -9.422  14.075  1.00  0.98           H  
ATOM   3660  CD1 ILE A 229      -3.151 -10.939  11.658  1.00  0.98           C  
ATOM   3661 HD11 ILE A 229      -3.936 -10.474  11.063  1.00  0.98           H  
ATOM   3662 HD12 ILE A 229      -2.605 -11.647  11.035  1.00  0.98           H  
ATOM   3663 HD13 ILE A 229      -2.474 -10.174  12.038  1.00  0.98           H  
ATOM   3664  N   LYS A 230      -6.586 -11.401  16.577  1.00  0.98           N  
ATOM   3665  H   LYS A 230      -5.915 -12.096  16.872  1.00  0.98           H  
ATOM   3666  CA  LYS A 230      -7.247 -10.581  17.596  1.00  0.98           C  
ATOM   3667  HA  LYS A 230      -8.209 -10.245  17.210  1.00  0.98           H  
ATOM   3668  C   LYS A 230      -6.410  -9.339  17.878  1.00  0.98           C  
ATOM   3669  CB  LYS A 230      -7.503 -11.382  18.876  1.00  0.98           C  
ATOM   3670  HB2 LYS A 230      -6.575 -11.843  19.215  1.00  0.98           H  
ATOM   3671  HB3 LYS A 230      -7.849 -10.695  19.648  1.00  0.98           H  
ATOM   3672  O   LYS A 230      -5.222  -9.455  18.180  1.00  0.98           O  
ATOM   3673  CG  LYS A 230      -8.575 -12.457  18.660  1.00  0.98           C  
ATOM   3674  HG2 LYS A 230      -9.478 -11.985  18.272  1.00  0.98           H  
ATOM   3675  HG3 LYS A 230      -8.221 -13.193  17.939  1.00  0.98           H  
ATOM   3676  CD  LYS A 230      -8.907 -13.153  19.983  1.00  0.98           C  
ATOM   3677  HD2 LYS A 230      -9.250 -12.408  20.701  1.00  0.98           H  
ATOM   3678  HD3 LYS A 230      -8.010 -13.638  20.370  1.00  0.98           H  
ATOM   3679  CE  LYS A 230     -10.007 -14.194  19.758  1.00  0.98           C  
ATOM   3680  HE2 LYS A 230     -10.861 -13.695  19.300  1.00  0.98           H  
ATOM   3681  HE3 LYS A 230      -9.644 -14.940  19.050  1.00  0.98           H  
ATOM   3682  NZ  LYS A 230     -10.415 -14.839  21.031  1.00  0.98           N  
ATOM   3683  HZ1 LYS A 230     -10.757 -14.145  21.680  1.00  0.98           H  
ATOM   3684  HZ2 LYS A 230     -11.158 -15.503  20.866  1.00  0.98           H  
ATOM   3685  HZ3 LYS A 230      -9.636 -15.324  21.454  1.00  0.98           H  
ATOM   3686  N   ALA A 231      -7.031  -8.169  17.813  1.00  0.98           N  
ATOM   3687  H   ALA A 231      -7.992  -8.143  17.503  1.00  0.98           H  
ATOM   3688  CA  ALA A 231      -6.380  -6.900  18.089  1.00  0.98           C  
ATOM   3689  HA  ALA A 231      -5.559  -7.071  18.785  1.00  0.98           H  
ATOM   3690  C   ALA A 231      -7.347  -5.905  18.748  1.00  0.98           C  
ATOM   3691  CB  ALA A 231      -5.788  -6.367  16.781  1.00  0.98           C  
ATOM   3692  HB1 ALA A 231      -6.574  -5.961  16.144  1.00  0.98           H  
ATOM   3693  HB2 ALA A 231      -5.266  -7.161  16.246  1.00  0.98           H  
ATOM   3694  HB3 ALA A 231      -5.061  -5.590  17.015  1.00  0.98           H  
ATOM   3695  O   ALA A 231      -8.548  -5.912  18.484  1.00  0.98           O  
ATOM   3696  N   THR A 232      -6.822  -5.048  19.621  1.00  0.98           N  
ATOM   3697  H   THR A 232      -5.836  -5.095  19.836  1.00  0.98           H  
ATOM   3698  CA  THR A 232      -7.575  -3.939  20.237  1.00  0.98           C  
ATOM   3699  HA  THR A 232      -8.619  -4.222  20.366  1.00  0.98           H  
ATOM   3700  C   THR A 232      -7.563  -2.680  19.368  1.00  0.98           C  
ATOM   3701  CB  THR A 232      -6.993  -3.604  21.614  1.00  0.98           C  
ATOM   3702  HB  THR A 232      -7.465  -2.699  21.997  1.00  0.98           H  
ATOM   3703  O   THR A 232      -8.450  -1.841  19.481  1.00  0.98           O  
ATOM   3704  CG2 THR A 232      -7.211  -4.742  22.612  1.00  0.98           C  
ATOM   3705 HG21 THR A 232      -6.846  -4.442  23.594  1.00  0.98           H  
ATOM   3706 HG22 THR A 232      -6.684  -5.640  22.291  1.00  0.98           H  
ATOM   3707 HG23 THR A 232      -8.277  -4.961  22.687  1.00  0.98           H  
ATOM   3708  OG1 THR A 232      -5.598  -3.407  21.513  1.00  0.98           O  
ATOM   3709  HG1 THR A 232      -5.314  -2.967  22.318  1.00  0.98           H  
ATOM   3710  N   TYR A 233      -6.578  -2.574  18.477  1.00  0.98           N  
ATOM   3711  H   TYR A 233      -5.878  -3.302  18.453  1.00  0.98           H  
ATOM   3712  CA  TYR A 233      -6.486  -1.594  17.404  1.00  0.98           C  
ATOM   3713  HA  TYR A 233      -7.488  -1.243  17.157  1.00  0.98           H  
ATOM   3714  C   TYR A 233      -5.889  -2.267  16.166  1.00  0.98           C  
ATOM   3715  CB  TYR A 233      -5.628  -0.392  17.832  1.00  0.98           C  
ATOM   3716  HB2 TYR A 233      -5.736   0.394  17.085  1.00  0.98           H  
ATOM   3717  HB3 TYR A 233      -6.012   0.005  18.772  1.00  0.98           H  
ATOM   3718  O   TYR A 233      -5.237  -3.307  16.263  1.00  0.98           O  
ATOM   3719  CG  TYR A 233      -4.149  -0.702  17.991  1.00  0.98           C  
ATOM   3720  CD1 TYR A 233      -3.654  -1.131  19.237  1.00  0.98           C  
ATOM   3721  HD1 TYR A 233      -4.326  -1.211  20.079  1.00  0.98           H  
ATOM   3722  CD2 TYR A 233      -3.276  -0.589  16.889  1.00  0.98           C  
ATOM   3723  HD2 TYR A 233      -3.648  -0.262  15.929  1.00  0.98           H  
ATOM   3724  CE1 TYR A 233      -2.291  -1.447  19.385  1.00  0.98           C  
ATOM   3725  HE1 TYR A 233      -1.911  -1.765  20.345  1.00  0.98           H  
ATOM   3726  CE2 TYR A 233      -1.917  -0.931  17.025  1.00  0.98           C  
ATOM   3727  HE2 TYR A 233      -1.245  -0.866  16.182  1.00  0.98           H  
ATOM   3728  OH  TYR A 233      -0.112  -1.680  18.417  1.00  0.98           O  
ATOM   3729  HH  TYR A 233       0.146  -1.774  19.337  1.00  0.98           H  
ATOM   3730  CZ  TYR A 233      -1.422  -1.356  18.275  1.00  0.98           C  
ATOM   3731  N   ILE A 234      -6.084  -1.651  15.012  1.00  0.99           N  
ATOM   3732  H   ILE A 234      -6.638  -0.806  15.015  1.00  0.99           H  
ATOM   3733  CA  ILE A 234      -5.464  -2.045  13.748  1.00  0.99           C  
ATOM   3734  HA  ILE A 234      -4.740  -2.840  13.924  1.00  0.99           H  
ATOM   3735  C   ILE A 234      -4.691  -0.864  13.157  1.00  0.99           C  
ATOM   3736  CB  ILE A 234      -6.532  -2.585  12.775  1.00  0.99           C  
ATOM   3737  HB  ILE A 234      -6.013  -2.887  11.865  1.00  0.99           H  
ATOM   3738  O   ILE A 234      -4.931   0.284  13.539  1.00  0.99           O  
ATOM   3739  CG1 ILE A 234      -7.589  -1.513  12.426  1.00  0.99           C  
ATOM   3740 HG12 ILE A 234      -7.283  -0.538  12.805  1.00  0.99           H  
ATOM   3741 HG13 ILE A 234      -8.548  -1.753  12.885  1.00  0.99           H  
ATOM   3742  CG2 ILE A 234      -7.236  -3.833  13.339  1.00  0.99           C  
ATOM   3743 HG21 ILE A 234      -7.876  -4.266  12.571  1.00  0.99           H  
ATOM   3744 HG22 ILE A 234      -7.848  -3.570  14.202  1.00  0.99           H  
ATOM   3745 HG23 ILE A 234      -6.497  -4.571  13.651  1.00  0.99           H  
ATOM   3746  CD1 ILE A 234      -7.781  -1.381  10.918  1.00  0.99           C  
ATOM   3747 HD11 ILE A 234      -8.503  -0.593  10.708  1.00  0.99           H  
ATOM   3748 HD12 ILE A 234      -6.830  -1.125  10.451  1.00  0.99           H  
ATOM   3749 HD13 ILE A 234      -8.151  -2.326  10.520  1.00  0.99           H  
ATOM   3750  N   THR A 235      -3.808  -1.146  12.205  1.00  0.99           N  
ATOM   3751  H   THR A 235      -3.657  -2.112  11.949  1.00  0.99           H  
ATOM   3752  CA  THR A 235      -3.181  -0.140  11.339  1.00  0.99           C  
ATOM   3753  HA  THR A 235      -3.587   0.845  11.567  1.00  0.99           H  
ATOM   3754  C   THR A 235      -3.519  -0.478   9.896  1.00  0.99           C  
ATOM   3755  CB  THR A 235      -1.661  -0.081  11.530  1.00  0.99           C  
ATOM   3756  HB  THR A 235      -1.206  -1.004  11.170  1.00  0.99           H  
ATOM   3757  O   THR A 235      -3.391  -1.631   9.493  1.00  0.99           O  
ATOM   3758  CG2 THR A 235      -1.038   1.118  10.817  1.00  0.99           C  
ATOM   3759 HG21 THR A 235       0.045   1.086  10.932  1.00  0.99           H  
ATOM   3760 HG22 THR A 235      -1.266   1.083   9.751  1.00  0.99           H  
ATOM   3761 HG23 THR A 235      -1.424   2.051  11.228  1.00  0.99           H  
ATOM   3762  OG1 THR A 235      -1.373   0.080  12.897  1.00  0.99           O  
ATOM   3763  HG1 THR A 235      -1.325   1.025  13.056  1.00  0.99           H  
ATOM   3764  N   ILE A 236      -3.975   0.508   9.131  1.00  0.99           N  
ATOM   3765  H   ILE A 236      -4.096   1.426   9.535  1.00  0.99           H  
ATOM   3766  CA  ILE A 236      -4.379   0.332   7.735  1.00  0.99           C  
ATOM   3767  HA  ILE A 236      -3.932  -0.585   7.351  1.00  0.99           H  
ATOM   3768  C   ILE A 236      -3.820   1.478   6.896  1.00  0.99           C  
ATOM   3769  CB  ILE A 236      -5.914   0.166   7.647  1.00  0.99           C  
ATOM   3770  HB  ILE A 236      -6.158  -0.685   8.283  1.00  0.99           H  
ATOM   3771  O   ILE A 236      -4.026   2.655   7.206  1.00  0.99           O  
ATOM   3772  CG1 ILE A 236      -6.351  -0.236   6.224  1.00  0.99           C  
ATOM   3773 HG12 ILE A 236      -6.100   0.550   5.512  1.00  0.99           H  
ATOM   3774 HG13 ILE A 236      -5.801  -1.135   5.944  1.00  0.99           H  
ATOM   3775  CG2 ILE A 236      -6.688   1.373   8.219  1.00  0.99           C  
ATOM   3776 HG21 ILE A 236      -6.408   1.538   9.260  1.00  0.99           H  
ATOM   3777 HG22 ILE A 236      -7.760   1.180   8.197  1.00  0.99           H  
ATOM   3778 HG23 ILE A 236      -6.472   2.282   7.657  1.00  0.99           H  
ATOM   3779  CD1 ILE A 236      -7.849  -0.557   6.113  1.00  0.99           C  
ATOM   3780 HD11 ILE A 236      -8.434   0.362   6.141  1.00  0.99           H  
ATOM   3781 HD12 ILE A 236      -8.048  -1.073   5.174  1.00  0.99           H  
ATOM   3782 HD13 ILE A 236      -8.159  -1.207   6.932  1.00  0.99           H  
ATOM   3783  N   SER A 237      -3.080   1.147   5.847  1.00  0.99           N  
ATOM   3784  H   SER A 237      -2.921   0.171   5.645  1.00  0.99           H  
ATOM   3785  CA  SER A 237      -2.497   2.135   4.940  1.00  0.99           C  
ATOM   3786  HA  SER A 237      -2.280   3.042   5.505  1.00  0.99           H  
ATOM   3787  C   SER A 237      -3.438   2.507   3.793  1.00  0.99           C  
ATOM   3788  CB  SER A 237      -1.173   1.624   4.395  1.00  0.99           C  
ATOM   3789  HB2 SER A 237      -1.254   0.573   4.120  1.00  0.99           H  
ATOM   3790  HB3 SER A 237      -0.917   2.214   3.515  1.00  0.99           H  
ATOM   3791  O   SER A 237      -4.326   1.721   3.466  1.00  0.99           O  
ATOM   3792  OG  SER A 237      -0.176   1.810   5.376  1.00  0.99           O  
ATOM   3793  HG  SER A 237       0.609   1.341   5.082  1.00  0.99           H  
ATOM   3794  N   PRO A 238      -3.263   3.686   3.163  1.00  0.98           N  
ATOM   3795  CA  PRO A 238      -4.002   4.066   1.966  1.00  0.98           C  
ATOM   3796  HA  PRO A 238      -5.020   4.327   2.256  1.00  0.98           H  
ATOM   3797  C   PRO A 238      -4.025   2.949   0.923  1.00  0.98           C  
ATOM   3798  CB  PRO A 238      -3.302   5.320   1.446  1.00  0.98           C  
ATOM   3799  HB2 PRO A 238      -2.400   5.054   0.895  1.00  0.98           H  
ATOM   3800  HB3 PRO A 238      -3.961   5.937   0.835  1.00  0.98           H  
ATOM   3801  O   PRO A 238      -2.986   2.378   0.593  1.00  0.98           O  
ATOM   3802  CG  PRO A 238      -2.902   5.995   2.749  1.00  0.98           C  
ATOM   3803  HG2 PRO A 238      -2.128   6.751   2.615  1.00  0.98           H  
ATOM   3804  HG3 PRO A 238      -3.783   6.436   3.214  1.00  0.98           H  
ATOM   3805  CD  PRO A 238      -2.415   4.798   3.566  1.00  0.98           C  
ATOM   3806  HD2 PRO A 238      -2.542   5.013   4.627  1.00  0.98           H  
ATOM   3807  HD3 PRO A 238      -1.371   4.579   3.342  1.00  0.98           H  
ATOM   3808  N   GLY A 239      -5.222   2.635   0.438  1.00  0.98           N  
ATOM   3809  H   GLY A 239      -6.024   3.116   0.820  1.00  0.98           H  
ATOM   3810  CA  GLY A 239      -5.477   1.578  -0.537  1.00  0.98           C  
ATOM   3811  HA2 GLY A 239      -6.440   1.788  -1.002  1.00  0.98           H  
ATOM   3812  HA3 GLY A 239      -4.700   1.583  -1.302  1.00  0.98           H  
ATOM   3813  C   GLY A 239      -5.595   0.162   0.021  1.00  0.98           C  
ATOM   3814  O   GLY A 239      -6.010  -0.728  -0.714  1.00  0.98           O  
ATOM   3815  N   GLU A 240      -5.294  -0.067   1.298  1.00  0.99           N  
ATOM   3816  H   GLU A 240      -4.970   0.692   1.880  1.00  0.99           H  
ATOM   3817  CA  GLU A 240      -5.512  -1.374   1.917  1.00  0.99           C  
ATOM   3818  HA  GLU A 240      -5.271  -2.148   1.188  1.00  0.99           H  
ATOM   3819  C   GLU A 240      -6.976  -1.567   2.323  1.00  0.99           C  
ATOM   3820  CB  GLU A 240      -4.590  -1.587   3.124  1.00  0.99           C  
ATOM   3821  HB2 GLU A 240      -4.828  -2.549   3.578  1.00  0.99           H  
ATOM   3822  HB3 GLU A 240      -4.778  -0.805   3.860  1.00  0.99           H  
ATOM   3823  O   GLU A 240      -7.673  -0.629   2.732  1.00  0.99           O  
ATOM   3824  CG  GLU A 240      -3.103  -1.588   2.747  1.00  0.99           C  
ATOM   3825  HG2 GLU A 240      -2.816  -0.606   2.371  1.00  0.99           H  
ATOM   3826  HG3 GLU A 240      -2.949  -2.322   1.956  1.00  0.99           H  
ATOM   3827  CD  GLU A 240      -2.208  -1.951   3.936  1.00  0.99           C  
ATOM   3828  OE1 GLU A 240      -1.186  -2.647   3.719  1.00  0.99           O  
ATOM   3829  OE2 GLU A 240      -2.518  -1.555   5.082  1.00  0.99           O  
ATOM   3830  N   THR A 241      -7.419  -2.820   2.273  1.00  0.99           N  
ATOM   3831  H   THR A 241      -6.769  -3.521   1.947  1.00  0.99           H  
ATOM   3832  CA  THR A 241      -8.724  -3.269   2.767  1.00  0.99           C  
ATOM   3833  HA  THR A 241      -9.235  -2.415   3.210  1.00  0.99           H  
ATOM   3834  C   THR A 241      -8.553  -4.323   3.852  1.00  0.99           C  
ATOM   3835  CB  THR A 241      -9.617  -3.822   1.651  1.00  0.99           C  
ATOM   3836  HB  THR A 241     -10.532  -4.225   2.086  1.00  0.99           H  
ATOM   3837  O   THR A 241      -7.643  -5.150   3.798  1.00  0.99           O  
ATOM   3838  CG2 THR A 241      -9.997  -2.784   0.604  1.00  0.99           C  
ATOM   3839 HG21 THR A 241     -10.597  -2.009   1.081  1.00  0.99           H  
ATOM   3840 HG22 THR A 241     -10.593  -3.254  -0.178  1.00  0.99           H  
ATOM   3841 HG23 THR A 241      -9.106  -2.335   0.163  1.00  0.99           H  
ATOM   3842  OG1 THR A 241      -8.941  -4.847   0.986  1.00  0.99           O  
ATOM   3843  HG1 THR A 241      -8.069  -4.510   0.770  1.00  0.99           H  
ATOM   3844  N   LEU A 242      -9.439  -4.317   4.847  1.00  0.99           N  
ATOM   3845  H   LEU A 242     -10.195  -3.650   4.796  1.00  0.99           H  
ATOM   3846  CA  LEU A 242      -9.453  -5.290   5.938  1.00  0.99           C  
ATOM   3847  HA  LEU A 242      -8.905  -6.183   5.635  1.00  0.99           H  
ATOM   3848  C   LEU A 242     -10.887  -5.710   6.247  1.00  0.99           C  
ATOM   3849  CB  LEU A 242      -8.794  -4.696   7.200  1.00  0.99           C  
ATOM   3850  HB2 LEU A 242      -9.319  -3.775   7.454  1.00  0.99           H  
ATOM   3851  HB3 LEU A 242      -8.936  -5.396   8.024  1.00  0.99           H  
ATOM   3852  O   LEU A 242     -11.760  -4.854   6.387  1.00  0.99           O  
ATOM   3853  CG  LEU A 242      -7.289  -4.381   7.088  1.00  0.99           C  
ATOM   3854  HG  LEU A 242      -7.113  -3.695   6.260  1.00  0.99           H  
ATOM   3855  CD1 LEU A 242      -6.816  -3.711   8.377  1.00  0.99           C  
ATOM   3856 HD11 LEU A 242      -6.995  -4.357   9.236  1.00  0.99           H  
ATOM   3857 HD12 LEU A 242      -7.357  -2.772   8.494  1.00  0.99           H  
ATOM   3858 HD13 LEU A 242      -5.754  -3.479   8.303  1.00  0.99           H  
ATOM   3859  CD2 LEU A 242      -6.433  -5.632   6.898  1.00  0.99           C  
ATOM   3860 HD21 LEU A 242      -6.697  -6.114   5.956  1.00  0.99           H  
ATOM   3861 HD22 LEU A 242      -6.595  -6.334   7.716  1.00  0.99           H  
ATOM   3862 HD23 LEU A 242      -5.381  -5.351   6.849  1.00  0.99           H  
ATOM   3863  N   ASP A 243     -11.108  -7.006   6.471  1.00  0.99           N  
ATOM   3864  H   ASP A 243     -10.329  -7.644   6.402  1.00  0.99           H  
ATOM   3865  CA  ASP A 243     -12.346  -7.470   7.103  1.00  0.99           C  
ATOM   3866  HA  ASP A 243     -13.046  -6.636   7.147  1.00  0.99           H  
ATOM   3867  C   ASP A 243     -12.066  -7.918   8.524  1.00  0.99           C  
ATOM   3868  CB  ASP A 243     -13.072  -8.588   6.354  1.00  0.99           C  
ATOM   3869  HB2 ASP A 243     -12.459  -9.489   6.336  1.00  0.99           H  
ATOM   3870  HB3 ASP A 243     -13.964  -8.841   6.927  1.00  0.99           H  
ATOM   3871  O   ASP A 243     -11.095  -8.631   8.793  1.00  0.99           O  
ATOM   3872  CG  ASP A 243     -13.539  -8.200   4.956  1.00  0.99           C  
ATOM   3873  OD1 ASP A 243     -13.464  -7.018   4.578  1.00  0.99           O  
ATOM   3874  OD2 ASP A 243     -14.154  -9.067   4.296  1.00  0.99           O  
ATOM   3875  N   MET A 244     -12.950  -7.540   9.439  1.00  0.99           N  
ATOM   3876  H   MET A 244     -13.719  -6.956   9.146  1.00  0.99           H  
ATOM   3877  CA  MET A 244     -12.818  -7.860  10.852  1.00  0.99           C  
ATOM   3878  HA  MET A 244     -12.201  -8.756  10.930  1.00  0.99           H  
ATOM   3879  C   MET A 244     -14.167  -8.200  11.479  1.00  0.99           C  
ATOM   3880  CB  MET A 244     -12.077  -6.724  11.580  1.00  0.99           C  
ATOM   3881  HB2 MET A 244     -11.922  -7.000  12.623  1.00  0.99           H  
ATOM   3882  HB3 MET A 244     -11.101  -6.589  11.113  1.00  0.99           H  
ATOM   3883  O   MET A 244     -15.196  -7.612  11.151  1.00  0.99           O  
ATOM   3884  CG  MET A 244     -12.844  -5.402  11.517  1.00  0.99           C  
ATOM   3885  HG2 MET A 244     -13.733  -5.515  12.137  1.00  0.99           H  
ATOM   3886  HG3 MET A 244     -13.152  -5.217  10.488  1.00  0.99           H  
ATOM   3887  SD  MET A 244     -11.977  -3.923  12.087  1.00  0.99           S  
ATOM   3888  CE  MET A 244     -10.894  -3.592  10.673  1.00  0.99           C  
ATOM   3889  HE1 MET A 244     -10.375  -2.648  10.835  1.00  0.99           H  
ATOM   3890  HE2 MET A 244     -10.163  -4.394  10.563  1.00  0.99           H  
ATOM   3891  HE3 MET A 244     -11.486  -3.515   9.762  1.00  0.99           H  
ATOM   3892  N   LEU A 245     -14.161  -9.161  12.396  1.00  0.99           N  
ATOM   3893  H   LEU A 245     -13.281  -9.616  12.594  1.00  0.99           H  
ATOM   3894  CA  LEU A 245     -15.317  -9.521  13.202  1.00  0.99           C  
ATOM   3895  HA  LEU A 245     -16.223  -9.284  12.645  1.00  0.99           H  
ATOM   3896  C   LEU A 245     -15.320  -8.690  14.484  1.00  0.99           C  
ATOM   3897  CB  LEU A 245     -15.334 -11.029  13.500  1.00  0.99           C  
ATOM   3898  HB2 LEU A 245     -14.496 -11.261  14.157  1.00  0.99           H  
ATOM   3899  HB3 LEU A 245     -16.249 -11.258  14.045  1.00  0.99           H  
ATOM   3900  O   LEU A 245     -14.333  -8.665  15.224  1.00  0.99           O  
ATOM   3901  CG  LEU A 245     -15.254 -11.940  12.262  1.00  0.99           C  
ATOM   3902  HG  LEU A 245     -14.331 -11.742  11.717  1.00  0.99           H  
ATOM   3903  CD1 LEU A 245     -15.232 -13.401  12.713  1.00  0.99           C  
ATOM   3904 HD11 LEU A 245     -15.148 -14.048  11.840  1.00  0.99           H  
ATOM   3905 HD12 LEU A 245     -14.374 -13.573  13.362  1.00  0.99           H  
ATOM   3906 HD13 LEU A 245     -16.151 -13.643  13.247  1.00  0.99           H  
ATOM   3907  CD2 LEU A 245     -16.439 -11.740  11.316  1.00  0.99           C  
ATOM   3908 HD21 LEU A 245     -16.368 -12.448  10.490  1.00  0.99           H  
ATOM   3909 HD22 LEU A 245     -16.421 -10.730  10.906  1.00  0.99           H  
ATOM   3910 HD23 LEU A 245     -17.374 -11.904  11.851  1.00  0.99           H  
ATOM   3911  N   LEU A 246     -16.454  -8.052  14.737  1.00  0.99           N  
ATOM   3912  H   LEU A 246     -17.173  -8.090  14.029  1.00  0.99           H  
ATOM   3913  CA  LEU A 246     -16.789  -7.343  15.959  1.00  0.99           C  
ATOM   3914  HA  LEU A 246     -15.920  -7.283  16.614  1.00  0.99           H  
ATOM   3915  C   LEU A 246     -17.905  -8.116  16.662  1.00  0.99           C  
ATOM   3916  CB  LEU A 246     -17.233  -5.924  15.567  1.00  0.99           C  
ATOM   3917  HB2 LEU A 246     -16.395  -5.397  15.111  1.00  0.99           H  
ATOM   3918  HB3 LEU A 246     -18.018  -6.007  14.816  1.00  0.99           H  
ATOM   3919  O   LEU A 246     -19.001  -8.243  16.118  1.00  0.99           O  
ATOM   3920  CG  LEU A 246     -17.774  -5.106  16.750  1.00  0.99           C  
ATOM   3921  HG  LEU A 246     -18.499  -5.689  17.319  1.00  0.99           H  
ATOM   3922  CD1 LEU A 246     -16.638  -4.689  17.673  1.00  0.99           C  
ATOM   3923 HD11 LEU A 246     -17.023  -3.988  18.414  1.00  0.99           H  
ATOM   3924 HD12 LEU A 246     -16.239  -5.568  18.180  1.00  0.99           H  
ATOM   3925 HD13 LEU A 246     -15.842  -4.206  17.106  1.00  0.99           H  
ATOM   3926  CD2 LEU A 246     -18.492  -3.858  16.256  1.00  0.99           C  
ATOM   3927 HD21 LEU A 246     -19.285  -4.132  15.560  1.00  0.99           H  
ATOM   3928 HD22 LEU A 246     -18.940  -3.360  17.116  1.00  0.99           H  
ATOM   3929 HD23 LEU A 246     -17.790  -3.178  15.773  1.00  0.99           H  
ATOM   3930  N   HIS A 247     -17.647  -8.612  17.867  1.00  0.98           N  
ATOM   3931  H   HIS A 247     -16.749  -8.431  18.293  1.00  0.98           H  
ATOM   3932  CA  HIS A 247     -18.686  -9.203  18.706  1.00  0.98           C  
ATOM   3933  HA  HIS A 247     -19.503  -9.561  18.079  1.00  0.98           H  
ATOM   3934  C   HIS A 247     -19.249  -8.133  19.647  1.00  0.98           C  
ATOM   3935  CB  HIS A 247     -18.113 -10.415  19.444  1.00  0.98           C  
ATOM   3936  HB2 HIS A 247     -17.365 -10.082  20.163  1.00  0.98           H  
ATOM   3937  HB3 HIS A 247     -17.632 -11.078  18.726  1.00  0.98           H  
ATOM   3938  O   HIS A 247     -18.489  -7.477  20.355  1.00  0.98           O  
ATOM   3939  CG  HIS A 247     -19.179 -11.196  20.159  1.00  0.98           C  
ATOM   3940  CD2 HIS A 247     -19.246 -11.439  21.502  1.00  0.98           C  
ATOM   3941  HD2 HIS A 247     -18.518 -11.123  22.235  1.00  0.98           H  
ATOM   3942  ND1 HIS A 247     -20.270 -11.803  19.577  1.00  0.98           N  
ATOM   3943  HD1 HIS A 247     -20.476 -11.847  18.590  1.00  0.98           H  
ATOM   3944  CE1 HIS A 247     -20.989 -12.379  20.555  1.00  0.98           C  
ATOM   3945  HE1 HIS A 247     -21.898 -12.943  20.404  1.00  0.98           H  
ATOM   3946  NE2 HIS A 247     -20.407 -12.181  21.747  1.00  0.98           N  
ATOM   3947  N   ALA A 248     -20.563  -7.918  19.621  1.00  0.98           N  
ATOM   3948  H   ALA A 248     -21.142  -8.489  19.022  1.00  0.98           H  
ATOM   3949  CA  ALA A 248     -21.229  -6.885  20.406  1.00  0.98           C  
ATOM   3950  HA  ALA A 248     -20.558  -6.034  20.524  1.00  0.98           H  
ATOM   3951  C   ALA A 248     -21.561  -7.405  21.818  1.00  0.98           C  
ATOM   3952  CB  ALA A 248     -22.447  -6.406  19.607  1.00  0.98           C  
ATOM   3953  HB1 ALA A 248     -22.123  -6.003  18.647  1.00  0.98           H  
ATOM   3954  HB2 ALA A 248     -23.123  -7.242  19.431  1.00  0.98           H  
ATOM   3955  HB3 ALA A 248     -22.974  -5.625  20.155  1.00  0.98           H  
ATOM   3956  O   ALA A 248     -22.694  -7.785  22.109  1.00  0.98           O  
ATOM   3957  N   ASP A 249     -20.564  -7.464  22.697  1.00  0.97           N  
ATOM   3958  H   ASP A 249     -19.640  -7.179  22.404  1.00  0.97           H  
ATOM   3959  CA  ASP A 249     -20.652  -8.070  24.036  1.00  0.97           C  
ATOM   3960  HA  ASP A 249     -21.594  -8.612  24.112  1.00  0.97           H  
ATOM   3961  C   ASP A 249     -20.655  -7.073  25.202  1.00  0.97           C  
ATOM   3962  CB  ASP A 249     -19.541  -9.112  24.200  1.00  0.97           C  
ATOM   3963  HB2 ASP A 249     -19.738  -9.906  23.480  1.00  0.97           H  
ATOM   3964  HB3 ASP A 249     -19.615  -9.564  25.189  1.00  0.97           H  
ATOM   3965  O   ASP A 249     -20.631  -7.470  26.369  1.00  0.97           O  
ATOM   3966  CG  ASP A 249     -18.112  -8.583  24.003  1.00  0.97           C  
ATOM   3967  OD1 ASP A 249     -17.934  -7.357  23.796  1.00  0.97           O  
ATOM   3968  OD2 ASP A 249     -17.188  -9.422  24.059  1.00  0.97           O  
ATOM   3969  N   GLN A 250     -20.729  -5.779  24.908  1.00  0.96           N  
ATOM   3970  H   GLN A 250     -20.792  -5.516  23.935  1.00  0.96           H  
ATOM   3971  CA  GLN A 250     -20.618  -4.735  25.915  1.00  0.96           C  
ATOM   3972  HA  GLN A 250     -19.977  -5.108  26.714  1.00  0.96           H  
ATOM   3973  C   GLN A 250     -21.963  -4.394  26.596  1.00  0.96           C  
ATOM   3974  CB  GLN A 250     -19.891  -3.531  25.303  1.00  0.96           C  
ATOM   3975  HB2 GLN A 250     -20.498  -3.076  24.521  1.00  0.96           H  
ATOM   3976  HB3 GLN A 250     -19.753  -2.808  26.107  1.00  0.96           H  
ATOM   3977  O   GLN A 250     -23.007  -5.000  26.334  1.00  0.96           O  
ATOM   3978  CG  GLN A 250     -18.485  -3.835  24.768  1.00  0.96           C  
ATOM   3979  HG2 GLN A 250     -18.045  -2.910  24.393  1.00  0.96           H  
ATOM   3980  HG3 GLN A 250     -18.539  -4.554  23.950  1.00  0.96           H  
ATOM   3981  CD  GLN A 250     -17.556  -4.354  25.851  1.00  0.96           C  
ATOM   3982  NE2 GLN A 250     -17.040  -5.551  25.711  1.00  0.96           N  
ATOM   3983 HE21 GLN A 250     -17.291  -6.131  24.922  1.00  0.96           H  
ATOM   3984 HE22 GLN A 250     -16.373  -5.878  26.395  1.00  0.96           H  
ATOM   3985  OE1 GLN A 250     -17.316  -3.687  26.854  1.00  0.96           O  
ATOM   3986  N   ASP A 251     -21.927  -3.460  27.552  1.00  0.94           N  
ATOM   3987  H   ASP A 251     -21.075  -2.927  27.654  1.00  0.94           H  
ATOM   3988  CA  ASP A 251     -23.095  -2.980  28.301  1.00  0.94           C  
ATOM   3989  HA  ASP A 251     -23.657  -3.837  28.672  1.00  0.94           H  
ATOM   3990  C   ASP A 251     -23.994  -2.104  27.401  1.00  0.94           C  
ATOM   3991  CB  ASP A 251     -22.610  -2.216  29.543  1.00  0.94           C  
ATOM   3992  HB2 ASP A 251     -21.953  -1.411  29.213  1.00  0.94           H  
ATOM   3993  HB3 ASP A 251     -22.024  -2.894  30.163  1.00  0.94           H  
ATOM   3994  O   ASP A 251     -23.558  -1.029  26.978  1.00  0.94           O  
ATOM   3995  CG  ASP A 251     -23.725  -1.608  30.403  1.00  0.94           C  
ATOM   3996  OD1 ASP A 251     -24.911  -1.853  30.083  1.00  0.94           O  
ATOM   3997  OD2 ASP A 251     -23.349  -0.898  31.369  1.00  0.94           O  
ATOM   3998  N   PRO A 252     -25.249  -2.513  27.112  1.00  0.92           N  
ATOM   3999  CA  PRO A 252     -26.137  -1.767  26.223  1.00  0.92           C  
ATOM   4000  HA  PRO A 252     -25.625  -1.662  25.267  1.00  0.92           H  
ATOM   4001  C   PRO A 252     -26.545  -0.379  26.717  1.00  0.92           C  
ATOM   4002  CB  PRO A 252     -27.392  -2.628  26.060  1.00  0.92           C  
ATOM   4003  HB2 PRO A 252     -27.800  -2.547  25.052  1.00  0.92           H  
ATOM   4004  HB3 PRO A 252     -28.143  -2.349  26.799  1.00  0.92           H  
ATOM   4005  O   PRO A 252     -27.072   0.406  25.930  1.00  0.92           O  
ATOM   4006  CG  PRO A 252     -26.893  -4.028  26.357  1.00  0.92           C  
ATOM   4007  HG2 PRO A 252     -27.696  -4.691  26.677  1.00  0.92           H  
ATOM   4008  HG3 PRO A 252     -26.393  -4.406  25.465  1.00  0.92           H  
ATOM   4009  CD  PRO A 252     -25.871  -3.778  27.462  1.00  0.92           C  
ATOM   4010  HD2 PRO A 252     -25.156  -4.600  27.488  1.00  0.92           H  
ATOM   4011  HD3 PRO A 252     -26.373  -3.677  28.424  1.00  0.92           H  
ATOM   4012  N   GLU A 253     -26.349  -0.076  28.003  1.00  0.89           N  
ATOM   4013  H   GLU A 253     -25.940  -0.764  28.619  1.00  0.89           H  
ATOM   4014  CA  GLU A 253     -26.666   1.236  28.578  1.00  0.89           C  
ATOM   4015  HA  GLU A 253     -27.561   1.625  28.092  1.00  0.89           H  
ATOM   4016  C   GLU A 253     -25.559   2.276  28.339  1.00  0.89           C  
ATOM   4017  CB  GLU A 253     -26.972   1.102  30.077  1.00  0.89           C  
ATOM   4018  HB2 GLU A 253     -26.085   0.746  30.601  1.00  0.89           H  
ATOM   4019  HB3 GLU A 253     -27.223   2.093  30.456  1.00  0.89           H  
ATOM   4020  O   GLU A 253     -25.724   3.455  28.662  1.00  0.89           O  
ATOM   4021  CG  GLU A 253     -28.155   0.159  30.362  1.00  0.89           C  
ATOM   4022  HG2 GLU A 253     -28.959   0.402  29.667  1.00  0.89           H  
ATOM   4023  HG3 GLU A 253     -27.852  -0.871  30.175  1.00  0.89           H  
ATOM   4024  CD  GLU A 253     -28.696   0.281  31.798  1.00  0.89           C  
ATOM   4025  OE1 GLU A 253     -29.868  -0.120  32.001  1.00  0.89           O  
ATOM   4026  OE2 GLU A 253     -28.001   0.844  32.675  1.00  0.89           O  
ATOM   4027  N   ARG A 254     -24.422   1.860  27.767  1.00  0.91           N  
ATOM   4028  H   ARG A 254     -24.368   0.891  27.486  1.00  0.91           H  
ATOM   4029  CA  ARG A 254     -23.251   2.708  27.529  1.00  0.91           C  
ATOM   4030  HA  ARG A 254     -23.411   3.666  28.025  1.00  0.91           H  
ATOM   4031  C   ARG A 254     -23.069   3.005  26.044  1.00  0.91           C  
ATOM   4032  CB  ARG A 254     -22.011   2.050  28.150  1.00  0.91           C  
ATOM   4033  HB2 ARG A 254     -21.121   2.621  27.886  1.00  0.91           H  
ATOM   4034  HB3 ARG A 254     -21.914   1.043  27.743  1.00  0.91           H  
ATOM   4035  O   ARG A 254     -23.462   2.243  25.167  1.00  0.91           O  
ATOM   4036  CG  ARG A 254     -22.126   1.969  29.679  1.00  0.91           C  
ATOM   4037  HG2 ARG A 254     -22.189   2.976  30.091  1.00  0.91           H  
ATOM   4038  HG3 ARG A 254     -23.032   1.426  29.950  1.00  0.91           H  
ATOM   4039  CD  ARG A 254     -20.929   1.243  30.294  1.00  0.91           C  
ATOM   4040  HD2 ARG A 254     -20.851   0.251  29.850  1.00  0.91           H  
ATOM   4041  HD3 ARG A 254     -20.007   1.779  30.067  1.00  0.91           H  
ATOM   4042  NE  ARG A 254     -21.113   1.097  31.743  1.00  0.91           N  
ATOM   4043  HE  ARG A 254     -22.023   0.745  32.002  1.00  0.91           H  
ATOM   4044  NH1 ARG A 254     -18.919   1.258  32.411  1.00  0.91           N  
ATOM   4045 HH11 ARG A 254     -18.235   1.294  33.154  1.00  0.91           H  
ATOM   4046 HH12 ARG A 254     -18.663   1.486  31.461  1.00  0.91           H  
ATOM   4047  NH2 ARG A 254     -20.519   1.052  33.933  1.00  0.91           N  
ATOM   4048 HH21 ARG A 254     -21.495   0.901  34.145  1.00  0.91           H  
ATOM   4049 HH22 ARG A 254     -19.821   1.037  34.663  1.00  0.91           H  
ATOM   4050  CZ  ARG A 254     -20.186   1.145  32.680  1.00  0.91           C  
ATOM   4051  N   THR A 255     -22.439   4.145  25.769  1.00  0.91           N  
ATOM   4052  H   THR A 255     -22.101   4.692  26.547  1.00  0.91           H  
ATOM   4053  CA  THR A 255     -22.014   4.537  24.420  1.00  0.91           C  
ATOM   4054  HA  THR A 255     -22.538   3.934  23.678  1.00  0.91           H  
ATOM   4055  C   THR A 255     -20.521   4.283  24.261  1.00  0.91           C  
ATOM   4056  CB  THR A 255     -22.356   6.004  24.143  1.00  0.91           C  
ATOM   4057  HB  THR A 255     -21.858   6.641  24.874  1.00  0.91           H  
ATOM   4058  O   THR A 255     -19.728   4.643  25.136  1.00  0.91           O  
ATOM   4059  CG2 THR A 255     -21.966   6.443  22.736  1.00  0.91           C  
ATOM   4060 HG21 THR A 255     -22.400   5.751  22.015  1.00  0.91           H  
ATOM   4061 HG22 THR A 255     -20.881   6.457  22.626  1.00  0.91           H  
ATOM   4062 HG23 THR A 255     -22.347   7.447  22.549  1.00  0.91           H  
ATOM   4063  OG1 THR A 255     -23.749   6.181  24.246  1.00  0.91           O  
ATOM   4064  HG1 THR A 255     -24.077   5.604  24.939  1.00  0.91           H  
ATOM   4065  N   TYR A 256     -20.133   3.694  23.134  1.00  0.97           N  
ATOM   4066  H   TYR A 256     -20.825   3.458  22.437  1.00  0.97           H  
ATOM   4067  CA  TYR A 256     -18.746   3.380  22.810  1.00  0.97           C  
ATOM   4068  HA  TYR A 256     -18.089   3.672  23.629  1.00  0.97           H  
ATOM   4069  C   TYR A 256     -18.341   4.164  21.572  1.00  0.97           C  
ATOM   4070  CB  TYR A 256     -18.599   1.869  22.599  1.00  0.97           C  
ATOM   4071  HB2 TYR A 256     -17.564   1.641  22.347  1.00  0.97           H  
ATOM   4072  HB3 TYR A 256     -19.218   1.567  21.754  1.00  0.97           H  
ATOM   4073  O   TYR A 256     -19.088   4.216  20.600  1.00  0.97           O  
ATOM   4074  CG  TYR A 256     -19.005   1.066  23.817  1.00  0.97           C  
ATOM   4075  CD1 TYR A 256     -18.052   0.788  24.813  1.00  0.97           C  
ATOM   4076  HD1 TYR A 256     -17.024   1.089  24.675  1.00  0.97           H  
ATOM   4077  CD2 TYR A 256     -20.345   0.661  23.988  1.00  0.97           C  
ATOM   4078  HD2 TYR A 256     -21.083   0.886  23.233  1.00  0.97           H  
ATOM   4079  CE1 TYR A 256     -18.438   0.129  25.992  1.00  0.97           C  
ATOM   4080  HE1 TYR A 256     -17.705  -0.074  26.759  1.00  0.97           H  
ATOM   4081  CE2 TYR A 256     -20.737   0.010  25.173  1.00  0.97           C  
ATOM   4082  HE2 TYR A 256     -21.767  -0.274  25.329  1.00  0.97           H  
ATOM   4083  OH  TYR A 256     -20.139  -0.837  27.350  1.00  0.97           O  
ATOM   4084  HH  TYR A 256     -19.366  -1.056  27.874  1.00  0.97           H  
ATOM   4085  CZ  TYR A 256     -19.785  -0.240  26.182  1.00  0.97           C  
ATOM   4086  N   TYR A 257     -17.168   4.781  21.583  1.00  0.97           N  
ATOM   4087  H   TYR A 257     -16.591   4.769  22.411  1.00  0.97           H  
ATOM   4088  CA  TYR A 257     -16.662   5.476  20.410  1.00  0.97           C  
ATOM   4089  HA  TYR A 257     -17.496   5.741  19.760  1.00  0.97           H  
ATOM   4090  C   TYR A 257     -15.758   4.560  19.591  1.00  0.97           C  
ATOM   4091  CB  TYR A 257     -15.994   6.790  20.822  1.00  0.97           C  
ATOM   4092  HB2 TYR A 257     -15.633   7.292  19.925  1.00  0.97           H  
ATOM   4093  HB3 TYR A 257     -15.121   6.558  21.433  1.00  0.97           H  
ATOM   4094  O   TYR A 257     -14.989   3.764  20.133  1.00  0.97           O  
ATOM   4095  CG  TYR A 257     -16.902   7.754  21.577  1.00  0.97           C  
ATOM   4096  CD1 TYR A 257     -18.216   8.015  21.134  1.00  0.97           C  
ATOM   4097  HD1 TYR A 257     -18.588   7.537  20.240  1.00  0.97           H  
ATOM   4098  CD2 TYR A 257     -16.426   8.395  22.735  1.00  0.97           C  
ATOM   4099  HD2 TYR A 257     -15.426   8.192  23.089  1.00  0.97           H  
ATOM   4100  CE1 TYR A 257     -19.044   8.908  21.846  1.00  0.97           C  
ATOM   4101  HE1 TYR A 257     -20.050   9.117  21.516  1.00  0.97           H  
ATOM   4102  CE2 TYR A 257     -17.242   9.299  23.439  1.00  0.97           C  
ATOM   4103  HE2 TYR A 257     -16.866   9.775  24.333  1.00  0.97           H  
ATOM   4104  OH  TYR A 257     -19.322  10.452  23.676  1.00  0.97           O  
ATOM   4105  HH  TYR A 257     -18.819  10.868  24.379  1.00  0.97           H  
ATOM   4106  CZ  TYR A 257     -18.550   9.565  22.992  1.00  0.97           C  
ATOM   4107  N   MET A 258     -15.838   4.695  18.274  1.00  0.98           N  
ATOM   4108  H   MET A 258     -16.472   5.397  17.921  1.00  0.98           H  
ATOM   4109  CA  MET A 258     -14.794   4.237  17.364  1.00  0.98           C  
ATOM   4110  HA  MET A 258     -14.127   3.561  17.899  1.00  0.98           H  
ATOM   4111  C   MET A 258     -13.966   5.436  16.934  1.00  0.98           C  
ATOM   4112  CB  MET A 258     -15.380   3.453  16.187  1.00  0.98           C  
ATOM   4113  HB2 MET A 258     -14.563   3.037  15.598  1.00  0.98           H  
ATOM   4114  HB3 MET A 258     -15.970   2.633  16.595  1.00  0.98           H  
ATOM   4115  O   MET A 258     -14.503   6.535  16.804  1.00  0.98           O  
ATOM   4116  CG  MET A 258     -16.269   4.290  15.266  1.00  0.98           C  
ATOM   4117  HG2 MET A 258     -17.035   4.780  15.867  1.00  0.98           H  
ATOM   4118  HG3 MET A 258     -15.660   5.058  14.788  1.00  0.98           H  
ATOM   4119  SD  MET A 258     -17.105   3.339  13.973  1.00  0.98           S  
ATOM   4120  CE  MET A 258     -18.323   2.440  14.973  1.00  0.98           C  
ATOM   4121  HE1 MET A 258     -18.951   3.147  15.516  1.00  0.98           H  
ATOM   4122  HE2 MET A 258     -17.821   1.777  15.677  1.00  0.98           H  
ATOM   4123  HE3 MET A 258     -18.949   1.842  14.311  1.00  0.98           H  
ATOM   4124  N   ALA A 259     -12.670   5.242  16.737  1.00  0.99           N  
ATOM   4125  H   ALA A 259     -12.292   4.308  16.816  1.00  0.99           H  
ATOM   4126  CA  ALA A 259     -11.757   6.328  16.426  1.00  0.99           C  
ATOM   4127  HA  ALA A 259     -12.328   7.183  16.064  1.00  0.99           H  
ATOM   4128  C   ALA A 259     -10.779   5.920  15.332  1.00  0.99           C  
ATOM   4129  CB  ALA A 259     -11.025   6.737  17.706  1.00  0.99           C  
ATOM   4130  HB1 ALA A 259     -10.360   5.929  18.013  1.00  0.99           H  
ATOM   4131  HB2 ALA A 259     -11.739   6.936  18.505  1.00  0.99           H  
ATOM   4132  HB3 ALA A 259     -10.433   7.633  17.517  1.00  0.99           H  
ATOM   4133  O   ALA A 259     -10.298   4.785  15.344  1.00  0.99           O  
ATOM   4134  N   ALA A 260     -10.450   6.862  14.446  1.00  0.99           N  
ATOM   4135  H   ALA A 260     -10.904   7.762  14.511  1.00  0.99           H  
ATOM   4136  CA  ALA A 260      -9.320   6.742  13.534  1.00  0.99           C  
ATOM   4137  HA  ALA A 260      -8.792   5.825  13.795  1.00  0.99           H  
ATOM   4138  C   ALA A 260      -8.348   7.915  13.722  1.00  0.99           C  
ATOM   4139  CB  ALA A 260      -9.791   6.586  12.085  1.00  0.99           C  
ATOM   4140  HB1 ALA A 260     -10.541   5.797  12.016  1.00  0.99           H  
ATOM   4141  HB2 ALA A 260      -8.942   6.321  11.455  1.00  0.99           H  
ATOM   4142  HB3 ALA A 260     -10.220   7.518  11.717  1.00  0.99           H  
ATOM   4143  O   ALA A 260      -8.770   9.074  13.759  1.00  0.99           O  
ATOM   4144  N   ARG A 261      -7.055   7.611  13.855  1.00  0.98           N  
ATOM   4145  H   ARG A 261      -6.798   6.640  13.744  1.00  0.98           H  
ATOM   4146  CA  ARG A 261      -5.971   8.582  14.072  1.00  0.98           C  
ATOM   4147  HA  ARG A 261      -6.353   9.596  13.951  1.00  0.98           H  
ATOM   4148  C   ARG A 261      -4.874   8.377  13.037  1.00  0.98           C  
ATOM   4149  CB  ARG A 261      -5.413   8.426  15.497  1.00  0.98           C  
ATOM   4150  HB2 ARG A 261      -6.224   8.582  16.208  1.00  0.98           H  
ATOM   4151  HB3 ARG A 261      -5.036   7.410  15.611  1.00  0.98           H  
ATOM   4152  O   ARG A 261      -4.526   7.237  12.747  1.00  0.98           O  
ATOM   4153  CG  ARG A 261      -4.268   9.404  15.815  1.00  0.98           C  
ATOM   4154  HG2 ARG A 261      -3.460   9.272  15.095  1.00  0.98           H  
ATOM   4155  HG3 ARG A 261      -4.624  10.432  15.750  1.00  0.98           H  
ATOM   4156  CD  ARG A 261      -3.668   9.146  17.196  1.00  0.98           C  
ATOM   4157  HD2 ARG A 261      -2.761   9.743  17.291  1.00  0.98           H  
ATOM   4158  HD3 ARG A 261      -3.394   8.093  17.269  1.00  0.98           H  
ATOM   4159  NE  ARG A 261      -4.605   9.515  18.269  1.00  0.98           N  
ATOM   4160  HE  ARG A 261      -5.412  10.058  17.998  1.00  0.98           H  
ATOM   4161  NH1 ARG A 261      -3.455   8.526  20.000  1.00  0.98           N  
ATOM   4162 HH11 ARG A 261      -3.416   8.203  20.956  1.00  0.98           H  
ATOM   4163 HH12 ARG A 261      -2.867   8.034  19.341  1.00  0.98           H  
ATOM   4164  NH2 ARG A 261      -5.310   9.701  20.412  1.00  0.98           N  
ATOM   4165 HH21 ARG A 261      -5.174   9.527  21.397  1.00  0.98           H  
ATOM   4166 HH22 ARG A 261      -6.072  10.275  20.080  1.00  0.98           H  
ATOM   4167  CZ  ARG A 261      -4.446   9.247  19.551  1.00  0.98           C  
ATOM   4168  N   ALA A 262      -4.302   9.471  12.546  1.00  0.98           N  
ATOM   4169  H   ALA A 262      -4.639  10.376  12.840  1.00  0.98           H  
ATOM   4170  CA  ALA A 262      -3.146   9.439  11.658  1.00  0.98           C  
ATOM   4171  HA  ALA A 262      -3.405   8.905  10.743  1.00  0.98           H  
ATOM   4172  C   ALA A 262      -1.935   8.712  12.267  1.00  0.98           C  
ATOM   4173  CB  ALA A 262      -2.809  10.879  11.269  1.00  0.98           C  
ATOM   4174  HB1 ALA A 262      -3.661  11.339  10.768  1.00  0.98           H  
ATOM   4175  HB2 ALA A 262      -2.566  11.458  12.160  1.00  0.98           H  
ATOM   4176  HB3 ALA A 262      -1.951  10.888  10.596  1.00  0.98           H  
ATOM   4177  O   ALA A 262      -1.618   8.899  13.442  1.00  0.98           O  
ATOM   4178  N   TYR A 263      -1.249   7.921  11.443  1.00  0.97           N  
ATOM   4179  H   TYR A 263      -1.610   7.776  10.511  1.00  0.97           H  
ATOM   4180  CA  TYR A 263       0.114   7.452  11.670  1.00  0.97           C  
ATOM   4181  HA  TYR A 263       0.406   7.705  12.689  1.00  0.97           H  
ATOM   4182  C   TYR A 263       1.062   8.172  10.696  1.00  0.97           C  
ATOM   4183  CB  TYR A 263       0.185   5.923  11.541  1.00  0.97           C  
ATOM   4184  HB2 TYR A 263      -0.346   5.470  12.378  1.00  0.97           H  
ATOM   4185  HB3 TYR A 263      -0.347   5.626  10.637  1.00  0.97           H  
ATOM   4186  O   TYR A 263       0.798   8.228   9.495  1.00  0.97           O  
ATOM   4187  CG  TYR A 263       1.600   5.367  11.492  1.00  0.97           C  
ATOM   4188  CD1 TYR A 263       2.053   4.673  10.353  1.00  0.97           C  
ATOM   4189  HD1 TYR A 263       1.396   4.489   9.516  1.00  0.97           H  
ATOM   4190  CD2 TYR A 263       2.489   5.589  12.563  1.00  0.97           C  
ATOM   4191  HD2 TYR A 263       2.146   6.095  13.454  1.00  0.97           H  
ATOM   4192  CE1 TYR A 263       3.384   4.231  10.270  1.00  0.97           C  
ATOM   4193  HE1 TYR A 263       3.750   3.731   9.386  1.00  0.97           H  
ATOM   4194  CE2 TYR A 263       3.831   5.173  12.472  1.00  0.97           C  
ATOM   4195  HE2 TYR A 263       4.516   5.372  13.283  1.00  0.97           H  
ATOM   4196  OH  TYR A 263       5.566   4.075  11.229  1.00  0.97           O  
ATOM   4197  HH  TYR A 263       6.119   4.414  11.936  1.00  0.97           H  
ATOM   4198  CZ  TYR A 263       4.280   4.495  11.321  1.00  0.97           C  
ATOM   4199  N   GLN A 264       2.148   8.745  11.215  1.00  0.96           N  
ATOM   4200  H   GLN A 264       2.305   8.644  12.207  1.00  0.96           H  
ATOM   4201  CA  GLN A 264       3.162   9.477  10.460  1.00  0.96           C  
ATOM   4202  HA  GLN A 264       3.159   9.110   9.433  1.00  0.96           H  
ATOM   4203  C   GLN A 264       4.553   9.221  11.054  1.00  0.96           C  
ATOM   4204  CB  GLN A 264       2.808  10.979  10.457  1.00  0.96           C  
ATOM   4205  HB2 GLN A 264       1.834  11.109   9.985  1.00  0.96           H  
ATOM   4206  HB3 GLN A 264       2.733  11.339  11.483  1.00  0.96           H  
ATOM   4207  O   GLN A 264       4.796   9.504  12.228  1.00  0.96           O  
ATOM   4208  CG  GLN A 264       3.839  11.841   9.710  1.00  0.96           C  
ATOM   4209  HG2 GLN A 264       3.493  12.874   9.667  1.00  0.96           H  
ATOM   4210  HG3 GLN A 264       4.787  11.825  10.249  1.00  0.96           H  
ATOM   4211  CD  GLN A 264       4.056  11.335   8.295  1.00  0.96           C  
ATOM   4212  NE2 GLN A 264       3.090  11.490   7.418  1.00  0.96           N  
ATOM   4213 HE21 GLN A 264       2.227  11.928   7.708  1.00  0.96           H  
ATOM   4214 HE22 GLN A 264       3.169  10.938   6.576  1.00  0.96           H  
ATOM   4215  OE1 GLN A 264       5.042  10.691   7.981  1.00  0.96           O  
ATOM   4216  N   SER A 265       5.478   8.718  10.234  1.00  0.91           N  
ATOM   4217  H   SER A 265       5.224   8.510   9.279  1.00  0.91           H  
ATOM   4218  CA  SER A 265       6.855   8.409  10.635  1.00  0.91           C  
ATOM   4219  HA  SER A 265       6.891   8.301  11.719  1.00  0.91           H  
ATOM   4220  C   SER A 265       7.875   9.490  10.266  1.00  0.91           C  
ATOM   4221  CB  SER A 265       7.276   7.065  10.037  1.00  0.91           C  
ATOM   4222  HB2 SER A 265       8.309   6.842  10.305  1.00  0.91           H  
ATOM   4223  HB3 SER A 265       6.636   6.281  10.443  1.00  0.91           H  
ATOM   4224  O   SER A 265       8.972   9.475  10.824  1.00  0.91           O  
ATOM   4225  OG  SER A 265       7.147   7.089   8.633  1.00  0.91           O  
ATOM   4226  HG  SER A 265       6.608   6.323   8.423  1.00  0.91           H  
ATOM   4227  N   GLY A 266       7.564  10.416   9.354  1.00  0.87           N  
ATOM   4228  H   GLY A 266       6.647  10.376   8.931  1.00  0.87           H  
ATOM   4229  CA  GLY A 266       8.453  11.507   8.933  1.00  0.87           C  
ATOM   4230  HA2 GLY A 266       8.430  11.611   7.848  1.00  0.87           H  
ATOM   4231  HA3 GLY A 266       9.483  11.268   9.198  1.00  0.87           H  
ATOM   4232  C   GLY A 266       8.110  12.870   9.534  1.00  0.87           C  
ATOM   4233  O   GLY A 266       7.051  13.067  10.126  1.00  0.87           O  
ATOM   4234  N   ASN A 267       9.024  13.829   9.368  1.00  0.87           N  
ATOM   4235  H   ASN A 267       9.845  13.626   8.815  1.00  0.87           H  
ATOM   4236  CA  ASN A 267       8.858  15.199   9.856  1.00  0.87           C  
ATOM   4237  HA  ASN A 267       8.156  15.194  10.689  1.00  0.87           H  
ATOM   4238  C   ASN A 267       8.250  16.093   8.767  1.00  0.87           C  
ATOM   4239  CB  ASN A 267      10.201  15.724  10.384  1.00  0.87           C  
ATOM   4240  HB2 ASN A 267      10.622  15.013  11.095  1.00  0.87           H  
ATOM   4241  HB3 ASN A 267      10.898  15.851   9.556  1.00  0.87           H  
ATOM   4242  O   ASN A 267       8.951  16.856   8.106  1.00  0.87           O  
ATOM   4243  CG  ASN A 267      10.024  17.049  11.108  1.00  0.87           C  
ATOM   4244  ND2 ASN A 267      11.035  17.883  11.138  1.00  0.87           N  
ATOM   4245 HD21 ASN A 267      10.840  18.775  11.571  1.00  0.87           H  
ATOM   4246 HD22 ASN A 267      11.863  17.703  10.589  1.00  0.87           H  
ATOM   4247  OD1 ASN A 267       8.997  17.335  11.697  1.00  0.87           O  
ATOM   4248  N   ILE A 268       6.952  15.932   8.546  1.00  0.91           N  
ATOM   4249  H   ILE A 268       6.435  15.317   9.159  1.00  0.91           H  
ATOM   4250  CA  ILE A 268       6.174  16.702   7.576  1.00  0.91           C  
ATOM   4251  HA  ILE A 268       6.721  17.603   7.298  1.00  0.91           H  
ATOM   4252  C   ILE A 268       4.863  17.145   8.212  1.00  0.91           C  
ATOM   4253  CB  ILE A 268       5.900  15.877   6.307  1.00  0.91           C  
ATOM   4254  HB  ILE A 268       5.296  16.501   5.649  1.00  0.91           H  
ATOM   4255  O   ILE A 268       4.402  16.507   9.156  1.00  0.91           O  
ATOM   4256  CG1 ILE A 268       5.101  14.597   6.641  1.00  0.91           C  
ATOM   4257 HG12 ILE A 268       4.225  14.842   7.240  1.00  0.91           H  
ATOM   4258 HG13 ILE A 268       5.715  13.888   7.197  1.00  0.91           H  
ATOM   4259  CG2 ILE A 268       7.205  15.551   5.557  1.00  0.91           C  
ATOM   4260 HG21 ILE A 268       7.790  16.462   5.432  1.00  0.91           H  
ATOM   4261 HG22 ILE A 268       6.989  15.144   4.569  1.00  0.91           H  
ATOM   4262 HG23 ILE A 268       7.799  14.832   6.121  1.00  0.91           H  
ATOM   4263  CD1 ILE A 268       4.587  13.947   5.377  1.00  0.91           C  
ATOM   4264 HD11 ILE A 268       3.808  13.231   5.639  1.00  0.91           H  
ATOM   4265 HD12 ILE A 268       5.402  13.441   4.860  1.00  0.91           H  
ATOM   4266 HD13 ILE A 268       4.173  14.725   4.736  1.00  0.91           H  
ATOM   4267  N   ASP A 269       4.230  18.174   7.661  1.00  0.94           N  
ATOM   4268  H   ASP A 269       4.672  18.715   6.932  1.00  0.94           H  
ATOM   4269  CA  ASP A 269       2.894  18.565   8.096  1.00  0.94           C  
ATOM   4270  HA  ASP A 269       2.892  18.599   9.185  1.00  0.94           H  
ATOM   4271  C   ASP A 269       1.849  17.530   7.662  1.00  0.94           C  
ATOM   4272  CB  ASP A 269       2.543  19.969   7.595  1.00  0.94           C  
ATOM   4273  HB2 ASP A 269       2.635  19.999   6.510  1.00  0.94           H  
ATOM   4274  HB3 ASP A 269       1.507  20.183   7.857  1.00  0.94           H  
ATOM   4275  O   ASP A 269       1.879  16.980   6.554  1.00  0.94           O  
ATOM   4276  CG  ASP A 269       3.415  21.056   8.228  1.00  0.94           C  
ATOM   4277  OD1 ASP A 269       3.798  20.886   9.407  1.00  0.94           O  
ATOM   4278  OD2 ASP A 269       3.669  22.055   7.525  1.00  0.94           O  
ATOM   4279  N   PHE A 270       0.912  17.248   8.562  1.00  0.96           N  
ATOM   4280  H   PHE A 270       0.941  17.726   9.451  1.00  0.96           H  
ATOM   4281  CA  PHE A 270      -0.192  16.324   8.339  1.00  0.96           C  
ATOM   4282  HA  PHE A 270      -0.557  16.459   7.321  1.00  0.96           H  
ATOM   4283  C   PHE A 270      -1.342  16.610   9.302  1.00  0.96           C  
ATOM   4284  CB  PHE A 270       0.282  14.872   8.499  1.00  0.96           C  
ATOM   4285  HB2 PHE A 270      -0.522  14.240   8.123  1.00  0.96           H  
ATOM   4286  HB3 PHE A 270       1.149  14.699   7.861  1.00  0.96           H  
ATOM   4287  O   PHE A 270      -1.195  17.334  10.290  1.00  0.96           O  
ATOM   4288  CG  PHE A 270       0.623  14.452   9.918  1.00  0.96           C  
ATOM   4289  CD1 PHE A 270       1.846  14.852  10.473  1.00  0.96           C  
ATOM   4290  HD1 PHE A 270       2.528  15.439   9.876  1.00  0.96           H  
ATOM   4291  CD2 PHE A 270      -0.268  13.684  10.692  1.00  0.96           C  
ATOM   4292  HD2 PHE A 270      -1.212  13.361  10.279  1.00  0.96           H  
ATOM   4293  CE1 PHE A 270       2.186  14.522  11.792  1.00  0.96           C  
ATOM   4294  HE1 PHE A 270       3.127  14.855  12.204  1.00  0.96           H  
ATOM   4295  CE2 PHE A 270       0.070  13.344  12.015  1.00  0.96           C  
ATOM   4296  HE2 PHE A 270      -0.606  12.755  12.617  1.00  0.96           H  
ATOM   4297  CZ  PHE A 270       1.285  13.781  12.568  1.00  0.96           C  
ATOM   4298  HZ  PHE A 270       1.519  13.560  13.599  1.00  0.96           H  
ATOM   4299  N   ASN A 271      -2.500  16.005   9.039  1.00  0.96           N  
ATOM   4300  H   ASN A 271      -2.582  15.411   8.227  1.00  0.96           H  
ATOM   4301  CA  ASN A 271      -3.642  16.129   9.928  1.00  0.96           C  
ATOM   4302  HA  ASN A 271      -3.689  17.157  10.286  1.00  0.96           H  
ATOM   4303  C   ASN A 271      -3.455  15.220  11.158  1.00  0.96           C  
ATOM   4304  CB  ASN A 271      -4.932  15.876   9.134  1.00  0.96           C  
ATOM   4305  HB2 ASN A 271      -4.932  16.499   8.239  1.00  0.96           H  
ATOM   4306  HB3 ASN A 271      -5.005  14.832   8.830  1.00  0.96           H  
ATOM   4307  O   ASN A 271      -3.830  14.049  11.144  1.00  0.96           O  
ATOM   4308  CG  ASN A 271      -6.150  16.234   9.954  1.00  0.96           C  
ATOM   4309  ND2 ASN A 271      -7.244  16.575   9.329  1.00  0.96           N  
ATOM   4310 HD21 ASN A 271      -7.157  16.764   8.341  1.00  0.96           H  
ATOM   4311 HD22 ASN A 271      -7.967  17.023   9.873  1.00  0.96           H  
ATOM   4312  OD1 ASN A 271      -6.123  16.252  11.173  1.00  0.96           O  
ATOM   4313  N   ASN A 272      -2.878  15.770  12.231  1.00  0.95           N  
ATOM   4314  H   ASN A 272      -2.494  16.697  12.117  1.00  0.95           H  
ATOM   4315  CA  ASN A 272      -2.622  15.066  13.496  1.00  0.95           C  
ATOM   4316  HA  ASN A 272      -2.383  14.032  13.250  1.00  0.95           H  
ATOM   4317  C   ASN A 272      -3.848  14.997  14.430  1.00  0.95           C  
ATOM   4318  CB  ASN A 272      -1.392  15.684  14.177  1.00  0.95           C  
ATOM   4319  HB2 ASN A 272      -1.655  16.661  14.584  1.00  0.95           H  
ATOM   4320  HB3 ASN A 272      -0.598  15.819  13.442  1.00  0.95           H  
ATOM   4321  O   ASN A 272      -3.737  15.051  15.656  1.00  0.95           O  
ATOM   4322  CG  ASN A 272      -0.842  14.814  15.299  1.00  0.95           C  
ATOM   4323  ND2 ASN A 272       0.104  15.328  16.046  1.00  0.95           N  
ATOM   4324 HD21 ASN A 272       0.577  14.670  16.649  1.00  0.95           H  
ATOM   4325 HD22 ASN A 272       0.473  16.242  15.826  1.00  0.95           H  
ATOM   4326  OD1 ASN A 272      -1.198  13.662  15.497  1.00  0.95           O  
ATOM   4327  N   SER A 273      -5.049  14.947  13.864  1.00  0.95           N  
ATOM   4328  H   SER A 273      -5.105  14.875  12.858  1.00  0.95           H  
ATOM   4329  CA  SER A 273      -6.281  14.853  14.641  1.00  0.95           C  
ATOM   4330  HA  SER A 273      -6.097  15.192  15.661  1.00  0.95           H  
ATOM   4331  C   SER A 273      -6.780  13.406  14.739  1.00  0.95           C  
ATOM   4332  CB  SER A 273      -7.320  15.805  14.061  1.00  0.95           C  
ATOM   4333  HB2 SER A 273      -6.889  16.793  13.903  1.00  0.95           H  
ATOM   4334  HB3 SER A 273      -8.172  15.887  14.735  1.00  0.95           H  
ATOM   4335  O   SER A 273      -6.106  12.434  14.386  1.00  0.95           O  
ATOM   4336  OG  SER A 273      -7.731  15.254  12.853  1.00  0.95           O  
ATOM   4337  HG  SER A 273      -7.156  15.601  12.167  1.00  0.95           H  
ATOM   4338  N   THR A 274      -7.970  13.235  15.308  1.00  0.97           N  
ATOM   4339  H   THR A 274      -8.510  14.060  15.527  1.00  0.97           H  
ATOM   4340  CA  THR A 274      -8.656  11.948  15.425  1.00  0.97           C  
ATOM   4341  HA  THR A 274      -8.215  11.232  14.732  1.00  0.97           H  
ATOM   4342  C   THR A 274     -10.114  12.157  15.034  1.00  0.97           C  
ATOM   4343  CB  THR A 274      -8.506  11.400  16.854  1.00  0.97           C  
ATOM   4344  HB  THR A 274      -8.888  12.138  17.560  1.00  0.97           H  
ATOM   4345  O   THR A 274     -10.775  13.044  15.571  1.00  0.97           O  
ATOM   4346  CG2 THR A 274      -9.233  10.079  17.085  1.00  0.97           C  
ATOM   4347 HG21 THR A 274      -8.872   9.327  16.383  1.00  0.97           H  
ATOM   4348 HG22 THR A 274      -9.048   9.737  18.104  1.00  0.97           H  
ATOM   4349 HG23 THR A 274     -10.307  10.212  16.953  1.00  0.97           H  
ATOM   4350  OG1 THR A 274      -7.132  11.172  17.129  1.00  0.97           O  
ATOM   4351  HG1 THR A 274      -6.659  11.640  16.437  1.00  0.97           H  
ATOM   4352  N   THR A 275     -10.620  11.356  14.098  1.00  0.98           N  
ATOM   4353  H   THR A 275     -10.035  10.611  13.747  1.00  0.98           H  
ATOM   4354  CA  THR A 275     -12.054  11.311  13.769  1.00  0.98           C  
ATOM   4355  HA  THR A 275     -12.498  12.280  13.999  1.00  0.98           H  
ATOM   4356  C   THR A 275     -12.759  10.285  14.648  1.00  0.98           C  
ATOM   4357  CB  THR A 275     -12.298  11.065  12.275  1.00  0.98           C  
ATOM   4358  HB  THR A 275     -11.876  11.901  11.717  1.00  0.98           H  
ATOM   4359  O   THR A 275     -12.148   9.295  15.058  1.00  0.98           O  
ATOM   4360  CG2 THR A 275     -11.677   9.771  11.763  1.00  0.98           C  
ATOM   4361 HG21 THR A 275     -11.945   9.628  10.716  1.00  0.98           H  
ATOM   4362 HG22 THR A 275     -10.591   9.830  11.831  1.00  0.98           H  
ATOM   4363 HG23 THR A 275     -12.035   8.921  12.345  1.00  0.98           H  
ATOM   4364  OG1 THR A 275     -13.670  10.990  11.999  1.00  0.98           O  
ATOM   4365  HG1 THR A 275     -14.027  11.881  11.973  1.00  0.98           H  
ATOM   4366  N   ILE A 276     -14.030  10.539  14.967  1.00  0.98           N  
ATOM   4367  H   ILE A 276     -14.499  11.284  14.471  1.00  0.98           H  
ATOM   4368  CA  ILE A 276     -14.838   9.705  15.859  1.00  0.98           C  
ATOM   4369  HA  ILE A 276     -14.281   8.795  16.078  1.00  0.98           H  
ATOM   4370  C   ILE A 276     -16.130   9.280  15.166  1.00  0.98           C  
ATOM   4371  CB  ILE A 276     -15.125  10.421  17.202  1.00  0.98           C  
ATOM   4372  HB  ILE A 276     -15.587  11.382  16.980  1.00  0.98           H  
ATOM   4373  O   ILE A 276     -16.806  10.090  14.536  1.00  0.98           O  
ATOM   4374  CG1 ILE A 276     -13.849  10.701  18.023  1.00  0.98           C  
ATOM   4375 HG12 ILE A 276     -14.124  11.336  18.865  1.00  0.98           H  
ATOM   4376 HG13 ILE A 276     -13.147  11.257  17.402  1.00  0.98           H  
ATOM   4377  CG2 ILE A 276     -16.113   9.622  18.068  1.00  0.98           C  
ATOM   4378 HG21 ILE A 276     -17.115   9.678  17.645  1.00  0.98           H  
ATOM   4379 HG22 ILE A 276     -15.807   8.577  18.111  1.00  0.98           H  
ATOM   4380 HG23 ILE A 276     -16.140  10.023  19.082  1.00  0.98           H  
ATOM   4381  CD1 ILE A 276     -13.126   9.471  18.582  1.00  0.98           C  
ATOM   4382 HD11 ILE A 276     -12.855   8.807  17.762  1.00  0.98           H  
ATOM   4383 HD12 ILE A 276     -13.756   8.940  19.295  1.00  0.98           H  
ATOM   4384 HD13 ILE A 276     -12.216   9.790  19.091  1.00  0.98           H  
ATOM   4385  N   GLY A 277     -16.496   8.017  15.369  1.00  0.98           N  
ATOM   4386  H   GLY A 277     -15.861   7.450  15.913  1.00  0.98           H  
ATOM   4387  CA  GLY A 277     -17.835   7.478  15.159  1.00  0.98           C  
ATOM   4388  HA2 GLY A 277     -17.800   6.668  14.431  1.00  0.98           H  
ATOM   4389  HA3 GLY A 277     -18.498   8.252  14.773  1.00  0.98           H  
ATOM   4390  C   GLY A 277     -18.415   6.946  16.471  1.00  0.98           C  
ATOM   4391  O   GLY A 277     -17.708   6.768  17.465  1.00  0.98           O  
ATOM   4392  N   ILE A 278     -19.712   6.672  16.481  1.00  0.97           N  
ATOM   4393  H   ILE A 278     -20.234   6.818  15.629  1.00  0.97           H  
ATOM   4394  CA  ILE A 278     -20.456   6.236  17.663  1.00  0.97           C  
ATOM   4395  HA  ILE A 278     -19.796   6.208  18.529  1.00  0.97           H  
ATOM   4396  C   ILE A 278     -20.970   4.818  17.439  1.00  0.97           C  
ATOM   4397  CB  ILE A 278     -21.585   7.246  17.967  1.00  0.97           C  
ATOM   4398  HB  ILE A 278     -22.182   7.385  17.066  1.00  0.97           H  
ATOM   4399  O   ILE A 278     -21.622   4.547  16.438  1.00  0.97           O  
ATOM   4400  CG1 ILE A 278     -20.971   8.605  18.381  1.00  0.97           C  
ATOM   4401 HG12 ILE A 278     -20.500   8.492  19.358  1.00  0.97           H  
ATOM   4402 HG13 ILE A 278     -20.191   8.891  17.675  1.00  0.97           H  
ATOM   4403  CG2 ILE A 278     -22.489   6.708  19.092  1.00  0.97           C  
ATOM   4404 HG21 ILE A 278     -23.251   7.439  19.365  1.00  0.97           H  
ATOM   4405 HG22 ILE A 278     -23.007   5.805  18.769  1.00  0.97           H  
ATOM   4406 HG23 ILE A 278     -21.878   6.478  19.964  1.00  0.97           H  
ATOM   4407  CD1 ILE A 278     -21.956   9.776  18.452  1.00  0.97           C  
ATOM   4408 HD11 ILE A 278     -22.760   9.575  19.159  1.00  0.97           H  
ATOM   4409 HD12 ILE A 278     -22.365   9.967  17.459  1.00  0.97           H  
ATOM   4410 HD13 ILE A 278     -21.424  10.669  18.781  1.00  0.97           H  
ATOM   4411  N   LEU A 279     -20.714   3.925  18.391  1.00  0.97           N  
ATOM   4412  H   LEU A 279     -20.158   4.217  19.182  1.00  0.97           H  
ATOM   4413  CA  LEU A 279     -21.333   2.612  18.496  1.00  0.97           C  
ATOM   4414  HA  LEU A 279     -21.890   2.427  17.577  1.00  0.97           H  
ATOM   4415  C   LEU A 279     -22.323   2.604  19.668  1.00  0.97           C  
ATOM   4416  CB  LEU A 279     -20.241   1.532  18.572  1.00  0.97           C  
ATOM   4417  HB2 LEU A 279     -19.609   1.703  19.444  1.00  0.97           H  
ATOM   4418  HB3 LEU A 279     -19.618   1.646  17.685  1.00  0.97           H  
ATOM   4419  O   LEU A 279     -21.956   2.895  20.811  1.00  0.97           O  
ATOM   4420  CG  LEU A 279     -20.792   0.092  18.602  1.00  0.97           C  
ATOM   4421  HG  LEU A 279     -21.640   0.007  17.923  1.00  0.97           H  
ATOM   4422  CD1 LEU A 279     -19.715  -0.881  18.140  1.00  0.97           C  
ATOM   4423 HD11 LEU A 279     -18.895  -0.898  18.859  1.00  0.97           H  
ATOM   4424 HD12 LEU A 279     -19.342  -0.604  17.154  1.00  0.97           H  
ATOM   4425 HD13 LEU A 279     -20.158  -1.876  18.086  1.00  0.97           H  
ATOM   4426  CD2 LEU A 279     -21.204  -0.372  20.005  1.00  0.97           C  
ATOM   4427 HD21 LEU A 279     -20.418  -0.144  20.725  1.00  0.97           H  
ATOM   4428 HD22 LEU A 279     -21.367  -1.450  20.009  1.00  0.97           H  
ATOM   4429 HD23 LEU A 279     -22.136   0.099  20.316  1.00  0.97           H  
ATOM   4430  N   SER A 280     -23.576   2.249  19.386  1.00  0.95           N  
ATOM   4431  H   SER A 280     -23.799   2.023  18.428  1.00  0.95           H  
ATOM   4432  CA  SER A 280     -24.667   2.177  20.369  1.00  0.95           C  
ATOM   4433  HA  SER A 280     -24.249   2.212  21.375  1.00  0.95           H  
ATOM   4434  C   SER A 280     -25.460   0.878  20.250  1.00  0.95           C  
ATOM   4435  CB  SER A 280     -25.605   3.380  20.214  1.00  0.95           C  
ATOM   4436  HB2 SER A 280     -25.055   4.287  20.461  1.00  0.95           H  
ATOM   4437  HB3 SER A 280     -26.440   3.286  20.909  1.00  0.95           H  
ATOM   4438  O   SER A 280     -25.565   0.317  19.164  1.00  0.95           O  
ATOM   4439  OG  SER A 280     -26.099   3.496  18.890  1.00  0.95           O  
ATOM   4440  HG  SER A 280     -26.520   2.676  18.620  1.00  0.95           H  
ATOM   4441  N   TYR A 281     -26.064   0.418  21.346  1.00  0.94           N  
ATOM   4442  H   TYR A 281     -25.985   0.934  22.210  1.00  0.94           H  
ATOM   4443  CA  TYR A 281     -26.859  -0.813  21.367  1.00  0.94           C  
ATOM   4444  HA  TYR A 281     -26.553  -1.419  20.514  1.00  0.94           H  
ATOM   4445  C   TYR A 281     -28.372  -0.534  21.235  1.00  0.94           C  
ATOM   4446  CB  TYR A 281     -26.521  -1.629  22.619  1.00  0.94           C  
ATOM   4447  HB2 TYR A 281     -26.582  -0.963  23.480  1.00  0.94           H  
ATOM   4448  HB3 TYR A 281     -27.290  -2.392  22.741  1.00  0.94           H  
ATOM   4449  O   TYR A 281     -28.888   0.414  21.835  1.00  0.94           O  
ATOM   4450  CG  TYR A 281     -25.163  -2.323  22.600  1.00  0.94           C  
ATOM   4451  CD1 TYR A 281     -25.100  -3.726  22.488  1.00  0.94           C  
ATOM   4452  HD1 TYR A 281     -26.010  -4.301  22.406  1.00  0.94           H  
ATOM   4453  CD2 TYR A 281     -23.962  -1.587  22.706  1.00  0.94           C  
ATOM   4454  HD2 TYR A 281     -23.994  -0.516  22.838  1.00  0.94           H  
ATOM   4455  CE1 TYR A 281     -23.854  -4.381  22.466  1.00  0.94           C  
ATOM   4456  HE1 TYR A 281     -23.791  -5.456  22.384  1.00  0.94           H  
ATOM   4457  CE2 TYR A 281     -22.713  -2.239  22.636  1.00  0.94           C  
ATOM   4458  HE2 TYR A 281     -21.796  -1.671  22.693  1.00  0.94           H  
ATOM   4459  OH  TYR A 281     -21.470  -4.298  22.389  1.00  0.94           O  
ATOM   4460  HH  TYR A 281     -20.712  -3.731  22.230  1.00  0.94           H  
ATOM   4461  CZ  TYR A 281     -22.657  -3.642  22.504  1.00  0.94           C  
ATOM   4462  N   THR A 282     -29.100  -1.374  20.486  1.00  0.89           N  
ATOM   4463  H   THR A 282     -28.614  -2.127  20.019  1.00  0.89           H  
ATOM   4464  CA  THR A 282     -30.545  -1.221  20.184  1.00  0.89           C  
ATOM   4465  HA  THR A 282     -30.706  -0.251  19.712  1.00  0.89           H  
ATOM   4466  C   THR A 282     -31.471  -1.280  21.404  1.00  0.89           C  
ATOM   4467  CB  THR A 282     -31.041  -2.316  19.222  1.00  0.89           C  
ATOM   4468  HB  THR A 282     -32.129  -2.280  19.164  1.00  0.89           H  
ATOM   4469  O   THR A 282     -32.546  -0.688  21.382  1.00  0.89           O  
ATOM   4470  CG2 THR A 282     -30.494  -2.198  17.808  1.00  0.89           C  
ATOM   4471 HG21 THR A 282     -29.411  -2.323  17.820  1.00  0.89           H  
ATOM   4472 HG22 THR A 282     -30.770  -1.228  17.394  1.00  0.89           H  
ATOM   4473 HG23 THR A 282     -30.930  -2.976  17.182  1.00  0.89           H  
ATOM   4474  OG1 THR A 282     -30.647  -3.574  19.711  1.00  0.89           O  
ATOM   4475  HG1 THR A 282     -30.858  -4.224  19.037  1.00  0.89           H  
ATOM   4476  N   SER A 283     -31.087  -1.961  22.487  1.00  0.73           N  
ATOM   4477  H   SER A 283     -30.201  -2.445  22.451  1.00  0.73           H  
ATOM   4478  CA  SER A 283     -31.966  -2.223  23.641  1.00  0.73           C  
ATOM   4479  HA  SER A 283     -32.975  -2.364  23.254  1.00  0.73           H  
ATOM   4480  C   SER A 283     -32.070  -1.067  24.646  1.00  0.73           C  
ATOM   4481  CB  SER A 283     -31.572  -3.543  24.308  1.00  0.73           C  
ATOM   4482  HB2 SER A 283     -31.645  -4.345  23.573  1.00  0.73           H  
ATOM   4483  HB3 SER A 283     -32.256  -3.764  25.128  1.00  0.73           H  
ATOM   4484  O   SER A 283     -32.596  -1.236  25.746  1.00  0.73           O  
ATOM   4485  OG  SER A 283     -30.246  -3.482  24.791  1.00  0.73           O  
ATOM   4486  HG  SER A 283     -30.248  -2.936  25.581  1.00  0.73           H  
ATOM   4487  N   SER A 284     -31.599   0.126  24.284  1.00  0.59           N  
ATOM   4488  H   SER A 284     -31.230   0.226  23.349  1.00  0.59           H  
ATOM   4489  CA  SER A 284     -31.713   1.331  25.103  1.00  0.59           C  
ATOM   4490  HA  SER A 284     -31.700   1.033  26.151  1.00  0.59           H  
ATOM   4491  C   SER A 284     -33.060   2.036  24.868  1.00  0.59           C  
ATOM   4492  CB  SER A 284     -30.483   2.233  24.914  1.00  0.59           C  
ATOM   4493  HB2 SER A 284     -29.595   1.710  25.268  1.00  0.59           H  
ATOM   4494  HB3 SER A 284     -30.610   3.137  25.511  1.00  0.59           H  
ATOM   4495  O   SER A 284     -33.130   3.168  24.401  1.00  0.59           O  
ATOM   4496  OG  SER A 284     -30.293   2.597  23.561  1.00  0.59           O  
ATOM   4497  HG  SER A 284     -29.760   1.933  23.119  1.00  0.59           H  
ATOM   4498  N   CYS A 285     -34.175   1.412  25.277  1.00  0.55           N  
ATOM   4499  H   CYS A 285     -34.098   0.449  25.572  1.00  0.55           H  
ATOM   4500  CA  CYS A 285     -35.503   2.061  25.297  1.00  0.55           C  
ATOM   4501  HA  CYS A 285     -35.719   2.413  24.288  1.00  0.55           H  
ATOM   4502  C   CYS A 285     -35.572   3.314  26.203  1.00  0.55           C  
ATOM   4503  CB  CYS A 285     -36.587   1.048  25.691  1.00  0.55           C  
ATOM   4504  HB2 CYS A 285     -37.542   1.564  25.791  1.00  0.55           H  
ATOM   4505  HB3 CYS A 285     -36.339   0.587  26.647  1.00  0.55           H  
ATOM   4506  O   CYS A 285     -36.605   3.973  26.287  1.00  0.55           O  
ATOM   4507  SG  CYS A 285     -36.758  -0.237  24.423  1.00  0.55           S  
ATOM   4508  HG  CYS A 285     -37.018   0.560  23.382  1.00  0.55           H  
ATOM   4509  N   LYS A 286     -34.471   3.675  26.869  1.00  0.57           N  
ATOM   4510  H   LYS A 286     -33.655   3.098  26.718  1.00  0.57           H  
ATOM   4511  CA  LYS A 286     -34.250   4.989  27.466  1.00  0.57           C  
ATOM   4512  HA  LYS A 286     -35.162   5.584  27.407  1.00  0.57           H  
ATOM   4513  C   LYS A 286     -33.191   5.717  26.646  1.00  0.57           C  
ATOM   4514  CB  LYS A 286     -33.862   4.840  28.944  1.00  0.57           C  
ATOM   4515  HB2 LYS A 286     -32.984   4.199  29.024  1.00  0.57           H  
ATOM   4516  HB3 LYS A 286     -33.610   5.823  29.340  1.00  0.57           H  
ATOM   4517  O   LYS A 286     -32.030   5.768  27.046  1.00  0.57           O  
ATOM   4518  CG  LYS A 286     -35.006   4.248  29.776  1.00  0.57           C  
ATOM   4519  HG2 LYS A 286     -35.261   3.258  29.398  1.00  0.57           H  
ATOM   4520  HG3 LYS A 286     -35.882   4.891  29.701  1.00  0.57           H  
ATOM   4521  CD  LYS A 286     -34.589   4.122  31.245  1.00  0.57           C  
ATOM   4522  HD2 LYS A 286     -34.390   5.113  31.654  1.00  0.57           H  
ATOM   4523  HD3 LYS A 286     -33.683   3.519  31.302  1.00  0.57           H  
ATOM   4524  CE  LYS A 286     -35.708   3.440  32.037  1.00  0.57           C  
ATOM   4525  HE2 LYS A 286     -35.967   2.513  31.527  1.00  0.57           H  
ATOM   4526  HE3 LYS A 286     -36.591   4.079  32.029  1.00  0.57           H  
ATOM   4527  NZ  LYS A 286     -35.289   3.139  33.429  1.00  0.57           N  
ATOM   4528  HZ1 LYS A 286     -34.474   2.543  33.423  1.00  0.57           H  
ATOM   4529  HZ2 LYS A 286     -36.021   2.643  33.917  1.00  0.57           H  
ATOM   4530  HZ3 LYS A 286     -35.072   3.983  33.939  1.00  0.57           H  
ATOM   4531  N   ALA A 287     -33.598   6.301  25.521  1.00  0.53           N  
ATOM   4532  H   ALA A 287     -34.540   6.129  25.200  1.00  0.53           H  
ATOM   4533  CA  ALA A 287     -32.802   7.295  24.814  1.00  0.53           C  
ATOM   4534  HA  ALA A 287     -31.816   6.881  24.604  1.00  0.53           H  
ATOM   4535  C   ALA A 287     -32.632   8.524  25.725  1.00  0.53           C  
ATOM   4536  CB  ALA A 287     -33.481   7.621  23.476  1.00  0.53           C  
ATOM   4537  HB1 ALA A 287     -32.893   8.366  22.940  1.00  0.53           H  
ATOM   4538  HB2 ALA A 287     -33.545   6.720  22.866  1.00  0.53           H  
ATOM   4539  HB3 ALA A 287     -34.484   8.014  23.644  1.00  0.53           H  
ATOM   4540  O   ALA A 287     -33.368   9.504  25.629  1.00  0.53           O  
ATOM   4541  N   LYS A 288     -31.691   8.459  26.675  1.00  0.55           N  
ATOM   4542  H   LYS A 288     -31.185   7.591  26.775  1.00  0.55           H  
ATOM   4543  CA  LYS A 288     -31.228   9.646  27.383  1.00  0.55           C  
ATOM   4544  HA  LYS A 288     -32.085  10.253  27.676  1.00  0.55           H  
ATOM   4545  C   LYS A 288     -30.428  10.455  26.379  1.00  0.55           C  
ATOM   4546  CB  LYS A 288     -30.422   9.308  28.644  1.00  0.55           C  
ATOM   4547  HB2 LYS A 288     -29.738   8.484  28.440  1.00  0.55           H  
ATOM   4548  HB3 LYS A 288     -29.830  10.183  28.911  1.00  0.55           H  
ATOM   4549  O   LYS A 288     -29.268  10.170  26.096  1.00  0.55           O  
ATOM   4550  CG  LYS A 288     -31.337   8.963  29.829  1.00  0.55           C  
ATOM   4551  HG2 LYS A 288     -32.074   9.755  29.962  1.00  0.55           H  
ATOM   4552  HG3 LYS A 288     -31.854   8.024  29.630  1.00  0.55           H  
ATOM   4553  CD  LYS A 288     -30.503   8.837  31.109  1.00  0.55           C  
ATOM   4554  HD2 LYS A 288     -29.969   9.772  31.278  1.00  0.55           H  
ATOM   4555  HD3 LYS A 288     -29.774   8.038  30.973  1.00  0.55           H  
ATOM   4556  CE  LYS A 288     -31.386   8.530  32.322  1.00  0.55           C  
ATOM   4557  HE2 LYS A 288     -31.942   7.615  32.120  1.00  0.55           H  
ATOM   4558  HE3 LYS A 288     -32.100   9.344  32.447  1.00  0.55           H  
ATOM   4559  NZ  LYS A 288     -30.560   8.372  33.546  1.00  0.55           N  
ATOM   4560  HZ1 LYS A 288     -30.029   9.213  33.721  1.00  0.55           H  
ATOM   4561  HZ2 LYS A 288     -31.132   8.180  34.356  1.00  0.55           H  
ATOM   4562  HZ3 LYS A 288     -29.901   7.615  33.429  1.00  0.55           H  
ATOM   4563  N   THR A 289     -31.092  11.456  25.824  1.00  0.54           N  
ATOM   4564  H   THR A 289     -32.076  11.550  26.029  1.00  0.54           H  
ATOM   4565  CA  THR A 289     -30.453  12.578  25.157  1.00  0.54           C  
ATOM   4566  HA  THR A 289     -30.062  12.247  24.195  1.00  0.54           H  
ATOM   4567  C   THR A 289     -29.298  13.100  26.016  1.00  0.54           C  
ATOM   4568  CB  THR A 289     -31.481  13.699  24.916  1.00  0.54           C  
ATOM   4569  HB  THR A 289     -30.961  14.642  24.747  1.00  0.54           H  
ATOM   4570  O   THR A 289     -29.483  13.463  27.175  1.00  0.54           O  
ATOM   4571  CG2 THR A 289     -32.357  13.404  23.699  1.00  0.54           C  
ATOM   4572 HG21 THR A 289     -32.900  12.470  23.845  1.00  0.54           H  
ATOM   4573 HG22 THR A 289     -31.738  13.327  22.805  1.00  0.54           H  
ATOM   4574 HG23 THR A 289     -33.073  14.214  23.565  1.00  0.54           H  
ATOM   4575  OG1 THR A 289     -32.338  13.824  26.031  1.00  0.54           O  
ATOM   4576  HG1 THR A 289     -31.801  14.154  26.755  1.00  0.54           H  
ATOM   4577  N   SER A 290     -28.122  13.152  25.393  1.00  0.52           N  
ATOM   4578  H   SER A 290     -28.056  12.627  24.532  1.00  0.52           H  
ATOM   4579  CA  SER A 290     -27.087  14.165  25.609  1.00  0.52           C  
ATOM   4580  HA  SER A 290     -26.347  13.976  24.830  1.00  0.52           H  
ATOM   4581  C   SER A 290     -26.270  14.152  26.910  1.00  0.52           C  
ATOM   4582  CB  SER A 290     -27.646  15.563  25.291  1.00  0.52           C  
ATOM   4583  HB2 SER A 290     -28.212  15.533  24.360  1.00  0.52           H  
ATOM   4584  HB3 SER A 290     -26.811  16.252  25.159  1.00  0.52           H  
ATOM   4585  O   SER A 290     -26.218  15.157  27.618  1.00  0.52           O  
ATOM   4586  OG  SER A 290     -28.470  16.056  26.325  1.00  0.52           O  
ATOM   4587  HG  SER A 290     -28.000  15.922  27.152  1.00  0.52           H  
ATOM   4588  N   SER A 291     -25.466  13.114  27.142  1.00  0.56           N  
ATOM   4589  H   SER A 291     -25.594  12.254  26.627  1.00  0.56           H  
ATOM   4590  CA  SER A 291     -24.145  13.343  27.752  1.00  0.56           C  
ATOM   4591  HA  SER A 291     -23.935  14.411  27.713  1.00  0.56           H  
ATOM   4592  C   SER A 291     -23.055  12.668  26.925  1.00  0.56           C  
ATOM   4593  CB  SER A 291     -24.093  12.975  29.244  1.00  0.56           C  
ATOM   4594  HB2 SER A 291     -24.850  13.558  29.768  1.00  0.56           H  
ATOM   4595  HB3 SER A 291     -23.118  13.249  29.646  1.00  0.56           H  
ATOM   4596  O   SER A 291     -23.144  11.485  26.619  1.00  0.56           O  
ATOM   4597  OG  SER A 291     -24.328  11.605  29.502  1.00  0.56           O  
ATOM   4598  HG  SER A 291     -23.540  11.075  29.360  1.00  0.56           H  
ATOM   4599  N   PHE A 292     -22.002  13.417  26.581  1.00  0.64           N  
ATOM   4600  H   PHE A 292     -22.016  14.391  26.848  1.00  0.64           H  
ATOM   4601  CA  PHE A 292     -20.798  12.948  25.872  1.00  0.64           C  
ATOM   4602  HA  PHE A 292     -21.111  12.427  24.967  1.00  0.64           H  
ATOM   4603  C   PHE A 292     -19.957  11.932  26.683  1.00  0.64           C  
ATOM   4604  CB  PHE A 292     -19.956  14.175  25.460  1.00  0.64           C  
ATOM   4605  HB2 PHE A 292     -18.954  13.850  25.176  1.00  0.64           H  
ATOM   4606  HB3 PHE A 292     -19.836  14.837  26.317  1.00  0.64           H  
ATOM   4607  O   PHE A 292     -18.767  11.759  26.429  1.00  0.64           O  
ATOM   4608  CG  PHE A 292     -20.494  14.958  24.279  1.00  0.64           C  
ATOM   4609  CD1 PHE A 292     -20.186  14.533  22.972  1.00  0.64           C  
ATOM   4610  HD1 PHE A 292     -19.591  13.646  22.812  1.00  0.64           H  
ATOM   4611  CD2 PHE A 292     -21.266  16.120  24.471  1.00  0.64           C  
ATOM   4612  HD2 PHE A 292     -21.494  16.460  25.470  1.00  0.64           H  
ATOM   4613  CE1 PHE A 292     -20.653  15.259  21.864  1.00  0.64           C  
ATOM   4614  HE1 PHE A 292     -20.420  14.918  20.866  1.00  0.64           H  
ATOM   4615  CE2 PHE A 292     -21.738  16.844  23.360  1.00  0.64           C  
ATOM   4616  HE2 PHE A 292     -22.344  17.725  23.513  1.00  0.64           H  
ATOM   4617  CZ  PHE A 292     -21.432  16.413  22.056  1.00  0.64           C  
ATOM   4618  HZ  PHE A 292     -21.805  16.953  21.199  1.00  0.64           H  
ATOM   4619  N   SER A 293     -20.553  11.243  27.656  1.00  0.80           N  
ATOM   4620  H   SER A 293     -21.562  11.278  27.691  1.00  0.80           H  
ATOM   4621  CA  SER A 293     -19.912  10.326  28.604  1.00  0.80           C  
ATOM   4622  HA  SER A 293     -18.947  10.747  28.884  1.00  0.80           H  
ATOM   4623  C   SER A 293     -19.622   8.936  28.016  1.00  0.80           C  
ATOM   4624  CB  SER A 293     -20.771  10.246  29.874  1.00  0.80           C  
ATOM   4625  HB2 SER A 293     -20.835  11.237  30.322  1.00  0.80           H  
ATOM   4626  HB3 SER A 293     -20.312   9.570  30.596  1.00  0.80           H  
ATOM   4627  O   SER A 293     -19.726   7.935  28.721  1.00  0.80           O  
ATOM   4628  OG  SER A 293     -22.077   9.799  29.556  1.00  0.80           O  
ATOM   4629  HG  SER A 293     -22.014   8.861  29.362  1.00  0.80           H  
ATOM   4630  N   GLY A 294     -19.314   8.858  26.720  1.00  0.88           N  
ATOM   4631  H   GLY A 294     -19.183   9.725  26.219  1.00  0.88           H  
ATOM   4632  CA  GLY A 294     -18.932   7.613  26.055  1.00  0.88           C  
ATOM   4633  HA2 GLY A 294     -19.077   7.703  24.978  1.00  0.88           H  
ATOM   4634  HA3 GLY A 294     -19.578   6.811  26.411  1.00  0.88           H  
ATOM   4635  C   GLY A 294     -17.478   7.216  26.321  1.00  0.88           C  
ATOM   4636  O   GLY A 294     -16.653   8.035  26.729  1.00  0.88           O  
ATOM   4637  N   TYR A 295     -17.163   5.947  26.072  1.00  0.95           N  
ATOM   4638  H   TYR A 295     -17.890   5.336  25.729  1.00  0.95           H  
ATOM   4639  CA  TYR A 295     -15.804   5.415  26.193  1.00  0.95           C  
ATOM   4640  HA  TYR A 295     -15.303   5.920  27.019  1.00  0.95           H  
ATOM   4641  C   TYR A 295     -15.010   5.689  24.920  1.00  0.95           C  
ATOM   4642  CB  TYR A 295     -15.840   3.915  26.518  1.00  0.95           C  
ATOM   4643  HB2 TYR A 295     -16.428   3.390  25.766  1.00  0.95           H  
ATOM   4644  HB3 TYR A 295     -14.824   3.520  26.487  1.00  0.95           H  
ATOM   4645  O   TYR A 295     -15.471   5.368  23.827  1.00  0.95           O  
ATOM   4646  CG  TYR A 295     -16.418   3.657  27.890  1.00  0.95           C  
ATOM   4647  CD1 TYR A 295     -15.573   3.692  29.015  1.00  0.95           C  
ATOM   4648  HD1 TYR A 295     -14.505   3.784  28.883  1.00  0.95           H  
ATOM   4649  CD2 TYR A 295     -17.811   3.546  28.047  1.00  0.95           C  
ATOM   4650  HD2 TYR A 295     -18.456   3.549  27.181  1.00  0.95           H  
ATOM   4651  CE1 TYR A 295     -16.122   3.670  30.308  1.00  0.95           C  
ATOM   4652  HE1 TYR A 295     -15.473   3.738  31.168  1.00  0.95           H  
ATOM   4653  CE2 TYR A 295     -18.365   3.566  29.336  1.00  0.95           C  
ATOM   4654  HE2 TYR A 295     -19.435   3.644  29.461  1.00  0.95           H  
ATOM   4655  OH  TYR A 295     -18.052   3.759  31.701  1.00  0.95           O  
ATOM   4656  HH  TYR A 295     -17.392   4.053  32.332  1.00  0.95           H  
ATOM   4657  CZ  TYR A 295     -17.521   3.642  30.462  1.00  0.95           C  
ATOM   4658  N   TYR A 296     -13.807   6.242  25.062  1.00  0.97           N  
ATOM   4659  H   TYR A 296     -13.476   6.451  25.993  1.00  0.97           H  
ATOM   4660  CA  TYR A 296     -12.859   6.397  23.960  1.00  0.97           C  
ATOM   4661  HA  TYR A 296     -13.419   6.489  23.030  1.00  0.97           H  
ATOM   4662  C   TYR A 296     -11.943   5.173  23.867  1.00  0.97           C  
ATOM   4663  CB  TYR A 296     -12.038   7.679  24.132  1.00  0.97           C  
ATOM   4664  HB2 TYR A 296     -11.207   7.661  23.427  1.00  0.97           H  
ATOM   4665  HB3 TYR A 296     -11.611   7.707  25.134  1.00  0.97           H  
ATOM   4666  O   TYR A 296     -11.550   4.631  24.904  1.00  0.97           O  
ATOM   4667  CG  TYR A 296     -12.842   8.938  23.884  1.00  0.97           C  
ATOM   4668  CD1 TYR A 296     -12.891   9.495  22.590  1.00  0.97           C  
ATOM   4669  HD1 TYR A 296     -12.346   9.035  21.779  1.00  0.97           H  
ATOM   4670  CD2 TYR A 296     -13.563   9.534  24.936  1.00  0.97           C  
ATOM   4671  HD2 TYR A 296     -13.539   9.101  25.924  1.00  0.97           H  
ATOM   4672  CE1 TYR A 296     -13.659  10.650  22.349  1.00  0.97           C  
ATOM   4673  HE1 TYR A 296     -13.711  11.083  21.361  1.00  0.97           H  
ATOM   4674  CE2 TYR A 296     -14.324  10.694  24.701  1.00  0.97           C  
ATOM   4675  HE2 TYR A 296     -14.876  11.146  25.512  1.00  0.97           H  
ATOM   4676  OH  TYR A 296     -15.116  12.365  23.176  1.00  0.97           O  
ATOM   4677  HH  TYR A 296     -15.521  12.688  23.984  1.00  0.97           H  
ATOM   4678  CZ  TYR A 296     -14.374  11.252  23.405  1.00  0.97           C  
ATOM   4679  N   PRO A 297     -11.578   4.728  22.655  1.00  0.98           N  
ATOM   4680  CA  PRO A 297     -10.571   3.694  22.502  1.00  0.98           C  
ATOM   4681  HA  PRO A 297     -10.768   2.864  23.181  1.00  0.98           H  
ATOM   4682  C   PRO A 297      -9.173   4.256  22.784  1.00  0.98           C  
ATOM   4683  CB  PRO A 297     -10.698   3.220  21.058  1.00  0.98           C  
ATOM   4684  HB2 PRO A 297      -9.742   2.858  20.679  1.00  0.98           H  
ATOM   4685  HB3 PRO A 297     -11.456   2.441  20.982  1.00  0.98           H  
ATOM   4686  O   PRO A 297      -8.880   5.419  22.497  1.00  0.98           O  
ATOM   4687  CG  PRO A 297     -11.168   4.472  20.322  1.00  0.98           C  
ATOM   4688  HG2 PRO A 297     -11.736   4.225  19.426  1.00  0.98           H  
ATOM   4689  HG3 PRO A 297     -10.298   5.081  20.079  1.00  0.98           H  
ATOM   4690  CD  PRO A 297     -12.024   5.210  21.352  1.00  0.98           C  
ATOM   4691  HD2 PRO A 297     -11.876   6.286  21.255  1.00  0.98           H  
ATOM   4692  HD3 PRO A 297     -13.075   4.962  21.208  1.00  0.98           H  
ATOM   4693  N   THR A 298      -8.278   3.401  23.273  1.00  0.97           N  
ATOM   4694  H   THR A 298      -8.573   2.471  23.534  1.00  0.97           H  
ATOM   4695  CA  THR A 298      -6.848   3.714  23.349  1.00  0.97           C  
ATOM   4696  HA  THR A 298      -6.725   4.771  23.585  1.00  0.97           H  
ATOM   4697  C   THR A 298      -6.204   3.428  21.995  1.00  0.97           C  
ATOM   4698  CB  THR A 298      -6.156   2.914  24.461  1.00  0.97           C  
ATOM   4699  HB  THR A 298      -6.194   1.850  24.231  1.00  0.97           H  
ATOM   4700  O   THR A 298      -6.091   2.270  21.597  1.00  0.97           O  
ATOM   4701  CG2 THR A 298      -4.702   3.341  24.659  1.00  0.97           C  
ATOM   4702 HG21 THR A 298      -4.651   4.409  24.872  1.00  0.97           H  
ATOM   4703 HG22 THR A 298      -4.263   2.787  25.489  1.00  0.97           H  
ATOM   4704 HG23 THR A 298      -4.123   3.127  23.761  1.00  0.97           H  
ATOM   4705  OG1 THR A 298      -6.816   3.143  25.684  1.00  0.97           O  
ATOM   4706  HG1 THR A 298      -6.324   2.691  26.373  1.00  0.97           H  
ATOM   4707  N   LEU A 299      -5.781   4.479  21.293  1.00  0.98           N  
ATOM   4708  H   LEU A 299      -5.920   5.399  21.686  1.00  0.98           H  
ATOM   4709  CA  LEU A 299      -4.990   4.381  20.063  1.00  0.98           C  
ATOM   4710  HA  LEU A 299      -5.066   3.364  19.679  1.00  0.98           H  
ATOM   4711  C   LEU A 299      -3.511   4.680  20.352  1.00  0.98           C  
ATOM   4712  CB  LEU A 299      -5.534   5.351  18.999  1.00  0.98           C  
ATOM   4713  HB2 LEU A 299      -4.820   5.404  18.178  1.00  0.98           H  
ATOM   4714  HB3 LEU A 299      -5.602   6.346  19.439  1.00  0.98           H  
ATOM   4715  O   LEU A 299      -3.241   5.546  21.195  1.00  0.98           O  
ATOM   4716  CG  LEU A 299      -6.906   4.965  18.420  1.00  0.98           C  
ATOM   4717  HG  LEU A 299      -7.635   4.854  19.222  1.00  0.98           H  
ATOM   4718  CD1 LEU A 299      -7.380   6.065  17.473  1.00  0.98           C  
ATOM   4719 HD11 LEU A 299      -7.491   7.007  18.010  1.00  0.98           H  
ATOM   4720 HD12 LEU A 299      -6.663   6.180  16.660  1.00  0.98           H  
ATOM   4721 HD13 LEU A 299      -8.337   5.786  17.033  1.00  0.98           H  
ATOM   4722  CD2 LEU A 299      -6.841   3.675  17.609  1.00  0.98           C  
ATOM   4723 HD21 LEU A 299      -7.803   3.505  17.125  1.00  0.98           H  
ATOM   4724 HD22 LEU A 299      -6.078   3.764  16.835  1.00  0.98           H  
ATOM   4725 HD23 LEU A 299      -6.615   2.826  18.254  1.00  0.98           H  
ATOM   4726  N   PRO A 300      -2.568   4.044  19.631  1.00  0.98           N  
ATOM   4727  CA  PRO A 300      -1.158   4.424  19.668  1.00  0.98           C  
ATOM   4728  HA  PRO A 300      -0.762   4.199  20.658  1.00  0.98           H  
ATOM   4729  C   PRO A 300      -0.936   5.913  19.364  1.00  0.98           C  
ATOM   4730  CB  PRO A 300      -0.455   3.533  18.639  1.00  0.98           C  
ATOM   4731  HB2 PRO A 300       0.544   3.249  18.969  1.00  0.98           H  
ATOM   4732  HB3 PRO A 300      -0.405   4.042  17.676  1.00  0.98           H  
ATOM   4733  O   PRO A 300      -1.800   6.602  18.799  1.00  0.98           O  
ATOM   4734  CG  PRO A 300      -1.374   2.320  18.521  1.00  0.98           C  
ATOM   4735  HG2 PRO A 300      -1.281   1.834  17.550  1.00  0.98           H  
ATOM   4736  HG3 PRO A 300      -1.160   1.618  19.327  1.00  0.98           H  
ATOM   4737  CD  PRO A 300      -2.760   2.923  18.716  1.00  0.98           C  
ATOM   4738  HD2 PRO A 300      -3.429   2.167  19.128  1.00  0.98           H  
ATOM   4739  HD3 PRO A 300      -3.139   3.291  17.762  1.00  0.98           H  
ATOM   4740  N   PHE A 301       0.231   6.432  19.747  1.00  0.98           N  
ATOM   4741  H   PHE A 301       0.931   5.818  20.138  1.00  0.98           H  
ATOM   4742  CA  PHE A 301       0.644   7.772  19.330  1.00  0.98           C  
ATOM   4743  HA  PHE A 301      -0.151   8.475  19.582  1.00  0.98           H  
ATOM   4744  C   PHE A 301       0.833   7.822  17.811  1.00  0.98           C  
ATOM   4745  CB  PHE A 301       1.913   8.207  20.071  1.00  0.98           C  
ATOM   4746  HB2 PHE A 301       2.280   9.132  19.627  1.00  0.98           H  
ATOM   4747  HB3 PHE A 301       2.689   7.454  19.933  1.00  0.98           H  
ATOM   4748  O   PHE A 301       1.148   6.813  17.183  1.00  0.98           O  
ATOM   4749  CG  PHE A 301       1.693   8.461  21.549  1.00  0.98           C  
ATOM   4750  CD1 PHE A 301       0.994   9.611  21.966  1.00  0.98           C  
ATOM   4751  HD1 PHE A 301       0.628  10.316  21.233  1.00  0.98           H  
ATOM   4752  CD2 PHE A 301       2.186   7.558  22.509  1.00  0.98           C  
ATOM   4753  HD2 PHE A 301       2.730   6.679  22.196  1.00  0.98           H  
ATOM   4754  CE1 PHE A 301       0.788   9.857  23.335  1.00  0.98           C  
ATOM   4755  HE1 PHE A 301       0.264  10.746  23.653  1.00  0.98           H  
ATOM   4756  CE2 PHE A 301       1.983   7.807  23.878  1.00  0.98           C  
ATOM   4757  HE2 PHE A 301       2.373   7.116  24.611  1.00  0.98           H  
ATOM   4758  CZ  PHE A 301       1.285   8.955  24.291  1.00  0.98           C  
ATOM   4759  HZ  PHE A 301       1.140   9.147  25.344  1.00  0.98           H  
ATOM   4760  N   TYR A 302       0.654   9.003  17.215  1.00  0.97           N  
ATOM   4761  H   TYR A 302       0.462   9.822  17.774  1.00  0.97           H  
ATOM   4762  CA  TYR A 302       0.725   9.170  15.760  1.00  0.97           C  
ATOM   4763  HA  TYR A 302      -0.022   8.521  15.303  1.00  0.97           H  
ATOM   4764  C   TYR A 302       2.088   8.771  15.170  1.00  0.97           C  
ATOM   4765  CB  TYR A 302       0.394  10.625  15.395  1.00  0.97           C  
ATOM   4766  HB2 TYR A 302       0.283  10.693  14.313  1.00  0.97           H  
ATOM   4767  HB3 TYR A 302      -0.567  10.897  15.832  1.00  0.97           H  
ATOM   4768  O   TYR A 302       2.170   8.477  13.989  1.00  0.97           O  
ATOM   4769  CG  TYR A 302       1.455  11.622  15.826  1.00  0.97           C  
ATOM   4770  CD1 TYR A 302       1.310  12.349  17.024  1.00  0.97           C  
ATOM   4771  HD1 TYR A 302       0.415  12.232  17.616  1.00  0.97           H  
ATOM   4772  CD2 TYR A 302       2.604  11.802  15.030  1.00  0.97           C  
ATOM   4773  HD2 TYR A 302       2.719  11.257  14.105  1.00  0.97           H  
ATOM   4774  CE1 TYR A 302       2.318  13.247  17.432  1.00  0.97           C  
ATOM   4775  HE1 TYR A 302       2.217  13.797  18.355  1.00  0.97           H  
ATOM   4776  CE2 TYR A 302       3.602  12.709  15.424  1.00  0.97           C  
ATOM   4777  HE2 TYR A 302       4.475  12.863  14.807  1.00  0.97           H  
ATOM   4778  OH  TYR A 302       4.446  14.284  17.008  1.00  0.97           O  
ATOM   4779  HH  TYR A 302       4.250  14.738  17.831  1.00  0.97           H  
ATOM   4780  CZ  TYR A 302       3.467  13.424  16.628  1.00  0.97           C  
ATOM   4781  N   ASN A 303       3.154   8.752  15.970  1.00  0.96           N  
ATOM   4782  H   ASN A 303       3.032   9.005  16.940  1.00  0.96           H  
ATOM   4783  CA  ASN A 303       4.520   8.418  15.565  1.00  0.96           C  
ATOM   4784  HA  ASN A 303       4.564   8.359  14.477  1.00  0.96           H  
ATOM   4785  C   ASN A 303       4.987   7.041  16.075  1.00  0.96           C  
ATOM   4786  CB  ASN A 303       5.454   9.558  16.004  1.00  0.96           C  
ATOM   4787  HB2 ASN A 303       6.466   9.332  15.667  1.00  0.96           H  
ATOM   4788  HB3 ASN A 303       5.147  10.480  15.511  1.00  0.96           H  
ATOM   4789  O   ASN A 303       6.183   6.752  16.066  1.00  0.96           O  
ATOM   4790  CG  ASN A 303       5.486   9.790  17.507  1.00  0.96           C  
ATOM   4791  ND2 ASN A 303       6.342  10.673  17.962  1.00  0.96           N  
ATOM   4792 HD21 ASN A 303       6.951  11.160  17.320  1.00  0.96           H  
ATOM   4793 HD22 ASN A 303       6.365  10.804  18.963  1.00  0.96           H  
ATOM   4794  OD1 ASN A 303       4.734   9.230  18.294  1.00  0.96           O  
ATOM   4795  N   ASP A 304       4.070   6.187  16.540  1.00  0.97           N  
ATOM   4796  H   ASP A 304       3.098   6.461  16.543  1.00  0.97           H  
ATOM   4797  CA  ASP A 304       4.408   4.863  17.065  1.00  0.97           C  
ATOM   4798  HA  ASP A 304       5.354   4.944  17.601  1.00  0.97           H  
ATOM   4799  C   ASP A 304       4.621   3.841  15.933  1.00  0.97           C  
ATOM   4800  CB  ASP A 304       3.366   4.428  18.102  1.00  0.97           C  
ATOM   4801  HB2 ASP A 304       3.189   5.258  18.786  1.00  0.97           H  
ATOM   4802  HB3 ASP A 304       2.425   4.199  17.603  1.00  0.97           H  
ATOM   4803  O   ASP A 304       3.747   3.042  15.584  1.00  0.97           O  
ATOM   4804  CG  ASP A 304       3.823   3.218  18.928  1.00  0.97           C  
ATOM   4805  OD1 ASP A 304       4.752   2.490  18.494  1.00  0.97           O  
ATOM   4806  OD2 ASP A 304       3.214   3.020  20.002  1.00  0.97           O  
ATOM   4807  N   THR A 305       5.814   3.877  15.336  1.00  0.97           N  
ATOM   4808  H   THR A 305       6.419   4.653  15.561  1.00  0.97           H  
ATOM   4809  CA  THR A 305       6.225   2.955  14.263  1.00  0.97           C  
ATOM   4810  HA  THR A 305       5.513   3.034  13.442  1.00  0.97           H  
ATOM   4811  C   THR A 305       6.204   1.494  14.704  1.00  0.97           C  
ATOM   4812  CB  THR A 305       7.625   3.342  13.760  1.00  0.97           C  
ATOM   4813  HB  THR A 305       8.319   3.336  14.600  1.00  0.97           H  
ATOM   4814  O   THR A 305       5.845   0.617  13.915  1.00  0.97           O  
ATOM   4815  CG2 THR A 305       8.190   2.451  12.654  1.00  0.97           C  
ATOM   4816 HG21 THR A 305       8.328   1.433  13.020  1.00  0.97           H  
ATOM   4817 HG22 THR A 305       7.519   2.436  11.795  1.00  0.97           H  
ATOM   4818 HG23 THR A 305       9.161   2.830  12.334  1.00  0.97           H  
ATOM   4819  OG1 THR A 305       7.562   4.646  13.228  1.00  0.97           O  
ATOM   4820  HG1 THR A 305       8.453   4.900  12.975  1.00  0.97           H  
ATOM   4821  N   SER A 306       6.536   1.220  15.968  1.00  0.97           N  
ATOM   4822  H   SER A 306       6.723   1.986  16.598  1.00  0.97           H  
ATOM   4823  CA  SER A 306       6.512  -0.135  16.524  1.00  0.97           C  
ATOM   4824  HA  SER A 306       7.110  -0.792  15.894  1.00  0.97           H  
ATOM   4825  C   SER A 306       5.090  -0.691  16.571  1.00  0.97           C  
ATOM   4826  CB  SER A 306       7.111  -0.136  17.931  1.00  0.97           C  
ATOM   4827  HB2 SER A 306       6.574   0.577  18.556  1.00  0.97           H  
ATOM   4828  HB3 SER A 306       7.017  -1.131  18.365  1.00  0.97           H  
ATOM   4829  O   SER A 306       4.880  -1.849  16.212  1.00  0.97           O  
ATOM   4830  OG  SER A 306       8.480   0.217  17.871  1.00  0.97           O  
ATOM   4831  HG  SER A 306       8.749   0.533  18.736  1.00  0.97           H  
ATOM   4832  N   ALA A 307       4.103   0.125  16.954  1.00  0.98           N  
ATOM   4833  H   ALA A 307       4.334   1.047  17.295  1.00  0.98           H  
ATOM   4834  CA  ALA A 307       2.695  -0.254  16.902  1.00  0.98           C  
ATOM   4835  HA  ALA A 307       2.559  -1.181  17.459  1.00  0.98           H  
ATOM   4836  C   ALA A 307       2.220  -0.510  15.463  1.00  0.98           C  
ATOM   4837  CB  ALA A 307       1.863   0.839  17.578  1.00  0.98           C  
ATOM   4838  HB1 ALA A 307       2.140   0.918  18.629  1.00  0.98           H  
ATOM   4839  HB2 ALA A 307       0.804   0.594  17.502  1.00  0.98           H  
ATOM   4840  HB3 ALA A 307       2.029   1.799  17.088  1.00  0.98           H  
ATOM   4841  O   ALA A 307       1.599  -1.542  15.198  1.00  0.98           O  
ATOM   4842  N   ALA A 308       2.550   0.390  14.529  1.00  0.98           N  
ATOM   4843  H   ALA A 308       3.055   1.215  14.819  1.00  0.98           H  
ATOM   4844  CA  ALA A 308       2.145   0.282  13.127  1.00  0.98           C  
ATOM   4845  HA  ALA A 308       1.058   0.216  13.085  1.00  0.98           H  
ATOM   4846  C   ALA A 308       2.692  -0.989  12.453  1.00  0.98           C  
ATOM   4847  CB  ALA A 308       2.575   1.559  12.394  1.00  0.98           C  
ATOM   4848  HB1 ALA A 308       2.314   1.490  11.338  1.00  0.98           H  
ATOM   4849  HB2 ALA A 308       3.652   1.702  12.475  1.00  0.98           H  
ATOM   4850  HB3 ALA A 308       2.072   2.425  12.824  1.00  0.98           H  
ATOM   4851  O   ALA A 308       1.935  -1.859  12.014  1.00  0.98           O  
ATOM   4852  N   PHE A 309       4.016  -1.155  12.433  1.00  0.97           N  
ATOM   4853  H   PHE A 309       4.603  -0.438  12.836  1.00  0.97           H  
ATOM   4854  CA  PHE A 309       4.649  -2.316  11.801  1.00  0.97           C  
ATOM   4855  HA  PHE A 309       4.150  -2.499  10.849  1.00  0.97           H  
ATOM   4856  C   PHE A 309       4.475  -3.598  12.612  1.00  0.97           C  
ATOM   4857  CB  PHE A 309       6.117  -2.013  11.493  1.00  0.97           C  
ATOM   4858  HB2 PHE A 309       6.649  -2.951  11.330  1.00  0.97           H  
ATOM   4859  HB3 PHE A 309       6.583  -1.512  12.341  1.00  0.97           H  
ATOM   4860  O   PHE A 309       4.428  -4.686  12.034  1.00  0.97           O  
ATOM   4861  CG  PHE A 309       6.245  -1.171  10.243  1.00  0.97           C  
ATOM   4862  CD1 PHE A 309       6.356  -1.802   8.989  1.00  0.97           C  
ATOM   4863  HD1 PHE A 309       6.424  -2.877   8.924  1.00  0.97           H  
ATOM   4864  CD2 PHE A 309       6.151   0.231  10.320  1.00  0.97           C  
ATOM   4865  HD2 PHE A 309       6.053   0.721  11.277  1.00  0.97           H  
ATOM   4866  CE1 PHE A 309       6.326  -1.034   7.813  1.00  0.97           C  
ATOM   4867  HE1 PHE A 309       6.372  -1.513   6.846  1.00  0.97           H  
ATOM   4868  CE2 PHE A 309       6.145   1.000   9.145  1.00  0.97           C  
ATOM   4869  HE2 PHE A 309       6.069   2.076   9.196  1.00  0.97           H  
ATOM   4870  CZ  PHE A 309       6.199   0.363   7.895  1.00  0.97           C  
ATOM   4871  HZ  PHE A 309       6.141   0.958   6.996  1.00  0.97           H  
ATOM   4872  N   GLY A 310       4.283  -3.492  13.927  1.00  0.97           N  
ATOM   4873  H   GLY A 310       4.377  -2.586  14.365  1.00  0.97           H  
ATOM   4874  CA  GLY A 310       3.875  -4.610  14.770  1.00  0.97           C  
ATOM   4875  HA2 GLY A 310       3.850  -4.271  15.806  1.00  0.97           H  
ATOM   4876  HA3 GLY A 310       4.603  -5.416  14.681  1.00  0.97           H  
ATOM   4877  C   GLY A 310       2.491  -5.158  14.414  1.00  0.97           C  
ATOM   4878  O   GLY A 310       2.238  -6.338  14.649  1.00  0.97           O  
ATOM   4879  N   PHE A 311       1.595  -4.351  13.834  1.00  0.98           N  
ATOM   4880  H   PHE A 311       1.816  -3.372  13.721  1.00  0.98           H  
ATOM   4881  CA  PHE A 311       0.344  -4.845  13.257  1.00  0.98           C  
ATOM   4882  HA  PHE A 311      -0.028  -5.662  13.875  1.00  0.98           H  
ATOM   4883  C   PHE A 311       0.557  -5.429  11.856  1.00  0.98           C  
ATOM   4884  CB  PHE A 311      -0.731  -3.752  13.268  1.00  0.98           C  
ATOM   4885  HB2 PHE A 311      -0.909  -3.433  14.295  1.00  0.98           H  
ATOM   4886  HB3 PHE A 311      -0.378  -2.884  12.711  1.00  0.98           H  
ATOM   4887  O   PHE A 311       0.180  -6.578  11.625  1.00  0.98           O  
ATOM   4888  CG  PHE A 311      -2.036  -4.233  12.663  1.00  0.98           C  
ATOM   4889  CD1 PHE A 311      -2.325  -3.960  11.313  1.00  0.98           C  
ATOM   4890  HD1 PHE A 311      -1.645  -3.371  10.716  1.00  0.98           H  
ATOM   4891  CD2 PHE A 311      -2.929  -5.011  13.423  1.00  0.98           C  
ATOM   4892  HD2 PHE A 311      -2.715  -5.219  14.461  1.00  0.98           H  
ATOM   4893  CE1 PHE A 311      -3.503  -4.454  10.730  1.00  0.98           C  
ATOM   4894  HE1 PHE A 311      -3.721  -4.231   9.696  1.00  0.98           H  
ATOM   4895  CE2 PHE A 311      -4.100  -5.521  12.833  1.00  0.98           C  
ATOM   4896  HE2 PHE A 311      -4.778  -6.129  13.414  1.00  0.98           H  
ATOM   4897  CZ  PHE A 311      -4.389  -5.236  11.486  1.00  0.98           C  
ATOM   4898  HZ  PHE A 311      -5.287  -5.613  11.020  1.00  0.98           H  
ATOM   4899  N   PHE A 312       1.204  -4.694  10.943  1.00  0.97           N  
ATOM   4900  H   PHE A 312       1.467  -3.748  11.181  1.00  0.97           H  
ATOM   4901  CA  PHE A 312       1.410  -5.153   9.561  1.00  0.97           C  
ATOM   4902  HA  PHE A 312       0.437  -5.281   9.087  1.00  0.97           H  
ATOM   4903  C   PHE A 312       2.103  -6.521   9.483  1.00  0.97           C  
ATOM   4904  CB  PHE A 312       2.226  -4.112   8.777  1.00  0.97           C  
ATOM   4905  HB2 PHE A 312       2.453  -4.531   7.796  1.00  0.97           H  
ATOM   4906  HB3 PHE A 312       3.174  -3.951   9.288  1.00  0.97           H  
ATOM   4907  O   PHE A 312       1.687  -7.390   8.720  1.00  0.97           O  
ATOM   4908  CG  PHE A 312       1.554  -2.772   8.534  1.00  0.97           C  
ATOM   4909  CD1 PHE A 312       0.199  -2.708   8.148  1.00  0.97           C  
ATOM   4910  HD1 PHE A 312      -0.395  -3.603   8.036  1.00  0.97           H  
ATOM   4911  CD2 PHE A 312       2.309  -1.583   8.606  1.00  0.97           C  
ATOM   4912  HD2 PHE A 312       3.356  -1.611   8.867  1.00  0.97           H  
ATOM   4913  CE1 PHE A 312      -0.396  -1.472   7.849  1.00  0.97           C  
ATOM   4914  HE1 PHE A 312      -1.422  -1.432   7.514  1.00  0.97           H  
ATOM   4915  CE2 PHE A 312       1.711  -0.346   8.309  1.00  0.97           C  
ATOM   4916  HE2 PHE A 312       2.295   0.561   8.351  1.00  0.97           H  
ATOM   4917  CZ  PHE A 312       0.360  -0.292   7.930  1.00  0.97           C  
ATOM   4918  HZ  PHE A 312      -0.094   0.654   7.674  1.00  0.97           H  
ATOM   4919  N   THR A 313       3.117  -6.747  10.321  1.00  0.96           N  
ATOM   4920  H   THR A 313       3.405  -5.994  10.929  1.00  0.96           H  
ATOM   4921  CA  THR A 313       3.897  -7.997  10.345  1.00  0.96           C  
ATOM   4922  HA  THR A 313       4.078  -8.308   9.316  1.00  0.96           H  
ATOM   4923  C   THR A 313       3.183  -9.177  11.017  1.00  0.96           C  
ATOM   4924  CB  THR A 313       5.267  -7.783  11.002  1.00  0.96           C  
ATOM   4925  HB  THR A 313       5.786  -8.739  11.059  1.00  0.96           H  
ATOM   4926  O   THR A 313       3.657 -10.310  10.919  1.00  0.96           O  
ATOM   4927  CG2 THR A 313       6.148  -6.812  10.213  1.00  0.96           C  
ATOM   4928 HG21 THR A 313       5.660  -5.846  10.081  1.00  0.96           H  
ATOM   4929 HG22 THR A 313       6.363  -7.235   9.232  1.00  0.96           H  
ATOM   4930 HG23 THR A 313       7.088  -6.671  10.745  1.00  0.96           H  
ATOM   4931  OG1 THR A 313       5.110  -7.279  12.309  1.00  0.96           O  
ATOM   4932  HG1 THR A 313       4.965  -6.333  12.233  1.00  0.96           H  
ATOM   4933  N   LYS A 314       2.029  -8.963  11.669  1.00  0.97           N  
ATOM   4934  H   LYS A 314       1.671  -8.019  11.705  1.00  0.97           H  
ATOM   4935  CA  LYS A 314       1.200 -10.059  12.210  1.00  0.97           C  
ATOM   4936  HA  LYS A 314       1.855 -10.828  12.618  1.00  0.97           H  
ATOM   4937  C   LYS A 314       0.365 -10.759  11.143  1.00  0.97           C  
ATOM   4938  CB  LYS A 314       0.276  -9.548  13.325  1.00  0.97           C
[truncated: 294,355 more chars]
