# Supplementary material for: Phenoloxidases in Plants—How Structural Diversity Enables Functional Specificity
Source: Front Plant Sci. 2021 Oct 1;12:754601. doi: 10.3389/fpls.2021.754601 (PMC8517187; doi:10.3389/fpls.2021.754601)
Supplement: Supplementary file 3 [file Data_Sheet_2.ZIP › Figure 7/AlphaFold2_models/models/plantae/AtLAC11_relaxed_model_1.pdb]

ATOM      1  N   ALA A   1     -12.064  26.521   2.572  1.00  0.95           N  
ATOM      2  H   ALA A   1     -11.625  26.729   1.686  1.00  0.95           H  
ATOM      3  H2  ALA A   1     -13.016  26.859   2.582  1.00  0.95           H  
ATOM      4  H3  ALA A   1     -12.090  25.515   2.652  1.00  0.95           H  
ATOM      5  CA  ALA A   1     -11.271  27.074   3.699  1.00  0.95           C  
ATOM      6  HA  ALA A   1     -11.310  28.162   3.648  1.00  0.95           H  
ATOM      7  C   ALA A   1      -9.808  26.655   3.550  1.00  0.95           C  
ATOM      8  CB  ALA A   1     -11.846  26.619   5.050  1.00  0.95           C  
ATOM      9  HB1 ALA A   1     -11.758  25.537   5.151  1.00  0.95           H  
ATOM     10  HB2 ALA A   1     -12.896  26.902   5.119  1.00  0.95           H  
ATOM     11  HB3 ALA A   1     -11.300  27.095   5.865  1.00  0.95           H  
ATOM     12  O   ALA A   1      -9.518  25.840   2.684  1.00  0.95           O  
ATOM     13  N   VAL A   2      -8.884  27.202   4.351  1.00  0.98           N  
ATOM     14  H   VAL A   2      -9.161  27.863   5.063  1.00  0.98           H  
ATOM     15  CA  VAL A   2      -7.490  26.715   4.404  1.00  0.98           C  
ATOM     16  HA  VAL A   2      -7.288  26.113   3.518  1.00  0.98           H  
ATOM     17  C   VAL A   2      -7.322  25.818   5.630  1.00  0.98           C  
ATOM     18  CB  VAL A   2      -6.454  27.857   4.398  1.00  0.98           C  
ATOM     19  HB  VAL A   2      -6.581  28.464   5.295  1.00  0.98           H  
ATOM     20  O   VAL A   2      -7.632  26.239   6.745  1.00  0.98           O  
ATOM     21  CG1 VAL A   2      -5.019  27.311   4.373  1.00  0.98           C  
ATOM     22 HG11 VAL A   2      -4.814  26.731   5.273  1.00  0.98           H  
ATOM     23 HG12 VAL A   2      -4.877  26.669   3.503  1.00  0.98           H  
ATOM     24 HG13 VAL A   2      -4.307  28.134   4.323  1.00  0.98           H  
ATOM     25  CG2 VAL A   2      -6.624  28.764   3.171  1.00  0.98           C  
ATOM     26 HG21 VAL A   2      -5.860  29.542   3.176  1.00  0.98           H  
ATOM     27 HG22 VAL A   2      -7.600  29.248   3.189  1.00  0.98           H  
ATOM     28 HG23 VAL A   2      -6.530  28.178   2.257  1.00  0.98           H  
ATOM     29  N   LYS A   3      -6.841  24.591   5.432  1.00  0.99           N  
ATOM     30  H   LYS A   3      -6.628  24.321   4.482  1.00  0.99           H  
ATOM     31  CA  LYS A   3      -6.500  23.627   6.485  1.00  0.99           C  
ATOM     32  HA  LYS A   3      -6.856  23.986   7.451  1.00  0.99           H  
ATOM     33  C   LYS A   3      -4.985  23.510   6.572  1.00  0.99           C  
ATOM     34  CB  LYS A   3      -7.137  22.261   6.179  1.00  0.99           C  
ATOM     35  HB2 LYS A   3      -6.717  21.876   5.250  1.00  0.99           H  
ATOM     36  HB3 LYS A   3      -6.873  21.566   6.977  1.00  0.99           H  
ATOM     37  O   LYS A   3      -4.337  23.345   5.545  1.00  0.99           O  
ATOM     38  CG  LYS A   3      -8.665  22.286   6.042  1.00  0.99           C  
ATOM     39  HG2 LYS A   3      -8.956  22.945   5.224  1.00  0.99           H  
ATOM     40  HG3 LYS A   3      -9.002  21.278   5.799  1.00  0.99           H  
ATOM     41  CD  LYS A   3      -9.343  22.741   7.337  1.00  0.99           C  
ATOM     42  HD2 LYS A   3      -9.021  22.091   8.151  1.00  0.99           H  
ATOM     43  HD3 LYS A   3      -9.067  23.772   7.556  1.00  0.99           H  
ATOM     44  CE  LYS A   3     -10.856  22.649   7.173  1.00  0.99           C  
ATOM     45  HE2 LYS A   3     -11.112  21.623   6.905  1.00  0.99           H  
ATOM     46  HE3 LYS A   3     -11.161  23.272   6.332  1.00  0.99           H  
ATOM     47  NZ  LYS A   3     -11.541  23.055   8.420  1.00  0.99           N  
ATOM     48  HZ1 LYS A   3     -11.270  22.432   9.167  1.00  0.99           H  
ATOM     49  HZ2 LYS A   3     -12.541  23.000   8.291  1.00  0.99           H  
ATOM     50  HZ3 LYS A   3     -11.280  23.999   8.669  1.00  0.99           H  
ATOM     51  N   LYS A   4      -4.424  23.622   7.775  1.00  0.99           N  
ATOM     52  H   LYS A   4      -5.021  23.661   8.589  1.00  0.99           H  
ATOM     53  CA  LYS A   4      -2.976  23.567   8.007  1.00  0.99           C  
ATOM     54  HA  LYS A   4      -2.466  23.372   7.064  1.00  0.99           H  
ATOM     55  C   LYS A   4      -2.635  22.419   8.948  1.00  0.99           C  
ATOM     56  CB  LYS A   4      -2.443  24.902   8.547  1.00  0.99           C  
ATOM     57  HB2 LYS A   4      -1.387  24.774   8.783  1.00  0.99           H  
ATOM     58  HB3 LYS A   4      -2.970  25.157   9.467  1.00  0.99           H  
ATOM     59  O   LYS A   4      -3.297  22.273   9.973  1.00  0.99           O  
ATOM     60  CG  LYS A   4      -2.584  26.051   7.537  1.00  0.99           C  
ATOM     61  HG2 LYS A   4      -3.640  26.254   7.355  1.00  0.99           H  
ATOM     62  HG3 LYS A   4      -2.109  25.766   6.598  1.00  0.99           H  
ATOM     63  CD  LYS A   4      -1.908  27.318   8.071  1.00  0.99           C  
ATOM     64  HD2 LYS A   4      -2.398  27.623   8.995  1.00  0.99           H  
ATOM     65  HD3 LYS A   4      -0.862  27.095   8.282  1.00  0.99           H  
ATOM     66  CE  LYS A   4      -1.988  28.449   7.040  1.00  0.99           C  
ATOM     67  HE2 LYS A   4      -3.036  28.677   6.848  1.00  0.99           H  
ATOM     68  HE3 LYS A   4      -1.544  28.094   6.109  1.00  0.99           H  
ATOM     69  NZ  LYS A   4      -1.268  29.658   7.515  1.00  0.99           N  
ATOM     70  HZ1 LYS A   4      -1.298  30.394   6.823  1.00  0.99           H  
ATOM     71  HZ2 LYS A   4      -0.298  29.439   7.690  1.00  0.99           H  
ATOM     72  HZ3 LYS A   4      -1.669  30.003   8.376  1.00  0.99           H  
ATOM     73  N   TYR A   5      -1.598  21.661   8.615  1.00  0.99           N  
ATOM     74  H   TYR A   5      -1.140  21.837   7.732  1.00  0.99           H  
ATOM     75  CA  TYR A   5      -1.059  20.578   9.433  1.00  0.99           C  
ATOM     76  HA  TYR A   5      -1.453  20.659  10.446  1.00  0.99           H  
ATOM     77  C   TYR A   5       0.468  20.674   9.515  1.00  0.99           C  
ATOM     78  CB  TYR A   5      -1.489  19.218   8.864  1.00  0.99           C  
ATOM     79  HB2 TYR A   5      -1.100  19.122   7.850  1.00  0.99           H  
ATOM     80  HB3 TYR A   5      -1.024  18.432   9.458  1.00  0.99           H  
ATOM     81  O   TYR A   5       1.118  21.116   8.569  1.00  0.99           O  
ATOM     82  CG  TYR A   5      -2.988  18.990   8.849  1.00  0.99           C  
ATOM     83  CD1 TYR A   5      -3.596  18.382   9.962  1.00  0.99           C  
ATOM     84  HD1 TYR A   5      -2.990  18.052  10.793  1.00  0.99           H  
ATOM     85  CD2 TYR A   5      -3.772  19.406   7.752  1.00  0.99           C  
ATOM     86  HD2 TYR A   5      -3.300  19.854   6.890  1.00  0.99           H  
ATOM     87  CE1 TYR A   5      -4.990  18.226  10.007  1.00  0.99           C  
ATOM     88  HE1 TYR A   5      -5.451  17.769  10.870  1.00  0.99           H  
ATOM     89  CE2 TYR A   5      -5.171  19.249   7.791  1.00  0.99           C  
ATOM     90  HE2 TYR A   5      -5.786  19.554   6.957  1.00  0.99           H  
ATOM     91  OH  TYR A   5      -7.120  18.596   9.036  1.00  0.99           O  
ATOM     92  HH  TYR A   5      -7.378  18.292   9.909  1.00  0.99           H  
ATOM     93  CZ  TYR A   5      -5.775  18.684   8.933  1.00  0.99           C  
ATOM     94  N   GLN A   6       1.021  20.229  10.642  1.00  0.99           N  
ATOM     95  H   GLN A   6       0.419  19.869  11.369  1.00  0.99           H  
ATOM     96  CA  GLN A   6       2.454  20.020  10.843  1.00  0.99           C  
ATOM     97  HA  GLN A   6       3.005  20.332   9.956  1.00  0.99           H  
ATOM     98  C   GLN A   6       2.691  18.527  11.063  1.00  0.99           C  
ATOM     99  CB  GLN A   6       2.948  20.858  12.034  1.00  0.99           C  
ATOM    100  HB2 GLN A   6       2.777  21.914  11.825  1.00  0.99           H  
ATOM    101  HB3 GLN A   6       2.370  20.591  12.919  1.00  0.99           H  
ATOM    102  O   GLN A   6       2.045  17.913  11.921  1.00  0.99           O  
ATOM    103  CG  GLN A   6       4.440  20.640  12.352  1.00  0.99           C  
ATOM    104  HG2 GLN A   6       4.610  19.590  12.589  1.00  0.99           H  
ATOM    105  HG3 GLN A   6       4.701  21.213  13.242  1.00  0.99           H  
ATOM    106  CD  GLN A   6       5.387  21.060  11.231  1.00  0.99           C  
ATOM    107  NE2 GLN A   6       6.500  20.376  11.071  1.00  0.99           N  
ATOM    108 HE21 GLN A   6       6.784  19.697  11.763  1.00  0.99           H  
ATOM    109 HE22 GLN A   6       7.155  20.615  10.341  1.00  0.99           H  
ATOM    110  OE1 GLN A   6       5.131  22.014  10.506  1.00  0.99           O  
ATOM    111  N   PHE A   7       3.563  17.951  10.244  1.00  0.99           N  
ATOM    112  H   PHE A   7       4.048  18.532   9.575  1.00  0.99           H  
ATOM    113  CA  PHE A   7       3.930  16.542  10.257  1.00  0.99           C  
ATOM    114  HA  PHE A   7       3.370  16.001  11.020  1.00  0.99           H  
ATOM    115  C   PHE A   7       5.416  16.433  10.603  1.00  0.99           C  
ATOM    116  CB  PHE A   7       3.618  15.921   8.883  1.00  0.99           C  
ATOM    117  HB2 PHE A   7       4.287  15.072   8.744  1.00  0.99           H  
ATOM    118  HB3 PHE A   7       3.861  16.654   8.114  1.00  0.99           H  
ATOM    119  O   PHE A   7       6.280  16.638   9.755  1.00  0.99           O  
ATOM    120  CG  PHE A   7       2.201  15.423   8.631  1.00  0.99           C  
ATOM    121  CD1 PHE A   7       1.074  16.000   9.254  1.00  0.99           C  
ATOM    122  HD1 PHE A   7       1.180  16.838   9.927  1.00  0.99           H  
ATOM    123  CD2 PHE A   7       2.008  14.356   7.733  1.00  0.99           C  
ATOM    124  HD2 PHE A   7       2.854  13.911   7.231  1.00  0.99           H  
ATOM    125  CE1 PHE A   7      -0.216  15.503   9.011  1.00  0.99           C  
ATOM    126  HE1 PHE A   7      -1.072  15.947   9.498  1.00  0.99           H  
ATOM    127  CE2 PHE A   7       0.718  13.855   7.491  1.00  0.99           C  
ATOM    128  HE2 PHE A   7       0.583  13.029   6.808  1.00  0.99           H  
ATOM    129  CZ  PHE A   7      -0.392  14.422   8.135  1.00  0.99           C  
ATOM    130  HZ  PHE A   7      -1.377  14.018   7.953  1.00  0.99           H  
ATOM    131  N   ASP A   8       5.709  16.082  11.848  1.00  0.99           N  
ATOM    132  H   ASP A   8       4.958  15.985  12.517  1.00  0.99           H  
ATOM    133  CA  ASP A   8       7.056  15.803  12.327  1.00  0.99           C  
ATOM    134  HA  ASP A   8       7.782  16.323  11.701  1.00  0.99           H  
ATOM    135  C   ASP A   8       7.329  14.306  12.226  1.00  0.99           C  
ATOM    136  CB  ASP A   8       7.223  16.339  13.750  1.00  0.99           C  
ATOM    137  HB2 ASP A   8       8.196  16.036  14.137  1.00  0.99           H  
ATOM    138  HB3 ASP A   8       6.451  15.921  14.397  1.00  0.99           H  
ATOM    139  O   ASP A   8       6.769  13.486  12.963  1.00  0.99           O  
ATOM    140  CG  ASP A   8       7.144  17.865  13.745  1.00  0.99           C  
ATOM    141  OD1 ASP A   8       8.037  18.486  13.119  1.00  0.99           O  
ATOM    142  OD2 ASP A   8       6.169  18.406  14.310  1.00  0.99           O  
ATOM    143  N   VAL A   9       8.180  13.942  11.272  1.00  0.99           N  
ATOM    144  H   VAL A   9       8.608  14.664  10.710  1.00  0.99           H  
ATOM    145  CA  VAL A   9       8.604  12.561  11.058  1.00  0.99           C  
ATOM    146  HA  VAL A   9       7.753  11.899  11.220  1.00  0.99           H  
ATOM    147  C   VAL A   9       9.695  12.248  12.069  1.00  0.99           C  
ATOM    148  CB  VAL A   9       9.095  12.349   9.624  1.00  0.99           C  
ATOM    149  HB  VAL A   9       9.955  12.997   9.454  1.00  0.99           H  
ATOM    150  O   VAL A   9      10.775  12.828  12.016  1.00  0.99           O  
ATOM    151  CG1 VAL A   9       9.541  10.906   9.388  1.00  0.99           C  
ATOM    152 HG11 VAL A   9      10.298  10.616  10.117  1.00  0.99           H  
ATOM    153 HG12 VAL A   9      10.000  10.843   8.401  1.00  0.99           H  
ATOM    154 HG13 VAL A   9       8.689  10.230   9.461  1.00  0.99           H  
ATOM    155  CG2 VAL A   9       8.008  12.710   8.603  1.00  0.99           C  
ATOM    156 HG21 VAL A   9       7.172  12.014   8.678  1.00  0.99           H  
ATOM    157 HG22 VAL A   9       7.650  13.726   8.770  1.00  0.99           H  
ATOM    158 HG23 VAL A   9       8.423  12.682   7.595  1.00  0.99           H  
ATOM    159  N   GLN A  10       9.414  11.335  12.993  1.00  0.99           N  
ATOM    160  H   GLN A  10       8.512  10.882  12.946  1.00  0.99           H  
ATOM    161  CA  GLN A  10      10.276  11.053  14.140  1.00  0.99           C  
ATOM    162  HA  GLN A  10      11.304  11.301  13.875  1.00  0.99           H  
ATOM    163  C   GLN A  10      10.249   9.576  14.531  1.00  0.99           C  
ATOM    164  CB  GLN A  10       9.885  11.961  15.315  1.00  0.99           C  
ATOM    165  HB2 GLN A  10      10.592  11.807  16.131  1.00  0.99           H  
ATOM    166  HB3 GLN A  10       9.975  12.997  14.989  1.00  0.99           H  
ATOM    167  O   GLN A  10       9.287   8.855  14.251  1.00  0.99           O  
ATOM    168  CG  GLN A  10       8.459  11.729  15.847  1.00  0.99           C  
ATOM    169  HG2 GLN A  10       7.738  11.834  15.036  1.00  0.99           H  
ATOM    170  HG3 GLN A  10       8.380  10.720  16.252  1.00  0.99           H  
ATOM    171  CD  GLN A  10       8.086  12.722  16.943  1.00  0.99           C  
ATOM    172  NE2 GLN A  10       6.959  12.558  17.596  1.00  0.99           N  
ATOM    173 HE21 GLN A  10       6.760  13.299  18.253  1.00  0.99           H  
ATOM    174 HE22 GLN A  10       6.309  11.833  17.328  1.00  0.99           H  
ATOM    175  OE1 GLN A  10       8.783  13.662  17.266  1.00  0.99           O  
ATOM    176  N   VAL A  11      11.297   9.126  15.220  1.00  0.98           N  
ATOM    177  H   VAL A  11      12.030   9.775  15.466  1.00  0.98           H  
ATOM    178  CA  VAL A  11      11.357   7.769  15.773  1.00  0.98           C  
ATOM    179  HA  VAL A  11      10.859   7.097  15.074  1.00  0.98           H  
ATOM    180  C   VAL A  11      10.607   7.713  17.102  1.00  0.98           C  
ATOM    181  CB  VAL A  11      12.805   7.269  15.924  1.00  0.98           C  
ATOM    182  HB  VAL A  11      13.355   7.937  16.587  1.00  0.98           H  
ATOM    183  O   VAL A  11      10.779   8.577  17.961  1.00  0.98           O  
ATOM    184  CG1 VAL A  11      12.854   5.851  16.505  1.00  0.98           C  
ATOM    185 HG11 VAL A  11      12.256   5.176  15.892  1.00  0.98           H  
ATOM    186 HG12 VAL A  11      13.885   5.498  16.526  1.00  0.98           H  
ATOM    187 HG13 VAL A  11      12.483   5.844  17.530  1.00  0.98           H  
ATOM    188  CG2 VAL A  11      13.514   7.228  14.564  1.00  0.98           C  
ATOM    189 HG21 VAL A  11      13.675   8.245  14.204  1.00  0.98           H  
ATOM    190 HG22 VAL A  11      14.492   6.759  14.667  1.00  0.98           H  
ATOM    191 HG23 VAL A  11      12.921   6.667  13.842  1.00  0.98           H  
ATOM    192  N   LYS A  12       9.799   6.669  17.300  1.00  0.98           N  
ATOM    193  H   LYS A  12       9.668   6.024  16.534  1.00  0.98           H  
ATOM    194  CA  LYS A  12       9.157   6.372  18.583  1.00  0.98           C  
ATOM    195  HA  LYS A  12       9.720   6.872  19.371  1.00  0.98           H  
ATOM    196  C   LYS A  12       9.180   4.877  18.868  1.00  0.98           C  
ATOM    197  CB  LYS A  12       7.732   6.936  18.566  1.00  0.98           C  
ATOM    198  HB2 LYS A  12       7.787   7.988  18.286  1.00  0.98           H  
ATOM    199  HB3 LYS A  12       7.142   6.412  17.815  1.00  0.98           H  
ATOM    200  O   LYS A  12       8.910   4.069  17.984  1.00  0.98           O  
ATOM    201  CG  LYS A  12       7.048   6.818  19.937  1.00  0.98           C  
ATOM    202  HG2 LYS A  12       6.842   5.772  20.161  1.00  0.98           H  
ATOM    203  HG3 LYS A  12       7.694   7.237  20.709  1.00  0.98           H  
ATOM    204  CD  LYS A  12       5.737   7.595  19.899  1.00  0.98           C  
ATOM    205  HD2 LYS A  12       5.960   8.634  19.656  1.00  0.98           H  
ATOM    206  HD3 LYS A  12       5.122   7.161  19.111  1.00  0.98           H  
ATOM    207  CE  LYS A  12       4.980   7.539  21.227  1.00  0.98           C  
ATOM    208  HE2 LYS A  12       4.658   6.511  21.394  1.00  0.98           H  
ATOM    209  HE3 LYS A  12       5.655   7.822  22.034  1.00  0.98           H  
ATOM    210  NZ  LYS A  12       3.814   8.456  21.183  1.00  0.98           N  
ATOM    211  HZ1 LYS A  12       4.124   9.417  21.176  1.00  0.98           H  
ATOM    212  HZ2 LYS A  12       3.190   8.315  21.965  1.00  0.98           H  
ATOM    213  HZ3 LYS A  12       3.314   8.324  20.315  1.00  0.98           H  
ATOM    214  N   ASN A  13       9.443   4.512  20.121  1.00  0.98           N  
ATOM    215  H   ASN A  13       9.691   5.222  20.795  1.00  0.98           H  
ATOM    216  CA  ASN A  13       9.315   3.128  20.569  1.00  0.98           C  
ATOM    217  HA  ASN A  13       9.737   2.474  19.806  1.00  0.98           H  
ATOM    218  C   ASN A  13       7.838   2.756  20.711  1.00  0.98           C  
ATOM    219  CB  ASN A  13      10.105   2.907  21.871  1.00  0.98           C  
ATOM    220  HB2 ASN A  13       9.802   1.958  22.312  1.00  0.98           H  
ATOM    221  HB3 ASN A  13       9.884   3.702  22.583  1.00  0.98           H  
ATOM    222  O   ASN A  13       7.095   3.386  21.468  1.00  0.98           O  
ATOM    223  CG  ASN A  13      11.603   2.833  21.638  1.00  0.98           C  
ATOM    224  ND2 ASN A  13      12.393   2.809  22.683  1.00  0.98           N  
ATOM    225 HD21 ASN A  13      12.030   2.828  23.626  1.00  0.98           H  
ATOM    226 HD22 ASN A  13      13.381   2.746  22.484  1.00  0.98           H  
ATOM    227  OD1 ASN A  13      12.085   2.787  20.523  1.00  0.98           O  
ATOM    228  N   ILE A  14       7.425   1.716  19.993  1.00  0.96           N  
ATOM    229  H   ILE A  14       8.095   1.251  19.396  1.00  0.96           H  
ATOM    230  CA  ILE A  14       6.075   1.158  20.034  1.00  0.96           C  
ATOM    231  HA  ILE A  14       5.517   1.624  20.847  1.00  0.96           H  
ATOM    232  C   ILE A  14       6.183  -0.333  20.354  1.00  0.96           C  
ATOM    233  CB  ILE A  14       5.337   1.449  18.706  1.00  0.96           C  
ATOM    234  HB  ILE A  14       5.945   1.052  17.893  1.00  0.96           H  
ATOM    235  O   ILE A  14       7.043  -1.027  19.820  1.00  0.96           O  
ATOM    236  CG1 ILE A  14       5.145   2.965  18.447  1.00  0.96           C  
ATOM    237 HG12 ILE A  14       4.685   3.087  17.466  1.00  0.96           H  
ATOM    238 HG13 ILE A  14       6.120   3.450  18.403  1.00  0.96           H  
ATOM    239  CG2 ILE A  14       3.974   0.741  18.649  1.00  0.96           C  
ATOM    240 HG21 ILE A  14       3.459   1.025  17.731  1.00  0.96           H  
ATOM    241 HG22 ILE A  14       4.117  -0.339  18.624  1.00  0.96           H  
ATOM    242 HG23 ILE A  14       3.376   1.018  19.517  1.00  0.96           H  
ATOM    243  CD1 ILE A  14       4.263   3.732  19.444  1.00  0.96           C  
ATOM    244 HD11 ILE A  14       4.233   4.782  19.152  1.00  0.96           H  
ATOM    245 HD12 ILE A  14       4.668   3.662  20.453  1.00  0.96           H  
ATOM    246 HD13 ILE A  14       3.245   3.343  19.429  1.00  0.96           H  
ATOM    247  N   SER A  15       5.312  -0.816  21.243  1.00  0.96           N  
ATOM    248  H   SER A  15       4.636  -0.185  21.649  1.00  0.96           H  
ATOM    249  CA  SER A  15       5.240  -2.229  21.630  1.00  0.96           C  
ATOM    250  HA  SER A  15       6.078  -2.762  21.181  1.00  0.96           H  
ATOM    251  C   SER A  15       3.963  -2.877  21.120  1.00  0.96           C  
ATOM    252  CB  SER A  15       5.366  -2.381  23.147  1.00  0.96           C  
ATOM    253  HB2 SER A  15       4.540  -1.869  23.641  1.00  0.96           H  
ATOM    254  HB3 SER A  15       6.307  -1.938  23.473  1.00  0.96           H  
ATOM    255  O   SER A  15       2.883  -2.313  21.326  1.00  0.96           O  
ATOM    256  OG  SER A  15       5.344  -3.749  23.490  1.00  0.96           O  
ATOM    257  HG  SER A  15       5.680  -3.871  24.380  1.00  0.96           H  
ATOM    258  N   ARG A  16       4.079  -4.033  20.459  1.00  0.96           N  
ATOM    259  H   ARG A  16       5.011  -4.404  20.346  1.00  0.96           H  
ATOM    260  CA  ARG A  16       2.979  -4.909  20.020  1.00  0.96           C  
ATOM    261  HA  ARG A  16       2.112  -4.769  20.665  1.00  0.96           H  
ATOM    262  C   ARG A  16       3.410  -6.360  20.148  1.00  0.96           C  
ATOM    263  CB  ARG A  16       2.618  -4.663  18.547  1.00  0.96           C  
ATOM    264  HB2 ARG A  16       1.841  -5.365  18.244  1.00  0.96           H  
ATOM    265  HB3 ARG A  16       3.500  -4.880  17.944  1.00  0.96           H  
ATOM    266  O   ARG A  16       4.588  -6.650  20.000  1.00  0.96           O  
ATOM    267  CG  ARG A  16       2.146  -3.248  18.225  1.00  0.96           C  
ATOM    268  HG2 ARG A  16       1.932  -3.186  17.158  1.00  0.96           H  
ATOM    269  HG3 ARG A  16       2.927  -2.525  18.463  1.00  0.96           H  
ATOM    270  CD  ARG A  16       0.874  -2.947  19.017  1.00  0.96           C  
ATOM    271  HD2 ARG A  16       1.038  -3.018  20.093  1.00  0.96           H  
ATOM    272  HD3 ARG A  16       0.127  -3.700  18.764  1.00  0.96           H  
ATOM    273  NE  ARG A  16       0.359  -1.632  18.666  1.00  0.96           N  
ATOM    274  HE  ARG A  16      -0.156  -1.594  17.797  1.00  0.96           H  
ATOM    275  NH1 ARG A  16       1.258  -0.341  20.331  1.00  0.96           N  
ATOM    276 HH11 ARG A  16       1.476   0.568  20.714  1.00  0.96           H  
ATOM    277 HH12 ARG A  16       1.706  -1.168  20.698  1.00  0.96           H  
ATOM    278  NH2 ARG A  16       0.092   0.598  18.662  1.00  0.96           N  
ATOM    279 HH21 ARG A  16       0.375   1.528  18.935  1.00  0.96           H  
ATOM    280 HH22 ARG A  16      -0.394   0.457  17.788  1.00  0.96           H  
ATOM    281  CZ  ARG A  16       0.580  -0.468  19.229  1.00  0.96           C  
ATOM    282  N   ILE A  17       2.462  -7.258  20.413  1.00  0.96           N  
ATOM    283  H   ILE A  17       1.503  -6.948  20.487  1.00  0.96           H  
ATOM    284  CA  ILE A  17       2.692  -8.712  20.467  1.00  0.96           C  
ATOM    285  HA  ILE A  17       1.862  -9.125  21.040  1.00  0.96           H  
ATOM    286  C   ILE A  17       3.938  -9.120  21.280  1.00  0.96           C  
ATOM    287  CB  ILE A  17       2.590  -9.362  19.068  1.00  0.96           C  
ATOM    288  HB  ILE A  17       2.700 -10.438  19.203  1.00  0.96           H  
ATOM    289  O   ILE A  17       4.752  -9.931  20.854  1.00  0.96           O  
ATOM    290  CG1 ILE A  17       3.670  -8.880  18.077  1.00  0.96           C  
ATOM    291 HG12 ILE A  17       3.492  -7.839  17.804  1.00  0.96           H  
ATOM    292 HG13 ILE A  17       4.654  -8.946  18.542  1.00  0.96           H  
ATOM    293  CG2 ILE A  17       1.189  -9.107  18.483  1.00  0.96           C  
ATOM    294 HG21 ILE A  17       1.121  -8.095  18.084  1.00  0.96           H  
ATOM    295 HG22 ILE A  17       0.430  -9.244  19.254  1.00  0.96           H  
ATOM    296 HG23 ILE A  17       0.991  -9.810  17.674  1.00  0.96           H  
ATOM    297  CD1 ILE A  17       3.708  -9.714  16.797  1.00  0.96           C  
ATOM    298 HD11 ILE A  17       2.795  -9.574  16.219  1.00  0.96           H  
ATOM    299 HD12 ILE A  17       4.553  -9.393  16.188  1.00  0.96           H  
ATOM    300 HD13 ILE A  17       3.829 -10.769  17.042  1.00  0.96           H  
ATOM    301  N   CYS A  18       4.084  -8.525  22.470  1.00  0.96           N  
ATOM    302  H   CYS A  18       3.356  -7.887  22.756  1.00  0.96           H  
ATOM    303  CA  CYS A  18       5.214  -8.722  23.390  1.00  0.96           C  
ATOM    304  HA  CYS A  18       4.983  -8.146  24.286  1.00  0.96           H  
ATOM    305  C   CYS A  18       6.578  -8.195  22.888  1.00  0.96           C  
ATOM    306  CB  CYS A  18       5.323 -10.196  23.829  1.00  0.96           C  
ATOM    307  HB2 CYS A  18       5.934 -10.700  23.081  1.00  0.96           H  
ATOM    308  HB3 CYS A  18       5.880 -10.242  24.764  1.00  0.96           H  
ATOM    309  O   CYS A  18       7.600  -8.474  23.511  1.00  0.96           O  
ATOM    310  SG  CYS A  18       3.819 -11.208  23.995  1.00  0.96           S  
ATOM    311  N   ASN A  19       6.620  -7.428  21.797  1.00  0.96           N  
ATOM    312  H   ASN A  19       5.771  -7.275  21.271  1.00  0.96           H  
ATOM    313  CA  ASN A  19       7.847  -6.927  21.191  1.00  0.96           C  
ATOM    314  HA  ASN A  19       8.696  -7.203  21.817  1.00  0.96           H  
ATOM    315  C   ASN A  19       7.826  -5.396  21.073  1.00  0.96           C  
ATOM    316  CB  ASN A  19       8.028  -7.617  19.836  1.00  0.96           C  
ATOM    317  HB2 ASN A  19       7.688  -8.651  19.893  1.00  0.96           H  
ATOM    318  HB3 ASN A  19       7.434  -7.109  19.076  1.00  0.96           H  
ATOM    319  O   ASN A  19       6.913  -4.816  20.483  1.00  0.96           O  
ATOM    320  CG  ASN A  19       9.481  -7.598  19.422  1.00  0.96           C  
ATOM    321  ND2 ASN A  19      10.144  -8.729  19.441  1.00  0.96           N  
ATOM    322 HD21 ASN A  19       9.671  -9.592  19.671  1.00  0.96           H  
ATOM    323 HD22 ASN A  19      11.122  -8.673  19.195  1.00  0.96           H  
ATOM    324  OD1 ASN A  19      10.057  -6.561  19.156  1.00  0.96           O  
ATOM    325  N   ALA A  20       8.831  -4.737  21.651  1.00  0.96           N  
ATOM    326  H   ALA A  20       9.602  -5.274  22.020  1.00  0.96           H  
ATOM    327  CA  ALA A  20       9.016  -3.295  21.563  1.00  0.96           C  
ATOM    328  HA  ALA A  20       8.120  -2.831  21.152  1.00  0.96           H  
ATOM    329  C   ALA A  20      10.170  -2.971  20.616  1.00  0.96           C  
ATOM    330  CB  ALA A  20       9.237  -2.721  22.969  1.00  0.96           C  
ATOM    331  HB1 ALA A  20      10.096  -3.204  23.434  1.00  0.96           H  
ATOM    332  HB2 ALA A  20       8.354  -2.899  23.582  1.00  0.96           H  
ATOM    333  HB3 ALA A  20       9.425  -1.649  22.901  1.00  0.96           H  
ATOM    334  O   ALA A  20      11.285  -3.446  20.820  1.00  0.96           O  
ATOM    335  N   LYS A  21       9.912  -2.116  19.625  1.00  0.97           N  
ATOM    336  H   LYS A  21       8.971  -1.766  19.517  1.00  0.97           H  
ATOM    337  CA  LYS A  21      10.933  -1.652  18.683  1.00  0.97           C  
ATOM    338  HA  LYS A  21      11.904  -1.771  19.164  1.00  0.97           H  
ATOM    339  C   LYS A  21      10.762  -0.162  18.356  1.00  0.97           C  
ATOM    340  CB  LYS A  21      10.939  -2.556  17.432  1.00  0.97           C  
ATOM    341  HB2 LYS A  21      11.822  -2.328  16.836  1.00  0.97           H  
ATOM    342  HB3 LYS A  21      11.011  -3.599  17.743  1.00  0.97           H  
ATOM    343  O   LYS A  21       9.635   0.348  18.420  1.00  0.97           O  
ATOM    344  CG  LYS A  21       9.698  -2.380  16.548  1.00  0.97           C  
ATOM    345  HG2 LYS A  21       8.800  -2.611  17.120  1.00  0.97           H  
ATOM    346  HG3 LYS A  21       9.655  -1.341  16.221  1.00  0.97           H  
ATOM    347  CD  LYS A  21       9.754  -3.279  15.309  1.00  0.97           C  
ATOM    348  HD2 LYS A  21       9.540  -4.307  15.600  1.00  0.97           H  
ATOM    349  HD3 LYS A  21      10.747  -3.221  14.863  1.00  0.97           H  
ATOM    350  CE  LYS A  21       8.712  -2.796  14.300  1.00  0.97           C  
ATOM    351  HE2 LYS A  21       8.856  -1.724  14.158  1.00  0.97           H  
ATOM    352  HE3 LYS A  21       7.717  -2.964  14.710  1.00  0.97           H  
ATOM    353  NZ  LYS A  21       8.849  -3.482  12.999  1.00  0.97           N  
ATOM    354  HZ1 LYS A  21       9.813  -3.614  12.727  1.00  0.97           H  
ATOM    355  HZ2 LYS A  21       8.495  -4.421  13.109  1.00  0.97           H  
ATOM    356  HZ3 LYS A  21       8.326  -3.029  12.263  1.00  0.97           H  
ATOM    357  N   PRO A  22      11.848   0.551  18.014  1.00  0.98           N  
ATOM    358  CA  PRO A  22      11.742   1.872  17.412  1.00  0.98           C  
ATOM    359  HA  PRO A  22      11.147   2.536  18.039  1.00  0.98           H  
ATOM    360  C   PRO A  22      11.092   1.753  16.031  1.00  0.98           C  
ATOM    361  CB  PRO A  22      13.176   2.402  17.327  1.00  0.98           C  
ATOM    362  HB2 PRO A  22      13.430   2.934  18.244  1.00  0.98           H  
ATOM    363  HB3 PRO A  22      13.326   3.045  16.460  1.00  0.98           H  
ATOM    364  O   PRO A  22      11.452   0.883  15.242  1.00  0.98           O  
ATOM    365  CG  PRO A  22      14.022   1.135  17.221  1.00  0.98           C  
ATOM    366  HG2 PRO A  22      15.028   1.286  17.612  1.00  0.98           H  
ATOM    367  HG3 PRO A  22      14.062   0.806  16.183  1.00  0.98           H  
ATOM    368  CD  PRO A  22      13.240   0.117  18.049  1.00  0.98           C  
ATOM    369  HD2 PRO A  22      13.595   0.135  19.080  1.00  0.98           H  
ATOM    370  HD3 PRO A  22      13.370  -0.878  17.623  1.00  0.98           H  
ATOM    371  N   ILE A  23      10.143   2.636  15.735  1.00  0.98           N  
ATOM    372  H   ILE A  23       9.833   3.279  16.450  1.00  0.98           H  
ATOM    373  CA  ILE A  23       9.572   2.793  14.395  1.00  0.98           C  
ATOM    374  HA  ILE A  23      10.219   2.290  13.677  1.00  0.98           H  
ATOM    375  C   ILE A  23       9.553   4.264  13.996  1.00  0.98           C  
ATOM    376  CB  ILE A  23       8.172   2.156  14.275  1.00  0.98           C  
ATOM    377  HB  ILE A  23       7.851   2.322  13.246  1.00  0.98           H  
ATOM    378  O   ILE A  23       9.498   5.146  14.858  1.00  0.98           O  
ATOM    379  CG1 ILE A  23       7.115   2.797  15.194  1.00  0.98           C  
ATOM    380 HG12 ILE A  23       7.357   2.605  16.239  1.00  0.98           H  
ATOM    381 HG13 ILE A  23       7.123   3.875  15.032  1.00  0.98           H  
ATOM    382  CG2 ILE A  23       8.248   0.642  14.509  1.00  0.98           C  
ATOM    383 HG21 ILE A  23       9.078   0.239  13.927  1.00  0.98           H  
ATOM    384 HG22 ILE A  23       7.324   0.161  14.189  1.00  0.98           H  
ATOM    385 HG23 ILE A  23       8.414   0.441  15.567  1.00  0.98           H  
ATOM    386  CD1 ILE A  23       5.695   2.298  14.899  1.00  0.98           C  
ATOM    387 HD11 ILE A  23       4.970   2.987  15.333  1.00  0.98           H  
ATOM    388 HD12 ILE A  23       5.520   2.266  13.824  1.00  0.98           H  
ATOM    389 HD13 ILE A  23       5.550   1.304  15.322  1.00  0.98           H  
ATOM    390  N   VAL A  24       9.577   4.531  12.692  1.00  0.98           N  
ATOM    391  H   VAL A  24       9.562   3.762  12.037  1.00  0.98           H  
ATOM    392  CA  VAL A  24       9.328   5.874  12.160  1.00  0.98           C  
ATOM    393  HA  VAL A  24       9.850   6.599  12.785  1.00  0.98           H  
ATOM    394  C   VAL A  24       7.829   6.160  12.250  1.00  0.98           C  
ATOM    395  CB  VAL A  24       9.856   6.029  10.722  1.00  0.98           C  
ATOM    396  HB  VAL A  24       9.307   5.361  10.058  1.00  0.98           H  
ATOM    397  O   VAL A  24       6.998   5.309  11.957  1.00  0.98           O  
ATOM    398  CG1 VAL A  24       9.693   7.471  10.227  1.00  0.98           C  
ATOM    399 HG11 VAL A  24       8.640   7.749  10.190  1.00  0.98           H  
ATOM    400 HG12 VAL A  24      10.104   7.562   9.221  1.00  0.98           H  
ATOM    401 HG13 VAL A  24      10.216   8.161  10.890  1.00  0.98           H  
ATOM    402  CG2 VAL A  24      11.352   5.691  10.637  1.00  0.98           C  
ATOM    403 HG21 VAL A  24      11.922   6.316  11.323  1.00  0.98           H  
ATOM    404 HG22 VAL A  24      11.704   5.854   9.618  1.00  0.98           H  
ATOM    405 HG23 VAL A  24      11.517   4.641  10.879  1.00  0.98           H  
ATOM    406  N   THR A  25       7.474   7.360  12.689  1.00  0.99           N  
ATOM    407  H   THR A  25       8.203   8.021  12.914  1.00  0.99           H  
ATOM    408  CA  THR A  25       6.088   7.802  12.875  1.00  0.99           C  
ATOM    409  HA  THR A  25       5.416   7.181  12.281  1.00  0.99           H  
ATOM    410  C   THR A  25       5.936   9.242  12.418  1.00  0.99           C  
ATOM    411  CB  THR A  25       5.658   7.715  14.347  1.00  0.99           C  
ATOM    412  HB  THR A  25       4.625   8.053  14.429  1.00  0.99           H  
ATOM    413  O   THR A  25       6.920   9.976  12.349  1.00  0.99           O  
ATOM    414  CG2 THR A  25       5.749   6.311  14.931  1.00  0.99           C  
ATOM    415 HG21 THR A  25       5.253   6.286  15.901  1.00  0.99           H  
ATOM    416 HG22 THR A  25       5.263   5.602  14.261  1.00  0.99           H  
ATOM    417 HG23 THR A  25       6.798   6.038  15.055  1.00  0.99           H  
ATOM    418  OG1 THR A  25       6.460   8.553  15.153  1.00  0.99           O  
ATOM    419  HG1 THR A  25       7.361   8.473  14.833  1.00  0.99           H  
ATOM    420  N   VAL A  26       4.699   9.676  12.188  1.00  0.99           N  
ATOM    421  H   VAL A  26       3.934   9.021  12.278  1.00  0.99           H  
ATOM    422  CA  VAL A  26       4.363  11.103  12.105  1.00  0.99           C  
ATOM    423  HA  VAL A  26       5.267  11.691  11.946  1.00  0.99           H  
ATOM    424  C   VAL A  26       3.756  11.522  13.435  1.00  0.99           C  
ATOM    425  CB  VAL A  26       3.421  11.395  10.931  1.00  0.99           C  
ATOM    426  HB  VAL A  26       2.548  10.749  11.016  1.00  0.99           H  
ATOM    427  O   VAL A  26       2.821  10.884  13.924  1.00  0.99           O  
ATOM    428  CG1 VAL A  26       2.953  12.851  10.906  1.00  0.99           C  
ATOM    429 HG11 VAL A  26       3.811  13.518  10.820  1.00  0.99           H  
ATOM    430 HG12 VAL A  26       2.288  12.998  10.055  1.00  0.99           H  
ATOM    431 HG13 VAL A  26       2.397  13.099  11.810  1.00  0.99           H  
ATOM    432  CG2 VAL A  26       4.137  11.115   9.609  1.00  0.99           C  
ATOM    433 HG21 VAL A  26       3.466  11.297   8.770  1.00  0.99           H  
ATOM    434 HG22 VAL A  26       5.005  11.766   9.513  1.00  0.99           H  
ATOM    435 HG23 VAL A  26       4.471  10.077   9.588  1.00  0.99           H  
ATOM    436  N   ASN A  27       4.303  12.573  14.040  1.00  0.99           N  
ATOM    437  H   ASN A  27       5.061  13.046  13.570  1.00  0.99           H  
ATOM    438  CA  ASN A  27       3.874  13.137  15.322  1.00  0.99           C  
ATOM    439  HA  ASN A  27       4.628  13.873  15.601  1.00  0.99           H  
ATOM    440  C   ASN A  27       3.862  12.105  16.469  1.00  0.99           C  
ATOM    441  CB  ASN A  27       2.543  13.904  15.148  1.00  0.99           C  
ATOM    442  HB2 ASN A  27       1.760  13.215  14.830  1.00  0.99           H  
ATOM    443  HB3 ASN A  27       2.251  14.331  16.108  1.00  0.99           H  
ATOM    444  O   ASN A  27       3.116  12.235  17.438  1.00  0.99           O  
ATOM    445  CG  ASN A  27       2.628  15.047  14.150  1.00  0.99           C  
ATOM    446  ND2 ASN A  27       1.550  15.744  13.889  1.00  0.99           N  
ATOM    447 HD21 ASN A  27       0.690  15.590  14.396  1.00  0.99           H  
ATOM    448 HD22 ASN A  27       1.694  16.519  13.258  1.00  0.99           H  
ATOM    449  OD1 ASN A  27       3.654  15.328  13.568  1.00  0.99           O  
ATOM    450  N   GLY A  28       4.677  11.044  16.382  1.00  0.98           N  
ATOM    451  H   GLY A  28       5.231  10.928  15.545  1.00  0.98           H  
ATOM    452  CA  GLY A  28       4.722  10.005  17.414  1.00  0.98           C  
ATOM    453  HA2 GLY A  28       5.590   9.367  17.255  1.00  0.98           H  
ATOM    454  HA3 GLY A  28       4.825  10.482  18.389  1.00  0.98           H  
ATOM    455  C   GLY A  28       3.470   9.122  17.447  1.00  0.98           C  
ATOM    456  O   GLY A  28       3.179   8.522  18.488  1.00  0.98           O  
ATOM    457  N   MET A  29       2.701   9.077  16.359  1.00  0.98           N  
ATOM    458  H   MET A  29       2.973   9.617  15.550  1.00  0.98           H  
ATOM    459  CA  MET A  29       1.459   8.316  16.248  1.00  0.98           C  
ATOM    460  HA  MET A  29       1.190   7.915  17.225  1.00  0.98           H  
ATOM    461  C   MET A  29       1.628   7.130  15.289  1.00  0.98           C  
ATOM    462  CB  MET A  29       0.316   9.237  15.803  1.00  0.98           C  
ATOM    463  HB2 MET A  29      -0.596   8.642  15.757  1.00  0.98           H  
ATOM    464  HB3 MET A  29       0.537   9.631  14.811  1.00  0.98           H  
ATOM    465  O   MET A  29       2.298   7.238  14.265  1.00  0.98           O  
ATOM    466  CG  MET A  29       0.049  10.419  16.739  1.00  0.98           C  
ATOM    467  HG2 MET A  29       0.954  11.023  16.806  1.00  0.98           H  
ATOM    468  HG3 MET A  29      -0.185  10.042  17.734  1.00  0.98           H  
ATOM    469  SD  MET A  29      -1.297  11.510  16.191  1.00  0.98           S  
ATOM    470  CE  MET A  29      -2.719  10.387  16.269  1.00  0.98           C  
ATOM    471  HE1 MET A  29      -2.618   9.608  15.513  1.00  0.98           H  
ATOM    472  HE2 MET A  29      -3.632  10.949  16.076  1.00  0.98           H  
ATOM    473  HE3 MET A  29      -2.777   9.933  17.258  1.00  0.98           H  
ATOM    474  N   PHE A  30       1.005   6.000  15.630  1.00  0.98           N  
ATOM    475  H   PHE A  30       0.422   6.008  16.455  1.00  0.98           H  
ATOM    476  CA  PHE A  30       0.914   4.816  14.775  1.00  0.98           C  
ATOM    477  HA  PHE A  30       1.079   5.107  13.738  1.00  0.98           H  
ATOM    478  C   PHE A  30      -0.485   4.186  14.919  1.00  0.98           C  
ATOM    479  CB  PHE A  30       2.024   3.821  15.141  1.00  0.98           C  
ATOM    480  HB2 PHE A  30       1.985   3.615  16.210  1.00  0.98           H  
ATOM    481  HB3 PHE A  30       2.987   4.285  14.926  1.00  0.98           H  
ATOM    482  O   PHE A  30      -0.761   3.590  15.971  1.00  0.98           O  
ATOM    483  CG  PHE A  30       1.942   2.514  14.372  1.00  0.98           C  
ATOM    484  CD1 PHE A  30       1.806   1.289  15.055  1.00  0.98           C  
ATOM    485  HD1 PHE A  30       1.768   1.274  16.135  1.00  0.98           H  
ATOM    486  CD2 PHE A  30       1.981   2.522  12.965  1.00  0.98           C  
ATOM    487  HD2 PHE A  30       2.098   3.448  12.421  1.00  0.98           H  
ATOM    488  CE1 PHE A  30       1.718   0.081  14.340  1.00  0.98           C  
ATOM    489  HE1 PHE A  30       1.623  -0.862  14.858  1.00  0.98           H  
ATOM    490  CE2 PHE A  30       1.880   1.315  12.255  1.00  0.98           C  
ATOM    491  HE2 PHE A  30       1.905   1.312  11.176  1.00  0.98           H  
ATOM    492  CZ  PHE A  30       1.754   0.095  12.935  1.00  0.98           C  
ATOM    493  HZ  PHE A  30       1.687  -0.824  12.371  1.00  0.98           H  
ATOM    494  N   PRO A  31      -1.378   4.325  13.915  1.00  0.98           N  
ATOM    495  CA  PRO A  31      -1.233   5.108  12.680  1.00  0.98           C  
ATOM    496  HA  PRO A  31      -0.391   4.724  12.104  1.00  0.98           H  
ATOM    497  C   PRO A  31      -1.040   6.607  12.943  1.00  0.98           C  
ATOM    498  CB  PRO A  31      -2.521   4.873  11.880  1.00  0.98           C  
ATOM    499  HB2 PRO A  31      -2.322   4.789  10.811  1.00  0.98           H  
ATOM    500  HB3 PRO A  31      -3.229   5.681  12.066  1.00  0.98           H  
ATOM    501  O   PRO A  31      -1.325   7.092  14.037  1.00  0.98           O  
ATOM    502  CG  PRO A  31      -3.080   3.577  12.461  1.00  0.98           C  
ATOM    503  HG2 PRO A  31      -4.161   3.513  12.341  1.00  0.98           H  
ATOM    504  HG3 PRO A  31      -2.583   2.719  12.008  1.00  0.98           H  
ATOM    505  CD  PRO A  31      -2.674   3.687  13.925  1.00  0.98           C  
ATOM    506  HD2 PRO A  31      -2.602   2.699  14.381  1.00  0.98           H  
ATOM    507  HD3 PRO A  31      -3.385   4.308  14.470  1.00  0.98           H  
ATOM    508  N   GLY A  32      -0.564   7.332  11.937  1.00  0.99           N  
ATOM    509  H   GLY A  32      -0.411   6.871  11.051  1.00  0.99           H  
ATOM    510  CA  GLY A  32      -0.370   8.777  11.963  1.00  0.99           C  
ATOM    511  HA2 GLY A  32       0.130   9.065  11.039  1.00  0.99           H  
ATOM    512  HA3 GLY A  32       0.292   9.034  12.790  1.00  0.99           H  
ATOM    513  C   GLY A  32      -1.671   9.591  12.077  1.00  0.99           C  
ATOM    514  O   GLY A  32      -2.776   9.038  12.059  1.00  0.99           O  
ATOM    515  N   PRO A  33      -1.565  10.928  12.192  1.00  0.99           N  
ATOM    516  CA  PRO A  33      -2.721  11.812  12.318  1.00  0.99           C  
ATOM    517  HA  PRO A  33      -3.266  11.555  13.226  1.00  0.99           H  
ATOM    518  C   PRO A  33      -3.683  11.715  11.122  1.00  0.99           C  
ATOM    519  CB  PRO A  33      -2.141  13.224  12.468  1.00  0.99           C  
ATOM    520  HB2 PRO A  33      -2.774  13.984  12.010  1.00  0.99           H  
ATOM    521  HB3 PRO A  33      -1.989  13.443  13.525  1.00  0.99           H  
ATOM    522  O   PRO A  33      -3.281  11.528   9.973  1.00  0.99           O  
ATOM    523  CG  PRO A  33      -0.784  13.125  11.771  1.00  0.99           C  
ATOM    524  HG2 PRO A  33      -0.917  13.205  10.692  1.00  0.99           H  
ATOM    525  HG3 PRO A  33      -0.082  13.877  12.131  1.00  0.99           H  
ATOM    526  CD  PRO A  33      -0.336  11.710  12.125  1.00  0.99           C  
ATOM    527  HD2 PRO A  33       0.347  11.338  11.361  1.00  0.99           H  
ATOM    528  HD3 PRO A  33       0.152  11.707  13.099  1.00  0.99           H  
ATOM    529  N   THR A  34      -4.978  11.899  11.389  1.00  0.99           N  
ATOM    530  H   THR A  34      -5.244  12.124  12.337  1.00  0.99           H  
ATOM    531  CA  THR A  34      -5.985  12.042  10.328  1.00  0.99           C  
ATOM    532  HA  THR A  34      -5.737  11.360   9.514  1.00  0.99           H  
ATOM    533  C   THR A  34      -5.976  13.468   9.779  1.00  0.99           C  
ATOM    534  CB  THR A  34      -7.388  11.675  10.826  1.00  0.99           C  
ATOM    535  HB  THR A  34      -7.649  12.325  11.661  1.00  0.99           H  
ATOM    536  O   THR A  34      -6.095  14.430  10.541  1.00  0.99           O  
ATOM    537  CG2 THR A  34      -8.453  11.805   9.736  1.00  0.99           C  
ATOM    538 HG21 THR A  34      -9.411  11.447  10.115  1.00  0.99           H  
ATOM    539 HG22 THR A  34      -8.578  12.849   9.449  1.00  0.99           H  
ATOM    540 HG23 THR A  34      -8.167  11.230   8.855  1.00  0.99           H  
ATOM    541  OG1 THR A  34      -7.398  10.336  11.277  1.00  0.99           O  
ATOM    542  HG1 THR A  34      -6.506  10.130  11.565  1.00  0.99           H  
ATOM    543  N   VAL A  35      -5.891  13.603   8.457  1.00  0.99           N  
ATOM    544  H   VAL A  35      -5.810  12.765   7.899  1.00  0.99           H  
ATOM    545  CA  VAL A  35      -6.093  14.871   7.748  1.00  0.99           C  
ATOM    546  HA  VAL A  35      -5.757  15.697   8.375  1.00  0.99           H  
ATOM    547  C   VAL A  35      -7.586  15.031   7.476  1.00  0.99           C  
ATOM    548  CB  VAL A  35      -5.274  14.905   6.444  1.00  0.99           C  
ATOM    549  HB  VAL A  35      -5.559  14.054   5.826  1.00  0.99           H  
ATOM    550  O   VAL A  35      -8.189  14.184   6.826  1.00  0.99           O  
ATOM    551  CG1 VAL A  35      -5.506  16.189   5.637  1.00  0.99           C  
ATOM    552 HG11 VAL A  35      -6.556  16.288   5.363  1.00  0.99           H  
ATOM    553 HG12 VAL A  35      -5.190  17.058   6.213  1.00  0.99           H  
ATOM    554 HG13 VAL A  35      -4.923  16.145   4.717  1.00  0.99           H  
ATOM    555  CG2 VAL A  35      -3.774  14.808   6.746  1.00  0.99           C  
ATOM    556 HG21 VAL A  35      -3.558  13.867   7.252  1.00  0.99           H  
ATOM    557 HG22 VAL A  35      -3.457  15.641   7.373  1.00  0.99           H  
ATOM    558 HG23 VAL A  35      -3.209  14.827   5.814  1.00  0.99           H  
ATOM    559  N   TYR A  36      -8.188  16.111   7.967  1.00  0.99           N  
ATOM    560  H   TYR A  36      -7.614  16.819   8.401  1.00  0.99           H  
ATOM    561  CA  TYR A  36      -9.597  16.438   7.748  1.00  0.99           C  
ATOM    562  HA  TYR A  36     -10.102  15.597   7.272  1.00  0.99           H  
ATOM    563  C   TYR A  36      -9.718  17.647   6.821  1.00  0.99           C  
ATOM    564  CB  TYR A  36     -10.315  16.708   9.077  1.00  0.99           C  
ATOM    565  HB2 TYR A  36      -9.753  17.448   9.645  1.00  0.99           H  
ATOM    566  HB3 TYR A  36     -11.288  17.147   8.855  1.00  0.99           H  
ATOM    567  O   TYR A  36      -9.274  18.751   7.142  1.00  0.99           O  
ATOM    568  CG  TYR A  36     -10.552  15.485   9.941  1.00  0.99           C  
ATOM    569  CD1 TYR A  36     -11.698  14.692   9.735  1.00  0.99           C  
ATOM    570  HD1 TYR A  36     -12.397  14.937   8.949  1.00  0.99           H  
ATOM    571  CD2 TYR A  36      -9.648  15.159  10.971  1.00  0.99           C  
ATOM    572  HD2 TYR A  36      -8.761  15.756  11.124  1.00  0.99           H  
ATOM    573  CE1 TYR A  36     -11.936  13.567  10.547  1.00  0.99           C  
ATOM    574  HE1 TYR A  36     -12.812  12.954  10.397  1.00  0.99           H  
ATOM    575  CE2 TYR A  36      -9.893  14.047  11.798  1.00  0.99           C  
ATOM    576  HE2 TYR A  36      -9.202  13.801  12.590  1.00  0.99           H  
ATOM    577  OH  TYR A  36     -11.246  12.142  12.346  1.00  0.99           O  
ATOM    578  HH  TYR A  36     -10.578  12.035  13.027  1.00  0.99           H  
ATOM    579  CZ  TYR A  36     -11.033  13.242  11.579  1.00  0.99           C  
ATOM    580  N   ALA A  37     -10.390  17.464   5.695  1.00  0.98           N  
ATOM    581  H   ALA A  37     -10.755  16.544   5.492  1.00  0.98           H  
ATOM    582  CA  ALA A  37     -10.686  18.526   4.745  1.00  0.98           C  
ATOM    583  HA  ALA A  37     -10.554  19.501   5.215  1.00  0.98           H  
ATOM    584  C   ALA A  37     -12.145  18.438   4.291  1.00  0.98           C  
ATOM    585  CB  ALA A  37      -9.693  18.421   3.583  1.00  0.98           C  
ATOM    586  HB1 ALA A  37      -8.674  18.497   3.962  1.00  0.98           H  
ATOM    587  HB2 ALA A  37      -9.814  17.464   3.076  1.00  0.98           H  
ATOM    588  HB3 ALA A  37      -9.864  19.225   2.866  1.00  0.98           H  
ATOM    589  O   ALA A  37     -12.834  17.447   4.532  1.00  0.98           O  
ATOM    590  N   ARG A  38     -12.635  19.487   3.638  1.00  0.98           N  
ATOM    591  H   ARG A  38     -12.062  20.316   3.568  1.00  0.98           H  
ATOM    592  CA  ARG A  38     -13.859  19.444   2.835  1.00  0.98           C  
ATOM    593  HA  ARG A  38     -14.362  18.490   2.992  1.00  0.98           H  
ATOM    594  C   ARG A  38     -13.516  19.511   1.357  1.00  0.98           C  
ATOM    595  CB  ARG A  38     -14.820  20.575   3.228  1.00  0.98           C  
ATOM    596  HB2 ARG A  38     -14.369  21.540   2.999  1.00  0.98           H  
ATOM    597  HB3 ARG A  38     -15.727  20.469   2.632  1.00  0.98           H  
ATOM    598  O   ARG A  38     -12.474  20.048   0.986  1.00  0.98           O  
ATOM    599  CG  ARG A  38     -15.183  20.522   4.716  1.00  0.98           C  
ATOM    600  HG2 ARG A  38     -15.394  19.489   4.992  1.00  0.98           H  
ATOM    601  HG3 ARG A  38     -14.340  20.868   5.313  1.00  0.98           H  
ATOM    602  CD  ARG A  38     -16.411  21.379   5.025  1.00  0.98           C  
ATOM    603  HD2 ARG A  38     -16.118  22.428   4.987  1.00  0.98           H  
ATOM    604  HD3 ARG A  38     -17.165  21.217   4.254  1.00  0.98           H  
ATOM    605  NE  ARG A  38     -16.974  21.060   6.353  1.00  0.98           N  
ATOM    606  HE  ARG A  38     -16.565  21.530   7.148  1.00  0.98           H  
ATOM    607  NH1 ARG A  38     -18.562  19.524   5.670  1.00  0.98           N  
ATOM    608 HH11 ARG A  38     -18.275  19.591   4.704  1.00  0.98           H  
ATOM    609 HH12 ARG A  38     -19.308  18.877   5.882  1.00  0.98           H  
ATOM    610  NH2 ARG A  38     -18.355  20.009   7.828  1.00  0.98           N  
ATOM    611 HH21 ARG A  38     -19.084  19.334   8.010  1.00  0.98           H  
ATOM    612 HH22 ARG A  38     -17.909  20.481   8.602  1.00  0.98           H  
ATOM    613  CZ  ARG A  38     -17.953  20.203   6.602  1.00  0.98           C  
ATOM    614  N   GLU A  39     -14.419  19.036   0.512  1.00  0.98           N  
ATOM    615  H   GLU A  39     -15.213  18.528   0.874  1.00  0.98           H  
ATOM    616  CA  GLU A  39     -14.385  19.391  -0.906  1.00  0.98           C  
ATOM    617  HA  GLU A  39     -13.483  18.969  -1.348  1.00  0.98           H  
ATOM    618  C   GLU A  39     -14.344  20.926  -1.061  1.00  0.98           C  
ATOM    619  CB  GLU A  39     -15.599  18.777  -1.609  1.00  0.98           C  
ATOM    620  HB2 GLU A  39     -15.627  17.709  -1.389  1.00  0.98           H  
ATOM    621  HB3 GLU A  39     -16.512  19.233  -1.225  1.00  0.98           H  
ATOM    622  O   GLU A  39     -15.166  21.641  -0.481  1.00  0.98           O  
ATOM    623  CG  GLU A  39     -15.519  18.977  -3.127  1.00  0.98           C  
ATOM    624  HG2 GLU A  39     -14.549  18.622  -3.474  1.00  0.98           H  
ATOM    625  HG3 GLU A  39     -15.587  20.042  -3.353  1.00  0.98           H  
ATOM    626  CD  GLU A  39     -16.623  18.234  -3.890  1.00  0.98           C  
ATOM    627  OE1 GLU A  39     -16.463  18.128  -5.125  1.00  0.98           O  
ATOM    628  OE2 GLU A  39     -17.599  17.760  -3.262  1.00  0.98           O  
ATOM    629  N   GLY A  40     -13.355  21.430  -1.805  1.00  0.98           N  
ATOM    630  H   GLY A  40     -12.704  20.792  -2.240  1.00  0.98           H  
ATOM    631  CA  GLY A  40     -13.074  22.857  -1.983  1.00  0.98           C  
ATOM    632  HA2 GLY A  40     -12.620  22.995  -2.964  1.00  0.98           H  
ATOM    633  HA3 GLY A  40     -14.011  23.414  -1.961  1.00  0.98           H  
ATOM    634  C   GLY A  40     -12.128  23.474  -0.943  1.00  0.98           C  
ATOM    635  O   GLY A  40     -11.829  24.668  -1.027  1.00  0.98           O  
ATOM    636  N   ASP A  41     -11.645  22.714   0.045  1.00  0.98           N  
ATOM    637  H   ASP A  41     -11.909  21.741   0.092  1.00  0.98           H  
ATOM    638  CA  ASP A  41     -10.589  23.195   0.938  1.00  0.98           C  
ATOM    639  HA  ASP A  41     -10.803  24.236   1.179  1.00  0.98           H  
ATOM    640  C   ASP A  41      -9.216  23.188   0.244  1.00  0.98           C  
ATOM    641  CB  ASP A  41     -10.543  22.418   2.270  1.00  0.98           C  
ATOM    642  HB2 ASP A  41     -10.579  21.347   2.073  1.00  0.98           H  
ATOM    643  HB3 ASP A  41      -9.582  22.620   2.743  1.00  0.98           H  
ATOM    644  O   ASP A  41      -8.877  22.279  -0.516  1.00  0.98           O  
ATOM    645  CG  ASP A  41     -11.624  22.804   3.293  1.00  0.98           C  
ATOM    646  OD1 ASP A  41     -12.254  23.883   3.160  1.00  0.98           O  
ATOM    647  OD2 ASP A  41     -11.745  22.094   4.320  1.00  0.98           O  
ATOM    648  N   ARG A  42      -8.397  24.189   0.577  1.00  0.98           N  
ATOM    649  H   ARG A  42      -8.755  24.869   1.232  1.00  0.98           H  
ATOM    650  CA  ARG A  42      -6.948  24.180   0.359  1.00  0.98           C  
ATOM    651  HA  ARG A  42      -6.710  23.569  -0.511  1.00  0.98           H  
ATOM    652  C   ARG A  42      -6.292  23.556   1.581  1.00  0.98           C  
ATOM    653  CB  ARG A  42      -6.447  25.605   0.097  1.00  0.98           C  
ATOM    654  HB2 ARG A  42      -6.982  26.008  -0.763  1.00  0.98           H  
ATOM    655  HB3 ARG A  42      -6.682  26.225   0.962  1.00  0.98           H  
ATOM    656  O   ARG A  42      -6.562  23.985   2.705  1.00  0.98           O  
ATOM    657  CG  ARG A  42      -4.934  25.675  -0.176  1.00  0.98           C  
ATOM    658  HG2 ARG A  42      -4.381  25.355   0.707  1.00  0.98           H  
ATOM    659  HG3 ARG A  42      -4.670  25.032  -1.016  1.00  0.98           H  
ATOM    660  CD  ARG A  42      -4.566  27.125  -0.504  1.00  0.98           C  
ATOM    661  HD2 ARG A  42      -5.019  27.387  -1.461  1.00  0.98           H  
ATOM    662  HD3 ARG A  42      -4.980  27.767   0.273  1.00  0.98           H  
ATOM    663  NE  ARG A  42      -3.112  27.336  -0.580  1.00  0.98           N  
ATOM    664  HE  ARG A  42      -2.533  26.523  -0.731  1.00  0.98           H  
ATOM    665  NH1 ARG A  42      -3.138  29.621  -0.422  1.00  0.98           N  
ATOM    666 HH11 ARG A  42      -2.628  30.491  -0.463  1.00  0.98           H  
ATOM    667 HH12 ARG A  42      -4.145  29.583  -0.490  1.00  0.98           H  
ATOM    668  NH2 ARG A  42      -1.201  28.591  -0.600  1.00  0.98           N  
ATOM    669 HH21 ARG A  42      -0.689  27.738  -0.775  1.00  0.98           H  
ATOM    670 HH22 ARG A  42      -0.703  29.463  -0.698  1.00  0.98           H  
ATOM    671  CZ  ARG A  42      -2.488  28.497  -0.535  1.00  0.98           C  
ATOM    672  N   VAL A  43      -5.437  22.571   1.379  1.00  0.99           N  
ATOM    673  H   VAL A  43      -5.217  22.316   0.427  1.00  0.99           H  
ATOM    674  CA  VAL A  43      -4.743  21.841   2.437  1.00  0.99           C  
ATOM    675  HA  VAL A  43      -5.081  22.190   3.412  1.00  0.99           H  
ATOM    676  C   VAL A  43      -3.253  22.127   2.316  1.00  0.99           C  
ATOM    677  CB  VAL A  43      -5.054  20.340   2.351  1.00  0.99           C  
ATOM    678  HB  VAL A  43      -4.701  19.975   1.386  1.00  0.99           H  
ATOM    679  O   VAL A  43      -2.668  21.974   1.249  1.00  0.99           O  
ATOM    680  CG1 VAL A  43      -4.361  19.560   3.470  1.00  0.99           C  
ATOM    681 HG11 VAL A  43      -3.282  19.623   3.324  1.00  0.99           H  
ATOM    682 HG12 VAL A  43      -4.641  18.508   3.416  1.00  0.99           H  
ATOM    683 HG13 VAL A  43      -4.628  19.964   4.446  1.00  0.99           H  
ATOM    684  CG2 VAL A  43      -6.560  20.058   2.457  1.00  0.99           C  
ATOM    685 HG21 VAL A  43      -6.946  20.413   3.412  1.00  0.99           H  
ATOM    686 HG22 VAL A  43      -6.735  18.986   2.369  1.00  0.99           H  
ATOM    687 HG23 VAL A  43      -7.095  20.554   1.646  1.00  0.99           H  
ATOM    688  N   ILE A  44      -2.662  22.567   3.423  1.00  0.99           N  
ATOM    689  H   ILE A  44      -3.227  22.676   4.253  1.00  0.99           H  
ATOM    690  CA  ILE A  44      -1.243  22.884   3.544  1.00  0.99           C  
ATOM    691  HA  ILE A  44      -0.749  22.661   2.598  1.00  0.99           H  
ATOM    692  C   ILE A  44      -0.657  21.992   4.633  1.00  0.99           C  
ATOM    693  CB  ILE A  44      -1.027  24.382   3.840  1.00  0.99           C  
ATOM    694  HB  ILE A  44      -1.528  24.619   4.779  1.00  0.99           H  
ATOM    695  O   ILE A  44      -1.110  22.040   5.780  1.00  0.99           O  
ATOM    696  CG1 ILE A  44      -1.640  25.266   2.727  1.00  0.99           C  
ATOM    697 HG12 ILE A  44      -1.144  25.050   1.781  1.00  0.99           H  
ATOM    698 HG13 ILE A  44      -2.696  25.021   2.615  1.00  0.99           H  
ATOM    699  CG2 ILE A  44       0.478  24.660   4.007  1.00  0.99           C  
ATOM    700 HG21 ILE A  44       0.671  25.720   4.174  1.00  0.99           H  
ATOM    701 HG22 ILE A  44       1.003  24.336   3.108  1.00  0.99           H  
ATOM    702 HG23 ILE A  44       0.881  24.113   4.859  1.00  0.99           H  
ATOM    703  CD1 ILE A  44      -1.560  26.773   3.001  1.00  0.99           C  
ATOM    704 HD11 ILE A  44      -0.534  27.124   2.900  1.00  0.99           H  
ATOM    705 HD12 ILE A  44      -2.176  27.301   2.273  1.00  0.99           H  
ATOM    706 HD13 ILE A  44      -1.930  26.989   4.004  1.00  0.99           H  
ATOM    707  N   ILE A  45       0.341  21.183   4.294  1.00  0.99           N  
ATOM    708  H   ILE A  45       0.677  21.209   3.342  1.00  0.99           H  
ATOM    709  CA  ILE A  45       0.984  20.254   5.223  1.00  0.99           C  
ATOM    710  HA  ILE A  45       0.674  20.504   6.238  1.00  0.99           H  
ATOM    711  C   ILE A  45       2.487  20.456   5.143  1.00  0.99           C  
ATOM    712  CB  ILE A  45       0.575  18.782   4.975  1.00  0.99           C  
ATOM    713  HB  ILE A  45       0.995  18.438   4.031  1.00  0.99           H  
ATOM    714  O   ILE A  45       3.105  20.145   4.129  1.00  0.99           O  
ATOM    715  CG1 ILE A  45      -0.966  18.683   4.875  1.00  0.99           C  
ATOM    716 HG12 ILE A  45      -1.276  19.264   4.006  1.00  0.99           H  
ATOM    717 HG13 ILE A  45      -1.422  19.139   5.753  1.00  0.99           H  
ATOM    718  CG2 ILE A  45       1.174  17.939   6.120  1.00  0.99           C  
ATOM    719 HG21 ILE A  45       0.808  16.913   6.092  1.00  0.99           H  
ATOM    720 HG22 ILE A  45       2.260  17.905   6.029  1.00  0.99           H  
ATOM    721 HG23 ILE A  45       0.921  18.365   7.091  1.00  0.99           H  
ATOM    722  CD1 ILE A  45      -1.576  17.297   4.674  1.00  0.99           C  
ATOM    723 HD11 ILE A  45      -1.275  16.917   3.698  1.00  0.99           H  
ATOM    724 HD12 ILE A  45      -1.280  16.616   5.472  1.00  0.99           H  
ATOM    725 HD13 ILE A  45      -2.662  17.381   4.684  1.00  0.99           H  
ATOM    726  N   ASN A  46       3.071  20.978   6.216  1.00  0.99           N  
ATOM    727  H   ASN A  46       2.513  21.158   7.038  1.00  0.99           H  
ATOM    728  CA  ASN A  46       4.518  21.065   6.337  1.00  0.99           C  
ATOM    729  HA  ASN A  46       4.968  21.188   5.352  1.00  0.99           H  
ATOM    730  C   ASN A  46       5.043  19.757   6.934  1.00  0.99           C  
ATOM    731  CB  ASN A  46       4.874  22.296   7.173  1.00  0.99           C  
ATOM    732  HB2 ASN A  46       4.454  23.191   6.713  1.00  0.99           H  
ATOM    733  HB3 ASN A  46       4.446  22.187   8.169  1.00  0.99           H  
ATOM    734  O   ASN A  46       4.679  19.402   8.058  1.00  0.99           O  
ATOM    735  CG  ASN A  46       6.376  22.480   7.263  1.00  0.99           C  
ATOM    736  ND2 ASN A  46       6.892  22.799   8.423  1.00  0.99           N  
ATOM    737 HD21 ASN A  46       7.901  22.804   8.476  1.00  0.99           H  
ATOM    738 HD22 ASN A  46       6.311  22.734   9.246  1.00  0.99           H  
ATOM    739  OD1 ASN A  46       7.095  22.337   6.292  1.00  0.99           O  
ATOM    740  N   VAL A  47       5.856  19.033   6.169  1.00  0.99           N  
ATOM    741  H   VAL A  47       6.111  19.394   5.261  1.00  0.99           H  
ATOM    742  CA  VAL A  47       6.488  17.784   6.600  1.00  0.99           C  
ATOM    743  HA  VAL A  47       5.997  17.419   7.501  1.00  0.99           H  
ATOM    744  C   VAL A  47       7.943  18.071   6.924  1.00  0.99           C  
ATOM    745  CB  VAL A  47       6.372  16.687   5.526  1.00  0.99           C  
ATOM    746  HB  VAL A  47       6.856  17.026   4.610  1.00  0.99           H  
ATOM    747  O   VAL A  47       8.698  18.449   6.035  1.00  0.99           O  
ATOM    748  CG1 VAL A  47       7.045  15.385   5.983  1.00  0.99           C  
ATOM    749 HG11 VAL A  47       6.599  15.041   6.916  1.00  0.99           H  
ATOM    750 HG12 VAL A  47       6.924  14.617   5.218  1.00  0.99           H  
ATOM    751 HG13 VAL A  47       8.113  15.544   6.133  1.00  0.99           H  
ATOM    752  CG2 VAL A  47       4.907  16.360   5.202  1.00  0.99           C  
ATOM    753 HG21 VAL A  47       4.398  17.250   4.832  1.00  0.99           H  
ATOM    754 HG22 VAL A  47       4.394  15.992   6.090  1.00  0.99           H  
ATOM    755 HG23 VAL A  47       4.856  15.587   4.435  1.00  0.99           H  
ATOM    756  N   THR A  48       8.346  17.845   8.170  1.00  0.99           N  
ATOM    757  H   THR A  48       7.664  17.530   8.845  1.00  0.99           H  
ATOM    758  CA  THR A  48       9.732  17.992   8.623  1.00  0.99           C  
ATOM    759  HA  THR A  48      10.334  18.428   7.826  1.00  0.99           H  
ATOM    760  C   THR A  48      10.310  16.622   8.949  1.00  0.99           C  
ATOM    761  CB  THR A  48       9.822  18.942   9.823  1.00  0.99           C  
ATOM    762  HB  THR A  48       9.270  18.522  10.664  1.00  0.99           H  
ATOM    763  O   THR A  48       9.725  15.857   9.721  1.00  0.99           O  
ATOM    764  CG2 THR A  48      11.276  19.180  10.230  1.00  0.99           C  
ATOM    765 HG21 THR A  48      11.720  18.252  10.590  1.00  0.99           H  
ATOM    766 HG22 THR A  48      11.311  19.923  11.028  1.00  0.99           H  
ATOM    767 HG23 THR A  48      11.864  19.530   9.382  1.00  0.99           H  
ATOM    768  OG1 THR A  48       9.264  20.196   9.479  1.00  0.99           O  
ATOM    769  HG1 THR A  48       9.828  20.563   8.795  1.00  0.99           H  
ATOM    770  N   ASN A  49      11.452  16.291   8.343  1.00  0.99           N  
ATOM    771  H   ASN A  49      11.916  16.972   7.759  1.00  0.99           H  
ATOM    772  CA  ASN A  49      12.085  14.992   8.519  1.00  0.99           C  
ATOM    773  HA  ASN A  49      11.326  14.276   8.837  1.00  0.99           H  
ATOM    774  C   ASN A  49      13.156  15.019   9.616  1.00  0.99           C  
ATOM    775  CB  ASN A  49      12.626  14.491   7.172  1.00  0.99           C  
ATOM    776  HB2 ASN A  49      13.411  15.165   6.827  1.00  0.99           H  
ATOM    777  HB3 ASN A  49      11.828  14.474   6.430  1.00  0.99           H  
ATOM    778  O   ASN A  49      14.254  15.517   9.387  1.00  0.99           O  
ATOM    779  CG  ASN A  49      13.196  13.091   7.301  1.00  0.99           C  
ATOM    780  ND2 ASN A  49      13.931  12.630   6.324  1.00  0.99           N  
ATOM    781 HD21 ASN A  49      14.082  13.170   5.483  1.00  0.99           H  
ATOM    782 HD22 ASN A  49      14.307  11.700   6.439  1.00  0.99           H  
ATOM    783  OD1 ASN A  49      12.957  12.391   8.272  1.00  0.99           O  
ATOM    784  N   HIS A  50      12.876  14.434  10.782  1.00  0.99           N  
ATOM    785  H   HIS A  50      11.956  14.046  10.933  1.00  0.99           H  
ATOM    786  CA  HIS A  50      13.833  14.349  11.895  1.00  0.99           C  
ATOM    787  HA  HIS A  50      14.624  15.083  11.741  1.00  0.99           H  
ATOM    788  C   HIS A  50      14.530  12.987  11.999  1.00  0.99           C  
ATOM    789  CB  HIS A  50      13.146  14.722  13.216  1.00  0.99           C  
ATOM    790  HB2 HIS A  50      13.902  14.772  14.000  1.00  0.99           H  
ATOM    791  HB3 HIS A  50      12.440  13.942  13.501  1.00  0.99           H  
ATOM    792  O   HIS A  50      15.295  12.764  12.936  1.00  0.99           O  
ATOM    793  CG  HIS A  50      12.433  16.048  13.187  1.00  0.99           C  
ATOM    794  CD2 HIS A  50      11.083  16.228  13.114  1.00  0.99           C  
ATOM    795  HD2 HIS A  50      10.341  15.447  13.039  1.00  0.99           H  
ATOM    796  ND1 HIS A  50      13.052  17.293  13.279  1.00  0.99           N  
ATOM    797  CE1 HIS A  50      12.057  18.193  13.281  1.00  0.99           C  
ATOM    798  HE1 HIS A  50      12.199  19.262  13.350  1.00  0.99           H  
ATOM    799  NE2 HIS A  50      10.859  17.586  13.176  1.00  0.99           N  
ATOM    800  HE2 HIS A  50       9.959  18.044  13.156  1.00  0.99           H  
ATOM    801  N   VAL A  51      14.267  12.051  11.081  1.00  0.98           N  
ATOM    802  H   VAL A  51      13.699  12.297  10.283  1.00  0.98           H  
ATOM    803  CA  VAL A  51      14.865  10.707  11.122  1.00  0.98           C  
ATOM    804  HA  VAL A  51      15.295  10.560  12.113  1.00  0.98           H  
ATOM    805  C   VAL A  51      16.034  10.569  10.152  1.00  0.98           C  
ATOM    806  CB  VAL A  51      13.825   9.582  10.957  1.00  0.98           C  
ATOM    807  HB  VAL A  51      14.334   8.641  11.162  1.00  0.98           H  
ATOM    808  O   VAL A  51      16.176  11.343   9.210  1.00  0.98           O  
ATOM    809  CG1 VAL A  51      12.702   9.731  11.987  1.00  0.98           C  
ATOM    810 HG11 VAL A  51      12.132   8.805  12.053  1.00  0.98           H  
ATOM    811 HG12 VAL A  51      13.129   9.974  12.961  1.00  0.98           H  
ATOM    812 HG13 VAL A  51      12.042  10.547  11.694  1.00  0.98           H  
ATOM    813  CG2 VAL A  51      13.193   9.467   9.568  1.00  0.98           C  
ATOM    814 HG21 VAL A  51      12.512  10.301   9.397  1.00  0.98           H  
ATOM    815 HG22 VAL A  51      12.626   8.539   9.497  1.00  0.98           H  
ATOM    816 HG23 VAL A  51      13.956   9.478   8.790  1.00  0.98           H  
ATOM    817  N   GLN A  52      16.867   9.548  10.368  1.00  0.96           N  
ATOM    818  H   GLN A  52      16.725   8.975  11.188  1.00  0.96           H  
ATOM    819  CA  GLN A  52      18.037   9.254   9.526  1.00  0.96           C  
ATOM    820  HA  GLN A  52      18.639  10.158   9.441  1.00  0.96           H  
ATOM    821  C   GLN A  52      17.680   8.816   8.096  1.00  0.96           C  
ATOM    822  CB  GLN A  52      18.888   8.174  10.215  1.00  0.96           C  
ATOM    823  HB2 GLN A  52      19.134   8.510  11.223  1.00  0.96           H  
ATOM    824  HB3 GLN A  52      19.822   8.063   9.664  1.00  0.96           H  
ATOM    825  O   GLN A  52      18.513   8.877   7.197  1.00  0.96           O  
ATOM    826  CG  GLN A  52      18.200   6.794  10.297  1.00  0.96           C  
ATOM    827  HG2 GLN A  52      18.024   6.407   9.293  1.00  0.96           H  
ATOM    828  HG3 GLN A  52      17.239   6.889  10.801  1.00  0.96           H  
ATOM    829  CD  GLN A  52      19.030   5.759  11.048  1.00  0.96           C  
ATOM    830  NE2 GLN A  52      18.471   4.608  11.348  1.00  0.96           N  
ATOM    831 HE21 GLN A  52      17.590   4.340  10.935  1.00  0.96           H  
ATOM    832 HE22 GLN A  52      19.084   3.933  11.782  1.00  0.96           H  
ATOM    833  OE1 GLN A  52      20.183   5.953  11.387  1.00  0.96           O  
ATOM    834  N   TYR A  53      16.456   8.328   7.888  1.00  0.95           N  
ATOM    835  H   TYR A  53      15.792   8.346   8.650  1.00  0.95           H  
ATOM    836  CA  TYR A  53      15.989   7.896   6.579  1.00  0.95           C  
ATOM    837  HA  TYR A  53      16.820   7.428   6.051  1.00  0.95           H  
ATOM    838  C   TYR A  53      15.514   9.093   5.759  1.00  0.95           C  
ATOM    839  CB  TYR A  53      14.876   6.851   6.724  1.00  0.95           C  
ATOM    840  HB2 TYR A  53      14.007   7.318   7.188  1.00  0.95           H  
ATOM    841  HB3 TYR A  53      14.577   6.528   5.727  1.00  0.95           H  
ATOM    842  O   TYR A  53      14.821   9.972   6.268  1.00  0.95           O  
ATOM    843  CG  TYR A  53      15.278   5.625   7.521  1.00  0.95           C  
ATOM    844  CD1 TYR A  53      16.174   4.693   6.964  1.00  0.95           C  
ATOM    845  HD1 TYR A  53      16.564   4.841   5.968  1.00  0.95           H  
ATOM    846  CD2 TYR A  53      14.759   5.414   8.814  1.00  0.95           C  
ATOM    847  HD2 TYR A  53      14.063   6.124   9.236  1.00  0.95           H  
ATOM    848  CE1 TYR A  53      16.555   3.555   7.699  1.00  0.95           C  
ATOM    849  HE1 TYR A  53      17.233   2.828   7.277  1.00  0.95           H  
ATOM    850  CE2 TYR A  53      15.116   4.260   9.541  1.00  0.95           C  
ATOM    851  HE2 TYR A  53      14.693   4.076  10.518  1.00  0.95           H  
ATOM    852  OH  TYR A  53      16.382   2.215   9.667  1.00  0.95           O  
ATOM    853  HH  TYR A  53      15.750   1.938  10.334  1.00  0.95           H  
ATOM    854  CZ  TYR A  53      16.015   3.327   8.980  1.00  0.95           C  
ATOM    855  N   ASN A  54      15.814   9.081   4.463  1.00  0.97           N  
ATOM    856  H   ASN A  54      16.417   8.347   4.119  1.00  0.97           H  
ATOM    857  CA  ASN A  54      15.127   9.929   3.496  1.00  0.97           C  
ATOM    858  HA  ASN A  54      15.282  10.976   3.752  1.00  0.97           H  
ATOM    859  C   ASN A  54      13.618   9.649   3.532  1.00  0.97           C  
ATOM    860  CB  ASN A  54      15.709   9.632   2.108  1.00  0.97           C  
ATOM    861  HB2 ASN A  54      15.863   8.559   1.995  1.00  0.97           H  
ATOM    862  HB3 ASN A  54      14.987   9.928   1.346  1.00  0.97           H  
ATOM    863  O   ASN A  54      13.206   8.492   3.615  1.00  0.97           O  
ATOM    864  CG  ASN A  54      17.010  10.357   1.828  1.00  0.97           C  
ATOM    865  ND2 ASN A  54      17.667  10.019   0.744  1.00  0.97           N  
ATOM    866 HD21 ASN A  54      17.325   9.291   0.134  1.00  0.97           H  
ATOM    867 HD22 ASN A  54      18.546  10.496   0.604  1.00  0.97           H  
ATOM    868  OD1 ASN A  54      17.452  11.235   2.546  1.00  0.97           O  
ATOM    869  N   MET A  55      12.798  10.696   3.435  1.00  0.98           N  
ATOM    870  H   MET A  55      13.193  11.624   3.388  1.00  0.98           H  
ATOM    871  CA  MET A  55      11.347  10.576   3.575  1.00  0.98           C  
ATOM    872  HA  MET A  55      11.081   9.520   3.620  1.00  0.98           H  
ATOM    873  C   MET A  55      10.604  11.177   2.385  1.00  0.98           C  
ATOM    874  CB  MET A  55      10.918  11.209   4.905  1.00  0.98           C  
ATOM    875  HB2 MET A  55      11.479  10.744   5.716  1.00  0.98           H  
ATOM    876  HB3 MET A  55      11.156  12.273   4.896  1.00  0.98           H  
ATOM    877  O   MET A  55      11.012  12.181   1.816  1.00  0.98           O  
ATOM    878  CG  MET A  55       9.420  11.041   5.185  1.00  0.98           C  
ATOM    879  HG2 MET A  55       9.225  11.413   6.192  1.00  0.98           H  
ATOM    880  HG3 MET A  55       8.860  11.667   4.490  1.00  0.98           H  
ATOM    881  SD  MET A  55       8.766   9.352   5.083  1.00  0.98           S  
ATOM    882  CE  MET A  55       9.490   8.628   6.570  1.00  0.98           C  
ATOM    883  HE1 MET A  55      10.577   8.715   6.546  1.00  0.98           H  
ATOM    884  HE2 MET A  55       9.200   7.578   6.619  1.00  0.98           H  
ATOM    885  HE3 MET A  55       9.086   9.130   7.449  1.00  0.98           H  
ATOM    886  N   SER A  56       9.470  10.597   2.023  1.00  0.98           N  
ATOM    887  H   SER A  56       9.146   9.793   2.543  1.00  0.98           H  
ATOM    888  CA  SER A  56       8.503  11.224   1.125  1.00  0.98           C  
ATOM    889  HA  SER A  56       8.589  12.308   1.193  1.00  0.98           H  
ATOM    890  C   SER A  56       7.101  10.831   1.570  1.00  0.98           C  
ATOM    891  CB  SER A  56       8.774  10.819  -0.321  1.00  0.98           C  
ATOM    892  HB2 SER A  56       8.230  11.507  -0.969  1.00  0.98           H  
ATOM    893  HB3 SER A  56       9.836  10.919  -0.542  1.00  0.98           H  
ATOM    894  O   SER A  56       6.930   9.717   2.059  1.00  0.98           O  
ATOM    895  OG  SER A  56       8.352   9.497  -0.564  1.00  0.98           O  
ATOM    896  HG  SER A  56       8.961   8.874  -0.160  1.00  0.98           H  
ATOM    897  N   ILE A  57       6.122  11.729   1.453  1.00  0.99           N  
ATOM    898  H   ILE A  57       6.286  12.573   0.922  1.00  0.99           H  
ATOM    899  CA  ILE A  57       4.740  11.474   1.874  1.00  0.99           C  
ATOM    900  HA  ILE A  57       4.645  10.449   2.233  1.00  0.99           H  
ATOM    901  C   ILE A  57       3.845  11.618   0.655  1.00  0.99           C  
ATOM    902  CB  ILE A  57       4.295  12.417   3.015  1.00  0.99           C  
ATOM    903  HB  ILE A  57       4.389  13.444   2.662  1.00  0.99           H  
ATOM    904  O   ILE A  57       3.758  12.697   0.080  1.00  0.99           O  
ATOM    905  CG1 ILE A  57       5.173  12.290   4.282  1.00  0.99           C  
ATOM    906 HG12 ILE A  57       6.208  12.510   4.023  1.00  0.99           H  
ATOM    907 HG13 ILE A  57       4.854  13.048   4.997  1.00  0.99           H  
ATOM    908  CG2 ILE A  57       2.814  12.183   3.370  1.00  0.99           C  
ATOM    909 HG21 ILE A  57       2.175  12.517   2.552  1.00  0.99           H  
ATOM    910 HG22 ILE A  57       2.543  12.757   4.256  1.00  0.99           H  
ATOM    911 HG23 ILE A  57       2.624  11.124   3.549  1.00  0.99           H  
ATOM    912  CD1 ILE A  57       5.132  10.928   4.991  1.00  0.99           C  
ATOM    913 HD11 ILE A  57       4.122  10.706   5.338  1.00  0.99           H  
ATOM    914 HD12 ILE A  57       5.795  10.957   5.855  1.00  0.99           H  
ATOM    915 HD13 ILE A  57       5.470  10.137   4.322  1.00  0.99           H  
ATOM    916  N   HIS A  58       3.179  10.530   0.286  1.00  0.99           N  
ATOM    917  H   HIS A  58       3.274   9.695   0.847  1.00  0.99           H  
ATOM    918  CA  HIS A  58       2.192  10.501  -0.777  1.00  0.99           C  
ATOM    919  HA  HIS A  58       2.373  11.343  -1.445  1.00  0.99           H  
ATOM    920  C   HIS A  58       0.778  10.658  -0.225  1.00  0.99           C  
ATOM    921  CB  HIS A  58       2.348   9.219  -1.592  1.00  0.99           C  
ATOM    922  HB2 HIS A  58       3.325   9.234  -2.075  1.00  0.99           H  
ATOM    923  HB3 HIS A  58       2.280   8.362  -0.922  1.00  0.99           H  
ATOM    924  O   HIS A  58       0.407  10.032   0.771  1.00  0.99           O  
ATOM    925  CG  HIS A  58       1.305   9.072  -2.662  1.00  0.99           C  
ATOM    926  CD2 HIS A  58       0.485   7.996  -2.863  1.00  0.99           C  
ATOM    927  HD2 HIS A  58       0.466   7.077  -2.297  1.00  0.99           H  
ATOM    928  ND1 HIS A  58       0.964  10.020  -3.600  1.00  0.99           N  
ATOM    929  HD1 HIS A  58       1.358  10.943  -3.714  1.00  0.99           H  
ATOM    930  CE1 HIS A  58      -0.042   9.539  -4.339  1.00  0.99           C  
ATOM    931  HE1 HIS A  58      -0.518  10.058  -5.159  1.00  0.99           H  
ATOM    932  NE2 HIS A  58      -0.345   8.301  -3.938  1.00  0.99           N  
ATOM    933  N   TRP A  59      -0.022  11.473  -0.908  1.00  0.99           N  
ATOM    934  H   TRP A  59       0.364  11.937  -1.719  1.00  0.99           H  
ATOM    935  CA  TRP A  59      -1.429  11.707  -0.596  1.00  0.99           C  
ATOM    936  HA  TRP A  59      -1.617  11.418   0.438  1.00  0.99           H  
ATOM    937  C   TRP A  59      -2.315  10.834  -1.484  1.00  0.99           C  
ATOM    938  CB  TRP A  59      -1.746  13.196  -0.717  1.00  0.99           C  
ATOM    939  HB2 TRP A  59      -2.711  13.357  -0.236  1.00  0.99           H  
ATOM    940  HB3 TRP A  59      -1.821  13.464  -1.771  1.00  0.99           H  
ATOM    941  O   TRP A  59      -2.912  11.309  -2.452  1.00  0.99           O  
ATOM    942  CG  TRP A  59      -0.749  14.108  -0.088  1.00  0.99           C  
ATOM    943  CD1 TRP A  59       0.265  14.708  -0.742  1.00  0.99           C  
ATOM    944  HD1 TRP A  59       0.459  14.596  -1.799  1.00  0.99           H  
ATOM    945  CD2 TRP A  59      -0.534  14.392   1.322  1.00  0.99           C  
ATOM    946  CE2 TRP A  59       0.651  15.175   1.448  1.00  0.99           C  
ATOM    947  CE3 TRP A  59      -1.180  13.996   2.510  1.00  0.99           C  
ATOM    948  HE3 TRP A  59      -2.085  13.411   2.438  1.00  0.99           H  
ATOM    949  NE1 TRP A  59       1.071  15.372   0.154  1.00  0.99           N  
ATOM    950  HE1 TRP A  59       1.959  15.775  -0.111  1.00  0.99           H  
ATOM    951  CH2 TRP A  59       0.569  15.034   3.855  1.00  0.99           C  
ATOM    952  HH2 TRP A  59       1.023  15.210   4.819  1.00  0.99           H  
ATOM    953  CZ2 TRP A  59       1.191  15.516   2.693  1.00  0.99           C  
ATOM    954  HZ2 TRP A  59       2.116  16.071   2.749  1.00  0.99           H  
ATOM    955  CZ3 TRP A  59      -0.622  14.291   3.766  1.00  0.99           C  
ATOM    956  HZ3 TRP A  59      -1.092  13.922   4.666  1.00  0.99           H  
ATOM    957  N   HIS A  60      -2.357   9.543  -1.150  1.00  0.98           N  
ATOM    958  H   HIS A  60      -1.855   9.252  -0.324  1.00  0.98           H  
ATOM    959  CA  HIS A  60      -2.974   8.493  -1.958  1.00  0.98           C  
ATOM    960  HA  HIS A  60      -2.364   8.330  -2.846  1.00  0.98           H  
ATOM    961  C   HIS A  60      -4.361   8.860  -2.467  1.00  0.98           C  
ATOM    962  CB  HIS A  60      -2.980   7.166  -1.196  1.00  0.98           C  
ATOM    963  HB2 HIS A  60      -1.969   6.942  -0.858  1.00  0.98           H  
ATOM    964  HB3 HIS A  60      -3.631   7.246  -0.325  1.00  0.98           H  
ATOM    965  O   HIS A  60      -5.289   9.106  -1.697  1.00  0.98           O  
ATOM    966  CG  HIS A  60      -3.464   6.025  -2.049  1.00  0.98           C  
ATOM    967  CD2 HIS A  60      -4.738   5.847  -2.504  1.00  0.98           C  
ATOM    968  HD2 HIS A  60      -5.588   6.483  -2.308  1.00  0.98           H  
ATOM    969  ND1 HIS A  60      -2.667   5.004  -2.548  1.00  0.98           N  
ATOM    970  CE1 HIS A  60      -3.455   4.291  -3.367  1.00  0.98           C  
ATOM    971  HE1 HIS A  60      -3.126   3.484  -4.005  1.00  0.98           H  
ATOM    972  NE2 HIS A  60      -4.707   4.767  -3.349  1.00  0.98           N  
ATOM    973  HE2 HIS A  60      -5.462   4.465  -3.948  1.00  0.98           H  
ATOM    974  N   GLY A  61      -4.507   8.845  -3.791  1.00  0.98           N  
ATOM    975  H   GLY A  61      -3.699   8.599  -4.345  1.00  0.98           H  
ATOM    976  CA  GLY A  61      -5.774   9.078  -4.473  1.00  0.98           C  
ATOM    977  HA2 GLY A  61      -6.557   8.530  -3.948  1.00  0.98           H  
ATOM    978  HA3 GLY A  61      -5.703   8.687  -5.488  1.00  0.98           H  
ATOM    979  C   GLY A  61      -6.212  10.538  -4.570  1.00  0.98           C  
ATOM    980  O   GLY A  61      -7.252  10.790  -5.176  1.00  0.98           O  
ATOM    981  N   LEU A  62      -5.476  11.516  -4.025  1.00  0.98           N  
ATOM    982  H   LEU A  62      -4.610  11.281  -3.563  1.00  0.98           H  
ATOM    983  CA  LEU A  62      -5.754  12.920  -4.337  1.00  0.98           C  
ATOM    984  HA  LEU A  62      -6.821  13.098  -4.206  1.00  0.98           H  
ATOM    985  C   LEU A  62      -5.433  13.197  -5.806  1.00  0.98           C  
ATOM    986  CB  LEU A  62      -4.976  13.884  -3.430  1.00  0.98           C  
ATOM    987  HB2 LEU A  62      -4.998  14.874  -3.884  1.00  0.98           H  
ATOM    988  HB3 LEU A  62      -3.933  13.566  -3.397  1.00  0.98           H  
ATOM    989  O   LEU A  62      -4.384  12.813  -6.315  1.00  0.98           O  
ATOM    990  CG  LEU A  62      -5.521  14.008  -2.000  1.00  0.98           C  
ATOM    991  HG  LEU A  62      -5.454  13.051  -1.482  1.00  0.98           H  
ATOM    992  CD1 LEU A  62      -4.687  15.048  -1.267  1.00  0.98           C  
ATOM    993 HD11 LEU A  62      -4.889  15.013  -0.196  1.00  0.98           H  
ATOM    994 HD12 LEU A  62      -3.623  14.892  -1.448  1.00  0.98           H  
ATOM    995 HD13 LEU A  62      -4.923  16.033  -1.670  1.00  0.98           H  
ATOM    996  CD2 LEU A  62      -6.960  14.541  -1.947  1.00  0.98           C  
ATOM    997 HD21 LEU A  62      -7.647  13.800  -2.356  1.00  0.98           H  
ATOM    998 HD22 LEU A  62      -7.046  15.459  -2.529  1.00  0.98           H  
ATOM    999 HD23 LEU A  62      -7.242  14.734  -0.912  1.00  0.98           H  
ATOM   1000  N   LYS A  63      -6.328  13.914  -6.491  1.00  0.98           N  
ATOM   1001  H   LYS A  63      -7.197  14.143  -6.030  1.00  0.98           H  
ATOM   1002  CA  LYS A  63      -6.186  14.161  -7.934  1.00  0.98           C  
ATOM   1003  HA  LYS A  63      -5.923  13.220  -8.417  1.00  0.98           H  
ATOM   1004  C   LYS A  63      -5.030  15.103  -8.284  1.00  0.98           C  
ATOM   1005  CB  LYS A  63      -7.527  14.634  -8.522  1.00  0.98           C  
ATOM   1006  HB2 LYS A  63      -7.376  14.928  -9.560  1.00  0.98           H  
ATOM   1007  HB3 LYS A  63      -7.890  15.497  -7.964  1.00  0.98           H  
ATOM   1008  O   LYS A  63      -4.565  15.075  -9.410  1.00  0.98           O  
ATOM   1009  CG  LYS A  63      -8.570  13.502  -8.478  1.00  0.98           C  
ATOM   1010  HG2 LYS A  63      -8.195  12.656  -9.054  1.00  0.98           H  
ATOM   1011  HG3 LYS A  63      -8.714  13.170  -7.450  1.00  0.98           H  
ATOM   1012  CD  LYS A  63      -9.926  13.926  -9.056  1.00  0.98           C  
ATOM   1013  HD2 LYS A  63     -10.308  14.795  -8.520  1.00  0.98           H  
ATOM   1014  HD3 LYS A  63      -9.765  14.163 -10.107  1.00  0.98           H  
ATOM   1015  CE  LYS A  63     -10.920  12.758  -8.965  1.00  0.98           C  
ATOM   1016  HE2 LYS A  63     -11.036  12.468  -7.920  1.00  0.98           H  
ATOM   1017  HE3 LYS A  63     -10.475  11.906  -9.479  1.00  0.98           H  
ATOM   1018  NZ  LYS A  63     -12.248  13.053  -9.567  1.00  0.98           N  
ATOM   1019  HZ1 LYS A  63     -12.138  13.462 -10.484  1.00  0.98           H  
ATOM   1020  HZ2 LYS A  63     -12.768  12.196  -9.687  1.00  0.98           H  
ATOM   1021  HZ3 LYS A  63     -12.785  13.674  -8.978  1.00  0.98           H  
ATOM   1022  N   GLN A  64      -4.558  15.934  -7.349  1.00  0.97           N  
ATOM   1023  H   GLN A  64      -4.941  15.840  -6.419  1.00  0.97           H  
ATOM   1024  CA  GLN A  64      -3.393  16.820  -7.535  1.00  0.97           C  
ATOM   1025  HA  GLN A  64      -3.445  17.584  -6.760  1.00  0.97           H  
ATOM   1026  C   GLN A  64      -3.408  17.602  -8.865  1.00  0.97           C  
ATOM   1027  CB  GLN A  64      -2.080  16.033  -7.333  1.00  0.97           C  
ATOM   1028  HB2 GLN A  64      -2.030  15.236  -8.075  1.00  0.97           H  
ATOM   1029  HB3 GLN A  64      -1.231  16.696  -7.500  1.00  0.97           H  
ATOM   1030  O   GLN A  64      -2.393  17.698  -9.555  1.00  0.97           O  
ATOM   1031  CG  GLN A  64      -1.914  15.405  -5.942  1.00  0.97           C  
ATOM   1032  HG2 GLN A  64      -2.741  14.723  -5.742  1.00  0.97           H  
ATOM   1033  HG3 GLN A  64      -1.002  14.808  -5.948  1.00  0.97           H  
ATOM   1034  CD  GLN A  64      -1.819  16.412  -4.799  1.00  0.97           C  
ATOM   1035  NE2 GLN A  64      -1.774  15.938  -3.576  1.00  0.97           N  
ATOM   1036 HE21 GLN A  64      -1.567  16.602  -2.844  1.00  0.97           H  
ATOM   1037 HE22 GLN A  64      -1.654  14.945  -3.438  1.00  0.97           H  
ATOM   1038  OE1 GLN A  64      -1.829  17.623  -4.968  1.00  0.97           O  
ATOM   1039  N   TYR A  65      -4.571  18.141  -9.255  1.00  0.97           N  
ATOM   1040  H   TYR A  65      -5.386  17.987  -8.677  1.00  0.97           H  
ATOM   1041  CA  TYR A  65      -4.760  18.799 -10.551  1.00  0.97           C  
ATOM   1042  HA  TYR A  65      -4.690  18.038 -11.329  1.00  0.97           H  
ATOM   1043  C   TYR A  65      -3.685  19.858 -10.821  1.00  0.97           C  
ATOM   1044  CB  TYR A  65      -6.150  19.444 -10.629  1.00  0.97           C  
ATOM   1045  HB2 TYR A  65      -6.314  20.056  -9.743  1.00  0.97           H  
ATOM   1046  HB3 TYR A  65      -6.170  20.112 -11.490  1.00  0.97           H  
ATOM   1047  O   TYR A  65      -3.568  20.834 -10.078  1.00  0.97           O  
ATOM   1048  CG  TYR A  65      -7.294  18.466 -10.798  1.00  0.97           C  
ATOM   1049  CD1 TYR A  65      -7.391  17.716 -11.985  1.00  0.97           C  
ATOM   1050  HD1 TYR A  65      -6.636  17.803 -12.753  1.00  0.97           H  
ATOM   1051  CD2 TYR A  65      -8.286  18.346  -9.804  1.00  0.97           C  
ATOM   1052  HD2 TYR A  65      -8.210  18.925  -8.895  1.00  0.97           H  
ATOM   1053  CE1 TYR A  65      -8.491  16.868 -12.197  1.00  0.97           C  
ATOM   1054  HE1 TYR A  65      -8.566  16.314 -13.122  1.00  0.97           H  
ATOM   1055  CE2 TYR A  65      -9.390  17.494 -10.011  1.00  0.97           C  
ATOM   1056  HE2 TYR A  65     -10.171  17.409  -9.270  1.00  0.97           H  
ATOM   1057  OH  TYR A  65     -10.597  16.007 -11.469  1.00  0.97           O  
ATOM   1058  HH  TYR A  65     -10.556  15.695 -12.376  1.00  0.97           H  
ATOM   1059  CZ  TYR A  65      -9.502  16.772 -11.219  1.00  0.97           C  
ATOM   1060  N   ARG A  66      -2.917  19.658 -11.901  1.00  0.97           N  
ATOM   1061  H   ARG A  66      -3.061  18.787 -12.392  1.00  0.97           H  
ATOM   1062  CA  ARG A  66      -1.783  20.484 -12.356  1.00  0.97           C  
ATOM   1063  HA  ARG A  66      -1.350  19.998 -13.231  1.00  0.97           H  
ATOM   1064  C   ARG A  66      -0.636  20.610 -11.352  1.00  0.97           C  
ATOM   1065  CB  ARG A  66      -2.277  21.876 -12.769  1.00  0.97           C  
ATOM   1066  HB2 ARG A  66      -1.437  22.437 -13.178  1.00  0.97           H  
ATOM   1067  HB3 ARG A  66      -2.612  22.402 -11.875  1.00  0.97           H  
ATOM   1068  O   ARG A  66       0.306  21.357 -11.602  1.00  0.97           O  
ATOM   1069  CG  ARG A  66      -3.408  21.872 -13.807  1.00  0.97           C  
ATOM   1070  HG2 ARG A  66      -4.171  21.135 -13.558  1.00  0.97           H  
ATOM   1071  HG3 ARG A  66      -3.004  21.642 -14.793  1.00  0.97           H  
ATOM   1072  CD  ARG A  66      -4.075  23.245 -13.818  1.00  0.97           C  
ATOM   1073  HD2 ARG A  66      -4.893  23.217 -14.537  1.00  0.97           H  
ATOM   1074  HD3 ARG A  66      -4.497  23.429 -12.830  1.00  0.97           H  
ATOM   1075  NE  ARG A  66      -3.112  24.306 -14.165  1.00  0.97           N  
ATOM   1076  HE  ARG A  66      -2.284  24.024 -14.669  1.00  0.97           H  
ATOM   1077  NH1 ARG A  66      -4.270  26.085 -13.306  1.00  0.97           N  
ATOM   1078 HH11 ARG A  66      -5.048  25.455 -13.166  1.00  0.97           H  
ATOM   1079 HH12 ARG A  66      -4.373  27.083 -13.190  1.00  0.97           H  
ATOM   1080  NH2 ARG A  66      -2.298  26.414 -14.299  1.00  0.97           N  
ATOM   1081 HH21 ARG A  66      -2.398  27.412 -14.180  1.00  0.97           H  
ATOM   1082 HH22 ARG A  66      -1.630  26.081 -14.978  1.00  0.97           H  
ATOM   1083  CZ  ARG A  66      -3.228  25.592 -13.916  1.00  0.97           C  
ATOM   1084  N   ASN A  67      -0.697  19.915 -10.223  1.00  0.98           N  
ATOM   1085  H   ASN A  67      -1.469  19.276 -10.100  1.00  0.98           H  
ATOM   1086  CA  ASN A  67       0.220  20.078  -9.106  1.00  0.98           C  
ATOM   1087  HA  ASN A  67       1.028  20.743  -9.410  1.00  0.98           H  
ATOM   1088  C   ASN A  67       0.884  18.753  -8.733  1.00  0.98           C  
ATOM   1089  CB  ASN A  67      -0.506  20.738  -7.930  1.00  0.98           C  
ATOM   1090  HB2 ASN A  67      -1.099  21.582  -8.283  1.00  0.98           H  
ATOM   1091  HB3 ASN A  67      -1.178  20.016  -7.466  1.00  0.98           H  
ATOM   1092  O   ASN A  67       0.877  18.339  -7.576  1.00  0.98           O  
ATOM   1093  CG  ASN A  67       0.481  21.244  -6.891  1.00  0.98           C  
ATOM   1094  ND2 ASN A  67      -0.025  21.645  -5.757  1.00  0.98           N  
ATOM   1095 HD21 ASN A  67      -0.998  21.486  -5.538  1.00  0.98           H  
ATOM   1096 HD22 ASN A  67       0.590  21.980  -5.029  1.00  0.98           H  
ATOM   1097  OD1 ASN A  67       1.683  21.325  -7.105  1.00  0.98           O  
ATOM   1098  N   GLY A  68       1.490  18.093  -9.723  1.00  0.98           N  
ATOM   1099  H   GLY A  68       1.406  18.445 -10.666  1.00  0.98           H  
ATOM   1100  CA  GLY A  68       2.250  16.865  -9.488  1.00  0.98           C  
ATOM   1101  HA2 GLY A  68       1.574  16.081  -9.147  1.00  0.98           H  
ATOM   1102  HA3 GLY A  68       2.713  16.543 -10.421  1.00  0.98           H  
ATOM   1103  C   GLY A  68       3.351  17.034  -8.434  1.00  0.98           C  
ATOM   1104  O   GLY A  68       3.676  16.074  -7.751  1.00  0.98           O  
ATOM   1105  N   TRP A  69       3.877  18.249  -8.230  1.00  0.98           N  
ATOM   1106  H   TRP A  69       3.559  19.019  -8.800  1.00  0.98           H  
ATOM   1107  CA  TRP A  69       4.877  18.542  -7.195  1.00  0.98           C  
ATOM   1108  HA  TRP A  69       5.768  17.943  -7.386  1.00  0.98           H  
ATOM   1109  C   TRP A  69       4.394  18.197  -5.783  1.00  0.98           C  
ATOM   1110  CB  TRP A  69       5.252  20.026  -7.259  1.00  0.98           C  
ATOM   1111  HB2 TRP A  69       6.113  20.193  -6.612  1.00  0.98           H  
ATOM   1112  HB3 TRP A  69       4.425  20.616  -6.863  1.00  0.98           H  
ATOM   1113  O   TRP A  69       5.190  17.745  -4.970  1.00  0.98           O  
ATOM   1114  CG  TRP A  69       5.579  20.532  -8.628  1.00  0.98           C  
ATOM   1115  CD1 TRP A  69       4.829  21.398  -9.341  1.00  0.98           C  
ATOM   1116  HD1 TRP A  69       3.914  21.855  -8.996  1.00  0.98           H  
ATOM   1117  CD2 TRP A  69       6.724  20.207  -9.474  1.00  0.98           C  
ATOM   1118  CE2 TRP A  69       6.601  20.920 -10.701  1.00  0.98           C  
ATOM   1119  CE3 TRP A  69       7.850  19.375  -9.334  1.00  0.98           C  
ATOM   1120  HE3 TRP A  69       7.937  18.780  -8.437  1.00  0.98           H  
ATOM   1121  NE1 TRP A  69       5.424  21.616 -10.566  1.00  0.98           N  
ATOM   1122  HE1 TRP A  69       5.052  22.269 -11.241  1.00  0.98           H  
ATOM   1123  CH2 TRP A  69       8.684  20.016 -11.536  1.00  0.98           C  
ATOM   1124  HH2 TRP A  69       9.428  19.941 -12.315  1.00  0.98           H  
ATOM   1125  CZ2 TRP A  69       7.556  20.832 -11.724  1.00  0.98           C  
ATOM   1126  HZ2 TRP A  69       7.419  21.387 -12.639  1.00  0.98           H  
ATOM   1127  CZ3 TRP A  69       8.828  19.286 -10.342  1.00  0.98           C  
ATOM   1128  HZ3 TRP A  69       9.685  18.643 -10.202  1.00  0.98           H  
ATOM   1129  N   ALA A  70       3.095  18.352  -5.514  1.00  0.98           N  
ATOM   1130  H   ALA A  70       2.478  18.670  -6.248  1.00  0.98           H  
ATOM   1131  CA  ALA A  70       2.494  18.036  -4.225  1.00  0.98           C  
ATOM   1132  HA  ALA A  70       3.248  18.196  -3.455  1.00  0.98           H  
ATOM   1133  C   ALA A  70       2.042  16.570  -4.099  1.00  0.98           C  
ATOM   1134  CB  ALA A  70       1.349  19.024  -3.970  1.00  0.98           C  
ATOM   1135  HB1 ALA A  70       0.930  18.854  -2.978  1.00  0.98           H  
ATOM   1136  HB2 ALA A  70       0.568  18.884  -4.717  1.00  0.98           H  
ATOM   1137  HB3 ALA A  70       1.724  20.046  -4.024  1.00  0.98           H  
ATOM   1138  O   ALA A  70       1.386  16.235  -3.120  1.00  0.98           O  
ATOM   1139  N   ASP A  71       2.348  15.697  -5.064  1.00  0.98           N  
ATOM   1140  H   ASP A  71       2.873  16.020  -5.864  1.00  0.98           H  
ATOM   1141  CA  ASP A  71       1.868  14.312  -5.067  1.00  0.98           C  
ATOM   1142  HA  ASP A  71       0.819  14.305  -4.773  1.00  0.98           H  
ATOM   1143  C   ASP A  71       2.608  13.410  -4.069  1.00  0.98           C  
ATOM   1144  CB  ASP A  71       1.954  13.763  -6.495  1.00  0.98           C  
ATOM   1145  HB2 ASP A  71       1.422  14.433  -7.170  1.00  0.98           H  
ATOM   1146  HB3 ASP A  71       3.003  13.733  -6.788  1.00  0.98           H  
ATOM   1147  O   ASP A  71       1.962  12.602  -3.404  1.00  0.98           O  
ATOM   1148  CG  ASP A  71       1.354  12.365  -6.626  1.00  0.98           C  
ATOM   1149  OD1 ASP A  71       0.201  12.173  -6.195  1.00  0.98           O  
ATOM   1150  OD2 ASP A  71       2.063  11.483  -7.153  1.00  0.98           O  
ATOM   1151  N   GLY A  72       3.935  13.548  -3.929  1.00  0.98           N  
ATOM   1152  H   GLY A  72       4.399  14.289  -4.435  1.00  0.98           H  
ATOM   1153  CA  GLY A  72       4.714  12.807  -2.928  1.00  0.98           C  
ATOM   1154  HA2 GLY A  72       5.260  13.516  -2.304  1.00  0.98           H  
ATOM   1155  HA3 GLY A  72       4.017  12.308  -2.256  1.00  0.98           H  
ATOM   1156  C   GLY A  72       5.690  11.702  -3.364  1.00  0.98           C  
ATOM   1157  O   GLY A  72       6.728  11.597  -2.716  1.00  0.98           O  
ATOM   1158  N   PRO A  73       5.442  10.851  -4.383  1.00  0.98           N  
ATOM   1159  CA  PRO A  73       6.263   9.659  -4.625  1.00  0.98           C  
ATOM   1160  HA  PRO A  73       6.226   9.020  -3.743  1.00  0.98           H  
ATOM   1161  C   PRO A  73       7.735   9.977  -4.917  1.00  0.98           C  
ATOM   1162  CB  PRO A  73       5.594   8.907  -5.778  1.00  0.98           C  
ATOM   1163  HB2 PRO A  73       4.893   8.175  -5.378  1.00  0.98           H  
ATOM   1164  HB3 PRO A  73       6.314   8.417  -6.434  1.00  0.98           H  
ATOM   1165  O   PRO A  73       8.069  10.722  -5.852  1.00  0.98           O  
ATOM   1166  CG  PRO A  73       4.815  10.004  -6.491  1.00  0.98           C  
ATOM   1167  HG2 PRO A  73       5.482  10.601  -7.114  1.00  0.98           H  
ATOM   1168  HG3 PRO A  73       3.995   9.603  -7.088  1.00  0.98           H  
ATOM   1169  CD  PRO A  73       4.335  10.851  -5.321  1.00  0.98           C  
ATOM   1170  HD2 PRO A  73       4.093  11.849  -5.686  1.00  0.98           H  
ATOM   1171  HD3 PRO A  73       3.459  10.394  -4.861  1.00  0.98           H  
ATOM   1172  N   ALA A  74       8.625   9.360  -4.133  1.00  0.98           N  
ATOM   1173  H   ALA A  74       8.284   8.739  -3.414  1.00  0.98           H  
ATOM   1174  CA  ALA A  74      10.064   9.573  -4.221  1.00  0.98           C  
ATOM   1175  HA  ALA A  74      10.257  10.629  -4.032  1.00  0.98           H  
ATOM   1176  C   ALA A  74      10.621   9.222  -5.605  1.00  0.98           C  
ATOM   1177  CB  ALA A  74      10.770   8.757  -3.138  1.00  0.98           C  
ATOM   1178  HB1 ALA A  74      11.848   8.796  -3.292  1.00  0.98           H  
ATOM   1179  HB2 ALA A  74      10.526   9.168  -2.158  1.00  0.98           H  
ATOM   1180  HB3 ALA A  74      10.449   7.717  -3.192  1.00  0.98           H  
ATOM   1181  O   ALA A  74      10.360   8.159  -6.165  1.00  0.98           O  
ATOM   1182  N   TYR A  75      11.433  10.129  -6.143  1.00  0.98           N  
ATOM   1183  H   TYR A  75      11.514  11.004  -5.644  1.00  0.98           H  
ATOM   1184  CA  TYR A  75      12.049  10.081  -7.468  1.00  0.98           C  
ATOM   1185  HA  TYR A  75      12.565  11.034  -7.587  1.00  0.98           H  
ATOM   1186  C   TYR A  75      11.065   9.998  -8.648  1.00  0.98           C  
ATOM   1187  CB  TYR A  75      13.129   8.998  -7.522  1.00  0.98           C  
ATOM   1188  HB2 TYR A  75      12.644   8.022  -7.535  1.00  0.98           H  
ATOM   1189  HB3 TYR A  75      13.682   9.101  -8.456  1.00  0.98           H  
ATOM   1190  O   TYR A  75      11.499   9.899  -9.796  1.00  0.98           O  
ATOM   1191  CG  TYR A  75      14.123   9.038  -6.383  1.00  0.98           C  
ATOM   1192  CD1 TYR A  75      15.115  10.035  -6.368  1.00  0.98           C  
ATOM   1193  HD1 TYR A  75      15.153  10.770  -7.159  1.00  0.98           H  
ATOM   1194  CD2 TYR A  75      14.062   8.082  -5.350  1.00  0.98           C  
ATOM   1195  HD2 TYR A  75      13.290   7.328  -5.359  1.00  0.98           H  
ATOM   1196  CE1 TYR A  75      16.067  10.068  -5.335  1.00  0.98           C  
ATOM   1197  HE1 TYR A  75      16.831  10.831  -5.335  1.00  0.98           H  
ATOM   1198  CE2 TYR A  75      15.013   8.111  -4.312  1.00  0.98           C  
ATOM   1199  HE2 TYR A  75      14.984   7.381  -3.517  1.00  0.98           H  
ATOM   1200  OH  TYR A  75      16.941   9.131  -3.310  1.00  0.98           O  
ATOM   1201  HH  TYR A  75      17.559   9.856  -3.431  1.00  0.98           H  
ATOM   1202  CZ  TYR A  75      16.021   9.099  -4.310  1.00  0.98           C  
ATOM   1203  N   ILE A  76       9.757  10.126  -8.410  1.00  0.98           N  
ATOM   1204  H   ILE A  76       9.442  10.161  -7.451  1.00  0.98           H  
ATOM   1205  CA  ILE A  76       8.763  10.295  -9.471  1.00  0.98           C  
ATOM   1206  HA  ILE A  76       9.209  10.026 -10.428  1.00  0.98           H  
ATOM   1207  C   ILE A  76       8.383  11.768  -9.575  1.00  0.98           C  
ATOM   1208  CB  ILE A  76       7.545   9.373  -9.276  1.00  0.98           C  
ATOM   1209  HB  ILE A  76       7.032   9.686  -8.367  1.00  0.98           H  
ATOM   1210  O   ILE A  76       8.735  12.418 -10.559  1.00  0.98           O  
ATOM   1211  CG1 ILE A  76       7.920   7.889  -9.065  1.00  0.98           C  
ATOM   1212 HG12 ILE A  76       8.500   7.795  -8.147  1.00  0.98           H  
ATOM   1213 HG13 ILE A  76       7.002   7.322  -8.909  1.00  0.98           H  
ATOM   1214  CG2 ILE A  76       6.566   9.556 -10.457  1.00  0.98           C  
ATOM   1215 HG21 ILE A  76       5.688  10.108 -10.120  1.00  0.98           H  
ATOM   1216 HG22 ILE A  76       7.023  10.104 -11.281  1.00  0.98           H  
ATOM   1217 HG23 ILE A  76       6.238   8.592 -10.845  1.00  0.98           H  
ATOM   1218  CD1 ILE A  76       8.708   7.234 -10.206  1.00  0.98           C  
ATOM   1219 HD11 ILE A  76       8.910   6.195  -9.948  1.00  0.98           H  
ATOM   1220 HD12 ILE A  76       8.129   7.253 -11.129  1.00  0.98           H  
ATOM   1221 HD13 ILE A  76       9.661   7.744 -10.352  1.00  0.98           H  
ATOM   1222  N   THR A  77       7.740  12.326  -8.551  1.00  0.98           N  
ATOM   1223  H   THR A  77       7.483  11.763  -7.753  1.00  0.98           H  
ATOM   1224  CA  THR A  77       7.297  13.728  -8.561  1.00  0.98           C  
ATOM   1225  HA  THR A  77       7.344  14.119  -9.577  1.00  0.98           H  
ATOM   1226  C   THR A  77       8.161  14.645  -7.711  1.00  0.98           C  
ATOM   1227  CB  THR A  77       5.846  13.858  -8.125  1.00  0.98           C  
ATOM   1228  HB  THR A  77       5.616  14.923  -8.107  1.00  0.98           H  
ATOM   1229  O   THR A  77       8.238  15.842  -7.992  1.00  0.98           O  
ATOM   1230  CG2 THR A  77       4.893  13.142  -9.082  1.00  0.98           C  
ATOM   1231 HG21 THR A  77       5.096  13.446 -10.109  1.00  0.98           H  
ATOM   1232 HG22 THR A  77       3.862  13.407  -8.848  1.00  0.98           H  
ATOM   1233 HG23 THR A  77       5.003  12.061  -8.997  1.00  0.98           H  
ATOM   1234  OG1 THR A  77       5.696  13.314  -6.843  1.00  0.98           O  
ATOM   1235  HG1 THR A  77       4.751  13.297  -6.675  1.00  0.98           H  
ATOM   1236  N   GLN A  78       8.884  14.088  -6.739  1.00  0.98           N  
ATOM   1237  H   GLN A  78       8.725  13.113  -6.531  1.00  0.98           H  
ATOM   1238  CA  GLN A  78       9.817  14.813  -5.881  1.00  0.98           C  
ATOM   1239  HA  GLN A  78      10.180  15.702  -6.397  1.00  0.98           H  
ATOM   1240  C   GLN A  78      11.049  13.993  -5.540  1.00  0.98           C  
ATOM   1241  CB  GLN A  78       9.112  15.310  -4.623  1.00  0.98           C  
ATOM   1242  HB2 GLN A  78       8.254  15.917  -4.910  1.00  0.98           H  
ATOM   1243  HB3 GLN A  78       9.798  15.945  -4.061  1.00  0.98           H  
ATOM   1244  O   GLN A  78      11.023  12.766  -5.588  1.00  0.98           O  
ATOM   1245  CG  GLN A  78       8.642  14.165  -3.725  1.00  0.98           C  
ATOM   1246  HG2 GLN A  78       7.903  13.558  -4.247  1.00  0.98           H  
ATOM   1247  HG3 GLN A  78       9.477  13.529  -3.430  1.00  0.98           H  
ATOM   1248  CD  GLN A  78       8.006  14.749  -2.488  1.00  0.98           C  
ATOM   1249  NE2 GLN A  78       8.719  14.844  -1.388  1.00  0.98           N  
ATOM   1250 HE21 GLN A  78       8.224  15.282  -0.624  1.00  0.98           H  
ATOM   1251 HE22 GLN A  78       9.708  14.641  -1.400  1.00  0.98           H  
ATOM   1252  OE1 GLN A  78       6.881  15.201  -2.515  1.00  0.98           O  
ATOM   1253  N   CYS A  79      12.132  14.666  -5.161  1.00  0.98           N  
ATOM   1254  H   CYS A  79      12.082  15.672  -5.088  1.00  0.98           H  
ATOM   1255  CA  CYS A  79      13.198  13.991  -4.436  1.00  0.98           C  
ATOM   1256  HA  CYS A  79      13.252  12.972  -4.819  1.00  0.98           H  
ATOM   1257  C   CYS A  79      12.833  13.866  -2.949  1.00  0.98           C  
ATOM   1258  CB  CYS A  79      14.545  14.635  -4.771  1.00  0.98           C  
ATOM   1259  HB2 CYS A  79      14.442  15.715  -4.870  1.00  0.98           H  
ATOM   1260  HB3 CYS A  79      15.279  14.423  -3.993  1.00  0.98           H  
ATOM   1261  O   CYS A  79      11.994  14.626  -2.452  1.00  0.98           O  
ATOM   1262  SG  CYS A  79      15.090  13.883  -6.329  1.00  0.98           S  
ATOM   1263  N   PRO A  80      13.371  12.859  -2.243  1.00  0.98           N  
ATOM   1264  CA  PRO A  80      13.044  12.669  -0.839  1.00  0.98           C  
ATOM   1265  HA  PRO A  80      11.969  12.517  -0.744  1.00  0.98           H  
ATOM   1266  C   PRO A  80      13.474  13.861   0.022  1.00  0.98           C  
ATOM   1267  CB  PRO A  80      13.770  11.399  -0.417  1.00  0.98           C  
ATOM   1268  HB2 PRO A  80      13.177  10.831   0.299  1.00  0.98           H  
ATOM   1269  HB3 PRO A  80      14.743  11.663  -0.003  1.00  0.98           H  
ATOM   1270  O   PRO A  80      14.538  14.439  -0.183  1.00  0.98           O  
ATOM   1271  CG  PRO A  80      13.981  10.645  -1.727  1.00  0.98           C  
ATOM   1272  HG2 PRO A  80      14.830   9.964  -1.673  1.00  0.98           H  
ATOM   1273  HG3 PRO A  80      13.066  10.115  -1.994  1.00  0.98           H  
ATOM   1274  CD  PRO A  80      14.205  11.767  -2.728  1.00  0.98           C  
ATOM   1275  HD2 PRO A  80      15.251  12.074  -2.719  1.00  0.98           H  
ATOM   1276  HD3 PRO A  80      13.918  11.418  -3.720  1.00  0.98           H  
ATOM   1277  N   ILE A  81      12.669  14.178   1.029  1.00  0.98           N  
ATOM   1278  H   ILE A  81      11.849  13.603   1.163  1.00  0.98           H  
ATOM   1279  CA  ILE A  81      12.987  15.121   2.097  1.00  0.98           C  
ATOM   1280  HA  ILE A  81      13.319  16.058   1.648  1.00  0.98           H  
ATOM   1281  C   ILE A  81      14.128  14.517   2.924  1.00  0.98           C  
ATOM   1282  CB  ILE A  81      11.743  15.404   2.975  1.00  0.98           C  
ATOM   1283  HB  ILE A  81      11.518  14.505   3.549  1.00  0.98           H  
ATOM   1284  O   ILE A  81      13.959  13.481   3.577  1.00  0.98           O  
ATOM   1285  CG1 ILE A  81      10.488  15.754   2.137  1.00  0.98           C  
ATOM   1286 HG12 ILE A  81      10.639  16.710   1.635  1.00  0.98           H  
ATOM   1287 HG13 ILE A  81      10.326  14.997   1.369  1.00  0.98           H  
ATOM   1288  CG2 ILE A  81      12.067  16.544   3.960  1.00  0.98           C  
ATOM   1289 HG21 ILE A  81      11.245  16.695   4.660  1.00  0.98           H  
ATOM   1290 HG22 ILE A  81      12.953  16.306   4.550  1.00  0.98           H  
ATOM   1291 HG23 ILE A  81      12.243  17.473   3.419  1.00  0.98           H  
ATOM   1292  CD1 ILE A  81       9.198  15.802   2.965  1.00  0.98           C  
ATOM   1293 HD11 ILE A  81       8.345  15.926   2.298  1.00  0.98           H  
ATOM   1294 HD12 ILE A  81       9.077  14.871   3.518  1.00  0.98           H  
ATOM   1295 HD13 ILE A  81       9.221  16.640   3.662  1.00  0.98           H  
ATOM   1296  N   GLN A  82      15.298  15.147   2.876  1.00  0.98           N  
ATOM   1297  H   GLN A  82      15.379  15.963   2.286  1.00  0.98           H  
ATOM   1298  CA  GLN A  82      16.485  14.721   3.621  1.00  0.98           C  
ATOM   1299  HA  GLN A  82      16.613  13.645   3.497  1.00  0.98           H  
ATOM   1300  C   GLN A  82      16.338  15.002   5.124  1.00  0.98           C  
ATOM   1301  CB  GLN A  82      17.725  15.423   3.050  1.00  0.98           C  
ATOM   1302  HB2 GLN A  82      18.591  15.172   3.664  1.00  0.98           H  
ATOM   1303  HB3 GLN A  82      17.578  16.502   3.091  1.00  0.98           H  
ATOM   1304  O   GLN A  82      15.512  15.817   5.537  1.00  0.98           O  
ATOM   1305  CG  GLN A  82      18.021  15.000   1.602  1.00  0.98           C  
ATOM   1306  HG2 GLN A  82      17.193  15.278   0.950  1.00  0.98           H  
ATOM   1307  HG3 GLN A  82      18.134  13.917   1.568  1.00  0.98           H  
ATOM   1308  CD  GLN A  82      19.289  15.653   1.061  1.00  0.98           C  
ATOM   1309  NE2 GLN A  82      20.031  14.979   0.211  1.00  0.98           N  
ATOM   1310 HE21 GLN A  82      19.729  14.080  -0.137  1.00  0.98           H  
ATOM   1311 HE22 GLN A  82      20.829  15.476  -0.158  1.00  0.98           H  
ATOM   1312  OE1 GLN A  82      19.638  16.776   1.377  1.00  0.98           O  
ATOM   1313  N   THR A  83      17.149  14.343   5.951  1.00  0.98           N  
ATOM   1314  H   THR A  83      17.783  13.648   5.585  1.00  0.98           H  
ATOM   1315  CA  THR A  83      17.193  14.593   7.399  1.00  0.98           C  
ATOM   1316  HA  THR A  83      16.238  14.296   7.832  1.00  0.98           H  
ATOM   1317  C   THR A  83      17.436  16.073   7.701  1.00  0.98           C  
ATOM   1318  CB  THR A  83      18.289  13.752   8.058  1.00  0.98           C  
ATOM   1319  HB  THR A  83      19.266  14.082   7.705  1.00  0.98           H  
ATOM   1320  O   THR A  83      18.303  16.713   7.107  1.00  0.98           O  
ATOM   1321  CG2 THR A  83      18.267  13.821   9.586  1.00  0.98           C  
ATOM   1322 HG21 THR A  83      18.970  13.095   9.994  1.00  0.98           H  
ATOM   1323 HG22 THR A  83      17.267  13.603   9.963  1.00  0.98           H  
ATOM   1324 HG23 THR A  83      18.566  14.812   9.927  1.00  0.98           H  
ATOM   1325  OG1 THR A  83      18.105  12.410   7.676  1.00  0.98           O  
ATOM   1326  HG1 THR A  83      17.296  12.099   8.090  1.00  0.98           H  
ATOM   1327  N   GLY A  84      16.660  16.626   8.629  1.00  0.98           N  
ATOM   1328  H   GLY A  84      15.918  16.065   9.024  1.00  0.98           H  
ATOM   1329  CA  GLY A  84      16.703  18.030   9.035  1.00  0.98           C  
ATOM   1330  HA2 GLY A  84      17.742  18.332   9.167  1.00  0.98           H  
ATOM   1331  HA3 GLY A  84      16.190  18.130   9.992  1.00  0.98           H  
ATOM   1332  C   GLY A  84      16.047  19.005   8.052  1.00  0.98           C  
ATOM   1333  O   GLY A  84      15.983  20.195   8.347  1.00  0.98           O  
ATOM   1334  N   GLN A  85      15.552  18.533   6.904  1.00  0.98           N  
ATOM   1335  H   GLN A  85      15.605  17.541   6.723  1.00  0.98           H  
ATOM   1336  CA  GLN A  85      14.863  19.363   5.917  1.00  0.98           C  
ATOM   1337  HA  GLN A  85      15.131  20.406   6.085  1.00  0.98           H  
ATOM   1338  C   GLN A  85      13.344  19.278   6.074  1.00  0.98           C  
ATOM   1339  CB  GLN A  85      15.316  19.007   4.489  1.00  0.98           C  
ATOM   1340  HB2 GLN A  85      14.824  19.677   3.784  1.00  0.98           H  
ATOM   1341  HB3 GLN A  85      15.002  17.991   4.250  1.00  0.98           H  
ATOM   1342  O   GLN A  85      12.802  18.380   6.726  1.00  0.98           O  
ATOM   1343  CG  GLN A  85      16.836  19.124   4.289  1.00  0.98           C  
ATOM   1344  HG2 GLN A  85      17.341  18.382   4.908  1.00  0.98           H  
ATOM   1345  HG3 GLN A  85      17.076  18.903   3.249  1.00  0.98           H  
ATOM   1346  CD  GLN A  85      17.367  20.517   4.613  1.00  0.98           C  
ATOM   1347  NE2 GLN A  85      18.420  20.626   5.392  1.00  0.98           N  
ATOM   1348 HE21 GLN A  85      18.850  19.799   5.782  1.00  0.98           H  
ATOM   1349 HE22 GLN A  85      18.713  21.566   5.617  1.00  0.98           H  
ATOM   1350  OE1 GLN A  85      16.833  21.530   4.194  1.00  0.98           O  
ATOM   1351  N   SER A  86      12.651  20.236   5.463  1.00  0.98           N  
ATOM   1352  H   SER A  86      13.143  20.895   4.878  1.00  0.98           H  
ATOM   1353  CA  SER A  86      11.191  20.262   5.401  1.00  0.98           C  
ATOM   1354  HA  SER A  86      10.813  19.302   5.751  1.00  0.98           H  
ATOM   1355  C   SER A  86      10.705  20.447   3.974  1.00  0.98           C  
ATOM   1356  CB  SER A  86      10.606  21.366   6.284  1.00  0.98           C  
ATOM   1357  HB2 SER A  86      10.936  22.338   5.920  1.00  0.98           H  
ATOM   1358  HB3 SER A  86       9.517  21.322   6.245  1.00  0.98           H  
ATOM   1359  O   SER A  86      11.430  20.984   3.140  1.00  0.98           O  
ATOM   1360  OG  SER A  86      11.028  21.196   7.621  1.00  0.98           O  
ATOM   1361  HG  SER A  86      11.987  21.162   7.615  1.00  0.98           H  
ATOM   1362  N   TYR A  87       9.474  20.022   3.716  1.00  0.98           N  
ATOM   1363  H   TYR A  87       8.953  19.569   4.454  1.00  0.98           H  
ATOM   1364  CA  TYR A  87       8.775  20.313   2.474  1.00  0.98           C  
ATOM   1365  HA  TYR A  87       9.218  21.208   2.038  1.00  0.98           H  
ATOM   1366  C   TYR A  87       7.300  20.607   2.742  1.00  0.98           C  
ATOM   1367  CB  TYR A  87       8.954  19.143   1.500  1.00  0.98           C  
ATOM   1368  HB2 TYR A  87       8.523  18.253   1.960  1.00  0.98           H  
ATOM   1369  HB3 TYR A  87      10.020  18.978   1.348  1.00  0.98           H  
ATOM   1370  O   TYR A  87       6.623  19.857   3.455  1.00  0.98           O  
ATOM   1371  CG  TYR A  87       8.311  19.342   0.144  1.00  0.98           C  
ATOM   1372  CD1 TYR A  87       7.610  18.290  -0.478  1.00  0.98           C  
ATOM   1373  HD1 TYR A  87       7.533  17.327   0.005  1.00  0.98           H  
ATOM   1374  CD2 TYR A  87       8.403  20.593  -0.493  1.00  0.98           C  
ATOM   1375  HD2 TYR A  87       8.950  21.409  -0.046  1.00  0.98           H  
ATOM   1376  CE1 TYR A  87       6.994  18.491  -1.728  1.00  0.98           C  
ATOM   1377  HE1 TYR A  87       6.446  17.698  -2.214  1.00  0.98           H  
ATOM   1378  CE2 TYR A  87       7.759  20.808  -1.717  1.00  0.98           C  
ATOM   1379  HE2 TYR A  87       7.797  21.798  -2.147  1.00  0.98           H  
ATOM   1380  OH  TYR A  87       6.445  19.982  -3.527  1.00  0.98           O  
ATOM   1381  HH  TYR A  87       6.428  20.923  -3.716  1.00  0.98           H  
ATOM   1382  CZ  TYR A  87       7.058  19.758  -2.341  1.00  0.98           C  
ATOM   1383  N   LEU A  88       6.808  21.706   2.172  1.00  0.99           N  
ATOM   1384  H   LEU A  88       7.433  22.305   1.651  1.00  0.99           H  
ATOM   1385  CA  LEU A  88       5.435  22.159   2.306  1.00  0.99           C  
ATOM   1386  HA  LEU A  88       5.012  21.727   3.213  1.00  0.99           H  
ATOM   1387  C   LEU A  88       4.588  21.680   1.122  1.00  0.99           C  
ATOM   1388  CB  LEU A  88       5.464  23.681   2.496  1.00  0.99           C  
ATOM   1389  HB2 LEU A  88       5.887  24.147   1.606  1.00  0.99           H  
ATOM   1390  HB3 LEU A  88       6.146  23.892   3.320  1.00  0.99           H  
ATOM   1391  O   LEU A  88       4.666  22.197   0.008  1.00  0.99           O  
ATOM   1392  CG  LEU A  88       4.086  24.293   2.806  1.00  0.99           C  
ATOM   1393  HG  LEU A  88       3.382  23.512   3.094  1.00  0.99           H  
ATOM   1394  CD1 LEU A  88       4.194  25.286   3.968  1.00  0.99           C  
ATOM   1395 HD11 LEU A  88       4.459  24.744   4.875  1.00  0.99           H  
ATOM   1396 HD12 LEU A  88       4.975  26.015   3.751  1.00  0.99           H  
ATOM   1397 HD13 LEU A  88       3.243  25.799   4.115  1.00  0.99           H  
ATOM   1398  CD2 LEU A  88       3.530  25.049   1.598  1.00  0.99           C  
ATOM   1399 HD21 LEU A  88       4.213  25.851   1.316  1.00  0.99           H  
ATOM   1400 HD22 LEU A  88       3.445  24.362   0.756  1.00  0.99           H  
ATOM   1401 HD23 LEU A  88       2.546  25.463   1.819  1.00  0.99           H  
ATOM   1402  N   TYR A  89       3.717  20.711   1.389  1.00  0.99           N  
ATOM   1403  H   TYR A  89       3.689  20.339   2.327  1.00  0.99           H  
ATOM   1404  CA  TYR A  89       2.684  20.293   0.449  1.00  0.99           C  
ATOM   1405  HA  TYR A  89       3.104  20.285  -0.557  1.00  0.99           H  
ATOM   1406  C   TYR A  89       1.530  21.289   0.498  1.00  0.99           C  
ATOM   1407  CB  TYR A  89       2.202  18.877   0.772  1.00  0.99           C  
ATOM   1408  HB2 TYR A  89       1.783  18.860   1.778  1.00  0.99           H  
ATOM   1409  HB3 TYR A  89       1.402  18.614   0.080  1.00  0.99           H  
ATOM   1410  O   TYR A  89       1.026  21.607   1.574  1.00  0.99           O  
ATOM   1411  CG  TYR A  89       3.291  17.831   0.674  1.00  0.99           C  
ATOM   1412  CD1 TYR A  89       3.483  17.115  -0.522  1.00  0.99           C  
ATOM   1413  HD1 TYR A  89       2.865  17.325  -1.383  1.00  0.99           H  
ATOM   1414  CD2 TYR A  89       4.123  17.583   1.779  1.00  0.99           C  
ATOM   1415  HD2 TYR A  89       4.014  18.168   2.680  1.00  0.99           H  
ATOM   1416  CE1 TYR A  89       4.463  16.106  -0.593  1.00  0.99           C  
ATOM   1417  HE1 TYR A  89       4.603  15.539  -1.502  1.00  0.99           H  
ATOM   1418  CE2 TYR A  89       5.123  16.601   1.701  1.00  0.99           C  
ATOM   1419  HE2 TYR A  89       5.789  16.447   2.538  1.00  0.99           H  
ATOM   1420  OH  TYR A  89       6.259  14.895   0.508  1.00  0.99           O  
ATOM   1421  HH  TYR A  89       6.684  14.864   1.368  1.00  0.99           H  
ATOM   1422  CZ  TYR A  89       5.284  15.844   0.524  1.00  0.99           C  
ATOM   1423  N   ASP A  90       1.099  21.768  -0.664  1.00  0.98           N  
ATOM   1424  H   ASP A  90       1.586  21.496  -1.506  1.00  0.98           H  
ATOM   1425  CA  ASP A  90       0.039  22.764  -0.802  1.00  0.98           C  
ATOM   1426  HA  ASP A  90      -0.580  22.787   0.095  1.00  0.98           H  
ATOM   1427  C   ASP A  90      -0.840  22.405  -1.994  1.00  0.98           C  
ATOM   1428  CB  ASP A  90       0.684  24.140  -0.975  1.00  0.98           C  
ATOM   1429  HB2 ASP A  90       1.328  24.137  -1.854  1.00  0.98           H  
ATOM   1430  HB3 ASP A  90       1.305  24.335  -0.101  1.00  0.98           H  
ATOM   1431  O   ASP A  90      -0.399  22.474  -3.140  1.00  0.98           O  
ATOM   1432  CG  ASP A  90      -0.316  25.284  -1.095  1.00  0.98           C  
ATOM   1433  OD1 ASP A  90      -1.549  25.106  -0.960  1.00  0.98           O  
ATOM   1434  OD2 ASP A  90       0.155  26.430  -1.237  1.00  0.98           O  
ATOM   1435  N   PHE A  91      -2.069  21.973  -1.727  1.00  0.98           N  
ATOM   1436  H   PHE A  91      -2.371  21.945  -0.763  1.00  0.98           H  
ATOM   1437  CA  PHE A  91      -2.976  21.482  -2.757  1.00  0.98           C  
ATOM   1438  HA  PHE A  91      -2.740  21.987  -3.694  1.00  0.98           H  
ATOM   1439  C   PHE A  91      -4.438  21.800  -2.440  1.00  0.98           C  
ATOM   1440  CB  PHE A  91      -2.748  19.976  -2.968  1.00  0.98           C  
ATOM   1441  HB2 PHE A  91      -1.744  19.836  -3.369  1.00  0.98           H  
ATOM   1442  HB3 PHE A  91      -3.442  19.610  -3.725  1.00  0.98           H  
ATOM   1443  O   PHE A  91      -4.826  22.024  -1.294  1.00  0.98           O  
ATOM   1444  CG  PHE A  91      -2.892  19.126  -1.719  1.00  0.98           C  
ATOM   1445  CD1 PHE A  91      -1.749  18.731  -0.999  1.00  0.98           C  
ATOM   1446  HD1 PHE A  91      -0.768  19.031  -1.336  1.00  0.98           H  
ATOM   1447  CD2 PHE A  91      -4.167  18.733  -1.271  1.00  0.98           C  
ATOM   1448  HD2 PHE A  91      -5.050  19.026  -1.821  1.00  0.98           H  
ATOM   1449  CE1 PHE A  91      -1.876  17.941   0.156  1.00  0.98           C  
ATOM   1450  HE1 PHE A  91      -0.995  17.624   0.693  1.00  0.98           H  
ATOM   1451  CE2 PHE A  91      -4.295  17.957  -0.105  1.00  0.98           C  
ATOM   1452  HE2 PHE A  91      -5.274  17.656   0.237  1.00  0.98           H  
ATOM   1453  CZ  PHE A  91      -3.150  17.553   0.604  1.00  0.98           C  
ATOM   1454  HZ  PHE A  91      -3.241  16.936   1.486  1.00  0.98           H  
ATOM   1455  N   ASN A  92      -5.278  21.789  -3.475  1.00  0.98           N  
ATOM   1456  H   ASN A  92      -4.913  21.521  -4.379  1.00  0.98           H  
ATOM   1457  CA  ASN A  92      -6.724  21.950  -3.344  1.00  0.98           C  
ATOM   1458  HA  ASN A  92      -6.966  22.360  -2.364  1.00  0.98           H  
ATOM   1459  C   ASN A  92      -7.421  20.596  -3.465  1.00  0.98           C  
ATOM   1460  CB  ASN A  92      -7.239  22.932  -4.405  1.00  0.98           C  
ATOM   1461  HB2 ASN A  92      -6.942  22.583  -5.393  1.00  0.98           H  
ATOM   1462  HB3 ASN A  92      -8.329  22.959  -4.372  1.00  0.98           H  
ATOM   1463  O   ASN A  92      -7.182  19.849  -4.415  1.00  0.98           O  
ATOM   1464  CG  ASN A  92      -6.745  24.350  -4.190  1.00  0.98           C  
ATOM   1465  ND2 ASN A  92      -6.462  25.063  -5.254  1.00  0.98           N  
ATOM   1466 HD21 ASN A  92      -6.555  24.663  -6.177  1.00  0.98           H  
ATOM   1467 HD22 ASN A  92      -6.101  25.992  -5.090  1.00  0.98           H  
ATOM   1468  OD1 ASN A  92      -6.623  24.848  -3.084  1.00  0.98           O  
ATOM   1469  N   VAL A  93      -8.347  20.310  -2.556  1.00  0.98           N  
ATOM   1470  H   VAL A  93      -8.527  20.976  -1.818  1.00  0.98           H  
ATOM   1471  CA  VAL A  93      -9.212  19.131  -2.647  1.00  0.98           C  
ATOM   1472  HA  VAL A  93      -8.644  18.303  -3.072  1.00  0.98           H  
ATOM   1473  C   VAL A  93     -10.376  19.452  -3.579  1.00  0.98           C  
ATOM   1474  CB  VAL A  93      -9.694  18.696  -1.255  1.00  0.98           C  
ATOM   1475  HB  VAL A  93     -10.277  19.494  -0.795  1.00  0.98           H  
ATOM   1476  O   VAL A  93     -11.249  20.245  -3.235  1.00  0.98           O  
ATOM   1477  CG1 VAL A  93     -10.560  17.441  -1.367  1.00  0.98           C  
ATOM   1478 HG11 VAL A  93     -10.022  16.659  -1.904  1.00  0.98           H  
ATOM   1479 HG12 VAL A  93     -11.495  17.662  -1.881  1.00  0.98           H  
ATOM   1480 HG13 VAL A  93     -10.791  17.087  -0.363  1.00  0.98           H  
ATOM   1481  CG2 VAL A  93      -8.507  18.362  -0.340  1.00  0.98           C  
ATOM   1482 HG21 VAL A  93      -7.888  19.247  -0.192  1.00  0.98           H  
ATOM   1483 HG22 VAL A  93      -7.900  17.573  -0.784  1.00  0.98           H  
ATOM   1484 HG23 VAL A  93      -8.870  18.032   0.633  1.00  0.98           H  
ATOM   1485  N   THR A  94     -10.396  18.853  -4.771  1.00  0.96           N  
ATOM   1486  H   THR A  94      -9.672  18.183  -4.987  1.00  0.96           H  
ATOM   1487  CA  THR A  94     -11.350  19.206  -5.838  1.00  0.96           C  
ATOM   1488  HA  THR A  94     -12.093  19.908  -5.460  1.00  0.96           H  
ATOM   1489  C   THR A  94     -12.078  17.969  -6.349  1.00  0.96           C  
ATOM   1490  CB  THR A  94     -10.623  19.890  -7.007  1.00  0.96           C  
ATOM   1491  HB  THR A  94      -9.956  19.170  -7.482  1.00  0.96           H  
ATOM   1492  O   THR A  94     -11.433  17.024  -6.798  1.00  0.96           O  
ATOM   1493  CG2 THR A  94     -11.589  20.440  -8.056  1.00  0.96           C  
ATOM   1494 HG21 THR A  94     -12.289  21.135  -7.592  1.00  0.96           H  
ATOM   1495 HG22 THR A  94     -12.137  19.627  -8.532  1.00  0.96           H  
ATOM   1496 HG23 THR A  94     -11.022  20.966  -8.825  1.00  0.96           H  
ATOM   1497  OG1 THR A  94      -9.849  20.971  -6.537  1.00  0.96           O  
ATOM   1498  HG1 THR A  94      -9.146  20.603  -5.996  1.00  0.96           H  
ATOM   1499  N   GLY A  95     -13.414  17.970  -6.324  1.00  0.95           N  
ATOM   1500  H   GLY A  95     -13.920  18.746  -5.922  1.00  0.95           H  
ATOM   1501  CA  GLY A  95     -14.210  16.894  -6.922  1.00  0.95           C  
ATOM   1502  HA2 GLY A  95     -13.872  16.733  -7.946  1.00  0.95           H  
ATOM   1503  HA3 GLY A  95     -15.255  17.202  -6.965  1.00  0.95           H  
ATOM   1504  C   GLY A  95     -14.133  15.554  -6.183  1.00  0.95           C  
ATOM   1505  O   GLY A  95     -14.380  14.517  -6.799  1.00  0.95           O  
ATOM   1506  N   GLN A  96     -13.750  15.544  -4.903  1.00  0.97           N  
ATOM   1507  H   GLN A  96     -13.636  16.435  -4.440  1.00  0.97           H  
ATOM   1508  CA  GLN A  96     -13.536  14.336  -4.094  1.00  0.97           C  
ATOM   1509  HA  GLN A  96     -13.970  13.473  -4.599  1.00  0.97           H  
ATOM   1510  C   GLN A  96     -14.222  14.469  -2.737  1.00  0.97           C  
ATOM   1511  CB  GLN A  96     -12.036  14.069  -3.897  1.00  0.97           C  
ATOM   1512  HB2 GLN A  96     -11.917  13.201  -3.248  1.00  0.97           H  
ATOM   1513  HB3 GLN A  96     -11.570  14.928  -3.414  1.00  0.97           H  
ATOM   1514  O   GLN A  96     -14.289  15.565  -2.186  1.00  0.97           O  
ATOM   1515  CG  GLN A  96     -11.331  13.787  -5.226  1.00  0.97           C  
ATOM   1516  HG2 GLN A  96     -11.857  12.988  -5.749  1.00  0.97           H  
ATOM   1517  HG3 GLN A  96     -11.349  14.676  -5.856  1.00  0.97           H  
ATOM   1518  CD  GLN A  96      -9.883  13.380  -5.022  1.00  0.97           C  
ATOM   1519  NE2 GLN A  96      -9.639  12.098  -4.904  1.00  0.97           N  
ATOM   1520 HE21 GLN A  96     -10.375  11.406  -4.936  1.00  0.97           H  
ATOM   1521 HE22 GLN A  96      -8.679  11.785  -4.906  1.00  0.97           H  
ATOM   1522  OE1 GLN A  96      -8.973  14.198  -5.001  1.00  0.97           O  
ATOM   1523  N   ARG A  97     -14.739  13.352  -2.213  1.00  0.97           N  
ATOM   1524  H   ARG A  97     -14.630  12.487  -2.723  1.00  0.97           H  
ATOM   1525  CA  ARG A  97     -15.421  13.262  -0.914  1.00  0.97           C  
ATOM   1526  HA  ARG A  97     -14.856  13.836  -0.180  1.00  0.97           H  
ATOM   1527  C   ARG A  97     -15.458  11.816  -0.431  1.00  0.97           C  
ATOM   1528  CB  ARG A  97     -16.839  13.856  -0.971  1.00  0.97           C  
ATOM   1529  HB2 ARG A  97     -16.777  14.925  -1.172  1.00  0.97           H  
ATOM   1530  HB3 ARG A  97     -17.280  13.748   0.020  1.00  0.97           H  
ATOM   1531  O   ARG A  97     -15.520  10.906  -1.241  1.00  0.97           O  
ATOM   1532  CG  ARG A  97     -17.800  13.214  -1.983  1.00  0.97           C  
ATOM   1533  HG2 ARG A  97     -18.803  13.461  -1.635  1.00  0.97           H  
ATOM   1534  HG3 ARG A  97     -17.689  12.129  -1.990  1.00  0.97           H  
ATOM   1535  CD  ARG A  97     -17.701  13.778  -3.405  1.00  0.97           C  
ATOM   1536  HD2 ARG A  97     -16.652  13.848  -3.692  1.00  0.97           H  
ATOM   1537  HD3 ARG A  97     -18.117  14.785  -3.417  1.00  0.97           H  
ATOM   1538  NE  ARG A  97     -18.403  12.924  -4.384  1.00  0.97           N  
ATOM   1539  HE  ARG A  97     -19.063  12.259  -4.007  1.00  0.97           H  
ATOM   1540  NH1 ARG A  97     -17.303  13.735  -6.222  1.00  0.97           N  
ATOM   1541 HH11 ARG A  97     -16.980  13.634  -7.174  1.00  0.97           H  
ATOM   1542 HH12 ARG A  97     -16.923  14.479  -5.656  1.00  0.97           H  
ATOM   1543  NH2 ARG A  97     -18.666  11.990  -6.459  1.00  0.97           N  
ATOM   1544 HH21 ARG A  97     -18.360  11.931  -7.420  1.00  0.97           H  
ATOM   1545 HH22 ARG A  97     -19.302  11.298  -6.090  1.00  0.97           H  
ATOM   1546  CZ  ARG A  97     -18.128  12.886  -5.677  1.00  0.97           C  
ATOM   1547  N   GLY A  98     -15.429  11.595   0.871  1.00  0.98           N  
ATOM   1548  H   GLY A  98     -15.398  12.395   1.487  1.00  0.98           H  
ATOM   1549  CA  GLY A  98     -15.314  10.275   1.475  1.00  0.98           C  
ATOM   1550  HA2 GLY A  98     -15.459   9.491   0.732  1.00  0.98           H  
ATOM   1551  HA3 GLY A  98     -16.094  10.160   2.229  1.00  0.98           H  
ATOM   1552  C   GLY A  98     -13.959  10.111   2.146  1.00  0.98           C  
ATOM   1553  O   GLY A  98     -13.544  10.967   2.927  1.00  0.98           O  
ATOM   1554  N   THR A  99     -13.277   9.002   1.876  1.00  0.99           N  
ATOM   1555  H   THR A  99     -13.633   8.351   1.190  1.00  0.99           H  
ATOM   1556  CA  THR A  99     -12.035   8.654   2.572  1.00  0.99           C  
ATOM   1557  HA  THR A  99     -11.678   9.518   3.132  1.00  0.99           H  
ATOM   1558  C   THR A  99     -10.940   8.277   1.593  1.00  0.99           C  
ATOM   1559  CB  THR A  99     -12.287   7.536   3.586  1.00  0.99           C  
ATOM   1560  HB  THR A  99     -12.710   6.667   3.082  1.00  0.99           H  
ATOM   1561  O   THR A  99     -11.156   7.491   0.678  1.00  0.99           O  
ATOM   1562  CG2 THR A  99     -11.045   7.128   4.371  1.00  0.99           C  
ATOM   1563 HG21 THR A  99     -10.313   6.685   3.695  1.00  0.99           H  
ATOM   1564 HG22 THR A  99     -10.597   7.992   4.861  1.00  0.99           H  
ATOM   1565 HG23 THR A  99     -11.304   6.369   5.110  1.00  0.99           H  
ATOM   1566  OG1 THR A  99     -13.191   8.040   4.545  1.00  0.99           O  
ATOM   1567  HG1 THR A  99     -12.631   8.238   5.299  1.00  0.99           H  
ATOM   1568  N   LEU A 100      -9.761   8.827   1.834  1.00  0.99           N  
ATOM   1569  H   LEU A 100      -9.698   9.440   2.634  1.00  0.99           H  
ATOM   1570  CA  LEU A 100      -8.484   8.449   1.248  1.00  0.99           C  
ATOM   1571  HA  LEU A 100      -8.573   7.527   0.673  1.00  0.99           H  
ATOM   1572  C   LEU A 100      -7.502   8.189   2.396  1.00  0.99           C  
ATOM   1573  CB  LEU A 100      -8.004   9.582   0.321  1.00  0.99           C  
ATOM   1574  HB2 LEU A 100      -7.989  10.517   0.882  1.00  0.99           H  
ATOM   1575  HB3 LEU A 100      -6.984   9.376  -0.001  1.00  0.99           H  
ATOM   1576  O   LEU A 100      -7.883   8.111   3.570  1.00  0.99           O  
ATOM   1577  CG  LEU A 100      -8.851   9.823  -0.928  1.00  0.99           C  
ATOM   1578  HG  LEU A 100      -9.855  10.097  -0.604  1.00  0.99           H  
ATOM   1579  CD1 LEU A 100      -8.278  11.016  -1.681  1.00  0.99           C  
ATOM   1580 HD11 LEU A 100      -7.273  10.778  -2.029  1.00  0.99           H  
ATOM   1581 HD12 LEU A 100      -8.915  11.251  -2.534  1.00  0.99           H  
ATOM   1582 HD13 LEU A 100      -8.219  11.881  -1.021  1.00  0.99           H  
ATOM   1583  CD2 LEU A 100      -8.912   8.612  -1.859  1.00  0.99           C  
ATOM   1584 HD21 LEU A 100      -9.467   7.801  -1.387  1.00  0.99           H  
ATOM   1585 HD22 LEU A 100      -7.901   8.273  -2.085  1.00  0.99           H  
ATOM   1586 HD23 LEU A 100      -9.415   8.880  -2.788  1.00  0.99           H  
ATOM   1587  N   TRP A 101      -6.223   8.086   2.078  1.00  0.99           N  
ATOM   1588  H   TRP A 101      -5.931   8.212   1.119  1.00  0.99           H  
ATOM   1589  CA  TRP A 101      -5.166   7.939   3.061  1.00  0.99           C  
ATOM   1590  HA  TRP A 101      -5.445   8.460   3.977  1.00  0.99           H  
ATOM   1591  C   TRP A 101      -3.889   8.601   2.554  1.00  0.99           C  
ATOM   1592  CB  TRP A 101      -5.010   6.454   3.403  1.00  0.99           C  
ATOM   1593  HB2 TRP A 101      -4.366   6.361   4.278  1.00  0.99           H  
ATOM   1594  HB3 TRP A 101      -5.987   6.061   3.686  1.00  0.99           H  
ATOM   1595  O   TRP A 101      -3.795   9.002   1.399  1.00  0.99           O  
ATOM   1596  CG  TRP A 101      -4.449   5.571   2.341  1.00  0.99           C  
ATOM   1597  CD1 TRP A 101      -4.965   5.361   1.109  1.00  0.99           C  
ATOM   1598  HD1 TRP A 101      -5.858   5.817   0.709  1.00  0.99           H  
ATOM   1599  CD2 TRP A 101      -3.270   4.720   2.429  1.00  0.99           C  
ATOM   1600  CE2 TRP A 101      -3.098   4.058   1.180  1.00  0.99           C  
ATOM   1601  CE3 TRP A 101      -2.342   4.429   3.450  1.00  0.99           C  
ATOM   1602  HE3 TRP A 101      -2.440   4.923   4.405  1.00  0.99           H  
ATOM   1603  NE1 TRP A 101      -4.152   4.494   0.412  1.00  0.99           N  
ATOM   1604  HE1 TRP A 101      -4.297   4.262  -0.560  1.00  0.99           H  
ATOM   1605  CH2 TRP A 101      -1.202   2.819   2.015  1.00  0.99           C  
ATOM   1606  HH2 TRP A 101      -0.468   2.036   1.899  1.00  0.99           H  
ATOM   1607  CZ2 TRP A 101      -2.053   3.154   0.952  1.00  0.99           C  
ATOM   1608  HZ2 TRP A 101      -1.939   2.689  -0.016  1.00  0.99           H  
ATOM   1609  CZ3 TRP A 101      -1.333   3.468   3.253  1.00  0.99           C  
ATOM   1610  HZ3 TRP A 101      -0.662   3.210   4.059  1.00  0.99           H  
ATOM   1611  N   TRP A 102      -2.928   8.787   3.441  1.00  0.99           N  
ATOM   1612  H   TRP A 102      -3.065   8.433   4.377  1.00  0.99           H  
ATOM   1613  CA  TRP A 102      -1.588   9.238   3.105  1.00  0.99           C  
ATOM   1614  HA  TRP A 102      -1.471   9.256   2.022  1.00  0.99           H  
ATOM   1615  C   TRP A 102      -0.591   8.232   3.658  1.00  0.99           C  
ATOM   1616  CB  TRP A 102      -1.353  10.653   3.646  1.00  0.99           C  
ATOM   1617  HB2 TRP A 102      -2.070  11.322   3.170  1.00  0.99           H  
ATOM   1618  HB3 TRP A 102      -0.357  10.980   3.350  1.00  0.99           H  
ATOM   1619  O   TRP A 102      -0.875   7.565   4.657  1.00  0.99           O  
ATOM   1620  CG  TRP A 102      -1.482  10.802   5.130  1.00  0.99           C  
ATOM   1621  CD1 TRP A 102      -2.573  11.234   5.806  1.00  0.99           C  
ATOM   1622  HD1 TRP A 102      -3.502  11.539   5.347  1.00  0.99           H  
ATOM   1623  CD2 TRP A 102      -0.494  10.463   6.144  1.00  0.99           C  
ATOM   1624  CE2 TRP A 102      -1.067  10.708   7.424  1.00  0.99           C  
ATOM   1625  CE3 TRP A 102       0.823   9.959   6.111  1.00  0.99           C  
ATOM   1626  HE3 TRP A 102       1.295   9.781   5.157  1.00  0.99           H  
ATOM   1627  NE1 TRP A 102      -2.328  11.191   7.164  1.00  0.99           N  
ATOM   1628  HE1 TRP A 102      -2.998  11.436   7.879  1.00  0.99           H  
ATOM   1629  CH2 TRP A 102       0.915   9.906   8.546  1.00  0.99           C  
ATOM   1630  HH2 TRP A 102       1.460   9.665   9.446  1.00  0.99           H  
ATOM   1631  CZ2 TRP A 102      -0.380  10.445   8.611  1.00  0.99           C  
ATOM   1632  HZ2 TRP A 102      -0.863  10.641   9.557  1.00  0.99           H  
ATOM   1633  CZ3 TRP A 102       1.516   9.674   7.299  1.00  0.99           C  
ATOM   1634  HZ3 TRP A 102       2.518   9.272   7.249  1.00  0.99           H  
ATOM   1635  N   HIS A 103       0.573   8.121   3.029  1.00  0.99           N  
ATOM   1636  H   HIS A 103       0.748   8.677   2.204  1.00  0.99           H  
ATOM   1637  CA  HIS A 103       1.612   7.207   3.486  1.00  0.99           C  
ATOM   1638  HA  HIS A 103       1.628   7.212   4.575  1.00  0.99           H  
ATOM   1639  C   HIS A 103       3.010   7.611   3.034  1.00  0.99           C  
ATOM   1640  CB  HIS A 103       1.281   5.788   3.024  1.00  0.99           C  
ATOM   1641  HB2 HIS A 103       2.013   5.121   3.479  1.00  0.99           H  
ATOM   1642  HB3 HIS A 103       0.302   5.512   3.415  1.00  0.99           H  
ATOM   1643  O   HIS A 103       3.168   8.404   2.109  1.00  0.99           O  
ATOM   1644  CG  HIS A 103       1.289   5.581   1.530  1.00  0.99           C  
ATOM   1645  CD2 HIS A 103       0.212   5.613   0.688  1.00  0.99           C  
ATOM   1646  HD2 HIS A 103      -0.811   5.815   0.971  1.00  0.99           H  
ATOM   1647  ND1 HIS A 103       2.382   5.241   0.768  1.00  0.99           N  
ATOM   1648  HD1 HIS A 103       3.332   5.138   1.094  1.00  0.99           H  
ATOM   1649  CE1 HIS A 103       1.978   5.051  -0.494  1.00  0.99           C  
ATOM   1650  HE1 HIS A 103       2.612   4.739  -1.310  1.00  0.99           H  
ATOM   1651  NE2 HIS A 103       0.660   5.264  -0.590  1.00  0.99           N  
ATOM   1652  N   ALA A 104       4.036   7.046   3.671  1.00  0.98           N  
ATOM   1653  H   ALA A 104       3.852   6.411   4.435  1.00  0.98           H  
ATOM   1654  CA  ALA A 104       5.389   7.145   3.148  1.00  0.98           C  
ATOM   1655  HA  ALA A 104       5.596   8.207   3.018  1.00  0.98           H  
ATOM   1656  C   ALA A 104       5.482   6.450   1.787  1.00  0.98           C  
ATOM   1657  CB  ALA A 104       6.410   6.581   4.134  1.00  0.98           C  
ATOM   1658  HB1 ALA A 104       6.123   5.572   4.431  1.00  0.98           H  
ATOM   1659  HB2 ALA A 104       6.470   7.232   5.007  1.00  0.98           H  
ATOM   1660  HB3 ALA A 104       7.393   6.552   3.664  1.00  0.98           H  
ATOM   1661  O   ALA A 104       5.014   5.323   1.637  1.00  0.98           O  
ATOM   1662  N   HIS A 105       6.086   7.104   0.798  1.00  0.97           N  
ATOM   1663  H   HIS A 105       6.424   8.038   0.982  1.00  0.97           H  
ATOM   1664  CA  HIS A 105       6.238   6.563  -0.562  1.00  0.97           C  
ATOM   1665  HA  HIS A 105       5.878   5.535  -0.582  1.00  0.97           H  
ATOM   1666  C   HIS A 105       7.717   6.467  -0.943  1.00  0.97           C  
ATOM   1667  CB  HIS A 105       5.342   7.348  -1.519  1.00  0.97           C  
ATOM   1668  HB2 HIS A 105       4.414   7.557  -0.988  1.00  0.97           H  
ATOM   1669  HB3 HIS A 105       5.812   8.299  -1.771  1.00  0.97           H  
ATOM   1670  O   HIS A 105       8.196   6.947  -1.969  1.00  0.97           O  
ATOM   1671  CG  HIS A 105       4.980   6.582  -2.769  1.00  0.97           C  
ATOM   1672  CD2 HIS A 105       3.717   6.279  -3.192  1.00  0.97           C  
ATOM   1673  HD2 HIS A 105       2.790   6.568  -2.719  1.00  0.97           H  
ATOM   1674  ND1 HIS A 105       5.890   6.030  -3.663  1.00  0.97           N  
ATOM   1675  CE1 HIS A 105       5.160   5.403  -4.591  1.00  0.97           C  
ATOM   1676  HE1 HIS A 105       5.598   4.878  -5.427  1.00  0.97           H  
ATOM   1677  NE2 HIS A 105       3.845   5.536  -4.345  1.00  0.97           N  
ATOM   1678  HE2 HIS A 105       3.093   5.188  -4.922  1.00  0.97           H  
ATOM   1679  N   ILE A 106       8.480   5.915  -0.004  1.00  0.95           N  
ATOM   1680  H   ILE A 106       8.019   5.549   0.817  1.00  0.95           H  
ATOM   1681  CA  ILE A 106       9.891   5.590  -0.143  1.00  0.95           C  
ATOM   1682  HA  ILE A 106      10.052   5.238  -1.162  1.00  0.95           H  
ATOM   1683  C   ILE A 106      10.217   4.458   0.824  1.00  0.95           C  
ATOM   1684  CB  ILE A 106      10.775   6.831   0.104  1.00  0.95           C  
ATOM   1685  HB  ILE A 106      10.353   7.649  -0.480  1.00  0.95           H  
ATOM   1686  O   ILE A 106       9.746   4.466   1.966  1.00  0.95           O  
ATOM   1687  CG1 ILE A 106      12.188   6.580  -0.463  1.00  0.95           C  
ATOM   1688 HG12 ILE A 106      12.602   5.645  -0.086  1.00  0.95           H  
ATOM   1689 HG13 ILE A 106      12.106   6.485  -1.546  1.00  0.95           H  
ATOM   1690  CG2 ILE A 106      10.763   7.303   1.571  1.00  0.95           C  
ATOM   1691 HG21 ILE A 106      11.320   6.608   2.199  1.00  0.95           H  
ATOM   1692 HG22 ILE A 106      11.230   8.285   1.649  1.00  0.95           H  
ATOM   1693 HG23 ILE A 106       9.741   7.371   1.941  1.00  0.95           H  
ATOM   1694  CD1 ILE A 106      13.184   7.697  -0.158  1.00  0.95           C  
ATOM   1695 HD11 ILE A 106      12.704   8.657  -0.348  1.00  0.95           H  
ATOM   1696 HD12 ILE A 106      14.065   7.588  -0.791  1.00  0.95           H  
ATOM   1697 HD13 ILE A 106      13.490   7.649   0.887  1.00  0.95           H  
ATOM   1698  N   LEU A 107      11.049   3.520   0.366  1.00  0.92           N  
ATOM   1699  H   LEU A 107      11.332   3.563  -0.603  1.00  0.92           H  
ATOM   1700  CA  LEU A 107      11.389   2.314   1.118  1.00  0.92           C  
ATOM   1701  HA  LEU A 107      11.948   1.640   0.469  1.00  0.92           H  
ATOM   1702  C   LEU A 107      10.120   1.544   1.560  1.00  0.92           C  
ATOM   1703  CB  LEU A 107      12.304   2.699   2.296  1.00  0.92           C  
ATOM   1704  HB2 LEU A 107      12.709   1.759   2.671  1.00  0.92           H  
ATOM   1705  HB3 LEU A 107      11.688   3.145   3.076  1.00  0.92           H  
ATOM   1706  O   LEU A 107       9.043   1.751   1.009  1.00  0.92           O  
ATOM   1707  CG  LEU A 107      13.508   3.618   2.050  1.00  0.92           C  
ATOM   1708  HG  LEU A 107      13.164   4.575   1.657  1.00  0.92           H  
ATOM   1709  CD1 LEU A 107      14.237   3.912   3.360  1.00  0.92           C  
ATOM   1710 HD11 LEU A 107      14.610   2.980   3.787  1.00  0.92           H  
ATOM   1711 HD12 LEU A 107      13.545   4.366   4.068  1.00  0.92           H  
ATOM   1712 HD13 LEU A 107      15.069   4.594   3.182  1.00  0.92           H  
ATOM   1713  CD2 LEU A 107      14.498   2.990   1.068  1.00  0.92           C  
ATOM   1714 HD21 LEU A 107      15.356   3.648   0.936  1.00  0.92           H  
ATOM   1715 HD22 LEU A 107      14.015   2.832   0.103  1.00  0.92           H  
ATOM   1716 HD23 LEU A 107      14.836   2.031   1.460  1.00  0.92           H  
ATOM   1717  N   TRP A 108      10.228   0.676   2.563  1.00  0.96           N  
ATOM   1718  H   TRP A 108      11.105   0.620   3.061  1.00  0.96           H  
ATOM   1719  CA  TRP A 108       9.093   0.013   3.215  1.00  0.96           C  
ATOM   1720  HA  TRP A 108       8.262  -0.041   2.512  1.00  0.96           H  
ATOM   1721  C   TRP A 108       8.570   0.807   4.426  1.00  0.96           C  
ATOM   1722  CB  TRP A 108       9.477  -1.429   3.566  1.00  0.96           C  
ATOM   1723  HB2 TRP A 108      10.496  -1.457   3.953  1.00  0.96           H  
ATOM   1724  HB3 TRP A 108       8.819  -1.780   4.361  1.00  0.96           H  
ATOM   1725  O   TRP A 108       7.818   0.285   5.254  1.00  0.96           O  
ATOM   1726  CG  TRP A 108       9.344  -2.416   2.451  1.00  0.96           C  
ATOM   1727  CD1 TRP A 108       9.829  -2.280   1.196  1.00  0.96           C  
ATOM   1728  HD1 TRP A 108      10.376  -1.422   0.836  1.00  0.96           H  
ATOM   1729  CD2 TRP A 108       8.654  -3.702   2.476  1.00  0.96           C  
ATOM   1730  CE2 TRP A 108       8.761  -4.292   1.184  1.00  0.96           C  
ATOM   1731  CE3 TRP A 108       7.958  -4.436   3.461  1.00  0.96           C  
ATOM   1732  HE3 TRP A 108       7.860  -4.024   4.454  1.00  0.96           H  
ATOM   1733  NE1 TRP A 108       9.512  -3.399   0.454  1.00  0.96           N  
ATOM   1734  HE1 TRP A 108       9.749  -3.508  -0.522  1.00  0.96           H  
ATOM   1735  CH2 TRP A 108       7.503  -6.237   1.878  1.00  0.96           C  
ATOM   1736  HH2 TRP A 108       7.087  -7.209   1.660  1.00  0.96           H  
ATOM   1737  CZ2 TRP A 108       8.175  -5.524   0.874  1.00  0.96           C  
ATOM   1738  HZ2 TRP A 108       8.261  -5.928  -0.124  1.00  0.96           H  
ATOM   1739  CZ3 TRP A 108       7.392  -5.692   3.170  1.00  0.96           C  
ATOM   1740  HZ3 TRP A 108       6.876  -6.241   3.943  1.00  0.96           H  
ATOM   1741  N   LEU A 109       8.892   2.105   4.526  1.00  0.97           N  
ATOM   1742  H   LEU A 109       9.552   2.469   3.853  1.00  0.97           H  
ATOM   1743  CA  LEU A 109       8.439   2.971   5.623  1.00  0.97           C  
ATOM   1744  HA  LEU A 109       8.734   2.502   6.562  1.00  0.97           H  
ATOM   1745  C   LEU A 109       6.911   3.099   5.684  1.00  0.97           C  
ATOM   1746  CB  LEU A 109       9.109   4.354   5.523  1.00  0.97           C  
ATOM   1747  HB2 LEU A 109       8.917   4.763   4.532  1.00  0.97           H  
ATOM   1748  HB3 LEU A 109       8.652   5.018   6.256  1.00  0.97           H  
ATOM   1749  O   LEU A 109       6.366   3.374   6.757  1.00  0.97           O  
ATOM   1750  CG  LEU A 109      10.629   4.334   5.770  1.00  0.97           C  
ATOM   1751  HG  LEU A 109      11.107   3.684   5.037  1.00  0.97           H  
ATOM   1752  CD1 LEU A 109      11.210   5.739   5.618  1.00  0.97           C  
ATOM   1753 HD11 LEU A 109      10.847   6.200   4.699  1.00  0.97           H  
ATOM   1754 HD12 LEU A 109      10.947   6.346   6.484  1.00  0.97           H  
ATOM   1755 HD13 LEU A 109      12.296   5.671   5.563  1.00  0.97           H  
ATOM   1756  CD2 LEU A 109      10.997   3.835   7.169  1.00  0.97           C  
ATOM   1757 HD21 LEU A 109      10.800   2.765   7.234  1.00  0.97           H  
ATOM   1758 HD22 LEU A 109      10.423   4.366   7.929  1.00  0.97           H  
ATOM   1759 HD23 LEU A 109      12.064   3.977   7.339  1.00  0.97           H  
ATOM   1760  N   ARG A 110       6.208   2.803   4.579  1.00  0.97           N  
ATOM   1761  H   ARG A 110       6.737   2.588   3.746  1.00  0.97           H  
ATOM   1762  CA  ARG A 110       4.748   2.627   4.534  1.00  0.97           C  
ATOM   1763  HA  ARG A 110       4.272   3.579   4.770  1.00  0.97           H  
ATOM   1764  C   ARG A 110       4.235   1.620   5.571  1.00  0.97           C  
ATOM   1765  CB  ARG A 110       4.342   2.221   3.106  1.00  0.97           C  
ATOM   1766  HB2 ARG A 110       4.757   2.953   2.412  1.00  0.97           H  
ATOM   1767  HB3 ARG A 110       4.789   1.259   2.858  1.00  0.97           H  
ATOM   1768  O   ARG A 110       3.100   1.759   5.994  1.00  0.97           O  
ATOM   1769  CG  ARG A 110       2.817   2.154   2.891  1.00  0.97           C  
ATOM   1770  HG2 ARG A 110       2.363   3.070   3.269  1.00  0.97           H  
ATOM   1771  HG3 ARG A 110       2.384   1.321   3.444  1.00  0.97           H  
ATOM   1772  CD  ARG A 110       2.471   2.015   1.403  1.00  0.97           C  
ATOM   1773  HD2 ARG A 110       3.072   2.722   0.831  1.00  0.97           H  
ATOM   1774  HD3 ARG A 110       1.423   2.274   1.245  1.00  0.97           H  
ATOM   1775  NE  ARG A 110       2.757   0.669   0.902  1.00  0.97           N  
ATOM   1776  HE  ARG A 110       3.716   0.359   0.959  1.00  0.97           H  
ATOM   1777  NH1 ARG A 110       0.935   0.233  -0.443  1.00  0.97           N  
ATOM   1778 HH11 ARG A 110       0.639   1.196  -0.366  1.00  0.97           H  
ATOM   1779 HH12 ARG A 110       0.529  -0.452  -1.064  1.00  0.97           H  
ATOM   1780  NH2 ARG A 110       2.485  -1.295  -0.152  1.00  0.97           N  
ATOM   1781 HH21 ARG A 110       1.948  -1.949  -0.703  1.00  0.97           H  
ATOM   1782 HH22 ARG A 110       3.479  -1.418  -0.021  1.00  0.97           H  
ATOM   1783  CZ  ARG A 110       2.043  -0.118   0.127  1.00  0.97           C  
ATOM   1784  N   ALA A 111       5.060   0.688   6.065  1.00  0.97           N  
ATOM   1785  H   ALA A 111       5.980   0.594   5.659  1.00  0.97           H  
ATOM   1786  CA  ALA A 111       4.703  -0.221   7.162  1.00  0.97           C  
ATOM   1787  HA  ALA A 111       3.858  -0.838   6.856  1.00  0.97           H  
ATOM   1788  C   ALA A 111       4.320   0.503   8.467  1.00  0.97           C  
ATOM   1789  CB  ALA A 111       5.907  -1.125   7.465  1.00  0.97           C  
ATOM   1790  HB1 ALA A 111       5.643  -1.829   8.255  1.00  0.97           H  
ATOM   1791  HB2 ALA A 111       6.207  -1.699   6.588  1.00  0.97           H  
ATOM   1792  HB3 ALA A 111       6.757  -0.524   7.790  1.00  0.97           H  
ATOM   1793  O   ALA A 111       3.658  -0.070   9.328  1.00  0.97           O  
ATOM   1794  N   THR A 112       4.801   1.735   8.668  1.00  0.98           N  
ATOM   1795  H   THR A 112       5.324   2.156   7.913  1.00  0.98           H  
ATOM   1796  CA  THR A 112       4.677   2.464   9.947  1.00  0.98           C  
ATOM   1797  HA  THR A 112       3.891   2.003  10.546  1.00  0.98           H  
ATOM   1798  C   THR A 112       4.263   3.926   9.785  1.00  0.98           C  
ATOM   1799  CB  THR A 112       5.977   2.359  10.761  1.00  0.98           C  
ATOM   1800  HB  THR A 112       5.873   2.949  11.672  1.00  0.98           H  
ATOM   1801  O   THR A 112       3.704   4.521  10.707  1.00  0.98           O  
ATOM   1802  CG2 THR A 112       6.292   0.912  11.153  1.00  0.98           C  
ATOM   1803 HG21 THR A 112       7.224   0.873  11.717  1.00  0.98           H  
ATOM   1804 HG22 THR A 112       6.411   0.289  10.267  1.00  0.98           H  
ATOM   1805 HG23 THR A 112       5.480   0.515  11.763  1.00  0.98           H  
ATOM   1806  OG1 THR A 112       7.089   2.833  10.035  1.00  0.98           O  
ATOM   1807  HG1 THR A 112       7.080   2.417   9.169  1.00  0.98           H  
ATOM   1808  N   VAL A 113       4.470   4.499   8.598  1.00  0.99           N  
ATOM   1809  H   VAL A 113       4.958   3.964   7.893  1.00  0.99           H  
ATOM   1810  CA  VAL A 113       4.165   5.891   8.265  1.00  0.99           C  
ATOM   1811  HA  VAL A 113       3.891   6.430   9.172  1.00  0.99           H  
ATOM   1812  C   VAL A 113       2.974   5.933   7.314  1.00  0.99           C  
ATOM   1813  CB  VAL A 113       5.410   6.578   7.678  1.00  0.99           C  
ATOM   1814  HB  VAL A 113       5.730   6.038   6.786  1.00  0.99           H  
ATOM   1815  O   VAL A 113       3.127   5.882   6.096  1.00  0.99           O  
ATOM   1816  CG1 VAL A 113       5.125   8.039   7.309  1.00  0.99           C  
ATOM   1817 HG11 VAL A 113       4.656   8.544   8.154  1.00  0.99           H  
ATOM   1818 HG12 VAL A 113       4.463   8.087   6.445  1.00  0.99           H  
ATOM   1819 HG13 VAL A 113       6.052   8.549   7.047  1.00  0.99           H  
ATOM   1820  CG2 VAL A 113       6.572   6.570   8.677  1.00  0.99           C  
ATOM   1821 HG21 VAL A 113       6.860   5.546   8.913  1.00  0.99           H  
ATOM   1822 HG22 VAL A 113       6.283   7.081   9.595  1.00  0.99           H  
ATOM   1823 HG23 VAL A 113       7.436   7.065   8.232  1.00  0.99           H  
ATOM   1824  N   TYR A 114       1.777   6.021   7.887  1.00  0.99           N  
ATOM   1825  H   TYR A 114       1.716   5.958   8.893  1.00  0.99           H  
ATOM   1826  CA  TYR A 114       0.522   6.193   7.157  1.00  0.99           C  
ATOM   1827  HA  TYR A 114       0.685   6.904   6.348  1.00  0.99           H  
ATOM   1828  C   TYR A 114      -0.573   6.766   8.055  1.00  0.99           C  
ATOM   1829  CB  TYR A 114       0.062   4.852   6.570  1.00  0.99           C  
ATOM   1830  HB2 TYR A 114      -0.865   5.010   6.019  1.00  0.99           H  
ATOM   1831  HB3 TYR A 114       0.802   4.507   5.848  1.00  0.99           H  
ATOM   1832  O   TYR A 114      -0.503   6.652   9.279  1.00  0.99           O  
ATOM   1833  CG  TYR A 114      -0.163   3.762   7.600  1.00  0.99           C  
ATOM   1834  CD1 TYR A 114       0.888   2.891   7.921  1.00  0.99           C  
ATOM   1835  HD1 TYR A 114       1.852   3.031   7.454  1.00  0.99           H  
ATOM   1836  CD2 TYR A 114      -1.411   3.610   8.232  1.00  0.99           C  
ATOM   1837  HD2 TYR A 114      -2.220   4.281   7.983  1.00  0.99           H  
ATOM   1838  CE1 TYR A 114       0.689   1.827   8.815  1.00  0.99           C  
ATOM   1839  HE1 TYR A 114       1.475   1.109   8.994  1.00  0.99           H  
ATOM   1840  CE2 TYR A 114      -1.604   2.567   9.160  1.00  0.99           C  
ATOM   1841  HE2 TYR A 114      -2.560   2.430   9.644  1.00  0.99           H  
ATOM   1842  OH  TYR A 114      -0.767   0.635  10.303  1.00  0.99           O  
ATOM   1843  HH  TYR A 114      -1.701   0.490  10.474  1.00  0.99           H  
ATOM   1844  CZ  TYR A 114      -0.561   1.662   9.438  1.00  0.99           C  
ATOM   1845  N   GLY A 115      -1.616   7.338   7.461  1.00  0.99           N  
ATOM   1846  H   GLY A 115      -1.597   7.431   6.456  1.00  0.99           H  
ATOM   1847  CA  GLY A 115      -2.790   7.831   8.177  1.00  0.99           C  
ATOM   1848  HA2 GLY A 115      -2.537   8.744   8.716  1.00  0.99           H  
ATOM   1849  HA3 GLY A 115      -3.104   7.085   8.907  1.00  0.99           H  
ATOM   1850  C   GLY A 115      -3.962   8.117   7.244  1.00  0.99           C  
ATOM   1851  O   GLY A 115      -3.846   8.038   6.026  1.00  0.99           O  
ATOM   1852  N   ALA A 116      -5.122   8.427   7.815  1.00  0.99           N  
ATOM   1853  H   ALA A 116      -5.163   8.509   8.821  1.00  0.99           H  
ATOM   1854  CA  ALA A 116      -6.336   8.673   7.040  1.00  0.99           C  
ATOM   1855  HA  ALA A 116      -6.354   7.987   6.194  1.00  0.99           H  
ATOM   1856  C   ALA A 116      -6.390  10.102   6.474  1.00  0.99           C  
ATOM   1857  CB  ALA A 116      -7.553   8.357   7.917  1.00  0.99           C  
ATOM   1858  HB1 ALA A 116      -7.551   8.989   8.805  1.00  0.99           H  
ATOM   1859  HB2 ALA A 116      -8.469   8.532   7.353  1.00  0.99           H  
ATOM   1860  HB3 ALA A 116      -7.525   7.312   8.224  1.00  0.99           H  
ATOM   1861  O   ALA A 116      -5.922  11.054   7.104  1.00  0.99           O  
ATOM   1862  N   ILE A 117      -7.055  10.257   5.329  1.00  0.99           N  
ATOM   1863  H   ILE A 117      -7.389   9.430   4.855  1.00  0.99           H  
ATOM   1864  CA  ILE A 117      -7.553  11.540   4.827  1.00  0.99           C  
ATOM   1865  HA  ILE A 117      -7.277  12.336   5.518  1.00  0.99           H  
ATOM   1866  C   ILE A 117      -9.080  11.436   4.774  1.00  0.99           C  
ATOM   1867  CB  ILE A 117      -6.968  11.892   3.443  1.00  0.99           C  
ATOM   1868  HB  ILE A 117      -7.329  11.135   2.746  1.00  0.99           H  
ATOM   1869  O   ILE A 117      -9.633  10.622   4.038  1.00  0.99           O  
ATOM   1870  CG1 ILE A 117      -5.425  11.861   3.394  1.00  0.99           C  
ATOM   1871 HG12 ILE A 117      -5.074  10.897   3.759  1.00  0.99           H  
ATOM   1872 HG13 ILE A 117      -5.019  12.643   4.036  1.00  0.99           H  
ATOM   1873  CG2 ILE A 117      -7.488  13.272   2.989  1.00  0.99           C  
ATOM   1874 HG21 ILE A 117      -8.577  13.312   3.037  1.00  0.99           H  
ATOM   1875 HG22 ILE A 117      -7.077  14.055   3.626  1.00  0.99           H  
ATOM   1876 HG23 ILE A 117      -7.205  13.462   1.954  1.00  0.99           H  
ATOM   1877  CD1 ILE A 117      -4.870  12.042   1.973  1.00  0.99           C  
ATOM   1878 HD11 ILE A 117      -3.804  11.815   1.957  1.00  0.99           H  
ATOM   1879 HD12 ILE A 117      -5.374  11.364   1.284  1.00  0.99           H  
ATOM   1880 HD13 ILE A 117      -5.003  13.070   1.636  1.00  0.99           H  
ATOM   1881  N   VAL A 118      -9.778  12.260   5.547  1.00  0.99           N  
ATOM   1882  H   VAL A 118      -9.269  12.939   6.094  1.00  0.99           H  
ATOM   1883  CA  VAL A 118     -11.242  12.340   5.547  1.00  0.99           C  
ATOM   1884  HA  VAL A 118     -11.658  11.491   5.003  1.00  0.99           H  
ATOM   1885  C   VAL A 118     -11.655  13.608   4.815  1.00  0.99           C  
ATOM   1886  CB  VAL A 118     -11.807  12.282   6.975  1.00  0.99           C  
ATOM   1887  HB  VAL A 118     -11.376  13.093   7.562  1.00  0.99           H  
ATOM   1888  O   VAL A 118     -11.336  14.717   5.248  1.00  0.99           O  
ATOM   1889  CG1 VAL A 118     -13.335  12.423   6.972  1.00  0.99           C  
ATOM   1890 HG11 VAL A 118     -13.622  13.417   6.631  1.00  0.99           H  
ATOM   1891 HG12 VAL A 118     -13.776  11.676   6.313  1.00  0.99           H  
ATOM   1892 HG13 VAL A 118     -13.727  12.287   7.980  1.00  0.99           H  
ATOM   1893  CG2 VAL A 118     -11.450  10.949   7.648  1.00  0.99           C  
ATOM   1894 HG21 VAL A 118     -11.833  10.116   7.057  1.00  0.99           H  
ATOM   1895 HG22 VAL A 118     -11.886  10.910   8.646  1.00  0.99           H  
ATOM   1896 HG23 VAL A 118     -10.368  10.849   7.733  1.00  0.99           H  
ATOM   1897  N   ILE A 119     -12.372  13.438   3.706  1.00  0.99           N  
ATOM   1898  H   ILE A 119     -12.627  12.498   3.437  1.00  0.99           H  
ATOM   1899  CA  ILE A 119     -12.860  14.527   2.865  1.00  0.99           C  
ATOM   1900  HA  ILE A 119     -12.422  15.463   3.210  1.00  0.99           H  
ATOM   1901  C   ILE A 119     -14.374  14.617   3.027  1.00  0.99           C  
ATOM   1902  CB  ILE A 119     -12.439  14.360   1.392  1.00  0.99           C  
ATOM   1903  HB  ILE A 119     -12.945  13.491   0.972  1.00  0.99           H  
ATOM   1904  O   ILE A 119     -15.133  13.840   2.454  1.00  0.99           O  
ATOM   1905  CG1 ILE A 119     -10.916  14.149   1.243  1.00  0.99           C  
ATOM   1906 HG12 ILE A 119     -10.388  15.052   1.551  1.00  0.99           H  
ATOM   1907 HG13 ILE A 119     -10.597  13.334   1.893  1.00  0.99           H  
ATOM   1908  CG2 ILE A 119     -12.888  15.630   0.649  1.00  0.99           C  
ATOM   1909 HG21 ILE A 119     -13.973  15.739   0.667  1.00  0.99           H  
ATOM   1910 HG22 ILE A 119     -12.442  16.513   1.108  1.00  0.99           H  
ATOM   1911 HG23 ILE A 119     -12.586  15.581  -0.397  1.00  0.99           H  
ATOM   1912  CD1 ILE A 119     -10.479  13.763  -0.176  1.00  0.99           C  
ATOM   1913 HD11 ILE A 119     -10.972  12.840  -0.481  1.00  0.99           H  
ATOM   1914 HD12 ILE A 119      -9.400  13.609  -0.181  1.00  0.99           H  
ATOM   1915 HD13 ILE A 119     -10.713  14.551  -0.891  1.00  0.99           H  
ATOM   1916  N   LEU A 120     -14.833  15.567   3.826  1.00  0.98           N  
ATOM   1917  H   LEU A 120     -14.163  16.198   4.242  1.00  0.98           H  
ATOM   1918  CA  LEU A 120     -16.259  15.798   4.021  1.00  0.98           C  
ATOM   1919  HA  LEU A 120     -16.747  14.829   4.133  1.00  0.98           H  
ATOM   1920  C   LEU A 120     -16.861  16.511   2.794  1.00  0.98           C  
ATOM   1921  CB  LEU A 120     -16.477  16.607   5.306  1.00  0.98           C  
ATOM   1922  HB2 LEU A 120     -17.546  16.743   5.467  1.00  0.98           H  
ATOM   1923  HB3 LEU A 120     -16.034  17.588   5.137  1.00  0.98           H  
ATOM   1924  O   LEU A 120     -16.145  17.223   2.082  1.00  0.98           O  
ATOM   1925  CG  LEU A 120     -15.852  16.017   6.583  1.00  0.98           C  
ATOM   1926  HG  LEU A 120     -14.792  15.814   6.429  1.00  0.98           H  
ATOM   1927  CD1 LEU A 120     -15.975  17.041   7.714  1.00  0.98           C  
ATOM   1928 HD11 LEU A 120     -17.025  17.256   7.910  1.00  0.98           H  
ATOM   1929 HD12 LEU A 120     -15.523  16.625   8.614  1.00  0.98           H  
ATOM   1930 HD13 LEU A 120     -15.441  17.951   7.442  1.00  0.98           H  
ATOM   1931  CD2 LEU A 120     -16.556  14.730   7.003  1.00  0.98           C  
ATOM   1932 HD21 LEU A 120     -16.430  13.966   6.236  1.00  0.98           H  
ATOM   1933 HD22 LEU A 120     -17.618  14.909   7.168  1.00  0.98           H  
ATOM   1934 HD23 LEU A 120     -16.116  14.347   7.924  1.00  0.98           H  
ATOM   1935  N   PRO A 121     -18.183  16.414   2.578  1.00  0.97           N  
ATOM   1936  CA  PRO A 121     -18.863  17.229   1.578  1.00  0.97           C  
ATOM   1937  HA  PRO A 121     -18.521  16.928   0.588  1.00  0.97           H  
ATOM   1938  C   PRO A 121     -18.606  18.728   1.781  1.00  0.97           C  
ATOM   1939  CB  PRO A 121     -20.352  16.905   1.728  1.00  0.97           C  
ATOM   1940  HB2 PRO A 121     -20.809  17.605   2.427  1.00  0.97           H  
ATOM   1941  HB3 PRO A 121     -20.872  16.924   0.770  1.00  0.97           H  
ATOM   1942  O   PRO A 121     -18.326  19.190   2.901  1.00  0.97           O  
ATOM   1943  CG  PRO A 121     -20.357  15.510   2.348  1.00  0.97           C  
ATOM   1944  HG2 PRO A 121     -20.212  14.767   1.564  1.00  0.97           H  
ATOM   1945  HG3 PRO A 121     -21.271  15.313   2.908  1.00  0.97           H  
ATOM   1946  CD  PRO A 121     -19.125  15.528   3.246  1.00  0.97           C  
ATOM   1947  HD2 PRO A 121     -18.724  14.520   3.344  1.00  0.97           H  
ATOM   1948  HD3 PRO A 121     -19.387  15.933   4.224  1.00  0.97           H  
ATOM   1949  N   ALA A 122     -18.760  19.504   0.709  1.00  0.96           N  
ATOM   1950  H   ALA A 122     -18.925  19.074  -0.190  1.00  0.96           H  
ATOM   1951  CA  ALA A 122     -18.759  20.961   0.792  1.00  0.96           C  
ATOM   1952  HA  ALA A 122     -17.755  21.267   1.088  1.00  0.96           H  
ATOM   1953  C   ALA A 122     -19.787  21.464   1.838  1.00  0.96           C  
ATOM   1954  CB  ALA A 122     -19.034  21.537  -0.601  1.00  0.96           C  
ATOM   1955  HB1 ALA A 122     -20.013  21.211  -0.954  1.00  0.96           H  
ATOM   1956  HB2 ALA A 122     -18.268  21.196  -1.297  1.00  0.96           H  
ATOM   1957  HB3 ALA A 122     -19.010  22.626  -0.564  1.00  0.96           H  
ATOM   1958  O   ALA A 122     -20.820  20.817   2.053  1.00  0.96           O  
ATOM   1959  N   PRO A 123     -19.543  22.605   2.513  1.00  0.95           N  
ATOM   1960  CA  PRO A 123     -20.487  23.159   3.484  1.00  0.95           C  
ATOM   1961  HA  PRO A 123     -20.491  22.513   4.363  1.00  0.95           H  
ATOM   1962  C   PRO A 123     -21.915  23.271   2.926  1.00  0.95           C  
ATOM   1963  CB  PRO A 123     -19.921  24.528   3.869  1.00  0.95           C  
ATOM   1964  HB2 PRO A 123     -20.151  24.785   4.903  1.00  0.95           H  
ATOM   1965  HB3 PRO A 123     -20.298  25.296   3.194  1.00  0.95           H  
ATOM   1966  O   PRO A 123     -22.122  23.757   1.817  1.00  0.95           O  
ATOM   1967  CG  PRO A 123     -18.419  24.360   3.646  1.00  0.95           C  
ATOM   1968  HG2 PRO A 123     -17.976  23.866   4.511  1.00  0.95           H  
ATOM   1969  HG3 PRO A 123     -17.928  25.315   3.456  1.00  0.95           H  
ATOM   1970  CD  PRO A 123     -18.351  23.437   2.430  1.00  0.95           C  
ATOM   1971  HD2 PRO A 123     -17.436  22.846   2.463  1.00  0.95           H  
ATOM   1972  HD3 PRO A 123     -18.385  24.027   1.514  1.00  0.95           H  
ATOM   1973  N   GLY A 124     -22.902  22.804   3.695  1.00  0.95           N  
ATOM   1974  H   GLY A 124     -22.669  22.392   4.587  1.00  0.95           H  
ATOM   1975  CA  GLY A 124     -24.316  22.826   3.299  1.00  0.95           C  
ATOM   1976  HA2 GLY A 124     -24.934  22.703   4.189  1.00  0.95           H  
ATOM   1977  HA3 GLY A 124     -24.548  23.798   2.862  1.00  0.95           H  
ATOM   1978  C   GLY A 124     -24.737  21.750   2.289  1.00  0.95           C  
ATOM   1979  O   GLY A 124     -25.914  21.691   1.940  1.00  0.95           O  
ATOM   1980  N   LYS A 125     -23.827  20.882   1.827  1.00  0.96           N  
ATOM   1981  H   LYS A 125     -22.864  20.980   2.114  1.00  0.96           H  
ATOM   1982  CA  LYS A 125     -24.167  19.728   0.984  1.00  0.96           C  
ATOM   1983  HA  LYS A 125     -25.137  19.907   0.519  1.00  0.96           H  
ATOM   1984  C   LYS A 125     -24.285  18.464   1.847  1.00  0.96           C  
ATOM   1985  CB  LYS A 125     -23.135  19.560  -0.143  1.00  0.96           C  
ATOM   1986  HB2 LYS A 125     -23.386  18.669  -0.718  1.00  0.96           H  
ATOM   1987  HB3 LYS A 125     -22.150  19.396   0.294  1.00  0.96           H  
ATOM   1988  O   LYS A 125     -23.311  18.108   2.510  1.00  0.96           O  
ATOM   1989  CG  LYS A 125     -23.054  20.760  -1.104  1.00  0.96           C  
ATOM   1990  HG2 LYS A 125     -22.773  21.657  -0.551  1.00  0.96           H  
ATOM   1991  HG3 LYS A 125     -22.268  20.553  -1.830  1.00  0.96           H  
ATOM   1992  CD  LYS A 125     -24.366  21.015  -1.863  1.00  0.96           C  
ATOM   1993  HD2 LYS A 125     -24.672  20.095  -2.361  1.00  0.96           H  
ATOM   1994  HD3 LYS A 125     -25.140  21.322  -1.161  1.00  0.96           H  
ATOM   1995  CE  LYS A 125     -24.165  22.123  -2.903  1.00  0.96           C  
ATOM   1996  HE2 LYS A 125     -23.860  23.032  -2.384  1.00  0.96           H  
ATOM   1997  HE3 LYS A 125     -23.351  21.830  -3.566  1.00  0.96           H  
ATOM   1998  NZ  LYS A 125     -25.400  22.367  -3.690  1.00  0.96           N  
ATOM   1999  HZ1 LYS A 125     -25.246  23.100  -4.368  1.00  0.96           H  
ATOM   2000  HZ2 LYS A 125     -25.674  21.532  -4.187  1.00  0.96           H  
ATOM   2001  HZ3 LYS A 125     -26.156  22.648  -3.082  1.00  0.96           H  
ATOM   2002  N   PRO A 126     -25.450  17.792   1.881  1.00  0.95           N  
ATOM   2003  CA  PRO A 126     -25.593  16.540   2.615  1.00  0.95           C  
ATOM   2004  HA  PRO A 126     -25.153  16.627   3.609  1.00  0.95           H  
ATOM   2005  C   PRO A 126     -24.908  15.386   1.872  1.00  0.95           C  
ATOM   2006  CB  PRO A 126     -27.103  16.329   2.746  1.00  0.95           C  
ATOM   2007  HB2 PRO A 126     -27.477  16.889   3.604  1.00  0.95           H  
ATOM   2008  HB3 PRO A 126     -27.373  15.276   2.835  1.00  0.95           H  
ATOM   2009  O   PRO A 126     -24.645  15.468   0.670  1.00  0.95           O  
ATOM   2010  CG  PRO A 126     -27.645  16.947   1.458  1.00  0.95           C  
ATOM   2011  HG2 PRO A 126     -28.681  17.267   1.567  1.00  0.95           H  
ATOM   2012  HG3 PRO A 126     -27.549  16.231   0.641  1.00  0.95           H  
ATOM   2013  CD  PRO A 126     -26.707  18.131   1.218  1.00  0.95           C  
ATOM   2014  HD2 PRO A 126     -26.563  18.275   0.147  1.00  0.95           H  
ATOM   2015  HD3 PRO A 126     -27.124  19.030   1.671  1.00  0.95           H  
ATOM   2016  N   TYR A 127     -24.674  14.283   2.581  1.00  0.97           N  
ATOM   2017  H   TYR A 127     -24.916  14.270   3.562  1.00  0.97           H  
ATOM   2018  CA  TYR A 127     -24.374  13.004   1.942  1.00  0.97           C  
ATOM   2019  HA  TYR A 127     -23.500  13.137   1.304  1.00  0.97           H  
ATOM   2020  C   TYR A 127     -25.568  12.541   1.077  1.00  0.97           C  
ATOM   2021  CB  TYR A 127     -24.047  11.961   3.021  1.00  0.97           C  
ATOM   2022  HB2 TYR A 127     -23.911  10.996   2.533  1.00  0.97           H  
ATOM   2023  HB3 TYR A 127     -24.898  11.863   3.694  1.00  0.97           H  
ATOM   2024  O   TYR A 127     -26.716  12.810   1.435  1.00  0.97           O  
ATOM   2025  CG  TYR A 127     -22.796  12.261   3.827  1.00  0.97           C  
ATOM   2026  CD1 TYR A 127     -21.534  12.091   3.230  1.00  0.97           C  
ATOM   2027  HD1 TYR A 127     -21.469  11.714   2.220  1.00  0.97           H  
ATOM   2028  CD2 TYR A 127     -22.882  12.680   5.170  1.00  0.97           C  
ATOM   2029  HD2 TYR A 127     -23.850  12.803   5.634  1.00  0.97           H  
ATOM   2030  CE1 TYR A 127     -20.360  12.347   3.960  1.00  0.97           C  
ATOM   2031  HE1 TYR A 127     -19.394  12.177   3.507  1.00  0.97           H  
ATOM   2032  CE2 TYR A 127     -21.708  12.927   5.911  1.00  0.97           C  
ATOM   2033  HE2 TYR A 127     -21.779  13.242   6.942  1.00  0.97           H  
ATOM   2034  OH  TYR A 127     -19.299  12.982   6.005  1.00  0.97           O  
ATOM   2035  HH  TYR A 127     -19.453  13.094   6.946  1.00  0.97           H  
ATOM   2036  CZ  TYR A 127     -20.443  12.764   5.304  1.00  0.97           C  
ATOM   2037  N   PRO A 128     -25.348  11.797  -0.024  1.00  0.97           N  
ATOM   2038  CA  PRO A 128     -26.415  11.190  -0.828  1.00  0.97           C  
ATOM   2039  HA  PRO A 128     -27.239  11.893  -0.946  1.00  0.97           H  
ATOM   2040  C   PRO A 128     -26.982   9.901  -0.201  1.00  0.97           C  
ATOM   2041  CB  PRO A 128     -25.769  10.936  -2.189  1.00  0.97           C  
ATOM   2042  HB2 PRO A 128     -26.254  10.138  -2.752  1.00  0.97           H  
ATOM   2043  HB3 PRO A 128     -25.773  11.860  -2.767  1.00  0.97           H  
ATOM   2044  O   PRO A 128     -27.664   9.124  -0.864  1.00  0.97           O  
ATOM   2045  CG  PRO A 128     -24.337  10.577  -1.809  1.00  0.97           C  
ATOM   2046  HG2 PRO A 128     -24.284   9.532  -1.505  1.00  0.97           H  
ATOM   2047  HG3 PRO A 128     -23.658  10.774  -2.638  1.00  0.97           H  
ATOM   2048  CD  PRO A 128     -24.055  11.484  -0.609  1.00  0.97           C  
ATOM   2049  HD2 PRO A 128     -23.416  10.971   0.110  1.00  0.97           H  
ATOM   2050  HD3 PRO A 128     -23.587  12.407  -0.952  1.00  0.97           H  
ATOM   2051  N   PHE A 129     -26.675   9.653   1.070  1.00  0.97           N  
ATOM   2052  H   PHE A 129     -26.185  10.377   1.575  1.00  0.97           H  
ATOM   2053  CA  PHE A 129     -27.150   8.544   1.887  1.00  0.97           C  
ATOM   2054  HA  PHE A 129     -28.029   8.108   1.411  1.00  0.97           H  
ATOM   2055  C   PHE A 129     -27.570   9.084   3.265  1.00  0.97           C  
ATOM   2056  CB  PHE A 129     -26.055   7.468   1.971  1.00  0.97           C  
ATOM   2057  HB2 PHE A 129     -25.980   6.995   0.992  1.00  0.97           H  
ATOM   2058  HB3 PHE A 129     -26.357   6.686   2.668  1.00  0.97           H  
ATOM   2059  O   PHE A 129     -27.205  10.213   3.608  1.00  0.97           O  
ATOM   2060  CG  PHE A 129     -24.676   7.962   2.373  1.00  0.97           C  
ATOM   2061  CD1 PHE A 129     -23.669   8.073   1.397  1.00  0.97           C  
ATOM   2062  HD1 PHE A 129     -23.877   7.820   0.368  1.00  0.97           H  
ATOM   2063  CD2 PHE A 129     -24.379   8.280   3.713  1.00  0.97           C  
ATOM   2064  HD2 PHE A 129     -25.142   8.197   4.473  1.00  0.97           H  
ATOM   2065  CE1 PHE A 129     -22.370   8.460   1.765  1.00  0.97           C  
ATOM   2066  HE1 PHE A 129     -21.585   8.485   1.023  1.00  0.97           H  
ATOM   2067  CE2 PHE A 129     -23.084   8.693   4.075  1.00  0.97           C  
ATOM   2068  HE2 PHE A 129     -22.860   8.935   5.103  1.00  0.97           H  
ATOM   2069  CZ  PHE A 129     -22.074   8.772   3.101  1.00  0.97           C  
ATOM   2070  HZ  PHE A 129     -21.070   9.059   3.377  1.00  0.97           H  
ATOM   2071  N   PRO A 130     -28.338   8.321   4.068  1.00  0.96           N  
ATOM   2072  CA  PRO A 130     -28.801   8.783   5.374  1.00  0.96           C  
ATOM   2073  HA  PRO A 130     -29.516   9.590   5.216  1.00  0.96           H  
ATOM   2074  C   PRO A 130     -27.656   9.282   6.261  1.00  0.96           C  
ATOM   2075  CB  PRO A 130     -29.523   7.587   6.001  1.00  0.96           C  
ATOM   2076  HB2 PRO A 130     -28.819   6.965   6.554  1.00  0.96           H  
ATOM   2077  HB3 PRO A 130     -30.342   7.904   6.646  1.00  0.96           H  
ATOM   2078  O   PRO A 130     -26.638   8.605   6.406  1.00  0.96           O  
ATOM   2079  CG  PRO A 130     -30.027   6.816   4.782  1.00  0.96           C  
ATOM   2080  HG2 PRO A 130     -30.939   7.278   4.405  1.00  0.96           H  
ATOM   2081  HG3 PRO A 130     -30.193   5.762   5.008  1.00  0.96           H  
ATOM   2082  CD  PRO A 130     -28.897   7.008   3.773  1.00  0.96           C  
ATOM   2083  HD2 PRO A 130     -29.291   6.948   2.758  1.00  0.96           H  
ATOM   2084  HD3 PRO A 130     -28.137   6.243   3.934  1.00  0.96           H  
ATOM   2085  N   GLN A 131     -27.837  10.457   6.868  1.00  0.97           N  
ATOM   2086  H   GLN A 131     -28.691  10.966   6.692  1.00  0.97           H  
ATOM   2087  CA  GLN A 131     -26.836  11.072   7.737  1.00  0.97           C  
ATOM   2088  HA  GLN A 131     -25.959  11.279   7.124  1.00  0.97           H  
ATOM   2089  C   GLN A 131     -26.471  10.114   8.890  1.00  0.97           C  
ATOM   2090  CB  GLN A 131     -27.382  12.415   8.256  1.00  0.97           C  
ATOM   2091  HB2 GLN A 131     -28.335  12.239   8.755  1.00  0.97           H  
ATOM   2092  HB3 GLN A 131     -27.567  13.071   7.405  1.00  0.97           H  
ATOM   2093  O   GLN A 131     -27.354   9.755   9.677  1.00  0.97           O  
ATOM   2094  CG  GLN A 131     -26.455  13.142   9.245  1.00  0.97           C  
ATOM   2095  HG2 GLN A 131     -26.937  14.069   9.556  1.00  0.97           H  
ATOM   2096  HG3 GLN A 131     -26.327  12.530  10.138  1.00  0.97           H  
ATOM   2097  CD  GLN A 131     -25.093  13.499   8.662  1.00  0.97           C  
ATOM   2098  NE2 GLN A 131     -24.021  13.168   9.348  1.00  0.97           N  
ATOM   2099 HE21 GLN A 131     -24.116  12.640  10.204  1.00  0.97           H  
ATOM   2100 HE22 GLN A 131     -23.125  13.434   8.967  1.00  0.97           H  
ATOM   2101  OE1 GLN A 131     -24.969  14.066   7.588  1.00  0.97           O  
ATOM   2102  N   PRO A 132     -25.197   9.702   9.024  1.00  0.98           N  
ATOM   2103  CA  PRO A 132     -24.772   8.869  10.140  1.00  0.98           C  
ATOM   2104  HA  PRO A 132     -25.417   7.994  10.216  1.00  0.98           H  
ATOM   2105  C   PRO A 132     -24.830   9.649  11.460  1.00  0.98           C  
ATOM   2106  CB  PRO A 132     -23.352   8.416   9.793  1.00  0.98           C  
ATOM   2107  HB2 PRO A 132     -22.738   8.255  10.679  1.00  0.98           H  
ATOM   2108  HB3 PRO A 132     -23.401   7.506   9.194  1.00  0.98           H  
ATOM   2109  O   PRO A 132     -24.627  10.865  11.490  1.00  0.98           O  
ATOM   2110  CG  PRO A 132     -22.830   9.571   8.937  1.00  0.98           C  
ATOM   2111  HG2 PRO A 132     -22.013   9.274   8.279  1.00  0.98           H  
ATOM   2112  HG3 PRO A 132     -22.519  10.396   9.578  1.00  0.98           H  
ATOM   2113  CD  PRO A 132     -24.067   9.971   8.141  1.00  0.98           C  
ATOM   2114  HD2 PRO A 132     -23.999  11.020   7.851  1.00  0.98           H  
ATOM   2115  HD3 PRO A 132     -24.150   9.345   7.252  1.00  0.98           H  
ATOM   2116  N   TYR A 133     -25.068   8.924  12.554  1.00  0.98           N  
ATOM   2117  H   TYR A 133     -25.179   7.928  12.431  1.00  0.98           H  
ATOM   2118  CA  TYR A 133     -25.020   9.432  13.926  1.00  0.98           C  
ATOM   2119  HA  TYR A 133     -25.644  10.322  14.003  1.00  0.98           H  
ATOM   2120  C   TYR A 133     -23.594   9.840  14.315  1.00  0.98           C  
ATOM   2121  CB  TYR A 133     -25.575   8.347  14.867  1.00  0.98           C  
ATOM   2122  HB2 TYR A 133     -25.062   7.407  14.662  1.00  0.98           H  
ATOM   2123  HB3 TYR A 133     -26.632   8.198  14.646  1.00  0.98           H  
ATOM   2124  O   TYR A 133     -23.389  10.930  14.840  1.00  0.98           O  
ATOM   2125  CG  TYR A 133     -25.422   8.644  16.345  1.00  0.98           C  
ATOM   2126  CD1 TYR A 133     -24.401   8.013  17.080  1.00  0.98           C  
ATOM   2127  HD1 TYR A 133     -23.737   7.309  16.599  1.00  0.98           H  
ATOM   2128  CD2 TYR A 133     -26.273   9.573  16.978  1.00  0.98           C  
ATOM   2129  HD2 TYR A 133     -27.029  10.088  16.404  1.00  0.98           H  
ATOM   2130  CE1 TYR A 133     -24.206   8.334  18.434  1.00  0.98           C  
ATOM   2131  HE1 TYR A 133     -23.404   7.883  18.999  1.00  0.98           H  
ATOM   2132  CE2 TYR A 133     -26.106   9.864  18.349  1.00  0.98           C  
ATOM   2133  HE2 TYR A 133     -26.726  10.598  18.842  1.00  0.98           H  
ATOM   2134  OH  TYR A 133     -24.832   9.556  20.376  1.00  0.98           O  
ATOM   2135  HH  TYR A 133     -25.612   9.463  20.929  1.00  0.98           H  
ATOM   2136  CZ  TYR A 133     -25.058   9.254  19.073  1.00  0.98           C  
ATOM   2137  N   GLN A 134     -22.611   8.982  14.022  1.00  0.98           N  
ATOM   2138  H   GLN A 134     -22.857   8.126  13.546  1.00  0.98           H  
ATOM   2139  CA  GLN A 134     -21.181   9.211  14.249  1.00  0.98           C  
ATOM   2140  HA  GLN A 134     -20.964  10.276  14.167  1.00  0.98           H  
ATOM   2141  C   GLN A 134     -20.348   8.487  13.185  1.00  0.98           C  
ATOM   2142  CB  GLN A 134     -20.782   8.723  15.653  1.00  0.98           C  
ATOM   2143  HB2 GLN A 134     -21.229   7.744  15.827  1.00  0.98           H  
ATOM   2144  HB3 GLN A 134     -19.699   8.620  15.708  1.00  0.98           H  
ATOM   2145  O   GLN A 134     -20.844   7.588  12.499  1.00  0.98           O  
ATOM   2146  CG  GLN A 134     -21.214   9.691  16.765  1.00  0.98           C  
ATOM   2147  HG2 GLN A 134     -22.299   9.793  16.779  1.00  0.98           H  
ATOM   2148  HG3 GLN A 134     -20.781  10.671  16.567  1.00  0.98           H  
ATOM   2149  CD  GLN A 134     -20.791   9.233  18.153  1.00  0.98           C  
ATOM   2150  NE2 GLN A 134     -20.632  10.143  19.087  1.00  0.98           N  
ATOM   2151 HE21 GLN A 134     -20.347   9.801  19.994  1.00  0.98           H  
ATOM   2152 HE22 GLN A 134     -20.811  11.118  18.892  1.00  0.98           H  
ATOM   2153  OE1 GLN A 134     -20.623   8.059  18.441  1.00  0.98           O  
ATOM   2154  N   GLU A 135     -19.077   8.864  13.063  1.00  0.98           N  
ATOM   2155  H   GLU A 135     -18.706   9.564  13.690  1.00  0.98           H  
ATOM   2156  CA  GLU A 135     -18.122   8.245  12.145  1.00  0.98           C  
ATOM   2157  HA  GLU A 135     -18.598   7.351  11.742  1.00  0.98           H  
ATOM   2158  C   GLU A 135     -16.852   7.768  12.857  1.00  0.98           C  
ATOM   2159  CB  GLU A 135     -17.828   9.171  10.955  1.00  0.98           C  
ATOM   2160  HB2 GLU A 135     -17.194   8.637  10.246  1.00  0.98           H  
ATOM   2161  HB3 GLU A 135     -18.775   9.390  10.462  1.00  0.98           H  
ATOM   2162  O   GLU A 135     -16.505   8.253  13.935  1.00  0.98           O  
ATOM   2163  CG  GLU A 135     -17.147  10.500  11.332  1.00  0.98           C  
ATOM   2164  HG2 GLU A 135     -16.192  10.280  11.810  1.00  0.98           H  
ATOM   2165  HG3 GLU A 135     -17.773  11.033  12.048  1.00  0.98           H  
ATOM   2166  CD  GLU A 135     -16.905  11.404  10.112  1.00  0.98           C  
ATOM   2167  OE1 GLU A 135     -16.096  12.348  10.218  1.00  0.98           O  
ATOM   2168  OE2 GLU A 135     -17.490  11.141   9.034  1.00  0.98           O  
ATOM   2169  N   SER A 136     -16.162   6.783  12.285  1.00  0.98           N  
ATOM   2170  H   SER A 136     -16.518   6.379  11.430  1.00  0.98           H  
ATOM   2171  CA  SER A 136     -14.897   6.267  12.821  1.00  0.98           C  
ATOM   2172  HA  SER A 136     -14.368   7.074  13.329  1.00  0.98           H  
ATOM   2173  C   SER A 136     -13.992   5.741  11.714  1.00  0.98           C  
ATOM   2174  CB  SER A 136     -15.162   5.154  13.838  1.00  0.98           C  
ATOM   2175  HB2 SER A 136     -15.827   4.409  13.401  1.00  0.98           H  
ATOM   2176  HB3 SER A 136     -14.223   4.672  14.112  1.00  0.98           H  
ATOM   2177  O   SER A 136     -14.445   5.029  10.820  1.00  0.98           O  
ATOM   2178  OG  SER A 136     -15.752   5.701  14.999  1.00  0.98           O  
ATOM   2179  HG  SER A 136     -16.099   6.568  14.779  1.00  0.98           H  
ATOM   2180  N   ASN A 137     -12.700   6.056  11.803  1.00  0.99           N  
ATOM   2181  H   ASN A 137     -12.392   6.633  12.573  1.00  0.99           H  
ATOM   2182  CA  ASN A 137     -11.682   5.515  10.905  1.00  0.99           C  
ATOM   2183  HA  ASN A 137     -12.111   5.392   9.910  1.00  0.99           H  
ATOM   2184  C   ASN A 137     -11.240   4.127  11.387  1.00  0.99           C  
ATOM   2185  CB  ASN A 137     -10.503   6.500  10.791  1.00  0.99           C  
ATOM   2186  HB2 ASN A 137      -9.726   6.056  10.169  1.00  0.99           H  
ATOM   2187  HB3 ASN A 137     -10.084   6.677  11.782  1.00  0.99           H  
ATOM   2188  O   ASN A 137     -10.928   3.948  12.566  1.00  0.99           O  
ATOM   2189  CG  ASN A 137     -10.891   7.828  10.161  1.00  0.99           C  
ATOM   2190  ND2 ASN A 137     -10.179   8.890  10.452  1.00  0.99           N  
ATOM   2191 HD21 ASN A 137      -9.341   8.847  11.015  1.00  0.99           H  
ATOM   2192 HD22 ASN A 137     -10.491   9.754  10.033  1.00  0.99           H  
ATOM   2193  OD1 ASN A 137     -11.836   7.944   9.403  1.00  0.99           O  
ATOM   2194  N   ILE A 138     -11.193   3.168  10.466  1.00  0.99           N  
ATOM   2195  H   ILE A 138     -11.463   3.407   9.523  1.00  0.99           H  
ATOM   2196  CA  ILE A 138     -10.681   1.810  10.658  1.00  0.99           C  
ATOM   2197  HA  ILE A 138     -10.291   1.686  11.669  1.00  0.99           H  
ATOM   2198  C   ILE A 138      -9.534   1.620   9.667  1.00  0.99           C  
ATOM   2199  CB  ILE A 138     -11.800   0.772  10.417  1.00  0.99           C  
ATOM   2200  HB  ILE A 138     -12.174   0.929   9.405  1.00  0.99           H  
ATOM   2201  O   ILE A 138      -9.761   1.444   8.475  1.00  0.99           O  
ATOM   2202  CG1 ILE A 138     -13.016   0.920  11.354  1.00  0.99           C  
ATOM   2203 HG12 ILE A 138     -13.491   1.886  11.185  1.00  0.99           H  
ATOM   2204 HG13 ILE A 138     -13.745   0.155  11.089  1.00  0.99           H  
ATOM   2205  CG2 ILE A 138     -11.264  -0.671  10.484  1.00  0.99           C  
ATOM   2206 HG21 ILE A 138     -12.084  -1.376  10.344  1.00  0.99           H  
ATOM   2207 HG22 ILE A 138     -10.780  -0.865  11.441  1.00  0.99           H  
ATOM   2208 HG23 ILE A 138     -10.547  -0.848   9.682  1.00  0.99           H  
ATOM   2209  CD1 ILE A 138     -12.701   0.783  12.847  1.00  0.99           C  
ATOM   2210 HD11 ILE A 138     -13.638   0.624  13.379  1.00  0.99           H  
ATOM   2211 HD12 ILE A 138     -12.065  -0.080  13.045  1.00  0.99           H  
ATOM   2212 HD13 ILE A 138     -12.213   1.688  13.208  1.00  0.99           H  
ATOM   2213  N   ILE A 139      -8.296   1.676  10.143  1.00  0.99           N  
ATOM   2214  H   ILE A 139      -8.156   1.892  11.119  1.00  0.99           H  
ATOM   2215  CA  ILE A 139      -7.111   1.507   9.303  1.00  0.99           C  
ATOM   2216  HA  ILE A 139      -7.403   1.565   8.255  1.00  0.99           H  
ATOM   2217  C   ILE A 139      -6.546   0.113   9.544  1.00  0.99           C  
ATOM   2218  CB  ILE A 139      -6.072   2.623   9.539  1.00  0.99           C  
ATOM   2219  HB  ILE A 139      -5.608   2.485  10.515  1.00  0.99           H  
ATOM   2220  O   ILE A 139      -6.023  -0.165  10.625  1.00  0.99           O  
ATOM   2221  CG1 ILE A 139      -6.724   4.026   9.504  1.00  0.99           C  
ATOM   2222 HG12 ILE A 139      -7.489   4.089  10.278  1.00  0.99           H  
ATOM   2223 HG13 ILE A 139      -7.208   4.167   8.538  1.00  0.99           H  
ATOM   2224  CG2 ILE A 139      -5.000   2.491   8.445  1.00  0.99           C  
ATOM   2225 HG21 ILE A 139      -4.261   3.288   8.526  1.00  0.99           H  
ATOM   2226 HG22 ILE A 139      -5.455   2.553   7.456  1.00  0.99           H  
ATOM   2227 HG23 ILE A 139      -4.488   1.532   8.522  1.00  0.99           H  
ATOM   2228  CD1 ILE A 139      -5.758   5.192   9.751  1.00  0.99           C  
ATOM   2229 HD11 ILE A 139      -6.329   6.110   9.889  1.00  0.99           H  
ATOM   2230 HD12 ILE A 139      -5.177   5.005  10.655  1.00  0.99           H  
ATOM   2231 HD13 ILE A 139      -5.089   5.325   8.901  1.00  0.99           H  
ATOM   2232  N   LEU A 140      -6.683  -0.756   8.549  1.00  0.99           N  
ATOM   2233  H   LEU A 140      -7.080  -0.427   7.680  1.00  0.99           H  
ATOM   2234  CA  LEU A 140      -6.052  -2.068   8.523  1.00  0.99           C  
ATOM   2235  HA  LEU A 140      -6.128  -2.517   9.513  1.00  0.99           H  
ATOM   2236  C   LEU A 140      -4.574  -1.883   8.174  1.00  0.99           C  
ATOM   2237  CB  LEU A 140      -6.751  -3.000   7.516  1.00  0.99           C  
ATOM   2238  HB2 LEU A 140      -6.440  -2.722   6.509  1.00  0.99           H  
ATOM   2239  HB3 LEU A 140      -6.390  -4.012   7.698  1.00  0.99           H  
ATOM   2240  O   LEU A 140      -4.244  -1.058   7.327  1.00  0.99           O  
ATOM   2241  CG  LEU A 140      -8.290  -3.007   7.558  1.00  0.99           C  
ATOM   2242  HG  LEU A 140      -8.668  -2.013   7.318  1.00  0.99           H  
ATOM   2243  CD1 LEU A 140      -8.848  -3.976   6.518  1.00  0.99           C  
ATOM   2244 HD11 LEU A 140      -9.937  -3.926   6.507  1.00  0.99           H  
ATOM   2245 HD12 LEU A 140      -8.535  -4.995   6.745  1.00  0.99           H  
ATOM   2246 HD13 LEU A 140      -8.476  -3.708   5.529  1.00  0.99           H  
ATOM   2247  CD2 LEU A 140      -8.822  -3.409   8.933  1.00  0.99           C  
ATOM   2248 HD21 LEU A 140      -8.411  -4.378   9.216  1.00  0.99           H  
ATOM   2249 HD22 LEU A 140      -8.531  -2.655   9.665  1.00  0.99           H  
ATOM   2250 HD23 LEU A 140      -9.910  -3.467   8.901  1.00  0.99           H  
ATOM   2251  N   GLY A 141      -3.689  -2.616   8.829  1.00  0.98           N  
ATOM   2252  H   GLY A 141      -4.021  -3.282   9.512  1.00  0.98           H  
ATOM   2253  CA  GLY A 141      -2.258  -2.571   8.554  1.00  0.98           C  
ATOM   2254  HA2 GLY A 141      -1.818  -1.696   9.034  1.00  0.98           H  
ATOM   2255  HA3 GLY A 141      -2.084  -2.497   7.481  1.00  0.98           H  
ATOM   2256  C   GLY A 141      -1.561  -3.821   9.057  1.00  0.98           C  
ATOM   2257  O   GLY A 141      -2.208  -4.793   9.437  1.00  0.98           O  
ATOM   2258  N   GLU A 142      -0.240  -3.766   9.134  1.00  0.98           N  
ATOM   2259  H   GLU A 142       0.237  -2.929   8.832  1.00  0.98           H  
ATOM   2260  CA  GLU A 142       0.606  -4.902   9.495  1.00  0.98           C  
ATOM   2261  HA  GLU A 142       0.009  -5.715   9.908  1.00  0.98           H  
ATOM   2262  C   GLU A 142       1.640  -4.514  10.557  1.00  0.98           C  
ATOM   2263  CB  GLU A 142       1.295  -5.432   8.235  1.00  0.98           C  
ATOM   2264  HB2 GLU A 142       2.066  -6.143   8.531  1.00  0.98           H  
ATOM   2265  HB3 GLU A 142       1.770  -4.597   7.721  1.00  0.98           H  
ATOM   2266  O   GLU A 142       1.916  -3.337  10.802  1.00  0.98           O  
ATOM   2267  CG  GLU A 142       0.333  -6.131   7.270  1.00  0.98           C  
ATOM   2268  HG2 GLU A 142      -0.136  -6.971   7.782  1.00  0.98           H  
ATOM   2269  HG3 GLU A 142      -0.445  -5.436   6.955  1.00  0.98           H  
ATOM   2270  CD  GLU A 142       1.122  -6.617   6.055  1.00  0.98           C  
ATOM   2271  OE1 GLU A 142       1.593  -7.769   6.088  1.00  0.98           O  
ATOM   2272  OE2 GLU A 142       1.366  -5.779   5.158  1.00  0.98           O  
ATOM   2273  N   TRP A 143       2.205  -5.519  11.214  1.00  0.97           N  
ATOM   2274  H   TRP A 143       1.865  -6.452  11.030  1.00  0.97           H  
ATOM   2275  CA  TRP A 143       3.250  -5.384  12.212  1.00  0.97           C  
ATOM   2276  HA  TRP A 143       3.717  -4.405  12.107  1.00  0.97           H  
ATOM   2277  C   TRP A 143       4.320  -6.452  12.013  1.00  0.97           C  
ATOM   2278  CB  TRP A 143       2.646  -5.487  13.615  1.00  0.97           C  
ATOM   2279  HB2 TRP A 143       2.095  -6.424  13.695  1.00  0.97           H  
ATOM   2280  HB3 TRP A 143       1.941  -4.668  13.756  1.00  0.97           H  
ATOM   2281  O   TRP A 143       4.018  -7.637  11.914  1.00  0.97           O  
ATOM   2282  CG  TRP A 143       3.668  -5.434  14.706  1.00  0.97           C  
ATOM   2283  CD1 TRP A 143       4.241  -6.505  15.298  1.00  0.97           C  
ATOM   2284  HD1 TRP A 143       4.013  -7.531  15.050  1.00  0.97           H  
ATOM   2285  CD2 TRP A 143       4.327  -4.266  15.270  1.00  0.97           C  
ATOM   2286  CE2 TRP A 143       5.292  -4.708  16.226  1.00  0.97           C  
ATOM   2287  CE3 TRP A 143       4.207  -2.876  15.054  1.00  0.97           C  
ATOM   2288  HE3 TRP A 143       3.515  -2.522  14.305  1.00  0.97           H  
ATOM   2289  NE1 TRP A 143       5.195  -6.087  16.206  1.00  0.97           N  
ATOM   2290  HE1 TRP A 143       5.768  -6.734  16.730  1.00  0.97           H  
ATOM   2291  CH2 TRP A 143       5.901  -2.422  16.755  1.00  0.97           C  
ATOM   2292  HH2 TRP A 143       6.496  -1.718  17.318  1.00  0.97           H  
ATOM   2293  CZ2 TRP A 143       6.061  -3.803  16.973  1.00  0.97           C  
ATOM   2294  HZ2 TRP A 143       6.763  -4.171  17.706  1.00  0.97           H  
ATOM   2295  CZ3 TRP A 143       4.985  -1.962  15.790  1.00  0.97           C  
ATOM   2296  HZ3 TRP A 143       4.882  -0.903  15.605  1.00  0.97           H  
ATOM   2297  N   TRP A 144       5.581  -6.027  12.054  1.00  0.97           N  
ATOM   2298  H   TRP A 144       5.730  -5.038  12.193  1.00  0.97           H  
ATOM   2299  CA  TRP A 144       6.748  -6.905  12.130  1.00  0.97           C  
ATOM   2300  HA  TRP A 144       6.436  -7.947  12.053  1.00  0.97           H  
ATOM   2301  C   TRP A 144       7.439  -6.707  13.476  1.00  0.97           C  
ATOM   2302  CB  TRP A 144       7.716  -6.619  10.974  1.00  0.97           C  
ATOM   2303  HB2 TRP A 144       8.642  -7.162  11.162  1.00  0.97           H  
ATOM   2304  HB3 TRP A 144       7.957  -5.556  10.972  1.00  0.97           H  
ATOM   2305  O   TRP A 144       7.543  -5.582  13.956  1.00  0.97           O  
ATOM   2306  CG  TRP A 144       7.233  -7.005   9.610  1.00  0.97           C  
ATOM   2307  CD1 TRP A 144       7.595  -8.122   8.938  1.00  0.97           C  
ATOM   2308  HD1 TRP A 144       8.260  -8.889   9.306  1.00  0.97           H  
ATOM   2309  CD2 TRP A 144       6.265  -6.324   8.749  1.00  0.97           C  
ATOM   2310  CE2 TRP A 144       6.088  -7.107   7.567  1.00  0.97           C  
ATOM   2311  CE3 TRP A 144       5.502  -5.138   8.857  1.00  0.97           C  
ATOM   2312  HE3 TRP A 144       5.610  -4.509   9.728  1.00  0.97           H  
ATOM   2313  NE1 TRP A 144       6.957  -8.164   7.715  1.00  0.97           N  
ATOM   2314  HE1 TRP A 144       7.067  -8.917   7.051  1.00  0.97           H  
ATOM   2315  CH2 TRP A 144       4.418  -5.586   6.716  1.00  0.97           C  
ATOM   2316  HH2 TRP A 144       3.693  -5.319   5.961  1.00  0.97           H  
ATOM   2317  CZ2 TRP A 144       5.173  -6.758   6.568  1.00  0.97           C  
ATOM   2318  HZ2 TRP A 144       5.024  -7.399   5.711  1.00  0.97           H  
ATOM   2319  CZ3 TRP A 144       4.592  -4.771   7.849  1.00  0.97           C  
ATOM   2320  HZ3 TRP A 144       4.005  -3.870   7.948  1.00  0.97           H  
ATOM   2321  N   ASN A 145       7.996  -7.755  14.060  1.00  0.97           N  
ATOM   2322  H   ASN A 145       7.823  -8.659  13.644  1.00  0.97           H  
ATOM   2323  CA  ASN A 145       8.831  -7.686  15.256  1.00  0.97           C  
ATOM   2324  HA  ASN A 145       8.398  -6.988  15.973  1.00  0.97           H  
ATOM   2325  C   ASN A 145      10.237  -7.175  14.931  1.00  0.97           C  
ATOM   2326  CB  ASN A 145       8.865  -9.093  15.868  1.00  0.97           C  
ATOM   2327  HB2 ASN A 145       9.633  -9.138  16.641  1.00  0.97           H  
ATOM   2328  HB3 ASN A 145       9.102  -9.829  15.100  1.00  0.97           H  
ATOM   2329  O   ASN A 145      10.842  -6.449  15.715  1.00  0.97           O  
ATOM   2330  CG  ASN A 145       7.545  -9.451  16.518  1.00  0.97           C  
ATOM   2331  ND2 ASN A 145       7.165 -10.705  16.511  1.00  0.97           N  
ATOM   2332 HD21 ASN A 145       7.501 -11.313  15.778  1.00  0.97           H  
ATOM   2333 HD22 ASN A 145       6.258 -10.895  16.914  1.00  0.97           H  
ATOM   2334  OD1 ASN A 145       6.852  -8.603  17.060  1.00  0.97           O  
ATOM   2335  N   LYS A 146      10.754  -7.519  13.748  1.00  0.96           N  
ATOM   2336  H   LYS A 146      10.176  -8.078  13.136  1.00  0.96           H  
ATOM   2337  CA  LYS A 146      12.046  -7.028  13.257  1.00  0.96           C  
ATOM   2338  HA  LYS A 146      12.729  -6.943  14.102  1.00  0.96           H  
ATOM   2339  C   LYS A 146      11.924  -5.624  12.666  1.00  0.96           C  
ATOM   2340  CB  LYS A 146      12.640  -8.023  12.250  1.00  0.96           C  
ATOM   2341  HB2 LYS A 146      11.925  -8.201  11.447  1.00  0.96           H  
ATOM   2342  HB3 LYS A 146      13.540  -7.589  11.813  1.00  0.96           H  
ATOM   2343  O   LYS A 146      10.834  -5.178  12.301  1.00  0.96           O  
ATOM   2344  CG  LYS A 146      13.011  -9.353  12.926  1.00  0.96           C  
ATOM   2345  HG2 LYS A 146      13.680  -9.156  13.764  1.00  0.96           H  
ATOM   2346  HG3 LYS A 146      12.111  -9.843  13.298  1.00  0.96           H  
ATOM   2347  CD  LYS A 146      13.714 -10.281  11.930  1.00  0.96           C  
ATOM   2348  HD2 LYS A 146      14.600  -9.781  11.540  1.00  0.96           H  
ATOM   2349  HD3 LYS A 146      13.035 -10.494  11.104  1.00  0.96           H  
ATOM   2350  CE  LYS A 146      14.122 -11.589  12.615  1.00  0.96           C  
ATOM   2351  HE2 LYS A 146      13.225 -12.072  13.004  1.00  0.96           H  
ATOM   2352  HE3 LYS A 146      14.771 -11.354  13.458  1.00  0.96           H  
ATOM   2353  NZ  LYS A 146      14.820 -12.492  11.665  1.00  0.96           N  
ATOM   2354  HZ1 LYS A 146      15.094 -13.351  12.119  1.00  0.96           H  
ATOM   2355  HZ2 LYS A 146      15.644 -12.046  11.288  1.00  0.96           H  
ATOM   2356  HZ3 LYS A 146      14.212 -12.724  10.892  1.00  0.96           H  
ATOM   2357  N   ASP A 147      13.048  -4.922  12.559  1.00  0.95           N  
ATOM   2358  H   ASP A 147      13.919  -5.338  12.858  1.00  0.95           H  
ATOM   2359  CA  ASP A 147      13.127  -3.718  11.731  1.00  0.95           C  
ATOM   2360  HA  ASP A 147      12.383  -2.998  12.072  1.00  0.95           H  
ATOM   2361  C   ASP A 147      12.825  -4.080  10.268  1.00  0.95           C  
ATOM   2362  CB  ASP A 147      14.499  -3.060  11.881  1.00  0.95           C  
ATOM   2363  HB2 ASP A 147      14.643  -2.752  12.917  1.00  0.95           H  
ATOM   2364  HB3 ASP A 147      15.280  -3.775  11.621  1.00  0.95           H  
ATOM   2365  O   ASP A 147      13.433  -4.998   9.712  1.00  0.95           O  
ATOM   2366  CG  ASP A 147      14.570  -1.839  10.970  1.00  0.95           C  
ATOM   2367  OD1 ASP A 147      15.286  -1.929   9.950  1.00  0.95           O  
ATOM   2368  OD2 ASP A 147      13.822  -0.879  11.246  1.00  0.95           O  
ATOM   2369  N   VAL A 148      11.835  -3.402   9.681  1.00  0.95           N  
ATOM   2370  H   VAL A 148      11.470  -2.583  10.147  1.00  0.95           H  
ATOM   2371  CA  VAL A 148      11.282  -3.770   8.368  1.00  0.95           C  
ATOM   2372  HA  VAL A 148      11.068  -4.838   8.359  1.00  0.95           H  
ATOM   2373  C   VAL A 148      12.314  -3.515   7.275  1.00  0.95           C  
ATOM   2374  CB  VAL A 148       9.969  -3.015   8.078  1.00  0.95           C  
ATOM   2375  HB  VAL A 148      10.155  -1.942   8.112  1.00  0.95           H  
ATOM   2376  O   VAL A 148      12.562  -4.394   6.457  1.00  0.95           O  
ATOM   2377  CG1 VAL A 148       9.393  -3.374   6.708  1.00  0.95           C  
ATOM   2378 HG11 VAL A 148       9.206  -4.446   6.643  1.00  0.95           H  
ATOM   2379 HG12 VAL A 148      10.088  -3.089   5.918  1.00  0.95           H  
ATOM   2380 HG13 VAL A 148       8.458  -2.837   6.546  1.00  0.95           H  
ATOM   2381  CG2 VAL A 148       8.898  -3.358   9.124  1.00  0.95           C  
ATOM   2382 HG21 VAL A 148       9.233  -3.063  10.119  1.00  0.95           H  
ATOM   2383 HG22 VAL A 148       8.705  -4.431   9.097  1.00  0.95           H  
ATOM   2384 HG23 VAL A 148       7.975  -2.829   8.888  1.00  0.95           H  
ATOM   2385  N   GLU A 149      12.977  -2.358   7.313  1.00  0.94           N  
ATOM   2386  H   GLU A 149      12.788  -1.707   8.062  1.00  0.94           H  
ATOM   2387  CA  GLU A 149      14.007  -1.984   6.341  1.00  0.94           C  
ATOM   2388  HA  GLU A 149      13.586  -1.992   5.335  1.00  0.94           H  
ATOM   2389  C   GLU A 149      15.170  -2.975   6.343  1.00  0.94           C  
ATOM   2390  CB  GLU A 149      14.533  -0.576   6.673  1.00  0.94           C  
ATOM   2391  HB2 GLU A 149      14.856  -0.542   7.713  1.00  0.94           H  
ATOM   2392  HB3 GLU A 149      15.407  -0.366   6.055  1.00  0.94           H  
ATOM   2393  O   GLU A 149      15.592  -3.459   5.294  1.00  0.94           O  
ATOM   2394  CG  GLU A 149      13.490   0.524   6.450  1.00  0.94           C  
ATOM   2395  HG2 GLU A 149      13.942   1.488   6.684  1.00  0.94           H  
ATOM   2396  HG3 GLU A 149      12.657   0.373   7.137  1.00  0.94           H  
ATOM   2397  CD  GLU A 149      12.988   0.541   5.007  1.00  0.94           C  
ATOM   2398  OE1 GLU A 149      11.793   0.856   4.818  1.00  0.94           O  
ATOM   2399  OE2 GLU A 149      13.790   0.238   4.096  1.00  0.94           O  
ATOM   2400  N   THR A 150      15.665  -3.338   7.525  1.00  0.95           N  
ATOM   2401  H   THR A 150      15.323  -2.863   8.349  1.00  0.95           H  
ATOM   2402  CA  THR A 150      16.741  -4.324   7.673  1.00  0.95           C  
ATOM   2403  HA  THR A 150      17.616  -3.984   7.118  1.00  0.95           H  
ATOM   2404  C   THR A 150      16.329  -5.682   7.109  1.00  0.95           C  
ATOM   2405  CB  THR A 150      17.139  -4.468   9.146  1.00  0.95           C  
ATOM   2406  HB  THR A 150      16.284  -4.822   9.723  1.00  0.95           H  
ATOM   2407  O   THR A 150      17.084  -6.289   6.347  1.00  0.95           O  
ATOM   2408  CG2 THR A 150      18.308  -5.433   9.341  1.00  0.95           C  
ATOM   2409 HG21 THR A 150      18.614  -5.423  10.387  1.00  0.95           H  
ATOM   2410 HG22 THR A 150      19.150  -5.122   8.722  1.00  0.95           H  
ATOM   2411 HG23 THR A 150      18.014  -6.447   9.071  1.00  0.95           H  
ATOM   2412  OG1 THR A 150      17.559  -3.226   9.658  1.00  0.95           O  
ATOM   2413  HG1 THR A 150      16.786  -2.661   9.718  1.00  0.95           H  
ATOM   2414  N   ALA A 151      15.125  -6.155   7.444  1.00  0.95           N  
ATOM   2415  H   ALA A 151      14.524  -5.590   8.027  1.00  0.95           H  
ATOM   2416  CA  ALA A 151      14.631  -7.449   6.985  1.00  0.95           C  
ATOM   2417  HA  ALA A 151      15.366  -8.212   7.239  1.00  0.95           H  
ATOM   2418  C   ALA A 151      14.433  -7.498   5.459  1.00  0.95           C  
ATOM   2419  CB  ALA A 151      13.330  -7.750   7.734  1.00  0.95           C  
ATOM   2420  HB1 ALA A 151      13.508  -7.742   8.810  1.00  0.95           H  
ATOM   2421  HB2 ALA A 151      12.574  -7.003   7.490  1.00  0.95           H  
ATOM   2422  HB3 ALA A 151      12.969  -8.734   7.433  1.00  0.95           H  
ATOM   2423  O   ALA A 151      14.803  -8.483   4.820  1.00  0.95           O  
ATOM   2424  N   VAL A 152      13.895  -6.428   4.872  1.00  0.94           N  
ATOM   2425  H   VAL A 152      13.590  -5.665   5.459  1.00  0.94           H  
ATOM   2426  CA  VAL A 152      13.678  -6.299   3.425  1.00  0.94           C  
ATOM   2427  HA  VAL A 152      13.160  -7.183   3.054  1.00  0.94           H  
ATOM   2428  C   VAL A 152      15.004  -6.198   2.674  1.00  0.94           C  
ATOM   2429  CB  VAL A 152      12.800  -5.068   3.146  1.00  0.94           C  
ATOM   2430  HB  VAL A 152      13.230  -4.207   3.659  1.00  0.94           H  
ATOM   2431  O   VAL A 152      15.203  -6.892   1.679  1.00  0.94           O  
ATOM   2432  CG1 VAL A 152      12.712  -4.740   1.654  1.00  0.94           C  
ATOM   2433 HG11 VAL A 152      12.013  -3.916   1.509  1.00  0.94           H  
ATOM   2434 HG12 VAL A 152      13.682  -4.421   1.273  1.00  0.94           H  
ATOM   2435 HG13 VAL A 152      12.365  -5.612   1.100  1.00  0.94           H  
ATOM   2436  CG2 VAL A 152      11.375  -5.286   3.665  1.00  0.94           C  
ATOM   2437 HG21 VAL A 152      10.796  -5.887   2.964  1.00  0.94           H  
ATOM   2438 HG22 VAL A 152      10.898  -4.312   3.779  1.00  0.94           H  
ATOM   2439 HG23 VAL A 152      11.371  -5.774   4.639  1.00  0.94           H  
ATOM   2440  N   ASN A 153      15.944  -5.383   3.160  1.00  0.93           N  
ATOM   2441  H   ASN A 153      15.721  -4.810   3.961  1.00  0.93           H  
ATOM   2442  CA  ASN A 153      17.265  -5.250   2.546  1.00  0.93           C  
ATOM   2443  HA  ASN A 153      17.141  -4.972   1.500  1.00  0.93           H  
ATOM   2444  C   ASN A 153      18.029  -6.576   2.554  1.00  0.93           C  
ATOM   2445  CB  ASN A 153      18.053  -4.146   3.268  1.00  0.93           C  
ATOM   2446  HB2 ASN A 153      19.104  -4.206   2.986  1.00  0.93           H  
ATOM   2447  HB3 ASN A 153      17.982  -4.285   4.347  1.00  0.93           H  
ATOM   2448  O   ASN A 153      18.637  -6.937   1.546  1.00  0.93           O  
ATOM   2449  CG  ASN A 153      17.569  -2.760   2.882  1.00  0.93           C  
ATOM   2450  ND2 ASN A 153      17.525  -1.833   3.806  1.00  0.93           N  
ATOM   2451 HD21 ASN A 153      17.531  -2.133   4.770  1.00  0.93           H  
ATOM   2452 HD22 ASN A 153      17.026  -0.996   3.539  1.00  0.93           H  
ATOM   2453  OD1 ASN A 153      17.254  -2.490   1.736  1.00  0.93           O  
ATOM   2454  N   GLN A 154      17.953  -7.326   3.656  1.00  0.94           N  
ATOM   2455  H   GLN A 154      17.461  -6.965   4.461  1.00  0.94           H  
ATOM   2456  CA  GLN A 154      18.532  -8.662   3.734  1.00  0.94           C  
ATOM   2457  HA  GLN A 154      19.593  -8.592   3.491  1.00  0.94           H  
ATOM   2458  C   GLN A 154      17.885  -9.608   2.712  1.00  0.94           C  
ATOM   2459  CB  GLN A 154      18.391  -9.187   5.169  1.00  0.94           C  
ATOM   2460  HB2 GLN A 154      18.846  -8.471   5.855  1.00  0.94           H  
ATOM   2461  HB3 GLN A 154      17.336  -9.288   5.422  1.00  0.94           H  
ATOM   2462  O   GLN A 154      18.600 -10.273   1.969  1.00  0.94           O  
ATOM   2463  CG  GLN A 154      19.089 -10.543   5.339  1.00  0.94           C  
ATOM   2464  HG2 GLN A 154      20.143 -10.432   5.084  1.00  0.94           H  
ATOM   2465  HG3 GLN A 154      18.650 -11.270   4.657  1.00  0.94           H  
ATOM   2466  CD  GLN A 154      18.989 -11.113   6.750  1.00  0.94           C  
ATOM   2467  NE2 GLN A 154      19.646 -12.224   7.001  1.00  0.94           N  
ATOM   2468 HE21 GLN A 154      19.600 -12.571   7.948  1.00  0.94           H  
ATOM   2469 HE22 GLN A 154      20.208 -12.653   6.280  1.00  0.94           H  
ATOM   2470  OE1 GLN A 154      18.328 -10.612   7.647  1.00  0.94           O  
ATOM   2471  N   ALA A 155      16.552  -9.650   2.631  1.00  0.93           N  
ATOM   2472  H   ALA A 155      15.999  -9.084   3.259  1.00  0.93           H  
ATOM   2473  CA  ALA A 155      15.850 -10.503   1.672  1.00  0.93           C  
ATOM   2474  HA  ALA A 155      16.128 -11.540   1.858  1.00  0.93           H  
ATOM   2475  C   ALA A 155      16.241 -10.181   0.217  1.00  0.93           C  
ATOM   2476  CB  ALA A 155      14.346 -10.362   1.911  1.00  0.93           C  
ATOM   2477  HB1 ALA A 155      13.812 -11.036   1.241  1.00  0.93           H  
ATOM   2478  HB2 ALA A 155      14.105 -10.628   2.941  1.00  0.93           H  
ATOM   2479  HB3 ALA A 155      14.022  -9.340   1.716  1.00  0.93           H  
ATOM   2480  O   ALA A 155      16.597 -11.083  -0.541  1.00  0.93           O  
ATOM   2481  N   ASN A 156      16.300  -8.894  -0.136  1.00  0.89           N  
ATOM   2482  H   ASN A 156      15.972  -8.207   0.528  1.00  0.89           H  
ATOM   2483  CA  ASN A 156      16.717  -8.437  -1.463  1.00  0.89           C  
ATOM   2484  HA  ASN A 156      16.069  -8.889  -2.214  1.00  0.89           H  
ATOM   2485  C   ASN A 156      18.151  -8.842  -1.817  1.00  0.89           C  
ATOM   2486  CB  ASN A 156      16.589  -6.909  -1.524  1.00  0.89           C  
ATOM   2487  HB2 ASN A 156      17.131  -6.537  -2.394  1.00  0.89           H  
ATOM   2488  HB3 ASN A 156      17.029  -6.466  -0.631  1.00  0.89           H  
ATOM   2489  O   ASN A 156      18.401  -9.272  -2.940  1.00  0.89           O  
ATOM   2490  CG  ASN A 156      15.160  -6.443  -1.667  1.00  0.89           C  
ATOM   2491  ND2 ASN A 156      14.897  -5.209  -1.314  1.00  0.89           N  
ATOM   2492 HD21 ASN A 156      15.591  -4.647  -0.841  1.00  0.89           H  
ATOM   2493 HD22 ASN A 156      13.922  -4.951  -1.345  1.00  0.89           H  
ATOM   2494  OD1 ASN A 156      14.287  -7.148  -2.140  1.00  0.89           O  
ATOM   2495  N   GLN A 157      19.095  -8.728  -0.877  1.00  0.89           N  
ATOM   2496  H   GLN A 157      18.838  -8.365   0.030  1.00  0.89           H  
ATOM   2497  CA  GLN A 157      20.480  -9.165  -1.096  1.00  0.89           C  
ATOM   2498  HA  GLN A 157      20.888  -8.660  -1.972  1.00  0.89           H  
ATOM   2499  C   GLN A 157      20.573 -10.670  -1.365  1.00  0.89           C  
ATOM   2500  CB  GLN A 157      21.329  -8.818   0.132  1.00  0.89           C  
ATOM   2501  HB2 GLN A 157      20.807  -9.140   1.033  1.00  0.89           H  
ATOM   2502  HB3 GLN A 157      22.274  -9.358   0.075  1.00  0.89           H  
ATOM   2503  O   GLN A 157      21.414 -11.113  -2.144  1.00  0.89           O  
ATOM   2504  CG  GLN A 157      21.642  -7.320   0.222  1.00  0.89           C  
ATOM   2505  HG2 GLN A 157      22.285  -7.042  -0.614  1.00  0.89           H  
ATOM   2506  HG3 GLN A 157      20.724  -6.738   0.144  1.00  0.89           H  
ATOM   2507  CD  GLN A 157      22.349  -6.946   1.522  1.00  0.89           C  
ATOM   2508  NE2 GLN A 157      22.628  -5.679   1.734  1.00  0.89           N  
ATOM   2509 HE21 GLN A 157      23.087  -5.477   2.611  1.00  0.89           H  
ATOM   2510 HE22 GLN A 157      22.341  -4.971   1.073  1.00  0.89           H  
ATOM   2511  OE1 GLN A 157      22.679  -7.760   2.367  1.00  0.89           O  
ATOM   2512  N   LEU A 158      19.691 -11.455  -0.744  1.00  0.92           N  
ATOM   2513  H   LEU A 158      19.033 -11.029  -0.107  1.00  0.92           H  
ATOM   2514  CA  LEU A 158      19.625 -12.900  -0.942  1.00  0.92           C  
ATOM   2515  HA  LEU A 158      20.640 -13.272  -1.078  1.00  0.92           H  
ATOM   2516  C   LEU A 158      18.857 -13.294  -2.218  1.00  0.92           C  
ATOM   2517  CB  LEU A 158      19.031 -13.551   0.321  1.00  0.92           C  
ATOM   2518  HB2 LEU A 158      18.016 -13.176   0.449  1.00  0.92           H  
ATOM   2519  HB3 LEU A 158      18.967 -14.628   0.162  1.00  0.92           H  
ATOM   2520  O   LEU A 158      18.915 -14.458  -2.611  1.00  0.92           O  
ATOM   2521  CG  LEU A 158      19.823 -13.293   1.621  1.00  0.92           C  
ATOM   2522  HG  LEU A 158      19.981 -12.223   1.760  1.00  0.92           H  
ATOM   2523  CD1 LEU A 158      19.031 -13.821   2.818  1.00  0.92           C  
ATOM   2524 HD11 LEU A 158      18.857 -14.891   2.707  1.00  0.92           H  
ATOM   2525 HD12 LEU A 158      19.584 -13.633   3.738  1.00  0.92           H  
ATOM   2526 HD13 LEU A 158      18.074 -13.303   2.870  1.00  0.92           H  
ATOM   2527  CD2 LEU A 158      21.204 -13.943   1.654  1.00  0.92           C  
ATOM   2528 HD21 LEU A 158      21.726 -13.633   2.559  1.00  0.92           H  
ATOM   2529 HD22 LEU A 158      21.103 -15.028   1.662  1.00  0.92           H  
ATOM   2530 HD23 LEU A 158      21.795 -13.617   0.798  1.00  0.92           H  
ATOM   2531  N   GLY A 159      18.169 -12.352  -2.872  1.00  0.90           N  
ATOM   2532  H   GLY A 159      18.210 -11.404  -2.528  1.00  0.90           H  
ATOM   2533  CA  GLY A 159      17.264 -12.624  -3.992  1.00  0.90           C  
ATOM   2534  HA2 GLY A 159      17.014 -11.671  -4.458  1.00  0.90           H  
ATOM   2535  HA3 GLY A 159      17.763 -13.256  -4.727  1.00  0.90           H  
ATOM   2536  C   GLY A 159      15.955 -13.304  -3.569  1.00  0.90           C  
ATOM   2537  O   GLY A 159      15.348 -14.019  -4.364  1.00  0.90           O  
ATOM   2538  N   ALA A 160      15.554 -13.131  -2.308  1.00  0.90           N  
ATOM   2539  H   ALA A 160      16.054 -12.455  -1.748  1.00  0.90           H  
ATOM   2540  CA  ALA A 160      14.406 -13.776  -1.679  1.00  0.90           C  
ATOM   2541  HA  ALA A 160      14.035 -14.559  -2.340  1.00  0.90           H  
ATOM   2542  C   ALA A 160      13.260 -12.776  -1.425  1.00  0.90           C  
ATOM   2543  CB  ALA A 160      14.897 -14.434  -0.380  1.00  0.90           C  
ATOM   2544  HB1 ALA A 160      14.076 -14.942   0.126  1.00  0.90           H  
ATOM   2545  HB2 ALA A 160      15.297 -13.670   0.287  1.00  0.90           H  
ATOM   2546  HB3 ALA A 160      15.678 -15.158  -0.608  1.00  0.90           H  
ATOM   2547  O   ALA A 160      13.506 -11.570  -1.314  1.00  0.90           O  
ATOM   2548  N   PRO A 161      12.006 -13.246  -1.295  1.00  0.91           N  
ATOM   2549  CA  PRO A 161      10.915 -12.385  -0.858  1.00  0.91           C  
ATOM   2550  HA  PRO A 161      10.875 -11.518  -1.518  1.00  0.91           H  
ATOM   2551  C   PRO A 161      11.120 -11.920   0.598  1.00  0.91           C  
ATOM   2552  CB  PRO A 161       9.639 -13.211  -1.033  1.00  0.91           C  
ATOM   2553  HB2 PRO A 161       9.253 -13.084  -2.044  1.00  0.91           H  
ATOM   2554  HB3 PRO A 161       8.874 -12.952  -0.301  1.00  0.91           H  
ATOM   2555  O   PRO A 161      11.674 -12.670   1.410  1.00  0.91           O  
ATOM   2556  CG  PRO A 161      10.130 -14.647  -0.858  1.00  0.91           C  
ATOM   2557  HG2 PRO A 161      10.188 -14.885   0.204  1.00  0.91           H  
ATOM   2558  HG3 PRO A 161       9.488 -15.360  -1.375  1.00  0.91           H  
ATOM   2559  CD  PRO A 161      11.538 -14.617  -1.453  1.00  0.91           C  
ATOM   2560  HD2 PRO A 161      12.174 -15.330  -0.929  1.00  0.91           H  
ATOM   2561  HD3 PRO A 161      11.495 -14.866  -2.514  1.00  0.91           H  
ATOM   2562  N   PRO A 162      10.675 -10.701   0.957  1.00  0.93           N  
ATOM   2563  CA  PRO A 162      10.655 -10.234   2.342  1.00  0.93           C  
ATOM   2564  HA  PRO A 162      11.684 -10.182   2.697  1.00  0.93           H  
ATOM   2565  C   PRO A 162       9.836 -11.152   3.263  1.00  0.93           C  
ATOM   2566  CB  PRO A 162      10.063  -8.822   2.296  1.00  0.93           C  
ATOM   2567  HB2 PRO A 162      10.508  -8.172   3.049  1.00  0.93           H  
ATOM   2568  HB3 PRO A 162       8.980  -8.863   2.417  1.00  0.93           H  
ATOM   2569  O   PRO A 162       8.932 -11.848   2.796  1.00  0.93           O  
ATOM   2570  CG  PRO A 162      10.398  -8.365   0.880  1.00  0.93           C  
ATOM   2571  HG2 PRO A 162       9.733  -7.577   0.527  1.00  0.93           H  
ATOM   2572  HG3 PRO A 162      11.438  -8.042   0.837  1.00  0.93           H  
ATOM   2573  CD  PRO A 162      10.219  -9.643   0.073  1.00  0.93           C  
ATOM   2574  HD2 PRO A 162      10.813  -9.579  -0.839  1.00  0.93           H  
ATOM   2575  HD3 PRO A 162       9.165  -9.796  -0.159  1.00  0.93           H  
ATOM   2576  N   PRO A 163      10.110 -11.158   4.580  1.00  0.93           N  
ATOM   2577  CA  PRO A 163       9.322 -11.949   5.516  1.00  0.93           C  
ATOM   2578  HA  PRO A 163       9.282 -12.984   5.179  1.00  0.93           H  
ATOM   2579  C   PRO A 163       7.891 -11.412   5.642  1.00  0.93           C  
ATOM   2580  CB  PRO A 163      10.074 -11.875   6.845  1.00  0.93           C  
ATOM   2581  HB2 PRO A 163       9.405 -11.939   7.704  1.00  0.93           H  
ATOM   2582  HB3 PRO A 163      10.819 -12.669   6.883  1.00  0.93           H  
ATOM   2583  O   PRO A 163       7.665 -10.199   5.654  1.00  0.93           O  
ATOM   2584  CG  PRO A 163      10.776 -10.521   6.771  1.00  0.93           C  
ATOM   2585  HG2 PRO A 163      11.670 -10.515   7.394  1.00  0.93           H  
ATOM   2586  HG3 PRO A 163      10.088  -9.731   7.072  1.00  0.93           H  
ATOM   2587  CD  PRO A 163      11.113 -10.371   5.285  1.00  0.93           C  
ATOM   2588  HD2 PRO A 163      11.074  -9.320   4.999  1.00  0.93           H  
ATOM   2589  HD3 PRO A 163      12.102 -10.781   5.084  1.00  0.93           H  
ATOM   2590  N   MET A 164       6.942 -12.331   5.826  1.00  0.94           N  
ATOM   2591  H   MET A 164       7.199 -13.307   5.772  1.00  0.94           H  
ATOM   2592  CA  MET A 164       5.558 -12.012   6.190  1.00  0.94           C  
ATOM   2593  HA  MET A 164       5.110 -11.408   5.401  1.00  0.94           H  
ATOM   2594  C   MET A 164       5.503 -11.215   7.497  1.00  0.94           C  
ATOM   2595  CB  MET A 164       4.739 -13.301   6.353  1.00  0.94           C  
ATOM   2596  HB2 MET A 164       5.177 -13.890   7.159  1.00  0.94           H  
ATOM   2597  HB3 MET A 164       3.718 -13.045   6.637  1.00  0.94           H  
ATOM   2598  O   MET A 164       6.423 -11.287   8.321  1.00  0.94           O  
ATOM   2599  CG  MET A 164       4.686 -14.142   5.073  1.00  0.94           C  
ATOM   2600  HG2 MET A 164       5.698 -14.338   4.716  1.00  0.94           H  
ATOM   2601  HG3 MET A 164       4.166 -13.570   4.304  1.00  0.94           H  
ATOM   2602  SD  MET A 164       3.841 -15.733   5.261  1.00  0.94           S  
ATOM   2603  CE  MET A 164       4.927 -16.618   6.402  1.00  0.94           C  
ATOM   2604  HE1 MET A 164       5.940 -16.642   5.999  1.00  0.94           H  
ATOM   2605  HE2 MET A 164       4.926 -16.123   7.373  1.00  0.94           H  
ATOM   2606  HE3 MET A 164       4.560 -17.637   6.523  1.00  0.94           H  
ATOM   2607  N   SER A 165       4.417 -10.471   7.693  1.00  0.97           N  
ATOM   2608  H   SER A 165       3.661 -10.479   7.024  1.00  0.97           H  
ATOM   2609  CA  SER A 165       4.159  -9.791   8.956  1.00  0.97           C  
ATOM   2610  HA  SER A 165       5.046  -9.213   9.215  1.00  0.97           H  
ATOM   2611  C   SER A 165       3.945 -10.786  10.103  1.00  0.97           C  
ATOM   2612  CB  SER A 165       3.015  -8.782   8.797  1.00  0.97           C  
ATOM   2613  HB2 SER A 165       3.353  -7.974   8.148  1.00  0.97           H  
ATOM   2614  HB3 SER A 165       2.756  -8.362   9.769  1.00  0.97           H  
ATOM   2615  O   SER A 165       3.533 -11.938   9.941  1.00  0.97           O  
ATOM   2616  OG  SER A 165       1.872  -9.365   8.223  1.00  0.97           O  
ATOM   2617  HG  SER A 165       1.673  -8.914   7.399  1.00  0.97           H  
ATOM   2618  N   ASP A 166       4.291 -10.347  11.311  1.00  0.97           N  
ATOM   2619  H   ASP A 166       4.602  -9.390  11.397  1.00  0.97           H  
ATOM   2620  CA  ASP A 166       4.052 -11.108  12.532  1.00  0.97           C  
ATOM   2621  HA  ASP A 166       4.261 -12.161  12.348  1.00  0.97           H  
ATOM   2622  C   ASP A 166       2.582 -10.988  12.976  1.00  0.97           C  
ATOM   2623  CB  ASP A 166       4.996 -10.623  13.638  1.00  0.97           C  
ATOM   2624  HB2 ASP A 166       4.877  -9.548  13.773  1.00  0.97           H  
ATOM   2625  HB3 ASP A 166       4.696 -11.111  14.566  1.00  0.97           H  
ATOM   2626  O   ASP A 166       2.068 -11.899  13.634  1.00  0.97           O  
ATOM   2627  CG  ASP A 166       6.474 -10.949  13.398  1.00  0.97           C  
ATOM   2628  OD1 ASP A 166       6.930 -12.006  13.886  1.00  0.97           O  
ATOM   2629  OD2 ASP A 166       7.215 -10.066  12.911  1.00  0.97           O  
ATOM   2630  N   ALA A 167       1.906  -9.893  12.611  1.00  0.97           N  
ATOM   2631  H   ALA A 167       2.379  -9.223  12.022  1.00  0.97           H  
ATOM   2632  CA  ALA A 167       0.486  -9.669  12.865  1.00  0.97           C  
ATOM   2633  HA  ALA A 167      -0.053 -10.608  12.733  1.00  0.97           H  
ATOM   2634  C   ALA A 167      -0.133  -8.629  11.920  1.00  0.97           C  
ATOM   2635  CB  ALA A 167       0.337  -9.168  14.313  1.00  0.97           C  
ATOM   2636  HB1 ALA A 167      -0.717  -8.998  14.534  1.00  0.97           H  
ATOM   2637  HB2 ALA A 167       0.737  -9.908  15.006  1.00  0.97           H  
ATOM   2638  HB3 ALA A 167       0.879  -8.232  14.440  1.00  0.97           H  
ATOM   2639  O   ALA A 167       0.459  -7.574  11.687  1.00  0.97           O  
ATOM   2640  N   HIS A 168      -1.400  -8.809  11.545  1.00  0.98           N  
ATOM   2641  H   HIS A 168      -1.770  -9.749  11.515  1.00  0.98           H  
ATOM   2642  CA  HIS A 168      -2.250  -7.693  11.116  1.00  0.98           C  
ATOM   2643  HA  HIS A 168      -1.682  -7.096  10.402  1.00  0.98           H  
ATOM   2644  C   HIS A 168      -2.653  -6.787  12.286  1.00  0.98           C  
ATOM   2645  CB  HIS A 168      -3.492  -8.197  10.384  1.00  0.98           C  
ATOM   2646  HB2 HIS A 168      -4.101  -7.353  10.058  1.00  0.98           H  
ATOM   2647  HB3 HIS A 168      -4.074  -8.827  11.056  1.00  0.98           H  
ATOM   2648  O   HIS A 168      -2.669  -7.178  13.456  1.00  0.98           O  
ATOM   2649  CG  HIS A 168      -3.174  -9.034   9.196  1.00  0.98           C  
ATOM   2650  CD2 HIS A 168      -2.659  -8.606   8.012  1.00  0.98           C  
ATOM   2651  HD2 HIS A 168      -2.389  -7.598   7.735  1.00  0.98           H  
ATOM   2652  ND1 HIS A 168      -3.304 -10.412   9.195  1.00  0.98           N  
ATOM   2653  CE1 HIS A 168      -2.849 -10.799   7.998  1.00  0.98           C  
ATOM   2654  HE1 HIS A 168      -2.783 -11.827   7.676  1.00  0.98           H  
ATOM   2655  NE2 HIS A 168      -2.450  -9.744   7.274  1.00  0.98           N  
ATOM   2656  HE2 HIS A 168      -1.921  -9.818   6.416  1.00  0.98           H  
ATOM   2657  N   THR A 169      -3.028  -5.547  11.973  1.00  0.98           N  
ATOM   2658  H   THR A 169      -3.009  -5.293  10.996  1.00  0.98           H  
ATOM   2659  CA  THR A 169      -3.467  -4.542  12.946  1.00  0.98           C  
ATOM   2660  HA  THR A 169      -3.718  -5.051  13.876  1.00  0.98           H  
ATOM   2661  C   THR A 169      -4.724  -3.802  12.483  1.00  0.98           C  
ATOM   2662  CB  THR A 169      -2.353  -3.543  13.286  1.00  0.98           C  
ATOM   2663  HB  THR A 169      -2.723  -2.935  14.112  1.00  0.98           H  
ATOM   2664  O   THR A 169      -4.910  -3.557  11.297  1.00  0.98           O  
ATOM   2665  CG2 THR A 169      -1.043  -4.184  13.739  1.00  0.98           C  
ATOM   2666 HG21 THR A 169      -1.233  -4.868  14.567  1.00  0.98           H  
ATOM   2667 HG22 THR A 169      -0.347  -3.408  14.060  1.00  0.98           H  
ATOM   2668 HG23 THR A 169      -0.591  -4.743  12.920  1.00  0.98           H  
ATOM   2669  OG1 THR A 169      -2.060  -2.668  12.229  1.00  0.98           O  
ATOM   2670  HG1 THR A 169      -1.650  -3.194  11.538  1.00  0.98           H  
ATOM   2671  N   ILE A 170      -5.583  -3.410  13.429  1.00  0.99           N  
ATOM   2672  H   ILE A 170      -5.420  -3.726  14.375  1.00  0.99           H  
ATOM   2673  CA  ILE A 170      -6.682  -2.456  13.229  1.00  0.99           C  
ATOM   2674  HA  ILE A 170      -6.729  -2.170  12.178  1.00  0.99           H  
ATOM   2675  C   ILE A 170      -6.360  -1.211  14.050  1.00  0.99           C  
ATOM   2676  CB  ILE A 170      -8.050  -3.065  13.618  1.00  0.99           C  
ATOM   2677  HB  ILE A 170      -7.975  -3.488  14.619  1.00  0.99           H  
ATOM   2678  O   ILE A 170      -6.209  -1.287  15.269  1.00  0.99           O  
ATOM   2679  CG1 ILE A 170      -8.443  -4.184  12.630  1.00  0.99           C  
ATOM   2680 HG12 ILE A 170      -7.598  -4.859  12.491  1.00  0.99           H  
ATOM   2681 HG13 ILE A 170      -8.666  -3.740  11.660  1.00  0.99           H  
ATOM   2682  CG2 ILE A 170      -9.120  -1.953  13.623  1.00  0.99           C  
ATOM   2683 HG21 ILE A 170      -8.959  -1.273  14.459  1.00  0.99           H  
ATOM   2684 HG22 ILE A 170     -10.122  -2.370  13.725  1.00  0.99           H  
ATOM   2685 HG23 ILE A 170      -9.060  -1.393  12.689  1.00  0.99           H  
ATOM   2686  CD1 ILE A 170      -9.647  -5.031  13.064  1.00  0.99           C  
ATOM   2687 HD11 ILE A 170      -9.788  -5.846  12.354  1.00  0.99           H  
ATOM   2688 HD12 ILE A 170     -10.560  -4.436  13.086  1.00  0.99           H  
ATOM   2689 HD13 ILE A 170      -9.456  -5.455  14.050  1.00  0.99           H  
ATOM   2690  N   ASN A 171      -6.227  -0.058  13.397  1.00  0.98           N  
ATOM   2691  H   ASN A 171      -6.333  -0.077  12.393  1.00  0.98           H  
ATOM   2692  CA  ASN A 171      -5.738   1.183  14.005  1.00  0.98           C  
ATOM   2693  HA  ASN A 171      -5.465   1.848  13.185  1.00  0.98           H  
ATOM   2694  C   ASN A 171      -4.429   0.961  14.779  1.00  0.98           C  
ATOM   2695  CB  ASN A 171      -6.867   1.865  14.802  1.00  0.98           C  
ATOM   2696  HB2 ASN A 171      -7.330   1.149  15.481  1.00  0.98           H  
ATOM   2697  HB3 ASN A 171      -6.453   2.683  15.392  1.00  0.98           H  
ATOM   2698  O   ASN A 171      -4.264   1.407  15.919  1.00  0.98           O  
ATOM   2699  CG  ASN A 171      -7.922   2.465  13.895  1.00  0.98           C  
ATOM   2700  ND2 ASN A 171      -9.064   2.828  14.415  1.00  0.98           N  
ATOM   2701 HD21 ASN A 171      -9.303   2.630  15.376  1.00  0.98           H  
ATOM   2702 HD22 ASN A 171      -9.737   3.229  13.778  1.00  0.98           H  
ATOM   2703  OD1 ASN A 171      -7.732   2.642  12.707  1.00  0.98           O  
ATOM   2704  N   GLY A 172      -3.508   0.220  14.150  1.00  0.98           N  
ATOM   2705  H   GLY A 172      -3.723  -0.129  13.227  1.00  0.98           H  
ATOM   2706  CA  GLY A 172      -2.194  -0.099  14.698  1.00  0.98           C  
ATOM   2707  HA2 GLY A 172      -1.612  -0.617  13.935  1.00  0.98           H  
ATOM   2708  HA3 GLY A 172      -1.668   0.820  14.955  1.00  0.98           H  
ATOM   2709  C   GLY A 172      -2.252  -0.988  15.935  1.00  0.98           C  
ATOM   2710  O   GLY A 172      -1.297  -0.978  16.701  1.00  0.98           O  
ATOM   2711  N   LYS A 173      -3.354  -1.704  16.193  1.00  0.98           N  
ATOM   2712  H   LYS A 173      -4.134  -1.601  15.560  1.00  0.98           H  
ATOM   2713  CA  LYS A 173      -3.559  -2.603  17.338  1.00  0.98           C  
ATOM   2714  HA  LYS A 173      -2.648  -2.650  17.935  1.00  0.98           H  
ATOM   2715  C   LYS A 173      -3.929  -4.026  16.856  1.00  0.98           C  
ATOM   2716  CB  LYS A 173      -4.680  -2.006  18.202  1.00  0.98           C  
ATOM   2717  HB2 LYS A 173      -5.528  -1.754  17.565  1.00  0.98           H  
ATOM   2718  HB3 LYS A 173      -5.051  -2.761  18.895  1.00  0.98           H  
ATOM   2719  O   LYS A 173      -4.866  -4.140  16.074  1.00  0.98           O  
ATOM   2720  CG  LYS A 173      -4.255  -0.757  18.988  1.00  0.98           C  
ATOM   2721  HG2 LYS A 173      -3.420  -1.001  19.645  1.00  0.98           H  
ATOM   2722  HG3 LYS A 173      -3.945   0.020  18.288  1.00  0.98           H  
ATOM   2723  CD  LYS A 173      -5.441  -0.247  19.818  1.00  0.98           C  
ATOM   2724  HD2 LYS A 173      -6.316  -0.208  19.170  1.00  0.98           H  
ATOM   2725  HD3 LYS A 173      -5.654  -0.941  20.631  1.00  0.98           H  
ATOM   2726  CE  LYS A 173      -5.231   1.168  20.362  1.00  0.98           C  
ATOM   2727  HE2 LYS A 173      -6.195   1.542  20.708  1.00  0.98           H  
ATOM   2728  HE3 LYS A 173      -4.904   1.806  19.541  1.00  0.98           H  
ATOM   2729  NZ  LYS A 173      -4.257   1.200  21.476  1.00  0.98           N  
ATOM   2730  HZ1 LYS A 173      -4.143   2.148  21.807  1.00  0.98           H  
ATOM   2731  HZ2 LYS A 173      -3.365   0.848  21.158  1.00  0.98           H  
ATOM   2732  HZ3 LYS A 173      -4.593   0.634  22.242  1.00  0.98           H  
ATOM   2733  N   PRO A 174      -3.231  -5.091  17.292  1.00  0.97           N  
ATOM   2734  CA  PRO A 174      -3.478  -6.472  16.842  1.00  0.97           C  
ATOM   2735  HA  PRO A 174      -3.615  -6.496  15.761  1.00  0.97           H  
ATOM   2736  C   PRO A 174      -4.716  -7.134  17.484  1.00  0.97           C  
ATOM   2737  CB  PRO A 174      -2.188  -7.229  17.182  1.00  0.97           C  
ATOM   2738  HB2 PRO A 174      -2.369  -8.283  17.391  1.00  0.97           H  
ATOM   2739  HB3 PRO A 174      -1.476  -7.125  16.364  1.00  0.97           H  
ATOM   2740  O   PRO A 174      -5.267  -8.090  16.944  1.00  0.97           O  
ATOM   2741  CG  PRO A 174      -1.676  -6.488  18.412  1.00  0.97           C  
ATOM   2742  HG2 PRO A 174      -0.606  -6.628  18.568  1.00  0.97           H  
ATOM   2743  HG3 PRO A 174      -2.246  -6.805  19.285  1.00  0.97           H  
ATOM   2744  CD  PRO A 174      -2.023  -5.043  18.093  1.00  0.97           C  
ATOM   2745  HD2 PRO A 174      -2.173  -4.484  19.017  1.00  0.97           H  
ATOM   2746  HD3 PRO A 174      -1.229  -4.606  17.488  1.00  0.97           H  
ATOM   2747  N   GLY A 175      -5.203  -6.620  18.617  1.00  0.97           N  
ATOM   2748  H   GLY A 175      -4.719  -5.855  19.066  1.00  0.97           H  
ATOM   2749  CA  GLY A 175      -6.389  -7.159  19.282  1.00  0.97           C  
ATOM   2750  HA2 GLY A 175      -7.144  -7.395  18.531  1.00  0.97           H  
ATOM   2751  HA3 GLY A 175      -6.797  -6.400  19.949  1.00  0.97           H  
ATOM   2752  C   GLY A 175      -6.141  -8.432  20.100  1.00  0.97           C  
ATOM   2753  O   GLY A 175      -5.032  -8.963  20.129  1.00  0.97           O  
ATOM   2754  N   PRO A 176      -7.174  -8.930  20.797  1.00  0.95           N  
ATOM   2755  CA  PRO A 176      -7.029  -9.929  21.856  1.00  0.95           C  
ATOM   2756  HA  PRO A 176      -6.211  -9.645  22.518  1.00  0.95           H  
ATOM   2757  C   PRO A 176      -6.746 -11.353  21.361  1.00  0.95           C  
ATOM   2758  CB  PRO A 176      -8.348  -9.862  22.631  1.00  0.95           C  
ATOM   2759  HB2 PRO A 176      -8.289  -9.072  23.379  1.00  0.95           H  
ATOM   2760  HB3 PRO A 176      -8.606 -10.810  23.103  1.00  0.95           H  
ATOM   2761  O   PRO A 176      -6.473 -12.221  22.181  1.00  0.95           O  
ATOM   2762  CG  PRO A 176      -9.355  -9.472  21.552  1.00  0.95           C  
ATOM   2763  HG2 PRO A 176      -9.616 -10.347  20.957  1.00  0.95           H  
ATOM   2764  HG3 PRO A 176     -10.242  -9.009  21.985  1.00  0.95           H  
ATOM   2765  CD  PRO A 176      -8.558  -8.491  20.702  1.00  0.95           C  
ATOM   2766  HD2 PRO A 176      -8.660  -7.489  21.118  1.00  0.95           H  
ATOM   2767  HD3 PRO A 176      -8.917  -8.489  19.673  1.00  0.95           H  
ATOM   2768  N   LEU A 177      -6.814 -11.616  20.050  1.00  0.95           N  
ATOM   2769  H   LEU A 177      -7.034 -10.861  19.416  1.00  0.95           H  
ATOM   2770  CA  LEU A 177      -6.439 -12.922  19.487  1.00  0.95           C  
ATOM   2771  HA  LEU A 177      -6.804 -13.707  20.149  1.00  0.95           H  
ATOM   2772  C   LEU A 177      -4.917 -13.127  19.412  1.00  0.95           C  
ATOM   2773  CB  LEU A 177      -7.085 -13.115  18.104  1.00  0.95           C  
ATOM   2774  HB2 LEU A 177      -6.699 -12.356  17.424  1.00  0.95           H  
ATOM   2775  HB3 LEU A 177      -6.766 -14.085  17.722  1.00  0.95           H  
ATOM   2776  O   LEU A 177      -4.462 -14.237  19.148  1.00  0.95           O  
ATOM   2777  CG  LEU A 177      -8.623 -13.074  18.073  1.00  0.95           C  
ATOM   2778  HG  LEU A 177      -8.957 -12.061  18.297  1.00  0.95           H  
ATOM   2779  CD1 LEU A 177      -9.096 -13.446  16.668  1.00  0.95           C  
ATOM   2780 HD11 LEU A 177     -10.180 -13.356  16.597  1.00  0.95           H  
ATOM   2781 HD12 LEU A 177      -8.810 -14.473  16.439  1.00  0.95           H  
ATOM   2782 HD13 LEU A 177      -8.631 -12.789  15.934  1.00  0.95           H  
ATOM   2783  CD2 LEU A 177      -9.287 -14.023  19.072  1.00  0.95           C  
ATOM   2784 HD21 LEU A 177     -10.369 -13.999  18.940  1.00  0.95           H  
ATOM   2785 HD22 LEU A 177      -9.058 -13.712  20.091  1.00  0.95           H  
ATOM   2786 HD23 LEU A 177      -8.925 -15.038  18.914  1.00  0.95           H  
ATOM   2787  N   PHE A 178      -4.134 -12.073  19.647  1.00  0.96           N  
ATOM   2788  H   PHE A 178      -4.569 -11.198  19.901  1.00  0.96           H  
ATOM   2789  CA  PHE A 178      -2.677 -12.116  19.658  1.00  0.96           C  
ATOM   2790  HA  PHE A 178      -2.348 -13.036  19.175  1.00  0.96           H  
ATOM   2791  C   PHE A 178      -2.121 -12.099  21.091  1.00  0.96           C  
ATOM   2792  CB  PHE A 178      -2.140 -10.940  18.842  1.00  0.96           C  
ATOM   2793  HB2 PHE A 178      -1.075 -10.838  19.049  1.00  0.96           H  
ATOM   2794  HB3 PHE A 178      -2.623 -10.018  19.167  1.00  0.96           H  
ATOM   2795  O   PHE A 178      -2.719 -11.488  21.982  1.00  0.96           O  
ATOM   2796  CG  PHE A 178      -2.316 -11.103  17.349  1.00  0.96           C  
ATOM   2797  CD1 PHE A 178      -1.253 -11.593  16.574  1.00  0.96           C  
ATOM   2798  HD1 PHE A 178      -0.315 -11.866  17.037  1.00  0.96           H  
ATOM   2799  CD2 PHE A 178      -3.526 -10.748  16.726  1.00  0.96           C  
ATOM   2800  HD2 PHE A 178      -4.354 -10.387  17.318  1.00  0.96           H  
ATOM   2801  CE1 PHE A 178      -1.387 -11.689  15.183  1.00  0.96           C  
ATOM   2802  HE1 PHE A 178      -0.530 -11.991  14.599  1.00  0.96           H  
ATOM   2803  CE2 PHE A 178      -3.658 -10.853  15.331  1.00  0.96           C  
ATOM   2804  HE2 PHE A 178      -4.583 -10.573  14.848  1.00  0.96           H  
ATOM   2805  CZ  PHE A 178      -2.584 -11.313  14.553  1.00  0.96           C  
ATOM   2806  HZ  PHE A 178      -2.671 -11.355  13.478  1.00  0.96           H  
ATOM   2807  N   PRO A 179      -0.943 -12.701  21.338  1.00  0.94           N  
ATOM   2808  CA  PRO A 179      -0.318 -12.677  22.659  1.00  0.94           C  
ATOM   2809  HA  PRO A 179      -0.995 -13.125  23.386  1.00  0.94           H  
ATOM   2810  C   PRO A 179       0.008 -11.242  23.112  1.00  0.94           C  
ATOM   2811  CB  PRO A 179       0.929 -13.557  22.529  1.00  0.94           C  
ATOM   2812  HB2 PRO A 179       1.744 -13.222  23.170  1.00  0.94           H  
ATOM   2813  HB3 PRO A 179       0.669 -14.589  22.761  1.00  0.94           H  
ATOM   2814  O   PRO A 179       0.275 -10.358  22.293  1.00  0.94           O  
ATOM   2815  CG  PRO A 179       1.290 -13.448  21.047  1.00  0.94           C  
ATOM   2816  HG2 PRO A 179       1.842 -12.525  20.870  1.00  0.94           H  
ATOM   2817  HG3 PRO A 179       1.862 -14.310  20.702  1.00  0.94           H  
ATOM   2818  CD  PRO A 179      -0.077 -13.368  20.373  1.00  0.94           C  
ATOM   2819  HD2 PRO A 179      -0.455 -14.372  20.181  1.00  0.94           H  
ATOM   2820  HD3 PRO A 179       0.003 -12.811  19.439  1.00  0.94           H  
ATOM   2821  N   CYS A 180      -0.025 -10.999  24.428  1.00  0.93           N  
ATOM   2822  H   CYS A 180      -0.272 -11.765  25.038  1.00  0.93           H  
ATOM   2823  CA  CYS A 180       0.242  -9.698  25.069  1.00  0.93           C  
ATOM   2824  HA  CYS A 180      -0.060  -9.797  26.111  1.00  0.93           H  
ATOM   2825  C   CYS A 180      -0.563  -8.515  24.503  1.00  0.93           C  
ATOM   2826  CB  CYS A 180       1.741  -9.374  25.048  1.00  0.93           C  
ATOM   2827  HB2 CYS A 180       2.020  -9.156  24.017  1.00  0.93           H  
ATOM   2828  HB3 CYS A 180       1.903  -8.468  25.632  1.00  0.93           H  
ATOM   2829  O   CYS A 180      -0.087  -7.376  24.509  1.00  0.93           O  
ATOM   2830  SG  CYS A 180       2.861 -10.634  25.683  1.00  0.93           S  
ATOM   2831  N   SER A 181      -1.753  -8.769  23.958  1.00  0.92           N  
ATOM   2832  H   SER A 181      -2.082  -9.724  23.946  1.00  0.92           H  
ATOM   2833  CA  SER A 181      -2.497  -7.769  23.192  1.00  0.92           C  
ATOM   2834  HA  SER A 181      -1.934  -6.836  23.188  1.00  0.92           H  
ATOM   2835  C   SER A 181      -3.845  -7.395  23.804  1.00  0.92           C  
ATOM   2836  CB  SER A 181      -2.591  -8.187  21.726  1.00  0.92           C  
ATOM   2837  HB2 SER A 181      -3.098  -9.148  21.645  1.00  0.92           H  
ATOM   2838  HB3 SER A 181      -3.163  -7.439  21.177  1.00  0.92           H  
ATOM   2839  O   SER A 181      -4.574  -6.607  23.201  1.00  0.92           O  
ATOM   2840  OG  SER A 181      -1.281  -8.270  21.184  1.00  0.92           O  
ATOM   2841  HG  SER A 181      -0.867  -9.059  21.540  1.00  0.92           H  
ATOM   2842  N   GLU A 182      -4.163  -7.825  25.035  1.00  0.81           N  
ATOM   2843  H   GLU A 182      -3.546  -8.450  25.533  1.00  0.81           H  
ATOM   2844  CA  GLU A 182      -5.442  -7.466  25.668  1.00  0.81           C  
ATOM   2845  HA  GLU A 182      -6.250  -7.805  25.020  1.00  0.81           H  
ATOM   2846  C   GLU A 182      -5.585  -5.940  25.819  1.00  0.81           C  
ATOM   2847  CB  GLU A 182      -5.633  -8.136  27.042  1.00  0.81           C  
ATOM   2848  HB2 GLU A 182      -4.960  -7.692  27.776  1.00  0.81           H  
ATOM   2849  HB3 GLU A 182      -6.643  -7.889  27.368  1.00  0.81           H  
ATOM   2850  O   GLU A 182      -6.615  -5.362  25.470  1.00  0.81           O  
ATOM   2851  CG  GLU A 182      -5.517  -9.673  27.056  1.00  0.81           C  
ATOM   2852  HG2 GLU A 182      -6.174 -10.044  27.843  1.00  0.81           H  
ATOM   2853  HG3 GLU A 182      -5.885 -10.066  26.108  1.00  0.81           H  
ATOM   2854  CD  GLU A 182      -4.098 -10.195  27.333  1.00  0.81           C  
ATOM   2855  OE1 GLU A 182      -3.947 -11.426  27.455  1.00  0.81           O  
ATOM   2856  OE2 GLU A 182      -3.167  -9.354  27.393  1.00  0.81           O  
ATOM   2857  N   LYS A 183      -4.507  -5.254  26.232  1.00  0.86           N  
ATOM   2858  H   LYS A 183      -3.695  -5.804  26.472  1.00  0.86           H  
ATOM   2859  CA  LYS A 183      -4.439  -3.777  26.316  1.00  0.86           C  
ATOM   2860  HA  LYS A 183      -5.380  -3.413  26.730  1.00  0.86           H  
ATOM   2861  C   LYS A 183      -4.292  -3.093  24.948  1.00  0.86           C  
ATOM   2862  CB  LYS A 183      -3.292  -3.354  27.249  1.00  0.86           C  
ATOM   2863  HB2 LYS A 183      -3.223  -2.266  27.249  1.00  0.86           H  
ATOM   2864  HB3 LYS A 183      -2.353  -3.754  26.864  1.00  0.86           H  
ATOM   2865  O   LYS A 183      -4.365  -1.866  24.841  1.00  0.86           O  
ATOM   2866  CG  LYS A 183      -3.493  -3.825  28.697  1.00  0.86           C  
ATOM   2867  HG2 LYS A 183      -4.443  -3.443  29.071  1.00  0.86           H  
ATOM   2868  HG3 LYS A 183      -3.516  -4.914  28.728  1.00  0.86           H  
ATOM   2869  CD  LYS A 183      -2.355  -3.324  29.598  1.00  0.86           C  
ATOM   2870  HD2 LYS A 183      -2.349  -2.234  29.600  1.00  0.86           H  
ATOM   2871  HD3 LYS A 183      -1.407  -3.689  29.203  1.00  0.86           H  
ATOM   2872  CE  LYS A 183      -2.551  -3.848  31.025  1.00  0.86           C  
ATOM   2873  HE2 LYS A 183      -2.624  -4.935  30.983  1.00  0.86           H  
ATOM   2874  HE3 LYS A 183      -3.498  -3.471  31.412  1.00  0.86           H  
ATOM   2875  NZ  LYS A 183      -1.434  -3.455  31.922  1.00  0.86           N  
ATOM   2876  HZ1 LYS A 183      -1.359  -2.450  31.992  1.00  0.86           H  
ATOM   2877  HZ2 LYS A 183      -0.560  -3.827  31.579  1.00  0.86           H  
ATOM   2878  HZ3 LYS A 183      -1.581  -3.830  32.848  1.00  0.86           H  
ATOM   2879  N   HIS A 184      -4.067  -3.863  23.889  1.00  0.88           N  
ATOM   2880  H   HIS A 184      -4.106  -4.864  24.020  1.00  0.88           H  
ATOM   2881  CA  HIS A 184      -3.856  -3.392  22.524  1.00  0.88           C  
ATOM   2882  HA  HIS A 184      -3.852  -2.302  22.520  1.00  0.88           H  
ATOM   2883  C   HIS A 184      -5.023  -3.806  21.630  1.00  0.88           C  
ATOM   2884  CB  HIS A 184      -2.486  -3.850  22.006  1.00  0.88           C  
ATOM   2885  HB2 HIS A 184      -2.327  -3.432  21.012  1.00  0.88           H  
ATOM   2886  HB3 HIS A 184      -2.481  -4.936  21.919  1.00  0.88           H  
ATOM   2887  O   HIS A 184      -4.823  -4.335  20.541  1.00  0.88           O  
ATOM   2888  CG  HIS A 184      -1.338  -3.418  22.880  1.00  0.88           C  
ATOM   2889  CD2 HIS A 184      -0.307  -4.206  23.318  1.00  0.88           C  
ATOM   2890  HD2 HIS A 184      -0.161  -5.252  23.095  1.00  0.88           H  
ATOM   2891  ND1 HIS A 184      -1.145  -2.161  23.414  1.00  0.88           N  
ATOM   2892  HD1 HIS A 184      -1.817  -1.407  23.417  1.00  0.88           H  
ATOM   2893  CE1 HIS A 184      -0.017  -2.189  24.140  1.00  0.88           C  
ATOM   2894  HE1 HIS A 184       0.379  -1.366  24.718  1.00  0.88           H  
ATOM   2895  NE2 HIS A 184       0.523  -3.410  24.113  1.00  0.88           N  
ATOM   2896  N   THR A 185      -6.240  -3.507  22.090  1.00  0.95           N  
ATOM   2897  H   THR A 185      -6.320  -3.132  23.024  1.00  0.95           H  
ATOM   2898  CA  THR A 185      -7.485  -3.711  21.342  1.00  0.95           C  
ATOM   2899  HA  THR A 185      -7.270  -4.235  20.411  1.00  0.95           H  
ATOM   2900  C   THR A 185      -8.112  -2.363  21.009  1.00  0.95           C  
ATOM   2901  CB  THR A 185      -8.463  -4.580  22.141  1.00  0.95           C  
ATOM   2902  HB  THR A 185      -8.791  -4.047  23.034  1.00  0.95           H  
ATOM   2903  O   THR A 185      -8.233  -1.499  21.878  1.00  0.95           O  
ATOM   2904  CG2 THR A 185      -9.684  -4.962  21.304  1.00  0.95           C  
ATOM   2905 HG21 THR A 185     -10.258  -5.719  21.838  1.00  0.95           H  
ATOM   2906 HG22 THR A 185      -9.373  -5.367  20.342  1.00  0.95           H  
ATOM   2907 HG23 THR A 185     -10.321  -4.091  21.146  1.00  0.95           H  
ATOM   2908  OG1 THR A 185      -7.830  -5.773  22.533  1.00  0.95           O  
ATOM   2909  HG1 THR A 185      -7.298  -5.618  23.316  1.00  0.95           H  
ATOM   2910  N   PHE A 186      -8.479  -2.149  19.746  1.00  0.97           N  
ATOM   2911  H   PHE A 186      -8.377  -2.895  19.072  1.00  0.97           H  
ATOM   2912  CA  PHE A 186      -9.263  -0.979  19.352  1.00  0.97           C  
ATOM   2913  HA  PHE A 186      -8.943  -0.120  19.941  1.00  0.97           H  
ATOM   2914  C   PHE A 186     -10.746  -1.230  19.657  1.00  0.97           C  
ATOM   2915  CB  PHE A 186      -9.010  -0.658  17.873  1.00  0.97           C  
ATOM   2916  HB2 PHE A 186      -7.942  -0.536  17.696  1.00  0.97           H  
ATOM   2917  HB3 PHE A 186      -9.338  -1.501  17.264  1.00  0.97           H  
ATOM   2918  O   PHE A 186     -11.254  -2.310  19.357  1.00  0.97           O  
ATOM   2919  CG  PHE A 186      -9.714   0.601  17.415  1.00  0.97           C  
ATOM   2920  CD1 PHE A 186     -10.827   0.513  16.562  1.00  0.97           C  
ATOM   2921  HD1 PHE A 186     -11.163  -0.446  16.194  1.00  0.97           H  
ATOM   2922  CD2 PHE A 186      -9.284   1.861  17.875  1.00  0.97           C  
ATOM   2923  HD2 PHE A 186      -8.425   1.937  18.526  1.00  0.97           H  
ATOM   2924  CE1 PHE A 186     -11.517   1.677  16.190  1.00  0.97           C  
ATOM   2925  HE1 PHE A 186     -12.373   1.607  15.536  1.00  0.97           H  
ATOM   2926  CE2 PHE A 186      -9.984   3.025  17.508  1.00  0.97           C  
ATOM   2927  HE2 PHE A 186      -9.672   3.990  17.877  1.00  0.97           H  
ATOM   2928  CZ  PHE A 186     -11.111   2.930  16.674  1.00  0.97           C  
ATOM   2929  HZ  PHE A 186     -11.660   3.818  16.397  1.00  0.97           H  
ATOM   2930  N   VAL A 187     -11.434  -0.257  20.261  1.00  0.97           N  
ATOM   2931  H   VAL A 187     -10.994   0.637  20.426  1.00  0.97           H  
ATOM   2932  CA  VAL A 187     -12.846  -0.378  20.656  1.00  0.97           C  
ATOM   2933  HA  VAL A 187     -13.261  -1.270  20.186  1.00  0.97           H  
ATOM   2934  C   VAL A 187     -13.625   0.833  20.149  1.00  0.97           C  
ATOM   2935  CB  VAL A 187     -13.023  -0.546  22.182  1.00  0.97           C  
ATOM   2936  HB  VAL A 187     -12.719   0.374  22.681  1.00  0.97           H  
ATOM   2937  O   VAL A 187     -13.213   1.966  20.384  1.00  0.97           O  
ATOM   2938  CG1 VAL A 187     -14.488  -0.836  22.545  1.00  0.97           C  
ATOM   2939 HG11 VAL A 187     -15.118   0.012  22.278  1.00  0.97           H  
ATOM   2940 HG12 VAL A 187     -14.585  -0.995  23.619  1.00  0.97           H  
ATOM   2941 HG13 VAL A 187     -14.842  -1.722  22.018  1.00  0.97           H  
ATOM   2942  CG2 VAL A 187     -12.162  -1.691  22.742  1.00  0.97           C  
ATOM   2943 HG21 VAL A 187     -12.384  -1.839  23.799  1.00  0.97           H  
ATOM   2944 HG22 VAL A 187     -11.105  -1.440  22.650  1.00  0.97           H  
ATOM   2945 HG23 VAL A 187     -12.356  -2.614  22.196  1.00  0.97           H  
ATOM   2946  N   ILE A 188     -14.751   0.587  19.481  1.00  0.98           N  
ATOM   2947  H   ILE A 188     -15.008  -0.380  19.342  1.00  0.98           H  
ATOM   2948  CA  ILE A 188     -15.771   1.588  19.157  1.00  0.98           C  
ATOM   2949  HA  ILE A 188     -15.377   2.589  19.335  1.00  0.98           H  
ATOM   2950  C   ILE A 188     -16.947   1.362  20.098  1.00  0.98           C  
ATOM   2951  CB  ILE A 188     -16.208   1.501  17.676  1.00  0.98           C  
ATOM   2952  HB  ILE A 188     -16.535   0.483  17.465  1.00  0.98           H  
ATOM   2953  O   ILE A 188     -17.515   0.271  20.118  1.00  0.98           O  
ATOM   2954  CG1 ILE A 188     -15.005   1.833  16.769  1.00  0.98           C  
ATOM   2955 HG12 ILE A 188     -14.207   1.116  16.962  1.00  0.98           H  
ATOM   2956 HG13 ILE A 188     -14.636   2.828  17.017  1.00  0.98           H  
ATOM   2957  CG2 ILE A 188     -17.388   2.457  17.396  1.00  0.98           C  
ATOM   2958 HG21 ILE A 188     -17.077   3.493  17.525  1.00  0.98           H  
ATOM   2959 HG22 ILE A 188     -18.228   2.254  18.060  1.00  0.98           H  
ATOM   2960 HG23 ILE A 188     -17.764   2.318  16.382  1.00  0.98           H  
ATOM   2961  CD1 ILE A 188     -15.310   1.794  15.268  1.00  0.98           C  
ATOM   2962 HD11 ILE A 188     -14.421   2.110  14.722  1.00  0.98           H  
ATOM   2963 HD12 ILE A 188     -16.099   2.500  15.010  1.00  0.98           H  
ATOM   2964 HD13 ILE A 188     -15.605   0.788  14.967  1.00  0.98           H  
ATOM   2965  N   GLU A 189     -17.326   2.386  20.856  1.00  0.98           N  
ATOM   2966  H   GLU A 189     -16.847   3.271  20.765  1.00  0.98           H  
ATOM   2967  CA  GLU A 189     -18.548   2.364  21.656  1.00  0.98           C  
ATOM   2968  HA  GLU A 189     -18.746   1.333  21.952  1.00  0.98           H  
ATOM   2969  C   GLU A 189     -19.736   2.866  20.824  1.00  0.98           C  
ATOM   2970  CB  GLU A 189     -18.353   3.166  22.947  1.00  0.98           C  
ATOM   2971  HB2 GLU A 189     -17.447   2.827  23.449  1.00  0.98           H  
ATOM   2972  HB3 GLU A 189     -18.254   4.226  22.711  1.00  0.98           H  
ATOM   2973  O   GLU A 189     -19.659   3.919  20.190  1.00  0.98           O  
ATOM   2974  CG  GLU A 189     -19.547   2.943  23.874  1.00  0.98           C  
ATOM   2975  HG2 GLU A 189     -19.647   1.878  24.081  1.00  0.98           H  
ATOM   2976  HG3 GLU A 189     -20.450   3.266  23.356  1.00  0.98           H  
ATOM   2977  CD  GLU A 189     -19.417   3.722  25.185  1.00  0.98           C  
ATOM   2978  OE1 GLU A 189     -19.707   4.942  25.155  1.00  0.98           O  
ATOM   2979  OE2 GLU A 189     -19.136   3.070  26.214  1.00  0.98           O  
ATOM   2980  N   ALA A 190     -20.838   2.116  20.822  1.00  0.98           N  
ATOM   2981  H   ALA A 190     -20.835   1.261  21.360  1.00  0.98           H  
ATOM   2982  CA  ALA A 190     -21.981   2.366  19.961  1.00  0.98           C  
ATOM   2983  HA  ALA A 190     -21.861   3.365  19.542  1.00  0.98           H  
ATOM   2984  C   ALA A 190     -23.321   2.345  20.722  1.00  0.98           C  
ATOM   2985  CB  ALA A 190     -21.919   1.380  18.791  1.00  0.98           C  
ATOM   2986  HB1 ALA A 190     -20.896   1.298  18.425  1.00  0.98           H  
ATOM   2987  HB2 ALA A 190     -22.529   1.771  17.977  1.00  0.98           H  
ATOM   2988  HB3 ALA A 190     -22.270   0.397  19.104  1.00  0.98           H  
ATOM   2989  O   ALA A 190     -23.560   1.512  21.593  1.00  0.98           O  
ATOM   2990  N   GLU A 191     -24.225   3.263  20.396  1.00  0.98           N  
ATOM   2991  H   GLU A 191     -23.994   3.909  19.655  1.00  0.98           H  
ATOM   2992  CA  GLU A 191     -25.591   3.311  20.925  1.00  0.98           C  
ATOM   2993  HA  GLU A 191     -25.597   2.973  21.961  1.00  0.98           H  
ATOM   2994  C   GLU A 191     -26.507   2.394  20.123  1.00  0.98           C  
ATOM   2995  CB  GLU A 191     -26.132   4.744  20.864  1.00  0.98           C  
ATOM   2996  HB2 GLU A 191     -25.834   5.201  19.921  1.00  0.98           H  
ATOM   2997  HB3 GLU A 191     -27.220   4.722  20.927  1.00  0.98           H  
ATOM   2998  O   GLU A 191     -26.458   2.405  18.894  1.00  0.98           O  
ATOM   2999  CG  GLU A 191     -25.596   5.577  22.022  1.00  0.98           C  
ATOM   3000  HG2 GLU A 191     -24.507   5.535  22.003  1.00  0.98           H  
ATOM   3001  HG3 GLU A 191     -25.952   5.122  22.946  1.00  0.98           H  
ATOM   3002  CD  GLU A 191     -26.042   7.043  21.998  1.00  0.98           C  
ATOM   3003  OE1 GLU A 191     -25.314   7.841  22.633  1.00  0.98           O  
ATOM   3004  OE2 GLU A 191     -27.077   7.377  21.373  1.00  0.98           O  
ATOM   3005  N   ALA A 192     -27.373   1.638  20.799  1.00  0.98           N  
ATOM   3006  H   ALA A 192     -27.397   1.694  21.807  1.00  0.98           H  
ATOM   3007  CA  ALA A 192     -28.361   0.790  20.137  1.00  0.98           C  
ATOM   3008  HA  ALA A 192     -27.830   0.082  19.500  1.00  0.98           H  
ATOM   3009  C   ALA A 192     -29.310   1.617  19.244  1.00  0.98           C  
ATOM   3010  CB  ALA A 192     -29.128  -0.005  21.199  1.00  0.98           C  
ATOM   3011  HB1 ALA A 192     -29.810  -0.702  20.712  1.00  0.98           H  
ATOM   3012  HB2 ALA A 192     -29.703   0.673  21.829  1.00  0.98           H  
ATOM   3013  HB3 ALA A 192     -28.433  -0.571  21.821  1.00  0.98           H  
ATOM   3014  O   ALA A 192     -29.745   2.711  19.605  1.00  0.98           O  
ATOM   3015  N   GLY A 193     -29.636   1.087  18.066  1.00  0.98           N  
ATOM   3016  H   GLY A 193     -29.214   0.203  17.820  1.00  0.98           H  
ATOM   3017  CA  GLY A 193     -30.557   1.685  17.097  1.00  0.98           C  
ATOM   3018  HA2 GLY A 193     -31.431   2.061  17.629  1.00  0.98           H  
ATOM   3019  HA3 GLY A 193     -30.883   0.905  16.410  1.00  0.98           H  
ATOM   3020  C   GLY A 193     -29.988   2.838  16.259  1.00  0.98           C  
ATOM   3021  O   GLY A 193     -30.699   3.357  15.396  1.00  0.98           O  
ATOM   3022  N   LYS A 194     -28.731   3.249  16.468  1.00  0.98           N  
ATOM   3023  H   LYS A 194     -28.175   2.730  17.132  1.00  0.98           H  
ATOM   3024  CA  LYS A 194     -28.066   4.299  15.677  1.00  0.98           C  
ATOM   3025  HA  LYS A 194     -28.825   4.997  15.325  1.00  0.98           H  
ATOM   3026  C   LYS A 194     -27.400   3.726  14.420  1.00  0.98           C  
ATOM   3027  CB  LYS A 194     -27.068   5.073  16.555  1.00  0.98           C  
ATOM   3028  HB2 LYS A 194     -26.576   5.837  15.953  1.00  0.98           H  
ATOM   3029  HB3 LYS A 194     -26.303   4.379  16.900  1.00  0.98           H  
ATOM   3030  O   LYS A 194     -27.237   2.520  14.264  1.00  0.98           O  
ATOM   3031  CG  LYS A 194     -27.664   5.752  17.796  1.00  0.98           C  
ATOM   3032  HG2 LYS A 194     -28.029   4.988  18.482  1.00  0.98           H  
ATOM   3033  HG3 LYS A 194     -26.856   6.295  18.286  1.00  0.98           H  
ATOM   3034  CD  LYS A 194     -28.792   6.749  17.510  1.00  0.98           C  
ATOM   3035  HD2 LYS A 194     -29.653   6.224  17.096  1.00  0.98           H  
ATOM   3036  HD3 LYS A 194     -28.439   7.505  16.809  1.00  0.98           H  
ATOM   3037  CE  LYS A 194     -29.170   7.398  18.845  1.00  0.98           C  
ATOM   3038  HE2 LYS A 194     -28.280   7.857  19.276  1.00  0.98           H  
ATOM   3039  HE3 LYS A 194     -29.474   6.615  19.539  1.00  0.98           H  
ATOM   3040  NZ  LYS A 194     -30.249   8.402  18.695  1.00  0.98           N  
ATOM   3041  HZ1 LYS A 194     -31.090   7.967  18.345  1.00  0.98           H  
ATOM   3042  HZ2 LYS A 194     -30.445   8.801  19.602  1.00  0.98           H  
ATOM   3043  HZ3 LYS A 194     -29.954   9.144  18.076  1.00  0.98           H  
ATOM   3044  N   THR A 195     -27.034   4.611  13.493  1.00  0.99           N  
ATOM   3045  H   THR A 195     -27.141   5.593  13.703  1.00  0.99           H  
ATOM   3046  CA  THR A 195     -26.288   4.256  12.274  1.00  0.99           C  
ATOM   3047  HA  THR A 195     -26.113   3.180  12.246  1.00  0.99           H  
ATOM   3048  C   THR A 195     -24.934   4.948  12.288  1.00  0.99           C  
ATOM   3049  CB  THR A 195     -27.071   4.618  11.006  1.00  0.99           C  
ATOM   3050  HB  THR A 195     -27.261   5.691  10.986  1.00  0.99           H  
ATOM   3051  O   THR A 195     -24.877   6.167  12.420  1.00  0.99           O  
ATOM   3052  CG2 THR A 195     -26.339   4.210   9.728  1.00  0.99           C  
ATOM   3053 HG21 THR A 195     -26.970   4.424   8.866  1.00  0.99           H  
ATOM   3054 HG22 THR A 195     -25.412   4.774   9.626  1.00  0.99           H  
ATOM   3055 HG23 THR A 195     -26.114   3.143   9.753  1.00  0.99           H  
ATOM   3056  OG1 THR A 195     -28.302   3.929  11.016  1.00  0.99           O  
ATOM   3057  HG1 THR A 195     -28.750   4.153  11.835  1.00  0.99           H  
ATOM   3058  N   TYR A 196     -23.859   4.185  12.146  1.00  0.99           N  
ATOM   3059  H   TYR A 196     -23.992   3.191  12.020  1.00  0.99           H  
ATOM   3060  CA  TYR A 196     -22.478   4.659  12.168  1.00  0.99           C  
ATOM   3061  HA  TYR A 196     -22.446   5.694  12.507  1.00  0.99           H  
ATOM   3062  C   TYR A 196     -21.869   4.593  10.771  1.00  0.99           C  
ATOM   3063  CB  TYR A 196     -21.669   3.808  13.155  1.00  0.99           C  
ATOM   3064  HB2 TYR A 196     -21.811   2.752  12.927  1.00  0.99           H  
ATOM   3065  HB3 TYR A 196     -20.611   4.030  13.021  1.00  0.99           H  
ATOM   3066  O   TYR A 196     -22.130   3.641  10.039  1.00  0.99           O  
ATOM   3067  CG  TYR A 196     -22.039   4.064  14.601  1.00  0.99           C  
ATOM   3068  CD1 TYR A 196     -21.234   4.920  15.373  1.00  0.99           C  
ATOM   3069  HD1 TYR A 196     -20.339   5.354  14.951  1.00  0.99           H  
ATOM   3070  CD2 TYR A 196     -23.187   3.471  15.167  1.00  0.99           C  
ATOM   3071  HD2 TYR A 196     -23.786   2.785  14.586  1.00  0.99           H  
ATOM   3072  CE1 TYR A 196     -21.592   5.218  16.697  1.00  0.99           C  
ATOM   3073  HE1 TYR A 196     -20.966   5.865  17.293  1.00  0.99           H  
ATOM   3074  CE2 TYR A 196     -23.557   3.781  16.489  1.00  0.99           C  
ATOM   3075  HE2 TYR A 196     -24.426   3.325  16.939  1.00  0.99           H  
ATOM   3076  OH  TYR A 196     -23.148   5.074  18.481  1.00  0.99           O  
ATOM   3077  HH  TYR A 196     -22.494   5.679  18.838  1.00  0.99           H  
ATOM   3078  CZ  TYR A 196     -22.773   4.682  17.241  1.00  0.99           C  
ATOM   3079  N   LEU A 197     -21.038   5.573  10.416  1.00  0.99           N  
ATOM   3080  H   LEU A 197     -20.868   6.315  11.080  1.00  0.99           H  
ATOM   3081  CA  LEU A 197     -20.208   5.535   9.213  1.00  0.99           C  
ATOM   3082  HA  LEU A 197     -20.635   4.830   8.499  1.00  0.99           H  
ATOM   3083  C   LEU A 197     -18.805   5.051   9.582  1.00  0.99           C  
ATOM   3084  CB  LEU A 197     -20.199   6.924   8.559  1.00  0.99           C  
ATOM   3085  HB2 LEU A 197     -21.228   7.181   8.306  1.00  0.99           H  
ATOM   3086  HB3 LEU A 197     -19.832   7.648   9.285  1.00  0.99           H  
ATOM   3087  O   LEU A 197     -18.043   5.765  10.231  1.00  0.99           O  
ATOM   3088  CG  LEU A 197     -19.351   7.028   7.277  1.00  0.99           C  
ATOM   3089  HG  LEU A 197     -18.335   6.681   7.465  1.00  0.99           H  
ATOM   3090  CD1 LEU A 197     -19.962   6.218   6.133  1.00  0.99           C  
ATOM   3091 HD11 LEU A 197     -19.457   6.457   5.197  1.00  0.99           H  
ATOM   3092 HD12 LEU A 197     -21.016   6.468   6.013  1.00  0.99           H  
ATOM   3093 HD13 LEU A 197     -19.854   5.151   6.328  1.00  0.99           H  
ATOM   3094  CD2 LEU A 197     -19.283   8.487   6.832  1.00  0.99           C  
ATOM   3095 HD21 LEU A 197     -18.663   8.564   5.939  1.00  0.99           H  
ATOM   3096 HD22 LEU A 197     -18.845   9.093   7.624  1.00  0.99           H  
ATOM   3097 HD23 LEU A 197     -20.281   8.858   6.598  1.00  0.99           H  
ATOM   3098  N   LEU A 198     -18.450   3.841   9.168  1.00  0.99           N  
ATOM   3099  H   LEU A 198     -19.088   3.322   8.582  1.00  0.99           H  
ATOM   3100  CA  LEU A 198     -17.095   3.327   9.339  1.00  0.99           C  
ATOM   3101  HA  LEU A 198     -16.593   3.876  10.135  1.00  0.99           H  
ATOM   3102  C   LEU A 198     -16.310   3.566   8.055  1.00  0.99           C  
ATOM   3103  CB  LEU A 198     -17.120   1.853   9.757  1.00  0.99           C  
ATOM   3104  HB2 LEU A 198     -16.095   1.536   9.946  1.00  0.99           H  
ATOM   3105  HB3 LEU A 198     -17.507   1.262   8.927  1.00  0.99           H  
ATOM   3106  O   LEU A 198     -16.798   3.263   6.969  1.00  0.99           O  
ATOM   3107  CG  LEU A 198     -17.978   1.560  11.001  1.00  0.99           C  
ATOM   3108  HG  LEU A 198     -19.029   1.732  10.769  1.00  0.99           H  
ATOM   3109  CD1 LEU A 198     -17.801   0.091  11.359  1.00  0.99           C  
ATOM   3110 HD11 LEU A 198     -16.777  -0.102  11.680  1.00  0.99           H  
ATOM   3111 HD12 LEU A 198     -18.489  -0.181  12.160  1.00  0.99           H  
ATOM   3112 HD13 LEU A 198     -18.016  -0.505  10.473  1.00  0.99           H  
ATOM   3113  CD2 LEU A 198     -17.597   2.397  12.222  1.00  0.99           C  
ATOM   3114 HD21 LEU A 198     -17.817   3.449  12.040  1.00  0.99           H  
ATOM   3115 HD22 LEU A 198     -16.534   2.279  12.434  1.00  0.99           H  
ATOM   3116 HD23 LEU A 198     -18.175   2.072  13.087  1.00  0.99           H  
ATOM   3117  N   ARG A 199     -15.110   4.126   8.189  1.00  0.99           N  
ATOM   3118  H   ARG A 199     -14.807   4.354   9.125  1.00  0.99           H  
ATOM   3119  CA  ARG A 199     -14.222   4.498   7.085  1.00  0.99           C  
ATOM   3120  HA  ARG A 199     -14.743   4.389   6.134  1.00  0.99           H  
ATOM   3121  C   ARG A 199     -13.039   3.536   7.061  1.00  0.99           C  
ATOM   3122  CB  ARG A 199     -13.795   5.967   7.257  1.00  0.99           C  
ATOM   3123  HB2 ARG A 199     -13.286   6.073   8.216  1.00  0.99           H  
ATOM   3124  HB3 ARG A 199     -13.083   6.215   6.470  1.00  0.99           H  
ATOM   3125  O   ARG A 199     -12.098   3.717   7.835  1.00  0.99           O  
ATOM   3126  CG  ARG A 199     -14.958   6.976   7.215  1.00  0.99           C  
ATOM   3127  HG2 ARG A 199     -15.722   6.696   7.939  1.00  0.99           H  
ATOM   3128  HG3 ARG A 199     -15.403   6.966   6.220  1.00  0.99           H  
ATOM   3129  CD  ARG A 199     -14.465   8.392   7.559  1.00  0.99           C  
ATOM   3130  HD2 ARG A 199     -14.125   8.389   8.595  1.00  0.99           H  
ATOM   3131  HD3 ARG A 199     -13.610   8.653   6.935  1.00  0.99           H  
ATOM   3132  NE  ARG A 199     -15.513   9.424   7.424  1.00  0.99           N  
ATOM   3133  HE  ARG A 199     -15.882   9.837   8.269  1.00  0.99           H  
ATOM   3134  NH1 ARG A 199     -15.683   9.535   5.127  1.00  0.99           N  
ATOM   3135 HH11 ARG A 199     -16.237   9.807   4.329  1.00  0.99           H  
ATOM   3136 HH12 ARG A 199     -14.975   8.821   5.029  1.00  0.99           H  
ATOM   3137  NH2 ARG A 199     -16.937  10.843   6.408  1.00  0.99           N  
ATOM   3138 HH21 ARG A 199     -17.389  11.236   5.595  1.00  0.99           H  
ATOM   3139 HH22 ARG A 199     -17.222  11.120   7.337  1.00  0.99           H  
ATOM   3140  CZ  ARG A 199     -16.029   9.923   6.318  1.00  0.99           C  
ATOM   3141  N   ILE A 200     -13.132   2.478   6.258  1.00  0.99           N  
ATOM   3142  H   ILE A 200     -13.893   2.435   5.594  1.00  0.99           H  
ATOM   3143  CA  ILE A 200     -12.157   1.385   6.217  1.00  0.99           C  
ATOM   3144  HA  ILE A 200     -11.687   1.328   7.199  1.00  0.99           H  
ATOM   3145  C   ILE A 200     -11.071   1.716   5.195  1.00  0.99           C  
ATOM   3146  CB  ILE A 200     -12.801  -0.003   5.968  1.00  0.99           C  
ATOM   3147  HB  ILE A 200     -13.236  -0.033   4.969  1.00  0.99           H  
ATOM   3148  O   ILE A 200     -11.367   2.045   4.049  1.00  0.99           O  
ATOM   3149  CG1 ILE A 200     -13.882  -0.372   7.011  1.00  0.99           C  
ATOM   3150 HG12 ILE A 200     -13.589  -0.011   7.996  1.00  0.99           H  
ATOM   3151 HG13 ILE A 200     -13.964  -1.457   7.076  1.00  0.99           H  
ATOM   3152  CG2 ILE A 200     -11.715  -1.093   6.047  1.00  0.99           C  
ATOM   3153 HG21 ILE A 200     -10.961  -0.946   5.274  1.00  0.99           H  
ATOM   3154 HG22 ILE A 200     -11.229  -1.077   7.023  1.00  0.99           H  
ATOM   3155 HG23 ILE A 200     -12.154  -2.078   5.885  1.00  0.99           H  
ATOM   3156  CD1 ILE A 200     -15.284   0.140   6.687  1.00  0.99           C  
ATOM   3157 HD11 ILE A 200     -15.964  -0.218   7.460  1.00  0.99           H  
ATOM   3158 HD12 ILE A 200     -15.603  -0.246   5.720  1.00  0.99           H  
ATOM   3159 HD13 ILE A 200     -15.309   1.230   6.669  1.00  0.99           H  
ATOM   3160  N   ILE A 201      -9.813   1.627   5.613  1.00  0.99           N  
ATOM   3161  H   ILE A 201      -9.659   1.365   6.575  1.00  0.99           H  
ATOM   3162  CA  ILE A 201      -8.623   1.853   4.788  1.00  0.99           C  
ATOM   3163  HA  ILE A 201      -8.897   1.997   3.743  1.00  0.99           H  
ATOM   3164  C   ILE A 201      -7.758   0.602   4.899  1.00  0.99           C  
ATOM   3165  CB  ILE A 201      -7.860   3.101   5.293  1.00  0.99           C  
ATOM   3166  HB  ILE A 201      -7.639   2.950   6.350  1.00  0.99           H  
ATOM   3167  O   ILE A 201      -7.452   0.197   6.021  1.00  0.99           O  
ATOM   3168  CG1 ILE A 201      -8.714   4.386   5.164  1.00  0.99           C  
ATOM   3169 HG12 ILE A 201      -8.747   4.692   4.118  1.00  0.99           H  
ATOM   3170 HG13 ILE A 201      -9.737   4.198   5.487  1.00  0.99           H  
ATOM   3171  CG2 ILE A 201      -6.522   3.269   4.544  1.00  0.99           C  
ATOM   3172 HG21 ILE A 201      -5.955   4.107   4.950  1.00  0.99           H  
ATOM   3173 HG22 ILE A 201      -6.694   3.432   3.480  1.00  0.99           H  
ATOM   3174 HG23 ILE A 201      -5.892   2.387   4.663  1.00  0.99           H  
ATOM   3175  CD1 ILE A 201      -8.196   5.560   6.002  1.00  0.99           C  
ATOM   3176 HD11 ILE A 201      -8.770   6.456   5.767  1.00  0.99           H  
ATOM   3177 HD12 ILE A 201      -8.330   5.336   7.060  1.00  0.99           H  
ATOM   3178 HD13 ILE A 201      -7.145   5.761   5.795  1.00  0.99           H  
ATOM   3179  N   ASN A 202      -7.332   0.017   3.778  1.00  0.99           N  
ATOM   3180  H   ASN A 202      -7.612   0.383   2.879  1.00  0.99           H  
ATOM   3181  CA  ASN A 202      -6.306  -1.022   3.809  1.00  0.99           C  
ATOM   3182  HA  ASN A 202      -6.275  -1.449   4.811  1.00  0.99           H  
ATOM   3183  C   ASN A 202      -4.912  -0.420   3.562  1.00  0.99           C  
ATOM   3184  CB  ASN A 202      -6.661  -2.190   2.871  1.00  0.99           C  
ATOM   3185  HB2 ASN A 202      -7.670  -2.538   3.091  1.00  0.99           H  
ATOM   3186  HB3 ASN A 202      -6.611  -1.861   1.833  1.00  0.99           H  
ATOM   3187  O   ASN A 202      -4.542  -0.130   2.425  1.00  0.99           O  
ATOM   3188  CG  ASN A 202      -5.702  -3.356   3.078  1.00  0.99           C  
ATOM   3189  ND2 ASN A 202      -5.823  -4.439   2.352  1.00  0.99           N  
ATOM   3190 HD21 ASN A 202      -5.121  -5.156   2.467  1.00  0.99           H  
ATOM   3191 HD22 ASN A 202      -6.577  -4.572   1.693  1.00  0.99           H  
ATOM   3192  OD1 ASN A 202      -4.845  -3.301   3.943  1.00  0.99           O  
ATOM   3193  N   ALA A 203      -4.155  -0.234   4.644  1.00  0.98           N  
ATOM   3194  H   ALA A 203      -4.517  -0.531   5.538  1.00  0.98           H  
ATOM   3195  CA  ALA A 203      -2.758   0.196   4.643  1.00  0.98           C  
ATOM   3196  HA  ALA A 203      -2.525   0.624   3.668  1.00  0.98           H  
ATOM   3197  C   ALA A 203      -1.774  -0.976   4.845  1.00  0.98           C  
ATOM   3198  CB  ALA A 203      -2.580   1.305   5.693  1.00  0.98           C  
ATOM   3199  HB1 ALA A 203      -1.558   1.682   5.655  1.00  0.98           H  
ATOM   3200  HB2 ALA A 203      -3.269   2.124   5.486  1.00  0.98           H  
ATOM   3201  HB3 ALA A 203      -2.763   0.912   6.693  1.00  0.98           H  
ATOM   3202  O   ALA A 203      -0.592  -0.734   5.090  1.00  0.98           O  
ATOM   3203  N   ALA A 204      -2.236  -2.233   4.764  1.00  0.98           N  
ATOM   3204  H   ALA A 204      -3.203  -2.397   4.527  1.00  0.98           H  
ATOM   3205  CA  ALA A 204      -1.338  -3.381   4.675  1.00  0.98           C  
ATOM   3206  HA  ALA A 204      -0.682  -3.382   5.546  1.00  0.98           H  
ATOM   3207  C   ALA A 204      -0.457  -3.253   3.423  1.00  0.98           C  
ATOM   3208  CB  ALA A 204      -2.144  -4.686   4.684  1.00  0.98           C  
ATOM   3209  HB1 ALA A 204      -2.796  -4.722   5.557  1.00  0.98           H  
ATOM   3210  HB2 ALA A 204      -1.466  -5.539   4.712  1.00  0.98           H  
ATOM   3211  HB3 ALA A 204      -2.743  -4.761   3.776  1.00  0.98           H  
ATOM   3212  O   ALA A 204      -0.870  -2.686   2.408  1.00  0.98           O  
ATOM   3213  N   LEU A 205       0.773  -3.745   3.507  1.00  0.96           N  
ATOM   3214  H   LEU A 205       1.008  -4.311   4.310  1.00  0.96           H  
ATOM   3215  CA  LEU A 205       1.757  -3.663   2.440  1.00  0.96           C  
ATOM   3216  HA  LEU A 205       1.672  -2.693   1.949  1.00  0.96           H  
ATOM   3217  C   LEU A 205       1.524  -4.704   1.358  1.00  0.96           C  
ATOM   3218  CB  LEU A 205       3.171  -3.837   3.017  1.00  0.96           C  
ATOM   3219  HB2 LEU A 205       3.857  -3.938   2.176  1.00  0.96           H  
ATOM   3220  HB3 LEU A 205       3.218  -4.770   3.578  1.00  0.96           H  
ATOM   3221  O   LEU A 205       1.682  -4.371   0.184  1.00  0.96           O  
ATOM   3222  CG  LEU A 205       3.667  -2.698   3.917  1.00  0.96           C  
ATOM   3223  HG  LEU A 205       3.142  -2.712   4.872  1.00  0.96           H  
ATOM   3224  CD1 LEU A 205       5.162  -2.882   4.153  1.00  0.96           C  
ATOM   3225 HD11 LEU A 205       5.671  -3.018   3.198  1.00  0.96           H  
ATOM   3226 HD12 LEU A 205       5.584  -1.994   4.624  1.00  0.96           H  
ATOM   3227 HD13 LEU A 205       5.332  -3.757   4.780  1.00  0.96           H  
ATOM   3228  CD2 LEU A 205       3.504  -1.324   3.280  1.00  0.96           C  
ATOM   3229 HD21 LEU A 205       3.926  -0.575   3.949  1.00  0.96           H  
ATOM   3230 HD22 LEU A 205       2.445  -1.098   3.154  1.00  0.96           H  
ATOM   3231 HD23 LEU A 205       4.026  -1.299   2.324  1.00  0.96           H  
ATOM   3232  N   ASN A 206       1.198  -5.939   1.744  1.00  0.95           N  
ATOM   3233  H   ASN A 206       1.130  -6.129   2.734  1.00  0.95           H  
ATOM   3234  CA  ASN A 206       1.174  -7.075   0.815  1.00  0.95           C  
ATOM   3235  HA  ASN A 206       1.189  -6.698  -0.208  1.00  0.95           H  
ATOM   3236  C   ASN A 206      -0.091  -7.937   0.900  1.00  0.95           C  
ATOM   3237  CB  ASN A 206       2.444  -7.918   0.996  1.00  0.95           C  
ATOM   3238  HB2 ASN A 206       2.410  -8.406   1.970  1.00  0.95           H  
ATOM   3239  HB3 ASN A 206       2.466  -8.700   0.238  1.00  0.95           H  
ATOM   3240  O   ASN A 206      -0.204  -8.888   0.139  1.00  0.95           O  
ATOM   3241  CG  ASN A 206       3.709  -7.093   0.865  1.00  0.95           C  
ATOM   3242  ND2 ASN A 206       4.437  -6.946   1.945  1.00  0.95           N  
ATOM   3243 HD21 ASN A 206       4.114  -7.372   2.803  1.00  0.95           H  
ATOM   3244 HD22 ASN A 206       5.234  -6.328   1.895  1.00  0.95           H  
ATOM   3245  OD1 ASN A 206       4.037  -6.523  -0.167  1.00  0.95           O  
ATOM   3246  N   ASP A 207      -1.050  -7.584   1.757  1.00  0.96           N  
ATOM   3247  H   ASP A 207      -0.900  -6.797   2.372  1.00  0.96           H  
ATOM   3248  CA  ASP A 207      -2.223  -8.425   1.987  1.00  0.96           C  
ATOM   3249  HA  ASP A 207      -2.149  -9.331   1.385  1.00  0.96           H  
ATOM   3250  C   ASP A 207      -3.516  -7.716   1.576  1.00  0.96           C  
ATOM   3251  CB  ASP A 207      -2.258  -8.894   3.447  1.00  0.96           C  
ATOM   3252  HB2 ASP A 207      -3.187  -9.441   3.610  1.00  0.96           H  
ATOM   3253  HB3 ASP A 207      -2.266  -8.022   4.101  1.00  0.96           H  
ATOM   3254  O   ASP A 207      -3.866  -6.638   2.078  1.00  0.96           O  
ATOM   3255  CG  ASP A 207      -1.090  -9.812   3.838  1.00  0.96           C  
ATOM   3256  OD1 ASP A 207      -0.407 -10.370   2.957  1.00  0.96           O  
ATOM   3257  OD2 ASP A 207      -0.909  -9.985   5.060  1.00  0.96           O  
ATOM   3258  N   GLU A 208      -4.267  -8.349   0.676  1.00  0.97           N  
ATOM   3259  H   GLU A 208      -3.929  -9.225   0.303  1.00  0.97           H  
ATOM   3260  CA  GLU A 208      -5.686  -8.051   0.508  1.00  0.97           C  
ATOM   3261  HA  GLU A 208      -5.821  -6.970   0.508  1.00  0.97           H  
ATOM   3262  C   GLU A 208      -6.454  -8.621   1.698  1.00  0.97           C  
ATOM   3263  CB  GLU A 208      -6.246  -8.595  -0.810  1.00  0.97           C  
ATOM   3264  HB2 GLU A 208      -7.278  -8.252  -0.872  1.00  0.97           H  
ATOM   3265  HB3 GLU A 208      -6.239  -9.685  -0.792  1.00  0.97           H  
ATOM   3266  O   GLU A 208      -6.184  -9.730   2.153  1.00  0.97           O  
ATOM   3267  CG  GLU A 208      -5.457  -8.112  -2.038  1.00  0.97           C  
ATOM   3268  HG2 GLU A 208      -4.551  -8.712  -2.122  1.00  0.97           H  
ATOM   3269  HG3 GLU A 208      -5.140  -7.080  -1.889  1.00  0.97           H  
ATOM   3270  CD  GLU A 208      -6.247  -8.186  -3.352  1.00  0.97           C  
ATOM   3271  OE1 GLU A 208      -5.582  -8.246  -4.409  1.00  0.97           O  
ATOM   3272  OE2 GLU A 208      -7.493  -8.049  -3.333  1.00  0.97           O  
ATOM   3273  N   LEU A 209      -7.408  -7.862   2.233  1.00  0.98           N  
ATOM   3274  H   LEU A 209      -7.624  -6.976   1.800  1.00  0.98           H  
ATOM   3275  CA  LEU A 209      -8.078  -8.219   3.478  1.00  0.98           C  
ATOM   3276  HA  LEU A 209      -7.781  -9.224   3.779  1.00  0.98           H  
ATOM   3277  C   LEU A 209      -9.590  -8.248   3.285  1.00  0.98           C  
ATOM   3278  CB  LEU A 209      -7.647  -7.257   4.601  1.00  0.98           C  
ATOM   3279  HB2 LEU A 209      -7.903  -6.242   4.296  1.00  0.98           H  
ATOM   3280  HB3 LEU A 209      -8.225  -7.496   5.494  1.00  0.98           H  
ATOM   3281  O   LEU A 209     -10.204  -7.263   2.858  1.00  0.98           O  
ATOM   3282  CG  LEU A 209      -6.145  -7.298   4.963  1.00  0.98           C  
ATOM   3283  HG  LEU A 209      -5.547  -7.080   4.078  1.00  0.98           H  
ATOM   3284  CD1 LEU A 209      -5.839  -6.230   6.011  1.00  0.98           C  
ATOM   3285 HD11 LEU A 209      -4.773  -6.246   6.234  1.00  0.98           H  
ATOM   3286 HD12 LEU A 209      -6.405  -6.425   6.922  1.00  0.98           H  
ATOM   3287 HD13 LEU A 209      -6.088  -5.250   5.603  1.00  0.98           H  
ATOM   3288  CD2 LEU A 209      -5.709  -8.640   5.544  1.00  0.98           C  
ATOM   3289 HD21 LEU A 209      -6.363  -8.948   6.361  1.00  0.98           H  
ATOM   3290 HD22 LEU A 209      -5.721  -9.382   4.746  1.00  0.98           H  
ATOM   3291 HD23 LEU A 209      -4.681  -8.577   5.899  1.00  0.98           H  
ATOM   3292  N   PHE A 210     -10.204  -9.360   3.681  1.00  0.99           N  
ATOM   3293  H   PHE A 210      -9.628 -10.117   4.024  1.00  0.99           H  
ATOM   3294  CA  PHE A 210     -11.610  -9.363   4.043  1.00  0.99           C  
ATOM   3295  HA  PHE A 210     -12.157  -8.845   3.256  1.00  0.99           H  
ATOM   3296  C   PHE A 210     -11.794  -8.604   5.350  1.00  0.99           C  
ATOM   3297  CB  PHE A 210     -12.156 -10.790   4.178  1.00  0.99           C  
ATOM   3298  HB2 PHE A 210     -13.171 -10.739   4.572  1.00  0.99           H  
ATOM   3299  HB3 PHE A 210     -11.547 -11.334   4.901  1.00  0.99           H  
ATOM   3300  O   PHE A 210     -11.002  -8.760   6.272  1.00  0.99           O  
ATOM   3301  CG  PHE A 210     -12.206 -11.553   2.875  1.00  0.99           C  
ATOM   3302  CD1 PHE A 210     -12.873 -10.999   1.765  1.00  0.99           C  
ATOM   3303  HD1 PHE A 210     -13.346 -10.031   1.836  1.00  0.99           H  
ATOM   3304  CD2 PHE A 210     -11.561 -12.797   2.753  1.00  0.99           C  
ATOM   3305  HD2 PHE A 210     -11.020 -13.224   3.585  1.00  0.99           H  
ATOM   3306  CE1 PHE A 210     -12.875 -11.679   0.538  1.00  0.99           C  
ATOM   3307  HE1 PHE A 210     -13.302 -11.214  -0.338  1.00  0.99           H  
ATOM   3308  CE2 PHE A 210     -11.597 -13.488   1.532  1.00  0.99           C  
ATOM   3309  HE2 PHE A 210     -11.084 -14.434   1.435  1.00  0.99           H  
ATOM   3310  CZ  PHE A 210     -12.264 -12.936   0.426  1.00  0.99           C  
ATOM   3311  HZ  PHE A 210     -12.268 -13.460  -0.519  1.00  0.99           H  
ATOM   3312  N   PHE A 211     -12.869  -7.828   5.462  1.00  0.99           N  
ATOM   3313  H   PHE A 211     -13.432  -7.694   4.634  1.00  0.99           H  
ATOM   3314  CA  PHE A 211     -13.279  -7.172   6.702  1.00  0.99           C  
ATOM   3315  HA  PHE A 211     -12.725  -7.611   7.531  1.00  0.99           H  
ATOM   3316  C   PHE A 211     -14.768  -7.401   6.964  1.00  0.99           C  
ATOM   3317  CB  PHE A 211     -12.927  -5.680   6.647  1.00  0.99           C  
ATOM   3318  HB2 PHE A 211     -13.342  -5.249   5.736  1.00  0.99           H  
ATOM   3319  HB3 PHE A 211     -11.843  -5.583   6.584  1.00  0.99           H  
ATOM   3320  O   PHE A 211     -15.573  -7.380   6.032  1.00  0.99           O  
ATOM   3321  CG  PHE A 211     -13.425  -4.877   7.836  1.00  0.99           C  
ATOM   3322  CD1 PHE A 211     -14.669  -4.220   7.781  1.00  0.99           C  
ATOM   3323  HD1 PHE A 211     -15.271  -4.278   6.887  1.00  0.99           H  
ATOM   3324  CD2 PHE A 211     -12.656  -4.806   9.011  1.00  0.99           C  
ATOM   3325  HD2 PHE A 211     -11.710  -5.324   9.063  1.00  0.99           H  
ATOM   3326  CE1 PHE A 211     -15.134  -3.488   8.889  1.00  0.99           C  
ATOM   3327  HE1 PHE A 211     -16.087  -2.984   8.838  1.00  0.99           H  
ATOM   3328  CE2 PHE A 211     -13.115  -4.070  10.117  1.00  0.99           C  
ATOM   3329  HE2 PHE A 211     -12.512  -4.017  11.011  1.00  0.99           H  
ATOM   3330  CZ  PHE A 211     -14.354  -3.408  10.056  1.00  0.99           C  
ATOM   3331  HZ  PHE A 211     -14.709  -2.840  10.904  1.00  0.99           H  
ATOM   3332  N   GLY A 212     -15.156  -7.586   8.226  1.00  0.99           N  
ATOM   3333  H   GLY A 212     -14.444  -7.601   8.943  1.00  0.99           H  
ATOM   3334  CA  GLY A 212     -16.553  -7.760   8.624  1.00  0.99           C  
ATOM   3335  HA2 GLY A 212     -16.888  -8.763   8.357  1.00  0.99           H  
ATOM   3336  HA3 GLY A 212     -17.168  -7.045   8.078  1.00  0.99           H  
ATOM   3337  C   GLY A 212     -16.794  -7.540  10.115  1.00  0.99           C  
ATOM   3338  O   GLY A 212     -15.859  -7.478  10.912  1.00  0.99           O  
ATOM   3339  N   ILE A 213     -18.068  -7.421  10.501  1.00  0.99           N  
ATOM   3340  H   ILE A 213     -18.791  -7.516   9.804  1.00  0.99           H  
ATOM   3341  CA  ILE A 213     -18.489  -7.146  11.884  1.00  0.99           C  
ATOM   3342  HA  ILE A 213     -17.625  -7.214  12.544  1.00  0.99           H  
ATOM   3343  C   ILE A 213     -19.495  -8.204  12.316  1.00  0.99           C  
ATOM   3344  CB  ILE A 213     -19.081  -5.730  12.029  1.00  0.99           C  
ATOM   3345  HB  ILE A 213     -20.015  -5.698  11.467  1.00  0.99           H  
ATOM   3346  O   ILE A 213     -20.515  -8.412  11.660  1.00  0.99           O  
ATOM   3347  CG1 ILE A 213     -18.146  -4.681  11.395  1.00  0.99           C  
ATOM   3348 HG12 ILE A 213     -18.082  -4.869  10.323  1.00  0.99           H  
ATOM   3349 HG13 ILE A 213     -17.139  -4.774  11.801  1.00  0.99           H  
ATOM   3350  CG2 ILE A 213     -19.388  -5.433  13.515  1.00  0.99           C  
ATOM   3351 HG21 ILE A 213     -20.087  -6.166  13.917  1.00  0.99           H  
ATOM   3352 HG22 ILE A 213     -18.470  -5.461  14.102  1.00  0.99           H  
ATOM   3353 HG23 ILE A 213     -19.855  -4.454  13.621  1.00  0.99           H  
ATOM   3354  CD1 ILE A 213     -18.636  -3.245  11.545  1.00  0.99           C  
ATOM   3355 HD11 ILE A 213     -18.048  -2.627  10.867  1.00  0.99           H  
ATOM   3356 HD12 ILE A 213     -18.491  -2.893  12.567  1.00  0.99           H  
ATOM   3357 HD13 ILE A 213     -19.689  -3.188  11.271  1.00  0.99           H  
ATOM   3358  N   ALA A 214     -19.229  -8.879  13.433  1.00  0.98           N  
ATOM   3359  H   ALA A 214     -18.383  -8.666  13.943  1.00  0.98           H  
ATOM   3360  CA  ALA A 214     -20.070  -9.973  13.893  1.00  0.98           C  
ATOM   3361  HA  ALA A 214     -20.062 -10.750  13.129  1.00  0.98           H  
ATOM   3362  C   ALA A 214     -21.513  -9.507  14.094  1.00  0.98           C  
ATOM   3363  CB  ALA A 214     -19.489 -10.559  15.171  1.00  0.98           C  
ATOM   3364  HB1 ALA A 214     -18.433 -10.782  15.022  1.00  0.98           H  
ATOM   3365  HB2 ALA A 214     -20.019 -11.473  15.441  1.00  0.98           H  
ATOM   3366  HB3 ALA A 214     -19.566  -9.841  15.988  1.00  0.98           H  
ATOM   3367  O   ALA A 214     -21.772  -8.470  14.702  1.00  0.98           O  
ATOM   3368  N   GLY A 215     -22.463 -10.264  13.548  1.00  0.98           N  
ATOM   3369  H   GLY A 215     -22.175 -11.082  13.030  1.00  0.98           H  
ATOM   3370  CA  GLY A 215     -23.888  -9.950  13.613  1.00  0.98           C  
ATOM   3371  HA2 GLY A 215     -24.148  -9.738  14.650  1.00  0.98           H  
ATOM   3372  HA3 GLY A 215     -24.458 -10.822  13.291  1.00  0.98           H  
ATOM   3373  C   GLY A 215     -24.337  -8.750  12.772  1.00  0.98           C  
ATOM   3374  O   GLY A 215     -25.526  -8.648  12.502  1.00  0.98           O  
ATOM   3375  N   HIS A 216     -23.462  -7.867  12.298  1.00  0.98           N  
ATOM   3376  H   HIS A 216     -22.471  -8.033  12.398  1.00  0.98           H  
ATOM   3377  CA  HIS A 216     -23.878  -6.633  11.631  1.00  0.98           C  
ATOM   3378  HA  HIS A 216     -24.936  -6.453  11.827  1.00  0.98           H  
ATOM   3379  C   HIS A 216     -23.714  -6.736  10.117  1.00  0.98           C  
ATOM   3380  CB  HIS A 216     -23.138  -5.433  12.224  1.00  0.98           C  
ATOM   3381  HB2 HIS A 216     -22.064  -5.583  12.118  1.00  0.98           H  
ATOM   3382  HB3 HIS A 216     -23.416  -4.542  11.659  1.00  0.98           H  
ATOM   3383  O   HIS A 216     -22.734  -7.278   9.612  1.00  0.98           O  
ATOM   3384  CG  HIS A 216     -23.459  -5.203  13.678  1.00  0.98           C  
ATOM   3385  CD2 HIS A 216     -24.233  -4.203  14.195  1.00  0.98           C  
ATOM   3386  HD2 HIS A 216     -24.690  -3.410  13.622  1.00  0.98           H  
ATOM   3387  ND1 HIS A 216     -23.060  -5.984  14.736  1.00  0.98           N  
ATOM   3388  HD1 HIS A 216     -22.487  -6.815  14.692  1.00  0.98           H  
ATOM   3389  CE1 HIS A 216     -23.597  -5.484  15.853  1.00  0.98           C  
ATOM   3390  HE1 HIS A 216     -23.487  -5.919  16.835  1.00  0.98           H  
ATOM   3391  NE2 HIS A 216     -24.320  -4.389  15.579  1.00  0.98           N  
ATOM   3392  N   ASN A 217     -24.683  -6.187   9.389  1.00  0.98           N  
ATOM   3393  H   ASN A 217     -25.417  -5.686   9.869  1.00  0.98           H  
ATOM   3394  CA  ASN A 217     -24.531  -5.954   7.961  1.00  0.98           C  
ATOM   3395  HA  ASN A 217     -23.875  -6.709   7.528  1.00  0.98           H  
ATOM   3396  C   ASN A 217     -23.876  -4.585   7.739  1.00  0.98           C  
ATOM   3397  CB  ASN A 217     -25.896  -6.048   7.271  1.00  0.98           C  
ATOM   3398  HB2 ASN A 217     -26.600  -5.381   7.769  1.00  0.98           H  
ATOM   3399  HB3 ASN A 217     -25.771  -5.703   6.245  1.00  0.98           H  
ATOM   3400  O   ASN A 217     -24.081  -3.651   8.515  1.00  0.98           O  
ATOM   3401  CG  ASN A 217     -26.488  -7.445   7.198  1.00  0.98           C  
ATOM   3402  ND2 ASN A 217     -27.761  -7.530   6.890  1.00  0.98           N  
ATOM   3403 HD21 ASN A 217     -28.149  -8.457   6.784  1.00  0.98           H  
ATOM   3404 HD22 ASN A 217     -28.297  -6.692   6.722  1.00  0.98           H  
ATOM   3405  OD1 ASN A 217     -25.852  -8.471   7.383  1.00  0.98           O  
ATOM   3406  N   MET A 218     -23.136  -4.464   6.645  1.00  0.99           N  
ATOM   3407  H   MET A 218     -23.011  -5.272   6.052  1.00  0.99           H  
ATOM   3408  CA  MET A 218     -22.487  -3.235   6.208  1.00  0.99           C  
ATOM   3409  HA  MET A 218     -22.617  -2.446   6.949  1.00  0.99           H  
ATOM   3410  C   MET A 218     -23.113  -2.785   4.893  1.00  0.99           C  
ATOM   3411  CB  MET A 218     -20.989  -3.501   6.032  1.00  0.99           C  
ATOM   3412  HB2 MET A 218     -20.858  -4.316   5.321  1.00  0.99           H  
ATOM   3413  HB3 MET A 218     -20.512  -2.613   5.617  1.00  0.99           H  
ATOM   3414  O   MET A 218     -23.224  -3.578   3.960  1.00  0.99           O  
ATOM   3415  CG  MET A 218     -20.304  -3.855   7.356  1.00  0.99           C  
ATOM   3416  HG2 MET A 218     -20.495  -3.055   8.072  1.00  0.99           H  
ATOM   3417  HG3 MET A 218     -20.729  -4.776   7.754  1.00  0.99           H  
ATOM   3418  SD  MET A 218     -18.513  -4.059   7.225  1.00  0.99           S  
ATOM   3419  CE  MET A 218     -18.446  -5.564   6.222  1.00  0.99           C  
ATOM   3420  HE1 MET A 218     -17.404  -5.793   6.001  1.00  0.99           H  
ATOM   3421  HE2 MET A 218     -18.895  -6.390   6.774  1.00  0.99           H  
ATOM   3422  HE3 MET A 218     -18.982  -5.425   5.283  1.00  0.99           H  
ATOM   3423  N   THR A 219     -23.528  -1.524   4.805  1.00  0.99           N  
ATOM   3424  H   THR A 219     -23.424  -0.923   5.610  1.00  0.99           H  
ATOM   3425  CA  THR A 219     -23.988  -0.933   3.541  1.00  0.99           C  
ATOM   3426  HA  THR A 219     -24.210  -1.723   2.822  1.00  0.99           H  
ATOM   3427  C   THR A 219     -22.877  -0.078   2.961  1.00  0.99           C  
ATOM   3428  CB  THR A 219     -25.280  -0.133   3.722  1.00  0.99           C  
ATOM   3429  HB  THR A 219     -25.103   0.712   4.387  1.00  0.99           H  
ATOM   3430  O   THR A 219     -22.567   0.965   3.526  1.00  0.99           O  
ATOM   3431  CG2 THR A 219     -25.831   0.383   2.395  1.00  0.99           C  
ATOM   3432 HG21 THR A 219     -25.137   1.103   1.961  1.00  0.99           H  
ATOM   3433 HG22 THR A 219     -25.971  -0.446   1.701  1.00  0.99           H  
ATOM   3434 HG23 THR A 219     -26.789   0.874   2.563  1.00  0.99           H  
ATOM   3435  OG1 THR A 219     -26.257  -0.975   4.296  1.00  0.99           O  
ATOM   3436  HG1 THR A 219     -26.011  -1.079   5.218  1.00  0.99           H  
ATOM   3437  N   VAL A 220     -22.267  -0.520   1.864  1.00  0.99           N  
ATOM   3438  H   VAL A 220     -22.632  -1.344   1.409  1.00  0.99           H  
ATOM   3439  CA  VAL A 220     -21.187   0.208   1.184  1.00  0.99           C  
ATOM   3440  HA  VAL A 220     -20.439   0.517   1.914  1.00  0.99           H  
ATOM   3441  C   VAL A 220     -21.760   1.466   0.539  1.00  0.99           C  
ATOM   3442  CB  VAL A 220     -20.506  -0.691   0.134  1.00  0.99           C  
ATOM   3443  HB  VAL A 220     -21.249  -1.003  -0.600  1.00  0.99           H  
ATOM   3444  O   VAL A 220     -22.751   1.372  -0.177  1.00  0.99           O  
ATOM   3445  CG1 VAL A 220     -19.388   0.065  -0.584  1.00  0.99           C  
ATOM   3446 HG11 VAL A 220     -18.704   0.498   0.146  1.00  0.99           H  
ATOM   3447 HG12 VAL A 220     -18.840  -0.604  -1.247  1.00  0.99           H  
ATOM   3448 HG13 VAL A 220     -19.817   0.869  -1.182  1.00  0.99           H  
ATOM   3449  CG2 VAL A 220     -19.894  -1.947   0.769  1.00  0.99           C  
ATOM   3450 HG21 VAL A 220     -20.662  -2.541   1.264  1.00  0.99           H  
ATOM   3451 HG22 VAL A 220     -19.438  -2.559  -0.010  1.00  0.99           H  
ATOM   3452 HG23 VAL A 220     -19.121  -1.669   1.485  1.00  0.99           H  
ATOM   3453  N   VAL A 221     -21.168   2.635   0.801  1.00  0.99           N  
ATOM   3454  H   VAL A 221     -20.376   2.636   1.428  1.00  0.99           H  
ATOM   3455  CA  VAL A 221     -21.680   3.934   0.313  1.00  0.99           C  
ATOM   3456  HA  VAL A 221     -22.441   3.753  -0.446  1.00  0.99           H  
ATOM   3457  C   VAL A 221     -20.631   4.802  -0.382  1.00  0.99           C  
ATOM   3458  CB  VAL A 221     -22.350   4.740   1.440  1.00  0.99           C  
ATOM   3459  HB  VAL A 221     -22.633   5.703   1.016  1.00  0.99           H  
ATOM   3460  O   VAL A 221     -20.984   5.612  -1.241  1.00  0.99           O  
ATOM   3461  CG1 VAL A 221     -23.641   4.071   1.925  1.00  0.99           C  
ATOM   3462 HG11 VAL A 221     -24.163   4.747   2.601  1.00  0.99           H  
ATOM   3463 HG12 VAL A 221     -23.413   3.140   2.445  1.00  0.99           H  
ATOM   3464 HG13 VAL A 221     -24.285   3.857   1.072  1.00  0.99           H  
ATOM   3465  CG2 VAL A 221     -21.443   5.001   2.653  1.00  0.99           C  
ATOM   3466 HG21 VAL A 221     -21.958   5.656   3.355  1.00  0.99           H  
ATOM   3467 HG22 VAL A 221     -20.524   5.495   2.340  1.00  0.99           H  
ATOM   3468 HG23 VAL A 221     -21.199   4.066   3.156  1.00  0.99           H  
ATOM   3469  N   GLU A 222     -19.349   4.619  -0.066  1.00  0.99           N  
ATOM   3470  H   GLU A 222     -19.105   3.919   0.620  1.00  0.99           H  
ATOM   3471  CA  GLU A 222     -18.233   5.289  -0.745  1.00  0.99           C  
ATOM   3472  HA  GLU A 222     -18.567   5.613  -1.731  1.00  0.99           H  
ATOM   3473  C   GLU A 222     -17.076   4.303  -0.944  1.00  0.99           C  
ATOM   3474  CB  GLU A 222     -17.742   6.533   0.030  1.00  0.99           C  
ATOM   3475  HB2 GLU A 222     -16.931   6.994  -0.534  1.00  0.99           H  
ATOM   3476  HB3 GLU A 222     -17.315   6.206   0.978  1.00  0.99           H  
ATOM   3477  O   GLU A 222     -16.839   3.451  -0.086  1.00  0.99           O  
ATOM   3478  CG  GLU A 222     -18.818   7.609   0.274  1.00  0.99           C  
ATOM   3479  HG2 GLU A 222     -19.001   8.092  -0.686  1.00  0.99           H  
ATOM   3480  HG3 GLU A 222     -19.743   7.142   0.613  1.00  0.99           H  
ATOM   3481  CD  GLU A 222     -18.439   8.671   1.323  1.00  0.99           C  
ATOM   3482  OE1 GLU A 222     -18.656   9.878   1.090  1.00  0.99           O  
ATOM   3483  OE2 GLU A 222     -17.962   8.301   2.418  1.00  0.99           O  
ATOM   3484  N   ILE A 223     -16.341   4.444  -2.045  1.00  0.98           N  
ATOM   3485  H   ILE A 223     -16.596   5.168  -2.701  1.00  0.98           H  
ATOM   3486  CA  ILE A 223     -15.074   3.751  -2.318  1.00  0.98           C  
ATOM   3487  HA  ILE A 223     -14.661   3.378  -1.380  1.00  0.98           H  
ATOM   3488  C   ILE A 223     -14.082   4.768  -2.876  1.00  0.98           C  
ATOM   3489  CB  ILE A 223     -15.251   2.548  -3.277  1.00  0.98           C  
ATOM   3490  HB  ILE A 223     -14.257   2.148  -3.476  1.00  0.98           H  
ATOM   3491  O   ILE A 223     -14.470   5.595  -3.696  1.00  0.98           O  
ATOM   3492  CG1 ILE A 223     -15.883   2.943  -4.636  1.00  0.98           C  
ATOM   3493 HG12 ILE A 223     -16.883   3.346  -4.476  1.00  0.98           H  
ATOM   3494 HG13 ILE A 223     -15.276   3.717  -5.105  1.00  0.98           H  
ATOM   3495  CG2 ILE A 223     -16.058   1.438  -2.580  1.00  0.98           C  
ATOM   3496 HG21 ILE A 223     -16.012   0.516  -3.159  1.00  0.98           H  
ATOM   3497 HG22 ILE A 223     -15.626   1.236  -1.600  1.00  0.98           H  
ATOM   3498 HG23 ILE A 223     -17.098   1.741  -2.456  1.00  0.98           H  
ATOM   3499  CD1 ILE A 223     -15.975   1.797  -5.648  1.00  0.98           C  
ATOM   3500 HD11 ILE A 223     -16.299   2.198  -6.608  1.00  0.98           H  
ATOM   3501 HD12 ILE A 223     -16.705   1.058  -5.317  1.00  0.98           H  
ATOM   3502 HD13 ILE A 223     -14.999   1.326  -5.767  1.00  0.98           H  
ATOM   3503  N   ASP A 224     -12.831   4.755  -2.418  1.00  0.98           N  
ATOM   3504  H   ASP A 224     -12.555   4.033  -1.767  1.00  0.98           H  
ATOM   3505  CA  ASP A 224     -11.745   5.576  -2.981  1.00  0.98           C  
ATOM   3506  HA  ASP A 224     -10.923   5.551  -2.266  1.00  0.98           H  
ATOM   3507  C   ASP A 224     -12.105   7.079  -3.143  1.00  0.98           C  
ATOM   3508  CB  ASP A 224     -11.227   4.886  -4.257  1.00  0.98           C  
ATOM   3509  HB2 ASP A 224     -10.418   5.475  -4.688  1.00  0.98           H  
ATOM   3510  HB3 ASP A 224     -12.030   4.848  -4.992  1.00  0.98           H  
ATOM   3511  O   ASP A 224     -11.792   7.727  -4.143  1.00  0.98           O  
ATOM   3512  CG  ASP A 224     -10.701   3.462  -4.010  1.00  0.98           C  
ATOM   3513  OD1 ASP A 224     -10.240   3.152  -2.888  1.00  0.98           O  
ATOM   3514  OD2 ASP A 224     -10.783   2.641  -4.955  1.00  0.98           O  
ATOM   3515  N   ALA A 225     -12.801   7.629  -2.138  1.00  0.98           N  
ATOM   3516  H   ALA A 225     -12.969   7.022  -1.348  1.00  0.98           H  
ATOM   3517  CA  ALA A 225     -13.388   8.976  -2.116  1.00  0.98           C  
ATOM   3518  HA  ALA A 225     -14.038   8.977  -1.241  1.00  0.98           H  
ATOM   3519  C   ALA A 225     -14.339   9.320  -3.284  1.00  0.98           C  
ATOM   3520  CB  ALA A 225     -12.317  10.032  -1.839  1.00  0.98           C  
ATOM   3521  HB1 ALA A 225     -12.762  11.027  -1.820  1.00  0.98           H  
ATOM   3522  HB2 ALA A 225     -11.897   9.826  -0.854  1.00  0.98           H  
ATOM   3523  HB3 ALA A 225     -11.545   9.998  -2.608  1.00  0.98           H  
ATOM   3524  O   ALA A 225     -14.380  10.457  -3.781  1.00  0.98           O  
ATOM   3525  N   VAL A 226     -15.154   8.339  -3.673  1.00  0.98           N  
ATOM   3526  H   VAL A 226     -14.950   7.402  -3.353  1.00  0.98           H  
ATOM   3527  CA  VAL A 226     -16.265   8.479  -4.612  1.00  0.98           C  
ATOM   3528  HA  VAL A 226     -16.474   9.541  -4.742  1.00  0.98           H  
ATOM   3529  C   VAL A 226     -17.522   7.802  -4.057  1.00  0.98           C  
ATOM   3530  CB  VAL A 226     -15.901   7.894  -5.991  1.00  0.98           C  
ATOM   3531  HB  VAL A 226     -15.814   6.810  -5.921  1.00  0.98           H  
ATOM   3532  O   VAL A 226     -17.470   6.702  -3.510  1.00  0.98           O  
ATOM   3533  CG1 VAL A 226     -17.010   8.244  -6.991  1.00  0.98           C  
ATOM   3534 HG11 VAL A 226     -17.941   7.742  -6.726  1.00  0.98           H  
ATOM   3535 HG12 VAL A 226     -16.733   7.888  -7.983  1.00  0.98           H  
ATOM   3536 HG13 VAL A 226     -17.151   9.323  -7.046  1.00  0.98           H  
ATOM   3537  CG2 VAL A 226     -14.586   8.463  -6.544  1.00  0.98           C  
ATOM   3538 HG21 VAL A 226     -14.629   9.551  -6.592  1.00  0.98           H  
ATOM   3539 HG22 VAL A 226     -14.409   8.056  -7.539  1.00  0.98           H  
ATOM   3540 HG23 VAL A 226     -13.755   8.151  -5.912  1.00  0.98           H  
ATOM   3541  N   TYR A 227     -18.681   8.447  -4.222  1.00  0.98           N  
ATOM   3542  H   TYR A 227     -18.659   9.343  -4.688  1.00  0.98           H  
ATOM   3543  CA  TYR A 227     -19.982   7.844  -3.914  1.00  0.98           C  
ATOM   3544  HA  TYR A 227     -19.946   7.449  -2.898  1.00  0.98           H  
ATOM   3545  C   TYR A 227     -20.310   6.679  -4.856  1.00  0.98           C  
ATOM   3546  CB  TYR A 227     -21.108   8.887  -4.004  1.00  0.98           C  
ATOM   3547  HB2 TYR A 227     -21.120   9.309  -5.008  1.00  0.98           H  
ATOM   3548  HB3 TYR A 227     -22.059   8.376  -3.854  1.00  0.98           H  
ATOM   3549  O   TYR A 227     -20.246   6.821  -6.079  1.00  0.98           O  
ATOM   3550  CG  TYR A 227     -21.030  10.002  -2.985  1.00  0.98           C  
ATOM   3551  CD1 TYR A 227     -20.963   9.679  -1.621  1.00  0.98           C  
ATOM   3552  HD1 TYR A 227     -20.987   8.645  -1.308  1.00  0.98           H  
ATOM   3553  CD2 TYR A 227     -21.099  11.351  -3.384  1.00  0.98           C  
ATOM   3554  HD2 TYR A 227     -21.248  11.602  -4.423  1.00  0.98           H  
ATOM   3555  CE1 TYR A 227     -20.873  10.696  -0.661  1.00  0.98           C  
ATOM   3556  HE1 TYR A 227     -20.804  10.447   0.388  1.00  0.98           H  
ATOM   3557  CE2 TYR A 227     -21.038  12.372  -2.415  1.00  0.98           C  
ATOM   3558  HE2 TYR A 227     -21.098  13.414  -2.693  1.00  0.98           H  
ATOM   3559  OH  TYR A 227     -20.781  13.008  -0.113  1.00  0.98           O  
ATOM   3560  HH  TYR A 227     -20.496  12.620   0.718  1.00  0.98           H  
ATOM   3561  CZ  TYR A 227     -20.888  12.041  -1.054  1.00  0.98           C  
ATOM   3562  N   THR A 228     -20.773   5.568  -4.290  1.00  0.98           N  
ATOM   3563  H   THR A 228     -20.868   5.550  -3.285  1.00  0.98           H  
ATOM   3564  CA  THR A 228     -21.245   4.384  -5.029  1.00  0.98           C  
ATOM   3565  HA  THR A 228     -21.080   4.539  -6.095  1.00  0.98           H  
ATOM   3566  C   THR A 228     -22.749   4.198  -4.843  1.00  0.98           C  
ATOM   3567  CB  THR A 228     -20.423   3.131  -4.655  1.00  0.98           C  
ATOM   3568  HB  THR A 228     -19.426   3.256  -5.077  1.00  0.98           H  
ATOM   3569  O   THR A 228     -23.342   4.722  -3.898  1.00  0.98           O  
ATOM   3570  CG2 THR A 228     -20.266   2.898  -3.161  1.00  0.98           C  
ATOM   3571 HG21 THR A 228     -19.667   3.701  -2.732  1.00  0.98           H  
ATOM   3572 HG22 THR A 228     -19.714   1.968  -3.021  1.00  0.98           H  
ATOM   3573 HG23 THR A 228     -21.238   2.840  -2.671  1.00  0.98           H  
ATOM   3574  OG1 THR A 228     -20.956   1.926  -5.161  1.00  0.98           O  
ATOM   3575  HG1 THR A 228     -21.682   1.644  -4.599  1.00  0.98           H  
ATOM   3576  N   LYS A 229     -23.391   3.439  -5.737  1.00  0.98           N  
ATOM   3577  H   LYS A 229     -22.831   3.012  -6.461  1.00  0.98           H  
ATOM   3578  CA  LYS A 229     -24.739   2.917  -5.483  1.00  0.98           C  
ATOM   3579  HA  LYS A 229     -25.408   3.762  -5.319  1.00  0.98           H  
ATOM   3580  C   LYS A 229     -24.688   2.045  -4.226  1.00  0.98           C  
ATOM   3581  CB  LYS A 229     -25.271   2.109  -6.671  1.00  0.98           C  
ATOM   3582  HB2 LYS A 229     -26.192   1.606  -6.377  1.00  0.98           H  
ATOM   3583  HB3 LYS A 229     -24.539   1.358  -6.968  1.00  0.98           H  
ATOM   3584  O   LYS A 229     -23.863   1.128  -4.186  1.00  0.98           O  
ATOM   3585  CG  LYS A 229     -25.568   3.052  -7.836  1.00  0.98           C  
ATOM   3586  HG2 LYS A 229     -26.251   3.832  -7.499  1.00  0.98           H  
ATOM   3587  HG3 LYS A 229     -24.630   3.512  -8.143  1.00  0.98           H  
ATOM   3588  CD  LYS A 229     -26.183   2.343  -9.042  1.00  0.98           C  
ATOM   3589  HD2 LYS A 229     -27.124   1.875  -8.751  1.00  0.98           H  
ATOM   3590  HD3 LYS A 229     -25.492   1.590  -9.419  1.00  0.98           H  
ATOM   3591  CE  LYS A 229     -26.427   3.408 -10.114  1.00  0.98           C  
ATOM   3592  HE2 LYS A 229     -25.466   3.838 -10.395  1.00  0.98           H  
ATOM   3593  HE3 LYS A 229     -27.029   4.212  -9.692  1.00  0.98           H  
ATOM   3594  NZ  LYS A 229     -27.084   2.845 -11.310  1.00  0.98           N  
ATOM   3595  HZ1 LYS A 229     -27.958   2.390 -11.090  1.00  0.98           H  
ATOM   3596  HZ2 LYS A 229     -26.460   2.176 -11.740  1.00  0.98           H  
ATOM   3597  HZ3 LYS A 229     -27.226   3.566 -12.003  1.00  0.98           H  
ATOM   3598  N   PRO A 230     -25.527   2.314  -3.211  1.00  0.98           N  
ATOM   3599  CA  PRO A 230     -25.473   1.541  -1.986  1.00  0.98           C  
ATOM   3600  HA  PRO A 230     -24.446   1.601  -1.626  1.00  0.98           H  
ATOM   3601  C   PRO A 230     -25.847   0.078  -2.204  1.00  0.98           C  
ATOM   3602  CB  PRO A 230     -26.396   2.241  -0.987  1.00  0.98           C  
ATOM   3603  HB2 PRO A 230     -27.399   1.816  -1.035  1.00  0.98           H  
ATOM   3604  HB3 PRO A 230     -26.004   2.188   0.029  1.00  0.98           H  
ATOM   3605  O   PRO A 230     -26.831  -0.224  -2.878  1.00  0.98           O  
ATOM   3606  CG  PRO A 230     -26.431   3.678  -1.499  1.00  0.98           C  
ATOM   3607  HG2 PRO A 230     -25.548   4.214  -1.152  1.00  0.98           H  
ATOM   3608  HG3 PRO A 230     -27.341   4.198  -1.198  1.00  0.98           H  
ATOM   3609  CD  PRO A 230     -26.355   3.497  -3.012  1.00  0.98           C  
ATOM   3610  HD2 PRO A 230     -27.350   3.318  -3.419  1.00  0.98           H  
ATOM   3611  HD3 PRO A 230     -25.916   4.393  -3.450  1.00  0.98           H  
ATOM   3612  N   PHE A 231     -25.100  -0.829  -1.583  1.00  0.99           N  
ATOM   3613  H   PHE A 231     -24.274  -0.521  -1.090  1.00  0.99           H  
ATOM   3614  CA  PHE A 231     -25.469  -2.239  -1.478  1.00  0.99           C  
ATOM   3615  HA  PHE A 231     -26.555  -2.312  -1.533  1.00  0.99           H  
ATOM   3616  C   PHE A 231     -25.040  -2.795  -0.122  1.00  0.99           C  
ATOM   3617  CB  PHE A 231     -24.890  -3.060  -2.640  1.00  0.99           C  
ATOM   3618  HB2 PHE A 231     -25.335  -4.054  -2.618  1.00  0.99           H  
ATOM   3619  HB3 PHE A 231     -25.184  -2.598  -3.582  1.00  0.99           H  
ATOM   3620  O   PHE A 231     -24.075  -2.330   0.488  1.00  0.99           O  
ATOM   3621  CG  PHE A 231     -23.383  -3.203  -2.612  1.00  0.99           C  
ATOM   3622  CD1 PHE A 231     -22.581  -2.177  -3.139  1.00  0.99           C  
ATOM   3623  HD1 PHE A 231     -23.035  -1.300  -3.577  1.00  0.99           H  
ATOM   3624  CD2 PHE A 231     -22.782  -4.343  -2.041  1.00  0.99           C  
ATOM   3625  HD2 PHE A 231     -23.393  -5.130  -1.625  1.00  0.99           H  
ATOM   3626  CE1 PHE A 231     -21.184  -2.283  -3.087  1.00  0.99           C  
ATOM   3627  HE1 PHE A 231     -20.582  -1.471  -3.469  1.00  0.99           H  
ATOM   3628  CE2 PHE A 231     -21.380  -4.458  -2.012  1.00  0.99           C  
ATOM   3629  HE2 PHE A 231     -20.910  -5.335  -1.592  1.00  0.99           H  
ATOM   3630  CZ  PHE A 231     -20.581  -3.428  -2.538  1.00  0.99           C  
ATOM   3631  HZ  PHE A 231     -19.505  -3.516  -2.519  1.00  0.99           H  
ATOM   3632  N   THR A 232     -25.777  -3.787   0.368  1.00  0.99           N  
ATOM   3633  H   THR A 232     -26.555  -4.130  -0.178  1.00  0.99           H  
ATOM   3634  CA  THR A 232     -25.545  -4.389   1.682  1.00  0.99           C  
ATOM   3635  HA  THR A 232     -24.933  -3.709   2.274  1.00  0.99           H  
ATOM   3636  C   THR A 232     -24.784  -5.704   1.553  1.00  0.99           C  
ATOM   3637  CB  THR A 232     -26.866  -4.568   2.439  1.00  0.99           C  
ATOM   3638  HB  THR A 232     -27.498  -5.272   1.897  1.00  0.99           H  
ATOM   3639  O   THR A 232     -25.096  -6.537   0.704  1.00  0.99           O  
ATOM   3640  CG2 THR A 232     -26.666  -5.074   3.861  1.00  0.99           C  
ATOM   3641 HG21 THR A 232     -25.975  -4.413   4.385  1.00  0.99           H  
ATOM   3642 HG22 THR A 232     -26.269  -6.089   3.845  1.00  0.99           H  
ATOM   3643 HG23 THR A 232     -27.625  -5.083   4.379  1.00  0.99           H  
ATOM   3644  OG1 THR A 232     -27.547  -3.337   2.547  1.00  0.99           O  
ATOM   3645  HG1 THR A 232     -27.012  -2.709   3.037  1.00  0.99           H  
ATOM   3646  N   THR A 233     -23.803  -5.912   2.427  1.00  0.99           N  
ATOM   3647  H   THR A 233     -23.572  -5.169   3.071  1.00  0.99           H  
ATOM   3648  CA  THR A 233     -22.977  -7.121   2.495  1.00  0.99           C  
ATOM   3649  HA  THR A 233     -23.556  -7.964   2.119  1.00  0.99           H  
ATOM   3650  C   THR A 233     -22.582  -7.440   3.943  1.00  0.99           C  
ATOM   3651  CB  THR A 233     -21.749  -6.976   1.584  1.00  0.99           C  
ATOM   3652  HB  THR A 233     -22.089  -6.807   0.562  1.00  0.99           H  
ATOM   3653  O   THR A 233     -22.671  -6.588   4.826  1.00  0.99           O  
ATOM   3654  CG2 THR A 233     -20.829  -5.821   1.977  1.00  0.99           C  
ATOM   3655 HG21 THR A 233     -20.015  -5.762   1.254  1.00  0.99           H  
ATOM   3656 HG22 THR A 233     -20.422  -5.970   2.977  1.00  0.99           H  
ATOM   3657 HG23 THR A 233     -21.374  -4.878   1.948  1.00  0.99           H  
ATOM   3658  OG1 THR A 233     -21.026  -8.182   1.616  1.00  0.99           O  
ATOM   3659  HG1 THR A 233     -20.095  -7.959   1.541  1.00  0.99           H  
ATOM   3660  N   LYS A 234     -22.171  -8.683   4.210  1.00  0.98           N  
ATOM   3661  H   LYS A 234     -22.056  -9.295   3.415  1.00  0.98           H  
ATOM   3662  CA  LYS A 234     -21.665  -9.125   5.527  1.00  0.98           C  
ATOM   3663  HA  LYS A 234     -22.112  -8.525   6.320  1.00  0.98           H  
ATOM   3664  C   LYS A 234     -20.155  -8.948   5.678  1.00  0.98           C  
ATOM   3665  CB  LYS A 234     -22.028 -10.595   5.760  1.00  0.98           C  
ATOM   3666  HB2 LYS A 234     -21.672 -11.194   4.921  1.00  0.98           H  
ATOM   3667  HB3 LYS A 234     -21.524 -10.939   6.663  1.00  0.98           H  
ATOM   3668  O   LYS A 234     -19.662  -8.848   6.797  1.00  0.98           O  
ATOM   3669  CG  LYS A 234     -23.536 -10.794   5.942  1.00  0.98           C  
ATOM   3670  HG2 LYS A 234     -24.066 -10.469   5.046  1.00  0.98           H  
ATOM   3671  HG3 LYS A 234     -23.874 -10.204   6.793  1.00  0.98           H  
ATOM   3672  CD  LYS A 234     -23.835 -12.273   6.199  1.00  0.98           C  
ATOM   3673  HD2 LYS A 234     -23.489 -12.858   5.347  1.00  0.98           H  
ATOM   3674  HD3 LYS A 234     -23.305 -12.596   7.095  1.00  0.98           H  
ATOM   3675  CE  LYS A 234     -25.341 -12.467   6.386  1.00  0.98           C  
ATOM   3676  HE2 LYS A 234     -25.660 -11.882   7.249  1.00  0.98           H  
ATOM   3677  HE3 LYS A 234     -25.850 -12.069   5.509  1.00  0.98           H  
ATOM   3678  NZ  LYS A 234     -25.675 -13.901   6.567  1.00  0.98           N  
ATOM   3679  HZ1 LYS A 234     -25.206 -14.273   7.381  1.00  0.98           H  
ATOM   3680  HZ2 LYS A 234     -25.380 -14.429   5.759  1.00  0.98           H  
ATOM   3681  HZ3 LYS A 234     -26.672 -14.024   6.677  1.00  0.98           H  
ATOM   3682  N   ALA A 235     -19.445  -8.917   4.557  1.00  0.99           N  
ATOM   3683  H   ALA A 235     -19.932  -8.959   3.673  1.00  0.99           H  
ATOM   3684  CA  ALA A 235     -18.013  -8.684   4.486  1.00  0.99           C  
ATOM   3685  HA  ALA A 235     -17.704  -8.145   5.381  1.00  0.99           H  
ATOM   3686  C   ALA A 235     -17.693  -7.802   3.272  1.00  0.99           C  
ATOM   3687  CB  ALA A 235     -17.275 -10.029   4.461  1.00  0.99           C  
ATOM   3688  HB1 ALA A 235     -17.602 -10.633   3.615  1.00  0.99           H  
ATOM   3689  HB2 ALA A 235     -17.469 -10.572   5.386  1.00  0.99           H  
ATOM   3690  HB3 ALA A 235     -16.201  -9.859   4.380  1.00  0.99           H  
ATOM   3691  O   ALA A 235     -18.483  -7.715   2.331  1.00  0.99           O  
ATOM   3692  N   ILE A 236     -16.550  -7.140   3.304  1.00  0.99           N  
ATOM   3693  H   ILE A 236     -15.952  -7.270   4.108  1.00  0.99           H  
ATOM   3694  CA  ILE A 236     -15.990  -6.376   2.187  1.00  0.99           C  
ATOM   3695  HA  ILE A 236     -16.574  -6.558   1.285  1.00  0.99           H  
ATOM   3696  C   ILE A 236     -14.579  -6.887   1.904  1.00  0.99           C  
ATOM   3697  CB  ILE A 236     -16.019  -4.857   2.475  1.00  0.99           C  
ATOM   3698  HB  ILE A 236     -15.549  -4.351   1.632  1.00  0.99           H  
ATOM   3699  O   ILE A 236     -13.954  -7.441   2.806  1.00  0.99           O  
ATOM   3700  CG1 ILE A 236     -15.235  -4.487   3.752  1.00  0.99           C  
ATOM   3701 HG12 ILE A 236     -14.200  -4.805   3.626  1.00  0.99           H  
ATOM   3702 HG13 ILE A 236     -15.648  -5.019   4.609  1.00  0.99           H  
ATOM   3703  CG2 ILE A 236     -17.471  -4.358   2.567  1.00  0.99           C  
ATOM   3704 HG21 ILE A 236     -17.921  -4.671   3.510  1.00  0.99           H  
ATOM   3705 HG22 ILE A 236     -18.051  -4.768   1.741  1.00  0.99           H  
ATOM   3706 HG23 ILE A 236     -17.493  -3.271   2.493  1.00  0.99           H  
ATOM   3707  CD1 ILE A 236     -15.243  -2.987   4.077  1.00  0.99           C  
ATOM   3708 HD11 ILE A 236     -14.542  -2.790   4.888  1.00  0.99           H  
ATOM   3709 HD12 ILE A 236     -14.951  -2.412   3.199  1.00  0.99           H  
ATOM   3710 HD13 ILE A 236     -16.236  -2.676   4.402  1.00  0.99           H  
ATOM   3711  N   LEU A 237     -14.092  -6.698   0.680  1.00  0.98           N  
ATOM   3712  H   LEU A 237     -14.661  -6.224  -0.007  1.00  0.98           H  
ATOM   3713  CA  LEU A 237     -12.709  -6.971   0.287  1.00  0.98           C  
ATOM   3714  HA  LEU A 237     -12.176  -7.455   1.106  1.00  0.98           H  
ATOM   3715  C   LEU A 237     -12.011  -5.645  -0.025  1.00  0.98           C  
ATOM   3716  CB  LEU A 237     -12.710  -7.922  -0.924  1.00  0.98           C  
ATOM   3717  HB2 LEU A 237     -13.322  -7.476  -1.708  1.00  0.98           H  
ATOM   3718  HB3 LEU A 237     -13.173  -8.864  -0.631  1.00  0.98           H  
ATOM   3719  O   LEU A 237     -12.559  -4.826  -0.765  1.00  0.98           O  
ATOM   3720  CG  LEU A 237     -11.316  -8.210  -1.518  1.00  0.98           C  
ATOM   3721  HG  LEU A 237     -10.850  -7.274  -1.826  1.00  0.98           H  
ATOM   3722  CD1 LEU A 237     -10.400  -8.921  -0.525  1.00  0.98           C  
ATOM   3723 HD11 LEU A 237     -10.176  -8.281   0.328  1.00  0.98           H  
ATOM   3724 HD12 LEU A 237      -9.459  -9.155  -1.022  1.00  0.98           H  
ATOM   3725 HD13 LEU A 237     -10.853  -9.852  -0.181  1.00  0.98           H  
ATOM   3726  CD2 LEU A 237     -11.471  -9.093  -2.751  1.00  0.98           C  
ATOM   3727 HD21 LEU A 237     -10.492  -9.240  -3.207  1.00  0.98           H  
ATOM   3728 HD22 LEU A 237     -11.866 -10.066  -2.458  1.00  0.98           H  
ATOM   3729 HD23 LEU A 237     -12.131  -8.619  -3.478  1.00  0.98           H  
ATOM   3730  N   LEU A 238     -10.819  -5.439   0.531  1.00  0.98           N  
ATOM   3731  H   LEU A 238     -10.447  -6.136   1.160  1.00  0.98           H  
ATOM   3732  CA  LEU A 238      -9.967  -4.300   0.204  1.00  0.98           C  
ATOM   3733  HA  LEU A 238     -10.354  -3.791  -0.679  1.00  0.98           H  
ATOM   3734  C   LEU A 238      -8.557  -4.786  -0.113  1.00  0.98           C  
ATOM   3735  CB  LEU A 238      -9.903  -3.283   1.357  1.00  0.98           C  
ATOM   3736  HB2 LEU A 238      -9.404  -3.748   2.207  1.00  0.98           H  
ATOM   3737  HB3 LEU A 238      -9.266  -2.466   1.019  1.00  0.98           H  
ATOM   3738  O   LEU A 238      -7.911  -5.397   0.738  1.00  0.98           O  
ATOM   3739  CG  LEU A 238     -11.248  -2.700   1.823  1.00  0.98           C  
ATOM   3740  HG  LEU A 238     -11.981  -2.731   1.017  1.00  0.98           H  
ATOM   3741  CD1 LEU A 238     -11.776  -3.471   3.035  1.00  0.98           C  
ATOM   3742 HD11 LEU A 238     -12.687  -2.993   3.392  1.00  0.98           H  
ATOM   3743 HD12 LEU A 238     -11.036  -3.467   3.835  1.00  0.98           H  
ATOM   3744 HD13 LEU A 238     -11.986  -4.504   2.758  1.00  0.98           H  
ATOM   3745  CD2 LEU A 238     -11.067  -1.242   2.252  1.00  0.98           C  
ATOM   3746 HD21 LEU A 238     -10.786  -0.646   1.384  1.00  0.98           H  
ATOM   3747 HD22 LEU A 238     -11.998  -0.848   2.659  1.00  0.98           H  
ATOM   3748 HD23 LEU A 238     -10.277  -1.167   2.999  1.00  0.98           H  
ATOM   3749  N   GLY A 239      -8.047  -4.435  -1.288  1.00  0.98           N  
ATOM   3750  H   GLY A 239      -8.642  -3.958  -1.950  1.00  0.98           H  
ATOM   3751  CA  GLY A 239      -6.619  -4.542  -1.576  1.00  0.98           C  
ATOM   3752  HA2 GLY A 239      -6.260  -5.487  -1.168  1.00  0.98           H  
ATOM   3753  HA3 GLY A 239      -6.452  -4.555  -2.653  1.00  0.98           H  
ATOM   3754  C   GLY A 239      -5.820  -3.389  -0.954  1.00  0.98           C  
ATOM   3755  O   GLY A 239      -6.402  -2.336  -0.662  1.00  0.98           O  
ATOM   3756  N   PRO A 240      -4.498  -3.540  -0.764  1.00  0.97           N  
ATOM   3757  CA  PRO A 240      -3.614  -2.456  -0.357  1.00  0.97           C  
ATOM   3758  HA  PRO A 240      -3.757  -2.281   0.710  1.00  0.97           H  
ATOM   3759  C   PRO A 240      -3.866  -1.152  -1.123  1.00  0.97           C  
ATOM   3760  CB  PRO A 240      -2.208  -3.020  -0.574  1.00  0.97           C  
ATOM   3761  HB2 PRO A 240      -1.958  -3.040  -1.635  1.00  0.97           H  
ATOM   3762  HB3 PRO A 240      -1.446  -2.490  -0.002  1.00  0.97           H  
ATOM   3763  O   PRO A 240      -3.960  -1.125  -2.349  1.00  0.97           O  
ATOM   3764  CG  PRO A 240      -2.408  -4.459  -0.115  1.00  0.97           C  
ATOM   3765  HG2 PRO A 240      -1.605  -5.123  -0.437  1.00  0.97           H  
ATOM   3766  HG3 PRO A 240      -2.504  -4.491   0.970  1.00  0.97           H  
ATOM   3767  CD  PRO A 240      -3.750  -4.793  -0.768  1.00  0.97           C  
ATOM   3768  HD2 PRO A 240      -3.599  -5.148  -1.787  1.00  0.97           H  
ATOM   3769  HD3 PRO A 240      -4.260  -5.558  -0.184  1.00  0.97           H  
ATOM   3770  N   GLY A 241      -4.006  -0.055  -0.382  1.00  0.97           N  
ATOM   3771  H   GLY A 241      -3.992  -0.161   0.622  1.00  0.97           H  
ATOM   3772  CA  GLY A 241      -4.294   1.275  -0.915  1.00  0.97           C  
ATOM   3773  HA2 GLY A 241      -3.702   1.452  -1.813  1.00  0.97           H  
ATOM   3774  HA3 GLY A 241      -4.005   1.991  -0.146  1.00  0.97           H  
ATOM   3775  C   GLY A 241      -5.754   1.580  -1.238  1.00  0.97           C  
ATOM   3776  O   GLY A 241      -6.047   2.709  -1.620  1.00  0.97           O  
ATOM   3777  N   GLN A 242      -6.675   0.631  -1.075  1.00  0.98           N  
ATOM   3778  H   GLN A 242      -6.387  -0.286  -0.765  1.00  0.98           H  
ATOM   3779  CA  GLN A 242      -8.102   0.877  -1.277  1.00  0.98           C  
ATOM   3780  HA  GLN A 242      -8.225   1.651  -2.035  1.00  0.98           H  
ATOM   3781  C   GLN A 242      -8.778   1.388  -0.001  1.00  0.98           C  
ATOM   3782  CB  GLN A 242      -8.796  -0.386  -1.798  1.00  0.98           C  
ATOM   3783  HB2 GLN A 242      -9.862  -0.183  -1.899  1.00  0.98           H  
ATOM   3784  HB3 GLN A 242      -8.671  -1.194  -1.077  1.00  0.98           H  
ATOM   3785  O   GLN A 242      -8.405   1.027   1.122  1.00  0.98           O  
ATOM   3786  CG  GLN A 242      -8.245  -0.811  -3.169  1.00  0.98           C  
ATOM   3787  HG2 GLN A 242      -7.177  -1.020  -3.098  1.00  0.98           H  
ATOM   3788  HG3 GLN A 242      -8.393   0.009  -3.873  1.00  0.98           H  
ATOM   3789  CD  GLN A 242      -8.929  -2.052  -3.723  1.00  0.98           C  
ATOM   3790  NE2 GLN A 242      -8.790  -2.345  -4.994  1.00  0.98           N  
ATOM   3791 HE21 GLN A 242      -8.178  -1.785  -5.570  1.00  0.98           H  
ATOM   3792 HE22 GLN A 242      -9.090  -3.273  -5.256  1.00  0.98           H  
ATOM   3793  OE1 GLN A 242      -9.665  -2.757  -3.056  1.00  0.98           O  
ATOM   3794  N   THR A 243      -9.826   2.191  -0.179  1.00  0.99           N  
ATOM   3795  H   THR A 243     -10.052   2.496  -1.115  1.00  0.99           H  
ATOM   3796  CA  THR A 243     -10.700   2.633   0.911  1.00  0.99           C  
ATOM   3797  HA  THR A 243     -10.418   2.094   1.816  1.00  0.99           H  
ATOM   3798  C   THR A 243     -12.156   2.280   0.627  1.00  0.99           C  
ATOM   3799  CB  THR A 243     -10.549   4.128   1.224  1.00  0.99           C  
ATOM   3800  HB  THR A 243     -11.057   4.335   2.166  1.00  0.99           H  
ATOM   3801  O   THR A 243     -12.607   2.203  -0.517  1.00  0.99           O  
ATOM   3802  CG2 THR A 243      -9.089   4.568   1.351  1.00  0.99           C  
ATOM   3803 HG21 THR A 243      -8.623   4.605   0.366  1.00  0.99           H  
ATOM   3804 HG22 THR A 243      -9.040   5.552   1.816  1.00  0.99           H  
ATOM   3805 HG23 THR A 243      -8.543   3.852   1.965  1.00  0.99           H  
ATOM   3806  OG1 THR A 243     -11.150   4.894   0.211  1.00  0.99           O  
ATOM   3807  HG1 THR A 243     -11.004   5.825   0.393  1.00  0.99           H  
ATOM   3808  N   THR A 244     -12.928   2.031   1.678  1.00  0.99           N  
ATOM   3809  H   THR A 244     -12.509   2.059   2.597  1.00  0.99           H  
ATOM   3810  CA  THR A 244     -14.362   1.756   1.585  1.00  0.99           C  
ATOM   3811  HA  THR A 244     -14.774   2.258   0.709  1.00  0.99           H  
ATOM   3812  C   THR A 244     -15.059   2.301   2.818  1.00  0.99           C  
ATOM   3813  CB  THR A 244     -14.627   0.251   1.440  1.00  0.99           C  
ATOM   3814  HB  THR A 244     -14.204  -0.280   2.293  1.00  0.99           H  
ATOM   3815  O   THR A 244     -14.697   1.958   3.943  1.00  0.99           O  
ATOM   3816  CG2 THR A 244     -16.114  -0.073   1.332  1.00  0.99           C  
ATOM   3817 HG21 THR A 244     -16.241  -1.139   1.143  1.00  0.99           H  
ATOM   3818 HG22 THR A 244     -16.539   0.494   0.503  1.00  0.99           H  
ATOM   3819 HG23 THR A 244     -16.629   0.185   2.257  1.00  0.99           H  
ATOM   3820  OG1 THR A 244     -14.040  -0.227   0.252  1.00  0.99           O  
ATOM   3821  HG1 THR A 244     -13.471   0.466  -0.092  1.00  0.99           H  
ATOM   3822  N   ASN A 245     -16.092   3.116   2.619  1.00  0.99           N  
ATOM   3823  H   ASN A 245     -16.374   3.317   1.670  1.00  0.99           H  
ATOM   3824  CA  ASN A 245     -16.925   3.597   3.712  1.00  0.99           C  
ATOM   3825  HA  ASN A 245     -16.418   3.367   4.649  1.00  0.99           H  
ATOM   3826  C   ASN A 245     -18.252   2.852   3.721  1.00  0.99           C  
ATOM   3827  CB  ASN A 245     -17.091   5.118   3.685  1.00  0.99           C  
ATOM   3828  HB2 ASN A 245     -17.712   5.409   2.838  1.00  0.99           H  
ATOM   3829  HB3 ASN A 245     -17.609   5.420   4.596  1.00  0.99           H  
ATOM   3830  O   ASN A 245     -18.914   2.701   2.687  1.00  0.99           O  
ATOM   3831  CG  ASN A 245     -15.768   5.860   3.671  1.00  0.99           C  
ATOM   3832  ND2 ASN A 245     -15.752   7.123   3.359  1.00  0.99           N  
ATOM   3833 HD21 ASN A 245     -16.600   7.565   3.035  1.00  0.99           H  
ATOM   3834 HD22 ASN A 245     -14.836   7.549   3.363  1.00  0.99           H  
ATOM   3835  OD1 ASN A 245     -14.713   5.351   3.992  1.00  0.99           O  
ATOM   3836  N   VAL A 246     -18.644   2.400   4.908  1.00  0.99           N  
ATOM   3837  H   VAL A 246     -18.058   2.596   5.708  1.00  0.99           H  
ATOM   3838  CA  VAL A 246     -19.845   1.596   5.118  1.00  0.99           C  
ATOM   3839  HA  VAL A 246     -20.425   1.622   4.195  1.00  0.99           H  
ATOM   3840  C   VAL A 246     -20.719   2.185   6.216  1.00  0.99           C  
ATOM   3841  CB  VAL A 246     -19.523   0.115   5.401  1.00  0.99           C  
ATOM   3842  HB  VAL A 246     -20.471  -0.422   5.421  1.00  0.99           H  
ATOM   3843  O   VAL A 246     -20.224   2.666   7.235  1.00  0.99           O  
ATOM   3844  CG1 VAL A 246     -18.644  -0.514   4.314  1.00  0.99           C  
ATOM   3845 HG11 VAL A 246     -19.068  -0.312   3.331  1.00  0.99           H  
ATOM   3846 HG12 VAL A 246     -17.638  -0.096   4.357  1.00  0.99           H  
ATOM   3847 HG13 VAL A 246     -18.581  -1.592   4.460  1.00  0.99           H  
ATOM   3848  CG2 VAL A 246     -18.821  -0.095   6.743  1.00  0.99           C  
ATOM   3849 HG21 VAL A 246     -18.478  -1.126   6.838  1.00  0.99           H  
ATOM   3850 HG22 VAL A 246     -19.507   0.120   7.563  1.00  0.99           H  
ATOM   3851 HG23 VAL A 246     -17.967   0.580   6.809  1.00  0.99           H  
ATOM   3852  N   LEU A 247     -22.033   2.107   6.032  1.00  0.99           N  
ATOM   3853  H   LEU A 247     -22.362   1.735   5.152  1.00  0.99           H  
ATOM   3854  CA  LEU A 247     -23.006   2.357   7.088  1.00  0.99           C  
ATOM   3855  HA  LEU A 247     -22.584   3.081   7.785  1.00  0.99           H  
ATOM   3856  C   LEU A 247     -23.278   1.064   7.859  1.00  0.99           C  
ATOM   3857  CB  LEU A 247     -24.302   2.952   6.515  1.00  0.99           C  
ATOM   3858  HB2 LEU A 247     -25.015   3.073   7.330  1.00  0.99           H  
ATOM   3859  HB3 LEU A 247     -24.725   2.239   5.808  1.00  0.99           H  
ATOM   3860  O   LEU A 247     -23.575   0.025   7.261  1.00  0.99           O  
ATOM   3861  CG  LEU A 247     -24.138   4.307   5.804  1.00  0.99           C  
ATOM   3862  HG  LEU A 247     -23.403   4.216   5.004  1.00  0.99           H  
ATOM   3863  CD1 LEU A 247     -25.480   4.707   5.188  1.00  0.99           C  
ATOM   3864 HD11 LEU A 247     -26.238   4.806   5.965  1.00  0.99           H  
ATOM   3865 HD12 LEU A 247     -25.792   3.956   4.463  1.00  0.99           H  
ATOM   3866 HD13 LEU A 247     -25.370   5.663   4.677  1.00  0.99           H  
ATOM   3867  CD2 LEU A 247     -23.702   5.421   6.758  1.00  0.99           C  
ATOM   3868 HD21 LEU A 247     -24.436   5.547   7.554  1.00  0.99           H  
ATOM   3869 HD22 LEU A 247     -22.730   5.186   7.190  1.00  0.99           H  
ATOM   3870 HD23 LEU A 247     -23.615   6.356   6.204  1.00  0.99           H  
ATOM   3871  N   VAL A 248     -23.220   1.148   9.186  1.00  0.99           N  
ATOM   3872  H   VAL A 248     -22.914   2.025   9.581  1.00  0.99           H  
ATOM   3873  CA  VAL A 248     -23.497   0.045  10.114  1.00  0.99           C  
ATOM   3874  HA  VAL A 248     -23.840  -0.824   9.553  1.00  0.99           H  
ATOM   3875  C   VAL A 248     -24.597   0.472  11.069  1.00  0.99           C  
ATOM   3876  CB  VAL A 248     -22.237  -0.371  10.894  1.00  0.99           C  
ATOM   3877  HB  VAL A 248     -21.899   0.454  11.522  1.00  0.99           H  
ATOM   3878  O   VAL A 248     -24.441   1.437  11.818  1.00  0.99           O  
ATOM   3879  CG1 VAL A 248     -22.520  -1.587  11.784  1.00  0.99           C  
ATOM   3880 HG11 VAL A 248     -21.608  -1.887  12.300  1.00  0.99           H  
ATOM   3881 HG12 VAL A 248     -22.872  -2.414  11.167  1.00  0.99           H  
ATOM   3882 HG13 VAL A 248     -23.270  -1.346  12.537  1.00  0.99           H  
ATOM   3883  CG2 VAL A 248     -21.113  -0.735   9.924  1.00  0.99           C  
ATOM   3884 HG21 VAL A 248     -21.471  -1.464   9.198  1.00  0.99           H  
ATOM   3885 HG22 VAL A 248     -20.266  -1.145  10.473  1.00  0.99           H  
ATOM   3886 HG23 VAL A 248     -20.775   0.164   9.407  1.00  0.99           H  
ATOM   3887  N   LYS A 249     -25.717  -0.249  11.054  1.00  0.99           N  
ATOM   3888  H   LYS A 249     -25.759  -1.057  10.449  1.00  0.99           H  
ATOM   3889  CA  LYS A 249     -26.825  -0.024  11.984  1.00  0.99           C  
ATOM   3890  HA  LYS A 249     -26.798   1.008  12.332  1.00  0.99           H  
ATOM   3891  C   LYS A 249     -26.669  -0.932  13.199  1.00  0.99           C  
ATOM   3892  CB  LYS A 249     -28.151  -0.246  11.253  1.00  0.99           C  
ATOM   3893  HB2 LYS A 249     -28.148   0.335  10.330  1.00  0.99           H  
ATOM   3894  HB3 LYS A 249     -28.257  -1.301  11.004  1.00  0.99           H  
ATOM   3895  O   LYS A 249     -26.517  -2.136  13.037  1.00  0.99           O  
ATOM   3896  CG  LYS A 249     -29.335   0.204  12.114  1.00  0.99           C  
ATOM   3897  HG2 LYS A 249     -29.347  -0.358  13.048  1.00  0.99           H  
ATOM   3898  HG3 LYS A 249     -29.240   1.266  12.341  1.00  0.99           H  
ATOM   3899  CD  LYS A 249     -30.638  -0.044  11.356  1.00  0.99           C  
ATOM   3900  HD2 LYS A 249     -30.699  -1.104  11.107  1.00  0.99           H  
ATOM   3901  HD3 LYS A 249     -30.641   0.538  10.435  1.00  0.99           H  
ATOM   3902  CE  LYS A 249     -31.832   0.347  12.226  1.00  0.99           C  
ATOM   3903  HE2 LYS A 249     -31.721  -0.142  13.194  1.00  0.99           H  
ATOM   3904  HE3 LYS A 249     -31.820   1.425  12.386  1.00  0.99           H  
ATOM   3905  NZ  LYS A 249     -33.096  -0.086  11.589  1.00  0.99           N  
ATOM   3906  HZ1 LYS A 249     -33.888   0.137  12.175  1.00  0.99           H  
ATOM   3907  HZ2 LYS A 249     -33.209   0.349  10.685  1.00  0.99           H  
ATOM   3908  HZ3 LYS A 249     -33.067  -1.087  11.460  1.00  0.99           H  
ATOM   3909  N   THR A 250     -26.725  -0.375  14.402  1.00  0.98           N  
ATOM   3910  H   THR A 250     -26.847   0.625  14.476  1.00  0.98           H  
ATOM   3911  CA  THR A 250     -26.607  -1.116  15.669  1.00  0.98           C  
ATOM   3912  HA  THR A 250     -25.946  -1.969  15.518  1.00  0.98           H  
ATOM   3913  C   THR A 250     -27.954  -1.684  16.119  1.00  0.98           C  
ATOM   3914  CB  THR A 250     -25.985  -0.236  16.754  1.00  0.98           C  
ATOM   3915  HB  THR A 250     -26.081  -0.713  17.729  1.00  0.98           H  
ATOM   3916  O   THR A 250     -28.508  -1.309  17.151  1.00  0.98           O  
ATOM   3917  CG2 THR A 250     -24.512   0.020  16.473  1.00  0.98           C  
ATOM   3918 HG21 THR A 250     -23.975  -0.928  16.424  1.00  0.98           H  
ATOM   3919 HG22 THR A 250     -24.385   0.564  15.538  1.00  0.98           H  
ATOM   3920 HG23 THR A 250     -24.120   0.609  17.302  1.00  0.98           H  
ATOM   3921  OG1 THR A 250     -26.639   1.009  16.760  1.00  0.98           O  
ATOM   3922  HG1 THR A 250     -26.413   1.465  17.574  1.00  0.98           H  
ATOM   3923  N   ASP A 251     -28.522  -2.575  15.312  1.00  0.97           N  
ATOM   3924  H   ASP A 251     -28.020  -2.876  14.489  1.00  0.97           H  
ATOM   3925  CA  ASP A 251     -29.850  -3.169  15.510  1.00  0.97           C  
ATOM   3926  HA  ASP A 251     -30.377  -2.590  16.268  1.00  0.97           H  
ATOM   3927  C   ASP A 251     -29.816  -4.606  16.058  1.00  0.97           C  
ATOM   3928  CB  ASP A 251     -30.663  -3.038  14.216  1.00  0.97           C  
ATOM   3929  HB2 ASP A 251     -30.754  -1.979  13.977  1.00  0.97           H  
ATOM   3930  HB3 ASP A 251     -31.672  -3.410  14.391  1.00  0.97           H  
ATOM   3931  O   ASP A 251     -30.785  -5.359  15.928  1.00  0.97           O  
ATOM   3932  CG  ASP A 251     -30.069  -3.767  13.004  1.00  0.97           C  
ATOM   3933  OD1 ASP A 251     -29.024  -4.446  13.133  1.00  0.97           O  
ATOM   3934  OD2 ASP A 251     -30.673  -3.578  11.923  1.00  0.97           O  
ATOM   3935  N   ARG A 252     -28.706  -4.995  16.693  1.00  0.97           N  
ATOM   3936  H   ARG A 252     -27.977  -4.308  16.817  1.00  0.97           H  
ATOM   3937  CA  ARG A 252     -28.561  -6.288  17.371  1.00  0.97           C  
ATOM   3938  HA  ARG A 252     -29.361  -6.948  17.034  1.00  0.97           H  
ATOM   3939  C   ARG A 252     -28.784  -6.165  18.870  1.00  0.97           C  
ATOM   3940  CB  ARG A 252     -27.205  -6.924  17.020  1.00  0.97           C  
ATOM   3941  HB2 ARG A 252     -27.148  -7.902  17.498  1.00  0.97           H  
ATOM   3942  HB3 ARG A 252     -26.394  -6.308  17.409  1.00  0.97           H  
ATOM   3943  O   ARG A 252     -28.760  -5.072  19.431  1.00  0.97           O  
ATOM   3944  CG  ARG A 252     -27.005  -7.130  15.513  1.00  0.97           C  
ATOM   3945  HG2 ARG A 252     -26.090  -7.701  15.359  1.00  0.97           H  
ATOM   3946  HG3 ARG A 252     -26.899  -6.166  15.014  1.00  0.97           H  
ATOM   3947  CD  ARG A 252     -28.197  -7.888  14.911  1.00  0.97           C  
ATOM   3948  HD2 ARG A 252     -29.077  -7.246  14.931  1.00  0.97           H  
ATOM   3949  HD3 ARG A 252     -28.385  -8.787  15.498  1.00  0.97           H  
ATOM   3950  NE  ARG A 252     -27.931  -8.252  13.526  1.00  0.97           N  
ATOM   3951  HE  ARG A 252     -27.041  -7.948  13.157  1.00  0.97           H  
ATOM   3952  NH1 ARG A 252     -29.841  -9.411  13.051  1.00  0.97           N  
ATOM   3953 HH11 ARG A 252     -30.428  -9.902  12.392  1.00  0.97           H  
ATOM   3954 HH12 ARG A 252     -30.216  -9.086  13.931  1.00  0.97           H  
ATOM   3955  NH2 ARG A 252     -28.208  -9.228  11.519  1.00  0.97           N  
ATOM   3956 HH21 ARG A 252     -27.264  -8.925  11.327  1.00  0.97           H  
ATOM   3957 HH22 ARG A 252     -28.777  -9.705  10.834  1.00  0.97           H  
ATOM   3958  CZ  ARG A 252     -28.670  -8.958  12.706  1.00  0.97           C  
ATOM   3959  N   SER A 253     -28.998  -7.309  19.523  1.00  0.96           N  
ATOM   3960  H   SER A 253     -29.049  -8.176  19.008  1.00  0.96           H  
ATOM   3961  CA  SER A 253     -29.073  -7.379  20.983  1.00  0.96           C  
ATOM   3962  HA  SER A 253     -29.984  -6.871  21.302  1.00  0.96           H  
ATOM   3963  C   SER A 253     -27.834  -6.711  21.592  1.00  0.96           C  
ATOM   3964  CB  SER A 253     -29.146  -8.835  21.451  1.00  0.96           C  
ATOM   3965  HB2 SER A 253     -29.228  -8.871  22.537  1.00  0.96           H  
ATOM   3966  HB3 SER A 253     -28.238  -9.357  21.148  1.00  0.96           H  
ATOM   3967  O   SER A 253     -26.727  -7.007  21.124  1.00  0.96           O  
ATOM   3968  OG  SER A 253     -30.264  -9.472  20.864  1.00  0.96           O  
ATOM   3969  HG  SER A 253     -31.019  -9.394  21.452  1.00  0.96           H  
ATOM   3970  N   PRO A 254     -27.984  -5.830  22.602  1.00  0.96           N  
ATOM   3971  CA  PRO A 254     -26.852  -5.167  23.241  1.00  0.96           C  
ATOM   3972  HA  PRO A 254     -26.412  -4.477  22.522  1.00  0.96           H  
ATOM   3973  C   PRO A 254     -25.795  -6.179  23.690  1.00  0.96           C  
ATOM   3974  CB  PRO A 254     -27.444  -4.367  24.407  1.00  0.96           C  
ATOM   3975  HB2 PRO A 254     -26.869  -3.463  24.606  1.00  0.96           H  
ATOM   3976  HB3 PRO A 254     -27.508  -4.983  25.304  1.00  0.96           H  
ATOM   3977  O   PRO A 254     -26.044  -7.012  24.558  1.00  0.96           O  
ATOM   3978  CG  PRO A 254     -28.854  -4.047  23.916  1.00  0.96           C  
ATOM   3979  HG2 PRO A 254     -29.540  -3.861  24.742  1.00  0.96           H  
ATOM   3980  HG3 PRO A 254     -28.821  -3.191  23.243  1.00  0.96           H  
ATOM   3981  CD  PRO A 254     -29.236  -5.301  23.131  1.00  0.96           C  
ATOM   3982  HD2 PRO A 254     -29.689  -6.033  23.799  1.00  0.96           H  
ATOM   3983  HD3 PRO A 254     -29.928  -5.029  22.334  1.00  0.96           H  
ATOM   3984  N   ASN A 255     -24.633  -6.148  23.040  1.00  0.98           N  
ATOM   3985  H   ASN A 255     -24.496  -5.440  22.333  1.00  0.98           H  
ATOM   3986  CA  ASN A 255     -23.524  -7.069  23.283  1.00  0.98           C  
ATOM   3987  HA  ASN A 255     -23.440  -7.234  24.358  1.00  0.98           H  
ATOM   3988  C   ASN A 255     -22.204  -6.436  22.792  1.00  0.98           C  
ATOM   3989  CB  ASN A 255     -23.848  -8.424  22.604  1.00  0.98           C  
ATOM   3990  HB2 ASN A 255     -24.924  -8.594  22.620  1.00  0.98           H  
ATOM   3991  HB3 ASN A 255     -23.522  -8.415  21.564  1.00  0.98           H  
ATOM   3992  O   ASN A 255     -22.163  -5.267  22.394  1.00  0.98           O  
ATOM   3993  CG  ASN A 255     -23.194  -9.612  23.289  1.00  0.98           C  
ATOM   3994  ND2 ASN A 255     -23.799 -10.773  23.248  1.00  0.98           N  
ATOM   3995 HD21 ASN A 255     -23.321 -11.535  23.708  1.00  0.98           H  
ATOM   3996 HD22 ASN A 255     -24.691 -10.877  22.787  1.00  0.98           H  
ATOM   3997  OD1 ASN A 255     -22.130  -9.516  23.869  1.00  0.98           O  
ATOM   3998  N   ARG A 256     -21.115  -7.204  22.812  1.00  0.98           N  
ATOM   3999  H   ARG A 256     -21.224  -8.144  23.164  1.00  0.98           H  
ATOM   4000  CA  ARG A 256     -19.835  -6.880  22.184  1.00  0.98           C  
ATOM   4001  HA  ARG A 256     -19.843  -5.843  21.849  1.00  0.98           H  
ATOM   4002  C   ARG A 256     -19.668  -7.753  20.946  1.00  0.98           C  
ATOM   4003  CB  ARG A 256     -18.694  -7.055  23.198  1.00  0.98           C  
ATOM   4004  HB2 ARG A 256     -18.691  -8.082  23.564  1.00  0.98           H  
ATOM   4005  HB3 ARG A 256     -17.742  -6.851  22.707  1.00  0.98           H  
ATOM   4006  O   ARG A 256     -19.920  -8.955  20.969  1.00  0.98           O  
ATOM   4007  CG  ARG A 256     -18.853  -6.088  24.380  1.00  0.98           C  
ATOM   4008  HG2 ARG A 256     -18.757  -5.061  24.026  1.00  0.98           H  
ATOM   4009  HG3 ARG A 256     -19.844  -6.210  24.816  1.00  0.98           H  
ATOM   4010  CD  ARG A 256     -17.842  -6.347  25.494  1.00  0.98           C  
ATOM   4011  HD2 ARG A 256     -18.194  -5.843  26.394  1.00  0.98           H  
ATOM   4012  HD3 ARG A 256     -17.829  -7.419  25.692  1.00  0.98           H  
ATOM   4013  NE  ARG A 256     -16.502  -5.831  25.172  1.00  0.98           N  
ATOM   4014  HE  ARG A 256     -16.474  -4.865  24.877  1.00  0.98           H  
ATOM   4015  NH1 ARG A 256     -15.232  -7.461  26.189  1.00  0.98           N  
ATOM   4016 HH11 ARG A 256     -16.043  -8.058  26.269  1.00  0.98           H  
ATOM   4017 HH12 ARG A 256     -14.466  -7.655  26.818  1.00  0.98           H  
ATOM   4018  NH2 ARG A 256     -14.277  -5.598  25.465  1.00  0.98           N  
ATOM   4019 HH21 ARG A 256     -13.389  -5.974  25.766  1.00  0.98           H  
ATOM   4020 HH22 ARG A 256     -14.376  -4.642  25.155  1.00  0.98           H  
ATOM   4021  CZ  ARG A 256     -15.352  -6.313  25.598  1.00  0.98           C  
ATOM   4022  N   TYR A 257     -19.236  -7.142  19.856  1.00  0.98           N  
ATOM   4023  H   TYR A 257     -19.076  -6.145  19.886  1.00  0.98           H  
ATOM   4024  CA  TYR A 257     -19.088  -7.801  18.566  1.00  0.98           C  
ATOM   4025  HA  TYR A 257     -19.208  -8.880  18.665  1.00  0.98           H  
ATOM   4026  C   TYR A 257     -17.691  -7.525  18.040  1.00  0.98           C  
ATOM   4027  CB  TYR A 257     -20.173  -7.284  17.615  1.00  0.98           C  
ATOM   4028  HB2 TYR A 257     -20.079  -6.202  17.521  1.00  0.98           H  
ATOM   4029  HB3 TYR A 257     -20.009  -7.704  16.622  1.00  0.98           H  
ATOM   4030  O   TYR A 257     -17.258  -6.373  18.016  1.00  0.98           O  
ATOM   4031  CG  TYR A 257     -21.583  -7.618  18.070  1.00  0.98           C  
ATOM   4032  CD1 TYR A 257     -22.166  -8.850  17.717  1.00  0.98           C  
ATOM   4033  HD1 TYR A 257     -21.607  -9.562  17.128  1.00  0.98           H  
ATOM   4034  CD2 TYR A 257     -22.301  -6.707  18.870  1.00  0.98           C  
ATOM   4035  HD2 TYR A 257     -21.844  -5.775  19.167  1.00  0.98           H  
ATOM   4036  CE1 TYR A 257     -23.476  -9.158  18.130  1.00  0.98           C  
ATOM   4037  HE1 TYR A 257     -23.927 -10.104  17.873  1.00  0.98           H  
ATOM   4038  CE2 TYR A 257     -23.613  -7.011  19.284  1.00  0.98           C  
ATOM   4039  HE2 TYR A 257     -24.167  -6.317  19.899  1.00  0.98           H  
ATOM   4040  OH  TYR A 257     -25.447  -8.568  19.345  1.00  0.98           O  
ATOM   4041  HH  TYR A 257     -25.814  -7.917  19.948  1.00  0.98           H  
ATOM   4042  CZ  TYR A 257     -24.200  -8.241  18.918  1.00  0.98           C  
ATOM   4043  N   PHE A 258     -16.972  -8.559  17.620  1.00  0.98           N  
ATOM   4044  H   PHE A 258     -17.349  -9.496  17.636  1.00  0.98           H  
ATOM   4045  CA  PHE A 258     -15.709  -8.335  16.941  1.00  0.98           C  
ATOM   4046  HA  PHE A 258     -15.139  -7.610  17.522  1.00  0.98           H  
ATOM   4047  C   PHE A 258     -15.958  -7.728  15.558  1.00  0.98           C  
ATOM   4048  CB  PHE A 258     -14.877  -9.615  16.854  1.00  0.98           C  
ATOM   4049  HB2 PHE A 258     -14.107  -9.469  16.097  1.00  0.98           H  
ATOM   4050  HB3 PHE A 258     -15.513 -10.430  16.507  1.00  0.98           H  
ATOM   4051  O   PHE A 258     -16.783  -8.210  14.779  1.00  0.98           O  
ATOM   4052  CG  PHE A 258     -14.163 -10.021  18.129  1.00  0.98           C  
ATOM   4053  CD1 PHE A 258     -13.254  -9.139  18.738  1.00  0.98           C  
ATOM   4054  HD1 PHE A 258     -13.122  -8.140  18.349  1.00  0.98           H  
ATOM   4055  CD2 PHE A 258     -14.306 -11.319  18.645  1.00  0.98           C  
ATOM   4056  HD2 PHE A 258     -15.036 -11.992  18.222  1.00  0.98           H  
ATOM   4057  CE1 PHE A 258     -12.446  -9.568  19.800  1.00  0.98           C  
ATOM   4058  HE1 PHE A 258     -11.726  -8.886  20.229  1.00  0.98           H  
ATOM   4059  CE2 PHE A 258     -13.463 -11.772  19.674  1.00  0.98           C  
ATOM   4060  HE2 PHE A 258     -13.552 -12.785  20.037  1.00  0.98           H  
ATOM   4061  CZ  PHE A 258     -12.517 -10.899  20.241  1.00  0.98           C  
ATOM   4062  HZ  PHE A 258     -11.869 -11.250  21.031  1.00  0.98           H  
ATOM   4063  N   MET A 259     -15.204  -6.681  15.258  1.00  0.99           N  
ATOM   4064  H   MET A 259     -14.574  -6.368  15.983  1.00  0.99           H  
ATOM   4065  CA  MET A 259     -14.798  -6.342  13.904  1.00  0.99           C  
ATOM   4066  HA  MET A 259     -15.582  -6.608  13.194  1.00  0.99           H  
ATOM   4067  C   MET A 259     -13.538  -7.155  13.619  1.00  0.99           C  
ATOM   4068  CB  MET A 259     -14.500  -4.843  13.793  1.00  0.99           C  
ATOM   4069  HB2 MET A 259     -13.606  -4.614  14.374  1.00  0.99           H  
ATOM   4070  HB3 MET A 259     -14.297  -4.607  12.748  1.00  0.99           H  
ATOM   4071  O   MET A 259     -12.642  -7.181  14.463  1.00  0.99           O  
ATOM   4072  CG  MET A 259     -15.645  -3.953  14.289  1.00  0.99           C  
ATOM   4073  HG2 MET A 259     -15.848  -4.164  15.339  1.00  0.99           H  
ATOM   4074  HG3 MET A 259     -16.548  -4.185  13.724  1.00  0.99           H  
ATOM   4075  SD  MET A 259     -15.306  -2.183  14.118  1.00  0.99           S  
ATOM   4076  CE  MET A 259     -14.317  -1.921  15.614  1.00  0.99           C  
ATOM   4077  HE1 MET A 259     -14.975  -1.904  16.482  1.00  0.99           H  
ATOM   4078  HE2 MET A 259     -13.591  -2.725  15.726  1.00  0.99           H  
ATOM   4079  HE3 MET A 259     -13.796  -0.966  15.542  1.00  0.99           H  
ATOM   4080  N   ALA A 260     -13.460  -7.824  12.478  1.00  0.99           N  
ATOM   4081  H   ALA A 260     -14.199  -7.740  11.794  1.00  0.99           H  
ATOM   4082  CA  ALA A 260     -12.308  -8.647  12.142  1.00  0.99           C  
ATOM   4083  HA  ALA A 260     -11.481  -8.379  12.799  1.00  0.99           H  
ATOM   4084  C   ALA A 260     -11.843  -8.387  10.715  1.00  0.99           C  
ATOM   4085  CB  ALA A 260     -12.640 -10.123  12.376  1.00  0.99           C  
ATOM   4086  HB1 ALA A 260     -13.035 -10.268  13.381  1.00  0.99           H  
ATOM   4087  HB2 ALA A 260     -13.374 -10.449  11.639  1.00  0.99           H  
ATOM   4088  HB3 ALA A 260     -11.736 -10.720  12.258  1.00  0.99           H  
ATOM   4089  O   ALA A 260     -12.672  -8.098   9.848  1.00  0.99           O  
ATOM   4090  N   ALA A 261     -10.537  -8.527  10.496  1.00  0.99           N  
ATOM   4091  H   ALA A 261      -9.942  -8.796  11.266  1.00  0.99           H  
ATOM   4092  CA  ALA A 261      -9.969  -8.644   9.164  1.00  0.99           C  
ATOM   4093  HA  ALA A 261     -10.811  -8.760   8.482  1.00  0.99           H  
ATOM   4094  C   ALA A 261      -9.124  -9.914   9.040  1.00  0.99           C  
ATOM   4095  CB  ALA A 261      -9.204  -7.375   8.772  1.00  0.99           C  
ATOM   4096  HB1 ALA A 261      -8.862  -7.470   7.741  1.00  0.99           H  
ATOM   4097  HB2 ALA A 261      -8.334  -7.236   9.414  1.00  0.99           H  
ATOM   4098  HB3 ALA A 261      -9.856  -6.504   8.844  1.00  0.99           H  
ATOM   4099  O   ALA A 261      -8.426 -10.289   9.985  1.00  0.99           O  
ATOM   4100  N   SER A 262      -9.216 -10.567   7.887  1.00  0.98           N  
ATOM   4101  H   SER A 262      -9.776 -10.162   7.151  1.00  0.98           H  
ATOM   4102  CA  SER A 262      -8.478 -11.785   7.544  1.00  0.98           C  
ATOM   4103  HA  SER A 262      -7.612 -11.873   8.201  1.00  0.98           H  
ATOM   4104  C   SER A 262      -7.984 -11.693   6.101  1.00  0.98           C  
ATOM   4105  CB  SER A 262      -9.359 -13.029   7.730  1.00  0.98           C  
ATOM   4106  HB2 SER A 262      -8.772 -13.927   7.537  1.00  0.98           H  
ATOM   4107  HB3 SER A 262      -9.706 -13.066   8.763  1.00  0.98           H  
ATOM   4108  O   SER A 262      -8.658 -11.057   5.287  1.00  0.98           O  
ATOM   4109  OG  SER A 262     -10.479 -13.020   6.861  1.00  0.98           O  
ATOM   4110  HG  SER A 262     -10.157 -13.072   5.958  1.00  0.98           H  
ATOM   4111  N   PRO A 263      -6.860 -12.328   5.755  1.00  0.97           N  
ATOM   4112  CA  PRO A 263      -6.328 -12.290   4.398  1.00  0.97           C  
ATOM   4113  HA  PRO A 263      -6.121 -11.262   4.099  1.00  0.97           H  
ATOM   4114  C   PRO A 263      -7.290 -12.900   3.379  1.00  0.97           C  
ATOM   4115  CB  PRO A 263      -5.006 -13.053   4.447  1.00  0.97           C  
ATOM   4116  HB2 PRO A 263      -4.198 -12.383   4.742  1.00  0.97           H  
ATOM   4117  HB3 PRO A 263      -4.771 -13.548   3.505  1.00  0.97           H  
ATOM   4118  O   PRO A 263      -7.956 -13.905   3.646  1.00  0.97           O  
ATOM   4119  CG  PRO A 263      -5.288 -14.050   5.564  1.00  0.97           C  
ATOM   4120  HG2 PRO A 263      -4.361 -14.447   5.977  1.00  0.97           H  
ATOM   4121  HG3 PRO A 263      -5.919 -14.861   5.199  1.00  0.97           H  
ATOM   4122  CD  PRO A 263      -6.046 -13.206   6.579  1.00  0.97           C  
ATOM   4123  HD2 PRO A 263      -5.342 -12.614   7.164  1.00  0.97           H  
ATOM   4124  HD3 PRO A 263      -6.638 -13.849   7.230  1.00  0.97           H  
ATOM   4125  N   PHE A 264      -7.319 -12.286   2.203  1.00  0.96           N  
ATOM   4126  H   PHE A 264      -6.747 -11.460   2.103  1.00  0.96           H  
ATOM   4127  CA  PHE A 264      -7.738 -12.897   0.955  1.00  0.96           C  
ATOM   4128  HA  PHE A 264      -8.324 -13.793   1.159  1.00  0.96           H  
ATOM   4129  C   PHE A 264      -6.474 -13.292   0.186  1.00  0.96           C  
ATOM   4130  CB  PHE A 264      -8.609 -11.920   0.159  1.00  0.96           C  
ATOM   4131  HB2 PHE A 264      -9.548 -11.767   0.692  1.00  0.96           H  
ATOM   4132  HB3 PHE A 264      -8.098 -10.958   0.116  1.00  0.96           H  
ATOM   4133  O   PHE A 264      -5.601 -12.463  -0.053  1.00  0.96           O  
ATOM   4134  CG  PHE A 264      -8.910 -12.380  -1.257  1.00  0.96           C  
ATOM   4135  CD1 PHE A 264      -8.444 -11.635  -2.356  1.00  0.96           C  
ATOM   4136  HD1 PHE A 264      -7.881 -10.725  -2.206  1.00  0.96           H  
ATOM   4137  CD2 PHE A 264      -9.601 -13.585  -1.485  1.00  0.96           C  
ATOM   4138  HD2 PHE A 264      -9.941 -14.180  -0.650  1.00  0.96           H  
ATOM   4139  CE1 PHE A 264      -8.666 -12.092  -3.666  1.00  0.96           C  
ATOM   4140  HE1 PHE A 264      -8.263 -11.538  -4.500  1.00  0.96           H  
ATOM   4141  CE2 PHE A 264      -9.822 -14.046  -2.794  1.00  0.96           C  
ATOM   4142  HE2 PHE A 264     -10.318 -14.991  -2.962  1.00  0.96           H  
ATOM   4143  CZ  PHE A 264      -9.353 -13.297  -3.886  1.00  0.96           C  
ATOM   4144  HZ  PHE A 264      -9.482 -13.664  -4.893  1.00  0.96           H  
ATOM   4145  N   MET A 265      -6.374 -14.570  -0.159  1.00  0.92           N  
ATOM   4146  H   MET A 265      -7.161 -15.173   0.031  1.00  0.92           H  
ATOM   4147  CA  MET A 265      -5.285 -15.145  -0.925  1.00  0.92           C  
ATOM   4148  HA  MET A 265      -4.891 -14.380  -1.594  1.00  0.92           H  
ATOM   4149  C   MET A 265      -5.807 -16.311  -1.758  1.00  0.92           C  
ATOM   4150  CB  MET A 265      -4.174 -15.618   0.024  1.00  0.92           C  
ATOM   4151  HB2 MET A 265      -4.566 -16.351   0.729  1.00  0.92           H  
ATOM   4152  HB3 MET A 265      -3.811 -14.759   0.590  1.00  0.92           H  
ATOM   4153  O   MET A 265      -6.162 -17.363  -1.220  1.00  0.92           O  
ATOM   4154  CG  MET A 265      -3.013 -16.245  -0.756  1.00  0.92           C  
ATOM   4155  HG2 MET A 265      -2.198 -16.472  -0.069  1.00  0.92           H  
ATOM   4156  HG3 MET A 265      -3.345 -17.186  -1.195  1.00  0.92           H  
ATOM   4157  SD  MET A 265      -2.386 -15.193  -2.084  1.00  0.92           S  
ATOM   4158  CE  MET A 265      -1.695 -13.878  -1.075  1.00  0.92           C  
ATOM   4159  HE1 MET A 265      -2.490 -13.302  -0.601  1.00  0.92           H  
ATOM   4160  HE2 MET A 265      -1.083 -14.374  -0.321  1.00  0.92           H  
ATOM   4161  HE3 MET A 265      -1.083 -13.218  -1.689  1.00  0.92           H  
ATOM   4162  N   ASP A 266      -5.825 -16.139  -3.073  1.00  0.90           N  
ATOM   4163  H   ASP A 266      -5.600 -15.233  -3.460  1.00  0.90           H  
ATOM   4164  CA  ASP A 266      -6.182 -17.178  -4.039  1.00  0.90           C  
ATOM   4165  HA  ASP A 266      -6.414 -18.092  -3.492  1.00  0.90           H  
ATOM   4166  C   ASP A 266      -5.022 -17.565  -4.973  1.00  0.90           C  
ATOM   4167  CB  ASP A 266      -7.468 -16.782  -4.771  1.00  0.90           C  
ATOM   4168  HB2 ASP A 266      -8.244 -16.585  -4.032  1.00  0.90           H  
ATOM   4169  HB3 ASP A 266      -7.791 -17.635  -5.368  1.00  0.90           H  
ATOM   4170  O   ASP A 266      -5.209 -18.330  -5.920  1.00  0.90           O  
ATOM   4171  CG  ASP A 266      -7.341 -15.564  -5.686  1.00  0.90           C  
ATOM   4172  OD1 ASP A 266      -6.306 -14.868  -5.625  1.00  0.90           O  
ATOM   4173  OD2 ASP A 266      -8.316 -15.326  -6.440  1.00  0.90           O  
ATOM   4174  N   ALA A 267      -3.809 -17.106  -4.654  1.00  0.89           N  
ATOM   4175  H   ALA A 267      -3.738 -16.479  -3.866  1.00  0.89           H  
ATOM   4176  CA  ALA A 267      -2.560 -17.509  -5.284  1.00  0.89           C  
ATOM   4177  HA  ALA A 267      -2.792 -18.067  -6.191  1.00  0.89           H  
ATOM   4178  C   ALA A 267      -1.724 -18.409  -4.351  1.00  0.89           C  
ATOM   4179  CB  ALA A 267      -1.815 -16.243  -5.702  1.00  0.89           C  
ATOM   4180  HB1 ALA A 267      -1.637 -15.604  -4.837  1.00  0.89           H  
ATOM   4181  HB2 ALA A 267      -2.433 -15.701  -6.417  1.00  0.89           H  
ATOM   4182  HB3 ALA A 267      -0.858 -16.489  -6.161  1.00  0.89           H  
ATOM   4183  O   ALA A 267      -1.852 -18.339  -3.126  1.00  0.89           O  
ATOM   4184  N   PRO A 268      -0.840 -19.268  -4.891  1.00  0.87           N  
ATOM   4185  CA  PRO A 268       0.038 -20.132  -4.103  1.00  0.87           C  
ATOM   4186  HA  PRO A 268      -0.518 -20.549  -3.263  1.00  0.87           H  
ATOM   4187  C   PRO A 268       1.244 -19.362  -3.524  1.00  0.87           C  
ATOM   4188  CB  PRO A 268       0.416 -21.264  -5.065  1.00  0.87           C  
ATOM   4189  HB2 PRO A 268       1.353 -21.758  -4.808  1.00  0.87           H  
ATOM   4190  HB3 PRO A 268      -0.392 -21.995  -5.098  1.00  0.87           H  
ATOM   4191  O   PRO A 268       2.387 -19.803  -3.652  1.00  0.87           O  
ATOM   4192  CG  PRO A 268       0.495 -20.534  -6.404  1.00  0.87           C  
ATOM   4193  HG2 PRO A 268       0.373 -21.214  -7.248  1.00  0.87           H  
ATOM   4194  HG3 PRO A 268       1.443 -20.000  -6.476  1.00  0.87           H  
ATOM   4195  CD  PRO A 268      -0.656 -19.533  -6.312  1.00  0.87           C  
ATOM   4196  HD2 PRO A 268      -1.563 -19.979  -6.719  1.00  0.87           H  
ATOM   4197  HD3 PRO A 268      -0.411 -18.621  -6.857  1.00  0.87           H  
ATOM   4198  N   VAL A 269       1.001 -18.208  -2.897  1.00  0.87           N  
ATOM   4199  H   VAL A 269       0.039 -17.928  -2.774  1.00  0.87           H  
ATOM   4200  CA  VAL A 269       2.024 -17.378  -2.247  1.00  0.87           C  
ATOM   4201  HA  VAL A 269       2.992 -17.859  -2.385  1.00  0.87           H  
ATOM   4202  C   VAL A 269       1.787 -17.316  -0.739  1.00  0.87           C  
ATOM   4203  CB  VAL A 269       2.157 -15.978  -2.883  1.00  0.87           C  
ATOM   4204  HB  VAL A 269       2.976 -15.461  -2.383  1.00  0.87           H  
ATOM   4205  O   VAL A 269       0.658 -17.375  -0.252  1.00  0.87           O  
ATOM   4206  CG1 VAL A 269       2.502 -16.069  -4.374  1.00  0.87           C  
ATOM   4207 HG11 VAL A 269       3.398 -16.673  -4.514  1.00  0.87           H  
ATOM   4208 HG12 VAL A 269       1.675 -16.509  -4.931  1.00  0.87           H  
ATOM   4209 HG13 VAL A 269       2.684 -15.068  -4.765  1.00  0.87           H  
ATOM   4210  CG2 VAL A 269       0.902 -15.133  -2.733  1.00  0.87           C  
ATOM   4211 HG21 VAL A 269       0.071 -15.608  -3.254  1.00  0.87           H  
ATOM   4212 HG22 VAL A 269       0.669 -15.012  -1.675  1.00  0.87           H  
ATOM   4213 HG23 VAL A 269       1.067 -14.144  -3.162  1.00  0.87           H  
ATOM   4214  N   SER A 270       2.876 -17.247   0.023  1.00  0.87           N  
ATOM   4215  H   SER A 270       3.781 -17.194  -0.422  1.00  0.87           H  
ATOM   4216  CA  SER A 270       2.815 -17.193   1.484  1.00  0.87           C  
ATOM   4217  HA  SER A 270       2.073 -17.910   1.836  1.00  0.87           H  
ATOM   4218  C   SER A 270       2.415 -15.796   1.957  1.00  0.87           C  
ATOM   4219  CB  SER A 270       4.168 -17.567   2.091  1.00  0.87           C  
ATOM   4220  HB2 SER A 270       4.095 -17.529   3.178  1.00  0.87           H  
ATOM   4221  HB3 SER A 270       4.921 -16.851   1.763  1.00  0.87           H  
ATOM   4222  O   SER A 270       3.101 -14.828   1.636  1.00  0.87           O  
ATOM   4223  OG  SER A 270       4.558 -18.874   1.706  1.00  0.87           O  
ATOM   4224  HG  SER A 270       5.475 -19.004   1.958  1.00  0.87           H  
ATOM   4225  N   VAL A 271       1.369 -15.713   2.779  1.00  0.88           N  
ATOM   4226  H   VAL A 271       0.853 -16.555   2.989  1.00  0.88           H  
ATOM   4227  CA  VAL A 271       0.918 -14.485   3.460  1.00  0.88           C  
ATOM   4228  HA  VAL A 271       1.699 -13.728   3.392  1.00  0.88           H  
ATOM   4229  C   VAL A 271       0.679 -14.722   4.941  1.00  0.88           C  
ATOM   4230  CB  VAL A 271      -0.352 -13.894   2.830  1.00  0.88           C  
ATOM   4231  HB  VAL A 271      -0.745 -13.124   3.493  1.00  0.88           H  
ATOM   4232  O   VAL A 271       0.549 -15.871   5.381  1.00  0.88           O  
ATOM   4233  CG1 VAL A 271       0.053 -13.201   1.534  1.00  0.88           C  
ATOM   4234 HG11 VAL A 271       0.518 -13.899   0.838  1.00  0.88           H  
ATOM   4235 HG12 VAL A 271      -0.812 -12.696   1.104  1.00  0.88           H  
ATOM   4236 HG13 VAL A 271       0.780 -12.419   1.756  1.00  0.88           H  
ATOM   4237  CG2 VAL A 271      -1.469 -14.929   2.623  1.00  0.88           C  
ATOM   4238 HG21 VAL A 271      -1.707 -15.417   3.568  1.00  0.88           H  
ATOM   4239 HG22 VAL A 271      -2.358 -14.407   2.268  1.00  0.88           H  
ATOM   4240 HG23 VAL A 271      -1.167 -15.671   1.884  1.00  0.88           H  
ATOM   4241  N   ASP A 272       0.607 -13.638   5.721  1.00  0.91           N  
ATOM   4242  H   ASP A 272       0.597 -12.723   5.293  1.00  0.91           H  
ATOM   4243  CA  ASP A 272       0.167 -13.746   7.107  1.00  0.91           C  
ATOM   4244  HA  ASP A 272       0.814 -14.471   7.602  1.00  0.91           H  
ATOM   4245  C   ASP A 272      -1.268 -14.298   7.124  1.00  0.91           C  
ATOM   4246  CB  ASP A 272       0.312 -12.408   7.867  1.00  0.91           C  
ATOM   4247  HB2 ASP A 272      -0.334 -11.655   7.416  1.00  0.91           H  
ATOM   4248  HB3 ASP A 272       1.345 -12.073   7.774  1.00  0.91           H  
ATOM   4249  O   ASP A 272      -2.191 -13.691   6.592  1.00  0.91           O  
ATOM   4250  CG  ASP A 272      -0.015 -12.557   9.367  1.00  0.91           C  
ATOM   4251  OD1 ASP A 272      -0.266 -13.709   9.803  1.00  0.91           O  
ATOM   4252  OD2 ASP A 272       0.092 -11.610  10.177  1.00  0.91           O  
ATOM   4253  N   ASN A 273      -1.461 -15.483   7.707  1.00  0.94           N  
ATOM   4254  H   ASN A 273      -0.666 -15.920   8.151  1.00  0.94           H  
ATOM   4255  CA  ASN A 273      -2.750 -16.174   7.747  1.00  0.94           C  
ATOM   4256  HA  ASN A 273      -3.333 -15.833   6.891  1.00  0.94           H  
ATOM   4257  C   ASN A 273      -3.586 -15.844   8.996  1.00  0.94           C  
ATOM   4258  CB  ASN A 273      -2.547 -17.674   7.508  1.00  0.94           C  
ATOM   4259  HB2 ASN A 273      -1.943 -17.810   6.611  1.00  0.94           H  
ATOM   4260  HB3 ASN A 273      -3.521 -18.131   7.333  1.00  0.94           H  
ATOM   4261  O   ASN A 273      -4.608 -16.487   9.255  1.00  0.94           O  
ATOM   4262  CG  ASN A 273      -1.883 -18.404   8.657  1.00  0.94           C  
ATOM   4263  ND2 ASN A 273      -1.753 -19.703   8.532  1.00  0.94           N  
ATOM   4264 HD21 ASN A 273      -1.275 -20.177   9.285  1.00  0.94           H  
ATOM   4265 HD22 ASN A 273      -2.047 -20.155   7.678  1.00  0.94           H  
ATOM   4266  OD1 ASN A 273      -1.461 -17.858   9.664  1.00  0.94           O  
ATOM   4267  N   LYS A 274      -3.138 -14.880   9.805  1.00  0.95           N  
ATOM   4268  H   LYS A 274      -2.294 -14.394   9.539  1.00  0.95           H  
ATOM   4269  CA  LYS A 274      -3.765 -14.537  11.081  1.00  0.95           C  
ATOM   4270  HA  LYS A 274      -4.140 -15.460  11.524  1.00  0.95           H  
ATOM   4271  C   LYS A 274      -4.971 -13.615  10.884  1.00  0.95           C  
ATOM   4272  CB  LYS A 274      -2.707 -13.956  12.026  1.00  0.95           C  
ATOM   4273  HB2 LYS A 274      -3.184 -13.664  12.962  1.00  0.95           H  
ATOM   4274  HB3 LYS A 274      -2.279 -13.068  11.561  1.00  0.95           H  
ATOM   4275  O   LYS A 274      -5.108 -12.908   9.895  1.00  0.95           O  
ATOM   4276  CG  LYS A 274      -1.591 -14.974  12.340  1.00  0.95           C  
ATOM   4277  HG2 LYS A 274      -2.008 -15.822  12.882  1.00  0.95           H  
ATOM   4278  HG3 LYS A 274      -1.156 -15.356  11.416  1.00  0.95           H  
ATOM   4279  CD  LYS A 274      -0.493 -14.322  13.188  1.00  0.95           C  
ATOM   4280  HD2 LYS A 274      -0.743 -14.441  14.242  1.00  0.95           H  
ATOM   4281  HD3 LYS A 274      -0.458 -13.259  12.948  1.00  0.95           H  
ATOM   4282  CE  LYS A 274       0.895 -14.905  12.915  1.00  0.95           C  
ATOM   4283  HE2 LYS A 274       1.499 -14.830  13.819  1.00  0.95           H  
ATOM   4284  HE3 LYS A 274       0.796 -15.952  12.628  1.00  0.95           H  
ATOM   4285  NZ  LYS A 274       1.537 -14.120  11.834  1.00  0.95           N  
ATOM   4286  HZ1 LYS A 274       2.412 -14.492  11.493  1.00  0.95           H  
ATOM   4287  HZ2 LYS A 274       0.908 -14.029  11.049  1.00  0.95           H  
ATOM   4288  HZ3 LYS A 274       1.677 -13.161  12.119  1.00  0.95           H  
ATOM   4289  N   THR A 275      -5.890 -13.645  11.848  1.00  0.97           N  
ATOM   4290  H   THR A 275      -5.698 -14.216  12.659  1.00  0.97           H  
ATOM   4291  CA  THR A 275      -7.068 -12.764  11.879  1.00  0.97           C  
ATOM   4292  HA  THR A 275      -7.183 -12.263  10.919  1.00  0.97           H  
ATOM   4293  C   THR A 275      -6.875 -11.701  12.950  1.00  0.97           C  
ATOM   4294  CB  THR A 275      -8.350 -13.568  12.135  1.00  0.97           C  
ATOM   4295  HB  THR A 275      -8.236 -14.139  13.056  1.00  0.97           H  
ATOM   4296  O   THR A 275      -6.715 -12.023  14.129  1.00  0.97           O  
ATOM   4297  CG2 THR A 275      -9.611 -12.707  12.239  1.00  0.97           C  
ATOM   4298 HG21 THR A 275      -9.545 -12.038  13.097  1.00  0.97           H  
ATOM   4299 HG22 THR A 275      -9.734 -12.123  11.327  1.00  0.97           H  
ATOM   4300 HG23 THR A 275     -10.478 -13.355  12.365  1.00  0.97           H  
ATOM   4301  OG1 THR A 275      -8.566 -14.460  11.068  1.00  0.97           O  
ATOM   4302  HG1 THR A 275      -7.709 -14.730  10.729  1.00  0.97           H  
ATOM   4303  N   VAL A 276      -6.942 -10.430  12.563  1.00  0.98           N  
ATOM   4304  H   VAL A 276      -7.124 -10.246  11.587  1.00  0.98           H  
ATOM   4305  CA  VAL A 276      -6.933  -9.298  13.498  1.00  0.98           C  
ATOM   4306  HA  VAL A 276      -6.379  -9.588  14.391  1.00  0.98           H  
ATOM   4307  C   VAL A 276      -8.341  -8.959  13.947  1.00  0.98           C  
ATOM   4308  CB  VAL A 276      -6.201  -8.085  12.913  1.00  0.98           C  
ATOM   4309  HB  VAL A 276      -5.168  -8.388  12.748  1.00  0.98           H  
ATOM   4310  O   VAL A 276      -9.294  -9.062  13.176  1.00  0.98           O  
ATOM   4311  CG1 VAL A 276      -6.798  -7.583  11.596  1.00  0.98           C  
ATOM   4312 HG11 VAL A 276      -6.727  -8.365  10.840  1.00  0.98           H  
ATOM   4313 HG12 VAL A 276      -7.842  -7.302  11.731  1.00  0.98           H  
ATOM   4314 HG13 VAL A 276      -6.237  -6.722  11.234  1.00  0.98           H  
ATOM   4315  CG2 VAL A 276      -6.143  -6.906  13.880  1.00  0.98           C  
ATOM   4316 HG21 VAL A 276      -5.600  -7.205  14.777  1.00  0.98           H  
ATOM   4317 HG22 VAL A 276      -5.580  -6.106  13.400  1.00  0.98           H  
ATOM   4318 HG23 VAL A 276      -7.135  -6.533  14.134  1.00  0.98           H  
ATOM   4319  N   THR A 277      -8.478  -8.524  15.200  1.00  0.98           N  
ATOM   4320  H   THR A 277      -7.649  -8.394  15.762  1.00  0.98           H  
ATOM   4321  CA  THR A 277      -9.771  -8.134  15.766  1.00  0.98           C  
ATOM   4322  HA  THR A 277     -10.481  -8.034  14.945  1.00  0.98           H  
ATOM   4323  C   THR A 277      -9.745  -6.781  16.472  1.00  0.98           C  
ATOM   4324  CB  THR A 277     -10.337  -9.208  16.701  1.00  0.98           C  
ATOM   4325  HB  THR A 277     -11.186  -8.786  17.239  1.00  0.98           H  
ATOM   4326  O   THR A 277      -8.778  -6.375  17.110  1.00  0.98           O  
ATOM   4327  CG2 THR A 277     -10.807 -10.452  15.955  1.00  0.98           C  
ATOM   4328 HG21 THR A 277     -11.595 -10.176  15.255  1.00  0.98           H  
ATOM   4329 HG22 THR A 277     -11.210 -11.169  16.671  1.00  0.98           H  
ATOM   4330 HG23 THR A 277      -9.984 -10.903  15.401  1.00  0.98           H  
ATOM   4331  OG1 THR A 277      -9.364  -9.620  17.623  1.00  0.98           O  
ATOM   4332  HG1 THR A 277      -8.716 -10.116  17.117  1.00  0.98           H  
ATOM   4333  N   ALA A 278     -10.868  -6.083  16.378  1.00  0.98           N  
ATOM   4334  H   ALA A 278     -11.599  -6.482  15.806  1.00  0.98           H  
ATOM   4335  CA  ALA A 278     -11.239  -4.908  17.153  1.00  0.98           C  
ATOM   4336  HA  ALA A 278     -10.591  -4.814  18.024  1.00  0.98           H  
ATOM   4337  C   ALA A 278     -12.678  -5.103  17.651  1.00  0.98           C  
ATOM   4338  CB  ALA A 278     -11.067  -3.671  16.269  1.00  0.98           C  
ATOM   4339  HB1 ALA A 278     -10.010  -3.547  16.035  1.00  0.98           H  
ATOM   4340  HB2 ALA A 278     -11.425  -2.782  16.789  1.00  0.98           H  
ATOM   4341  HB3 ALA A 278     -11.621  -3.796  15.338  1.00  0.98           H  
ATOM   4342  O   ALA A 278     -13.353  -6.037  17.231  1.00  0.98           O  
ATOM   4343  N   ILE A 279     -13.177  -4.265  18.556  1.00  0.98           N  
ATOM   4344  H   ILE A 279     -12.609  -3.492  18.869  1.00  0.98           H  
ATOM   4345  CA  ILE A 279     -14.480  -4.495  19.198  1.00  0.98           C  
ATOM   4346  HA  ILE A 279     -14.941  -5.396  18.792  1.00  0.98           H  
ATOM   4347  C   ILE A 279     -15.437  -3.346  18.887  1.00  0.98           C  
ATOM   4348  CB  ILE A 279     -14.301  -4.755  20.711  1.00  0.98           C  
ATOM   4349  HB  ILE A 279     -13.834  -3.876  21.156  1.00  0.98           H  
ATOM   4350  O   ILE A 279     -15.126  -2.189  19.145  1.00  0.98           O  
ATOM   4351  CG1 ILE A 279     -13.384  -5.982  20.943  1.00  0.98           C  
ATOM   4352 HG12 ILE A 279     -13.851  -6.866  20.509  1.00  0.98           H  
ATOM   4353 HG13 ILE A 279     -12.431  -5.827  20.437  1.00  0.98           H  
ATOM   4354  CG2 ILE A 279     -15.668  -4.969  21.387  1.00  0.98           C  
ATOM   4355 HG21 ILE A 279     -16.160  -5.846  20.965  1.00  0.98           H  
ATOM   4356 HG22 ILE A 279     -16.306  -4.098  21.237  1.00  0.98           H  
ATOM   4357 HG23 ILE A 279     -15.548  -5.099  22.463  1.00  0.98           H  
ATOM   4358  CD1 ILE A 279     -13.059  -6.270  22.411  1.00  0.98           C  
ATOM   4359 HD11 ILE A 279     -13.948  -6.635  22.925  1.00  0.98           H  
ATOM   4360 HD12 ILE A 279     -12.294  -7.045  22.464  1.00  0.98           H  
ATOM   4361 HD13 ILE A 279     -12.687  -5.367  22.896  1.00  0.98           H  
ATOM   4362  N   LEU A 280     -16.624  -3.670  18.377  1.00  0.98           N  
ATOM   4363  H   LEU A 280     -16.794  -4.643  18.169  1.00  0.98           H  
ATOM   4364  CA  LEU A 280     -17.797  -2.803  18.402  1.00  0.98           C  
ATOM   4365  HA  LEU A 280     -17.478  -1.764  18.487  1.00  0.98           H  
ATOM   4366  C   LEU A 280     -18.622  -3.159  19.647  1.00  0.98           C  
ATOM   4367  CB  LEU A 280     -18.561  -2.950  17.076  1.00  0.98           C  
ATOM   4368  HB2 LEU A 280     -17.874  -2.690  16.270  1.00  0.98           H  
ATOM   4369  HB3 LEU A 280     -18.847  -3.992  16.933  1.00  0.98           H  
ATOM   4370  O   LEU A 280     -19.167  -4.258  19.762  1.00  0.98           O  
ATOM   4371  CG  LEU A 280     -19.806  -2.039  17.002  1.00  0.98           C  
ATOM   4372  HG  LEU A 280     -19.793  -1.326  17.826  1.00  0.98           H  
ATOM   4373  CD1 LEU A 280     -19.824  -1.243  15.697  1.00  0.98           C  
ATOM   4374 HD11 LEU A 280     -19.839  -1.920  14.843  1.00  0.98           H  
ATOM   4375 HD12 LEU A 280     -20.707  -0.605  15.669  1.00  0.98           H  
ATOM   4376 HD13 LEU A 280     -18.938  -0.611  15.642  1.00  0.98           H  
ATOM   4377  CD2 LEU A 280     -21.095  -2.859  17.088  1.00  0.98           C  
ATOM   4378 HD21 LEU A 280     -21.956  -2.191  17.076  1.00  0.98           H  
ATOM   4379 HD22 LEU A 280     -21.163  -3.545  16.244  1.00  0.98           H  
ATOM   4380 HD23 LEU A 280     -21.106  -3.427  18.018  1.00  0.98           H  
ATOM   4381  N   GLN A 281     -18.661  -2.245  20.609  1.00  0.98           N  
ATOM   4382  H   GLN A 281     -18.227  -1.351  20.433  1.00  0.98           H  
ATOM   4383  CA  GLN A 281     -19.234  -2.446  21.935  1.00  0.98           C  
ATOM   4384  HA  GLN A 281     -19.525  -3.489  22.062  1.00  0.98           H  
ATOM   4385  C   GLN A 281     -20.478  -1.588  22.111  1.00  0.98           C  
ATOM   4386  CB  GLN A 281     -18.155  -2.127  22.977  1.00  0.98           C  
ATOM   4387  HB2 GLN A 281     -17.374  -2.879  22.867  1.00  0.98           H  
ATOM   4388  HB3 GLN A 281     -17.717  -1.152  22.767  1.00  0.98           H  
ATOM   4389  O   GLN A 281     -20.415  -0.370  21.982  1.00  0.98           O  
ATOM   4390  CG  GLN A 281     -18.671  -2.125  24.427  1.00  0.98           C  
ATOM   4391  HG2 GLN A 281     -19.190  -1.186  24.618  1.00  0.98           H  
ATOM   4392  HG3 GLN A 281     -19.381  -2.937  24.581  1.00  0.98           H  
ATOM   4393  CD  GLN A 281     -17.536  -2.289  25.433  1.00  0.98           C  
ATOM   4394  NE2 GLN A 281     -17.636  -1.707  26.602  1.00  0.98           N  
ATOM   4395 HE21 GLN A 281     -18.472  -1.207  26.867  1.00  0.98           H  
ATOM   4396 HE22 GLN A 281     -16.907  -1.925  27.266  1.00  0.98           H  
ATOM   4397  OE1 GLN A 281     -16.557  -2.992  25.194  1.00  0.98           O  
ATOM   4398  N   TYR A 282     -21.606  -2.207  22.445  1.00  0.98           N  
ATOM   4399  H   TYR A 282     -21.626  -3.212  22.550  1.00  0.98           H  
ATOM   4400  CA  TYR A 282     -22.813  -1.453  22.764  1.00  0.98           C  
ATOM   4401  HA  TYR A 282     -22.950  -0.696  21.992  1.00  0.98           H  
ATOM   4402  C   TYR A 282     -22.647  -0.737  24.114  1.00  0.98           C  
ATOM   4403  CB  TYR A 282     -24.047  -2.363  22.726  1.00  0.98           C  
ATOM   4404  HB2 TYR A 282     -24.843  -1.869  23.282  1.00  0.98           H  
ATOM   4405  HB3 TYR A 282     -23.826  -3.295  23.245  1.00  0.98           H  
ATOM   4406  O   TYR A 282     -22.098  -1.312  25.060  1.00  0.98           O  
ATOM   4407  CG  TYR A 282     -24.564  -2.685  21.330  1.00  0.98           C  
ATOM   4408  CD1 TYR A 282     -25.906  -2.400  21.007  1.00  0.98           C  
ATOM   4409  HD1 TYR A 282     -26.555  -1.952  21.745  1.00  0.98           H  
ATOM   4410  CD2 TYR A 282     -23.731  -3.280  20.358  1.00  0.98           C  
ATOM   4411  HD2 TYR A 282     -22.702  -3.516  20.582  1.00  0.98           H  
ATOM   4412  CE1 TYR A 282     -26.416  -2.725  19.736  1.00  0.98           C  
ATOM   4413  HE1 TYR A 282     -27.452  -2.545  19.491  1.00  0.98           H  
ATOM   4414  CE2 TYR A 282     -24.229  -3.572  19.076  1.00  0.98           C  
ATOM   4415  HE2 TYR A 282     -23.582  -4.006  18.327  1.00  0.98           H  
ATOM   4416  OH  TYR A 282     -26.072  -3.607  17.540  1.00  0.98           O  
ATOM   4417  HH  TYR A 282     -25.398  -3.924  16.934  1.00  0.98           H  
ATOM   4418  CZ  TYR A 282     -25.577  -3.309  18.768  1.00  0.98           C  
ATOM   4419  N   LYS A 283     -23.134   0.506  24.217  1.00  0.98           N  
ATOM   4420  H   LYS A 283     -23.497   0.937  23.379  1.00  0.98           H  
ATOM   4421  CA  LYS A 283     -23.120   1.279  25.470  1.00  0.98           C  
ATOM   4422  HA  LYS A 283     -22.081   1.453  25.747  1.00  0.98           H  
ATOM   4423  C   LYS A 283     -23.764   0.490  26.610  1.00  0.98           C  
ATOM   4424  CB  LYS A 283     -23.828   2.639  25.314  1.00  0.98           C  
ATOM   4425  HB2 LYS A 283     -24.782   2.514  24.803  1.00  0.98           H  
ATOM   4426  HB3 LYS A 283     -24.020   3.040  26.309  1.00  0.98           H  
ATOM   4427  O   LYS A 283     -24.820  -0.115  26.438  1.00  0.98           O  
ATOM   4428  CG  LYS A 283     -22.952   3.641  24.561  1.00  0.98           C  
ATOM   4429  HG2 LYS A 283     -22.938   3.392  23.500  1.00  0.98           H  
ATOM   4430  HG3 LYS A 283     -21.946   3.557  24.972  1.00  0.98           H  
ATOM   4431  CD  LYS A 283     -23.386   5.096  24.757  1.00  0.98           C  
ATOM   4432  HD2 LYS A 283     -24.434   5.211  24.484  1.00  0.98           H  
ATOM   4433  HD3 LYS A 283     -23.270   5.363  25.808  1.00  0.98           H  
ATOM   4434  CE  LYS A 283     -22.498   6.012  23.906  1.00  0.98           C  
ATOM   4435  HE2 LYS A 283     -21.478   5.953  24.288  1.00  0.98           H  
ATOM   4436  HE3 LYS A 283     -22.487   5.639  22.881  1.00  0.98           H  
ATOM   4437  NZ  LYS A 283     -22.973   7.416  23.926  1.00  0.98           N  
ATOM   4438  HZ1 LYS A 283     -22.359   8.005  23.381  1.00  0.98           H  
ATOM   4439  HZ2 LYS A 283     -23.021   7.766  24.872  1.00  0.98           H  
ATOM   4440  HZ3 LYS A 283     -23.889   7.502  23.511  1.00  0.98           H  
ATOM   4441  N   GLY A 284     -23.124   0.520  27.777  1.00  0.97           N  
ATOM   4442  H   GLY A 284     -22.259   1.039  27.826  1.00  0.97           H  
ATOM   4443  CA  GLY A 284     -23.591  -0.164  28.987  1.00  0.97           C  
ATOM   4444  HA2 GLY A 284     -24.675  -0.070  29.055  1.00  0.97           H  
ATOM   4445  HA3 GLY A 284     -23.155   0.325  29.859  1.00  0.97           H  
ATOM   4446  C   GLY A 284     -23.250  -1.656  29.072  1.00  0.97           C  
ATOM   4447  O   GLY A 284     -23.466  -2.252  30.123  1.00  0.97           O  
ATOM   4448  N   VAL A 285     -22.685  -2.269  28.023  1.00  0.97           N  
ATOM   4449  H   VAL A 285     -22.519  -1.750  27.172  1.00  0.97           H  
ATOM   4450  CA  VAL A 285     -22.242  -3.671  28.081  1.00  0.97           C  
ATOM   4451  HA  VAL A 285     -22.990  -4.225  28.648  1.00  0.97           H  
ATOM   4452  C   VAL A 285     -20.878  -3.762  28.782  1.00  0.97           C  
ATOM   4453  CB  VAL A 285     -22.200  -4.327  26.692  1.00  0.97           C  
ATOM   4454  HB  VAL A 285     -21.479  -3.815  26.056  1.00  0.97           H  
ATOM   4455  O   VAL A 285     -19.930  -3.112  28.334  1.00  0.97           O  
ATOM   4456  CG1 VAL A 285     -21.804  -5.806  26.804  1.00  0.97           C  
ATOM   4457 HG11 VAL A 285     -20.779  -5.899  27.166  1.00  0.97           H  
ATOM   4458 HG12 VAL A 285     -21.872  -6.286  25.828  1.00  0.97           H  
ATOM   4459 HG13 VAL A 285     -22.476  -6.320  27.490  1.00  0.97           H  
ATOM   4460  CG2 VAL A 285     -23.582  -4.276  26.028  1.00  0.97           C  
ATOM   4461 HG21 VAL A 285     -24.318  -4.800  26.638  1.00  0.97           H  
ATOM   4462 HG22 VAL A 285     -23.900  -3.243  25.892  1.00  0.97           H  
ATOM   4463 HG23 VAL A 285     -23.524  -4.746  25.047  1.00  0.97           H  
ATOM   4464  N   PRO A 286     -20.730  -4.569  29.853  1.00  0.96           N  
ATOM   4465  CA  PRO A 286     -19.463  -4.701  30.570  1.00  0.96           C  
ATOM   4466  HA  PRO A 286     -19.172  -3.713  30.928  1.00  0.96           H  
ATOM   4467  C   PRO A 286     -18.332  -5.288  29.714  1.00  0.96           C  
ATOM   4468  CB  PRO A 286     -19.759  -5.604  31.773  1.00  0.96           C  
ATOM   4469  HB2 PRO A 286     -19.567  -6.644  31.508  1.00  0.96           H  
ATOM   4470  HB3 PRO A 286     -19.179  -5.319  32.651  1.00  0.96           H  
ATOM   4471  O   PRO A 286     -18.543  -6.201  28.914  1.00  0.96           O  
ATOM   4472  CG  PRO A 286     -21.256  -5.432  32.000  1.00  0.96           C  
ATOM   4473  HG2 PRO A 286     -21.696  -6.297  32.496  1.00  0.96           H  
ATOM   4474  HG3 PRO A 286     -21.441  -4.522  32.572  1.00  0.96           H  
ATOM   4475  CD  PRO A 286     -21.786  -5.261  30.581  1.00  0.96           C  
ATOM   4476  HD2 PRO A 286     -22.711  -4.686  30.620  1.00  0.96           H  
ATOM   4477  HD3 PRO A 286     -21.963  -6.237  30.128  1.00  0.96           H  
ATOM   4478  N   ASN A 287     -17.092  -4.856  29.969  1.00  0.94           N  
ATOM   4479  H   ASN A 287     -16.985  -4.075  30.601  1.00  0.94           H  
ATOM   4480  CA  ASN A 287     -15.893  -5.391  29.305  1.00  0.94           C  
ATOM   4481  HA  ASN A 287     -16.050  -5.332  28.228  1.00  0.94           H  
ATOM   4482  C   ASN A 287     -15.614  -6.876  29.622  1.00  0.94           C  
ATOM   4483  CB  ASN A 287     -14.672  -4.524  29.674  1.00  0.94           C  
ATOM   4484  HB2 ASN A 287     -13.766  -5.017  29.322  1.00  0.94           H  
ATOM   4485  HB3 ASN A 287     -14.604  -4.434  30.758  1.00  0.94           H  
ATOM   4486  O   ASN A 287     -14.771  -7.483  28.963  1.00  0.94           O  
ATOM   4487  CG  ASN A 287     -14.690  -3.138  29.056  1.00  0.94           C  
ATOM   4488  ND2 ASN A 287     -13.827  -2.256  29.501  1.00  0.94           N  
ATOM   4489 HD21 ASN A 287     -13.185  -2.483  30.246  1.00  0.94           H  
ATOM   4490 HD22 ASN A 287     -13.884  -1.335  29.090  1.00  0.94           H  
ATOM   4491  OD1 ASN A 287     -15.462  -2.823  28.171  1.00  0.94           O  
ATOM   4492  N   THR A 288     -16.304  -7.456  30.611  1.00  0.94           N  
ATOM   4493  H   THR A 288     -16.995  -6.910  31.104  1.00  0.94           H  
ATOM   4494  CA  THR A 288     -16.238  -8.884  30.964  1.00  0.94           C  
ATOM   4495  HA  THR A 288     -15.200  -9.214  30.948  1.00  0.94           H  
ATOM   4496  C   THR A 288     -17.001  -9.781  29.988  1.00  0.94           C  
ATOM   4497  CB  THR A 288     -16.801  -9.121  32.374  1.00  0.94           C  
ATOM   4498  HB  THR A 288     -16.856 -10.193  32.566  1.00  0.94           H  
ATOM   4499  O   THR A 288     -16.744 -10.980  29.944  1.00  0.94           O  
ATOM   4500  CG2 THR A 288     -15.942  -8.470  33.457  1.00  0.94           C  
ATOM   4501 HG21 THR A 288     -14.913  -8.819  33.365  1.00  0.94           H  
ATOM   4502 HG22 THR A 288     -15.965  -7.384  33.364  1.00  0.94           H  
ATOM   4503 HG23 THR A 288     -16.318  -8.754  34.440  1.00  0.94           H  
ATOM   4504  OG1 THR A 288     -18.087  -8.553  32.485  1.00  0.94           O  
ATOM   4505  HG1 THR A 288     -18.496  -8.927  33.269  1.00  0.94           H  
ATOM   4506  N   VAL A 289     -17.919  -9.225  29.189  1.00  0.96           N  
ATOM   4507  H   VAL A 289     -18.092  -8.233  29.261  1.00  0.96           H  
ATOM   4508  CA  VAL A 289     -18.664  -9.986  28.178  1.00  0.96           C  
ATOM   4509  HA  VAL A 289     -19.005 -10.919  28.626  1.00  0.96           H  
ATOM   4510  C   VAL A 289     -17.735 -10.325  27.016  1.00  0.96           C  
ATOM   4511  CB  VAL A 289     -19.902  -9.205  27.701  1.00  0.96           C  
ATOM   4512  HB  VAL A 289     -19.591  -8.255  27.266  1.00  0.96           H  
ATOM   4513  O   VAL A 289     -17.097  -9.433  26.457  1.00  0.96           O  
ATOM   4514  CG1 VAL A 289     -20.685  -9.988  26.646  1.00  0.96           C  
ATOM   4515 HG11 VAL A 289     -21.598  -9.448  26.395  1.00  0.96           H  
ATOM   4516 HG12 VAL A 289     -20.099 -10.099  25.734  1.00  0.96           H  
ATOM   4517 HG13 VAL A 289     -20.954 -10.974  27.025  1.00  0.96           H  
ATOM   4518  CG2 VAL A 289     -20.851  -8.922  28.875  1.00  0.96           C  
ATOM   4519 HG21 VAL A 289     -20.366  -8.275  29.606  1.00  0.96           H  
ATOM   4520 HG22 VAL A 289     -21.139  -9.856  29.357  1.00  0.96           H  
ATOM   4521 HG23 VAL A 289     -21.747  -8.417  28.515  1.00  0.96           H  
ATOM   4522  N   LEU A 290     -17.643 -11.596  26.629  1.00  0.95           N  
ATOM   4523  H   LEU A 290     -18.186 -12.303  27.103  1.00  0.95           H  
ATOM   4524  CA  LEU A 290     -16.798 -11.992  25.503  1.00  0.95           C  
ATOM   4525  HA  LEU A 290     -15.847 -11.473  25.621  1.00  0.95           H  
ATOM   4526  C   LEU A 290     -17.437 -11.565  24.169  1.00  0.95           C  
ATOM   4527  CB  LEU A 290     -16.512 -13.501  25.533  1.00  0.95           C  
ATOM   4528  HB2 LEU A 290     -16.018 -13.778  24.602  1.00  0.95           H  
ATOM   4529  HB3 LEU A 290     -17.461 -14.035  25.574  1.00  0.95           H  
ATOM   4530  O   LEU A 290     -18.604 -11.880  23.930  1.00  0.95           O  
ATOM   4531  CG  LEU A 290     -15.622 -13.950  26.706  1.00  0.95           C  
ATOM   4532  HG  LEU A 290     -16.074 -13.640  27.648  1.00  0.95           H  
ATOM   4533  CD1 LEU A 290     -15.519 -15.474  26.701  1.00  0.95           C  
ATOM   4534 HD11 LEU A 290     -14.911 -15.807  27.543  1.00  0.95           H  
ATOM   4535 HD12 LEU A 290     -16.512 -15.913  26.797  1.00  0.95           H  
ATOM   4536 HD13 LEU A 290     -15.063 -15.819  25.773  1.00  0.95           H  
ATOM   4537  CD2 LEU A 290     -14.202 -13.378  26.621  1.00  0.95           C  
ATOM   4538 HD21 LEU A 290     -14.218 -12.296  26.750  1.00  0.95           H  
ATOM   4539 HD22 LEU A 290     -13.594 -13.799  27.421  1.00  0.95           H  
ATOM   4540 HD23 LEU A 290     -13.750 -13.632  25.662  1.00  0.95           H  
ATOM   4541  N   PRO A 291     -16.705 -10.850  23.298  1.00  0.97           N  
ATOM   4542  CA  PRO A 291     -17.208 -10.472  21.983  1.00  0.97           C  
ATOM   4543  HA  PRO A 291     -18.172  -9.982  22.124  1.00  0.97           H  
ATOM   4544  C   PRO A 291     -17.405 -11.677  21.051  1.00  0.97           C  
ATOM   4545  CB  PRO A 291     -16.202  -9.465  21.419  1.00  0.97           C  
ATOM   4546  HB2 PRO A 291     -16.097  -9.542  20.337  1.00  0.97           H  
ATOM   4547  HB3 PRO A 291     -16.483  -8.451  21.705  1.00  0.97           H  
ATOM   4548  O   PRO A 291     -16.642 -12.640  21.071  1.00  0.97           O  
ATOM   4549  CG  PRO A 291     -14.920  -9.860  22.142  1.00  0.97           C  
ATOM   4550  HG2 PRO A 291     -14.185  -9.055  22.180  1.00  0.97           H  
ATOM   4551  HG3 PRO A 291     -14.519 -10.759  21.673  1.00  0.97           H  
ATOM   4552  CD  PRO A 291     -15.379 -10.299  23.516  1.00  0.97           C  
ATOM   4553  HD2 PRO A 291     -15.443  -9.439  24.182  1.00  0.97           H  
ATOM   4554  HD3 PRO A 291     -14.688 -11.045  23.908  1.00  0.97           H  
ATOM   4555  N   ILE A 292     -18.418 -11.591  20.186  1.00  0.97           N  
ATOM   4556  H   ILE A 292     -19.030 -10.793  20.270  1.00  0.97           H  
ATOM   4557  CA  ILE A 292     -18.744 -12.623  19.187  1.00  0.97           C  
ATOM   4558  HA  ILE A 292     -18.522 -13.602  19.612  1.00  0.97           H  
ATOM   4559  C   ILE A 292     -17.870 -12.432  17.939  1.00  0.97           C  
ATOM   4560  CB  ILE A 292     -20.256 -12.572  18.858  1.00  0.97           C  
ATOM   4561  HB  ILE A 292     -20.481 -11.583  18.459  1.00  0.97           H  
ATOM   4562  O   ILE A 292     -17.749 -11.305  17.459  1.00  0.97           O  
ATOM   4563  CG1 ILE A 292     -21.110 -12.793  20.133  1.00  0.97           C  
ATOM   4564 HG12 ILE A 292     -20.735 -12.178  20.951  1.00  0.97           H  
ATOM   4565 HG13 ILE A 292     -21.032 -13.835  20.444  1.00  0.97           H  
ATOM   4566  CG2 ILE A 292     -20.625 -13.622  17.791  1.00  0.97           C  
ATOM   4567 HG21 ILE A 292     -20.071 -13.449  16.868  1.00  0.97           H  
ATOM   4568 HG22 ILE A 292     -20.399 -14.624  18.156  1.00  0.97           H  
ATOM   4569 HG23 ILE A 292     -21.686 -13.564  17.547  1.00  0.97           H  
ATOM   4570  CD1 ILE A 292     -22.589 -12.426  19.966  1.00  0.97           C  
ATOM   4571 HD11 ILE A 292     -23.066 -13.051  19.212  1.00  0.97           H  
ATOM   4572 HD12 ILE A 292     -22.675 -11.376  19.685  1.00  0.97           H  
ATOM   4573 HD13 ILE A 292     -23.103 -12.577  20.916  1.00  0.97           H  
ATOM   4574  N   LEU A 293     -17.287 -13.505  17.389  1.00  0.97           N  
ATOM   4575  H   LEU A 293     -17.431 -14.404  17.825  1.00  0.97           H  
ATOM   4576  CA  LEU A 293     -16.501 -13.466  16.143  1.00  0.97           C  
ATOM   4577  HA  LEU A 293     -15.927 -12.539  16.143  1.00  0.97           H  
ATOM   4578  C   LEU A 293     -17.396 -13.461  14.887  1.00  0.97           C  
ATOM   4579  CB  LEU A 293     -15.509 -14.648  16.092  1.00  0.97           C  
ATOM   4580  HB2 LEU A 293     -16.040 -15.557  16.374  1.00  0.97           H  
ATOM   4581  HB3 LEU A 293     -15.169 -14.779  15.064  1.00  0.97           H  
ATOM   4582  O   LEU A 293     -18.400 -14.179  14.851  1.00  0.97           O  
ATOM   4583  CG  LEU A 293     -14.264 -14.485  16.982  1.00  0.97           C  
ATOM   4584  HG  LEU A 293     -14.573 -14.190  17.985  1.00  0.97           H  
ATOM   4585  CD1 LEU A 293     -13.509 -15.808  17.090  1.00  0.97           C  
ATOM   4586 HD11 LEU A 293     -12.627 -15.681  17.717  1.00  0.97           H  
ATOM   4587 HD12 LEU A 293     -14.150 -16.566  17.540  1.00  0.97           H  
ATOM   4588 HD13 LEU A 293     -13.195 -16.146  16.102  1.00  0.97           H  
ATOM   4589  CD2 LEU A 293     -13.286 -13.450  16.416  1.00  0.97           C  
ATOM   4590 HD21 LEU A 293     -12.866 -13.805  15.475  1.00  0.97           H  
ATOM   4591 HD22 LEU A 293     -12.476 -13.298  17.130  1.00  0.97           H  
ATOM   4592 HD23 LEU A 293     -13.774 -12.491  16.239  1.00  0.97           H  
ATOM   4593  N   PRO A 294     -17.059 -12.686  13.837  1.00  0.97           N  
ATOM   4594  CA  PRO A 294     -17.747 -12.773  12.554  1.00  0.97           C  
ATOM   4595  HA  PRO A 294     -18.827 -12.785  12.704  1.00  0.97           H  
ATOM   4596  C   PRO A 294     -17.330 -14.033  11.788  1.00  0.97           C  
ATOM   4597  CB  PRO A 294     -17.350 -11.511  11.783  1.00  0.97           C  
ATOM   4598  HB2 PRO A 294     -17.330 -11.671  10.705  1.00  0.97           H  
ATOM   4599  HB3 PRO A 294     -18.028 -10.693  12.023  1.00  0.97           H  
ATOM   4600  O   PRO A 294     -16.193 -14.486  11.880  1.00  0.97           O  
ATOM   4601  CG  PRO A 294     -15.959 -11.197  12.325  1.00  0.97           C  
ATOM   4602  HG2 PRO A 294     -15.224 -11.780  11.770  1.00  0.97           H  
ATOM   4603  HG3 PRO A 294     -15.736 -10.132  12.264  1.00  0.97           H  
ATOM   4604  CD  PRO A 294     -15.997 -11.686  13.773  1.00  0.97           C  
ATOM   4605  HD2 PRO A 294     -16.241 -10.849  14.427  1.00  0.97           H  
ATOM   4606  HD3 PRO A 294     -15.032 -12.113  14.046  1.00  0.97           H  
ATOM   4607  N   LYS A 295     -18.235 -14.551  10.952  1.00  0.97           N  
ATOM   4608  H   LYS A 295     -19.146 -14.116  10.909  1.00  0.97           H  
ATOM   4609  CA  LYS A 295     -17.884 -15.517   9.905  1.00  0.97           C  
ATOM   4610  HA  LYS A 295     -17.032 -16.112  10.236  1.00  0.97           H  
ATOM   4611  C   LYS A 295     -17.447 -14.746   8.657  1.00  0.97           C  
ATOM   4612  CB  LYS A 295     -19.063 -16.473   9.656  1.00  0.97           C  
ATOM   4613  HB2 LYS A 295     -19.921 -15.913   9.284  1.00  0.97           H  
ATOM   4614  HB3 LYS A 295     -19.335 -16.946  10.600  1.00  0.97           H  
ATOM   4615  O   LYS A 295     -18.307 -14.273   7.913  1.00  0.97           O  
ATOM   4616  CG  LYS A 295     -18.683 -17.567   8.645  1.00  0.97           C  
ATOM   4617  HG2 LYS A 295     -18.433 -17.107   7.689  1.00  0.97           H  
ATOM   4618  HG3 LYS A 295     -17.806 -18.099   9.012  1.00  0.97           H  
ATOM   4619  CD  LYS A 295     -19.822 -18.571   8.426  1.00  0.97           C  
ATOM   4620  HD2 LYS A 295     -20.060 -19.056   9.372  1.00  0.97           H  
ATOM   4621  HD3 LYS A 295     -20.700 -18.046   8.049  1.00  0.97           H  
ATOM   4622  CE  LYS A 295     -19.356 -19.616   7.403  1.00  0.97           C  
ATOM   4623  HE2 LYS A 295     -18.436 -20.070   7.771  1.00  0.97           H  
ATOM   4624  HE3 LYS A 295     -19.106 -19.103   6.474  1.00  0.97           H  
ATOM   4625  NZ  LYS A 295     -20.374 -20.667   7.151  1.00  0.97           N  
ATOM   4626  HZ1 LYS A 295     -20.014 -21.327   6.478  1.00  0.97           H  
ATOM   4627  HZ2 LYS A 295     -20.581 -21.173   8.001  1.00  0.97           H  
ATOM   4628  HZ3 LYS A 295     -21.221 -20.267   6.773  1.00  0.97           H  
ATOM   4629  N   LEU A 296     -16.139 -14.589   8.473  1.00  0.98           N  
ATOM   4630  H   LEU A 296     -15.503 -14.997   9.143  1.00  0.98           H  
ATOM   4631  CA  LEU A 296     -15.557 -14.032   7.248  1.00  0.98           C  
ATOM   4632  HA  LEU A 296     -16.204 -13.230   6.895  1.00  0.98           H  
ATOM   4633  C   LEU A 296     -15.515 -15.096   6.130  1.00  0.98           C  
ATOM   4634  CB  LEU A 296     -14.165 -13.436   7.553  1.00  0.98           C  
ATOM   4635  HB2 LEU A 296     -13.711 -13.095   6.622  1.00  0.98           H  
ATOM   4636  HB3 LEU A 296     -13.523 -14.223   7.948  1.00  0.98           H  
ATOM   4637  O   LEU A 296     -15.637 -16.290   6.434  1.00  0.98           O  
ATOM   4638  CG  LEU A 296     -14.175 -12.255   8.544  1.00  0.98           C  
ATOM   4639  HG  LEU A 296     -14.555 -12.598   9.507  1.00  0.98           H  
ATOM   4640  CD1 LEU A 296     -12.763 -11.718   8.754  1.00  0.98           C  
ATOM   4641 HD11 LEU A 296     -12.118 -12.513   9.131  1.00  0.98           H  
ATOM   4642 HD12 LEU A 296     -12.355 -11.361   7.809  1.00  0.98           H  
ATOM   4643 HD13 LEU A 296     -12.765 -10.894   9.467  1.00  0.98           H  
ATOM   4644  CD2 LEU A 296     -15.044 -11.086   8.072  1.00  0.98           C  
ATOM   4645 HD21 LEU A 296     -16.093 -11.378   8.032  1.00  0.98           H  
ATOM   4646 HD22 LEU A 296     -14.941 -10.264   8.781  1.00  0.98           H  
ATOM   4647 HD23 LEU A 296     -14.712 -10.753   7.089  1.00  0.98           H  
ATOM   4648  N   PRO A 297     -15.402 -14.688   4.850  1.00  0.98           N  
ATOM   4649  CA  PRO A 297     -15.134 -15.611   3.748  1.00  0.98           C  
ATOM   4650  HA  PRO A 297     -15.980 -16.290   3.641  1.00  0.98           H  
ATOM   4651  C   PRO A 297     -13.857 -16.431   3.982  1.00  0.98           C  
ATOM   4652  CB  PRO A 297     -15.027 -14.746   2.487  1.00  0.98           C  
ATOM   4653  HB2 PRO A 297     -15.464 -15.240   1.618  1.00  0.98           H  
ATOM   4654  HB3 PRO A 297     -13.983 -14.500   2.293  1.00  0.98           H  
ATOM   4655  O   PRO A 297     -12.992 -16.042   4.770  1.00  0.98           O  
ATOM   4656  CG  PRO A 297     -15.787 -13.473   2.851  1.00  0.98           C  
ATOM   4657  HG2 PRO A 297     -15.427 -12.614   2.285  1.00  0.98           H  
ATOM   4658  HG3 PRO A 297     -16.855 -13.623   2.694  1.00  0.98           H  
ATOM   4659  CD  PRO A 297     -15.496 -13.326   4.341  1.00  0.98           C  
ATOM   4660  HD2 PRO A 297     -14.540 -12.821   4.475  1.00  0.98           H  
ATOM   4661  HD3 PRO A 297     -16.298 -12.764   4.820  1.00  0.98           H  
ATOM   4662  N   LEU A 298     -13.743 -17.577   3.305  1.00  0.97           N  
ATOM   4663  H   LEU A 298     -14.411 -17.768   2.572  1.00  0.97           H  
ATOM   4664  CA  LEU A 298     -12.502 -18.355   3.325  1.00  0.97           C  
ATOM   4665  HA  LEU A 298     -12.222 -18.517   4.366  1.00  0.97           H  
ATOM   4666  C   LEU A 298     -11.380 -17.558   2.639  1.00  0.97           C  
ATOM   4667  CB  LEU A 298     -12.700 -19.710   2.624  1.00  0.97           C  
ATOM   4668  HB2 LEU A 298     -11.732 -20.201   2.527  1.00  0.97           H  
ATOM   4669  HB3 LEU A 298     -13.067 -19.525   1.614  1.00  0.97           H  
ATOM   4670  O   LEU A 298     -11.680 -16.815   1.704  1.00  0.97           O  
ATOM   4671  CG  LEU A 298     -13.664 -20.670   3.339  1.00  0.97           C  
ATOM   4672  HG  LEU A 298     -14.629 -20.186   3.482  1.00  0.97           H  
ATOM   4673  CD1 LEU A 298     -13.878 -21.914   2.477  1.00  0.97           C  
ATOM   4674 HD11 LEU A 298     -14.290 -21.620   1.512  1.00  0.97           H  
ATOM   4675 HD12 LEU A 298     -12.927 -22.419   2.310  1.00  0.97           H  
ATOM   4676 HD13 LEU A 298     -14.573 -22.597   2.965  1.00  0.97           H  
ATOM   4677  CD2 LEU A 298     -13.131 -21.122   4.703  1.00  0.97           C  
ATOM   4678 HD21 LEU A 298     -12.140 -21.561   4.585  1.00  0.97           H  
ATOM   4679 HD22 LEU A 298     -13.802 -21.863   5.136  1.00  0.97           H  
ATOM   4680 HD23 LEU A 298     -13.070 -20.270   5.381  1.00  0.97           H  
ATOM   4681  N   PRO A 299     -10.103 -17.734   3.033  1.00  0.96           N  
ATOM   4682  CA  PRO A 299      -9.000 -16.980   2.438  1.00  0.96           C  
ATOM   4683  HA  PRO A 299      -9.111 -15.933   2.721  1.00  0.96           H  
ATOM   4684  C   PRO A 299      -8.946 -17.059   0.908  1.00  0.96           C  
ATOM   4685  CB  PRO A 299      -7.728 -17.538   3.081  1.00  0.96           C  
ATOM   4686  HB2 PRO A 299      -7.361 -18.394   2.515  1.00  0.96           H  
ATOM   4687  HB3 PRO A 299      -6.954 -16.775   3.164  1.00  0.96           H  
ATOM   4688  O   PRO A 299      -8.655 -16.063   0.269  1.00  0.96           O  
ATOM   4689  CG  PRO A 299      -8.216 -18.003   4.452  1.00  0.96           C  
ATOM   4690  HG2 PRO A 299      -7.574 -18.778   4.870  1.00  0.96           H  
ATOM   4691  HG3 PRO A 299      -8.276 -17.148   5.124  1.00  0.96           H  
ATOM   4692  CD  PRO A 299      -9.622 -18.525   4.158  1.00  0.96           C  
ATOM   4693  HD2 PRO A 299     -10.247 -18.398   5.042  1.00  0.96           H  
ATOM   4694  HD3 PRO A 299      -9.576 -19.576   3.869  1.00  0.96           H  
ATOM   4695  N   ASN A 300      -9.311 -18.193   0.311  1.00  0.95           N  
ATOM   4696  H   ASN A 300      -9.614 -18.968   0.884  1.00  0.95           H  
ATOM   4697  CA  ASN A 300      -9.304 -18.417  -1.137  1.00  0.95           C  
ATOM   4698  HA  ASN A 300      -8.684 -17.653  -1.605  1.00  0.95           H  
ATOM   4699  C   ASN A 300     -10.692 -18.293  -1.796  1.00  0.95           C  
ATOM   4700  CB  ASN A 300      -8.639 -19.774  -1.407  1.00  0.95           C  
ATOM   4701  HB2 ASN A 300      -7.643 -19.781  -0.964  1.00  0.95           H  
ATOM   4702  HB3 ASN A 300      -8.520 -19.891  -2.484  1.00  0.95           H  
ATOM   4703  O   ASN A 300     -10.945 -18.911  -2.831  1.00  0.95           O  
ATOM   4704  CG  ASN A 300      -9.427 -20.958  -0.869  1.00  0.95           C  
ATOM   4705  ND2 ASN A 300      -9.062 -22.149  -1.279  1.00  0.95           N  
ATOM   4706 HD21 ASN A 300      -9.604 -22.931  -0.939  1.00  0.95           H  
ATOM   4707 HD22 ASN A 300      -8.328 -22.226  -1.968  1.00  0.95           H  
ATOM   4708  OD1 ASN A 300     -10.332 -20.862  -0.049  1.00  0.95           O  
ATOM   4709  N   ASP A 301     -11.627 -17.547  -1.199  1.00  0.97           N  
ATOM   4710  H   ASP A 301     -11.397 -17.079  -0.334  1.00  0.97           H  
ATOM   4711  CA  ASP A 301     -12.978 -17.373  -1.746  1.00  0.97           C  
ATOM   4712  HA  ASP A 301     -13.284 -18.332  -2.166  1.00  0.97           H  
ATOM   4713  C   ASP A 301     -13.006 -16.362  -2.909  1.00  0.97           C  
ATOM   4714  CB  ASP A 301     -13.981 -17.057  -0.627  1.00  0.97           C  
ATOM   4715  HB2 ASP A 301     -13.789 -17.729   0.210  1.00  0.97           H  
ATOM   4716  HB3 ASP A 301     -13.835 -16.035  -0.278  1.00  0.97           H  
ATOM   4717  O   ASP A 301     -13.570 -15.267  -2.821  1.00  0.97           O  
ATOM   4718  CG  ASP A 301     -15.441 -17.257  -1.056  1.00  0.97           C  
ATOM   4719  OD1 ASP A 301     -15.719 -17.386  -2.280  1.00  0.97           O  
ATOM   4720  OD2 ASP A 301     -16.291 -17.295  -0.135  1.00  0.97           O  
ATOM   4721  N   THR A 302     -12.399 -16.743  -4.038  1.00  0.95           N  
ATOM   4722  H   THR A 302     -11.827 -17.574  -4.012  1.00  0.95           H  
ATOM   4723  CA  THR A 302     -12.393 -15.951  -5.280  1.00  0.95           C  
ATOM   4724  HA  THR A 302     -11.882 -15.006  -5.094  1.00  0.95           H  
ATOM   4725  C   THR A 302     -13.816 -15.650  -5.758  1.00  0.95           C  
ATOM   4726  CB  THR A 302     -11.641 -16.702  -6.391  1.00  0.95           C  
ATOM   4727  HB  THR A 302     -12.208 -17.597  -6.648  1.00  0.95           H  
ATOM   4728  O   THR A 302     -14.073 -14.597  -6.339  1.00  0.95           O  
ATOM   4729  CG2 THR A 302     -11.429 -15.882  -7.660  1.00  0.95           C  
ATOM   4730 HG21 THR A 302     -10.791 -16.436  -8.348  1.00  0.95           H  
ATOM   4731 HG22 THR A 302     -12.383 -15.683  -8.147  1.00  0.95           H  
ATOM   4732 HG23 THR A 302     -10.939 -14.940  -7.412  1.00  0.95           H  
ATOM   4733  OG1 THR A 302     -10.377 -17.110  -5.944  1.00  0.95           O  
ATOM   4734  HG1 THR A 302      -9.725 -16.442  -6.171  1.00  0.95           H  
ATOM   4735  N   SER A 303     -14.775 -16.543  -5.483  1.00  0.97           N  
ATOM   4736  H   SER A 303     -14.534 -17.328  -4.895  1.00  0.97           H  
ATOM   4737  CA  SER A 303     -16.176 -16.342  -5.865  1.00  0.97           C  
ATOM   4738  HA  SER A 303     -16.202 -16.125  -6.933  1.00  0.97           H  
ATOM   4739  C   SER A 303     -16.792 -15.136  -5.152  1.00  0.97           C  
ATOM   4740  CB  SER A 303     -16.982 -17.626  -5.637  1.00  0.97           C  
ATOM   4741  HB2 SER A 303     -16.401 -18.479  -5.990  1.00  0.97           H  
ATOM   4742  HB3 SER A 303     -17.885 -17.570  -6.245  1.00  0.97           H  
ATOM   4743  O   SER A 303     -17.418 -14.293  -5.799  1.00  0.97           O  
ATOM   4744  OG  SER A 303     -17.381 -17.857  -4.297  1.00  0.97           O  
ATOM   4745  HG  SER A 303     -16.678 -17.731  -3.655  1.00  0.97           H  
ATOM   4746  N   PHE A 304     -16.536 -14.996  -3.847  1.00  0.98           N  
ATOM   4747  H   PHE A 304     -16.027 -15.727  -3.369  1.00  0.98           H  
ATOM   4748  CA  PHE A 304     -16.941 -13.834  -3.070  1.00  0.98           C  
ATOM   4749  HA  PHE A 304     -18.012 -13.677  -3.202  1.00  0.98           H  
ATOM   4750  C   PHE A 304     -16.230 -12.563  -3.547  1.00  0.98           C  
ATOM   4751  CB  PHE A 304     -16.667 -14.104  -1.585  1.00  0.98           C  
ATOM   4752  HB2 PHE A 304     -15.612 -14.340  -1.445  1.00  0.98           H  
ATOM   4753  HB3 PHE A 304     -17.245 -14.975  -1.275  1.00  0.98           H  
ATOM   4754  O   PHE A 304     -16.877 -11.528  -3.702  1.00  0.98           O  
ATOM   4755  CG  PHE A 304     -17.020 -12.935  -0.695  1.00  0.98           C  
ATOM   4756  CD1 PHE A 304     -16.094 -11.895  -0.516  1.00  0.98           C  
ATOM   4757  HD1 PHE A 304     -15.133 -11.962  -1.005  1.00  0.98           H  
ATOM   4758  CD2 PHE A 304     -18.290 -12.854  -0.102  1.00  0.98           C  
ATOM   4759  HD2 PHE A 304     -19.003 -13.651  -0.257  1.00  0.98           H  
ATOM   4760  CE1 PHE A 304     -16.429 -10.767   0.248  1.00  0.98           C  
ATOM   4761  HE1 PHE A 304     -15.717  -9.964   0.367  1.00  0.98           H  
ATOM   4762  CE2 PHE A 304     -18.634 -11.728   0.665  1.00  0.98           C  
ATOM   4763  HE2 PHE A 304     -19.617 -11.652   1.104  1.00  0.98           H  
ATOM   4764  CZ  PHE A 304     -17.704 -10.688   0.830  1.00  0.98           C  
ATOM   4765  HZ  PHE A 304     -17.976  -9.809   1.395  1.00  0.98           H  
ATOM   4766  N   ALA A 305     -14.920 -12.631  -3.809  1.00  0.97           N  
ATOM   4767  H   ALA A 305     -14.441 -13.504  -3.641  1.00  0.97           H  
ATOM   4768  CA  ALA A 305     -14.141 -11.489  -4.290  1.00  0.97           C  
ATOM   4769  HA  ALA A 305     -14.195 -10.690  -3.551  1.00  0.97           H  
ATOM   4770  C   ALA A 305     -14.691 -10.931  -5.619  1.00  0.97           C  
ATOM   4771  CB  ALA A 305     -12.678 -11.928  -4.425  1.00  0.97           C  
ATOM   4772  HB1 ALA A 305     -12.064 -11.087  -4.748  1.00  0.97           H  
ATOM   4773  HB2 ALA A 305     -12.304 -12.289  -3.467  1.00  0.97           H  
ATOM   4774  HB3 ALA A 305     -12.584 -12.726  -5.161  1.00  0.97           H  
ATOM   4775  O   ALA A 305     -14.903  -9.722  -5.757  1.00  0.97           O  
ATOM   4776  N   LEU A 306     -14.981 -11.812  -6.584  1.00  0.96           N  
ATOM   4777  H   LEU A 306     -14.770 -12.784  -6.412  1.00  0.96           H  
ATOM   4778  CA  LEU A 306     -15.552 -11.441  -7.881  1.00  0.96           C  
ATOM   4779  HA  LEU A 306     -14.952 -10.639  -8.311  1.00  0.96           H  
ATOM   4780  C   LEU A 306     -16.981 -10.889  -7.752  1.00  0.96           C  
ATOM   4781  CB  LEU A 306     -15.512 -12.658  -8.825  1.00  0.96           C  
ATOM   4782  HB2 LEU A 306     -16.094 -12.423  -9.716  1.00  0.96           H  
ATOM   4783  HB3 LEU A 306     -15.998 -13.495  -8.324  1.00  0.96           H  
ATOM   4784  O   LEU A 306     -17.292  -9.870  -8.371  1.00  0.96           O  
ATOM   4785  CG  LEU A 306     -14.102 -13.096  -9.272  1.00  0.96           C  
ATOM   4786  HG  LEU A 306     -13.471 -13.275  -8.401  1.00  0.96           H  
ATOM   4787  CD1 LEU A 306     -14.212 -14.393 -10.076  1.00  0.96           C  
ATOM   4788 HD11 LEU A 306     -14.821 -14.237 -10.966  1.00  0.96           H  
ATOM   4789 HD12 LEU A 306     -13.215 -14.721 -10.369  1.00  0.96           H  
ATOM   4790 HD13 LEU A 306     -14.660 -15.167  -9.453  1.00  0.96           H  
ATOM   4791  CD2 LEU A 306     -13.412 -12.049 -10.151  1.00  0.96           C  
ATOM   4792 HD21 LEU A 306     -14.032 -11.810 -11.015  1.00  0.96           H  
ATOM   4793 HD22 LEU A 306     -12.454 -12.440 -10.493  1.00  0.96           H  
ATOM   4794 HD23 LEU A 306     -13.216 -11.146  -9.574  1.00  0.96           H  
ATOM   4795  N   ASP A 307     -17.835 -11.506  -6.928  1.00  0.97           N  
ATOM   4796  H   ASP A 307     -17.534 -12.348  -6.458  1.00  0.97           H  
ATOM   4797  CA  ASP A 307     -19.199 -11.018  -6.665  1.00  0.97           C  
ATOM   4798  HA  ASP A 307     -19.724 -10.904  -7.613  1.00  0.97           H  
ATOM   4799  C   ASP A 307     -19.195  -9.639  -5.981  1.00  0.97           C  
ATOM   4800  CB  ASP A 307     -19.964 -12.053  -5.824  1.00  0.97           C  
ATOM   4801  HB2 ASP A 307     -19.373 -12.303  -4.943  1.00  0.97           H  
ATOM   4802  HB3 ASP A 307     -20.096 -12.962  -6.410  1.00  0.97           H  
ATOM   4803  O   ASP A 307     -19.931  -8.739  -6.392  1.00  0.97           O  
ATOM   4804  CG  ASP A 307     -21.338 -11.543  -5.369  1.00  0.97           C  
ATOM   4805  OD1 ASP A 307     -22.246 -11.342  -6.205  1.00  0.97           O  
ATOM   4806  OD2 ASP A 307     -21.516 -11.309  -4.148  1.00  0.97           O  
ATOM   4807  N   TYR A 308     -18.330  -9.434  -4.981  1.00  0.98           N  
ATOM   4808  H   TYR A 308     -17.756 -10.208  -4.679  1.00  0.98           H  
ATOM   4809  CA  TYR A 308     -18.162  -8.141  -4.317  1.00  0.98           C  
ATOM   4810  HA  TYR A 308     -19.119  -7.844  -3.887  1.00  0.98           H  
ATOM   4811  C   TYR A 308     -17.755  -7.050  -5.314  1.00  0.98           C  
ATOM   4812  CB  TYR A 308     -17.134  -8.256  -3.182  1.00  0.98           C  
ATOM   4813  HB2 TYR A 308     -17.517  -8.939  -2.423  1.00  0.98           H  
ATOM   4814  HB3 TYR A 308     -16.212  -8.686  -3.572  1.00  0.98           H  
ATOM   4815  O   TYR A 308     -18.409  -6.008  -5.386  1.00  0.98           O  
ATOM   4816  CG  TYR A 308     -16.818  -6.920  -2.532  1.00  0.98           C  
ATOM   4817  CD1 TYR A 308     -15.638  -6.227  -2.870  1.00  0.98           C  
ATOM   4818  HD1 TYR A 308     -14.937  -6.658  -3.569  1.00  0.98           H  
ATOM   4819  CD2 TYR A 308     -17.737  -6.341  -1.637  1.00  0.98           C  
ATOM   4820  HD2 TYR A 308     -18.648  -6.868  -1.394  1.00  0.98           H  
ATOM   4821  CE1 TYR A 308     -15.364  -4.970  -2.299  1.00  0.98           C  
ATOM   4822  HE1 TYR A 308     -14.446  -4.458  -2.544  1.00  0.98           H  
ATOM   4823  CE2 TYR A 308     -17.479  -5.071  -1.088  1.00  0.98           C  
ATOM   4824  HE2 TYR A 308     -18.193  -4.600  -0.428  1.00  0.98           H  
ATOM   4825  OH  TYR A 308     -16.034  -3.185  -0.829  1.00  0.98           O  
ATOM   4826  HH  TYR A 308     -15.156  -2.859  -1.043  1.00  0.98           H  
ATOM   4827  CZ  TYR A 308     -16.286  -4.389  -1.405  1.00  0.98           C  
ATOM   4828  N   ASN A 309     -16.729  -7.307  -6.131  1.00  0.97           N  
ATOM   4829  H   ASN A 309     -16.240  -8.185  -6.028  1.00  0.97           H  
ATOM   4830  CA  ASN A 309     -16.267  -6.356  -7.142  1.00  0.97           C  
ATOM   4831  HA  ASN A 309     -16.061  -5.403  -6.655  1.00  0.97           H  
ATOM   4832  C   ASN A 309     -17.341  -6.071  -8.205  1.00  0.97           C  
ATOM   4833  CB  ASN A 309     -14.964  -6.888  -7.762  1.00  0.97           C  
ATOM   4834  HB2 ASN A 309     -14.754  -6.346  -8.683  1.00  0.97           H  
ATOM   4835  HB3 ASN A 309     -15.077  -7.944  -8.008  1.00  0.97           H  
ATOM   4836  O   ASN A 309     -17.511  -4.919  -8.605  1.00  0.97           O  
ATOM   4837  CG  ASN A 309     -13.761  -6.696  -6.850  1.00  0.97           C  
ATOM   4838  ND2 ASN A 309     -12.795  -7.581  -6.905  1.00  0.97           N  
ATOM   4839 HD21 ASN A 309     -12.026  -7.463  -6.260  1.00  0.97           H  
ATOM   4840 HD22 ASN A 309     -12.920  -8.445  -7.413  1.00  0.97           H  
ATOM   4841  OD1 ASN A 309     -13.656  -5.725  -6.116  1.00  0.97           O  
ATOM   4842  N   GLY A 310     -18.115  -7.080  -8.618  1.00  0.97           N  
ATOM   4843  H   GLY A 310     -17.913  -8.009  -8.276  1.00  0.97           H  
ATOM   4844  CA  GLY A 310     -19.216  -6.928  -9.577  1.00  0.97           C  
ATOM   4845  HA2 GLY A 310     -18.835  -6.460 -10.485  1.00  0.97           H  
ATOM   4846  HA3 GLY A 310     -19.589  -7.921  -9.828  1.00  0.97           H  
ATOM   4847  C   GLY A 310     -20.401  -6.094  -9.068  1.00  0.97           C  
ATOM   4848  O   GLY A 310     -21.189  -5.583  -9.870  1.00  0.97           O  
ATOM   4849  N   LYS A 311     -20.534  -5.919  -7.746  1.00  0.98           N  
ATOM   4850  H   LYS A 311     -19.887  -6.410  -7.146  1.00  0.98           H  
ATOM   4851  CA  LYS A 311     -21.570  -5.078  -7.119  1.00  0.98           C  
ATOM   4852  HA  LYS A 311     -22.479  -5.131  -7.718  1.00  0.98           H  
ATOM   4853  C   LYS A 311     -21.206  -3.594  -7.061  1.00  0.98           C  
ATOM   4854  CB  LYS A 311     -21.879  -5.610  -5.712  1.00  0.98           C  
ATOM   4855  HB2 LYS A 311     -20.947  -5.794  -5.178  1.00  0.98           H  
ATOM   4856  HB3 LYS A 311     -22.447  -4.866  -5.154  1.00  0.98           H  
ATOM   4857  O   LYS A 311     -22.107  -2.768  -6.911  1.00  0.98           O  
ATOM   4858  CG  LYS A 311     -22.708  -6.896  -5.784  1.00  0.98           C  
ATOM   4859  HG2 LYS A 311     -22.276  -7.581  -6.513  1.00  0.98           H  
ATOM   4860  HG3 LYS A 311     -23.719  -6.646  -6.104  1.00  0.98           H  
ATOM   4861  CD  LYS A 311     -22.756  -7.594  -4.425  1.00  0.98           C  
ATOM   4862  HD2 LYS A 311     -21.745  -7.901  -4.159  1.00  0.98           H  
ATOM   4863  HD3 LYS A 311     -23.151  -6.919  -3.665  1.00  0.98           H  
ATOM   4864  CE  LYS A 311     -23.647  -8.827  -4.561  1.00  0.98           C  
ATOM   4865  HE2 LYS A 311     -23.345  -9.362  -5.461  1.00  0.98           H  
ATOM   4866  HE3 LYS A 311     -24.685  -8.515  -4.680  1.00  0.98           H  
ATOM   4867  NZ  LYS A 311     -23.490  -9.739  -3.415  1.00  0.98           N  
ATOM   4868  HZ1 LYS A 311     -22.569 -10.147  -3.494  1.00  0.98           H  
ATOM   4869  HZ2 LYS A 311     -24.074 -10.555  -3.528  1.00  0.98           H  
ATOM   4870  HZ3 LYS A 311     -23.589  -9.292  -2.515  1.00  0.98           H  
ATOM   4871  N   LEU A 312     -19.925  -3.244  -7.192  1.00  0.98           N  
ATOM   4872  H   LEU A 312     -19.248  -3.971  -7.373  1.00  0.98           H  
ATOM   4873  CA  LEU A 312     -19.463  -1.856  -7.158  1.00  0.98           C  
ATOM   4874  HA  LEU A 312     -19.881  -1.370  -6.276  1.00  0.98           H  
ATOM   4875  C   LEU A 312     -19.960  -1.099  -8.398  1.00  0.98           C  
ATOM   4876  CB  LEU A 312     -17.926  -1.808  -7.070  1.00  0.98           C  
ATOM   4877  HB2 LEU A 312     -17.617  -0.763  -7.036  1.00  0.98           H  
ATOM   4878  HB3 LEU A 312     -17.519  -2.244  -7.983  1.00  0.98           H  
ATOM   4879  O   LEU A 312     -19.705  -1.513  -9.528  1.00  0.98           O  
ATOM   4880  CG  LEU A 312     -17.295  -2.542  -5.873  1.00  0.98           C  
ATOM   4881  HG  LEU A 312     -17.550  -3.601  -5.924  1.00  0.98           H  
ATOM   4882  CD1 LEU A 312     -15.774  -2.418  -5.930  1.00  0.98           C  
ATOM   4883 HD11 LEU A 312     -15.334  -2.999  -5.119  1.00  0.98           H  
ATOM   4884 HD12 LEU A 312     -15.413  -2.826  -6.874  1.00  0.98           H  
ATOM   4885 HD13 LEU A 312     -15.473  -1.375  -5.835  1.00  0.98           H  
ATOM   4886  CD2 LEU A 312     -17.773  -1.983  -4.536  1.00  0.98           C  
ATOM   4887 HD21 LEU A 312     -17.615  -0.906  -4.485  1.00  0.98           H  
ATOM   4888 HD22 LEU A 312     -18.832  -2.217  -4.435  1.00  0.98           H  
ATOM   4889 HD23 LEU A 312     -17.237  -2.473  -3.723  1.00  0.98           H  
ATOM   4890  N   LYS A 313     -20.660   0.023  -8.196  1.00  0.99           N  
ATOM   4891  H   LYS A 313     -20.825   0.321  -7.245  1.00  0.99           H  
ATOM   4892  CA  LYS A 313     -21.207   0.854  -9.282  1.00  0.99           C  
ATOM   4893  HA  LYS A 313     -20.599   0.732 -10.178  1.00  0.99           H  
ATOM   4894  C   LYS A 313     -21.185   2.323  -8.902  1.00  0.99           C  
ATOM   4895  CB  LYS A 313     -22.650   0.439  -9.612  1.00  0.99           C  
ATOM   4896  HB2 LYS A 313     -23.258   0.496  -8.709  1.00  0.99           H  
ATOM   4897  HB3 LYS A 313     -23.052   1.135 -10.348  1.00  0.99           H  
ATOM   4898  O   LYS A 313     -21.574   2.681  -7.795  1.00  0.99           O  
ATOM   4899  CG  LYS A 313     -22.733  -0.979 -10.187  1.00  0.99           C  
ATOM   4900  HG2 LYS A 313     -22.397  -1.700  -9.442  1.00  0.99           H  
ATOM   4901  HG3 LYS A 313     -22.088  -1.043 -11.064  1.00  0.99           H  
ATOM   4902  CD  LYS A 313     -24.161  -1.338 -10.588  1.00  0.99           C  
ATOM   4903  HD2 LYS A 313     -24.810  -1.295  -9.713  1.00  0.99           H  
ATOM   4904  HD3 LYS A 313     -24.505  -0.634 -11.345  1.00  0.99           H  
ATOM   4905  CE  LYS A 313     -24.140  -2.753 -11.166  1.00  0.99           C  
ATOM   4906  HE2 LYS A 313     -23.843  -3.453 -10.385  1.00  0.99           H  
ATOM   4907  HE3 LYS A 313     -23.377  -2.786 -11.942  1.00  0.99           H  
ATOM   4908  NZ  LYS A 313     -25.455  -3.114 -11.739  1.00  0.99           N  
ATOM   4909  HZ1 LYS A 313     -25.401  -4.033 -12.155  1.00  0.99           H  
ATOM   4910  HZ2 LYS A 313     -25.689  -2.446 -12.459  1.00  0.99           H  
ATOM   4911  HZ3 LYS A 313     -26.165  -3.109 -11.021  1.00  0.99           H  
ATOM   4912  N   SER A 314     -20.815   3.196  -9.830  1.00  0.99           N  
ATOM   4913  H   SER A 314     -20.623   2.852 -10.760  1.00  0.99           H  
ATOM   4914  CA  SER A 314     -20.931   4.641  -9.611  1.00  0.99           C  
ATOM   4915  HA  SER A 314     -20.340   4.916  -8.738  1.00  0.99           H  
ATOM   4916  C   SER A 314     -22.384   5.035  -9.355  1.00  0.99           C  
ATOM   4917  CB  SER A 314     -20.404   5.419 -10.812  1.00  0.99           C  
ATOM   4918  HB2 SER A 314     -20.811   5.008 -11.736  1.00  0.99           H  
ATOM   4919  HB3 SER A 314     -20.699   6.465 -10.723  1.00  0.99           H  
ATOM   4920  O   SER A 314     -23.299   4.476  -9.961  1.00  0.99           O  
ATOM   4921  OG  SER A 314     -19.000   5.354 -10.821  1.00  0.99           O  
ATOM   4922  HG  SER A 314     -18.730   4.753 -11.519  1.00  0.99           H  
ATOM   4923  N   LEU A 315     -22.610   6.031  -8.491  1.00  0.97           N  
ATOM   4924  H   LEU A 315     -21.823   6.416  -7.988  1.00  0.97           H  
ATOM   4925  CA  LEU A 315     -23.960   6.509  -8.168  1.00  0.97           C  
ATOM   4926  HA  LEU A 315     -24.492   5.690  -7.684  1.00  0.97           H  
ATOM   4927  C   LEU A 315     -24.761   6.895  -9.432  1.00  0.97           C  
ATOM   4928  CB  LEU A 315     -23.824   7.666  -7.161  1.00  0.97           C  
ATOM   4929  HB2 LEU A 315     -23.287   8.485  -7.639  1.00  0.97           H  
ATOM   4930  HB3 LEU A 315     -23.224   7.318  -6.320  1.00  0.97           H  
ATOM   4931  O   LEU A 315     -25.945   6.576  -9.522  1.00  0.97           O  
ATOM   4932  CG  LEU A 315     -25.156   8.204  -6.609  1.00  0.97           C  
ATOM   4933  HG  LEU A 315     -25.717   8.650  -7.430  1.00  0.97           H  
ATOM   4934  CD1 LEU A 315     -26.005   7.126  -5.932  1.00  0.97           C  
ATOM   4935 HD11 LEU A 315     -26.359   6.410  -6.674  1.00  0.97           H  
ATOM   4936 HD12 LEU A 315     -26.874   7.583  -5.461  1.00  0.97           H  
ATOM   4937 HD13 LEU A 315     -25.418   6.607  -5.174  1.00  0.97           H  
ATOM   4938  CD2 LEU A 315     -24.883   9.297  -5.579  1.00  0.97           C
[truncated: 274,429 more chars]
