# Supplementary material for: Phenoloxidases in Plants—How Structural Diversity Enables Functional Specificity
Source: Front Plant Sci. 2021 Oct 1;12:754601. doi: 10.3389/fpls.2021.754601 (PMC8517187; doi:10.3389/fpls.2021.754601)
Supplement: Supplementary file 3 [file Data_Sheet_2.ZIP › Figure 7/AlphaFold2_models/models/plantae/AtLAC16_relaxed_model_1.pdb]

ATOM      1  N   ILE A   1      -5.044  25.619   8.405  1.00  0.96           N  
ATOM      2  H   ILE A   1      -5.849  26.209   8.555  1.00  0.96           H  
ATOM      3  H2  ILE A   1      -4.541  25.919   7.582  1.00  0.96           H  
ATOM      4  H3  ILE A   1      -5.385  24.685   8.226  1.00  0.96           H  
ATOM      5  CA  ILE A   1      -4.154  25.582   9.600  1.00  0.96           C  
ATOM      6  HA  ILE A   1      -3.858  26.595   9.871  1.00  0.96           H  
ATOM      7  C   ILE A   1      -2.895  24.812   9.219  1.00  0.96           C  
ATOM      8  CB  ILE A   1      -4.885  24.929  10.803  1.00  0.96           C  
ATOM      9  HB  ILE A   1      -5.291  23.969  10.484  1.00  0.96           H  
ATOM     10  O   ILE A   1      -3.005  23.921   8.389  1.00  0.96           O  
ATOM     11  CG1 ILE A   1      -6.062  25.829  11.251  1.00  0.96           C  
ATOM     12 HG12 ILE A   1      -5.675  26.694  11.789  1.00  0.96           H  
ATOM     13 HG13 ILE A   1      -6.602  26.196  10.378  1.00  0.96           H  
ATOM     14  CG2 ILE A   1      -3.969  24.604  11.994  1.00  0.96           C  
ATOM     15 HG21 ILE A   1      -3.218  23.865  11.713  1.00  0.96           H  
ATOM     16 HG22 ILE A   1      -4.542  24.170  12.814  1.00  0.96           H  
ATOM     17 HG23 ILE A   1      -3.472  25.505  12.354  1.00  0.96           H  
ATOM     18  CD1 ILE A   1      -7.093  25.105  12.126  1.00  0.96           C  
ATOM     19 HD11 ILE A   1      -7.451  24.212  11.613  1.00  0.96           H  
ATOM     20 HD12 ILE A   1      -6.658  24.828  13.086  1.00  0.96           H  
ATOM     21 HD13 ILE A   1      -7.937  25.770  12.308  1.00  0.96           H  
ATOM     22  N   ILE A   2      -1.725  25.135   9.779  1.00  0.98           N  
ATOM     23  H   ILE A   2      -1.671  25.868  10.472  1.00  0.98           H  
ATOM     24  CA  ILE A   2      -0.514  24.320   9.581  1.00  0.98           C  
ATOM     25  HA  ILE A   2      -0.585  23.813   8.618  1.00  0.98           H  
ATOM     26  C   ILE A   2      -0.457  23.245  10.675  1.00  0.98           C  
ATOM     27  CB  ILE A   2       0.770  25.179   9.523  1.00  0.98           C  
ATOM     28  HB  ILE A   2       0.915  25.660  10.490  1.00  0.98           H  
ATOM     29  O   ILE A   2      -0.531  23.556  11.864  1.00  0.98           O  
ATOM     30  CG1 ILE A   2       0.649  26.276   8.435  1.00  0.98           C  
ATOM     31 HG12 ILE A   2      -0.208  26.911   8.660  1.00  0.98           H  
ATOM     32 HG13 ILE A   2       0.477  25.810   7.465  1.00  0.98           H  
ATOM     33  CG2 ILE A   2       1.980  24.272   9.240  1.00  0.98           C  
ATOM     34 HG21 ILE A   2       1.885  23.803   8.260  1.00  0.98           H  
ATOM     35 HG22 ILE A   2       2.897  24.861   9.271  1.00  0.98           H  
ATOM     36 HG23 ILE A   2       2.080  23.501  10.004  1.00  0.98           H  
ATOM     37  CD1 ILE A   2       1.867  27.200   8.319  1.00  0.98           C  
ATOM     38 HD11 ILE A   2       2.121  27.609   9.297  1.00  0.98           H  
ATOM     39 HD12 ILE A   2       1.631  28.021   7.642  1.00  0.98           H  
ATOM     40 HD13 ILE A   2       2.722  26.659   7.914  1.00  0.98           H  
ATOM     41  N   ARG A   3      -0.372  21.975  10.279  1.00  0.98           N  
ATOM     42  H   ARG A   3      -0.327  21.803   9.285  1.00  0.98           H  
ATOM     43  CA  ARG A   3      -0.266  20.812  11.170  1.00  0.98           C  
ATOM     44  HA  ARG A   3      -0.455  21.117  12.199  1.00  0.98           H  
ATOM     45  C   ARG A   3       1.144  20.249  11.089  1.00  0.98           C  
ATOM     46  CB  ARG A   3      -1.269  19.722  10.760  1.00  0.98           C  
ATOM     47  HB2 ARG A   3      -0.991  19.363   9.768  1.00  0.98           H  
ATOM     48  HB3 ARG A   3      -1.174  18.881  11.447  1.00  0.98           H  
ATOM     49  O   ARG A   3       1.624  19.968   9.997  1.00  0.98           O  
ATOM     50  CG  ARG A   3      -2.737  20.156  10.713  1.00  0.98           C  
ATOM     51  HG2 ARG A   3      -2.849  21.054  10.106  1.00  0.98           H  
ATOM     52  HG3 ARG A   3      -3.311  19.357  10.244  1.00  0.98           H  
ATOM     53  CD  ARG A   3      -3.295  20.397  12.113  1.00  0.98           C  
ATOM     54  HD2 ARG A   3      -2.760  21.227  12.574  1.00  0.98           H  
ATOM     55  HD3 ARG A   3      -3.152  19.494  12.706  1.00  0.98           H  
ATOM     56  NE  ARG A   3      -4.723  20.712  12.026  1.00  0.98           N  
ATOM     57  HE  ARG A   3      -5.110  20.820  11.099  1.00  0.98           H  
ATOM     58  NH1 ARG A   3      -5.203  20.748  14.272  1.00  0.98           N  
ATOM     59 HH11 ARG A   3      -4.243  20.499  14.459  1.00  0.98           H  
ATOM     60 HH12 ARG A   3      -5.862  20.882  15.026  1.00  0.98           H  
ATOM     61  NH2 ARG A   3      -6.788  21.181  12.724  1.00  0.98           N  
ATOM     62 HH21 ARG A   3      -6.979  21.290  11.738  1.00  0.98           H  
ATOM     63 HH22 ARG A   3      -7.469  21.379  13.443  1.00  0.98           H  
ATOM     64  CZ  ARG A   3      -5.562  20.871  13.021  1.00  0.98           C  
ATOM     65  N   HIS A   4       1.771  20.035  12.239  1.00  0.99           N  
ATOM     66  H   HIS A   4       1.298  20.245  13.106  1.00  0.99           H  
ATOM     67  CA  HIS A   4       3.117  19.477  12.320  1.00  0.99           C  
ATOM     68  HA  HIS A   4       3.562  19.449  11.326  1.00  0.99           H  
ATOM     69  C   HIS A   4       3.088  18.051  12.864  1.00  0.99           C  
ATOM     70  CB  HIS A   4       4.005  20.374  13.184  1.00  0.99           C  
ATOM     71  HB2 HIS A   4       3.566  20.472  14.177  1.00  0.99           H  
ATOM     72  HB3 HIS A   4       4.980  19.900  13.295  1.00  0.99           H  
ATOM     73  O   HIS A   4       2.469  17.786  13.895  1.00  0.99           O  
ATOM     74  CG  HIS A   4       4.212  21.744  12.597  1.00  0.99           C  
ATOM     75  CD2 HIS A   4       3.503  22.876  12.895  1.00  0.99           C  
ATOM     76  HD2 HIS A   4       2.673  22.948  13.581  1.00  0.99           H  
ATOM     77  ND1 HIS A   4       5.189  22.101  11.697  1.00  0.99           N  
ATOM     78  HD1 HIS A   4       5.875  21.490  11.276  1.00  0.99           H  
ATOM     79  CE1 HIS A   4       5.095  23.425  11.493  1.00  0.99           C  
ATOM     80  HE1 HIS A   4       5.748  24.006  10.858  1.00  0.99           H  
ATOM     81  NE2 HIS A   4       4.064  23.934  12.179  1.00  0.99           N  
ATOM     82  N   TYR A   5       3.820  17.157  12.206  1.00  0.99           N  
ATOM     83  H   TYR A   5       4.249  17.440  11.337  1.00  0.99           H  
ATOM     84  CA  TYR A   5       4.069  15.795  12.662  1.00  0.99           C  
ATOM     85  HA  TYR A   5       3.773  15.709  13.707  1.00  0.99           H  
ATOM     86  C   TYR A   5       5.558  15.466  12.562  1.00  0.99           C  
ATOM     87  CB  TYR A   5       3.237  14.793  11.853  1.00  0.99           C  
ATOM     88  HB2 TYR A   5       3.456  13.787  12.209  1.00  0.99           H  
ATOM     89  HB3 TYR A   5       3.561  14.842  10.813  1.00  0.99           H  
ATOM     90  O   TYR A   5       6.277  15.967  11.695  1.00  0.99           O  
ATOM     91  CG  TYR A   5       1.740  15.019  11.924  1.00  0.99           C  
ATOM     92  CD1 TYR A   5       0.987  14.392  12.936  1.00  0.99           C  
ATOM     93  HD1 TYR A   5       1.472  13.734  13.642  1.00  0.99           H  
ATOM     94  CD2 TYR A   5       1.109  15.874  11.000  1.00  0.99           C  
ATOM     95  HD2 TYR A   5       1.686  16.356  10.224  1.00  0.99           H  
ATOM     96  CE1 TYR A   5      -0.393  14.639  13.046  1.00  0.99           C  
ATOM     97  HE1 TYR A   5      -0.966  14.163  13.827  1.00  0.99           H  
ATOM     98  CE2 TYR A   5      -0.272  16.115  11.098  1.00  0.99           C  
ATOM     99  HE2 TYR A   5      -0.767  16.762  10.389  1.00  0.99           H  
ATOM    100  OH  TYR A   5      -2.336  15.787  12.251  1.00  0.99           O  
ATOM    101  HH  TYR A   5      -2.699  15.505  13.094  1.00  0.99           H  
ATOM    102  CZ  TYR A   5      -1.016  15.512  12.132  1.00  0.99           C  
ATOM    103  N   LYS A   6       6.019  14.578  13.444  1.00  0.99           N  
ATOM    104  H   LYS A   6       5.372  14.203  14.123  1.00  0.99           H  
ATOM    105  CA  LYS A   6       7.365  14.006  13.401  1.00  0.99           C  
ATOM    106  HA  LYS A   6       7.850  14.302  12.470  1.00  0.99           H  
ATOM    107  C   LYS A   6       7.262  12.490  13.406  1.00  0.99           C  
ATOM    108  CB  LYS A   6       8.205  14.548  14.563  1.00  0.99           C  
ATOM    109  HB2 LYS A   6       7.780  14.211  15.509  1.00  0.99           H  
ATOM    110  HB3 LYS A   6       8.178  15.638  14.538  1.00  0.99           H  
ATOM    111  O   LYS A   6       6.683  11.906  14.323  1.00  0.99           O  
ATOM    112  CG  LYS A   6       9.666  14.086  14.456  1.00  0.99           C  
ATOM    113  HG2 LYS A   6       9.711  12.997  14.489  1.00  0.99           H  
ATOM    114  HG3 LYS A   6      10.081  14.426  13.507  1.00  0.99           H  
ATOM    115  CD  LYS A   6      10.505  14.651  15.608  1.00  0.99           C  
ATOM    116  HD2 LYS A   6      10.471  15.740  15.578  1.00  0.99           H  
ATOM    117  HD3 LYS A   6      10.087  14.307  16.554  1.00  0.99           H  
ATOM    118  CE  LYS A   6      11.955  14.170  15.475  1.00  0.99           C  
ATOM    119  HE2 LYS A   6      11.958  13.081  15.429  1.00  0.99           H  
ATOM    120  HE3 LYS A   6      12.358  14.532  14.529  1.00  0.99           H  
ATOM    121  NZ  LYS A   6      12.802  14.628  16.607  1.00  0.99           N  
ATOM    122  HZ1 LYS A   6      13.745  14.283  16.499  1.00  0.99           H  
ATOM    123  HZ2 LYS A   6      12.830  15.636  16.668  1.00  0.99           H  
ATOM    124  HZ3 LYS A   6      12.453  14.262  17.482  1.00  0.99           H  
ATOM    125  N   PHE A   7       7.798  11.870  12.367  1.00  0.99           N  
ATOM    126  H   PHE A   7       8.268  12.426  11.666  1.00  0.99           H  
ATOM    127  CA  PHE A   7       7.792  10.430  12.163  1.00  0.99           C  
ATOM    128  HA  PHE A   7       7.157   9.931  12.895  1.00  0.99           H  
ATOM    129  C   PHE A   7       9.221   9.930  12.353  1.00  0.99           C  
ATOM    130  CB  PHE A   7       7.239  10.126  10.760  1.00  0.99           C  
ATOM    131  HB2 PHE A   7       7.658  10.838  10.049  1.00  0.99           H  
ATOM    132  HB3 PHE A   7       7.597   9.138  10.469  1.00  0.99           H  
ATOM    133  O   PHE A   7      10.087  10.194  11.526  1.00  0.99           O  
ATOM    134  CG  PHE A   7       5.723  10.128  10.600  1.00  0.99           C  
ATOM    135  CD1 PHE A   7       4.863  10.843  11.464  1.00  0.99           C  
ATOM    136  HD1 PHE A   7       5.248  11.444  12.276  1.00  0.99           H  
ATOM    137  CD2 PHE A   7       5.159   9.371   9.556  1.00  0.99           C  
ATOM    138  HD2 PHE A   7       5.793   8.823   8.876  1.00  0.99           H  
ATOM    139  CE1 PHE A   7       3.470  10.784  11.303  1.00  0.99           C  
ATOM    140  HE1 PHE A   7       2.816  11.325  11.971  1.00  0.99           H  
ATOM    141  CE2 PHE A   7       3.765   9.305   9.401  1.00  0.99           C  
ATOM    142  HE2 PHE A   7       3.344   8.710   8.604  1.00  0.99           H  
ATOM    143  CZ  PHE A   7       2.920  10.001  10.278  1.00  0.99           C  
ATOM    144  HZ  PHE A   7       1.850   9.925  10.161  1.00  0.99           H  
ATOM    145  N   ASN A   8       9.482   9.237  13.458  1.00  0.99           N  
ATOM    146  H   ASN A   8       8.740   9.062  14.120  1.00  0.99           H  
ATOM    147  CA  ASN A   8      10.754   8.556  13.681  1.00  0.99           C  
ATOM    148  HA  ASN A   8      11.543   9.025  13.094  1.00  0.99           H  
ATOM    149  C   ASN A   8      10.591   7.117  13.209  1.00  0.99           C  
ATOM    150  CB  ASN A   8      11.154   8.637  15.160  1.00  0.99           C  
ATOM    151  HB2 ASN A   8      12.114   8.142  15.308  1.00  0.99           H  
ATOM    152  HB3 ASN A   8      10.422   8.107  15.769  1.00  0.99           H  
ATOM    153  O   ASN A   8       9.877   6.338  13.843  1.00  0.99           O  
ATOM    154  CG  ASN A   8      11.278  10.063  15.647  1.00  0.99           C  
ATOM    155  ND2 ASN A   8      10.255  10.545  16.315  1.00  0.99           N  
ATOM    156 HD21 ASN A   8      10.331  11.453  16.752  1.00  0.99           H  
ATOM    157 HD22 ASN A   8       9.425   9.973  16.388  1.00  0.99           H  
ATOM    158  OD1 ASN A   8      12.259  10.763  15.421  1.00  0.99           O  
ATOM    159  N   VAL A   9      11.220   6.783  12.088  1.00  0.98           N  
ATOM    160  H   VAL A   9      11.810   7.461  11.627  1.00  0.98           H  
ATOM    161  CA  VAL A   9      11.237   5.415  11.576  1.00  0.98           C  
ATOM    162  HA  VAL A   9      10.271   4.950  11.775  1.00  0.98           H  
ATOM    163  C   VAL A   9      12.314   4.664  12.337  1.00  0.98           C  
ATOM    164  CB  VAL A   9      11.479   5.361  10.062  1.00  0.98           C  
ATOM    165  HB  VAL A   9      12.490   5.698   9.835  1.00  0.98           H  
ATOM    166  O   VAL A   9      13.482   5.039  12.280  1.00  0.98           O  
ATOM    167  CG1 VAL A   9      11.308   3.915   9.585  1.00  0.98           C  
ATOM    168 HG11 VAL A   9      12.118   3.298   9.973  1.00  0.98           H  
ATOM    169 HG12 VAL A   9      11.333   3.873   8.496  1.00  0.98           H  
ATOM    170 HG13 VAL A   9      10.351   3.517   9.922  1.00  0.98           H  
ATOM    171  CG2 VAL A   9      10.489   6.261   9.310  1.00  0.98           C  
ATOM    172 HG21 VAL A   9       9.469   5.897   9.441  1.00  0.98           H  
ATOM    173 HG22 VAL A   9      10.561   7.291   9.659  1.00  0.98           H  
ATOM    174 HG23 VAL A   9      10.735   6.267   8.248  1.00  0.98           H  
ATOM    175  N   MET A  10      11.913   3.658  13.103  1.00  0.97           N  
ATOM    176  H   MET A  10      10.941   3.387  13.074  1.00  0.97           H  
ATOM    177  CA  MET A  10      12.774   2.996  14.078  1.00  0.97           C  
ATOM    178  HA  MET A  10      13.810   3.069  13.746  1.00  0.97           H  
ATOM    179  C   MET A  10      12.437   1.515  14.202  1.00  0.97           C  
ATOM    180  CB  MET A  10      12.672   3.710  15.437  1.00  0.97           C  
ATOM    181  HB2 MET A  10      13.393   3.263  16.121  1.00  0.97           H  
ATOM    182  HB3 MET A  10      12.943   4.757  15.301  1.00  0.97           H  
ATOM    183  O   MET A  10      11.319   1.085  13.914  1.00  0.97           O  
ATOM    184  CG  MET A  10      11.272   3.640  16.066  1.00  0.97           C  
ATOM    185  HG2 MET A  10      11.054   2.608  16.340  1.00  0.97           H  
ATOM    186  HG3 MET A  10      10.536   3.953  15.325  1.00  0.97           H  
ATOM    187  SD  MET A  10      11.049   4.688  17.531  1.00  0.97           S  
ATOM    188  CE  MET A  10      12.262   3.938  18.657  1.00  0.97           C  
ATOM    189  HE1 MET A  10      12.171   4.393  19.643  1.00  0.97           H  
ATOM    190  HE2 MET A  10      12.077   2.867  18.738  1.00  0.97           H  
ATOM    191  HE3 MET A  10      13.272   4.103  18.282  1.00  0.97           H  
ATOM    192  N   THR A  11      13.404   0.740  14.675  1.00  0.93           N  
ATOM    193  H   THR A  11      14.314   1.138  14.856  1.00  0.93           H  
ATOM    194  CA  THR A  11      13.203  -0.671  14.995  1.00  0.93           C  
ATOM    195  HA  THR A  11      12.559  -1.115  14.237  1.00  0.93           H  
ATOM    196  C   THR A  11      12.527  -0.812  16.360  1.00  0.93           C  
ATOM    197  CB  THR A  11      14.541  -1.416  14.963  1.00  0.93           C  
ATOM    198  HB  THR A  11      15.178  -1.069  15.777  1.00  0.93           H  
ATOM    199  O   THR A  11      12.949  -0.180  17.326  1.00  0.93           O  
ATOM    200  CG2 THR A  11      14.349  -2.920  15.077  1.00  0.93           C  
ATOM    201 HG21 THR A  11      15.307  -3.424  14.954  1.00  0.93           H  
ATOM    202 HG22 THR A  11      13.951  -3.172  16.060  1.00  0.93           H  
ATOM    203 HG23 THR A  11      13.653  -3.257  14.309  1.00  0.93           H  
ATOM    204  OG1 THR A  11      15.198  -1.182  13.736  1.00  0.93           O  
ATOM    205  HG1 THR A  11      16.031  -1.660  13.765  1.00  0.93           H  
ATOM    206  N   ASN A  12      11.496  -1.651  16.451  1.00  0.85           N  
ATOM    207  H   ASN A  12      11.188  -2.118  15.610  1.00  0.85           H  
ATOM    208  CA  ASN A  12      10.836  -2.047  17.696  1.00  0.85           C  
ATOM    209  HA  ASN A  12      11.412  -1.664  18.538  1.00  0.85           H  
ATOM    210  C   ASN A  12      10.823  -3.583  17.804  1.00  0.85           C  
ATOM    211  CB  ASN A  12       9.430  -1.419  17.738  1.00  0.85           C  
ATOM    212  HB2 ASN A  12       9.498  -0.365  17.469  1.00  0.85           H  
ATOM    213  HB3 ASN A  12       8.782  -1.919  17.017  1.00  0.85           H  
ATOM    214  O   ASN A  12      10.694  -4.261  16.790  1.00  0.85           O  
ATOM    215  CG  ASN A  12       8.796  -1.505  19.115  1.00  0.85           C  
ATOM    216  ND2 ASN A  12       7.592  -1.020  19.294  1.00  0.85           N  
ATOM    217 HD21 ASN A  12       7.083  -0.537  18.567  1.00  0.85           H  
ATOM    218 HD22 ASN A  12       7.234  -1.089  20.236  1.00  0.85           H  
ATOM    219  OD1 ASN A  12       9.373  -2.000  20.066  1.00  0.85           O  
ATOM    220  N   THR A  13      10.992  -4.149  19.000  1.00  0.68           N  
ATOM    221  H   THR A  13      11.016  -3.558  19.818  1.00  0.68           H  
ATOM    222  CA  THR A  13      11.418  -5.553  19.179  1.00  0.68           C  
ATOM    223  HA  THR A  13      11.757  -5.937  18.217  1.00  0.68           H  
ATOM    224  C   THR A  13      10.324  -6.541  19.588  1.00  0.68           C  
ATOM    225  CB  THR A  13      12.631  -5.643  20.124  1.00  0.68           C  
ATOM    226  HB  THR A  13      12.788  -6.673  20.447  1.00  0.68           H  
ATOM    227  O   THR A  13      10.641  -7.692  19.864  1.00  0.68           O  
ATOM    228  CG2 THR A  13      13.908  -5.166  19.433  1.00  0.68           C  
ATOM    229 HG21 THR A  13      14.104  -5.789  18.560  1.00  0.68           H  
ATOM    230 HG22 THR A  13      14.750  -5.254  20.119  1.00  0.68           H  
ATOM    231 HG23 THR A  13      13.804  -4.126  19.121  1.00  0.68           H  
ATOM    232  OG1 THR A  13      12.434  -4.822  21.255  1.00  0.68           O  
ATOM    233  HG1 THR A  13      13.162  -4.986  21.860  1.00  0.68           H  
ATOM    234  N   THR A  14       9.042  -6.164  19.641  1.00  0.75           N  
ATOM    235  H   THR A  14       8.798  -5.201  19.459  1.00  0.75           H  
ATOM    236  CA  THR A  14       7.988  -7.115  20.064  1.00  0.75           C  
ATOM    237  HA  THR A  14       8.240  -8.100  19.670  1.00  0.75           H  
ATOM    238  C   THR A  14       6.593  -6.783  19.535  1.00  0.75           C  
ATOM    239  CB  THR A  14       7.907  -7.234  21.606  1.00  0.75           C  
ATOM    240  HB  THR A  14       6.860  -7.293  21.902  1.00  0.75           H  
ATOM    241  O   THR A  14       6.008  -5.765  19.907  1.00  0.75           O  
ATOM    242  CG2 THR A  14       8.590  -8.490  22.144  1.00  0.75           C  
ATOM    243 HG21 THR A  14       8.211  -9.370  21.624  1.00  0.75           H  
ATOM    244 HG22 THR A  14       9.671  -8.433  22.016  1.00  0.75           H  
ATOM    245 HG23 THR A  14       8.371  -8.589  23.207  1.00  0.75           H  
ATOM    246  OG1 THR A  14       8.491  -6.133  22.270  1.00  0.75           O  
ATOM    247  HG1 THR A  14       9.429  -6.147  22.066  1.00  0.75           H  
ATOM    248  N   LYS A  15       6.009  -7.692  18.737  1.00  0.73           N  
ATOM    249  H   LYS A  15       6.563  -8.489  18.458  1.00  0.73           H  
ATOM    250  CA  LYS A  15       4.571  -7.739  18.401  1.00  0.73           C  
ATOM    251  HA  LYS A  15       4.004  -7.457  19.288  1.00  0.73           H  
ATOM    252  C   LYS A  15       4.132  -9.167  18.041  1.00  0.73           C  
ATOM    253  CB  LYS A  15       4.231  -6.783  17.232  1.00  0.73           C  
ATOM    254  HB2 LYS A  15       3.283  -7.094  16.793  1.00  0.73           H  
ATOM    255  HB3 LYS A  15       4.987  -6.899  16.455  1.00  0.73           H  
ATOM    256  O   LYS A  15       4.934  -9.966  17.572  1.00  0.73           O  
ATOM    257  CG  LYS A  15       4.096  -5.285  17.567  1.00  0.73           C  
ATOM    258  HG2 LYS A  15       5.055  -4.876  17.884  1.00  0.73           H  
ATOM    259  HG3 LYS A  15       3.832  -4.768  16.644  1.00  0.73           H  
ATOM    260  CD  LYS A  15       3.005  -4.988  18.609  1.00  0.73           C  
ATOM    261  HD2 LYS A  15       2.060  -5.385  18.238  1.00  0.73           H  
ATOM    262  HD3 LYS A  15       3.251  -5.466  19.558  1.00  0.73           H  
ATOM    263  CE  LYS A  15       2.882  -3.480  18.838  1.00  0.73           C  
ATOM    264  HE2 LYS A  15       3.757  -3.143  19.395  1.00  0.73           H  
ATOM    265  HE3 LYS A  15       2.891  -2.984  17.868  1.00  0.73           H  
ATOM    266  NZ  LYS A  15       1.629  -3.143  19.557  1.00  0.73           N  
ATOM    267  HZ1 LYS A  15       0.832  -3.399  18.991  1.00  0.73           H  
ATOM    268  HZ2 LYS A  15       1.576  -2.148  19.726  1.00  0.73           H  
ATOM    269  HZ3 LYS A  15       1.581  -3.636  20.437  1.00  0.73           H  
ATOM    270  N   LEU A  16       2.847  -9.468  18.269  1.00  0.76           N  
ATOM    271  H   LEU A  16       2.261  -8.738  18.649  1.00  0.76           H  
ATOM    272  CA  LEU A  16       2.159 -10.695  17.818  1.00  0.76           C  
ATOM    273  HA  LEU A  16       1.222 -10.760  18.370  1.00  0.76           H  
ATOM    274  C   LEU A  16       2.899 -12.004  18.173  1.00  0.76           C  
ATOM    275  CB  LEU A  16       1.794 -10.547  16.324  1.00  0.76           C  
ATOM    276  HB2 LEU A  16       2.713 -10.316  15.785  1.00  0.76           H  
ATOM    277  HB3 LEU A  16       1.419 -11.495  15.938  1.00  0.76           H  
ATOM    278  O   LEU A  16       3.126 -12.862  17.324  1.00  0.76           O  
ATOM    279  CG  LEU A  16       0.748  -9.447  16.046  1.00  0.76           C  
ATOM    280  HG  LEU A  16       0.688  -8.776  16.902  1.00  0.76           H  
ATOM    281  CD1 LEU A  16       1.066  -8.602  14.826  1.00  0.76           C  
ATOM    282 HD11 LEU A  16       0.959  -9.193  13.917  1.00  0.76           H  
ATOM    283 HD12 LEU A  16       2.082  -8.213  14.888  1.00  0.76           H  
ATOM    284 HD13 LEU A  16       0.360  -7.772  14.785  1.00  0.76           H  
ATOM    285  CD2 LEU A  16      -0.645 -10.002  15.759  1.00  0.76           C  
ATOM    286 HD21 LEU A  16      -1.384  -9.201  15.736  1.00  0.76           H  
ATOM    287 HD22 LEU A  16      -0.649 -10.494  14.786  1.00  0.76           H  
ATOM    288 HD23 LEU A  16      -0.922 -10.775  16.476  1.00  0.76           H  
ATOM    289  N   CYS A  17       3.309 -12.130  19.443  1.00  0.77           N  
ATOM    290  H   CYS A  17       3.030 -11.406  20.090  1.00  0.77           H  
ATOM    291  CA  CYS A  17       4.073 -13.263  19.992  1.00  0.77           C  
ATOM    292  HA  CYS A  17       4.381 -12.966  20.994  1.00  0.77           H  
ATOM    293  C   CYS A  17       5.389 -13.595  19.268  1.00  0.77           C  
ATOM    294  CB  CYS A  17       3.184 -14.498  20.166  1.00  0.77           C  
ATOM    295  HB2 CYS A  17       3.795 -15.313  20.553  1.00  0.77           H  
ATOM    296  HB3 CYS A  17       2.795 -14.810  19.197  1.00  0.77           H  
ATOM    297  O   CYS A  17       5.902 -14.703  19.400  1.00  0.77           O  
ATOM    298  SG  CYS A  17       1.820 -14.261  21.318  1.00  0.77           S  
ATOM    299  N   SER A  18       5.961 -12.634  18.545  1.00  0.79           N  
ATOM    300  H   SER A  18       5.471 -11.761  18.409  1.00  0.79           H  
ATOM    301  CA  SER A  18       7.299 -12.731  17.976  1.00  0.79           C  
ATOM    302  HA  SER A  18       7.725 -13.709  18.199  1.00  0.79           H  
ATOM    303  C   SER A  18       8.204 -11.667  18.595  1.00  0.79           C  
ATOM    304  CB  SER A  18       7.226 -12.609  16.456  1.00  0.79           C  
ATOM    305  HB2 SER A  18       6.846 -11.622  16.191  1.00  0.79           H  
ATOM    306  HB3 SER A  18       6.558 -13.375  16.062  1.00  0.79           H  
ATOM    307  O   SER A  18       7.812 -10.507  18.756  1.00  0.79           O  
ATOM    308  OG  SER A  18       8.518 -12.781  15.910  1.00  0.79           O  
ATOM    309  HG  SER A  18       8.449 -12.903  14.960  1.00  0.79           H  
ATOM    310  N   SER A  19       9.425 -12.068  18.946  1.00  0.80           N  
ATOM    311  H   SER A  19       9.680 -13.033  18.796  1.00  0.80           H  
ATOM    312  CA  SER A  19      10.509 -11.181  19.394  1.00  0.80           C  
ATOM    313  HA  SER A  19      10.081 -10.341  19.943  1.00  0.80           H  
ATOM    314  C   SER A  19      11.304 -10.584  18.227  1.00  0.80           C  
ATOM    315  CB  SER A  19      11.439 -11.942  20.343  1.00  0.80           C  
ATOM    316  HB2 SER A  19      10.897 -12.188  21.257  1.00  0.80           H  
ATOM    317  HB3 SER A  19      12.294 -11.318  20.603  1.00  0.80           H  
ATOM    318  O   SER A  19      12.348  -9.962  18.431  1.00  0.80           O  
ATOM    319  OG  SER A  19      11.880 -13.140  19.729  1.00  0.80           O  
ATOM    320  HG  SER A  19      12.640 -13.477  20.210  1.00  0.80           H  
ATOM    321  N   LYS A  20      10.839 -10.784  16.988  1.00  0.86           N  
ATOM    322  H   LYS A  20       9.992 -11.321  16.870  1.00  0.86           H  
ATOM    323  CA  LYS A  20      11.515 -10.277  15.801  1.00  0.86           C  
ATOM    324  HA  LYS A  20      12.548 -10.618  15.862  1.00  0.86           H  
ATOM    325  C   LYS A  20      11.467  -8.739  15.772  1.00  0.86           C  
ATOM    326  CB  LYS A  20      10.882 -10.891  14.550  1.00  0.86           C  
ATOM    327  HB2 LYS A  20      10.883 -11.978  14.632  1.00  0.86           H  
ATOM    328  HB3 LYS A  20       9.850 -10.545  14.489  1.00  0.86           H  
ATOM    329  O   LYS A  20      10.383  -8.164  15.916  1.00  0.86           O  
ATOM    330  CG  LYS A  20      11.644 -10.491  13.279  1.00  0.86           C  
ATOM    331  HG2 LYS A  20      12.601 -11.011  13.239  1.00  0.86           H  
ATOM    332  HG3 LYS A  20      11.843  -9.420  13.299  1.00  0.86           H  
ATOM    333  CD  LYS A  20      10.827 -10.820  12.030  1.00  0.86           C  
ATOM    334  HD2 LYS A  20       9.780 -10.951  12.305  1.00  0.86           H  
ATOM    335  HD3 LYS A  20      11.187 -11.744  11.577  1.00  0.86           H  
ATOM    336  CE  LYS A  20      10.928  -9.665  11.040  1.00  0.86           C  
ATOM    337  HE2 LYS A  20      11.832  -9.768  10.440  1.00  0.86           H  
ATOM    338  HE3 LYS A  20      11.023  -8.728  11.589  1.00  0.86           H  
ATOM    339  NZ  LYS A  20       9.702  -9.613  10.211  1.00  0.86           N  
ATOM    340  HZ1 LYS A  20       8.875  -9.540  10.786  1.00  0.86           H  
ATOM    341  HZ2 LYS A  20       9.738  -8.839   9.564  1.00  0.86           H  
ATOM    342  HZ3 LYS A  20       9.588 -10.468   9.686  1.00  0.86           H  
ATOM    343  N   PRO A  21      12.604  -8.062  15.525  1.00  0.88           N  
ATOM    344  CA  PRO A  21      12.607  -6.632  15.261  1.00  0.88           C  
ATOM    345  HA  PRO A  21      12.212  -6.100  16.126  1.00  0.88           H  
ATOM    346  C   PRO A  21      11.752  -6.299  14.031  1.00  0.88           C  
ATOM    347  CB  PRO A  21      14.077  -6.251  15.063  1.00  0.88           C  
ATOM    348  HB2 PRO A  21      14.499  -5.916  16.010  1.00  0.88           H  
ATOM    349  HB3 PRO A  21      14.200  -5.495  14.288  1.00  0.88           H  
ATOM    350  O   PRO A  21      11.914  -6.889  12.965  1.00  0.88           O  
ATOM    351  CG  PRO A  21      14.751  -7.550  14.635  1.00  0.88           C  
ATOM    352  HG2 PRO A  21      14.641  -7.683  13.558  1.00  0.88           H  
ATOM    353  HG3 PRO A  21      15.802  -7.577  14.919  1.00  0.88           H  
ATOM    354  CD  PRO A  21      13.943  -8.617  15.361  1.00  0.88           C  
ATOM    355  HD2 PRO A  21      13.942  -9.529  14.764  1.00  0.88           H  
ATOM    356  HD3 PRO A  21      14.375  -8.809  16.343  1.00  0.88           H  
ATOM    357  N   ILE A  22      10.864  -5.318  14.171  1.00  0.93           N  
ATOM    358  H   ILE A  22      10.750  -4.913  15.089  1.00  0.93           H  
ATOM    359  CA  ILE A  22      10.075  -4.749  13.077  1.00  0.93           C  
ATOM    360  HA  ILE A  22      10.401  -5.199  12.139  1.00  0.93           H  
ATOM    361  C   ILE A  22      10.339  -3.254  12.947  1.00  0.93           C  
ATOM    362  CB  ILE A  22       8.569  -5.051  13.227  1.00  0.93           C  
ATOM    363  HB  ILE A  22       8.063  -4.529  12.416  1.00  0.93           H  
ATOM    364  O   ILE A  22      10.561  -2.557  13.939  1.00  0.93           O  
ATOM    365  CG1 ILE A  22       7.974  -4.551  14.564  1.00  0.93           C  
ATOM    366 HG12 ILE A  22       8.329  -5.179  15.381  1.00  0.93           H  
ATOM    367 HG13 ILE A  22       8.313  -3.533  14.758  1.00  0.93           H  
ATOM    368  CG2 ILE A  22       8.334  -6.558  13.035  1.00  0.93           C  
ATOM    369 HG21 ILE A  22       7.270  -6.754  12.908  1.00  0.93           H  
ATOM    370 HG22 ILE A  22       8.849  -6.903  12.138  1.00  0.93           H  
ATOM    371 HG23 ILE A  22       8.709  -7.115  13.894  1.00  0.93           H  
ATOM    372  CD1 ILE A  22       6.441  -4.535  14.583  1.00  0.93           C  
ATOM    373 HD11 ILE A  22       6.051  -5.552  14.531  1.00  0.93           H  
ATOM    374 HD12 ILE A  22       6.062  -3.955  13.741  1.00  0.93           H  
ATOM    375 HD13 ILE A  22       6.099  -4.076  15.510  1.00  0.93           H  
ATOM    376  N   VAL A  23      10.300  -2.741  11.720  1.00  0.95           N  
ATOM    377  H   VAL A  23      10.080  -3.348  10.943  1.00  0.95           H  
ATOM    378  CA  VAL A  23      10.390  -1.299  11.470  1.00  0.95           C  
ATOM    379  HA  VAL A  23      11.085  -0.861  12.187  1.00  0.95           H  
ATOM    380  C   VAL A  23       9.016  -0.678  11.691  1.00  0.95           C  
ATOM    381  CB  VAL A  23      10.927  -0.993  10.064  1.00  0.95           C  
ATOM    382  HB  VAL A  23      10.229  -1.384   9.324  1.00  0.95           H  
ATOM    383  O   VAL A  23       8.018  -1.152  11.158  1.00  0.95           O  
ATOM    384  CG1 VAL A  23      11.075   0.518   9.856  1.00  0.95           C  
ATOM    385 HG11 VAL A  23      11.699   0.949  10.639  1.00  0.95           H  
ATOM    386 HG12 VAL A  23      10.098   1.001   9.883  1.00  0.95           H  
ATOM    387 HG13 VAL A  23      11.522   0.717   8.881  1.00  0.95           H  
ATOM    388  CG2 VAL A  23      12.302  -1.639   9.847  1.00  0.95           C  
ATOM    389 HG21 VAL A  23      12.210  -2.726   9.855  1.00  0.95           H  
ATOM    390 HG22 VAL A  23      12.692  -1.346   8.873  1.00  0.95           H  
ATOM    391 HG23 VAL A  23      12.996  -1.331  10.629  1.00  0.95           H  
ATOM    392  N   THR A  24       8.951   0.388  12.479  1.00  0.96           N  
ATOM    393  H   THR A  24       9.812   0.752  12.860  1.00  0.96           H  
ATOM    394  CA  THR A  24       7.705   1.089  12.819  1.00  0.96           C  
ATOM    395  HA  THR A  24       6.930   0.838  12.095  1.00  0.96           H  
ATOM    396  C   THR A  24       7.912   2.596  12.773  1.00  0.96           C  
ATOM    397  CB  THR A  24       7.196   0.688  14.212  1.00  0.96           C  
ATOM    398  HB  THR A  24       6.306   1.274  14.443  1.00  0.96           H  
ATOM    399  O   THR A  24       9.045   3.081  12.776  1.00  0.96           O  
ATOM    400  CG2 THR A  24       6.838  -0.792  14.318  1.00  0.96           C  
ATOM    401 HG21 THR A  24       6.107  -1.044  13.550  1.00  0.96           H  
ATOM    402 HG22 THR A  24       6.407  -0.993  15.299  1.00  0.96           H  
ATOM    403 HG23 THR A  24       7.729  -1.405  14.180  1.00  0.96           H  
ATOM    404  OG1 THR A  24       8.171   0.970  15.191  1.00  0.96           O  
ATOM    405  HG1 THR A  24       8.989   0.572  14.885  1.00  0.96           H  
ATOM    406  N   VAL A  25       6.816   3.356  12.775  1.00  0.98           N  
ATOM    407  H   VAL A  25       5.915   2.900  12.800  1.00  0.98           H  
ATOM    408  CA  VAL A  25       6.859   4.809  12.988  1.00  0.98           C  
ATOM    409  HA  VAL A  25       7.869   5.174  12.803  1.00  0.98           H  
ATOM    410  C   VAL A  25       6.505   5.105  14.435  1.00  0.98           C  
ATOM    411  CB  VAL A  25       5.928   5.560  12.029  1.00  0.98           C  
ATOM    412  HB  VAL A  25       4.911   5.191  12.162  1.00  0.98           H  
ATOM    413  O   VAL A  25       5.431   4.734  14.906  1.00  0.98           O  
ATOM    414  CG1 VAL A  25       5.941   7.069  12.286  1.00  0.98           C  
ATOM    415 HG11 VAL A  25       6.950   7.459  12.150  1.00  0.98           H  
ATOM    416 HG12 VAL A  25       5.592   7.293  13.294  1.00  0.98           H  
ATOM    417 HG13 VAL A  25       5.259   7.552  11.585  1.00  0.98           H  
ATOM    418  CG2 VAL A  25       6.359   5.319  10.585  1.00  0.98           C  
ATOM    419 HG21 VAL A  25       6.172   4.271  10.352  1.00  0.98           H  
ATOM    420 HG22 VAL A  25       7.419   5.541  10.459  1.00  0.98           H  
ATOM    421 HG23 VAL A  25       5.778   5.939   9.903  1.00  0.98           H  
ATOM    422  N   ASN A  26       7.398   5.802  15.138  1.00  0.98           N  
ATOM    423  H   ASN A  26       8.273   6.030  14.689  1.00  0.98           H  
ATOM    424  CA  ASN A  26       7.239   6.173  16.546  1.00  0.98           C  
ATOM    425  HA  ASN A  26       8.198   6.564  16.885  1.00  0.98           H  
ATOM    426  C   ASN A  26       6.954   4.963  17.464  1.00  0.98           C  
ATOM    427  CB  ASN A  26       6.195   7.309  16.666  1.00  0.98           C  
ATOM    428  HB2 ASN A  26       6.053   7.553  17.719  1.00  0.98           H  
ATOM    429  HB3 ASN A  26       5.238   6.963  16.275  1.00  0.98           H  
ATOM    430  O   ASN A  26       6.229   5.094  18.449  1.00  0.98           O  
ATOM    431  CG  ASN A  26       6.590   8.596  15.962  1.00  0.98           C  
ATOM    432  ND2 ASN A  26       5.643   9.452  15.661  1.00  0.98           N  
ATOM    433 HD21 ASN A  26       5.931  10.317  15.226  1.00  0.98           H  
ATOM    434 HD22 ASN A  26       4.678   9.240  15.869  1.00  0.98           H  
ATOM    435  OD1 ASN A  26       7.750   8.881  15.700  1.00  0.98           O  
ATOM    436  N   GLY A  27       7.481   3.779  17.124  1.00  0.95           N  
ATOM    437  H   GLY A  27       8.067   3.727  16.303  1.00  0.95           H  
ATOM    438  CA  GLY A  27       7.281   2.544  17.888  1.00  0.95           C  
ATOM    439  HA2 GLY A  27       7.457   2.751  18.944  1.00  0.95           H  
ATOM    440  HA3 GLY A  27       8.017   1.805  17.568  1.00  0.95           H  
ATOM    441  C   GLY A  27       5.885   1.918  17.760  1.00  0.95           C  
ATOM    442  O   GLY A  27       5.593   0.956  18.472  1.00  0.95           O  
ATOM    443  N   GLN A  28       5.010   2.445  16.897  1.00  0.95           N  
ATOM    444  H   GLN A  28       5.313   3.201  16.298  1.00  0.95           H  
ATOM    445  CA  GLN A  28       3.606   2.038  16.800  1.00  0.95           C  
ATOM    446  HA  GLN A  28       3.343   1.472  17.694  1.00  0.95           H  
ATOM    447  C   GLN A  28       3.349   1.125  15.594  1.00  0.95           C  
ATOM    448  CB  GLN A  28       2.694   3.276  16.770  1.00  0.95           C  
ATOM    449  HB2 GLN A  28       2.952   3.894  15.910  1.00  0.95           H  
ATOM    450  HB3 GLN A  28       1.659   2.948  16.674  1.00  0.95           H  
ATOM    451  O   GLN A  28       3.877   1.349  14.506  1.00  0.95           O  
ATOM    452  CG  GLN A  28       2.790   4.122  18.043  1.00  0.95           C  
ATOM    453  HG2 GLN A  28       2.464   3.533  18.900  1.00  0.95           H  
ATOM    454  HG3 GLN A  28       3.828   4.410  18.206  1.00  0.95           H  
ATOM    455  CD  GLN A  28       1.947   5.392  17.978  1.00  0.95           C  
ATOM    456  NE2 GLN A  28       2.404   6.461  18.593  1.00  0.95           N  
ATOM    457 HE21 GLN A  28       1.799   7.269  18.592  1.00  0.95           H  
ATOM    458 HE22 GLN A  28       3.285   6.411  19.084  1.00  0.95           H  
ATOM    459  OE1 GLN A  28       0.873   5.467  17.406  1.00  0.95           O  
ATOM    460  N   PHE A  29       2.503   0.114  15.802  1.00  0.93           N  
ATOM    461  H   PHE A  29       2.062   0.050  16.708  1.00  0.93           H  
ATOM    462  CA  PHE A  29       1.965  -0.760  14.760  1.00  0.93           C  
ATOM    463  HA  PHE A  29       2.062  -0.270  13.792  1.00  0.93           H  
ATOM    464  C   PHE A  29       0.480  -1.050  15.061  1.00  0.93           C  
ATOM    465  CB  PHE A  29       2.780  -2.059  14.694  1.00  0.93           C  
ATOM    466  HB2 PHE A  29       3.806  -1.816  14.419  1.00  0.93           H  
ATOM    467  HB3 PHE A  29       2.800  -2.523  15.680  1.00  0.93           H  
ATOM    468  O   PHE A  29       0.215  -1.724  16.067  1.00  0.93           O  
ATOM    469  CG  PHE A  29       2.240  -3.051  13.682  1.00  0.93           C  
ATOM    470  CD1 PHE A  29       1.854  -4.349  14.074  1.00  0.93           C  
ATOM    471  HD1 PHE A  29       1.936  -4.657  15.105  1.00  0.93           H  
ATOM    472  CD2 PHE A  29       2.118  -2.671  12.333  1.00  0.93           C  
ATOM    473  HD2 PHE A  29       2.424  -1.688  12.005  1.00  0.93           H  
ATOM    474  CE1 PHE A  29       1.375  -5.262  13.117  1.00  0.93           C  
ATOM    475  HE1 PHE A  29       1.109  -6.270  13.398  1.00  0.93           H  
ATOM    476  CE2 PHE A  29       1.622  -3.583  11.390  1.00  0.93           C  
ATOM    477  HE2 PHE A  29       1.558  -3.300  10.350  1.00  0.93           H  
ATOM    478  CZ  PHE A  29       1.262  -4.883  11.772  1.00  0.93           C  
ATOM    479  HZ  PHE A  29       0.928  -5.593  11.030  1.00  0.93           H  
ATOM    480  N   PRO A  30      -0.476  -0.540  14.253  1.00  0.96           N  
ATOM    481  CA  PRO A  30      -0.301   0.438  13.170  1.00  0.96           C  
ATOM    482  HA  PRO A  30       0.299  -0.009  12.377  1.00  0.96           H  
ATOM    483  C   PRO A  30       0.353   1.739  13.651  1.00  0.96           C  
ATOM    484  CB  PRO A  30      -1.704   0.727  12.622  1.00  0.96           C  
ATOM    485  HB2 PRO A  30      -1.697   0.825  11.536  1.00  0.96           H  
ATOM    486  HB3 PRO A  30      -2.110   1.628  13.080  1.00  0.96           H  
ATOM    487  O   PRO A  30       0.320   2.054  14.839  1.00  0.96           O  
ATOM    488  CG  PRO A  30      -2.530  -0.474  13.072  1.00  0.96           C  
ATOM    489  HG2 PRO A  30      -3.577  -0.205  13.214  1.00  0.96           H  
ATOM    490  HG3 PRO A  30      -2.427  -1.284  12.350  1.00  0.96           H  
ATOM    491  CD  PRO A  30      -1.877  -0.873  14.391  1.00  0.96           C  
ATOM    492  HD2 PRO A  30      -1.994  -1.943  14.563  1.00  0.96           H  
ATOM    493  HD3 PRO A  30      -2.310  -0.304  15.214  1.00  0.96           H  
ATOM    494  N   GLY A  31       0.952   2.490  12.733  1.00  0.98           N  
ATOM    495  H   GLY A  31       0.910   2.194  11.769  1.00  0.98           H  
ATOM    496  CA  GLY A  31       1.585   3.776  13.002  1.00  0.98           C  
ATOM    497  HA2 GLY A  31       2.318   3.650  13.798  1.00  0.98           H  
ATOM    498  HA3 GLY A  31       2.115   4.087  12.101  1.00  0.98           H  
ATOM    499  C   GLY A  31       0.600   4.890  13.397  1.00  0.98           C  
ATOM    500  O   GLY A  31      -0.622   4.710  13.361  1.00  0.98           O  
ATOM    501  N   PRO A  32       1.116   6.082  13.754  1.00  0.98           N  
ATOM    502  CA  PRO A  32       0.297   7.201  14.207  1.00  0.98           C  
ATOM    503  HA  PRO A  32      -0.222   6.908  15.120  1.00  0.98           H  
ATOM    504  C   PRO A  32      -0.742   7.641  13.164  1.00  0.98           C  
ATOM    505  CB  PRO A  32       1.287   8.326  14.533  1.00  0.98           C  
ATOM    506  HB2 PRO A  32       1.577   8.259  15.581  1.00  0.98           H  
ATOM    507  HB3 PRO A  32       0.881   9.313  14.313  1.00  0.98           H  
ATOM    508  O   PRO A  32      -0.472   7.714  11.964  1.00  0.98           O  
ATOM    509  CG  PRO A  32       2.493   8.001  13.651  1.00  0.98           C  
ATOM    510  HG2 PRO A  32       2.310   8.343  12.632  1.00  0.98           H  
ATOM    511  HG3 PRO A  32       3.416   8.429  14.042  1.00  0.98           H  
ATOM    512  CD  PRO A  32       2.515   6.476  13.680  1.00  0.98           C  
ATOM    513  HD2 PRO A  32       3.039   6.124  14.568  1.00  0.98           H  
ATOM    514  HD3 PRO A  32       2.997   6.096  12.780  1.00  0.98           H  
ATOM    515  N   THR A  33      -1.935   8.003  13.642  1.00  0.98           N  
ATOM    516  H   THR A  33      -2.083   7.959  14.640  1.00  0.98           H  
ATOM    517  CA  THR A  33      -2.978   8.608  12.802  1.00  0.98           C  
ATOM    518  HA  THR A  33      -2.960   8.130  11.823  1.00  0.98           H  
ATOM    519  C   THR A  33      -2.715  10.101  12.610  1.00  0.98           C  
ATOM    520  CB  THR A  33      -4.373   8.380  13.400  1.00  0.98           C  
ATOM    521  HB  THR A  33      -4.409   8.802  14.404  1.00  0.98           H  
ATOM    522  O   THR A  33      -2.575  10.844  13.582  1.00  0.98           O  
ATOM    523  CG2 THR A  33      -5.494   8.993  12.561  1.00  0.98           C  
ATOM    524 HG21 THR A  33      -6.459   8.610  12.894  1.00  0.98           H  
ATOM    525 HG22 THR A  33      -5.352   8.754  11.507  1.00  0.98           H  
ATOM    526 HG23 THR A  33      -5.488  10.077  12.675  1.00  0.98           H  
ATOM    527  OG1 THR A  33      -4.632   6.997  13.482  1.00  0.98           O  
ATOM    528  HG1 THR A  33      -3.796   6.547  13.628  1.00  0.98           H  
ATOM    529  N   ILE A  34      -2.703  10.551  11.358  1.00  0.99           N  
ATOM    530  H   ILE A  34      -2.838   9.881  10.614  1.00  0.99           H  
ATOM    531  CA  ILE A  34      -2.718  11.971  10.996  1.00  0.99           C  
ATOM    532  HA  ILE A  34      -2.145  12.538  11.729  1.00  0.99           H  
ATOM    533  C   ILE A  34      -4.170  12.448  11.038  1.00  0.99           C  
ATOM    534  CB  ILE A  34      -2.058  12.170   9.615  1.00  0.99           C  
ATOM    535  HB  ILE A  34      -2.529  11.485   8.910  1.00  0.99           H  
ATOM    536  O   ILE A  34      -5.050  11.791  10.489  1.00  0.99           O  
ATOM    537  CG1 ILE A  34      -0.555  11.823   9.714  1.00  0.99           C  
ATOM    538 HG12 ILE A  34      -0.422  10.880  10.244  1.00  0.99           H  
ATOM    539 HG13 ILE A  34      -0.037  12.600  10.276  1.00  0.99           H  
ATOM    540  CG2 ILE A  34      -2.255  13.606   9.091  1.00  0.99           C  
ATOM    541 HG21 ILE A  34      -1.806  13.715   8.103  1.00  0.99           H  
ATOM    542 HG22 ILE A  34      -1.792  14.324   9.767  1.00  0.99           H  
ATOM    543 HG23 ILE A  34      -3.314  13.838   8.982  1.00  0.99           H  
ATOM    544  CD1 ILE A  34       0.116  11.658   8.350  1.00  0.99           C  
ATOM    545 HD11 ILE A  34       1.166  11.411   8.500  1.00  0.99           H  
ATOM    546 HD12 ILE A  34      -0.359  10.849   7.795  1.00  0.99           H  
ATOM    547 HD13 ILE A  34       0.047  12.578   7.768  1.00  0.99           H  
ATOM    548  N   VAL A  35      -4.433  13.583  11.688  1.00  0.98           N  
ATOM    549  H   VAL A  35      -3.651  14.131  12.017  1.00  0.98           H  
ATOM    550  CA  VAL A  35      -5.776  14.178  11.775  1.00  0.98           C  
ATOM    551  HA  VAL A  35      -6.434  13.669  11.071  1.00  0.98           H  
ATOM    552  C   VAL A  35      -5.703  15.641  11.376  1.00  0.98           C  
ATOM    553  CB  VAL A  35      -6.417  14.047  13.169  1.00  0.98           C  
ATOM    554  HB  VAL A  35      -5.848  14.635  13.889  1.00  0.98           H  
ATOM    555  O   VAL A  35      -5.113  16.461  12.080  1.00  0.98           O  
ATOM    556  CG1 VAL A  35      -7.865  14.567  13.142  1.00  0.98           C  
ATOM    557 HG11 VAL A  35      -7.884  15.628  12.895  1.00  0.98           H  
ATOM    558 HG12 VAL A  35      -8.443  14.017  12.400  1.00  0.98           H  
ATOM    559 HG13 VAL A  35      -8.323  14.436  14.123  1.00  0.98           H  
ATOM    560  CG2 VAL A  35      -6.451  12.599  13.668  1.00  0.98           C  
ATOM    561 HG21 VAL A  35      -5.434  12.228  13.794  1.00  0.98           H  
ATOM    562 HG22 VAL A  35      -6.977  11.969  12.952  1.00  0.98           H  
ATOM    563 HG23 VAL A  35      -6.954  12.548  14.634  1.00  0.98           H  
ATOM    564  N   ALA A  36      -6.352  15.978  10.273  1.00  0.98           N  
ATOM    565  H   ALA A  36      -6.855  15.263   9.767  1.00  0.98           H  
ATOM    566  CA  ALA A  36      -6.367  17.324   9.725  1.00  0.98           C  
ATOM    567  HA  ALA A  36      -6.152  18.055  10.505  1.00  0.98           H  
ATOM    568  C   ALA A  36      -7.739  17.660   9.139  1.00  0.98           C  
ATOM    569  CB  ALA A  36      -5.259  17.391   8.685  1.00  0.98           C  
ATOM    570  HB1 ALA A  36      -5.246  18.383   8.233  1.00  0.98           H  
ATOM    571  HB2 ALA A  36      -4.298  17.198   9.162  1.00  0.98           H  
ATOM    572  HB3 ALA A  36      -5.434  16.639   7.916  1.00  0.98           H  
ATOM    573  O   ALA A  36      -8.629  16.813   9.115  1.00  0.98           O  
ATOM    574  N   ARG A  37      -7.939  18.904   8.705  1.00  0.98           N  
ATOM    575  H   ARG A  37      -7.177  19.564   8.767  1.00  0.98           H  
ATOM    576  CA  ARG A  37      -9.132  19.322   7.954  1.00  0.98           C  
ATOM    577  HA  ARG A  37      -9.872  18.521   7.971  1.00  0.98           H  
ATOM    578  C   ARG A  37      -8.805  19.544   6.484  1.00  0.98           C  
ATOM    579  CB  ARG A  37      -9.750  20.578   8.587  1.00  0.98           C  
ATOM    580  HB2 ARG A  37     -10.477  21.008   7.898  1.00  0.98           H  
ATOM    581  HB3 ARG A  37      -8.973  21.319   8.775  1.00  0.98           H  
ATOM    582  O   ARG A  37      -7.667  19.853   6.144  1.00  0.98           O  
ATOM    583  CG  ARG A  37     -10.470  20.221   9.889  1.00  0.98           C  
ATOM    584  HG2 ARG A  37      -9.780  19.729  10.575  1.00  0.98           H  
ATOM    585  HG3 ARG A  37     -11.285  19.544   9.632  1.00  0.98           H  
ATOM    586  CD  ARG A  37     -11.090  21.440  10.572  1.00  0.98           C  
ATOM    587  HD2 ARG A  37     -10.306  22.175  10.751  1.00  0.98           H  
ATOM    588  HD3 ARG A  37     -11.827  21.886   9.904  1.00  0.98           H  
ATOM    589  NE  ARG A  37     -11.722  21.072  11.857  1.00  0.98           N  
ATOM    590  HE  ARG A  37     -11.219  21.332  12.694  1.00  0.98           H  
ATOM    591  NH1 ARG A  37     -13.635  20.073  11.028  1.00  0.98           N  
ATOM    592 HH11 ARG A  37     -13.346  20.226  10.072  1.00  0.98           H  
ATOM    593 HH12 ARG A  37     -14.526  19.615  11.157  1.00  0.98           H  
ATOM    594  NH2 ARG A  37     -13.299  20.167  13.222  1.00  0.98           N  
ATOM    595 HH21 ARG A  37     -14.169  19.665  13.329  1.00  0.98           H  
ATOM    596 HH22 ARG A  37     -12.754  20.432  14.030  1.00  0.98           H  
ATOM    597  CZ  ARG A  37     -12.874  20.441  12.020  1.00  0.98           C  
ATOM    598  N   GLU A  38      -9.816  19.449   5.628  1.00  0.98           N  
ATOM    599  H   GLU A  38     -10.700  19.089   5.959  1.00  0.98           H  
ATOM    600  CA  GLU A  38      -9.743  19.978   4.265  1.00  0.98           C  
ATOM    601  HA  GLU A  38      -9.035  19.380   3.691  1.00  0.98           H  
ATOM    602  C   GLU A  38      -9.251  21.441   4.309  1.00  0.98           C  
ATOM    603  CB  GLU A  38     -11.126  19.866   3.600  1.00  0.98           C  
ATOM    604  HB2 GLU A  38     -11.491  18.843   3.698  1.00  0.98           H  
ATOM    605  HB3 GLU A  38     -11.822  20.521   4.125  1.00  0.98           H  
ATOM    606  O   GLU A  38      -9.805  22.275   5.031  1.00  0.98           O  
ATOM    607  CG  GLU A  38     -11.084  20.243   2.110  1.00  0.98           C  
ATOM    608  HG2 GLU A  38     -10.487  19.508   1.570  1.00  0.98           H  
ATOM    609  HG3 GLU A  38     -10.583  21.205   2.008  1.00  0.98           H  
ATOM    610  CD  GLU A  38     -12.471  20.360   1.453  1.00  0.98           C  
ATOM    611  OE1 GLU A  38     -12.558  21.158   0.491  1.00  0.98           O  
ATOM    612  OE2 GLU A  38     -13.463  19.745   1.918  1.00  0.98           O  
ATOM    613  N   GLY A  39      -8.194  21.744   3.556  1.00  0.98           N  
ATOM    614  H   GLY A  39      -7.809  21.015   2.972  1.00  0.98           H  
ATOM    615  CA  GLY A  39      -7.508  23.037   3.515  1.00  0.98           C  
ATOM    616  HA2 GLY A  39      -8.232  23.836   3.680  1.00  0.98           H  
ATOM    617  HA3 GLY A  39      -7.077  23.166   2.522  1.00  0.98           H  
ATOM    618  C   GLY A  39      -6.375  23.211   4.533  1.00  0.98           C  
ATOM    619  O   GLY A  39      -5.713  24.248   4.521  1.00  0.98           O  
ATOM    620  N   ASP A  40      -6.123  22.239   5.415  1.00  0.98           N  
ATOM    621  H   ASP A  40      -6.687  21.402   5.406  1.00  0.98           H  
ATOM    622  CA  ASP A  40      -4.937  22.274   6.273  1.00  0.98           C  
ATOM    623  HA  ASP A  40      -4.824  23.292   6.645  1.00  0.98           H  
ATOM    624  C   ASP A  40      -3.664  21.971   5.466  1.00  0.98           C  
ATOM    625  CB  ASP A  40      -5.075  21.350   7.502  1.00  0.98           C  
ATOM    626  HB2 ASP A  40      -5.421  20.368   7.179  1.00  0.98           H  
ATOM    627  HB3 ASP A  40      -4.084  21.214   7.935  1.00  0.98           H  
ATOM    628  O   ASP A  40      -3.636  21.087   4.605  1.00  0.98           O  
ATOM    629  CG  ASP A  40      -5.983  21.894   8.620  1.00  0.98           C  
ATOM    630  OD1 ASP A  40      -6.359  23.092   8.571  1.00  0.98           O  
ATOM    631  OD2 ASP A  40      -6.213  21.161   9.625  1.00  0.98           O  
ATOM    632  N   THR A  41      -2.594  22.699   5.787  1.00  0.99           N  
ATOM    633  H   THR A  41      -2.687  23.374   6.533  1.00  0.99           H  
ATOM    634  CA  THR A  41      -1.234  22.410   5.328  1.00  0.99           C  
ATOM    635  HA  THR A  41      -1.273  21.945   4.343  1.00  0.99           H  
ATOM    636  C   THR A  41      -0.596  21.436   6.303  1.00  0.99           C  
ATOM    637  CB  THR A  41      -0.387  23.680   5.212  1.00  0.99           C  
ATOM    638  HB  THR A  41      -0.303  24.133   6.200  1.00  0.99           H  
ATOM    639  O   THR A  41      -0.667  21.619   7.520  1.00  0.99           O  
ATOM    640  CG2 THR A  41       1.019  23.419   4.674  1.00  0.99           C  
ATOM    641 HG21 THR A  41       1.595  22.819   5.378  1.00  0.99           H  
ATOM    642 HG22 THR A  41       1.536  24.368   4.530  1.00  0.99           H  
ATOM    643 HG23 THR A  41       0.968  22.896   3.719  1.00  0.99           H  
ATOM    644  OG1 THR A  41      -1.017  24.601   4.353  1.00  0.99           O  
ATOM    645  HG1 THR A  41      -1.102  24.202   3.484  1.00  0.99           H  
ATOM    646  N   ILE A  42       0.027  20.397   5.772  1.00  0.98           N  
ATOM    647  H   ILE A  42       0.101  20.348   4.766  1.00  0.98           H  
ATOM    648  CA  ILE A  42       0.590  19.283   6.516  1.00  0.98           C  
ATOM    649  HA  ILE A  42       0.361  19.392   7.576  1.00  0.98           H  
ATOM    650  C   ILE A  42       2.104  19.310   6.351  1.00  0.98           C  
ATOM    651  CB  ILE A  42      -0.035  17.967   6.011  1.00  0.98           C  
ATOM    652  HB  ILE A  42       0.271  17.820   4.976  1.00  0.98           H  
ATOM    653  O   ILE A  42       2.612  19.261   5.234  1.00  0.98           O  
ATOM    654  CG1 ILE A  42      -1.573  17.962   6.022  1.00  0.98           C  
ATOM    655 HG12 ILE A  42      -1.928  16.997   5.660  1.00  0.98           H  
ATOM    656 HG13 ILE A  42      -1.931  18.714   5.318  1.00  0.98           H  
ATOM    657  CG2 ILE A  42       0.487  16.783   6.822  1.00  0.98           C  
ATOM    658 HG21 ILE A  42       0.497  16.999   7.890  1.00  0.98           H  
ATOM    659 HG22 ILE A  42       1.494  16.588   6.453  1.00  0.98           H  
ATOM    660 HG23 ILE A  42      -0.114  15.895   6.624  1.00  0.98           H  
ATOM    661  CD1 ILE A  42      -2.213  18.240   7.380  1.00  0.98           C  
ATOM    662 HD11 ILE A  42      -1.920  19.225   7.744  1.00  0.98           H  
ATOM    663 HD12 ILE A  42      -1.948  17.467   8.102  1.00  0.98           H  
ATOM    664 HD13 ILE A  42      -3.291  18.253   7.225  1.00  0.98           H  
ATOM    665  N   LEU A  43       2.810  19.388   7.478  1.00  0.99           N  
ATOM    666  H   LEU A  43       2.305  19.476   8.348  1.00  0.99           H  
ATOM    667  CA  LEU A  43       4.263  19.339   7.564  1.00  0.99           C  
ATOM    668  HA  LEU A  43       4.692  19.267   6.565  1.00  0.99           H  
ATOM    669  C   LEU A  43       4.671  18.089   8.339  1.00  0.99           C  
ATOM    670  CB  LEU A  43       4.782  20.627   8.229  1.00  0.99           C  
ATOM    671  HB2 LEU A  43       4.305  20.736   9.204  1.00  0.99           H  
ATOM    672  HB3 LEU A  43       5.855  20.523   8.390  1.00  0.99           H  
ATOM    673  O   LEU A  43       4.424  17.996   9.545  1.00  0.99           O  
ATOM    674  CG  LEU A  43       4.529  21.909   7.416  1.00  0.99           C  
ATOM    675  HG  LEU A  43       3.456  22.081   7.323  1.00  0.99           H  
ATOM    676  CD1 LEU A  43       5.151  23.102   8.131  1.00  0.99           C  
ATOM    677 HD11 LEU A  43       5.035  24.000   7.523  1.00  0.99           H  
ATOM    678 HD12 LEU A  43       6.210  22.930   8.322  1.00  0.99           H  
ATOM    679 HD13 LEU A  43       4.602  23.255   9.060  1.00  0.99           H  
ATOM    680  CD2 LEU A  43       5.139  21.857   6.026  1.00  0.99           C  
ATOM    681 HD21 LEU A  43       5.035  22.828   5.540  1.00  0.99           H  
ATOM    682 HD22 LEU A  43       6.193  21.584   6.074  1.00  0.99           H  
ATOM    683 HD23 LEU A  43       4.597  21.128   5.424  1.00  0.99           H  
ATOM    684  N   ILE A  44       5.290  17.123   7.661  1.00  0.99           N  
ATOM    685  H   ILE A  44       5.461  17.265   6.676  1.00  0.99           H  
ATOM    686  CA  ILE A  44       5.683  15.844   8.267  1.00  0.99           C  
ATOM    687  HA  ILE A  44       5.482  15.891   9.338  1.00  0.99           H  
ATOM    688  C   ILE A  44       7.174  15.643   8.089  1.00  0.99           C  
ATOM    689  CB  ILE A  44       4.891  14.634   7.728  1.00  0.99           C  
ATOM    690  HB  ILE A  44       5.176  14.447   6.692  1.00  0.99           H  
ATOM    691  O   ILE A  44       7.653  15.380   6.989  1.00  0.99           O  
ATOM    692  CG1 ILE A  44       3.381  14.925   7.759  1.00  0.99           C  
ATOM    693 HG12 ILE A  44       3.218  15.864   7.229  1.00  0.99           H  
ATOM    694 HG13 ILE A  44       3.032  15.051   8.784  1.00  0.99           H  
ATOM    695  CG2 ILE A  44       5.263  13.401   8.580  1.00  0.99           C  
ATOM    696 HG21 ILE A  44       4.610  12.558   8.352  1.00  0.99           H  
ATOM    697 HG22 ILE A  44       6.287  13.094   8.364  1.00  0.99           H  
ATOM    698 HG23 ILE A  44       5.169  13.621   9.643  1.00  0.99           H  
ATOM    699  CD1 ILE A  44       2.514  13.880   7.065  1.00  0.99           C  
ATOM    700 HD11 ILE A  44       2.589  12.928   7.590  1.00  0.99           H  
ATOM    701 HD12 ILE A  44       1.473  14.203   7.081  1.00  0.99           H  
ATOM    702 HD13 ILE A  44       2.828  13.771   6.027  1.00  0.99           H  
ATOM    703  N   LYS A  45       7.911  15.740   9.196  1.00  0.99           N  
ATOM    704  H   LYS A  45       7.438  15.949  10.063  1.00  0.99           H  
ATOM    705  CA  LYS A  45       9.339  15.432   9.212  1.00  0.99           C  
ATOM    706  HA  LYS A  45       9.758  15.674   8.236  1.00  0.99           H  
ATOM    707  C   LYS A  45       9.531  13.938   9.435  1.00  0.99           C  
ATOM    708  CB  LYS A  45      10.045  16.303  10.257  1.00  0.99           C  
ATOM    709  HB2 LYS A  45       9.714  16.035  11.260  1.00  0.99           H  
ATOM    710  HB3 LYS A  45       9.792  17.347  10.071  1.00  0.99           H  
ATOM    711  O   LYS A  45       9.330  13.459  10.554  1.00  0.99           O  
ATOM    712  CG  LYS A  45      11.562  16.127  10.137  1.00  0.99           C  
ATOM    713  HG2 LYS A  45      11.847  16.293   9.098  1.00  0.99           H  
ATOM    714  HG3 LYS A  45      11.838  15.110  10.413  1.00  0.99           H  
ATOM    715  CD  LYS A  45      12.328  17.117  11.023  1.00  0.99           C  
ATOM    716  HD2 LYS A  45      12.151  16.903  12.077  1.00  0.99           H  
ATOM    717  HD3 LYS A  45      12.004  18.130  10.786  1.00  0.99           H  
ATOM    718  CE  LYS A  45      13.807  16.952  10.672  1.00  0.99           C  
ATOM    719  HE2 LYS A  45      13.862  16.920   9.584  1.00  0.99           H  
ATOM    720  HE3 LYS A  45      14.171  15.992  11.037  1.00  0.99           H  
ATOM    721  NZ  LYS A  45      14.670  18.063  11.137  1.00  0.99           N  
ATOM    722  HZ1 LYS A  45      14.341  18.937  10.751  1.00  0.99           H  
ATOM    723  HZ2 LYS A  45      15.594  17.926  10.753  1.00  0.99           H  
ATOM    724  HZ3 LYS A  45      14.725  18.124  12.144  1.00  0.99           H  
ATOM    725  N   VAL A  46       9.934  13.220   8.394  1.00  0.99           N  
ATOM    726  H   VAL A  46      10.089  13.697   7.517  1.00  0.99           H  
ATOM    727  CA  VAL A  46      10.306  11.803   8.471  1.00  0.99           C  
ATOM    728  HA  VAL A  46       9.768  11.332   9.294  1.00  0.99           H  
ATOM    729  C   VAL A  46      11.800  11.717   8.760  1.00  0.99           C  
ATOM    730  CB  VAL A  46       9.931  11.049   7.182  1.00  0.99           C  
ATOM    731  HB  VAL A  46      10.482  11.475   6.344  1.00  0.99           H  
ATOM    732  O   VAL A  46      12.604  12.281   8.027  1.00  0.99           O  
ATOM    733  CG1 VAL A  46      10.273   9.558   7.307  1.00  0.99           C  
ATOM    734 HG11 VAL A  46      11.348   9.422   7.426  1.00  0.99           H  
ATOM    735 HG12 VAL A  46       9.752   9.120   8.158  1.00  0.99           H  
ATOM    736 HG13 VAL A  46       9.970   9.039   6.398  1.00  0.99           H  
ATOM    737  CG2 VAL A  46       8.429  11.159   6.882  1.00  0.99           C  
ATOM    738 HG21 VAL A  46       7.841  10.710   7.683  1.00  0.99           H  
ATOM    739 HG22 VAL A  46       8.208  10.646   5.946  1.00  0.99           H  
ATOM    740 HG23 VAL A  46       8.141  12.203   6.759  1.00  0.99           H  
ATOM    741  N   VAL A  47      12.177  11.041   9.843  1.00  0.99           N  
ATOM    742  H   VAL A  47      11.457  10.599  10.396  1.00  0.99           H  
ATOM    743  CA  VAL A  47      13.570  10.825  10.255  1.00  0.99           C  
ATOM    744  HA  VAL A  47      14.240  11.310   9.545  1.00  0.99           H  
ATOM    745  C   VAL A  47      13.851   9.330  10.225  1.00  0.99           C  
ATOM    746  CB  VAL A  47      13.852  11.406  11.654  1.00  0.99           C  
ATOM    747  HB  VAL A  47      13.328  10.818  12.408  1.00  0.99           H  
ATOM    748  O   VAL A  47      13.172   8.566  10.915  1.00  0.99           O  
ATOM    749  CG1 VAL A  47      15.355  11.363  11.950  1.00  0.99           C  
ATOM    750 HG11 VAL A  47      15.909  11.924  11.197  1.00  0.99           H  
ATOM    751 HG12 VAL A  47      15.712  10.333  11.936  1.00  0.99           H  
ATOM    752 HG13 VAL A  47      15.561  11.784  12.934  1.00  0.99           H  
ATOM    753  CG2 VAL A  47      13.389  12.866  11.794  1.00  0.99           C  
ATOM    754 HG21 VAL A  47      13.681  13.252  12.771  1.00  0.99           H  
ATOM    755 HG22 VAL A  47      12.304  12.916  11.706  1.00  0.99           H  
ATOM    756 HG23 VAL A  47      13.842  13.469  11.008  1.00  0.99           H  
ATOM    757  N   ASN A  48      14.829   8.919   9.421  1.00  0.99           N  
ATOM    758  H   ASN A  48      15.389   9.597   8.923  1.00  0.99           H  
ATOM    759  CA  ASN A  48      15.173   7.518   9.242  1.00  0.99           C  
ATOM    760  HA  ASN A  48      14.295   6.905   9.444  1.00  0.99           H  
ATOM    761  C   ASN A  48      16.270   7.090  10.230  1.00  0.99           C  
ATOM    762  CB  ASN A  48      15.565   7.281   7.772  1.00  0.99           C  
ATOM    763  HB2 ASN A  48      16.463   7.851   7.535  1.00  0.99           H  
ATOM    764  HB3 ASN A  48      14.759   7.603   7.113  1.00  0.99           H  
ATOM    765  O   ASN A  48      17.439   7.423  10.044  1.00  0.99           O  
ATOM    766  CG  ASN A  48      15.838   5.813   7.509  1.00  0.99           C  
ATOM    767  ND2 ASN A  48      16.262   5.461   6.326  1.00  0.99           N  
ATOM    768 HD21 ASN A  48      16.372   6.125   5.573  1.00  0.99           H  
ATOM    769 HD22 ASN A  48      16.453   4.478   6.189  1.00  0.99           H  
ATOM    770  OD1 ASN A  48      15.638   4.969   8.367  1.00  0.99           O  
ATOM    771  N   HIS A  49      15.897   6.331  11.263  1.00  0.98           N  
ATOM    772  H   HIS A  49      14.923   6.080  11.361  1.00  0.98           H  
ATOM    773  CA  HIS A  49      16.831   5.771  12.251  1.00  0.98           C  
ATOM    774  HA  HIS A  49      17.783   6.298  12.182  1.00  0.98           H  
ATOM    775  C   HIS A  49      17.144   4.289  12.012  1.00  0.98           C  
ATOM    776  CB  HIS A  49      16.299   5.984  13.675  1.00  0.98           C  
ATOM    777  HB2 HIS A  49      15.419   5.361  13.838  1.00  0.98           H  
ATOM    778  HB3 HIS A  49      17.060   5.655  14.383  1.00  0.98           H  
ATOM    779  O   HIS A  49      17.780   3.661  12.856  1.00  0.98           O  
ATOM    780  CG  HIS A  49      15.963   7.409  14.011  1.00  0.98           C  
ATOM    781  CD2 HIS A  49      14.708   7.933  14.097  1.00  0.98           C  
ATOM    782  HD2 HIS A  49      13.796   7.396  13.883  1.00  0.98           H  
ATOM    783  ND1 HIS A  49      16.887   8.394  14.348  1.00  0.98           N  
ATOM    784  CE1 HIS A  49      16.173   9.485  14.641  1.00  0.98           C  
ATOM    785  HE1 HIS A  49      16.609  10.424  14.949  1.00  0.98           H  
ATOM    786  NE2 HIS A  49      14.856   9.241  14.507  1.00  0.98           N  
ATOM    787  HE2 HIS A  49      14.109   9.895  14.694  1.00  0.98           H  
ATOM    788  N   VAL A  50      16.677   3.697  10.909  1.00  0.97           N  
ATOM    789  H   VAL A  50      16.245   4.266  10.194  1.00  0.97           H  
ATOM    790  CA  VAL A  50      16.926   2.284  10.593  1.00  0.97           C  
ATOM    791  HA  VAL A  50      17.317   1.797  11.486  1.00  0.97           H  
ATOM    792  C   VAL A  50      18.014   2.126   9.536  1.00  0.97           C  
ATOM    793  CB  VAL A  50      15.640   1.518  10.230  1.00  0.97           C  
ATOM    794  HB  VAL A  50      15.916   0.478  10.057  1.00  0.97           H  
ATOM    795  O   VAL A  50      18.369   3.064   8.830  1.00  0.97           O  
ATOM    796  CG1 VAL A  50      14.661   1.539  11.406  1.00  0.97           C  
ATOM    797 HG11 VAL A  50      15.179   1.254  12.321  1.00  0.97           H  
ATOM    798 HG12 VAL A  50      14.242   2.539  11.521  1.00  0.97           H  
ATOM    799 HG13 VAL A  50      13.858   0.824  11.226  1.00  0.97           H  
ATOM    800  CG2 VAL A  50      14.917   2.016   8.977  1.00  0.97           C  
ATOM    801 HG21 VAL A  50      14.435   2.972   9.180  1.00  0.97           H  
ATOM    802 HG22 VAL A  50      14.150   1.299   8.683  1.00  0.97           H  
ATOM    803 HG23 VAL A  50      15.616   2.145   8.151  1.00  0.97           H  
ATOM    804  N   LYS A  51      18.546   0.905   9.416  1.00  0.96           N  
ATOM    805  H   LYS A  51      18.237   0.191  10.060  1.00  0.96           H  
ATOM    806  CA  LYS A  51      19.578   0.553   8.425  1.00  0.96           C  
ATOM    807  HA  LYS A  51      20.355   1.316   8.455  1.00  0.96           H  
ATOM    808  C   LYS A  51      19.074   0.544   6.976  1.00  0.96           C  
ATOM    809  CB  LYS A  51      20.217  -0.800   8.798  1.00  0.96           C  
ATOM    810  HB2 LYS A  51      21.080  -0.959   8.151  1.00  0.96           H  
ATOM    811  HB3 LYS A  51      20.576  -0.753   9.826  1.00  0.96           H  
ATOM    812  O   LYS A  51      19.879   0.521   6.054  1.00  0.96           O  
ATOM    813  CG  LYS A  51      19.259  -1.997   8.643  1.00  0.96           C  
ATOM    814  HG2 LYS A  51      18.909  -2.045   7.612  1.00  0.96           H  
ATOM    815  HG3 LYS A  51      18.396  -1.859   9.295  1.00  0.96           H  
ATOM    816  CD  LYS A  51      19.932  -3.337   8.984  1.00  0.96           C  
ATOM    817  HD2 LYS A  51      20.222  -3.348  10.034  1.00  0.96           H  
ATOM    818  HD3 LYS A  51      20.816  -3.465   8.359  1.00  0.96           H  
ATOM    819  CE  LYS A  51      18.930  -4.463   8.696  1.00  0.96           C  
ATOM    820  HE2 LYS A  51      18.621  -4.374   7.654  1.00  0.96           H  
ATOM    821  HE3 LYS A  51      18.038  -4.309   9.303  1.00  0.96           H  
ATOM    822  NZ  LYS A  51      19.459  -5.833   8.918  1.00  0.96           N  
ATOM    823  HZ1 LYS A  51      18.750  -6.505   8.661  1.00  0.96           H  
ATOM    824  HZ2 LYS A  51      19.707  -5.993   9.883  1.00  0.96           H  
ATOM    825  HZ3 LYS A  51      20.258  -6.015   8.328  1.00  0.96           H  
ATOM    826  N   TYR A  52      17.758   0.501   6.781  1.00  0.95           N  
ATOM    827  H   TYR A  52      17.155   0.605   7.585  1.00  0.95           H  
ATOM    828  CA  TYR A  52      17.132   0.434   5.466  1.00  0.95           C  
ATOM    829  HA  TYR A  52      17.798  -0.095   4.784  1.00  0.95           H  
ATOM    830  C   TYR A  52      16.894   1.830   4.901  1.00  0.95           C  
ATOM    831  CB  TYR A  52      15.817  -0.351   5.550  1.00  0.95           C  
ATOM    832  HB2 TYR A  52      15.383  -0.417   4.553  1.00  0.95           H  
ATOM    833  HB3 TYR A  52      15.113   0.205   6.171  1.00  0.95           H  
ATOM    834  O   TYR A  52      16.640   2.778   5.641  1.00  0.95           O  
ATOM    835  CG  TYR A  52      15.969  -1.758   6.096  1.00  0.95           C  
ATOM    836  CD1 TYR A  52      16.666  -2.728   5.349  1.00  0.95           C  
ATOM    837  HD1 TYR A  52      17.074  -2.477   4.381  1.00  0.95           H  
ATOM    838  CD2 TYR A  52      15.404  -2.104   7.339  1.00  0.95           C  
ATOM    839  HD2 TYR A  52      14.851  -1.366   7.901  1.00  0.95           H  
ATOM    840  CE1 TYR A  52      16.799  -4.039   5.843  1.00  0.95           C  
ATOM    841  HE1 TYR A  52      17.300  -4.795   5.258  1.00  0.95           H  
ATOM    842  CE2 TYR A  52      15.507  -3.425   7.822  1.00  0.95           C  
ATOM    843  HE2 TYR A  52      15.037  -3.704   8.754  1.00  0.95           H  
ATOM    844  OH  TYR A  52      16.356  -5.662   7.542  1.00  0.95           O  
ATOM    845  HH  TYR A  52      15.564  -6.000   7.967  1.00  0.95           H  
ATOM    846  CZ  TYR A  52      16.199  -4.397   7.067  1.00  0.95           C  
ATOM    847  N   ASN A  53      16.895   1.935   3.578  1.00  0.97           N  
ATOM    848  H   ASN A  53      17.107   1.113   3.030  1.00  0.97           H  
ATOM    849  CA  ASN A  53      16.341   3.087   2.882  1.00  0.97           C  
ATOM    850  HA  ASN A  53      16.757   4.003   3.302  1.00  0.97           H  
ATOM    851  C   ASN A  53      14.827   3.129   3.085  1.00  0.97           C  
ATOM    852  CB  ASN A  53      16.727   2.974   1.400  1.00  0.97           C  
ATOM    853  HB2 ASN A  53      16.086   3.630   0.811  1.00  0.97           H  
ATOM    854  HB3 ASN A  53      16.565   1.956   1.047  1.00  0.97           H  
ATOM    855  O   ASN A  53      14.165   2.097   2.990  1.00  0.97           O  
ATOM    856  CG  ASN A  53      18.171   3.366   1.169  1.00  0.97           C  
ATOM    857  ND2 ASN A  53      18.669   3.293  -0.042  1.00  0.97           N  
ATOM    858 HD21 ASN A  53      18.151   2.896  -0.813  1.00  0.97           H  
ATOM    859 HD22 ASN A  53      19.646   3.544  -0.093  1.00  0.97           H  
ATOM    860  OD1 ASN A  53      18.876   3.759   2.076  1.00  0.97           O  
ATOM    861  N   VAL A  54      14.281   4.314   3.355  1.00  0.98           N  
ATOM    862  H   VAL A  54      14.881   5.123   3.430  1.00  0.98           H  
ATOM    863  CA  VAL A  54      12.855   4.477   3.657  1.00  0.98           C  
ATOM    864  HA  VAL A  54      12.333   3.544   3.445  1.00  0.98           H  
ATOM    865  C   VAL A  54      12.239   5.543   2.769  1.00  0.98           C  
ATOM    866  CB  VAL A  54      12.621   4.796   5.146  1.00  0.98           C  
ATOM    867  HB  VAL A  54      13.166   5.701   5.414  1.00  0.98           H  
ATOM    868  O   VAL A  54      12.815   6.601   2.543  1.00  0.98           O  
ATOM    869  CG1 VAL A  54      11.129   5.015   5.441  1.00  0.98           C  
ATOM    870 HG11 VAL A  54      10.961   5.032   6.518  1.00  0.98           H  
ATOM    871 HG12 VAL A  54      10.794   5.965   5.025  1.00  0.98           H  
ATOM    872 HG13 VAL A  54      10.538   4.203   5.018  1.00  0.98           H  
ATOM    873  CG2 VAL A  54      13.107   3.650   6.042  1.00  0.98           C  
ATOM    874 HG21 VAL A  54      14.157   3.435   5.847  1.00  0.98           H  
ATOM    875 HG22 VAL A  54      13.033   3.941   7.090  1.00  0.98           H  
ATOM    876 HG23 VAL A  54      12.523   2.748   5.858  1.00  0.98           H  
ATOM    877  N   SER A  55      11.026   5.293   2.309  1.00  0.98           N  
ATOM    878  H   SER A  55      10.602   4.393   2.484  1.00  0.98           H  
ATOM    879  CA  SER A  55      10.162   6.293   1.698  1.00  0.98           C  
ATOM    880  HA  SER A  55      10.535   7.295   1.910  1.00  0.98           H  
ATOM    881  C   SER A  55       8.767   6.160   2.300  1.00  0.98           C  
ATOM    882  CB  SER A  55      10.156   6.094   0.188  1.00  0.98           C  
ATOM    883  HB2 SER A  55       9.650   6.951  -0.256  1.00  0.98           H  
ATOM    884  HB3 SER A  55      11.179   6.054  -0.186  1.00  0.98           H  
ATOM    885  O   SER A  55       8.375   5.054   2.666  1.00  0.98           O  
ATOM    886  OG  SER A  55       9.481   4.897  -0.120  1.00  0.98           O  
ATOM    887  HG  SER A  55       9.332   4.821  -1.065  1.00  0.98           H  
ATOM    888  N   ILE A  56       8.033   7.264   2.453  1.00  0.99           N  
ATOM    889  H   ILE A  56       8.370   8.138   2.074  1.00  0.99           H  
ATOM    890  CA  ILE A  56       6.663   7.261   2.984  1.00  0.99           C  
ATOM    891  HA  ILE A  56       6.327   6.235   3.132  1.00  0.99           H  
ATOM    892  C   ILE A  56       5.757   7.897   1.943  1.00  0.99           C  
ATOM    893  CB  ILE A  56       6.556   8.000   4.338  1.00  0.99           C  
ATOM    894  HB  ILE A  56       6.871   9.032   4.185  1.00  0.99           H  
ATOM    895  O   ILE A  56       5.949   9.060   1.598  1.00  0.99           O  
ATOM    896  CG1 ILE A  56       7.470   7.407   5.435  1.00  0.99           C  
ATOM    897 HG12 ILE A  56       8.504   7.431   5.090  1.00  0.99           H  
ATOM    898 HG13 ILE A  56       7.413   8.050   6.313  1.00  0.99           H  
ATOM    899  CG2 ILE A  56       5.093   8.028   4.824  1.00  0.99           C  
ATOM    900 HG21 ILE A  56       5.038   8.425   5.837  1.00  0.99           H  
ATOM    901 HG22 ILE A  56       4.499   8.677   4.180  1.00  0.99           H  
ATOM    902 HG23 ILE A  56       4.661   7.028   4.799  1.00  0.99           H  
ATOM    903  CD1 ILE A  56       7.138   5.975   5.877  1.00  0.99           C  
ATOM    904 HD11 ILE A  56       6.142   5.932   6.318  1.00  0.99           H  
ATOM    905 HD12 ILE A  56       7.190   5.290   5.031  1.00  0.99           H  
ATOM    906 HD13 ILE A  56       7.864   5.656   6.625  1.00  0.99           H  
ATOM    907  N   HIS A  57       4.779   7.131   1.471  1.00  0.99           N  
ATOM    908  H   HIS A  57       4.677   6.198   1.844  1.00  0.99           H  
ATOM    909  CA  HIS A  57       3.740   7.590   0.567  1.00  0.99           C  
ATOM    910  HA  HIS A  57       4.106   8.478   0.052  1.00  0.99           H  
ATOM    911  C   HIS A  57       2.474   7.987   1.325  1.00  0.99           C  
ATOM    912  CB  HIS A  57       3.466   6.518  -0.487  1.00  0.99           C  
ATOM    913  HB2 HIS A  57       4.364   6.390  -1.092  1.00  0.99           H  
ATOM    914  HB3 HIS A  57       3.227   5.580   0.015  1.00  0.99           H  
ATOM    915  O   HIS A  57       2.034   7.288   2.243  1.00  0.99           O  
ATOM    916  CG  HIS A  57       2.333   6.867  -1.411  1.00  0.99           C  
ATOM    917  CD2 HIS A  57       1.235   6.099  -1.684  1.00  0.99           C  
ATOM    918  HD2 HIS A  57       1.013   5.116  -1.295  1.00  0.99           H  
ATOM    919  ND1 HIS A  57       2.190   8.041  -2.118  1.00  0.99           N  
ATOM    920  HD1 HIS A  57       2.822   8.828  -2.146  1.00  0.99           H  
ATOM    921  CE1 HIS A  57       1.033   7.991  -2.788  1.00  0.99           C  
ATOM    922  HE1 HIS A  57       0.654   8.763  -3.441  1.00  0.99           H  
ATOM    923  NE2 HIS A  57       0.434   6.818  -2.565  1.00  0.99           N  
ATOM    924  N   TRP A  58       1.877   9.105   0.916  1.00  0.99           N  
ATOM    925  H   TRP A  58       2.293   9.596   0.137  1.00  0.99           H  
ATOM    926  CA  TRP A  58       0.610   9.612   1.442  1.00  0.99           C  
ATOM    927  HA  TRP A  58       0.434   9.174   2.425  1.00  0.99           H  
ATOM    928  C   TRP A  58      -0.532   9.165   0.529  1.00  0.99           C  
ATOM    929  CB  TRP A  58       0.685  11.134   1.624  1.00  0.99           C  
ATOM    930  HB2 TRP A  58      -0.146  11.441   2.260  1.00  0.99           H  
ATOM    931  HB3 TRP A  58       0.577  11.622   0.656  1.00  0.99           H  
ATOM    932  O   TRP A  58      -1.015   9.937  -0.299  1.00  0.99           O  
ATOM    933  CG  TRP A  58       1.952  11.624   2.238  1.00  0.99           C  
ATOM    934  CD1 TRP A  58       2.984  12.144   1.546  1.00  0.99           C  
ATOM    935  HD1 TRP A  58       3.002  12.275   0.474  1.00  0.99           H  
ATOM    936  CD2 TRP A  58       2.428  11.475   3.606  1.00  0.99           C  
ATOM    937  CE2 TRP A  58       3.779  11.923   3.665  1.00  0.99           C  
ATOM    938  CE3 TRP A  58       1.881  10.926   4.783  1.00  0.99           C  
ATOM    939  HE3 TRP A  58       0.860  10.574   4.764  1.00  0.99           H  
ATOM    940  NE1 TRP A  58       4.050  12.349   2.390  1.00  0.99           N  
ATOM    941  HE1 TRP A  58       4.973  12.573   2.045  1.00  0.99           H  
ATOM    942  CH2 TRP A  58       4.007  11.196   5.954  1.00  0.99           C  
ATOM    943  HH2 TRP A  58       4.622  11.014   6.823  1.00  0.99           H  
ATOM    944  CZ2 TRP A  58       4.562  11.808   4.820  1.00  0.99           C  
ATOM    945  HZ2 TRP A  58       5.600  12.106   4.803  1.00  0.99           H  
ATOM    946  CZ3 TRP A  58       2.668  10.764   5.938  1.00  0.99           C  
ATOM    947  HZ3 TRP A  58       2.254  10.267   6.803  1.00  0.99           H  
ATOM    948  N   HIS A  59      -0.926   7.899   0.672  1.00  0.98           N  
ATOM    949  H   HIS A  59      -0.494   7.344   1.398  1.00  0.98           H  
ATOM    950  CA  HIS A  59      -1.859   7.212  -0.221  1.00  0.98           C  
ATOM    951  HA  HIS A  59      -1.377   7.066  -1.188  1.00  0.98           H  
ATOM    952  C   HIS A  59      -3.120   8.018  -0.504  1.00  0.98           C  
ATOM    953  CB  HIS A  59      -2.181   5.813   0.307  1.00  0.98           C  
ATOM    954  HB2 HIS A  59      -2.764   5.888   1.226  1.00  0.98           H  
ATOM    955  HB3 HIS A  59      -1.250   5.289   0.522  1.00  0.98           H  
ATOM    956  O   HIS A  59      -3.880   8.357   0.403  1.00  0.98           O  
ATOM    957  CG  HIS A  59      -2.963   5.005  -0.691  1.00  0.98           C  
ATOM    958  CD2 HIS A  59      -4.241   5.257  -1.097  1.00  0.98           C  
ATOM    959  HD2 HIS A  59      -4.887   6.052  -0.755  1.00  0.98           H  
ATOM    960  ND1 HIS A  59      -2.472   3.919  -1.403  1.00  0.98           N  
ATOM    961  CE1 HIS A  59      -3.429   3.605  -2.289  1.00  0.98           C  
ATOM    962  HE1 HIS A  59      -3.345   2.868  -3.075  1.00  0.98           H  
ATOM    963  NE2 HIS A  59      -4.503   4.386  -2.120  1.00  0.98           N  
ATOM    964  HE2 HIS A  59      -5.303   4.417  -2.737  1.00  0.98           H  
ATOM    965  N   GLY A  60      -3.357   8.287  -1.787  1.00  0.98           N  
ATOM    966  H   GLY A  60      -2.698   7.935  -2.467  1.00  0.98           H  
ATOM    967  CA  GLY A  60      -4.533   9.002  -2.269  1.00  0.98           C  
ATOM    968  HA2 GLY A  60      -4.642   8.819  -3.338  1.00  0.98           H  
ATOM    969  HA3 GLY A  60      -5.415   8.609  -1.765  1.00  0.98           H  
ATOM    970  C   GLY A  60      -4.509  10.516  -2.063  1.00  0.98           C  
ATOM    971  O   GLY A  60      -5.443  11.178  -2.502  1.00  0.98           O  
ATOM    972  N   ILE A  61      -3.485  11.105  -1.435  1.00  0.99           N  
ATOM    973  H   ILE A  61      -2.709  10.534  -1.132  1.00  0.99           H  
ATOM    974  CA  ILE A  61      -3.330  12.566  -1.407  1.00  0.99           C  
ATOM    975  HA  ILE A  61      -4.284  13.010  -1.122  1.00  0.99           H  
ATOM    976  C   ILE A  61      -3.004  13.050  -2.819  1.00  0.99           C  
ATOM    977  CB  ILE A  61      -2.256  13.009  -0.390  1.00  0.99           C  
ATOM    978  HB  ILE A  61      -1.310  12.546  -0.670  1.00  0.99           H  
ATOM    979  O   ILE A  61      -2.072  12.560  -3.447  1.00  0.99           O  
ATOM    980  CG1 ILE A  61      -2.589  12.555   1.049  1.00  0.99           C  
ATOM    981 HG12 ILE A  61      -2.655  11.468   1.089  1.00  0.99           H  
ATOM    982 HG13 ILE A  61      -1.778  12.865   1.708  1.00  0.99           H  
ATOM    983  CG2 ILE A  61      -2.044  14.537  -0.425  1.00  0.99           C  
ATOM    984 HG21 ILE A  61      -1.396  14.835   0.400  1.00  0.99           H  
ATOM    985 HG22 ILE A  61      -1.538  14.816  -1.349  1.00  0.99           H  
ATOM    986 HG23 ILE A  61      -2.996  15.063  -0.356  1.00  0.99           H  
ATOM    987  CD1 ILE A  61      -3.887  13.137   1.605  1.00  0.99           C  
ATOM    988 HD11 ILE A  61      -4.061  12.756   2.612  1.00  0.99           H  
ATOM    989 HD12 ILE A  61      -3.797  14.223   1.630  1.00  0.99           H  
ATOM    990 HD13 ILE A  61      -4.729  12.883   0.962  1.00  0.99           H  
ATOM    991  N   ARG A  62      -3.744  14.044  -3.322  1.00  0.98           N  
ATOM    992  H   ARG A  62      -4.525  14.376  -2.774  1.00  0.98           H  
ATOM    993  CA  ARG A  62      -3.576  14.507  -4.713  1.00  0.98           C  
ATOM    994  HA  ARG A  62      -3.594  13.637  -5.370  1.00  0.98           H  
ATOM    995  C   ARG A  62      -2.227  15.169  -4.996  1.00  0.98           C  
ATOM    996  CB  ARG A  62      -4.723  15.439  -5.123  1.00  0.98           C  
ATOM    997  HB2 ARG A  62      -4.828  16.240  -4.391  1.00  0.98           H  
ATOM    998  HB3 ARG A  62      -4.470  15.884  -6.085  1.00  0.98           H  
ATOM    999  O   ARG A  62      -1.843  15.252  -6.146  1.00  0.98           O  
ATOM   1000  CG  ARG A  62      -6.056  14.692  -5.273  1.00  0.98           C  
ATOM   1001  HG2 ARG A  62      -6.363  14.303  -4.303  1.00  0.98           H  
ATOM   1002  HG3 ARG A  62      -5.930  13.851  -5.954  1.00  0.98           H  
ATOM   1003  CD  ARG A  62      -7.161  15.613  -5.814  1.00  0.98           C  
ATOM   1004  HD2 ARG A  62      -7.234  16.494  -5.176  1.00  0.98           H  
ATOM   1005  HD3 ARG A  62      -8.106  15.070  -5.769  1.00  0.98           H  
ATOM   1006  NE  ARG A  62      -6.902  16.016  -7.215  1.00  0.98           N  
ATOM   1007  HE  ARG A  62      -6.122  15.577  -7.684  1.00  0.98           H  
ATOM   1008  NH1 ARG A  62      -8.615  17.520  -7.475  1.00  0.98           N  
ATOM   1009 HH11 ARG A  62      -9.120  18.109  -8.122  1.00  0.98           H  
ATOM   1010 HH12 ARG A  62      -8.976  17.258  -6.569  1.00  0.98           H  
ATOM   1011  NH2 ARG A  62      -7.227  17.137  -9.178  1.00  0.98           N  
ATOM   1012 HH21 ARG A  62      -6.467  16.682  -9.664  1.00  0.98           H  
ATOM   1013 HH22 ARG A  62      -7.697  17.757  -9.821  1.00  0.98           H  
ATOM   1014  CZ  ARG A  62      -7.580  16.885  -7.949  1.00  0.98           C  
ATOM   1015  N   GLN A  63      -1.513  15.667  -3.984  1.00  0.98           N  
ATOM   1016  H   GLN A  63      -1.858  15.498  -3.050  1.00  0.98           H  
ATOM   1017  CA  GLN A  63      -0.187  16.290  -4.153  1.00  0.98           C  
ATOM   1018  HA  GLN A  63       0.044  16.816  -3.226  1.00  0.98           H  
ATOM   1019  C   GLN A  63      -0.144  17.369  -5.254  1.00  0.98           C  
ATOM   1020  CB  GLN A  63       0.890  15.205  -4.364  1.00  0.98           C  
ATOM   1021  HB2 GLN A  63       1.859  15.675  -4.529  1.00  0.98           H  
ATOM   1022  HB3 GLN A  63       0.640  14.628  -5.254  1.00  0.98           H  
ATOM   1023  O   GLN A  63       0.785  17.415  -6.059  1.00  0.98           O  
ATOM   1024  CG  GLN A  63       1.033  14.228  -3.195  1.00  0.98           C  
ATOM   1025  HG2 GLN A  63       1.728  13.444  -3.494  1.00  0.98           H  
ATOM   1026  HG3 GLN A  63       0.078  13.741  -2.995  1.00  0.98           H  
ATOM   1027  CD  GLN A  63       1.545  14.863  -1.911  1.00  0.98           C  
ATOM   1028  NE2 GLN A  63       1.490  14.137  -0.818  1.00  0.98           N  
ATOM   1029 HE21 GLN A  63       1.847  14.548   0.032  1.00  0.98           H  
ATOM   1030 HE22 GLN A  63       1.180  13.178  -0.884  1.00  0.98           H  
ATOM   1031  OE1 GLN A  63       1.957  16.014  -1.848  1.00  0.98           O  
ATOM   1032  N   LEU A  64      -1.171  18.227  -5.312  1.00  0.98           N  
ATOM   1033  H   LEU A  64      -1.904  18.138  -4.623  1.00  0.98           H  
ATOM   1034  CA  LEU A  64      -1.322  19.236  -6.366  1.00  0.98           C  
ATOM   1035  HA  LEU A  64      -1.417  18.725  -7.324  1.00  0.98           H  
ATOM   1036  C   LEU A  64      -0.086  20.139  -6.439  1.00  0.98           C  
ATOM   1037  CB  LEU A  64      -2.588  20.081  -6.127  1.00  0.98           C  
ATOM   1038  HB2 LEU A  64      -2.491  20.590  -5.168  1.00  0.98           H  
ATOM   1039  HB3 LEU A  64      -2.634  20.844  -6.904  1.00  0.98           H  
ATOM   1040  O   LEU A  64       0.158  20.929  -5.526  1.00  0.98           O  
ATOM   1041  CG  LEU A  64      -3.911  19.301  -6.137  1.00  0.98           C  
ATOM   1042  HG  LEU A  64      -3.912  18.582  -5.317  1.00  0.98           H  
ATOM   1043  CD1 LEU A  64      -5.075  20.270  -5.920  1.00  0.98           C  
ATOM   1044 HD11 LEU A  64      -4.903  20.857  -5.018  1.00  0.98           H  
ATOM   1045 HD12 LEU A  64      -6.005  19.711  -5.819  1.00  0.98           H  
ATOM   1046 HD13 LEU A  64      -5.156  20.944  -6.773  1.00  0.98           H  
ATOM   1047  CD2 LEU A  64      -4.135  18.555  -7.449  1.00  0.98           C  
ATOM   1048 HD21 LEU A  64      -3.417  17.741  -7.551  1.00  0.98           H  
ATOM   1049 HD22 LEU A  64      -4.025  19.231  -8.297  1.00  0.98           H  
ATOM   1050 HD23 LEU A  64      -5.139  18.130  -7.469  1.00  0.98           H  
ATOM   1051  N   ARG A  65       0.687  20.014  -7.529  1.00  0.97           N  
ATOM   1052  H   ARG A  65       0.407  19.309  -8.196  1.00  0.97           H  
ATOM   1053  CA  ARG A  65       1.974  20.707  -7.766  1.00  0.97           C  
ATOM   1054  HA  ARG A  65       2.345  20.372  -8.735  1.00  0.97           H  
ATOM   1055  C   ARG A  65       3.087  20.385  -6.757  1.00  0.97           C  
ATOM   1056  CB  ARG A  65       1.771  22.229  -7.844  1.00  0.97           C  
ATOM   1057  HB2 ARG A  65       1.626  22.605  -6.832  1.00  0.97           H  
ATOM   1058  HB3 ARG A  65       2.688  22.675  -8.230  1.00  0.97           H  
ATOM   1059  O   ARG A  65       4.183  20.932  -6.869  1.00  0.97           O  
ATOM   1060  CG  ARG A  65       0.604  22.702  -8.725  1.00  0.97           C  
ATOM   1061  HG2 ARG A  65      -0.302  22.134  -8.515  1.00  0.97           H  
ATOM   1062  HG3 ARG A  65       0.853  22.584  -9.780  1.00  0.97           H  
ATOM   1063  CD  ARG A  65       0.307  24.164  -8.403  1.00  0.97           C  
ATOM   1064  HD2 ARG A  65       0.113  24.240  -7.333  1.00  0.97           H  
ATOM   1065  HD3 ARG A  65      -0.607  24.457  -8.920  1.00  0.97           H  
ATOM   1066  NE  ARG A  65       1.421  25.050  -8.787  1.00  0.97           N  
ATOM   1067  HE  ARG A  65       2.037  24.715  -9.514  1.00  0.97           H  
ATOM   1068  NH1 ARG A  65       0.939  26.754  -7.331  1.00  0.97           N  
ATOM   1069 HH11 ARG A  65       0.089  26.262  -7.095  1.00  0.97           H  
ATOM   1070 HH12 ARG A  65       1.134  27.679  -6.976  1.00  0.97           H  
ATOM   1071  NH2 ARG A  65       2.728  26.900  -8.644  1.00  0.97           N  
ATOM   1072 HH21 ARG A  65       2.923  27.820  -8.274  1.00  0.97           H  
ATOM   1073 HH22 ARG A  65       3.085  26.659  -9.557  1.00  0.97           H  
ATOM   1074  CZ  ARG A  65       1.696  26.222  -8.251  1.00  0.97           C  
ATOM   1075  N   THR A  66       2.833  19.503  -5.793  1.00  0.98           N  
ATOM   1076  H   THR A  66       1.916  19.081  -5.786  1.00  0.98           H  
ATOM   1077  CA  THR A  66       3.759  19.081  -4.731  1.00  0.98           C  
ATOM   1078  HA  THR A  66       4.672  19.671  -4.812  1.00  0.98           H  
ATOM   1079  C   THR A  66       4.183  17.626  -4.913  1.00  0.98           C  
ATOM   1080  CB  THR A  66       3.198  19.329  -3.314  1.00  0.98           C  
ATOM   1081  HB  THR A  66       3.923  18.984  -2.578  1.00  0.98           H  
ATOM   1082  O   THR A  66       4.406  16.927  -3.930  1.00  0.98           O  
ATOM   1083  CG2 THR A  66       2.957  20.814  -3.048  1.00  0.98           C  
ATOM   1084 HG21 THR A  66       2.221  21.211  -3.747  1.00  0.98           H  
ATOM   1085 HG22 THR A  66       3.896  21.357  -3.154  1.00  0.98           H  
ATOM   1086 HG23 THR A  66       2.591  20.940  -2.029  1.00  0.98           H  
ATOM   1087  OG1 THR A  66       1.984  18.642  -3.098  1.00  0.98           O  
ATOM   1088  HG1 THR A  66       2.209  17.760  -2.793  1.00  0.98           H  
ATOM   1089  N   GLY A  67       4.319  17.156  -6.161  1.00  0.98           N  
ATOM   1090  H   GLY A  67       4.057  17.757  -6.929  1.00  0.98           H  
ATOM   1091  CA  GLY A  67       4.676  15.765  -6.474  1.00  0.98           C  
ATOM   1092  HA2 GLY A  67       4.851  15.675  -7.546  1.00  0.98           H  
ATOM   1093  HA3 GLY A  67       3.843  15.112  -6.211  1.00  0.98           H  
ATOM   1094  C   GLY A  67       5.927  15.259  -5.741  1.00  0.98           C  
ATOM   1095  O   GLY A  67       5.969  14.104  -5.337  1.00  0.98           O  
ATOM   1096  N   TRP A  68       6.893  16.135  -5.440  1.00  0.98           N  
ATOM   1097  H   TRP A  68       6.825  17.066  -5.828  1.00  0.98           H  
ATOM   1098  CA  TRP A  68       8.079  15.835  -4.618  1.00  0.98           C  
ATOM   1099  HA  TRP A  68       8.691  15.088  -5.124  1.00  0.98           H  
ATOM   1100  C   TRP A  68       7.770  15.313  -3.211  1.00  0.98           C  
ATOM   1101  CB  TRP A  68       8.888  17.124  -4.454  1.00  0.98           C  
ATOM   1102  HB2 TRP A  68       9.820  16.889  -3.939  1.00  0.98           H  
ATOM   1103  HB3 TRP A  68       8.332  17.816  -3.821  1.00  0.98           H  
ATOM   1104  O   TRP A  68       8.618  14.684  -2.585  1.00  0.98           O  
ATOM   1105  CG  TRP A  68       9.221  17.816  -5.731  1.00  0.98           C  
ATOM   1106  CD1 TRP A  68       8.683  18.977  -6.165  1.00  0.98           C  
ATOM   1107  HD1 TRP A  68       7.960  19.576  -5.631  1.00  0.98           H  
ATOM   1108  CD2 TRP A  68      10.165  17.394  -6.759  1.00  0.98           C  
ATOM   1109  CE2 TRP A  68      10.145  18.366  -7.801  1.00  0.98           C  
ATOM   1110  CE3 TRP A  68      11.042  16.298  -6.910  1.00  0.98           C  
ATOM   1111  HE3 TRP A  68      11.072  15.532  -6.150  1.00  0.98           H  
ATOM   1112  NE1 TRP A  68       9.218  19.297  -7.393  1.00  0.98           N  
ATOM   1113  HE1 TRP A  68       8.995  20.148  -7.889  1.00  0.98           H  
ATOM   1114  CH2 TRP A  68      11.841  17.180  -9.043  1.00  0.98           C  
ATOM   1115  HH2 TRP A  68      12.480  17.100  -9.910  1.00  0.98           H  
ATOM   1116  CZ2 TRP A  68      10.966  18.271  -8.928  1.00  0.98           C  
ATOM   1117  HZ2 TRP A  68      10.926  19.034  -9.691  1.00  0.98           H  
ATOM   1118  CZ3 TRP A  68      11.875  16.193  -8.041  1.00  0.98           C  
ATOM   1119  HZ3 TRP A  68      12.540  15.348  -8.137  1.00  0.98           H  
ATOM   1120  N   ALA A  69       6.586  15.618  -2.681  1.00  0.98           N  
ATOM   1121  H   ALA A  69       5.923  16.129  -3.245  1.00  0.98           H  
ATOM   1122  CA  ALA A  69       6.137  15.172  -1.372  1.00  0.98           C  
ATOM   1123  HA  ALA A  69       7.012  14.950  -0.761  1.00  0.98           H  
ATOM   1124  C   ALA A  69       5.313  13.878  -1.438  1.00  0.98           C  
ATOM   1125  CB  ALA A  69       5.377  16.319  -0.692  1.00  0.98           C  
ATOM   1126  HB1 ALA A  69       6.014  17.202  -0.631  1.00  0.98           H  
ATOM   1127  HB2 ALA A  69       5.086  16.021   0.315  1.00  0.98           H  
ATOM   1128  HB3 ALA A  69       4.481  16.564  -1.262  1.00  0.98           H  
ATOM   1129  O   ALA A  69       4.930  13.391  -0.377  1.00  0.98           O  
ATOM   1130  N   ASP A  70       5.051  13.319  -2.624  1.00  0.98           N  
ATOM   1131  H   ASP A  70       5.413  13.757  -3.459  1.00  0.98           H  
ATOM   1132  CA  ASP A  70       4.194  12.144  -2.806  1.00  0.98           C  
ATOM   1133  HA  ASP A  70       3.227  12.339  -2.341  1.00  0.98           H  
ATOM   1134  C   ASP A  70       4.751  10.880  -2.145  1.00  0.98           C  
ATOM   1135  CB  ASP A  70       3.970  11.921  -4.307  1.00  0.98           C  
ATOM   1136  HB2 ASP A  70       3.581  12.833  -4.760  1.00  0.98           H  
ATOM   1137  HB3 ASP A  70       4.930  11.692  -4.768  1.00  0.98           H  
ATOM   1138  O   ASP A  70       3.981  10.121  -1.561  1.00  0.98           O  
ATOM   1139  CG  ASP A  70       2.992  10.782  -4.574  1.00  0.98           C  
ATOM   1140  OD1 ASP A  70       1.896  10.803  -3.983  1.00  0.98           O  
ATOM   1141  OD2 ASP A  70       3.369   9.863  -5.329  1.00  0.98           O  
ATOM   1142  N   GLY A  71       6.073  10.672  -2.184  1.00  0.98           N  
ATOM   1143  H   GLY A  71       6.653  11.359  -2.644  1.00  0.98           H  
ATOM   1144  CA  GLY A  71       6.737   9.584  -1.463  1.00  0.98           C  
ATOM   1145  HA2 GLY A  71       7.554  10.005  -0.878  1.00  0.98           H  
ATOM   1146  HA3 GLY A  71       6.025   9.170  -0.749  1.00  0.98           H  
ATOM   1147  C   GLY A  71       7.279   8.369  -2.233  1.00  0.98           C  
ATOM   1148  O   GLY A  71       8.293   7.853  -1.770  1.00  0.98           O  
ATOM   1149  N   PRO A  72       6.705   7.851  -3.339  1.00  0.98           N  
ATOM   1150  CA  PRO A  72       7.160   6.595  -3.946  1.00  0.98           C  
ATOM   1151  HA  PRO A  72       7.040   5.787  -3.224  1.00  0.98           H  
ATOM   1152  C   PRO A  72       8.632   6.641  -4.376  1.00  0.98           C  
ATOM   1153  CB  PRO A  72       6.219   6.321  -5.122  1.00  0.98           C  
ATOM   1154  HB2 PRO A  72       5.385   5.705  -4.787  1.00  0.98           H  
ATOM   1155  HB3 PRO A  72       6.724   5.848  -5.964  1.00  0.98           H  
ATOM   1156  O   PRO A  72       9.063   7.512  -5.144  1.00  0.98           O  
ATOM   1157  CG  PRO A  72       5.695   7.707  -5.468  1.00  0.98           C  
ATOM   1158  HG2 PRO A  72       6.435   8.257  -6.050  1.00  0.98           H  
ATOM   1159  HG3 PRO A  72       4.746   7.663  -6.003  1.00  0.98           H  
ATOM   1160  CD  PRO A  72       5.568   8.345  -4.092  1.00  0.98           C  
ATOM   1161  HD2 PRO A  72       5.586   9.428  -4.215  1.00  0.98           H  
ATOM   1162  HD3 PRO A  72       4.641   8.029  -3.615  1.00  0.98           H  
ATOM   1163  N   ALA A  73       9.405   5.671  -3.881  1.00  0.98           N  
ATOM   1164  H   ALA A  73       8.962   4.920  -3.371  1.00  0.98           H  
ATOM   1165  CA  ALA A  73      10.849   5.613  -4.078  1.00  0.98           C  
ATOM   1166  HA  ALA A  73      11.286   6.538  -3.702  1.00  0.98           H  
ATOM   1167  C   ALA A  73      11.219   5.474  -5.558  1.00  0.98           C  
ATOM   1168  CB  ALA A  73      11.417   4.443  -3.274  1.00  0.98           C  
ATOM   1169  HB1 ALA A  73      11.423   4.696  -2.214  1.00  0.98           H  
ATOM   1170  HB2 ALA A  73      12.431   4.227  -3.609  1.00  0.98           H  
ATOM   1171  HB3 ALA A  73      10.813   3.551  -3.440  1.00  0.98           H  
ATOM   1172  O   ALA A  73      10.696   4.616  -6.264  1.00  0.98           O  
ATOM   1173  N   TYR A  74      12.162   6.304  -6.007  1.00  0.98           N  
ATOM   1174  H   TYR A  74      12.460   7.036  -5.379  1.00  0.98           H  
ATOM   1175  CA  TYR A  74      12.634   6.398  -7.391  1.00  0.98           C  
ATOM   1176  HA  TYR A  74      13.345   7.224  -7.409  1.00  0.98           H  
ATOM   1177  C   TYR A  74      11.548   6.762  -8.420  1.00  0.98           C  
ATOM   1178  CB  TYR A  74      13.418   5.143  -7.794  1.00  0.98           C  
ATOM   1179  HB2 TYR A  74      13.886   5.318  -8.763  1.00  0.98           H  
ATOM   1180  HB3 TYR A  74      12.714   4.320  -7.919  1.00  0.98           H  
ATOM   1181  O   TYR A  74      11.815   6.741  -9.621  1.00  0.98           O  
ATOM   1182  CG  TYR A  74      14.501   4.721  -6.827  1.00  0.98           C  
ATOM   1183  CD1 TYR A  74      15.720   5.420  -6.816  1.00  0.98           C  
ATOM   1184  HD1 TYR A  74      15.872   6.252  -7.488  1.00  0.98           H  
ATOM   1185  CD2 TYR A  74      14.302   3.629  -5.960  1.00  0.98           C  
ATOM   1186  HD2 TYR A  74      13.362   3.097  -5.973  1.00  0.98           H  
ATOM   1187  CE1 TYR A  74      16.751   5.027  -5.947  1.00  0.98           C  
ATOM   1188  HE1 TYR A  74      17.686   5.568  -5.954  1.00  0.98           H  
ATOM   1189  CE2 TYR A  74      15.333   3.231  -5.087  1.00  0.98           C  
ATOM   1190  HE2 TYR A  74      15.198   2.390  -4.422  1.00  0.98           H  
ATOM   1191  OH  TYR A  74      17.556   3.556  -4.238  1.00  0.98           O  
ATOM   1192  HH  TYR A  74      18.332   4.105  -4.368  1.00  0.98           H  
ATOM   1193  CZ  TYR A  74      16.560   3.928  -5.084  1.00  0.98           C  
ATOM   1194  N   ILE A  75      10.352   7.162  -7.978  1.00  0.99           N  
ATOM   1195  H   ILE A  75      10.161   7.122  -6.987  1.00  0.99           H  
ATOM   1196  CA  ILE A  75       9.338   7.752  -8.853  1.00  0.99           C  
ATOM   1197  HA  ILE A  75       9.634   7.596  -9.890  1.00  0.99           H  
ATOM   1198  C   ILE A  75       9.311   9.262  -8.648  1.00  0.99           C  
ATOM   1199  CB  ILE A  75       7.955   7.095  -8.692  1.00  0.99           C  
ATOM   1200  HB  ILE A  75       7.556   7.356  -7.712  1.00  0.99           H  
ATOM   1201  O   ILE A  75       9.730   9.994  -9.537  1.00  0.99           O  
ATOM   1202  CG1 ILE A  75       7.983   5.551  -8.754  1.00  0.99           C  
ATOM   1203 HG12 ILE A  75       6.977   5.180  -8.553  1.00  0.99           H  
ATOM   1204 HG13 ILE A  75       8.618   5.171  -7.954  1.00  0.99           H  
ATOM   1205  CG2 ILE A  75       7.024   7.690  -9.765  1.00  0.99           C  
ATOM   1206 HG21 ILE A  75       7.547   7.804 -10.714  1.00  0.99           H  
ATOM   1207 HG22 ILE A  75       6.653   8.666  -9.450  1.00  0.99           H  
ATOM   1208 HG23 ILE A  75       6.177   7.028  -9.948  1.00  0.99           H  
ATOM   1209  CD1 ILE A  75       8.457   4.946 -10.081  1.00  0.99           C  
ATOM   1210 HD11 ILE A  75       9.458   5.299 -10.327  1.00  0.99           H  
ATOM   1211 HD12 ILE A  75       8.482   3.860  -9.989  1.00  0.99           H  
ATOM   1212 HD13 ILE A  75       7.760   5.205 -10.878  1.00  0.99           H  
ATOM   1213  N   THR A  76       8.908   9.739  -7.470  1.00  0.98           N  
ATOM   1214  H   THR A  76       8.584   9.104  -6.756  1.00  0.98           H  
ATOM   1215  CA  THR A  76       8.821  11.185  -7.191  1.00  0.98           C  
ATOM   1216  HA  THR A  76       8.831  11.735  -8.132  1.00  0.98           H  
ATOM   1217  C   THR A  76       9.987  11.724  -6.372  1.00  0.98           C  
ATOM   1218  CB  THR A  76       7.504  11.539  -6.510  1.00  0.98           C  
ATOM   1219  HB  THR A  76       7.527  12.602  -6.271  1.00  0.98           H  
ATOM   1220  O   THR A  76      10.303  12.909  -6.446  1.00  0.98           O  
ATOM   1221  CG2 THR A  76       6.306  11.250  -7.414  1.00  0.98           C  
ATOM   1222 HG21 THR A  76       6.166  10.177  -7.546  1.00  0.98           H  
ATOM   1223 HG22 THR A  76       6.459  11.712  -8.390  1.00  0.98           H  
ATOM   1224 HG23 THR A  76       5.399  11.674  -6.983  1.00  0.98           H  
ATOM   1225  OG1 THR A  76       7.354  10.786  -5.333  1.00  0.98           O  
ATOM   1226  HG1 THR A  76       6.420  10.848  -5.119  1.00  0.98           H  
ATOM   1227  N   GLN A  77      10.669  10.851  -5.635  1.00  0.98           N  
ATOM   1228  H   GLN A  77      10.331   9.900  -5.597  1.00  0.98           H  
ATOM   1229  CA  GLN A  77      11.822  11.185  -4.805  1.00  0.98           C  
ATOM   1230  HA  GLN A  77      12.384  11.991  -5.277  1.00  0.98           H  
ATOM   1231  C   GLN A  77      12.747   9.978  -4.664  1.00  0.98           C  
ATOM   1232  CB  GLN A  77      11.343  11.670  -3.424  1.00  0.98           C  
ATOM   1233  HB2 GLN A  77      10.767  12.586  -3.551  1.00  0.98           H  
ATOM   1234  HB3 GLN A  77      12.212  11.904  -2.809  1.00  0.98           H  
ATOM   1235  O   GLN A  77      12.318   8.831  -4.818  1.00  0.98           O  
ATOM   1236  CG  GLN A  77      10.470  10.638  -2.689  1.00  0.98           C  
ATOM   1237  HG2 GLN A  77       9.558  10.449  -3.255  1.00  0.98           H  
ATOM   1238  HG3 GLN A  77      11.008   9.695  -2.587  1.00  0.98           H  
ATOM   1239  CD  GLN A  77      10.071  11.128  -1.309  1.00  0.98           C  
ATOM   1240  NE2 GLN A  77      10.730  10.681  -0.263  1.00  0.98           N  
ATOM   1241 HE21 GLN A  77      10.476  11.096   0.622  1.00  0.98           H  
ATOM   1242 HE22 GLN A  77      11.556  10.119  -0.409  1.00  0.98           H  
ATOM   1243  OE1 GLN A  77       9.163  11.919  -1.134  1.00  0.98           O  
ATOM   1244  N   CYS A  78      14.013  10.211  -4.322  1.00  0.98           N  
ATOM   1245  H   CYS A  78      14.335  11.159  -4.193  1.00  0.98           H  
ATOM   1246  CA  CYS A  78      14.858   9.124  -3.847  1.00  0.98           C  
ATOM   1247  HA  CYS A  78      14.617   8.254  -4.458  1.00  0.98           H  
ATOM   1248  C   CYS A  78      14.511   8.732  -2.397  1.00  0.98           C  
ATOM   1249  CB  CYS A  78      16.335   9.435  -4.113  1.00  0.98           C  
ATOM   1250  HB2 CYS A  78      16.503  10.510  -4.176  1.00  0.98           H  
ATOM   1251  HB3 CYS A  78      16.956   9.037  -3.311  1.00  0.98           H  
ATOM   1252  O   CYS A  78      13.869   9.499  -1.670  1.00  0.98           O  
ATOM   1253  SG  CYS A  78      16.820   8.639  -5.665  1.00  0.98           S  
ATOM   1254  N   PRO A  79      14.871   7.515  -1.960  1.00  0.98           N  
ATOM   1255  CA  PRO A  79      14.615   7.089  -0.590  1.00  0.98           C  
ATOM   1256  HA  PRO A  79      13.550   7.185  -0.378  1.00  0.98           H  
ATOM   1257  C   PRO A  79      15.426   7.909   0.420  1.00  0.98           C  
ATOM   1258  CB  PRO A  79      15.013   5.618  -0.538  1.00  0.98           C  
ATOM   1259  HB2 PRO A  79      16.030   5.541  -0.154  1.00  0.98           H  
ATOM   1260  HB3 PRO A  79      14.318   5.037   0.068  1.00  0.98           H  
ATOM   1261  O   PRO A  79      16.593   8.227   0.187  1.00  0.98           O  
ATOM   1262  CG  PRO A  79      15.013   5.176  -1.998  1.00  0.98           C  
ATOM   1263  HG2 PRO A  79      15.688   4.339  -2.174  1.00  0.98           H  
ATOM   1264  HG3 PRO A  79      13.994   4.936  -2.304  1.00  0.98           H  
ATOM   1265  CD  PRO A  79      15.445   6.428  -2.738  1.00  0.98           C  
ATOM   1266  HD2 PRO A  79      16.532   6.510  -2.735  1.00  0.98           H  
ATOM   1267  HD3 PRO A  79      15.069   6.390  -3.761  1.00  0.98           H  
ATOM   1268  N   ILE A  80      14.842   8.174   1.586  1.00  0.99           N  
ATOM   1269  H   ILE A  80      13.918   7.800   1.746  1.00  0.99           H  
ATOM   1270  CA  ILE A  80      15.523   8.765   2.740  1.00  0.99           C  
ATOM   1271  HA  ILE A  80      16.046   9.663   2.412  1.00  0.99           H  
ATOM   1272  C   ILE A  80      16.543   7.744   3.256  1.00  0.99           C  
ATOM   1273  CB  ILE A  80      14.514   9.160   3.847  1.00  0.99           C  
ATOM   1274  HB  ILE A  80      14.086   8.248   4.263  1.00  0.99           H  
ATOM   1275  O   ILE A  80      16.173   6.673   3.747  1.00  0.99           O  
ATOM   1276  CG1 ILE A  80      13.354  10.029   3.300  1.00  0.99           C  
ATOM   1277 HG12 ILE A  80      12.912   9.555   2.424  1.00  0.99           H  
ATOM   1278 HG13 ILE A  80      13.738  11.003   2.996  1.00  0.99           H  
ATOM   1279  CG2 ILE A  80      15.253   9.906   4.977  1.00  0.99           C  
ATOM   1280 HG21 ILE A  80      14.575  10.108   5.806  1.00  0.99           H  
ATOM   1281 HG22 ILE A  80      16.071   9.301   5.367  1.00  0.99           H  
ATOM   1282 HG23 ILE A  80      15.653  10.848   4.603  1.00  0.99           H  
ATOM   1283  CD1 ILE A  80      12.213  10.222   4.304  1.00  0.99           C  
ATOM   1284 HD11 ILE A  80      11.876   9.253   4.671  1.00  0.99           H  
ATOM   1285 HD12 ILE A  80      11.378  10.718   3.810  1.00  0.99           H  
ATOM   1286 HD13 ILE A  80      12.541  10.839   5.141  1.00  0.99           H  
ATOM   1287  N   GLN A  81      17.828   8.069   3.136  1.00  0.98           N  
ATOM   1288  H   GLN A  81      18.061   8.942   2.683  1.00  0.98           H  
ATOM   1289  CA  GLN A  81      18.927   7.202   3.571  1.00  0.98           C  
ATOM   1290  HA  GLN A  81      18.744   6.203   3.175  1.00  0.98           H  
ATOM   1291  C   GLN A  81      19.004   7.107   5.110  1.00  0.98           C  
ATOM   1292  CB  GLN A  81      20.258   7.715   2.990  1.00  0.98           C  
ATOM   1293  HB2 GLN A  81      20.466   8.701   3.405  1.00  0.98           H  
ATOM   1294  HB3 GLN A  81      21.064   7.051   3.302  1.00  0.98           H  
ATOM   1295  O   GLN A  81      18.495   7.997   5.803  1.00  0.98           O  
ATOM   1296  CG  GLN A  81      20.294   7.821   1.456  1.00  0.98           C  
ATOM   1297  HG2 GLN A  81      21.285   8.158   1.150  1.00  0.98           H  
ATOM   1298  HG3 GLN A  81      19.577   8.571   1.121  1.00  0.98           H  
ATOM   1299  CD  GLN A  81      20.009   6.496   0.761  1.00  0.98           C  
ATOM   1300  NE2 GLN A  81      18.890   6.375   0.080  1.00  0.98           N  
ATOM   1301 HE21 GLN A  81      18.717   5.466  -0.324  1.00  0.98           H  
ATOM   1302 HE22 GLN A  81      18.242   7.147   0.007  1.00  0.98           H  
ATOM   1303  OE1 GLN A  81      20.777   5.551   0.824  1.00  0.98           O  
ATOM   1304  N   PRO A  82      19.648   6.066   5.669  1.00  0.98           N  
ATOM   1305  CA  PRO A  82      19.899   5.960   7.104  1.00  0.98           C  
ATOM   1306  HA  PRO A  82      18.953   5.758   7.606  1.00  0.98           H  
ATOM   1307  C   PRO A  82      20.537   7.227   7.689  1.00  0.98           C  
ATOM   1308  CB  PRO A  82      20.816   4.745   7.263  1.00  0.98           C  
ATOM   1309  HB2 PRO A  82      20.674   4.251   8.225  1.00  0.98           H  
ATOM   1310  HB3 PRO A  82      21.858   5.037   7.136  1.00  0.98           H  
ATOM   1311  O   PRO A  82      21.471   7.795   7.120  1.00  0.98           O  
ATOM   1312  CG  PRO A  82      20.398   3.855   6.096  1.00  0.98           C  
ATOM   1313  HG2 PRO A  82      21.182   3.152   5.814  1.00  0.98           H  
ATOM   1314  HG3 PRO A  82      19.476   3.330   6.346  1.00  0.98           H  
ATOM   1315  CD  PRO A  82      20.115   4.865   4.989  1.00  0.98           C  
ATOM   1316  HD2 PRO A  82      19.346   4.464   4.330  1.00  0.98           H  
ATOM   1317  HD3 PRO A  82      21.030   5.075   4.435  1.00  0.98           H  
ATOM   1318  N   GLY A  83      20.016   7.696   8.822  1.00  0.98           N  
ATOM   1319  H   GLY A  83      19.205   7.234   9.209  1.00  0.98           H  
ATOM   1320  CA  GLY A  83      20.472   8.916   9.496  1.00  0.98           C  
ATOM   1321  HA2 GLY A  83      21.562   8.917   9.531  1.00  0.98           H  
ATOM   1322  HA3 GLY A  83      20.094   8.909  10.518  1.00  0.98           H  
ATOM   1323  C   GLY A  83      20.021  10.226   8.838  1.00  0.98           C  
ATOM   1324  O   GLY A  83      20.280  11.298   9.384  1.00  0.98           O  
ATOM   1325  N   GLN A  84      19.334  10.169   7.693  1.00  0.98           N  
ATOM   1326  H   GLN A  84      19.141   9.263   7.292  1.00  0.98           H  
ATOM   1327  CA  GLN A  84      18.801  11.343   7.004  1.00  0.98           C  
ATOM   1328  HA  GLN A  84      19.349  12.223   7.342  1.00  0.98           H  
ATOM   1329  C   GLN A  84      17.332  11.594   7.365  1.00  0.98           C  
ATOM   1330  CB  GLN A  84      19.023  11.239   5.483  1.00  0.98           C  
ATOM   1331  HB2 GLN A  84      18.674  12.156   5.008  1.00  0.98           H  
ATOM   1332  HB3 GLN A  84      18.430  10.419   5.079  1.00  0.98           H  
ATOM   1333  O   GLN A  84      16.668  10.823   8.065  1.00  0.98           O  
ATOM   1334  CG  GLN A  84      20.496  11.030   5.094  1.00  0.98           C  
ATOM   1335  HG2 GLN A  84      20.837  10.064   5.464  1.00  0.98           H  
ATOM   1336  HG3 GLN A  84      20.575  11.015   4.007  1.00  0.98           H  
ATOM   1337  CD  GLN A  84      21.406  12.135   5.619  1.00  0.98           C  
ATOM   1338  NE2 GLN A  84      22.464  11.799   6.323  1.00  0.98           N  
ATOM   1339 HE21 GLN A  84      22.656  10.828   6.522  1.00  0.98           H  
ATOM   1340 HE22 GLN A  84      23.030  12.556   6.679  1.00  0.98           H  
ATOM   1341  OE1 GLN A  84      21.163  13.316   5.433  1.00  0.98           O  
ATOM   1342  N   ASN A  85      16.819  12.732   6.908  1.00  0.98           N  
ATOM   1343  H   ASN A  85      17.357  13.290   6.261  1.00  0.98           H  
ATOM   1344  CA  ASN A  85      15.440  13.140   7.123  1.00  0.98           C  
ATOM   1345  HA  ASN A  85      14.831  12.241   7.211  1.00  0.98           H  
ATOM   1346  C   ASN A  85      14.913  13.916   5.918  1.00  0.98           C  
ATOM   1347  CB  ASN A  85      15.338  13.947   8.431  1.00  0.98           C  
ATOM   1348  HB2 ASN A  85      14.288  14.166   8.624  1.00  0.98           H  
ATOM   1349  HB3 ASN A  85      15.720  13.341   9.252  1.00  0.98           H  
ATOM   1350  O   ASN A  85      15.702  14.437   5.138  1.00  0.98           O  
ATOM   1351  CG  ASN A  85      16.090  15.267   8.404  1.00  0.98           C  
ATOM   1352  ND2 ASN A  85      17.388  15.257   8.579  1.00  0.98           N  
ATOM   1353 HD21 ASN A  85      17.869  16.120   8.369  1.00  0.98           H  
ATOM   1354 HD22 ASN A  85      17.886  14.378   8.574  1.00  0.98           H  
ATOM   1355  OD1 ASN A  85      15.509  16.335   8.348  1.00  0.98           O  
ATOM   1356  N   TYR A  86      13.592  13.992   5.803  1.00  0.99           N  
ATOM   1357  H   TYR A  86      13.015  13.504   6.473  1.00  0.99           H  
ATOM   1358  CA  TYR A  86      12.913  14.772   4.775  1.00  0.99           C  
ATOM   1359  HA  TYR A  86      13.564  15.585   4.454  1.00  0.99           H  
ATOM   1360  C   TYR A  86      11.627  15.382   5.335  1.00  0.99           C  
ATOM   1361  CB  TYR A  86      12.622  13.862   3.577  1.00  0.99           C  
ATOM   1362  HB2 TYR A  86      12.011  13.029   3.925  1.00  0.99           H  
ATOM   1363  HB3 TYR A  86      13.567  13.461   3.211  1.00  0.99           H  
ATOM   1364  O   TYR A  86      10.905  14.726   6.099  1.00  0.99           O  
ATOM   1365  CG  TYR A  86      11.913  14.527   2.415  1.00  0.99           C  
ATOM   1366  CD1 TYR A  86      10.859  13.859   1.764  1.00  0.99           C  
ATOM   1367  HD1 TYR A  86      10.543  12.884   2.104  1.00  0.99           H  
ATOM   1368  CD2 TYR A  86      12.307  15.804   1.973  1.00  0.99           C  
ATOM   1369  HD2 TYR A  86      13.121  16.333   2.447  1.00  0.99           H  
ATOM   1370  CE1 TYR A  86      10.215  14.457   0.665  1.00  0.99           C  
ATOM   1371  HE1 TYR A  86       9.410  13.947   0.156  1.00  0.99           H  
ATOM   1372  CE2 TYR A  86      11.649  16.412   0.891  1.00  0.99           C  
ATOM   1373  HE2 TYR A  86      11.950  17.399   0.574  1.00  0.99           H  
ATOM   1374  OH  TYR A  86      10.024  16.278  -0.875  1.00  0.99           O  
ATOM   1375  HH  TYR A  86       9.509  15.626  -1.355  1.00  0.99           H  
ATOM   1376  CZ  TYR A  86      10.615  15.732   0.219  1.00  0.99           C  
ATOM   1377  N   LEU A  87      11.354  16.642   4.993  1.00  0.99           N  
ATOM   1378  H   LEU A  87      12.013  17.150   4.420  1.00  0.99           H  
ATOM   1379  CA  LEU A  87      10.128  17.339   5.355  1.00  0.99           C  
ATOM   1380  HA  LEU A  87       9.677  16.838   6.212  1.00  0.99           H  
ATOM   1381  C   LEU A  87       9.118  17.298   4.202  1.00  0.99           C  
ATOM   1382  CB  LEU A  87      10.486  18.776   5.772  1.00  0.99           C  
ATOM   1383  HB2 LEU A  87      11.226  18.741   6.571  1.00  0.99           H  
ATOM   1384  HB3 LEU A  87      10.945  19.274   4.918  1.00  0.99           H  
ATOM   1385  O   LEU A  87       9.192  18.078   3.258  1.00  0.99           O  
ATOM   1386  CG  LEU A  87       9.276  19.608   6.232  1.00  0.99           C  
ATOM   1387  HG  LEU A  87       8.512  19.631   5.455  1.00  0.99           H  
ATOM   1388  CD1 LEU A  87       8.656  19.049   7.516  1.00  0.99           C  
ATOM   1389 HD11 LEU A  87       8.190  18.088   7.298  1.00  0.99           H  
ATOM   1390 HD12 LEU A  87       7.885  19.731   7.872  1.00  0.99           H  
ATOM   1391 HD13 LEU A  87       9.426  18.931   8.279  1.00  0.99           H  
ATOM   1392  CD2 LEU A  87       9.711  21.046   6.510  1.00  0.99           C  
ATOM   1393 HD21 LEU A  87      10.143  21.465   5.602  1.00  0.99           H  
ATOM   1394 HD22 LEU A  87       8.849  21.649   6.794  1.00  0.99           H  
ATOM   1395 HD23 LEU A  87      10.462  21.069   7.300  1.00  0.99           H  
ATOM   1396  N   HIS A  88       8.098  16.451   4.326  1.00  0.99           N  
ATOM   1397  H   HIS A  88       8.050  15.858   5.142  1.00  0.99           H  
ATOM   1398  CA  HIS A  88       6.960  16.498   3.411  1.00  0.99           C  
ATOM   1399  HA  HIS A  88       7.338  16.590   2.393  1.00  0.99           H  
ATOM   1400  C   HIS A  88       6.099  17.727   3.722  1.00  0.99           C  
ATOM   1401  CB  HIS A  88       6.145  15.205   3.487  1.00  0.99           C  
ATOM   1402  HB2 HIS A  88       5.259  15.314   2.862  1.00  0.99           H  
ATOM   1403  HB3 HIS A  88       5.814  15.043   4.513  1.00  0.99           H  
ATOM   1404  O   HIS A  88       5.720  17.941   4.878  1.00  0.99           O  
ATOM   1405  CG  HIS A  88       6.908  13.994   3.016  1.00  0.99           C  
ATOM   1406  CD2 HIS A  88       7.801  13.261   3.749  1.00  0.99           C  
ATOM   1407  HD2 HIS A  88       8.114  13.474   4.761  1.00  0.99           H  
ATOM   1408  ND1 HIS A  88       6.799  13.382   1.787  1.00  0.99           N  
ATOM   1409  HD1 HIS A  88       6.221  13.657   1.006  1.00  0.99           H  
ATOM   1410  CE1 HIS A  88       7.570  12.283   1.797  1.00  0.99           C  
ATOM   1411  HE1 HIS A  88       7.660  11.588   0.976  1.00  0.99           H  
ATOM   1412  NE2 HIS A  88       8.198  12.163   2.980  1.00  0.99           N  
ATOM   1413  N   ASN A  89       5.788  18.513   2.689  1.00  0.98           N  
ATOM   1414  H   ASN A  89       6.174  18.286   1.784  1.00  0.98           H  
ATOM   1415  CA  ASN A  89       4.985  19.729   2.776  1.00  0.98           C  
ATOM   1416  HA  ASN A  89       4.461  19.752   3.732  1.00  0.98           H  
ATOM   1417  C   ASN A  89       3.934  19.754   1.663  1.00  0.98           C  
ATOM   1418  CB  ASN A  89       5.920  20.947   2.699  1.00  0.98           C  
ATOM   1419  HB2 ASN A  89       6.643  20.899   3.513  1.00  0.98           H  
ATOM   1420  HB3 ASN A  89       6.466  20.919   1.757  1.00  0.98           H  
ATOM   1421  O   ASN A  89       4.276  19.857   0.486  1.00  0.98           O  
ATOM   1422  CG  ASN A  89       5.184  22.277   2.785  1.00  0.98           C  
ATOM   1423  ND2 ASN A  89       5.894  23.368   2.623  1.00  0.98           N  
ATOM   1424 HD21 ASN A  89       5.386  24.241   2.637  1.00  0.98           H  
ATOM   1425 HD22 ASN A  89       6.872  23.301   2.381  1.00  0.98           H  
ATOM   1426  OD1 ASN A  89       3.991  22.374   3.025  1.00  0.98           O  
ATOM   1427  N   PHE A  90       2.662  19.665   2.039  1.00  0.98           N  
ATOM   1428  H   PHE A  90       2.452  19.594   3.024  1.00  0.98           H  
ATOM   1429  CA  PHE A  90       1.542  19.709   1.100  1.00  0.98           C  
ATOM   1430  HA  PHE A  90       1.789  20.396   0.291  1.00  0.98           H  
ATOM   1431  C   PHE A  90       0.271  20.227   1.776  1.00  0.98           C  
ATOM   1432  CB  PHE A  90       1.328  18.317   0.485  1.00  0.98           C  
ATOM   1433  HB2 PHE A  90       0.487  18.353  -0.208  1.00  0.98           H  
ATOM   1434  HB3 PHE A  90       2.207  18.068  -0.109  1.00  0.98           H  
ATOM   1435  O   PHE A  90       0.170  20.272   3.000  1.00  0.98           O  
ATOM   1436  CG  PHE A  90       1.092  17.203   1.489  1.00  0.98           C  
ATOM   1437  CD1 PHE A  90       2.175  16.423   1.935  1.00  0.98           C  
ATOM   1438  HD1 PHE A  90       3.169  16.622   1.562  1.00  0.98           H  
ATOM   1439  CD2 PHE A  90      -0.204  16.938   1.970  1.00  0.98           C  
ATOM   1440  HD2 PHE A  90      -1.041  17.525   1.623  1.00  0.98           H  
ATOM   1441  CE1 PHE A  90       1.965  15.379   2.852  1.00  0.98           C  
ATOM   1442  HE1 PHE A  90       2.795  14.770   3.179  1.00  0.98           H  
ATOM   1443  CE2 PHE A  90      -0.413  15.891   2.886  1.00  0.98           C  
ATOM   1444  HE2 PHE A  90      -1.409  15.672   3.241  1.00  0.98           H  
ATOM   1445  CZ  PHE A  90       0.670  15.109   3.324  1.00  0.98           C  
ATOM   1446  HZ  PHE A  90       0.511  14.291   4.010  1.00  0.98           H  
ATOM   1447  N   THR A  91      -0.727  20.609   0.980  1.00  0.98           N  
ATOM   1448  H   THR A  91      -0.619  20.484  -0.016  1.00  0.98           H  
ATOM   1449  CA  THR A  91      -2.034  21.068   1.480  1.00  0.98           C  
ATOM   1450  HA  THR A  91      -2.032  21.060   2.570  1.00  0.98           H  
ATOM   1451  C   THR A  91      -3.142  20.119   1.040  1.00  0.98           C  
ATOM   1452  CB  THR A  91      -2.309  22.517   1.054  1.00  0.98           C  
ATOM   1453  HB  THR A  91      -2.251  22.600  -0.031  1.00  0.98           H  
ATOM   1454  O   THR A  91      -3.228  19.753  -0.132  1.00  0.98           O  
ATOM   1455  CG2 THR A  91      -3.669  23.036   1.522  1.00  0.98           C  
ATOM   1456 HG21 THR A  91      -4.473  22.505   1.013  1.00  0.98           H  
ATOM   1457 HG22 THR A  91      -3.752  24.096   1.281  1.00  0.98           H  
ATOM   1458 HG23 THR A  91      -3.769  22.911   2.600  1.00  0.98           H  
ATOM   1459  OG1 THR A  91      -1.331  23.352   1.642  1.00  0.98           O  
ATOM   1460  HG1 THR A  91      -0.519  23.229   1.144  1.00  0.98           H  
ATOM   1461  N   LEU A  92      -4.012  19.736   1.977  1.00  0.98           N  
ATOM   1462  H   LEU A  92      -3.898  20.108   2.909  1.00  0.98           H  
ATOM   1463  CA  LEU A  92      -5.145  18.840   1.732  1.00  0.98           C  
ATOM   1464  HA  LEU A  92      -4.818  18.003   1.115  1.00  0.98           H  
ATOM   1465  C   LEU A  92      -6.254  19.567   0.964  1.00  0.98           C  
ATOM   1466  CB  LEU A  92      -5.667  18.300   3.076  1.00  0.98           C  
ATOM   1467  HB2 LEU A  92      -6.552  17.694   2.887  1.00  0.98           H  
ATOM   1468  HB3 LEU A  92      -5.966  19.143   3.699  1.00  0.98           H  
ATOM   1469  O   LEU A  92      -7.154  20.153   1.562  1.00  0.98           O  
ATOM   1470  CG  LEU A  92      -4.651  17.459   3.859  1.00  0.98           C  
ATOM   1471  HG  LEU A  92      -3.764  18.054   4.074  1.00  0.98           H  
ATOM   1472  CD1 LEU A  92      -5.270  17.014   5.177  1.00  0.98           C  
ATOM   1473 HD11 LEU A  92      -6.135  16.382   4.978  1.00  0.98           H  
ATOM   1474 HD12 LEU A  92      -4.532  16.453   5.751  1.00  0.98           H  
ATOM   1475 HD13 LEU A  92      -5.581  17.893   5.741  1.00  0.98           H  
ATOM   1476  CD2 LEU A  92      -4.244  16.209   3.096  1.00  0.98           C  
ATOM   1477 HD21 LEU A  92      -3.659  15.552   3.740  1.00  0.98           H  
ATOM   1478 HD22 LEU A  92      -3.634  16.484   2.236  1.00  0.98           H  
ATOM   1479 HD23 LEU A  92      -5.133  15.678   2.757  1.00  0.98           H  
ATOM   1480  N   THR A  93      -6.196  19.553  -0.364  1.00  0.97           N  
ATOM   1481  H   THR A  93      -5.430  19.064  -0.804  1.00  0.97           H  
ATOM   1482  CA  THR A  93      -7.092  20.363  -1.205  1.00  0.97           C  
ATOM   1483  HA  THR A  93      -7.514  21.168  -0.604  1.00  0.97           H  
ATOM   1484  C   THR A  93      -8.242  19.530  -1.758  1.00  0.97           C  
ATOM   1485  CB  THR A  93      -6.310  21.037  -2.336  1.00  0.97           C  
ATOM   1486  HB  THR A  93      -5.894  20.280  -3.000  1.00  0.97           H  
ATOM   1487  O   THR A  93      -8.020  18.598  -2.523  1.00  0.97           O  
ATOM   1488  CG2 THR A  93      -7.183  22.003  -3.138  1.00  0.97           C  
ATOM   1489 HG21 THR A  93      -7.639  22.738  -2.476  1.00  0.97           H  
ATOM   1490 HG22 THR A  93      -7.956  21.456  -3.677  1.00  0.97           H  
ATOM   1491 HG23 THR A  93      -6.562  22.522  -3.868  1.00  0.97           H  
ATOM   1492  OG1 THR A  93      -5.261  21.791  -1.771  1.00  0.97           O  
ATOM   1493  HG1 THR A  93      -4.551  21.184  -1.550  1.00  0.97           H  
ATOM   1494  N   GLY A  94      -9.480  19.877  -1.392  1.00  0.95           N  
ATOM   1495  H   GLY A  94      -9.602  20.636  -0.737  1.00  0.95           H  
ATOM   1496  CA  GLY A  94     -10.690  19.249  -1.938  1.00  0.95           C  
ATOM   1497  HA2 GLY A  94     -11.557  19.834  -1.630  1.00  0.95           H  
ATOM   1498  HA3 GLY A  94     -10.638  19.262  -3.027  1.00  0.95           H  
ATOM   1499  C   GLY A  94     -10.932  17.799  -1.503  1.00  0.95           C  
ATOM   1500  O   GLY A  94     -11.806  17.143  -2.059  1.00  0.95           O  
ATOM   1501  N   GLN A  95     -10.183  17.296  -0.520  1.00  0.97           N  
ATOM   1502  H   GLN A  95      -9.497  17.899  -0.089  1.00  0.97           H  
ATOM   1503  CA  GLN A  95     -10.299  15.930  -0.009  1.00  0.97           C  
ATOM   1504  HA  GLN A  95     -10.998  15.367  -0.627  1.00  0.97           H  
ATOM   1505  C   GLN A  95     -10.842  15.937   1.417  1.00  0.97           C  
ATOM   1506  CB  GLN A  95      -8.944  15.213  -0.077  1.00  0.97           C  
ATOM   1507  HB2 GLN A  95      -8.223  15.728   0.559  1.00  0.97           H  
ATOM   1508  HB3 GLN A  95      -9.067  14.195   0.291  1.00  0.97           H  
ATOM   1509  O   GLN A  95     -10.534  16.831   2.205  1.00  0.97           O  
ATOM   1510  CG  GLN A  95      -8.408  15.165  -1.512  1.00  0.97           C  
ATOM   1511  HG2 GLN A  95      -9.169  14.748  -2.171  1.00  0.97           H  
ATOM   1512  HG3 GLN A  95      -8.170  16.171  -1.859  1.00  0.97           H  
ATOM   1513  CD  GLN A  95      -7.147  14.330  -1.607  1.00  0.97           C  
ATOM   1514  NE2 GLN A  95      -7.300  13.065  -1.909  1.00  0.97           N  
ATOM   1515 HE21 GLN A  95      -6.484  12.490  -2.058  1.00  0.97           H  
ATOM   1516 HE22 GLN A  95      -8.207  12.676  -2.124  1.00  0.97           H  
ATOM   1517  OE1 GLN A  95      -6.034  14.806  -1.420  1.00  0.97           O  
ATOM   1518  N   ARG A  96     -11.640  14.926   1.753  1.00  0.97           N  
ATOM   1519  H   ARG A  96     -11.843  14.223   1.056  1.00  0.97           H  
ATOM   1520  CA  ARG A  96     -12.248  14.735   3.075  1.00  0.97           C  
ATOM   1521  HA  ARG A  96     -11.538  15.035   3.845  1.00  0.97           H  
ATOM   1522  C   ARG A  96     -12.581  13.275   3.265  1.00  0.97           C  
ATOM   1523  CB  ARG A  96     -13.509  15.592   3.233  1.00  0.97           C  
ATOM   1524  HB2 ARG A  96     -13.951  15.422   4.214  1.00  0.97           H  
ATOM   1525  HB3 ARG A  96     -13.188  16.633   3.197  1.00  0.97           H  
ATOM   1526  O   ARG A  96     -13.050  12.631   2.340  1.00  0.97           O  
ATOM   1527  CG  ARG A  96     -14.563  15.306   2.145  1.00  0.97           C  
ATOM   1528  HG2 ARG A  96     -15.283  14.571   2.504  1.00  0.97           H  
ATOM   1529  HG3 ARG A  96     -14.090  14.889   1.256  1.00  0.97           H  
ATOM   1530  CD  ARG A  96     -15.270  16.596   1.738  1.00  0.97           C  
ATOM   1531  HD2 ARG A  96     -14.598  17.437   1.906  1.00  0.97           H  
ATOM   1532  HD3 ARG A  96     -16.156  16.747   2.356  1.00  0.97           H  
ATOM   1533  NE  ARG A  96     -15.623  16.567   0.312  1.00  0.97           N  
ATOM   1534  HE  ARG A  96     -15.761  15.660  -0.111  1.00  0.97           H  
ATOM   1535  NH1 ARG A  96     -15.488  18.838  -0.039  1.00  0.97           N  
ATOM   1536 HH11 ARG A  96     -15.513  19.620  -0.678  1.00  0.97           H  
ATOM   1537 HH12 ARG A  96     -14.986  18.984   0.826  1.00  0.97           H  
ATOM   1538  NH2 ARG A  96     -15.948  17.470  -1.744  1.00  0.97           N  
ATOM   1539 HH21 ARG A  96     -16.001  18.279  -2.346  1.00  0.97           H  
ATOM   1540 HH22 ARG A  96     -15.939  16.547  -2.154  1.00  0.97           H  
ATOM   1541  CZ  ARG A  96     -15.686  17.623  -0.477  1.00  0.97           C  
ATOM   1542  N   GLY A  97     -12.361  12.779   4.468  1.00  0.98           N  
ATOM   1543  H   GLY A  97     -12.007  13.391   5.189  1.00  0.98           H  
ATOM   1544  CA  GLY A  97     -12.641  11.411   4.807  1.00  0.98           C  
ATOM   1545  HA2 GLY A  97     -13.495  11.362   5.483  1.00  0.98           H  
ATOM   1546  HA3 GLY A  97     -12.879  10.929   3.859  1.00  0.98           H  
ATOM   1547  C   GLY A  97     -11.484  10.645   5.401  1.00  0.98           C  
ATOM   1548  O   GLY A  97     -10.854  11.090   6.360  1.00  0.98           O  
ATOM   1549  N   THR A  98     -11.240   9.450   4.884  1.00  0.99           N  
ATOM   1550  H   THR A  98     -11.874   9.110   4.175  1.00  0.99           H  
ATOM   1551  CA  THR A  98     -10.145   8.585   5.306  1.00  0.99           C  
ATOM   1552  HA  THR A  98      -9.499   9.141   5.985  1.00  0.99           H  
ATOM   1553  C   THR A  98      -9.287   8.187   4.129  1.00  0.99           C  
ATOM   1554  CB  THR A  98     -10.654   7.371   6.082  1.00  0.99           C  
ATOM   1555  HB  THR A  98     -11.373   6.803   5.492  1.00  0.99           H  
ATOM   1556  O   THR A  98      -9.754   7.615   3.153  1.00  0.99           O  
ATOM   1557  CG2 THR A  98      -9.532   6.463   6.581  1.00  0.99           C  
ATOM   1558 HG21 THR A  98      -9.953   5.633   7.148  1.00  0.99           H  
ATOM   1559 HG22 THR A  98      -8.835   7.024   7.204  1.00  0.99           H  
ATOM   1560 HG23 THR A  98      -8.990   6.040   5.735  1.00  0.99           H  
ATOM   1561  OG1 THR A  98     -11.255   7.922   7.226  1.00  0.99           O  
ATOM   1562  HG1 THR A  98     -10.991   8.844   7.194  1.00  0.99           H  
ATOM   1563  N   LEU A  99      -8.006   8.468   4.282  1.00  0.99           N  
ATOM   1564  H   LEU A  99      -7.735   8.922   5.142  1.00  0.99           H  
ATOM   1565  CA  LEU A  99      -6.914   7.930   3.498  1.00  0.99           C  
ATOM   1566  HA  LEU A  99      -7.268   7.171   2.800  1.00  0.99           H  
ATOM   1567  C   LEU A  99      -5.952   7.239   4.466  1.00  0.99           C  
ATOM   1568  CB  LEU A  99      -6.267   9.082   2.711  1.00  0.99           C  
ATOM   1569  HB2 LEU A  99      -5.335   8.737   2.262  1.00  0.99           H  
ATOM   1570  HB3 LEU A  99      -6.021   9.893   3.396  1.00  0.99           H  
ATOM   1571  O   LEU A  99      -6.258   7.028   5.646  1.00  0.99           O  
ATOM   1572  CG  LEU A  99      -7.156   9.647   1.598  1.00  0.99           C  
ATOM   1573  HG  LEU A  99      -8.069  10.023   2.060  1.00  0.99           H  
ATOM   1574  CD1 LEU A  99      -6.462  10.833   0.952  1.00  0.99           C  
ATOM   1575 HD11 LEU A  99      -5.489  10.526   0.568  1.00  0.99           H  
ATOM   1576 HD12 LEU A  99      -6.337  11.614   1.701  1.00  0.99           H  
ATOM   1577 HD13 LEU A  99      -7.069  11.219   0.133  1.00  0.99           H  
ATOM   1578  CD2 LEU A  99      -7.520   8.630   0.516  1.00  0.99           C  
ATOM   1579 HD21 LEU A  99      -8.179   7.863   0.921  1.00  0.99           H  
ATOM   1580 HD22 LEU A  99      -6.615   8.165   0.126  1.00  0.99           H  
ATOM   1581 HD23 LEU A  99      -8.047   9.130  -0.297  1.00  0.99           H  
ATOM   1582  N   TRP A 100      -4.775   6.890   3.984  1.00  0.99           N  
ATOM   1583  H   TRP A 100      -4.528   7.124   3.033  1.00  0.99           H  
ATOM   1584  CA  TRP A 100      -3.751   6.251   4.786  1.00  0.99           C  
ATOM   1585  HA  TRP A 100      -3.796   6.629   5.808  1.00  0.99           H  
ATOM   1586  C   TRP A 100      -2.372   6.624   4.248  1.00  0.99           C  
ATOM   1587  CB  TRP A 100      -4.043   4.745   4.837  1.00  0.99           C  
ATOM   1588  HB2 TRP A 100      -5.064   4.599   5.190  1.00  0.99           H  
ATOM   1589  HB3 TRP A 100      -3.387   4.281   5.573  1.00  0.99           H  
ATOM   1590  O   TRP A 100      -2.246   7.290   3.227  1.00  0.99           O  
ATOM   1591  CG  TRP A 100      -3.891   3.987   3.563  1.00  0.99           C  
ATOM   1592  CD1 TRP A 100      -4.600   4.162   2.424  1.00  0.99           C  
ATOM   1593  HD1 TRP A 100      -5.382   4.891   2.269  1.00  0.99           H  
ATOM   1594  CD2 TRP A 100      -2.971   2.892   3.300  1.00  0.99           C  
ATOM   1595  CE2 TRP A 100      -3.112   2.511   1.936  1.00  0.99           C  
ATOM   1596  CE3 TRP A 100      -2.028   2.187   4.079  1.00  0.99           C  
ATOM   1597  HE3 TRP A 100      -1.890   2.454   5.116  1.00  0.99           H  
ATOM   1598  NE1 TRP A 100      -4.131   3.300   1.456  1.00  0.99           N  
ATOM   1599  HE1 TRP A 100      -4.423   3.332   0.489  1.00  0.99           H  
ATOM   1600  CH2 TRP A 100      -1.461   0.771   2.178  1.00  0.99           C  
ATOM   1601  HH2 TRP A 100      -0.929  -0.074   1.766  1.00  0.99           H  
ATOM   1602  CZ2 TRP A 100      -2.315   1.518   1.358  1.00  0.99           C  
ATOM   1603  HZ2 TRP A 100      -2.380   1.316   0.299  1.00  0.99           H  
ATOM   1604  CZ3 TRP A 100      -1.311   1.106   3.532  1.00  0.99           C  
ATOM   1605  HZ3 TRP A 100      -0.640   0.529   4.151  1.00  0.99           H  
ATOM   1606  N   TRP A 101      -1.331   6.280   4.985  1.00  0.99           N  
ATOM   1607  H   TRP A 101      -1.494   5.740   5.823  1.00  0.99           H  
ATOM   1608  CA  TRP A 101       0.053   6.447   4.571  1.00  0.99           C  
ATOM   1609  HA  TRP A 101       0.088   6.665   3.504  1.00  0.99           H  
ATOM   1610  C   TRP A 101       0.784   5.134   4.793  1.00  0.99           C  
ATOM   1611  CB  TRP A 101       0.697   7.610   5.333  1.00  0.99           C  
ATOM   1612  HB2 TRP A 101       1.719   7.739   4.979  1.00  0.99           H  
ATOM   1613  HB3 TRP A 101       0.148   8.518   5.082  1.00  0.99           H  
ATOM   1614  O   TRP A 101       0.412   4.361   5.682  1.00  0.99           O  
ATOM   1615  CG  TRP A 101       0.725   7.475   6.826  1.00  0.99           C  
ATOM   1616  CD1 TRP A 101      -0.167   8.006   7.696  1.00  0.99           C  
ATOM   1617  HD1 TRP A 101      -1.019   8.605   7.410  1.00  0.99           H  
ATOM   1618  CD2 TRP A 101       1.654   6.699   7.636  1.00  0.99           C  
ATOM   1619  CE2 TRP A 101       1.253   6.803   8.999  1.00  0.99           C  
ATOM   1620  CE3 TRP A 101       2.782   5.898   7.356  1.00  0.99           C  
ATOM   1621  HE3 TRP A 101       3.121   5.804   6.335  1.00  0.99           H  
ATOM   1622  NE1 TRP A 101       0.156   7.633   8.986  1.00  0.99           N  
ATOM   1623  HE1 TRP A 101      -0.378   7.882   9.806  1.00  0.99           H  
ATOM   1624  CH2 TRP A 101       3.000   5.294   9.708  1.00  0.99           C  
ATOM   1625  HH2 TRP A 101       3.493   4.717  10.476  1.00  0.99           H  
ATOM   1626  CZ2 TRP A 101       1.911   6.122  10.026  1.00  0.99           C  
ATOM   1627  HZ2 TRP A 101       1.546   6.213  11.038  1.00  0.99           H  
ATOM   1628  CZ3 TRP A 101       3.441   5.194   8.379  1.00  0.99           C  
ATOM   1629  HZ3 TRP A 101       4.279   4.559   8.134  1.00  0.99           H  
ATOM   1630  N   HIS A 102       1.826   4.881   4.011  1.00  0.99           N  
ATOM   1631  H   HIS A 102       2.076   5.539   3.287  1.00  0.99           H  
ATOM   1632  CA  HIS A 102       2.625   3.669   4.149  1.00  0.99           C  
ATOM   1633  HA  HIS A 102       2.723   3.438   5.210  1.00  0.99           H  
ATOM   1634  C   HIS A 102       4.039   3.817   3.601  1.00  0.99           C  
ATOM   1635  CB  HIS A 102       1.905   2.502   3.475  1.00  0.99           C  
ATOM   1636  HB2 HIS A 102       0.932   2.371   3.949  1.00  0.99           H  
ATOM   1637  HB3 HIS A 102       2.489   1.602   3.670  1.00  0.99           H  
ATOM   1638  O   HIS A 102       4.322   4.733   2.832  1.00  0.99           O  
ATOM   1639  CG  HIS A 102       1.716   2.642   1.986  1.00  0.99           C  
ATOM   1640  CD2 HIS A 102       0.613   3.128   1.339  1.00  0.99           C  
ATOM   1641  HD2 HIS A 102      -0.283   3.510   1.804  1.00  0.99           H  
ATOM   1642  ND1 HIS A 102       2.594   2.218   1.018  1.00  0.99           N  
ATOM   1643  HD1 HIS A 102       3.513   1.826   1.168  1.00  0.99           H  
ATOM   1644  CE1 HIS A 102       2.030   2.410  -0.181  1.00  0.99           C  
ATOM   1645  HE1 HIS A 102       2.469   2.136  -1.129  1.00  0.99           H  
ATOM   1646  NE2 HIS A 102       0.822   2.963  -0.032  1.00  0.99           N  
ATOM   1647  N   ALA A 103       4.936   2.906   3.984  1.00  0.98           N  
ATOM   1648  H   ALA A 103       4.659   2.189   4.638  1.00  0.98           H  
ATOM   1649  CA  ALA A 103       6.225   2.796   3.319  1.00  0.98           C  
ATOM   1650  HA  ALA A 103       6.679   3.785   3.362  1.00  0.98           H  
ATOM   1651  C   ALA A 103       6.040   2.411   1.849  1.00  0.98           C  
ATOM   1652  CB  ALA A 103       7.146   1.816   4.044  1.00  0.98           C  
ATOM   1653  HB1 ALA A 103       6.638   0.861   4.176  1.00  0.98           H  
ATOM   1654  HB2 ALA A 103       8.049   1.662   3.454  1.00  0.98           H  
ATOM   1655  HB3 ALA A 103       7.434   2.230   5.010  1.00  0.98           H  
ATOM   1656  O   ALA A 103       5.229   1.543   1.535  1.00  0.98           O  
ATOM   1657  N   HIS A 104       6.781   3.055   0.951  1.00  0.96           N  
ATOM   1658  H   HIS A 104       7.435   3.751   1.278  1.00  0.96           H  
ATOM   1659  CA  HIS A 104       6.664   2.846  -0.500  1.00  0.96           C  
ATOM   1660  HA  HIS A 104       6.059   1.958  -0.684  1.00  0.96           H  
ATOM   1661  C   HIS A 104       8.030   2.522  -1.114  1.00  0.96           C  
ATOM   1662  CB  HIS A 104       5.909   4.025  -1.115  1.00  0.96           C  
ATOM   1663  HB2 HIS A 104       5.127   4.316  -0.414  1.00  0.96           H  
ATOM   1664  HB3 HIS A 104       6.581   4.873  -1.246  1.00  0.96           H  
ATOM   1665  O   HIS A 104       8.508   3.121  -2.080  1.00  0.96           O  
ATOM   1666  CG  HIS A 104       5.240   3.680  -2.421  1.00  0.96           C  
ATOM   1667  CD2 HIS A 104       3.905   3.768  -2.702  1.00  0.96           C  
ATOM   1668  HD2 HIS A 104       3.127   4.131  -2.047  1.00  0.96           H  
ATOM   1669  ND1 HIS A 104       5.897   3.175  -3.534  1.00  0.96           N  
ATOM   1670  CE1 HIS A 104       4.950   2.960  -4.450  1.00  0.96           C  
ATOM   1671  HE1 HIS A 104       5.170   2.575  -5.434  1.00  0.96           H  
ATOM   1672  NE2 HIS A 104       3.736   3.310  -3.990  1.00  0.96           N  
ATOM   1673  HE2 HIS A 104       2.872   3.276  -4.510  1.00  0.96           H  
ATOM   1674  N   ILE A 105       8.718   1.626  -0.415  1.00  0.95           N  
ATOM   1675  H   ILE A 105       8.262   1.239   0.399  1.00  0.95           H  
ATOM   1676  CA  ILE A 105       9.955   0.963  -0.795  1.00  0.95           C  
ATOM   1677  HA  ILE A 105       9.882   0.688  -1.847  1.00  0.95           H  
ATOM   1678  C   ILE A 105      10.048  -0.299   0.052  1.00  0.95           C  
ATOM   1679  CB  ILE A 105      11.187   1.872  -0.582  1.00  0.95           C  
ATOM   1680  HB  ILE A 105      10.951   2.840  -1.025  1.00  0.95           H  
ATOM   1681  O   ILE A 105       9.662  -0.267   1.227  1.00  0.95           O  
ATOM   1682  CG1 ILE A 105      12.384   1.308  -1.380  1.00  0.95           C  
ATOM   1683 HG12 ILE A 105      12.139   1.366  -2.440  1.00  0.95           H  
ATOM   1684 HG13 ILE A 105      12.556   0.258  -1.142  1.00  0.95           H  
ATOM   1685  CG2 ILE A 105      11.504   2.144   0.902  1.00  0.95           C  
ATOM   1686 HG21 ILE A 105      11.903   1.249   1.379  1.00  0.95           H  
ATOM   1687 HG22 ILE A 105      10.595   2.449   1.420  1.00  0.95           H  
ATOM   1688 HG23 ILE A 105      12.238   2.945   0.986  1.00  0.95           H  
ATOM   1689  CD1 ILE A 105      13.693   2.061  -1.155  1.00  0.95           C  
ATOM   1690 HD11 ILE A 105      13.491   3.131  -1.200  1.00  0.95           H  
ATOM   1691 HD12 ILE A 105      14.415   1.786  -1.924  1.00  0.95           H  
ATOM   1692 HD13 ILE A 105      14.103   1.814  -0.176  1.00  0.95           H  
ATOM   1693  N   LEU A 106      10.602  -1.367  -0.530  1.00  0.93           N  
ATOM   1694  H   LEU A 106      10.827  -1.323  -1.513  1.00  0.93           H  
ATOM   1695  CA  LEU A 106      10.738  -2.656   0.142  1.00  0.93           C  
ATOM   1696  HA  LEU A 106      11.153  -3.387  -0.552  1.00  0.93           H  
ATOM   1697  C   LEU A 106       9.364  -3.214   0.589  1.00  0.93           C  
ATOM   1698  CB  LEU A 106      11.744  -2.472   1.297  1.00  0.93           C  
ATOM   1699  HB2 LEU A 106      11.302  -1.824   2.054  1.00  0.93           H  
ATOM   1700  HB3 LEU A 106      11.884  -3.448   1.761  1.00  0.93           H  
ATOM   1701  O   LEU A 106       8.319  -2.671   0.238  1.00  0.93           O  
ATOM   1702  CG  LEU A 106      13.146  -1.936   0.980  1.00  0.93           C  
ATOM   1703  HG  LEU A 106      13.071  -0.926   0.580  1.00  0.93           H  
ATOM   1704  CD1 LEU A 106      13.968  -1.851   2.267  1.00  0.93           C  
ATOM   1705 HD11 LEU A 106      14.055  -2.844   2.709  1.00  0.93           H  
ATOM   1706 HD12 LEU A 106      13.469  -1.186   2.972  1.00  0.93           H  
ATOM   1707 HD13 LEU A 106      14.961  -1.459   2.048  1.00  0.93           H  
ATOM   1708  CD2 LEU A 106      13.889  -2.816  -0.024  1.00  0.93           C  
ATOM   1709 HD21 LEU A 106      13.366  -2.815  -0.980  1.00  0.93           H  
ATOM   1710 HD22 LEU A 106      14.902  -2.443  -0.172  1.00  0.93           H  
ATOM   1711 HD23 LEU A 106      13.931  -3.838   0.353  1.00  0.93           H  
ATOM   1712  N   TRP A 107       9.343  -4.291   1.371  1.00  0.95           N  
ATOM   1713  H   TRP A 107      10.216  -4.666   1.713  1.00  0.95           H  
ATOM   1714  CA  TRP A 107       8.121  -4.823   1.992  1.00  0.95           C  
ATOM   1715  HA  TRP A 107       7.265  -4.552   1.373  1.00  0.95           H  
ATOM   1716  C   TRP A 107       7.834  -4.187   3.364  1.00  0.95           C  
ATOM   1717  CB  TRP A 107       8.173  -6.355   2.007  1.00  0.95           C  
ATOM   1718  HB2 TRP A 107       9.181  -6.690   2.252  1.00  0.95           H  
ATOM   1719  HB3 TRP A 107       7.514  -6.720   2.795  1.00  0.95           H  
ATOM   1720  O   TRP A 107       6.959  -4.636   4.110  1.00  0.95           O  
ATOM   1721  CG  TRP A 107       7.726  -7.012   0.735  1.00  0.95           C  
ATOM   1722  CD1 TRP A 107       7.936  -6.563  -0.525  1.00  0.95           C  
ATOM   1723  HD1 TRP A 107       8.473  -5.661  -0.781  1.00  0.95           H  
ATOM   1724  CD2 TRP A 107       6.919  -8.219   0.592  1.00  0.95           C  
ATOM   1725  CE2 TRP A 107       6.645  -8.419  -0.795  1.00  0.95           C  
ATOM   1726  CE3 TRP A 107       6.362  -9.145   1.500  1.00  0.95           C  
ATOM   1727  HE3 TRP A 107       6.551  -9.027   2.557  1.00  0.95           H  
ATOM   1728  NE1 TRP A 107       7.323  -7.402  -1.431  1.00  0.95           N  
ATOM   1729  HE1 TRP A 107       7.319  -7.223  -2.425  1.00  0.95           H  
ATOM   1730  CH2 TRP A 107       5.268 -10.348  -0.319  1.00  0.95           C  
ATOM   1731  HH2 TRP A 107       4.616 -11.144  -0.649  1.00  0.95           H  
ATOM   1732  CZ2 TRP A 107       5.826  -9.460  -1.253  1.00  0.95           C  
ATOM   1733  HZ2 TRP A 107       5.619  -9.564  -2.308  1.00  0.95           H  
ATOM   1734  CZ3 TRP A 107       5.549 -10.201   1.051  1.00  0.95           C  
ATOM   1735  HZ3 TRP A 107       5.121 -10.889   1.765  1.00  0.95           H  
ATOM   1736  N   LEU A 108       8.502  -3.068   3.683  1.00  0.96           N  
ATOM   1737  H   LEU A 108       9.251  -2.805   3.058  1.00  0.96           H  
ATOM   1738  CA  LEU A 108       8.315  -2.306   4.922  1.00  0.96           C  
ATOM   1739  HA  LEU A 108       8.575  -2.950   5.761  1.00  0.96           H  
ATOM   1740  C   LEU A 108       6.861  -1.867   5.155  1.00  0.96           C  
ATOM   1741  CB  LEU A 108       9.235  -1.071   4.915  1.00  0.96           C  
ATOM   1742  HB2 LEU A 108       8.962  -0.438   5.760  1.00  0.96           H  
ATOM   1743  HB3 LEU A 108       9.047  -0.508   4.001  1.00  0.96           H  
ATOM   1744  O   LEU A 108       6.472  -1.661   6.305  1.00  0.96           O  
ATOM   1745  CG  LEU A 108      10.744  -1.361   5.005  1.00  0.96           C  
ATOM   1746  HG  LEU A 108      11.063  -1.940   4.139  1.00  0.96           H  
ATOM   1747  CD1 LEU A 108      11.502  -0.029   5.026  1.00  0.96           C  
ATOM   1748 HD11 LEU A 108      12.575  -0.219   5.063  1.00  0.96           H  
ATOM   1749 HD12 LEU A 108      11.205   0.563   5.892  1.00  0.96           H  
ATOM   1750 HD13 LEU A 108      11.286   0.521   4.111  1.00  0.96           H  
ATOM   1751  CD2 LEU A 108      11.128  -2.148   6.257  1.00  0.96           C  
ATOM   1752 HD21 LEU A 108      12.213  -2.231   6.318  1.00  0.96           H  
ATOM   1753 HD22 LEU A 108      10.733  -1.652   7.144  1.00  0.96           H  
ATOM   1754 HD23 LEU A 108      10.729  -3.159   6.184  1.00  0.96           H  
ATOM   1755  N   ARG A 109       6.034  -1.767   4.102  1.00  0.96           N  
ATOM   1756  H   ARG A 109       6.424  -1.968   3.192  1.00  0.96           H  
ATOM   1757  CA  ARG A 109       4.587  -1.502   4.201  1.00  0.96           C  
ATOM   1758  HA  ARG A 109       4.437  -0.504   4.612  1.00  0.96           H  
ATOM   1759  C   ARG A 109       3.869  -2.467   5.153  1.00  0.96           C  
ATOM   1760  CB  ARG A 109       3.983  -1.541   2.786  1.00  0.96           C  
ATOM   1761  HB2 ARG A 109       4.220  -2.493   2.310  1.00  0.96           H  
ATOM   1762  HB3 ARG A 109       4.458  -0.759   2.194  1.00  0.96           H  
ATOM   1763  O   ARG A 109       2.903  -2.046   5.788  1.00  0.96           O  
ATOM   1764  CG  ARG A 109       2.458  -1.326   2.762  1.00  0.96           C  
ATOM   1765  HG2 ARG A 109       2.207  -0.467   3.384  1.00  0.96           H  
ATOM   1766  HG3 ARG A 109       1.942  -2.190   3.180  1.00  0.96           H  
ATOM   1767  CD  ARG A 109       1.946  -1.069   1.340  1.00  0.96           C  
ATOM   1768  HD2 ARG A 109       2.591  -0.336   0.854  1.00  0.96           H  
ATOM   1769  HD3 ARG A 109       0.944  -0.646   1.405  1.00  0.96           H  
ATOM   1770  NE  ARG A 109       1.928  -2.283   0.517  1.00  0.96           N  
ATOM   1771  HE  ARG A 109       2.814  -2.740   0.353  1.00  0.96           H  
ATOM   1772  NH1 ARG A 109      -0.081  -2.069  -0.598  1.00  0.96           N  
ATOM   1773 HH11 ARG A 109      -0.698  -2.521  -1.257  1.00  0.96           H  
ATOM   1774 HH12 ARG A 109      -0.186  -1.126  -0.252  1.00  0.96           H  
ATOM   1775  NH2 ARG A 109       1.145  -3.841  -0.909  1.00  0.96           N  
ATOM   1776 HH21 ARG A 109       2.103  -4.155  -0.977  1.00  0.96           H  
ATOM   1777 HH22 ARG A 109       0.415  -4.230  -1.489  1.00  0.96           H  
ATOM   1778  CZ  ARG A 109       0.992  -2.723  -0.297  1.00  0.96           C  
ATOM   1779  N   ALA A 110       4.376  -3.693   5.332  1.00  0.96           N  
ATOM   1780  H   ALA A 110       5.183  -3.966   4.790  1.00  0.96           H  
ATOM   1781  CA  ALA A 110       3.836  -4.674   6.278  1.00  0.96           C  
ATOM   1782  HA  ALA A 110       2.846  -4.985   5.944  1.00  0.96           H  
ATOM   1783  C   ALA A 110       3.699  -4.113   7.705  1.00  0.96           C  
ATOM   1784  CB  ALA A 110       4.759  -5.899   6.299  1.00  0.96           C  
ATOM   1785  HB1 ALA A 110       4.817  -6.354   5.310  1.00  0.96           H  
ATOM   1786  HB2 ALA A 110       5.762  -5.612   6.614  1.00  0.96           H  
ATOM   1787  HB3 ALA A 110       4.363  -6.641   6.993  1.00  0.96           H  
ATOM   1788  O   ALA A 110       2.740  -4.431   8.405  1.00  0.96           O  
ATOM   1789  N   THR A 111       4.632  -3.256   8.139  1.00  0.96           N  
ATOM   1790  H   THR A 111       5.414  -3.062   7.531  1.00  0.96           H  
ATOM   1791  CA  THR A 111       4.666  -2.713   9.511  1.00  0.96           C  
ATOM   1792  HA  THR A 111       3.729  -2.962  10.008  1.00  0.96           H  
ATOM   1793  C   THR A 111       4.761  -1.187   9.585  1.00  0.96           C  
ATOM   1794  CB  THR A 111       5.781  -3.374  10.332  1.00  0.96           C  
ATOM   1795  HB  THR A 111       5.777  -2.957  11.339  1.00  0.96           H  
ATOM   1796  O   THR A 111       4.549  -0.602  10.649  1.00  0.96           O  
ATOM   1797  CG2 THR A 111       5.588  -4.888  10.437  1.00  0.96           C  
ATOM   1798 HG21 THR A 111       4.590  -5.107  10.819  1.00  0.96           H  
ATOM   1799 HG22 THR A 111       5.706  -5.356   9.460  1.00  0.96           H  
ATOM   1800 HG23 THR A 111       6.329  -5.309  11.116  1.00  0.96           H  
ATOM   1801  OG1 THR A 111       7.043  -3.152   9.749  1.00  0.96           O  
ATOM   1802  HG1 THR A 111       7.392  -2.353  10.152  1.00  0.96           H  
ATOM   1803  N   VAL A 112       5.032  -0.521   8.462  1.00  0.97           N  
ATOM   1804  H   VAL A 112       5.247  -1.067   7.641  1.00  0.97           H  
ATOM   1805  CA  VAL A 112       5.132   0.936   8.333  1.00  0.97           C  
ATOM   1806  HA  VAL A 112       5.109   1.389   9.324  1.00  0.97           H  
ATOM   1807  C   VAL A 112       3.921   1.450   7.558  1.00  0.97           C  
ATOM   1808  CB  VAL A 112       6.471   1.332   7.675  1.00  0.97           C  
ATOM   1809  HB  VAL A 112       6.515   0.913   6.670  1.00  0.97           H  
ATOM   1810  O   VAL A 112       3.985   1.679   6.353  1.00  0.97           O  
ATOM   1811  CG1 VAL A 112       6.651   2.853   7.580  1.00  0.97           C  
ATOM   1812 HG11 VAL A 112       6.592   3.296   8.575  1.00  0.97           H  
ATOM   1813 HG12 VAL A 112       5.891   3.288   6.931  1.00  0.97           H  
ATOM   1814 HG13 VAL A 112       7.627   3.083   7.155  1.00  0.97           H  
ATOM   1815  CG2 VAL A 112       7.668   0.797   8.470  1.00  0.97           C  
ATOM   1816 HG21 VAL A 112       8.596   1.113   7.993  1.00  0.97           H  
ATOM   1817 HG22 VAL A 112       7.655  -0.293   8.476  1.00  0.97           H  
ATOM   1818 HG23 VAL A 112       7.634   1.162   9.496  1.00  0.97           H  
ATOM   1819  N   HIS A 113       2.803   1.627   8.259  1.00  0.98           N  
ATOM   1820  H   HIS A 113       2.781   1.326   9.223  1.00  0.98           H  
ATOM   1821  CA  HIS A 113       1.582   2.230   7.720  1.00  0.98           C  
ATOM   1822  HA  HIS A 113       1.866   3.032   7.039  1.00  0.98           H  
ATOM   1823  C   HIS A 113       0.731   2.858   8.826  1.00  0.98           C  
ATOM   1824  CB  HIS A 113       0.775   1.179   6.944  1.00  0.98           C  
ATOM   1825  HB2 HIS A 113       1.366   0.833   6.096  1.00  0.98           H  
ATOM   1826  HB3 HIS A 113      -0.126   1.642   6.542  1.00  0.98           H  
ATOM   1827  O   HIS A 113       0.861   2.499   9.995  1.00  0.98           O  
ATOM   1828  CG  HIS A 113       0.378  -0.018   7.770  1.00  0.98           C  
ATOM   1829  CD2 HIS A 113      -0.602  -0.075   8.722  1.00  0.98           C  
ATOM   1830  HD2 HIS A 113      -1.229   0.749   9.029  1.00  0.98           H  
ATOM   1831  ND1 HIS A 113       0.916  -1.276   7.670  1.00  0.98           N  
ATOM   1832  HD1 HIS A 113       1.584  -1.588   6.980  1.00  0.98           H  
ATOM   1833  CE1 HIS A 113       0.254  -2.077   8.515  1.00  0.98           C  
ATOM   1834  HE1 HIS A 113       0.403  -3.145   8.577  1.00  0.98           H  
ATOM   1835  NE2 HIS A 113      -0.661  -1.382   9.213  1.00  0.98           N  
ATOM   1836  N   GLY A 114      -0.176   3.763   8.471  1.00  0.99           N  
ATOM   1837  H   GLY A 114      -0.217   4.043   7.502  1.00  0.99           H  
ATOM   1838  CA  GLY A 114      -1.120   4.369   9.408  1.00  0.99           C  
ATOM   1839  HA2 GLY A 114      -0.588   5.024  10.097  1.00  0.99           H  
ATOM   1840  HA3 GLY A 114      -1.598   3.583   9.993  1.00  0.99           H  
ATOM   1841  C   GLY A 114      -2.208   5.170   8.702  1.00  0.99           C  
ATOM   1842  O   GLY A 114      -2.218   5.299   7.484  1.00  0.99           O  
ATOM   1843  N   ALA A 115      -3.159   5.698   9.466  1.00  0.99           N  
ATOM   1844  H   ALA A 115      -3.094   5.587  10.468  1.00  0.99           H  
ATOM   1845  CA  ALA A 115      -4.328   6.376   8.909  1.00  0.99           C  
ATOM   1846  HA  ALA A 115      -4.568   5.926   7.946  1.00  0.99           H  
ATOM   1847  C   ALA A 115      -4.104   7.877   8.671  1.00  0.99           C  
ATOM   1848  CB  ALA A 115      -5.512   6.118   9.839  1.00  0.99           C  
ATOM   1849  HB1 ALA A 115      -5.650   5.041   9.937  1.00  0.99           H  
ATOM   1850  HB2 ALA A 115      -6.415   6.562   9.422  1.00  0.99           H  
ATOM   1851  HB3 ALA A 115      -5.315   6.543  10.823  1.00  0.99           H  
ATOM   1852  O   ALA A 115      -3.371   8.536   9.413  1.00  0.99           O  
ATOM   1853  N   ILE A 116      -4.825   8.430   7.696  1.00  0.99           N  
ATOM   1854  H   ILE A 116      -5.382   7.824   7.110  1.00  0.99           H  
ATOM   1855  CA  ILE A 116      -5.010   9.870   7.499  1.00  0.99           C  
ATOM   1856  HA  ILE A 116      -4.499  10.416   8.293  1.00  0.99           H  
ATOM   1857  C   ILE A 116      -6.508  10.164   7.597  1.00  0.99           C  
ATOM   1858  CB  ILE A 116      -4.437  10.351   6.146  1.00  0.99           C  
ATOM   1859  HB  ILE A 116      -5.025   9.891   5.352  1.00  0.99           H  
ATOM   1860  O   ILE A 116      -7.294   9.757   6.745  1.00  0.99           O  
ATOM   1861  CG1 ILE A 116      -2.965   9.939   5.935  1.00  0.99           C  
ATOM   1862 HG12 ILE A 116      -2.344  10.407   6.700  1.00  0.99           H  
ATOM   1863 HG13 ILE A 116      -2.876   8.857   6.033  1.00  0.99           H  
ATOM   1864  CG2 ILE A 116      -4.584  11.883   6.042  1.00  0.99           C  
ATOM   1865 HG21 ILE A 116      -5.614  12.188   6.224  1.00  0.99           H  
ATOM   1866 HG22 ILE A 116      -4.325  12.217   5.037  1.00  0.99           H  
ATOM   1867 HG23 ILE A 116      -3.931  12.374   6.763  1.00  0.99           H  
ATOM   1868  CD1 ILE A 116      -2.421  10.313   4.550  1.00  0.99           C  
ATOM   1869 HD11 ILE A 116      -1.447   9.849   4.396  1.00  0.99           H  
ATOM   1870 HD12 ILE A 116      -3.098   9.958   3.773  1.00  0.99           H  
ATOM   1871 HD13 ILE A 116      -2.299  11.393   4.462  1.00  0.99           H  
ATOM   1872  N   VAL A 117      -6.919  10.886   8.633  1.00  0.99           N  
ATOM   1873  H   VAL A 117      -6.223  11.204   9.292  1.00  0.99           H  
ATOM   1874  CA  VAL A 117      -8.296  11.348   8.822  1.00  0.99           C  
ATOM   1875  HA  VAL A 117      -8.960  10.777   8.173  1.00  0.99           H  
ATOM   1876  C   VAL A 117      -8.387  12.812   8.414  1.00  0.99           C  
ATOM   1877  CB  VAL A 117      -8.770  11.124  10.268  1.00  0.99           C  
ATOM   1878  HB  VAL A 117      -8.112  11.655  10.956  1.00  0.99           H  
ATOM   1879  O   VAL A 117      -7.793  13.684   9.050  1.00  0.99           O  
ATOM   1880  CG1 VAL A 117     -10.200  11.644  10.460  1.00  0.99           C  
ATOM   1881 HG11 VAL A 117     -10.573  11.368  11.446  1.00  0.99           H  
ATOM   1882 HG12 VAL A 117     -10.847  11.223   9.691  1.00  0.99           H  
ATOM   1883 HG13 VAL A 117     -10.217  12.731  10.380  1.00  0.99           H  
ATOM   1884  CG2 VAL A 117      -8.745   9.630  10.620  1.00  0.99           C  
ATOM   1885 HG21 VAL A 117      -7.720   9.261  10.591  1.00  0.99           H  
ATOM   1886 HG22 VAL A 117      -9.337   9.068   9.897  1.00  0.99           H  
ATOM   1887 HG23 VAL A 117      -9.141   9.472  11.623  1.00  0.99           H  
ATOM   1888  N   ILE A 118      -9.159  13.079   7.364  1.00  0.99           N  
ATOM   1889  H   ILE A 118      -9.626  12.307   6.910  1.00  0.99           H  
ATOM   1890  CA  ILE A 118      -9.377  14.411   6.807  1.00  0.99           C  
ATOM   1891  HA  ILE A 118      -8.690  15.107   7.287  1.00  0.99           H  
ATOM   1892  C   ILE A 118     -10.803  14.844   7.140  1.00  0.99           C  
ATOM   1893  CB  ILE A 118      -9.076  14.458   5.293  1.00  0.99           C  
ATOM   1894  HB  ILE A 118      -9.860  13.926   4.754  1.00  0.99           H  
ATOM   1895  O   ILE A 118     -11.776  14.429   6.525  1.00  0.99           O  
ATOM   1896  CG1 ILE A 118      -7.737  13.772   4.940  1.00  0.99           C  
ATOM   1897 HG12 ILE A 118      -7.757  12.740   5.291  1.00  0.99           H  
ATOM   1898 HG13 ILE A 118      -6.917  14.283   5.446  1.00  0.99           H  
ATOM   1899  CG2 ILE A 118      -9.085  15.943   4.881  1.00  0.99           C  
ATOM   1900 HG21 ILE A 118     -10.075  16.376   5.017  1.00  0.99           H  
ATOM   1901 HG22 ILE A 118      -8.370  16.511   5.477  1.00  0.99           H  
ATOM   1902 HG23 ILE A 118      -8.821  16.052   3.829  1.00  0.99           H  
ATOM   1903  CD1 ILE A 118      -7.443  13.698   3.439  1.00  0.99           C  
ATOM   1904 HD11 ILE A 118      -8.247  13.170   2.925  1.00  0.99           H  
ATOM   1905 HD12 ILE A 118      -6.507  13.158   3.298  1.00  0.99           H  
ATOM   1906 HD13 ILE A 118      -7.326  14.693   3.010  1.00  0.99           H  
ATOM   1907  N   LEU A 119     -10.963  15.667   8.160  1.00  0.98           N  
ATOM   1908  H   LEU A 119     -10.131  16.004   8.624  1.00  0.98           H  
ATOM   1909  CA  LEU A 119     -12.262  16.201   8.545  1.00  0.98           C  
ATOM   1910  HA  LEU A 119     -12.983  15.383   8.544  1.00  0.98           H  
ATOM   1911  C   LEU A 119     -12.732  17.262   7.527  1.00  0.98           C  
ATOM   1912  CB  LEU A 119     -12.143  16.765   9.967  1.00  0.98           C  
ATOM   1913  HB2 LEU A 119     -11.358  17.521   9.946  1.00  0.98           H  
ATOM   1914  HB3 LEU A 119     -13.087  17.234  10.246  1.00  0.98           H  
ATOM   1915  O   LEU A 119     -11.896  17.926   6.909  1.00  0.98           O  
ATOM   1916  CG  LEU A 119     -11.736  15.750  11.046  1.00  0.98           C  
ATOM   1917  HG  LEU A 119     -10.784  15.287  10.785  1.00  0.98           H  
ATOM   1918  CD1 LEU A 119     -11.547  16.497  12.369  1.00  0.98           C  
ATOM   1919 HD11 LEU A 119     -10.771  17.254  12.249  1.00  0.98           H  
ATOM   1920 HD12 LEU A 119     -12.484  16.963  12.673  1.00  0.98           H  
ATOM   1921 HD13 LEU A 119     -11.227  15.790  13.134  1.00  0.98           H  
ATOM   1922  CD2 LEU A 119     -12.782  14.655  11.241  1.00  0.98           C  
ATOM   1923 HD21 LEU A 119     -12.487  13.995  12.056  1.00  0.98           H  
ATOM   1924 HD22 LEU A 119     -13.758  15.087  11.463  1.00  0.98           H  
ATOM   1925 HD23 LEU A 119     -12.859  14.050  10.338  1.00  0.98           H  
ATOM   1926  N   PRO A 120     -14.047  17.506   7.395  1.00  0.98           N  
ATOM   1927  CA  PRO A 120     -14.549  18.644   6.629  1.00  0.98           C  
ATOM   1928  HA  PRO A 120     -14.300  18.502   5.578  1.00  0.98           H  
ATOM   1929  C   PRO A 120     -13.961  19.972   7.125  1.00  0.98           C  
ATOM   1930  CB  PRO A 120     -16.072  18.622   6.804  1.00  0.98           C  
ATOM   1931  HB2 PRO A 120     -16.357  19.246   7.651  1.00  0.98           H  
ATOM   1932  HB3 PRO A 120     -16.591  18.945   5.902  1.00  0.98           H  
ATOM   1933  O   PRO A 120     -13.478  20.075   8.266  1.00  0.98           O  
ATOM   1934  CG  PRO A 120     -16.369  17.163   7.136  1.00  0.98           C  
ATOM   1935  HG2 PRO A 120     -16.396  16.590   6.210  1.00  0.98           H  
ATOM   1936  HG3 PRO A 120     -17.298  17.048   7.696  1.00  0.98           H  
ATOM   1937  CD  PRO A 120     -15.149  16.730   7.942  1.00  0.98           C  
ATOM   1938  HD2 PRO A 120     -15.290  16.977   8.995  1.00  0.98           H  
ATOM   1939  HD3 PRO A 120     -14.986  15.660   7.817  1.00  0.98           H  
ATOM   1940  N   LYS A 121     -14.055  21.021   6.301  1.00  0.97           N  
ATOM   1941  H   LYS A 121     -14.442  20.873   5.380  1.00  0.97           H  
ATOM   1942  CA  LYS A 121     -13.761  22.397   6.735  1.00  0.97           C  
ATOM   1943  HA  LYS A 121     -12.695  22.466   6.954  1.00  0.97           H  
ATOM   1944  C   LYS A 121     -14.528  22.733   8.019  1.00  0.97           C  
ATOM   1945  CB  LYS A 121     -14.097  23.404   5.625  1.00  0.97           C  
ATOM   1946  HB2 LYS A 121     -15.121  23.240   5.288  1.00  0.97           H  
ATOM   1947  HB3 LYS A 121     -14.023  24.416   6.021  1.00  0.97           H  
ATOM   1948  O   LYS A 121     -15.598  22.189   8.294  1.00  0.97           O  
ATOM   1949  CG  LYS A 121     -13.144  23.274   4.432  1.00  0.97           C  
ATOM   1950  HG2 LYS A 121     -13.224  22.268   4.020  1.00  0.97           H  
ATOM   1951  HG3 LYS A 121     -12.122  23.444   4.771  1.00  0.97           H  
ATOM   1952  CD  LYS A 121     -13.476  24.276   3.321  1.00  0.97           C  
ATOM   1953  HD2 LYS A 121     -13.380  25.295   3.695  1.00  0.97           H  
ATOM   1954  HD3 LYS A 121     -14.498  24.104   2.985  1.00  0.97           H  
ATOM   1955  CE  LYS A 121     -12.504  24.045   2.159  1.00  0.97           C  
ATOM   1956  HE2 LYS A 121     -12.500  22.980   1.924  1.00  0.97           H  
ATOM   1957  HE3 LYS A 121     -11.496  24.312   2.475  1.00  0.97           H  
ATOM   1958  NZ  LYS A 121     -12.893  24.797   0.943  1.00  0.97           N  
ATOM   1959  HZ1 LYS A 121     -12.259  24.567   0.191  1.00  0.97           H  
ATOM   1960  HZ2 LYS A 121     -12.888  25.795   1.099  1.00  0.97           H  
ATOM   1961  HZ3 LYS A 121     -13.811  24.501   0.643  1.00  0.97           H  
ATOM   1962  N   LEU A 122     -13.966  23.613   8.846  1.00  0.96           N  
ATOM   1963  H   LEU A 122     -13.145  24.113   8.535  1.00  0.96           H  
ATOM   1964  CA  LEU A 122     -14.626  24.019  10.086  1.00  0.96           C  
ATOM   1965  HA  LEU A 122     -14.779  23.120  10.683  1.00  0.96           H  
ATOM   1966  C   LEU A 122     -16.002  24.631   9.770  1.00  0.96           C  
ATOM   1967  CB  LEU A 122     -13.722  24.996  10.854  1.00  0.96           C  
ATOM   1968  HB2 LEU A 122     -13.639  25.913  10.272  1.00  0.96           H  
ATOM   1969  HB3 LEU A 122     -12.725  24.567  10.948  1.00  0.96           H  
ATOM   1970  O   LEU A 122     -16.108  25.477   8.890  1.00  0.96           O  
ATOM   1971  CG  LEU A 122     -14.245  25.350  12.259  1.00  0.96           C  
ATOM   1972  HG  LEU A 122     -15.271  25.713  12.194  1.00  0.96           H  
ATOM   1973  CD1 LEU A 122     -14.202  24.139  13.200  1.00  0.96           C  
ATOM   1974 HD11 LEU A 122     -13.187  23.744  13.251  1.00  0.96           H  
ATOM   1975 HD12 LEU A 122     -14.514  24.453  14.196  1.00  0.96           H  
ATOM   1976 HD13 LEU A 122     -14.891  23.367  12.857  1.00  0.96           H  
ATOM   1977  CD2 LEU A 122     -13.383  26.453  12.865  1.00  0.96           C  
ATOM   1978 HD21 LEU A 122     -13.425  27.339  12.231  1.00  0.96           H  
ATOM   1979 HD22 LEU A 122     -13.764  26.726  13.849  1.00  0.96           H  
ATOM   1980 HD23 LEU A 122     -12.346  26.128  12.955  1.00  0.96           H  
ATOM   1981  N   GLY A 123     -17.042  24.182  10.472  1.00  0.96           N  
ATOM   1982  H   GLY A 123     -16.893  23.447  11.149  1.00  0.96           H  
ATOM   1983  CA  GLY A 123     -18.421  24.629  10.245  1.00  0.96           C  
ATOM   1984  HA2 GLY A 123     -18.995  24.506  11.163  1.00  0.96           H  
ATOM   1985  HA3 GLY A 123     -18.418  25.689   9.993  1.00  0.96           H  
ATOM   1986  C   GLY A 123     -19.166  23.896   9.124  1.00  0.96           C  
ATOM   1987  O   GLY A 123     -20.386  23.998   9.068  1.00  0.96           O  
ATOM   1988  N   VAL A 124     -18.483  23.104   8.292  1.00  0.97           N  
ATOM   1989  H   VAL A 124     -17.481  23.024   8.389  1.00  0.97           H  
ATOM   1990  CA  VAL A 124     -19.128  22.291   7.250  1.00  0.97           C  
ATOM   1991  HA  VAL A 124     -20.026  22.815   6.922  1.00  0.97           H  
ATOM   1992  C   VAL A 124     -19.520  20.928   7.840  1.00  0.97           C  
ATOM   1993  CB  VAL A 124     -18.234  22.154   6.005  1.00  0.97           C  
ATOM   1994  HB  VAL A 124     -17.301  21.658   6.273  1.00  0.97           H  
ATOM   1995  O   VAL A 124     -18.652  20.228   8.377  1.00  0.97           O  
ATOM   1996  CG1 VAL A 124     -18.915  21.340   4.900  1.00  0.97           C  
ATOM   1997 HG11 VAL A 124     -18.280  21.297   4.015  1.00  0.97           H  
ATOM   1998 HG12 VAL A 124     -19.095  20.317   5.231  1.00  0.97           H  
ATOM   1999 HG13 VAL A 124     -19.867  21.792   4.620  1.00  0.97           H  
ATOM   2000  CG2 VAL A 124     -17.909  23.541   5.429  1.00  0.97           C  
ATOM   2001 HG21 VAL A 124     -17.345  23.435   4.503  1.00  0.97           H  
ATOM   2002 HG22 VAL A 124     -17.320  24.122   6.138  1.00  0.97           H  
ATOM   2003 HG23 VAL A 124     -18.834  24.075   5.211  1.00  0.97           H  
ATOM   2004  N   PRO A 125     -20.809  20.540   7.812  1.00  0.97           N  
ATOM   2005  CA  PRO A 125     -21.246  19.242   8.314  1.00  0.97           C  
ATOM   2006  HA  PRO A 125     -20.780  19.037   9.278  1.00  0.97           H  
ATOM   2007  C   PRO A 125     -20.880  18.104   7.347  1.00  0.97           C  
ATOM   2008  CB  PRO A 125     -22.759  19.387   8.507  1.00  0.97           C  
ATOM   2009  HB2 PRO A 125     -22.961  19.849   9.473  1.00  0.97           H  
ATOM   2010  HB3 PRO A 125     -23.288  18.438   8.421  1.00  0.97           H  
ATOM   2011  O   PRO A 125     -20.500  18.322   6.201  1.00  0.97           O  
ATOM   2012  CG  PRO A 125     -23.153  20.354   7.391  1.00  0.97           C  
ATOM   2013  HG2 PRO A 125     -23.255  19.808   6.453  1.00  0.97           H  
ATOM   2014  HG3 PRO A 125     -24.072  20.891   7.623  1.00  0.97           H  
ATOM   2015  CD  PRO A 125     -21.952  21.295   7.305  1.00  0.97           C  
ATOM   2016  HD2 PRO A 125     -22.121  22.168   7.935  1.00  0.97           H  
ATOM   2017  HD3 PRO A 125     -21.797  21.601   6.270  1.00  0.97           H  
ATOM   2018  N   TYR A 126     -21.022  16.863   7.812  1.00  0.97           N  
ATOM   2019  H   TYR A 126     -21.390  16.736   8.744  1.00  0.97           H  
ATOM   2020  CA  TYR A 126     -21.068  15.711   6.911  1.00  0.97           C  
ATOM   2021  HA  TYR A 126     -20.221  15.767   6.228  1.00  0.97           H  
ATOM   2022  C   TYR A 126     -22.374  15.741   6.090  1.00  0.97           C  
ATOM   2023  CB  TYR A 126     -20.971  14.415   7.733  1.00  0.97           C  
ATOM   2024  HB2 TYR A 126     -21.794  14.387   8.446  1.00  0.97           H  
ATOM   2025  HB3 TYR A 126     -21.100  13.570   7.056  1.00  0.97           H  
ATOM   2026  O   TYR A 126     -23.398  16.170   6.626  1.00  0.97           O  
ATOM   2027  CG  TYR A 126     -19.658  14.226   8.474  1.00  0.97           C  
ATOM   2028  CD1 TYR A 126     -18.470  14.086   7.735  1.00  0.97           C  
ATOM   2029  HD1 TYR A 126     -18.504  14.104   6.656  1.00  0.97           H  
ATOM   2030  CD2 TYR A 126     -19.616  14.155   9.882  1.00  0.97           C  
ATOM   2031  HD2 TYR A 126     -20.535  14.242  10.444  1.00  0.97           H  
ATOM   2032  CE1 TYR A 126     -17.241  13.905   8.393  1.00  0.97           C  
ATOM   2033  HE1 TYR A 126     -16.337  13.785   7.814  1.00  0.97           H  
ATOM   2034  CE2 TYR A 126     -18.387  13.941  10.547  1.00  0.97           C  
ATOM   2035  HE2 TYR A 126     -18.341  13.853  11.622  1.00  0.97           H  
ATOM   2036  OH  TYR A 126     -15.992  13.616  10.398  1.00  0.97           O  
ATOM   2037  HH  TYR A 126     -16.056  13.233  11.276  1.00  0.97           H  
ATOM   2038  CZ  TYR A 126     -17.194  13.826   9.797  1.00  0.97           C  
ATOM   2039  N   PRO A 127     -22.402  15.211   4.852  1.00  0.97           N  
ATOM   2040  CA  PRO A 127     -23.629  15.079   4.052  1.00  0.97           C  
ATOM   2041  HA  PRO A 127     -24.206  16.002   4.110  1.00  0.97           H  
ATOM   2042  C   PRO A 127     -24.536  13.922   4.521  1.00  0.97           C  
ATOM   2043  CB  PRO A 127     -23.135  14.891   2.617  1.00  0.97           C  
ATOM   2044  HB2 PRO A 127     -22.913  15.866   2.182  1.00  0.97           H  
ATOM   2045  HB3 PRO A 127     -23.843  14.352   1.988  1.00  0.97           H  
ATOM   2046  O   PRO A 127     -25.457  13.504   3.825  1.00  0.97           O  
ATOM   2047  CG  PRO A 127     -21.838  14.115   2.812  1.00  0.97           C  
ATOM   2048  HG2 PRO A 127     -22.053  13.056   2.952  1.00  0.97           H  
ATOM   2049  HG3 PRO A 127     -21.169  14.265   1.964  1.00  0.97           H  
ATOM   2050  CD  PRO A 127     -21.260  14.709   4.097  1.00  0.97           C  
ATOM   2051  HD2 PRO A 127     -20.713  13.947   4.651  1.00  0.97           H  
ATOM   2052  HD3 PRO A 127     -20.605  15.543   3.846  1.00  0.97           H  
ATOM   2053  N   PHE A 128     -24.260  13.375   5.702  1.00  0.97           N  
ATOM   2054  H   PHE A 128     -23.542  13.825   6.251  1.00  0.97           H  
ATOM   2055  CA  PHE A 128     -25.004  12.327   6.389  1.00  0.97           C  
ATOM   2056  HA  PHE A 128     -26.021  12.308   5.999  1.00  0.97           H  
ATOM   2057  C   PHE A 128     -25.060  12.665   7.889  1.00  0.97           C  
ATOM   2058  CB  PHE A 128     -24.342  10.963   6.118  1.00  0.97           C  
ATOM   2059  HB2 PHE A 128     -24.802  10.197   6.743  1.00  0.97           H  
ATOM   2060  HB3 PHE A 128     -24.555  10.690   5.084  1.00  0.97           H  
ATOM   2061  O   PHE A 128     -24.269  13.487   8.364  1.00  0.97           O  
ATOM   2062  CG  PHE A 128     -22.838  10.918   6.327  1.00  0.97           C  
ATOM   2063  CD1 PHE A 128     -21.982  10.984   5.212  1.00  0.97           C  
ATOM   2064  HD1 PHE A 128     -22.392  11.052   4.215  1.00  0.97           H  
ATOM   2065  CD2 PHE A 128     -22.287  10.815   7.620  1.00  0.97           C  
ATOM   2066  HD2 PHE A 128     -22.934  10.765   8.483  1.00  0.97           H  
ATOM   2067  CE1 PHE A 128     -20.589  10.944   5.384  1.00  0.97           C  
ATOM   2068  HE1 PHE A 128     -19.939  10.976   4.522  1.00  0.97           H  
ATOM   2069  CE2 PHE A 128     -20.891  10.778   7.792  1.00  0.97           C  
ATOM   2070  HE2 PHE A 128     -20.465  10.701   8.782  1.00  0.97           H  
ATOM   2071  CZ  PHE A 128     -20.041  10.840   6.673  1.00  0.97           C  
ATOM   2072  HZ  PHE A 128     -18.970  10.802   6.801  1.00  0.97           H  
ATOM   2073  N   PRO A 129     -25.968  12.051   8.672  1.00  0.96           N  
ATOM   2074  CA  PRO A 129     -26.096  12.349  10.095  1.00  0.96           C  
ATOM   2075  HA  PRO A 129     -26.479  13.365  10.193  1.00  0.96           H  
ATOM   2076  C   PRO A 129     -24.766  12.229  10.846  1.00  0.96           C  
ATOM   2077  CB  PRO A 129     -27.147  11.372  10.629  1.00  0.96           C  
ATOM   2078  HB2 PRO A 129     -26.677  10.441  10.943  1.00  0.96           H  
ATOM   2079  HB3 PRO A 129     -27.722  11.807  11.446  1.00  0.96           H  
ATOM   2080  O   PRO A 129     -24.081  11.206  10.767  1.00  0.96           O  
ATOM   2081  CG  PRO A 129     -28.018  11.112   9.401  1.00  0.96           C  
ATOM   2082  HG2 PRO A 129     -28.547  10.161   9.470  1.00  0.96           H  
ATOM   2083  HG3 PRO A 129     -28.722  11.934   9.271  1.00  0.96           H  
ATOM   2084  CD  PRO A 129     -27.007  11.118   8.257  1.00  0.96           C  
ATOM   2085  HD2 PRO A 129     -27.493  11.431   7.333  1.00  0.96           H  
ATOM   2086  HD3 PRO A 129     -26.578  10.123   8.142  1.00  0.96           H  
ATOM   2087  N   LYS A 130     -24.408  13.276  11.598  1.00  0.97           N  
ATOM   2088  H   LYS A 130     -25.007  14.089  11.582  1.00  0.97           H  
ATOM   2089  CA  LYS A 130     -23.151  13.333  12.353  1.00  0.97           C  
ATOM   2090  HA  LYS A 130     -22.346  13.285  11.619  1.00  0.97           H  
ATOM   2091  C   LYS A 130     -23.047  12.133  13.312  1.00  0.97           C  
ATOM   2092  CB  LYS A 130     -23.060  14.673  13.098  1.00  0.97           C  
ATOM   2093  HB2 LYS A 130     -23.889  14.744  13.802  1.00  0.97           H  
ATOM   2094  HB3 LYS A 130     -23.152  15.483  12.375  1.00  0.97           H  
ATOM   2095  O   LYS A 130     -23.928  11.966  14.160  1.00  0.97           O  
ATOM   2096  CG  LYS A 130     -21.734  14.834  13.858  1.00  0.97           C  
ATOM   2097  HG2 LYS A 130     -20.903  14.780  13.155  1.00  0.97           H  
ATOM   2098  HG3 LYS A 130     -21.631  14.037  14.594  1.00  0.97           H  
ATOM   2099  CD  LYS A 130     -21.701  16.181  14.587  1.00  0.97           C  
ATOM   2100  HD2 LYS A 130     -22.554  16.237  15.263  1.00  0.97           H  
ATOM   2101  HD3 LYS A 130     -21.776  16.983  13.853  1.00  0.97           H  
ATOM   2102  CE  LYS A 130     -20.402  16.325  15.385  1.00  0.97           C  
ATOM   2103  HE2 LYS A 130     -20.336  15.498  16.091  1.00  0.97           H  
ATOM   2104  HE3 LYS A 130     -19.562  16.243  14.696  1.00  0.97           H  
ATOM   2105  NZ  LYS A 130     -20.361  17.626  16.101  1.00  0.97           N  
ATOM   2106  HZ1 LYS A 130     -19.503  17.719  16.627  1.00  0.97           H  
ATOM   2107  HZ2 LYS A 130     -21.140  17.703  16.739  1.00  0.97           H  
ATOM   2108  HZ3 LYS A 130     -20.423  18.389  15.443  1.00  0.97           H  
ATOM   2109  N   PRO A 131     -21.977  11.320  13.235  1.00  0.98           N  
ATOM   2110  CA  PRO A 131     -21.797  10.196  14.145  1.00  0.98           C  
ATOM   2111  HA  PRO A 131     -22.694   9.578  14.148  1.00  0.98           H  
ATOM   2112  C   PRO A 131     -21.523  10.684  15.575  1.00  0.98           C  
ATOM   2113  CB  PRO A 131     -20.633   9.388  13.562  1.00  0.98           C  
ATOM   2114  HB2 PRO A 131     -21.015   8.681  12.826  1.00  0.98           H  
ATOM   2115  HB3 PRO A 131     -20.063   8.866  14.330  1.00  0.98           H  
ATOM   2116  O   PRO A 131     -20.975  11.763  15.801  1.00  0.98           O  
ATOM   2117  CG  PRO A 131     -19.795  10.455  12.857  1.00  0.98           C  
ATOM   2118  HG2 PRO A 131     -19.187  10.041  12.053  1.00  0.98           H  
ATOM   2119  HG3 PRO A 131     -19.167  10.971  13.583  1.00  0.98           H  
ATOM   2120  CD  PRO A 131     -20.850  11.414  12.314  1.00  0.98           C  
ATOM   2121  HD2 PRO A 131     -20.443  12.424  12.276  1.00  0.98           H  
ATOM   2122  HD3 PRO A 131     -21.167  11.094  11.321  1.00  0.98           H  
ATOM   2123  N   TYR A 132     -21.861   9.854  16.560  1.00  0.98           N  
ATOM   2124  H   TYR A 132     -22.282   8.973  16.302  1.00  0.98           H  
ATOM   2125  CA  TYR A 132     -21.545  10.076  17.971  1.00  0.98           C  
ATOM   2126  HA  TYR A 132     -21.918  11.056  18.267  1.00  0.98           H  
ATOM   2127  C   TYR A 132     -20.032  10.064  18.221  1.00  0.98           C  
ATOM   2128  CB  TYR A 132     -22.242   8.994  18.814  1.00  0.98           C  
ATOM   2129  HB2 TYR A 132     -23.321   9.137  18.750  1.00  0.98           H  
ATOM   2130  HB3 TYR A 132     -22.013   8.015  18.392  1.00  0.98           H  
ATOM   2131  O   TYR A 132     -19.518  10.918  18.944  1.00  0.98           O  
ATOM   2132  CG  TYR A 132     -21.835   8.978  20.276  1.00  0.98           C  
ATOM   2133  CD1 TYR A 132     -21.117   7.884  20.797  1.00  0.98           C  
ATOM   2134  HD1 TYR A 132     -20.895   7.040  20.160  1.00  0.98           H  
ATOM   2135  CD2 TYR A 132     -22.138  10.076  21.101  1.00  0.98           C  
ATOM   2136  HD2 TYR A 132     -22.664  10.925  20.690  1.00  0.98           H  
ATOM   2137  CE1 TYR A 132     -20.687   7.895  22.138  1.00  0.98           C  
ATOM   2138  HE1 TYR A 132     -20.148   7.052  22.544  1.00  0.98           H  
ATOM   2139  CE2 TYR A 132     -21.706  10.096  22.440  1.00  0.98           C  
ATOM   2140  HE2 TYR A 132     -21.909  10.961  23.053  1.00  0.98           H  
ATOM   2141  OH  TYR A 132     -20.506   9.040  24.234  1.00  0.98           O  
ATOM   2142  HH  TYR A 132     -20.754   9.862  24.664  1.00  0.98           H  
ATOM   2143  CZ  TYR A 132     -20.969   9.008  22.956  1.00  0.98           C  
ATOM   2144  N   LYS A 133     -19.321   9.090  17.636  1.00  0.98           N  
ATOM   2145  H   LYS A 133     -19.821   8.459  17.026  1.00  0.98           H  
ATOM   2146  CA  LYS A 133     -17.857   8.960  17.676  1.00  0.98           C  
ATOM   2147  HA  LYS A 133     -17.420   9.957  17.725  1.00  0.98           H  
ATOM   2148  C   LYS A 133     -17.341   8.312  16.396  1.00  0.98           C  
ATOM   2149  CB  LYS A 133     -17.401   8.139  18.898  1.00  0.98           C  
ATOM   2150  HB2 LYS A 133     -17.968   7.209  18.938  1.00  0.98           H  
ATOM   2151  HB3 LYS A 133     -16.346   7.891  18.780  1.00  0.98           H  
ATOM   2152  O   LYS A 133     -18.062   7.573  15.729  1.00  0.98           O  
ATOM   2153  CG  LYS A 133     -17.568   8.897  20.222  1.00  0.98           C  
ATOM   2154  HG2 LYS A 133     -18.629   9.039  20.426  1.00  0.98           H  
ATOM   2155  HG3 LYS A 133     -17.094   9.874  20.130  1.00  0.98           H  
ATOM   2156  CD  LYS A 133     -16.945   8.155  21.409  1.00  0.98           C  
ATOM   2157  HD2 LYS A 133     -15.879   8.022  21.227  1.00  0.98           H  
ATOM   2158  HD3 LYS A 133     -17.426   7.183  21.522  1.00  0.98           H  
ATOM   2159  CE  LYS A 133     -17.163   9.002  22.669  1.00  0.98           C  
ATOM   2160  HE2 LYS A 133     -16.775  10.003  22.478  1.00  0.98           H  
ATOM   2161  HE3 LYS A 133     -18.235   9.100  22.838  1.00  0.98           H  
ATOM   2162  NZ  LYS A 133     -16.504   8.425  23.868  1.00  0.98           N  
ATOM   2163  HZ1 LYS A 133     -15.503   8.380  23.737  1.00  0.98           H  
ATOM   2164  HZ2 LYS A 133     -16.859   7.501  24.071  1.00  0.98           H  
ATOM   2165  HZ3 LYS A 133     -16.674   9.015  24.669  1.00  0.98           H  
ATOM   2166  N   GLU A 134     -16.069   8.547  16.115  1.00  0.98           N  
ATOM   2167  H   GLU A 134     -15.538   9.159  16.718  1.00  0.98           H  
ATOM   2168  CA  GLU A 134     -15.351   7.973  14.980  1.00  0.98           C  
ATOM   2169  HA  GLU A 134     -16.047   7.411  14.358  1.00  0.98           H  
ATOM   2170  C   GLU A 134     -14.267   7.016  15.485  1.00  0.98           C  
ATOM   2171  CB  GLU A 134     -14.756   9.083  14.108  1.00  0.98           C  
ATOM   2172  HB2 GLU A 134     -14.353   8.623  13.206  1.00  0.98           H  
ATOM   2173  HB3 GLU A 134     -13.944   9.565  14.651  1.00  0.98           H  
ATOM   2174  O   GLU A 134     -13.667   7.251  16.542  1.00  0.98           O  
ATOM   2175  CG  GLU A 134     -15.801  10.146  13.723  1.00  0.98           C  
ATOM   2176  HG2 GLU A 134     -16.644   9.658  13.233  1.00  0.98           H  
ATOM   2177  HG3 GLU A 134     -16.176  10.631  14.624  1.00  0.98           H  
ATOM   2178  CD  GLU A 134     -15.230  11.230  12.810  1.00  0.98           C  
ATOM   2179  OE1 GLU A 134     -15.940  12.237  12.594  1.00  0.98           O  
ATOM   2180  OE2 GLU A 134     -14.102  11.048  12.300  1.00  0.98           O  
ATOM   2181  N   LYS A 135     -14.044   5.913  14.768  1.00  0.98           N  
ATOM   2182  H   LYS A 135     -14.599   5.762  13.938  1.00  0.98           H  
ATOM   2183  CA  LYS A 135     -13.070   4.877  15.125  1.00  0.98           C  
ATOM   2184  HA  LYS A 135     -12.312   5.302  15.783  1.00  0.98           H  
ATOM   2185  C   LYS A 135     -12.340   4.388  13.885  1.00  0.98           C  
ATOM   2186  CB  LYS A 135     -13.785   3.703  15.821  1.00  0.98           C  
ATOM   2187  HB2 LYS A 135     -13.091   2.869  15.923  1.00  0.98           H  
ATOM   2188  HB3 LYS A 135     -14.604   3.368  15.185  1.00  0.98           H  
ATOM   2189  O   LYS A 135     -12.979   3.966  12.930  1.00  0.98           O  
ATOM   2190  CG  LYS A 135     -14.353   4.048  17.209  1.00  0.98           C  
ATOM   2191  HG2 LYS A 135     -15.013   4.913  17.146  1.00  0.98           H  
ATOM   2192  HG3 LYS A 135     -14.947   3.209  17.570  1.00  0.98           H  
ATOM   2193  CD  LYS A 135     -13.223   4.318  18.205  1.00  0.98           C  
ATOM   2194  HD2 LYS A 135     -12.564   3.450  18.228  1.00  0.98           H  
ATOM   2195  HD3 LYS A 135     -12.649   5.188  17.885  1.00  0.98           H  
ATOM   2196  CE  LYS A 135     -13.766   4.583  19.605  1.00  0.98           C  
ATOM   2197  HE2 LYS A 135     -14.356   3.721  19.916  1.00  0.98           H  
ATOM   2198  HE3 LYS A 135     -14.415   5.458  19.564  1.00  0.98           H  
ATOM   2199  NZ  LYS A 135     -12.633   4.805  20.535  1.00  0.98           N  
ATOM   2200  HZ1 LYS A 135     -12.023   4.000  20.519  1.00  0.98           H  
ATOM   2201  HZ2 LYS A 135     -12.942   4.942  21.487  1.00  0.98           H  
ATOM   2202  HZ3 LYS A 135     -12.082   5.596  20.233  1.00  0.98           H  
ATOM   2203  N   THR A 136     -11.016   4.418  13.924  1.00  0.99           N  
ATOM   2204  H   THR A 136     -10.548   4.830  14.718  1.00  0.99           H  
ATOM   2205  CA  THR A 136     -10.168   3.878  12.859  1.00  0.99           C  
ATOM   2206  HA  THR A 136     -10.654   4.032  11.896  1.00  0.99           H  
ATOM   2207  C   THR A 136      -9.968   2.378  13.048  1.00  0.99           C  
ATOM   2208  CB  THR A 136      -8.825   4.613  12.815  1.00  0.99           C  
ATOM   2209  HB  THR A 136      -8.264   4.395  13.724  1.00  0.99           H  
ATOM   2210  O   THR A 136      -9.702   1.917  14.162  1.00  0.99           O  
ATOM   2211  CG2 THR A 136      -7.982   4.232  11.607  1.00  0.99           C  
ATOM   2212 HG21 THR A 136      -8.482   4.523  10.683  1.00  0.99           H  
ATOM   2213 HG22 THR A 136      -7.017   4.732  11.686  1.00  0.99           H  
ATOM   2214 HG23 THR A 136      -7.799   3.158  11.589  1.00  0.99           H  
ATOM   2215  OG1 THR A 136      -9.052   6.004  12.737  1.00  0.99           O  
ATOM   2216  HG1 THR A 136      -8.224   6.398  12.451  1.00  0.99           H  
ATOM   2217  N   ILE A 137     -10.106   1.628  11.959  1.00  0.99           N  
ATOM   2218  H   ILE A 137     -10.321   2.086  11.084  1.00  0.99           H  
ATOM   2219  CA  ILE A 137      -9.884   0.188  11.878  1.00  0.99           C  
ATOM   2220  HA  ILE A 137      -9.438  -0.178  12.803  1.00  0.99           H  
ATOM   2221  C   ILE A 137      -8.894  -0.051  10.740  1.00  0.99           C  
ATOM   2222  CB  ILE A 137     -11.220  -0.559  11.649  1.00  0.99           C  
ATOM   2223  HB  ILE A 137     -11.657  -0.222  10.709  1.00  0.99           H  
ATOM   2224  O   ILE A 137      -9.237   0.117   9.576  1.00  0.99           O  
ATOM   2225  CG1 ILE A 137     -12.223  -0.254  12.788  1.00  0.99           C  
ATOM   2226 HG12 ILE A 137     -11.760  -0.483  13.748  1.00  0.99           H  
ATOM   2227 HG13 ILE A 137     -12.463   0.809  12.774  1.00  0.99           H  
ATOM   2228  CG2 ILE A 137     -10.961  -2.070  11.548  1.00  0.99           C  
ATOM   2229 HG21 ILE A 137     -11.865  -2.585  11.222  1.00  0.99           H  
ATOM   2230 HG22 ILE A 137     -10.653  -2.447  12.523  1.00  0.99           H  
ATOM   2231 HG23 ILE A 137     -10.191  -2.291  10.809  1.00  0.99           H  
ATOM   2232  CD1 ILE A 137     -13.548  -1.018  12.691  1.00  0.99           C  
ATOM   2233 HD11 ILE A 137     -13.390  -2.078  12.891  1.00  0.99           H  
ATOM   2234 HD12 ILE A 137     -14.238  -0.629  13.440  1.00  0.99           H  
ATOM   2235 HD13 ILE A 137     -13.982  -0.892  11.699  1.00  0.99           H  
ATOM   2236  N   VAL A 138      -7.667  -0.430  11.077  1.00  0.99           N  
ATOM   2237  H   VAL A 138      -7.430  -0.509  12.055  1.00  0.99           H  
ATOM   2238  CA  VAL A 138      -6.631  -0.798  10.111  1.00  0.99           C  
ATOM   2239  HA  VAL A 138      -6.890  -0.417   9.123  1.00  0.99           H  
ATOM   2240  C   VAL A 138      -6.570  -2.315  10.036  1.00  0.99           C  
ATOM   2241  CB  VAL A 138      -5.267  -0.206  10.498  1.00  0.99           C  
ATOM   2242  HB  VAL A 138      -4.941  -0.652  11.438  1.00  0.99           H  
ATOM   2243  O   VAL A 138      -6.292  -2.969  11.039  1.00  0.99           O  
ATOM   2244  CG1 VAL A 138      -4.218  -0.503   9.425  1.00  0.99           C  
ATOM   2245 HG11 VAL A 138      -3.260  -0.074   9.718  1.00  0.99           H  
ATOM   2246 HG12 VAL A 138      -4.522  -0.087   8.464  1.00  0.99           H  
ATOM   2247 HG13 VAL A 138      -4.076  -1.577   9.313  1.00  0.99           H  
ATOM   2248  CG2 VAL A 138      -5.338   1.317  10.686  1.00  0.99           C  
ATOM   2249 HG21 VAL A 138      -5.729   1.780   9.780  1.00  0.99           H  
ATOM   2250 HG22 VAL A 138      -5.981   1.557  11.533  1.00  0.99           H  
ATOM   2251 HG23 VAL A 138      -4.342   1.709  10.890  1.00  0.99           H  
ATOM   2252  N   LEU A 139      -6.866  -2.859   8.865  1.00  0.99           N  
ATOM   2253  H   LEU A 139      -7.070  -2.247   8.088  1.00  0.99           H  
ATOM   2254  CA  LEU A 139      -6.677  -4.265   8.539  1.00  0.99           C  
ATOM   2255  HA  LEU A 139      -6.751  -4.861   9.449  1.00  0.99           H  
ATOM   2256  C   LEU A 139      -5.278  -4.435   7.952  1.00  0.99           C  
ATOM   2257  CB  LEU A 139      -7.759  -4.738   7.555  1.00  0.99           C  
ATOM   2258  HB2 LEU A 139      -7.689  -5.824   7.488  1.00  0.99           H  
ATOM   2259  HB3 LEU A 139      -7.537  -4.330   6.569  1.00  0.99           H  
ATOM   2260  O   LEU A 139      -4.851  -3.593   7.164  1.00  0.99           O  
ATOM   2261  CG  LEU A 139      -9.202  -4.352   7.920  1.00  0.99           C  
ATOM   2262  HG  LEU A 139      -9.305  -3.267   7.930  1.00  0.99           H  
ATOM   2263  CD1 LEU A 139     -10.172  -4.897   6.874  1.00  0.99           C  
ATOM   2264 HD11 LEU A 139      -9.889  -4.524   5.890  1.00  0.99           H  
ATOM   2265 HD12 LEU A 139     -10.136  -5.986   6.858  1.00  0.99           H  
ATOM   2266 HD13 LEU A 139     -11.186  -4.564   7.098  1.00  0.99           H  
ATOM   2267  CD2 LEU A 139      -9.599  -4.889   9.295  1.00  0.99           C  
ATOM   2268 HD21 LEU A 139     -10.650  -4.676   9.489  1.00  0.99           H  
ATOM   2269 HD22 LEU A 139      -9.419  -5.964   9.324  1.00  0.99           H  
ATOM   2270 HD23 LEU A 139      -8.992  -4.412  10.065  1.00  0.99           H  
ATOM   2271  N   SER A 140      -4.561  -5.482   8.333  1.00  0.97           N  
ATOM   2272  H   SER A 140      -4.952  -6.145   8.987  1.00  0.97           H  
ATOM   2273  CA  SER A 140      -3.228  -5.760   7.793  1.00  0.97           C  
ATOM   2274  HA  SER A 140      -3.200  -5.453   6.747  1.00  0.97           H  
ATOM   2275  C   SER A 140      -2.901  -7.247   7.823  1.00  0.97           C  
ATOM   2276  CB  SER A 140      -2.160  -4.954   8.547  1.00  0.97           C  
ATOM   2277  HB2 SER A 140      -1.201  -5.085   8.046  1.00  0.97           H  
ATOM   2278  HB3 SER A 140      -2.415  -3.895   8.516  1.00  0.97           H  
ATOM   2279  O   SER A 140      -3.638  -8.038   8.406  1.00  0.97           O  
ATOM   2280  OG  SER A 140      -2.032  -5.368   9.895  1.00  0.97           O  
ATOM   2281  HG  SER A 140      -1.137  -5.149  10.165  1.00  0.97           H  
ATOM   2282  N   GLU A 141      -1.775  -7.603   7.220  1.00  0.95           N  
ATOM   2283  H   GLU A 141      -1.224  -6.892   6.760  1.00  0.95           H  
ATOM   2284  CA  GLU A 141      -1.156  -8.925   7.295  1.00  0.95           C  
ATOM   2285  HA  GLU A 141      -1.860  -9.671   7.665  1.00  0.95           H  
ATOM   2286  C   GLU A 141       0.054  -8.885   8.237  1.00  0.95           C  
ATOM   2287  CB  GLU A 141      -0.711  -9.337   5.893  1.00  0.95           C  
ATOM   2288  HB2 GLU A 141      -0.055 -10.205   5.958  1.00  0.95           H  
ATOM   2289  HB3 GLU A 141      -0.137  -8.504   5.488  1.00  0.95           H  
ATOM   2290  O   GLU A 141       0.650  -7.829   8.480  1.00  0.95           O  
ATOM   2291  CG  GLU A 141      -1.888  -9.682   4.965  1.00  0.95           C  
ATOM   2292  HG2 GLU A 141      -2.687  -8.955   5.111  1.00  0.95           H  
ATOM   2293  HG3 GLU A 141      -2.273 -10.664   5.238  1.00  0.95           H  
ATOM   2294  CD  GLU A 141      -1.475  -9.665   3.488  1.00  0.95           C  
ATOM   2295  OE1 GLU A 141      -2.212 -10.144   2.622  1.00  0.95           O  
ATOM   2296  OE2 GLU A 141      -0.482  -9.001   3.136  1.00  0.95           O  
ATOM   2297  N   TRP A 142       0.431 -10.044   8.768  1.00  0.92           N  
ATOM   2298  H   TRP A 142      -0.140 -10.858   8.593  1.00  0.92           H  
ATOM   2299  CA  TRP A 142       1.561 -10.207   9.670  1.00  0.92           C  
ATOM   2300  HA  TRP A 142       2.207  -9.331   9.602  1.00  0.92           H  
ATOM   2301  C   TRP A 142       2.396 -11.433   9.310  1.00  0.92           C  
ATOM   2302  CB  TRP A 142       1.050 -10.325  11.105  1.00  0.92           C  
ATOM   2303  HB2 TRP A 142       0.304 -11.118  11.154  1.00  0.92           H  
ATOM   2304  HB3 TRP A 142       0.566  -9.389  11.384  1.00  0.92           H  
ATOM   2305  O   TRP A 142       1.858 -12.508   9.081  1.00  0.92           O  
ATOM   2306  CG  TRP A 142       2.128 -10.626  12.092  1.00  0.92           C  
ATOM   2307  CD1 TRP A 142       2.345 -11.821  12.684  1.00  0.92           C  
ATOM   2308  HD1 TRP A 142       1.754 -12.706  12.500  1.00  0.92           H  
ATOM   2309  CD2 TRP A 142       3.177  -9.737  12.573  1.00  0.92           C  
ATOM   2310  CE2 TRP A 142       3.987 -10.461  13.494  1.00  0.92           C  
ATOM   2311  CE3 TRP A 142       3.499  -8.381  12.347  1.00  0.92           C  
ATOM   2312  HE3 TRP A 142       2.907  -7.810  11.646  1.00  0.92           H  
ATOM   2313  NE1 TRP A 142       3.440 -11.728  13.520  1.00  0.92           N  
ATOM   2314  HE1 TRP A 142       3.775 -12.497  14.082  1.00  0.92           H  
ATOM   2315  CH2 TRP A 142       5.337  -8.507  13.951  1.00  0.92           C  
ATOM   2316  HH2 TRP A 142       6.154  -8.040  14.481  1.00  0.92           H  
ATOM   2317  CZ2 TRP A 142       5.049  -9.861  14.182  1.00  0.92           C  
ATOM   2318  HZ2 TRP A 142       5.629 -10.432  14.891  1.00  0.92           H  
ATOM   2319  CZ3 TRP A 142       4.566  -7.770  13.031  1.00  0.92           C  
ATOM   2320  HZ3 TRP A 142       4.789  -6.730  12.844  1.00  0.92           H  
ATOM   2321  N   TRP A 143       3.721 -11.290   9.362  1.00  0.92           N  
ATOM   2322  H   TRP A 143       4.094 -10.388   9.623  1.00  0.92           H  
ATOM   2323  CA  TRP A 143       4.677 -12.387   9.208  1.00  0.92           C  
ATOM   2324  HA  TRP A 143       4.147 -13.332   9.091  1.00  0.92           H  
ATOM   2325  C   TRP A 143       5.561 -12.486  10.445  1.00  0.92           C  
ATOM   2326  CB  TRP A 143       5.558 -12.191   7.969  1.00  0.92           C  
ATOM   2327  HB2 TRP A 143       6.347 -12.944   7.986  1.00  0.92           H  
ATOM   2328  HB3 TRP A 143       6.042 -11.217   8.029  1.00  0.92           H  
ATOM   2329  O   TRP A 143       6.103 -11.485  10.927  1.00  0.92           O  
ATOM   2330  CG  TRP A 143       4.860 -12.294   6.652  1.00  0.92           C  
ATOM   2331  CD1 TRP A 143       4.890 -13.359   5.817  1.00  0.92           C  
ATOM   2332  HD1 TRP A 143       5.408 -14.288   6.009  1.00  0.92           H  
ATOM   2333  CD2 TRP A 143       4.009 -11.305   6.006  1.00  0.92           C  
ATOM   2334  CE2 TRP A 143       3.562 -11.846   4.763  1.00  0.92           C  
ATOM   2335  CE3 TRP A 143       3.573 -10.007   6.356  1.00  0.92           C  
ATOM   2336  HE3 TRP A 143       3.901  -9.564   7.284  1.00  0.92           H  
ATOM   2337  NE1 TRP A 143       4.147 -13.090   4.686  1.00  0.92           N  
ATOM   2338  HE1 TRP A 143       4.005 -13.759   3.943  1.00  0.92           H  
ATOM   2339  CH2 TRP A 143       2.317  -9.846   4.286  1.00  0.92           C  
ATOM   2340  HH2 TRP A 143       1.701  -9.264   3.616  1.00  0.92           H  
ATOM   2341  CZ2 TRP A 143       2.716 -11.135   3.909  1.00  0.92           C  
ATOM   2342  HZ2 TRP A 143       2.382 -11.568   2.978  1.00  0.92           H  
ATOM   2343  CZ3 TRP A 143       2.727  -9.283   5.503  1.00  0.92           C  
ATOM   2344  HZ3 TRP A 143       2.394  -8.292   5.773  1.00  0.92           H  
ATOM   2345  N   LYS A 144       5.778 -13.711  10.920  1.00  0.89           N  
ATOM   2346  H   LYS A 144       5.293 -14.477  10.476  1.00  0.89           H  
ATOM   2347  CA  LYS A 144       6.795 -14.021  11.929  1.00  0.89           C  
ATOM   2348  HA  LYS A 144       6.716 -13.312  12.753  1.00  0.89           H  
ATOM   2349  C   LYS A 144       8.199 -13.884  11.351  1.00  0.89           C  
ATOM   2350  CB  LYS A 144       6.597 -15.447  12.445  1.00  0.89           C  
ATOM   2351  HB2 LYS A 144       7.444 -15.716  13.076  1.00  0.89           H  
ATOM   2352  HB3 LYS A 144       6.577 -16.127  11.594  1.00  0.89           H  
ATOM   2353  O   LYS A 144       9.079 -13.391  12.053  1.00  0.89           O  
ATOM   2354  CG  LYS A 144       5.313 -15.602  13.263  1.00  0.89           C  
ATOM   2355  HG2 LYS A 144       4.457 -15.285  12.667  1.00  0.89           H  
ATOM   2356  HG3 LYS A 144       5.365 -14.991  14.165  1.00  0.89           H  
ATOM   2357  CD  LYS A 144       5.163 -17.075  13.638  1.00  0.89           C  
ATOM   2358  HD2 LYS A 144       5.356 -17.667  12.744  1.00  0.89           H  
ATOM   2359  HD3 LYS A 144       5.896 -17.351  14.397  1.00  0.89           H  
ATOM   2360  CE  LYS A 144       3.748 -17.350  14.138  1.00  0.89           C  
ATOM   2361  HE2 LYS A 144       3.107 -16.530  13.813  1.00  0.89           H  
ATOM   2362  HE3 LYS A 144       3.735 -17.396  15.226  1.00  0.89           H  
ATOM   2363  NZ  LYS A 144       3.258 -18.593  13.512  1.00  0.89           N  
ATOM   2364  HZ1 LYS A 144       3.841 -19.387  13.733  1.00  0.89           H  
ATOM   2365  HZ2 LYS A 144       3.309 -18.458  12.512  1.00  0.89           H  
ATOM   2366  HZ3 LYS A 144       2.285 -18.770  13.719  1.00  0.89           H  
ATOM   2367  N   SER A 145       8.390 -14.297  10.098  1.00  0.90           N  
ATOM   2368  H   SER A 145       7.612 -14.739   9.630  1.00  0.90           H  
ATOM   2369  CA  SER A 145       9.656 -14.200   9.359  1.00  0.90           C  
ATOM   2370  HA  SER A 145      10.463 -14.583   9.983  1.00  0.90           H  
ATOM   2371  C   SER A 145       9.991 -12.762   8.973  1.00  0.90           C  
ATOM   2372  CB  SER A 145       9.593 -15.053   8.090  1.00  0.90           C  
ATOM   2373  HB2 SER A 145       8.786 -14.700   7.448  1.00  0.90           H  
ATOM   2374  HB3 SER A 145      10.536 -14.980   7.547  1.00  0.90           H  
ATOM   2375  O   SER A 145       9.105 -11.907   8.900  1.00  0.90           O  
ATOM   2376  OG  SER A 145       9.361 -16.398   8.452  1.00  0.90           O  
ATOM   2377  HG  SER A 145       9.234 -16.915   7.653  1.00  0.90           H  
ATOM   2378  N   ASP A 146      11.270 -12.466   8.720  1.00  0.92           N  
ATOM   2379  H   ASP A 146      11.964 -13.199   8.736  1.00  0.92           H  
ATOM   2380  CA  ASP A 146      11.677 -11.190   8.127  1.00  0.92           C  
ATOM   2381  HA  ASP A 146      11.230 -10.370   8.689  1.00  0.92           H  
ATOM   2382  C   ASP A 146      11.114 -11.021   6.717  1.00  0.92           C  
ATOM   2383  CB  ASP A 146      13.176 -10.934   8.263  1.00  0.92           C  
ATOM   2384  HB2 ASP A 146      13.492 -11.151   9.284  1.00  0.92           H  
ATOM   2385  HB3 ASP A 146      13.726 -11.575   7.576  1.00  0.92           H  
ATOM   2386  O   ASP A 146      11.336 -11.859   5.850  1.00  0.92           O  
ATOM   2387  CG  ASP A 146      13.432  -9.461   7.958  1.00  0.92           C  
ATOM   2388  OD1 ASP A 146      13.444  -9.122   6.758  1.00  0.92           O  
ATOM   2389  OD2 ASP A 146      13.391  -8.651   8.914  1.00  0.92           O  
ATOM   2390  N   VAL A 147      10.321  -9.961   6.519  1.00  0.93           N  
ATOM   2391  H   VAL A 147      10.282  -9.234   7.218  1.00  0.93           H  
ATOM   2392  CA  VAL A 147       9.610  -9.733   5.255  1.00  0.93           C  
ATOM   2393  HA  VAL A 147       9.128 -10.664   4.957  1.00  0.93           H  
ATOM   2394  C   VAL A 147      10.586  -9.385   4.135  1.00  0.93           C  
ATOM   2395  CB  VAL A 147       8.507  -8.662   5.374  1.00  0.93           C  
ATOM   2396  HB  VAL A 147       8.078  -8.507   4.384  1.00  0.93           H  
ATOM   2397  O   VAL A 147      10.341  -9.764   2.994  1.00  0.93           O  
ATOM   2398  CG1 VAL A 147       7.375  -9.146   6.290  1.00  0.93           C  
ATOM   2399 HG11 VAL A 147       7.735  -9.303   7.307  1.00  0.93           H  
ATOM   2400 HG12 VAL A 147       6.977 -10.084   5.903  1.00  0.93           H  
ATOM   2401 HG13 VAL A 147       6.568  -8.413   6.295  1.00  0.93           H  
ATOM   2402  CG2 VAL A 147       9.009  -7.304   5.890  1.00  0.93           C  
ATOM   2403 HG21 VAL A 147       9.758  -6.904   5.207  1.00  0.93           H  
ATOM   2404 HG22 VAL A 147       9.438  -7.393   6.888  1.00  0.93           H  
ATOM   2405 HG23 VAL A 147       8.179  -6.598   5.914  1.00  0.93           H  
ATOM   2406  N   GLU A 148      11.715  -8.745   4.462  1.00  0.92           N  
ATOM   2407  H   GLU A 148      11.955  -8.624   5.436  1.00  0.92           H  
ATOM   2408  CA  GLU A 148      12.765  -8.440   3.495  1.00  0.92           C  
ATOM   2409  HA  GLU A 148      12.309  -8.057   2.582  1.00  0.92           H  
ATOM   2410  C   GLU A 148      13.541  -9.699   3.123  1.00  0.92           C  
ATOM   2411  CB  GLU A 148      13.729  -7.363   4.022  1.00  0.92           C  
ATOM   2412  HB2 GLU A 148      14.484  -7.174   3.259  1.00  0.92           H  
ATOM   2413  HB3 GLU A 148      14.260  -7.719   4.905  1.00  0.92           H  
ATOM   2414  O   GLU A 148      13.806  -9.938   1.949  1.00  0.92           O  
ATOM   2415  CG  GLU A 148      13.033  -6.041   4.360  1.00  0.92           C  
ATOM   2416  HG2 GLU A 148      13.790  -5.307   4.638  1.00  0.92           H  
ATOM   2417  HG3 GLU A 148      12.382  -6.185   5.221  1.00  0.92           H  
ATOM   2418  CD  GLU A 148      12.228  -5.512   3.173  1.00  0.92           C  
ATOM   2419  OE1 GLU A 148      11.132  -4.956   3.415  1.00  0.92           O  
ATOM   2420  OE2 GLU A 148      12.717  -5.624   2.026  1.00  0.92           O  
ATOM   2421  N   GLU A 149      13.885 -10.547   4.092  1.00  0.93           N  
ATOM   2422  H   GLU A 149      13.682 -10.294   5.049  1.00  0.93           H  
ATOM   2423  CA  GLU A 149      14.529 -11.836   3.800  1.00  0.93           C  
ATOM   2424  HA  GLU A 149      15.443 -11.661   3.232  1.00  0.93           H  
ATOM   2425  C   GLU A 149      13.631 -12.727   2.933  1.00  0.93           C  
ATOM   2426  CB  GLU A 149      14.908 -12.563   5.096  1.00  0.93           C  
ATOM   2427  HB2 GLU A 149      14.013 -12.695   5.704  1.00  0.93           H  
ATOM   2428  HB3 GLU A 149      15.293 -13.549   4.838  1.00  0.93           H  
ATOM   2429  O   GLU A 149      14.085 -13.288   1.935  1.00  0.93           O  
ATOM   2430  CG  GLU A 149      15.994 -11.808   5.881  1.00  0.93           C  
ATOM   2431  HG2 GLU A 149      16.880 -11.729   5.251  1.00  0.93           H  
ATOM   2432  HG3 GLU A 149      15.649 -10.795   6.091  1.00  0.93           H  
ATOM   2433  CD  GLU A 149      16.379 -12.477   7.211  1.00  0.93           C  
ATOM   2434  OE1 GLU A 149      17.293 -11.928   7.871  1.00  0.93           O  
ATOM   2435  OE2 GLU A 149      15.759 -13.501   7.580  1.00  0.93           O  
ATOM   2436  N   LEU A 150      12.340 -12.788   3.263  1.00  0.93           N  
ATOM   2437  H   LEU A 150      12.053 -12.298   4.099  1.00  0.93           H  
ATOM   2438  CA  LEU A 150      11.331 -13.566   2.552  1.00  0.93           C  
ATOM   2439  HA  LEU A 150      11.665 -14.602   2.505  1.00  0.93           H  
ATOM   2440  C   LEU A 150      11.151 -13.103   1.099  1.00  0.93           C  
ATOM   2441  CB  LEU A 150      10.067 -13.512   3.422  1.00  0.93           C  
ATOM   2442  HB2 LEU A 150      10.286 -14.108   4.308  1.00  0.93           H  
ATOM   2443  HB3 LEU A 150       9.925 -12.490   3.771  1.00  0.93           H  
ATOM   2444  O   LEU A 150      11.153 -13.942   0.194  1.00  0.93           O  
ATOM   2445  CG  LEU A 150       8.746 -14.008   2.810  1.00  0.93           C  
ATOM   2446  HG  LEU A 150       8.924 -14.746   2.028  1.00  0.93           H  
ATOM   2447  CD1 LEU A 150       7.903 -14.645   3.911  1.00  0.93           C  
ATOM   2448 HD11 LEU A 150       7.782 -13.946   4.739  1.00  0.93           H  
ATOM   2449 HD12 LEU A 150       8.380 -15.560   4.263  1.00  0.93           H  
ATOM   2450 HD13 LEU A 150       6.917 -14.885   3.513  1.00  0.93           H  
ATOM   2451  CD2 LEU A 150       7.943 -12.822   2.263  1.00  0.93           C  
ATOM   2452 HD21 LEU A 150       6.891 -13.079   2.139  1.00  0.93           H  
ATOM   2453 HD22 LEU A 150       8.361 -12.480   1.316  1.00  0.93           H  
ATOM   2454 HD23 LEU A 150       7.964 -11.989   2.965  1.00  0.93           H  
ATOM   2455  N   ILE A 151      11.061 -11.792   0.839  1.00  0.94           N  
ATOM   2456  H   ILE A 151      11.040 -11.134   1.604  1.00  0.94           H  
ATOM   2457  CA  ILE A 151      10.946 -11.299  -0.542  1.00  0.94           C  
ATOM   2458  HA  ILE A 151      10.247 -11.970  -1.043  1.00  0.94           H  
ATOM   2459  C   ILE A 151      12.263 -11.388  -1.315  1.00  0.94           C  
ATOM   2460  CB  ILE A 151      10.344  -9.881  -0.608  1.00  0.94           C  
ATOM   2461  HB  ILE A 151       9.433  -9.873  -0.009  1.00  0.94           H  
ATOM   2462  O   ILE A 151      12.244 -11.662  -2.519  1.00  0.94           O  
ATOM   2463  CG1 ILE A 151       9.973  -9.487  -2.054  1.00  0.94           C  
ATOM   2464 HG12 ILE A 151       9.550  -8.482  -2.043  1.00  0.94           H  
ATOM   2465 HG13 ILE A 151      10.864  -9.440  -2.679  1.00  0.94           H  
ATOM   2466  CG2 ILE A 151      11.286  -8.808  -0.049  1.00  0.94           C  
ATOM   2467 HG21 ILE A 151      11.635  -9.120   0.935  1.00  0.94           H  
ATOM   2468 HG22 ILE A 151      12.148  -8.653  -0.698  1.00  0.94           H  
ATOM   2469 HG23 ILE A 151      10.750  -7.865   0.062  1.00  0.94           H  
ATOM   2470  CD1 ILE A 151       8.958 -10.441  -2.700  1.00  0.94           C  
ATOM   2471 HD11 ILE A 151       8.175 -10.687  -1.983  1.00  0.94           H  
ATOM   2472 HD12 ILE A 151       8.499  -9.972  -3.570  1.00  0.94           H  
ATOM   2473 HD13 ILE A 151       9.451 -11.358  -3.022  1.00  0.94           H  
ATOM   2474  N   ASN A 152      13.409 -11.193  -0.656  1.00  0.94           N  
ATOM   2475  H   ASN A 152      13.370 -10.938   0.320  1.00  0.94           H  
ATOM   2476  CA  ASN A 152      14.717 -11.330  -1.295  1.00  0.94           C  
ATOM   2477  HA  ASN A 152      14.743 -10.707  -2.188  1.00  0.94           H  
ATOM   2478  C   ASN A 152      14.951 -12.770  -1.754  1.00  0.94           C  
ATOM   2479  CB  ASN A 152      15.819 -10.867  -0.330  1.00  0.94           C  
ATOM   2480  HB2 ASN A 152      16.785 -11.218  -0.693  1.00  0.94           H  
ATOM   2481  HB3 ASN A 152      15.654 -11.302   0.656  1.00  0.94           H  
ATOM   2482  O   ASN A 152      15.393 -12.988  -2.883  1.00  0.94           O  
ATOM   2483  CG  ASN A 152      15.906  -9.355  -0.231  1.00  0.94           C  
ATOM   2484  ND2 ASN A 152      16.212  -8.822   0.925  1.00  0.94           N  
ATOM   2485 HD21 ASN A 152      16.068  -7.823   0.960  1.00  0.94           H  
ATOM   2486 HD22 ASN A 152      16.027  -9.389   1.740  1.00  0.94           H  
ATOM   2487  OD1 ASN A 152      15.746  -8.632  -1.201  1.00  0.94           O  
ATOM   2488  N   GLU A 153      14.594 -13.749  -0.922  1.00  0.95           N  
ATOM   2489  H   GLU A 153      14.268 -13.514   0.004  1.00  0.95           H  
ATOM   2490  CA  GLU A 153      14.687 -15.160  -1.280  1.00  0.95           C  
ATOM   2491  HA  GLU A 153      15.701 -15.342  -1.638  1.00  0.95           H  
ATOM   2492  C   GLU A 153      13.740 -15.509  -2.432  1.00  0.95           C  
ATOM   2493  CB  GLU A 153      14.442 -16.022  -0.033  1.00  0.95           C  
ATOM   2494  HB2 GLU A 153      15.209 -15.796   0.708  1.00  0.95           H  
ATOM   2495  HB3 GLU A 153      13.475 -15.758   0.395  1.00  0.95           H  
ATOM   2496  O   GLU A 153      14.193 -16.026  -3.454  1.00  0.95           O  
ATOM   2497  CG  GLU A 153      14.446 -17.534  -0.303  1.00  0.95           C  
ATOM   2498  HG2 GLU A 153      13.610 -17.777  -0.958  1.00  0.95           H  
ATOM   2499  HG3 GLU A 153      14.270 -18.044   0.645  1.00  0.95           H  
ATOM   2500  CD  GLU A 153      15.745 -18.077  -0.921  1.00  0.95           C  
ATOM   2501  OE1 GLU A 153      15.768 -19.264  -1.305  1.00  0.95           O  
ATOM   2502  OE2 GLU A 153      16.754 -17.350  -1.091  1.00  0.95           O  
ATOM   2503  N   ALA A 154      12.457 -15.143  -2.330  1.00  0.94           N  
ATOM   2504  H   ALA A 154      12.142 -14.721  -1.468  1.00  0.94           H  
ATOM   2505  CA  ALA A 154      11.471 -15.370  -3.390  1.00  0.94           C  
ATOM   2506  HA  ALA A 154      11.354 -16.443  -3.543  1.00  0.94           H  
ATOM   2507  C   ALA A 154      11.907 -14.744  -4.728  1.00  0.94           C  
ATOM   2508  CB  ALA A 154      10.133 -14.800  -2.913  1.00  0.94           C  
ATOM   2509  HB1 ALA A 154       9.844 -15.291  -1.984  1.00  0.94           H  
ATOM   2510  HB2 ALA A 154       9.366 -14.981  -3.666  1.00  0.94           H  
ATOM   2511  HB3 ALA A 154      10.219 -13.727  -2.738  1.00  0.94           H  
ATOM   2512  O   ALA A 154      11.857 -15.380  -5.784  1.00  0.94           O  
ATOM   2513  N   SER A 155      12.438 -13.519  -4.680  1.00  0.93           N  
ATOM   2514  H   SER A 155      12.454 -13.051  -3.786  1.00  0.93           H  
ATOM   2515  CA  SER A 155      12.987 -12.825  -5.846  1.00  0.93           C  
ATOM   2516  HA  SER A 155      12.229 -12.804  -6.629  1.00  0.93           H  
ATOM   2517  C   SER A 155      14.228 -13.519  -6.403  1.00  0.93           C  
ATOM   2518  CB  SER A 155      13.355 -11.384  -5.490  1.00  0.93           C  
ATOM   2519  HB2 SER A 155      13.805 -10.903  -6.359  1.00  0.93           H  
ATOM   2520  HB3 SER A 155      14.071 -11.370  -4.668  1.00  0.93           H  
ATOM   2521  O   SER A 155      14.422 -13.542  -7.620  1.00  0.93           O  
ATOM   2522  OG  SER A 155      12.199 -10.668  -5.125  1.00  0.93           O  
ATOM   2523  HG  SER A 155      12.015 -10.881  -4.207  1.00  0.93           H  
ATOM   2524  N   ARG A 156      15.087 -14.096  -5.562  1.00  0.94           N  
ATOM   2525  H   ARG A 156      14.901 -14.043  -4.571  1.00  0.94           H  
ATOM   2526  CA  ARG A 156      16.276 -14.830  -6.008  1.00  0.94           C  
ATOM   2527  HA  ARG A 156      16.850 -14.203  -6.690  1.00  0.94           H  
ATOM   2528  C   ARG A 156      15.882 -16.091  -6.771  1.00  0.94           C  
ATOM   2529  CB  ARG A 156      17.144 -15.142  -4.783  1.00  0.94           C  
ATOM   2530  HB2 ARG A 156      17.331 -14.218  -4.236  1.00  0.94           H  
ATOM   2531  HB3 ARG A 156      16.603 -15.821  -4.124  1.00  0.94           H  
ATOM   2532  O   ARG A 156      16.365 -16.286  -7.885  1.00  0.94           O  
ATOM   2533  CG  ARG A 156      18.496 -15.764  -5.151  1.00  0.94           C  
ATOM   2534  HG2 ARG A 156      18.350 -16.653  -5.765  1.00  0.94           H  
ATOM   2535  HG3 ARG A 156      19.080 -15.038  -5.716  1.00  0.94           H  
ATOM   2536  CD  ARG A 156      19.261 -16.147  -3.877  1.00  0.94           C  
ATOM   2537  HD2 ARG A 156      20.283 -16.421  -4.139  1.00  0.94           H  
ATOM   2538  HD3 ARG A 156      19.310 -15.281  -3.216  1.00  0.94           H  
ATOM   2539  NE  ARG A 156      18.615 -17.259  -3.157  1.00  0.94           N  
ATOM   2540  HE  ARG A 156      18.017 -17.047  -2.371  1.00  0.94           H  
ATOM   2541  NH1 ARG A 156      19.406 -19.019  -4.405  1.00  0.94           N  
ATOM   2542 HH11 ARG A 156      19.437 -20.017  -4.557  1.00  0.94           H  
ATOM   2543 HH12 ARG A 156      19.890 -18.369  -5.008  1.00  0.94           H  
ATOM   2544  NH2 ARG A 156      18.073 -19.405  -2.678  1.00  0.94           N  
ATOM   2545 HH21 ARG A 156      18.045 -20.397  -2.867  1.00  0.94           H  
ATOM   2546 HH22 ARG A 156      17.400 -19.062  -2.008  1.00  0.94           H  
ATOM   2547  CZ  ARG A 156      18.702 -18.548  -3.413  1.00  0.94           C  
ATOM   2548  N   ILE A 157      14.973 -16.889  -6.210  1.00  0.94           N  
ATOM   2549  H   ILE A 157      14.634 -16.643  -5.291  1.00  0.94           H  
ATOM   2550  CA  ILE A 157      14.542 -18.169  -6.790  1.00  0.94           C  
ATOM   2551  HA  ILE A 157      15.396 -18.590  -7.320  1.00  0.94           H  
ATOM   2552  C   ILE A 157      13.441 -18.028  -7.849  1.00  0.94           C  
ATOM   2553  CB  ILE A 157      14.170 -19.187  -5.690  1.00  0.94           C  
ATOM   2554  HB  ILE A 157      13.996 -20.146  -6.178  1.00  0.94           H  
ATOM   2555  O   ILE A 157      13.121 -19.008  -8.513  1.00  0.94           O  
ATOM   2556  CG1 ILE A 157      12.868 -18.795  -4.961  1.00  0.94           C  
ATOM   2557 HG12 ILE A 157      12.970 -17.805  -4.516  1.00  0.94           H  
ATOM   2558 HG13 ILE A 157      12.063 -18.741  -5.694  1.00  0.94           H  
ATOM   2559  CG2 ILE A 157      15.360 -19.374  -4.733  1.00  0.94           C  
ATOM   2560 HG21 ILE A 157      15.477 -18.499  -4.093  1.00  0.94           H  
ATOM   2561 HG22 ILE A 157      16.276 -19.541  -5.299  1.00  0.94           H  
ATOM   2562 HG23 ILE A 157      15.191 -20.238  -4.089  1.00  0.94           H  
ATOM   2563  CD1 ILE A 157      12.442 -19.775  -3.864  1.00  0.94           C  
ATOM   2564 HD11 ILE A 157      12.337 -20.777  -4.279  1.00  0.94           H  
ATOM   2565 HD12 ILE A 157      11.486 -19.460  -3.445  1.00  0.94           H  
ATOM   2566 HD13 ILE A 157      13.175 -19.785  -3.057  1.00  0.94           H  
ATOM   2567  N   GLY A 158      12.891 -16.827  -8.047  1.00  0.92           N  
ATOM   2568  H   GLY A 158      13.078 -16.110  -7.360  1.00  0.92           H  
ATOM   2569  CA  GLY A 158      11.934 -16.525  -9.113  1.00  0.92           C  
ATOM   2570  HA2 GLY A 158      12.243 -17.031 -10.028  1.00  0.92           H  
ATOM   2571  HA3 GLY A 158      11.942 -15.449  -9.287  1.00  0.92           H  
ATOM   2572  C   GLY A 158      10.488 -16.934  -8.824  1.00  0.92           C  
ATOM   2573  O   GLY A 158       9.714 -17.066  -9.771  1.00  0.92           O  
ATOM   2574  N   THR A 159      10.117 -17.118  -7.554  1.00  0.92           N  
ATOM   2575  H   THR A 159      10.778 -16.890  -6.825  1.00  0.92           H  
ATOM   2576  CA  THR A 159       8.787 -17.581  -7.124  1.00  0.92           C  
ATOM   2577  HA  THR A 159       8.185 -17.804  -8.004  1.00  0.92           H  
ATOM   2578  C   THR A 159       8.030 -16.512  -6.331  1.00  0.92           C  
ATOM   2579  CB  THR A 159       8.882 -18.882  -6.303  1.00  0.92           C  
ATOM   2580  HB  THR A 159       7.874 -19.236  -6.087  1.00  0.92           H  
ATOM   2581  O   THR A 159       8.539 -15.422  -6.068  1.00  0.92           O  
ATOM   2582  CG2 THR A 159       9.609 -20.000  -7.055  1.00  0.92           C  
ATOM   2583 HG21 THR A 159       9.107 -20.192  -8.002  1.00  0.92           H  
ATOM   2584 HG22 THR A 159       9.593 -20.907  -6.451  1.00  0.92           H  
ATOM   2585 HG23 THR A 159      10.645 -19.724  -7.251  1.00  0.92           H  
ATOM   2586  OG1 THR A 159       9.539 -18.660  -5.079  1.00  0.92           O  
ATOM   2587  HG1 THR A 159       8.897 -18.373  -4.426  1.00  0.92           H  
ATOM   2588  N   ALA A 160       6.793 -16.825  -5.941  1.00  0.92           N  
ATOM   2589  H   ALA A 160       6.410 -17.726  -6.190  1.00  0.92           H  
ATOM   2590  CA  ALA A 160       6.085 -16.078  -4.909  1.00  0.92           C  
ATOM   2591  HA  ALA A 160       6.200 -15.014  -5.115  1.00  0.92           H  
ATOM   2592  C   ALA A 160       6.685 -16.377  -3.520  1.00  0.92           C  
ATOM   2593  CB  ALA A 160       4.595 -16.428  -4.981  1.00  0.92           C  
ATOM   2594  HB1 ALA A 160       4.197 -16.188  -5.967  1.00  0.92           H  
ATOM   2595  HB2 ALA A 160       4.451 -17.490  -4.781  1.00  0.92           H  
ATOM   2596  HB3 ALA A 160       4.046 -15.862  -4.228  1.00  0.92           H  
ATOM   2597  O   ALA A 160       7.169 -17.494  -3.300  1.00  0.92           O  
ATOM   2598  N   PRO A 161       6.679 -15.404  -2.595  1.00  0.93           N  
ATOM   2599  CA  PRO A 161       6.979 -15.648  -1.193  1.00  0.93           C  
ATOM   2600  HA  PRO A 161       7.902 -16.217  -1.084  1.00  0.93           H  
ATOM   2601  C   PRO A 161       5.841 -16.412  -0.502  1.00  0.93           C  
ATOM   2602  CB  PRO A 161       7.154 -14.261  -0.593  1.00  0.93           C  
ATOM   2603  HB2 PRO A 161       8.187 -13.931  -0.703  1.00  0.93           H  
ATOM   2604  HB3 PRO A 161       6.843 -14.275   0.451  1.00  0.93           H  
ATOM   2605  O   PRO A 161       4.760 -16.586  -1.064  1.00  0.93           O  
ATOM   2606  CG  PRO A 161       6.229 -13.378  -1.419  1.00  0.93           C  
ATOM   2607  HG2 PRO A 161       6.594 -12.351  -1.454  1.00  0.93           H  
ATOM   2608  HG3 PRO A 161       5.217 -13.430  -1.018  1.00  0.93           H  
ATOM   2609  CD  PRO A 161       6.269 -14.024  -2.796  1.00  0.93           C  
ATOM   2610  HD2 PRO A 161       7.007 -13.517  -3.417  1.00  0.93           H  
ATOM   2611  HD3 PRO A 161       5.278 -13.978  -3.246  1.00  0.93           H  
ATOM   2612  N   SER A 162       6.071 -16.857   0.735  1.00  0.93           N  
ATOM   2613  H   SER A 162       6.945 -16.642   1.193  1.00  0.93           H  
ATOM   2614  CA  SER A 162       5.020 -17.493   1.534  1.00  0.93           C  
ATOM   2615  HA  SER A 162       4.548 -18.254   0.914  1.00  0.93           H  
ATOM   2616  C   SER A 162       3.928 -16.499   1.951  1.00  0.93           C  
ATOM   2617  CB  SER A 162       5.612 -18.202   2.756  1.00  0.93           C  
ATOM   2618  HB2 SER A 162       4.819 -18.723   3.293  1.00  0.93           H  
ATOM   2619  HB3 SER A 162       6.343 -18.938   2.422  1.00  0.93           H  
ATOM   2620  O   SER A 162       4.199 -15.313   2.168  1.00  0.93           O  
ATOM   2621  OG  SER A 162       6.243 -17.292   3.629  1.00  0.93           O  
ATOM   2622  HG  SER A 162       5.567 -16.715   3.992  1.00  0.93           H  
ATOM   2623  N   ALA A 163       2.710 -17.018   2.127  1.00  0.93           N  
ATOM   2624  H   ALA A 163       2.557 -17.993   1.914  1.00  0.93           H  
ATOM   2625  CA  ALA A 163       1.581 -16.284   2.693  1.00  0.93           C  
ATOM   2626  HA  ALA A 163       1.362 -15.432   2.049  1.00  0.93           H  
ATOM   2627  C   ALA A 163       1.887 -15.739   4.102  1.00  0.93           C  
ATOM   2628  CB  ALA A 163       0.355 -17.206   2.694  1.00  0.93           C  
ATOM   2629  HB1 ALA A 163      -0.508 -16.660   3.074  1.00  0.93           H  
ATOM   2630  HB2 ALA A 163       0.135 -17.540   1.680  1.00  0.93           H  
ATOM   2631  HB3 ALA A 163       0.529 -18.069   3.338  1.00  0.93           H  
ATOM   2632  O   ALA A 163       2.873 -16.134   4.737  1.00  0.93           O  
ATOM   2633  N   SER A 164       1.056 -14.804   4.568  1.00  0.94           N  
ATOM   2634  H   SER A 164       0.222 -14.585   4.040  1.00  0.94           H  
ATOM   2635  CA  SER A 164       1.174 -14.249   5.917  1.00  0.94           C  
ATOM   2636  HA  SER A 164       2.216 -13.972   6.074  1.00  0.94           H  
ATOM   2637  C   SER A 164       0.862 -15.300   6.996  1.00  0.94           C  
ATOM   2638  CB  SER A 164       0.366 -12.948   6.026  1.00  0.94           C  
ATOM   2639  HB2 SER A 164       0.456 -12.380   5.100  1.00  0.94           H  
ATOM   2640  HB3 SER A 164       0.797 -12.344   6.826  1.00  0.94           H  
ATOM   2641  O   SER A 164       0.233 -16.321   6.730  1.00  0.94           O  
ATOM   2642  OG  SER A 164      -0.996 -13.146   6.322  1.00  0.94           O  
ATOM   2643  HG  SER A 164      -1.501 -13.395   5.545  1.00  0.94           H  
ATOM   2644  N   ASP A 165       1.363 -15.096   8.215  1.00  0.91           N  
ATOM   2645  H   ASP A 165       1.833 -14.220   8.389  1.00  0.91           H  
ATOM   2646  CA  ASP A 165       1.064 -15.955   9.371  1.00  0.91           C  
ATOM   2647  HA  ASP A 165       1.063 -17.003   9.069  1.00  0.91           H  
ATOM   2648  C   ASP A 165      -0.307 -15.647   9.993  1.00  0.91           C  
ATOM   2649  CB  ASP A 165       2.116 -15.733  10.472  1.00  0.91           C  
ATOM   2650  HB2 ASP A 165       2.317 -14.667  10.582  1.00  0.91           H  
ATOM   2651  HB3 ASP A 165       1.703 -16.062  11.426  1.00  0.91           H  
ATOM   2652  O   ASP A 165      -0.820 -16.457  10.772  1.00  0.91           O  
ATOM   2653  CG  ASP A 165       3.431 -16.483  10.283  1.00  0.91           C  
ATOM   2654  OD1 ASP A 165       3.515 -17.618  10.820  1.00  0.91           O  
ATOM   2655  OD2 ASP A 165       4.419 -15.838   9.866  1.00  0.91           O  
ATOM   2656  N   ALA A 166      -0.809 -14.428   9.778  1.00  0.92           N  
ATOM   2657  H   ALA A 166      -0.370 -13.857   9.069  1.00  0.92           H  
ATOM   2658  CA  ALA A 166      -2.063 -13.941  10.329  1.00  0.92           C  
ATOM   2659  HA  ALA A 166      -2.839 -14.688  10.159  1.00  0.92           H  
ATOM   2660  C   ALA A 166      -2.492 -12.616   9.690  1.00  0.92           C  
ATOM   2661  CB  ALA A 166      -1.896 -13.701  11.838  1.00  0.92           C  
ATOM   2662  HB1 ALA A 166      -1.656 -14.638  12.340  1.00  0.92           H  
ATOM   2663  HB2 ALA A 166      -1.093 -12.984  12.009  1.00  0.92           H  
ATOM   2664  HB3 ALA A 166      -2.826 -13.299  12.240  1.00  0.92           H  
ATOM   2665  O   ALA A 166      -1.688 -11.694   9.529  1.00  0.92           O  
ATOM   2666  N   HIS A 167      -3.798 -12.429   9.566  1.00  0.94           N  
ATOM   2667  H   HIS A 167      -4.378 -13.251   9.483  1.00  0.94           H  
ATOM   2668  CA  HIS A 167      -4.402 -11.105   9.482  1.00  0.94           C  
ATOM   2669  HA  HIS A 167      -3.810 -10.503   8.792  1.00  0.94           H  
ATOM   2670  C   HIS A 167      -4.427 -10.399  10.842  1.00  0.94           C  
ATOM   2671  CB  HIS A 167      -5.808 -11.234   8.906  1.00  0.94           C  
ATOM   2672  HB2 HIS A 167      -6.389 -11.934   9.507  1.00  0.94           H  
ATOM   2673  HB3 HIS A 167      -6.299 -10.261   8.909  1.00  0.94           H  
ATOM   2674  O   HIS A 167      -4.457 -11.028  11.905  1.00  0.94           O  
ATOM   2675  CG  HIS A 167      -5.764 -11.736   7.506  1.00  0.94           C  
ATOM   2676  CD2 HIS A 167      -5.501 -10.978   6.404  1.00  0.94           C  
ATOM   2677  HD2 HIS A 167      -5.334  -9.911   6.378  1.00  0.94           H  
ATOM   2678  ND1 HIS A 167      -5.809 -13.052   7.116  1.00  0.94           N  
ATOM   2679  HD1 HIS A 167      -5.710 -13.865   7.708  1.00  0.94           H  
ATOM   2680  CE1 HIS A 167      -5.589 -13.081   5.797  1.00  0.94           C  
ATOM   2681  HE1 HIS A 167      -5.476 -13.982   5.212  1.00  0.94           H  
ATOM   2682  NE2 HIS A 167      -5.425 -11.835   5.324  1.00  0.94           N  
ATOM   2683  N   THR A 168      -4.510  -9.066  10.834  1.00  0.95           N  
ATOM   2684  H   THR A 168      -4.438  -8.599   9.941  1.00  0.95           H  
ATOM   2685  CA  THR A 168      -4.709  -8.263  12.045  1.00  0.95           C  
ATOM   2686  HA  THR A 168      -5.086  -8.937  12.815  1.00  0.95           H  
ATOM   2687  C   THR A 168      -5.780  -7.186  11.882  1.00  0.95           C  
ATOM   2688  CB  THR A 168      -3.402  -7.671  12.607  1.00  0.95           C  
ATOM   2689  HB  THR A 168      -3.546  -7.603  13.685  1.00  0.95           H  
ATOM   2690  O   THR A 168      -5.986  -6.637  10.804  1.00  0.95           O  
ATOM   2691  CG2 THR A 168      -2.137  -8.501  12.398  1.00  0.95           C  
ATOM   2692 HG21 THR A 168      -2.281  -9.503  12.803  1.00  0.95           H  
ATOM   2693 HG22 THR A 168      -1.299  -8.026  12.908  1.00  0.95           H  
ATOM   2694 HG23 THR A 168      -1.906  -8.577  11.336  1.00  0.95           H  
ATOM   2695  OG1 THR A 168      -3.153  -6.355  12.174  1.00  0.95           O  
ATOM   2696  HG1 THR A 168      -2.917  -6.363  11.244  1.00  0.95           H  
ATOM   2697  N   ILE A 169      -6.446  -6.855  12.991  1.00  0.97           N  
ATOM   2698  H   ILE A 169      -6.263  -7.409  13.815  1.00  0.97           H  
ATOM   2699  CA  ILE A 169      -7.302  -5.682  13.167  1.00  0.97           C  
ATOM   2700  HA  ILE A 169      -7.387  -5.149  12.221  1.00  0.97           H  
ATOM   2701  C   ILE A 169      -6.616  -4.767  14.185  1.00  0.97           C  
ATOM   2702  CB  ILE A 169      -8.720  -6.104  13.621  1.00  0.97           C  
ATOM   2703  HB  ILE A 169      -8.634  -6.709  14.524  1.00  0.97           H  
ATOM   2704  O   ILE A 169      -6.485  -5.114  15.360  1.00  0.97           O  
ATOM   2705  CG1 ILE A 169      -9.424  -6.942  12.528  1.00  0.97           C  
ATOM   2706 HG12 ILE A 169      -9.651  -6.303  11.675  1.00  0.97           H  
ATOM   2707 HG13 ILE A 169      -8.753  -7.726  12.179  1.00  0.97           H  
ATOM   2708  CG2 ILE A 169      -9.555  -4.850  13.941  1.00  0.97           C  
ATOM   2709 HG21 ILE A 169      -9.127  -4.313  14.788  1.00  0.97           H  
ATOM   2710 HG22 ILE A 169     -10.578  -5.121  14.202  1.00  0.97           H  
ATOM   2711 HG23 ILE A 169      -9.558  -4.207  13.061  1.00  0.97           H  
ATOM   2712  CD1 ILE A 169     -10.718  -7.624  12.988  1.00  0.97           C  
ATOM   2713 HD11 ILE A 169     -11.084  -8.271  12.191  1.00  0.97           H  
ATOM   2714 HD12 ILE A 169     -10.523  -8.232  13.871  1.00  0.97           H  
ATOM   2715 HD13 ILE A 169     -11.487  -6.883  13.210  1.00  0.97           H  
ATOM   2716  N   ASN A 170      -6.173  -3.589  13.745  1.00  0.96           N  
ATOM   2717  H   ASN A 170      -6.268  -3.403  12.757  1.00  0.96           H  
ATOM   2718  CA  ASN A 170      -5.398  -2.631  14.538  1.00  0.96           C  
ATOM   2719  HA  ASN A 170      -4.986  -1.909  13.833  1.00  0.96           H  
ATOM   2720  C   ASN A 170      -4.160  -3.261  15.212  1.00  0.96           C  
ATOM   2721  CB  ASN A 170      -6.334  -1.866  15.503  1.00  0.96           C  
ATOM   2722  HB2 ASN A 170      -6.975  -2.573  16.030  1.00  0.96           H  
ATOM   2723  HB3 ASN A 170      -5.737  -1.340  16.248  1.00  0.96           H  
ATOM   2724  O   ASN A 170      -3.832  -2.920  16.348  1.00  0.96           O  
ATOM   2725  CG  ASN A 170      -7.183  -0.809  14.823  1.00  0.96           C  
ATOM   2726  ND2 ASN A 170      -8.273  -0.406  15.427  1.00  0.96           N  
ATOM   2727 HD21 ASN A 170      -8.795   0.331  14.975  1.00  0.96           H  
ATOM   2728 HD22 ASN A 170      -8.594  -0.899  16.249  1.00  0.96           H  
ATOM   2729  OD1 ASN A 170      -6.874  -0.289  13.768  1.00  0.96           O  
ATOM   2730  N   GLY A 171      -3.467  -4.179  14.525  1.00  0.93           N  
ATOM   2731  H   GLY A 171      -3.762  -4.423  13.590  1.00  0.93           H  
ATOM   2732  CA  GLY A 171      -2.270  -4.855  15.044  1.00  0.93           C  
ATOM   2733  HA2 GLY A 171      -1.649  -4.139  15.582  1.00  0.93           H  
ATOM   2734  HA3 GLY A 171      -1.695  -5.236  14.200  1.00  0.93           H  
ATOM   2735  C   GLY A 171      -2.566  -6.034  15.978  1.00  0.93           C  
ATOM   2736  O   GLY A 171      -1.649  -6.557  16.615  1.00  0.93           O  
ATOM   2737  N   HIS A 172      -3.833  -6.455  16.077  1.00  0.92           N  
ATOM   2738  H   HIS A 172      -4.544  -5.953  15.564  1.00  0.92           H  
ATOM   2739  CA  HIS A 172      -4.270  -7.625  16.837  1.00  0.92           C  
ATOM   2740  HA  HIS A 172      -3.418  -8.061  17.358  1.00  0.92           H  
ATOM   2741  C   HIS A 172      -4.838  -8.694  15.912  1.00  0.92           C  
ATOM   2742  CB  HIS A 172      -5.304  -7.221  17.893  1.00  0.92           C  
ATOM   2743  HB2 HIS A 172      -5.639  -8.117  18.416  1.00  0.92           H  
ATOM   2744  HB3 HIS A 172      -6.172  -6.782  17.401  1.00  0.92           H  
ATOM   2745  O   HIS A 172      -5.796  -8.437  15.190  1.00  0.92           O  
ATOM   2746  CG  HIS A 172      -4.769  -6.248  18.909  1.00  0.92           C  
ATOM   2747  CD2 HIS A 172      -4.695  -4.889  18.785  1.00  0.92           C  
ATOM   2748  HD2 HIS A 172      -5.011  -4.319  17.924  1.00  0.92           H  
ATOM   2749  ND1 HIS A 172      -4.316  -6.568  20.164  1.00  0.92           N  
ATOM   2750  HD1 HIS A 172      -4.491  -7.446  20.631  1.00  0.92           H  
ATOM   2751  CE1 HIS A 172      -3.976  -5.430  20.785  1.00  0.92           C  
ATOM   2752  HE1 HIS A 172      -3.666  -5.365  21.817  1.00  0.92           H  
ATOM   2753  NE2 HIS A 172      -4.187  -4.373  19.985  1.00  0.92           N  
ATOM   2754  N   SER A 173      -4.296  -9.904  15.961  1.00  0.91           N  
ATOM   2755  H   SER A 173      -3.494 -10.096  16.544  1.00  0.91           H  
ATOM   2756  CA  SER A 173      -4.843 -11.041  15.214  1.00  0.91           C  
ATOM   2757  HA  SER A 173      -5.124 -10.722  14.210  1.00  0.91           H  
ATOM   2758  C   SER A 173      -6.102 -11.637  15.858  1.00  0.91           C  
ATOM   2759  CB  SER A 173      -3.762 -12.099  15.085  1.00  0.91           C  
ATOM   2760  HB2 SER A 173      -4.223 -12.971  14.622  1.00  0.91           H  
ATOM   2761  HB3 SER A 173      -2.961 -11.731  14.443  1.00  0.91           H  
ATOM   2762  O   SER A 173      -6.900 -12.304  15.203  1.00  0.91           O  
ATOM   2763  OG  SER A 173      -3.248 -12.418  16.369  1.00  0.91           O  
ATOM   2764  HG  SER A 173      -2.610 -13.128  16.272  1.00  0.91           H  
ATOM   2765  N   GLY A 174      -6.324 -11.350  17.144  1.00  0.88           N  
ATOM   2766  H   GLY A 174      -5.570 -10.893  17.636  1.00  0.88           H  
ATOM   2767  CA  GLY A 174      -7.387 -11.953  17.942  1.00  0.88           C  
ATOM   2768  HA2 GLY A 174      -7.666 -11.278  18.751  1.00  0.88           H  
ATOM   2769  HA3 GLY A 174      -8.262 -12.117  17.313  1.00  0.88           H  
ATOM   2770  C   GLY A 174      -6.942 -13.280  18.554  1.00  0.88           C  
ATOM   2771  O   GLY A 174      -5.758 -13.479  18.813  1.00  0.88           O  
ATOM   2772  N   SER A 175      -7.883 -14.182  18.832  1.00  0.73           N  
ATOM   2773  H   SER A 175      -8.845 -13.979  18.603  1.00  0.73           H  
ATOM   2774  CA  SER A 175      -7.571 -15.468  19.469  1.00  0.73           C  
ATOM   2775  HA  SER A 175      -6.803 -15.306  20.225  1.00  0.73           H  
ATOM   2776  C   SER A 175      -6.989 -16.471  18.466  1.00  0.73           C  
ATOM   2777  CB  SER A 175      -8.803 -16.033  20.187  1.00  0.73           C  
ATOM   2778  HB2 SER A 175      -8.552 -16.997  20.630  1.00  0.73           H  
ATOM   2779  HB3 SER A 175      -9.613 -16.177  19.472  1.00  0.73           H  
ATOM   2780  O   SER A 175      -7.669 -17.405  18.052  1.00  0.73           O  
ATOM   2781  OG  SER A 175      -9.223 -15.143  21.208  1.00  0.73           O  
ATOM   2782  HG  SER A 175      -8.501 -15.052  21.835  1.00  0.73           H  
ATOM   2783  N   ILE A 176      -5.724 -16.291  18.082  1.00  0.68           N  
ATOM   2784  H   ILE A 176      -5.246 -15.461  18.403  1.00  0.68           H  
ATOM   2785  CA  ILE A 176      -4.940 -17.350  17.434  1.00  0.68           C  
ATOM   2786  HA  ILE A 176      -5.594 -17.911  16.765  1.00  0.68           H  
ATOM   2787  C   ILE A 176      -4.444 -18.301  18.526  1.00  0.68           C  
ATOM   2788  CB  ILE A 176      -3.789 -16.775  16.580  1.00  0.68           C  
ATOM   2789  HB  ILE A 176      -3.146 -16.167  17.217  1.00  0.68           H  
ATOM   2790  O   ILE A 176      -3.839 -17.860  19.504  1.00  0.68           O  
ATOM   2791  CG1 ILE A 176      -4.371 -15.882  15.462  1.00  0.68           C  
ATOM   2792 HG12 ILE A 176      -5.106 -16.453  14.895  1.00  0.68           H  
ATOM   2793 HG13 ILE A 176      -4.880 -15.027  15.907  1.00  0.68           H  
ATOM   2794  CG2 ILE A 176      -2.941 -17.919  15.981  1.00  0.68           C  
ATOM   2795 HG21 ILE A 176      -3.535 -18.494  15.270  1.00  0.68           H  
ATOM   2796 HG22 ILE A 176      -2.066 -17.518  15.470  1.00  0.68           H  
ATOM   2797 HG23 ILE A 176      -2.563 -18.581  16.760  1.00  0.68           H  
ATOM   2798  CD1 ILE A 176      -3.323 -15.350  14.481  1.00  0.68           C  
ATOM   2799 HD11 ILE A 176      -2.823 -16.165  13.958  1.00  0.68           H  
ATOM   2800 HD12 ILE A 176      -2.580 -14.745  15.001  1.00  0.68           H  
ATOM   2801 HD13 ILE A 176      -3.830 -14.765  13.714  1.00  0.68           H  
ATOM   2802  N   SER A 177      -4.664 -19.609  18.352  1.00  0.60           N  
ATOM   2803  H   SER A 177      -5.121 -19.909  17.503  1.00  0.60           H  
ATOM   2804  CA  SER A 177      -4.338 -20.653  19.342  1.00  0.60           C  
ATOM   2805  HA  SER A 177      -5.007 -20.550  20.197  1.00  0.60           H  
ATOM   2806  C   SER A 177      -2.902 -20.585  19.871  1.00  0.60           C  
ATOM   2807  CB  SER A 177      -4.560 -22.036  18.716  1.00  0.60           C  
ATOM   2808  HB2 SER A 177      -4.324 -22.813  19.443  1.00  0.60           H  
ATOM   2809  HB3 SER A 177      -5.608 -22.133  18.431  1.00  0.60           H  
ATOM   2810  O   SER A 177      -2.647 -20.900  21.028  1.00  0.60           O  
ATOM   2811  OG  SER A 177      -3.751 -22.200  17.564  1.00  0.60           O  
ATOM   2812  HG  SER A 177      -2.911 -22.586  17.823  1.00  0.60           H  
ATOM   2813  N   ASN A 178      -1.969 -20.135  19.032  1.00  0.69           N  
ATOM   2814  H   ASN A 178      -2.272 -19.923  18.092  1.00  0.69           H  
ATOM   2815  CA  ASN A 178      -0.537 -20.153  19.316  1.00  0.69           C  
ATOM   2816  HA  ASN A 178      -0.349 -20.893  20.095  1.00  0.69           H  
ATOM   2817  C   ASN A 178      -0.012 -18.815  19.874  1.00  0.69           C  
ATOM   2818  CB  ASN A 178       0.199 -20.627  18.049  1.00  0.69           C  
ATOM   2819  HB2 ASN A 178       1.267 -20.683  18.259  1.00  0.69           H  
ATOM   2820  HB3 ASN A 178       0.044 -19.901  17.250  1.00  0.69           H  
ATOM   2821  O   ASN A 178       1.192 -18.667  20.062  1.00  0.69           O  
ATOM   2822  CG  ASN A 178      -0.251 -22.000  17.560  1.00  0.69           C  
ATOM   2823  ND2 ASN A 178       0.144 -22.387  16.371  1.00  0.69           N  
ATOM   2824 HD21 ASN A 178      -0.187 -23.292  16.068  1.00  0.69           H  
ATOM   2825 HD22 ASN A 178       0.743 -21.810  15.798  1.00  0.69           H  
ATOM   2826  OD1 ASN A 178      -0.992 -22.730  18.199  1.00  0.69           O  
ATOM   2827  N   CYS A 179      -0.889 -17.838  20.133  1.00  0.73           N  
ATOM   2828  H   CYS A 179      -1.868 -18.015  19.963  1.00  0.73           H  
ATOM   2829  CA  CYS A 179      -0.530 -16.547  20.729  1.00  0.73           C  
ATOM   2830  HA  CYS A 179       0.424 -16.659  21.244  1.00  0.73           H  
ATOM   2831  C   CYS A 179      -1.557 -16.104  21.796  1.00  0.73           C  
ATOM   2832  CB  CYS A 179      -0.326 -15.528  19.599  1.00  0.73           C  
ATOM   2833  HB2 CYS A 179      -1.271 -15.399  19.070  1.00  0.73           H  
ATOM   2834  HB3 CYS A 179       0.400 -15.939  18.897  1.00  0.73           H  
ATOM   2835  O   CYS A 179      -2.193 -15.057  21.670  1.00  0.73           O  
ATOM   2836  SG  CYS A 179       0.263 -13.889  20.100  1.00  0.73           S  
ATOM   2837  N   PRO A 180      -1.748 -16.891  22.874  1.00  0.65           N  
ATOM   2838  CA  PRO A 180      -2.805 -16.645  23.859  1.00  0.65           C  
ATOM   2839  HA  PRO A 180      -3.766 -16.576  23.350  1.00  0.65           H  
ATOM   2840  C   PRO A 180      -2.614 -15.354  24.668  1.00  0.65           C  
ATOM   2841  CB  PRO A 180      -2.802 -17.883  24.763  1.00  0.65           C  
ATOM   2842  HB2 PRO A 180      -3.066 -17.647  25.794  1.00  0.65           H  
ATOM   2843  HB3 PRO A 180      -3.496 -18.621  24.360  1.00  0.65           H  
ATOM   2844  O   PRO A 180      -3.571 -14.849  25.249  1.00  0.65           O  
ATOM   2845  CG  PRO A 180      -1.377 -18.421  24.651  1.00  0.65           C  
ATOM   2846  HG2 PRO A 180      -1.331 -19.493  24.846  1.00  0.65           H  
ATOM   2847  HG3 PRO A 180      -0.724 -17.878  25.335  1.00  0.65           H  
ATOM   2848  CD  PRO A 180      -0.999 -18.093  23.212  1.00  0.65           C  
ATOM   2849  HD2 PRO A 180      -1.315 -18.912  22.565  1.00  0.65           H  
ATOM   2850  HD3 PRO A 180       0.076 -17.939  23.129  1.00  0.65           H  
ATOM   2851  N   SER A 181      -1.399 -14.798  24.712  1.00  0.63           N  
ATOM   2852  H   SER A 181      -0.652 -15.209  24.171  1.00  0.63           H  
ATOM   2853  CA  SER A 181      -1.112 -13.549  25.427  1.00  0.63           C  
ATOM   2854  HA  SER A 181      -1.594 -13.594  26.404  1.00  0.63           H  
ATOM   2855  C   SER A 181      -1.656 -12.303  24.725  1.00  0.63           C  
ATOM   2856  CB  SER A 181       0.395 -13.411  25.653  1.00  0.63           C  
ATOM   2857  HB2 SER A 181       0.602 -12.477  26.175  1.00  0.63           H  
ATOM   2858  HB3 SER A 181       0.740 -14.241  26.270  1.00  0.63           H  
ATOM   2859  O   SER A 181      -1.658 -11.222  25.317  1.00  0.63           O  
ATOM   2860  OG  SER A 181       1.084 -13.430  24.418  1.00  0.63           O  
ATOM   2861  HG  SER A 181       2.029 -13.414  24.585  1.00  0.63           H  
ATOM   2862  N   GLN A 182      -2.123 -12.417  23.479  1.00  0.69           N  
ATOM   2863  H   GLN A 182      -2.141 -13.322  23.029  1.00  0.69           H  
ATOM   2864  CA  GLN A 182      -2.592 -11.265  22.733  1.00  0.69           C  
ATOM   2865  HA  GLN A 182      -2.050 -10.395  23.103  1.00  0.69           H  
ATOM   2866  C   GLN A 182      -4.079 -11.012  22.963  1.00  0.69           C  
ATOM   2867  CB  GLN A 182      -2.205 -11.412  21.268  1.00  0.69           C  
ATOM   2868  HB2 GLN A 182      -2.808 -12.179  20.783  1.00  0.69           H  
ATOM   2869  HB3 GLN A 182      -1.157 -11.710  21.241  1.00  0.69           H  
ATOM   2870  O   GLN A 182      -4.948 -11.807  22.607  1.00  0.69           O  
ATOM   2871  CG  GLN A 182      -2.345 -10.072  20.537  1.00  0.69           C  
ATOM   2872  HG2 GLN A 182      -3.399  -9.867  20.351  1.00  0.69           H  
ATOM   2873  HG3 GLN A 182      -1.933  -9.271  21.150  1.00  0.69           H  
ATOM   2874  CD  GLN A 182      -1.604 -10.077  19.216  1.00  0.69           C  
ATOM   2875  NE2 GLN A 182      -1.523  -8.949  18.549  1.00  0.69           N  
ATOM   2876 HE21 GLN A 182      -1.067  -8.992  17.649  1.00  0.69           H  
ATOM   2877 HE22 GLN A 182      -1.972  -8.102  18.866  1.00  0.69           H  
ATOM   2878  OE1 GLN A 182      -1.048 -11.064  18.781  1.00  0.69           O  
ATOM   2879  N   SER A 183      -4.379  -9.849  23.539  1.00  0.74           N  
ATOM   2880  H   SER A 183      -3.632  -9.236  23.833  1.00  0.74           H  
ATOM   2881  CA  SER A 183      -5.749  -9.367  23.633  1.00  0.74           C  
ATOM   2882  HA  SER A 183      -6.337 -10.133  24.139  1.00  0.74           H  
ATOM   2883  C   SER A 183      -6.339  -9.163  22.236  1.00  0.74           C  
ATOM   2884  CB  SER A 183      -5.822  -8.090  24.477  1.00  0.74           C  
ATOM   2885  HB2 SER A 183      -5.539  -8.332  25.501  1.00  0.74           H  
ATOM   2886  HB3 SER A 183      -6.847  -7.719  24.477  1.00  0.74           H  
ATOM   2887  O   SER A 183      -5.676  -8.678  21.317  1.00  0.74           O  
ATOM   2888  OG  SER A 183      -4.955  -7.081  23.987  1.00  0.74           O  
ATOM   2889  HG  SER A 183      -5.012  -6.325  24.576  1.00  0.74           H  
ATOM   2890  N   SER A 184      -7.609  -9.525  22.076  1.00  0.85           N  
ATOM   2891  H   SER A 184      -8.079  -9.967  22.853  1.00  0.85           H  
ATOM   2892  CA  SER A 184      -8.403  -9.144  20.910  1.00  0.85           C  
ATOM   2893  HA  SER A 184      -7.838  -9.361  20.003  1.00  0.85           H  
ATOM   2894  C   SER A 184      -8.695  -7.638  20.962  1.00  0.85           C  
ATOM   2895  CB  SER A 184      -9.681  -9.984  20.897  1.00  0.85           C  
ATOM   2896  HB2 SER A 184      -9.421 -11.042  20.868  1.00  0.85           H  
ATOM   2897  HB3 SER A 184     -10.240  -9.794  21.813  1.00  0.85           H  
ATOM   2898  O   SER A 184      -8.899  -7.080  22.045  1.00  0.85           O  
ATOM   2899  OG  SER A 184     -10.492  -9.670  19.791  1.00  0.85           O  
ATOM   2900  HG  SER A 184     -10.110 -10.030  18.987  1.00  0.85           H  
ATOM   2901  N   TYR A 185      -8.714  -6.961  19.811  1.00  0.93           N  
ATOM   2902  H   TYR A 185      -8.572  -7.457  18.943  1.00  0.93           H  
ATOM   2903  CA  TYR A 185      -9.044  -5.536  19.769  1.00  0.93           C  
ATOM   2904  HA  TYR A 185      -8.391  -5.020  20.473  1.00  0.93           H  
ATOM   2905  C   TYR A 185     -10.500  -5.312  20.212  1.00  0.93           C  
ATOM   2906  CB  TYR A 185      -8.767  -4.955  18.375  1.00  0.93           C  
ATOM   2907  HB2 TYR A 185      -7.706  -5.061  18.153  1.00  0.93           H  
ATOM   2908  HB3 TYR A 185      -9.314  -5.532  17.629  1.00  0.93           H  
ATOM   2909  O   TYR A 185     -11.432  -5.903  19.665  1.00  0.93           O  
ATOM   2910  CG  TYR A 185      -9.147  -3.491  18.248  1.00  0.93           C  
ATOM   2911  CD1 TYR A 185     -10.386  -3.125  17.686  1.00  0.93           C  
ATOM   2912  HD1 TYR A 185     -11.055  -3.892  17.322  1.00  0.93           H  
ATOM   2913  CD2 TYR A 185      -8.270  -2.496  18.718  1.00  0.93           C  
ATOM   2914  HD2 TYR A 185      -7.313  -2.780  19.132  1.00  0.93           H  
ATOM   2915  CE1 TYR A 185     -10.756  -1.769  17.605  1.00  0.93           C  
ATOM   2916  HE1 TYR A 185     -11.700  -1.484  17.164  1.00  0.93           H  
ATOM   2917  CE2 TYR A 185      -8.632  -1.138  18.634  1.00  0.93           C  
ATOM   2918  HE2 TYR A 185      -7.944  -0.384  18.987  1.00  0.93           H  
ATOM   2919  OH  TYR A 185     -10.206   0.542  17.969  1.00  0.93           O  
ATOM   2920  HH  TYR A 185      -9.439   1.083  18.169  1.00  0.93           H  
ATOM   2921  CZ  TYR A 185      -9.883  -0.773  18.091  1.00  0.93           C  
ATOM   2922  N   GLY A 186     -10.707  -4.446  21.206  1.00  0.94           N  
ATOM   2923  H   GLY A 186      -9.899  -4.007  21.624  1.00  0.94           H  
ATOM   2924  CA  GLY A 186     -12.031  -4.094  21.718  1.00  0.94           C  
ATOM   2925  HA2 GLY A 186     -11.970  -3.953  22.797  1.00  0.94           H  
ATOM   2926  HA3 GLY A 186     -12.730  -4.909  21.532  1.00  0.94           H  
ATOM   2927  C   GLY A 186     -12.573  -2.806  21.098  1.00  0.94           C  
ATOM   2928  O   GLY A 186     -11.935  -1.756  21.169  1.00  0.94           O  
ATOM   2929  N   LEU A 187     -13.790  -2.857  20.558  1.00  0.97           N  
ATOM   2930  H   LEU A 187     -14.232  -3.764  20.506  1.00  0.97           H  
ATOM   2931  CA  LEU A 187     -14.528  -1.717  20.018  1.00  0.97           C  
ATOM   2932  HA  LEU A 187     -13.859  -0.857  19.985  1.00  0.97           H  
ATOM   2933  C   LEU A 187     -15.725  -1.385  20.935  1.00  0.97           C  
ATOM   2934  CB  LEU A 187     -14.916  -2.038  18.563  1.00  0.97           C  
ATOM   2935  HB2 LEU A 187     -14.013  -2.305  18.014  1.00  0.97           H  
ATOM   2936  HB3 LEU A 187     -15.568  -2.911  18.554  1.00  0.97           H  
ATOM   2937  O   LEU A 187     -16.807  -1.950  20.768  1.00  0.97           O  
ATOM   2938  CG  LEU A 187     -15.616  -0.885  17.822  1.00  0.97           C  
ATOM   2939  HG  LEU A 187     -16.522  -0.598  18.354  1.00  0.97           H  
ATOM   2940  CD1 LEU A 187     -14.722   0.349  17.687  1.00  0.97           C  
ATOM   2941 HD11 LEU A 187     -14.575   0.814  18.662  1.00  0.97           H  
ATOM   2942 HD12 LEU A 187     -15.205   1.058  17.015  1.00  0.97           H  
ATOM   2943 HD13 LEU A 187     -13.757   0.066  17.265  1.00  0.97           H  
ATOM   2944  CD2 LEU A 187     -16.001  -1.337  16.415  1.00  0.97           C  
ATOM   2945 HD21 LEU A 187     -16.644  -0.592  15.945  1.00  0.97           H  
ATOM   2946 HD22 LEU A 187     -15.108  -1.483  15.807  1.00  0.97           H  
ATOM   2947 HD23 LEU A 187     -16.540  -2.284  16.460  1.00  0.97           H  
ATOM   2948  N   PRO A 188     -15.562  -0.491  21.930  1.00  0.96           N  
ATOM   2949  CA  PRO A 188     -16.627  -0.173  22.877  1.00  0.96           C  
ATOM   2950  HA  PRO A 188     -17.104  -1.098  23.202  1.00  0.96           H  
ATOM   2951  C   PRO A 188     -17.688   0.757  22.269  1.00  0.96           C  
ATOM   2952  CB  PRO A 188     -15.926   0.456  24.083  1.00  0.96           C  
ATOM   2953  HB2 PRO A 188     -16.556   1.183  24.596  1.00  0.96           H  
ATOM   2954  HB3 PRO A 188     -15.619  -0.331  24.771  1.00  0.96           H  
ATOM   2955  O   PRO A 188     -17.364   1.846  21.778  1.00  0.96           O  
ATOM   2956  CG  PRO A 188     -14.687   1.105  23.467  1.00  0.96           C  
ATOM   2957  HG2 PRO A 188     -13.880   1.203  24.194  1.00  0.96           H  
ATOM   2958  HG3 PRO A 188     -14.947   2.078  23.049  1.00  0.96           H  
ATOM   2959  CD  PRO A 188     -14.316   0.143  22.340  1.00  0.96           C  
ATOM   2960  HD2 PRO A 188     -13.848   0.684  21.517  1.00  0.96           H  
ATOM   2961  HD3 PRO A 188     -13.637  -0.617  22.726  1.00  0.96           H  
ATOM   2962  N   VAL A 189     -18.964   0.374  22.381  1.00  0.97           N  
ATOM   2963  H   VAL A 189     -19.149  -0.538  22.774  1.00  0.97           H  
ATOM   2964  CA  VAL A 189     -20.115   1.144  21.880  1.00  0.97           C  
ATOM   2965  HA  VAL A 189     -19.759   2.151  21.660  1.00  0.97           H  
ATOM   2966  C   VAL A 189     -21.237   1.295  22.906  1.00  0.97           C  
ATOM   2967  CB  VAL A 189     -20.671   0.584  20.559  1.00  0.97           C  
ATOM   2968  HB  VAL A 189     -21.530   1.193  20.277  1.00  0.97           H  
ATOM   2969  O   VAL A 189     -21.435   0.435  23.754  1.00  0.97           O  
ATOM   2970  CG1 VAL A 189     -19.629   0.726  19.446  1.00  0.97           C  
ATOM   2971 HG11 VAL A 189     -18.808   0.027  19.604  1.00  0.97           H  
ATOM   2972 HG12 VAL A 189     -19.229   1.740  19.427  1.00  0.97           H  
ATOM   2973 HG13 VAL A 189     -20.100   0.534  18.482  1.00  0.97           H  
ATOM   2974  CG2 VAL A 189     -21.148  -0.869  20.668  1.00  0.97           C  
ATOM   2975 HG21 VAL A 189     -21.921  -0.961  21.431  1.00  0.97           H  
ATOM   2976 HG22 VAL A 189     -20.316  -1.526  20.921  1.00  0.97           H  
ATOM   2977 HG23 VAL A 189     -21.573  -1.188  19.717  1.00  0.97           H  
ATOM   2978  N   ARG A 190     -21.981   2.403  22.844  1.00  0.96           N  
ATOM   2979  H   ARG A 190     -21.780   3.056  22.100  1.00  0.96           H  
ATOM   2980  CA  ARG A 190     -23.176   2.657  23.665  1.00  0.96           C  
ATOM   2981  HA  ARG A 190     -23.181   1.983  24.522  1.00  0.96           H  
ATOM   2982  C   ARG A 190     -24.433   2.372  22.854  1.00  0.96           C  
ATOM   2983  CB  ARG A 190     -23.195   4.106  24.172  1.00  0.96           C  
ATOM   2984  HB2 ARG A 190     -24.175   4.314  24.602  1.00  0.96           H  
ATOM   2985  HB3 ARG A 190     -23.036   4.785  23.334  1.00  0.96           H  
ATOM   2986  O   ARG A 190     -24.530   2.834  21.718  1.00  0.96           O  
ATOM   2987  CG  ARG A 190     -22.132   4.353  25.245  1.00  0.96           C  
ATOM   2988  HG2 ARG A 190     -22.315   3.674  26.077  1.00  0.96           H  
ATOM   2989  HG3 ARG A 190     -21.143   4.161  24.827  1.00  0.96           H  
ATOM   2990  CD  ARG A 190     -22.196   5.793  25.764  1.00  0.96           C  
ATOM   2991  HD2 ARG A 190     -23.191   5.964  26.176  1.00  0.96           H  
ATOM   2992  HD3 ARG A 190     -22.033   6.477  24.932  1.00  0.96           H  
ATOM   2993  NE  ARG A 190     -21.184   6.029  26.812  1.00  0.96           N  
ATOM   2994  HE  ARG A 190     -20.641   5.227  27.102  1.00  0.96           H  
ATOM   2995  NH1 ARG A 190     -21.783   8.184  27.341  1.00  0.96           N  
ATOM   2996 HH11 ARG A 190     -21.725   8.959  27.986  1.00  0.96           H  
ATOM   2997 HH12 ARG A 190     -22.597   8.080  26.752  1.00  0.96           H  
ATOM   2998  NH2 ARG A 190     -20.100   7.210  28.434  1.00  0.96           N  
ATOM   2999 HH21 ARG A 190     -19.600   6.377  28.712  1.00  0.96           H  
ATOM   3000 HH22 ARG A 190     -20.054   8.013  29.044  1.00  0.96           H  
ATOM   3001  CZ  ARG A 190     -21.024   7.137  27.517  1.00  0.96           C  
ATOM   3002  N   ALA A 191     -25.393   1.685  23.468  1.00  0.95           N  
ATOM   3003  H   ALA A 191     -25.231   1.345  24.405  1.00  0.95           H  
ATOM   3004  CA  ALA A 191     -26.691   1.415  22.861  1.00  0.95           C  
ATOM   3005  HA  ALA A 191     -26.529   0.764  22.002  1.00  0.95           H  
ATOM   3006  C   ALA A 191     -27.376   2.712  22.374  1.00  0.95           C  
ATOM   3007  CB  ALA A 191     -27.558   0.649  23.865  1.00  0.95           C  
ATOM   3008  HB1 ALA A 191     -27.767   1.272  24.735  1.00  0.95           H  
ATOM   3009  HB2 ALA A 191     -28.500   0.370  23.394  1.00  0.95           H  
ATOM   3010  HB3 ALA A 191     -27.050  -0.262  24.182  1.00  0.95           H  
ATOM   3011  O   ALA A 191     -27.299   3.754  23.031  1.00  0.95           O  
ATOM   3012  N   GLY A 192     -28.009   2.655  21.203  1.00  0.96           N  
ATOM   3013  H   GLY A 192     -27.975   1.778  20.702  1.00  0.96           H  
ATOM   3014  CA  GLY A 192     -28.703   3.763  20.544  1.00  0.96           C  
ATOM   3015  HA2 GLY A 192     -29.322   3.353  19.747  1.00  0.96           H  
ATOM   3016  HA3 GLY A 192     -29.359   4.251  21.265  1.00  0.96           H  
ATOM   3017  C   GLY A 192     -27.798   4.835  19.923  1.00  0.96           C  
ATOM   3018  O   GLY A 192     -28.302   5.857  19.459  1.00  0.96           O  
ATOM   3019  N   LYS A 193     -26.466   4.668  19.922  1.00  0.98           N  
ATOM   3020  H   LYS A 193     -26.098   3.810  20.306  1.00  0.98           H  
ATOM   3021  CA  LYS A 193     -25.531   5.620  19.293  1.00  0.98           C  
ATOM   3022  HA  LYS A 193     -26.066   6.544  19.077  1.00  0.98           H  
ATOM   3023  C   LYS A 193     -25.042   5.111  17.935  1.00  0.98           C  
ATOM   3024  CB  LYS A 193     -24.362   5.949  20.240  1.00  0.98           C  
ATOM   3025  HB2 LYS A 193     -23.802   5.034  20.433  1.00  0.98           H  
ATOM   3026  HB3 LYS A 193     -23.692   6.646  19.736  1.00  0.98           H  
ATOM   3027  O   LYS A 193     -24.816   3.918  17.755  1.00  0.98           O  
ATOM   3028  CG  LYS A 193     -24.761   6.549  21.600  1.00  0.98           C  
ATOM   3029  HG2 LYS A 193     -23.850   6.783  22.151  1.00  0.98           H  
ATOM   3030  HG3 LYS A 193     -25.318   5.804  22.169  1.00  0.98           H  
ATOM   3031  CD  LYS A 193     -25.607   7.825  21.480  1.00  0.98           C  
ATOM   3032  HD2 LYS A 193     -25.060   8.574  20.907  1.00  0.98           H  
ATOM   3033  HD3 LYS A 193     -26.536   7.586  20.963  1.00  0.98           H  
ATOM   3034  CE  LYS A 193     -25.953   8.375  22.868  1.00  0.98           C  
ATOM   3035  HE2 LYS A 193     -25.038   8.720  23.351  1.00  0.98           H  
ATOM   3036  HE3 LYS A 193     -26.364   7.559  23.462  1.00  0.98           H  
ATOM   3037  NZ  LYS A 193     -26.949   9.474  22.784  1.00  0.98           N  
ATOM   3038  HZ1 LYS A 193     -26.607  10.251  22.237  1.00  0.98           H  
ATOM   3039  HZ2 LYS A 193     -27.210   9.805  23.702  1.00  0.98           H  
ATOM   3040  HZ3 LYS A 193     -27.794   9.137  22.344  1.00  0.98           H  
ATOM   3041  N   THR A 194     -24.818   6.036  17.003  1.00  0.99           N  
ATOM   3042  H   THR A 194     -25.085   6.991  17.195  1.00  0.99           H  
ATOM   3043  CA  THR A 194     -24.218   5.745  15.691  1.00  0.99           C  
ATOM   3044  HA  THR A 194     -24.310   4.678  15.488  1.00  0.99           H  
ATOM   3045  C   THR A 194     -22.737   6.095  15.699  1.00  0.99           C  
ATOM   3046  CB  THR A 194     -24.953   6.471  14.557  1.00  0.99           C  
ATOM   3047  HB  THR A 194     -24.925   7.547  14.731  1.00  0.99           H  
ATOM   3048  O   THR A 194     -22.367   7.212  16.047  1.00  0.99           O  
ATOM   3049  CG2 THR A 194     -24.371   6.164  13.178  1.00  0.99           C  
ATOM   3050 HG21 THR A 194     -24.982   6.633  12.407  1.00  0.99           H  
ATOM   3051 HG22 THR A 194     -23.358   6.558  13.095  1.00  0.99           H  
ATOM   3052 HG23 THR A 194     -24.352   5.087  13.012  1.00  0.99           H  
ATOM   3053  OG1 THR A 194     -26.292   6.034  14.533  1.00  0.99           O  
ATOM   3054  HG1 THR A 194     -26.773   6.602  13.926  1.00  0.99           H  
ATOM   3055  N   TYR A 195     -21.886   5.158  15.306  1.00  0.99           N  
ATOM   3056  H   TYR A 195     -22.267   4.275  14.996  1.00  0.99           H  
ATOM   3057  CA  TYR A 195     -20.440   5.316  15.198  1.00  0.99           C  
ATOM   3058  HA  TYR A 195     -20.134   6.261  15.647  1.00  0.99           H  
ATOM   3059  C   TYR A 195     -20.041   5.329  13.727  1.00  0.99           C  
ATOM   3060  CB  TYR A 195     -19.741   4.172  15.944  1.00  0.99           C  
ATOM   3061  HB2 TYR A 195     -18.676   4.209  15.717  1.00  0.99           H  
ATOM   3062  HB3 TYR A 195     -20.117   3.218  15.572  1.00  0.99           H  
ATOM   3063  O   TYR A 195     -20.625   4.592  12.941  1.00  0.99           O  
ATOM   3064  CG  TYR A 195     -19.926   4.220  17.447  1.00  0.99           C  
ATOM   3065  CD1 TYR A 195     -18.870   4.665  18.263  1.00  0.99           C  
ATOM   3066  HD1 TYR A 195     -17.931   4.942  17.807  1.00  0.99           H  
ATOM   3067  CD2 TYR A 195     -21.147   3.824  18.030  1.00  0.99           C  
ATOM   3068  HD2 TYR A 195     -21.946   3.445  17.410  1.00  0.99           H  
ATOM   3069  CE1 TYR A 195     -19.036   4.730  19.658  1.00  0.99           C  
ATOM   3070  HE1 TYR A 195     -18.212   5.042  20.284  1.00  0.99           H  
ATOM   3071  CE2 TYR A 195     -21.329   3.915  19.421  1.00  0.99           C  
ATOM   3072  HE2 TYR A 195     -22.262   3.595  19.861  1.00  0.99           H  
ATOM   3073  OH  TYR A 195     -20.428   4.476  21.578  1.00  0.99           O  
ATOM   3074  HH  TYR A 195     -19.572   4.581  22.000  1.00  0.99           H  
ATOM   3075  CZ  TYR A 195     -20.274   4.377  20.233  1.00  0.99           C  
ATOM   3076  N   MET A 196     -19.036   6.119  13.358  1.00  0.99           N  
ATOM   3077  H   MET A 196     -18.580   6.687  14.059  1.00  0.99           H  
ATOM   3078  CA  MET A 196     -18.392   5.985  12.051  1.00  0.99           C  
ATOM   3079  HA  MET A 196     -19.061   5.457  11.372  1.00  0.99           H  
ATOM   3080  C   MET A 196     -17.121   5.155  12.203  1.00  0.99           C  
ATOM   3081  CB  MET A 196     -18.142   7.356  11.426  1.00  0.99           C  
ATOM   3082  HB2 MET A 196     -19.098   7.873  11.342  1.00  0.99           H  
ATOM   3083  HB3 MET A 196     -17.473   7.932  12.066  1.00  0.99           H  
ATOM   3084  O   MET A 196     -16.219   5.534  12.952  1.00  0.99           O  
ATOM   3085  CG  MET A 196     -17.539   7.238  10.023  1.00  0.99           C  
ATOM   3086  HG2 MET A 196     -16.515   6.871  10.099  1.00  0.99           H  
ATOM   3087  HG3 MET A 196     -18.116   6.509   9.454  1.00  0.99           H  
ATOM   3088  SD  MET A 196     -17.534   8.785   9.083  1.00  0.99           S  
ATOM   3089  CE  MET A 196     -16.551   9.836  10.170  1.00  0.99           C  
ATOM   3090  HE1 MET A 196     -15.644   9.311  10.469  1.00  0.99           H  
ATOM   3091  HE2 MET A 196     -16.308  10.757   9.641  1.00  0.99           H  
ATOM   3092  HE3 MET A 196     -17.136  10.096  11.052  1.00  0.99           H  
ATOM   3093  N   LEU A 197     -17.060   4.022  11.515  1.00  0.99           N  
ATOM   3094  H   LEU A 197     -17.817   3.806  10.882  1.00  0.99           H  
ATOM   3095  CA  LEU A 197     -15.878   3.174  11.446  1.00  0.99           C  
ATOM   3096  HA  LEU A 197     -15.224   3.392  12.290  1.00  0.99           H  
ATOM   3097  C   LEU A 197     -15.134   3.499  10.153  1.00  0.99           C  
ATOM   3098  CB  LEU A 197     -16.258   1.689  11.525  1.00  0.99           C  
ATOM   3099  HB2 LEU A 197     -15.339   1.113  11.630  1.00  0.99           H  
ATOM   3100  HB3 LEU A 197     -16.716   1.398  10.580  1.00  0.99           H  
ATOM   3101  O   LEU A 197     -15.725   3.433   9.080  1.00  0.99           O  
ATOM   3102  CG  LEU A 197     -17.225   1.308  12.658  1.00  0.99           C  
ATOM   3103  HG  LEU A 197     -18.184   1.803  12.505  1.00  0.99           H  
ATOM   3104  CD1 LEU A 197     -17.462  -0.197  12.619  1.00  0.99           C  
ATOM   3105 HD11 LEU A 197     -17.907  -0.472  11.663  1.00  0.99           H  
ATOM   3106 HD12 LEU A 197     -18.143  -0.483  13.420  1.00  0.99           H  
ATOM   3107 HD13 LEU A 197     -16.521  -0.734  12.739  1.00  0.99           H  
ATOM   3108  CD2 LEU A 197     -16.696   1.692  14.042  1.00  0.99           C  
ATOM   3109 HD21 LEU A 197     -15.725   1.227  14.208  1.00  0.99           H  
ATOM   3110 HD22 LEU A 197     -16.604   2.776  14.108  1.00  0.99           H  
ATOM   3111 HD23 LEU A 197     -17.402   1.359  14.804  1.00  0.99           H  
ATOM   3112  N   ARG A 198     -13.863   3.873  10.273  1.00  0.99           N  
ATOM   3113  H   ARG A 198     -13.469   3.869  11.203  1.00  0.99           H  
ATOM   3114  CA  ARG A 198     -12.968   4.247   9.176  1.00  0.99           C  
ATOM   3115  HA  ARG A 198     -13.537   4.452   8.268  1.00  0.99           H  
ATOM   3116  C   ARG A 198     -12.059   3.057   8.882  1.00  0.99           C  
ATOM   3117  CB  ARG A 198     -12.183   5.514   9.566  1.00  0.99           C  
ATOM   3118  HB2 ARG A 198     -11.490   5.748   8.759  1.00  0.99           H  
ATOM   3119  HB3 ARG A 198     -11.595   5.312  10.461  1.00  0.99           H  
ATOM   3120  O   ARG A 198     -11.073   2.864   9.593  1.00  0.99           O  
ATOM   3121  CG  ARG A 198     -13.060   6.751   9.835  1.00  0.99           C  
ATOM   3122  HG2 ARG A 198     -13.805   6.528  10.599  1.00  0.99           H  
ATOM   3123  HG3 ARG A 198     -13.577   7.028   8.916  1.00  0.99           H  
ATOM   3124  CD  ARG A 198     -12.190   7.923  10.324  1.00  0.99           C  
ATOM   3125  HD2 ARG A 198     -11.796   7.673  11.309  1.00  0.99           H  
ATOM   3126  HD3 ARG A 198     -11.336   8.037   9.657  1.00  0.99           H  
ATOM   3127  NE  ARG A 198     -12.918   9.209  10.408  1.00  0.99           N  
ATOM   3128  HE  ARG A 198     -13.093   9.614  11.317  1.00  0.99           H  
ATOM   3129  NH1 ARG A 198     -13.174   9.668   8.162  1.00  0.99           N  
ATOM   3130 HH11 ARG A 198     -12.869   8.737   7.915  1.00  0.99           H  
ATOM   3131 HH12 ARG A 198     -13.603  10.220   7.433  1.00  0.99           H  
ATOM   3132  NH2 ARG A 198     -13.762  11.173   9.652  1.00  0.99           N  
ATOM   3133 HH21 ARG A 198     -14.039  11.794   8.905  1.00  0.99           H  
ATOM   3134 HH22 ARG A 198     -13.903  11.428  10.619  1.00  0.99           H  
ATOM   3135  CZ  ARG A 198     -13.274   9.998   9.407  1.00  0.99           C  
ATOM   3136  N   ILE A 199     -12.466   2.212   7.939  1.00  0.99           N  
ATOM   3137  H   ILE A 199     -13.249   2.477   7.359  1.00  0.99           H  
ATOM   3138  CA  ILE A 199     -11.817   0.934   7.629  1.00  0.99           C  
ATOM   3139  HA  ILE A 199     -11.329   0.563   8.530  1.00  0.99           H  
ATOM   3140  C   ILE A 199     -10.749   1.177   6.562  1.00  0.99           C  
ATOM   3141  CB  ILE A 199     -12.844  -0.137   7.186  1.00  0.99           C  
ATOM   3142  HB  ILE A 199     -13.259   0.167   6.225  1.00  0.99           H  
ATOM   3143  O   ILE A 199     -11.026   1.809   5.547  1.00  0.99           O  
ATOM   3144  CG1 ILE A 199     -14.004  -0.290   8.202  1.00  0.99           C  
ATOM   3145 HG12 ILE A 199     -14.367   0.688   8.520  1.00  0.99           H  
ATOM   3146 HG13 ILE A 199     -13.648  -0.818   9.087  1.00  0.99           H  
ATOM   3147  CG2 ILE A 199     -12.137  -1.496   7.004  1.00  0.99           C  
ATOM   3148 HG21 ILE A 199     -11.332  -1.418   6.273  1.00  0.99           H  
ATOM   3149 HG22 ILE A 199     -11.716  -1.838   7.949  1.00  0.99           H  
ATOM   3150 HG23 ILE A 199     -12.833  -2.247   6.630  1.00  0.99           H  
ATOM   3151  CD1 ILE A 199     -15.216  -1.029   7.624  1.00  0.99           C  
ATOM   3152 HD11 ILE A 199     -14.940  -2.035   7.308  1.00  0.99           H  
ATOM   3153 HD12 ILE A 199     -15.993  -1.098   8.385  1.00  0.99           H  
ATOM   3154 HD13 ILE A 199     -15.608  -0.480   6.768  1.00  0.99           H  
ATOM   3155  N   ILE A 200      -9.537   0.686   6.793  1.00  0.99           N  
ATOM   3156  H   ILE A 200      -9.380   0.205   7.666  1.00  0.99           H  
ATOM   3157  CA  ILE A 200      -8.388   0.794   5.887  1.00  0.99           C  
ATOM   3158  HA  ILE A 200      -8.690   1.208   4.925  1.00  0.99           H  
ATOM   3159  C   ILE A 200      -7.856  -0.615   5.667  1.00  0.99           C  
ATOM   3160  CB  ILE A 200      -7.302   1.701   6.513  1.00  0.99           C  
ATOM   3161  HB  ILE A 200      -7.037   1.283   7.484  1.00  0.99           H  
ATOM   3162  O   ILE A 200      -7.623  -1.314   6.653  1.00  0.99           O  
ATOM   3163  CG1 ILE A 200      -7.827   3.139   6.735  1.00  0.99           C  
ATOM   3164 HG12 ILE A 200      -8.827   3.115   7.168  1.00  0.99           H  
ATOM   3165 HG13 ILE A 200      -7.890   3.658   5.779  1.00  0.99           H  
ATOM   3166  CG2 ILE A 200      -6.029   1.719   5.642  1.00  0.99           C  
ATOM   3167 HG21 ILE A 200      -5.254   2.334   6.100  1.00  0.99           H  
ATOM   3168 HG22 ILE A 200      -6.250   2.105   4.647  1.00  0.99           H  
ATOM   3169 HG23 ILE A 200      -5.610   0.718   5.541  1.00  0.99           H  
ATOM   3170  CD1 ILE A 200      -6.960   3.960   7.691  1.00  0.99           C  
ATOM   3171 HD11 ILE A 200      -7.393   4.955   7.801  1.00  0.99           H  
ATOM   3172 HD12 ILE A 200      -6.938   3.475   8.667  1.00  0.99           H  
ATOM   3173 HD13 ILE A 200      -5.944   4.062   7.310  1.00  0.99           H  
ATOM   3174  N   ASN A 201      -7.630  -1.023   4.418  1.00  0.99           N  
ATOM   3175  H   ASN A 201      -7.840  -0.411   3.643  1.00  0.99           H  
ATOM   3176  CA  ASN A 201      -6.907  -2.260   4.138  1.00  0.99           C  
ATOM   3177  HA  ASN A 201      -6.889  -2.871   5.041  1.00  0.99           H  
ATOM   3178  C   ASN A 201      -5.439  -1.966   3.791  1.00  0.99           C  
ATOM   3179  CB  ASN A 201      -7.643  -3.099   3.081  1.00  0.99           C  
ATOM   3180  HB2 ASN A 201      -7.600  -2.589   2.119  1.00  0.99           H  
ATOM   3181  HB3 ASN A 201      -8.683  -3.222   3.383  1.00  0.99           H  
ATOM   3182  O   ASN A 201      -5.121  -1.534   2.683  1.00  0.99           O  
ATOM   3183  CG  ASN A 201      -7.019  -4.481   2.949  1.00  0.99           C  
ATOM   3184  ND2 ASN A 201      -7.509  -5.347   2.095  1.00  0.99           N  
ATOM   3185 HD21 ASN A 201      -8.355  -5.174   1.571  1.00  0.99           H  
ATOM   3186 HD22 ASN A 201      -7.009  -6.219   2.000  1.00  0.99           H  
ATOM   3187  OD1 ASN A 201      -6.088  -4.798   3.663  1.00  0.99           O  
ATOM   3188  N   ALA A 202      -4.562  -2.203   4.767  1.00  0.98           N  
ATOM   3189  H   ALA A 202      -4.912  -2.602   5.626  1.00  0.98           H  
ATOM   3190  CA  ALA A 202      -3.109  -2.118   4.663  1.00  0.98           C  
ATOM   3191  HA  ALA A 202      -2.855  -1.549   3.769  1.00  0.98           H  
ATOM   3192  C   ALA A 202      -2.441  -3.501   4.502  1.00  0.98           C  
ATOM   3193  CB  ALA A 202      -2.581  -1.345   5.882  1.00  0.98           C  
ATOM   3194  HB1 ALA A 202      -3.057  -0.366   5.934  1.00  0.98           H  
ATOM   3195  HB2 ALA A 202      -1.504  -1.209   5.787  1.00  0.98           H  
ATOM   3196  HB3 ALA A 202      -2.785  -1.902   6.796  1.00  0.98           H  
ATOM   3197  O   ALA A 202      -1.225  -3.606   4.669  1.00  0.98           O  
ATOM   3198  N   ALA A 203      -3.210  -4.559   4.205  1.00  0.97           N  
ATOM   3199  H   ALA A 203      -4.204  -4.433   4.076  1.00  0.97           H  
ATOM   3200  CA  ALA A 203      -2.660  -5.842   3.771  1.00  0.97           C  
ATOM   3201  HA  ALA A 203      -2.030  -6.250   4.562  1.00  0.97           H  
ATOM   3202  C   ALA A 203      -1.788  -5.645   2.520  1.00  0.97           C  
ATOM   3203  CB  ALA A 203      -3.807  -6.825   3.512  1.00  0.97           C  
ATOM   3204  HB1 ALA A 203      -3.413  -7.789   3.190  1.00  0.97           H  
ATOM   3205  HB2 ALA A 203      -4.400  -6.968   4.415  1.00  0.97           H  
ATOM   3206  HB3 ALA A 203      -4.442  -6.453   2.709  1.00  0.97           H  
ATOM   3207  O   ALA A 203      -2.058  -4.768   1.694  1.00  0.97           O  
ATOM   3208  N   LEU A 204      -0.722  -6.433   2.395  1.00  0.96           N  
ATOM   3209  H   LEU A 204      -0.628  -7.232   3.007  1.00  0.96           H  
ATOM   3210  CA  LEU A 204       0.156  -6.402   1.236  1.00  0.96           C  
ATOM   3211  HA  LEU A 204       0.301  -5.364   0.937  1.00  0.96           H  
ATOM   3212  C   LEU A 204      -0.459  -7.121   0.046  1.00  0.96           C  
ATOM   3213  CB  LEU A 204       1.525  -7.041   1.538  1.00  0.96           C  
ATOM   3214  HB2 LEU A 204       2.078  -7.079   0.599  1.00  0.96           H  
ATOM   3215  HB3 LEU A 204       1.380  -8.080   1.834  1.00  0.96           H  
ATOM   3216  O   LEU A 204      -0.333  -6.605  -1.063  1.00  0.96           O  
ATOM   3217  CG  LEU A 204       2.409  -6.347   2.580  1.00  0.96           C  
ATOM   3218  HG  LEU A 204       1.975  -6.449   3.574  1.00  0.96           H  
ATOM   3219  CD1 LEU A 204       3.801  -6.981   2.560  1.00  0.96           C  
ATOM   3220 HD11 LEU A 204       4.206  -6.971   1.548  1.00  0.96           H  
ATOM   3221 HD12 LEU A 204       3.746  -8.016   2.899  1.00  0.96           H  
ATOM   3222 HD13 LEU A 204       4.489  -6.429   3.200  1.00  0.96           H  
ATOM   3223  CD2 LEU A 204       2.600  -4.869   2.265  1.00  0.96           C  
ATOM   3224 HD21 LEU A 204       3.016  -4.755   1.264  1.00  0.96           H  
ATOM   3225 HD22 LEU A 204       3.287  -4.442   2.996  1.00  0.96           H  
ATOM   3226 HD23 LEU A 204       1.640  -4.358   2.348  1.00  0.96           H  
ATOM   3227  N   ASN A 205      -1.059  -8.296   0.252  1.00  0.95           N  
ATOM   3228  H   ASN A 205      -1.103  -8.663   1.192  1.00  0.95           H  
ATOM   3229  CA  ASN A 205      -1.410  -9.200  -0.845  1.00  0.95           C  
ATOM   3230  HA  ASN A 205      -1.351  -8.657  -1.788  1.00  0.95           H  
ATOM   3231  C   ASN A 205      -2.844  -9.744  -0.793  1.00  0.95           C  
ATOM   3232  CB  ASN A 205      -0.372 -10.329  -0.909  1.00  0.95           C  
ATOM   3233  HB2 ASN A 205      -0.612 -10.992  -1.740  1.00  0.95           H  
ATOM   3234  HB3 ASN A 205      -0.432 -10.912   0.010  1.00  0.95           H  
ATOM   3235  O   ASN A 205      -3.254 -10.389  -1.752  1.00  0.95           O  
ATOM   3236  CG  ASN A 205       1.042  -9.813  -1.115  1.00  0.95           C  
ATOM   3237  ND2 ASN A 205       1.922 -10.074  -0.176  1.00  0.95           N  
ATOM   3238 HD21 ASN A 205       1.599 -10.530   0.665  1.00  0.95           H  
ATOM   3239 HD22 ASN A 205       2.847  -9.677  -0.266  1.00  0.95           H  
ATOM   3240  OD1 ASN A 205       1.376  -9.151  -2.090  1.00  0.95           O  
ATOM   3241  N   GLU A 206      -3.615  -9.464   0.259  1.00  0.95           N  
ATOM   3242  H   GLU A 206      -3.142  -9.225   1.119  1.00  0.95           H  
ATOM   3243  CA  GLU A 206      -4.959 -10.026   0.407  1.00  0.95           C  
ATOM   3244  HA  GLU A 206      -5.168 -10.655  -0.457  1.00  0.95           H  
ATOM   3245  C   GLU A 206      -6.077  -8.975   0.425  1.00  0.95           C  
ATOM   3246  CB  GLU A 206      -5.011 -10.983   1.607  1.00  0.95           C  
ATOM   3247  HB2 GLU A 206      -6.041 -11.316   1.732  1.00  0.95           H  
ATOM   3248  HB3 GLU A 206      -4.711 -10.466   2.519  1.00  0.95           H  
ATOM   3249  O   GLU A 206      -6.059  -7.952   1.122  1.00  0.95           O  
ATOM   3250  CG  GLU A 206      -4.111 -12.211   1.337  1.00  0.95           C  
ATOM   3251  HG2 GLU A 206      -4.474 -12.698   0.432  1.00  0.95           H  
ATOM   3252  HG3 GLU A 206      -3.083 -11.912   1.132  1.00  0.95           H  
ATOM   3253  CD  GLU A 206      -4.125 -13.246   2.461  1.00  0.95           C  
ATOM   3254  OE1 GLU A 206      -3.078 -13.894   2.718  1.00  0.95           O  
ATOM   3255  OE2 GLU A 206      -5.240 -13.534   2.940  1.00  0.95           O  
ATOM   3256  N   GLU A 207      -7.109  -9.255  -0.367  1.00  0.97           N  
ATOM   3257  H   GLU A 207      -7.084 -10.121  -0.886  1.00  0.97           H  
ATOM   3258  CA  GLU A 207      -8.389  -8.566  -0.296  1.00  0.97           C  
ATOM   3259  HA  GLU A 207      -8.221  -7.510  -0.084  1.00  0.97           H  
ATOM   3260  C   GLU A 207      -9.211  -9.144   0.850  1.00  0.97           C  
ATOM   3261  CB  GLU A 207      -9.146  -8.679  -1.620  1.00  0.97           C  
ATOM   3262  HB2 GLU A 207     -10.020  -8.030  -1.557  1.00  0.97           H  
ATOM   3263  HB3 GLU A 207      -9.477  -9.709  -1.752  1.00  0.97           H  
ATOM   3264  O   GLU A 207      -9.173 -10.343   1.110  1.00  0.97           O  
ATOM   3265  CG  GLU A 207      -8.306  -8.269  -2.835  1.00  0.97           C  
ATOM   3266  HG2 GLU A 207      -7.534  -9.015  -3.023  1.00  0.97           H  
ATOM   3267  HG3 GLU A 207      -7.816  -7.319  -2.620  1.00  0.97           H  
ATOM   3268  CD  GLU A 207      -9.178  -8.113  -4.078  1.00  0.97           C  
ATOM   3269  OE1 GLU A 207      -9.364  -6.952  -4.516  1.00  0.97           O  
ATOM   3270  OE2 GLU A 207      -9.733  -9.108  -4.592  1.00  0.97           O  
ATOM   3271  N   LEU A 208      -9.966  -8.300   1.553  1.00  0.98           N  
ATOM   3272  H   LEU A 208      -9.997  -7.326   1.288  1.00  0.98           H  
ATOM   3273  CA  LEU A 208     -10.622  -8.710   2.790  1.00  0.98           C  
ATOM   3274  HA  LEU A 208     -10.504  -9.786   2.917  1.00  0.98           H  
ATOM   3275  C   LEU A 208     -12.125  -8.455   2.743  1.00  0.98           C  
ATOM   3276  CB  LEU A 208      -9.940  -8.037   3.998  1.00  0.98           C  
ATOM   3277  HB2 LEU A 208     -10.069  -6.958   3.904  1.00  0.98           H  
ATOM   3278  HB3 LEU A 208     -10.444  -8.362   4.908  1.00  0.98           H  
ATOM   3279  O   LEU A 208     -12.597  -7.397   2.317  1.00  0.98           O  
ATOM   3280  CG  LEU A 208      -8.431  -8.340   4.134  1.00  0.98           C  
ATOM   3281  HG  LEU A 208      -7.913  -8.037   3.225  1.00  0.98           H  
ATOM   3282  CD1 LEU A 208      -7.845  -7.540   5.295  1.00  0.98           C  
ATOM   3283 HD11 LEU A 208      -7.994  -6.476   5.109  1.00  0.98           H  
ATOM   3284 HD12 LEU A 208      -6.774  -7.731   5.347  1.00  0.98           H  
ATOM   3285 HD13 LEU A 208      -8.312  -7.839   6.234  1.00  0.98           H  
ATOM   3286  CD2 LEU A 208      -8.146  -9.812   4.406  1.00  0.98           C  
ATOM   3287 HD21 LEU A 208      -7.067  -9.962   4.428  1.00  0.98           H  
ATOM   3288 HD22 LEU A 208      -8.516 -10.426   3.585  1.00  0.98           H  
ATOM   3289 HD23 LEU A 208      -8.585 -10.143   5.347  1.00  0.98           H  
ATOM   3290  N   PHE A 209     -12.885  -9.407   3.276  1.00  0.98           N  
ATOM   3291  H   PHE A 209     -12.424 -10.263   3.551  1.00  0.98           H  
ATOM   3292  CA  PHE A 209     -14.216  -9.158   3.799  1.00  0.98           C  
ATOM   3293  HA  PHE A 209     -14.676  -8.363   3.211  1.00  0.98           H  
ATOM   3294  C   PHE A 209     -14.121  -8.695   5.250  1.00  0.98           C  
ATOM   3295  CB  PHE A 209     -15.097 -10.406   3.698  1.00  0.98           C  
ATOM   3296  HB2 PHE A 209     -14.582 -11.232   4.187  1.00  0.98           H  
ATOM   3297  HB3 PHE A 209     -16.020 -10.224   4.249  1.00  0.98           H  
ATOM   3298  O   PHE A 209     -13.558  -9.389   6.092  1.00  0.98           O  
ATOM   3299  CG  PHE A 209     -15.478 -10.814   2.292  1.00  0.98           C  
ATOM   3300  CD1 PHE A 209     -16.057  -9.881   1.409  1.00  0.98           C  
ATOM   3301  HD1 PHE A 209     -16.207  -8.856   1.717  1.00  0.98           H  
ATOM   3302  CD2 PHE A 209     -15.280 -12.143   1.875  1.00  0.98           C  
ATOM   3303  HD2 PHE A 209     -14.820 -12.864   2.534  1.00  0.98           H  
ATOM   3304  CE1 PHE A 209     -16.420 -10.273   0.109  1.00  0.98           C  
ATOM   3305  HE1 PHE A 209     -16.832  -9.555  -0.584  1.00  0.98           H  
ATOM   3306  CE2 PHE A 209     -15.664 -12.537   0.585  1.00  0.98           C  
ATOM   3307  HE2 PHE A 209     -15.495 -13.556   0.270  1.00  0.98           H  
ATOM   3308  CZ  PHE A 209     -16.225 -11.601  -0.301  1.00  0.98           C  
ATOM   3309  HZ  PHE A 209     -16.482 -11.903  -1.306  1.00  0.98           H  
ATOM   3310  N   PHE A 210     -14.743  -7.560   5.560  1.00  0.99           N  
ATOM   3311  H   PHE A 210     -15.155  -7.039   4.799  1.00  0.99           H  
ATOM   3312  CA  PHE A 210     -14.929  -7.057   6.916  1.00  0.99           C  
ATOM   3313  HA  PHE A 210     -14.344  -7.667   7.604  1.00  0.99           H  
ATOM   3314  C   PHE A 210     -16.402  -7.157   7.327  1.00  0.99           C  
ATOM   3315  CB  PHE A 210     -14.388  -5.628   7.018  1.00  0.99           C  
ATOM   3316  HB2 PHE A 210     -13.315  -5.653   6.827  1.00  0.99           H  
ATOM   3317  HB3 PHE A 210     -14.834  -5.010   6.239  1.00  0.99           H  
ATOM   3318  O   PHE A 210     -17.292  -6.690   6.609  1.00  0.99           O  
ATOM   3319  CG  PHE A 210     -14.636  -4.980   8.366  1.00  0.99           C  
ATOM   3320  CD1 PHE A 210     -15.835  -4.282   8.615  1.00  0.99           C  
ATOM   3321  HD1 PHE A 210     -16.578  -4.198   7.836  1.00  0.99           H  
ATOM   3322  CD2 PHE A 210     -13.677  -5.103   9.384  1.00  0.99           C  
ATOM   3323  HD2 PHE A 210     -12.772  -5.665   9.203  1.00  0.99           H  
ATOM   3324  CE1 PHE A 210     -16.063  -3.695   9.872  1.00  0.99           C  
ATOM   3325  HE1 PHE A 210     -16.980  -3.156  10.056  1.00  0.99           H  
ATOM   3326  CE2 PHE A 210     -13.901  -4.513  10.639  1.00  0.99           C  
ATOM   3327  HE2 PHE A 210     -13.158  -4.619  11.416  1.00  0.99           H  
ATOM   3328  CZ  PHE A 210     -15.092  -3.806  10.882  1.00  0.99           C  
ATOM   3329  HZ  PHE A 210     -15.266  -3.360  11.851  1.00  0.99           H  
ATOM   3330  N   LYS A 211     -16.671  -7.742   8.499  1.00  0.99           N  
ATOM   3331  H   LYS A 211     -15.890  -8.104   9.027  1.00  0.99           H  
ATOM   3332  CA  LYS A 211     -18.032  -7.976   9.003  1.00  0.99           C  
ATOM   3333  HA  LYS A 211     -18.702  -7.252   8.539  1.00  0.99           H  
ATOM   3334  C   LYS A 211     -18.129  -7.790  10.513  1.00  0.99           C  
ATOM   3335  CB  LYS A 211     -18.476  -9.379   8.559  1.00  0.99           C  
ATOM   3336  HB2 LYS A 211     -17.833 -10.133   9.013  1.00  0.99           H  
ATOM   3337  HB3 LYS A 211     -18.340  -9.431   7.478  1.00  0.99           H  
ATOM   3338  O   LYS A 211     -17.211  -8.130  11.255  1.00  0.99           O  
ATOM   3339  CG  LYS A 211     -19.944  -9.691   8.897  1.00  0.99           C  
ATOM   3340  HG2 LYS A 211     -20.539  -8.786   8.779  1.00  0.99           H  
ATOM   3341  HG3 LYS A 211     -20.027 -10.016   9.934  1.00  0.99           H  
ATOM   3342  CD  LYS A 211     -20.494 -10.781   7.968  1.00  0.99           C  
ATOM   3343  HD2 LYS A 211     -20.152 -10.577   6.953  1.00  0.99           H  
ATOM   3344  HD3 LYS A 211     -20.108 -11.755   8.271  1.00  0.99           H  
ATOM   3345  CE  LYS A 211     -22.025 -10.787   7.956  1.00  0.99           C  
ATOM   3346  HE2 LYS A 211     -22.407 -11.225   8.878  1.00  0.99           H  
ATOM   3347  HE3 LYS A 211     -22.363  -9.752   7.893  1.00  0.99           H  
ATOM   3348  NZ  LYS A 211     -22.529 -11.519   6.771  1.00  0.99           N  
ATOM   3349  HZ1 LYS A 211     -23.498 -11.299   6.587  1.00  0.99           H  
ATOM   3350  HZ2 LYS A 211     -22.383 -12.514   6.856  1.00  0.99           H  
ATOM   3351  HZ3 LYS A 211     -22.052 -11.189   5.944  1.00  0.99           H  
ATOM   3352  N   ILE A 212     -19.279  -7.295  10.973  1.00  0.99           N  
ATOM   3353  H   ILE A 212     -19.995  -7.071  10.297  1.00  0.99           H  
ATOM   3354  CA  ILE A 212     -19.644  -7.238  12.393  1.00  0.99           C  
ATOM   3355  HA  ILE A 212     -18.842  -7.670  12.992  1.00  0.99           H  
ATOM   3356  C   ILE A 212     -20.892  -8.095  12.594  1.00  0.99           C  
ATOM   3357  CB  ILE A 212     -19.846  -5.783  12.867  1.00  0.99           C  
ATOM   3358  HB  ILE A 212     -20.690  -5.356  12.327  1.00  0.99           H  
ATOM   3359  O   ILE A 212     -21.937  -7.825  12.001  1.00  0.99           O  
ATOM   3360  CG1 ILE A 212     -18.600  -4.927  12.540  1.00  0.99           C  
ATOM   3361 HG12 ILE A 212     -17.704  -5.455  12.865  1.00  0.99           H  
ATOM   3362 HG13 ILE A 212     -18.534  -4.810  11.459  1.00  0.99           H  
ATOM   3363  CG2 ILE A 212     -20.177  -5.770  14.370  1.00  0.99           C  
ATOM   3364 HG21 ILE A 212     -21.027  -6.416  14.587  1.00  0.99           H  
ATOM   3365 HG22 ILE A 212     -20.458  -4.758  14.661  1.00  0.99           H  
ATOM   3366 HG23 ILE A 212     -19.320  -6.107  14.954  1.00  0.99           H  
ATOM   3367  CD1 ILE A 212     -18.587  -3.520  13.147  1.00  0.99           C  
ATOM   3368 HD11 ILE A 212     -18.487  -3.572  14.231  1.00  0.99           H  
ATOM   3369 HD12 ILE A 212     -19.502  -2.989  12.885  1.00  0.99           H  
ATOM   3370 HD13 ILE A 212     -17.729  -2.978  12.748  1.00  0.99           H  
ATOM   3371  N   ALA A 213     -20.793  -9.134  13.425  1.00  0.98           N  
ATOM   3372  H   ALA A 213     -19.911  -9.293  13.892  1.00  0.98           H  
ATOM   3373  CA  ALA A 213     -21.884 -10.069  13.676  1.00  0.98           C  
ATOM   3374  HA  ALA A 213     -22.077 -10.627  12.760  1.00  0.98           H  
ATOM   3375  C   ALA A 213     -23.166  -9.329  14.087  1.00  0.98           C  
ATOM   3376  CB  ALA A 213     -21.452 -11.052  14.768  1.00  0.98           C  
ATOM   3377  HB1 ALA A 213     -20.496 -11.507  14.508  1.00  0.98           H  
ATOM   3378  HB2 ALA A 213     -22.205 -11.833  14.879  1.00  0.98           H  
ATOM   3379  HB3 ALA A 213     -21.335 -10.533  15.719  1.00  0.98           H  
ATOM   3380  O   ALA A 213     -23.128  -8.467  14.962  1.00  0.98           O  
ATOM   3381  N   GLY A 214     -24.300  -9.650  13.460  1.00  0.97           N  
ATOM   3382  H   GLY A 214     -24.266 -10.344  12.727  1.00  0.97           H  
ATOM   3383  CA  GLY A 214     -25.607  -9.080  13.810  1.00  0.97           C  
ATOM   3384  HA2 GLY A 214     -26.381  -9.625  13.269  1.00  0.97           H  
ATOM   3385  HA3 GLY A 214     -25.778  -9.220  14.877  1.00  0.97           H  
ATOM   3386  C   GLY A 214     -25.796  -7.588  13.504  1.00  0.97           C  
ATOM   3387  O   GLY A 214     -26.785  -7.018  13.958  1.00  0.97           O  
ATOM   3388  N   HIS A 215     -24.888  -6.941  12.763  1.00  0.98           N  
ATOM   3389  H   HIS A 215     -24.088  -7.441  12.400  1.00  0.98           H  
ATOM   3390  CA  HIS A 215     -24.989  -5.516  12.443  1.00  0.98           C  
ATOM   3391  HA  HIS A 215     -25.923  -5.123  12.846  1.00  0.98           H  
ATOM   3392  C   HIS A 215     -25.018  -5.267  10.935  1.00  0.98           C  
ATOM   3393  CB  HIS A 215     -23.857  -4.729  13.111  1.00  0.98           C  
ATOM   3394  HB2 HIS A 215     -23.900  -3.696  12.765  1.00  0.98           H  
ATOM   3395  HB3 HIS A 215     -22.900  -5.149  12.800  1.00  0.98           H  
ATOM   3396  O   HIS A 215     -24.256  -5.855  10.172  1.00  0.98           O  
ATOM   3397  CG  HIS A 215     -23.934  -4.738  14.616  1.00  0.98           C  
ATOM   3398  CD2 HIS A 215     -24.391  -3.738  15.429  1.00  0.98           C  
ATOM   3399  HD2 HIS A 215     -24.757  -2.774  15.106  1.00  0.98           H  
ATOM   3400  ND1 HIS A 215     -23.610  -5.794  15.430  1.00  0.98           N  
ATOM   3401  HD1 HIS A 215     -23.337  -6.719  15.130  1.00  0.98           H  
ATOM   3402  CE1 HIS A 215     -23.873  -5.455  16.693  1.00  0.98           C  
ATOM   3403  HE1 HIS A 215     -23.768  -6.116  17.541  1.00  0.98           H  
ATOM   3404  NE2 HIS A 215     -24.321  -4.193  16.750  1.00  0.98           N  
ATOM   3405  N   VAL A 216     -25.878  -4.334  10.525  1.00  0.98           N  
ATOM   3406  H   VAL A 216     -26.451  -3.880  11.222  1.00  0.98           H  
ATOM   3407  CA  VAL A 216     -25.876  -3.753   9.179  1.00  0.98           C  
ATOM   3408  HA  VAL A 216     -25.383  -4.440   8.491  1.00  0.98           H  
ATOM   3409  C   VAL A 216     -25.067  -2.460   9.219  1.00  0.98           C  
ATOM   3410  CB  VAL A 216     -27.305  -3.519   8.658  1.00  0.98           C  
ATOM   3411  HB  VAL A 216     -27.835  -2.860   9.346  1.00  0.98           H  
ATOM   3412  O   VAL A 216     -25.258  -1.619  10.097  1.00  0.98           O  
ATOM   3413  CG1 VAL A 216     -27.314  -2.874   7.266  1.00  0.98           C  
ATOM   3414 HG11 VAL A 216     -28.339  -2.789   6.906  1.00  0.98           H  
ATOM   3415 HG12 VAL A 216     -26.877  -1.876   7.305  1.00  0.98           H  
ATOM   3416 HG13 VAL A 216     -26.741  -3.486   6.570  1.00  0.98           H  
ATOM   3417  CG2 VAL A 216     -28.074  -4.844   8.563  1.00  0.98           C  
ATOM   3418 HG21 VAL A 216     -27.549  -5.532   7.901  1.00  0.98           H  
ATOM   3419 HG22 VAL A 216     -29.078  -4.670   8.176  1.00  0.98           H  
ATOM   3420 HG23 VAL A 216     -28.162  -5.303   9.548  1.00  0.98           H  
ATOM   3421  N   LEU A 217     -24.173  -2.309   8.253  1.00  0.99           N  
ATOM   3422  H   LEU A 217     -24.112  -3.030   7.549  1.00  0.99           H  
ATOM   3423  CA  LEU A 217     -23.292  -1.167   8.064  1.00  0.99           C  
ATOM   3424  HA  LEU A 217     -23.260  -0.567   8.974  1.00  0.99           H  
ATOM   3425  C   LEU A 217     -23.835  -0.294   6.931  1.00  0.99           C  
ATOM   3426  CB  LEU A 217     -21.878  -1.695   7.752  1.00  0.99           C  
ATOM   3427  HB2 LEU A 217     -21.914  -2.233   6.804  1.00  0.99           H  
ATOM   3428  HB3 LEU A 217     -21.205  -0.848   7.619  1.00  0.99           H  
ATOM   3429  O   LEU A 217     -24.330  -0.809   5.930  1.00  0.99           O  
ATOM   3430  CG  LEU A 217     -21.288  -2.637   8.819  1.00  0.99           C  
ATOM   3431  HG  LEU A 217     -21.947  -3.494   8.965  1.00  0.99           H  
ATOM   3432  CD1 LEU A 217     -19.934  -3.175   8.359  1.00  0.99           C  
ATOM   3433 HD11 LEU A 217     -19.516  -3.833   9.120  1.00  0.99           H  
ATOM   3434 HD12 LEU A 217     -19.238  -2.360   8.158  1.00  0.99           H  
ATOM   3435 HD13 LEU A 217     -20.072  -3.759   7.449  1.00  0.99           H  
ATOM   3436  CD2 LEU A 217     -21.107  -1.930  10.163  1.00  0.99           C  
ATOM   3437 HD21 LEU A 217     -22.081  -1.643  10.560  1.00  0.99           H  
ATOM   3438 HD22 LEU A 217     -20.635  -2.617  10.865  1.00  0.99           H  
ATOM   3439 HD23 LEU A 217     -20.483  -1.045  10.041  1.00  0.99           H  
ATOM   3440  N   THR A 218     -23.746   1.028   7.066  1.00  0.99           N  
ATOM   3441  H   THR A 218     -23.347   1.397   7.917  1.00  0.99           H  
ATOM   3442  CA  THR A 218     -24.087   1.958   5.974  1.00  0.99           C  
ATOM   3443  HA  THR A 218     -24.561   1.418   5.155  1.00  0.99           H  
ATOM   3444  C   THR A 218     -22.813   2.594   5.438  1.00  0.99           C  
ATOM   3445  CB  THR A 218     -25.084   3.028   6.435  1.00  0.99           C  
ATOM   3446  HB  THR A 218     -24.614   3.663   7.185  1.00  0.99           H  
ATOM   3447  O   THR A 218     -22.215   3.405   6.136  1.00  0.99           O  
ATOM   3448  CG2 THR A 218     -25.566   3.906   5.284  1.00  0.99           C  
ATOM   3449 HG21 THR A 218     -24.727   4.463   4.867  1.00  0.99           H  
ATOM   3450 HG22 THR A 218     -26.008   3.289   4.502  1.00  0.99           H  
ATOM   3451 HG23 THR A 218     -26.308   4.614   5.651  1.00  0.99           H  
ATOM   3452  OG1 THR A 218     -26.216   2.412   7.014  1.00  0.99           O  
ATOM   3453  HG1 THR A 218     -25.874   1.825   7.693  1.00  0.99           H  
ATOM   3454  N   VAL A 219     -22.388   2.233   4.228  1.00  0.99           N  
ATOM   3455  H   VAL A 219     -22.975   1.621   3.679  1.00  0.99           H  
ATOM   3456  CA  VAL A 219     -21.243   2.860   3.546  1.00  0.99           C  
ATOM   3457  HA  VAL A 219     -20.377   2.860   4.209  1.00  0.99           H  
ATOM   3458  C   VAL A 219     -21.595   4.306   3.227  1.00  0.99           C  
ATOM   3459  CB  VAL A 219     -20.873   2.109   2.251  1.00  0.99           C  
ATOM   3460  HB  VAL A 219     -21.719   2.143   1.564  1.00  0.99           H  
ATOM   3461  O   VAL A 219     -22.679   4.551   2.708  1.00  0.99           O  
ATOM   3462  CG1 VAL A 219     -19.659   2.749   1.566  1.00  0.99           C  
ATOM   3463 HG11 VAL A 219     -18.834   2.853   2.271  1.00  0.99           H  
ATOM   3464 HG12 VAL A 219     -19.334   2.136   0.725  1.00  0.99           H  
ATOM   3465 HG13 VAL A 219     -19.921   3.732   1.174  1.00  0.99           H  
ATOM   3466  CG2 VAL A 219     -20.543   0.634   2.518  1.00  0.99           C  
ATOM   3467 HG21 VAL A 219     -21.384   0.132   2.996  1.00  0.99           H  
ATOM   3468 HG22 VAL A 219     -19.655   0.552   3.146  1.00  0.99           H  
ATOM   3469 HG23 VAL A 219     -20.346   0.139   1.567  1.00  0.99           H  
ATOM   3470  N   VAL A 220     -20.712   5.248   3.558  1.00  0.99           N  
ATOM   3471  H   VAL A 220     -19.871   4.960   4.039  1.00  0.99           H  
ATOM   3472  CA  VAL A 220     -20.920   6.690   3.316  1.00  0.99           C  
ATOM   3473  HA  VAL A 220     -21.758   6.818   2.631  1.00  0.99           H  
ATOM   3474  C   VAL A 220     -19.740   7.370   2.624  1.00  0.99           C  
ATOM   3475  CB  VAL A 220     -21.265   7.435   4.618  1.00  0.99           C  
ATOM   3476  HB  VAL A 220     -21.353   8.494   4.378  1.00  0.99           H  
ATOM   3477  O   VAL A 220     -19.858   8.499   2.153  1.00  0.99           O  
ATOM   3478  CG1 VAL A 220     -22.623   6.990   5.173  1.00  0.99           C  
ATOM   3479 HG11 VAL A 220     -23.375   7.058   4.387  1.00  0.99           H  
ATOM   3480 HG12 VAL A 220     -22.569   5.960   5.527  1.00  0.99           H  
ATOM   3481 HG13 VAL A 220     -22.908   7.649   5.993  1.00  0.99           H  
ATOM   3482  CG2 VAL A 220     -20.201   7.276   5.717  1.00  0.99           C  
ATOM   3483 HG21 VAL A 220     -20.125   6.233   6.027  1.00  0.99           H  
ATOM   3484 HG22 VAL A 220     -20.476   7.884   6.578  1.00  0.99           H  
ATOM   3485 HG23 VAL A 220     -19.234   7.618   5.349  1.00  0.99           H  
ATOM   3486  N   GLU A 221     -18.601   6.690   2.527  1.00  0.99           N  
ATOM   3487  H   GLU A 221     -18.542   5.756   2.908  1.00  0.99           H  
ATOM   3488  CA  GLU A 221     -17.382   7.223   1.927  1.00  0.99           C  
ATOM   3489  HA  GLU A 221     -17.630   7.828   1.055  1.00  0.99           H  
ATOM   3490  C   GLU A 221     -16.451   6.081   1.515  1.00  0.99           C  
ATOM   3491  CB  GLU A 221     -16.677   8.084   2.971  1.00  0.99           C  
ATOM   3492  HB2 GLU A 221     -16.188   7.403   3.668  1.00  0.99           H  
ATOM   3493  HB3 GLU A 221     -17.406   8.679   3.521  1.00  0.99           H  
ATOM   3494  O   GLU A 221     -16.355   5.082   2.234  1.00  0.99           O  
ATOM   3495  CG  GLU A 221     -15.612   9.022   2.423  1.00  0.99           C  
ATOM   3496  HG2 GLU A 221     -14.976   8.509   1.701  1.00  0.99           H  
ATOM   3497  HG3 GLU A 221     -16.083   9.886   1.954  1.00  0.99           H  
ATOM   3498  CD  GLU A 221     -14.790   9.452   3.617  1.00  0.99           C  
ATOM   3499  OE1 GLU A 221     -13.688   8.883   3.798  1.00  0.99           O  
ATOM   3500  OE2 GLU A 221     -15.315  10.199   4.479  1.00  0.99           O  
ATOM   3501  N   VAL A 222     -15.746   6.250   0.401  1.00  0.99           N  
ATOM   3502  H   VAL A 222     -15.853   7.111  -0.116  1.00  0.99           H  
ATOM   3503  CA  VAL A 222     -14.629   5.395  -0.017  1.00  0.99           C  
ATOM   3504  HA  VAL A 222     -14.262   4.838   0.845  1.00  0.99           H  
ATOM   3505  C   VAL A 222     -13.491   6.285  -0.498  1.00  0.99           C  
ATOM   3506  CB  VAL A 222     -15.027   4.374  -1.103  1.00  0.99           C  
ATOM   3507  HB  VAL A 222     -14.145   3.781  -1.345  1.00  0.99           H  
ATOM   3508  O   VAL A 222     -13.746   7.289  -1.154  1.00  0.99           O  
ATOM   3509  CG1 VAL A 222     -16.100   3.406  -0.585  1.00  0.99           C  
ATOM   3510 HG11 VAL A 222     -17.035   3.933  -0.400  1.00  0.99           H  
ATOM   3511 HG12 VAL A 222     -15.751   2.948   0.340  1.00  0.99           H  
ATOM   3512 HG13 VAL A 222     -16.266   2.617  -1.320  1.00  0.99           H  
ATOM   3513  CG2 VAL A 222     -15.533   5.011  -2.404  1.00  0.99           C  
ATOM   3514 HG21 VAL A 222     -14.730   5.577  -2.876  1.00  0.99           H  
ATOM   3515 HG22 VAL A 222     -16.359   5.694  -2.203  1.00  0.99           H  
ATOM   3516 HG23 VAL A 222     -15.852   4.235  -3.099  1.00  0.99           H  
ATOM   3517  N   ASP A 223     -12.252   5.952  -0.147  1.00  0.98           N  
ATOM   3518  H   ASP A 223     -12.100   5.097   0.369  1.00  0.98           H  
ATOM   3519  CA  ASP A 223     -11.044   6.627  -0.643  1.00  0.98           C  
ATOM   3520  HA  ASP A 223     -10.218   6.307  -0.007  1.00  0.98           H  
ATOM   3521  C   ASP A 223     -11.081   8.171  -0.517  1.00  0.98           C  
ATOM   3522  CB  ASP A 223     -10.716   6.102  -2.050  1.00  0.98           C  
ATOM   3523  HB2 ASP A 223      -9.763   6.521  -2.373  1.00  0.98           H  
ATOM   3524  HB3 ASP A 223     -11.485   6.438  -2.745  1.00  0.98           H  
ATOM   3525  O   ASP A 223     -10.669   8.902  -1.418  1.00  0.98           O  
ATOM   3526  CG  ASP A 223     -10.605   4.573  -2.121  1.00  0.98           C  
ATOM   3527  OD1 ASP A 223     -10.255   3.915  -1.118  1.00  0.98           O  
ATOM   3528  OD2 ASP A 223     -10.936   4.014  -3.190  1.00  0.98           O  
ATOM   3529  N   ALA A 224     -11.593   8.670   0.619  1.00  0.98           N  
ATOM   3530  H   ALA A 224     -11.893   7.997   1.310  1.00  0.98           H  
ATOM   3531  CA  ALA A 224     -11.833  10.092   0.905  1.00  0.98           C  
ATOM   3532  HA  ALA A 224     -12.415  10.106   1.827  1.00  0.98           H  
ATOM   3533  C   ALA A 224     -12.737  10.827  -0.104  1.00  0.98           C  
ATOM   3534  CB  ALA A 224     -10.518  10.807   1.224  1.00  0.98           C  
ATOM   3535  HB1 ALA A 224     -10.118  10.371   2.139  1.00  0.98           H  
ATOM   3536  HB2 ALA A 224     -10.693  11.869   1.398  1.00  0.98           H  
ATOM   3537  HB3 ALA A 224      -9.818  10.696   0.396  1.00  0.98           H  
ATOM   3538  O   ALA A 224     -12.574  12.027  -0.364  1.00  0.98           O  
ATOM   3539  N   VAL A 225     -13.734  10.112  -0.628  1.00  0.98           N  
ATOM   3540  H   VAL A 225     -13.712   9.108  -0.523  1.00  0.98           H  
ATOM   3541  CA  VAL A 225     -14.841  10.676  -1.395  1.00  0.98           C  
ATOM   3542  HA  VAL A 225     -14.820  11.759  -1.268  1.00  0.98           H  
ATOM   3543  C   VAL A 225     -16.174  10.166  -0.857  1.00  0.98           C  
ATOM   3544  CB  VAL A 225     -14.709  10.391  -2.902  1.00  0.98           C  
ATOM   3545  HB  VAL A 225     -14.855   9.329  -3.097  1.00  0.98           H  
ATOM   3546  O   VAL A 225     -16.374   8.971  -0.630  1.00  0.98           O  
ATOM   3547  CG1 VAL A 225     -15.796  11.197  -3.627  1.00  0.98           C  
ATOM   3548 HG11 VAL A 225     -15.582  11.253  -4.694  1.00  0.98           H  
ATOM   3549 HG12 VAL A 225     -16.768  10.721  -3.500  1.00  0.98           H  
ATOM   3550 HG13 VAL A 225     -15.825  12.223  -3.260  1.00  0.98           H  
ATOM   3551  CG2 VAL A 225     -13.339  10.812  -3.451  1.00  0.98           C  
ATOM   3552 HG21 VAL A 225     -13.316  10.655  -4.529  1.00  0.98           H  
ATOM   3553 HG22 VAL A 225     -13.149  11.864  -3.234  1.00  0.98           H  
ATOM   3554 HG23 VAL A 225     -12.556  10.196  -3.011  1.00  0.98           H  
ATOM   3555  N   TYR A 226     -17.114  11.085  -0.634  1.00  0.98           N  
ATOM   3556  H   TYR A 226     -16.917  12.047  -0.867  1.00  0.98           H  
ATOM   3557  CA  TYR A 226     -18.453  10.727  -0.178  1.00  0.98           C  
ATOM   3558  HA  TYR A 226     -18.355  10.092   0.702  1.00  0.98           H  
ATOM   3559  C   TYR A 226     -19.222   9.935  -1.236  1.00  0.98           C  
ATOM   3560  CB  TYR A 226     -19.252  11.971   0.201  1.00  0.98           C  
ATOM   3561  HB2 TYR A 226     -20.249  11.643   0.495  1.00  0.98           H  
ATOM   3562  HB3 TYR A 226     -19.346  12.595  -0.688  1.00  0.98           H  
ATOM   3563  O   TYR A 226     -19.184  10.242  -2.428  1.00  0.98           O  
ATOM   3564  CG  TYR A 226     -18.703  12.799   1.341  1.00  0.98           C  
ATOM   3565  CD1 TYR A 226     -18.314  12.184   2.547  1.00  0.98           C  
ATOM   3566  HD1 TYR A 226     -18.334  11.108   2.645  1.00  0.98           H  
ATOM   3567  CD2 TYR A 226     -18.661  14.200   1.217  1.00  0.98           C  
ATOM   3568  HD2 TYR A 226     -19.001  14.673   0.308  1.00  0.98           H  
ATOM   3569  CE1 TYR A 226     -17.880  12.968   3.630  1.00  0.98           C  
ATOM   3570  HE1 TYR A 226     -17.550  12.498   4.545  1.00  0.98           H  
ATOM   3571  CE2 TYR A 226     -18.267  14.989   2.310  1.00  0.98           C  
ATOM   3572  HE2 TYR A 226     -18.310  16.066   2.237  1.00  0.98           H  
ATOM   3573  OH  TYR A 226     -17.520  15.146   4.566  1.00  0.98           O  
ATOM   3574  HH  TYR A 226     -17.666  16.073   4.364  1.00  0.98           H  
ATOM   3575  CZ  TYR A 226     -17.873  14.371   3.514  1.00  0.98           C  
ATOM   3576  N   THR A 227     -20.001   8.963  -0.774  1.00  0.98           N  
ATOM   3577  H   THR A 227     -20.077   8.842   0.226  1.00  0.98           H  
ATOM   3578  CA  THR A 227     -20.831   8.104  -1.624  1.00  0.98           C  
ATOM   3579  HA  THR A 227     -20.717   8.406  -2.665  1.00  0.98           H  
ATOM   3580  C   THR A 227     -22.304   8.249  -1.272  1.00  0.98           C  
ATOM   3581  CB  THR A 227     -20.405   6.631  -1.529  1.00  0.98           C  
ATOM   3582  HB  THR A 227     -21.069   6.024  -2.144  1.00  0.98           H  
ATOM   3583  O   THR A 227     -22.654   8.683  -0.171  1.00  0.98           O  
ATOM   3584  CG2 THR A 227     -18.971   6.421  -2.004  1.00  0.98           C  
ATOM   3585 HG21 THR A 227     -18.268   6.961  -1.370  1.00  0.98           H  
ATOM   3586 HG22 THR A 227     -18.736   5.357  -1.980  1.00  0.98           H  
ATOM   3587 HG23 THR A 227     -18.869   6.782  -3.027  1.00  0.98           H  
ATOM   3588  OG1 THR A 227     -20.462   6.169  -0.203  1.00  0.98           O  
ATOM   3589  HG1 THR A 227     -19.729   6.582   0.258  1.00  0.98           H  
ATOM   3590  N   LYS A 228     -23.193   7.869  -2.196  1.00  0.98           N  
ATOM   3591  H   LYS A 228     -22.840   7.517  -3.075  1.00  0.98           H  
ATOM   3592  CA  LYS A 228     -24.605   7.656  -1.854  1.00  0.98           C  
ATOM   3593  HA  LYS A 228     -25.007   8.584  -1.450  1.00  0.98           H  
ATOM   3594  C   LYS A 228     -24.687   6.557  -0.790  1.00  0.98           C  
ATOM   3595  CB  LYS A 228     -25.435   7.273  -3.085  1.00  0.98           C  
ATOM   3596  HB2 LYS A 228     -26.419   6.933  -2.762  1.00  0.98           H  
ATOM   3597  HB3 LYS A 228     -24.945   6.458  -3.618  1.00  0.98           H  
ATOM   3598  O   LYS A 228     -24.160   5.469  -1.033  1.00  0.98           O  
ATOM   3599  CG  LYS A 228     -25.613   8.485  -4.001  1.00  0.98           C  
ATOM   3600  HG2 LYS A 228     -26.123   9.276  -3.453  1.00  0.98           H  
ATOM   3601  HG3 LYS A 228     -24.627   8.845  -4.296  1.00  0.98           H  
ATOM   3602  CD  LYS A 228     -26.423   8.147  -5.255  1.00  0.98           C  
ATOM   3603  HD2 LYS A 228     -27.421   7.819  -4.965  1.00  0.98           H  
ATOM   3604  HD3 LYS A 228     -25.926   7.353  -5.812  1.00  0.98           H  
ATOM   3605  CE  LYS A 228     -26.521   9.400  -6.128  1.00  0.98           C  
ATOM   3606  HE2 LYS A 228     -25.514   9.739  -6.369  1.00  0.98           H  
ATOM   3607  HE3 LYS A 228     -27.002  10.197  -5.562  1.00  0.98           H  
ATOM   3608  NZ  LYS A 228     -27.261   9.137  -7.381  1.00  0.98           N  
ATOM   3609  HZ1 LYS A 228     -28.194   8.788  -7.217  1.00  0.98           H  
ATOM   3610  HZ2 LYS A 228     -26.759   8.453  -7.929  1.00  0.98           H  
ATOM   3611  HZ3 LYS A 228     -27.290   9.967  -7.955  1.00  0.98           H  
ATOM   3612  N   PRO A 229     -25.346   6.801   0.359  1.00  0.98           N  
ATOM   3613  CA  PRO A 229     -25.402   5.809   1.417  1.00  0.98           C  
ATOM   3614  HA  PRO A 229     -24.374   5.651   1.743  1.00  0.98           H  
ATOM   3615  C   PRO A 229     -26.011   4.484   0.952  1.00  0.98           C  
ATOM   3616  CB  PRO A 229     -26.185   6.453   2.562  1.00  0.98           C  
ATOM   3617  HB2 PRO A 229     -25.835   6.109   3.536  1.00  0.98           H  
ATOM   3618  HB3 PRO A 229     -27.252   6.266   2.446  1.00  0.98           H  
ATOM   3619  O   PRO A 229     -27.127   4.456   0.434  1.00  0.98           O  
ATOM   3620  CG  PRO A 229     -25.907   7.941   2.367  1.00  0.98           C  
ATOM   3621  HG2 PRO A 229     -26.689   8.563   2.803  1.00  0.98           H  
ATOM   3622  HG3 PRO A 229     -24.934   8.194   2.786  1.00  0.98           H  
ATOM   3623  CD  PRO A 229     -25.856   8.077   0.847  1.00  0.98           C  
ATOM   3624  HD2 PRO A 229     -25.202   8.908   0.587  1.00  0.98           H  
ATOM   3625  HD3 PRO A 229     -26.859   8.241   0.453  1.00  0.98           H  
ATOM   3626  N   TYR A 230     -25.309   3.378   1.189  1.00  0.98           N  
ATOM   3627  H   TYR A 230     -24.379   3.484   1.570  1.00  0.98           H  
ATOM   3628  CA  TYR A 230     -25.782   2.030   0.867  1.00  0.98           C  
ATOM   3629  HA  TYR A 230     -26.856   2.062   0.683  1.00  0.98           H  
ATOM   3630  C   TYR A 230     -25.557   1.082   2.047  1.00  0.98           C  
ATOM   3631  CB  TYR A 230     -25.121   1.526  -0.423  1.00  0.98           C  
ATOM   3632  HB2 TYR A 230     -24.066   1.800  -0.408  1.00  0.98           H  
ATOM   3633  HB3 TYR A 230     -25.573   2.033  -1.276  1.00  0.98           H  
ATOM   3634  O   TYR A 230     -24.531   1.136   2.726  1.00  0.98           O  
ATOM   3635  CG  TYR A 230     -25.228   0.024  -0.616  1.00  0.98           C  
ATOM   3636  CD1 TYR A 230     -24.106  -0.781  -0.344  1.00  0.98           C  
ATOM   3637  HD1 TYR A 230     -23.175  -0.323  -0.046  1.00  0.98           H  
ATOM   3638  CD2 TYR A 230     -26.442  -0.573  -1.015  1.00  0.98           C  
ATOM   3639  HD2 TYR A 230     -27.296   0.046  -1.246  1.00  0.98           H  
ATOM   3640  CE1 TYR A 230     -24.189  -2.178  -0.472  1.00  0.98           C  
ATOM   3641  HE1 TYR A 230     -23.314  -2.785  -0.289  1.00  0.98           H  
ATOM   3642  CE2 TYR A 230     -26.533  -1.976  -1.129  1.00  0.98           C  
ATOM   3643  HE2 TYR A 230     -27.457  -2.445  -1.434  1.00  0.98           H  
ATOM   3644  OH  TYR A 230     -25.474  -4.139  -0.933  1.00  0.98           O  
ATOM   3645  HH  TYR A 230     -24.629  -4.504  -0.661  1.00  0.98           H  
ATOM   3646  CZ  TYR A 230     -25.406  -2.781  -0.852  1.00  0.98           C  
ATOM   3647  N   LYS A 231     -26.538   0.214   2.308  1.00  0.99           N  
ATOM   3648  H   LYS A 231     -27.282   0.133   1.630  1.00  0.99           H  
ATOM   3649  CA  LYS A 231     -26.521  -0.727   3.431  1.00  0.99           C  
ATOM   3650  HA  LYS A 231     -25.872  -0.329   4.211  1.00  0.99           H  
ATOM   3651  C   LYS A 231     -25.951  -2.076   3.010  1.00  0.99           C  
ATOM   3652  CB  LYS A 231     -27.927  -0.892   4.020  1.00  0.99           C  
ATOM   3653  HB2 LYS A 231     -28.624  -1.146   3.222  1.00  0.99           H  
ATOM   3654  HB3 LYS A 231     -27.909  -1.718   4.731  1.00  0.99           H  
ATOM   3655  O   LYS A 231     -26.426  -2.677   2.053  1.00  0.99           O  
ATOM   3656  CG  LYS A 231     -28.401   0.373   4.746  1.00  0.99           C  
ATOM   3657  HG2 LYS A 231     -28.449   1.205   4.043  1.00  0.99           H  
ATOM   3658  HG3 LYS A 231     -27.694   0.617   5.539  1.00  0.99           H  
ATOM   3659  CD  LYS A 231     -29.788   0.145   5.357  1.00  0.99           C  
ATOM   3660  HD2 LYS A 231     -29.733  -0.678   6.070  1.00  0.99           H  
ATOM   3661  HD3 LYS A 231     -30.488  -0.116   4.563  1.00  0.99           H  
ATOM   3662  CE  LYS A 231     -30.265   1.414   6.069  1.00  0.99           C  
ATOM   3663  HE2 LYS A 231     -29.542   1.670   6.843  1.00  0.99           H  
ATOM   3664  HE3 LYS A 231     -30.278   2.231   5.348  1.00  0.99           H  
ATOM   3665  NZ  LYS A 231     -31.615   1.229   6.660  1.00  0.99           N  
ATOM   3666  HZ1 LYS A 231     -31.918   2.076   7.120  1.00  0.99           H  
ATOM   3667  HZ2 LYS A 231     -32.287   1.008   5.938  1.00  0.99           H  
ATOM   3668  HZ3 LYS A 231     -31.610   0.478   7.334  1.00  0.99           H  
ATOM   3669  N   THR A 232     -25.004  -2.589   3.784  1.00  0.99           N  
ATOM   3670  H   THR A 232     -24.688  -2.045   4.574  1.00  0.99           H  
ATOM   3671  CA  THR A 232     -24.421  -3.923   3.617  1.00  0.99           C  
ATOM   3672  HA  THR A 232     -25.132  -4.563   3.096  1.00  0.99           H  
ATOM   3673  C   THR A 232     -24.141  -4.549   4.978  1.00  0.99           C  
ATOM   3674  CB  THR A 232     -23.147  -3.857   2.762  1.00  0.99           C  
ATOM   3675  HB  THR A 232     -23.381  -3.320   1.843  1.00  0.99           H  
ATOM   3676  O   THR A 232     -23.933  -3.841   5.958  1.00  0.99           O  
ATOM   3677  CG2 THR A 232     -21.964  -3.153   3.430  1.00  0.99           C  
ATOM   3678 HG21 THR A 232     -21.137  -3.086   2.723  1.00  0.99           H  
ATOM   3679 HG22 THR A 232     -21.632  -3.707   4.308  1.00  0.99           H  
ATOM   3680 HG23 THR A 232     -22.251  -2.144   3.729  1.00  0.99           H  
ATOM   3681  OG1 THR A 232     -22.771  -5.167   2.418  1.00  0.99           O  
ATOM   3682  HG1 THR A 232     -21.813  -5.224   2.402  1.00  0.99           H  
ATOM   3683  N   ASP A 233     -24.126  -5.871   5.070  1.00  0.98           N  
ATOM   3684  H   ASP A 233     -24.257  -6.430   4.239  1.00  0.98           H  
ATOM   3685  CA  ASP A 233     -23.648  -6.578   6.264  1.00  0.98           C  
ATOM   3686  HA  ASP A 233     -23.766  -5.944   7.143  1.00  0.98           H  
ATOM   3687  C   ASP A 233     -22.151  -6.927   6.169  1.00  0.98           C  
ATOM   3688  CB  ASP A 233     -24.526  -7.816   6.485  1.00  0.98           C  
ATOM   3689  HB2 ASP A 233     -25.575  -7.519   6.465  1.00  0.98           H  
ATOM   3690  HB3 ASP A 233     -24.316  -8.205   7.481  1.00  0.98           H  
ATOM   3691  O   ASP A 233     -21.523  -7.253   7.172  1.00  0.98           O  
ATOM   3692  CG  ASP A 233     -24.297  -8.940   5.468  1.00  0.98           C  
ATOM   3693  OD1 ASP A 233     -23.698  -8.695   4.396  1.00  0.98           O  
ATOM   3694  OD2 ASP A 233     -24.644 -10.090   5.813  1.00  0.98           O  
ATOM   3695  N   THR A 234     -21.587  -6.842   4.963  1.00  0.99           N  
ATOM   3696  H   THR A 234     -22.202  -6.639   4.188  1.00  0.99           H  
ATOM   3697  CA  THR A 234     -20.220  -7.238   4.636  1.00  0.99           C  
ATOM   3698  HA  THR A 234     -19.635  -7.337   5.551  1.00  0.99           H  
ATOM   3699  C   THR A 234     -19.587  -6.164   3.759  1.00  0.99           C  
ATOM   3700  CB  THR A 234     -20.209  -8.591   3.909  1.00  0.99           C  
ATOM   3701  HB  THR A 234     -20.592  -8.455   2.897  1.00  0.99           H  
ATOM   3702  O   THR A 234     -20.145  -5.777   2.728  1.00  0.99           O  
ATOM   3703  CG2 THR A 234     -18.794  -9.157   3.834  1.00  0.99           C  
ATOM   3704 HG21 THR A 234     -18.812 -10.054   3.214  1.00  0.99           H  
ATOM   3705 HG22 THR A 234     -18.441  -9.410   4.834  1.00  0.99           H  
ATOM   3706 HG23 THR A 234     -18.108  -8.445   3.376  1.00  0.99           H  
ATOM   3707  OG1 THR A 234     -21.034  -9.533   4.579  1.00  0.99           O  
ATOM   3708  HG1 THR A 234     -21.934  -9.235   4.428  1.00  0.99           H  
ATOM   3709  N   VAL A 235     -18.432  -5.661   4.179  1.00  0.99           N  
ATOM   3710  H   VAL A 235     -18.019  -6.048   5.015  1.00  0.99           H  
ATOM   3711  CA  VAL A 235     -17.611  -4.725   3.407  1.00  0.99           C  
ATOM   3712  HA  VAL A 235     -18.226  -4.207   2.670  1.00  0.99           H  
ATOM   3713  C   VAL A 235     -16.555  -5.533   2.667  1.00  0.99           C  
ATOM   3714  CB  VAL A 235     -16.985  -3.669   4.335  1.00  0.99           C  
ATOM   3715  HB  VAL A 235     -16.488  -4.177   5.161  1.00  0.99           H  
ATOM   3716  O   VAL A 235     -15.864  -6.327   3.293  1.00  0.99           O  
ATOM   3717  CG1 VAL A 235     -15.957  -2.782   3.624  1.00  0.99           C  
ATOM   3718 HG11 VAL A 235     -15.585  -2.016   4.305  1.00  0.99           H  
ATOM   3719 HG12 VAL A 235     -15.105  -3.380   3.301  1.00  0.99           H  
ATOM   3720 HG13 VAL A 235     -16.402  -2.302   2.752  1.00  0.99           H  
ATOM   3721  CG2 VAL A 235     -18.067  -2.762   4.934  1.00  0.99           C  
ATOM   3722 HG21 VAL A 235     -18.560  -2.193   4.145  1.00  0.99           H  
ATOM   3723 HG22 VAL A 235     -17.605  -2.073   5.641  1.00  0.99           H  
ATOM   3724 HG23 VAL A 235     -18.808  -3.360   5.465  1.00  0.99           H  
ATOM   3725  N   PHE A 236     -16.434  -5.338   1.358  1.00  0.98           N  
ATOM   3726  H   PHE A 236     -16.997  -4.622   0.921  1.00  0.98           H  
ATOM   3727  CA  PHE A 236     -15.300  -5.831   0.578  1.00  0.98           C  
ATOM   3728  HA  PHE A 236     -14.805  -6.656   1.091  1.00  0.98           H  
ATOM   3729  C   PHE A 236     -14.291  -4.693   0.424  1.00  0.98           C  
ATOM   3730  CB  PHE A 236     -15.797  -6.339  -0.777  1.00  0.98           C  
ATOM   3731  HB2 PHE A 236     -16.521  -5.631  -1.180  1.00  0.98           H  
ATOM   3732  HB3 PHE A 236     -16.309  -7.291  -0.633  1.00  0.98           H  
ATOM   3733  O   PHE A 236     -14.676  -3.589   0.038  1.00  0.98           O  
ATOM   3734  CG  PHE A 236     -14.690  -6.516  -1.791  1.00  0.98           C  
ATOM   3735  CD1 PHE A 236     -14.499  -5.546  -2.794  1.00  0.98           C  
ATOM   3736  HD1 PHE A 236     -15.140  -4.678  -2.831  1.00  0.98           H  
ATOM   3737  CD2 PHE A 236     -13.802  -7.600  -1.685  1.00  0.98           C  
ATOM   3738  HD2 PHE A 236     -13.909  -8.335  -0.901  1.00  0.98           H  
ATOM   3739  CE1 PHE A 236     -13.453  -5.681  -3.722  1.00  0.98           C  
ATOM   3740  HE1 PHE A 236     -13.292  -4.937  -4.488  1.00  0.98           H  
ATOM   3741  CE2 PHE A 236     -12.744  -7.712  -2.598  1.00  0.98           C  
ATOM   3742  HE2 PHE A 236     -12.030  -8.517  -2.508  1.00  0.98           H  
ATOM   3743  CZ  PHE A 236     -12.582  -6.775  -3.627  1.00  0.98           C  
ATOM   3744  HZ  PHE A 236     -11.770  -6.891  -4.329  1.00  0.98           H  
ATOM   3745  N   ILE A 237     -13.023  -4.944   0.739  1.00  0.99           N  
ATOM   3746  H   ILE A 237     -12.769  -5.860   1.082  1.00  0.99           H  
ATOM   3747  CA  ILE A 237     -11.978  -3.923   0.700  1.00  0.99           C  
ATOM   3748  HA  ILE A 237     -12.265  -3.171  -0.035  1.00  0.99           H  
ATOM   3749  C   ILE A 237     -10.655  -4.526   0.218  1.00  0.99           C  
ATOM   3750  CB  ILE A 237     -11.909  -3.214   2.075  1.00  0.99           C  
ATOM   3751  HB  ILE A 237     -12.922  -2.877   2.293  1.00  0.99           H  
ATOM   3752  O   ILE A 237     -10.092  -5.421   0.848  1.00  0.99           O  
ATOM   3753  CG1 ILE A 237     -11.056  -1.934   1.986  1.00  0.99           C  
ATOM   3754 HG12 ILE A 237     -10.022  -2.181   1.747  1.00  0.99           H  
ATOM   3755 HG13 ILE A 237     -11.454  -1.317   1.180  1.00  0.99           H  
ATOM   3756  CG2 ILE A 237     -11.506  -4.142   3.240  1.00  0.99           C  
ATOM   3757 HG21 ILE A 237     -11.616  -3.627   4.194  1.00  0.99           H  
ATOM   3758 HG22 ILE A 237     -10.477  -4.483   3.132  1.00  0.99           H  
ATOM   3759 HG23 ILE A 237     -12.155  -5.018   3.260  1.00  0.99           H  
ATOM   3760  CD1 ILE A 237     -11.101  -1.100   3.273  1.00  0.99           C  
ATOM   3761 HD11 ILE A 237     -10.509  -1.579   4.053  1.00  0.99           H  
ATOM   3762 HD12 ILE A 237     -12.131  -0.985   3.610  1.00  0.99           H  
ATOM   3763 HD13 ILE A 237     -10.693  -0.107   3.084  1.00  0.99           H  
ATOM   3764  N   ALA A 238     -10.153  -4.039  -0.913  1.00  0.98           N  
ATOM   3765  H   ALA A 238     -10.647  -3.304  -1.398  1.00  0.98           H  
ATOM   3766  CA  ALA A 238      -8.873  -4.469  -1.474  1.00  0.98           C  
ATOM   3767  HA  ALA A 238      -8.746  -5.534  -1.281  1.00  0.98           H  
ATOM   3768  C   ALA A 238      -7.697  -3.698  -0.844  1.00  0.98           C  
ATOM   3769  CB  ALA A 238      -8.926  -4.272  -2.988  1.00  0.98           C  
ATOM   3770  HB1 ALA A 238      -8.877  -3.211  -3.234  1.00  0.98           H  
ATOM   3771  HB2 ALA A 238      -8.081  -4.787  -3.446  1.00  0.98           H  
ATOM   3772  HB3 ALA A 238      -9.846  -4.698  -3.387  1.00  0.98           H  
ATOM   3773  O   ALA A 238      -7.917  -2.599  -0.318  1.00  0.98           O  
ATOM   3774  N   PRO A 239      -6.453  -4.208  -0.916  1.00  0.98           N  
ATOM   3775  CA  PRO A 239      -5.264  -3.470  -0.506  1.00  0.98           C  
ATOM   3776  HA  PRO A 239      -5.241  -3.434   0.583  1.00  0.98           H  
ATOM   3777  C   PRO A 239      -5.230  -2.048  -1.068  1.00  0.98           C  
ATOM   3778  CB  PRO A 239      -4.087  -4.317  -0.996  1.00  0.98           C  
ATOM   3779  HB2 PRO A 239      -3.173  -4.121  -0.436  1.00  0.98           H  
ATOM   3780  HB3 PRO A 239      -3.925  -4.175  -2.064  1.00  0.98           H  
ATOM   3781  O   PRO A 239      -5.472  -1.815  -2.252  1.00  0.98           O  
ATOM   3782  CG  PRO A 239      -4.633  -5.720  -0.760  1.00  0.98           C  
ATOM   3783  HG2 PRO A 239      -4.637  -5.929   0.309  1.00  0.98           H  
ATOM   3784  HG3 PRO A 239      -4.076  -6.494  -1.288  1.00  0.98           H  
ATOM   3785  CD  PRO A 239      -6.064  -5.567  -1.276  1.00  0.98           C  
ATOM   3786  HD2 PRO A 239      -6.087  -5.693  -2.358  1.00  0.98           H  
ATOM   3787  HD3 PRO A 239      -6.704  -6.306  -0.794  1.00  0.98           H  
ATOM   3788  N   GLY A 240      -4.945  -1.081  -0.198  1.00  0.97           N  
ATOM   3789  H   GLY A 240      -4.825  -1.333   0.772  1.00  0.97           H  
ATOM   3790  CA  GLY A 240      -4.897   0.337  -0.547  1.00  0.97           C  
ATOM   3791  HA2 GLY A 240      -4.391   0.848   0.273  1.00  0.97           H  
ATOM   3792  HA3 GLY A 240      -4.343   0.483  -1.474  1.00  0.97           H  
ATOM   3793  C   GLY A 240      -6.235   1.051  -0.673  1.00  0.97           C  
ATOM   3794  O   GLY A 240      -6.249   2.219  -1.052  1.00  0.97           O  
ATOM   3795  N   GLN A 241      -7.345   0.397  -0.341  1.00  0.99           N  
ATOM   3796  H   GLN A 241      -7.279  -0.576  -0.080  1.00  0.99           H  
ATOM   3797  CA  GLN A 241      -8.650   1.046  -0.267  1.00  0.99           C  
ATOM   3798  HA  GLN A 241      -8.630   1.963  -0.855  1.00  0.99           H  
ATOM   3799  C   GLN A 241      -8.997   1.452   1.166  1.00  0.99           C  
ATOM   3800  CB  GLN A 241      -9.724   0.141  -0.882  1.00  0.99           C  
ATOM   3801  HB2 GLN A 241      -9.728  -0.823  -0.375  1.00  0.99           H  
ATOM   3802  HB3 GLN A 241     -10.699   0.608  -0.747  1.00  0.99           H  
ATOM   3803  O   GLN A 241      -8.569   0.830   2.146  1.00  0.99           O  
ATOM   3804  CG  GLN A 241      -9.472  -0.059  -2.383  1.00  0.99           C  
ATOM   3805  HG2 GLN A 241      -9.458   0.921  -2.860  1.00  0.99           H  
ATOM   3806  HG3 GLN A 241      -8.506  -0.537  -2.543  1.00  0.99           H  
ATOM   3807  CD  GLN A 241     -10.532  -0.909  -3.063  1.00  0.99           C  
ATOM   3808  NE2 GLN A 241     -10.736  -0.729  -4.349  1.00  0.99           N  
ATOM   3809 HE21 GLN A 241     -10.266   0.028  -4.825  1.00  0.99           H  
ATOM   3810 HE22 GLN A 241     -11.362  -1.380  -4.801  1.00  0.99           H  
ATOM   3811  OE1 GLN A 241     -11.247  -1.702  -2.468  1.00  0.99           O  
ATOM   3812  N   THR A 242      -9.833   2.480   1.283  1.00  0.99           N  
ATOM   3813  H   THR A 242     -10.081   2.990   0.447  1.00  0.99           H  
ATOM   3814  CA  THR A 242     -10.487   2.875   2.531  1.00  0.99           C  
ATOM   3815  HA  THR A 242     -10.247   2.132   3.292  1.00  0.99           H  
ATOM   3816  C   THR A 242     -12.004   2.878   2.363  1.00  0.99           C  
ATOM   3817  CB  THR A 242      -9.987   4.225   3.062  1.00  0.99           C  
ATOM   3818  HB  THR A 242     -10.350   4.348   4.083  1.00  0.99           H  
ATOM   3819  O   THR A 242     -12.550   3.043   1.270  1.00  0.99           O  
ATOM   3820  CG2 THR A 242      -8.462   4.338   3.069  1.00  0.99           C  
ATOM   3821 HG21 THR A 242      -8.158   5.193   3.673  1.00  0.99           H  
ATOM   3822 HG22 THR A 242      -8.094   4.465   2.050  1.00  0.99           H  
ATOM   3823 HG23 THR A 242      -8.026   3.429   3.484  1.00  0.99           H  
ATOM   3824  OG1 THR A 242     -10.507   5.260   2.273  1.00  0.99           O  
ATOM   3825  HG1 THR A 242     -10.143   6.097   2.571  1.00  0.99           H  
ATOM   3826  N   THR A 243     -12.734   2.652   3.450  1.00  0.99           N  
ATOM   3827  H   THR A 243     -12.251   2.454   4.315  1.00  0.99           H  
ATOM   3828  CA  THR A 243     -14.198   2.700   3.462  1.00  0.99           C  
ATOM   3829  HA  THR A 243     -14.547   3.398   2.702  1.00  0.99           H  
ATOM   3830  C   THR A 243     -14.679   3.190   4.818  1.00  0.99           C  
ATOM   3831  CB  THR A 243     -14.795   1.318   3.153  1.00  0.99           C  
ATOM   3832  HB  THR A 243     -14.456   0.600   3.900  1.00  0.99           H  
ATOM   3833  O   THR A 243     -14.387   2.571   5.843  1.00  0.99           O  
ATOM   3834  CG2 THR A 243     -16.324   1.327   3.119  1.00  0.99           C  
ATOM   3835 HG21 THR A 243     -16.685   0.314   2.938  1.00  0.99           H  
ATOM   3836 HG22 THR A 243     -16.728   1.677   4.068  1.00  0.99           H  
ATOM   3837 HG23 THR A 243     -16.666   1.983   2.318  1.00  0.99           H  
ATOM   3838  OG1 THR A 243     -14.386   0.887   1.877  1.00  0.99           O  
ATOM   3839  HG1 THR A 243     -13.729   1.510   1.557  1.00  0.99           H  
ATOM   3840  N   ASN A 244     -15.470   4.264   4.835  1.00  0.99           N  
ATOM   3841  H   ASN A 244     -15.714   4.700   3.957  1.00  0.99           H  
ATOM   3842  CA  ASN A 244     -16.156   4.685   6.051  1.00  0.99           C  
ATOM   3843  HA  ASN A 244     -15.629   4.246   6.898  1.00  0.99           H  
ATOM   3844  C   ASN A 244     -17.580   4.151   6.062  1.00  0.99           C  
ATOM   3845  CB  ASN A 244     -16.120   6.198   6.287  1.00  0.99           C  
ATOM   3846  HB2 ASN A 244     -16.577   6.412   7.253  1.00  0.99           H  
ATOM   3847  HB3 ASN A 244     -16.722   6.701   5.531  1.00  0.99           H  
ATOM   3848  O   ASN A 244     -18.352   4.341   5.117  1.00  0.99           O  
ATOM   3849  CG  ASN A 244     -14.717   6.760   6.317  1.00  0.99           C  
ATOM   3850  ND2 ASN A 244     -14.585   8.051   6.208  1.00  0.99           N  
ATOM   3851 HD21 ASN A 244     -13.784   8.277   5.637  1.00  0.99           H  
ATOM   3852 HD22 ASN A 244     -15.381   8.606   5.926  1.00  0.99           H  
ATOM   3853  OD1 ASN A 244     -13.730   6.069   6.495  1.00  0.99           O  
ATOM   3854  N   VAL A 245     -17.937   3.526   7.179  1.00  0.99           N  
ATOM   3855  H   VAL A 245     -17.239   3.410   7.899  1.00  0.99           H  
ATOM   3856  CA  VAL A 245     -19.273   2.986   7.414  1.00  0.99           C  
ATOM   3857  HA  VAL A 245     -19.913   3.304   6.591  1.00  0.99           H  
ATOM   3858  C   VAL A 245     -19.880   3.545   8.692  1.00  0.99           C  
ATOM   3859  CB  VAL A 245     -19.290   1.448   7.421  1.00  0.99           C  
ATOM   3860  HB  VAL A 245     -20.329   1.143   7.550  1.00  0.99           H  
ATOM   3861  O   VAL A 245     -19.190   3.741   9.692  1.00  0.99           O  
ATOM   3862  CG1 VAL A 245     -18.784   0.858   6.104  1.00  0.99           C  
ATOM   3863 HG11 VAL A 245     -19.016  -0.207   6.066  1.00  0.99           H  
ATOM   3864 HG12 VAL A 245     -19.271   1.353   5.264  1.00  0.99           H  
ATOM   3865 HG13 VAL A 245     -17.705   0.991   6.021  1.00  0.99           H  
ATOM   3866  CG2 VAL A 245     -18.460   0.832   8.551  1.00  0.99           C  
ATOM   3867 HG21 VAL A 245     -18.855   1.136   9.521  1.00  0.99           H  
ATOM   3868 HG22 VAL A 245     -18.497  -0.255   8.488  1.00  0.99           H  
ATOM   3869 HG23 VAL A 245     -17.421   1.149   8.456  1.00  0.99           H  
ATOM   3870  N   LEU A 246     -21.190   3.763   8.689  1.00  0.99           N  
ATOM   3871  H   LEU A 246     -21.683   3.639   7.816  1.00  0.99           H  
ATOM   3872  CA  LEU A 246     -21.966   4.039   9.889  1.00  0.99           C  
ATOM   3873  HA  LEU A 246     -21.318   4.527  10.617  1.00  0.99           H  
ATOM   3874  C   LEU A 246     -22.454   2.722  10.503  1.00  0.99           C  
ATOM   3875  CB  LEU A 246     -23.127   5.001   9.587  1.00  0.99           C  
ATOM   3876  HB2 LEU A 246     -23.830   4.497   8.924  1.00  0.99           H  
ATOM   3877  HB3 LEU A 246     -23.651   5.205  10.521  1.00  0.99           H  
ATOM   3878  O   LEU A 246     -23.088   1.907   9.831  1.00  0.99           O  
ATOM   3879  CG  LEU A 246     -22.722   6.342   8.946  1.00  0.99           C  
ATOM   3880  HG  LEU A 246     -22.227   6.158   7.993  1.00  0.99           H  
ATOM   3881  CD1 LEU A 246     -23.979   7.173   8.687  1.00  0.99           C  
ATOM   3882 HD11 LEU A 246     -23.701   8.121   8.227  1.00  0.99           H  
ATOM   3883 HD12 LEU A 246     -24.504   7.372   9.622  1.00  0.99           H  
ATOM   3884 HD13 LEU A 246     -24.637   6.637   8.002  1.00  0.99           H  
ATOM   3885  CD2 LEU A 246     -21.782   7.154   9.840  1.00  0.99           C  
ATOM   3886 HD21 LEU A 246     -22.236   7.320  10.818  1.00  0.99           H  
ATOM   3887 HD22 LEU A 246     -20.835   6.626   9.951  1.00  0.99           H  
ATOM   3888 HD23 LEU A 246     -21.576   8.115   9.368  1.00  0.99           H  
ATOM   3889  N   LEU A 247     -22.178   2.551  11.793  1.00  0.99           N  
ATOM   3890  H   LEU A 247     -21.613   3.264  12.230  1.00  0.99           H  
ATOM   3891  CA  LEU A 247     -22.643   1.465  12.649  1.00  0.99           C  
ATOM   3892  HA  LEU A 247     -23.166   0.717  12.053  1.00  0.99           H  
ATOM   3893  C   LEU A 247     -23.602   2.043  13.693  1.00  0.99           C  
ATOM   3894  CB  LEU A 247     -21.416   0.813  13.319  1.00  0.99           C  
ATOM   3895  HB2 LEU A 247     -20.835   1.598  13.803  1.00  0.99           H  
ATOM   3896  HB3 LEU A 247     -20.785   0.358  12.555  1.00  0.99           H  
ATOM   3897  O   LEU A 247     -23.171   2.768  14.591  1.00  0.99           O  
ATOM   3898  CG  LEU A 247     -21.781  -0.244  14.381  1.00  0.99           C  
ATOM   3899  HG  LEU A 247     -22.534   0.148  15.065  1.00  0.99           H  
ATOM   3900  CD1 LEU A 247     -22.323  -1.513  13.735  1.00  0.99           C  
ATOM   3901 HD11 LEU A 247     -21.626  -1.878  12.981  1.00  0.99           H  
ATOM   3902 HD12 LEU A 247     -22.434  -2.283  14.498  1.00  0.99           H  
ATOM   3903 HD13 LEU A 247     -23.290  -1.318  13.272  1.00  0.99           H  
ATOM   3904  CD2 LEU A 247     -20.571  -0.622  15.230  1.00  0.99           C  
ATOM   3905 HD21 LEU A 247     -19.843  -1.162  14.626  1.00  0.99           H  
ATOM   3906 HD22 LEU A 247     -20.115   0.273  15.655  1.00  0.99           H  
ATOM   3907 HD23 LEU A 247     -20.900  -1.271  16.042  1.00  0.99           H  
ATOM   3908  N   THR A 248     -24.886   1.698  13.626  1.00  0.98           N  
ATOM   3909  H   THR A 248     -25.205   1.127  12.857  1.00  0.98           H  
ATOM   3910  CA  THR A 248     -25.836   2.021  14.700  1.00  0.98           C  
ATOM   3911  HA  THR A 248     -25.502   2.921  15.215  1.00  0.98           H  
ATOM   3912  C   THR A 248     -25.859   0.889  15.724  1.00  0.98           C  
ATOM   3913  CB  THR A 248     -27.236   2.333  14.162  1.00  0.98           C  
ATOM   3914  HB  THR A 248     -27.689   1.431  13.751  1.00  0.98           H  
ATOM   3915  O   THR A 248     -26.215  -0.246  15.408  1.00  0.98           O  
ATOM   3916  CG2 THR A 248     -28.123   2.927  15.251  1.00  0.98           C  
ATOM   3917 HG21 THR A 248     -29.153   2.975  14.899  1.00  0.98           H  
ATOM   3918 HG22 THR A 248     -27.786   3.929  15.517  1.00  0.98           H  
ATOM   3919 HG23 THR A 248     -28.076   2.310  16.148  1.00  0.98           H  
ATOM   3920  OG1 THR A 248     -27.149   3.328  13.167  1.00  0.98           O  
ATOM   3921  HG1 THR A 248     -26.911   4.148  13.606  1.00  0.98           H  
ATOM   3922  N   ALA A 249     -25.460   1.195  16.957  1.00  0.97           N  
ATOM   3923  H   ALA A 249     -25.193   2.147  17.164  1.00  0.97           H  
ATOM   3924  CA  ALA A 249     -25.339   0.220  18.030  1.00  0.97           C  
ATOM   3925  HA  ALA A 249     -24.973  -0.713  17.600  1.00  0.97           H  
ATOM   3926  C   ALA A 249     -26.708  -0.050  18.684  1.00  0.97           C  
ATOM   3927  CB  ALA A 249     -24.273   0.737  19.007  1.00  0.97           C  
ATOM   3928  HB1 ALA A 249     -23.324   0.856  18.483  1.00  0.97           H  
ATOM   3929  HB2 ALA A 249     -24.135   0.031  19.826  1.00  0.97           H  
ATOM   3930  HB3 ALA A 249     -24.581   1.700  19.412  1.00  0.97           H  
ATOM   3931  O   ALA A 249     -27.061   0.590  19.670  1.00  0.97           O  
ATOM   3932  N   ASN A 250     -27.491  -0.984  18.139  1.00  0.95           N  
ATOM   3933  H   ASN A 250     -27.143  -1.457  17.317  1.00  0.95           H  
ATOM   3934  CA  ASN A 250     -28.878  -1.247  18.555  1.00  0.95           C  
ATOM   3935  HA  ASN A 250     -29.232  -0.402  19.146  1.00  0.95           H  
ATOM   3936  C   ASN A 250     -29.068  -2.460  19.487  1.00  0.95           C  
ATOM   3937  CB  ASN A 250     -29.761  -1.316  17.297  1.00  0.95           C  
ATOM   3938  HB2 ASN A 250     -30.760  -1.662  17.565  1.00  0.95           H  
ATOM   3939  HB3 ASN A 250     -29.336  -2.027  16.589  1.00  0.95           H  
ATOM   3940  O   ASN A 250     -30.200  -2.873  19.718  1.00  0.95           O  
ATOM   3941  CG  ASN A 250     -29.934   0.035  16.633  1.00  0.95           C  
ATOM   3942  ND2 ASN A 250     -30.225   0.055  15.354  1.00  0.95           N  
ATOM   3943 HD21 ASN A 250     -30.351  -0.811  14.849  1.00  0.95           H  
ATOM   3944 HD22 ASN A 250     -30.400   0.964  14.950  1.00  0.95           H  
ATOM   3945  OD1 ASN A 250     -29.827   1.084  17.245  1.00  0.95           O  
ATOM   3946  N   ALA A 251     -27.994  -3.041  20.027  1.00  0.95           N  
ATOM   3947  H   ALA A 251     -27.077  -2.704  19.773  1.00  0.95           H  
ATOM   3948  CA  ALA A 251     -28.090  -4.127  21.005  1.00  0.95           C  
ATOM   3949  HA  ALA A 251     -29.045  -4.632  20.857  1.00  0.95           H  
ATOM   3950  C   ALA A 251     -28.069  -3.648  22.471  1.00  0.95           C  
ATOM   3951  CB  ALA A 251     -27.005  -5.170  20.729  1.00  0.95           C  
ATOM   3952  HB1 ALA A 251     -26.948  -5.385  19.662  1.00  0.95           H  
ATOM   3953  HB2 ALA A 251     -27.250  -6.084  21.270  1.00  0.95           H  
ATOM   3954  HB3 ALA A 251     -26.041  -4.813  21.093  1.00  0.95           H  
ATOM   3955  O   ALA A 251     -27.751  -2.500  22.787  1.00  0.95           O  
ATOM   3956  N   ASN A 252     -28.383  -4.573  23.381  1.00  0.91           N  
ATOM   3957  H   ASN A 252     -28.648  -5.488  23.045  1.00  0.91           H  
ATOM   3958  CA  ASN A 252     -28.387  -4.340  24.825  1.00  0.91           C  
ATOM   3959  HA  ASN A 252     -28.891  -3.392  25.016  1.00  0.91           H  
ATOM   3960  C   ASN A 252     -26.966  -4.237  25.403  1.00  0.91           C  
ATOM   3961  CB  ASN A 252     -29.187  -5.469  25.503  1.00  0.91           C  
ATOM   3962  HB2 ASN A 252     -29.110  -5.370  26.586  1.00  0.91           H  
ATOM   3963  HB3 ASN A 252     -28.769  -6.433  25.214  1.00  0.91           H  
ATOM   3964  O   ASN A 252     -26.047  -4.920  24.940  1.00  0.91           O  
ATOM   3965  CG  ASN A 252     -30.664  -5.420  25.149  1.00  0.91           C  
ATOM   3966  ND2 ASN A 252     -31.329  -6.547  25.040  1.00  0.91           N  
ATOM   3967 HD21 ASN A 252     -32.305  -6.441  24.804  1.00  0.91           H  
ATOM   3968 HD22 ASN A 252     -30.890  -7.451  25.139  1.00  0.91           H  
ATOM   3969  OD1 ASN A 252     -31.239  -4.367  24.967  1.00  0.91           O  
ATOM   3970  N   ALA A 253     -26.805  -3.454  26.475  1.00  0.90           N  
ATOM   3971  H   ALA A 253     -27.609  -2.952  26.827  1.00  0.90           H  
ATOM   3972  CA  ALA A 253     -25.567  -3.394  27.258  1.00  0.90           C  
ATOM   3973  HA  ALA A 253     -24.785  -2.955  26.639  1.00  0.90           H  
ATOM   3974  C   ALA A 253     -25.087  -4.796  27.697  1.00  0.90           C  
ATOM   3975  CB  ALA A 253     -25.779  -2.461  28.455  1.00  0.90           C  
ATOM   3976  HB1 ALA A 253     -24.854  -2.394  29.029  1.00  0.90           H  
ATOM   3977  HB2 ALA A 253     -26.565  -2.855  29.099  1.00  0.90           H  
ATOM   3978  HB3 ALA A 253     -26.056  -1.466  28.106  1.00  0.90           H  
ATOM   3979  O   ALA A 253     -25.898  -5.690  27.947  1.00  0.90           O  
ATOM   3980  N   GLY A 254     -23.767  -4.992  27.753  1.00  0.89           N  
ATOM   3981  H   GLY A 254     -23.150  -4.229  27.515  1.00  0.89           H  
ATOM   3982  CA  GLY A 254     -23.124  -6.267  28.101  1.00  0.89           C  
ATOM   3983  HA2 GLY A 254     -22.090  -6.071  28.383  1.00  0.89           H  
ATOM   3984  HA3 GLY A 254     -23.633  -6.705  28.960  1.00  0.89           H  
ATOM   3985  C   GLY A 254     -23.105  -7.313  26.977  1.00  0.89           C  
ATOM   3986  O   GLY A 254     -22.628  -8.427  27.186  1.00  0.89           O  
ATOM   3987  N   SER A 255     -23.629  -6.984  25.793  1.00  0.94           N  
ATOM   3988  H   SER A 255     -24.016  -6.058  25.679  1.00  0.94           H  
ATOM   3989  CA  SER A 255     -23.573  -7.866  24.622  1.00  0.94           C  
ATOM   3990  HA  SER A 255     -23.664  -8.899  24.959  1.00  0.94           H  
ATOM   3991  C   SER A 255     -22.239  -7.721  23.887  1.00  0.94           C  
ATOM   3992  CB  SER A 255     -24.732  -7.598  23.659  1.00  0.94           C  
ATOM   3993  HB2 SER A 255     -24.755  -8.382  22.902  1.00  0.94           H  
ATOM   3994  HB3 SER A 255     -24.575  -6.637  23.169  1.00  0.94           H  
ATOM   3995  O   SER A 255     -21.748  -6.604  23.699  1.00  0.94           O  
ATOM   3996  OG  SER A 255     -25.973  -7.562  24.341  1.00  0.94           O  
ATOM   3997  HG  SER A 255     -26.047  -6.666  24.678  1.00  0.94           H  
ATOM   3998  N   ASN A 256     -21.700  -8.847  23.422  1.00  0.95           N  
ATOM   3999  H   ASN A 256     -22.176  -9.721  23.596  1.00  0.95           H  
ATOM   4000  CA  ASN A 256     -20.463  -8.927  22.651  1.00  0.95           C  
ATOM   4001  HA  ASN A 256     -20.021  -7.937  22.547  1.00  0.95           H  
ATOM   4002  C   ASN A 256     -20.750  -9.470  21.255  1.00  0.95           C  
ATOM   4003  CB  ASN A 256     -19.472  -9.829  23.400  1.00  0.95           C  
ATOM   4004  HB2 ASN A 256     -19.945 -10.780  23.645  1.00  0.95           H  
ATOM   4005  HB3 ASN A 256     -18.601 -10.027  22.775  1.00  0.95           H  
ATOM   4006  O   ASN A 256     -21.446 -10.475  21.116  1.00  0.95           O  
ATOM   4007  CG  ASN A 256     -18.982  -9.177  24.668  1.00  0.95           C  
ATOM   4008  ND2 ASN A 256     -18.961  -9.898  25.765  1.00  0.95           N  
ATOM   4009 HD21 ASN A 256     -18.662  -9.460  26.624  1.00  0.95           H  
ATOM   4010 HD22 ASN A 256     -19.306 -10.847  25.774  1.00  0.95           H  
ATOM   4011  OD1 ASN A 256     -18.636  -8.010  24.669  1.00  0.95           O  
ATOM   4012  N   TYR A 257     -20.185  -8.837  20.231  1.00  0.97           N  
ATOM   4013  H   TYR A 257     -19.639  -8.007  20.416  1.00  0.97           H  
ATOM   4014  CA  TYR A 257     -20.313  -9.269  18.841  1.00  0.97           C  
ATOM   4015  HA  TYR A 257     -20.768 -10.258  18.801  1.00  0.97           H  
ATOM   4016  C   TYR A 257     -18.938  -9.367  18.196  1.00  0.97           C  
ATOM   4017  CB  TYR A 257     -21.220  -8.309  18.065  1.00  0.97           C  
ATOM   4018  HB2 TYR A 257     -20.820  -7.297  18.132  1.00  0.97           H  
ATOM   4019  HB3 TYR A 257     -21.208  -8.587  17.011  1.00  0.97           H  
ATOM   4020  O   TYR A 257     -18.109  -8.469  18.345  1.00  0.97           O  
ATOM   4021  CG  TYR A 257     -22.652  -8.289  18.550  1.00  0.97           C  
ATOM   4022  CD1 TYR A 257     -23.620  -9.074  17.900  1.00  0.97           C  
ATOM   4023  HD1 TYR A 257     -23.337  -9.707  17.072  1.00  0.97           H  
ATOM   4024  CD2 TYR A 257     -23.018  -7.481  19.644  1.00  0.97           C  
ATOM   4025  HD2 TYR A 257     -22.271  -6.881  20.142  1.00  0.97           H  
ATOM   4026  CE1 TYR A 257     -24.956  -9.056  18.333  1.00  0.97           C  
ATOM   4027  HE1 TYR A 257     -25.704  -9.658  17.840  1.00  0.97           H  
ATOM   4028  CE2 TYR A 257     -24.354  -7.461  20.083  1.00  0.97           C  
ATOM   4029  HE2 TYR A 257     -24.637  -6.832  20.914  1.00  0.97           H  
ATOM   4030  OH  TYR A 257     -26.607  -8.275  19.864  1.00  0.97           O  
ATOM   4031  HH  TYR A 257     -26.741  -7.697  20.618  1.00  0.97           H  
ATOM   4032  CZ  TYR A 257     -25.322  -8.259  19.432  1.00  0.97           C  
ATOM   4033  N   MET A 258     -18.703 -10.451  17.468  1.00  0.97           N  
ATOM   4034  H   MET A 258     -19.418 -11.162  17.403  1.00  0.97           H  
ATOM   4035  CA  MET A 258     -17.475 -10.656  16.716  1.00  0.97           C  
ATOM   4036  HA  MET A 258     -16.624 -10.525  17.385  1.00  0.97           H  
ATOM   4037  C   MET A 258     -17.375  -9.628  15.586  1.00  0.97           C  
ATOM   4038  CB  MET A 258     -17.460 -12.095  16.194  1.00  0.97           C  
ATOM   4039  HB2 MET A 258     -17.505 -12.774  17.046  1.00  0.97           H  
ATOM   4040  HB3 MET A 258     -18.344 -12.258  15.578  1.00  0.97           H  
ATOM   4041  O   MET A 258     -18.294  -9.471  14.781  1.00  0.97           O  
ATOM   4042  CG  MET A 258     -16.225 -12.445  15.365  1.00  0.97           C  
ATOM   4043  HG2 MET A 258     -15.325 -12.245  15.947  1.00  0.97           H  
ATOM   4044  HG3 MET A 258     -16.207 -11.826  14.468  1.00  0.97           H  
ATOM   4045  SD  MET A 258     -16.241 -14.188  14.872  1.00  0.97           S  
ATOM   4046  CE  MET A 258     -14.850 -14.205  13.713  1.00  0.97           C  
ATOM   4047  HE1 MET A 258     -14.181 -13.379  13.952  1.00  0.97           H  
ATOM   4048  HE2 MET A 258     -15.217 -14.087  12.694  1.00  0.97           H  
ATOM   4049  HE3 MET A 258     -14.315 -15.151  13.788  1.00  0.97           H  
ATOM   4050  N   VAL A 259     -16.239  -8.948  15.531  1.00  0.98           N  
ATOM   4051  H   VAL A 259     -15.551  -9.141  16.245  1.00  0.98           H  
ATOM   4052  CA  VAL A 259     -15.758  -8.194  14.375  1.00  0.98           C  
ATOM   4053  HA  VAL A 259     -16.574  -8.007  13.678  1.00  0.98           H  
ATOM   4054  C   VAL A 259     -14.710  -9.069  13.702  1.00  0.98           C  
ATOM   4055  CB  VAL A 259     -15.154  -6.851  14.810  1.00  0.98           C  
ATOM   4056  HB  VAL A 259     -14.330  -7.057  15.494  1.00  0.98           H  
ATOM   4057  O   VAL A 259     -13.843  -9.613  14.383  1.00  0.98           O  
ATOM   4058  CG1 VAL A 259     -14.623  -6.053  13.615  1.00  0.98           C  
ATOM   4059 HG11 VAL A 259     -15.421  -5.887  12.890  1.00  0.98           H  
ATOM   4060 HG12 VAL A 259     -13.818  -6.599  13.125  1.00  0.98           H  
ATOM   4061 HG13 VAL A 259     -14.228  -5.094  13.951  1.00  0.98           H  
ATOM   4062  CG2 VAL A 259     -16.150  -5.979  15.581  1.00  0.98           C  
ATOM   4063 HG21 VAL A 259     -17.015  -5.755  14.957  1.00  0.98           H  
ATOM   4064 HG22 VAL A 259     -15.668  -5.050  15.885  1.00  0.98           H  
ATOM   4065 HG23 VAL A 259     -16.484  -6.505  16.476  1.00  0.98           H  
ATOM   4066  N   ALA A 260     -14.798  -9.233  12.392  1.00  0.97           N  
ATOM   4067  H   ALA A 260     -15.525  -8.758  11.875  1.00  0.97           H  
ATOM   4068  CA  ALA A 260     -13.961 -10.171  11.665  1.00  0.97           C  
ATOM   4069  HA  ALA A 260     -13.097 -10.446  12.269  1.00  0.97           H  
ATOM   4070  C   ALA A 260     -13.453  -9.561  10.363  1.00  0.97           C  
ATOM   4071  CB  ALA A 260     -14.789 -11.424  11.416  1.00  0.97           C  
ATOM   4072  HB1 ALA A 260     -15.680 -11.133  10.859  1.00  0.97           H  
ATOM   4073  HB2 ALA A 260     -15.092 -11.853  12.371  1.00  0.97           H  
ATOM   4074  HB3 ALA A 260     -14.206 -12.151  10.850  1.00  0.97           H  
ATOM   4075  O   ALA A 260     -14.202  -8.858   9.679  1.00  0.97           O  
ATOM   4076  N   ALA A 261     -12.202  -9.869  10.033  1.00  0.97           N  
ATOM   4077  H   ALA A 261     -11.663 -10.441  10.668  1.00  0.97           H  
ATOM   4078  CA  ALA A 261     -11.618  -9.643   8.722  1.00  0.97           C  
ATOM   4079  HA  ALA A 261     -12.395  -9.287   8.046  1.00  0.97           H  
ATOM   4080  C   ALA A 261     -11.079 -10.975   8.189  1.00  0.97           C  
ATOM   4081  CB  ALA A 261     -10.556  -8.546   8.802  1.00  0.97           C  
ATOM   4082  HB1 ALA A 261     -10.146  -8.367   7.809  1.00  0.97           H  
ATOM   4083  HB2 ALA A 261      -9.747  -8.849   9.467  1.00  0.97           H  
ATOM   4084  HB3 ALA A 261     -11.014  -7.629   9.174  1.00  0.97           H  
ATOM   4085  O   ALA A 261     -10.296 -11.637   8.869  1.00  0.97           O  
ATOM   4086  N   THR A 262     -11.548 -11.384   7.014  1.00  0.96           N  
ATOM   4087  H   THR A 262     -12.155 -10.768   6.493  1.00  0.96           H  
ATOM   4088  CA  THR A 262     -11.191 -12.660   6.381  1.00  0.96           C  
ATOM   4089  HA  THR A 262     -10.299 -13.067   6.858  1.00  0.96           H  
ATOM   4090  C   THR A 262     -10.864 -12.443   4.917  1.00  0.96           C  
ATOM   4091  CB  THR A 262     -12.316 -13.701   6.528  1.00  0.96           C  
ATOM   4092  HB  THR A 262     -12.516 -13.834   7.591  1.00  0.96           H  
ATOM   4093  O   THR A 262     -11.476 -11.590   4.276  1.00  0.96           O  
ATOM   4094  CG2 THR A 262     -13.631 -13.334   5.836  1.00  0.96           C  
ATOM   4095 HG21 THR A 262     -13.485 -13.262   4.758  1.00  0.96           H  
ATOM   4096 HG22 THR A 262     -14.001 -12.384   6.223  1.00  0.96           H  
ATOM   4097 HG23 THR A 262     -14.368 -14.112   6.032  1.00  0.96           H  
ATOM   4098  OG1 THR A 262     -11.925 -14.944   6.000  1.00  0.96           O  
ATOM   4099  HG1 THR A 262     -11.856 -14.858   5.047  1.00  0.96           H  
ATOM   4100  N   THR A 263      -9.959 -13.251   4.387  1.00  0.96           N  
ATOM   4101  H   THR A 263      -9.379 -13.824   4.984  1.00  0.96           H  
ATOM   4102  CA  THR A 263      -9.553 -13.246   2.983  1.00  0.96           C  
ATOM   4103  HA  THR A 263      -9.071 -12.294   2.758  1.00  0.96           H  
ATOM   4104  C   THR A 263     -10.734 -13.436   2.044  1.00  0.96           C  
ATOM   4105  CB  THR A 263      -8.510 -14.340   2.746  1.00  0.96           C  
ATOM   4106  HB  THR A 263      -8.995 -15.313   2.814  1.00  0.96           H  
ATOM   4107  O   THR A 263     -11.597 -14.294   2.257  1.00  0.96           O  
ATOM   4108  CG2 THR A 263      -7.808 -14.240   1.397  1.00  0.96           C  
ATOM   4109 HG21 THR A 263      -8.503 -14.460   0.586  1.00  0.96           H  
ATOM   4110 HG22 THR A 263      -6.993 -14.964   1.363  1.00  0.96           H  
ATOM   4111 HG23 THR A 263      -7.395 -13.240   1.261  1.00  0.96           H  
ATOM   4112  OG1 THR A 263      -7.595 -14.239   3.798  1.00  0.96           O  
ATOM   4113  HG1 THR A 263      -6.724 -14.028   3.454  1.00  0.96           H  
ATOM   4114  N   PHE A 264     -10.743 -12.628   0.993  1.00  0.95           N  
ATOM   4115  H   PHE A 264     -10.003 -11.944   0.937  1.00  0.95           H  
ATOM   4116  CA  PHE A 264     -11.450 -12.863  -0.250  1.00  0.95           C  
ATOM   4117  HA  PHE A 264     -12.108 -13.726  -0.144  1.00  0.95           H  
ATOM   4118  C   PHE A 264     -10.415 -13.151  -1.335  1.00  0.95           C  
ATOM   4119  CB  PHE A 264     -12.290 -11.639  -0.621  1.00  0.95           C  
ATOM   4120  HB2 PHE A 264     -13.130 -11.556   0.069  1.00  0.95           H  
ATOM   4121  HB3 PHE A 264     -11.681 -10.743  -0.505  1.00  0.95           H  
ATOM   4122  O   PHE A 264      -9.436 -12.421  -1.464  1.00  0.95           O  
ATOM   4123  CG  PHE A 264     -12.804 -11.691  -2.048  1.00  0.95           C  
ATOM   4124  CD1 PHE A 264     -12.138 -10.979  -3.059  1.00  0.95           C  
ATOM   4125  HD1 PHE A 264     -11.230 -10.438  -2.837  1.00  0.95           H  
ATOM   4126  CD2 PHE A 264     -13.858 -12.550  -2.401  1.00  0.95           C  
ATOM   4127  HD2 PHE A 264     -14.298 -13.197  -1.656  1.00  0.95           H  
ATOM   4128  CE1 PHE A 264     -12.589 -11.024  -4.386  1.00  0.95           C  
ATOM   4129  HE1 PHE A 264     -12.046 -10.490  -5.152  1.00  0.95           H  
ATOM   4130  CE2 PHE A 264     -14.278 -12.642  -3.738  1.00  0.95           C  
ATOM   4131  HE2 PHE A 264     -15.016 -13.376  -4.024  1.00  0.95           H  
ATOM   4132  CZ  PHE A 264     -13.667 -11.853  -4.726  1.00  0.95           C  
ATOM   4133  HZ  PHE A 264     -13.961 -11.954  -5.760  1.00  0.95           H  
ATOM   4134  N   THR A 265     -10.643 -14.192  -2.126  1.00  0.93           N  
ATOM   4135  H   THR A 265     -11.481 -14.741  -1.997  1.00  0.93           H  
ATOM   4136  CA  THR A 265      -9.828 -14.477  -3.304  1.00  0.93           C  
ATOM   4137  HA  THR A 265      -9.578 -13.532  -3.785  1.00  0.93           H  
ATOM   4138  C   THR A 265     -10.611 -15.320  -4.302  1.00  0.93           C  
ATOM   4139  CB  THR A 265      -8.502 -15.150  -2.921  1.00  0.93           C  
ATOM   4140  HB  THR A 265      -7.941 -14.472  -2.278  1.00  0.93           H  
ATOM   4141  O   THR A 265     -11.304 -16.270  -3.930  1.00  0.93           O  
ATOM   4142  CG2 THR A 265      -8.658 -16.483  -2.195  1.00  0.93           C  
ATOM   4143 HG21 THR A 265      -9.082 -17.236  -2.860  1.00  0.93           H  
ATOM   4144 HG22 THR A 265      -7.668 -16.806  -1.872  1.00  0.93           H  
ATOM   4145 HG23 THR A 265      -9.289 -16.368  -1.314  1.00  0.93           H  
ATOM   4146  OG1 THR A 265      -7.749 -15.382  -4.086  1.00  0.93           O  
ATOM   4147  HG1 THR A 265      -6.880 -15.683  -3.809  1.00  0.93           H  
ATOM   4148  N   ASP A 266     -10.480 -14.969  -5.579  1.00  0.88           N  
ATOM   4149  H   ASP A 266      -9.913 -14.158  -5.784  1.00  0.88           H  
ATOM   4150  CA  ASP A 266     -10.922 -15.792  -6.710  1.00  0.88           C  
ATOM   4151  HA  ASP A 266     -11.634 -16.540  -6.362  1.00  0.88           H  
ATOM   4152  C   ASP A 266      -9.740 -16.560  -7.344  1.00  0.88           C  
ATOM   4153  CB  ASP A 266     -11.635 -14.904  -7.744  1.00  0.88           C  
ATOM   4154  HB2 ASP A 266     -11.822 -15.495  -8.641  1.00  0.88           H  
ATOM   4155  HB3 ASP A 266     -10.974 -14.084  -8.022  1.00  0.88           H  
ATOM   4156  O   ASP A 266      -9.930 -17.381  -8.246  1.00  0.88           O  
ATOM   4157  CG  ASP A 266     -12.986 -14.338  -7.280  1.00  0.88           C  
ATOM   4158  OD1 ASP A 266     -13.728 -15.007  -6.524  1.00  0.88           O  
ATOM   4159  OD2 ASP A 266     -13.350 -13.237  -7.751  1.00  0.88           O  
ATOM   4160  N   ALA A 267      -8.514 -16.305  -6.877  1.00  0.87           N  
ATOM   4161  H   ALA A 267      -8.420 -15.707  -6.068  1.00  0.87           H  
ATOM   4162  CA  ALA A 267      -7.298 -16.921  -7.381  1.00  0.87           C  
ATOM   4163  HA  ALA A 267      -7.449 -17.167  -8.432  1.00  0.87           H  
ATOM   4164  C   ALA A 267      -6.974 -18.216  -6.623  1.00  0.87           C  
ATOM   4165  CB  ALA A 267      -6.158 -15.901  -7.316  1.00  0.87           C  
ATOM   4166  HB1 ALA A 267      -6.411 -15.035  -7.927  1.00  0.87           H  
ATOM   4167  HB2 ALA A 267      -5.235 -16.341  -7.695  1.00  0.87           H  
ATOM   4168  HB3 ALA A 267      -6.004 -15.567  -6.290  1.00  0.87           H  
ATOM   4169  O   ALA A 267      -7.036 -18.292  -5.396  1.00  0.87           O  
ATOM   4170  N   HIS A 268      -6.544 -19.240  -7.360  1.00  0.84           N  
ATOM   4171  H   HIS A 268      -6.475 -19.105  -8.359  1.00  0.84           H  
ATOM   4172  CA  HIS A 268      -6.096 -20.519  -6.799  1.00  0.84           C  
ATOM   4173  HA  HIS A 268      -6.667 -20.720  -5.892  1.00  0.84           H  
ATOM   4174  C   HIS A 268      -4.618 -20.446  -6.382  1.00  0.84           C  
ATOM   4175  CB  HIS A 268      -6.385 -21.659  -7.786  1.00  0.84           C  
ATOM   4176  HB2 HIS A 268      -5.865 -21.466  -8.724  1.00  0.84           H  
ATOM   4177  HB3 HIS A 268      -5.990 -22.588  -7.373  1.00  0.84           H  
ATOM   4178  O   HIS A 268      -3.782 -21.202  -6.877  1.00  0.84           O  
ATOM   4179  CG  HIS A 268      -7.851 -21.863  -8.071  1.00  0.84           C  
ATOM   4180  CD2 HIS A 268      -8.676 -22.781  -7.479  1.00  0.84           C  
ATOM   4181  HD2 HIS A 268      -8.391 -23.488  -6.714  1.00  0.84           H  
ATOM   4182  ND1 HIS A 268      -8.611 -21.166  -8.982  1.00  0.84           N  
ATOM   4183  HD1 HIS A 268      -8.330 -20.344  -9.498  1.00  0.84           H  
ATOM   4184  CE1 HIS A 268      -9.861 -21.651  -8.937  1.00  0.84           C  
ATOM   4185  HE1 HIS A 268     -10.695 -21.265  -9.505  1.00  0.84           H  
ATOM   4186  NE2 HIS A 268      -9.949 -22.649  -8.044  1.00  0.84           N  
ATOM   4187  N   ILE A 269      -4.287 -19.494  -5.510  1.00  0.84           N  
ATOM   4188  H   ILE A 269      -5.034 -18.940  -5.115  1.00  0.84           H  
ATOM   4189  CA  ILE A 269      -2.934 -19.281  -4.977  1.00  0.84           C  
ATOM   4190  HA  ILE A 269      -2.264 -19.996  -5.455  1.00  0.84           H  
ATOM   4191  C   ILE A 269      -2.901 -19.569  -3.474  1.00  0.84           C  
ATOM   4192  CB  ILE A 269      -2.403 -17.870  -5.312  1.00  0.84           C  
ATOM   4193  HB  ILE A 269      -1.412 -17.774  -4.868  1.00  0.84           H  
ATOM   4194  O   ILE A 269      -3.941 -19.498  -2.828  1.00  0.84           O  
ATOM   4195  CG1 ILE A 269      -3.287 -16.744  -4.729  1.00  0.84           C  
ATOM   4196 HG12 ILE A 269      -4.295 -16.815  -5.136  1.00  0.84           H  
ATOM   4197 HG13 ILE A 269      -3.351 -16.869  -3.648  1.00  0.84           H  
ATOM   4198  CG2 ILE A 269      -2.231 -17.755  -6.837  1.00  0.84           C  
ATOM   4199 HG21 ILE A 269      -1.698 -16.838  -7.086  1.00  0.84           H  
ATOM   4200 HG22 ILE A 269      -3.207 -17.741  -7.323  1.00  0.84           H  
ATOM   4201 HG23 ILE A 269      -1.657 -18.602  -7.212  1.00  0.84           H  
ATOM   4202  CD1 ILE A 269      -2.751 -15.332  -5.000  1.00  0.84           C  
ATOM   4203 HD11 ILE A 269      -3.359 -14.607  -4.459  1.00  0.84           H  
ATOM   4204 HD12 ILE A 269      -2.807 -15.098  -6.063  1.00  0.84           H  
ATOM   4205 HD13 ILE A 269      -1.719 -15.252  -4.658  1.00  0.84           H  
ATOM   4206  N   PRO A 270      -1.742 -19.907  -2.886  1.00  0.86           N  
ATOM   4207  CA  PRO A 270      -1.613 -19.949  -1.435  1.00  0.86           C  
ATOM   4208  HA  PRO A 270      -2.316 -20.683  -1.039  1.00  0.86           H  
ATOM   4209  C   PRO A 270      -1.901 -18.570  -0.820  1.00  0.86           C  
ATOM   4210  CB  PRO A 270      -0.178 -20.416  -1.164  1.00  0.86           C  
ATOM   4211  HB2 PRO A 270       0.477 -19.558  -1.012  1.00  0.86           H  
ATOM   4212  HB3 PRO A 270      -0.129 -21.084  -0.303  1.00  0.86           H  
ATOM   4213  O   PRO A 270      -1.317 -17.577  -1.248  1.00  0.86           O  
ATOM   4214  CG  PRO A 270       0.225 -21.128  -2.456  1.00  0.86           C  
ATOM   4215  HG2 PRO A 270      -0.150 -22.151  -2.444  1.00  0.86           H  
ATOM   4216  HG3 PRO A 270       1.304 -21.113  -2.609  1.00  0.86           H  
ATOM   4217  CD  PRO A 270      -0.508 -20.326  -3.528  1.00  0.86           C  
ATOM   4218  HD2 PRO A 270      -0.692 -20.954  -4.399  1.00  0.86           H  
ATOM   4219  HD3 PRO A 270       0.076 -19.447  -3.802  1.00  0.86           H  
ATOM   4220  N   TYR A 271      -2.761 -18.527   0.194  1.00  0.87           N  
ATOM   4221  H   TYR A 271      -3.217 -19.380   0.482  1.00  0.87           H  
ATOM   4222  CA  TYR A 271      -3.119 -17.335   0.972  1.00  0.87           C  
ATOM   4223  HA  TYR A 271      -2.340 -16.578   0.879  1.00  0.87           H  
ATOM   4224  C   TYR A 271      -3.234 -17.697   2.459  1.00  0.87           C  
ATOM   4225  CB  TYR A 271      -4.431 -16.731   0.442  1.00  0.87           C  
ATOM   4226  HB2 TYR A 271      -4.246 -16.338  -0.558  1.00  0.87           H  
ATOM   4227  HB3 TYR A 271      -4.708 -15.882   1.067  1.00  0.87           H  
ATOM   4228  O   TYR A 271      -3.314 -18.882   2.806  1.00  0.87           O  
ATOM   4229  CG  TYR A 271      -5.598 -17.701   0.384  1.00  0.87           C  
ATOM   4230  CD1 TYR A 271      -5.918 -18.336  -0.827  1.00  0.87           C  
ATOM   4231  HD1 TYR A 271      -5.377 -18.060  -1.720  1.00  0.87           H  
ATOM   4232  CD2 TYR A 271      -6.351 -17.991   1.534  1.00  0.87           C  
ATOM   4233  HD2 TYR A 271      -6.113 -17.493   2.462  1.00  0.87           H  
ATOM   4234  CE1 TYR A 271      -6.962 -19.275  -0.898  1.00  0.87           C  
ATOM   4235  HE1 TYR A 271      -7.210 -19.743  -1.840  1.00  0.87           H  
ATOM   4236  CE2 TYR A 271      -7.398 -18.929   1.471  1.00  0.87           C  
ATOM   4237  HE2 TYR A 271      -7.938 -19.186   2.370  1.00  0.87           H  
ATOM   4238  OH  TYR A 271      -8.754 -20.437   0.171  1.00  0.87           O  
ATOM   4239  HH  TYR A 271      -9.343 -20.341   0.923  1.00  0.87           H  
ATOM   4240  CZ  TYR A 271      -7.716 -19.565   0.252  1.00  0.87           C  
ATOM   4241  N   ASP A 272      -3.243 -16.696   3.338  1.00  0.86           N  
ATOM   4242  H   ASP A 272      -3.235 -15.739   3.017  1.00  0.86           H  
ATOM   4243  CA  ASP A 272      -3.519 -16.898   4.758  1.00  0.86           C  
ATOM   4244  HA  ASP A 272      -2.986 -17.786   5.098  1.00  0.86           H  
ATOM   4245  C   ASP A 272      -5.022 -17.131   4.977  1.00  0.86           C  
ATOM   4246  CB  ASP A 272      -2.992 -15.712   5.583  1.00  0.86           C  
ATOM   4247  HB2 ASP A 272      -1.910 -15.656   5.467  1.00  0.86           H  
ATOM   4248  HB3 ASP A 272      -3.419 -14.784   5.201  1.00  0.86           H  
ATOM   4249  O   ASP A 272      -5.860 -16.329   4.588  1.00  0.86           O  
ATOM   4250  CG  ASP A 272      -3.346 -15.850   7.069  1.00  0.86           C  
ATOM   4251  OD1 ASP A 272      -3.586 -16.999   7.505  1.00  0.86           O  
ATOM   4252  OD2 ASP A 272      -3.477 -14.827   7.777  1.00  0.86           O  
ATOM   4253  N   ASN A 273      -5.406 -18.238   5.616  1.00  0.88           N  
ATOM   4254  H   ASN A 273      -4.681 -18.802   6.037  1.00  0.88           H  
ATOM   4255  CA  ASN A 273      -6.807 -18.512   5.952  1.00  0.88           C  
ATOM   4256  HA  ASN A 273      -7.434 -17.864   5.340  1.00  0.88           H  
ATOM   4257  C   ASN A 273      -7.173 -18.146   7.402  1.00  0.88           C  
ATOM   4258  CB  ASN A 273      -7.159 -19.953   5.552  1.00  0.88           C  
ATOM   4259  HB2 ASN A 273      -6.866 -20.111   4.514  1.00  0.88           H  
ATOM   4260  HB3 ASN A 273      -8.237 -20.087   5.634  1.00  0.88           H  
ATOM   4261  O   ASN A 273      -8.299 -18.404   7.842  1.00  0.88           O  
ATOM   4262  CG  ASN A 273      -6.496 -21.021   6.404  1.00  0.88           C  
ATOM   4263  ND2 ASN A 273      -6.717 -22.270   6.072  1.00  0.88           N  
ATOM   4264 HD21 ASN A 273      -7.231 -22.487   5.230  1.00  0.88           H  
ATOM   4265 HD22 ASN A 273      -6.213 -22.955   6.617  1.00  0.88           H  
ATOM   4266  OD1 ASN A 273      -5.793 -20.786   7.370  1.00  0.88           O  
ATOM   4267  N   VAL A 274      -6.252 -17.539   8.153  1.00  0.91           N  
ATOM   4268  H   VAL A 274      -5.342 -17.360   7.752  1.00  0.91           H  
ATOM   4269  CA  VAL A 274      -6.448 -17.143   9.544  1.00  0.91           C  
ATOM   4270  HA  VAL A 274      -7.044 -17.915  10.030  1.00  0.91           H  
ATOM   4271  C   VAL A 274      -7.224 -15.828   9.605  1.00  0.91           C  
ATOM   4272  CB  VAL A 274      -5.108 -17.072  10.301  1.00  0.91           C  
ATOM   4273  HB  VAL A 274      -4.466 -16.309   9.863  1.00  0.91           H  
ATOM   4274  O   VAL A 274      -6.700 -14.735   9.399  1.00  0.91           O  
ATOM   4275  CG1 VAL A 274      -5.346 -16.715  11.775  1.00  0.91           C  
ATOM   4276 HG11 VAL A 274      -6.042 -17.419  12.230  1.00  0.91           H  
ATOM   4277 HG12 VAL A 274      -5.738 -15.701  11.854  1.00  0.91           H  
ATOM   4278 HG13 VAL A 274      -4.391 -16.754  12.299  1.00  0.91           H  
ATOM   4279  CG2 VAL A 274      -4.379 -18.426  10.291  1.00  0.91           C  
ATOM   4280 HG21 VAL A 274      -3.421 -18.326  10.801  1.00  0.91           H  
ATOM   4281 HG22 VAL A 274      -4.986 -19.195  10.770  1.00  0.91           H  
ATOM   4282 HG23 VAL A 274      -4.170 -18.731   9.266  1.00  0.91           H  
ATOM   4283  N   THR A 275      -8.512 -15.935   9.937  1.00  0.93           N  
ATOM   4284  H   THR A 275      -8.883 -16.869  10.034  1.00  0.93           H  
ATOM   4285  CA  THR A 275      -9.401 -14.782  10.146  1.00  0.93           C  
ATOM   4286  HA  THR A 275      -9.387 -14.155   9.254  1.00  0.93           H  
ATOM   4287  C   THR A 275      -8.949 -13.943  11.344  1.00  0.93           C  
ATOM   4288  CB  THR A 275     -10.835 -15.270  10.388  1.00  0.93           C  
ATOM   4289  HB  THR A 275     -10.832 -15.956  11.235  1.00  0.93           H  
ATOM   4290  O   THR A 275      -8.896 -14.442  12.471  1.00  0.93           O  
ATOM   4291  CG2 THR A 275     -11.842 -14.156  10.672  1.00  0.93           C  
ATOM   4292 HG21 THR A 275     -11.881 -13.466   9.829  1.00  0.93           H  
ATOM   4293 HG22 THR A 275     -11.568 -13.616  11.578  1.00  0.93           H  
ATOM   4294 HG23 THR A 275     -12.824 -14.604  10.824  1.00  0.93           H  
ATOM   4295  OG1 THR A 275     -11.325 -15.956   9.262  1.00  0.93           O  
ATOM   4296  HG1 THR A 275     -10.586 -16.210   8.705  1.00  0.93           H  
ATOM   4297  N   ALA A 276      -8.739 -12.640  11.140  1.00  0.95           N  
ATOM   4298  H   ALA A 276      -8.832 -12.275  10.203  1.00  0.95           H  
ATOM   4299  CA  ALA A 276      -8.512 -11.711  12.243  1.00  0.95           C  
ATOM   4300  HA  ALA A 276      -7.792 -12.169  12.921  1.00  0.95           H  
ATOM   4301  C   ALA A 276      -9.809 -11.434  13.005  1.00  0.95           C  
ATOM   4302  CB  ALA A 276      -7.908 -10.406  11.736  1.00  0.95           C  
ATOM   4303  HB1 ALA A 276      -7.703  -9.746  12.579  1.00  0.95           H  
ATOM   4304  HB2 ALA A 276      -8.588  -9.924  11.033  1.00  0.95           H  
ATOM   4305  HB3 ALA A 276      -6.966 -10.623  11.232  1.00  0.95           H  
ATOM   4306  O   ALA A 276     -10.854 -11.174  12.399  1.00  0.95           O  
ATOM   4307  N   THR A 277      -9.740 -11.428  14.340  1.00  0.95           N  
ATOM   4308  H   THR A 277      -8.848 -11.632  14.769  1.00  0.95           H  
ATOM   4309  CA  THR A 277     -10.922 -11.235  15.194  1.00  0.95           C  
ATOM   4310  HA  THR A 277     -11.747 -10.934  14.548  1.00  0.95           H  
ATOM   4311  C   THR A 277     -10.773 -10.108  16.218  1.00  0.95           C  
ATOM   4312  CB  THR A 277     -11.395 -12.540  15.854  1.00  0.95           C  
ATOM   4313  HB  THR A 277     -12.331 -12.340  16.377  1.00  0.95           H  
ATOM   4314  O   THR A 277      -9.760  -9.944  16.900  1.00  0.95           O  
ATOM   4315  CG2 THR A 277     -11.627 -13.649  14.831  1.00  0.95           C  
ATOM   4316 HG21 THR A 277     -10.676 -14.074  14.508  1.00  0.95           H  
ATOM   4317 HG22 THR A 277     -12.240 -14.436  15.269  1.00  0.95           H  
ATOM   4318 HG23 THR A 277     -12.116 -13.237  13.948  1.00  0.95           H  
ATOM   4319  OG1 THR A 277     -10.453 -13.047  16.766  1.00  0.95           O  
ATOM   4320  HG1 THR A 277      -9.825 -13.546  16.239  1.00  0.95           H  
ATOM   4321  N   ALA A 278     -11.841  -9.331  16.351  1.00  0.96           N  
ATOM   4322  H   ALA A 278     -12.635  -9.543  15.764  1.00  0.96           H  
ATOM   4323  CA  ALA A 278     -12.025  -8.245  17.305  1.00  0.96           C  
ATOM   4324  HA  ALA A 278     -11.280  -8.305  18.098  1.00  0.96           H  
ATOM   4325  C   ALA A 278     -13.412  -8.369  17.967  1.00  0.96           C  
ATOM   4326  CB  ALA A 278     -11.764  -6.919  16.578  1.00  0.96           C  
ATOM   4327  HB1 ALA A 278     -12.108  -6.076  17.178  1.00  0.96           H  
ATOM   4328  HB2 ALA A 278     -10.693  -6.825  16.398  1.00  0.96           H  
ATOM   4329  HB3 ALA A 278     -12.253  -6.905  15.603  1.00  0.96           H  
ATOM   4330  O   ALA A 278     -14.260  -9.142  17.516  1.00  0.96           O  
ATOM   4331  N   THR A 279     -13.672  -7.604  19.028  1.00  0.96           N  
ATOM   4332  H   THR A 279     -12.940  -6.994  19.363  1.00  0.96           H  
ATOM   4333  CA  THR A 279     -14.962  -7.639  19.740  1.00  0.96           C  
ATOM   4334  HA  THR A 279     -15.649  -8.303  19.217  1.00  0.96           H  
ATOM   4335  C   THR A 279     -15.605  -6.259  19.777  1.00  0.96           C  
ATOM   4336  CB  THR A 279     -14.815  -8.204  21.163  1.00  0.96           C  
ATOM   4337  HB  THR A 279     -14.136  -7.579  21.742  1.00  0.96           H  
ATOM   4338  O   THR A 279     -15.055  -5.324  20.356  1.00  0.96           O  
ATOM   4339  CG2 THR A 279     -16.160  -8.303  21.887  1.00  0.96           C  
ATOM   4340 HG21 THR A 279     -16.564  -7.309  22.080  1.00  0.96           H  
ATOM   4341 HG22 THR A 279     -16.865  -8.874  21.282  1.00  0.96           H  
ATOM   4342 HG23 THR A 279     -16.022  -8.806  22.844  1.00  0.96           H  
ATOM   4343  OG1 THR A 279     -14.318  -9.521  21.135  1.00  0.96           O  
ATOM   4344  HG1 THR A 279     -13.403  -9.509  21.428  1.00  0.96           H  
ATOM   4345  N   LEU A 280     -16.812  -6.133  19.227  1.00  0.97           N  
ATOM   4346  H   LEU A 280     -17.209  -6.948  18.781  1.00  0.97           H  
ATOM   4347  CA  LEU A 280     -17.711  -5.012  19.484  1.00  0.97           C  
ATOM   4348  HA  LEU A 280     -17.132  -4.090  19.538  1.00  0.97           H  
ATOM   4349  C   LEU A 280     -18.404  -5.243  20.834  1.00  0.97           C  
ATOM   4350  CB  LEU A 280     -18.716  -4.898  18.327  1.00  0.97           C  
ATOM   4351  HB2 LEU A 280     -18.183  -4.801  17.381  1.00  0.97           H  
ATOM   4352  HB3 LEU A 280     -19.283  -5.828  18.286  1.00  0.97           H  
ATOM   4353  O   LEU A 280     -19.238  -6.141  20.957  1.00  0.97           O  
ATOM   4354  CG  LEU A 280     -19.689  -3.718  18.493  1.00  0.97           C  
ATOM   4355  HG  LEU A 280     -19.983  -3.609  19.537  1.00  0.97           H  
ATOM   4356  CD1 LEU A 280     -19.041  -2.426  18.016  1.00  0.97           C  
ATOM   4357 HD11 LEU A 280     -18.171  -2.202  18.634  1.00  0.97           H  
ATOM   4358 HD12 LEU A 280     -18.744  -2.523  16.972  1.00  0.97           H  
ATOM   4359 HD13 LEU A 280     -19.767  -1.617  18.099  1.00  0.97           H  
ATOM   4360  CD2 LEU A 280     -20.960  -3.915  17.676  1.00  0.97           C  
ATOM   4361 HD21 LEU A 280     -21.671  -3.119  17.894  1.00  0.97           H  
ATOM   4362 HD22 LEU A 280     -20.729  -3.902  16.611  1.00  0.97           H  
ATOM   4363 HD23 LEU A 280     -21.414  -4.872  17.933  1.00  0.97           H  
ATOM   4364  N   HIS A 281     -18.066  -4.429  21.833  1.00  0.95           N  
ATOM   4365  H   HIS A 281     -17.422  -3.677  21.633  1.00  0.95           H  
ATOM   4366  CA  HIS A 281     -18.562  -4.572  23.204  1.00  0.95           C  
ATOM   4367  HA  HIS A 281     -19.105  -5.512  23.301  1.00  0.95           H  
ATOM   4368  C   HIS A 281     -19.529  -3.437  23.563  1.00  0.95           C  
ATOM   4369  CB  HIS A 281     -17.376  -4.648  24.179  1.00  0.95           C  
ATOM   4370  HB2 HIS A 281     -16.734  -3.779  24.036  1.00  0.95           H  
ATOM   4371  HB3 HIS A 281     -16.793  -5.542  23.958  1.00  0.95           H  
ATOM   4372  O   HIS A 281     -19.158  -2.258  23.560  1.00  0.95           O  
ATOM   4373  CG  HIS A 281     -17.809  -4.691  25.626  1.00  0.95           C  
ATOM   4374  CD2 HIS A 281     -17.835  -5.779  26.458  1.00  0.95           C  
ATOM   4375  HD2 HIS A 281     -17.477  -6.771  26.226  1.00  0.95           H  
ATOM   4376  ND1 HIS A 281     -18.276  -3.624  26.358  1.00  0.95           N  
ATOM   4377  HD1 HIS A 281     -18.421  -2.689  26.005  1.00  0.95           H  
ATOM   4378  CE1 HIS A 281     -18.607  -4.066  27.582  1.00  0.95           C  
ATOM   4379  HE1 HIS A 281     -19.040  -3.467  28.369  1.00  0.95           H  
ATOM   4380  NE2 HIS A 281     -18.358  -5.374  27.689  1.00  0.95           N  
ATOM   4381  N   TYR A 282     -20.757  -3.781  23.947  1.00  0.95           N  
ATOM   4382  H   TYR A 282     -21.000  -4.761  23.963  1.00  0.95           H  
ATOM   4383  CA  TYR A 282     -21.763  -2.810  24.375  1.00  0.95           C  
ATOM   4384  HA  TYR A 282     -21.675  -1.923  23.748  1.00  0.95           H  
ATOM   4385  C   TYR A 282     -21.555  -2.385  25.834  1.00  0.95           C  
ATOM   4386  CB  TYR A 282     -23.163  -3.377  24.143  1.00  0.95           C  
ATOM   4387  HB2 TYR A 282     -23.858  -2.829  24.779  1.00  0.95           H  
ATOM   4388  HB3 TYR A 282     -23.201  -4.425  24.439  1.00  0.95           H  
ATOM   4389  O   TYR A 282     -21.843  -3.140  26.761  1.00  0.95           O  
ATOM   4390  CG  TYR A 282     -23.641  -3.225  22.719  1.00  0.95           C  
ATOM   4391  CD1 TYR A 282     -24.621  -2.258  22.438  1.00  0.95           C  
ATOM   4392  HD1 TYR A 282     -25.047  -1.661  23.231  1.00  0.95           H  
ATOM   4393  CD2 TYR A 282     -23.113  -4.023  21.684  1.00  0.95           C  
ATOM   4394  HD2 TYR A 282     -22.357  -4.764  21.899  1.00  0.95           H  
ATOM   4395  CE1 TYR A 282     -25.093  -2.103  21.130  1.00  0.95           C  
ATOM   4396  HE1 TYR A 282     -25.882  -1.392  20.931  1.00  0.95           H  
ATOM   4397  CE2 TYR A 282     -23.583  -3.864  20.365  1.00  0.95           C  
ATOM   4398  HE2 TYR A 282     -23.205  -4.486  19.567  1.00  0.95           H  
ATOM   4399  OH  TYR A 282     -25.137  -2.785  18.868  1.00  0.95           O  
ATOM   4400  HH  TYR A 282     -24.765  -3.373  18.207  1.00  0.95           H  
ATOM   4401  CZ  TYR A 282     -24.583  -2.907  20.095  1.00  0.95           C  
ATOM   4402  N   ILE A 283     -21.087  -1.156  26.057  1.00  0.93           N  
ATOM   4403  H   ILE A 283     -20.962  -0.553  25.256  1.00  0.93           H  
ATOM   4404  CA  ILE A 283     -20.878  -0.602  27.401  1.00  0.93           C  
ATOM   4405  HA  ILE A 283     -20.570  -1.426  28.045  1.00  0.93           H  
ATOM   4406  C   ILE A 283     -22.191  -0.067  27.997  1.00  0.93           C  
ATOM   4407  CB  ILE A 283     -19.721   0.427  27.441  1.00  0.93           C  
ATOM   4408  HB  ILE A 283     -19.627   0.763  28.474  1.00  0.93           H  
ATOM   4409  O   ILE A 283     -22.960   0.626  27.323  1.00  0.93           O  
ATOM   4410  CG1 ILE A 283     -19.971   1.671  26.561  1.00  0.93           C  
ATOM   4411 HG12 ILE A 283     -19.997   1.375  25.512  1.00  0.93           H  
ATOM   4412 HG13 ILE A 283     -20.936   2.098  26.832  1.00  0.93           H  
ATOM   4413  CG2 ILE A 283     -18.398  -0.261  27.056  1.00  0.93           C  
ATOM   4414 HG21 ILE A 283     -18.409  -0.553  26.006  1.00  0.93           H  
ATOM   4415 HG22 ILE A 283     -17.555   0.406  27.236  1.00  0.93           H  
ATOM   4416 HG23 ILE A 283     -18.249  -1.141  27.681  1.00  0.93           H  
ATOM   4417  CD1 ILE A 283     -18.922   2.779  26.709  1.00  0.93           C  
ATOM   4418 HD11 ILE A 283     -17.959   2.446  26.320  1.00  0.93           H  
ATOM   4419 HD12 ILE A 283     -18.817   3.051  27.759  1.00  0.93           H  
ATOM   4420 HD13 ILE A 283     -19.235   3.656  26.142  1.00  0.93           H  
ATOM   4421  N   GLY A 284     -22.442  -0.389  29.269  1.00  0.84           N  
ATOM   4422  H   GLY A 284     -21.769  -0.959  29.762  1.00  0.84           H  
ATOM   4423  CA  GLY A 284     -23.557   0.152  30.051  1.00  0.84           C  
ATOM   4424  HA2 GLY A 284     -24.476   0.078  29.468  1.00  0.84           H  
ATOM   4425  HA3 GLY A 284     -23.679  -0.437  30.959  1.00  0.84           H  
ATOM   4426  C   GLY A 284     -23.352   1.618  30.455  1.00  0.84           C  
ATOM   4427  O   GLY A 284     -22.266   2.176  30.294  1.00  0.84           O  
ATOM   4428  N   HIS A 285     -24.409   2.252  30.975  1.00  0.79           N  
ATOM   4429  H   HIS A 285     -25.270   1.739  31.095  1.00  0.79           H  
ATOM   4430  CA  HIS A 285     -24.321   3.600  31.559  1.00  0.79           C  
ATOM   4431  HA  HIS A 285     -23.678   4.222  30.935  1.00  0.79           H  
ATOM   4432  C   HIS A 285     -23.687   3.584  32.954  1.00  0.79           C  
ATOM   4433  CB  HIS A 285     -25.713   4.249  31.612  1.00  0.79           C  
ATOM   4434  HB2 HIS A 285     -25.683   5.087  32.308  1.00  0.79           H  
ATOM   4435  HB3 HIS A 285     -26.445   3.535  31.992  1.00  0.79           H  
ATOM   4436  O   HIS A 285     -22.999   4.532  33.324  1.00  0.79           O  
ATOM   4437  CG  HIS A 285     -26.162   4.779  30.276  1.00  0.79           C  
ATOM   4438  CD2 HIS A 285     -26.070   6.075  29.846  1.00  0.79           C  
ATOM   4439  HD2 HIS A 285     -25.685   6.904  30.421  1.00  0.79           H  
ATOM   4440  ND1 HIS A 285     -26.708   4.049  29.246  1.00  0.79           N  
ATOM   4441  HD1 HIS A 285     -26.995   3.082  29.288  1.00  0.79           H  
ATOM   4442  CE1 HIS A 285     -26.937   4.886  28.220  1.00  0.79           C  
ATOM   4443  HE1 HIS A 285     -27.401   4.605  27.286  1.00  0.79           H  
ATOM   4444  NE2 HIS A 285     -26.533   6.130  28.525  1.00  0.79           N  
ATOM   4445  N   THR A 286     -23.902   2.505  33.706  1.00  0.73           N  
ATOM   4446  H   THR A 286     -24.479   1.757  33.352  1.00  0.73           H  
ATOM   4447  CA  THR A 286     -23.353   2.289  35.043  1.00  0.73           C  
ATOM   4448  HA  THR A 286     -22.976   3.232  35.439  1.00  0.73           H  
ATOM   4449  C   THR A 286     -22.188   1.309  34.973  1.00  0.73           C  
ATOM   4450  CB  THR A 286     -24.448   1.784  35.998  1.00  0.73           C  
ATOM   4451  HB  THR A 286     -24.004   1.520  36.958  1.00  0.73           H  
ATOM   4452  O   THR A 286     -22.237   0.328  34.233  1.00  0.73           O  
ATOM   4453  CG2 THR A 286     -25.513   2.860  36.221  1.00  0.73           C  
ATOM   4454 HG21 THR A 286     -25.050   3.767  36.609  1.00  0.73           H  
ATOM   4455 HG22 THR A 286     -26.032   3.087  35.289  1.00  0.73           H  
ATOM   4456 HG23 THR A 286     -26.240   2.500  36.949  1.00  0.73           H  
ATOM   4457  OG1 THR A 286     -25.104   0.658  35.454  1.00  0.73           O  
ATOM   4458  HG1 THR A 286     -24.701  -0.134  35.816  1.00  0.73           H  
ATOM   4459  N   SER A 287     -21.147   1.552  35.769  1.00  0.61           N  
ATOM   4460  H   SER A 287     -21.114   2.425  36.276  1.00  0.61           H  
ATOM   4461  CA  SER A 287     -19.956   0.694  35.886  1.00  0.61           C  
ATOM   4462  HA  SER A 287     -19.575   0.494  34.885  1.00  0.61           H  
ATOM   4463  C   SER A 287     -20.229  -0.663  36.550  1.00  0.61           C  
ATOM   4464  CB  SER A 287     -18.864   1.423  36.680  1.00  0.61           C  
ATOM   4465  HB2 SER A 287     -17.921   0.887  36.576  1.00  0.61           H  
ATOM   4466  HB3 SER A 287     -19.140   1.446  37.734  1.00  0.61           H  
ATOM   4467  O   SER A 287     -19.290  -1.373  36.902  1.00  0.61           O  
ATOM   4468  OG  SER A 287     -18.708   2.754  36.218  1.00  0.61           O  
ATOM   4469  HG  SER A 287     -18.007   3.166  36.729  1.00  0.61           H  
ATOM   4470  N   THR A 288     -21.495  -1.028  36.769  1.00  0.62           N  
ATOM   4471  H   THR A 288     -22.236  -0.496  36.334  1.00  0.62           H  
ATOM   4472  CA  THR A 288     -21.861  -2.328  37.320  1.00  0.62           C  
ATOM   4473  HA  THR A 288     -21.277  -2.497  38.225  1.00  0.62           H  
ATOM   4474  C   THR A 288     -21.476  -3.403  36.312  1.00  0.62           C  
ATOM   4475  CB  THR A 288     -23.347  -2.394  37.707  1.00  0.62           C  
ATOM   4476  HB  THR A 288     -23.643  -3.437  37.821  1.00  0.62           H  
ATOM   4477  O   THR A 288     -21.950  -3.416  35.176  1.00  0.62           O  
ATOM   4478  CG2 THR A 288     -23.584  -1.666  39.030  1.00  0.62           C  
ATOM   4479 HG21 THR A 288     -22.997  -2.135  39.820  1.00  0.62           H  
ATOM   4480 HG22 THR A 288     -24.638  -1.728  39.301  1.00  0.62           H  
ATOM   4481 HG23 THR A 288     -23.297  -0.618  38.943  1.00  0.62           H  
ATOM   4482  OG1 THR A 288     -24.186  -1.764  36.757  1.00  0.62           O  
ATOM   4483  HG1 THR A 288     -25.032  -2.215  36.805  1.00  0.62           H  
ATOM   4484  N   VAL A 289     -20.549  -4.267  36.728  1.00  0.59           N  
ATOM   4485  H   VAL A 289     -20.165  -4.132  37.652  1.00  0.59           H  
ATOM   4486  CA  VAL A 289     -19.992  -5.364  35.936  1.00  0.59           C  
ATOM   4487  HA  VAL A 289     -19.556  -4.960  35.022  1.00  0.59           H  
ATOM   4488  C   VAL A 289     -21.129  -6.310  35.557  1.00  0.59           C  
ATOM   4489  CB  VAL A 289     -18.875  -6.081  36.730  1.00  0.59           C  
ATOM   4490  HB  VAL A 289     -19.292  -6.498  37.647  1.00  0.59           H  
ATOM   4491  O   VAL A 289     -21.502  -7.198  36.315  1.00  0.59           O  
ATOM   4492  CG1 VAL A 289     -18.232  -7.215  35.922  1.00  0.59           C  
ATOM   4493 HG11 VAL A 289     -17.442  -7.683  36.509  1.00  0.59           H  
ATOM   4494 HG12 VAL A 289     -17.811  -6.828  34.995  1.00  0.59           H  
ATOM   4495 HG13 VAL A 289     -18.975  -7.979  35.689  1.00  0.59           H  
ATOM   4496  CG2 VAL A 289     -17.756  -5.101  37.120  1.00  0.59           C  
ATOM   4497 HG21 VAL A 289     -17.337  -4.635  36.229  1.00  0.59           H  
ATOM   4498 HG22 VAL A 289     -18.135  -4.325  37.785  1.00  0.59           H  
ATOM   4499 HG23 VAL A 289     -16.966  -5.636  37.648  1.00  0.59           H  
ATOM   4500  N   SER A 290     -21.731  -6.085  34.390  1.00  0.60           N  
ATOM   4501  H   SER A 290     -21.496  -5.239  33.891  1.00  0.60           H  
ATOM   4502  CA  SER A 290     -22.663  -7.038  33.799  1.00  0.60           C  
ATOM   4503  HA  SER A 290     -23.434  -7.285  34.529  1.00  0.60           H  
ATOM   4504  C   SER A 290     -21.871  -8.289  33.452  1.00  0.60           C  
ATOM   4505  CB  SER A 290     -23.335  -6.449  32.556  1.00  0.60           C  
ATOM   4506  HB2 SER A 290     -23.855  -5.533  32.834  1.00  0.60           H  
ATOM   4507  HB3 SER A 290     -22.576  -6.209  31.810  1.00  0.60           H  
ATOM   4508  O   SER A 290     -20.847  -8.198  32.773  1.00  0.60           O  
ATOM   4509  OG  SER A 290     -24.269  -7.359  32.001  1.00  0.60           O  
ATOM   4510  HG  SER A 290     -23.806  -8.158  31.739  1.00  0.60           H  
ATOM   4511  N   THR A 291     -22.348  -9.450  33.892  1.00  0.68           N  
ATOM   4512  H   THR A 291     -23.155  -9.461  34.500  1.00  0.68           H  
ATOM   4513  CA  THR A 291     -21.811 -10.759  33.513  1.00  0.68           C  
ATOM   4514  HA  THR A 291     -20.833 -10.874  33.980  1.00  0.68           H  
ATOM   4515  C   THR A 291     -21.652 -10.795  31.994  1.00  0.68           C  
ATOM   4516  CB  THR A 291     -22.740 -11.903  33.981  1.00  0.68           C  
ATOM   4517  HB  THR A 291     -23.257 -12.335  33.124  1.00  0.68           H  
ATOM   4518  O   THR A 291     -22.625 -10.588  31.263  1.00  0.68           O  
ATOM   4519  CG2 THR A 291     -21.954 -13.004  34.687  1.00  0.68           C  
ATOM   4520 HG21 THR A 291     -21.463 -12.604  35.574  1.00  0.68           H  
ATOM   4521 HG22 THR A 291     -21.202 -13.410  34.011  1.00  0.68           H  
ATOM   4522 HG23 THR A 291     -22.627 -13.810  34.980  1.00  0.68           H  
ATOM   4523  OG1 THR A 291     -23.713 -11.448  34.900  1.00  0.68           O  
ATOM   4524  HG1 THR A 291     -24.090 -12.217  35.334  1.00  0.68           H  
ATOM   4525  N   SER A 292     -20.414 -10.964  31.522  1.00  0.69           N  
ATOM   4526  H   SER A 292     -19.655 -11.061  32.181  1.00  0.69           H  
ATOM   4527  CA  SER A 292     -20.098 -10.927  30.093  1.00  0.69           C  
ATOM   4528  HA  SER A 292     -20.379  -9.953  29.692  1.00  0.69           H  
ATOM   4529  C   SER A 292     -20.892 -12.016  29.375  1.00  0.69           C  
ATOM   4530  CB  SER A 292     -18.596 -11.123  29.874  1.00  0.69           C  
ATOM   4531  HB2 SER A 292     -18.304 -12.114  30.222  1.00  0.69           H  
ATOM   4532  HB3 SER A 292     -18.046 -10.372  30.441  1.00  0.69           H  
ATOM   4533  O   SER A 292     -20.737 -13.203  29.670  1.00  0.69           O  
ATOM   4534  OG  SER A 292     -18.279 -10.991  28.503  1.00  0.69           O  
ATOM   4535  HG  SER A 292     -17.392 -11.331  28.365  1.00  0.69           H  
ATOM   4536  N   LYS A 293     -21.779 -11.621  28.457  1.00  0.81           N  
ATOM   4537  H   LYS A 293     -21.862 -10.633  28.264  1.00  0.81           H  
ATOM   4538  CA  LYS A 293     -22.518 -12.577  27.630  1.00  0.81           C  
ATOM   4539  HA  LYS A 293     -22.882 -13.376  28.277  1.00  0.81           H  
ATOM   4540  C   LYS A 293     -21.571 -13.211  26.613  1.00  0.81           C  
ATOM   4541  CB  LYS A 293     -23.717 -11.901  26.950  1.00  0.81           C  
ATOM   4542  HB2 LYS A 293     -24.161 -12.599  26.240  1.00  0.81           H  
ATOM   4543  HB3 LYS A 293     -23.373 -11.025  26.400  1.00  0.81           H  
ATOM   4544  O   LYS A 293     -20.622 -12.572  26.150  1.00  0.81           O  
ATOM   4545  CG  LYS A 293     -24.788 -11.488  27.970  1.00  0.81           C  
ATOM   4546  HG2 LYS A 293     -25.126 -12.371  28.512  1.00  0.81           H  
ATOM   4547  HG3 LYS A 293     -24.364 -10.779  28.680  1.00  0.81           H  
ATOM   4548  CD  LYS A 293     -25.984 -10.835  27.270  1.00  0.81           C  
ATOM   4549  HD2 LYS A 293     -25.643  -9.941  26.748  1.00  0.81           H  
ATOM   4550  HD3 LYS A 293     -26.410 -11.534  26.549  1.00  0.81           H  
ATOM   4551  CE  LYS A 293     -27.036 -10.457  28.316  1.00  0.81           C  
ATOM   4552  HE2 LYS A 293     -27.372 -11.363  28.820  1.00  0.81           H  
ATOM   4553  HE3 LYS A 293     -26.563  -9.820  29.063  1.00  0.81           H  
ATOM   4554  NZ  LYS A 293     -28.182  -9.751  27.699  1.00  0.81           N  
ATOM   4555  HZ1 LYS A 293     -27.855  -8.904  27.256  1.00  0.81           H  
ATOM   4556  HZ2 LYS A 293     -28.857  -9.504  28.408  1.00  0.81           H  
ATOM   4557  HZ3 LYS A 293     -28.628 -10.340  27.010  1.00  0.81           H  
ATOM   4558  N   LYS A 294     -21.872 -14.457  26.226  1.00  0.91           N  
ATOM   4559  H   LYS A 294     -22.662 -14.907  26.664  1.00  0.91           H  
ATOM   4560  CA  LYS A 294     -21.175 -15.155  25.135  1.00  0.91           C  
ATOM   4561  HA  LYS A 294     -20.141 -15.314  25.441  1.00  0.91           H  
ATOM   4562  C   LYS A 294     -21.173 -14.279  23.876  1.00  0.91           C  
ATOM   4563  CB  LYS A 294     -21.843 -16.521  24.884  1.00  0.91           C  
ATOM   4564  HB2 LYS A 294     -21.875 -17.072  25.824  1.00  0.91           H  
ATOM   4565  HB3 LYS A 294     -22.865 -16.364  24.540  1.00  0.91           H  
ATOM   4566  O   LYS A 294     -22.215 -13.743  23.500  1.00  0.91           O  
ATOM   4567  CG  LYS A 294     -21.084 -17.367  23.846  1.00  0.91           C  
ATOM   4568  HG2 LYS A 294     -21.085 -16.851  22.886  1.00  0.91           H  
ATOM   4569  HG3 LYS A 294     -20.053 -17.494  24.174  1.00  0.91           H  
ATOM   4570  CD  LYS A 294     -21.728 -18.750  23.660  1.00  0.91           C  
ATOM   4571  HD2 LYS A 294     -21.724 -19.276  24.615  1.00  0.91           H  
ATOM   4572  HD3 LYS A 294     -22.757 -18.622  23.326  1.00  0.91           H  
ATOM   4573  CE  LYS A 294     -20.943 -19.561  22.619  1.00  0.91           C  
ATOM   4574  HE2 LYS A 294     -19.907 -19.641  22.951  1.00  0.91           H  
ATOM   4575  HE3 LYS A 294     -20.944 -19.011  21.678  1.00  0.91           H  
ATOM   4576  NZ  LYS A 294     -21.515 -20.919  22.418  1.00  0.91           N  
ATOM   4577  HZ1 LYS A 294     -21.498 -21.447  23.279  1.00  0.91           H  
ATOM   4578  HZ2 LYS A 294     -22.469 -20.865  22.092  1.00  0.91           H  
ATOM   4579  HZ3 LYS A 294     -20.978 -21.430  21.732  1.00  0.91           H  
ATOM   4580  N   THR A 295     -20.012 -14.148  23.237  1.00  0.94           N  
ATOM   4581  H   THR A 295     -19.176 -14.532  23.653  1.00  0.94           H  
ATOM   4582  CA  THR A 295     -19.858 -13.379  21.998  1.00  0.94           C  
ATOM   4583  HA  THR A 295     -20.239 -12.373  22.172  1.00  0.94           H  
ATOM   4584  C   THR A 295     -20.671 -14.002  20.867  1.00  0.94           C  
ATOM   4585  CB  THR A 295     -18.378 -13.260  21.602  1.00  0.94           C  
ATOM   4586  HB  THR A 295     -17.969 -14.251  21.404  1.00  0.94           H  
ATOM   4587  O   THR A 295     -20.548 -15.196  20.590  1.00  0.94           O  
ATOM   4588  CG2 THR A 295     -18.152 -12.371  20.380  1.00  0.94           C  
ATOM   4589 HG21 THR A 295     -18.676 -11.423  20.505  1.00  0.94           H  
ATOM   4590 HG22 THR A 295     -17.088 -12.176  20.250  1.00  0.94           H  
ATOM   4591 HG23 THR A 295     -18.520 -12.874  19.485  1.00  0.94           H  
ATOM   4592  OG1 THR A 295     -17.669 -12.679  22.672  1.00  0.94           O  
ATOM   4593  HG1 THR A 295     -16.745 -12.623  22.416  1.00  0.94           H  
ATOM   4594  N   VAL A 296     -21.491 -13.189  20.201  1.00  0.96           N  
ATOM   4595  H   VAL A 296     -21.566 -12.230  20.507  1.00  0.96           H  
ATOM   4596  CA  VAL A 296     -22.204 -13.574  18.979  1.00  0.96           C  
ATOM   4597  HA  VAL A 296     -22.643 -14.561  19.122  1.00  0.96           H  
ATOM   4598  C   VAL A 296     -21.197 -13.641  17.834  1.00  0.96           C  
ATOM   4599  CB  VAL A 296     -23.336 -12.583  18.655  1.00  0.96           C  
ATOM   4600  HB  VAL A 296     -22.900 -11.598  18.487  1.00  0.96           H  
ATOM   4601  O   VAL A 296     -20.523 -12.652  17.541  1.00  0.96           O  
ATOM   4602  CG1 VAL A 296     -24.109 -13.002  17.397  1.00  0.96           C  
ATOM   4603 HG11 VAL A 296     -24.552 -13.988  17.537  1.00  0.96           H  
ATOM   4604 HG12 VAL A 296     -23.448 -13.029  16.531  1.00  0.96           H  
ATOM   4605 HG13 VAL A 296     -24.902 -12.281  17.195  1.00  0.96           H  
ATOM   4606  CG2 VAL A 296     -24.342 -12.479  19.810  1.00  0.96           C  
ATOM   4607 HG21 VAL A 296     -25.148 -11.797  19.538  1.00  0.96           H  
ATOM   4608 HG22 VAL A 296     -23.852 -12.084  20.700  1.00  0.96           H  
ATOM   4609 HG23 VAL A 296     -24.760 -13.460  20.033  1.00  0.96           H  
ATOM   4610  N   LEU A 297     -21.082 -14.805  17.200  1.00  0.96           N  
ATOM   4611  H   LEU A 297     -21.684 -15.568  17.476  1.00  0.96           H  
ATOM   4612  CA  LEU A 297     -20.134 -15.044  16.111  1.00  0.96           C  
ATOM   4613  HA  LEU A 297     -19.221 -14.485  16.316  1.00  0.96           H  
ATOM   4614  C   LEU A 297     -20.677 -14.528  14.772  1.00  0.96           C  
ATOM   4615  CB  LEU A 297     -19.770 -16.538  16.052  1.00  0.96           C  
ATOM   4616  HB2 LEU A 297     -20.665 -17.104  15.793  1.00  0.96           H  
ATOM   4617  HB3 LEU A 297     -19.045 -16.681  15.251  1.00  0.96           H  
ATOM   4618  O   LEU A 297     -21.888 -14.514  14.543  1.00  0.96           O  
ATOM   4619  CG  LEU A 297     -19.179 -17.112  17.355  1.00  0.96           C  
ATOM   4620  HG  LEU A 297     -19.925 -17.051  18.148  1.00  0.96           H  
ATOM   4621  CD1 LEU A 297     -18.832 -18.586  17.153  1.00  0.96           C  
ATOM   4622 HD11 LEU A 297     -18.449 -19.010  18.081  1.00  0.96           H  
ATOM   4623 HD12 LEU A 297     -18.071 -18.686  16.380  1.00  0.96           H  
ATOM   4624 HD13 LEU A 297     -19.720 -19.139  16.848  1.00  0.96           H  
ATOM   4625  CD2 LEU A 297     -17.920 -16.372  17.812  1.00  0.96           C  
ATOM   4626 HD21 LEU A 297     -18.164 -15.348  18.095  1.00  0.96           H  
ATOM   4627 HD22 LEU A 297     -17.491 -16.872  18.680  1.00  0.96           H  
ATOM   4628 HD23 LEU A 297     -17.181 -16.362  17.010  1.00  0.96           H  
ATOM   4629  N   ALA A 298     -19.780 -14.098  13.883  1.00  0.95           N  
ATOM   4630  H   ALA A 298     -18.797 -14.204  14.091  1.00  0.95           H  
ATOM   4631  CA  ALA A 298     -20.143 -13.645  12.544  1.00  0.95           C  
ATOM   4632  HA  ALA A 298     -21.101 -13.128  12.595  1.00  0.95           H  
ATOM   4633  C   ALA A 298     -20.295 -14.842  11.591  1.00  0.95           C  
ATOM   4634  CB  ALA A 298     -19.091 -12.644  12.045  1.00  0.95           C  
ATOM   4635  HB1 ALA A 298     -19.012 -11.797  12.727  1.00  0.95           H  
ATOM   4636  HB2 ALA A 298     -19.367 -12.280  11.056  1.00  0.95           H  
ATOM   4637  HB3 ALA A 298     -18.119 -13.134  11.977  1.00  0.95           H  
ATOM   4638  O   ALA A 298     -19.423 -15.704  11.537  1.00  0.95           O  
ATOM   4639  N   SER A 299     -21.369 -14.869  10.795  1.00  0.96           N  
ATOM   4640  H   SER A 299     -22.074 -14.154  10.903  1.00  0.96           H  
ATOM   4641  CA  SER A 299     -21.456 -15.752   9.624  1.00  0.96           C  
ATOM   4642  HA  SER A 299     -20.965 -16.699   9.850  1.00  0.96           H  
ATOM   4643  C   SER A 299     -20.717 -15.086   8.462  1.00  0.96           C  
ATOM   4644  CB  SER A 299     -22.915 -16.064   9.287  1.00  0.96           C  
ATOM   4645  HB2 SER A 299     -23.448 -15.135   9.081  1.00  0.96           H  
ATOM   4646  HB3 SER A 299     -23.386 -16.558  10.137  1.00  0.96           H  
ATOM   4647  O   SER A 299     -21.204 -14.107   7.879  1.00  0.96           O  
ATOM   4648  OG  SER A 299     -23.003 -16.902   8.155  1.00  0.96           O  
ATOM   4649  HG  SER A 299     -22.595 -17.753   8.329  1.00  0.96           H  
ATOM   4650  N   LEU A 300     -19.496 -15.560   8.213  1.00  0.97           N  
ATOM   4651  H   LEU A 300     -19.169 -16.356   8.742  1.00  0.97           H  
ATOM   4652  CA  LEU A 300     -18.601 -15.037   7.184  1.00  0.97           C  
ATOM   4653  HA  LEU A 300     -18.728 -13.955   7.147  1.00  0.97           H  
ATOM   4654  C   LEU A 300     -18.958 -15.610   5.807  1.00  0.97           C  
ATOM   4655  CB  LEU A 300     -17.139 -15.349   7.550  1.00  0.97           C  
ATOM   4656  HB2 LEU A 300     -16.493 -15.017   6.736  1.00  0.97           H  
ATOM   4657  HB3 LEU A 300     -17.023 -16.429   7.639  1.00  0.97           H  
ATOM   4658  O   LEU A 300     -19.339 -16.780   5.724  1.00  0.97           O  
ATOM   4659  CG  LEU A 300     -16.674 -14.687   8.855  1.00  0.97           C  
ATOM   4660  HG  LEU A 300     -17.325 -14.995   9.673  1.00  0.97           H  
ATOM   4661  CD1 LEU A 300     -15.254 -15.115   9.206  1.00  0.97           C  
ATOM   4662 HD11 LEU A 300     -14.553 -14.796   8.434  1.00  0.97           H  
ATOM   4663 HD12 LEU A 300     -14.965 -14.677  10.162  1.00  0.97           H  
ATOM   4664 HD13 LEU A 300     -15.202 -16.200   9.291  1.00  0.97           H  
ATOM   4665  CD2 LEU A 300     -16.712 -13.162   8.756  1.00  0.97           C  
ATOM   4666 HD21 LEU A 300     -16.096 -12.827   7.922  1.00  0.97           H  
ATOM   4667 HD22 LEU A 300     -16.316 -12.754   9.686  1.00  0.97           H  
ATOM   4668 HD23 LEU A 300     -17.735 -12.805   8.636  1.00  0.97           H  
ATOM   4669  N   PRO A 301     -18.845 -14.816   4.728  1.00  0.96           N  
ATOM   4670  CA  PRO A 301     -18.928 -15.358   3.379  1.00  0.96           C  
ATOM   4671  HA  PRO A 301     -19.914 -15.804   3.247  1.00  0.96           H  
ATOM   4672  C   PRO A 301     -17.820 -16.395   3.128  1.00  0.96           C  
ATOM   4673  CB  PRO A 301     -18.766 -14.172   2.424  1.00  0.96           C  
ATOM   4674  HB2 PRO A 301     -19.498 -14.213   1.618  1.00  0.96           H  
ATOM   4675  HB3 PRO A 301     -17.758 -14.158   2.010  1.00  0.96           H  
ATOM   4676  O   PRO A 301     -16.746 -16.287   3.724  1.00  0.96           O  
ATOM   4677  CG  PRO A 301     -18.958 -12.937   3.296  1.00  0.96           C  
ATOM   4678  HG2 PRO A 301     -20.009 -12.649   3.307  1.00  0.96           H  
ATOM   4679  HG3 PRO A 301     -18.327 -12.124   2.939  1.00  0.96           H  
ATOM   4680  CD  PRO A 301     -18.532 -13.396   4.686  1.00  0.96           C  
ATOM   4681  HD2 PRO A 301     -19.080 -12.829   5.439  1.00  0.96           H  
ATOM   4682  HD3 PRO A 301     -17.457 -13.260   4.808  1.00  0.96           H  
ATOM   4683  N   PRO A 302     -18.034 -17.351   2.207  1.00  0.96           N  
ATOM   4684  CA  PRO A 302     -16.943 -18.131   1.630  1.00  0.96           C  
ATOM   4685  HA  PRO A 302     -16.519 -18.771   2.404  1.00  0.96           H  
ATOM   4686  C   PRO A 302     -15.847 -17.228   1.045  1.00  0.96           C  
ATOM   4687  CB  PRO A 302     -17.588 -18.994   0.540  1.00  0.96           C  
ATOM   4688  HB2 PRO A 302     -17.536 -18.482  -0.421  1.00  0.96           H  
ATOM   4689  HB3 PRO A 302     -17.117 -19.974   0.470  1.00  0.96           H  
ATOM   4690  O   PRO A 302     -16.132 -16.128   0.571  1.00  0.96           O  
ATOM   4691  CG  PRO A 302     -19.051 -19.093   0.972  1.00  0.96           C  
ATOM   4692  HG2 PRO A 302     -19.713 -19.264   0.123  1.00  0.96           H  
ATOM   4693  HG3 PRO A 302     -19.159 -19.888   1.710  1.00  0.96           H  
ATOM   4694  CD  PRO A 302     -19.311 -17.742   1.632  1.00  0.96           C  
ATOM   4695  HD2 PRO A 302     -20.077 -17.846   2.400  1.00  0.96           H  
ATOM   4696  HD3 PRO A 302     -19.619 -17.012   0.883  1.00  0.96           H  
ATOM   4697  N   GLN A 303     -14.602 -17.708   1.025  1.00  0.93           N  
ATOM   4698  H   GLN A 303     -14.421 -18.619   1.419  1.00  0.93           H  
ATOM   4699  CA  GLN A 303     -13.450 -16.935   0.531  1.00  0.93           C  
ATOM   4700  HA  GLN A 303     -13.382 -16.001   1.088  1.00  0.93           H  
ATOM   4701  C   GLN A 303     -13.584 -16.554  -0.952  1.00  0.93           C  
ATOM   4702  CB  GLN A 303     -12.166 -17.741   0.779  1.00  0.93           C  
ATOM   4703  HB2 GLN A 303     -12.280 -18.741   0.361  1.00  0.93           H  
ATOM   4704  HB3 GLN A 303     -11.329 -17.250   0.283  1.00  0.93           H  
ATOM   4705  O   GLN A 303     -13.177 -15.470  -1.344  1.00  0.93           O  
ATOM   4706  CG  GLN A 303     -11.864 -17.825   2.284  1.00  0.93           C  
ATOM   4707  HG2 GLN A 303     -12.734 -18.195   2.826  1.00  0.93           H  
ATOM   4708  HG3 GLN A 303     -11.644 -16.823   2.655  1.00  0.93           H  
ATOM   4709  CD  GLN A 303     -10.700 -18.740   2.628  1.00  0.93           C  
ATOM   4710  NE2 GLN A 303      -9.956 -18.430   3.666  1.00  0.93           N  
ATOM   4711 HE21 GLN A 303     -10.055 -17.530   4.114  1.00  0.93           H  
ATOM   4712 HE22 GLN A 303      -9.164 -19.025   3.864  1.00  0.93           H  
ATOM   4713  OE1 GLN A 303     -10.483 -19.781   2.030  1.00  0.93           O  
ATOM   4714  N   ASN A 304     -14.256 -17.386  -1.747  1.00  0.94           N  
ATOM   4715  H   ASN A 304     -14.591 -18.253  -1.351  1.00  0.94           H  
ATOM   4716  CA  ASN A 304     -14.560 -17.161  -3.162  1.00  0.94           C  
ATOM   4717  HA  ASN A 304     -13.863 -16.425  -3.563  1.00  0.94           H  
ATOM   4718  C   ASN A 304     -15.976 -16.596  -3.384  1.00  0.94           C  
ATOM   4719  CB  ASN A 304     -14.328 -18.475  -3.918  1.00  0.94           C  
ATOM   4720  HB2 ASN A 304     -14.437 -18.282  -4.985  1.00  0.94           H  
ATOM   4721  HB3 ASN A 304     -13.304 -18.811  -3.751  1.00  0.94           H  
ATOM   4722  O   ASN A 304     -16.637 -16.889  -4.383  1.00  0.94           O  
ATOM   4723  CG  ASN A 304     -15.289 -19.585  -3.521  1.00  0.94           C  
ATOM   4724  ND2 ASN A 304     -15.264 -20.678  -4.245  1.00  0.94           N  
ATOM   4725 HD21 ASN A 304     -15.880 -21.430  -3.971  1.00  0.94           H  
ATOM   4726 HD22 ASN A 304     -14.627 -20.734  -5.027  1.00  0.94           H  
ATOM   4727  OD1 ASN A 304     -16.038 -19.522  -2.551  1.00  0.94           O  
ATOM   4728  N   ALA A 305     -16.513 -15.830  -2.430  1.00  0.96           N  
ATOM   4729  H   ALA A 305     -15.977 -15.665  -1.590  1.00  0.96           H  
ATOM   4730  CA  ALA A 305     -17.833 -15.219  -2.561  1.00  0.96           C  
ATOM   4731  HA  ALA A 305     -18.493 -15.959  -3.015  1.00  0.96           H  
ATOM   4732  C   ALA A 305     -17.811 -14.010  -3.519  1.00  0.96           C  
ATOM   4733  CB  ALA A 305     -18.404 -14.913  -1.173  1.00  0.96           C  
ATOM   4734  HB1 ALA A 305     -18.415 -15.826  -0.578  1.00  0.96           H  
ATOM   4735  HB2 ALA A 305     -19.426 -14.546  -1.270  1.00  0.96           H  
ATOM   4736  HB3 ALA A 305     -17.790 -14.164  -0.674  1.00  0.96           H  
ATOM   4737  O   ALA A 305     -18.173 -12.894  -3.138  1.00  0.96           O  
ATOM   4738  N   THR A 306     -17.436 -14.231  -4.785  1.00  0.95           N  
ATOM   4739  H   THR A 306     -17.075 -15.145  -5.018  1.00  0.95           H  
ATOM   4740  CA  THR A 306     -17.317 -13.213  -5.847  1.00  0.95           C  
ATOM   4741  HA  THR A 306     -16.470 -12.560  -5.633  1.00  0.95           H  
ATOM   4742  C   THR A 306     -18.581 -12.371  -5.974  1.00  0.95           C  
ATOM   4743  CB  THR A 306     -17.091 -13.880  -7.214  1.00  0.95           C  
ATOM   4744  HB  THR A 306     -18.057 -14.249  -7.560  1.00  0.95           H  
ATOM   4745  O   THR A 306     -18.527 -11.170  -6.240  1.00  0.95           O  
ATOM   4746  CG2 THR A 306     -16.584 -12.913  -8.278  1.00  0.95           C  
ATOM   4747 HG21 THR A 306     -15.724 -12.361  -7.897  1.00  0.95           H  
ATOM   4748 HG22 THR A 306     -17.368 -12.212  -8.566  1.00  0.95           H  
ATOM   4749 HG23 THR A 306     -16.269 -13.476  -9.157  1.00  0.95           H  
ATOM   4750  OG1 THR A 306     -16.277 -15.016  -7.130  1.00  0.95           O  
ATOM   4751  HG1 THR A 306     -15.356 -14.808  -6.957  1.00  0.95           H  
ATOM   4752  N   TRP A 307     -19.751 -12.974  -5.741  1.00  0.96           N  
ATOM   4753  H   TRP A 307     -19.728 -13.958  -5.517  1.00  0.96           H  
ATOM   4754  CA  TRP A 307     -21.038 -12.284  -5.773  1.00  0.96           C  
ATOM   4755  HA  TRP A 307     -21.119 -11.761  -6.725  1.00  0.96           H  
ATOM   4756  C   TRP A 307     -21.178 -11.228  -4.662  1.00  0.96           C  
ATOM   4757  CB  TRP A 307     -22.163 -13.323  -5.709  1.00  0.96           C  
ATOM   4758  HB2 TRP A 307     -22.025 -14.044  -6.515  1.00  0.96           H  
ATOM   4759  HB3 TRP A 307     -23.109 -12.814  -5.892  1.00  0.96           H  
ATOM   4760  O   TRP A 307     -21.786 -10.185  -4.906  1.00  0.96           O  
ATOM   4761  CG  TRP A 307     -22.276 -14.063  -4.411  1.00  0.96           C  
ATOM   4762  CD1 TRP A 307     -21.684 -15.242  -4.112  1.00  0.96           C  
ATOM   4763  HD1 TRP A 307     -21.062 -15.815  -4.784  1.00  0.96           H  
ATOM   4764  CD2 TRP A 307     -23.022 -13.675  -3.217  1.00  0.96           C  
ATOM   4765  CE2 TRP A 307     -22.841 -14.685  -2.225  1.00  0.96           C  
ATOM   4766  CE3 TRP A 307     -23.822 -12.562  -2.870  1.00  0.96           C  
ATOM   4767  HE3 TRP A 307     -23.967 -11.778  -3.599  1.00  0.96           H  
ATOM   4768  NE1 TRP A 307     -22.008 -15.608  -2.821  1.00  0.96           N  
ATOM   4769  HE1 TRP A 307     -21.683 -16.463  -2.392  1.00  0.96           H  
ATOM   4770  CH2 TRP A 307     -24.224 -13.483  -0.643  1.00  0.96           C  
ATOM   4771  HH2 TRP A 307     -24.680 -13.406   0.333  1.00  0.96           H  
ATOM   4772  CZ2 TRP A 307     -23.429 -14.600  -0.955  1.00  0.96           C  
ATOM   4773  HZ2 TRP A 307     -23.266 -15.381  -0.228  1.00  0.96           H  
ATOM   4774  CZ3 TRP A 307     -24.418 -12.467  -1.597  1.00  0.96           C  
ATOM   4775  HZ3 TRP A 307     -25.026 -11.610  -1.346  1.00  0.96           H  
ATOM   4776  N   VAL A 308     -20.590 -11.441  -3.476  1.00  0.98           N  
ATOM   4777  H   VAL A 308     -20.030 -12.274  -3.368  1.00  0.98           H  
ATOM   4778  CA  VAL A 308     -20.568 -10.460  -2.373  1.00  0.98           C  
ATOM   4779  HA  VAL A 308     -21.577 -10.072  -2.227  1.00  0.98           H  
ATOM   4780  C   VAL A 308     -19.669  -9.286  -2.745  1.00  0.98           C  
ATOM   4781  CB  VAL A 308     -20.095 -11.078  -1.037  1.00  0.98           C  
ATOM   4782  HB  VAL A 308     -19.090 -11.483  -1.155  1.00  0.98           H  
ATOM   4783  O   VAL A 308     -20.113  -8.137  -2.681  1.00  0.98           O  
ATOM   4784  CG1 VAL A 308     -20.068 -10.047   0.100  1.00  0.98           C  
ATOM   4785 HG11 VAL A 308     -19.759 -10.535   1.025  1.00  0.98           H  
ATOM   4786 HG12 VAL A 308     -19.346  -9.259  -0.114  1.00  0.98           H  
ATOM   4787 HG13 VAL A 308     -21.055  -9.606   0.237  1.00  0.98           H  
ATOM   4788  CG2 VAL A 308     -21.023 -12.198  -0.576  1.00  0.98           C  
ATOM   4789 HG21 VAL A 308     -22.028 -11.807  -0.417  1.00  0.98           H  
ATOM   4790 HG22 VAL A 308     -20.653 -12.629   0.354  1.00  0.98           H  
ATOM   4791 HG23 VAL A 308     -21.044 -12.982  -1.333  1.00  0.98           H  
ATOM   4792  N   ALA A 309     -18.443  -9.564  -3.199  1.00  0.97           N  
ATOM   4793  H   ALA A 309     -18.145 -10.528  -3.229  1.00  0.97           H  
ATOM   4794  CA  ALA A 309     -17.491  -8.541  -3.637  1.00  0.97           C  
ATOM   4795  HA  ALA A 309     -17.309  -7.849  -2.815  1.00  0.97           H  
ATOM   4796  C   ALA A 309     -18.035  -7.723  -4.827  1.00  0.97           C  
ATOM   4797  CB  ALA A 309     -16.167  -9.237  -3.978  1.00  0.97           C  
ATOM   4798  HB1 ALA A 309     -15.426  -8.499  -4.284  1.00  0.97           H  
ATOM   4799  HB2 ALA A 309     -16.302  -9.955  -4.787  1.00  0.97           H  
ATOM   4800  HB3 ALA A 309     -15.779  -9.763  -3.105  1.00  0.97           H  
ATOM   4801  O   ALA A 309     -18.015  -6.487  -4.826  1.00  0.97           O  
ATOM   4802  N   THR A 310     -18.630  -8.400  -5.814  1.00  0.96           N  
ATOM   4803  H   THR A 310     -18.573  -9.408  -5.778  1.00  0.96           H  
ATOM   4804  CA  THR A 310     -19.273  -7.781  -6.983  1.00  0.96           C  
ATOM   4805  HA  THR A 310     -18.553  -7.135  -7.486  1.00  0.96           H  
ATOM   4806  C   THR A 310     -20.468  -6.926  -6.579  1.00  0.96           C  
ATOM   4807  CB  THR A 310     -19.722  -8.846  -7.994  1.00  0.96           C  
ATOM   4808  HB  THR A 310     -20.392  -9.557  -7.512  1.00  0.96           H  
ATOM   4809  O   THR A 310     -20.611  -5.804  -7.063  1.00  0.96           O  
ATOM   4810  CG2 THR A 310     -20.424  -8.248  -9.215  1.00  0.96           C  
ATOM   4811 HG21 THR A 310     -20.566  -9.026  -9.965  1.00  0.96           H  
ATOM   4812 HG22 THR A 310     -19.813  -7.451  -9.637  1.00  0.96           H  
ATOM   4813 HG23 THR A 310     -21.401  -7.861  -8.925  1.00  0.96           H  
ATOM   4814  OG1 THR A 310     -18.605  -9.529  -8.491  1.00  0.96           O  
ATOM   4815  HG1 THR A 310     -18.302 -10.141  -7.817  1.00  0.96           H  
ATOM   4816  N   LYS A 311     -21.328  -7.409  -5.672  1.00  0.98           N  
ATOM   4817  H   LYS A 311     -21.181  -8.338  -5.304  1.00  0.98           H  
ATOM   4818  CA  LYS A 311     -22.467  -6.629  -5.175  1.00  0.98           C  
ATOM   4819  HA  LYS A 311     -23.056  -6.289  -6.026  1.00  0.98           H  
ATOM   4820  C   LYS A 311     -21.997  -5.375  -4.445  1.00  0.98           C  
ATOM   4821  CB  LYS A 311     -23.352  -7.508  -4.281  1.00  0.98           C  
ATOM   4822  HB2 LYS A 311     -23.676  -8.377  -4.854  1.00  0.98           H  
ATOM   4823  HB3 LYS A 311     -22.773  -7.855  -3.424  1.00  0.98           H  
ATOM   4824  O   LYS A 311     -22.547  -4.305  -4.696  1.00  0.98           O  
ATOM   4825  CG  LYS A 311     -24.598  -6.758  -3.786  1.00  0.98           C  
ATOM   4826  HG2 LYS A 311     -24.302  -5.875  -3.220  1.00  0.98           H  
ATOM   4827  HG3 LYS A 311     -25.193  -6.446  -4.644  1.00  0.98           H  
ATOM   4828  CD  LYS A 311     -25.440  -7.656  -2.877  1.00  0.98           C  
ATOM   4829  HD2 LYS A 311     -24.844  -7.941  -2.010  1.00  0.98           H  
ATOM   4830  HD3 LYS A 311     -25.731  -8.554  -3.422  1.00  0.98           H  
ATOM   4831  CE  LYS A 311     -26.691  -6.896  -2.424  1.00  0.98           C  
ATOM   4832  HE2 LYS A 311     -26.383  -5.952  -1.975  1.00  0.98           H  
ATOM   4833  HE3 LYS A 311     -27.291  -6.658  -3.303  1.00  0.98           H  
ATOM   4834  NZ  LYS A 311     -27.485  -7.686  -1.453  1.00  0.98           N  
ATOM   4835  HZ1 LYS A 311     -28.298  -7.163  -1.160  1.00  0.98           H  
ATOM   4836  HZ2 LYS A 311     -26.931  -7.893  -0.635  1.00  0.98           H  
ATOM   4837  HZ3 LYS A 311     -27.789  -8.556  -1.866  1.00  0.98           H  
ATOM   4838  N   PHE A 312     -20.993  -5.490  -3.574  1.00  0.98           N  
ATOM   4839  H   PHE A 312     -20.597  -6.404  -3.408  1.00  0.98           H  
ATOM   4840  CA  PHE A 312     -20.436  -4.349  -2.849  1.00  0.98           C  
ATOM   4841  HA  PHE A 312     -21.227  -3.880  -2.263  1.00  0.98           H  
ATOM   4842  C   PHE A 312     -19.908  -3.287  -3.820  1.00  0.98           C  
ATOM   4843  CB  PHE A 312     -19.344  -4.831  -1.885  1.00  0.98           C  
ATOM   4844  HB2 PHE A 312     -19.775  -5.558  -1.196  1.00  0.98           H  
ATOM   4845  HB3 PHE A 312     -18.561  -5.340  -2.446  1.00  0.98           H  
ATOM   4846  O   PHE A 312     -20.378  -2.152  -3.803  1.00  0.98           O  
ATOM   4847  CG  PHE A 312     -18.724  -3.703  -1.084  1.00  0.98           C  
ATOM   4848  CD1 PHE A 312     -17.614  -3.002  -1.591  1.00  0.98           C  
ATOM   4849  HD1 PHE A 312     -17.163  -3.292  -2.528  1.00  0.98           H  
ATOM   4850  CD2 PHE A 312     -19.277  -3.332   0.155  1.00  0.98           C  
ATOM   4851  HD2 PHE A 312     -20.120  -3.876   0.555  1.00  0.98           H  
ATOM   4852  CE1 PHE A 312     -17.071  -1.926  -0.870  1.00  0.98           C  
ATOM   4853  HE1 PHE A 312     -16.198  -1.409  -1.241  1.00  0.98           H  
ATOM   4854  CE2 PHE A 312     -18.731  -2.254   0.875  1.00  0.98           C  
ATOM   4855  HE2 PHE A 312     -19.152  -1.967   1.827  1.00  0.98           H  
ATOM   4856  CZ  PHE A 312     -17.631  -1.549   0.360  1.00  0.98           C  
ATOM   4857  HZ  PHE A 312     -17.195  -0.728   0.910  1.00  0.98           H  
ATOM   4858  N   THR A 313     -19.005  -3.675  -4.723  1.00  0.97           N  
ATOM   4859  H   THR A 313     -18.693  -4.636  -4.699  1.00  0.97           H  
ATOM   4860  CA  THR A 313     -18.370  -2.756  -5.683  1.00  0.97           C  
ATOM   4861  HA  THR A 313     -17.900  -1.945  -5.126  1.00  0.97           H  
ATOM   4862  C   THR A 313     -19.385  -2.097  -6.616  1.00  0.97           C  
ATOM   4863  CB  THR A 313     -17.275  -3.463  -6.496  1.00  0.97           C  
ATOM   4864  HB  THR A 313     -16.939  -2.802  -7.295  1.00  0.97           H  
ATOM   4865  O   THR A 313     -19.398  -0.876  -6.745  1.00  0.97           O  
ATOM   4866  CG2 THR A 313     -16.081  -3.818  -5.610  1.00  0.97           C  
ATOM   4867 HG21 THR A 313     -15.622  -2.904  -5.235  1.00  0.97           H  
ATOM   4868 HG22 THR A 313     -16.400  -4.427  -4.764  1.00  0.97           H  
ATOM   4869 HG23 THR A 313     -15.337  -4.379  -6.175  1.00  0.97           H  
ATOM   4870  OG1 THR A 313     -17.734  -4.676  -7.052  1.00  0.97           O  
ATOM   4871  HG1 THR A 313     -17.732  -5.326  -6.346  1.00  0.97           H  
ATOM   4872  N   ARG A 314     -20.331  -2.865  -7.173  1.00  0.97           N  
ATOM   4873  H   ARG A 314     -20.265  -3.864  -7.038  1.00  0.97           H  
ATOM   4874  CA  ARG A 314     -21.398  -2.331  -8.037  1.00  0.97           C  
ATOM   4875  HA  ARG A 314     -20.936  -1.697  -8.794  1.00  0.97           H  
ATOM   4876  C   ARG A 314     -22.406  -1.438  -7.319  1.00  0.97           C  
ATOM   4877  CB  ARG A 314     -22.153  -3.473  -8.727  1.00  0.97           C  
ATOM   4878  HB2 ARG A 314     -23.053  -3.071  -9.192  1.00  0.97           H  
ATOM   4879  HB3 ARG A 314     -22.462  -4.207  -7.983  1.00  0.97           H  
ATOM   4880  O   ARG A 314     -23.155  -0.752  -8.014  1.00  0.97           O  
ATOM   4881  CG  ARG A 314     -21.326  -4.144  -9.826  1.00  0.97           C  
ATOM   4882  HG2 ARG A 314     -21.039  -3.396 -10.566  1.00  0.97           H  
ATOM   4883  HG3 ARG A 314     -20.425  -4.593  -9.408  1.00  0.97           H  
ATOM   4884  CD  ARG A 314     -22.181  -5.222 -10.497  1.00  0.97           C  
ATOM   4885  HD2 ARG A 314     -23.117  -4.774 -10.833  1.00  0.97           H  
ATOM   4886  HD3 ARG A 314     -22.406  -5.991  -9.757  1.00  0.97           H  
ATOM   4887  NE  ARG A 314     -21.495  -5.812 -11.658  1.00  0.97           N  
ATOM   4888  HE  ARG A 314     -20.705  -5.303 -12.028  1.00  0.97           H  
ATOM   4889  NH1 ARG A 314     -22.824  -7.672 -11.900  1.00  0.97           N  
ATOM   4890 HH11 ARG A 314     -23.374  -7.377 -11.106  1.00  0.97           H  
ATOM   4891 HH12 ARG A 314     -23.038  -8.529 -12.389  1.00  0.97           H  
ATOM   4892  NH2 ARG A 314     -21.133  -7.325 -13.315  1.00  0.97           N  
ATOM   4893 HH21 ARG A 314     -21.351  -8.194 -13.781  1.00  0.97           H  
ATOM   4894 HH22 ARG A 314     -20.371  -6.761 -13.666  1.00  0.97           H  
ATOM   4895  CZ  ARG A 314     -21.819  -6.931 -12.281  1.00  0.97           C  
ATOM   4896  N   SER A 315     -22.460  -1.438  -5.988  1.00  0.98           N  
ATOM   4897  H   SER A 315     -21.806  -2.015  -5.479  1.00  0.98           H  
ATOM   4898  CA  SER A 315     -23.384  -0.589  -5.219  1.00  0.98           C  
ATOM   4899  HA  SER A 315     -24.301  -0.449  -5.793  1.00  0.98           H  
ATOM   4900  C   SER A 315     -22.826   0.809  -4.939  1.00  0.98           C  
ATOM   4901  CB  SER A 315     -23.776  -1.262  -3.902  1.00  0.98           C  
ATOM   4902  HB2 SER A 315     -22.891  -1.413  -3.284  1.00  0.98           H  
ATOM   4903  HB3 SER A 315     -24.471  -0.614  -3.366  1.00  0.98           H  
ATOM   4904  O   SER A 315     -23.584   1.699  -4.559  1.00  0.98           O  
ATOM   4905  OG  SER A 315     -24.408  -2.504  -4.150  1.00  0.98           O  
ATOM   4906  HG  SER A 315     -23.725  -3.123  -4.420  1.00  0.98           H  
ATOM   4907  N   LEU A 316     -21.522   1.028  -5.133  1.00  0.98           N  
ATOM   4908  H   LEU A 316     -20.940   0.277  -5.476  1.00  0.98           H  
ATOM   4909  CA  LEU A 316     -20.885   2.319  -4.882  1.00  0.98           C  
ATOM   4910  HA  LEU A 316     -21.234   2.698  -3.921  1.00  0.98           H  
ATOM   4911  C   LEU A 316     -21.275   3.341  -5.957  1.00  0.98           C  
ATOM   4912  CB  LEU A 316     -19.359   2.145  -4.815  1.00  0.98           C  
ATOM   4913  HB2 LEU A 316     -19.013   1.781  -5.782  1.00  0.98           H  
ATOM   4914  HB3 LEU A 316     -18.915   3.126  -4.649  1.00  0.98           H  
ATOM   4915  O   LEU A 316     -21.177   3.071  -7.154  1.00  0.98           O  
ATOM   4916  CG  LEU A 316     -18.852   1.192  -3.718  1.00  0.98           C  
ATOM   4917  HG  LEU A 316     -19.311   0.211  -3.845  1.00  0.98           H  
ATOM   4918  CD1 LEU A 316     -17.339   1.023  -3.849  1.00  0.98           C  
ATOM   4919 HD11 LEU A 316     -17.104   0.628  -4.838  1.00  0.98           H  
ATOM   4920 HD12 LEU A 316     -16.980   0.325  -3.092  1.00  0.98           H  
ATOM   4921 HD13 LEU A 316     -16.842   1.984  -3.721  1.00  0.98           H  
ATOM   4922  CD2 LEU A 316     -19.168   1.707  -2.312  1.00  0.98           C  
ATOM   4923 HD21 LEU A 316     -20.246   1.732  -2.154  1.00  0.98           H  
ATOM   4924 HD22 LEU A 316     -18.730   1.034  -1.574  1.00  0.98           H  
ATOM   4925 HD23 LEU A 316     -18.753   2.706  -2.176  1.00  0.98           H  
ATOM   4926  N   ARG A 317     -21.708   4.528  -5.532  1.00  0.99           N  
ATOM   4927  H   ARG A 317     -21.768   4.680  -4.535  1.00  0.99           H  
ATOM   4928  CA  ARG A 317     -22.057   5.660  -6.402  1.00  0.99           C  
ATOM   4929  HA  ARG A 317     -21.545   5.574  -7.361  1.00  0.99           H  
ATOM   4930  C   ARG A 317     -21.586   6.957  -5.769  1.00  0.99           C  
ATOM   4931  CB  ARG A 317     -23.579   5.723  -6.627  1.00  0.99           C  
ATOM   4932  HB2 ARG A 317     -23.818   6.637  -7.170  1.00  0.99           H  
ATOM   4933  HB3 ARG A 317     -24.071   5.774  -5.656  1.00  0.99           H  
ATOM   4934  O   ARG A 317     -21.666   7.099  -4.546  1.00  0.99           O  
ATOM   4935  CG  ARG A 317     -24.171   4.537  -7.399  1.00  0.99           C  
ATOM   4936  HG2 ARG A 317     -25.253   4.659  -7.435  1.00  0.99           H  
ATOM   4937  HG3 ARG A 317     -23.951   3.604  -6.880  1.00  0.99           H  
ATOM   4938  CD  ARG A 317     -23.639   4.481  -8.835  1.00  0.99           C
[truncated: 275,077 more chars]
