# Supplementary material for: Phenoloxidases in Plants—How Structural Diversity Enables Functional Specificity
Source: Front Plant Sci. 2021 Oct 1;12:754601. doi: 10.3389/fpls.2021.754601 (PMC8517187; doi:10.3389/fpls.2021.754601)
Supplement: Supplementary file 3 [file Data_Sheet_2.ZIP › Figure 7/AlphaFold2_models/models/plantae/ChLAC8_relaxed_model_1.pdb]

ATOM      1  N   SER A   1     -25.320  17.135  -6.940  1.00  0.95           N  
ATOM      2  H   SER A   1     -24.775  16.418  -6.481  1.00  0.95           H  
ATOM      3  H2  SER A   1     -26.282  16.830  -6.947  1.00  0.95           H  
ATOM      4  H3  SER A   1     -24.950  17.241  -7.873  1.00  0.95           H  
ATOM      5  CA  SER A   1     -25.172  18.393  -6.170  1.00  0.95           C  
ATOM      6  HA  SER A   1     -25.818  19.154  -6.609  1.00  0.95           H  
ATOM      7  C   SER A   1     -23.741  18.876  -6.291  1.00  0.95           C  
ATOM      8  CB  SER A   1     -25.541  18.228  -4.685  1.00  0.95           C  
ATOM      9  HB2 SER A   1     -24.692  18.463  -4.044  1.00  0.95           H  
ATOM     10  HB3 SER A   1     -26.342  18.930  -4.455  1.00  0.95           H  
ATOM     11  O   SER A   1     -22.923  18.147  -6.834  1.00  0.95           O  
ATOM     12  OG  SER A   1     -25.992  16.927  -4.382  1.00  0.95           O  
ATOM     13  HG  SER A   1     -25.254  16.314  -4.409  1.00  0.95           H  
ATOM     14  N   VAL A   2     -23.437  20.087  -5.826  1.00  0.98           N  
ATOM     15  H   VAL A   2     -24.136  20.645  -5.356  1.00  0.98           H  
ATOM     16  CA  VAL A   2     -22.048  20.513  -5.609  1.00  0.98           C  
ATOM     17  HA  VAL A   2     -21.366  19.864  -6.159  1.00  0.98           H  
ATOM     18  C   VAL A   2     -21.750  20.360  -4.121  1.00  0.98           C  
ATOM     19  CB  VAL A   2     -21.800  21.951  -6.100  1.00  0.98           C  
ATOM     20  HB  VAL A   2     -22.466  22.632  -5.569  1.00  0.98           H  
ATOM     21  O   VAL A   2     -22.553  20.800  -3.299  1.00  0.98           O  
ATOM     22  CG1 VAL A   2     -20.351  22.387  -5.861  1.00  0.98           C  
ATOM     23 HG11 VAL A   2     -19.657  21.696  -6.339  1.00  0.98           H  
ATOM     24 HG12 VAL A   2     -20.135  22.423  -4.793  1.00  0.98           H  
ATOM     25 HG13 VAL A   2     -20.195  23.391  -6.255  1.00  0.98           H  
ATOM     26  CG2 VAL A   2     -22.087  22.066  -7.606  1.00  0.98           C  
ATOM     27 HG21 VAL A   2     -21.449  21.378  -8.161  1.00  0.98           H  
ATOM     28 HG22 VAL A   2     -21.884  23.085  -7.936  1.00  0.98           H  
ATOM     29 HG23 VAL A   2     -23.132  21.839  -7.813  1.00  0.98           H  
ATOM     30  N   VAL A   3     -20.640  19.707  -3.793  1.00  0.98           N  
ATOM     31  H   VAL A   3     -20.047  19.366  -4.537  1.00  0.98           H  
ATOM     32  CA  VAL A   3     -20.094  19.609  -2.437  1.00  0.98           C  
ATOM     33  HA  VAL A   3     -20.751  20.121  -1.734  1.00  0.98           H  
ATOM     34  C   VAL A   3     -18.750  20.318  -2.446  1.00  0.98           C  
ATOM     35  CB  VAL A   3     -19.947  18.147  -1.982  1.00  0.98           C  
ATOM     36  HB  VAL A   3     -19.270  17.626  -2.659  1.00  0.98           H  
ATOM     37  O   VAL A   3     -17.902  20.019  -3.283  1.00  0.98           O  
ATOM     38  CG1 VAL A   3     -19.378  18.073  -0.561  1.00  0.98           C  
ATOM     39 HG11 VAL A   3     -18.391  18.534  -0.521  1.00  0.98           H  
ATOM     40 HG12 VAL A   3     -19.261  17.031  -0.263  1.00  0.98           H  
ATOM     41 HG13 VAL A   3     -20.039  18.576   0.145  1.00  0.98           H  
ATOM     42  CG2 VAL A   3     -21.303  17.427  -1.993  1.00  0.98           C  
ATOM     43 HG21 VAL A   3     -21.192  16.418  -1.597  1.00  0.98           H  
ATOM     44 HG22 VAL A   3     -21.680  17.352  -3.013  1.00  0.98           H  
ATOM     45 HG23 VAL A   3     -22.021  17.973  -1.380  1.00  0.98           H  
ATOM     46  N   GLU A   4     -18.570  21.268  -1.537  1.00  0.99           N  
ATOM     47  H   GLU A   4     -19.275  21.432  -0.833  1.00  0.99           H  
ATOM     48  CA  GLU A   4     -17.423  22.170  -1.534  1.00  0.99           C  
ATOM     49  HA  GLU A   4     -16.708  21.839  -2.286  1.00  0.99           H  
ATOM     50  C   GLU A   4     -16.730  22.149  -0.170  1.00  0.99           C  
ATOM     51  CB  GLU A   4     -17.893  23.564  -1.962  1.00  0.99           C  
ATOM     52  HB2 GLU A   4     -18.486  23.435  -2.868  1.00  0.99           H  
ATOM     53  HB3 GLU A   4     -18.534  23.985  -1.187  1.00  0.99           H  
ATOM     54  O   GLU A   4     -17.388  22.199   0.872  1.00  0.99           O  
ATOM     55  CG  GLU A   4     -16.747  24.542  -2.268  1.00  0.99           C  
ATOM     56  HG2 GLU A   4     -16.200  24.742  -1.346  1.00  0.99           H  
ATOM     57  HG3 GLU A   4     -16.061  24.074  -2.974  1.00  0.99           H  
ATOM     58  CD  GLU A   4     -17.266  25.865  -2.864  1.00  0.99           C  
ATOM     59  OE1 GLU A   4     -16.505  26.852  -2.857  1.00  0.99           O  
ATOM     60  OE2 GLU A   4     -18.437  25.904  -3.315  1.00  0.99           O  
ATOM     61  N   HIS A   5     -15.402  22.049  -0.178  1.00  0.99           N  
ATOM     62  H   HIS A   5     -14.937  22.006  -1.073  1.00  0.99           H  
ATOM     63  CA  HIS A   5     -14.561  22.027   1.016  1.00  0.99           C  
ATOM     64  HA  HIS A   5     -15.142  22.374   1.870  1.00  0.99           H  
ATOM     65  C   HIS A   5     -13.361  22.966   0.859  1.00  0.99           C  
ATOM     66  CB  HIS A   5     -14.079  20.594   1.299  1.00  0.99           C  
ATOM     67  HB2 HIS A   5     -13.605  20.193   0.404  1.00  0.99           H  
ATOM     68  HB3 HIS A   5     -13.318  20.627   2.079  1.00  0.99           H  
ATOM     69  O   HIS A   5     -12.844  23.161  -0.240  1.00  0.99           O  
ATOM     70  CG  HIS A   5     -15.160  19.643   1.754  1.00  0.99           C  
ATOM     71  CD2 HIS A   5     -15.924  18.823   0.968  1.00  0.99           C  
ATOM     72  HD2 HIS A   5     -15.879  18.763  -0.110  1.00  0.99           H  
ATOM     73  ND1 HIS A   5     -15.528  19.406   3.058  1.00  0.99           N  
ATOM     74  HD1 HIS A   5     -15.159  19.877   3.872  1.00  0.99           H  
ATOM     75  CE1 HIS A   5     -16.487  18.467   3.058  1.00  0.99           C  
ATOM     76  HE1 HIS A   5     -16.970  18.078   3.942  1.00  0.99           H  
ATOM     77  NE2 HIS A   5     -16.755  18.065   1.808  1.00  0.99           N  
ATOM     78  N   THR A   6     -12.859  23.467   1.987  1.00  0.99           N  
ATOM     79  H   THR A   6     -13.343  23.292   2.856  1.00  0.99           H  
ATOM     80  CA  THR A   6     -11.564  24.152   2.062  1.00  0.99           C  
ATOM     81  HA  THR A   6     -11.137  24.229   1.062  1.00  0.99           H  
ATOM     82  C   THR A   6     -10.617  23.333   2.924  1.00  0.99           C  
ATOM     83  CB  THR A   6     -11.693  25.582   2.597  1.00  0.99           C  
ATOM     84  HB  THR A   6     -12.083  25.562   3.615  1.00  0.99           H  
ATOM     85  O   THR A   6     -10.944  22.982   4.063  1.00  0.99           O  
ATOM     86  CG2 THR A   6     -10.362  26.333   2.582  1.00  0.99           C  
ATOM     87 HG21 THR A   6     -10.511  27.362   2.911  1.00  0.99           H  
ATOM     88 HG22 THR A   6      -9.943  26.332   1.576  1.00  0.99           H  
ATOM     89 HG23 THR A   6      -9.655  25.857   3.261  1.00  0.99           H  
ATOM     90  OG1 THR A   6     -12.581  26.302   1.778  1.00  0.99           O  
ATOM     91  HG1 THR A   6     -12.445  27.240   1.928  1.00  0.99           H  
ATOM     92  N   PHE A   7      -9.457  23.017   2.364  1.00  0.99           N  
ATOM     93  H   PHE A   7      -9.270  23.369   1.435  1.00  0.99           H  
ATOM     94  CA  PHE A   7      -8.363  22.308   3.009  1.00  0.99           C  
ATOM     95  HA  PHE A   7      -8.685  21.884   3.960  1.00  0.99           H  
ATOM     96  C   PHE A   7      -7.244  23.307   3.294  1.00  0.99           C  
ATOM     97  CB  PHE A   7      -7.891  21.165   2.099  1.00  0.99           C  
ATOM     98  HB2 PHE A   7      -7.833  21.541   1.078  1.00  0.99           H  
ATOM     99  HB3 PHE A   7      -6.879  20.892   2.399  1.00  0.99           H  
ATOM    100  O   PHE A   7      -6.564  23.776   2.384  1.00  0.99           O  
ATOM    101  CG  PHE A   7      -8.722  19.889   2.091  1.00  0.99           C  
ATOM    102  CD1 PHE A   7     -10.035  19.832   2.609  1.00  0.99           C  
ATOM    103  HD1 PHE A   7     -10.508  20.705   3.034  1.00  0.99           H  
ATOM    104  CD2 PHE A   7      -8.145  18.718   1.563  1.00  0.99           C  
ATOM    105  HD2 PHE A   7      -7.141  18.740   1.166  1.00  0.99           H  
ATOM    106  CE1 PHE A   7     -10.759  18.629   2.593  1.00  0.99           C  
ATOM    107  HE1 PHE A   7     -11.763  18.591   2.988  1.00  0.99           H  
ATOM    108  CE2 PHE A   7      -8.864  17.511   1.559  1.00  0.99           C  
ATOM    109  HE2 PHE A   7      -8.408  16.615   1.165  1.00  0.99           H  
ATOM    110  CZ  PHE A   7     -10.168  17.466   2.075  1.00  0.99           C  
ATOM    111  HZ  PHE A   7     -10.703  16.528   2.077  1.00  0.99           H  
ATOM    112  N   LEU A   8      -7.061  23.634   4.568  1.00  0.99           N  
ATOM    113  H   LEU A   8      -7.673  23.225   5.259  1.00  0.99           H  
ATOM    114  CA  LEU A   8      -5.939  24.423   5.056  1.00  0.99           C  
ATOM    115  HA  LEU A   8      -5.550  25.061   4.263  1.00  0.99           H  
ATOM    116  C   LEU A   8      -4.834  23.455   5.469  1.00  0.99           C  
ATOM    117  CB  LEU A   8      -6.398  25.311   6.227  1.00  0.99           C  
ATOM    118  HB2 LEU A   8      -5.543  25.897   6.563  1.00  0.99           H  
ATOM    119  HB3 LEU A   8      -6.707  24.671   7.054  1.00  0.99           H  
ATOM    120  O   LEU A   8      -4.948  22.798   6.508  1.00  0.99           O  
ATOM    121  CG  LEU A   8      -7.562  26.264   5.902  1.00  0.99           C  
ATOM    122  HG  LEU A   8      -8.450  25.686   5.649  1.00  0.99           H  
ATOM    123  CD1 LEU A   8      -7.887  27.106   7.135  1.00  0.99           C  
ATOM    124 HD11 LEU A   8      -8.736  27.757   6.926  1.00  0.99           H  
ATOM    125 HD12 LEU A   8      -7.023  27.712   7.409  1.00  0.99           H  
ATOM    126 HD13 LEU A   8      -8.141  26.449   7.967  1.00  0.99           H  
ATOM    127  CD2 LEU A   8      -7.246  27.205   4.739  1.00  0.99           C  
ATOM    128 HD21 LEU A   8      -8.041  27.942   4.626  1.00  0.99           H  
ATOM    129 HD22 LEU A   8      -7.184  26.627   3.816  1.00  0.99           H  
ATOM    130 HD23 LEU A   8      -6.298  27.714   4.913  1.00  0.99           H  
ATOM    131  N   VAL A   9      -3.795  23.338   4.645  1.00  0.98           N  
ATOM    132  H   VAL A   9      -3.749  23.934   3.831  1.00  0.98           H  
ATOM    133  CA  VAL A   9      -2.616  22.529   4.969  1.00  0.98           C  
ATOM    134  HA  VAL A   9      -2.937  21.648   5.524  1.00  0.98           H  
ATOM    135  C   VAL A   9      -1.710  23.374   5.847  1.00  0.98           C  
ATOM    136  CB  VAL A   9      -1.865  22.038   3.722  1.00  0.98           C  
ATOM    137  HB  VAL A   9      -1.368  22.878   3.236  1.00  0.98           H  
ATOM    138  O   VAL A   9      -1.231  24.416   5.413  1.00  0.98           O  
ATOM    139  CG1 VAL A   9      -0.805  21.011   4.122  1.00  0.98           C  
ATOM    140 HG11 VAL A   9      -0.223  20.735   3.243  1.00  0.98           H  
ATOM    141 HG12 VAL A   9      -0.123  21.425   4.865  1.00  0.98           H  
ATOM    142 HG13 VAL A   9      -1.283  20.122   4.533  1.00  0.98           H  
ATOM    143  CG2 VAL A   9      -2.805  21.375   2.710  1.00  0.98           C  
ATOM    144 HG21 VAL A   9      -3.336  20.545   3.176  1.00  0.98           H  
ATOM    145 HG22 VAL A   9      -2.229  21.002   1.863  1.00  0.98           H  
ATOM    146 HG23 VAL A   9      -3.522  22.108   2.339  1.00  0.98           H  
ATOM    147  N   GLN A  10      -1.513  22.968   7.096  1.00  0.97           N  
ATOM    148  H   GLN A  10      -1.936  22.102   7.397  1.00  0.97           H  
ATOM    149  CA  GLN A  10      -0.782  23.768   8.078  1.00  0.97           C  
ATOM    150  HA  GLN A  10       0.024  24.296   7.568  1.00  0.97           H  
ATOM    151  C   GLN A  10      -0.148  22.897   9.157  1.00  0.97           C  
ATOM    152  CB  GLN A  10      -1.722  24.819   8.701  1.00  0.97           C  
ATOM    153  HB2 GLN A  10      -2.147  25.424   7.900  1.00  0.97           H  
ATOM    154  HB3 GLN A  10      -1.141  25.479   9.345  1.00  0.97           H  
ATOM    155  O   GLN A  10      -0.566  21.761   9.396  1.00  0.97           O  
ATOM    156  CG  GLN A  10      -2.868  24.203   9.523  1.00  0.97           C  
ATOM    157  HG2 GLN A  10      -3.408  23.478   8.914  1.00  0.97           H  
ATOM    158  HG3 GLN A  10      -2.456  23.681  10.387  1.00  0.97           H  
ATOM    159  CD  GLN A  10      -3.874  25.233  10.024  1.00  0.97           C  
ATOM    160  NE2 GLN A  10      -4.876  24.803  10.761  1.00  0.97           N  
ATOM    161 HE21 GLN A  10      -5.511  25.515  11.091  1.00  0.97           H  
ATOM    162 HE22 GLN A  10      -4.938  23.827  11.015  1.00  0.97           H  
ATOM    163  OE1 GLN A  10      -3.809  26.425   9.774  1.00  0.97           O  
ATOM    164  N   ASN A  11       0.828  23.466   9.853  1.00  0.96           N  
ATOM    165  H   ASN A  11       1.128  24.396   9.597  1.00  0.96           H  
ATOM    166  CA  ASN A  11       1.447  22.826  11.003  1.00  0.96           C  
ATOM    167  HA  ASN A  11       1.752  21.820  10.713  1.00  0.96           H  
ATOM    168  C   ASN A  11       0.451  22.686  12.167  1.00  0.96           C  
ATOM    169  CB  ASN A  11       2.705  23.621  11.387  1.00  0.96           C  
ATOM    170  HB2 ASN A  11       2.465  24.682  11.454  1.00  0.96           H  
ATOM    171  HB3 ASN A  11       3.050  23.295  12.369  1.00  0.96           H  
ATOM    172  O   ASN A  11      -0.283  23.617  12.502  1.00  0.96           O  
ATOM    173  CG  ASN A  11       3.848  23.427  10.403  1.00  0.96           C  
ATOM    174  ND2 ASN A  11       4.916  24.175  10.548  1.00  0.96           N  
ATOM    175 HD21 ASN A  11       4.975  24.878  11.271  1.00  0.96           H  
ATOM    176 HD22 ASN A  11       5.664  23.998   9.893  1.00  0.96           H  
ATOM    177  OD1 ASN A  11       3.806  22.614   9.498  1.00  0.96           O  
ATOM    178  N   PHE A  12       0.454  21.521  12.805  1.00  0.96           N  
ATOM    179  H   PHE A  12       1.020  20.778  12.419  1.00  0.96           H  
ATOM    180  CA  PHE A  12      -0.361  21.175  13.964  1.00  0.96           C  
ATOM    181  HA  PHE A  12      -0.719  22.084  14.447  1.00  0.96           H  
ATOM    182  C   PHE A  12       0.481  20.386  14.968  1.00  0.96           C  
ATOM    183  CB  PHE A  12      -1.568  20.357  13.492  1.00  0.96           C  
ATOM    184  HB2 PHE A  12      -2.205  21.003  12.888  1.00  0.96           H  
ATOM    185  HB3 PHE A  12      -1.207  19.551  12.854  1.00  0.96           H  
ATOM    186  O   PHE A  12       1.224  19.482  14.589  1.00  0.96           O  
ATOM    187  CG  PHE A  12      -2.396  19.755  14.609  1.00  0.96           C  
ATOM    188  CD1 PHE A  12      -2.272  18.388  14.922  1.00  0.96           C  
ATOM    189  HD1 PHE A  12      -1.592  17.766  14.359  1.00  0.96           H  
ATOM    190  CD2 PHE A  12      -3.278  20.564  15.347  1.00  0.96           C  
ATOM    191  HD2 PHE A  12      -3.386  21.610  15.101  1.00  0.96           H  
ATOM    192  CE1 PHE A  12      -3.035  17.830  15.963  1.00  0.96           C  
ATOM    193  HE1 PHE A  12      -2.949  16.777  16.187  1.00  0.96           H  
ATOM    194  CE2 PHE A  12      -4.035  20.008  16.394  1.00  0.96           C  
ATOM    195  HE2 PHE A  12      -4.729  20.626  16.944  1.00  0.96           H  
ATOM    196  CZ  PHE A  12      -3.914  18.641  16.700  1.00  0.96           C  
ATOM    197  HZ  PHE A  12      -4.509  18.212  17.493  1.00  0.96           H  
ATOM    198  N   THR A  13       0.360  20.709  16.256  1.00  0.96           N  
ATOM    199  H   THR A  13      -0.250  21.469  16.520  1.00  0.96           H  
ATOM    200  CA  THR A  13       1.050  19.967  17.317  1.00  0.96           C  
ATOM    201  HA  THR A  13       2.009  19.620  16.933  1.00  0.96           H  
ATOM    202  C   THR A  13       0.225  18.749  17.717  1.00  0.96           C  
ATOM    203  CB  THR A  13       1.361  20.851  18.531  1.00  0.96           C  
ATOM    204  HB  THR A  13       0.436  21.192  18.995  1.00  0.96           H  
ATOM    205  O   THR A  13      -0.740  18.858  18.476  1.00  0.96           O  
ATOM    206  CG2 THR A  13       2.210  20.115  19.569  1.00  0.96           C  
ATOM    207 HG21 THR A  13       1.659  19.264  19.970  1.00  0.96           H  
ATOM    208 HG22 THR A  13       3.131  19.757  19.108  1.00  0.96           H  
ATOM    209 HG23 THR A  13       2.455  20.784  20.394  1.00  0.96           H  
ATOM    210  OG1 THR A  13       2.110  21.971  18.122  1.00  0.96           O  
ATOM    211  HG1 THR A  13       2.564  22.314  18.895  1.00  0.96           H  
ATOM    212  N   ALA A  14       0.622  17.577  17.229  1.00  0.93           N  
ATOM    213  H   ALA A  14       1.452  17.561  16.654  1.00  0.93           H  
ATOM    214  CA  ALA A  14       0.037  16.301  17.614  1.00  0.93           C  
ATOM    215  HA  ALA A  14      -0.999  16.470  17.909  1.00  0.93           H  
ATOM    216  C   ALA A  14       0.774  15.692  18.813  1.00  0.93           C  
ATOM    217  CB  ALA A  14       0.017  15.373  16.399  1.00  0.93           C  
ATOM    218  HB1 ALA A  14      -0.454  14.422  16.649  1.00  0.93           H  
ATOM    219  HB2 ALA A  14      -0.552  15.844  15.598  1.00  0.93           H  
ATOM    220  HB3 ALA A  14       1.036  15.193  16.056  1.00  0.93           H  
ATOM    221  O   ALA A  14       1.945  15.973  19.069  1.00  0.93           O  
ATOM    222  N   LYS A  15       0.071  14.836  19.565  1.00  0.91           N  
ATOM    223  H   LYS A  15      -0.878  14.643  19.281  1.00  0.91           H  
ATOM    224  CA  LYS A  15       0.640  14.107  20.708  1.00  0.91           C  
ATOM    225  HA  LYS A  15       1.715  14.023  20.548  1.00  0.91           H  
ATOM    226  C   LYS A  15       0.116  12.662  20.820  1.00  0.91           C  
ATOM    227  CB  LYS A  15       0.408  14.975  21.961  1.00  0.91           C  
ATOM    228  HB2 LYS A  15       0.719  15.994  21.728  1.00  0.91           H  
ATOM    229  HB3 LYS A  15      -0.656  14.995  22.198  1.00  0.91           H  
ATOM    230  O   LYS A  15      -0.481  12.330  21.850  1.00  0.91           O  
ATOM    231  CG  LYS A  15       1.202  14.513  23.188  1.00  0.91           C  
ATOM    232  HG2 LYS A  15       0.857  13.523  23.487  1.00  0.91           H  
ATOM    233  HG3 LYS A  15       2.261  14.478  22.934  1.00  0.91           H  
ATOM    234  CD  LYS A  15       0.986  15.475  24.358  1.00  0.91           C  
ATOM    235  HD2 LYS A  15       1.078  16.493  23.980  1.00  0.91           H  
ATOM    236  HD3 LYS A  15      -0.020  15.352  24.760  1.00  0.91           H  
ATOM    237  CE  LYS A  15       2.027  15.267  25.461  1.00  0.91           C  
ATOM    238  HE2 LYS A  15       1.766  14.407  26.076  1.00  0.91           H  
ATOM    239  HE3 LYS A  15       2.987  15.064  24.984  1.00  0.91           H  
ATOM    240  NZ  LYS A  15       2.163  16.504  26.272  1.00  0.91           N  
ATOM    241  HZ1 LYS A  15       2.959  16.459  26.892  1.00  0.91           H  
ATOM    242  HZ2 LYS A  15       1.324  16.741  26.781  1.00  0.91           H  
ATOM    243  HZ3 LYS A  15       2.343  17.298  25.675  1.00  0.91           H  
ATOM    244  N   PRO A  16       0.295  11.789  19.807  1.00  0.87           N  
ATOM    245  CA  PRO A  16      -0.269  10.434  19.846  1.00  0.87           C  
ATOM    246  HA  PRO A  16      -1.334  10.503  20.067  1.00  0.87           H  
ATOM    247  C   PRO A  16       0.393   9.546  20.907  1.00  0.87           C  
ATOM    248  CB  PRO A  16      -0.109   9.863  18.430  1.00  0.87           C  
ATOM    249  HB2 PRO A  16       0.807   9.277  18.347  1.00  0.87           H  
ATOM    250  HB3 PRO A  16      -0.972   9.266  18.136  1.00  0.87           H  
ATOM    251  O   PRO A  16      -0.298   8.845  21.641  1.00  0.87           O  
ATOM    252  CG  PRO A  16       0.016  11.119  17.578  1.00  0.87           C  
ATOM    253  HG2 PRO A  16      -0.967  11.563  17.416  1.00  0.87           H  
ATOM    254  HG3 PRO A  16       0.499  10.910  16.624  1.00  0.87           H  
ATOM    255  CD  PRO A  16       0.855  12.016  18.479  1.00  0.87           C  
ATOM    256  HD2 PRO A  16       0.794  13.044  18.124  1.00  0.87           H  
ATOM    257  HD3 PRO A  16       1.894  11.687  18.467  1.00  0.87           H  
ATOM    258  N   LEU A  17       1.721   9.644  21.054  1.00  0.90           N  
ATOM    259  H   LEU A  17       2.217  10.195  20.368  1.00  0.90           H  
ATOM    260  CA  LEU A  17       2.528   8.866  22.009  1.00  0.90           C  
ATOM    261  HA  LEU A  17       1.877   8.160  22.525  1.00  0.90           H  
ATOM    262  C   LEU A  17       3.142   9.734  23.119  1.00  0.90           C  
ATOM    263  CB  LEU A  17       3.591   8.045  21.259  1.00  0.90           C  
ATOM    264  HB2 LEU A  17       4.303   8.734  20.804  1.00  0.90           H  
ATOM    265  HB3 LEU A  17       4.132   7.439  21.985  1.00  0.90           H  
ATOM    266  O   LEU A  17       4.241   9.483  23.608  1.00  0.90           O  
ATOM    267  CG  LEU A  17       3.058   7.108  20.163  1.00  0.90           C  
ATOM    268  HG  LEU A  17       2.621   7.701  19.361  1.00  0.90           H  
ATOM    269  CD1 LEU A  17       4.245   6.328  19.603  1.00  0.90           C  
ATOM    270 HD11 LEU A  17       5.050   7.010  19.331  1.00  0.90           H  
ATOM    271 HD12 LEU A  17       3.944   5.799  18.699  1.00  0.90           H  
ATOM    272 HD13 LEU A  17       4.608   5.600  20.329  1.00  0.90           H  
ATOM    273  CD2 LEU A  17       2.006   6.133  20.692  1.00  0.90           C  
ATOM    274 HD21 LEU A  17       1.116   6.667  21.024  1.00  0.90           H  
ATOM    275 HD22 LEU A  17       2.416   5.550  21.517  1.00  0.90           H  
ATOM    276 HD23 LEU A  17       1.708   5.451  19.895  1.00  0.90           H  
ATOM    277  N   CYS A  18       2.439  10.799  23.512  1.00  0.85           N  
ATOM    278  H   CYS A  18       1.538  10.928  23.075  1.00  0.85           H  
ATOM    279  CA  CYS A  18       2.801  11.673  24.642  1.00  0.85           C  
ATOM    280  HA  CYS A  18       2.012  12.422  24.714  1.00  0.85           H  
ATOM    281  C   CYS A  18       4.085  12.483  24.494  1.00  0.85           C  
ATOM    282  CB  CYS A  18       2.700  10.905  25.945  1.00  0.85           C  
ATOM    283  HB2 CYS A  18       2.797  11.584  26.793  1.00  0.85           H  
ATOM    284  HB3 CYS A  18       3.485  10.151  25.993  1.00  0.85           H  
ATOM    285  O   CYS A  18       4.449  13.229  25.405  1.00  0.85           O  
ATOM    286  SG  CYS A  18       1.077  10.130  25.950  1.00  0.85           S  
ATOM    287  N   LYS A  19       4.680  12.429  23.310  1.00  0.89           N  
ATOM    288  H   LYS A  19       4.330  11.753  22.645  1.00  0.89           H  
ATOM    289  CA  LYS A  19       5.643  13.393  22.803  1.00  0.89           C  
ATOM    290  HA  LYS A  19       6.064  13.976  23.622  1.00  0.89           H  
ATOM    291  C   LYS A  19       4.906  14.336  21.864  1.00  0.89           C  
ATOM    292  CB  LYS A  19       6.775  12.645  22.097  1.00  0.89           C  
ATOM    293  HB2 LYS A  19       6.361  12.044  21.287  1.00  0.89           H  
ATOM    294  HB3 LYS A  19       7.464  13.371  21.665  1.00  0.89           H  
ATOM    295  O   LYS A  19       4.115  13.885  21.041  1.00  0.89           O  
ATOM    296  CG  LYS A  19       7.538  11.739  23.076  1.00  0.89           C  
ATOM    297  HG2 LYS A  19       6.862  11.007  23.518  1.00  0.89           H  
ATOM    298  HG3 LYS A  19       7.980  12.343  23.868  1.00  0.89           H  
ATOM    299  CD  LYS A  19       8.636  10.992  22.323  1.00  0.89           C  
ATOM    300  HD2 LYS A  19       8.178  10.432  21.508  1.00  0.89           H  
ATOM    301  HD3 LYS A  19       9.339  11.710  21.900  1.00  0.89           H  
ATOM    302  CE  LYS A  19       9.375  10.025  23.249  1.00  0.89           C  
ATOM    303  HE2 LYS A  19       9.901  10.595  24.015  1.00  0.89           H  
ATOM    304  HE3 LYS A  19       8.639   9.384  23.735  1.00  0.89           H  
ATOM    305  NZ  LYS A  19      10.323   9.198  22.461  1.00  0.89           N  
ATOM    306  HZ1 LYS A  19      10.996   9.778  21.981  1.00  0.89           H  
ATOM    307  HZ2 LYS A  19      10.810   8.528  23.040  1.00  0.89           H  
ATOM    308  HZ3 LYS A  19       9.822   8.684  21.750  1.00  0.89           H  
ATOM    309  N   GLU A  20       5.097  15.630  22.071  1.00  0.92           N  
ATOM    310  H   GLU A  20       5.841  15.921  22.689  1.00  0.92           H  
ATOM    311  CA  GLU A  20       4.566  16.642  21.162  1.00  0.92           C  
ATOM    312  HA  GLU A  20       3.557  16.367  20.855  1.00  0.92           H  
ATOM    313  C   GLU A  20       5.434  16.678  19.913  1.00  0.92           C  
ATOM    314  CB  GLU A  20       4.505  18.010  21.856  1.00  0.92           C  
ATOM    315  HB2 GLU A  20       4.382  18.799  21.114  1.00  0.92           H  
ATOM    316  HB3 GLU A  20       5.426  18.180  22.413  1.00  0.92           H  
ATOM    317  O   GLU A  20       6.660  16.699  20.012  1.00  0.92           O  
ATOM    318  CG  GLU A  20       3.297  18.015  22.799  1.00  0.92           C  
ATOM    319  HG2 GLU A  20       2.384  18.028  22.204  1.00  0.92           H  
ATOM    320  HG3 GLU A  20       3.301  17.083  23.365  1.00  0.92           H  
ATOM    321  CD  GLU A  20       3.257  19.159  23.811  1.00  0.92           C  
ATOM    322  OE1 GLU A  20       2.563  18.910  24.835  1.00  0.92           O  
ATOM    323  OE2 GLU A  20       3.928  20.191  23.613  1.00  0.92           O  
ATOM    324  N   GLN A  21       4.786  16.673  18.756  1.00  0.94           N  
ATOM    325  H   GLN A  21       3.781  16.578  18.752  1.00  0.94           H  
ATOM    326  CA  GLN A  21       5.439  16.773  17.463  1.00  0.94           C  
ATOM    327  HA  GLN A  21       6.438  17.190  17.593  1.00  0.94           H  
ATOM    328  C   GLN A  21       4.633  17.711  16.575  1.00  0.94           C  
ATOM    329  CB  GLN A  21       5.574  15.375  16.858  1.00  0.94           C  
ATOM    330  HB2 GLN A  21       4.584  14.959  16.671  1.00  0.94           H  
ATOM    331  HB3 GLN A  21       6.089  14.740  17.579  1.00  0.94           H  
ATOM    332  O   GLN A  21       3.404  17.631  16.525  1.00  0.94           O  
ATOM    333  CG  GLN A  21       6.379  15.386  15.549  1.00  0.94           C  
ATOM    334  HG2 GLN A  21       5.845  15.950  14.785  1.00  0.94           H  
ATOM    335  HG3 GLN A  21       7.343  15.867  15.719  1.00  0.94           H  
ATOM    336  CD  GLN A  21       6.638  13.982  15.023  1.00  0.94           C  
ATOM    337  NE2 GLN A  21       7.235  13.870  13.859  1.00  0.94           N  
ATOM    338 HE21 GLN A  21       7.501  14.684  13.324  1.00  0.94           H  
ATOM    339 HE22 GLN A  21       7.532  12.946  13.581  1.00  0.94           H  
ATOM    340  OE1 GLN A  21       6.335  12.993  15.669  1.00  0.94           O  
ATOM    341  N   VAL A  22       5.330  18.610  15.887  1.00  0.95           N  
ATOM    342  H   VAL A  22       6.339  18.573  15.920  1.00  0.95           H  
ATOM    343  CA  VAL A  22       4.724  19.470  14.875  1.00  0.95           C  
ATOM    344  HA  VAL A  22       3.705  19.717  15.174  1.00  0.95           H  
ATOM    345  C   VAL A  22       4.670  18.684  13.573  1.00  0.95           C  
ATOM    346  CB  VAL A  22       5.500  20.788  14.718  1.00  0.95           C  
ATOM    347  HB  VAL A  22       6.523  20.582  14.402  1.00  0.95           H  
ATOM    348  O   VAL A  22       5.698  18.226  13.089  1.00  0.95           O  
ATOM    349  CG1 VAL A  22       4.825  21.688  13.681  1.00  0.95           C  
ATOM    350 HG11 VAL A  22       3.788  21.861  13.969  1.00  0.95           H  
ATOM    351 HG12 VAL A  22       4.858  21.218  12.698  1.00  0.95           H  
ATOM    352 HG13 VAL A  22       5.354  22.639  13.616  1.00  0.95           H  
ATOM    353  CG2 VAL A  22       5.539  21.557  16.047  1.00  0.95           C  
ATOM    354 HG21 VAL A  22       4.526  21.744  16.402  1.00  0.95           H  
ATOM    355 HG22 VAL A  22       6.053  22.508  15.905  1.00  0.95           H  
ATOM    356 HG23 VAL A  22       6.085  20.985  16.798  1.00  0.95           H  
ATOM    357  N   ILE A  23       3.469  18.515  13.032  1.00  0.96           N  
ATOM    358  H   ILE A  23       2.664  18.886  13.516  1.00  0.96           H  
ATOM    359  CA  ILE A  23       3.219  17.787  11.788  1.00  0.96           C  
ATOM    360  HA  ILE A  23       4.171  17.613  11.287  1.00  0.96           H  
ATOM    361  C   ILE A  23       2.344  18.625  10.847  1.00  0.96           C  
ATOM    362  CB  ILE A  23       2.573  16.413  12.069  1.00  0.96           C  
ATOM    363  HB  ILE A  23       2.312  15.993  11.098  1.00  0.96           H  
ATOM    364  O   ILE A  23       1.486  19.373  11.328  1.00  0.96           O  
ATOM    365  CG1 ILE A  23       1.277  16.512  12.907  1.00  0.96           C  
ATOM    366 HG12 ILE A  23       0.640  17.299  12.504  1.00  0.96           H  
ATOM    367 HG13 ILE A  23       1.520  16.778  13.936  1.00  0.96           H  
ATOM    368  CG2 ILE A  23       3.583  15.471  12.749  1.00  0.96           C  
ATOM    369 HG21 ILE A  23       4.525  15.478  12.202  1.00  0.96           H  
ATOM    370 HG22 ILE A  23       3.764  15.791  13.775  1.00  0.96           H  
ATOM    371 HG23 ILE A  23       3.206  14.448  12.755  1.00  0.96           H  
ATOM    372  CD1 ILE A  23       0.456  15.220  12.911  1.00  0.96           C  
ATOM    373 HD11 ILE A  23       0.973  14.449  13.482  1.00  0.96           H  
ATOM    374 HD12 ILE A  23       0.295  14.874  11.890  1.00  0.96           H  
ATOM    375 HD13 ILE A  23      -0.517  15.409  13.363  1.00  0.96           H  
ATOM    376  N   PRO A  24       2.498  18.514   9.519  1.00  0.96           N  
ATOM    377  CA  PRO A  24       1.545  19.101   8.589  1.00  0.96           C  
ATOM    378  HA  PRO A  24       1.348  20.138   8.859  1.00  0.96           H  
ATOM    379  C   PRO A  24       0.235  18.302   8.625  1.00  0.96           C  
ATOM    380  CB  PRO A  24       2.238  19.070   7.226  1.00  0.96           C  
ATOM    381  HB2 PRO A  24       1.530  18.976   6.403  1.00  0.96           H  
ATOM    382  HB3 PRO A  24       2.838  19.972   7.107  1.00  0.96           H  
ATOM    383  O   PRO A  24       0.240  17.075   8.532  1.00  0.96           O  
ATOM    384  CG  PRO A  24       3.165  17.859   7.322  1.00  0.96           C  
ATOM    385  HG2 PRO A  24       2.622  16.958   7.035  1.00  0.96           H  
ATOM    386  HG3 PRO A  24       4.045  17.983   6.691  1.00  0.96           H  
ATOM    387  CD  PRO A  24       3.543  17.794   8.804  1.00  0.96           C  
ATOM    388  HD2 PRO A  24       3.603  16.755   9.128  1.00  0.96           H  
ATOM    389  HD3 PRO A  24       4.499  18.294   8.961  1.00  0.96           H  
ATOM    390  N   THR A  25      -0.896  18.993   8.747  1.00  0.98           N  
ATOM    391  H   THR A  25      -0.827  19.999   8.800  1.00  0.98           H  
ATOM    392  CA  THR A  25      -2.248  18.404   8.735  1.00  0.98           C  
ATOM    393  HA  THR A  25      -2.200  17.378   8.371  1.00  0.98           H  
ATOM    394  C   THR A  25      -3.177  19.205   7.832  1.00  0.98           C  
ATOM    395  CB  THR A  25      -2.878  18.334  10.128  1.00  0.98           C  
ATOM    396  HB  THR A  25      -3.889  17.938  10.028  1.00  0.98           H  
ATOM    397  O   THR A  25      -2.920  20.377   7.551  1.00  0.98           O  
ATOM    398  CG2 THR A  25      -2.101  17.433  11.080  1.00  0.98           C  
ATOM    399 HG21 THR A  25      -2.021  16.434  10.650  1.00  0.98           H  
ATOM    400 HG22 THR A  25      -1.100  17.835  11.240  1.00  0.98           H  
ATOM    401 HG23 THR A  25      -2.632  17.366  12.029  1.00  0.98           H  
ATOM    402  OG1 THR A  25      -2.972  19.626  10.679  1.00  0.98           O  
ATOM    403  HG1 THR A  25      -2.098  20.014  10.600  1.00  0.98           H  
ATOM    404  N   VAL A  26      -4.294  18.602   7.423  1.00  0.98           N  
ATOM    405  H   VAL A  26      -4.455  17.646   7.706  1.00  0.98           H  
ATOM    406  CA  VAL A  26      -5.414  19.346   6.837  1.00  0.98           C  
ATOM    407  HA  VAL A  26      -5.035  20.249   6.359  1.00  0.98           H  
ATOM    408  C   VAL A  26      -6.364  19.758   7.956  1.00  0.98           C  
ATOM    409  CB  VAL A  26      -6.139  18.536   5.754  1.00  0.98           C  
ATOM    410  HB  VAL A  26      -6.516  17.616   6.201  1.00  0.98           H  
ATOM    411  O   VAL A  26      -6.848  18.918   8.717  1.00  0.98           O  
ATOM    412  CG1 VAL A  26      -7.320  19.317   5.170  1.00  0.98           C  
ATOM    413 HG11 VAL A  26      -6.961  20.247   4.728  1.00  0.98           H  
ATOM    414 HG12 VAL A  26      -8.054  19.545   5.943  1.00  0.98           H  
ATOM    415 HG13 VAL A  26      -7.811  18.710   4.410  1.00  0.98           H  
ATOM    416  CG2 VAL A  26      -5.193  18.182   4.602  1.00  0.98           C  
ATOM    417 HG21 VAL A  26      -5.752  17.749   3.773  1.00  0.98           H  
ATOM    418 HG22 VAL A  26      -4.679  19.077   4.251  1.00  0.98           H  
ATOM    419 HG23 VAL A  26      -4.461  17.449   4.940  1.00  0.98           H  
ATOM    420  N   ASN A  27      -6.647  21.057   8.043  1.00  0.98           N  
ATOM    421  H   ASN A  27      -6.175  21.677   7.400  1.00  0.98           H  
ATOM    422  CA  ASN A  27      -7.580  21.661   8.998  1.00  0.98           C  
ATOM    423  HA  ASN A  27      -7.467  22.739   8.889  1.00  0.98           H  
ATOM    424  C   ASN A  27      -7.237  21.386  10.479  1.00  0.98           C  
ATOM    425  CB  ASN A  27      -9.039  21.324   8.609  1.00  0.98           C  
ATOM    426  HB2 ASN A  27      -9.178  20.242   8.607  1.00  0.98           H  
ATOM    427  HB3 ASN A  27      -9.712  21.745   9.356  1.00  0.98           H  
ATOM    428  O   ASN A  27      -8.126  21.399  11.327  1.00  0.98           O  
ATOM    429  CG  ASN A  27      -9.458  21.884   7.260  1.00  0.98           C  
ATOM    430  ND2 ASN A  27     -10.680  21.665   6.838  1.00  0.98           N  
ATOM    431 HD21 ASN A  27     -11.334  21.139   7.399  1.00  0.98           H  
ATOM    432 HD22 ASN A  27     -10.902  22.073   5.940  1.00  0.98           H  
ATOM    433  OD1 ASN A  27      -8.713  22.541   6.559  1.00  0.98           O  
ATOM    434  N   GLY A  28      -5.955  21.175  10.807  1.00  0.97           N  
ATOM    435  H   GLY A  28      -5.269  21.098  10.069  1.00  0.97           H  
ATOM    436  CA  GLY A  28      -5.502  21.010  12.195  1.00  0.97           C  
ATOM    437  HA2 GLY A  28      -5.887  21.829  12.802  1.00  0.97           H  
ATOM    438  HA3 GLY A  28      -4.413  21.046  12.221  1.00  0.97           H  
ATOM    439  C   GLY A  28      -5.944  19.696  12.844  1.00  0.97           C  
ATOM    440  O   GLY A  28      -6.236  19.680  14.038  1.00  0.97           O  
ATOM    441  N   SER A  29      -6.056  18.617  12.064  1.00  0.96           N  
ATOM    442  H   SER A  29      -5.770  18.688  11.098  1.00  0.96           H  
ATOM    443  CA  SER A  29      -6.544  17.317  12.540  1.00  0.96           C  
ATOM    444  HA  SER A  29      -6.396  17.266  13.618  1.00  0.96           H  
ATOM    445  C   SER A  29      -5.782  16.140  11.932  1.00  0.96           C  
ATOM    446  CB  SER A  29      -8.052  17.182  12.284  1.00  0.96           C  
ATOM    447  HB2 SER A  29      -8.386  16.194  12.603  1.00  0.96           H  
ATOM    448  HB3 SER A  29      -8.574  17.928  12.885  1.00  0.96           H  
ATOM    449  O   SER A  29      -5.373  16.195  10.774  1.00  0.96           O  
ATOM    450  OG  SER A  29      -8.403  17.376  10.925  1.00  0.96           O  
ATOM    451  HG  SER A  29      -7.621  17.639  10.434  1.00  0.96           H  
ATOM    452  N   LEU A  30      -5.619  15.082  12.729  1.00  0.96           N  
ATOM    453  H   LEU A  30      -6.014  15.123  13.658  1.00  0.96           H  
ATOM    454  CA  LEU A  30      -5.096  13.774  12.334  1.00  0.96           C  
ATOM    455  HA  LEU A  30      -5.020  13.725  11.247  1.00  0.96           H  
ATOM    456  C   LEU A  30      -6.063  12.696  12.864  1.00  0.96           C  
ATOM    457  CB  LEU A  30      -3.683  13.596  12.918  1.00  0.96           C  
ATOM    458  HB2 LEU A  30      -3.737  13.712  14.000  1.00  0.96           H  
ATOM    459  HB3 LEU A  30      -3.038  14.382  12.526  1.00  0.96           H  
ATOM    460  O   LEU A  30      -6.208  12.598  14.088  1.00  0.96           O  
ATOM    461  CG  LEU A  30      -3.054  12.223  12.602  1.00  0.96           C  
ATOM    462  HG  LEU A  30      -3.714  11.423  12.938  1.00  0.96           H  
ATOM    463  CD1 LEU A  30      -2.773  12.070  11.108  1.00  0.96           C  
ATOM    464 HD11 LEU A  30      -3.707  11.916  10.567  1.00  0.96           H  
ATOM    465 HD12 LEU A  30      -2.262  12.952  10.722  1.00  0.96           H  
ATOM    466 HD13 LEU A  30      -2.164  11.182  10.940  1.00  0.96           H  
ATOM    467  CD2 LEU A  30      -1.734  12.094  13.358  1.00  0.96           C  
ATOM    468 HD21 LEU A  30      -1.911  12.162  14.431  1.00  0.96           H  
ATOM    469 HD22 LEU A  30      -1.293  11.121  13.137  1.00  0.96           H  
ATOM    470 HD23 LEU A  30      -1.050  12.880  13.036  1.00  0.96           H  
ATOM    471  N   PRO A  31      -6.745  11.924  11.999  1.00  0.98           N  
ATOM    472  CA  PRO A  31      -6.820  12.080  10.544  1.00  0.98           C  
ATOM    473  HA  PRO A  31      -5.826  12.020  10.099  1.00  0.98           H  
ATOM    474  C   PRO A  31      -7.470  13.414  10.136  1.00  0.98           C  
ATOM    475  CB  PRO A  31      -7.631  10.875  10.057  1.00  0.98           C  
ATOM    476  HB2 PRO A  31      -6.958  10.033   9.889  1.00  0.98           H  
ATOM    477  HB3 PRO A  31      -8.203  11.091   9.155  1.00  0.98           H  
ATOM    478  O   PRO A  31      -8.134  14.075  10.937  1.00  0.98           O  
ATOM    479  CG  PRO A  31      -8.534  10.562  11.249  1.00  0.98           C  
ATOM    480  HG2 PRO A  31      -9.392  11.234  11.254  1.00  0.98           H  
ATOM    481  HG3 PRO A  31      -8.849   9.518  11.267  1.00  0.98           H  
ATOM    482  CD  PRO A  31      -7.633  10.863  12.436  1.00  0.98           C  
ATOM    483  HD2 PRO A  31      -7.031   9.984  12.669  1.00  0.98           H  
ATOM    484  HD3 PRO A  31      -8.224  11.160  13.303  1.00  0.98           H  
ATOM    485  N   GLY A  32      -7.280  13.808   8.878  1.00  0.98           N  
ATOM    486  H   GLY A  32      -6.744  13.209   8.266  1.00  0.98           H  
ATOM    487  CA  GLY A  32      -7.899  14.987   8.281  1.00  0.98           C  
ATOM    488  HA2 GLY A  32      -7.439  15.158   7.307  1.00  0.98           H  
ATOM    489  HA3 GLY A  32      -7.695  15.853   8.911  1.00  0.98           H  
ATOM    490  C   GLY A  32      -9.421  14.859   8.090  1.00  0.98           C  
ATOM    491  O   GLY A  32     -10.027  13.826   8.397  1.00  0.98           O  
ATOM    492  N   PRO A  33     -10.080  15.902   7.551  1.00  0.98           N  
ATOM    493  CA  PRO A  33     -11.532  15.938   7.408  1.00  0.98           C  
ATOM    494  HA  PRO A  33     -11.981  15.859   8.398  1.00  0.98           H  
ATOM    495  C   PRO A  33     -12.083  14.808   6.527  1.00  0.98           C  
ATOM    496  CB  PRO A  33     -11.855  17.318   6.823  1.00  0.98           C  
ATOM    497  HB2 PRO A  33     -12.711  17.295   6.148  1.00  0.98           H  
ATOM    498  HB3 PRO A  33     -12.030  18.024   7.635  1.00  0.98           H  
ATOM    499  O   PRO A  33     -11.524  14.439   5.494  1.00  0.98           O  
ATOM    500  CG  PRO A  33     -10.569  17.698   6.091  1.00  0.98           C  
ATOM    501  HG2 PRO A  33     -10.464  18.777   5.978  1.00  0.98           H  
ATOM    502  HG3 PRO A  33     -10.535  17.203   5.120  1.00  0.98           H  
ATOM    503  CD  PRO A  33      -9.491  17.112   6.999  1.00  0.98           C  
ATOM    504  HD2 PRO A  33      -8.593  16.897   6.419  1.00  0.98           H  
ATOM    505  HD3 PRO A  33      -9.260  17.806   7.807  1.00  0.98           H  
ATOM    506  N   THR A  34     -13.262  14.311   6.905  1.00  0.99           N  
ATOM    507  H   THR A  34     -13.683  14.675   7.747  1.00  0.99           H  
ATOM    508  CA  THR A  34     -14.052  13.413   6.055  1.00  0.99           C  
ATOM    509  HA  THR A  34     -13.390  12.694   5.573  1.00  0.99           H  
ATOM    510  C   THR A  34     -14.780  14.211   4.981  1.00  0.99           C  
ATOM    511  CB  THR A  34     -15.076  12.637   6.883  1.00  0.99           C  
ATOM    512  HB  THR A  34     -15.740  13.345   7.380  1.00  0.99           H  
ATOM    513  O   THR A  34     -15.607  15.074   5.290  1.00  0.99           O  
ATOM    514  CG2 THR A  34     -15.919  11.666   6.050  1.00  0.99           C  
ATOM    515 HG21 THR A  34     -16.371  12.166   5.194  1.00  0.99           H  
ATOM    516 HG22 THR A  34     -15.300  10.847   5.684  1.00  0.99           H  
ATOM    517 HG23 THR A  34     -16.723  11.271   6.672  1.00  0.99           H  
ATOM    518  OG1 THR A  34     -14.396  11.888   7.858  1.00  0.99           O  
ATOM    519  HG1 THR A  34     -13.590  12.352   8.095  1.00  0.99           H  
ATOM    520  N   VAL A  35     -14.545  13.865   3.721  1.00  0.99           N  
ATOM    521  H   VAL A  35     -13.871  13.134   3.543  1.00  0.99           H  
ATOM    522  CA  VAL A  35     -15.295  14.385   2.578  1.00  0.99           C  
ATOM    523  HA  VAL A  35     -15.652  15.389   2.808  1.00  0.99           H  
ATOM    524  C   VAL A  35     -16.503  13.486   2.338  1.00  0.99           C  
ATOM    525  CB  VAL A  35     -14.388  14.500   1.345  1.00  0.99           C  
ATOM    526  HB  VAL A  35     -13.957  13.526   1.114  1.00  0.99           H  
ATOM    527  O   VAL A  35     -16.366  12.282   2.128  1.00  0.99           O  
ATOM    528  CG1 VAL A  35     -15.174  14.995   0.132  1.00  0.99           C  
ATOM    529 HG11 VAL A  35     -15.912  14.252  -0.171  1.00  0.99           H  
ATOM    530 HG12 VAL A  35     -15.672  15.938   0.357  1.00  0.99           H  
ATOM    531 HG13 VAL A  35     -14.484  15.148  -0.698  1.00  0.99           H  
ATOM    532  CG2 VAL A  35     -13.248  15.493   1.608  1.00  0.99           C  
ATOM    533 HG21 VAL A  35     -13.652  16.477   1.847  1.00  0.99           H  
ATOM    534 HG22 VAL A  35     -12.628  15.146   2.435  1.00  0.99           H  
ATOM    535 HG23 VAL A  35     -12.617  15.573   0.723  1.00  0.99           H  
ATOM    536  N   ASN A  36     -17.703  14.061   2.401  1.00  0.99           N  
ATOM    537  H   ASN A  36     -17.743  15.068   2.469  1.00  0.99           H  
ATOM    538  CA  ASN A  36     -18.961  13.334   2.246  1.00  0.99           C  
ATOM    539  HA  ASN A  36     -18.774  12.262   2.183  1.00  0.99           H  
ATOM    540  C   ASN A  36     -19.650  13.765   0.956  1.00  0.99           C  
ATOM    541  CB  ASN A  36     -19.865  13.598   3.460  1.00  0.99           C  
ATOM    542  HB2 ASN A  36     -20.879  13.275   3.226  1.00  0.99           H  
ATOM    543  HB3 ASN A  36     -19.905  14.669   3.660  1.00  0.99           H  
ATOM    544  O   ASN A  36     -20.089  14.905   0.842  1.00  0.99           O  
ATOM    545  CG  ASN A  36     -19.415  12.860   4.703  1.00  0.99           C  
ATOM    546  ND2 ASN A  36     -18.730  13.513   5.608  1.00  0.99           N  
ATOM    547 HD21 ASN A  36     -18.381  14.441   5.416  1.00  0.99           H  
ATOM    548 HD22 ASN A  36     -18.409  12.992   6.411  1.00  0.99           H  
ATOM    549  OD1 ASN A  36     -19.721  11.690   4.886  1.00  0.99           O  
ATOM    550  N   VAL A  37     -19.809  12.835   0.023  1.00  0.98           N  
ATOM    551  H   VAL A  37     -19.436  11.911   0.186  1.00  0.98           H  
ATOM    552  CA  VAL A  37     -20.461  13.066  -1.270  1.00  0.98           C  
ATOM    553  HA  VAL A  37     -21.017  14.003  -1.242  1.00  0.98           H  
ATOM    554  C   VAL A  37     -21.476  11.963  -1.555  1.00  0.98           C  
ATOM    555  CB  VAL A  37     -19.420  13.187  -2.405  1.00  0.98           C  
ATOM    556  HB  VAL A  37     -19.949  13.318  -3.349  1.00  0.98           H  
ATOM    557  O   VAL A  37     -21.553  10.947  -0.853  1.00  0.98           O  
ATOM    558  CG1 VAL A  37     -18.514  14.407  -2.219  1.00  0.98           C  
ATOM    559 HG11 VAL A  37     -17.840  14.497  -3.072  1.00  0.98           H  
ATOM    560 HG12 VAL A  37     -17.924  14.315  -1.308  1.00  0.98           H  
ATOM    561 HG13 VAL A  37     -19.125  15.308  -2.161  1.00  0.98           H  
ATOM    562  CG2 VAL A  37     -18.544  11.937  -2.528  1.00  0.98           C  
ATOM    563 HG21 VAL A  37     -17.815  12.075  -3.327  1.00  0.98           H  
ATOM    564 HG22 VAL A  37     -19.166  11.077  -2.775  1.00  0.98           H  
ATOM    565 HG23 VAL A  37     -18.005  11.746  -1.600  1.00  0.98           H  
ATOM    566  N   ARG A  38     -22.286  12.157  -2.587  1.00  0.98           N  
ATOM    567  H   ARG A  38     -22.265  13.057  -3.044  1.00  0.98           H  
ATOM    568  CA  ARG A  38     -23.112  11.119  -3.200  1.00  0.98           C  
ATOM    569  HA  ARG A  38     -23.012  10.197  -2.626  1.00  0.98           H  
ATOM    570  C   ARG A  38     -22.616  10.810  -4.602  1.00  0.98           C  
ATOM    571  CB  ARG A  38     -24.584  11.547  -3.213  1.00  0.98           C  
ATOM    572  HB2 ARG A  38     -25.165  10.797  -3.751  1.00  0.98           H  
ATOM    573  HB3 ARG A  38     -24.683  12.501  -3.732  1.00  0.98           H  
ATOM    574  O   ARG A  38     -21.989  11.648  -5.246  1.00  0.98           O  
ATOM    575  CG  ARG A  38     -25.132  11.670  -1.790  1.00  0.98           C  
ATOM    576  HG2 ARG A  38     -25.014  10.707  -1.292  1.00  0.98           H  
ATOM    577  HG3 ARG A  38     -24.579  12.431  -1.240  1.00  0.98           H  
ATOM    578  CD  ARG A  38     -26.615  12.040  -1.802  1.00  0.98           C  
ATOM    579  HD2 ARG A  38     -27.161  11.316  -2.405  1.00  0.98           H  
ATOM    580  HD3 ARG A  38     -26.721  13.022  -2.265  1.00  0.98           H  
ATOM    581  NE  ARG A  38     -27.161  12.080  -0.432  1.00  0.98           N  
ATOM    582  HE  ARG A  38     -27.157  12.985   0.016  1.00  0.98           H  
ATOM    583  NH1 ARG A  38     -27.582   9.822  -0.177  1.00  0.98           N  
ATOM    584 HH11 ARG A  38     -27.195   9.605  -1.085  1.00  0.98           H  
ATOM    585 HH12 ARG A  38     -27.891   9.046   0.391  1.00  0.98           H  
ATOM    586  NH2 ARG A  38     -28.020  11.235   1.493  1.00  0.98           N  
ATOM    587 HH21 ARG A  38     -28.004  12.159   1.901  1.00  0.98           H  
ATOM    588 HH22 ARG A  38     -28.343  10.452   2.042  1.00  0.98           H  
ATOM    589  CZ  ARG A  38     -27.582  11.047   0.278  1.00  0.98           C  
ATOM    590  N   GLU A  39     -22.955   9.626  -5.097  1.00  0.98           N  
ATOM    591  H   GLU A  39     -23.380   8.942  -4.488  1.00  0.98           H  
ATOM    592  CA  GLU A  39     -22.833   9.333  -6.522  1.00  0.98           C  
ATOM    593  HA  GLU A  39     -21.773   9.322  -6.774  1.00  0.98           H  
ATOM    594  C   GLU A  39     -23.524  10.442  -7.335  1.00  0.98           C  
ATOM    595  CB  GLU A  39     -23.412   7.943  -6.830  1.00  0.98           C  
ATOM    596  HB2 GLU A  39     -22.968   7.234  -6.131  1.00  0.98           H  
ATOM    597  HB3 GLU A  39     -24.489   7.941  -6.663  1.00  0.98           H  
ATOM    598  O   GLU A  39     -24.684  10.802  -7.086  1.00  0.98           O  
ATOM    599  CG  GLU A  39     -23.099   7.448  -8.254  1.00  0.98           C  
ATOM    600  HG2 GLU A  39     -22.025   7.518  -8.424  1.00  0.98           H  
ATOM    601  HG3 GLU A  39     -23.370   6.394  -8.308  1.00  0.98           H  
ATOM    602  CD  GLU A  39     -23.844   8.182  -9.383  1.00  0.98           C  
ATOM    603  OE1 GLU A  39     -23.356   8.165 -10.536  1.00  0.98           O  
ATOM    604  OE2 GLU A  39     -24.953   8.728  -9.166  1.00  0.98           O  
ATOM    605  N   GLY A  40     -22.784  10.989  -8.298  1.00  0.98           N  
ATOM    606  H   GLY A  40     -21.822  10.693  -8.387  1.00  0.98           H  
ATOM    607  CA  GLY A  40     -23.215  12.060  -9.189  1.00  0.98           C  
ATOM    608  HA2 GLY A  40     -22.650  11.976 -10.118  1.00  0.98           H  
ATOM    609  HA3 GLY A  40     -24.274  11.937  -9.412  1.00  0.98           H  
ATOM    610  C   GLY A  40     -22.997  13.473  -8.643  1.00  0.98           C  
ATOM    611  O   GLY A  40     -23.394  14.433  -9.307  1.00  0.98           O  
ATOM    612  N   ASP A  41     -22.397  13.633  -7.461  1.00  0.99           N  
ATOM    613  H   ASP A  41     -22.113  12.819  -6.934  1.00  0.99           H  
ATOM    614  CA  ASP A  41     -21.970  14.946  -6.981  1.00  0.99           C  
ATOM    615  HA  ASP A  41     -22.759  15.660  -7.213  1.00  0.99           H  
ATOM    616  C   ASP A  41     -20.721  15.446  -7.717  1.00  0.99           C  
ATOM    617  CB  ASP A  41     -21.763  14.960  -5.455  1.00  0.99           C  
ATOM    618  HB2 ASP A  41     -21.213  15.863  -5.189  1.00  0.99           H  
ATOM    619  HB3 ASP A  41     -21.150  14.107  -5.164  1.00  0.99           H  
ATOM    620  O   ASP A  41     -19.834  14.682  -8.099  1.00  0.99           O  
ATOM    621  CG  ASP A  41     -23.072  14.973  -4.660  1.00  0.99           C  
ATOM    622  OD1 ASP A  41     -24.123  15.373  -5.222  1.00  0.99           O  
ATOM    623  OD2 ASP A  41     -23.044  14.676  -3.448  1.00  0.99           O  
ATOM    624  N   THR A  42     -20.645  16.764  -7.881  1.00  0.99           N  
ATOM    625  H   THR A  42     -21.414  17.327  -7.545  1.00  0.99           H  
ATOM    626  CA  THR A  42     -19.408  17.472  -8.201  1.00  0.99           C  
ATOM    627  HA  THR A  42     -18.746  16.827  -8.779  1.00  0.99           H  
ATOM    628  C   THR A  42     -18.731  17.837  -6.889  1.00  0.99           C  
ATOM    629  CB  THR A  42     -19.681  18.741  -9.016  1.00  0.99           C  
ATOM    630  HB  THR A  42     -20.263  19.434  -8.408  1.00  0.99           H  
ATOM    631  O   THR A  42     -19.326  18.537  -6.069  1.00  0.99           O  
ATOM    632  CG2 THR A  42     -18.395  19.438  -9.460  1.00  0.99           C  
ATOM    633 HG21 THR A  42     -17.835  19.781  -8.591  1.00  0.99           H  
ATOM    634 HG22 THR A  42     -18.646  20.299 -10.080  1.00  0.99           H  
ATOM    635 HG23 THR A  42     -17.776  18.746 -10.031  1.00  0.99           H  
ATOM    636  OG1 THR A  42     -20.421  18.457 -10.182  1.00  0.99           O  
ATOM    637  HG1 THR A  42     -19.902  17.841 -10.705  1.00  0.99           H  
ATOM    638  N   LEU A  43     -17.498  17.382  -6.697  1.00  0.99           N  
ATOM    639  H   LEU A  43     -17.048  16.877  -7.447  1.00  0.99           H  
ATOM    640  CA  LEU A  43     -16.668  17.731  -5.554  1.00  0.99           C  
ATOM    641  HA  LEU A  43     -17.307  18.074  -4.740  1.00  0.99           H  
ATOM    642  C   LEU A  43     -15.723  18.871  -5.942  1.00  0.99           C  
ATOM    643  CB  LEU A  43     -15.933  16.470  -5.078  1.00  0.99           C  
ATOM    644  HB2 LEU A  43     -15.354  16.071  -5.911  1.00  0.99           H  
ATOM    645  HB3 LEU A  43     -16.675  15.723  -4.796  1.00  0.99           H  
ATOM    646  O   LEU A  43     -15.055  18.798  -6.975  1.00  0.99           O  
ATOM    647  CG  LEU A  43     -14.977  16.694  -3.893  1.00  0.99           C  
ATOM    648  HG  LEU A  43     -14.161  17.343  -4.210  1.00  0.99           H  
ATOM    649  CD1 LEU A  43     -15.657  17.304  -2.664  1.00  0.99           C  
ATOM    650 HD11 LEU A  43     -16.527  16.714  -2.376  1.00  0.99           H  
ATOM    651 HD12 LEU A  43     -14.946  17.334  -1.838  1.00  0.99           H  
ATOM    652 HD13 LEU A  43     -15.963  18.330  -2.870  1.00  0.99           H  
ATOM    653  CD2 LEU A  43     -14.397  15.349  -3.471  1.00  0.99           C  
ATOM    654 HD21 LEU A  43     -13.574  15.515  -2.775  1.00  0.99           H  
ATOM    655 HD22 LEU A  43     -14.007  14.823  -4.343  1.00  0.99           H  
ATOM    656 HD23 LEU A  43     -15.164  14.730  -3.005  1.00  0.99           H  
ATOM    657  N   ILE A  44     -15.688  19.913  -5.114  1.00  0.99           N  
ATOM    658  H   ILE A  44     -16.315  19.912  -4.322  1.00  0.99           H  
ATOM    659  CA  ILE A  44     -14.757  21.037  -5.212  1.00  0.99           C  
ATOM    660  HA  ILE A  44     -14.060  20.842  -6.027  1.00  0.99           H  
ATOM    661  C   ILE A  44     -13.970  21.125  -3.906  1.00  0.99           C  
ATOM    662  CB  ILE A  44     -15.492  22.355  -5.539  1.00  0.99           C  
ATOM    663  HB  ILE A  44     -16.243  22.537  -4.770  1.00  0.99           H  
ATOM    664  O   ILE A  44     -14.567  21.223  -2.835  1.00  0.99           O  
ATOM    665  CG1 ILE A  44     -16.202  22.248  -6.907  1.00  0.99           C  
ATOM    666 HG12 ILE A  44     -16.853  21.374  -6.914  1.00  0.99           H  
ATOM    667 HG13 ILE A  44     -15.444  22.119  -7.680  1.00  0.99           H  
ATOM    668  CG2 ILE A  44     -14.495  23.529  -5.555  1.00  0.99           C  
ATOM    669 HG21 ILE A  44     -15.010  24.470  -5.749  1.00  0.99           H  
ATOM    670 HG22 ILE A  44     -14.024  23.645  -4.579  1.00  0.99           H  
ATOM    671 HG23 ILE A  44     -13.723  23.364  -6.306  1.00  0.99           H  
ATOM    672  CD1 ILE A  44     -17.068  23.461  -7.264  1.00  0.99           C  
ATOM    673 HD11 ILE A  44     -16.440  24.317  -7.510  1.00  0.99           H  
ATOM    674 HD12 ILE A  44     -17.712  23.715  -6.422  1.00  0.99           H  
ATOM    675 HD13 ILE A  44     -17.686  23.221  -8.129  1.00  0.99           H  
ATOM    676  N   VAL A  45     -12.641  21.100  -3.977  1.00  0.99           N  
ATOM    677  H   VAL A  45     -12.210  21.020  -4.887  1.00  0.99           H  
ATOM    678  CA  VAL A  45     -11.774  21.265  -2.804  1.00  0.99           C  
ATOM    679  HA  VAL A  45     -12.382  21.611  -1.969  1.00  0.99           H  
ATOM    680  C   VAL A  45     -10.731  22.336  -3.066  1.00  0.99           C  
ATOM    681  CB  VAL A  45     -11.141  19.940  -2.351  1.00  0.99           C  
ATOM    682  HB  VAL A  45     -10.527  19.532  -3.154  1.00  0.99           H  
ATOM    683  O   VAL A  45      -9.858  22.174  -3.917  1.00  0.99           O  
ATOM    684  CG1 VAL A  45     -10.246  20.139  -1.120  1.00  0.99           C  
ATOM    685 HG11 VAL A  45      -9.411  20.799  -1.356  1.00  0.99           H  
ATOM    686 HG12 VAL A  45      -9.830  19.180  -0.809  1.00  0.99           H  
ATOM    687 HG13 VAL A  45     -10.822  20.564  -0.298  1.00  0.99           H  
ATOM    688  CG2 VAL A  45     -12.243  18.926  -2.002  1.00  0.99           C  
ATOM    689 HG21 VAL A  45     -12.415  18.269  -2.854  1.00  0.99           H  
ATOM    690 HG22 VAL A  45     -13.175  19.431  -1.748  1.00  0.99           H  
ATOM    691 HG23 VAL A  45     -11.969  18.341  -1.124  1.00  0.99           H  
ATOM    692  N   HIS A  46     -10.814  23.419  -2.299  1.00  0.98           N  
ATOM    693  H   HIS A  46     -11.573  23.474  -1.635  1.00  0.98           H  
ATOM    694  CA  HIS A  46      -9.837  24.499  -2.300  1.00  0.98           C  
ATOM    695  HA  HIS A  46      -9.410  24.607  -3.297  1.00  0.98           H  
ATOM    696  C   HIS A  46      -8.718  24.173  -1.321  1.00  0.98           C  
ATOM    697  CB  HIS A  46     -10.528  25.812  -1.926  1.00  0.98           C  
ATOM    698  HB2 HIS A  46      -9.791  26.615  -1.925  1.00  0.98           H  
ATOM    699  HB3 HIS A  46     -10.950  25.734  -0.924  1.00  0.98           H  
ATOM    700  O   HIS A  46      -8.926  24.206  -0.107  1.00  0.98           O  
ATOM    701  CG  HIS A  46     -11.626  26.167  -2.885  1.00  0.98           C  
ATOM    702  CD2 HIS A  46     -12.972  26.084  -2.647  1.00  0.98           C  
ATOM    703  HD2 HIS A  46     -13.448  25.781  -1.727  1.00  0.98           H  
ATOM    704  ND1 HIS A  46     -11.459  26.552  -4.197  1.00  0.98           N  
ATOM    705  HD1 HIS A  46     -10.601  26.560  -4.730  1.00  0.98           H  
ATOM    706  CE1 HIS A  46     -12.677  26.716  -4.730  1.00  0.98           C  
ATOM    707  HE1 HIS A  46     -12.874  26.984  -5.758  1.00  0.98           H  
ATOM    708  NE2 HIS A  46     -13.621  26.429  -3.832  1.00  0.98           N  
ATOM    709  N   VAL A  47      -7.534  23.865  -1.836  1.00  0.98           N  
ATOM    710  H   VAL A  47      -7.418  23.873  -2.839  1.00  0.98           H  
ATOM    711  CA  VAL A  47      -6.342  23.632  -1.022  1.00  0.98           C  
ATOM    712  HA  VAL A  47      -6.649  23.320  -0.023  1.00  0.98           H  
ATOM    713  C   VAL A  47      -5.570  24.936  -0.898  1.00  0.98           C  
ATOM    714  CB  VAL A  47      -5.474  22.503  -1.595  1.00  0.98           C  
ATOM    715  HB  VAL A  47      -5.114  22.785  -2.585  1.00  0.98           H  
ATOM    716  O   VAL A  47      -5.230  25.558  -1.903  1.00  0.98           O  
ATOM    717  CG1 VAL A  47      -4.277  22.213  -0.682  1.00  0.98           C  
ATOM    718 HG11 VAL A  47      -3.617  23.079  -0.630  1.00  0.98           H  
ATOM    719 HG12 VAL A  47      -3.699  21.377  -1.077  1.00  0.98           H  
ATOM    720 HG13 VAL A  47      -4.628  21.960   0.319  1.00  0.98           H  
ATOM    721  CG2 VAL A  47      -6.289  21.211  -1.716  1.00  0.98           C  
ATOM    722 HG21 VAL A  47      -7.070  21.331  -2.466  1.00  0.98           H  
ATOM    723 HG22 VAL A  47      -5.633  20.392  -2.012  1.00  0.98           H  
ATOM    724 HG23 VAL A  47      -6.741  20.953  -0.758  1.00  0.98           H  
ATOM    725  N   VAL A  48      -5.293  25.340   0.337  1.00  0.98           N  
ATOM    726  H   VAL A  48      -5.626  24.772   1.103  1.00  0.98           H  
ATOM    727  CA  VAL A  48      -4.408  26.457   0.675  1.00  0.98           C  
ATOM    728  HA  VAL A  48      -4.037  26.932  -0.234  1.00  0.98           H  
ATOM    729  C   VAL A  48      -3.226  25.876   1.432  1.00  0.98           C  
ATOM    730  CB  VAL A  48      -5.138  27.519   1.516  1.00  0.98           C  
ATOM    731  HB  VAL A  48      -5.421  27.084   2.474  1.00  0.98           H  
ATOM    732  O   VAL A  48      -3.413  25.284   2.502  1.00  0.98           O  
ATOM    733  CG1 VAL A  48      -4.232  28.723   1.781  1.00  0.98           C  
ATOM    734 HG11 VAL A  48      -3.338  28.406   2.319  1.00  0.98           H  
ATOM    735 HG12 VAL A  48      -4.751  29.460   2.393  1.00  0.98           H  
ATOM    736 HG13 VAL A  48      -3.921  29.179   0.841  1.00  0.98           H  
ATOM    737  CG2 VAL A  48      -6.410  28.028   0.821  1.00  0.98           C  
ATOM    738 HG21 VAL A  48      -7.128  27.214   0.717  1.00  0.98           H  
ATOM    739 HG22 VAL A  48      -6.160  28.414  -0.168  1.00  0.98           H  
ATOM    740 HG23 VAL A  48      -6.867  28.816   1.419  1.00  0.98           H  
ATOM    741  N   ASN A  49      -2.028  25.997   0.864  1.00  0.98           N  
ATOM    742  H   ASN A  49      -1.913  26.535   0.017  1.00  0.98           H  
ATOM    743  CA  ASN A  49      -0.835  25.406   1.447  1.00  0.98           C  
ATOM    744  HA  ASN A  49      -1.131  24.585   2.099  1.00  0.98           H  
ATOM    745  C   ASN A  49      -0.079  26.414   2.320  1.00  0.98           C  
ATOM    746  CB  ASN A  49       0.030  24.798   0.339  1.00  0.98           C  
ATOM    747  HB2 ASN A  49      -0.553  24.090  -0.250  1.00  0.98           H  
ATOM    748  HB3 ASN A  49       0.388  25.591  -0.317  1.00  0.98           H  
ATOM    749  O   ASN A  49       0.772  27.147   1.836  1.00  0.98           O  
ATOM    750  CG  ASN A  49       1.222  24.066   0.925  1.00  0.98           C  
ATOM    751  ND2 ASN A  49       2.176  23.728   0.106  1.00  0.98           N  
ATOM    752 HD21 ASN A  49       2.992  23.271   0.489  1.00  0.98           H  
ATOM    753 HD22 ASN A  49       2.124  23.935  -0.881  1.00  0.98           H  
ATOM    754  OD1 ASN A  49       1.281  23.754   2.110  1.00  0.98           O  
ATOM    755  N   ASN A  50      -0.358  26.404   3.622  1.00  0.98           N  
ATOM    756  H   ASN A  50      -1.029  25.731   3.965  1.00  0.98           H  
ATOM    757  CA  ASN A  50       0.372  27.182   4.631  1.00  0.98           C  
ATOM    758  HA  ASN A  50       0.871  28.023   4.149  1.00  0.98           H  
ATOM    759  C   ASN A  50       1.465  26.342   5.322  1.00  0.98           C  
ATOM    760  CB  ASN A  50      -0.623  27.737   5.664  1.00  0.98           C  
ATOM    761  HB2 ASN A  50      -0.070  28.320   6.400  1.00  0.98           H  
ATOM    762  HB3 ASN A  50      -1.100  26.905   6.181  1.00  0.98           H  
ATOM    763  O   ASN A  50       1.920  26.679   6.418  1.00  0.98           O  
ATOM    764  CG  ASN A  50      -1.698  28.643   5.100  1.00  0.98           C  
ATOM    765  ND2 ASN A  50      -2.773  28.820   5.834  1.00  0.98           N  
ATOM    766 HD21 ASN A  50      -3.447  29.465   5.448  1.00  0.98           H  
ATOM    767 HD22 ASN A  50      -2.844  28.375   6.738  1.00  0.98           H  
ATOM    768  OD1 ASN A  50      -1.632  29.205   4.027  1.00  0.98           O  
ATOM    769  N   SER A  51       1.823  25.187   4.755  1.00  0.95           N  
ATOM    770  H   SER A  51       1.472  24.986   3.830  1.00  0.95           H  
ATOM    771  CA  SER A  51       2.909  24.347   5.256  1.00  0.95           C  
ATOM    772  HA  SER A  51       3.031  24.538   6.322  1.00  0.95           H  
ATOM    773  C   SER A  51       4.223  24.708   4.557  1.00  0.95           C  
ATOM    774  CB  SER A  51       2.549  22.867   5.105  1.00  0.95           C  
ATOM    775  HB2 SER A  51       3.112  22.282   5.832  1.00  0.95           H  
ATOM    776  HB3 SER A  51       1.489  22.739   5.326  1.00  0.95           H  
ATOM    777  O   SER A  51       4.196  25.272   3.464  1.00  0.95           O  
ATOM    778  OG  SER A  51       2.836  22.364   3.818  1.00  0.95           O  
ATOM    779  HG  SER A  51       2.351  22.870   3.162  1.00  0.95           H  
ATOM    780  N   PRO A  52       5.386  24.366   5.137  1.00  0.94           N  
ATOM    781  CA  PRO A  52       6.673  24.602   4.485  1.00  0.94           C  
ATOM    782  HA  PRO A  52       6.703  25.608   4.067  1.00  0.94           H  
ATOM    783  C   PRO A  52       6.965  23.612   3.343  1.00  0.94           C  
ATOM    784  CB  PRO A  52       7.697  24.494   5.617  1.00  0.94           C  
ATOM    785  HB2 PRO A  52       8.682  24.189   5.264  1.00  0.94           H  
ATOM    786  HB3 PRO A  52       7.763  25.448   6.139  1.00  0.94           H  
ATOM    787  O   PRO A  52       8.014  23.708   2.713  1.00  0.94           O  
ATOM    788  CG  PRO A  52       7.076  23.448   6.540  1.00  0.94           C  
ATOM    789  HG2 PRO A  52       7.441  23.540   7.563  1.00  0.94           H  
ATOM    790  HG3 PRO A  52       7.288  22.454   6.147  1.00  0.94           H  
ATOM    791  CD  PRO A  52       5.579  23.739   6.441  1.00  0.94           C  
ATOM    792  HD2 PRO A  52       5.021  22.807   6.535  1.00  0.94           H  
ATOM    793  HD3 PRO A  52       5.286  24.437   7.225  1.00  0.94           H  
ATOM    794  N   PHE A  53       6.070  22.656   3.079  1.00  0.95           N  
ATOM    795  H   PHE A  53       5.174  22.682   3.545  1.00  0.95           H  
ATOM    796  CA  PHE A  53       6.290  21.574   2.126  1.00  0.95           C  
ATOM    797  HA  PHE A  53       7.355  21.505   1.906  1.00  0.95           H  
ATOM    798  C   PHE A  53       5.554  21.819   0.814  1.00  0.95           C  
ATOM    799  CB  PHE A  53       5.860  20.241   2.749  1.00  0.95           C  
ATOM    800  HB2 PHE A  53       4.776  20.236   2.870  1.00  0.95           H  
ATOM    801  HB3 PHE A  53       6.120  19.441   2.056  1.00  0.95           H  
ATOM    802  O   PHE A  53       4.463  22.381   0.795  1.00  0.95           O  
ATOM    803  CG  PHE A  53       6.517  19.950   4.082  1.00  0.95           C  
ATOM    804  CD1 PHE A  53       7.874  19.584   4.128  1.00  0.95           C  
ATOM    805  HD1 PHE A  53       8.449  19.489   3.219  1.00  0.95           H  
ATOM    806  CD2 PHE A  53       5.785  20.079   5.279  1.00  0.95           C  
ATOM    807  HD2 PHE A  53       4.745  20.367   5.244  1.00  0.95           H  
ATOM    808  CE1 PHE A  53       8.498  19.347   5.363  1.00  0.95           C  
ATOM    809  HE1 PHE A  53       9.543  19.076   5.395  1.00  0.95           H  
ATOM    810  CE2 PHE A  53       6.410  19.835   6.516  1.00  0.95           C  
ATOM    811  HE2 PHE A  53       5.853  19.930   7.437  1.00  0.95           H  
ATOM    812  CZ  PHE A  53       7.768  19.468   6.557  1.00  0.95           C  
ATOM    813  HZ  PHE A  53       8.258  19.274   7.500  1.00  0.95           H  
ATOM    814  N   ASN A  54       6.115  21.323  -0.283  1.00  0.95           N  
ATOM    815  H   ASN A  54       7.006  20.856  -0.192  1.00  0.95           H  
ATOM    816  CA  ASN A  54       5.370  21.127  -1.521  1.00  0.95           C  
ATOM    817  HA  ASN A  54       4.846  22.044  -1.790  1.00  0.95           H  
ATOM    818  C   ASN A  54       4.336  20.016  -1.306  1.00  0.95           C  
ATOM    819  CB  ASN A  54       6.373  20.758  -2.622  1.00  0.95           C  
ATOM    820  HB2 ASN A  54       7.043  19.978  -2.259  1.00  0.95           H  
ATOM    821  HB3 ASN A  54       5.842  20.343  -3.479  1.00  0.95           H  
ATOM    822  O   ASN A  54       4.685  18.950  -0.798  1.00  0.95           O  
ATOM    823  CG  ASN A  54       7.196  21.932  -3.115  1.00  0.95           C  
ATOM    824  ND2 ASN A  54       8.192  21.665  -3.924  1.00  0.95           N  
ATOM    825 HD21 ASN A  54       8.733  22.452  -4.252  1.00  0.95           H  
ATOM    826 HD22 ASN A  54       8.387  20.712  -4.196  1.00  0.95           H  
ATOM    827  OD1 ASN A  54       6.961  23.088  -2.806  1.00  0.95           O  
ATOM    828  N   VAL A  55       3.078  20.248  -1.683  1.00  0.96           N  
ATOM    829  H   VAL A  55       2.839  21.150  -2.070  1.00  0.96           H  
ATOM    830  CA  VAL A  55       1.998  19.274  -1.459  1.00  0.96           C  
ATOM    831  HA  VAL A  55       2.450  18.316  -1.203  1.00  0.96           H  
ATOM    832  C   VAL A  55       1.175  19.028  -2.712  1.00  0.96           C  
ATOM    833  CB  VAL A  55       1.092  19.652  -0.266  1.00  0.96           C  
ATOM    834  HB  VAL A  55       0.446  18.798  -0.062  1.00  0.96           H  
ATOM    835  O   VAL A  55       0.950  19.914  -3.529  1.00  0.96           O  
ATOM    836  CG1 VAL A  55       1.905  19.919   1.003  1.00  0.96           C  
ATOM    837 HG11 VAL A  55       2.359  20.909   0.962  1.00  0.96           H  
ATOM    838 HG12 VAL A  55       2.698  19.177   1.099  1.00  0.96           H  
ATOM    839 HG13 VAL A  55       1.261  19.859   1.881  1.00  0.96           H  
ATOM    840  CG2 VAL A  55       0.191  20.862  -0.533  1.00  0.96           C  
ATOM    841 HG21 VAL A  55       0.797  21.698  -0.882  1.00  0.96           H  
ATOM    842 HG22 VAL A  55      -0.551  20.615  -1.291  1.00  0.96           H  
ATOM    843 HG23 VAL A  55      -0.323  21.153   0.383  1.00  0.96           H  
ATOM    844  N   THR A  56       0.646  17.822  -2.827  1.00  0.97           N  
ATOM    845  H   THR A  56       0.915  17.105  -2.169  1.00  0.97           H  
ATOM    846  CA  THR A  56      -0.433  17.460  -3.749  1.00  0.97           C  
ATOM    847  HA  THR A  56      -0.911  18.354  -4.148  1.00  0.97           H  
ATOM    848  C   THR A  56      -1.464  16.669  -2.959  1.00  0.97           C  
ATOM    849  CB  THR A  56       0.086  16.616  -4.917  1.00  0.97           C  
ATOM    850  HB  THR A  56      -0.769  16.323  -5.527  1.00  0.97           H  
ATOM    851  O   THR A  56      -1.101  16.036  -1.972  1.00  0.97           O  
ATOM    852  CG2 THR A  56       1.061  17.378  -5.809  1.00  0.97           C  
ATOM    853 HG21 THR A  56       1.983  17.591  -5.268  1.00  0.97           H  
ATOM    854 HG22 THR A  56       0.602  18.310  -6.137  1.00  0.97           H  
ATOM    855 HG23 THR A  56       1.296  16.777  -6.688  1.00  0.97           H  
ATOM    856  OG1 THR A  56       0.746  15.475  -4.420  1.00  0.97           O  
ATOM    857  HG1 THR A  56       1.119  15.005  -5.169  1.00  0.97           H  
ATOM    858  N   ILE A  57      -2.742  16.708  -3.340  1.00  0.98           N  
ATOM    859  H   ILE A  57      -2.996  17.242  -4.159  1.00  0.98           H  
ATOM    860  CA  ILE A  57      -3.791  15.890  -2.716  1.00  0.98           C  
ATOM    861  HA  ILE A  57      -3.368  15.307  -1.897  1.00  0.98           H  
ATOM    862  C   ILE A  57      -4.311  14.898  -3.746  1.00  0.98           C  
ATOM    863  CB  ILE A  57      -4.926  16.756  -2.128  1.00  0.98           C  
ATOM    864  HB  ILE A  57      -5.378  17.323  -2.942  1.00  0.98           H  
ATOM    865  O   ILE A  57      -5.019  15.281  -4.676  1.00  0.98           O  
ATOM    866  CG1 ILE A  57      -4.425  17.781  -1.085  1.00  0.98           C  
ATOM    867 HG12 ILE A  57      -5.274  18.383  -0.760  1.00  0.98           H  
ATOM    868 HG13 ILE A  57      -3.717  18.459  -1.561  1.00  0.98           H  
ATOM    869  CG2 ILE A  57      -6.030  15.868  -1.520  1.00  0.98           C  
ATOM    870 HG21 ILE A  57      -6.540  15.313  -2.307  1.00  0.98           H  
ATOM    871 HG22 ILE A  57      -5.600  15.156  -0.815  1.00  0.98           H  
ATOM    872 HG23 ILE A  57      -6.771  16.485  -1.011  1.00  0.98           H  
ATOM    873  CD1 ILE A  57      -3.764  17.190   0.170  1.00  0.98           C  
ATOM    874 HD11 ILE A  57      -3.449  18.003   0.824  1.00  0.98           H  
ATOM    875 HD12 ILE A  57      -4.469  16.561   0.713  1.00  0.98           H  
ATOM    876 HD13 ILE A  57      -2.885  16.603  -0.097  1.00  0.98           H  
ATOM    877  N   HIS A  58      -3.983  13.626  -3.545  1.00  0.98           N  
ATOM    878  H   HIS A  58      -3.436  13.385  -2.731  1.00  0.98           H  
ATOM    879  CA  HIS A  58      -4.482  12.534  -4.356  1.00  0.98           C  
ATOM    880  HA  HIS A  58      -4.668  12.938  -5.351  1.00  0.98           H  
ATOM    881  C   HIS A  58      -5.810  11.992  -3.835  1.00  0.98           C  
ATOM    882  CB  HIS A  58      -3.422  11.446  -4.510  1.00  0.98           C  
ATOM    883  HB2 HIS A  58      -3.069  11.133  -3.527  1.00  0.98           H  
ATOM    884  HB3 HIS A  58      -2.606  11.876  -5.091  1.00  0.98           H  
ATOM    885  O   HIS A  58      -6.016  11.807  -2.631  1.00  0.98           O  
ATOM    886  CG  HIS A  58      -3.908  10.246  -5.269  1.00  0.98           C  
ATOM    887  CD2 HIS A  58      -4.050   8.970  -4.802  1.00  0.98           C  
ATOM    888  HD2 HIS A  58      -3.811   8.618  -3.809  1.00  0.98           H  
ATOM    889  ND1 HIS A  58      -4.358  10.252  -6.567  1.00  0.98           N  
ATOM    890  HD1 HIS A  58      -4.360  11.037  -7.202  1.00  0.98           H  
ATOM    891  CE1 HIS A  58      -4.781   9.020  -6.872  1.00  0.98           C  
ATOM    892  HE1 HIS A  58      -5.181   8.723  -7.830  1.00  0.98           H  
ATOM    893  NE2 HIS A  58      -4.608   8.203  -5.824  1.00  0.98           N  
ATOM    894  N   TRP A  59      -6.710  11.715  -4.773  1.00  0.98           N  
ATOM    895  H   TRP A  59      -6.419  11.838  -5.733  1.00  0.98           H  
ATOM    896  CA  TRP A  59      -8.050  11.195  -4.530  1.00  0.98           C  
ATOM    897  HA  TRP A  59      -8.321  11.358  -3.487  1.00  0.98           H  
ATOM    898  C   TRP A  59      -8.074   9.688  -4.779  1.00  0.98           C  
ATOM    899  CB  TRP A  59      -9.041  11.971  -5.399  1.00  0.98           C  
ATOM    900  HB2 TRP A  59     -10.040  11.570  -5.228  1.00  0.98           H  
ATOM    901  HB3 TRP A  59      -8.787  11.823  -6.449  1.00  0.98           H  
ATOM    902  O   TRP A  59      -8.560   9.230  -5.814  1.00  0.98           O  
ATOM    903  CG  TRP A  59      -9.077  13.434  -5.105  1.00  0.98           C  
ATOM    904  CD1 TRP A  59      -8.343  14.387  -5.721  1.00  0.98           C  
ATOM    905  HD1 TRP A  59      -7.633  14.209  -6.515  1.00  0.98           H  
ATOM    906  CD2 TRP A  59      -9.774  14.105  -4.020  1.00  0.98           C  
ATOM    907  CE2 TRP A  59      -9.426  15.488  -4.046  1.00  0.98           C  
ATOM    908  CE3 TRP A  59     -10.632  13.662  -2.991  1.00  0.98           C  
ATOM    909  HE3 TRP A  59     -10.877  12.611  -2.937  1.00  0.98           H  
ATOM    910  NE1 TRP A  59      -8.549  15.604  -5.105  1.00  0.98           N  
ATOM    911  HE1 TRP A  59      -7.981  16.411  -5.318  1.00  0.98           H  
ATOM    912  CH2 TRP A  59     -10.716  15.901  -2.046  1.00  0.98           C  
ATOM    913  HH2 TRP A  59     -10.999  16.544  -1.226  1.00  0.98           H  
ATOM    914  CZ2 TRP A  59      -9.896  16.386  -3.080  1.00  0.98           C  
ATOM    915  HZ2 TRP A  59      -9.561  17.413  -3.092  1.00  0.98           H  
ATOM    916  CZ3 TRP A  59     -11.101  14.551  -2.011  1.00  0.98           C  
ATOM    917  HZ3 TRP A  59     -11.711  14.186  -1.198  1.00  0.98           H  
ATOM    918  N   HIS A  60      -7.530   8.933  -3.822  1.00  0.98           N  
ATOM    919  H   HIS A  60      -7.177   9.397  -2.997  1.00  0.98           H  
ATOM    920  CA  HIS A  60      -7.270   7.499  -3.945  1.00  0.98           C  
ATOM    921  HA  HIS A  60      -6.471   7.350  -4.672  1.00  0.98           H  
ATOM    922  C   HIS A  60      -8.479   6.721  -4.453  1.00  0.98           C  
ATOM    923  CB  HIS A  60      -6.755   6.928  -2.622  1.00  0.98           C  
ATOM    924  HB2 HIS A  60      -5.931   7.544  -2.261  1.00  0.98           H  
ATOM    925  HB3 HIS A  60      -7.552   6.934  -1.878  1.00  0.98           H  
ATOM    926  O   HIS A  60      -9.516   6.629  -3.793  1.00  0.98           O  
ATOM    927  CG  HIS A  60      -6.258   5.519  -2.784  1.00  0.98           C  
ATOM    928  CD2 HIS A  60      -7.036   4.407  -2.930  1.00  0.98           C  
ATOM    929  HD2 HIS A  60      -8.114   4.371  -2.890  1.00  0.98           H  
ATOM    930  ND1 HIS A  60      -4.926   5.161  -2.944  1.00  0.98           N  
ATOM    931  CE1 HIS A  60      -4.928   3.845  -3.193  1.00  0.98           C  
ATOM    932  HE1 HIS A  60      -4.043   3.271  -3.423  1.00  0.98           H  
ATOM    933  NE2 HIS A  60      -6.183   3.364  -3.195  1.00  0.98           N  
ATOM    934  HE2 HIS A  60      -6.462   2.425  -3.438  1.00  0.98           H  
ATOM    935  N   GLY A  61      -8.325   6.130  -5.638  1.00  0.98           N  
ATOM    936  H   GLY A  61      -7.440   6.256  -6.107  1.00  0.98           H  
ATOM    937  CA  GLY A  61      -9.345   5.300  -6.267  1.00  0.98           C  
ATOM    938  HA2 GLY A  61      -8.869   4.661  -7.010  1.00  0.98           H  
ATOM    939  HA3 GLY A  61      -9.790   4.673  -5.494  1.00  0.98           H  
ATOM    940  C   GLY A  61     -10.487   6.048  -6.954  1.00  0.98           C  
ATOM    941  O   GLY A  61     -11.371   5.387  -7.498  1.00  0.98           O  
ATOM    942  N   VAL A  62     -10.510   7.385  -6.962  1.00  0.99           N  
ATOM    943  H   VAL A  62      -9.742   7.884  -6.537  1.00  0.99           H  
ATOM    944  CA  VAL A  62     -11.487   8.151  -7.750  1.00  0.99           C  
ATOM    945  HA  VAL A  62     -12.474   7.722  -7.582  1.00  0.99           H  
ATOM    946  C   VAL A  62     -11.153   8.007  -9.233  1.00  0.99           C  
ATOM    947  CB  VAL A  62     -11.541   9.631  -7.321  1.00  0.99           C  
ATOM    948  HB  VAL A  62     -10.548  10.075  -7.391  1.00  0.99           H  
ATOM    949  O   VAL A  62     -10.008   8.172  -9.640  1.00  0.99           O  
ATOM    950  CG1 VAL A  62     -12.499  10.454  -8.193  1.00  0.99           C  
ATOM    951 HG11 VAL A  62     -12.576  11.463  -7.787  1.00  0.99           H  
ATOM    952 HG12 VAL A  62     -12.092  10.551  -9.199  1.00  0.99           H  
ATOM    953 HG13 VAL A  62     -13.485   9.990  -8.221  1.00  0.99           H  
ATOM    954  CG2 VAL A  62     -12.047   9.740  -5.877  1.00  0.99           C  
ATOM    955 HG21 VAL A  62     -11.336   9.265  -5.201  1.00  0.99           H  
ATOM    956 HG22 VAL A  62     -12.148  10.787  -5.592  1.00  0.99           H  
ATOM    957 HG23 VAL A  62     -13.014   9.246  -5.782  1.00  0.99           H  
ATOM    958  N   PHE A  63     -12.152   7.727 -10.073  1.00  0.98           N  
ATOM    959  H   PHE A  63     -13.057   7.500  -9.686  1.00  0.98           H  
ATOM    960  CA  PHE A  63     -11.900   7.496 -11.502  1.00  0.98           C  
ATOM    961  HA  PHE A  63     -11.108   6.754 -11.602  1.00  0.98           H  
ATOM    962  C   PHE A  63     -11.385   8.717 -12.261  1.00  0.98           C  
ATOM    963  CB  PHE A  63     -13.171   6.976 -12.182  1.00  0.98           C  
ATOM    964  HB2 PHE A  63     -12.975   6.894 -13.251  1.00  0.98           H  
ATOM    965  HB3 PHE A  63     -13.961   7.712 -12.036  1.00  0.98           H  
ATOM    966  O   PHE A  63     -10.827   8.554 -13.334  1.00  0.98           O  
ATOM    967  CG  PHE A  63     -13.670   5.623 -11.724  1.00  0.98           C  
ATOM    968  CD1 PHE A  63     -12.776   4.635 -11.270  1.00  0.98           C  
ATOM    969  HD1 PHE A  63     -11.714   4.819 -11.213  1.00  0.98           H  
ATOM    970  CD2 PHE A  63     -15.047   5.340 -11.787  1.00  0.98           C  
ATOM    971  HD2 PHE A  63     -15.737   6.098 -12.128  1.00  0.98           H  
ATOM    972  CE1 PHE A  63     -13.260   3.390 -10.853  1.00  0.98           C  
ATOM    973  HE1 PHE A  63     -12.556   2.669 -10.463  1.00  0.98           H  
ATOM    974  CE2 PHE A  63     -15.528   4.080 -11.393  1.00  0.98           C  
ATOM    975  HE2 PHE A  63     -16.587   3.872 -11.427  1.00  0.98           H  
ATOM    976  CZ  PHE A  63     -14.634   3.107 -10.916  1.00  0.98           C  
ATOM    977  HZ  PHE A  63     -15.010   2.152 -10.583  1.00  0.98           H  
ATOM    978  N   GLN A  64     -11.587   9.935 -11.755  1.00  0.98           N  
ATOM    979  H   GLN A  64     -11.971   9.995 -10.822  1.00  0.98           H  
ATOM    980  CA  GLN A  64     -11.124  11.167 -12.405  1.00  0.98           C  
ATOM    981  HA  GLN A  64     -11.644  11.990 -11.915  1.00  0.98           H  
ATOM    982  C   GLN A  64     -11.529  11.257 -13.893  1.00  0.98           C  
ATOM    983  CB  GLN A  64      -9.610  11.344 -12.170  1.00  0.98           C  
ATOM    984  HB2 GLN A  64      -9.096  10.454 -12.532  1.00  0.98           H  
ATOM    985  HB3 GLN A  64      -9.247  12.202 -12.737  1.00  0.98           H  
ATOM    986  O   GLN A  64     -10.757  11.683 -14.756  1.00  0.98           O  
ATOM    987  CG  GLN A  64      -9.210  11.538 -10.703  1.00  0.98           C  
ATOM    988  HG2 GLN A  64      -9.576  10.707 -10.100  1.00  0.98           H  
ATOM    989  HG3 GLN A  64      -8.122  11.521 -10.644  1.00  0.98           H  
ATOM    990  CD  GLN A  64      -9.703  12.844 -10.092  1.00  0.98           C  
ATOM    991  NE2 GLN A  64      -9.454  13.042  -8.820  1.00  0.98           N  
ATOM    992 HE21 GLN A  64      -9.681  13.947  -8.433  1.00  0.98           H  
ATOM    993 HE22 GLN A  64      -8.849  12.399  -8.329  1.00  0.98           H  
ATOM    994  OE1 GLN A  64     -10.344  13.677 -10.722  1.00  0.98           O  
ATOM    995  N   LEU A  65     -12.755  10.816 -14.211  1.00  0.97           N  
ATOM    996  H   LEU A  65     -13.340  10.482 -13.458  1.00  0.97           H  
ATOM    997  CA  LEU A  65     -13.269  10.785 -15.581  1.00  0.97           C  
ATOM    998  HA  LEU A  65     -12.587  10.195 -16.193  1.00  0.97           H  
ATOM    999  C   LEU A  65     -13.318  12.203 -16.150  1.00  0.97           C  
ATOM   1000  CB  LEU A  65     -14.674  10.155 -15.633  1.00  0.97           C  
ATOM   1001  HB2 LEU A  65     -15.345  10.761 -15.023  1.00  0.97           H  
ATOM   1002  HB3 LEU A  65     -15.028  10.203 -16.663  1.00  0.97           H  
ATOM   1003  O   LEU A  65     -14.071  13.045 -15.659  1.00  0.97           O  
ATOM   1004  CG  LEU A  65     -14.768   8.700 -15.153  1.00  0.97           C  
ATOM   1005  HG  LEU A  65     -14.476   8.654 -14.104  1.00  0.97           H  
ATOM   1006  CD1 LEU A  65     -16.219   8.225 -15.264  1.00  0.97           C  
ATOM   1007 HD11 LEU A  65     -16.297   7.213 -14.865  1.00  0.97           H  
ATOM   1008 HD12 LEU A  65     -16.534   8.233 -16.308  1.00  0.97           H  
ATOM   1009 HD13 LEU A  65     -16.862   8.882 -14.680  1.00  0.97           H  
ATOM   1010  CD2 LEU A  65     -13.884   7.752 -15.963  1.00  0.97           C  
ATOM   1011 HD21 LEU A  65     -14.046   6.723 -15.642  1.00  0.97           H  
ATOM   1012 HD22 LEU A  65     -12.835   7.988 -15.784  1.00  0.97           H  
ATOM   1013 HD23 LEU A  65     -14.095   7.843 -17.029  1.00  0.97           H  
ATOM   1014  N   MET A  66     -12.547  12.446 -17.214  1.00  0.95           N  
ATOM   1015  H   MET A  66     -11.935  11.706 -17.523  1.00  0.95           H  
ATOM   1016  CA  MET A  66     -12.397  13.774 -17.831  1.00  0.95           C  
ATOM   1017  HA  MET A  66     -11.655  13.671 -18.622  1.00  0.95           H  
ATOM   1018  C   MET A  66     -11.835  14.837 -16.871  1.00  0.95           C  
ATOM   1019  CB  MET A  66     -13.712  14.231 -18.494  1.00  0.95           C  
ATOM   1020  HB2 MET A  66     -14.445  14.475 -17.725  1.00  0.95           H  
ATOM   1021  HB3 MET A  66     -13.526  15.140 -19.065  1.00  0.95           H  
ATOM   1022  O   MET A  66     -12.003  16.034 -17.094  1.00  0.95           O  
ATOM   1023  CG  MET A  66     -14.316  13.174 -19.424  1.00  0.95           C  
ATOM   1024  HG2 MET A  66     -15.275  13.542 -19.790  1.00  0.95           H  
ATOM   1025  HG3 MET A  66     -14.516  12.264 -18.858  1.00  0.95           H  
ATOM   1026  SD  MET A  66     -13.287  12.751 -20.851  1.00  0.95           S  
ATOM   1027  CE  MET A  66     -13.453  14.306 -21.761  1.00  0.95           C  
ATOM   1028  HE1 MET A  66     -13.178  14.143 -22.803  1.00  0.95           H  
ATOM   1029  HE2 MET A  66     -12.807  15.070 -21.327  1.00  0.95           H  
ATOM   1030  HE3 MET A  66     -14.489  14.644 -21.730  1.00  0.95           H  
ATOM   1031  N   SER A  67     -11.165  14.411 -15.802  1.00  0.97           N  
ATOM   1032  H   SER A  67     -11.132  13.419 -15.617  1.00  0.97           H  
ATOM   1033  CA  SER A  67     -10.568  15.282 -14.790  1.00  0.97           C  
ATOM   1034  HA  SER A  67     -10.389  16.261 -15.237  1.00  0.97           H  
ATOM   1035  C   SER A  67      -9.202  14.770 -14.336  1.00  0.97           C  
ATOM   1036  CB  SER A  67     -11.533  15.492 -13.616  1.00  0.97           C  
ATOM   1037  HB2 SER A  67     -11.104  16.204 -12.911  1.00  0.97           H  
ATOM   1038  HB3 SER A  67     -12.464  15.908 -13.999  1.00  0.97           H  
ATOM   1039  O   SER A  67      -8.816  15.003 -13.201  1.00  0.97           O  
ATOM   1040  OG  SER A  67     -11.816  14.280 -12.948  1.00  0.97           O  
ATOM   1041  HG  SER A  67     -11.167  14.161 -12.251  1.00  0.97           H  
ATOM   1042  N   ALA A  68      -8.444  14.107 -15.218  1.00  0.97           N  
ATOM   1043  H   ALA A  68      -8.850  13.869 -16.112  1.00  0.97           H  
ATOM   1044  CA  ALA A  68      -7.119  13.554 -14.909  1.00  0.97           C  
ATOM   1045  HA  ALA A  68      -7.232  12.749 -14.184  1.00  0.97           H  
ATOM   1046  C   ALA A  68      -6.147  14.583 -14.290  1.00  0.97           C  
ATOM   1047  CB  ALA A  68      -6.546  12.967 -16.204  1.00  0.97           C  
ATOM   1048  HB1 ALA A  68      -7.232  12.229 -16.619  1.00  0.97           H  
ATOM   1049  HB2 ALA A  68      -6.386  13.761 -16.934  1.00  0.97           H  
ATOM   1050  HB3 ALA A  68      -5.596  12.478 -15.991  1.00  0.97           H  
ATOM   1051  O   ALA A  68      -5.368  14.248 -13.407  1.00  0.97           O  
ATOM   1052  N   TRP A  69      -6.257  15.862 -14.668  1.00  0.97           N  
ATOM   1053  H   TRP A  69      -6.889  16.078 -15.426  1.00  0.97           H  
ATOM   1054  CA  TRP A  69      -5.512  16.981 -14.065  1.00  0.97           C  
ATOM   1055  HA  TRP A  69      -4.443  16.813 -14.194  1.00  0.97           H  
ATOM   1056  C   TRP A  69      -5.759  17.174 -12.557  1.00  0.97           C  
ATOM   1057  CB  TRP A  69      -5.913  18.262 -14.805  1.00  0.97           C  
ATOM   1058  HB2 TRP A  69      -6.965  18.470 -14.611  1.00  0.97           H  
ATOM   1059  HB3 TRP A  69      -5.335  19.092 -14.398  1.00  0.97           H  
ATOM   1060  O   TRP A  69      -4.992  17.860 -11.891  1.00  0.97           O  
ATOM   1061  CG  TRP A  69      -5.690  18.229 -16.284  1.00  0.97           C  
ATOM   1062  CD1 TRP A  69      -6.643  18.115 -17.240  1.00  0.97           C  
ATOM   1063  HD1 TRP A  69      -7.705  18.053 -17.058  1.00  0.97           H  
ATOM   1064  CD2 TRP A  69      -4.423  18.352 -16.994  1.00  0.97           C  
ATOM   1065  CE2 TRP A  69      -4.686  18.300 -18.394  1.00  0.97           C  
ATOM   1066  CE3 TRP A  69      -3.083  18.536 -16.594  1.00  0.97           C  
ATOM   1067  HE3 TRP A  69      -2.838  18.576 -15.543  1.00  0.97           H  
ATOM   1068  NE1 TRP A  69      -6.051  18.142 -18.488  1.00  0.97           N  
ATOM   1069  HE1 TRP A  69      -6.567  18.173 -19.356  1.00  0.97           H  
ATOM   1070  CH2 TRP A  69      -2.357  18.651 -18.922  1.00  0.97           C  
ATOM   1071  HH2 TRP A  69      -1.568  18.793 -19.647  1.00  0.97           H  
ATOM   1072  CZ2 TRP A  69      -3.676  18.433 -19.351  1.00  0.97           C  
ATOM   1073  HZ2 TRP A  69      -3.915  18.409 -20.404  1.00  0.97           H  
ATOM   1074  CZ3 TRP A  69      -2.063  18.705 -17.548  1.00  0.97           C  
ATOM   1075  HZ3 TRP A  69      -1.051  18.892 -17.220  1.00  0.97           H  
ATOM   1076  N   MET A  70      -6.840  16.597 -12.031  1.00  0.98           N  
ATOM   1077  H   MET A  70      -7.396  16.008 -12.634  1.00  0.98           H  
ATOM   1078  CA  MET A  70      -7.276  16.673 -10.634  1.00  0.98           C  
ATOM   1079  HA  MET A  70      -6.779  17.515 -10.152  1.00  0.98           H  
ATOM   1080  C   MET A  70      -6.911  15.419  -9.840  1.00  0.98           C  
ATOM   1081  CB  MET A  70      -8.798  16.890 -10.562  1.00  0.98           C  
ATOM   1082  HB2 MET A  70      -9.091  17.076  -9.529  1.00  0.98           H  
ATOM   1083  HB3 MET A  70      -9.308  15.986 -10.895  1.00  0.98           H  
ATOM   1084  O   MET A  70      -7.316  15.301  -8.687  1.00  0.98           O  
ATOM   1085  CG  MET A  70      -9.280  18.055 -11.417  1.00  0.98           C  
ATOM   1086  HG2 MET A  70     -10.369  18.085 -11.377  1.00  0.98           H  
ATOM   1087  HG3 MET A  70      -8.993  17.882 -12.454  1.00  0.98           H  
ATOM   1088  SD  MET A  70      -8.636  19.649 -10.877  1.00  0.98           S  
ATOM   1089  CE  MET A  70      -8.881  20.554 -12.414  1.00  0.98           C  
ATOM   1090  HE1 MET A  70      -8.802  21.620 -12.200  1.00  0.98           H  
ATOM   1091  HE2 MET A  70      -9.874  20.346 -12.811  1.00  0.98           H  
ATOM   1092  HE3 MET A  70      -8.125  20.250 -13.137  1.00  0.98           H  
ATOM   1093  N   ASP A  71      -6.191  14.469 -10.441  1.00  0.98           N  
ATOM   1094  H   ASP A  71      -5.901  14.589 -11.401  1.00  0.98           H  
ATOM   1095  CA  ASP A  71      -5.801  13.232  -9.766  1.00  0.98           C  
ATOM   1096  HA  ASP A  71      -6.689  12.757  -9.347  1.00  0.98           H  
ATOM   1097  C   ASP A  71      -4.840  13.485  -8.601  1.00  0.98           C  
ATOM   1098  CB  ASP A  71      -5.194  12.280 -10.794  1.00  0.98           C  
ATOM   1099  HB2 ASP A  71      -5.893  12.139 -11.618  1.00  0.98           H  
ATOM   1100  HB3 ASP A  71      -4.281  12.730 -11.185  1.00  0.98           H  
ATOM   1101  O   ASP A  71      -4.911  12.778  -7.603  1.00  0.98           O  
ATOM   1102  CG  ASP A  71      -4.880  10.922 -10.176  1.00  0.98           C  
ATOM   1103  OD1 ASP A  71      -5.840  10.248  -9.745  1.00  0.98           O  
ATOM   1104  OD2 ASP A  71      -3.684  10.567 -10.123  1.00  0.98           O  
ATOM   1105  N   GLY A  72      -4.013  14.533  -8.684  1.00  0.97           N  
ATOM   1106  H   GLY A  72      -4.037  15.082  -9.531  1.00  0.97           H  
ATOM   1107  CA  GLY A  72      -3.171  14.982  -7.574  1.00  0.97           C  
ATOM   1108  HA2 GLY A  72      -2.873  16.014  -7.759  1.00  0.97           H  
ATOM   1109  HA3 GLY A  72      -3.748  14.948  -6.650  1.00  0.97           H  
ATOM   1110  C   GLY A  72      -1.897  14.174  -7.364  1.00  0.97           C  
ATOM   1111  O   GLY A  72      -1.382  14.131  -6.252  1.00  0.97           O  
ATOM   1112  N   THR A  73      -1.381  13.544  -8.414  1.00  0.96           N  
ATOM   1113  H   THR A  73      -1.894  13.548  -9.284  1.00  0.96           H  
ATOM   1114  CA  THR A  73      -0.149  12.756  -8.369  1.00  0.96           C  
ATOM   1115  HA  THR A  73      -0.011  12.361  -7.363  1.00  0.96           H  
ATOM   1116  C   THR A  73       1.056  13.622  -8.727  1.00  0.96           C  
ATOM   1117  CB  THR A  73      -0.283  11.554  -9.301  1.00  0.96           C  
ATOM   1118  HB  THR A  73      -0.411  11.880 -10.333  1.00  0.96           H  
ATOM   1119  O   THR A  73       1.129  14.160  -9.838  1.00  0.96           O  
ATOM   1120  CG2 THR A  73       0.894  10.600  -9.182  1.00  0.96           C  
ATOM   1121 HG21 THR A  73       0.818   9.856  -9.975  1.00  0.96           H  
ATOM   1122 HG22 THR A  73       1.846  11.125  -9.262  1.00  0.96           H  
ATOM   1123 HG23 THR A  73       0.843  10.086  -8.223  1.00  0.96           H  
ATOM   1124  OG1 THR A  73      -1.401  10.822  -8.877  1.00  0.96           O  
ATOM   1125  HG1 THR A  73      -2.125  10.883  -9.504  1.00  0.96           H  
ATOM   1126  N   ASP A  74       1.987  13.750  -7.778  1.00  0.95           N  
ATOM   1127  H   ASP A  74       1.872  13.229  -6.920  1.00  0.95           H  
ATOM   1128  CA  ASP A  74       3.185  14.591  -7.883  1.00  0.95           C  
ATOM   1129  HA  ASP A  74       2.871  15.631  -7.977  1.00  0.95           H  
ATOM   1130  C   ASP A  74       4.037  14.252  -9.115  1.00  0.95           C  
ATOM   1131  CB  ASP A  74       4.007  14.462  -6.592  1.00  0.95           C  
ATOM   1132  HB2 ASP A  74       3.394  14.798  -5.756  1.00  0.95           H  
ATOM   1133  HB3 ASP A  74       4.273  13.416  -6.438  1.00  0.95           H  
ATOM   1134  O   ASP A  74       4.370  13.091  -9.345  1.00  0.95           O  
ATOM   1135  CG  ASP A  74       5.278  15.309  -6.627  1.00  0.95           C  
ATOM   1136  OD1 ASP A  74       5.238  16.343  -7.325  1.00  0.95           O  
ATOM   1137  OD2 ASP A  74       6.262  14.930  -5.958  1.00  0.95           O  
ATOM   1138  N   MET A  75       4.333  15.267  -9.932  1.00  0.96           N  
ATOM   1139  H   MET A  75       4.079  16.187  -9.604  1.00  0.96           H  
ATOM   1140  CA  MET A  75       5.066  15.197 -11.206  1.00  0.96           C  
ATOM   1141  HA  MET A  75       4.911  16.161 -11.689  1.00  0.96           H  
ATOM   1142  C   MET A  75       4.531  14.175 -12.228  1.00  0.96           C  
ATOM   1143  CB  MET A  75       6.580  15.063 -10.960  1.00  0.96           C  
ATOM   1144  HB2 MET A  75       7.096  15.016 -11.919  1.00  0.96           H  
ATOM   1145  HB3 MET A  75       6.782  14.135 -10.425  1.00  0.96           H  
ATOM   1146  O   MET A  75       5.130  13.974 -13.285  1.00  0.96           O  
ATOM   1147  CG  MET A  75       7.166  16.236 -10.162  1.00  0.96           C  
ATOM   1148  HG2 MET A  75       8.244  16.097 -10.087  1.00  0.96           H  
ATOM   1149  HG3 MET A  75       6.771  16.195  -9.147  1.00  0.96           H  
ATOM   1150  SD  MET A  75       6.843  17.898 -10.833  1.00  0.96           S  
ATOM   1151  CE  MET A  75       7.922  17.867 -12.288  1.00  0.96           C  
ATOM   1152  HE1 MET A  75       8.954  17.724 -11.969  1.00  0.96           H  
ATOM   1153  HE2 MET A  75       7.841  18.814 -12.822  1.00  0.96           H  
ATOM   1154  HE3 MET A  75       7.631  17.051 -12.950  1.00  0.96           H  
ATOM   1155  N   ILE A  76       3.362  13.578 -11.992  1.00  0.97           N  
ATOM   1156  H   ILE A  76       2.960  13.704 -11.074  1.00  0.97           H  
ATOM   1157  CA  ILE A  76       2.663  12.739 -12.970  1.00  0.97           C  
ATOM   1158  HA  ILE A  76       3.338  12.502 -13.793  1.00  0.97           H  
ATOM   1159  C   ILE A  76       1.512  13.529 -13.572  1.00  0.97           C  
ATOM   1160  CB  ILE A  76       2.208  11.397 -12.367  1.00  0.97           C  
ATOM   1161  HB  ILE A  76       1.457  11.612 -11.607  1.00  0.97           H  
ATOM   1162  O   ILE A  76       1.556  13.868 -14.751  1.00  0.97           O  
ATOM   1163  CG1 ILE A  76       3.345  10.609 -11.681  1.00  0.97           C  
ATOM   1164 HG12 ILE A  76       3.714  11.178 -10.828  1.00  0.97           H  
ATOM   1165 HG13 ILE A  76       2.938   9.679 -11.284  1.00  0.97           H  
ATOM   1166  CG2 ILE A  76       1.536  10.530 -13.447  1.00  0.97           C  
ATOM   1167 HG21 ILE A  76       0.630  11.008 -13.819  1.00  0.97           H  
ATOM   1168 HG22 ILE A  76       2.219  10.370 -14.281  1.00  0.97           H  
ATOM   1169 HG23 ILE A  76       1.258   9.564 -13.026  1.00  0.97           H  
ATOM   1170  CD1 ILE A  76       4.542  10.258 -12.568  1.00  0.97           C  
ATOM   1171 HD11 ILE A  76       4.231   9.593 -13.374  1.00  0.97           H  
ATOM   1172 HD12 ILE A  76       5.282   9.742 -11.957  1.00  0.97           H  
ATOM   1173 HD13 ILE A  76       4.999  11.159 -12.979  1.00  0.97           H  
ATOM   1174  N   THR A  77       0.501  13.868 -12.773  1.00  0.97           N  
ATOM   1175  H   THR A  77       0.547  13.608 -11.799  1.00  0.97           H  
ATOM   1176  CA  THR A  77      -0.703  14.569 -13.250  1.00  0.97           C  
ATOM   1177  HA  THR A  77      -0.763  14.494 -14.336  1.00  0.97           H  
ATOM   1178  C   THR A  77      -0.698  16.054 -12.923  1.00  0.97           C  
ATOM   1179  CB  THR A  77      -1.978  13.930 -12.696  1.00  0.97           C  
ATOM   1180  HB  THR A  77      -2.837  14.490 -13.065  1.00  0.97           H  
ATOM   1181  O   THR A  77      -1.466  16.815 -13.510  1.00  0.97           O  
ATOM   1182  CG2 THR A  77      -2.103  12.476 -13.154  1.00  0.97           C  
ATOM   1183 HG21 THR A  77      -1.925  12.405 -14.227  1.00  0.97           H  
ATOM   1184 HG22 THR A  77      -1.388  11.846 -12.625  1.00  0.97           H  
ATOM   1185 HG23 THR A  77      -3.109  12.107 -12.954  1.00  0.97           H  
ATOM   1186  OG1 THR A  77      -1.957  13.987 -11.284  1.00  0.97           O  
ATOM   1187  HG1 THR A  77      -1.832  14.906 -11.036  1.00  0.97           H  
ATOM   1188  N   GLN A  78       0.124  16.457 -11.956  1.00  0.94           N  
ATOM   1189  H   GLN A  78       0.733  15.784 -11.513  1.00  0.94           H  
ATOM   1190  CA  GLN A  78       0.107  17.795 -11.390  1.00  0.94           C  
ATOM   1191  HA  GLN A  78      -0.177  18.510 -12.162  1.00  0.94           H  
ATOM   1192  C   GLN A  78       1.494  18.190 -10.873  1.00  0.94           C  
ATOM   1193  CB  GLN A  78      -0.962  17.817 -10.280  1.00  0.94           C  
ATOM   1194  HB2 GLN A  78      -1.948  17.741 -10.739  1.00  0.94           H  
ATOM   1195  HB3 GLN A  78      -0.820  16.962  -9.619  1.00  0.94           H  
ATOM   1196  O   GLN A  78       2.212  17.373 -10.302  1.00  0.94           O  
ATOM   1197  CG  GLN A  78      -0.896  19.093  -9.440  1.00  0.94           C  
ATOM   1198  HG2 GLN A  78      -0.838  19.963 -10.095  1.00  0.94           H  
ATOM   1199  HG3 GLN A  78      -0.002  19.031  -8.820  1.00  0.94           H  
ATOM   1200  CD  GLN A  78      -2.053  19.277  -8.480  1.00  0.94           C  
ATOM   1201  NE2 GLN A  78      -2.299  20.493  -8.052  1.00  0.94           N  
ATOM   1202 HE21 GLN A  78      -1.698  21.253  -8.336  1.00  0.94           H  
ATOM   1203 HE22 GLN A  78      -3.132  20.640  -7.501  1.00  0.94           H  
ATOM   1204  OE1 GLN A  78      -2.730  18.346  -8.072  1.00  0.94           O  
ATOM   1205  N   TYR A  79       1.831  19.468 -11.035  1.00  0.95           N  
ATOM   1206  H   TYR A  79       1.208  20.084 -11.538  1.00  0.95           H  
ATOM   1207  CA  TYR A  79       2.950  20.100 -10.346  1.00  0.95           C  
ATOM   1208  HA  TYR A  79       3.793  19.408 -10.345  1.00  0.95           H  
ATOM   1209  C   TYR A  79       2.561  20.460  -8.896  1.00  0.95           C  
ATOM   1210  CB  TYR A  79       3.350  21.343 -11.140  1.00  0.95           C  
ATOM   1211  HB2 TYR A  79       2.530  22.060 -11.129  1.00  0.95           H  
ATOM   1212  HB3 TYR A  79       3.528  21.067 -12.179  1.00  0.95           H  
ATOM   1213  O   TYR A  79       1.434  20.929  -8.688  1.00  0.95           O  
ATOM   1214  CG  TYR A  79       4.597  22.001 -10.611  1.00  0.95           C  
ATOM   1215  CD1 TYR A  79       4.487  23.127  -9.780  1.00  0.95           C  
ATOM   1216  HD1 TYR A  79       3.514  23.506  -9.503  1.00  0.95           H  
ATOM   1217  CD2 TYR A  79       5.860  21.473 -10.935  1.00  0.95           C  
ATOM   1218  HD2 TYR A  79       5.938  20.596 -11.560  1.00  0.95           H  
ATOM   1219  CE1 TYR A  79       5.644  23.770  -9.321  1.00  0.95           C  
ATOM   1220  HE1 TYR A  79       5.564  24.652  -8.702  1.00  0.95           H  
ATOM   1221  CE2 TYR A  79       7.024  22.095 -10.446  1.00  0.95           C  
ATOM   1222  HE2 TYR A  79       7.997  21.700 -10.698  1.00  0.95           H  
ATOM   1223  OH  TYR A  79       7.994  23.949  -9.234  1.00  0.95           O  
ATOM   1224  HH  TYR A  79       8.783  23.410  -9.324  1.00  0.95           H  
ATOM   1225  CZ  TYR A  79       6.909  23.268  -9.667  1.00  0.95           C  
ATOM   1226  N   PRO A  80       3.434  20.267  -7.890  1.00  0.95           N  
ATOM   1227  CA  PRO A  80       3.088  20.522  -6.495  1.00  0.95           C  
ATOM   1228  HA  PRO A  80       2.342  19.785  -6.196  1.00  0.95           H  
ATOM   1229  C   PRO A  80       2.547  21.918  -6.197  1.00  0.95           C  
ATOM   1230  CB  PRO A  80       4.357  20.285  -5.689  1.00  0.95           C  
ATOM   1231  HB2 PRO A  80       4.108  19.909  -4.696  1.00  0.95           H  
ATOM   1232  HB3 PRO A  80       4.958  21.193  -5.638  1.00  0.95           H  
ATOM   1233  O   PRO A  80       3.026  22.928  -6.710  1.00  0.95           O  
ATOM   1234  CG  PRO A  80       5.079  19.241  -6.516  1.00  0.95           C  
ATOM   1235  HG2 PRO A  80       4.615  18.290  -6.254  1.00  0.95           H  
ATOM   1236  HG3 PRO A  80       6.152  19.225  -6.330  1.00  0.95           H  
ATOM   1237  CD  PRO A  80       4.742  19.623  -7.958  1.00  0.95           C  
ATOM   1238  HD2 PRO A  80       4.724  18.723  -8.573  1.00  0.95           H  
ATOM   1239  HD3 PRO A  80       5.481  20.329  -8.336  1.00  0.95           H  
ATOM   1240  N   ILE A  81       1.597  21.974  -5.266  1.00  0.96           N  
ATOM   1241  H   ILE A  81       1.303  21.105  -4.844  1.00  0.96           H  
ATOM   1242  CA  ILE A  81       1.142  23.204  -4.623  1.00  0.96           C  
ATOM   1243  HA  ILE A  81       0.996  23.970  -5.385  1.00  0.96           H  
ATOM   1244  C   ILE A  81       2.258  23.644  -3.673  1.00  0.96           C  
ATOM   1245  CB  ILE A  81      -0.191  22.989  -3.865  1.00  0.96           C  
ATOM   1246  HB  ILE A  81       0.014  22.403  -2.969  1.00  0.96           H  
ATOM   1247  O   ILE A  81       2.493  23.007  -2.642  1.00  0.96           O  
ATOM   1248  CG1 ILE A  81      -1.241  22.208  -4.693  1.00  0.96           C  
ATOM   1249 HG12 ILE A  81      -0.799  21.307  -5.118  1.00  0.96           H  
ATOM   1250 HG13 ILE A  81      -1.586  22.826  -5.522  1.00  0.96           H  
ATOM   1251  CG2 ILE A  81      -0.741  24.362  -3.428  1.00  0.96           C  
ATOM   1252 HG21 ILE A  81      -1.616  24.242  -2.789  1.00  0.96           H  
ATOM   1253 HG22 ILE A  81       0.009  24.908  -2.855  1.00  0.96           H  
ATOM   1254 HG23 ILE A  81      -1.009  24.955  -4.302  1.00  0.96           H  
ATOM   1255  CD1 ILE A  81      -2.442  21.738  -3.866  1.00  0.96           C  
ATOM   1256 HD11 ILE A  81      -2.101  21.103  -3.048  1.00  0.96           H  
ATOM   1257 HD12 ILE A  81      -3.112  21.158  -4.501  1.00  0.96           H  
ATOM   1258 HD13 ILE A  81      -2.983  22.594  -3.464  1.00  0.96           H  
ATOM   1259  N   ARG A  82       2.976  24.708  -4.027  1.00  0.95           N  
ATOM   1260  H   ARG A  82       2.745  25.177  -4.891  1.00  0.95           H  
ATOM   1261  CA  ARG A  82       4.090  25.229  -3.221  1.00  0.95           C  
ATOM   1262  HA  ARG A  82       4.719  24.393  -2.916  1.00  0.95           H  
ATOM   1263  C   ARG A  82       3.583  25.915  -1.945  1.00  0.95           C  
ATOM   1264  CB  ARG A  82       4.934  26.190  -4.065  1.00  0.95           C  
ATOM   1265  HB2 ARG A  82       5.753  26.587  -3.465  1.00  0.95           H  
ATOM   1266  HB3 ARG A  82       4.305  27.032  -4.354  1.00  0.95           H  
ATOM   1267  O   ARG A  82       2.392  26.226  -1.858  1.00  0.95           O  
ATOM   1268  CG  ARG A  82       5.533  25.506  -5.306  1.00  0.95           C  
ATOM   1269  HG2 ARG A  82       6.162  24.674  -4.991  1.00  0.95           H  
ATOM   1270  HG3 ARG A  82       4.740  25.118  -5.946  1.00  0.95           H  
ATOM   1271  CD  ARG A  82       6.377  26.486  -6.121  1.00  0.95           C  
ATOM   1272  HD2 ARG A  82       6.808  25.949  -6.966  1.00  0.95           H  
ATOM   1273  HD3 ARG A  82       7.183  26.868  -5.494  1.00  0.95           H  
ATOM   1274  NE  ARG A  82       5.550  27.601  -6.609  1.00  0.95           N  
ATOM   1275  HE  ARG A  82       4.605  27.669  -6.258  1.00  0.95           H  
ATOM   1276  NH1 ARG A  82       7.117  28.679  -7.895  1.00  0.95           N  
ATOM   1277 HH11 ARG A  82       7.346  29.428  -8.532  1.00  0.95           H  
ATOM   1278 HH12 ARG A  82       7.776  27.943  -7.685  1.00  0.95           H  
ATOM   1279  NH2 ARG A  82       5.017  29.477  -7.685  1.00  0.95           N  
ATOM   1280 HH21 ARG A  82       4.136  29.395  -7.199  1.00  0.95           H  
ATOM   1281 HH22 ARG A  82       5.214  30.270  -8.279  1.00  0.95           H  
ATOM   1282  CZ  ARG A  82       5.910  28.579  -7.401  1.00  0.95           C  
ATOM   1283  N   PRO A  83       4.452  26.150  -0.951  1.00  0.96           N  
ATOM   1284  CA  PRO A  83       4.116  27.000   0.187  1.00  0.96           C  
ATOM   1285  HA  PRO A  83       3.389  26.483   0.813  1.00  0.96           H  
ATOM   1286  C   PRO A  83       3.547  28.352  -0.267  1.00  0.96           C  
ATOM   1287  CB  PRO A  83       5.426  27.163   0.962  1.00  0.96           C  
ATOM   1288  HB2 PRO A  83       5.251  27.283   2.031  1.00  0.96           H  
ATOM   1289  HB3 PRO A  83       5.993  28.009   0.572  1.00  0.96           H  
ATOM   1290  O   PRO A  83       4.055  28.945  -1.217  1.00  0.96           O  
ATOM   1291  CG  PRO A  83       6.171  25.866   0.645  1.00  0.96           C  
ATOM   1292  HG2 PRO A  83       5.777  25.059   1.262  1.00  0.96           H  
ATOM   1293  HG3 PRO A  83       7.248  25.968   0.779  1.00  0.96           H  
ATOM   1294  CD  PRO A  83       5.798  25.611  -0.810  1.00  0.96           C  
ATOM   1295  HD2 PRO A  83       6.490  26.145  -1.460  1.00  0.96           H  
ATOM   1296  HD3 PRO A  83       5.825  24.540  -1.011  1.00  0.96           H  
ATOM   1297  N   GLU A  84       2.499  28.821   0.409  1.00  0.96           N  
ATOM   1298  H   GLU A  84       2.128  28.236   1.145  1.00  0.96           H  
ATOM   1299  CA  GLU A  84       1.728  30.045   0.123  1.00  0.96           C  
ATOM   1300  HA  GLU A  84       0.975  30.122   0.908  1.00  0.96           H  
ATOM   1301  C   GLU A  84       0.915  30.039  -1.190  1.00  0.96           C  
ATOM   1302  CB  GLU A  84       2.615  31.298   0.257  1.00  0.96           C  
ATOM   1303  HB2 GLU A  84       3.340  31.320  -0.557  1.00  0.96           H  
ATOM   1304  HB3 GLU A  84       1.991  32.185   0.145  1.00  0.96           H  
ATOM   1305  O   GLU A  84       0.138  30.967  -1.446  1.00  0.96           O  
ATOM   1306  CG  GLU A  84       3.377  31.399   1.591  1.00  0.96           C  
ATOM   1307  HG2 GLU A  84       3.992  32.298   1.560  1.00  0.96           H  
ATOM   1308  HG3 GLU A  84       4.057  30.553   1.694  1.00  0.96           H  
ATOM   1309  CD  GLU A  84       2.447  31.487   2.811  1.00  0.96           C  
ATOM   1310  OE1 GLU A  84       2.765  30.847   3.840  1.00  0.96           O  
ATOM   1311  OE2 GLU A  84       1.448  32.242   2.736  1.00  0.96           O  
ATOM   1312  N   ASP A  85       1.015  28.977  -1.997  1.00  0.96           N  
ATOM   1313  H   ASP A  85       1.664  28.245  -1.745  1.00  0.96           H  
ATOM   1314  CA  ASP A  85       0.180  28.781  -3.180  1.00  0.96           C  
ATOM   1315  HA  ASP A  85      -0.092  29.765  -3.564  1.00  0.96           H  
ATOM   1316  C   ASP A  85      -1.153  28.088  -2.818  1.00  0.96           C  
ATOM   1317  CB  ASP A  85       0.959  28.073  -4.321  1.00  0.96           C  
ATOM   1318  HB2 ASP A  85       1.460  27.185  -3.936  1.00  0.96           H  
ATOM   1319  HB3 ASP A  85       0.242  27.728  -5.066  1.00  0.96           H  
ATOM   1320  O   ASP A  85      -1.397  27.585  -1.712  1.00  0.96           O  
ATOM   1321  CG  ASP A  85       1.978  28.962  -5.070  1.00  0.96           C  
ATOM   1322  OD1 ASP A  85       1.808  30.199  -5.056  1.00  0.96           O  
ATOM   1323  OD2 ASP A  85       2.868  28.413  -5.777  1.00  0.96           O  
ATOM   1324  N   ARG A  86      -2.073  28.086  -3.786  1.00  0.96           N  
ATOM   1325  H   ARG A  86      -1.789  28.428  -4.692  1.00  0.96           H  
ATOM   1326  CA  ARG A  86      -3.391  27.453  -3.675  1.00  0.96           C  
ATOM   1327  HA  ARG A  86      -3.340  26.710  -2.878  1.00  0.96           H  
ATOM   1328  C   ARG A  86      -3.739  26.708  -4.951  1.00  0.96           C  
ATOM   1329  CB  ARG A  86      -4.458  28.495  -3.304  1.00  0.96           C  
ATOM   1330  HB2 ARG A  86      -4.121  29.032  -2.417  1.00  0.96           H  
ATOM   1331  HB3 ARG A  86      -5.385  27.980  -3.053  1.00  0.96           H  
ATOM   1332  O   ARG A  86      -3.294  27.089  -6.029  1.00  0.96           O  
ATOM   1333  CG  ARG A  86      -4.739  29.488  -4.447  1.00  0.96           C  
ATOM   1334  HG2 ARG A  86      -5.182  28.952  -5.287  1.00  0.96           H  
ATOM   1335  HG3 ARG A  86      -3.810  29.947  -4.785  1.00  0.96           H  
ATOM   1336  CD  ARG A  86      -5.716  30.584  -4.022  1.00  0.96           C  
ATOM   1337  HD2 ARG A  86      -6.595  30.119  -3.576  1.00  0.96           H  
ATOM   1338  HD3 ARG A  86      -6.019  31.132  -4.914  1.00  0.96           H  
ATOM   1339  NE  ARG A  86      -5.086  31.519  -3.071  1.00  0.96           N  
ATOM   1340  HE  ARG A  86      -4.101  31.379  -2.900  1.00  0.96           H  
ATOM   1341  NH1 ARG A  86      -6.946  32.763  -2.580  1.00  0.96           N  
ATOM   1342 HH11 ARG A  86      -7.475  32.163  -3.197  1.00  0.96           H  
ATOM   1343 HH12 ARG A  86      -7.380  33.525  -2.079  1.00  0.96           H  
ATOM   1344  NH2 ARG A  86      -4.976  33.272  -1.640  1.00  0.96           N  
ATOM   1345 HH21 ARG A  86      -5.400  34.029  -1.123  1.00  0.96           H  
ATOM   1346 HH22 ARG A  86      -3.997  33.068  -1.503  1.00  0.96           H  
ATOM   1347  CZ  ARG A  86      -5.672  32.512  -2.436  1.00  0.96           C  
ATOM   1348  N   PHE A  87      -4.594  25.704  -4.834  1.00  0.97           N  
ATOM   1349  H   PHE A  87      -4.928  25.457  -3.913  1.00  0.97           H  
ATOM   1350  CA  PHE A  87      -5.114  24.973  -5.985  1.00  0.97           C  
ATOM   1351  HA  PHE A  87      -5.143  25.633  -6.852  1.00  0.97           H  
ATOM   1352  C   PHE A  87      -6.534  24.481  -5.721  1.00  0.97           C  
ATOM   1353  CB  PHE A  87      -4.172  23.813  -6.299  1.00  0.97           C  
ATOM   1354  HB2 PHE A  87      -3.165  24.207  -6.437  1.00  0.97           H  
ATOM   1355  HB3 PHE A  87      -4.164  23.134  -5.446  1.00  0.97           H  
ATOM   1356  O   PHE A  87      -6.878  24.154  -4.582  1.00  0.97           O  
ATOM   1357  CG  PHE A  87      -4.549  23.044  -7.542  1.00  0.97           C  
ATOM   1358  CD1 PHE A  87      -5.172  21.787  -7.435  1.00  0.97           C  
ATOM   1359  HD1 PHE A  87      -5.376  21.363  -6.464  1.00  0.97           H  
ATOM   1360  CD2 PHE A  87      -4.320  23.610  -8.808  1.00  0.97           C  
ATOM   1361  HD2 PHE A  87      -3.882  24.593  -8.899  1.00  0.97           H  
ATOM   1362  CE1 PHE A  87      -5.540  21.085  -8.595  1.00  0.97           C  
ATOM   1363  HE1 PHE A  87      -6.018  20.120  -8.519  1.00  0.97           H  
ATOM   1364  CE2 PHE A  87      -4.701  22.912  -9.965  1.00  0.97           C  
ATOM   1365  HE2 PHE A  87      -4.563  23.373 -10.932  1.00  0.97           H  
ATOM   1366  CZ  PHE A  87      -5.300  21.645  -9.861  1.00  0.97           C  
ATOM   1367  HZ  PHE A  87      -5.602  21.110 -10.750  1.00  0.97           H  
ATOM   1368  N   THR A  88      -7.362  24.421  -6.763  1.00  0.98           N  
ATOM   1369  H   THR A  88      -7.027  24.670  -7.683  1.00  0.98           H  
ATOM   1370  CA  THR A  88      -8.738  23.930  -6.654  1.00  0.98           C  
ATOM   1371  HA  THR A  88      -8.981  23.756  -5.605  1.00  0.98           H  
ATOM   1372  C   THR A  88      -8.898  22.609  -7.392  1.00  0.98           C  
ATOM   1373  CB  THR A  88      -9.748  24.962  -7.165  1.00  0.98           C  
ATOM   1374  HB  THR A  88      -9.601  25.127  -8.233  1.00  0.98           H  
ATOM   1375  O   THR A  88      -8.886  22.559  -8.618  1.00  0.98           O  
ATOM   1376  CG2 THR A  88     -11.187  24.503  -6.930  1.00  0.98           C  
ATOM   1377 HG21 THR A  88     -11.872  25.300  -7.216  1.00  0.98           H  
ATOM   1378 HG22 THR A  88     -11.332  24.249  -5.880  1.00  0.98           H  
ATOM   1379 HG23 THR A  88     -11.402  23.628  -7.544  1.00  0.98           H  
ATOM   1380  OG1 THR A  88      -9.572  26.188  -6.483  1.00  0.98           O  
ATOM   1381  HG1 THR A  88      -8.886  26.622  -6.995  1.00  0.98           H  
ATOM   1382  N   TYR A  89      -9.156  21.537  -6.647  1.00  0.98           N  
ATOM   1383  H   TYR A  89      -9.197  21.645  -5.643  1.00  0.98           H  
ATOM   1384  CA  TYR A  89      -9.610  20.280  -7.234  1.00  0.98           C  
ATOM   1385  HA  TYR A  89      -9.047  20.093  -8.148  1.00  0.98           H  
ATOM   1386  C   TYR A  89     -11.092  20.392  -7.578  1.00  0.98           C  
ATOM   1387  CB  TYR A  89      -9.352  19.114  -6.278  1.00  0.98           C  
ATOM   1388  HB2 TYR A  89      -9.845  19.306  -5.325  1.00  0.98           H  
ATOM   1389  HB3 TYR A  89      -9.792  18.212  -6.703  1.00  0.98           H  
ATOM   1390  O   TYR A  89     -11.891  20.754  -6.716  1.00  0.98           O  
ATOM   1391  CG  TYR A  89      -7.879  18.866  -6.047  1.00  0.98           C  
ATOM   1392  CD1 TYR A  89      -7.163  18.058  -6.947  1.00  0.98           C  
ATOM   1393  HD1 TYR A  89      -7.671  17.587  -7.775  1.00  0.98           H  
ATOM   1394  CD2 TYR A  89      -7.212  19.485  -4.974  1.00  0.98           C  
ATOM   1395  HD2 TYR A  89      -7.757  20.126  -4.296  1.00  0.98           H  
ATOM   1396  CE1 TYR A  89      -5.777  17.877  -6.792  1.00  0.98           C  
ATOM   1397  HE1 TYR A  89      -5.225  17.263  -7.489  1.00  0.98           H  
ATOM   1398  CE2 TYR A  89      -5.826  19.299  -4.815  1.00  0.98           C  
ATOM   1399  HE2 TYR A  89      -5.280  19.797  -4.027  1.00  0.98           H  
ATOM   1400  OH  TYR A  89      -3.755  18.404  -5.602  1.00  0.98           O  
ATOM   1401  HH  TYR A  89      -3.373  18.125  -6.437  1.00  0.98           H  
ATOM   1402  CZ  TYR A  89      -5.103  18.503  -5.724  1.00  0.98           C  
ATOM   1403  N   LYS A  90     -11.477  20.066  -8.816  1.00  0.98           N  
ATOM   1404  H   LYS A  90     -10.757  19.857  -9.492  1.00  0.98           H  
ATOM   1405  CA  LYS A  90     -12.883  20.041  -9.244  1.00  0.98           C  
ATOM   1406  HA  LYS A  90     -13.511  19.917  -8.362  1.00  0.98           H  
ATOM   1407  C   LYS A  90     -13.163  18.872 -10.179  1.00  0.98           C  
ATOM   1408  CB  LYS A  90     -13.244  21.386  -9.887  1.00  0.98           C  
ATOM   1409  HB2 LYS A  90     -12.553  21.593 -10.704  1.00  0.98           H  
ATOM   1410  HB3 LYS A  90     -13.131  22.167  -9.136  1.00  0.98           H  
ATOM   1411  O   LYS A  90     -12.701  18.864 -11.317  1.00  0.98           O  
ATOM   1412  CG  LYS A  90     -14.684  21.395 -10.425  1.00  0.98           C  
ATOM   1413  HG2 LYS A  90     -15.378  21.082  -9.645  1.00  0.98           H  
ATOM   1414  HG3 LYS A  90     -14.770  20.705 -11.264  1.00  0.98           H  
ATOM   1415  CD  LYS A  90     -15.044  22.798 -10.909  1.00  0.98           C  
ATOM   1416  HD2 LYS A  90     -14.970  23.493 -10.072  1.00  0.98           H  
ATOM   1417  HD3 LYS A  90     -14.337  23.097 -11.682  1.00  0.98           H  
ATOM   1418  CE  LYS A  90     -16.466  22.810 -11.468  1.00  0.98           C  
ATOM   1419  HE2 LYS A  90     -16.531  22.072 -12.267  1.00  0.98           H  
ATOM   1420  HE3 LYS A  90     -17.152  22.513 -10.674  1.00  0.98           H  
ATOM   1421  NZ  LYS A  90     -16.805  24.160 -11.974  1.00  0.98           N  
ATOM   1422  HZ1 LYS A  90     -16.732  24.830 -11.221  1.00  0.98           H  
ATOM   1423  HZ2 LYS A  90     -17.743  24.183 -12.346  1.00  0.98           H  
ATOM   1424  HZ3 LYS A  90     -16.149  24.432 -12.693  1.00  0.98           H  
ATOM   1425  N   PHE A  91     -13.980  17.925  -9.735  1.00  0.98           N  
ATOM   1426  H   PHE A  91     -14.328  17.988  -8.789  1.00  0.98           H  
ATOM   1427  CA  PHE A  91     -14.331  16.742 -10.525  1.00  0.98           C  
ATOM   1428  HA  PHE A  91     -14.383  17.021 -11.577  1.00  0.98           H  
ATOM   1429  C   PHE A  91     -15.698  16.173 -10.141  1.00  0.98           C  
ATOM   1430  CB  PHE A  91     -13.226  15.687 -10.383  1.00  0.98           C  
ATOM   1431  HB2 PHE A  91     -13.507  14.793 -10.940  1.00  0.98           H  
ATOM   1432  HB3 PHE A  91     -12.315  16.075 -10.837  1.00  0.98           H  
ATOM   1433  O   PHE A  91     -16.262  16.494  -9.096  1.00  0.98           O  
ATOM   1434  CG  PHE A  91     -12.911  15.292  -8.959  1.00  0.98           C  
ATOM   1435  CD1 PHE A  91     -11.893  15.965  -8.261  1.00  0.98           C  
ATOM   1436  HD1 PHE A  91     -11.333  16.754  -8.741  1.00  0.98           H  
ATOM   1437  CD2 PHE A  91     -13.632  14.258  -8.333  1.00  0.98           C  
ATOM   1438  HD2 PHE A  91     -14.405  13.729  -8.871  1.00  0.98           H  
ATOM   1439  CE1 PHE A  91     -11.592  15.602  -6.942  1.00  0.98           C  
ATOM   1440  HE1 PHE A  91     -10.803  16.110  -6.406  1.00  0.98           H  
ATOM   1441  CE2 PHE A  91     -13.329  13.900  -7.010  1.00  0.98           C  
ATOM   1442  HE2 PHE A  91     -13.863  13.098  -6.522  1.00  0.98           H  
ATOM   1443  CZ  PHE A  91     -12.300  14.562  -6.323  1.00  0.98           C  
ATOM   1444  HZ  PHE A  91     -12.049  14.269  -5.315  1.00  0.98           H  
ATOM   1445  N   ASN A  92     -16.247  15.316 -11.003  1.00  0.98           N  
ATOM   1446  H   ASN A  92     -15.693  15.021 -11.795  1.00  0.98           H  
ATOM   1447  CA  ASN A  92     -17.498  14.609 -10.740  1.00  0.98           C  
ATOM   1448  HA  ASN A  92     -18.083  15.151  -9.997  1.00  0.98           H  
ATOM   1449  C   ASN A  92     -17.212  13.218 -10.176  1.00  0.98           C  
ATOM   1450  CB  ASN A  92     -18.330  14.524 -12.029  1.00  0.98           C  
ATOM   1451  HB2 ASN A  92     -19.199  13.891 -11.849  1.00  0.98           H  
ATOM   1452  HB3 ASN A  92     -17.729  14.064 -12.813  1.00  0.98           H  
ATOM   1453  O   ASN A  92     -16.488  12.434 -10.787  1.00  0.98           O  
ATOM   1454  CG  ASN A  92     -18.844  15.867 -12.504  1.00  0.98           C  
ATOM   1455  ND2 ASN A  92     -19.128  15.989 -13.779  1.00  0.98           N  
ATOM   1456 HD21 ASN A  92     -19.443  16.900 -14.083  1.00  0.98           H  
ATOM   1457 HD22 ASN A  92     -18.943  15.224 -14.412  1.00  0.98           H  
ATOM   1458  OD1 ASN A  92     -19.022  16.815 -11.759  1.00  0.98           O  
ATOM   1459  N   VAL A  93     -17.856  12.868  -9.068  1.00  0.98           N  
ATOM   1460  H   VAL A  93     -18.470  13.540  -8.629  1.00  0.98           H  
ATOM   1461  CA  VAL A  93     -17.800  11.521  -8.494  1.00  0.98           C  
ATOM   1462  HA  VAL A  93     -16.827  11.079  -8.708  1.00  0.98           H  
ATOM   1463  C   VAL A  93     -18.869  10.671  -9.170  1.00  0.98           C  
ATOM   1464  CB  VAL A  93     -17.950  11.572  -6.966  1.00  0.98           C  
ATOM   1465  HB  VAL A  93     -18.900  12.032  -6.695  1.00  0.98           H  
ATOM   1466  O   VAL A  93     -20.045  10.726  -8.819  1.00  0.98           O  
ATOM   1467  CG1 VAL A  93     -17.882  10.164  -6.370  1.00  0.98           C  
ATOM   1468 HG11 VAL A  93     -17.927  10.234  -5.283  1.00  0.98           H  
ATOM   1469 HG12 VAL A  93     -18.729   9.566  -6.706  1.00  0.98           H  
ATOM   1470 HG13 VAL A  93     -16.951   9.675  -6.658  1.00  0.98           H  
ATOM   1471  CG2 VAL A  93     -16.806  12.398  -6.362  1.00  0.98           C  
ATOM   1472 HG21 VAL A  93     -16.856  13.432  -6.704  1.00  0.98           H  
ATOM   1473 HG22 VAL A  93     -15.848  11.968  -6.653  1.00  0.98           H  
ATOM   1474 HG23 VAL A  93     -16.873  12.402  -5.274  1.00  0.98           H  
ATOM   1475  N   THR A  94     -18.474   9.918 -10.196  1.00  0.97           N  
ATOM   1476  H   THR A  94     -17.489   9.887 -10.416  1.00  0.97           H  
ATOM   1477  CA  THR A  94     -19.402   9.162 -11.051  1.00  0.97           C  
ATOM   1478  HA  THR A  94     -20.420   9.264 -10.675  1.00  0.97           H  
ATOM   1479  C   THR A  94     -19.049   7.687 -11.057  1.00  0.97           C  
ATOM   1480  CB  THR A  94     -19.388   9.695 -12.491  1.00  0.97           C  
ATOM   1481  HB  THR A  94     -18.402   9.535 -12.927  1.00  0.97           H  
ATOM   1482  O   THR A  94     -17.896   7.322 -11.257  1.00  0.97           O  
ATOM   1483  CG2 THR A  94     -20.445   9.034 -13.379  1.00  0.97           C  
ATOM   1484 HG21 THR A  94     -21.424   9.108 -12.906  1.00  0.97           H  
ATOM   1485 HG22 THR A  94     -20.471   9.543 -14.342  1.00  0.97           H  
ATOM   1486 HG23 THR A  94     -20.192   7.987 -13.546  1.00  0.97           H  
ATOM   1487  OG1 THR A  94     -19.659  11.076 -12.489  1.00  0.97           O  
ATOM   1488  HG1 THR A  94     -18.985  11.477 -11.935  1.00  0.97           H  
ATOM   1489  N   GLY A  95     -20.057   6.827 -10.922  1.00  0.97           N  
ATOM   1490  H   GLY A  95     -20.987   7.182 -10.748  1.00  0.97           H  
ATOM   1491  CA  GLY A  95     -19.857   5.390 -11.096  1.00  0.97           C  
ATOM   1492  HA2 GLY A  95     -19.185   5.222 -11.938  1.00  0.97           H  
ATOM   1493  HA3 GLY A  95     -20.822   4.949 -11.344  1.00  0.97           H  
ATOM   1494  C   GLY A  95     -19.267   4.655  -9.889  1.00  0.97           C  
ATOM   1495  O   GLY A  95     -18.786   3.538 -10.062  1.00  0.97           O  
ATOM   1496  N   GLN A  96     -19.273   5.267  -8.703  1.00  0.98           N  
ATOM   1497  H   GLN A  96     -19.730   6.164  -8.618  1.00  0.98           H  
ATOM   1498  CA  GLN A  96     -18.667   4.727  -7.484  1.00  0.98           C  
ATOM   1499  HA  GLN A  96     -18.512   3.654  -7.595  1.00  0.98           H  
ATOM   1500  C   GLN A  96     -19.604   4.944  -6.294  1.00  0.98           C  
ATOM   1501  CB  GLN A  96     -17.301   5.391  -7.231  1.00  0.98           C  
ATOM   1502  HB2 GLN A  96     -17.437   6.462  -7.087  1.00  0.98           H  
ATOM   1503  HB3 GLN A  96     -16.866   4.970  -6.324  1.00  0.98           H  
ATOM   1504  O   GLN A  96     -20.242   5.990  -6.198  1.00  0.98           O  
ATOM   1505  CG  GLN A  96     -16.335   5.163  -8.401  1.00  0.98           C  
ATOM   1506  HG2 GLN A  96     -16.719   5.655  -9.295  1.00  0.98           H  
ATOM   1507  HG3 GLN A  96     -16.260   4.093  -8.597  1.00  0.98           H  
ATOM   1508  CD  GLN A  96     -14.944   5.717  -8.145  1.00  0.98           C  
ATOM   1509  NE2 GLN A  96     -14.086   4.933  -7.539  1.00  0.98           N  
ATOM   1510 HE21 GLN A  96     -13.127   5.247  -7.486  1.00  0.98           H  
ATOM   1511 HE22 GLN A  96     -14.328   3.990  -7.268  1.00  0.98           H  
ATOM   1512  OE1 GLN A  96     -14.624   6.847  -8.490  1.00  0.98           O  
ATOM   1513  N   GLU A  97     -19.676   3.965  -5.393  1.00  0.98           N  
ATOM   1514  H   GLU A  97     -19.106   3.142  -5.523  1.00  0.98           H  
ATOM   1515  CA  GLU A  97     -20.429   4.026  -4.136  1.00  0.98           C  
ATOM   1516  HA  GLU A  97     -20.493   5.060  -3.798  1.00  0.98           H  
ATOM   1517  C   GLU A  97     -19.665   3.212  -3.074  1.00  0.98           C  
ATOM   1518  CB  GLU A  97     -21.866   3.474  -4.305  1.00  0.98           C  
ATOM   1519  HB2 GLU A  97     -21.806   2.452  -4.680  1.00  0.98           H  
ATOM   1520  HB3 GLU A  97     -22.330   3.457  -3.319  1.00  0.98           H  
ATOM   1521  O   GLU A  97     -19.213   2.101  -3.344  1.00  0.98           O  
ATOM   1522  CG  GLU A  97     -22.780   4.301  -5.237  1.00  0.98           C  
ATOM   1523  HG2 GLU A  97     -22.827   5.314  -4.837  1.00  0.98           H  
ATOM   1524  HG3 GLU A  97     -22.327   4.343  -6.228  1.00  0.98           H  
ATOM   1525  CD  GLU A  97     -24.222   3.768  -5.403  1.00  0.98           C  
ATOM   1526  OE1 GLU A  97     -25.085   4.519  -5.927  1.00  0.98           O  
ATOM   1527  OE2 GLU A  97     -24.512   2.622  -4.999  1.00  0.98           O  
ATOM   1528  N   GLY A  98     -19.516   3.744  -1.861  1.00  0.98           N  
ATOM   1529  H   GLY A  98     -19.870   4.677  -1.701  1.00  0.98           H  
ATOM   1530  CA  GLY A  98     -18.771   3.121  -0.765  1.00  0.98           C  
ATOM   1531  HA2 GLY A  98     -18.241   2.236  -1.117  1.00  0.98           H  
ATOM   1532  HA3 GLY A  98     -19.467   2.798   0.009  1.00  0.98           H  
ATOM   1533  C   GLY A  98     -17.759   4.074  -0.133  1.00  0.98           C  
ATOM   1534  O   GLY A  98     -17.992   5.283  -0.065  1.00  0.98           O  
ATOM   1535  N   THR A  99     -16.647   3.529   0.346  1.00  0.99           N  
ATOM   1536  H   THR A  99     -16.539   2.525   0.306  1.00  0.99           H  
ATOM   1537  CA  THR A  99     -15.553   4.296   0.953  1.00  0.99           C  
ATOM   1538  HA  THR A  99     -15.861   5.334   1.083  1.00  0.99           H  
ATOM   1539  C   THR A  99     -14.330   4.290   0.046  1.00  0.99           C  
ATOM   1540  CB  THR A  99     -15.210   3.754   2.347  1.00  0.99           C  
ATOM   1541  HB  THR A  99     -14.829   2.737   2.261  1.00  0.99           H  
ATOM   1542  O   THR A  99     -13.994   3.268  -0.540  1.00  0.99           O  
ATOM   1543  CG2 THR A  99     -14.196   4.603   3.107  1.00  0.99           C  
ATOM   1544 HG21 THR A  99     -14.067   4.204   4.113  1.00  0.99           H  
ATOM   1545 HG22 THR A  99     -13.230   4.567   2.603  1.00  0.99           H  
ATOM   1546 HG23 THR A  99     -14.534   5.638   3.163  1.00  0.99           H  
ATOM   1547  OG1 THR A  99     -16.377   3.744   3.135  1.00  0.99           O  
ATOM   1548  HG1 THR A  99     -16.568   2.809   3.236  1.00  0.99           H  
ATOM   1549  N   LEU A 100     -13.688   5.447  -0.047  1.00  0.99           N  
ATOM   1550  H   LEU A 100     -14.095   6.235   0.437  1.00  0.99           H  
ATOM   1551  CA  LEU A 100     -12.345   5.692  -0.558  1.00  0.99           C  
ATOM   1552  HA  LEU A 100     -11.784   4.761  -0.642  1.00  0.99           H  
ATOM   1553  C   LEU A 100     -11.625   6.592   0.459  1.00  0.99           C  
ATOM   1554  CB  LEU A 100     -12.442   6.372  -1.937  1.00  0.99           C  
ATOM   1555  HB2 LEU A 100     -11.450   6.700  -2.246  1.00  0.99           H  
ATOM   1556  HB3 LEU A 100     -13.064   7.261  -1.834  1.00  0.99           H  
ATOM   1557  O   LEU A 100     -12.141   6.869   1.549  1.00  0.99           O  
ATOM   1558  CG  LEU A 100     -13.019   5.506  -3.064  1.00  0.99           C  
ATOM   1559  HG  LEU A 100     -14.050   5.254  -2.816  1.00  0.99           H  
ATOM   1560  CD1 LEU A 100     -13.034   6.325  -4.350  1.00  0.99           C  
ATOM   1561 HD11 LEU A 100     -13.546   5.767  -5.134  1.00  0.99           H  
ATOM   1562 HD12 LEU A 100     -12.011   6.540  -4.662  1.00  0.99           H  
ATOM   1563 HD13 LEU A 100     -13.548   7.272  -4.186  1.00  0.99           H  
ATOM   1564  CD2 LEU A 100     -12.224   4.223  -3.325  1.00  0.99           C  
ATOM   1565 HD21 LEU A 100     -12.627   3.710  -4.198  1.00  0.99           H  
ATOM   1566 HD22 LEU A 100     -11.177   4.471  -3.501  1.00  0.99           H  
ATOM   1567 HD23 LEU A 100     -12.296   3.555  -2.467  1.00  0.99           H  
ATOM   1568  N   HIS A 101     -10.449   7.095   0.112  1.00  0.98           N  
ATOM   1569  H   HIS A 101     -10.073   6.912  -0.807  1.00  0.98           H  
ATOM   1570  CA  HIS A 101      -9.759   8.086   0.924  1.00  0.98           C  
ATOM   1571  HA  HIS A 101     -10.493   8.661   1.489  1.00  0.98           H  
ATOM   1572  C   HIS A 101      -9.032   9.095   0.038  1.00  0.98           C  
ATOM   1573  CB  HIS A 101      -8.868   7.367   1.947  1.00  0.98           C  
ATOM   1574  HB2 HIS A 101      -8.592   8.059   2.742  1.00  0.98           H  
ATOM   1575  HB3 HIS A 101      -9.443   6.563   2.407  1.00  0.98           H  
ATOM   1576  O   HIS A 101      -8.916   8.914  -1.170  1.00  0.98           O  
ATOM   1577  CG  HIS A 101      -7.602   6.772   1.416  1.00  0.98           C  
ATOM   1578  CD2 HIS A 101      -7.482   5.694   0.582  1.00  0.98           C  
ATOM   1579  HD2 HIS A 101      -8.286   5.128   0.134  1.00  0.98           H  
ATOM   1580  ND1 HIS A 101      -6.334   7.142   1.799  1.00  0.98           N  
ATOM   1581  HD1 HIS A 101      -6.092   7.915   2.402  1.00  0.98           H  
ATOM   1582  CE1 HIS A 101      -5.468   6.300   1.217  1.00  0.98           C  
ATOM   1583  HE1 HIS A 101      -4.393   6.335   1.322  1.00  0.98           H  
ATOM   1584  NE2 HIS A 101      -6.123   5.417   0.458  1.00  0.98           N  
ATOM   1585  N   TRP A 102      -8.591  10.190   0.633  1.00  0.99           N  
ATOM   1586  H   TRP A 102      -8.720  10.283   1.631  1.00  0.99           H  
ATOM   1587  CA  TRP A 102      -7.679  11.136   0.010  1.00  0.99           C  
ATOM   1588  HA  TRP A 102      -7.400  10.775  -0.980  1.00  0.99           H  
ATOM   1589  C   TRP A 102      -6.407  11.193   0.850  1.00  0.99           C  
ATOM   1590  CB  TRP A 102      -8.367  12.497  -0.155  1.00  0.99           C  
ATOM   1591  HB2 TRP A 102      -9.233  12.370  -0.805  1.00  0.99           H  
ATOM   1592  HB3 TRP A 102      -7.680  13.177  -0.660  1.00  0.99           H  
ATOM   1593  O   TRP A 102      -6.439  10.924   2.058  1.00  0.99           O  
ATOM   1594  CG  TRP A 102      -8.812  13.135   1.126  1.00  0.99           C  
ATOM   1595  CD1 TRP A 102     -10.052  13.065   1.668  1.00  0.99           C  
ATOM   1596  HD1 TRP A 102     -10.887  12.543   1.226  1.00  0.99           H  
ATOM   1597  CD2 TRP A 102      -7.998  13.875   2.082  1.00  0.99           C  
ATOM   1598  CE2 TRP A 102      -8.817  14.211   3.198  1.00  0.99           C  
ATOM   1599  CE3 TRP A 102      -6.642  14.267   2.135  1.00  0.99           C  
ATOM   1600  HE3 TRP A 102      -5.994  14.041   1.302  1.00  0.99           H  
ATOM   1601  NE1 TRP A 102     -10.062  13.712   2.889  1.00  0.99           N  
ATOM   1602  HE1 TRP A 102     -10.855  13.751   3.513  1.00  0.99           H  
ATOM   1603  CH2 TRP A 102      -6.950  15.200   4.366  1.00  0.99           C  
ATOM   1604  HH2 TRP A 102      -6.525  15.647   5.253  1.00  0.99           H  
ATOM   1605  CZ2 TRP A 102      -8.313  14.867   4.324  1.00  0.99           C  
ATOM   1606  HZ2 TRP A 102      -8.964  15.059   5.163  1.00  0.99           H  
ATOM   1607  CZ3 TRP A 102      -6.121  14.916   3.268  1.00  0.99           C  
ATOM   1608  HZ3 TRP A 102      -5.073  15.177   3.301  1.00  0.99           H  
ATOM   1609  N   HIS A 103      -5.281  11.514   0.227  1.00  0.98           N  
ATOM   1610  H   HIS A 103      -5.295  11.693  -0.767  1.00  0.98           H  
ATOM   1611  CA  HIS A 103      -4.017  11.681   0.935  1.00  0.98           C  
ATOM   1612  HA  HIS A 103      -4.215  12.186   1.881  1.00  0.98           H  
ATOM   1613  C   HIS A 103      -3.035  12.561   0.172  1.00  0.98           C  
ATOM   1614  CB  HIS A 103      -3.398  10.313   1.233  1.00  0.98           C  
ATOM   1615  HB2 HIS A 103      -2.514  10.496   1.844  1.00  0.98           H  
ATOM   1616  HB3 HIS A 103      -4.088   9.719   1.833  1.00  0.98           H  
ATOM   1617  O   HIS A 103      -3.189  12.767  -1.029  1.00  0.98           O  
ATOM   1618  CG  HIS A 103      -2.995   9.512   0.019  1.00  0.98           C  
ATOM   1619  CD2 HIS A 103      -3.712   8.512  -0.579  1.00  0.98           C  
ATOM   1620  HD2 HIS A 103      -4.706   8.190  -0.307  1.00  0.98           H  
ATOM   1621  ND1 HIS A 103      -1.810   9.619  -0.673  1.00  0.98           N  
ATOM   1622  HD1 HIS A 103      -1.072  10.287  -0.502  1.00  0.98           H  
ATOM   1623  CE1 HIS A 103      -1.805   8.699  -1.650  1.00  0.98           C  
ATOM   1624  HE1 HIS A 103      -1.006   8.550  -2.361  1.00  0.98           H  
ATOM   1625  NE2 HIS A 103      -2.928   7.971  -1.600  1.00  0.98           N  
ATOM   1626  N   ALA A 104      -2.002  13.059   0.850  1.00  0.97           N  
ATOM   1627  H   ALA A 104      -1.931  12.894   1.843  1.00  0.97           H  
ATOM   1628  CA  ALA A 104      -0.897  13.693   0.156  1.00  0.97           C  
ATOM   1629  HA  ALA A 104      -1.348  14.441  -0.496  1.00  0.97           H  
ATOM   1630  C   ALA A 104      -0.158  12.674  -0.715  1.00  0.97           C  
ATOM   1631  CB  ALA A 104       0.034  14.411   1.132  1.00  0.97           C  
ATOM   1632  HB1 ALA A 104      -0.510  15.225   1.611  1.00  0.97           H  
ATOM   1633  HB2 ALA A 104       0.878  14.834   0.586  1.00  0.97           H  
ATOM   1634  HB3 ALA A 104       0.406  13.708   1.878  1.00  0.97           H  
ATOM   1635  O   ALA A 104       0.155  11.579  -0.244  1.00  0.97           O  
ATOM   1636  N   HIS A 105       0.118  13.014  -1.972  1.00  0.93           N  
ATOM   1637  H   HIS A 105      -0.161  13.925  -2.307  1.00  0.93           H  
ATOM   1638  CA  HIS A 105       0.898  12.164  -2.880  1.00  0.93           C  
ATOM   1639  HA  HIS A 105       0.997  11.174  -2.435  1.00  0.93           H  
ATOM   1640  C   HIS A 105       2.324  12.689  -3.027  1.00  0.93           C  
ATOM   1641  CB  HIS A 105       0.153  11.959  -4.192  1.00  0.93           C  
ATOM   1642  HB2 HIS A 105      -0.887  11.764  -3.930  1.00  0.93           H  
ATOM   1643  HB3 HIS A 105       0.212  12.862  -4.801  1.00  0.93           H  
ATOM   1644  O   HIS A 105       2.862  12.839  -4.120  1.00  0.93           O  
ATOM   1645  CG  HIS A 105       0.668  10.784  -4.975  1.00  0.93           C  
ATOM   1646  CD2 HIS A 105       0.064   9.564  -5.118  1.00  0.93           C  
ATOM   1647  HD2 HIS A 105      -0.910   9.283  -4.748  1.00  0.93           H  
ATOM   1648  ND1 HIS A 105       1.900  10.702  -5.577  1.00  0.93           N  
ATOM   1649  HD1 HIS A 105       2.618  11.410  -5.527  1.00  0.93           H  
ATOM   1650  CE1 HIS A 105       2.051   9.458  -6.049  1.00  0.93           C  
ATOM   1651  HE1 HIS A 105       2.933   9.090  -6.551  1.00  0.93           H  
ATOM   1652  NE2 HIS A 105       0.961   8.725  -5.780  1.00  0.93           N  
ATOM   1653  N   VAL A 106       2.920  12.983  -1.879  1.00  0.88           N  
ATOM   1654  H   VAL A 106       2.420  12.773  -1.028  1.00  0.88           H  
ATOM   1655  CA  VAL A 106       4.323  13.341  -1.719  1.00  0.88           C  
ATOM   1656  HA  VAL A 106       4.863  13.175  -2.651  1.00  0.88           H  
ATOM   1657  C   VAL A 106       4.861  12.402  -0.653  1.00  0.88           C  
ATOM   1658  CB  VAL A 106       4.480  14.818  -1.322  1.00  0.88           C  
ATOM   1659  HB  VAL A 106       3.938  14.982  -0.391  1.00  0.88           H  
ATOM   1660  O   VAL A 106       4.178  12.155   0.349  1.00  0.88           O  
ATOM   1661  CG1 VAL A 106       5.947  15.205  -1.109  1.00  0.88           C  
ATOM   1662 HG11 VAL A 106       6.381  14.634  -0.288  1.00  0.88           H  
ATOM   1663 HG12 VAL A 106       6.013  16.262  -0.854  1.00  0.88           H  
ATOM   1664 HG13 VAL A 106       6.518  15.027  -2.020  1.00  0.88           H  
ATOM   1665  CG2 VAL A 106       3.888  15.740  -2.396  1.00  0.88           C  
ATOM   1666 HG21 VAL A 106       2.813  15.584  -2.485  1.00  0.88           H  
ATOM   1667 HG22 VAL A 106       4.071  16.782  -2.134  1.00  0.88           H  
ATOM   1668 HG23 VAL A 106       4.358  15.535  -3.358  1.00  0.88           H  
ATOM   1669  N   VAL A 107       6.051  11.858  -0.902  1.00  0.81           N  
ATOM   1670  H   VAL A 107       6.548  12.154  -1.729  1.00  0.81           H  
ATOM   1671  CA  VAL A 107       6.715  10.902  -0.009  1.00  0.81           C  
ATOM   1672  HA  VAL A 107       6.148   9.971  -0.008  1.00  0.81           H  
ATOM   1673  C   VAL A 107       6.696  11.454   1.422  1.00  0.81           C  
ATOM   1674  CB  VAL A 107       8.137  10.594  -0.533  1.00  0.81           C  
ATOM   1675  HB  VAL A 107       8.696  11.526  -0.624  1.00  0.81           H  
ATOM   1676  O   VAL A 107       6.920  12.645   1.644  1.00  0.81           O  
ATOM   1677  CG1 VAL A 107       8.927   9.647   0.369  1.00  0.81           C  
ATOM   1678 HG11 VAL A 107       8.309   8.807   0.687  1.00  0.81           H  
ATOM   1679 HG12 VAL A 107       9.274  10.207   1.238  1.00  0.81           H  
ATOM   1680 HG13 VAL A 107       9.813   9.272  -0.144  1.00  0.81           H  
ATOM   1681  CG2 VAL A 107       8.073   9.937  -1.922  1.00  0.81           C  
ATOM   1682 HG21 VAL A 107       9.079   9.716  -2.276  1.00  0.81           H  
ATOM   1683 HG22 VAL A 107       7.604  10.607  -2.642  1.00  0.81           H  
ATOM   1684 HG23 VAL A 107       7.500   9.011  -1.865  1.00  0.81           H  
ATOM   1685  N   ASN A 108       6.358  10.601   2.388  1.00  0.87           N  
ATOM   1686  H   ASN A 108       6.222   9.638   2.117  1.00  0.87           H  
ATOM   1687  CA  ASN A 108       6.234  10.867   3.826  1.00  0.87           C  
ATOM   1688  HA  ASN A 108       6.148   9.894   4.308  1.00  0.87           H  
ATOM   1689  C   ASN A 108       5.022  11.689   4.274  1.00  0.87           C  
ATOM   1690  CB  ASN A 108       7.509  11.524   4.358  1.00  0.87           C  
ATOM   1691  HB2 ASN A 108       7.513  12.583   4.100  1.00  0.87           H  
ATOM   1692  HB3 ASN A 108       7.497  11.454   5.446  1.00  0.87           H  
ATOM   1693  O   ASN A 108       4.484  11.435   5.354  1.00  0.87           O  
ATOM   1694  CG  ASN A 108       8.778  10.894   3.833  1.00  0.87           C  
ATOM   1695  ND2 ASN A 108       9.819  11.673   3.697  1.00  0.87           N  
ATOM   1696 HD21 ASN A 108      10.651  11.255   3.305  1.00  0.87           H  
ATOM   1697 HD22 ASN A 108       9.750  12.655   3.921  1.00  0.87           H  
ATOM   1698  OD1 ASN A 108       8.861   9.707   3.570  1.00  0.87           O  
ATOM   1699  N   LEU A 109       4.555  12.656   3.478  1.00  0.94           N  
ATOM   1700  H   LEU A 109       5.037  12.822   2.606  1.00  0.94           H  
ATOM   1701  CA  LEU A 109       3.452  13.538   3.884  1.00  0.94           C  
ATOM   1702  HA  LEU A 109       3.679  13.953   4.866  1.00  0.94           H  
ATOM   1703  C   LEU A 109       2.130  12.789   4.058  1.00  0.94           C  
ATOM   1704  CB  LEU A 109       3.282  14.680   2.873  1.00  0.94           C  
ATOM   1705  HB2 LEU A 109       3.139  14.260   1.878  1.00  0.94           H  
ATOM   1706  HB3 LEU A 109       2.369  15.209   3.146  1.00  0.94           H  
ATOM   1707  O   LEU A 109       1.286  13.193   4.859  1.00  0.94           O  
ATOM   1708  CG  LEU A 109       4.424  15.709   2.818  1.00  0.94           C  
ATOM   1709  HG  LEU A 109       5.295  15.263   2.338  1.00  0.94           H  
ATOM   1710  CD1 LEU A 109       3.964  16.920   2.012  1.00  0.94           C  
ATOM   1711 HD11 LEU A 109       3.585  16.613   1.038  1.00  0.94           H  
ATOM   1712 HD12 LEU A 109       3.184  17.456   2.553  1.00  0.94           H  
ATOM   1713 HD13 LEU A 109       4.812  17.584   1.845  1.00  0.94           H  
ATOM   1714  CD2 LEU A 109       4.812  16.221   4.201  1.00  0.94           C  
ATOM   1715 HD21 LEU A 109       3.931  16.578   4.735  1.00  0.94           H  
ATOM   1716 HD22 LEU A 109       5.542  17.025   4.110  1.00  0.94           H  
ATOM   1717 HD23 LEU A 109       5.279  15.402   4.748  1.00  0.94           H  
ATOM   1718  N   ARG A 110       1.962  11.660   3.365  1.00  0.94           N  
ATOM   1719  H   ARG A 110       2.688  11.409   2.710  1.00  0.94           H  
ATOM   1720  CA  ARG A 110       0.817  10.757   3.536  1.00  0.94           C  
ATOM   1721  HA  ARG A 110      -0.093  11.290   3.261  1.00  0.94           H  
ATOM   1722  C   ARG A 110       0.629  10.295   4.989  1.00  0.94           C  
ATOM   1723  CB  ARG A 110       1.017   9.583   2.568  1.00  0.94           C  
ATOM   1724  HB2 ARG A 110       1.947   9.067   2.807  1.00  0.94           H  
ATOM   1725  HB3 ARG A 110       1.118   9.985   1.559  1.00  0.94           H  
ATOM   1726  O   ARG A 110      -0.510  10.053   5.390  1.00  0.94           O  
ATOM   1727  CG  ARG A 110      -0.149   8.587   2.587  1.00  0.94           C  
ATOM   1728  HG2 ARG A 110      -0.164   8.027   3.522  1.00  0.94           H  
ATOM   1729  HG3 ARG A 110      -1.091   9.132   2.516  1.00  0.94           H  
ATOM   1730  CD  ARG A 110      -0.058   7.618   1.408  1.00  0.94           C  
ATOM   1731  HD2 ARG A 110      -0.997   7.068   1.351  1.00  0.94           H  
ATOM   1732  HD3 ARG A 110       0.071   8.184   0.486  1.00  0.94           H  
ATOM   1733  NE  ARG A 110       1.064   6.679   1.552  1.00  0.94           N  
ATOM   1734  HE  ARG A 110       1.965   7.054   1.811  1.00  0.94           H  
ATOM   1735  NH1 ARG A 110       0.300   5.068   0.149  1.00  0.94           N  
ATOM   1736 HH11 ARG A 110       0.247   4.095  -0.118  1.00  0.94           H  
ATOM   1737 HH12 ARG A 110      -0.275   5.745  -0.331  1.00  0.94           H  
ATOM   1738  NH2 ARG A 110       1.892   4.553   1.541  1.00  0.94           N  
ATOM   1739 HH21 ARG A 110       2.602   4.816   2.208  1.00  0.94           H  
ATOM   1740 HH22 ARG A 110       1.832   3.613   1.176  1.00  0.94           H  
ATOM   1741  CZ  ARG A 110       1.087   5.451   1.091  1.00  0.94           C  
ATOM   1742  N   ALA A 111       1.703  10.234   5.792  1.00  0.94           N  
ATOM   1743  H   ALA A 111       2.602  10.509   5.424  1.00  0.94           H  
ATOM   1744  CA  ALA A 111       1.634   9.839   7.203  1.00  0.94           C  
ATOM   1745  HA  ALA A 111       1.252   8.820   7.274  1.00  0.94           H  
ATOM   1746  C   ALA A 111       0.699  10.745   8.016  1.00  0.94           C  
ATOM   1747  CB  ALA A 111       3.037   9.890   7.827  1.00  0.94           C  
ATOM   1748  HB1 ALA A 111       3.452  10.894   7.740  1.00  0.94           H  
ATOM   1749  HB2 ALA A 111       2.974   9.628   8.883  1.00  0.94           H  
ATOM   1750  HB3 ALA A 111       3.714   9.185   7.344  1.00  0.94           H  
ATOM   1751  O   ALA A 111       0.086  10.288   8.977  1.00  0.94           O  
ATOM   1752  N   THR A 112       0.584  12.021   7.636  1.00  0.96           N  
ATOM   1753  H   THR A 112       1.150  12.341   6.863  1.00  0.96           H  
ATOM   1754  CA  THR A 112      -0.118  13.042   8.428  1.00  0.96           C  
ATOM   1755  HA  THR A 112      -0.645  12.556   9.249  1.00  0.96           H  
ATOM   1756  C   THR A 112      -1.178  13.809   7.634  1.00  0.96           C  
ATOM   1757  CB  THR A 112       0.897  14.009   9.051  1.00  0.96           C  
ATOM   1758  HB  THR A 112       0.364  14.703   9.701  1.00  0.96           H  
ATOM   1759  O   THR A 112      -2.098  14.383   8.218  1.00  0.96           O  
ATOM   1760  CG2 THR A 112       1.971  13.288   9.874  1.00  0.96           C  
ATOM   1761 HG21 THR A 112       2.662  14.011  10.307  1.00  0.96           H  
ATOM   1762 HG22 THR A 112       1.501  12.712  10.671  1.00  0.96           H  
ATOM   1763 HG23 THR A 112       2.556  12.620   9.243  1.00  0.96           H  
ATOM   1764  OG1 THR A 112       1.554  14.749   8.054  1.00  0.96           O  
ATOM   1765  HG1 THR A 112       1.142  15.616   8.062  1.00  0.96           H  
ATOM   1766  N   LEU A 113      -1.097  13.795   6.300  1.00  0.97           N  
ATOM   1767  H   LEU A 113      -0.276  13.371   5.891  1.00  0.97           H  
ATOM   1768  CA  LEU A 113      -2.063  14.390   5.380  1.00  0.97           C  
ATOM   1769  HA  LEU A 113      -2.769  15.008   5.934  1.00  0.97           H  
ATOM   1770  C   LEU A 113      -2.886  13.295   4.698  1.00  0.97           C  
ATOM   1771  CB  LEU A 113      -1.326  15.273   4.351  1.00  0.97           C  
ATOM   1772  HB2 LEU A 113      -2.051  15.624   3.616  1.00  0.97           H  
ATOM   1773  HB3 LEU A 113      -0.603  14.643   3.834  1.00  0.97           H  
ATOM   1774  O   LEU A 113      -2.588  12.881   3.580  1.00  0.97           O  
ATOM   1775  CG  LEU A 113      -0.570  16.489   4.908  1.00  0.97           C  
ATOM   1776  HG  LEU A 113       0.180  16.167   5.630  1.00  0.97           H  
ATOM   1777  CD1 LEU A 113       0.114  17.260   3.779  1.00  0.97           C  
ATOM   1778 HD11 LEU A 113       0.704  18.079   4.190  1.00  0.97           H  
ATOM   1779 HD12 LEU A 113      -0.623  17.660   3.083  1.00  0.97           H  
ATOM   1780 HD13 LEU A 113       0.782  16.598   3.227  1.00  0.97           H  
ATOM   1781  CD2 LEU A 113      -1.526  17.474   5.566  1.00  0.97           C  
ATOM   1782 HD21 LEU A 113      -2.221  17.873   4.827  1.00  0.97           H  
ATOM   1783 HD22 LEU A 113      -0.951  18.291   6.001  1.00  0.97           H  
ATOM   1784 HD23 LEU A 113      -2.078  16.958   6.352  1.00  0.97           H  
ATOM   1785  N   HIS A 114      -3.944  12.838   5.360  1.00  0.98           N  
ATOM   1786  H   HIS A 114      -4.100  13.143   6.310  1.00  0.98           H  
ATOM   1787  CA  HIS A 114      -4.919  11.916   4.779  1.00  0.98           C  
ATOM   1788  HA  HIS A 114      -5.055  12.168   3.728  1.00  0.98           H  
ATOM   1789  C   HIS A 114      -6.289  12.065   5.445  1.00  0.98           C  
ATOM   1790  CB  HIS A 114      -4.394  10.474   4.880  1.00  0.98           C  
ATOM   1791  HB2 HIS A 114      -5.088   9.803   4.374  1.00  0.98           H  
ATOM   1792  HB3 HIS A 114      -3.433  10.400   4.370  1.00  0.98           H  
ATOM   1793  O   HIS A 114      -6.401  12.590   6.552  1.00  0.98           O  
ATOM   1794  CG  HIS A 114      -4.221  10.015   6.301  1.00  0.98           C  
ATOM   1795  CD2 HIS A 114      -5.214   9.556   7.119  1.00  0.98           C  
ATOM   1796  HD2 HIS A 114      -6.253   9.427   6.852  1.00  0.98           H  
ATOM   1797  ND1 HIS A 114      -3.062  10.061   7.044  1.00  0.98           N  
ATOM   1798  HD1 HIS A 114      -2.133  10.240   6.691  1.00  0.98           H  
ATOM   1799  CE1 HIS A 114      -3.361   9.659   8.293  1.00  0.98           C  
ATOM   1800  HE1 HIS A 114      -2.659   9.567   9.109  1.00  0.98           H  
ATOM   1801  NE2 HIS A 114      -4.665   9.342   8.375  1.00  0.98           N  
ATOM   1802  N   GLY A 115      -7.339  11.576   4.793  1.00  0.99           N  
ATOM   1803  H   GLY A 115      -7.200  11.214   3.860  1.00  0.99           H  
ATOM   1804  CA  GLY A 115      -8.687  11.539   5.353  1.00  0.99           C  
ATOM   1805  HA2 GLY A 115      -8.646  11.098   6.349  1.00  0.99           H  
ATOM   1806  HA3 GLY A 115      -9.079  12.551   5.453  1.00  0.99           H  
ATOM   1807  C   GLY A 115      -9.643  10.718   4.498  1.00  0.99           C  
ATOM   1808  O   GLY A 115      -9.304  10.255   3.413  1.00  0.99           O  
ATOM   1809  N   ALA A 116     -10.856  10.501   4.997  1.00  0.99           N  
ATOM   1810  H   ALA A 116     -11.094  10.921   5.885  1.00  0.99           H  
ATOM   1811  CA  ALA A 116     -11.837   9.651   4.330  1.00  0.99           C  
ATOM   1812  HA  ALA A 116     -11.318   8.799   3.891  1.00  0.99           H  
ATOM   1813  C   ALA A 116     -12.580  10.376   3.195  1.00  0.99           C  
ATOM   1814  CB  ALA A 116     -12.802   9.110   5.386  1.00  0.99           C  
ATOM   1815  HB1 ALA A 116     -13.275   9.935   5.918  1.00  0.99           H  
ATOM   1816  HB2 ALA A 116     -12.254   8.500   6.105  1.00  0.99           H  
ATOM   1817  HB3 ALA A 116     -13.565   8.496   4.908  1.00  0.99           H  
ATOM   1818  O   ALA A 116     -12.920  11.556   3.316  1.00  0.99           O  
ATOM   1819  N   LEU A 117     -12.919   9.634   2.138  1.00  0.99           N  
ATOM   1820  H   LEU A 117     -12.602   8.675   2.108  1.00  0.99           H  
ATOM   1821  CA  LEU A 117     -13.874  10.030   1.104  1.00  0.99           C  
ATOM   1822  HA  LEU A 117     -14.264  11.021   1.334  1.00  0.99           H  
ATOM   1823  C   LEU A 117     -15.044   9.040   1.117  1.00  0.99           C  
ATOM   1824  CB  LEU A 117     -13.165  10.104  -0.262  1.00  0.99           C  
ATOM   1825  HB2 LEU A 117     -12.412  10.892  -0.227  1.00  0.99           H  
ATOM   1826  HB3 LEU A 117     -12.649   9.160  -0.438  1.00  0.99           H  
ATOM   1827  O   LEU A 117     -14.914   7.889   0.706  1.00  0.99           O  
ATOM   1828  CG  LEU A 117     -14.117  10.365  -1.447  1.00  0.99           C  
ATOM   1829  HG  LEU A 117     -14.864   9.573  -1.500  1.00  0.99           H  
ATOM   1830  CD1 LEU A 117     -14.839  11.709  -1.333  1.00  0.99           C  
ATOM   1831 HD11 LEU A 117     -15.441  11.877  -2.226  1.00  0.99           H  
ATOM   1832 HD12 LEU A 117     -14.108  12.513  -1.245  1.00  0.99           H  
ATOM   1833 HD13 LEU A 117     -15.499  11.713  -0.466  1.00  0.99           H  
ATOM   1834  CD2 LEU A 117     -13.341  10.359  -2.759  1.00  0.99           C  
ATOM   1835 HD21 LEU A 117     -12.801   9.419  -2.870  1.00  0.99           H  
ATOM   1836 HD22 LEU A 117     -12.622  11.178  -2.774  1.00  0.99           H  
ATOM   1837 HD23 LEU A 117     -14.028  10.468  -3.599  1.00  0.99           H  
ATOM   1838  N   VAL A 118     -16.204   9.485   1.593  1.00  0.99           N  
ATOM   1839  H   VAL A 118     -16.259  10.454   1.873  1.00  0.99           H  
ATOM   1840  CA  VAL A 118     -17.414   8.659   1.686  1.00  0.99           C  
ATOM   1841  HA  VAL A 118     -17.141   7.609   1.587  1.00  0.99           H  
ATOM   1842  C   VAL A 118     -18.355   9.004   0.541  1.00  0.99           C  
ATOM   1843  CB  VAL A 118     -18.097   8.823   3.054  1.00  0.99           C  
ATOM   1844  HB  VAL A 118     -18.363   9.869   3.211  1.00  0.99           H  
ATOM   1845  O   VAL A 118     -18.876  10.120   0.482  1.00  0.99           O  
ATOM   1846  CG1 VAL A 118     -19.375   7.977   3.123  1.00  0.99           C  
ATOM   1847 HG11 VAL A 118     -19.145   6.951   2.836  1.00  0.99           H  
ATOM   1848 HG12 VAL A 118     -19.778   7.990   4.136  1.00  0.99           H  
ATOM   1849 HG13 VAL A 118     -20.128   8.378   2.445  1.00  0.99           H  
ATOM   1850  CG2 VAL A 118     -17.159   8.381   4.184  1.00  0.99           C  
ATOM   1851 HG21 VAL A 118     -16.294   9.042   4.228  1.00  0.99           H  
ATOM   1852 HG22 VAL A 118     -17.676   8.430   5.142  1.00  0.99           H  
ATOM   1853 HG23 VAL A 118     -16.811   7.364   4.002  1.00  0.99           H  
ATOM   1854  N   ILE A 119     -18.614   8.031  -0.332  1.00  0.99           N  
ATOM   1855  H   ILE A 119     -18.163   7.138  -0.199  1.00  0.99           H  
ATOM   1856  CA  ILE A 119     -19.478   8.164  -1.507  1.00  0.99           C  
ATOM   1857  HA  ILE A 119     -19.734   9.216  -1.635  1.00  0.99           H  
ATOM   1858  C   ILE A 119     -20.771   7.390  -1.260  1.00  0.99           C  
ATOM   1859  CB  ILE A 119     -18.766   7.702  -2.800  1.00  0.99           C  
ATOM   1860  HB  ILE A 119     -18.665   6.617  -2.782  1.00  0.99           H  
ATOM   1861  O   ILE A 119     -20.841   6.169  -1.407  1.00  0.99           O  
ATOM   1862  CG1 ILE A 119     -17.350   8.305  -2.951  1.00  0.99           C  
ATOM   1863 HG12 ILE A 119     -16.775   8.140  -2.040  1.00  0.99           H  
ATOM   1864 HG13 ILE A 119     -17.421   9.381  -3.110  1.00  0.99           H  
ATOM   1865  CG2 ILE A 119     -19.667   8.106  -3.984  1.00  0.99           C  
ATOM   1866 HG21 ILE A 119     -19.846   9.181  -3.986  1.00  0.99           H  
ATOM   1867 HG22 ILE A 119     -19.193   7.838  -4.928  1.00  0.99           H  
ATOM   1868 HG23 ILE A 119     -20.622   7.583  -3.940  1.00  0.99           H  
ATOM   1869  CD1 ILE A 119     -16.527   7.682  -4.084  1.00  0.99           C  
ATOM   1870 HD11 ILE A 119     -17.023   7.793  -5.048  1.00  0.99           H  
ATOM   1871 HD12 ILE A 119     -16.360   6.624  -3.884  1.00  0.99           H  
ATOM   1872 HD13 ILE A 119     -15.567   8.196  -4.137  1.00  0.99           H  
ATOM   1873  N   ARG A 120     -21.827   8.087  -0.850  1.00  0.98           N  
ATOM   1874  H   ARG A 120     -21.726   9.090  -0.777  1.00  0.98           H  
ATOM   1875  CA  ARG A 120     -23.134   7.458  -0.614  1.00  0.98           C  
ATOM   1876  HA  ARG A 120     -22.951   6.472  -0.186  1.00  0.98           H  
ATOM   1877  C   ARG A 120     -23.888   7.239  -1.927  1.00  0.98           C  
ATOM   1878  CB  ARG A 120     -23.958   8.273   0.388  1.00  0.98           C  
ATOM   1879  HB2 ARG A 120     -24.109   9.282   0.006  1.00  0.98           H  
ATOM   1880  HB3 ARG A 120     -24.927   7.796   0.530  1.00  0.98           H  
ATOM   1881  O   ARG A 120     -23.657   7.972  -2.888  1.00  0.98           O  
ATOM   1882  CG  ARG A 120     -23.236   8.359   1.732  1.00  0.98           C  
ATOM   1883  HG2 ARG A 120     -22.351   8.985   1.620  1.00  0.98           H  
ATOM   1884  HG3 ARG A 120     -22.915   7.364   2.042  1.00  0.98           H  
ATOM   1885  CD  ARG A 120     -24.142   8.946   2.815  1.00  0.98           C  
ATOM   1886  HD2 ARG A 120     -25.036   8.329   2.899  1.00  0.98           H  
ATOM   1887  HD3 ARG A 120     -24.435   9.962   2.548  1.00  0.98           H  
ATOM   1888  NE  ARG A 120     -23.444   8.931   4.107  1.00  0.98           N  
ATOM   1889  HE  ARG A 120     -23.572   8.117   4.691  1.00  0.98           H  
ATOM   1890  NH1 ARG A 120     -22.069  10.743   3.758  1.00  0.98           N  
ATOM   1891 HH11 ARG A 120     -22.437  10.882   2.828  1.00  0.98           H  
ATOM   1892 HH12 ARG A 120     -21.222  11.205   4.058  1.00  0.98           H  
ATOM   1893  NH2 ARG A 120     -21.821   9.497   5.577  1.00  0.98           N  
ATOM   1894 HH21 ARG A 120     -21.009  10.057   5.797  1.00  0.98           H  
ATOM   1895 HH22 ARG A 120     -21.921   8.587   6.005  1.00  0.98           H  
ATOM   1896  CZ  ARG A 120     -22.467   9.733   4.480  1.00  0.98           C  
ATOM   1897  N   PRO A 121     -24.861   6.318  -1.962  1.00  0.98           N  
ATOM   1898  CA  PRO A 121     -25.758   6.207  -3.093  1.00  0.98           C  
ATOM   1899  HA  PRO A 121     -25.171   5.900  -3.958  1.00  0.98           H  
ATOM   1900  C   PRO A 121     -26.455   7.530  -3.403  1.00  0.98           C  
ATOM   1901  CB  PRO A 121     -26.754   5.103  -2.735  1.00  0.98           C  
ATOM   1902  HB2 PRO A 121     -27.606   5.539  -2.213  1.00  0.98           H  
ATOM   1903  HB3 PRO A 121     -27.077   4.544  -3.613  1.00  0.98           H  
ATOM   1904  O   PRO A 121     -26.701   8.374  -2.520  1.00  0.98           O  
ATOM   1905  CG  PRO A 121     -25.967   4.229  -1.764  1.00  0.98           C  
ATOM   1906  HG2 PRO A 121     -26.623   3.673  -1.094  1.00  0.98           H  
ATOM   1907  HG3 PRO A 121     -25.321   3.552  -2.323  1.00  0.98           H  
ATOM   1908  CD  PRO A 121     -25.117   5.252  -1.013  1.00  0.98           C  
ATOM   1909  HD2 PRO A 121     -25.667   5.637  -0.154  1.00  0.98           H  
ATOM   1910  HD3 PRO A 121     -24.178   4.791  -0.706  1.00  0.98           H  
ATOM   1911  N   ARG A 122     -26.808   7.697  -4.678  1.00  0.96           N  
ATOM   1912  H   ARG A 122     -26.507   6.991  -5.335  1.00  0.96           H  
ATOM   1913  CA  ARG A 122     -27.624   8.825  -5.135  1.00  0.96           C  
ATOM   1914  HA  ARG A 122     -27.037   9.731  -4.989  1.00  0.96           H  
ATOM   1915  C   ARG A 122     -28.908   8.921  -4.302  1.00  0.96           C  
ATOM   1916  CB  ARG A 122     -27.906   8.664  -6.634  1.00  0.96           C  
ATOM   1917  HB2 ARG A 122     -26.961   8.477  -7.143  1.00  0.96           H  
ATOM   1918  HB3 ARG A 122     -28.562   7.808  -6.792  1.00  0.96           H  
ATOM   1919  O   ARG A 122     -29.479   7.909  -3.899  1.00  0.96           O  
ATOM   1920  CG  ARG A 122     -28.546   9.928  -7.226  1.00  0.96           C  
ATOM   1921  HG2 ARG A 122     -27.889  10.781  -7.054  1.00  0.96           H  
ATOM   1922  HG3 ARG A 122     -29.503  10.117  -6.740  1.00  0.96           H  
ATOM   1923  CD  ARG A 122     -28.807   9.792  -8.725  1.00  0.96           C  
ATOM   1924  HD2 ARG A 122     -29.396   8.893  -8.909  1.00  0.96           H  
ATOM   1925  HD3 ARG A 122     -29.392  10.657  -9.036  1.00  0.96           H  
ATOM   1926  NE  ARG A 122     -27.553   9.725  -9.497  1.00  0.96           N  
ATOM   1927  HE  ARG A 122     -26.724   9.364  -9.046  1.00  0.96           H  
ATOM   1928  NH1 ARG A 122     -28.259  10.726 -11.439  1.00  0.96           N  
ATOM   1929 HH11 ARG A 122     -28.014  11.084 -12.351  1.00  0.96           H  
ATOM   1930 HH12 ARG A 122     -29.146  10.930 -11.001  1.00  0.96           H  
ATOM   1931  NH2 ARG A 122     -26.159   9.972 -11.247  1.00  0.96           N  
ATOM   1932 HH21 ARG A 122     -25.863  10.349 -12.136  1.00  0.96           H  
ATOM   1933 HH22 ARG A 122     -25.473   9.512 -10.665  1.00  0.96           H  
ATOM   1934  CZ  ARG A 122     -27.332  10.144 -10.723  1.00  0.96           C  
ATOM   1935  N   ALA A 123     -29.386  10.141  -4.051  1.00  0.94           N  
ATOM   1936  H   ALA A 123     -28.895  10.939  -4.427  1.00  0.94           H  
ATOM   1937  CA  ALA A 123     -30.622  10.357  -3.300  1.00  0.94           C  
ATOM   1938  HA  ALA A 123     -30.446  10.054  -2.268  1.00  0.94           H  
ATOM   1939  C   ALA A 123     -31.783   9.505  -3.859  1.00  0.94           C  
ATOM   1940  CB  ALA A 123     -30.957  11.853  -3.309  1.00  0.94           C  
ATOM   1941  HB1 ALA A 123     -30.136  12.422  -2.874  1.00  0.94           H  
ATOM   1942  HB2 ALA A 123     -31.859  12.031  -2.724  1.00  0.94           H  
ATOM   1943  HB3 ALA A 123     -31.128  12.190  -4.332  1.00  0.94           H  
ATOM   1944  O   ALA A 123     -32.011   9.465  -5.068  1.00  0.94           O  
ATOM   1945  N   GLY A 124     -32.492   8.804  -2.969  1.00  0.95           N  
ATOM   1946  H   GLY A 124     -32.234   8.860  -1.995  1.00  0.95           H  
ATOM   1947  CA  GLY A 124     -33.582   7.891  -3.329  1.00  0.95           C  
ATOM   1948  HA2 GLY A 124     -34.248   7.786  -2.473  1.00  0.95           H  
ATOM   1949  HA3 GLY A 124     -34.157   8.322  -4.149  1.00  0.95           H  
ATOM   1950  C   GLY A 124     -33.150   6.482  -3.754  1.00  0.95           C  
ATOM   1951  O   GLY A 124     -34.019   5.653  -4.017  1.00  0.95           O  
ATOM   1952  N   ARG A 125     -31.846   6.175  -3.806  1.00  0.96           N  
ATOM   1953  H   ARG A 125     -31.161   6.889  -3.607  1.00  0.96           H  
ATOM   1954  CA  ARG A 125     -31.345   4.808  -4.008  1.00  0.96           C  
ATOM   1955  HA  ARG A 125     -32.166   4.187  -4.366  1.00  0.96           H  
ATOM   1956  C   ARG A 125     -30.840   4.219  -2.689  1.00  0.96           C  
ATOM   1957  CB  ARG A 125     -30.249   4.769  -5.078  1.00  0.96           C  
ATOM   1958  HB2 ARG A 125     -29.435   5.446  -4.818  1.00  0.96           H  
ATOM   1959  HB3 ARG A 125     -29.848   3.756  -5.117  1.00  0.96           H  
ATOM   1960  O   ARG A 125     -30.012   4.853  -2.038  1.00  0.96           O  
ATOM   1961  CG  ARG A 125     -30.823   5.134  -6.450  1.00  0.96           C  
ATOM   1962  HG2 ARG A 125     -31.070   6.195  -6.479  1.00  0.96           H  
ATOM   1963  HG3 ARG A 125     -31.726   4.550  -6.627  1.00  0.96           H  
ATOM   1964  CD  ARG A 125     -29.807   4.812  -7.544  1.00  0.96           C  
ATOM   1965  HD2 ARG A 125     -28.940   5.462  -7.426  1.00  0.96           H  
ATOM   1966  HD3 ARG A 125     -29.482   3.779  -7.422  1.00  0.96           H  
ATOM   1967  NE  ARG A 125     -30.402   4.987  -8.882  1.00  0.96           N  
ATOM   1968  HE  ARG A 125     -31.329   5.388  -8.915  1.00  0.96           H  
ATOM   1969  NH1 ARG A 125     -28.641   4.114 -10.057  1.00  0.96           N  
ATOM   1970 HH11 ARG A 125     -28.122   4.036  -9.194  1.00  0.96           H  
ATOM   1971 HH12 ARG A 125     -28.185   3.875 -10.926  1.00  0.96           H  
ATOM   1972  NH2 ARG A 125     -30.472   4.797 -11.148  1.00  0.96           N  
ATOM   1973 HH21 ARG A 125     -31.412   5.165 -11.148  1.00  0.96           H  
ATOM   1974 HH22 ARG A 125     -30.028   4.525 -12.013  1.00  0.96           H  
ATOM   1975  CZ  ARG A 125     -29.837   4.632 -10.019  1.00  0.96           C  
ATOM   1976  N   PRO A 126     -31.322   3.036  -2.275  1.00  0.96           N  
ATOM   1977  CA  PRO A 126     -30.792   2.362  -1.098  1.00  0.96           C  
ATOM   1978  HA  PRO A 126     -30.659   3.067  -0.277  1.00  0.96           H  
ATOM   1979  C   PRO A 126     -29.446   1.696  -1.410  1.00  0.96           C  
ATOM   1980  CB  PRO A 126     -31.866   1.339  -0.721  1.00  0.96           C  
ATOM   1981  HB2 PRO A 126     -31.457   0.484  -0.183  1.00  0.96           H  
ATOM   1982  HB3 PRO A 126     -32.639   1.826  -0.127  1.00  0.96           H  
ATOM   1983  O   PRO A 126     -29.131   1.418  -2.568  1.00  0.96           O  
ATOM   1984  CG  PRO A 126     -32.440   0.935  -2.079  1.00  0.96           C  
ATOM   1985  HG2 PRO A 126     -31.799   0.182  -2.538  1.00  0.96           H  
ATOM   1986  HG3 PRO A 126     -33.462   0.565  -1.991  1.00  0.96           H  
ATOM   1987  CD  PRO A 126     -32.372   2.230  -2.889  1.00  0.96           C  
ATOM   1988  HD2 PRO A 126     -32.137   2.003  -3.929  1.00  0.96           H  
ATOM   1989  HD3 PRO A 126     -33.323   2.759  -2.820  1.00  0.96           H  
ATOM   1990  N   TYR A 127     -28.690   1.369  -0.363  1.00  0.97           N  
ATOM   1991  H   TYR A 127     -29.000   1.627   0.563  1.00  0.97           H  
ATOM   1992  CA  TYR A 127     -27.587   0.416  -0.475  1.00  0.97           C  
ATOM   1993  HA  TYR A 127     -26.873   0.803  -1.201  1.00  0.97           H  
ATOM   1994  C   TYR A 127     -28.105  -0.955  -0.962  1.00  0.97           C  
ATOM   1995  CB  TYR A 127     -26.891   0.276   0.888  1.00  0.97           C  
ATOM   1996  HB2 TYR A 127     -26.190  -0.557   0.831  1.00  0.97           H  
ATOM   1997  HB3 TYR A 127     -27.628   0.023   1.649  1.00  0.97           H  
ATOM   1998  O   TYR A 127     -29.226  -1.342  -0.622  1.00  0.97           O  
ATOM   1999  CG  TYR A 127     -26.116   1.509   1.311  1.00  0.97           C  
ATOM   2000  CD1 TYR A 127     -24.881   1.780   0.697  1.00  0.97           C  
ATOM   2001  HD1 TYR A 127     -24.498   1.091  -0.042  1.00  0.97           H  
ATOM   2002  CD2 TYR A 127     -26.617   2.380   2.299  1.00  0.97           C  
ATOM   2003  HD2 TYR A 127     -27.554   2.167   2.792  1.00  0.97           H  
ATOM   2004  CE1 TYR A 127     -24.152   2.934   1.039  1.00  0.97           C  
ATOM   2005  HE1 TYR A 127     -23.212   3.142   0.550  1.00  0.97           H  
ATOM   2006  CE2 TYR A 127     -25.902   3.548   2.631  1.00  0.97           C  
ATOM   2007  HE2 TYR A 127     -26.279   4.236   3.373  1.00  0.97           H  
ATOM   2008  OH  TYR A 127     -24.051   5.013   2.224  1.00  0.97           O  
ATOM   2009  HH  TYR A 127     -23.214   5.091   1.759  1.00  0.97           H  
ATOM   2010  CZ  TYR A 127     -24.684   3.838   1.984  1.00  0.97           C  
ATOM   2011  N   PRO A 128     -27.300  -1.752  -1.690  1.00  0.97           N  
ATOM   2012  CA  PRO A 128     -27.668  -3.110  -2.114  1.00  0.97           C  
ATOM   2013  HA  PRO A 128     -28.700  -3.120  -2.464  1.00  0.97           H  
ATOM   2014  C   PRO A 128     -27.540  -4.150  -0.982  1.00  0.97           C  
ATOM   2015  CB  PRO A 128     -26.735  -3.404  -3.286  1.00  0.97           C  
ATOM   2016  HB2 PRO A 128     -26.581  -4.471  -3.446  1.00  0.97           H  
ATOM   2017  HB3 PRO A 128     -27.125  -2.938  -4.190  1.00  0.97           H  
ATOM   2018  O   PRO A 128     -27.524  -5.357  -1.218  1.00  0.97           O  
ATOM   2019  CG  PRO A 128     -25.453  -2.696  -2.857  1.00  0.97           C  
ATOM   2020  HG2 PRO A 128     -24.821  -2.475  -3.717  1.00  0.97           H  
ATOM   2021  HG3 PRO A 128     -24.914  -3.306  -2.132  1.00  0.97           H  
ATOM   2022  CD  PRO A 128     -25.970  -1.422  -2.186  1.00  0.97           C  
ATOM   2023  HD2 PRO A 128     -25.303  -1.127  -1.377  1.00  0.97           H  
ATOM   2024  HD3 PRO A 128     -26.043  -0.623  -2.924  1.00  0.97           H  
ATOM   2025  N   PHE A 129     -27.425  -3.685   0.258  1.00  0.98           N  
ATOM   2026  H   PHE A 129     -27.537  -2.689   0.386  1.00  0.98           H  
ATOM   2027  CA  PHE A 129     -27.397  -4.472   1.477  1.00  0.98           C  
ATOM   2028  HA  PHE A 129     -27.754  -5.476   1.249  1.00  0.98           H  
ATOM   2029  C   PHE A 129     -28.351  -3.843   2.498  1.00  0.98           C  
ATOM   2030  CB  PHE A 129     -25.955  -4.572   1.997  1.00  0.98           C  
ATOM   2031  HB2 PHE A 129     -25.939  -5.078   2.962  1.00  0.98           H  
ATOM   2032  HB3 PHE A 129     -25.395  -5.202   1.306  1.00  0.98           H  
ATOM   2033  O   PHE A 129     -28.762  -2.693   2.335  1.00  0.98           O  
ATOM   2034  CG  PHE A 129     -25.229  -3.249   2.143  1.00  0.98           C  
ATOM   2035  CD1 PHE A 129     -24.221  -2.915   1.224  1.00  0.98           C  
ATOM   2036  HD1 PHE A 129     -23.979  -3.581   0.409  1.00  0.98           H  
ATOM   2037  CD2 PHE A 129     -25.522  -2.369   3.204  1.00  0.98           C  
ATOM   2038  HD2 PHE A 129     -26.295  -2.609   3.919  1.00  0.98           H  
ATOM   2039  CE1 PHE A 129     -23.473  -1.741   1.399  1.00  0.98           C  
ATOM   2040  HE1 PHE A 129     -22.627  -1.544   0.757  1.00  0.98           H  
ATOM   2041  CE2 PHE A 129     -24.804  -1.168   3.347  1.00  0.98           C  
ATOM   2042  HE2 PHE A 129     -25.031  -0.492   4.158  1.00  0.98           H  
ATOM   2043  CZ  PHE A 129     -23.769  -0.860   2.450  1.00  0.98           C  
ATOM   2044  HZ  PHE A 129     -23.189   0.041   2.583  1.00  0.98           H  
ATOM   2045  N   PRO A 130     -28.729  -4.574   3.557  1.00  0.95           N  
ATOM   2046  CA  PRO A 130     -29.679  -4.055   4.525  1.00  0.95           C  
ATOM   2047  HA  PRO A 130     -30.632  -3.891   4.023  1.00  0.95           H  
ATOM   2048  C   PRO A 130     -29.209  -2.753   5.184  1.00  0.95           C  
ATOM   2049  CB  PRO A 130     -29.819  -5.174   5.541  1.00  0.95           C  
ATOM   2050  HB2 PRO A 130     -29.062  -5.035   6.313  1.00  0.95           H  
ATOM   2051  HB3 PRO A 130     -30.833  -5.207   5.938  1.00  0.95           H  
ATOM   2052  O   PRO A 130     -28.076  -2.677   5.654  1.00  0.95           O  
ATOM   2053  CG  PRO A 130     -29.482  -6.449   4.781  1.00  0.95           C  
ATOM   2054  HG2 PRO A 130     -29.132  -7.241   5.443  1.00  0.95           H  
ATOM   2055  HG3 PRO A 130     -30.345  -6.774   4.201  1.00  0.95           H  
ATOM   2056  CD  PRO A 130     -28.386  -5.960   3.848  1.00  0.95           C  
ATOM   2057  HD2 PRO A 130     -27.426  -5.996   4.363  1.00  0.95           H  
ATOM   2058  HD3 PRO A 130     -28.364  -6.579   2.950  1.00  0.95           H  
ATOM   2059  N   GLU A 131     -30.106  -1.771   5.265  1.00  0.95           N  
ATOM   2060  H   GLU A 131     -30.995  -1.879   4.798  1.00  0.95           H  
ATOM   2061  CA  GLU A 131     -29.804  -0.435   5.783  1.00  0.95           C  
ATOM   2062  HA  GLU A 131     -29.109   0.028   5.082  1.00  0.95           H  
ATOM   2063  C   GLU A 131     -29.171  -0.495   7.191  1.00  0.95           C  
ATOM   2064  CB  GLU A 131     -31.092   0.398   5.759  1.00  0.95           C  
ATOM   2065  HB2 GLU A 131     -31.527   0.310   4.763  1.00  0.95           H  
ATOM   2066  HB3 GLU A 131     -31.797  -0.016   6.480  1.00  0.95           H  
ATOM   2067  O   GLU A 131     -29.710  -1.181   8.082  1.00  0.95           O  
ATOM   2068  CG  GLU A 131     -30.868   1.889   6.056  1.00  0.95           C  
ATOM   2069  HG2 GLU A 131     -30.537   1.995   7.089  1.00  0.95           H  
ATOM   2070  HG3 GLU A 131     -30.079   2.256   5.400  1.00  0.95           H  
ATOM   2071  CD  GLU A 131     -32.139   2.728   5.841  1.00  0.95           C  
ATOM   2072  OE1 GLU A 131     -32.006   3.969   5.763  1.00  0.95           O  
ATOM   2073  OE2 GLU A 131     -33.231   2.123   5.716  1.00  0.95           O  
ATOM   2074  N   PRO A 132     -28.006   0.151   7.394  1.00  0.98           N  
ATOM   2075  CA  PRO A 132     -27.397   0.278   8.709  1.00  0.98           C  
ATOM   2076  HA  PRO A 132     -27.389  -0.685   9.219  1.00  0.98           H  
ATOM   2077  C   PRO A 132     -28.174   1.291   9.561  1.00  0.98           C  
ATOM   2078  CB  PRO A 132     -25.957   0.718   8.441  1.00  0.98           C  
ATOM   2079  HB2 PRO A 132     -25.538   1.285   9.273  1.00  0.98           H  
ATOM   2080  HB3 PRO A 132     -25.345  -0.158   8.230  1.00  0.98           H  
ATOM   2081  O   PRO A 132     -28.786   2.220   9.049  1.00  0.98           O  
ATOM   2082  CG  PRO A 132     -26.092   1.572   7.180  1.00  0.98           C  
ATOM   2083  HG2 PRO A 132     -26.421   2.575   7.451  1.00  0.98           H  
ATOM   2084  HG3 PRO A 132     -25.166   1.621   6.607  1.00  0.98           H  
ATOM   2085  CD  PRO A 132     -27.198   0.861   6.402  1.00  0.98           C  
ATOM   2086  HD2 PRO A 132     -27.790   1.598   5.859  1.00  0.98           H  
ATOM   2087  HD3 PRO A 132     -26.760   0.141   5.711  1.00  0.98           H  
ATOM   2088  N   TYR A 133     -28.136   1.108  10.876  1.00  0.98           N  
ATOM   2089  H   TYR A 133     -27.541   0.370  11.226  1.00  0.98           H  
ATOM   2090  CA  TYR A 133     -28.637   2.067  11.856  1.00  0.98           C  
ATOM   2091  HA  TYR A 133     -29.657   2.352  11.597  1.00  0.98           H  
ATOM   2092  C   TYR A 133     -27.794   3.350  11.844  1.00  0.98           C  
ATOM   2093  CB  TYR A 133     -28.634   1.384  13.233  1.00  0.98           C  
ATOM   2094  HB2 TYR A 133     -29.303   0.525  13.198  1.00  0.98           H  
ATOM   2095  HB3 TYR A 133     -27.630   1.016  13.444  1.00  0.98           H  
ATOM   2096  O   TYR A 133     -28.352   4.437  11.764  1.00  0.98           O  
ATOM   2097  CG  TYR A 133     -29.042   2.268  14.389  1.00  0.98           C  
ATOM   2098  CD1 TYR A 133     -28.054   2.781  15.250  1.00  0.98           C  
ATOM   2099  HD1 TYR A 133     -27.011   2.563  15.076  1.00  0.98           H  
ATOM   2100  CD2 TYR A 133     -30.394   2.615  14.574  1.00  0.98           C  
ATOM   2101  HD2 TYR A 133     -31.137   2.275  13.868  1.00  0.98           H  
ATOM   2102  CE1 TYR A 133     -28.409   3.669  16.278  1.00  0.98           C  
ATOM   2103  HE1 TYR A 133     -27.643   4.132  16.883  1.00  0.98           H  
ATOM   2104  CE2 TYR A 133     -30.755   3.487  15.619  1.00  0.98           C  
ATOM   2105  HE2 TYR A 133     -31.773   3.827  15.740  1.00  0.98           H  
ATOM   2106  OH  TYR A 133     -30.090   4.939  17.407  1.00  0.98           O  
ATOM   2107  HH  TYR A 133     -29.303   5.419  17.673  1.00  0.98           H  
ATOM   2108  CZ  TYR A 133     -29.757   4.034  16.456  1.00  0.98           C  
ATOM   2109  N   GLU A 134     -26.464   3.209  11.857  1.00  0.98           N  
ATOM   2110  H   GLU A 134     -26.078   2.276  11.886  1.00  0.98           H  
ATOM   2111  CA  GLU A 134     -25.493   4.309  11.787  1.00  0.98           C  
ATOM   2112  HA  GLU A 134     -25.929   5.147  11.243  1.00  0.98           H  
ATOM   2113  C   GLU A 134     -24.224   3.872  11.028  1.00  0.98           C  
ATOM   2114  CB  GLU A 134     -25.131   4.789  13.205  1.00  0.98           C  
ATOM   2115  HB2 GLU A 134     -24.911   3.917  13.821  1.00  0.98           H  
ATOM   2116  HB3 GLU A 134     -24.234   5.407  13.149  1.00  0.98           H  
ATOM   2117  O   GLU A 134     -23.978   2.678  10.825  1.00  0.98           O  
ATOM   2118  CG  GLU A 134     -26.241   5.624  13.871  1.00  0.98           C  
ATOM   2119  HG2 GLU A 134     -26.405   6.524  13.278  1.00  0.98           H  
ATOM   2120  HG3 GLU A 134     -27.165   5.047  13.883  1.00  0.98           H  
ATOM   2121  CD  GLU A 134     -25.927   6.017  15.320  1.00  0.98           C  
ATOM   2122  OE1 GLU A 134     -26.874   6.446  16.021  1.00  0.98           O  
ATOM   2123  OE2 GLU A 134     -24.771   5.816  15.751  1.00  0.98           O  
ATOM   2124  N   GLU A 135     -23.408   4.841  10.608  1.00  0.98           N  
ATOM   2125  H   GLU A 135     -23.606   5.787  10.900  1.00  0.98           H  
ATOM   2126  CA  GLU A 135     -22.099   4.618   9.982  1.00  0.98           C  
ATOM   2127  HA  GLU A 135     -21.973   3.555   9.779  1.00  0.98           H  
ATOM   2128  C   GLU A 135     -20.976   5.063  10.927  1.00  0.98           C  
ATOM   2129  CB  GLU A 135     -21.964   5.375   8.647  1.00  0.98           C  
ATOM   2130  HB2 GLU A 135     -21.906   6.443   8.857  1.00  0.98           H  
ATOM   2131  HB3 GLU A 135     -21.025   5.069   8.186  1.00  0.98           H  
ATOM   2132  O   GLU A 135     -21.107   6.078  11.607  1.00  0.98           O  
ATOM   2133  CG  GLU A 135     -23.100   5.148   7.637  1.00  0.98           C  
ATOM   2134  HG2 GLU A 135     -23.250   4.077   7.498  1.00  0.98           H  
ATOM   2135  HG3 GLU A 135     -24.023   5.568   8.036  1.00  0.98           H  
ATOM   2136  CD  GLU A 135     -22.815   5.800   6.272  1.00  0.98           C  
ATOM   2137  OE1 GLU A 135     -23.457   5.424   5.273  1.00  0.98           O  
ATOM   2138  OE2 GLU A 135     -21.913   6.662   6.133  1.00  0.98           O  
ATOM   2139  N   ALA A 136     -19.851   4.349  10.929  1.00  0.98           N  
ATOM   2140  H   ALA A 136     -19.791   3.536  10.333  1.00  0.98           H  
ATOM   2141  CA  ALA A 136     -18.665   4.708  11.701  1.00  0.98           C  
ATOM   2142  HA  ALA A 136     -18.752   5.741  12.037  1.00  0.98           H  
ATOM   2143  C   ALA A 136     -17.402   4.599  10.842  1.00  0.98           C  
ATOM   2144  CB  ALA A 136     -18.587   3.817  12.942  1.00  0.98           C  
ATOM   2145  HB1 ALA A 136     -17.728   4.105  13.548  1.00  0.98           H  
ATOM   2146  HB2 ALA A 136     -18.486   2.773  12.647  1.00  0.98           H  
ATOM   2147  HB3 ALA A 136     -19.500   3.941  13.525  1.00  0.98           H  
ATOM   2148  O   ALA A 136     -17.203   3.605  10.143  1.00  0.98           O  
ATOM   2149  N   LEU A 137     -16.539   5.611  10.913  1.00  0.99           N  
ATOM   2150  H   LEU A 137     -16.736   6.371  11.549  1.00  0.99           H  
ATOM   2151  CA  LEU A 137     -15.248   5.631  10.225  1.00  0.99           C  
ATOM   2152  HA  LEU A 137     -15.297   4.991   9.343  1.00  0.99           H  
ATOM   2153  C   LEU A 137     -14.154   5.075  11.127  1.00  0.99           C  
ATOM   2154  CB  LEU A 137     -14.915   7.063   9.783  1.00  0.99           C  
ATOM   2155  HB2 LEU A 137     -15.091   7.737  10.622  1.00  0.99           H  
ATOM   2156  HB3 LEU A 137     -13.858   7.128   9.525  1.00  0.99           H  
ATOM   2157  O   LEU A 137     -14.029   5.505  12.273  1.00  0.99           O  
ATOM   2158  CG  LEU A 137     -15.746   7.504   8.572  1.00  0.99           C  
ATOM   2159  HG  LEU A 137     -16.786   7.202   8.700  1.00  0.99           H  
ATOM   2160  CD1 LEU A 137     -15.691   9.016   8.435  1.00  0.99           C  
ATOM   2161 HD11 LEU A 137     -14.657   9.340   8.314  1.00  0.99           H  
ATOM   2162 HD12 LEU A 137     -16.273   9.310   7.562  1.00  0.99           H  
ATOM   2163 HD13 LEU A 137     -16.112   9.491   9.322  1.00  0.99           H  
ATOM   2164  CD2 LEU A 137     -15.203   6.919   7.269  1.00  0.99           C  
ATOM   2165 HD21 LEU A 137     -15.911   7.086   6.457  1.00  0.99           H  
ATOM   2166 HD22 LEU A 137     -14.253   7.393   7.023  1.00  0.99           H  
ATOM   2167 HD23 LEU A 137     -14.997   5.853   7.370  1.00  0.99           H  
ATOM   2168  N   ILE A 138     -13.367   4.148  10.587  1.00  0.99           N  
ATOM   2169  H   ILE A 138     -13.539   3.879   9.629  1.00  0.99           H  
ATOM   2170  CA  ILE A 138     -12.217   3.527  11.242  1.00  0.99           C  
ATOM   2171  HA  ILE A 138     -12.006   4.029  12.186  1.00  0.99           H  
ATOM   2172  C   ILE A 138     -11.007   3.707  10.322  1.00  0.99           C  
ATOM   2173  CB  ILE A 138     -12.499   2.033  11.524  1.00  0.99           C  
ATOM   2174  HB  ILE A 138     -12.582   1.521  10.566  1.00  0.99           H  
ATOM   2175  O   ILE A 138     -10.852   2.987   9.341  1.00  0.99           O  
ATOM   2176  CG1 ILE A 138     -13.821   1.744  12.272  1.00  0.99           C  
ATOM   2177 HG12 ILE A 138     -13.915   0.664  12.394  1.00  0.99           H  
ATOM   2178 HG13 ILE A 138     -14.659   2.063  11.653  1.00  0.99           H  
ATOM   2179  CG2 ILE A 138     -11.315   1.407  12.276  1.00  0.99           C  
ATOM   2180 HG21 ILE A 138     -10.407   1.477  11.677  1.00  0.99           H  
ATOM   2181 HG22 ILE A 138     -11.153   1.912  13.228  1.00  0.99           H  
ATOM   2182 HG23 ILE A 138     -11.521   0.351  12.455  1.00  0.99           H  
ATOM   2183  CD1 ILE A 138     -13.967   2.390  13.655  1.00  0.99           C  
ATOM   2184 HD11 ILE A 138     -14.905   2.061  14.102  1.00  0.99           H  
ATOM   2185 HD12 ILE A 138     -13.140   2.110  14.306  1.00  0.99           H  
ATOM   2186 HD13 ILE A 138     -13.986   3.478  13.578  1.00  0.99           H  
ATOM   2187  N   ILE A 139     -10.155   4.678  10.619  1.00  0.99           N  
ATOM   2188  H   ILE A 139     -10.340   5.262  11.423  1.00  0.99           H  
ATOM   2189  CA  ILE A 139      -8.929   4.958   9.874  1.00  0.99           C  
ATOM   2190  HA  ILE A 139      -8.975   4.468   8.902  1.00  0.99           H  
ATOM   2191  C   ILE A 139      -7.772   4.341  10.654  1.00  0.99           C  
ATOM   2192  CB  ILE A 139      -8.769   6.473   9.610  1.00  0.99           C  
ATOM   2193  HB  ILE A 139      -8.635   6.991  10.560  1.00  0.99           H  
ATOM   2194  O   ILE A 139      -7.552   4.671  11.817  1.00  0.99           O  
ATOM   2195  CG1 ILE A 139     -10.040   7.013   8.906  1.00  0.99           C  
ATOM   2196 HG12 ILE A 139     -10.212   6.424   8.005  1.00  0.99           H  
ATOM   2197 HG13 ILE A 139     -10.901   6.877   9.561  1.00  0.99           H  
ATOM   2198  CG2 ILE A 139      -7.529   6.711   8.731  1.00  0.99           C  
ATOM   2199 HG21 ILE A 139      -7.686   6.315   7.727  1.00  0.99           H  
ATOM   2200 HG22 ILE A 139      -7.302   7.776   8.676  1.00  0.99           H  
ATOM   2201 HG23 ILE A 139      -6.651   6.229   9.162  1.00  0.99           H  
ATOM   2202  CD1 ILE A 139     -10.022   8.494   8.512  1.00  0.99           C  
ATOM   2203 HD11 ILE A 139      -9.930   9.115   9.403  1.00  0.99           H  
ATOM   2204 HD12 ILE A 139      -9.208   8.707   7.819  1.00  0.99           H  
ATOM   2205 HD13 ILE A 139     -10.965   8.744   8.026  1.00  0.99           H  
ATOM   2206  N   LEU A 140      -7.094   3.383  10.031  1.00  0.98           N  
ATOM   2207  H   LEU A 140      -7.339   3.174   9.073  1.00  0.98           H  
ATOM   2208  CA  LEU A 140      -5.921   2.715  10.574  1.00  0.98           C  
ATOM   2209  HA  LEU A 140      -5.941   2.771  11.663  1.00  0.98           H  
ATOM   2210  C   LEU A 140      -4.679   3.444  10.071  1.00  0.98           C  
ATOM   2211  CB  LEU A 140      -5.894   1.236  10.154  1.00  0.98           C  
ATOM   2212  HB2 LEU A 140      -5.101   0.758  10.730  1.00  0.98           H  
ATOM   2213  HB3 LEU A 140      -5.625   1.182   9.099  1.00  0.98           H  
ATOM   2214  O   LEU A 140      -4.513   3.603   8.863  1.00  0.98           O  
ATOM   2215  CG  LEU A 140      -7.193   0.438  10.353  1.00  0.98           C  
ATOM   2216  HG  LEU A 140      -7.994   0.877   9.759  1.00  0.98           H  
ATOM   2217  CD1 LEU A 140      -6.988  -1.002   9.878  1.00  0.98           C  
ATOM   2218 HD11 LEU A 140      -7.930  -1.546   9.943  1.00  0.98           H  
ATOM   2219 HD12 LEU A 140      -6.654  -0.998   8.840  1.00  0.98           H  
ATOM   2220 HD13 LEU A 140      -6.237  -1.500  10.491  1.00  0.98           H  
ATOM   2221  CD2 LEU A 140      -7.625   0.407  11.819  1.00  0.98           C  
ATOM   2222 HD21 LEU A 140      -7.859   1.420  12.147  1.00  0.98           H  
ATOM   2223 HD22 LEU A 140      -6.819   0.009  12.435  1.00  0.98           H  
ATOM   2224 HD23 LEU A 140      -8.516  -0.210  11.927  1.00  0.98           H  
ATOM   2225  N   GLU A 141      -3.816   3.876  10.980  1.00  0.97           N  
ATOM   2226  H   GLU A 141      -4.024   3.708  11.954  1.00  0.97           H  
ATOM   2227  CA  GLU A 141      -2.668   4.731  10.666  1.00  0.97           C  
ATOM   2228  HA  GLU A 141      -2.538   4.804   9.586  1.00  0.97           H  
ATOM   2229  C   GLU A 141      -1.379   4.152  11.248  1.00  0.97           C  
ATOM   2230  CB  GLU A 141      -2.897   6.152  11.203  1.00  0.97           C  
ATOM   2231  HB2 GLU A 141      -2.985   6.083  12.288  1.00  0.97           H  
ATOM   2232  HB3 GLU A 141      -2.031   6.774  10.978  1.00  0.97           H  
ATOM   2233  O   GLU A 141      -1.390   3.227  12.066  1.00  0.97           O  
ATOM   2234  CG  GLU A 141      -4.142   6.840  10.640  1.00  0.97           C  
ATOM   2235  HG2 GLU A 141      -4.964   6.126  10.583  1.00  0.97           H  
ATOM   2236  HG3 GLU A 141      -3.922   7.177   9.627  1.00  0.97           H  
ATOM   2237  CD  GLU A 141      -4.583   7.993  11.545  1.00  0.97           C  
ATOM   2238  OE1 GLU A 141      -3.962   9.075  11.518  1.00  0.97           O  
ATOM   2239  OE2 GLU A 141      -5.519   7.749  12.342  1.00  0.97           O  
ATOM   2240  N   GLN A 142      -0.257   4.735  10.839  1.00  0.94           N  
ATOM   2241  H   GLN A 142      -0.332   5.553  10.252  1.00  0.94           H  
ATOM   2242  CA  GLN A 142       1.080   4.413  11.318  1.00  0.94           C  
ATOM   2243  HA  GLN A 142       1.015   3.720  12.157  1.00  0.94           H  
ATOM   2244  C   GLN A 142       1.753   5.697  11.805  1.00  0.94           C  
ATOM   2245  CB  GLN A 142       1.829   3.726  10.173  1.00  0.94           C  
ATOM   2246  HB2 GLN A 142       1.987   4.437   9.363  1.00  0.94           H  
ATOM   2247  HB3 GLN A 142       1.198   2.916   9.807  1.00  0.94           H  
ATOM   2248  O   GLN A 142       1.573   6.754  11.203  1.00  0.94           O  
ATOM   2249  CG  GLN A 142       3.161   3.108  10.595  1.00  0.94           C  
ATOM   2250  HG2 GLN A 142       3.845   3.902  10.895  1.00  0.94           H  
ATOM   2251  HG3 GLN A 142       2.990   2.454  11.450  1.00  0.94           H  
ATOM   2252  CD  GLN A 142       3.797   2.284   9.470  1.00  0.94           C  
ATOM   2253  NE2 GLN A 142       4.673   1.360   9.790  1.00  0.94           N  
ATOM   2254 HE21 GLN A 142       4.920   1.209  10.757  1.00  0.94           H  
ATOM   2255 HE22 GLN A 142       4.965   0.735   9.051  1.00  0.94           H  
ATOM   2256  OE1 GLN A 142       3.495   2.415   8.289  1.00  0.94           O  
ATOM   2257  N   TRP A 143       2.497   5.613  12.905  1.00  0.94           N  
ATOM   2258  H   TRP A 143       2.600   4.715  13.354  1.00  0.94           H  
ATOM   2259  CA  TRP A 143       3.091   6.766  13.576  1.00  0.94           C  
ATOM   2260  HA  TRP A 143       2.939   7.658  12.968  1.00  0.94           H  
ATOM   2261  C   TRP A 143       4.596   6.601  13.777  1.00  0.94           C  
ATOM   2262  CB  TRP A 143       2.391   6.988  14.919  1.00  0.94           C  
ATOM   2263  HB2 TRP A 143       2.543   6.109  15.546  1.00  0.94           H  
ATOM   2264  HB3 TRP A 143       1.321   7.091  14.738  1.00  0.94           H  
ATOM   2265  O   TRP A 143       5.073   5.504  14.077  1.00  0.94           O  
ATOM   2266  CG  TRP A 143       2.868   8.201  15.654  1.00  0.94           C  
ATOM   2267  CD1 TRP A 143       3.815   8.220  16.618  1.00  0.94           C  
ATOM   2268  HD1 TRP A 143       4.339   7.345  16.976  1.00  0.94           H  
ATOM   2269  CD2 TRP A 143       2.555   9.597  15.374  1.00  0.94           C  
ATOM   2270  CE2 TRP A 143       3.346  10.415  16.236  1.00  0.94           C  
ATOM   2271  CE3 TRP A 143       1.730  10.252  14.434  1.00  0.94           C  
ATOM   2272  HE3 TRP A 143       1.152   9.667  13.734  1.00  0.94           H  
ATOM   2273  NE1 TRP A 143       4.096   9.524  16.975  1.00  0.94           N  
ATOM   2274  HE1 TRP A 143       4.912   9.783  17.510  1.00  0.94           H  
ATOM   2275  CH2 TRP A 143       2.468  12.439  15.244  1.00  0.94           C  
ATOM   2276  HH2 TRP A 143       2.475  13.515  15.148  1.00  0.94           H  
ATOM   2277  CZ2 TRP A 143       3.306  11.815  16.182  1.00  0.94           C  
ATOM   2278  HZ2 TRP A 143       3.975  12.400  16.795  1.00  0.94           H  
ATOM   2279  CZ3 TRP A 143       1.687  11.658  14.371  1.00  0.94           C  
ATOM   2280  HZ3 TRP A 143       1.087  12.135  13.611  1.00  0.94           H  
ATOM   2281  N   TRP A 144       5.321   7.716  13.692  1.00  0.93           N  
ATOM   2282  H   TRP A 144       4.843   8.590  13.523  1.00  0.93           H  
ATOM   2283  CA  TRP A 144       6.751   7.816  13.966  1.00  0.93           C  
ATOM   2284  HA  TRP A 144       7.104   6.895  14.430  1.00  0.93           H  
ATOM   2285  C   TRP A 144       7.017   8.974  14.924  1.00  0.93           C  
ATOM   2286  CB  TRP A 144       7.533   8.022  12.668  1.00  0.93           C  
ATOM   2287  HB2 TRP A 144       7.174   8.924  12.172  1.00  0.93           H  
ATOM   2288  HB3 TRP A 144       8.577   8.191  12.932  1.00  0.93           H  
ATOM   2289  O   TRP A 144       6.412  10.032  14.808  1.00  0.93           O  
ATOM   2290  CG  TRP A 144       7.478   6.890  11.695  1.00  0.93           C  
ATOM   2291  CD1 TRP A 144       8.441   5.961  11.502  1.00  0.93           C  
ATOM   2292  HD1 TRP A 144       9.374   5.910  12.043  1.00  0.93           H  
ATOM   2293  CD2 TRP A 144       6.420   6.574  10.746  1.00  0.93           C  
ATOM   2294  CE2 TRP A 144       6.803   5.407  10.019  1.00  0.93           C  
ATOM   2295  CE3 TRP A 144       5.176   7.161  10.431  1.00  0.93           C  
ATOM   2296  HE3 TRP A 144       4.873   8.067  10.934  1.00  0.93           H  
ATOM   2297  NE1 TRP A 144       8.064   5.103  10.488  1.00  0.93           N  
ATOM   2298  HE1 TRP A 144       8.694   4.415  10.101  1.00  0.93           H  
ATOM   2299  CH2 TRP A 144       4.720   5.415   8.802  1.00  0.93           C  
ATOM   2300  HH2 TRP A 144       4.041   4.967   8.092  1.00  0.93           H  
ATOM   2301  CZ2 TRP A 144       5.968   4.825   9.058  1.00  0.93           C  
ATOM   2302  HZ2 TRP A 144       6.281   3.936   8.529  1.00  0.93           H  
ATOM   2303  CZ3 TRP A 144       4.329   6.583   9.472  1.00  0.93           C  
ATOM   2304  HZ3 TRP A 144       3.375   7.039   9.255  1.00  0.93           H  
ATOM   2305  N   ASN A 145       7.945   8.784  15.855  1.00  0.92           N  
ATOM   2306  H   ASN A 145       8.372   7.870  15.895  1.00  0.92           H  
ATOM   2307  CA  ASN A 145       8.447   9.819  16.758  1.00  0.92           C  
ATOM   2308  HA  ASN A 145       7.638  10.501  17.020  1.00  0.92           H  
ATOM   2309  C   ASN A 145       9.553  10.672  16.118  1.00  0.92           C  
ATOM   2310  CB  ASN A 145       8.990   9.125  18.019  1.00  0.92           C  
ATOM   2311  HB2 ASN A 145       9.572   9.845  18.596  1.00  0.92           H  
ATOM   2312  HB3 ASN A 145       9.658   8.318  17.719  1.00  0.92           H  
ATOM   2313  O   ASN A 145       9.988  11.655  16.720  1.00  0.92           O  
ATOM   2314  CG  ASN A 145       7.921   8.580  18.942  1.00  0.92           C  
ATOM   2315  ND2 ASN A 145       8.214   7.514  19.647  1.00  0.92           N  
ATOM   2316 HD21 ASN A 145       8.867   6.882  19.206  1.00  0.92           H  
ATOM   2317 HD22 ASN A 145       7.410   7.077  20.076  1.00  0.92           H  
ATOM   2318  OD1 ASN A 145       6.856   9.144  19.141  1.00  0.92           O  
ATOM   2319  N   THR A 146      10.068  10.254  14.960  1.00  0.92           N  
ATOM   2320  H   THR A 146       9.612   9.475  14.506  1.00  0.92           H  
ATOM   2321  CA  THR A 146      11.035  11.027  14.175  1.00  0.92           C  
ATOM   2322  HA  THR A 146      11.663  11.594  14.863  1.00  0.92           H  
ATOM   2323  C   THR A 146      10.321  12.043  13.289  1.00  0.92           C  
ATOM   2324  CB  THR A 146      11.968  10.107  13.375  1.00  0.92           C  
ATOM   2325  HB  THR A 146      12.377   9.362  14.058  1.00  0.92           H  
ATOM   2326  O   THR A 146       9.118  11.930  13.053  1.00  0.92           O  
ATOM   2327  CG2 THR A 146      11.324   9.364  12.206  1.00  0.92           C  
ATOM   2328 HG21 THR A 146      10.677   8.576  12.591  1.00  0.92           H  
ATOM   2329 HG22 THR A 146      12.099   8.899  11.597  1.00  0.92           H  
ATOM   2330 HG23 THR A 146      10.742  10.040  11.580  1.00  0.92           H  
ATOM   2331  OG1 THR A 146      13.055  10.847  12.874  1.00  0.92           O  
ATOM   2332  HG1 THR A 146      13.578  10.251  12.334  1.00  0.92           H  
ATOM   2333  N   ASP A 147      11.067  13.029  12.792  1.00  0.91           N  
ATOM   2334  H   ASP A 147      12.056  13.039  12.994  1.00  0.91           H  
ATOM   2335  CA  ASP A 147      10.561  13.950  11.779  1.00  0.91           C  
ATOM   2336  HA  ASP A 147       9.711  14.482  12.207  1.00  0.91           H  
ATOM   2337  C   ASP A 147      10.074  13.182  10.541  1.00  0.91           C  
ATOM   2338  CB  ASP A 147      11.625  14.990  11.408  1.00  0.91           C  
ATOM   2339  HB2 ASP A 147      12.336  14.566  10.698  1.00  0.91           H  
ATOM   2340  HB3 ASP A 147      12.167  15.294  12.304  1.00  0.91           H  
ATOM   2341  O   ASP A 147      10.713  12.219  10.106  1.00  0.91           O  
ATOM   2342  CG  ASP A 147      10.937  16.208  10.796  1.00  0.91           C  
ATOM   2343  OD1 ASP A 147      10.328  16.023   9.720  1.00  0.91           O  
ATOM   2344  OD2 ASP A 147      10.881  17.233  11.506  1.00  0.91           O  
ATOM   2345  N   ILE A 148       8.949  13.620   9.978  1.00  0.91           N  
ATOM   2346  H   ILE A 148       8.640  14.543  10.245  1.00  0.91           H  
ATOM   2347  CA  ILE A 148       8.382  13.047   8.758  1.00  0.91           C  
ATOM   2348  HA  ILE A 148       8.176  11.992   8.937  1.00  0.91           H  
ATOM   2349  C   ILE A 148       9.373  13.115   7.589  1.00  0.91           C  
ATOM   2350  CB  ILE A 148       7.054  13.739   8.392  1.00  0.91           C  
ATOM   2351  HB  ILE A 148       6.777  13.413   7.390  1.00  0.91           H  
ATOM   2352  O   ILE A 148       9.393  12.206   6.765  1.00  0.91           O  
ATOM   2353  CG1 ILE A 148       7.174  15.280   8.402  1.00  0.91           C  
ATOM   2354 HG12 ILE A 148       8.155  15.592   8.044  1.00  0.91           H  
ATOM   2355 HG13 ILE A 148       7.063  15.653   9.420  1.00  0.91           H  
ATOM   2356  CG2 ILE A 148       5.943  13.287   9.360  1.00  0.91           C  
ATOM   2357 HG21 ILE A 148       6.181  13.585  10.382  1.00  0.91           H  
ATOM   2358 HG22 ILE A 148       4.990  13.727   9.068  1.00  0.91           H  
ATOM   2359 HG23 ILE A 148       5.846  12.202   9.321  1.00  0.91           H  
ATOM   2360  CD1 ILE A 148       6.146  15.960   7.506  1.00  0.91           C  
ATOM   2361 HD11 ILE A 148       6.441  15.784   6.471  1.00  0.91           H  
ATOM   2362 HD12 ILE A 148       6.166  17.034   7.691  1.00  0.91           H  
ATOM   2363 HD13 ILE A 148       5.144  15.569   7.685  1.00  0.91           H  
ATOM   2364  N   GLU A 149      10.258  14.113   7.536  1.00  0.89           N  
ATOM   2365  H   GLU A 149      10.224  14.840   8.235  1.00  0.89           H  
ATOM   2366  CA  GLU A 149      11.300  14.209   6.507  1.00  0.89           C  
ATOM   2367  HA  GLU A 149      10.834  14.200   5.521  1.00  0.89           H  
ATOM   2368  C   GLU A 149      12.280  13.029   6.554  1.00  0.89           C  
ATOM   2369  CB  GLU A 149      12.073  15.526   6.657  1.00  0.89           C  
ATOM   2370  HB2 GLU A 149      12.906  15.518   5.955  1.00  0.89           H  
ATOM   2371  HB3 GLU A 149      12.476  15.598   7.667  1.00  0.89           H  
ATOM   2372  O   GLU A 149      12.822  12.640   5.524  1.00  0.89           O  
ATOM   2373  CG  GLU A 149      11.200  16.750   6.355  1.00  0.89           C  
ATOM   2374  HG2 GLU A 149      10.400  16.829   7.090  1.00  0.89           H  
ATOM   2375  HG3 GLU A 149      10.737  16.615   5.378  1.00  0.89           H  
ATOM   2376  CD  GLU A 149      12.034  18.039   6.360  1.00  0.89           C  
ATOM   2377  OE1 GLU A 149      12.189  18.625   5.265  1.00  0.89           O  
ATOM   2378  OE2 GLU A 149      12.509  18.440   7.446  1.00  0.89           O  
ATOM   2379  N   ASN A 150      12.471  12.392   7.713  1.00  0.90           N  
ATOM   2380  H   ASN A 150      11.937  12.692   8.516  1.00  0.90           H  
ATOM   2381  CA  ASN A 150      13.347  11.223   7.835  1.00  0.90           C  
ATOM   2382  HA  ASN A 150      14.248  11.407   7.251  1.00  0.90           H  
ATOM   2383  C   ASN A 150      12.720   9.941   7.272  1.00  0.90           C  
ATOM   2384  CB  ASN A 150      13.759  11.036   9.302  1.00  0.90           C  
ATOM   2385  HB2 ASN A 150      14.348  10.124   9.394  1.00  0.90           H  
ATOM   2386  HB3 ASN A 150      12.867  10.933   9.920  1.00  0.90           H  
ATOM   2387  O   ASN A 150      13.409   8.925   7.169  1.00  0.90           O  
ATOM   2388  CG  ASN A 150      14.618  12.177   9.804  1.00  0.90           C  
ATOM   2389  ND2 ASN A 150      14.369  12.658  10.996  1.00  0.90           N  
ATOM   2390 HD21 ASN A 150      14.870  13.505  11.222  1.00  0.90           H  
ATOM   2391 HD22 ASN A 150      13.550  12.345  11.499  1.00  0.90           H  
ATOM   2392  OD1 ASN A 150      15.551  12.621   9.166  1.00  0.90           O  
ATOM   2393  N   LEU A 151      11.434   9.951   6.907  1.00  0.88           N  
ATOM   2394  H   LEU A 151      10.905  10.809   6.981  1.00  0.88           H  
ATOM   2395  CA  LEU A 151      10.773   8.770   6.349  1.00  0.88           C  
ATOM   2396  HA  LEU A 151      11.097   7.903   6.924  1.00  0.88           H  
ATOM   2397  C   LEU A 151      11.210   8.473   4.898  1.00  0.88           C  
ATOM   2398  CB  LEU A 151       9.245   8.866   6.528  1.00  0.88           C  
ATOM   2399  HB2 LEU A 151       8.791   7.962   6.121  1.00  0.88           H  
ATOM   2400  HB3 LEU A 151       8.888   9.721   5.954  1.00  0.88           H  
ATOM   2401  O   LEU A 151      11.028   7.346   4.445  1.00  0.88           O  
ATOM   2402  CG  LEU A 151       8.699   9.117   7.936  1.00  0.88           C  
ATOM   2403  HG  LEU A 151       9.012  10.106   8.270  1.00  0.88           H  
ATOM   2404  CD1 LEU A 151       7.170   9.069   7.926  1.00  0.88           C  
ATOM   2405 HD11 LEU A 151       6.784   9.797   7.212  1.00  0.88           H  
ATOM   2406 HD12 LEU A 151       6.829   8.072   7.647  1.00  0.88           H  
ATOM   2407 HD13 LEU A 151       6.789   9.315   8.918  1.00  0.88           H  
ATOM   2408  CD2 LEU A 151       9.227   8.114   8.942  1.00  0.88           C  
ATOM   2409 HD21 LEU A 151       8.765   8.312   9.910  1.00  0.88           H  
ATOM   2410 HD22 LEU A 151      10.300   8.277   9.047  1.00  0.88           H  
ATOM   2411 HD23 LEU A 151       9.013   7.097   8.614  1.00  0.88           H  
ATOM   2412  N   GLN A 152      11.873   9.421   4.211  1.00  0.84           N  
ATOM   2413  H   GLN A 152      11.996  10.321   4.652  1.00  0.84           H  
ATOM   2414  CA  GLN A 152      12.418   9.214   2.852  1.00  0.84           C  
ATOM   2415  HA  GLN A 152      11.701   8.611   2.295  1.00  0.84           H  
ATOM   2416  C   GLN A 152      13.749   8.453   2.830  1.00  0.84           C  
ATOM   2417  CB  GLN A 152      12.591  10.544   2.095  1.00  0.84           C  
ATOM   2418  HB2 GLN A 152      12.834  10.321   1.056  1.00  0.84           H  
ATOM   2419  HB3 GLN A 152      11.647  11.087   2.069  1.00  0.84           H  
ATOM   2420  O   GLN A 152      14.218   8.065   1.757  1.00  0.84           O  
ATOM   2421  CG  GLN A 152      13.708  11.441   2.659  1.00  0.84           C  
ATOM   2422  HG2 GLN A 152      14.672  11.083   2.299  1.00  0.84           H  
ATOM   2423  HG3 GLN A 152      13.730  11.369   3.746  1.00  0.84           H  
ATOM   2424  CD  GLN A 152      13.559  12.898   2.228  1.00  0.84           C  
ATOM   2425  NE2 GLN A 152      13.868  13.847   3.081  1.00  0.84           N  
ATOM   2426 HE21 GLN A 152      14.032  13.612   4.050  1.00  0.84           H  
ATOM   2427 HE22 GLN A 152      13.756  14.797   2.758  1.00  0.84           H  
ATOM   2428  OE1 GLN A 152      13.138  13.201   1.127  1.00  0.84           O  
ATOM   2429  N   LEU A 153      14.383   8.270   3.995  1.00  0.82           N  
ATOM   2430  H   LEU A 153      13.923   8.568   4.843  1.00  0.82           H  
ATOM   2431  CA  LEU A 153      15.649   7.550   4.100  1.00  0.82           C  
ATOM   2432  HA  LEU A 153      16.380   8.056   3.469  1.00  0.82           H  
ATOM   2433  C   LEU A 153      15.504   6.120   3.563  1.00  0.82           C  
ATOM   2434  CB  LEU A 153      16.143   7.557   5.558  1.00  0.82           C  
ATOM   2435  HB2 LEU A 153      17.021   6.916   5.633  1.00  0.82           H  
ATOM   2436  HB3 LEU A 153      15.364   7.120   6.183  1.00  0.82           H  
ATOM   2437  O   LEU A 153      14.421   5.532   3.568  1.00  0.82           O  
ATOM   2438  CG  LEU A 153      16.507   8.949   6.112  1.00  0.82           C  
ATOM   2439  HG  LEU A 153      15.652   9.619   6.025  1.00  0.82           H  
ATOM   2440  CD1 LEU A 153      16.878   8.824   7.592  1.00  0.82           C  
ATOM   2441 HD11 LEU A 153      16.037   8.396   8.138  1.00  0.82           H  
ATOM   2442 HD12 LEU A 153      17.755   8.186   7.708  1.00  0.82           H  
ATOM   2443 HD13 LEU A 153      17.088   9.814   7.996  1.00  0.82           H  
ATOM   2444  CD2 LEU A 153      17.691   9.581   5.377  1.00  0.82           C  
ATOM   2445 HD21 LEU A 153      17.950  10.529   5.848  1.00  0.82           H  
ATOM   2446 HD22 LEU A 153      17.423   9.793   4.343  1.00  0.82           H  
ATOM   2447 HD23 LEU A 153      18.556   8.917   5.400  1.00  0.82           H  
ATOM   2448  N   ARG A 154      16.613   5.538   3.093  1.00  0.80           N  
ATOM   2449  H   ARG A 154      17.465   6.080   3.091  1.00  0.80           H  
ATOM   2450  CA  ARG A 154      16.640   4.180   2.531  1.00  0.80           C  
ATOM   2451  HA  ARG A 154      15.642   3.750   2.613  1.00  0.80           H  
ATOM   2452  C   ARG A 154      17.626   3.294   3.301  1.00  0.80           C  
ATOM   2453  CB  ARG A 154      16.958   4.226   1.033  1.00  0.80           C  
ATOM   2454  HB2 ARG A 154      17.991   4.537   0.878  1.00  0.80           H  
ATOM   2455  HB3 ARG A 154      16.841   3.218   0.637  1.00  0.80           H  
ATOM   2456  O   ARG A 154      18.832   3.408   3.077  1.00  0.80           O  
ATOM   2457  CG  ARG A 154      16.043   5.191   0.270  1.00  0.80           C  
ATOM   2458  HG2 ARG A 154      16.391   6.214   0.418  1.00  0.80           H  
ATOM   2459  HG3 ARG A 154      15.016   5.126   0.629  1.00  0.80           H  
ATOM   2460  CD  ARG A 154      16.122   4.840  -1.210  1.00  0.80           C  
ATOM   2461  HD2 ARG A 154      17.156   4.945  -1.539  1.00  0.80           H  
ATOM   2462  HD3 ARG A 154      15.822   3.803  -1.363  1.00  0.80           H  
ATOM   2463  NE  ARG A 154      15.279   5.730  -2.006  1.00  0.80           N  
ATOM   2464  HE  ARG A 154      14.979   6.588  -1.565  1.00  0.80           H  
ATOM   2465  NH1 ARG A 154      15.638   4.633  -3.987  1.00  0.80           N  
ATOM   2466 HH11 ARG A 154      15.836   3.796  -3.457  1.00  0.80           H  
ATOM   2467 HH12 ARG A 154      16.427   4.760  -4.604  1.00  0.80           H  
ATOM   2468  NH2 ARG A 154      14.949   6.764  -3.974  1.00  0.80           N  
ATOM   2469 HH21 ARG A 154      14.927   6.714  -4.982  1.00  0.80           H  
ATOM   2470 HH22 ARG A 154      14.860   7.651  -3.501  1.00  0.80           H  
ATOM   2471  CZ  ARG A 154      15.276   5.693  -3.319  1.00  0.80           C  
ATOM   2472  N   PRO A 155      17.154   2.393   4.184  1.00  0.81           N  
ATOM   2473  CA  PRO A 155      15.756   2.075   4.491  1.00  0.81           C  
ATOM   2474  HA  PRO A 155      15.189   1.918   3.574  1.00  0.81           H  
ATOM   2475  C   PRO A 155      15.063   3.158   5.331  1.00  0.81           C  
ATOM   2476  CB  PRO A 155      15.814   0.747   5.251  1.00  0.81           C  
ATOM   2477  HB2 PRO A 155      15.855  -0.078   4.540  1.00  0.81           H  
ATOM   2478  HB3 PRO A 155      14.972   0.620   5.931  1.00  0.81           H  
ATOM   2479  O   PRO A 155      15.713   3.885   6.083  1.00  0.81           O  
ATOM   2480  CG  PRO A 155      17.141   0.845   6.000  1.00  0.81           C  
ATOM   2481  HG2 PRO A 155      17.015   1.453   6.896  1.00  0.81           H  
ATOM   2482  HG3 PRO A 155      17.538  -0.138   6.253  1.00  0.81           H  
ATOM   2483  CD  PRO A 155      18.033   1.576   5.001  1.00  0.81           C  
ATOM   2484  HD2 PRO A 155      18.536   0.852   4.360  1.00  0.81           H  
ATOM   2485  HD3 PRO A 155      18.759   2.197   5.526  1.00  0.81           H  
ATOM   2486  N   ALA A 156      13.734   3.219   5.228  1.00  0.84           N  
ATOM   2487  H   ALA A 156      13.249   2.591   4.602  1.00  0.84           H  
ATOM   2488  CA  ALA A 156      12.924   4.111   6.046  1.00  0.84           C  
ATOM   2489  HA  ALA A 156      13.364   5.107   5.995  1.00  0.84           H  
ATOM   2490  C   ALA A 156      12.928   3.628   7.511  1.00  0.84           C  
ATOM   2491  CB  ALA A 156      11.510   4.185   5.455  1.00  0.84           C  
ATOM   2492  HB1 ALA A 156      11.562   4.556   4.432  1.00  0.84           H  
ATOM   2493  HB2 ALA A 156      10.898   4.873   6.038  1.00  0.84           H  
ATOM   2494  HB3 ALA A 156      11.046   3.198   5.463  1.00  0.84           H  
ATOM   2495  O   ALA A 156      12.994   2.417   7.761  1.00  0.84           O  
ATOM   2496  N   PRO A 157      12.850   4.533   8.502  1.00  0.88           N  
ATOM   2497  CA  PRO A 157      12.769   4.148   9.904  1.00  0.88           C  
ATOM   2498  HA  PRO A 157      13.635   3.539  10.160  1.00  0.88           H  
ATOM   2499  C   PRO A 157      11.493   3.340  10.186  1.00  0.88           C  
ATOM   2500  CB  PRO A 157      12.823   5.458  10.695  1.00  0.88           C  
ATOM   2501  HB2 PRO A 157      12.252   5.408  11.622  1.00  0.88           H  
ATOM   2502  HB3 PRO A 157      13.861   5.723  10.896  1.00  0.88           H  
ATOM   2503  O   PRO A 157      10.419   3.591   9.631  1.00  0.88           O  
ATOM   2504  CG  PRO A 157      12.224   6.460   9.714  1.00  0.88           C  
ATOM   2505  HG2 PRO A 157      11.139   6.369   9.758  1.00  0.88           H  
ATOM   2506  HG3 PRO A 157      12.550   7.481   9.909  1.00  0.88           H  
ATOM   2507  CD  PRO A 157      12.723   5.970   8.359  1.00  0.88           C  
ATOM   2508  HD2 PRO A 157      12.007   6.223   7.577  1.00  0.88           H  
ATOM   2509  HD3 PRO A 157      13.698   6.404   8.137  1.00  0.88           H  
ATOM   2510  N   LEU A 158      11.607   2.375  11.099  1.00  0.89           N  
ATOM   2511  H   LEU A 158      12.506   2.235  11.538  1.00  0.89           H  
ATOM   2512  CA  LEU A 158      10.464   1.607  11.592  1.00  0.89           C  
ATOM   2513  HA  LEU A 158       9.922   1.206  10.736  1.00  0.89           H  
ATOM   2514  C   LEU A 158       9.503   2.524  12.362  1.00  0.89           C  
ATOM   2515  CB  LEU A 158      10.948   0.444  12.478  1.00  0.89           C  
ATOM   2516  HB2 LEU A 158      11.481   0.864  13.330  1.00  0.89           H  
ATOM   2517  HB3 LEU A 158      10.076  -0.083  12.866  1.00  0.89           H  
ATOM   2518  O   LEU A 158       9.935   3.459  13.033  1.00  0.89           O  
ATOM   2519  CG  LEU A 158      11.867  -0.575  11.775  1.00  0.89           C  
ATOM   2520  HG  LEU A 158      12.753  -0.065  11.397  1.00  0.89           H  
ATOM   2521  CD1 LEU A 158      12.324  -1.634  12.779  1.00  0.89           C  
ATOM   2522 HD11 LEU A 158      13.005  -2.329  12.289  1.00  0.89           H  
ATOM   2523 HD12 LEU A 158      11.469  -2.190  13.161  1.00  0.89           H  
ATOM   2524 HD13 LEU A 158      12.846  -1.155  13.608  1.00  0.89           H  
ATOM   2525  CD2 LEU A 158      11.171  -1.285  10.613  1.00  0.89           C  
ATOM   2526 HD21 LEU A 158      10.252  -1.760  10.954  1.00  0.89           H  
ATOM   2527 HD22 LEU A 158      11.832  -2.047  10.199  1.00  0.89           H  
ATOM   2528 HD23 LEU A 158      10.947  -0.572   9.819  1.00  0.89           H  
ATOM   2529  N   SER A 159       8.205   2.241  12.279  1.00  0.93           N  
ATOM   2530  H   SER A 159       7.902   1.453  11.726  1.00  0.93           H  
ATOM   2531  CA  SER A 159       7.184   2.983  13.024  1.00  0.93           C  
ATOM   2532  HA  SER A 159       7.346   4.052  12.886  1.00  0.93           H  
ATOM   2533  C   SER A 159       7.226   2.702  14.519  1.00  0.93           C  
ATOM   2534  CB  SER A 159       5.801   2.649  12.488  1.00  0.93           C  
ATOM   2535  HB2 SER A 159       5.764   2.992  11.454  1.00  0.93           H  
ATOM   2536  HB3 SER A 159       5.040   3.174  13.064  1.00  0.93           H  
ATOM   2537  O   SER A 159       7.464   1.566  14.931  1.00  0.93           O  
ATOM   2538  OG  SER A 159       5.562   1.248  12.547  1.00  0.93           O  
ATOM   2539  HG  SER A 159       5.722   0.978  13.454  1.00  0.93           H  
ATOM   2540  N   ASP A 160       6.887   3.714  15.310  1.00  0.92           N  
ATOM   2541  H   ASP A 160       6.673   4.599  14.872  1.00  0.92           H  
ATOM   2542  CA  ASP A 160       6.787   3.646  16.769  1.00  0.92           C  
ATOM   2543  HA  ASP A 160       7.541   2.961  17.157  1.00  0.92           H  
ATOM   2544  C   ASP A 160       5.416   3.158  17.258  1.00  0.92           C  
ATOM   2545  CB  ASP A 160       7.044   5.042  17.349  1.00  0.92           C  
ATOM   2546  HB2 ASP A 160       6.345   5.751  16.906  1.00  0.92           H  
ATOM   2547  HB3 ASP A 160       6.844   5.017  18.420  1.00  0.92           H  
ATOM   2548  O   ASP A 160       5.304   2.696  18.390  1.00  0.92           O  
ATOM   2549  CG  ASP A 160       8.472   5.543  17.141  1.00  0.92           C  
ATOM   2550  OD1 ASP A 160       9.265   5.468  18.109  1.00  0.92           O  
ATOM   2551  OD2 ASP A 160       8.722   6.192  16.106  1.00  0.92           O  
ATOM   2552  N   ALA A 161       4.360   3.306  16.449  1.00  0.94           N  
ATOM   2553  H   ALA A 161       4.500   3.735  15.546  1.00  0.94           H  
ATOM   2554  CA  ALA A 161       3.026   2.808  16.780  1.00  0.94           C  
ATOM   2555  HA  ALA A 161       3.125   1.823  17.234  1.00  0.94           H  
ATOM   2556  C   ALA A 161       2.121   2.676  15.552  1.00  0.94           C  
ATOM   2557  CB  ALA A 161       2.362   3.754  17.792  1.00  0.94           C  
ATOM   2558  HB1 ALA A 161       2.970   3.804  18.695  1.00  0.94           H  
ATOM   2559  HB2 ALA A 161       2.254   4.750  17.364  1.00  0.94           H  
ATOM   2560  HB3 ALA A 161       1.377   3.378  18.068  1.00  0.94           H  
ATOM   2561  O   ALA A 161       2.360   3.274  14.501  1.00  0.94           O  
ATOM   2562  N   TYR A 162       1.020   1.960  15.748  1.00  0.95           N  
ATOM   2563  H   TYR A 162       0.910   1.509  16.645  1.00  0.95           H  
ATOM   2564  CA  TYR A 162      -0.179   2.059  14.921  1.00  0.95           C  
ATOM   2565  HA  TYR A 162       0.060   2.585  13.997  1.00  0.95           H  
ATOM   2566  C   TYR A 162      -1.241   2.874  15.658  1.00  0.95           C  
ATOM   2567  CB  TYR A 162      -0.668   0.655  14.551  1.00  0.95           C  
ATOM   2568  HB2 TYR A 162      -0.870   0.087  15.458  1.00  0.95           H  
ATOM   2569  HB3 TYR A 162      -1.597   0.737  13.988  1.00  0.95           H  
ATOM   2570  O   TYR A 162      -1.255   2.904  16.891  1.00  0.95           O  
ATOM   2571  CG  TYR A 162       0.347  -0.088  13.714  1.00  0.95           C  
ATOM   2572  CD1 TYR A 162       0.448   0.198  12.340  1.00  0.95           C  
ATOM   2573  HD1 TYR A 162      -0.228   0.908  11.886  1.00  0.95           H  
ATOM   2574  CD2 TYR A 162       1.252  -0.979  14.324  1.00  0.95           C  
ATOM   2575  HD2 TYR A 162       1.190  -1.180  15.383  1.00  0.95           H  
ATOM   2576  CE1 TYR A 162       1.468  -0.394  11.576  1.00  0.95           C  
ATOM   2577  HE1 TYR A 162       1.581  -0.131  10.535  1.00  0.95           H  
ATOM   2578  CE2 TYR A 162       2.272  -1.574  13.564  1.00  0.95           C  
ATOM   2579  HE2 TYR A 162       2.983  -2.228  14.047  1.00  0.95           H  
ATOM   2580  OH  TYR A 162       3.403  -1.801  11.471  1.00  0.95           O  
ATOM   2581  HH  TYR A 162       3.992  -2.288  12.053  1.00  0.95           H  
ATOM   2582  CZ  TYR A 162       2.383  -1.273  12.191  1.00  0.95           C  
ATOM   2583  N   LEU A 163      -2.139   3.519  14.915  1.00  0.96           N  
ATOM   2584  H   LEU A 163      -2.082   3.432  13.910  1.00  0.96           H  
ATOM   2585  CA  LEU A 163      -3.246   4.298  15.476  1.00  0.96           C  
ATOM   2586  HA  LEU A 163      -3.300   4.107  16.548  1.00  0.96           H  
ATOM   2587  C   LEU A 163      -4.586   3.854  14.873  1.00  0.96           C  
ATOM   2588  CB  LEU A 163      -3.030   5.817  15.289  1.00  0.96           C  
ATOM   2589  HB2 LEU A 163      -3.362   6.083  14.285  1.00  0.96           H  
ATOM   2590  HB3 LEU A 163      -3.708   6.336  15.966  1.00  0.96           H  
ATOM   2591  O   LEU A 163      -4.641   3.343  13.753  1.00  0.96           O  
ATOM   2592  CG  LEU A 163      -1.610   6.384  15.500  1.00  0.96           C  
ATOM   2593  HG  LEU A 163      -0.891   5.838  14.890  1.00  0.96           H  
ATOM   2594  CD1 LEU A 163      -1.573   7.854  15.081  1.00  0.96           C  
ATOM   2595 HD11 LEU A 163      -0.576   8.268  15.226  1.00  0.96           H  
ATOM   2596 HD12 LEU A 163      -2.286   8.437  15.665  1.00  0.96           H  
ATOM   2597 HD13 LEU A 163      -1.832   7.942  14.026  1.00  0.96           H  
ATOM   2598  CD2 LEU A 163      -1.179   6.335  16.965  1.00  0.96           C  
ATOM   2599 HD21 LEU A 163      -1.190   5.305  17.323  1.00  0.96           H  
ATOM   2600 HD22 LEU A 163      -1.853   6.942  17.569  1.00  0.96           H  
ATOM   2601 HD23 LEU A 163      -0.162   6.718  17.056  1.00  0.96           H  
ATOM   2602  N   ILE A 164      -5.669   4.079  15.616  1.00  0.97           N  
ATOM   2603  H   ILE A 164      -5.526   4.464  16.539  1.00  0.97           H  
ATOM   2604  CA  ILE A 164      -7.048   4.043  15.119  1.00  0.97           C  
ATOM   2605  HA  ILE A 164      -7.040   3.822  14.052  1.00  0.97           H  
ATOM   2606  C   ILE A 164      -7.643   5.439  15.318  1.00  0.97           C  
ATOM   2607  CB  ILE A 164      -7.888   2.952  15.829  1.00  0.97           C  
ATOM   2608  HB  ILE A 164      -7.891   3.152  16.900  1.00  0.97           H  
ATOM   2609  O   ILE A 164      -7.802   5.877  16.461  1.00  0.97           O  
ATOM   2610  CG1 ILE A 164      -7.287   1.547  15.595  1.00  0.97           C  
ATOM   2611 HG12 ILE A 164      -6.252   1.547  15.937  1.00  0.97           H  
ATOM   2612 HG13 ILE A 164      -7.285   1.330  14.527  1.00  0.97           H  
ATOM   2613  CG2 ILE A 164      -9.341   3.016  15.313  1.00  0.97           C  
ATOM   2614 HG21 ILE A 164      -9.792   3.978  15.556  1.00  0.97           H  
ATOM   2615 HG22 ILE A 164      -9.958   2.244  15.772  1.00  0.97           H  
ATOM   2616 HG23 ILE A 164      -9.343   2.890  14.230  1.00  0.97           H  
ATOM   2617  CD1 ILE A 164      -8.005   0.406  16.332  1.00  0.97           C  
ATOM   2618 HD11 ILE A 164      -9.018   0.271  15.953  1.00  0.97           H  
ATOM   2619 HD12 ILE A 164      -7.463  -0.526  16.172  1.00  0.97           H  
ATOM   2620 HD13 ILE A 164      -8.034   0.619  17.401  1.00  0.97           H  
ATOM   2621  N   ASN A 165      -7.997   6.125  14.229  1.00  0.97           N  
ATOM   2622  H   ASN A 165      -7.771   5.725  13.330  1.00  0.97           H  
ATOM   2623  CA  ASN A 165      -8.528   7.495  14.236  1.00  0.97           C  
ATOM   2624  HA  ASN A 165      -8.492   7.857  13.208  1.00  0.97           H  
ATOM   2625  C   ASN A 165      -7.642   8.470  15.043  1.00  0.97           C  
ATOM   2626  CB  ASN A 165     -10.005   7.489  14.700  1.00  0.97           C  
ATOM   2627  HB2 ASN A 165     -10.071   7.032  15.687  1.00  0.97           H  
ATOM   2628  HB3 ASN A 165     -10.344   8.521  14.787  1.00  0.97           H  
ATOM   2629  O   ASN A 165      -8.134   9.194  15.911  1.00  0.97           O  
ATOM   2630  CG  ASN A 165     -10.969   6.797  13.756  1.00  0.97           C  
ATOM   2631  ND2 ASN A 165     -12.168   6.499  14.197  1.00  0.97           N  
ATOM   2632 HD21 ASN A 165     -12.440   6.656  15.157  1.00  0.97           H  
ATOM   2633 HD22 ASN A 165     -12.812   6.120  13.517  1.00  0.97           H  
ATOM   2634  OD1 ASN A 165     -10.695   6.544  12.600  1.00  0.97           O  
ATOM   2635  N   GLY A 166      -6.331   8.438  14.808  1.00  0.95           N  
ATOM   2636  H   GLY A 166      -6.030   7.940  13.983  1.00  0.95           H  
ATOM   2637  CA  GLY A 166      -5.326   9.299  15.434  1.00  0.95           C  
ATOM   2638  HA2 GLY A 166      -4.433   9.285  14.810  1.00  0.95           H  
ATOM   2639  HA3 GLY A 166      -5.702  10.322  15.460  1.00  0.95           H  
ATOM   2640  C   GLY A 166      -4.933   8.892  16.858  1.00  0.95           C  
ATOM   2641  O   GLY A 166      -4.149   9.588  17.507  1.00  0.95           O  
ATOM   2642  N   LEU A 167      -5.468   7.780  17.379  1.00  0.94           N  
ATOM   2643  H   LEU A 167      -6.122   7.265  16.807  1.00  0.94           H  
ATOM   2644  CA  LEU A 167      -5.272   7.336  18.762  1.00  0.94           C  
ATOM   2645  HA  LEU A 167      -4.636   8.051  19.283  1.00  0.94           H  
ATOM   2646  C   LEU A 167      -4.570   5.975  18.833  1.00  0.94           C  
ATOM   2647  CB  LEU A 167      -6.635   7.298  19.478  1.00  0.94           C  
ATOM   2648  HB2 LEU A 167      -7.264   6.564  18.974  1.00  0.94           H  
ATOM   2649  HB3 LEU A 167      -6.480   6.954  20.501  1.00  0.94           H  
ATOM   2650  O   LEU A 167      -5.030   4.998  18.249  1.00  0.94           O  
ATOM   2651  CG  LEU A 167      -7.385   8.644  19.509  1.00  0.94           C  
ATOM   2652  HG  LEU A 167      -7.535   9.018  18.496  1.00  0.94           H  
ATOM   2653  CD1 LEU A 167      -8.760   8.448  20.146  1.00  0.94           C  
ATOM   2654 HD11 LEU A 167      -8.654   8.062  21.160  1.00  0.94           H  
ATOM   2655 HD12 LEU A 167      -9.293   9.399  20.160  1.00  0.94           H  
ATOM   2656 HD13 LEU A 167      -9.328   7.750  19.530  1.00  0.94           H  
ATOM   2657  CD2 LEU A 167      -6.634   9.703  20.320  1.00  0.94           C  
ATOM   2658 HD21 LEU A 167      -6.394   9.314  21.309  1.00  0.94           H  
ATOM   2659 HD22 LEU A 167      -5.713   9.965  19.798  1.00  0.94           H  
ATOM   2660 HD23 LEU A 167      -7.242  10.604  20.398  1.00  0.94           H  
ATOM   2661  N   ALA A 168      -3.490   5.890  19.613  1.00  0.92           N  
ATOM   2662  H   ALA A 168      -3.125   6.735  20.031  1.00  0.92           H  
ATOM   2663  CA  ALA A 168      -2.738   4.647  19.822  1.00  0.92           C  
ATOM   2664  HA  ALA A 168      -2.591   4.152  18.862  1.00  0.92           H  
ATOM   2665  C   ALA A 168      -3.467   3.652  20.750  1.00  0.92           C  
ATOM   2666  CB  ALA A 168      -1.367   5.037  20.382  1.00  0.92           C  
ATOM   2667  HB1 ALA A 168      -1.454   5.370  21.417  1.00  0.92           H  
ATOM   2668  HB2 ALA A 168      -0.707   4.171  20.326  1.00  0.92           H  
ATOM   2669  HB3 ALA A 168      -0.925   5.832  19.781  1.00  0.92           H  
ATOM   2670  O   ALA A 168      -3.224   2.447  20.735  1.00  0.92           O  
ATOM   2671  N   GLY A 169      -4.386   4.164  21.568  1.00  0.93           N  
ATOM   2672  H   GLY A 169      -4.534   5.163  21.534  1.00  0.93           H  
ATOM   2673  CA  GLY A 169      -5.163   3.388  22.522  1.00  0.93           C  
ATOM   2674  HA2 GLY A 169      -6.000   4.016  22.824  1.00  0.93           H  
ATOM   2675  HA3 GLY A 169      -5.539   2.484  22.043  1.00  0.93           H  
ATOM   2676  C   GLY A 169      -4.400   3.016  23.790  1.00  0.93           C  
ATOM   2677  O   GLY A 169      -3.456   3.695  24.187  1.00  0.93           O  
ATOM   2678  N   ASP A 170      -4.850   1.980  24.492  1.00  0.92           N  
ATOM   2679  H   ASP A 170      -5.576   1.391  24.109  1.00  0.92           H  
ATOM   2680  CA  ASP A 170      -4.352   1.640  25.831  1.00  0.92           C  
ATOM   2681  HA  ASP A 170      -3.985   2.563  26.281  1.00  0.92           H  
ATOM   2682  C   ASP A 170      -3.143   0.698  25.863  1.00  0.92           C  
ATOM   2683  CB  ASP A 170      -5.504   1.151  26.709  1.00  0.92           C  
ATOM   2684  HB2 ASP A 170      -6.269   1.927  26.736  1.00  0.92           H  
ATOM   2685  HB3 ASP A 170      -5.141   1.019  27.729  1.00  0.92           H  
ATOM   2686  O   ASP A 170      -2.643   0.389  26.945  1.00  0.92           O  
ATOM   2687  CG  ASP A 170      -6.153  -0.151  26.243  1.00  0.92           C  
ATOM   2688  OD1 ASP A 170      -5.780  -0.703  25.181  1.00  0.92           O  
ATOM   2689  OD2 ASP A 170      -7.106  -0.551  26.950  1.00  0.92           O  
ATOM   2690  N   SER A 171      -2.619   0.318  24.697  1.00  0.88           N  
ATOM   2691  H   SER A 171      -3.123   0.531  23.848  1.00  0.88           H  
ATOM   2692  CA  SER A 171      -1.325  -0.364  24.568  1.00  0.88           C  
ATOM   2693  HA  SER A 171      -1.306  -1.211  25.253  1.00  0.88           H  
ATOM   2694  C   SER A 171      -0.138   0.529  24.940  1.00  0.88           C  
ATOM   2695  CB  SER A 171      -1.165  -0.891  23.140  1.00  0.88           C  
ATOM   2696  HB2 SER A 171      -1.240  -0.070  22.427  1.00  0.88           H  
ATOM   2697  HB3 SER A 171      -0.194  -1.373  23.028  1.00  0.88           H  
ATOM   2698  O   SER A 171       0.954   0.023  25.180  1.00  0.88           O  
ATOM   2699  OG  SER A 171      -2.194  -1.832  22.901  1.00  0.88           O  
ATOM   2700  HG  SER A 171      -2.156  -2.501  23.588  1.00  0.88           H  
ATOM   2701  N   PHE A 172      -0.358   1.843  25.046  1.00  0.88           N  
ATOM   2702  H   PHE A 172      -1.287   2.181  24.840  1.00  0.88           H  
ATOM   2703  CA  PHE A 172       0.637   2.818  25.476  1.00  0.88           C  
ATOM   2704  HA  PHE A 172       1.587   2.311  25.644  1.00  0.88           H  
ATOM   2705  C   PHE A 172       0.202   3.462  26.792  1.00  0.88           C  
ATOM   2706  CB  PHE A 172       0.860   3.851  24.365  1.00  0.88           C  
ATOM   2707  HB2 PHE A 172       1.563   4.605  24.720  1.00  0.88           H  
ATOM   2708  HB3 PHE A 172      -0.081   4.354  24.144  1.00  0.88           H  
ATOM   2709  O   PHE A 172      -0.898   4.012  26.904  1.00  0.88           O  
ATOM   2710  CG  PHE A 172       1.401   3.241  23.086  1.00  0.88           C  
ATOM   2711  CD1 PHE A 172       2.789   3.201  22.849  1.00  0.88           C  
ATOM   2712  HD1 PHE A 172       3.482   3.612  23.568  1.00  0.88           H  
ATOM   2713  CD2 PHE A 172       0.516   2.682  22.144  1.00  0.88           C  
ATOM   2714  HD2 PHE A 172      -0.550   2.697  22.316  1.00  0.88           H  
ATOM   2715  CE1 PHE A 172       3.283   2.625  21.664  1.00  0.88           C  
ATOM   2716  HE1 PHE A 172       4.343   2.593  21.462  1.00  0.88           H  
ATOM   2717  CE2 PHE A 172       1.011   2.096  20.967  1.00  0.88           C  
ATOM   2718  HE2 PHE A 172       0.332   1.665  20.246  1.00  0.88           H  
ATOM   2719  CZ  PHE A 172       2.395   2.074  20.728  1.00  0.88           C  
ATOM   2720  HZ  PHE A 172       2.786   1.629  19.824  1.00  0.88           H  
ATOM   2721  N   ASP A 173       1.088   3.452  27.791  1.00  0.85           N  
ATOM   2722  H   ASP A 173       1.939   2.925  27.652  1.00  0.85           H  
ATOM   2723  CA  ASP A 173       0.788   3.894  29.163  1.00  0.85           C  
ATOM   2724  HA  ASP A 173       0.048   3.218  29.591  1.00  0.85           H  
ATOM   2725  C   ASP A 173       0.189   5.296  29.250  1.00  0.85           C  
ATOM   2726  CB  ASP A 173       2.079   3.857  29.998  1.00  0.85           C  
ATOM   2727  HB2 ASP A 173       1.958   4.511  30.861  1.00  0.85           H  
ATOM   2728  HB3 ASP A 173       2.914   4.232  29.406  1.00  0.85           H  
ATOM   2729  O   ASP A 173      -0.671   5.590  30.081  1.00  0.85           O  
ATOM   2730  CG  ASP A 173       2.399   2.465  30.533  1.00  0.85           C  
ATOM   2731  OD1 ASP A 173       1.499   1.595  30.473  1.00  0.85           O  
ATOM   2732  OD2 ASP A 173       3.481   2.309  31.127  1.00  0.85           O  
ATOM   2733  N   CYS A 174       0.616   6.159  28.347  1.00  0.85           N  
ATOM   2734  H   CYS A 174       1.283   5.831  27.664  1.00  0.85           H  
ATOM   2735  CA  CYS A 174       0.247   7.555  28.337  1.00  0.85           C  
ATOM   2736  HA  CYS A 174       0.079   7.882  29.363  1.00  0.85           H  
ATOM   2737  C   CYS A 174      -1.058   7.832  27.544  1.00  0.85           C  
ATOM   2738  CB  CYS A 174       1.506   8.235  27.830  1.00  0.85           C  
ATOM   2739  HB2 CYS A 174       1.518   9.259  28.203  1.00  0.85           H  
ATOM   2740  HB3 CYS A 174       2.388   7.745  28.240  1.00  0.85           H  
ATOM   2741  O   CYS A 174      -1.609   8.934  27.599  1.00  0.85           O  
ATOM   2742  SG  CYS A 174       1.605   8.212  26.043  1.00  0.85           S  
ATOM   2743  N   SER A 175      -1.594   6.809  26.866  1.00  0.85           N  
ATOM   2744  H   SER A 175      -1.092   5.932  26.879  1.00  0.85           H  
ATOM   2745  CA  SER A 175      -2.835   6.830  26.083  1.00  0.85           C  
ATOM   2746  HA  SER A 175      -3.255   7.835  26.130  1.00  0.85           H  
ATOM   2747  C   SER A 175      -3.918   5.887  26.652  1.00  0.85           C  
ATOM   2748  CB  SER A 175      -2.495   6.582  24.607  1.00  0.85           C  
ATOM   2749  HB2 SER A 175      -2.020   5.608  24.489  1.00  0.85           H  
ATOM   2750  HB3 SER A 175      -1.789   7.343  24.274  1.00  0.85           H  
ATOM   2751  O   SER A 175      -4.988   5.731  26.065  1.00  0.85           O  
ATOM   2752  OG  SER A 175      -3.652   6.672  23.806  1.00  0.85           O  
ATOM   2753  HG  SER A 175      -4.159   5.873  23.965  1.00  0.85           H  
ATOM   2754  N   ARG A 176      -3.730   5.342  27.868  1.00  0.82           N  
ATOM   2755  H   ARG A 176      -2.807   5.444  28.265  1.00  0.82           H  
ATOM   2756  CA  ARG A 176      -4.679   4.423  28.549  1.00  0.82           C  
ATOM   2757  HA  ARG A 176      -4.701   3.479  28.005  1.00  0.82           H  
ATOM   2758  C   ARG A 176      -6.143   4.892  28.589  1.00  0.82           C  
ATOM   2759  CB  ARG A 176      -4.186   4.141  29.978  1.00  0.82           C  
ATOM   2760  HB2 ARG A 176      -4.990   3.664  30.538  1.00  0.82           H  
ATOM   2761  HB3 ARG A 176      -3.946   5.085  30.468  1.00  0.82           H  
ATOM   2762  O   ARG A 176      -7.052   4.067  28.597  1.00  0.82           O  
ATOM   2763  CG  ARG A 176      -2.966   3.204  30.025  1.00  0.82           C  
ATOM   2764  HG2 ARG A 176      -3.238   2.229  29.622  1.00  0.82           H  
ATOM   2765  HG3 ARG A 176      -2.160   3.616  29.419  1.00  0.82           H  
ATOM   2766  CD  ARG A 176      -2.512   3.045  31.483  1.00  0.82           C  
ATOM   2767  HD2 ARG A 176      -2.287   4.034  31.882  1.00  0.82           H  
ATOM   2768  HD3 ARG A 176      -3.339   2.616  32.048  1.00  0.82           H  
ATOM   2769  NE  ARG A 176      -1.315   2.189  31.639  1.00  0.82           N  
ATOM   2770  HE  ARG A 176      -0.785   1.938  30.816  1.00  0.82           H  
ATOM   2771  NH1 ARG A 176      -1.395   1.967  33.923  1.00  0.82           N  
ATOM   2772 HH11 ARG A 176      -0.939   1.668  34.773  1.00  0.82           H  
ATOM   2773 HH12 ARG A 176      -2.279   2.456  33.920  1.00  0.82           H  
ATOM   2774  NH2 ARG A 176       0.315   1.107  32.805  1.00  0.82           N  
ATOM   2775 HH21 ARG A 176       0.743   0.755  33.650  1.00  0.82           H  
ATOM   2776 HH22 ARG A 176       0.852   1.071  31.950  1.00  0.82           H  
ATOM   2777  CZ  ARG A 176      -0.804   1.758  32.777  1.00  0.82           C  
ATOM   2778  N   ASN A 177      -6.378   6.206  28.604  1.00  0.83           N  
ATOM   2779  H   ASN A 177      -5.568   6.808  28.563  1.00  0.83           H  
ATOM   2780  CA  ASN A 177      -7.720   6.806  28.634  1.00  0.83           C  
ATOM   2781  HA  ASN A 177      -8.452   6.025  28.838  1.00  0.83           H  
ATOM   2782  C   ASN A 177      -8.156   7.432  27.296  1.00  0.83           C  
ATOM   2783  CB  ASN A 177      -7.780   7.813  29.795  1.00  0.83           C  
ATOM   2784  HB2 ASN A 177      -8.741   8.326  29.783  1.00  0.83           H  
ATOM   2785  HB3 ASN A 177      -6.994   8.558  29.667  1.00  0.83           H  
ATOM   2786  O   ASN A 177      -9.233   8.025  27.227  1.00  0.83           O  
ATOM   2787  CG  ASN A 177      -7.647   7.150  31.154  1.00  0.83           C  
ATOM   2788  ND2 ASN A 177      -7.061   7.828  32.113  1.00  0.83           N  
ATOM   2789 HD21 ASN A 177      -7.001   7.363  33.007  1.00  0.83           H  
ATOM   2790 HD22 ASN A 177      -6.715   8.764  31.955  1.00  0.83           H  
ATOM   2791  OD1 ASN A 177      -8.074   6.034  31.386  1.00  0.83           O  
ATOM   2792  N   LYS A 178      -7.337   7.327  26.246  1.00  0.88           N  
ATOM   2793  H   LYS A 178      -6.519   6.741  26.337  1.00  0.88           H  
ATOM   2794  CA  LYS A 178      -7.548   7.942  24.932  1.00  0.88           C  
ATOM   2795  HA  LYS A 178      -8.478   8.511  24.923  1.00  0.88           H  
ATOM   2796  C   LYS A 178      -7.679   6.849  23.872  1.00  0.88           C  
ATOM   2797  CB  LYS A 178      -6.400   8.908  24.612  1.00  0.88           C  
ATOM   2798  HB2 LYS A 178      -5.455   8.365  24.638  1.00  0.88           H  
ATOM   2799  HB3 LYS A 178      -6.547   9.281  23.598  1.00  0.88           H  
ATOM   2800  O   LYS A 178      -6.723   6.490  23.198  1.00  0.88           O  
ATOM   2801  CG  LYS A 178      -6.313  10.105  25.566  1.00  0.88           C  
ATOM   2802  HG2 LYS A 178      -6.060   9.764  26.570  1.00  0.88           H  
ATOM   2803  HG3 LYS A 178      -7.270  10.626  25.589  1.00  0.88           H  
ATOM   2804  CD  LYS A 178      -5.223  11.051  25.055  1.00  0.88           C  
ATOM   2805  HD2 LYS A 178      -4.277  10.511  25.011  1.00  0.88           H  
ATOM   2806  HD3 LYS A 178      -5.483  11.374  24.047  1.00  0.88           H  
ATOM   2807  CE  LYS A 178      -5.069  12.277  25.957  1.00  0.88           C  
ATOM   2808  HE2 LYS A 178      -6.036  12.770  26.046  1.00  0.88           H  
ATOM   2809  HE3 LYS A 178      -4.756  11.944  26.946  1.00  0.88           H  
ATOM   2810  NZ  LYS A 178      -4.066  13.206  25.380  1.00  0.88           N  
ATOM   2811  HZ1 LYS A 178      -3.181  12.734  25.268  1.00  0.88           H  
ATOM   2812  HZ2 LYS A 178      -3.941  14.022  25.962  1.00  0.88           H  
ATOM   2813  HZ3 LYS A 178      -4.358  13.505  24.460  1.00  0.88           H  
ATOM   2814  N   MET A 179      -8.886   6.310  23.760  1.00  0.93           N  
ATOM   2815  H   MET A 179      -9.630   6.692  24.327  1.00  0.93           H  
ATOM   2816  CA  MET A 179      -9.263   5.345  22.729  1.00  0.93           C  
ATOM   2817  HA  MET A 179      -8.452   5.214  22.012  1.00  0.93           H  
ATOM   2818  C   MET A 179     -10.474   5.858  21.973  1.00  0.93           C  
ATOM   2819  CB  MET A 179      -9.600   3.984  23.348  1.00  0.93           C  
ATOM   2820  HB2 MET A 179     -10.145   3.383  22.619  1.00  0.93           H  
ATOM   2821  HB3 MET A 179     -10.236   4.124  24.222  1.00  0.93           H  
ATOM   2822  O   MET A 179     -11.374   6.450  22.576  1.00  0.93           O  
ATOM   2823  CG  MET A 179      -8.339   3.218  23.726  1.00  0.93           C  
ATOM   2824  HG2 MET A 179      -7.759   3.778  24.460  1.00  0.93           H  
ATOM   2825  HG3 MET A 179      -7.760   3.112  22.808  1.00  0.93           H  
ATOM   2826  SD  MET A 179      -8.624   1.543  24.327  1.00  0.93           S  
ATOM   2827  CE  MET A 179      -9.360   1.890  25.933  1.00  0.93           C  
ATOM   2828  HE1 MET A 179     -10.254   2.502  25.812  1.00  0.93           H  
ATOM   2829  HE2 MET A 179      -9.627   0.933  26.381  1.00  0.93           H  
ATOM   2830  HE3 MET A 179      -8.634   2.403  26.564  1.00  0.93           H  
ATOM   2831  N   PHE A 180     -10.522   5.562  20.678  1.00  0.96           N  
ATOM   2832  H   PHE A 180      -9.748   5.078  20.247  1.00  0.96           H  
ATOM   2833  CA  PHE A 180     -11.749   5.706  19.914  1.00  0.96           C  
ATOM   2834  HA  PHE A 180     -12.102   6.732  20.014  1.00  0.96           H  
ATOM   2835  C   PHE A 180     -12.820   4.765  20.487  1.00  0.96           C  
ATOM   2836  CB  PHE A 180     -11.462   5.442  18.433  1.00  0.96           C  
ATOM   2837  HB2 PHE A 180     -10.733   6.169  18.074  1.00  0.96           H  
ATOM   2838  HB3 PHE A 180     -11.019   4.452  18.320  1.00  0.96           H  
ATOM   2839  O   PHE A 180     -12.529   3.618  20.839  1.00  0.96           O  
ATOM   2840  CG  PHE A 180     -12.705   5.535  17.579  1.00  0.96           C  
ATOM   2841  CD1 PHE A 180     -13.344   4.366  17.128  1.00  0.96           C  
ATOM   2842  HD1 PHE A 180     -12.926   3.394  17.346  1.00  0.96           H  
ATOM   2843  CD2 PHE A 180     -13.255   6.795  17.279  1.00  0.96           C  
ATOM   2844  HD2 PHE A 180     -12.768   7.697  17.620  1.00  0.96           H  
ATOM   2845  CE1 PHE A 180     -14.531   4.456  16.384  1.00  0.96           C  
ATOM   2846  HE1 PHE A 180     -15.021   3.558  16.038  1.00  0.96           H  
ATOM   2847  CE2 PHE A 180     -14.439   6.883  16.526  1.00  0.96           C  
ATOM   2848  HE2 PHE A 180     -14.860   7.849  16.289  1.00  0.96           H  
ATOM   2849  CZ  PHE A 180     -15.076   5.713  16.078  1.00  0.96           C  
ATOM   2850  HZ  PHE A 180     -15.983   5.783  15.496  1.00  0.96           H  
ATOM   2851  N   LYS A 181     -14.055   5.257  20.611  1.00  0.97           N  
ATOM   2852  H   LYS A 181     -14.241   6.182  20.249  1.00  0.97           H  
ATOM   2853  CA  LYS A 181     -15.197   4.495  21.121  1.00  0.97           C  
ATOM   2854  HA  LYS A 181     -14.923   3.445  21.226  1.00  0.97           H  
ATOM   2855  C   LYS A 181     -16.343   4.580  20.123  1.00  0.97           C  
ATOM   2856  CB  LYS A 181     -15.651   5.013  22.494  1.00  0.97           C  
ATOM   2857  HB2 LYS A 181     -15.927   6.063  22.402  1.00  0.97           H  
ATOM   2858  HB3 LYS A 181     -16.539   4.456  22.794  1.00  0.97           H  
ATOM   2859  O   LYS A 181     -16.825   5.671  19.840  1.00  0.97           O  
ATOM   2860  CG  LYS A 181     -14.584   4.866  23.586  1.00  0.97           C  
ATOM   2861  HG2 LYS A 181     -14.307   3.817  23.694  1.00  0.97           H  
ATOM   2862  HG3 LYS A 181     -13.700   5.444  23.315  1.00  0.97           H  
ATOM   2863  CD  LYS A 181     -15.139   5.390  24.911  1.00  0.97           C  
ATOM   2864  HD2 LYS A 181     -15.998   4.787  25.205  1.00  0.97           H  
ATOM   2865  HD3 LYS A 181     -15.464   6.420  24.769  1.00  0.97           H  
ATOM   2866  CE  LYS A 181     -14.064   5.337  25.997  1.00  0.97           C  
ATOM   2867  HE2 LYS A 181     -13.190   5.881  25.639  1.00  0.97           H  
ATOM   2868  HE3 LYS A 181     -13.778   4.297  26.155  1.00  0.97           H  
ATOM   2869  NZ  LYS A 181     -14.575   5.943  27.249  1.00  0.97           N  
ATOM   2870  HZ1 LYS A 181     -15.394   5.446  27.568  1.00  0.97           H  
ATOM   2871  HZ2 LYS A 181     -14.851   6.898  27.070  1.00  0.97           H  
ATOM   2872  HZ3 LYS A 181     -13.867   5.940  27.970  1.00  0.97           H  
ATOM   2873  N   LEU A 182     -16.787   3.429  19.640  1.00  0.98           N  
ATOM   2874  H   LEU A 182     -16.306   2.585  19.917  1.00  0.98           H  
ATOM   2875  CA  LEU A 182     -18.026   3.273  18.897  1.00  0.98           C  
ATOM   2876  HA  LEU A 182     -18.306   4.230  18.456  1.00  0.98           H  
ATOM   2877  C   LEU A 182     -19.125   2.841  19.868  1.00  0.98           C  
ATOM   2878  CB  LEU A 182     -17.796   2.260  17.764  1.00  0.98           C  
ATOM   2879  HB2 LEU A 182     -17.433   1.326  18.192  1.00  0.98           H  
ATOM   2880  HB3 LEU A 182     -17.027   2.649  17.097  1.00  0.98           H  
ATOM   2881  O   LEU A 182     -19.129   1.702  20.338  1.00  0.98           O  
ATOM   2882  CG  LEU A 182     -19.067   1.966  16.948  1.00  0.98           C  
ATOM   2883  HG  LEU A 182     -19.825   1.528  17.597  1.00  0.98           H  
ATOM   2884  CD1 LEU A 182     -19.645   3.228  16.311  1.00  0.98           C  
ATOM   2885 HD11 LEU A 182     -18.863   3.786  15.796  1.00  0.98           H  
ATOM   2886 HD12 LEU A 182     -20.095   3.861  17.077  1.00  0.98           H  
ATOM   2887 HD13 LEU A 182     -20.437   2.963  15.611  1.00  0.98           H  
ATOM   2888  CD2 LEU A 182     -18.750   0.955  15.850  1.00  0.98           C  
ATOM   2889 HD21 LEU A 182     -18.010   1.370  15.165  1.00  0.98           H  
ATOM   2890 HD22 LEU A 182     -18.366   0.036  16.293  1.00  0.98           H  
ATOM   2891 HD23 LEU A 182     -19.663   0.725  15.302  1.00  0.98           H  
ATOM   2892  N   GLU A 183     -20.045   3.745  20.185  1.00  0.98           N  
ATOM   2893  H   GLU A 183     -20.010   4.663  19.764  1.00  0.98           H  
ATOM   2894  CA  GLU A 183     -21.213   3.414  21.000  1.00  0.98           C  
ATOM   2895  HA  GLU A 183     -20.897   2.742  21.798  1.00  0.98           H  
ATOM   2896  C   GLU A 183     -22.263   2.685  20.157  1.00  0.98           C  
ATOM   2897  CB  GLU A 183     -21.800   4.661  21.671  1.00  0.98           C  
ATOM   2898  HB2 GLU A 183     -22.706   4.363  22.200  1.00  0.98           H  
ATOM   2899  HB3 GLU A 183     -22.060   5.400  20.913  1.00  0.98           H  
ATOM   2900  O   GLU A 183     -22.620   3.138  19.071  1.00  0.98           O  
ATOM   2901  CG  GLU A 183     -20.812   5.272  22.678  1.00  0.98           C  
ATOM   2902  HG2 GLU A 183     -19.942   5.649  22.140  1.00  0.98           H  
ATOM   2903  HG3 GLU A 183     -20.472   4.484  23.350  1.00  0.98           H  
ATOM   2904  CD  GLU A 183     -21.412   6.408  23.519  1.00  0.98           C  
ATOM   2905  OE1 GLU A 183     -20.673   6.891  24.410  1.00  0.98           O  
ATOM   2906  OE2 GLU A 183     -22.598   6.754  23.311  1.00  0.98           O  
ATOM   2907  N   VAL A 184     -22.759   1.547  20.648  1.00  0.98           N  
ATOM   2908  H   VAL A 184     -22.428   1.229  21.548  1.00  0.98           H  
ATOM   2909  CA  VAL A 184     -23.715   0.706  19.919  1.00  0.98           C  
ATOM   2910  HA  VAL A 184     -24.061   1.291  19.067  1.00  0.98           H  
ATOM   2911  C   VAL A 184     -24.956   0.373  20.737  1.00  0.98           C  
ATOM   2912  CB  VAL A 184     -23.079  -0.564  19.322  1.00  0.98           C  
ATOM   2913  HB  VAL A 184     -23.852  -1.089  18.760  1.00  0.98           H  
ATOM   2914  O   VAL A 184     -24.903   0.155  21.946  1.00  0.98           O  
ATOM   2915  CG1 VAL A 184     -21.951  -0.224  18.344  1.00  0.98           C  
ATOM   2916 HG11 VAL A 184     -21.121   0.226  18.889  1.00  0.98           H  
ATOM   2917 HG12 VAL A 184     -22.307   0.488  17.599  1.00  0.98           H  
ATOM   2918 HG13 VAL A 184     -21.609  -1.127  17.838  1.00  0.98           H  
ATOM   2919  CG2 VAL A 184     -22.542  -1.534  20.378  1.00  0.98           C  
ATOM   2920 HG21 VAL A 184     -22.119  -2.412  19.889  1.00  0.98           H  
ATOM   2921 HG22 VAL A 184     -23.351  -1.867  21.028  1.00  0.98           H  
ATOM   2922 HG23 VAL A 184     -21.770  -1.050  20.976  1.00  0.98           H  
ATOM   2923  N   VAL A 185     -26.097   0.285  20.061  1.00  0.98           N  
ATOM   2924  H   VAL A 185     -26.074   0.519  19.079  1.00  0.98           H  
ATOM   2925  CA  VAL A 185     -27.360  -0.208  20.612  1.00  0.98           C  
ATOM   2926  HA  VAL A 185     -27.359  -0.079  21.695  1.00  0.98           H  
ATOM   2927  C   VAL A 185     -27.478  -1.692  20.285  1.00  0.98           C  
ATOM   2928  CB  VAL A 185     -28.552   0.577  20.041  1.00  0.98           C  
ATOM   2929  HB  VAL A 185     -28.557   0.452  18.958  1.00  0.98           H  
ATOM   2930  O   VAL A 185     -27.369  -2.087  19.122  1.00  0.98           O  
ATOM   2931  CG1 VAL A 185     -29.888   0.080  20.613  1.00  0.98           C  
ATOM   2932 HG11 VAL A 185     -29.882   0.168  21.700  1.00  0.98           H  
ATOM   2933 HG12 VAL A 185     -30.060  -0.961  20.337  1.00  0.98           H  
ATOM   2934 HG13 VAL A 185     -30.704   0.682  20.215  1.00  0.98           H  
ATOM   2935  CG2 VAL A 185     -28.457   2.075  20.331  1.00  0.98           C  
ATOM   2936 HG21 VAL A 185     -27.529   2.490  19.937  1.00  0.98           H  
ATOM   2937 HG22 VAL A 185     -28.494   2.236  21.409  1.00  0.98           H  
ATOM   2938 HG23 VAL A 185     -29.288   2.603  19.863  1.00  0.98           H  
ATOM   2939  N   GLN A 186     -27.735  -2.516  21.301  1.00  0.98           N  
ATOM   2940  H   GLN A 186     -27.822  -2.133  22.232  1.00  0.98           H  
ATOM   2941  CA  GLN A 186     -27.895  -3.959  21.124  1.00  0.98           C  
ATOM   2942  HA  GLN A 186     -26.942  -4.345  20.761  1.00  0.98           H  
ATOM   2943  C   GLN A 186     -28.982  -4.278  20.075  1.00  0.98           C  
ATOM   2944  CB  GLN A 186     -28.195  -4.608  22.483  1.00  0.98           C  
ATOM   2945  HB2 GLN A 186     -27.525  -4.195  23.236  1.00  0.98           H  
ATOM   2946  HB3 GLN A 186     -29.220  -4.376  22.774  1.00  0.98           H  
ATOM   2947  O   GLN A 186     -30.059  -3.680  20.064  1.00  0.98           O  
ATOM   2948  CG  GLN A 186     -28.000  -6.131  22.448  1.00  0.98           C  
ATOM   2949  HG2 GLN A 186     -26.980  -6.355  22.134  1.00  0.98           H  
ATOM   2950  HG3 GLN A 186     -28.683  -6.578  21.725  1.00  0.98           H  
ATOM   2951  CD  GLN A 186     -28.252  -6.786  23.802  1.00  0.98           C  
ATOM   2952  NE2 GLN A 186     -27.518  -7.815  24.151  1.00  0.98           N  
ATOM   2953 HE21 GLN A 186     -26.701  -8.060  23.610  1.00  0.98           H  
ATOM   2954 HE22 GLN A 186     -27.751  -8.252  25.031  1.00  0.98           H  
ATOM   2955  OE1 GLN A 186     -29.116  -6.402  24.572  1.00  0.98           O  
ATOM   2956  N   GLY A 187     -28.691  -5.210  19.168  1.00  0.98           N  
ATOM   2957  H   GLY A 187     -27.782  -5.644  19.231  1.00  0.98           H  
ATOM   2958  CA  GLY A 187     -29.554  -5.628  18.059  1.00  0.98           C  
ATOM   2959  HA2 GLY A 187     -30.577  -5.725  18.421  1.00  0.98           H  
ATOM   2960  HA3 GLY A 187     -29.220  -6.606  17.712  1.00  0.98           H  
ATOM   2961  C   GLY A 187     -29.568  -4.689  16.845  1.00  0.98           C  
ATOM   2962  O   GLY A 187     -30.260  -4.973  15.866  1.00  0.98           O  
ATOM   2963  N   LYS A 188     -28.837  -3.564  16.868  1.00  0.99           N  
ATOM   2964  H   LYS A 188     -28.296  -3.361  17.696  1.00  0.99           H  
ATOM   2965  CA  LYS A 188     -28.688  -2.674  15.702  1.00  0.99           C  
ATOM   2966  HA  LYS A 188     -29.560  -2.798  15.060  1.00  0.99           H  
ATOM   2967  C   LYS A 188     -27.493  -3.075  14.836  1.00  0.99           C  
ATOM   2968  CB  LYS A 188     -28.623  -1.201  16.140  1.00  0.99           C  
ATOM   2969  HB2 LYS A 188     -27.758  -1.055  16.787  1.00  0.99           H  
ATOM   2970  HB3 LYS A 188     -28.476  -0.571  15.263  1.00  0.99           H  
ATOM   2971  O   LYS A 188     -26.632  -3.855  15.239  1.00  0.99           O  
ATOM   2972  CG  LYS A 188     -29.871  -0.702  16.883  1.00  0.99           C  
ATOM   2973  HG2 LYS A 188     -29.720   0.355  17.103  1.00  0.99           H  
ATOM   2974  HG3 LYS A 188     -29.971  -1.243  17.824  1.00  0.99           H  
ATOM   2975  CD  LYS A 188     -31.174  -0.829  16.089  1.00  0.99           C  
ATOM   2976  HD2 LYS A 188     -31.065  -0.309  15.137  1.00  0.99           H  
ATOM   2977  HD3 LYS A 188     -31.403  -1.880  15.916  1.00  0.99           H  
ATOM   2978  CE  LYS A 188     -32.293  -0.189  16.914  1.00  0.99           C  
ATOM   2979  HE2 LYS A 188     -32.390  -0.740  17.849  1.00  0.99           H  
ATOM   2980  HE3 LYS A 188     -31.996   0.830  17.161  1.00  0.99           H  
ATOM   2981  NZ  LYS A 188     -33.579  -0.183  16.177  1.00  0.99           N  
ATOM   2982  HZ1 LYS A 188     -33.848  -1.125  15.935  1.00  0.99           H  
ATOM   2983  HZ2 LYS A 188     -34.301   0.231  16.750  1.00  0.99           H  
ATOM   2984  HZ3 LYS A 188     -33.487   0.367  15.334  1.00  0.99           H  
ATOM   2985  N   ARG A 189     -27.462  -2.556  13.607  1.00  0.98           N  
ATOM   2986  H   ARG A 189     -28.138  -1.838  13.386  1.00  0.98           H  
ATOM   2987  CA  ARG A 189     -26.390  -2.806  12.633  1.00  0.98           C  
ATOM   2988  HA  ARG A 189     -25.666  -3.498  13.063  1.00  0.98           H  
ATOM   2989  C   ARG A 189     -25.659  -1.519  12.318  1.00  0.98           C  
ATOM   2990  CB  ARG A 189     -26.939  -3.406  11.340  1.00  0.98           C  
ATOM   2991  HB2 ARG A 189     -26.123  -3.503  10.623  1.00  0.98           H  
ATOM   2992  HB3 ARG A 189     -27.674  -2.712  10.932  1.00  0.98           H  
ATOM   2993  O   ARG A 189     -26.314  -0.527  12.047  1.00  0.98           O  
ATOM   2994  CG  ARG A 189     -27.564  -4.789  11.561  1.00  0.98           C  
ATOM   2995  HG2 ARG A 189     -26.806  -5.470  11.947  1.00  0.98           H  
ATOM   2996  HG3 ARG A 189     -28.374  -4.721  12.287  1.00  0.98           H  
ATOM   2997  CD  ARG A 189     -28.120  -5.352  10.253  1.00  0.98           C  
ATOM   2998  HD2 ARG A 189     -28.595  -6.305  10.484  1.00  0.98           H  
ATOM   2999  HD3 ARG A 189     -27.295  -5.525   9.562  1.00  0.98           H  
ATOM   3000  NE  ARG A 189     -29.094  -4.425   9.640  1.00  0.98           N  
ATOM   3001  HE  ARG A 189     -28.995  -3.443   9.853  1.00  0.98           H  
ATOM   3002  NH1 ARG A 189     -30.219  -5.944   8.396  1.00  0.98           N  
ATOM   3003 HH11 ARG A 189     -29.645  -6.657   8.824  1.00  0.98           H  
ATOM   3004 HH12 ARG A 189     -31.001  -6.179   7.802  1.00  0.98           H  
ATOM   3005  NH2 ARG A 189     -30.809  -3.785   8.298  1.00  0.98           N  
ATOM   3006 HH21 ARG A 189     -30.543  -2.818   8.422  1.00  0.98           H  
ATOM   3007 HH22 ARG A 189     -31.542  -3.982   7.632  1.00  0.98           H  
ATOM   3008  CZ  ARG A 189     -30.039  -4.715   8.781  1.00  0.98           C  
ATOM   3009  N   TYR A 190     -24.342  -1.555  12.275  1.00  0.99           N  
ATOM   3010  H   TYR A 190     -23.876  -2.429  12.470  1.00  0.99           H  
ATOM   3011  CA  TYR A 190     -23.503  -0.394  12.009  1.00  0.99           C  
ATOM   3012  HA  TYR A 190     -24.121   0.488  11.843  1.00  0.99           H  
ATOM   3013  C   TYR A 190     -22.688  -0.649  10.750  1.00  0.99           C  
ATOM   3014  CB  TYR A 190     -22.622  -0.119  13.233  1.00  0.99           C  
ATOM   3015  HB2 TYR A 190     -21.910   0.667  12.981  1.00  0.99           H  
ATOM   3016  HB3 TYR A 190     -22.049  -1.012  13.484  1.00  0.99           H  
ATOM   3017  O   TYR A 190     -22.159  -1.747  10.580  1.00  0.99           O  
ATOM   3018  CG  TYR A 190     -23.422   0.311  14.448  1.00  0.99           C  
ATOM   3019  CD1 TYR A 190     -23.504   1.678  14.764  1.00  0.99           C  
ATOM   3020  HD1 TYR A 190     -22.965   2.411  14.181  1.00  0.99           H  
ATOM   3021  CD2 TYR A 190     -24.113  -0.638  15.233  1.00  0.99           C  
ATOM   3022  HD2 TYR A 190     -24.020  -1.693  15.019  1.00  0.99           H  
ATOM   3023  CE1 TYR A 190     -24.298   2.109  15.838  1.00  0.99           C  
ATOM   3024  HE1 TYR A 190     -24.350   3.161  16.077  1.00  0.99           H  
ATOM   3025  CE2 TYR A 190     -24.936  -0.208  16.292  1.00  0.99           C  
ATOM   3026  HE2 TYR A 190     -25.478  -0.923  16.893  1.00  0.99           H  
ATOM   3027  OH  TYR A 190     -25.870   1.617  17.551  1.00  0.99           O  
ATOM   3028  HH  TYR A 190     -25.784   2.570  17.621  1.00  0.99           H  
ATOM   3029  CZ  TYR A 190     -25.039   1.171  16.579  1.00  0.99           C  
ATOM   3030  N   LEU A 191     -22.593   0.334   9.860  1.00  0.99           N  
ATOM   3031  H   LEU A 191     -23.028   1.220  10.074  1.00  0.99           H  
ATOM   3032  CA  LEU A 191     -21.689   0.265   8.716  1.00  0.99           C  
ATOM   3033  HA  LEU A 191     -21.557  -0.776   8.421  1.00  0.99           H  
ATOM   3034  C   LEU A 191     -20.326   0.815   9.130  1.00  0.99           C  
ATOM   3035  CB  LEU A 191     -22.303   1.021   7.532  1.00  0.99           C  
ATOM   3036  HB2 LEU A 191     -23.260   0.560   7.288  1.00  0.99           H  
ATOM   3037  HB3 LEU A 191     -22.482   2.051   7.839  1.00  0.99           H  
ATOM   3038  O   LEU A 191     -20.166   2.020   9.304  1.00  0.99           O  
ATOM   3039  CG  LEU A 191     -21.426   1.024   6.269  1.00  0.99           C  
ATOM   3040  HG  LEU A 191     -20.453   1.468   6.482  1.00  0.99           H  
ATOM   3041  CD1 LEU A 191     -21.229  -0.392   5.726  1.00  0.99           C  
ATOM   3042 HD11 LEU A 191     -20.568  -0.957   6.383  1.00  0.99           H  
ATOM   3043 HD12 LEU A 191     -22.187  -0.901   5.627  1.00  0.99           H  
ATOM   3044 HD13 LEU A 191     -20.764  -0.334   4.741  1.00  0.99           H  
ATOM   3045  CD2 LEU A 191     -22.107   1.851   5.182  1.00  0.99           C  
ATOM   3046 HD21 LEU A 191     -21.471   1.874   4.297  1.00  0.99           H  
ATOM   3047 HD22 LEU A 191     -22.258   2.868   5.544  1.00  0.99           H  
ATOM   3048 HD23 LEU A 191     -23.074   1.418   4.925  1.00  0.99           H  
ATOM   3049  N   LEU A 192     -19.353  -0.073   9.287  1.00  0.99           N  
ATOM   3050  H   LEU A 192     -19.546  -1.045   9.092  1.00  0.99           H  
ATOM   3051  CA  LEU A 192     -17.966   0.290   9.533  1.00  0.99           C  
ATOM   3052  HA  LEU A 192     -17.934   1.201  10.130  1.00  0.99           H  
ATOM   3053  C   LEU A 192     -17.281   0.560   8.195  1.00  0.99           C  
ATOM   3054  CB  LEU A 192     -17.242  -0.818  10.313  1.00  0.99           C  
ATOM   3055  HB2 LEU A 192     -17.101  -1.676   9.655  1.00  0.99           H  
ATOM   3056  HB3 LEU A 192     -16.255  -0.442  10.581  1.00  0.99           H  
ATOM   3057  O   LEU A 192     -17.271  -0.303   7.319  1.00  0.99           O  
ATOM   3058  CG  LEU A 192     -17.956  -1.307  11.584  1.00  0.99           C  
ATOM   3059  HG  LEU A 192     -18.855  -1.858  11.307  1.00  0.99           H  
ATOM   3060  CD1 LEU A 192     -17.016  -2.255  12.326  1.00  0.99           C  
ATOM   3061 HD11 LEU A 192     -16.753  -3.090  11.677  1.00  0.99           H  
ATOM   3062 HD12 LEU A 192     -17.504  -2.639  13.222  1.00  0.99           H  
ATOM   3063 HD13 LEU A 192     -16.108  -1.726  12.613  1.00  0.99           H  
ATOM   3064  CD2 LEU A 192     -18.347  -0.180  12.538  1.00  0.99           C  
ATOM   3065 HD21 LEU A 192     -19.091   0.465  12.071  1.00  0.99           H  
ATOM   3066 HD22 LEU A 192     -17.469   0.409  12.801  1.00  0.99           H  
ATOM   3067 HD23 LEU A 192     -18.786  -0.607  13.440  1.00  0.99           H  
ATOM   3068  N   ARG A 193     -16.710   1.751   8.060  1.00  0.99           N  
ATOM   3069  H   ARG A 193     -16.802   2.394   8.834  1.00  0.99           H  
ATOM   3070  CA  ARG A 193     -15.942   2.214   6.905  1.00  0.99           C  
ATOM   3071  HA  ARG A 193     -16.070   1.549   6.051  1.00  0.99           H  
ATOM   3072  C   ARG A 193     -14.469   2.210   7.299  1.00  0.99           C  
ATOM   3073  CB  ARG A 193     -16.443   3.614   6.530  1.00  0.99           C  
ATOM   3074  HB2 ARG A 193     -16.385   4.247   7.416  1.00  0.99           H  
ATOM   3075  HB3 ARG A 193     -15.795   4.025   5.755  1.00  0.99           H  
ATOM   3076  O   ARG A 193     -14.003   3.142   7.954  1.00  0.99           O  
ATOM   3077  CG  ARG A 193     -17.898   3.642   6.050  1.00  0.99           C  
ATOM   3078  HG2 ARG A 193     -18.562   3.350   6.863  1.00  0.99           H  
ATOM   3079  HG3 ARG A 193     -18.014   2.931   5.232  1.00  0.99           H  
ATOM   3080  CD  ARG A 193     -18.263   5.065   5.590  1.00  0.99           C  
ATOM   3081  HD2 ARG A 193     -18.181   5.741   6.442  1.00  0.99           H  
ATOM   3082  HD3 ARG A 193     -17.546   5.387   4.835  1.00  0.99           H  
ATOM   3083  NE  ARG A 193     -19.631   5.152   5.037  1.00  0.99           N  
ATOM   3084  HE  ARG A 193     -20.323   5.676   5.553  1.00  0.99           H  
ATOM   3085  NH1 ARG A 193     -19.222   3.968   3.110  1.00  0.99           N  
ATOM   3086 HH11 ARG A 193     -19.496   3.249   2.455  1.00  0.99           H  
ATOM   3087 HH12 ARG A 193     -18.230   3.997   3.301  1.00  0.99           H  
ATOM   3088  NH2 ARG A 193     -21.306   4.595   3.607  1.00  0.99           N  
ATOM   3089 HH21 ARG A 193     -21.985   5.005   4.231  1.00  0.99           H  
ATOM   3090 HH22 ARG A 193     -21.613   4.000   2.852  1.00  0.99           H  
ATOM   3091  CZ  ARG A 193     -20.043   4.579   3.922  1.00  0.99           C  
ATOM   3092  N   ILE A 194     -13.784   1.112   6.999  1.00  0.99           N  
ATOM   3093  H   ILE A 194     -14.231   0.420   6.414  1.00  0.99           H  
ATOM   3094  CA  ILE A 194     -12.423   0.829   7.461  1.00  0.99           C  
ATOM   3095  HA  ILE A 194     -12.232   1.447   8.338  1.00  0.99           H  
ATOM   3096  C   ILE A 194     -11.437   1.220   6.360  1.00  0.99           C  
ATOM   3097  CB  ILE A 194     -12.251  -0.644   7.897  1.00  0.99           C  
ATOM   3098  HB  ILE A 194     -12.277  -1.264   7.001  1.00  0.99           H  
ATOM   3099  O   ILE A 194     -11.557   0.746   5.233  1.00  0.99           O  
ATOM   3100  CG1 ILE A 194     -13.365  -1.131   8.858  1.00  0.99           C  
ATOM   3101 HG12 ILE A 194     -13.194  -0.725   9.855  1.00  0.99           H  
ATOM   3102 HG13 ILE A 194     -14.342  -0.785   8.520  1.00  0.99           H  
ATOM   3103  CG2 ILE A 194     -10.874  -0.809   8.573  1.00  0.99           C  
ATOM   3104 HG21 ILE A 194     -10.713  -1.842   8.882  1.00  0.99           H  
ATOM   3105 HG22 ILE A 194     -10.076  -0.536   7.884  1.00  0.99           H  
ATOM   3106 HG23 ILE A 194     -10.805  -0.167   9.451  1.00  0.99           H  
ATOM   3107  CD1 ILE A 194     -13.460  -2.659   8.942  1.00  0.99           C  
ATOM   3108 HD11 ILE A 194     -13.685  -3.067   7.956  1.00  0.99           H  
ATOM   3109 HD12 ILE A 194     -12.525  -3.087   9.302  1.00  0.99           H  
ATOM   3110 HD13 ILE A 194     -14.262  -2.933   9.627  1.00  0.99           H  
ATOM   3111  N   ILE A 195     -10.466   2.069   6.674  1.00  0.99           N  
ATOM   3112  H   ILE A 195     -10.423   2.405   7.626  1.00  0.99           H  
ATOM   3113  CA  ILE A 195      -9.466   2.593   5.736  1.00  0.99           C  
ATOM   3114  HA  ILE A 195      -9.576   2.120   4.760  1.00  0.99           H  
ATOM   3115  C   ILE A 195      -8.088   2.248   6.284  1.00  0.99           C  
ATOM   3116  CB  ILE A 195      -9.635   4.122   5.568  1.00  0.99           C  
ATOM   3117  HB  ILE A 195      -9.492   4.584   6.545  1.00  0.99           H  
ATOM   3118  O   ILE A 195      -7.814   2.541   7.446  1.00  0.99           O  
ATOM   3119  CG1 ILE A 195     -11.067   4.468   5.092  1.00  0.99           C  
ATOM   3120 HG12 ILE A 195     -11.262   3.993   4.130  1.00  0.99           H  
ATOM   3121 HG13 ILE A 195     -11.789   4.077   5.809  1.00  0.99           H  
ATOM   3122  CG2 ILE A 195      -8.562   4.698   4.622  1.00  0.99           C  
ATOM   3123 HG21 ILE A 195      -8.646   5.783   4.571  1.00  0.99           H  
ATOM   3124 HG22 ILE A 195      -7.560   4.481   4.992  1.00  0.99           H  
ATOM   3125 HG23 ILE A 195      -8.664   4.282   3.619  1.00  0.99           H  
ATOM   3126  CD1 ILE A 195     -11.353   5.967   4.972  1.00  0.99           C  
ATOM   3127 HD11 ILE A 195     -10.829   6.390   4.114  1.00  0.99           H  
ATOM   3128 HD12 ILE A 195     -12.423   6.121   4.831  1.00  0.99           H  
ATOM   3129 HD13 ILE A 195     -11.037   6.480   5.880  1.00  0.99           H  
ATOM   3130  N   ASN A 196      -7.212   1.660   5.469  1.00  0.98           N  
ATOM   3131  H   ASN A 196      -7.480   1.444   4.520  1.00  0.98           H  
ATOM   3132  CA  ASN A 196      -5.804   1.530   5.833  1.00  0.98           C  
ATOM   3133  HA  ASN A 196      -5.704   1.604   6.916  1.00  0.98           H  
ATOM   3134  C   ASN A 196      -4.987   2.689   5.245  1.00  0.98           C  
ATOM   3135  CB  ASN A 196      -5.286   0.138   5.450  1.00  0.98           C  
ATOM   3136  HB2 ASN A 196      -5.925  -0.605   5.927  1.00  0.98           H  
ATOM   3137  HB3 ASN A 196      -5.322   0.020   4.367  1.00  0.98           H  
ATOM   3138  O   ASN A 196      -4.588   2.654   4.082  1.00  0.98           O  
ATOM   3139  CG  ASN A 196      -3.865  -0.081   5.943  1.00  0.98           C  
ATOM   3140  ND2 ASN A 196      -3.246  -1.203   5.660  1.00  0.98           N  
ATOM   3141 HD21 ASN A 196      -2.282  -1.262   5.956  1.00  0.98           H  
ATOM   3142 HD22 ASN A 196      -3.698  -1.934   5.130  1.00  0.98           H  
ATOM   3143  OD1 ASN A 196      -3.310   0.738   6.648  1.00  0.98           O  
ATOM   3144  N   ALA A 197      -4.744   3.704   6.074  1.00  0.98           N  
ATOM   3145  H   ALA A 197      -5.053   3.623   7.032  1.00  0.98           H  
ATOM   3146  CA  ALA A 197      -3.874   4.843   5.791  1.00  0.98           C  
ATOM   3147  HA  ALA A 197      -3.805   4.975   4.711  1.00  0.98           H  
ATOM   3148  C   ALA A 197      -2.430   4.633   6.298  1.00  0.98           C  
ATOM   3149  CB  ALA A 197      -4.524   6.102   6.380  1.00  0.98           C  
ATOM   3150  HB1 ALA A 197      -3.896   6.969   6.177  1.00  0.98           H  
ATOM   3151  HB2 ALA A 197      -5.505   6.262   5.932  1.00  0.98           H  
ATOM   3152  HB3 ALA A 197      -4.631   5.998   7.460  1.00  0.98           H  
ATOM   3153  O   ALA A 197      -1.604   5.538   6.184  1.00  0.98           O  
ATOM   3154  N   ALA A 198      -2.096   3.457   6.848  1.00  0.96           N  
ATOM   3155  H   ALA A 198      -2.787   2.721   6.900  1.00  0.96           H  
ATOM   3156  CA  ALA A 198      -0.719   3.124   7.195  1.00  0.96           C  
ATOM   3157  HA  ALA A 198      -0.339   3.911   7.847  1.00  0.96           H  
ATOM   3158  C   ALA A 198       0.156   3.081   5.935  1.00  0.96           C  
ATOM   3159  CB  ALA A 198      -0.660   1.799   7.961  1.00  0.96           C  
ATOM   3160  HB1 ALA A 198      -0.974   0.978   7.316  1.00  0.96           H  
ATOM   3161  HB2 ALA A 198       0.367   1.597   8.267  1.00  0.96           H  
ATOM   3162  HB3 ALA A 198      -1.302   1.852   8.840  1.00  0.96           H  
ATOM   3163  O   ALA A 198      -0.237   2.539   4.901  1.00  0.96           O  
ATOM   3164  N   LEU A 199       1.366   3.630   6.041  1.00  0.93           N  
ATOM   3165  H   LEU A 199       1.641   4.032   6.926  1.00  0.93           H  
ATOM   3166  CA  LEU A 199       2.238   3.834   4.888  1.00  0.93           C  
ATOM   3167  HA  LEU A 199       1.654   4.292   4.089  1.00  0.93           H  
ATOM   3168  C   LEU A 199       2.799   2.536   4.319  1.00  0.93           C  
ATOM   3169  CB  LEU A 199       3.407   4.747   5.289  1.00  0.93           C  
ATOM   3170  HB2 LEU A 199       4.138   4.730   4.480  1.00  0.93           H  
ATOM   3171  HB3 LEU A 199       3.926   4.298   6.135  1.00  0.93           H  
ATOM   3172  O   LEU A 199       2.858   2.371   3.103  1.00  0.93           O  
ATOM   3173  CG  LEU A 199       3.061   6.211   5.614  1.00  0.93           C  
ATOM   3174  HG  LEU A 199       2.592   6.271   6.596  1.00  0.93           H  
ATOM   3175  CD1 LEU A 199       4.344   7.045   5.604  1.00  0.93           C  
ATOM   3176 HD11 LEU A 199       4.927   6.853   4.703  1.00  0.93           H  
ATOM   3177 HD12 LEU A 199       4.114   8.110   5.595  1.00  0.93           H  
ATOM   3178 HD13 LEU A 199       4.959   6.814   6.474  1.00  0.93           H  
ATOM   3179  CD2 LEU A 199       2.120   6.824   4.591  1.00  0.93           C  
ATOM   3180 HD21 LEU A 199       2.599   6.799   3.612  1.00  0.93           H  
ATOM   3181 HD22 LEU A 199       1.935   7.862   4.866  1.00  0.93           H  
ATOM   3182 HD23 LEU A 199       1.158   6.311   4.587  1.00  0.93           H  
ATOM   3183  N   ASN A 200       3.258   1.646   5.196  1.00  0.92           N  
ATOM   3184  H   ASN A 200       3.206   1.888   6.175  1.00  0.92           H  
ATOM   3185  CA  ASN A 200       4.123   0.529   4.808  1.00  0.92           C  
ATOM   3186  HA  ASN A 200       4.125   0.421   3.723  1.00  0.92           H  
ATOM   3187  C   ASN A 200       3.638  -0.817   5.356  1.00  0.92           C  
ATOM   3188  CB  ASN A 200       5.558   0.873   5.246  1.00  0.92           C  
ATOM   3189  HB2 ASN A 200       5.586   1.001   6.328  1.00  0.92           H  
ATOM   3190  HB3 ASN A 200       6.226   0.054   4.979  1.00  0.92           H  
ATOM   3191  O   ASN A 200       4.333  -1.822   5.241  1.00  0.92           O  
ATOM   3192  CG  ASN A 200       6.074   2.127   4.562  1.00  0.92           C  
ATOM   3193  ND2 ASN A 200       6.668   3.045   5.288  1.00  0.92           N  
ATOM   3194 HD21 ASN A 200       7.010   3.861   4.802  1.00  0.92           H  
ATOM   3195 HD22 ASN A 200       6.830   2.908   6.276  1.00  0.92           H  
ATOM   3196  OD1 ASN A 200       5.921   2.315   3.369  1.00  0.92           O  
ATOM   3197  N   SER A 201       2.447  -0.849   5.956  1.00  0.94           N  
ATOM   3198  H   SER A 201       1.901   0.000   5.981  1.00  0.94           H  
ATOM   3199  CA  SER A 201       1.987  -1.998   6.732  1.00  0.94           C  
ATOM   3200  HA  SER A 201       2.711  -2.808   6.646  1.00  0.94           H  
ATOM   3201  C   SER A 201       0.651  -2.522   6.236  1.00  0.94           C  
ATOM   3202  CB  SER A 201       1.919  -1.645   8.216  1.00  0.94           C  
ATOM   3203  HB2 SER A 201       1.279  -0.773   8.354  1.00  0.94           H  
ATOM   3204  HB3 SER A 201       1.493  -2.483   8.767  1.00  0.94           H  
ATOM   3205  O   SER A 201      -0.348  -1.804   6.153  1.00  0.94           O  
ATOM   3206  OG  SER A 201       3.225  -1.368   8.694  1.00  0.94           O  
ATOM   3207  HG  SER A 201       3.231  -1.427   9.652  1.00  0.94           H  
ATOM   3208  N   HIS A 202       0.618  -3.825   5.967  1.00  0.96           N  
ATOM   3209  H   HIS A 202       1.465  -4.358   6.103  1.00  0.96           H  
ATOM   3210  CA  HIS A 202      -0.638  -4.555   5.920  1.00  0.96           C  
ATOM   3211  HA  HIS A 202      -1.364  -3.990   5.335  1.00  0.96           H  
ATOM   3212  C   HIS A 202      -1.157  -4.721   7.343  1.00  0.96           C  
ATOM   3213  CB  HIS A 202      -0.442  -5.926   5.286  1.00  0.96           C  
ATOM   3214  HB2 HIS A 202       0.220  -6.520   5.916  1.00  0.96           H  
ATOM   3215  HB3 HIS A 202      -1.420  -6.406   5.247  1.00  0.96           H  
ATOM   3216  O   HIS A 202      -0.372  -4.961   8.259  1.00  0.96           O  
ATOM   3217  CG  HIS A 202       0.134  -5.897   3.904  1.00  0.96           C  
ATOM   3218  CD2 HIS A 202       1.439  -5.677   3.555  1.00  0.96           C  
ATOM   3219  HD2 HIS A 202       2.261  -5.485   4.228  1.00  0.96           H  
ATOM   3220  ND1 HIS A 202      -0.573  -6.097   2.750  1.00  0.96           N  
ATOM   3221  HD1 HIS A 202      -1.560  -6.303   2.690  1.00  0.96           H  
ATOM   3222  CE1 HIS A 202       0.270  -5.966   1.718  1.00  0.96           C  
ATOM   3223  HE1 HIS A 202      -0.002  -6.046   0.676  1.00  0.96           H  
ATOM   3224  NE2 HIS A 202       1.508  -5.727   2.161  1.00  0.96           N  
ATOM   3225  N   LEU A 203      -2.468  -4.626   7.532  1.00  0.97           N  
ATOM   3226  H   LEU A 203      -3.066  -4.425   6.744  1.00  0.97           H  
ATOM   3227  CA  LEU A 203      -3.065  -4.670   8.860  1.00  0.97           C  
ATOM   3228  HA  LEU A 203      -2.311  -4.949   9.595  1.00  0.97           H  
ATOM   3229  C   LEU A 203      -4.154  -5.737   8.938  1.00  0.97           C  
ATOM   3230  CB  LEU A 203      -3.577  -3.271   9.236  1.00  0.97           C  
ATOM   3231  HB2 LEU A 203      -4.292  -2.947   8.480  1.00  0.97           H  
ATOM   3232  HB3 LEU A 203      -4.110  -3.350  10.183  1.00  0.97           H  
ATOM   3233  O   LEU A 203      -5.057  -5.789   8.098  1.00  0.97           O  
ATOM   3234  CG  LEU A 203      -2.474  -2.198   9.368  1.00  0.97           C  
ATOM   3235  HG  LEU A 203      -1.942  -2.097   8.422  1.00  0.97           H  
ATOM   3236  CD1 LEU A 203      -3.109  -0.855   9.700  1.00  0.97           C  
ATOM   3237 HD11 LEU A 203      -3.834  -0.592   8.930  1.00  0.97           H  
ATOM   3238 HD12 LEU A 203      -2.343  -0.080   9.724  1.00  0.97           H  
ATOM   3239 HD13 LEU A 203      -3.598  -0.904  10.673  1.00  0.97           H  
ATOM   3240  CD2 LEU A 203      -1.465  -2.505  10.476  1.00  0.97           C  
ATOM   3241 HD21 LEU A 203      -1.977  -2.691  11.419  1.00  0.97           H  
ATOM   3242 HD22 LEU A 203      -0.783  -1.663  10.593  1.00  0.97           H  
ATOM   3243 HD23 LEU A 203      -0.873  -3.381  10.207  1.00  0.97           H  
ATOM   3244  N   PHE A 204      -4.065  -6.567   9.974  1.00  0.98           N  
ATOM   3245  H   PHE A 204      -3.285  -6.436  10.602  1.00  0.98           H  
ATOM   3246  CA  PHE A 204      -5.182  -7.341  10.493  1.00  0.98           C  
ATOM   3247  HA  PHE A 204      -5.781  -7.724   9.667  1.00  0.98           H  
ATOM   3248  C   PHE A 204      -6.051  -6.437  11.357  1.00  0.98           C  
ATOM   3249  CB  PHE A 204      -4.666  -8.506  11.348  1.00  0.98           C  
ATOM   3250  HB2 PHE A 204      -5.508  -8.933  11.894  1.00  0.98           H  
ATOM   3251  HB3 PHE A 204      -3.972  -8.116  12.093  1.00  0.98           H  
ATOM   3252  O   PHE A 204      -5.539  -5.752  12.233  1.00  0.98           O  
ATOM   3253  CG  PHE A 204      -3.998  -9.622  10.575  1.00  0.98           C  
ATOM   3254  CD1 PHE A 204      -4.698 -10.277   9.546  1.00  0.98           C  
ATOM   3255  HD1 PHE A 204      -5.712  -9.978   9.323  1.00  0.98           H  
ATOM   3256  CD2 PHE A 204      -2.697 -10.041  10.907  1.00  0.98           C  
ATOM   3257  HD2 PHE A 204      -2.154  -9.560  11.708  1.00  0.98           H  
ATOM   3258  CE1 PHE A 204      -4.095 -11.328   8.832  1.00  0.98           C  
ATOM   3259  HE1 PHE A 204      -4.631 -11.840   8.046  1.00  0.98           H  
ATOM   3260  CE2 PHE A 204      -2.100 -11.103  10.206  1.00  0.98           C  
ATOM   3261  HE2 PHE A 204      -1.111 -11.439  10.479  1.00  0.98           H  
ATOM   3262  CZ  PHE A 204      -2.793 -11.737   9.161  1.00  0.98           C  
ATOM   3263  HZ  PHE A 204      -2.325 -12.552   8.628  1.00  0.98           H  
ATOM   3264  N   PHE A 205      -7.364  -6.488  11.165  1.00  0.99           N  
ATOM   3265  H   PHE A 205      -7.705  -7.023  10.380  1.00  0.99           H  
ATOM   3266  CA  PHE A 205      -8.344  -5.764  11.966  1.00  0.99           C  
ATOM   3267  HA  PHE A 205      -7.857  -5.324  12.836  1.00  0.99           H  
ATOM   3268  C   PHE A 205      -9.434  -6.715  12.460  1.00  0.99           C  
ATOM   3269  CB  PHE A 205      -8.922  -4.626  11.127  1.00  0.99           C  
ATOM   3270  HB2 PHE A 205      -9.277  -5.023  10.175  1.00  0.99           H  
ATOM   3271  HB3 PHE A 205      -8.125  -3.917  10.904  1.00  0.99           H  
ATOM   3272  O   PHE A 205     -10.017  -7.464  11.669  1.00  0.99           O  
ATOM   3273  CG  PHE A 205     -10.055  -3.896  11.810  1.00  0.99           C  
ATOM   3274  CD1 PHE A 205     -11.390  -4.286  11.590  1.00  0.99           C  
ATOM   3275  HD1 PHE A 205     -11.610  -5.122  10.942  1.00  0.99           H  
ATOM   3276  CD2 PHE A 205      -9.767  -2.830  12.676  1.00  0.99           C  
ATOM   3277  HD2 PHE A 205      -8.743  -2.539  12.857  1.00  0.99           H  
ATOM   3278  CE1 PHE A 205     -12.441  -3.578  12.195  1.00  0.99           C  
ATOM   3279  HE1 PHE A 205     -13.466  -3.857  12.004  1.00  0.99           H  
ATOM   3280  CE2 PHE A 205     -10.815  -2.115  13.268  1.00  0.99           C  
ATOM   3281  HE2 PHE A 205     -10.585  -1.260  13.887  1.00  0.99           H  
ATOM   3282  CZ  PHE A 205     -12.151  -2.477  13.013  1.00  0.99           C  
ATOM   3283  HZ  PHE A 205     -12.960  -1.898  13.434  1.00  0.99           H  
ATOM   3284  N   LYS A 206      -9.731  -6.681  13.762  1.00  0.98           N  
ATOM   3285  H   LYS A 206      -9.209  -6.046  14.349  1.00  0.98           H  
ATOM   3286  CA  LYS A 206     -10.715  -7.568  14.396  1.00  0.98           C  
ATOM   3287  HA  LYS A 206     -11.461  -7.850  13.653  1.00  0.98           H  
ATOM   3288  C   LYS A 206     -11.447  -6.879  15.543  1.00  0.98           C  
ATOM   3289  CB  LYS A 206      -9.984  -8.844  14.842  1.00  0.98           C  
ATOM   3290  HB2 LYS A 206      -9.207  -8.586  15.563  1.00  0.98           H  
ATOM   3291  HB3 LYS A 206      -9.500  -9.270  13.963  1.00  0.98           H  
ATOM   3292  O   LYS A 206     -10.877  -6.051  16.247  1.00  0.98           O  
ATOM   3293  CG  LYS A 206     -10.905  -9.903  15.462  1.00  0.98           C  
ATOM   3294  HG2 LYS A 206     -11.886  -9.881  14.986  1.00  0.98           H  
ATOM   3295  HG3 LYS A 206     -11.071  -9.664  16.512  1.00  0.98           H  
ATOM   3296  CD  LYS A 206     -10.282 -11.298  15.329  1.00  0.98           C  
ATOM   3297  HD2 LYS A 206     -10.147 -11.522  14.271  1.00  0.98           H  
ATOM   3298  HD3 LYS A 206      -9.308 -11.307  15.817  1.00  0.98           H  
ATOM   3299  CE  LYS A 206     -11.182 -12.369  15.947  1.00  0.98           C  
ATOM   3300  HE2 LYS A 206     -11.298 -12.156  17.009  1.00  0.98           H  
ATOM   3301  HE3 LYS A 206     -12.161 -12.320  15.471  1.00  0.98           H  
ATOM   3302  NZ  LYS A 206     -10.604 -13.720  15.753  1.00  0.98           N  
ATOM   3303  HZ1 LYS A 206      -9.624 -13.752  15.994  1.00  0.98           H  
ATOM   3304  HZ2 LYS A 206     -11.118 -14.422  16.266  1.00  0.98           H  
ATOM   3305  HZ3 LYS A 206     -10.749 -14.010  14.797  1.00  0.98           H  
ATOM   3306  N   ILE A 207     -12.705  -7.262  15.762  1.00  0.99           N  
ATOM   3307  H   ILE A 207     -13.091  -7.980  15.166  1.00  0.99           H  
ATOM   3308  CA  ILE A 207     -13.509  -6.834  16.914  1.00  0.99           C  
ATOM   3309  HA  ILE A 207     -12.923  -6.146  17.524  1.00  0.99           H  
ATOM   3310  C   ILE A 207     -13.817  -8.064  17.767  1.00  0.99           C  
ATOM   3311  CB  ILE A 207     -14.781  -6.082  16.468  1.00  0.99           C  
ATOM   3312  HB  ILE A 207     -15.400  -6.767  15.888  1.00  0.99           H  
ATOM   3313  O   ILE A 207     -14.323  -9.067  17.263  1.00  0.99           O  
ATOM   3314  CG1 ILE A 207     -14.416  -4.888  15.559  1.00  0.99           C  
ATOM   3315 HG12 ILE A 207     -13.737  -4.225  16.097  1.00  0.99           H  
ATOM   3316 HG13 ILE A 207     -13.899  -5.253  14.672  1.00  0.99           H  
ATOM   3317  CG2 ILE A 207     -15.576  -5.606  17.701  1.00  0.99           C  
ATOM   3318 HG21 ILE A 207     -15.010  -4.849  18.244  1.00  0.99           H  
ATOM   3319 HG22 ILE A 207     -15.783  -6.438  18.373  1.00  0.99           H  
ATOM   3320 HG23 ILE A 207     -16.537  -5.194  17.394  1.00  0.99           H  
ATOM   3321  CD1 ILE A 207     -15.614  -4.072  15.071  1.00  0.99           C  
ATOM   3322 HD11 ILE A 207     -16.035  -3.487  15.888  1.00  0.99           H  
ATOM   3323 HD12 ILE A 207     -15.278  -3.391  14.289  1.00  0.99           H  
ATOM   3324 HD13 ILE A 207     -16.375  -4.740  14.668  1.00  0.99           H  
ATOM   3325  N   ALA A 208     -13.506  -8.009  19.061  1.00  0.98           N  
ATOM   3326  H   ALA A 208     -13.106  -7.155  19.423  1.00  0.98           H  
ATOM   3327  CA  ALA A 208     -13.691  -9.133  19.972  1.00  0.98           C  
ATOM   3328  HA  ALA A 208     -13.050  -9.951  19.644  1.00  0.98           H  
ATOM   3329  C   ALA A 208     -15.144  -9.620  19.968  1.00  0.98           C  
ATOM   3330  CB  ALA A 208     -13.262  -8.719  21.378  1.00  0.98           C  
ATOM   3331  HB1 ALA A 208     -13.267  -9.585  22.039  1.00  0.98           H  
ATOM   3332  HB2 ALA A 208     -12.259  -8.293  21.350  1.00  0.98           H  
ATOM   3333  HB3 ALA A 208     -13.942  -7.963  21.771  1.00  0.98           H  
ATOM   3334  O   ALA A 208     -16.066  -8.824  20.127  1.00  0.98           O  
ATOM   3335  N   ASN A 209     -15.335 -10.929  19.804  1.00  0.98           N  
ATOM   3336  H   ASN A 209     -14.514 -11.515  19.749  1.00  0.98           H  
ATOM   3337  CA  ASN A 209     -16.627 -11.625  19.755  1.00  0.98           C  
ATOM   3338  HA  ASN A 209     -16.408 -12.670  19.536  1.00  0.98           H  
ATOM   3339  C   ASN A 209     -17.597 -11.196  18.641  1.00  0.98           C  
ATOM   3340  CB  ASN A 209     -17.301 -11.601  21.138  1.00  0.98           C  
ATOM   3341  HB2 ASN A 209     -17.551 -10.577  21.414  1.00  0.98           H  
ATOM   3342  HB3 ASN A 209     -18.232 -12.164  21.071  1.00  0.98           H  
ATOM   3343  O   ASN A 209     -18.714 -11.698  18.607  1.00  0.98           O  
ATOM   3344  CG  ASN A 209     -16.495 -12.238  22.246  1.00  0.98           C  
ATOM   3345  ND2 ASN A 209     -17.036 -12.244  23.439  1.00  0.98           N  
ATOM   3346 HD21 ASN A 209     -16.522 -12.736  24.156  1.00  0.98           H  
ATOM   3347 HD22 ASN A 209     -18.005 -11.972  23.528  1.00  0.98           H  
ATOM   3348  OD1 ASN A 209     -15.403 -12.751  22.074  1.00  0.98           O  
ATOM   3349  N   HIS A 210     -17.199 -10.325  17.714  1.00  0.98           N  
ATOM   3350  H   HIS A 210     -16.248  -9.982  17.718  1.00  0.98           H  
ATOM   3351  CA  HIS A 210     -18.066  -9.907  16.617  1.00  0.98           C  
ATOM   3352  HA  HIS A 210     -19.080 -10.269  16.788  1.00  0.98           H  
ATOM   3353  C   HIS A 210     -17.588 -10.501  15.293  1.00  0.98           C  
ATOM   3354  CB  HIS A 210     -18.162  -8.383  16.553  1.00  0.98           C  
ATOM   3355  HB2 HIS A 210     -17.160  -7.972  16.436  1.00  0.98           H  
ATOM   3356  HB3 HIS A 210     -18.740  -8.116  15.668  1.00  0.98           H  
ATOM   3357  O   HIS A 210     -16.394 -10.559  15.007  1.00  0.98           O  
ATOM   3358  CG  HIS A 210     -18.811  -7.751  17.760  1.00  0.98           C  
ATOM   3359  CD2 HIS A 210     -20.065  -7.205  17.836  1.00  0.98           C  
ATOM   3360  HD2 HIS A 210     -20.797  -7.188  17.043  1.00  0.98           H  
ATOM   3361  ND1 HIS A 210     -18.221  -7.552  18.983  1.00  0.98           N  
ATOM   3362  HD1 HIS A 210     -17.333  -7.929  19.284  1.00  0.98           H  
ATOM   3363  CE1 HIS A 210     -19.072  -6.882  19.766  1.00  0.98           C  
ATOM   3364  HE1 HIS A 210     -18.883  -6.613  20.794  1.00  0.98           H  
ATOM   3365  NE2 HIS A 210     -20.211  -6.631  19.106  1.00  0.98           N  
ATOM   3366  N   SER A 211     -18.545 -10.908  14.463  1.00  0.98           N  
ATOM   3367  H   SER A 211     -19.504 -10.799  14.761  1.00  0.98           H  
ATOM   3368  CA  SER A 211     -18.307 -11.130  13.037  1.00  0.98           C  
ATOM   3369  HA  SER A 211     -17.252 -11.342  12.867  1.00  0.98           H  
ATOM   3370  C   SER A 211     -18.665  -9.870  12.255  1.00  0.98           C  
ATOM   3371  CB  SER A 211     -19.101 -12.330  12.525  1.00  0.98           C  
ATOM   3372  HB2 SER A 211     -20.162 -12.178  12.722  1.00  0.98           H  
ATOM   3373  HB3 SER A 211     -18.949 -12.436  11.451  1.00  0.98           H  
ATOM   3374  O   SER A 211     -19.589  -9.134  12.603  1.00  0.98           O  
ATOM   3375  OG  SER A 211     -18.660 -13.505  13.171  1.00  0.98           O  
ATOM   3376  HG  SER A 211     -18.467 -13.288  14.086  1.00  0.98           H  
ATOM   3377  N   LEU A 212     -17.944  -9.649  11.169  1.00  0.99           N  
ATOM   3378  H   LEU A 212     -17.209 -10.307  10.950  1.00  0.99           H  
ATOM   3379  CA  LEU A 212     -18.138  -8.575  10.214  1.00  0.99           C  
ATOM   3380  HA  LEU A 212     -18.877  -7.868  10.592  1.00  0.99           H  
ATOM   3381  C   LEU A 212     -18.669  -9.158   8.909  1.00  0.99           C  
ATOM   3382  CB  LEU A 212     -16.798  -7.848  10.011  1.00  0.99           C  
ATOM   3383  HB2 LEU A 212     -16.062  -8.568   9.654  1.00  0.99           H  
ATOM   3384  HB3 LEU A 212     -16.919  -7.090   9.238  1.00  0.99           H  
ATOM   3385  O   LEU A 212     -18.196 -10.187   8.424  1.00  0.99           O  
ATOM   3386  CG  LEU A 212     -16.247  -7.174  11.282  1.00  0.99           C  
ATOM   3387  HG  LEU A 212     -16.108  -7.916  12.068  1.00  0.99           H  
ATOM   3388  CD1 LEU A 212     -14.889  -6.542  10.988  1.00  0.99           C  
ATOM   3389 HD11 LEU A 212     -14.187  -7.324  10.700  1.00  0.99           H  
ATOM   3390 HD12 LEU A 212     -14.505  -6.063  11.889  1.00  0.99           H  
ATOM   3391 HD13 LEU A 212     -14.973  -5.805  10.190  1.00  0.99           H  
ATOM   3392  CD2 LEU A 212     -17.191  -6.086  11.794  1.00  0.99           C  
ATOM   3393 HD21 LEU A 212     -17.432  -5.387  10.994  1.00  0.99           H  
ATOM   3394 HD22 LEU A 212     -18.107  -6.537  12.176  1.00  0.99           H  
ATOM   3395 HD23 LEU A 212     -16.709  -5.545  12.609  1.00  0.99           H  
ATOM   3396  N   ARG A 213     -19.652  -8.488   8.313  1.00  0.99           N  
ATOM   3397  H   ARG A 213     -20.026  -7.680   8.790  1.00  0.99           H  
ATOM   3398  CA  ARG A 213     -20.144  -8.815   6.973  1.00  0.99           C  
ATOM   3399  HA  ARG A 213     -19.742  -9.778   6.658  1.00  0.99           H  
ATOM   3400  C   ARG A 213     -19.620  -7.774   5.993  1.00  0.99           C  
ATOM   3401  CB  ARG A 213     -21.670  -8.941   7.033  1.00  0.99           C  
ATOM   3402  HB2 ARG A 213     -21.920  -9.712   7.762  1.00  0.99           H  
ATOM   3403  HB3 ARG A 213     -22.098  -8.000   7.378  1.00  0.99           H  
ATOM   3404  O   ARG A 213     -20.198  -6.696   5.894  1.00  0.99           O  
ATOM   3405  CG  ARG A 213     -22.284  -9.319   5.683  1.00  0.99           C  
ATOM   3406  HG2 ARG A 213     -21.836 -10.249   5.332  1.00  0.99           H  
ATOM   3407  HG3 ARG A 213     -22.090  -8.530   4.956  1.00  0.99           H  
ATOM   3408  CD  ARG A 213     -23.797  -9.503   5.843  1.00  0.99           C  
ATOM   3409  HD2 ARG A 213     -23.972 -10.241   6.625  1.00  0.99           H  
ATOM   3410  HD3 ARG A 213     -24.238  -8.553   6.145  1.00  0.99           H  
ATOM   3411  NE  ARG A 213     -24.410  -9.957   4.583  1.00  0.99           N  
ATOM   3412  HE  ARG A 213     -23.838  -9.850   3.758  1.00  0.99           H  
ATOM   3413  NH1 ARG A 213     -26.405 -10.712   5.410  1.00  0.99           N  
ATOM   3414 HH11 ARG A 213     -26.104 -10.430   6.332  1.00  0.99           H  
ATOM   3415 HH12 ARG A 213     -27.274 -11.212   5.281  1.00  0.99           H  
ATOM   3416  NH2 ARG A 213     -25.952 -10.948   3.236  1.00  0.99           N  
ATOM   3417 HH21 ARG A 213     -25.316 -10.880   2.454  1.00  0.99           H  
ATOM   3418 HH22 ARG A 213     -26.843 -11.407   3.109  1.00  0.99           H  
ATOM   3419  CZ  ARG A 213     -25.584 -10.532   4.415  1.00  0.99           C  
ATOM   3420  N   VAL A 214     -18.539  -8.091   5.285  1.00  0.99           N  
ATOM   3421  H   VAL A 214     -18.153  -9.016   5.407  1.00  0.99           H  
ATOM   3422  CA  VAL A 214     -17.941  -7.230   4.251  1.00  0.99           C  
ATOM   3423  HA  VAL A 214     -17.750  -6.242   4.671  1.00  0.99           H  
ATOM   3424  C   VAL A 214     -18.919  -7.085   3.092  1.00  0.99           C  
ATOM   3425  CB  VAL A 214     -16.601  -7.802   3.751  1.00  0.99           C  
ATOM   3426  HB  VAL A 214     -16.764  -8.807   3.361  1.00  0.99           H  
ATOM   3427  O   VAL A 214     -19.373  -8.095   2.552  1.00  0.99           O  
ATOM   3428  CG1 VAL A 214     -16.005  -6.943   2.627  1.00  0.99           C  
ATOM   3429 HG11 VAL A 214     -16.605  -7.029   1.721  1.00  0.99           H  
ATOM   3430 HG12 VAL A 214     -15.976  -5.896   2.926  1.00  0.99           H  
ATOM   3431 HG13 VAL A 214     -14.993  -7.276   2.395  1.00  0.99           H  
ATOM   3432  CG2 VAL A 214     -15.584  -7.895   4.894  1.00  0.99           C  
ATOM   3433 HG21 VAL A 214     -15.420  -6.909   5.329  1.00  0.99           H  
ATOM   3434 HG22 VAL A 214     -15.939  -8.576   5.667  1.00  0.99           H  
ATOM   3435 HG23 VAL A 214     -14.637  -8.275   4.510  1.00  0.99           H  
ATOM   3436  N   VAL A 215     -19.246  -5.848   2.725  1.00  0.99           N  
ATOM   3437  H   VAL A 215     -18.808  -5.083   3.219  1.00  0.99           H  
ATOM   3438  CA  VAL A 215     -20.240  -5.504   1.694  1.00  0.99           C  
ATOM   3439  HA  VAL A 215     -20.585  -6.419   1.213  1.00  0.99           H  
ATOM   3440  C   VAL A 215     -19.682  -4.648   0.558  1.00  0.99           C  
ATOM   3441  CB  VAL A 215     -21.469  -4.808   2.307  1.00  0.99           C  
ATOM   3442  HB  VAL A 215     -22.107  -4.490   1.482  1.00  0.99           H  
ATOM   3443  O   VAL A 215     -20.297  -4.601  -0.508  1.00  0.99           O  
ATOM   3444  CG1 VAL A 215     -22.299  -5.772   3.162  1.00  0.99           C  
ATOM   3445 HG11 VAL A 215     -23.208  -5.269   3.492  1.00  0.99           H  
ATOM   3446 HG12 VAL A 215     -21.725  -6.084   4.035  1.00  0.99           H  
ATOM   3447 HG13 VAL A 215     -22.565  -6.646   2.567  1.00  0.99           H  
ATOM   3448  CG2 VAL A 215     -21.122  -3.573   3.150  1.00  0.99           C  
ATOM   3449 HG21 VAL A 215     -20.548  -3.858   4.031  1.00  0.99           H  
ATOM   3450 HG22 VAL A 215     -22.038  -3.083   3.480  1.00  0.99           H  
ATOM   3451 HG23 VAL A 215     -20.545  -2.862   2.558  1.00  0.99           H  
ATOM   3452  N   ALA A 216     -18.536  -3.991   0.747  1.00  0.99           N  
ATOM   3453  H   ALA A 216     -18.091  -4.012   1.653  1.00  0.99           H  
ATOM   3454  CA  ALA A 216     -17.787  -3.361  -0.337  1.00  0.99           C  
ATOM   3455  HA  ALA A 216     -17.928  -3.966  -1.232  1.00  0.99           H  
ATOM   3456  C   ALA A 216     -16.285  -3.337  -0.029  1.00  0.99           C  
ATOM   3457  CB  ALA A 216     -18.329  -1.951  -0.629  1.00  0.99           C  
ATOM   3458  HB1 ALA A 216     -17.974  -1.619  -1.605  1.00  0.99           H  
ATOM   3459  HB2 ALA A 216     -19.419  -1.949  -0.638  1.00  0.99           H  
ATOM   3460  HB3 ALA A 216     -17.967  -1.229   0.103  1.00  0.99           H  
ATOM   3461  O   ALA A 216     -15.883  -3.351   1.136  1.00  0.99           O  
ATOM   3462  N   LEU A 217     -15.473  -3.283  -1.082  1.00  0.99           N  
ATOM   3463  H   LEU A 217     -15.897  -3.255  -1.999  1.00  0.99           H  
ATOM   3464  CA  LEU A 217     -14.040  -2.995  -1.035  1.00  0.99           C  
ATOM   3465  HA  LEU A 217     -13.761  -2.617  -0.052  1.00  0.99           H  
ATOM   3466  C   LEU A 217     -13.743  -1.921  -2.075  1.00  0.99           C  
ATOM   3467  CB  LEU A 217     -13.213  -4.246  -1.374  1.00  0.99           C  
ATOM   3468  HB2 LEU A 217     -12.164  -3.953  -1.397  1.00  0.99           H  
ATOM   3469  HB3 LEU A 217     -13.483  -4.570  -2.379  1.00  0.99           H  
ATOM   3470  O   LEU A 217     -14.231  -2.052  -3.198  1.00  0.99           O  
ATOM   3471  CG  LEU A 217     -13.367  -5.439  -0.425  1.00  0.99           C  
ATOM   3472  HG  LEU A 217     -14.407  -5.759  -0.383  1.00  0.99           H  
ATOM   3473  CD1 LEU A 217     -12.517  -6.592  -0.955  1.00  0.99           C  
ATOM   3474 HD11 LEU A 217     -12.889  -6.896  -1.933  1.00  0.99           H  
ATOM   3475 HD12 LEU A 217     -12.567  -7.435  -0.267  1.00  0.99           H  
ATOM   3476 HD13 LEU A 217     -11.480  -6.263  -1.038  1.00  0.99           H  
ATOM   3477  CD2 LEU A 217     -12.884  -5.128   0.979  1.00  0.99           C  
ATOM   3478 HD21 LEU A 217     -13.534  -4.376   1.425  1.00  0.99           H  
ATOM   3479 HD22 LEU A 217     -12.921  -6.029   1.593  1.00  0.99           H  
ATOM   3480 HD23 LEU A 217     -11.866  -4.739   0.945  1.00  0.99           H  
ATOM   3481  N   ASP A 218     -12.955  -0.906  -1.733  1.00  0.98           N  
ATOM   3482  H   ASP A 218     -12.537  -0.901  -0.813  1.00  0.98           H  
ATOM   3483  CA  ASP A 218     -12.477   0.108  -2.688  1.00  0.98           C  
ATOM   3484  HA  ASP A 218     -12.025   0.922  -2.121  1.00  0.98           H  
ATOM   3485  C   ASP A 218     -13.617   0.764  -3.497  1.00  0.98           C  
ATOM   3486  CB  ASP A 218     -11.350  -0.500  -3.540  1.00  0.98           C  
ATOM   3487  HB2 ASP A 218     -10.954   0.269  -4.203  1.00  0.98           H  
ATOM   3488  HB3 ASP A 218     -11.759  -1.295  -4.165  1.00  0.98           H  
ATOM   3489  O   ASP A 218     -13.561   0.883  -4.722  1.00  0.98           O  
ATOM   3490  CG  ASP A 218     -10.188  -1.059  -2.710  1.00  0.98           C  
ATOM   3491  OD1 ASP A 218      -9.957  -0.560  -1.580  1.00  0.98           O  
ATOM   3492  OD2 ASP A 218      -9.565  -2.028  -3.208  1.00  0.98           O  
ATOM   3493  N   ALA A 219     -14.697   1.132  -2.796  1.00  0.99           N  
ATOM   3494  H   ALA A 219     -14.593   1.133  -1.791  1.00  0.99           H  
ATOM   3495  CA  ALA A 219     -15.961   1.622  -3.361  1.00  0.99           C  
ATOM   3496  HA  ALA A 219     -16.684   1.591  -2.546  1.00  0.99           H  
ATOM   3497  C   ALA A 219     -16.585   0.726  -4.459  1.00  0.99           C  
ATOM   3498  CB  ALA A 219     -15.819   3.099  -3.746  1.00  0.99           C  
ATOM   3499  HB1 ALA A 219     -15.063   3.215  -4.522  1.00  0.99           H  
ATOM   3500  HB2 ALA A 219     -16.772   3.482  -4.111  1.00  0.99           H  
ATOM   3501  HB3 ALA A 219     -15.534   3.667  -2.860  1.00  0.99           H  
ATOM   3502  O   ALA A 219     -17.199   1.210  -5.416  1.00  0.99           O  
ATOM   3503  N   VAL A 220     -16.444  -0.598  -4.314  1.00  0.98           N  
ATOM   3504  H   VAL A 220     -15.773  -0.920  -3.632  1.00  0.98           H  
ATOM   3505  CA  VAL A 220     -17.087  -1.614  -5.159  1.00  0.98           C  
ATOM   3506  HA  VAL A 220     -17.833  -1.128  -5.788  1.00  0.98           H  
ATOM   3507  C   VAL A 220     -17.789  -2.661  -4.301  1.00  0.98           C  
ATOM   3508  CB  VAL A 220     -16.074  -2.310  -6.085  1.00  0.98           C  
ATOM   3509  HB  VAL A 220     -15.329  -2.832  -5.484  1.00  0.98           H  
ATOM   3510  O   VAL A 220     -17.163  -3.359  -3.499  1.00  0.98           O  
ATOM   3511  CG1 VAL A 220     -16.775  -3.341  -6.986  1.00  0.98           C  
ATOM   3512 HG11 VAL A 220     -17.464  -2.842  -7.668  1.00  0.98           H  
ATOM   3513 HG12 VAL A 220     -16.020  -3.894  -7.546  1.00  0.98           H  
ATOM   3514 HG13 VAL A 220     -17.316  -4.078  -6.393  1.00  0.98           H  
ATOM   3515  CG2 VAL A 220     -15.353  -1.314  -6.995  1.00  0.98           C  
ATOM   3516 HG21 VAL A 220     -14.749  -0.639  -6.389  1.00  0.98           H  
ATOM   3517 HG22 VAL A 220     -14.679  -1.848  -7.664  1.00  0.98           H  
ATOM   3518 HG23 VAL A 220     -16.075  -0.730  -7.566  1.00  0.98           H  
ATOM   3519  N   TYR A 221     -19.092  -2.836  -4.523  1.00  0.99           N  
ATOM   3520  H   TYR A 221     -19.560  -2.211  -5.165  1.00  0.99           H  
ATOM   3521  CA  TYR A 221     -19.895  -3.820  -3.801  1.00  0.99           C  
ATOM   3522  HA  TYR A 221     -19.780  -3.608  -2.738  1.00  0.99           H  
ATOM   3523  C   TYR A 221     -19.445  -5.266  -4.026  1.00  0.99           C  
ATOM   3524  CB  TYR A 221     -21.375  -3.673  -4.157  1.00  0.99           C  
ATOM   3525  HB2 TYR A 221     -21.501  -3.809  -5.231  1.00  0.99           H  
ATOM   3526  HB3 TYR A 221     -21.934  -4.462  -3.654  1.00  0.99           H  
ATOM   3527  O   TYR A 221     -19.184  -5.704  -5.151  1.00  0.99           O  
ATOM   3528  CG  TYR A 221     -21.966  -2.349  -3.733  1.00  0.99           C  
ATOM   3529  CD1 TYR A 221     -21.953  -1.990  -2.371  1.00  0.99           C  
ATOM   3530  HD1 TYR A 221     -21.518  -2.654  -1.638  1.00  0.99           H  
ATOM   3531  CD2 TYR A 221     -22.500  -1.467  -4.691  1.00  0.99           C  
ATOM   3532  HD2 TYR A 221     -22.467  -1.708  -5.743  1.00  0.99           H  
ATOM   3533  CE1 TYR A 221     -22.459  -0.743  -1.969  1.00  0.99           C  
ATOM   3534  HE1 TYR A 221     -22.382  -0.418  -0.942  1.00  0.99           H  
ATOM   3535  CE2 TYR A 221     -23.076  -0.252  -4.272  1.00  0.99           C  
ATOM   3536  HE2 TYR A 221     -23.492   0.446  -4.983  1.00  0.99           H  
ATOM   3537  OH  TYR A 221     -23.595   1.274  -2.485  1.00  0.99           O  
ATOM   3538  HH  TYR A 221     -23.257   1.534  -1.625  1.00  0.99           H  
ATOM   3539  CZ  TYR A 221     -23.052   0.111  -2.913  1.00  0.99           C  
ATOM   3540  N   THR A 222     -19.440  -6.030  -2.940  1.00  0.98           N  
ATOM   3541  H   THR A 222     -19.715  -5.618  -2.060  1.00  0.98           H  
ATOM   3542  CA  THR A 222     -19.076  -7.446  -2.913  1.00  0.98           C  
ATOM   3543  HA  THR A 222     -18.600  -7.720  -3.855  1.00  0.98           H  
ATOM   3544  C   THR A 222     -20.312  -8.318  -2.728  1.00  0.98           C  
ATOM   3545  CB  THR A 222     -18.071  -7.739  -1.789  1.00  0.98           C  
ATOM   3546  HB  THR A 222     -17.826  -8.801  -1.808  1.00  0.98           H  
ATOM   3547  O   THR A 222     -21.328  -7.897  -2.165  1.00  0.98           O  
ATOM   3548  CG2 THR A 222     -16.779  -6.938  -1.912  1.00  0.98           C  
ATOM   3549 HG21 THR A 222     -16.982  -5.876  -2.051  1.00  0.98           H  
ATOM   3550 HG22 THR A 222     -16.213  -7.313  -2.765  1.00  0.98           H  
ATOM   3551 HG23 THR A 222     -16.184  -7.066  -1.008  1.00  0.98           H  
ATOM   3552  OG1 THR A 222     -18.620  -7.434  -0.529  1.00  0.98           O  
ATOM   3553  HG1 THR A 222     -18.242  -8.035   0.118  1.00  0.98           H  
ATOM   3554  N   ASN A 223     -20.227  -9.582  -3.144  1.00  0.98           N  
ATOM   3555  H   ASN A 223     -19.371  -9.876  -3.593  1.00  0.98           H  
ATOM   3556  CA  ASN A 223     -21.075 -10.598  -2.535  1.00  0.98           C  
ATOM   3557  HA  ASN A 223     -22.117 -10.323  -2.696  1.00  0.98           H  
ATOM   3558  C   ASN A 223     -20.751 -10.624  -1.039  1.00  0.98           C  
ATOM   3559  CB  ASN A 223     -20.825 -11.968  -3.167  1.00  0.98           C  
ATOM   3560  HB2 ASN A 223     -21.241 -12.748  -2.530  1.00  0.98           H  
ATOM   3561  HB3 ASN A 223     -19.751 -12.134  -3.254  1.00  0.98           H  
ATOM   3562  O   ASN A 223     -19.573 -10.778  -0.697  1.00  0.98           O  
ATOM   3563  CG  ASN A 223     -21.485 -12.088  -4.520  1.00  0.98           C  
ATOM   3564  ND2 ASN A 223     -20.895 -12.820  -5.425  1.00  0.98           N  
ATOM   3565 HD21 ASN A 223     -21.281 -12.695  -6.350  1.00  0.98           H  
ATOM   3566 HD22 ASN A 223     -19.953 -13.140  -5.250  1.00  0.98           H  
ATOM   3567  OD1 ASN A 223     -22.543 -11.544  -4.789  1.00  0.98           O  
ATOM   3568  N   PRO A 224     -21.746 -10.464  -0.148  1.00  0.98           N  
ATOM   3569  CA  PRO A 224     -21.428 -10.264   1.249  1.00  0.98           C  
ATOM   3570  HA  PRO A 224     -20.844  -9.345   1.301  1.00  0.98           H  
ATOM   3571  C   PRO A 224     -20.626 -11.425   1.837  1.00  0.98           C  
ATOM   3572  CB  PRO A 224     -22.755 -10.038   1.951  1.00  0.98           C  
ATOM   3573  HB2 PRO A 224     -23.161 -10.988   2.299  1.00  0.98           H  
ATOM   3574  HB3 PRO A 224     -22.617  -9.322   2.761  1.00  0.98           H  
ATOM   3575  O   PRO A 224     -21.064 -12.574   1.779  1.00  0.98           O  
ATOM   3576  CG  PRO A 224     -23.646  -9.459   0.856  1.00  0.98           C  
ATOM   3577  HG2 PRO A 224     -23.458  -8.389   0.761  1.00  0.98           H  
ATOM   3578  HG3 PRO A 224     -24.705  -9.645   1.035  1.00  0.98           H  
ATOM   3579  CD  PRO A 224     -23.152 -10.166  -0.401  1.00  0.98           C  
ATOM   3580  HD2 PRO A 224     -23.699 -11.096  -0.553  1.00  0.98           H  
ATOM   3581  HD3 PRO A 224     -23.287  -9.500  -1.253  1.00  0.98           H  
ATOM   3582  N   TYR A 225     -19.476 -11.112   2.424  1.00  0.98           N  
ATOM   3583  H   TYR A 225     -19.199 -10.140   2.433  1.00  0.98           H  
ATOM   3584  CA  TYR A 225     -18.538 -12.092   2.966  1.00  0.98           C  
ATOM   3585  HA  TYR A 225     -18.886 -13.099   2.733  1.00  0.98           H  
ATOM   3586  C   TYR A 225     -18.472 -11.952   4.486  1.00  0.98           C  
ATOM   3587  CB  TYR A 225     -17.175 -11.916   2.287  1.00  0.98           C  
ATOM   3588  HB2 TYR A 225     -17.291 -12.088   1.217  1.00  0.98           H  
ATOM   3589  HB3 TYR A 225     -16.841 -10.886   2.415  1.00  0.98           H  
ATOM   3590  O   TYR A 225     -18.159 -10.880   5.001  1.00  0.98           O  
ATOM   3591  CG  TYR A 225     -16.104 -12.852   2.809  1.00  0.98           C  
ATOM   3592  CD1 TYR A 225     -15.059 -12.352   3.611  1.00  0.98           C  
ATOM   3593  HD1 TYR A 225     -15.014 -11.300   3.849  1.00  0.98           H  
ATOM   3594  CD2 TYR A 225     -16.155 -14.225   2.498  1.00  0.98           C  
ATOM   3595  HD2 TYR A 225     -16.943 -14.608   1.866  1.00  0.98           H  
ATOM   3596  CE1 TYR A 225     -14.067 -13.222   4.101  1.00  0.98           C  
ATOM   3597  HE1 TYR A 225     -13.264 -12.832   4.709  1.00  0.98           H  
ATOM   3598  CE2 TYR A 225     -15.174 -15.100   3.004  1.00  0.98           C  
ATOM   3599  HE2 TYR A 225     -15.209 -16.156   2.777  1.00  0.98           H  
ATOM   3600  OH  TYR A 225     -13.190 -15.446   4.312  1.00  0.98           O  
ATOM   3601  HH  TYR A 225     -12.595 -14.972   4.898  1.00  0.98           H  
ATOM   3602  CZ  TYR A 225     -14.131 -14.602   3.811  1.00  0.98           C  
ATOM   3603  N   VAL A 226     -18.822 -13.019   5.207  1.00  0.99           N  
ATOM   3604  H   VAL A 226     -18.988 -13.892   4.727  1.00  0.99           H  
ATOM   3605  CA  VAL A 226     -18.817 -13.034   6.676  1.00  0.99           C  
ATOM   3606  HA  VAL A 226     -18.952 -12.014   7.036  1.00  0.99           H  
ATOM   3607  C   VAL A 226     -17.462 -13.526   7.165  1.00  0.99           C  
ATOM   3608  CB  VAL A 226     -19.967 -13.872   7.260  1.00  0.99           C  
ATOM   3609  HB  VAL A 226     -19.868 -14.907   6.931  1.00  0.99           H  
ATOM   3610  O   VAL A 226     -17.009 -14.599   6.772  1.00  0.99           O  
ATOM   3611  CG1 VAL A 226     -19.962 -13.834   8.794  1.00  0.99           C  
ATOM   3612 HG11 VAL A 226     -20.817 -14.385   9.186  1.00  0.99           H  
ATOM   3613 HG12 VAL A 226     -20.006 -12.803   9.146  1.00  0.99           H  
ATOM   3614 HG13 VAL A 226     -19.058 -14.303   9.182  1.00  0.99           H  
ATOM   3615  CG2 VAL A 226     -21.328 -13.337   6.787  1.00  0.99           C  
ATOM   3616 HG21 VAL A 226     -21.442 -12.298   7.094  1.00  0.99           H  
ATOM   3617 HG22 VAL A 226     -22.127 -13.934   7.227  1.00  0.99           H  
ATOM   3618 HG23 VAL A 226     -21.403 -13.408   5.702  1.00  0.99           H  
ATOM   3619  N   THR A 227     -16.829 -12.739   8.024  1.00  0.99           N  
ATOM   3620  H   THR A 227     -17.262 -11.867   8.294  1.00  0.99           H  
ATOM   3621  CA  THR A 227     -15.495 -12.996   8.570  1.00  0.99           C  
ATOM   3622  HA  THR A 227     -15.337 -14.070   8.669  1.00  0.99           H  
ATOM   3623  C   THR A 227     -15.378 -12.365   9.948  1.00  0.99           C  
ATOM   3624  CB  THR A 227     -14.429 -12.440   7.617  1.00  0.99           C  
ATOM   3625  HB  THR A 227     -14.572 -12.921   6.650  1.00  0.99           H  
ATOM   3626  O   THR A 227     -16.031 -11.367  10.229  1.00  0.99           O  
ATOM   3627  CG2 THR A 227     -14.506 -10.928   7.408  1.00  0.99           C  
ATOM   3628 HG21 THR A 227     -13.773 -10.641   6.654  1.00  0.99           H  
ATOM   3629 HG22 THR A 227     -15.497 -10.647   7.050  1.00  0.99           H  
ATOM   3630 HG23 THR A 227     -14.296 -10.398   8.337  1.00  0.99           H  
ATOM   3631  OG1 THR A 227     -13.134 -12.756   8.066  1.00  0.99           O  
ATOM   3632  HG1 THR A 227     -12.593 -11.966   7.996  1.00  0.99           H  
ATOM   3633  N   ASP A 228     -14.548 -12.911  10.820  1.00  0.98           N  
ATOM   3634  H   ASP A 228     -13.989 -13.711  10.559  1.00  0.98           H  
ATOM   3635  CA  ASP A 228     -14.186 -12.282  12.091  1.00  0.98           C  
ATOM   3636  HA  ASP A 228     -14.997 -11.635  12.427  1.00  0.98           H  
ATOM   3637  C   ASP A 228     -12.938 -11.397  11.964  1.00  0.98           C  
ATOM   3638  CB  ASP A 228     -14.014 -13.377  13.149  1.00  0.98           C  
ATOM   3639  HB2 ASP A 228     -14.915 -13.989  13.182  1.00  0.98           H  
ATOM   3640  HB3 ASP A 228     -13.903 -12.900  14.123  1.00  0.98           H  
ATOM   3641  O   ASP A 228     -12.577 -10.709  12.911  1.00  0.98           O  
ATOM   3642  CG  ASP A 228     -12.803 -14.283  12.896  1.00  0.98           C  
ATOM   3643  OD1 ASP A 228     -12.434 -14.483  11.718  1.00  0.98           O  
ATOM   3644  OD2 ASP A 228     -12.235 -14.760  13.905  1.00  0.98           O  
ATOM   3645  N   ILE A 229     -12.284 -11.395  10.800  1.00  0.98           N  
ATOM   3646  H   ILE A 229     -12.591 -12.052  10.097  1.00  0.98           H  
ATOM   3647  CA  ILE A 229     -11.061 -10.638  10.541  1.00  0.98           C  
ATOM   3648  HA  ILE A 229     -10.984  -9.856  11.296  1.00  0.98           H  
ATOM   3649  C   ILE A 229     -11.104  -9.945   9.180  1.00  0.98           C  
ATOM   3650  CB  ILE A 229      -9.837 -11.560  10.708  1.00  0.98           C  
ATOM   3651  HB  ILE A 229      -9.952 -12.061  11.669  1.00  0.98           H  
ATOM   3652  O   ILE A 229     -11.547 -10.520   8.181  1.00  0.98           O  
ATOM   3653  CG1 ILE A 229      -8.545 -10.722  10.783  1.00  0.98           C  
ATOM   3654 HG12 ILE A 229      -8.682  -9.928  11.517  1.00  0.98           H  
ATOM   3655 HG13 ILE A 229      -8.327 -10.267   9.817  1.00  0.98           H  
ATOM   3656  CG2 ILE A 229      -9.758 -12.656   9.628  1.00  0.98           C  
ATOM   3657 HG21 ILE A 229      -9.524 -12.224   8.655  1.00  0.98           H  
ATOM   3658 HG22 ILE A 229     -10.702 -13.197   9.573  1.00  0.98           H  
ATOM   3659 HG23 ILE A 229      -8.985 -13.377   9.894  1.00  0.98           H  
ATOM   3660  CD1 ILE A 229      -7.346 -11.561  11.223  1.00  0.98           C  
ATOM   3661 HD11 ILE A 229      -6.536 -10.903  11.538  1.00  0.98           H  
ATOM   3662 HD12 ILE A 229      -6.999 -12.178  10.394  1.00  0.98           H  
ATOM   3663 HD13 ILE A 229      -7.624 -12.195  12.064  1.00  0.98           H  
ATOM   3664  N   VAL A 230     -10.628  -8.706   9.147  1.00  0.99           N  
ATOM   3665  H   VAL A 230     -10.294  -8.308  10.013  1.00  0.99           H  
ATOM   3666  CA  VAL A 230     -10.416  -7.915   7.933  1.00  0.99           C  
ATOM   3667  HA  VAL A 230     -10.813  -8.456   7.073  1.00  0.99           H  
ATOM   3668  C   VAL A 230      -8.918  -7.746   7.713  1.00  0.99           C  
ATOM   3669  CB  VAL A 230     -11.157  -6.570   8.027  1.00  0.99           C  
ATOM   3670  HB  VAL A 230     -10.885  -6.076   8.960  1.00  0.99           H  
ATOM   3671  O   VAL A 230      -8.169  -7.546   8.666  1.00  0.99           O  
ATOM   3672  CG1 VAL A 230     -10.825  -5.634   6.867  1.00  0.99           C  
ATOM   3673 HG11 VAL A 230     -11.058  -6.113   5.916  1.00  0.99           H  
ATOM   3674 HG12 VAL A 230     -11.400  -4.713   6.963  1.00  0.99           H  
ATOM   3675 HG13 VAL A 230      -9.767  -5.375   6.889  1.00  0.99           H  
ATOM   3676  CG2 VAL A 230     -12.675  -6.788   8.010  1.00  0.99           C  
ATOM   3677 HG21 VAL A 230     -13.184  -5.835   8.157  1.00  0.99           H  
ATOM   3678 HG22 VAL A 230     -12.962  -7.467   8.812  1.00  0.99           H  
ATOM   3679 HG23 VAL A 230     -12.982  -7.219   7.057  1.00  0.99           H  
ATOM   3680  N   VAL A 231      -8.487  -7.837   6.457  1.00  0.98           N  
ATOM   3681  H   VAL A 231      -9.159  -7.990   5.719  1.00  0.98           H  
ATOM   3682  CA  VAL A 231      -7.086  -7.666   6.057  1.00  0.98           C  
ATOM   3683  HA  VAL A 231      -6.482  -7.385   6.920  1.00  0.98           H  
ATOM   3684  C   VAL A 231      -7.036  -6.546   5.032  1.00  0.98           C  
ATOM   3685  CB  VAL A 231      -6.504  -8.963   5.469  1.00  0.98           C  
ATOM   3686  HB  VAL A 231      -7.026  -9.198   4.541  1.00  0.98           H  
ATOM   3687  O   VAL A 231      -7.644  -6.671   3.969  1.00  0.98           O  
ATOM   3688  CG1 VAL A 231      -5.010  -8.807   5.151  1.00  0.98           C  
ATOM   3689 HG11 VAL A 231      -4.864  -8.037   4.394  1.00  0.98           H  
ATOM   3690 HG12 VAL A 231      -4.614  -9.747   4.767  1.00  0.98           H  
ATOM   3691 HG13 VAL A 231      -4.461  -8.530   6.051  1.00  0.98           H  
ATOM   3692  CG2 VAL A 231      -6.684 -10.157   6.413  1.00  0.98           C  
ATOM   3693 HG21 VAL A 231      -5.920 -10.111   7.190  1.00  0.98           H  
ATOM   3694 HG22 VAL A 231      -7.669 -10.171   6.880  1.00  0.98           H  
ATOM   3695 HG23 VAL A 231      -6.592 -11.087   5.853  1.00  0.98           H  
ATOM   3696  N   LEU A 232      -6.328  -5.465   5.341  1.00  0.98           N  
ATOM   3697  H   LEU A 232      -5.856  -5.432   6.233  1.00  0.98           H  
ATOM   3698  CA  LEU A 232      -6.178  -4.324   4.437  1.00  0.98           C  
ATOM   3699  HA  LEU A 232      -6.707  -4.507   3.502  1.00  0.98           H  
ATOM   3700  C   LEU A 232      -4.707  -4.108   4.107  1.00  0.98           C  
ATOM   3701  CB  LEU A 232      -6.764  -3.055   5.067  1.00  0.98           C  
ATOM   3702  HB2 LEU A 232      -6.226  -2.860   5.995  1.00  0.98           H  
ATOM   3703  HB3 LEU A 232      -6.552  -2.232   4.385  1.00  0.98           H  
ATOM   3704  O   LEU A 232      -3.862  -4.057   5.002  1.00  0.98           O  
ATOM   3705  CG  LEU A 232      -8.280  -3.097   5.341  1.00  0.98           C  
ATOM   3706  HG  LEU A 232      -8.692  -4.059   5.038  1.00  0.98           H  
ATOM   3707  CD1 LEU A 232      -8.556  -2.891   6.830  1.00  0.98           C  
ATOM   3708 HD11 LEU A 232      -8.056  -3.667   7.410  1.00  0.98           H  
ATOM   3709 HD12 LEU A 232      -9.630  -2.939   7.013  1.00  0.98           H  
ATOM   3710 HD13 LEU A 232      -8.183  -1.916   7.142  1.00  0.98           H  
ATOM   3711  CD2 LEU A 232      -9.007  -1.991   4.577  1.00  0.98           C  
ATOM   3712 HD21 LEU A 232      -8.918  -2.165   3.505  1.00  0.98           H  
ATOM   3713 HD22 LEU A 232     -10.062  -1.964   4.852  1.00  0.98           H  
ATOM   3714 HD23 LEU A 232      -8.570  -1.022   4.817  1.00  0.98           H  
ATOM   3715  N   THR A 233      -4.394  -3.924   2.831  1.00  0.98           N  
ATOM   3716  H   THR A 233      -5.122  -3.970   2.134  1.00  0.98           H  
ATOM   3717  CA  THR A 233      -3.092  -3.390   2.415  1.00  0.98           C  
ATOM   3718  HA  THR A 233      -2.324  -3.748   3.102  1.00  0.98           H  
ATOM   3719  C   THR A 233      -3.095  -1.857   2.486  1.00  0.98           C  
ATOM   3720  CB  THR A 233      -2.715  -3.883   1.014  1.00  0.98           C  
ATOM   3721  HB  THR A 233      -1.643  -3.717   0.902  1.00  0.98           H  
ATOM   3722  O   THR A 233      -4.185  -1.284   2.529  1.00  0.98           O  
ATOM   3723  CG2 THR A 233      -2.984  -5.379   0.801  1.00  0.98           C  
ATOM   3724 HG21 THR A 233      -2.957  -5.926   1.743  1.00  0.98           H  
ATOM   3725 HG22 THR A 233      -3.971  -5.527   0.362  1.00  0.98           H  
ATOM   3726 HG23 THR A 233      -2.235  -5.776   0.115  1.00  0.98           H  
ATOM   3727  OG1 THR A 233      -3.410  -3.211  -0.012  1.00  0.98           O  
ATOM   3728  HG1 THR A 233      -3.209  -2.273   0.020  1.00  0.98           H  
ATOM   3729  N   PRO A 234      -1.930  -1.181   2.473  1.00  0.97           N  
ATOM   3730  CA  PRO A 234      -1.873   0.272   2.307  1.00  0.97           C  
ATOM   3731  HA  PRO A 234      -2.163   0.748   3.244  1.00  0.97           H  
ATOM   3732  C   PRO A 234      -2.789   0.750   1.170  1.00  0.97           C  
ATOM   3733  CB  PRO A 234      -0.402   0.582   2.023  1.00  0.97           C  
ATOM   3734  HB2 PRO A 234      -0.194   0.450   0.961  1.00  0.97           H  
ATOM   3735  HB3 PRO A 234      -0.124   1.585   2.347  1.00  0.97           H  
ATOM   3736  O   PRO A 234      -2.807   0.138   0.096  1.00  0.97           O  
ATOM   3737  CG  PRO A 234       0.325  -0.501   2.817  1.00  0.97           C  
ATOM   3738  HG2 PRO A 234       1.329  -0.683   2.435  1.00  0.97           H  
ATOM   3739  HG3 PRO A 234       0.359  -0.217   3.869  1.00  0.97           H  
ATOM   3740  CD  PRO A 234      -0.584  -1.719   2.636  1.00  0.97           C  
ATOM   3741  HD2 PRO A 234      -0.292  -2.266   1.740  1.00  0.97           H  
ATOM   3742  HD3 PRO A 234      -0.519  -2.368   3.510  1.00  0.97           H  
ATOM   3743  N   GLY A 235      -3.615   1.759   1.453  1.00  0.97           N  
ATOM   3744  H   GLY A 235      -3.597   2.147   2.386  1.00  0.97           H  
ATOM   3745  CA  GLY A 235      -4.560   2.369   0.512  1.00  0.97           C  
ATOM   3746  HA2 GLY A 235      -4.088   2.452  -0.467  1.00  0.97           H  
ATOM   3747  HA3 GLY A 235      -4.782   3.375   0.868  1.00  0.97           H  
ATOM   3748  C   GLY A 235      -5.891   1.641   0.309  1.00  0.97           C  
ATOM   3749  O   GLY A 235      -6.789   2.174  -0.338  1.00  0.97           O  
ATOM   3750  N   GLN A 236      -6.064   0.427   0.838  1.00  0.98           N  
ATOM   3751  H   GLN A 236      -5.325   0.028   1.400  1.00  0.98           H  
ATOM   3752  CA  GLN A 236      -7.333  -0.292   0.695  1.00  0.98           C  
ATOM   3753  HA  GLN A 236      -7.723  -0.097  -0.304  1.00  0.98           H  
ATOM   3754  C   GLN A 236      -8.398   0.204   1.668  1.00  0.98           C  
ATOM   3755  CB  GLN A 236      -7.148  -1.807   0.826  1.00  0.98           C  
ATOM   3756  HB2 GLN A 236      -6.492  -2.037   1.665  1.00  0.98           H  
ATOM   3757  HB3 GLN A 236      -8.116  -2.272   1.011  1.00  0.98           H  
ATOM   3758  O   GLN A 236      -8.116   0.647   2.788  1.00  0.98           O  
ATOM   3759  CG  GLN A 236      -6.594  -2.393  -0.474  1.00  0.98           C  
ATOM   3760  HG2 GLN A 236      -5.620  -1.955  -0.691  1.00  0.98           H  
ATOM   3761  HG3 GLN A 236      -7.270  -2.134  -1.289  1.00  0.98           H  
ATOM   3762  CD  GLN A 236      -6.464  -3.908  -0.423  1.00  0.98           C  
ATOM   3763  NE2 GLN A 236      -6.527  -4.581  -1.553  1.00  0.98           N  
ATOM   3764 HE21 GLN A 236      -6.209  -5.538  -1.498  1.00  0.98           H  
ATOM   3765 HE22 GLN A 236      -6.650  -4.061  -2.411  1.00  0.98           H  
ATOM   3766  OE1 GLN A 236      -6.303  -4.544   0.612  1.00  0.98           O  
ATOM   3767  N   THR A 237      -9.650   0.032   1.255  1.00  0.99           N  
ATOM   3768  H   THR A 237      -9.793  -0.326   0.322  1.00  0.99           H  
ATOM   3769  CA  THR A 237     -10.827   0.325   2.076  1.00  0.99           C  
ATOM   3770  HA  THR A 237     -10.499   0.514   3.098  1.00  0.99           H  
ATOM   3771  C   THR A 237     -11.789  -0.858   2.116  1.00  0.99           C  
ATOM   3772  CB  THR A 237     -11.550   1.581   1.590  1.00  0.99           C  
ATOM   3773  HB  THR A 237     -12.399   1.783   2.243  1.00  0.99           H  
ATOM   3774  O   THR A 237     -11.927  -1.614   1.151  1.00  0.99           O  
ATOM   3775  CG2 THR A 237     -10.647   2.813   1.547  1.00  0.99           C  
ATOM   3776 HG21 THR A 237      -9.932   2.738   0.728  1.00  0.99           H  
ATOM   3777 HG22 THR A 237     -11.256   3.706   1.413  1.00  0.99           H  
ATOM   3778 HG23 THR A 237     -10.094   2.890   2.484  1.00  0.99           H  
ATOM   3779  OG1 THR A 237     -12.003   1.345   0.287  1.00  0.99           O  
ATOM   3780  HG1 THR A 237     -11.231   1.114  -0.234  1.00  0.99           H  
ATOM   3781  N   VAL A 238     -12.471  -1.026   3.247  1.00  0.99           N  
ATOM   3782  H   VAL A 238     -12.298  -0.372   3.996  1.00  0.99           H  
ATOM   3783  CA  VAL A 238     -13.471  -2.071   3.483  1.00  0.99           C  
ATOM   3784  HA  VAL A 238     -13.763  -2.519   2.534  1.00  0.99           H  
ATOM   3785  C   VAL A 238     -14.707  -1.437   4.106  1.00  0.99           C  
ATOM   3786  CB  VAL A 238     -12.913  -3.176   4.408  1.00  0.99           C  
ATOM   3787  HB  VAL A 238     -12.549  -2.703   5.319  1.00  0.99           H  
ATOM   3788  O   VAL A 238     -14.635  -0.857   5.187  1.00  0.99           O  
ATOM   3789  CG1 VAL A 238     -13.987  -4.196   4.814  1.00  0.99           C  
ATOM   3790 HG11 VAL A 238     -13.534  -4.997   5.398  1.00  0.99           H  
ATOM   3791 HG12 VAL A 238     -14.747  -3.714   5.429  1.00  0.99           H  
ATOM   3792 HG13 VAL A 238     -14.451  -4.609   3.918  1.00  0.99           H  
ATOM   3793  CG2 VAL A 238     -11.739  -3.961   3.804  1.00  0.99           C  
ATOM   3794 HG21 VAL A 238     -11.002  -4.152   4.584  1.00  0.99           H  
ATOM   3795 HG22 VAL A 238     -11.246  -3.400   3.011  1.00  0.99           H  
ATOM   3796 HG23 VAL A 238     -12.064  -4.927   3.417  1.00  0.99           H  
ATOM   3797  N   ASP A 239     -15.859  -1.639   3.477  1.00  0.99           N  
ATOM   3798  H   ASP A 239     -15.843  -2.140   2.600  1.00  0.99           H  
ATOM   3799  CA  ASP A 239     -17.158  -1.387   4.096  1.00  0.99           C  
ATOM   3800  HA  ASP A 239     -17.048  -0.674   4.914  1.00  0.99           H  
ATOM   3801  C   ASP A 239     -17.688  -2.707   4.662  1.00  0.99           C  
ATOM   3802  CB  ASP A 239     -18.135  -0.782   3.079  1.00  0.99           C  
ATOM   3803  HB2 ASP A 239     -18.109  -1.391   2.175  1.00  0.99           H  
ATOM   3804  HB3 ASP A 239     -19.144  -0.864   3.482  1.00  0.99           H  
ATOM   3805  O   ASP A 239     -17.895  -3.676   3.921  1.00  0.99           O  
ATOM   3806  CG  ASP A 239     -17.881   0.693   2.739  1.00  0.99           C  
ATOM   3807  OD1 ASP A 239     -16.982   1.308   3.345  1.00  0.99           O  
ATOM   3808  OD2 ASP A 239     -18.651   1.266   1.930  1.00  0.99           O  
ATOM   3809  N   ALA A 240     -17.924  -2.764   5.972  1.00  0.99           N  
ATOM   3810  H   ALA A 240     -17.710  -1.949   6.529  1.00  0.99           H  
ATOM   3811  CA  ALA A 240     -18.412  -3.960   6.651  1.00  0.99           C  
ATOM   3812  HA  ALA A 240     -18.806  -4.648   5.903  1.00  0.99           H  
ATOM   3813  C   ALA A 240     -19.556  -3.654   7.619  1.00  0.99           C  
ATOM   3814  CB  ALA A 240     -17.245  -4.659   7.354  1.00  0.99           C  
ATOM   3815  HB1 ALA A 240     -16.825  -4.007   8.120  1.00  0.99           H  
ATOM   3816  HB2 ALA A 240     -17.611  -5.577   7.815  1.00  0.99           H  
ATOM   3817  HB3 ALA A 240     -16.471  -4.909   6.628  1.00  0.99           H  
ATOM   3818  O   ALA A 240     -19.503  -2.708   8.399  1.00  0.99           O  
ATOM   3819  N   LEU A 241     -20.592  -4.491   7.609  1.00  0.99           N  
ATOM   3820  H   LEU A 241     -20.571  -5.265   6.961  1.00  0.99           H  
ATOM   3821  CA  LEU A 241     -21.673  -4.418   8.584  1.00  0.99           C  
ATOM   3822  HA  LEU A 241     -21.846  -3.370   8.830  1.00  0.99           H  
ATOM   3823  C   LEU A 241     -21.264  -5.139   9.872  1.00  0.99           C  
ATOM   3824  CB  LEU A 241     -22.977  -4.987   8.001  1.00  0.99           C  
ATOM   3825  HB2 LEU A 241     -22.795  -6.022   7.711  1.00  0.99           H  
ATOM   3826  HB3 LEU A 241     -23.733  -4.989   8.787  1.00  0.99           H  
ATOM   3827  O   LEU A 241     -20.963  -6.335   9.852  1.00  0.99           O  
ATOM   3828  CG  LEU A 241     -23.533  -4.229   6.783  1.00  0.99           C  
ATOM   3829  HG  LEU A 241     -22.762  -4.136   6.017  1.00  0.99           H  
ATOM   3830  CD1 LEU A 241     -24.701  -5.024   6.192  1.00  0.99           C  
ATOM   3831 HD11 LEU A 241     -25.490  -5.136   6.936  1.00  0.99           H  
ATOM   3832 HD12 LEU A 241     -24.347  -6.001   5.864  1.00  0.99           H  
ATOM   3833 HD13 LEU A 241     -25.097  -4.486   5.331  1.00  0.99           H  
ATOM   3834  CD2 LEU A 241     -24.043  -2.837   7.156  1.00  0.99           C  
ATOM   3835 HD21 LEU A 241     -24.813  -2.903   7.925  1.00  0.99           H  
ATOM   3836 HD22 LEU A 241     -23.220  -2.225   7.525  1.00  0.99           H  
ATOM   3837 HD23 LEU A 241     -24.457  -2.348   6.274  1.00  0.99           H  
ATOM   3838  N   LEU A 242     -21.317  -4.414  10.984  1.00  0.99           N  
ATOM   3839  H   LEU A 242     -21.525  -3.431  10.880  1.00  0.99           H  
ATOM   3840  CA  LEU A 242     -21.248  -4.931  12.345  1.00  0.99           C  
ATOM   3841  HA  LEU A 242     -20.731  -5.890  12.352  1.00  0.99           H  
ATOM   3842  C   LEU A 242     -22.670  -5.112  12.876  1.00  0.99           C  
ATOM   3843  CB  LEU A 242     -20.458  -3.921  13.194  1.00  0.99           C  
ATOM   3844  HB2 LEU A 242     -20.944  -2.949  13.109  1.00  0.99           H  
ATOM   3845  HB3 LEU A 242     -19.456  -3.824  12.776  1.00  0.99           H  
ATOM   3846  O   LEU A 242     -23.451  -4.162  12.878  1.00  0.99           O  
ATOM   3847  CG  LEU A 242     -20.351  -4.284  14.686  1.00  0.99           C  
ATOM   3848  HG  LEU A 242     -21.337  -4.515  15.090  1.00  0.99           H  
ATOM   3849  CD1 LEU A 242     -19.438  -5.491  14.873  1.00  0.99           C  
ATOM   3850 HD11 LEU A 242     -19.934  -6.394  14.516  1.00  0.99           H  
ATOM   3851 HD12 LEU A 242     -19.200  -5.603  15.931  1.00  0.99           H  
ATOM   3852 HD13 LEU A 242     -18.508  -5.347  14.325  1.00  0.99           H  
ATOM   3853  CD2 LEU A 242     -19.789  -3.110  15.487  1.00  0.99           C  
ATOM   3854 HD21 LEU A 242     -18.778  -2.872  15.157  1.00  0.99           H  
ATOM   3855 HD22 LEU A 242     -20.427  -2.235  15.360  1.00  0.99           H  
ATOM   3856 HD23 LEU A 242     -19.767  -3.368  16.546  1.00  0.99           H  
ATOM   3857  N   HIS A 243     -23.014  -6.304  13.353  1.00  0.98           N  
ATOM   3858  H   HIS A 243     -22.322  -7.039  13.374  1.00  0.98           H  
ATOM   3859  CA  HIS A 243     -24.254  -6.529  14.094  1.00  0.98           C  
ATOM   3860  HA  HIS A 243     -24.965  -5.731  13.878  1.00  0.98           H  
ATOM   3861  C   HIS A 243     -23.950  -6.500  15.594  1.00  0.98           C  
ATOM   3862  CB  HIS A 243     -24.875  -7.852  13.638  1.00  0.98           C  
ATOM   3863  HB2 HIS A 243     -24.966  -7.839  12.552  1.00  0.98           H  
ATOM   3864  HB3 HIS A 243     -24.204  -8.667  13.907  1.00  0.98           H  
ATOM   3865  O   HIS A 243     -23.110  -7.263  16.060  1.00  0.98           O  
ATOM   3866  CG  HIS A 243     -26.237  -8.144  14.211  1.00  0.98           C  
ATOM   3867  CD2 HIS A 243     -27.241  -7.256  14.494  1.00  0.98           C  
ATOM   3868  HD2 HIS A 243     -27.202  -6.184  14.370  1.00  0.98           H  
ATOM   3869  ND1 HIS A 243     -26.701  -9.398  14.523  1.00  0.98           N  
ATOM   3870  HD1 HIS A 243     -26.105 -10.181  14.750  1.00  0.98           H  
ATOM   3871  CE1 HIS A 243     -27.967  -9.270  14.953  1.00  0.98           C  
ATOM   3872  HE1 HIS A 243     -28.558 -10.074  15.367  1.00  0.98           H  
ATOM   3873  NE2 HIS A 243     -28.345  -7.981  14.945  1.00  0.98           N  
ATOM   3874  N   ALA A 244     -24.593  -5.601  16.340  1.00  0.98           N  
ATOM   3875  H   ALA A 244     -25.273  -4.991  15.910  1.00  0.98           H  
ATOM   3876  CA  ALA A 244     -24.361  -5.439  17.772  1.00  0.98           C  
ATOM   3877  HA  ALA A 244     -23.302  -5.609  17.964  1.00  0.98           H  
ATOM   3878  C   ALA A 244     -25.151  -6.487  18.581  1.00  0.98           C  
ATOM   3879  CB  ALA A 244     -24.670  -3.985  18.156  1.00  0.98           C  
ATOM   3880  HB1 ALA A 244     -25.715  -3.759  17.942  1.00  0.98           H  
ATOM   3881  HB2 ALA A 244     -24.483  -3.837  19.220  1.00  0.98           H  
ATOM   3882  HB3 ALA A 244     -24.031  -3.310  17.588  1.00  0.98           H  
ATOM   3883  O   ALA A 244     -26.105  -6.156  19.282  1.00  0.98           O  
ATOM   3884  N   ASP A 245     -24.805  -7.765  18.446  1.00  0.98           N  
ATOM   3885  H   ASP A 245     -24.011  -7.990  17.864  1.00  0.98           H  
ATOM   3886  CA  ASP A 245     -25.539  -8.907  19.013  1.00  0.98           C  
ATOM   3887  HA  ASP A 245     -26.510  -8.554  19.360  1.00  0.98           H  
ATOM   3888  C   ASP A 245     -24.891  -9.550  20.248  1.00  0.98           C  
ATOM   3889  CB  ASP A 245     -25.825  -9.926  17.908  1.00  0.98           C  
ATOM   3890  HB2 ASP A 245     -26.480  -9.437  17.187  1.00  0.98           H  
ATOM   3891  HB3 ASP A 245     -26.380 -10.768  18.321  1.00  0.98           H  
ATOM   3892  O   ASP A 245     -25.322 -10.611  20.701  1.00  0.98           O  
ATOM   3893  CG  ASP A 245     -24.588 -10.456  17.172  1.00  0.98           C  
ATOM   3894  OD1 ASP A 245     -23.446 -10.242  17.648  1.00  0.98           O  
ATOM   3895  OD2 ASP A 245     -24.820 -11.046  16.089  1.00  0.98           O  
ATOM   3896  N   GLN A 246     -23.891  -8.898  20.833  1.00  0.97           N  
ATOM   3897  H   GLN A 246     -23.596  -8.018  20.432  1.00  0.97           H  
ATOM   3898  CA  GLN A 246     -23.217  -9.378  22.034  1.00  0.97           C  
ATOM   3899  HA  GLN A 246     -23.248 -10.468  22.026  1.00  0.97           H  
ATOM   3900  C   GLN A 246     -23.939  -8.939  23.317  1.00  0.97           C  
ATOM   3901  CB  GLN A 246     -21.737  -8.969  22.007  1.00  0.97           C  
ATOM   3902  HB2 GLN A 246     -21.643  -7.887  22.111  1.00  0.97           H  
ATOM   3903  HB3 GLN A 246     -21.245  -9.438  22.859  1.00  0.97           H  
ATOM   3904  O   GLN A 246     -24.841  -8.097  23.306  1.00  0.97           O  
ATOM   3905  CG  GLN A 246     -21.006  -9.433  20.739  1.00  0.97           C  
ATOM   3906  HG2 GLN A 246     -21.426  -8.946  19.859  1.00  0.97           H  
ATOM   3907  HG3 GLN A 246     -19.953  -9.165  20.818  1.00  0.97           H  
ATOM   3908  CD  GLN A 246     -21.082 -10.940  20.568  1.00  0.97           C  
ATOM   3909  NE2 GLN A 246     -21.664 -11.436  19.501  1.00  0.97           N  
ATOM   3910 HE21 GLN A 246     -22.142 -10.854  18.827  1.00  0.97           H  
ATOM   3911 HE22 GLN A 246     -21.653 -12.439  19.388  1.00  0.97           H  
ATOM   3912  OE1 GLN A 246     -20.657 -11.689  21.441  1.00  0.97           O  
ATOM   3913  N   THR A 247     -23.558  -9.534  24.450  1.00  0.96           N  
ATOM   3914  H   THR A 247     -22.798 -10.198  24.408  1.00  0.96           H  
ATOM   3915  CA  THR A 247     -24.025  -9.111  25.781  1.00  0.96           C  
ATOM   3916  HA  THR A 247     -25.113  -9.168  25.806  1.00  0.96           H  
ATOM   3917  C   THR A 247     -23.619  -7.665  26.073  1.00  0.96           C  
ATOM   3918  CB  THR A 247     -23.456 -10.017  26.883  1.00  0.96           C  
ATOM   3919  HB  THR A 247     -23.700  -9.591  27.856  1.00  0.96           H  
ATOM   3920  O   THR A 247     -22.584  -7.210  25.596  1.00  0.96           O  
ATOM   3921  CG2 THR A 247     -24.029 -11.433  26.812  1.00  0.96           C  
ATOM   3922 HG21 THR A 247     -23.763 -11.902  25.865  1.00  0.96           H  
ATOM   3923 HG22 THR A 247     -23.620 -12.027  27.629  1.00  0.96           H  
ATOM   3924 HG23 THR A 247     -25.114 -11.398  26.906  1.00  0.96           H  
ATOM   3925  OG1 THR A 247     -22.056 -10.124  26.764  1.00  0.96           O  
ATOM   3926  HG1 THR A 247     -21.718  -9.279  26.459  1.00  0.96           H  
ATOM   3927  N   LEU A 248     -24.389  -6.945  26.897  1.00  0.96           N  
ATOM   3928  H   LEU A 248     -25.230  -7.353  27.280  1.00  0.96           H  
ATOM   3929  CA  LEU A 248     -24.057  -5.562  27.257  1.00  0.96           C  
ATOM   3930  HA  LEU A 248     -24.019  -4.974  26.340  1.00  0.96           H  
ATOM   3931  C   LEU A 248     -22.669  -5.489  27.913  1.00  0.96           C  
ATOM   3932  CB  LEU A 248     -25.129  -4.957  28.181  1.00  0.96           C  
ATOM   3933  HB2 LEU A 248     -24.839  -3.930  28.402  1.00  0.96           H  
ATOM   3934  HB3 LEU A 248     -25.131  -5.509  29.121  1.00  0.96           H  
ATOM   3935  O   LEU A 248     -22.447  -6.029  28.996  1.00  0.96           O  
ATOM   3936  CG  LEU A 248     -26.562  -4.947  27.621  1.00  0.96           C  
ATOM   3937  HG  LEU A 248     -26.901  -5.975  27.490  1.00  0.96           H  
ATOM   3938  CD1 LEU A 248     -27.487  -4.262  28.627  1.00  0.96           C  
ATOM   3939 HD11 LEU A 248     -27.465  -4.797  29.577  1.00  0.96           H  
ATOM   3940 HD12 LEU A 248     -27.168  -3.232  28.785  1.00  0.96           H  
ATOM   3941 HD13 LEU A 248     -28.507  -4.262  28.245  1.00  0.96           H  
ATOM   3942  CD2 LEU A 248     -26.669  -4.223  26.280  1.00  0.96           C  
ATOM   3943 HD21 LEU A 248     -26.096  -4.754  25.520  1.00  0.96           H  
ATOM   3944 HD22 LEU A 248     -26.307  -3.199  26.373  1.00  0.96           H  
ATOM   3945 HD23 LEU A 248     -27.711  -4.205  25.960  1.00  0.96           H  
ATOM   3946  N   GLY A 249     -21.736  -4.817  27.245  1.00  0.96           N  
ATOM   3947  H   GLY A 249     -21.969  -4.453  26.332  1.00  0.96           H  
ATOM   3948  CA  GLY A 249     -20.338  -4.748  27.646  1.00  0.96           C  
ATOM   3949  HA2 GLY A 249     -20.262  -4.354  28.659  1.00  0.96           H  
ATOM   3950  HA3 GLY A 249     -19.920  -5.755  27.636  1.00  0.96           H  
ATOM   3951  C   GLY A 249     -19.512  -3.871  26.710  1.00  0.96           C  
ATOM   3952  O   GLY A 249     -20.046  -3.161  25.857  1.00  0.96           O  
ATOM   3953  N   SER A 250     -18.194  -3.917  26.891  1.00  0.96           N  
ATOM   3954  H   SER A 250     -17.822  -4.559  27.576  1.00  0.96           H  
ATOM   3955  CA  SER A 250     -17.225  -3.270  26.005  1.00  0.96           C  
ATOM   3956  HA  SER A 250     -17.750  -2.731  25.217  1.00  0.96           H  
ATOM   3957  C   SER A 250     -16.333  -4.322  25.350  1.00  0.96           C  
ATOM   3958  CB  SER A 250     -16.381  -2.258  26.775  1.00  0.96           C  
ATOM   3959  HB2 SER A 250     -15.607  -1.858  26.120  1.00  0.96           H  
ATOM   3960  HB3 SER A 250     -15.912  -2.757  27.623  1.00  0.96           H  
ATOM   3961  O   SER A 250     -15.871  -5.254  26.009  1.00  0.96           O  
ATOM   3962  OG  SER A 250     -17.180  -1.192  27.247  1.00  0.96           O  
ATOM   3963  HG  SER A 250     -17.925  -1.565  27.724  1.00  0.96           H  
ATOM   3964  N   TYR A 251     -16.069  -4.161  24.060  1.00  0.98           N  
ATOM   3965  H   TYR A 251     -16.480  -3.372  23.581  1.00  0.98           H  
ATOM   3966  CA  TYR A 251     -15.312  -5.110  23.247  1.00  0.98           C  
ATOM   3967  HA  TYR A 251     -14.864  -5.879  23.877  1.00  0.98           H  
ATOM   3968  C   TYR A 251     -14.196  -4.373  22.528  1.00  0.98           C  
ATOM   3969  CB  TYR A 251     -16.258  -5.797  22.254  1.00  0.98           C  
ATOM   3970  HB2 TYR A 251     -16.729  -5.043  21.624  1.00  0.98           H  
ATOM   3971  HB3 TYR A 251     -15.678  -6.447  21.599  1.00  0.98           H  
ATOM   3972  O   TYR A 251     -14.442  -3.324  21.931  1.00  0.98           O  
ATOM   3973  CG  TYR A 251     -17.337  -6.612  22.937  1.00  0.98           C  
ATOM   3974  CD1 TYR A 251     -17.121  -7.977  23.195  1.00  0.98           C  
ATOM   3975  HD1 TYR A 251     -16.214  -8.452  22.853  1.00  0.98           H  
ATOM   3976  CD2 TYR A 251     -18.537  -5.996  23.348  1.00  0.98           C  
ATOM   3977  HD2 TYR A 251     -18.706  -4.948  23.147  1.00  0.98           H  
ATOM   3978  CE1 TYR A 251     -18.082  -8.720  23.901  1.00  0.98           C  
ATOM   3979  HE1 TYR A 251     -17.902  -9.762  24.121  1.00  0.98           H  
ATOM   3980  CE2 TYR A 251     -19.508  -6.741  24.043  1.00  0.98           C  
ATOM   3981  HE2 TYR A 251     -20.432  -6.285  24.366  1.00  0.98           H  
ATOM   3982  OH  TYR A 251     -20.171  -8.818  25.052  1.00  0.98           O  
ATOM   3983  HH  TYR A 251     -19.890  -9.728  25.172  1.00  0.98           H  
ATOM   3984  CZ  TYR A 251     -19.270  -8.099  24.336  1.00  0.98           C  
ATOM   3985  N   TYR A 252     -12.975  -4.900  22.583  1.00  0.98           N  
ATOM   3986  H   TYR A 252     -12.809  -5.772  23.064  1.00  0.98           H  
ATOM   3987  CA  TYR A 252     -11.872  -4.286  21.860  1.00  0.98           C  
ATOM   3988  HA  TYR A 252     -11.880  -3.216  22.069  1.00  0.98           H  
ATOM   3989  C   TYR A 252     -12.045  -4.450  20.356  1.00  0.98           C  
ATOM   3990  CB  TYR A 252     -10.523  -4.817  22.329  1.00  0.98           C  
ATOM   3991  HB2 TYR A 252      -9.774  -4.600  21.567  1.00  0.98           H  
ATOM   3992  HB3 TYR A 252     -10.577  -5.900  22.434  1.00  0.98           H  
ATOM   3993  O   TYR A 252     -12.401  -5.515  19.850  1.00  0.98           O  
ATOM   3994  CG  TYR A 252     -10.050  -4.191  23.621  1.00  0.98           C  
ATOM   3995  CD1 TYR A 252      -9.388  -2.949  23.592  1.00  0.98           C  
ATOM   3996  HD1 TYR A 252      -9.268  -2.430  22.653  1.00  0.98           H  
ATOM   3997  CD2 TYR A 252     -10.192  -4.882  24.837  1.00  0.98           C  
ATOM   3998  HD2 TYR A 252     -10.649  -5.861  24.851  1.00  0.98           H  
ATOM   3999  CE1 TYR A 252      -8.861  -2.402  24.778  1.00  0.98           C  
ATOM   4000  HE1 TYR A 252      -8.333  -1.460  24.757  1.00  0.98           H  
ATOM   4001  CE2 TYR A 252      -9.643  -4.354  26.014  1.00  0.98           C  
ATOM   4002  HE2 TYR A 252      -9.667  -4.923  26.932  1.00  0.98           H  
ATOM   4003  OH  TYR A 252      -8.547  -2.590  27.164  1.00  0.98           O  
ATOM   4004  HH  TYR A 252      -7.937  -1.867  26.998  1.00  0.98           H  
ATOM   4005  CZ  TYR A 252      -8.995  -3.107  25.993  1.00  0.98           C  
ATOM   4006  N   MET A 253     -11.762  -3.362  19.665  1.00  0.98           N  
ATOM   4007  H   MET A 253     -11.488  -2.548  20.197  1.00  0.98           H  
ATOM   4008  CA  MET A 253     -11.479  -3.297  18.249  1.00  0.98           C  
ATOM   4009  HA  MET A 253     -11.775  -4.217  17.744  1.00  0.98           H  
ATOM   4010  C   MET A 253      -9.972  -3.106  18.132  1.00  0.98           C  
ATOM   4011  CB  MET A 253     -12.272  -2.121  17.688  1.00  0.98           C  
ATOM   4012  HB2 MET A 253     -13.335  -2.349  17.769  1.00  0.98           H  
ATOM   4013  HB3 MET A 253     -12.069  -1.235  18.290  1.00  0.98           H  
ATOM   4014  O   MET A 253      -9.445  -2.116  18.634  1.00  0.98           O  
ATOM   4015  CG  MET A 253     -11.924  -1.810  16.239  1.00  0.98           C  
ATOM   4016  HG2 MET A 253     -10.841  -1.725  16.143  1.00  0.98           H  
ATOM   4017  HG3 MET A 253     -12.264  -2.630  15.607  1.00  0.98           H  
ATOM   4018  SD  MET A 253     -12.634  -0.245  15.672  1.00  0.98           S  
ATOM   4019  CE  MET A 253     -14.408  -0.621  15.640  1.00  0.98           C  
ATOM   4020  HE1 MET A 253     -14.970   0.313  15.630  1.00  0.98           H  
ATOM   4021  HE2 MET A 253     -14.649  -1.186  14.740  1.00  0.98           H  
ATOM   4022  HE3 MET A 253     -14.700  -1.192  16.521  1.00  0.98           H  
ATOM   4023  N   THR A 254      -9.283  -4.050  17.509  1.00  0.98           N  
ATOM   4024  H   THR A 254      -9.773  -4.824  17.084  1.00  0.98           H  
ATOM   4025  CA  THR A 254      -7.823  -4.080  17.510  1.00  0.98           C  
ATOM   4026  HA  THR A 254      -7.440  -3.144  17.917  1.00  0.98           H  
ATOM   4027  C   THR A 254      -7.293  -4.215  16.096  1.00  0.98           C  
ATOM   4028  CB  THR A 254      -7.292  -5.206  18.404  1.00  0.98           C  
ATOM   4029  HB  THR A 254      -7.600  -6.170  18.001  1.00  0.98           H  
ATOM   4030  O   THR A 254      -7.813  -5.008  15.306  1.00  0.98           O  
ATOM   4031  CG2 THR A 254      -5.775  -5.162  18.512  1.00  0.98           C  
ATOM   4032 HG21 THR A 254      -5.447  -5.849  19.291  1.00  0.98           H  
ATOM   4033 HG22 THR A 254      -5.457  -4.150  18.758  1.00  0.98           H  
ATOM   4034 HG23 THR A 254      -5.319  -5.448  17.564  1.00  0.98           H  
ATOM   4035  OG1 THR A 254      -7.780  -5.078  19.722  1.00  0.98           O  
ATOM   4036  HG1 THR A 254      -7.252  -4.398  20.147  1.00  0.98           H  
ATOM   4037  N   THR A 255      -6.237  -3.459  15.806  1.00  0.97           N  
ATOM   4038  H   THR A 255      -5.885  -2.833  16.516  1.00  0.97           H  
ATOM   4039  CA  THR A 255      -5.413  -3.642  14.612  1.00  0.97           C  
ATOM   4040  HA  THR A 255      -5.884  -4.421  14.013  1.00  0.97           H  
ATOM   4041  C   THR A 255      -4.015  -4.137  14.976  1.00  0.97           C  
ATOM   4042  CB  THR A 255      -5.388  -2.391  13.728  1.00  0.97           C  
ATOM   4043  HB  THR A 255      -6.412  -2.134  13.456  1.00  0.97           H  
ATOM   4044  O   THR A 255      -3.474  -3.778  16.026  1.00  0.97           O  
ATOM   4045  CG2 THR A 255      -4.747  -1.188  14.395  1.00  0.97           C  
ATOM   4046 HG21 THR A 255      -4.758  -0.330  13.722  1.00  0.97           H  
ATOM   4047 HG22 THR A 255      -5.346  -0.947  15.273  1.00  0.97           H  
ATOM   4048 HG23 THR A 255      -3.721  -1.403  14.691  1.00  0.97           H  
ATOM   4049  OG1 THR A 255      -4.666  -2.629  12.554  1.00  0.97           O  
ATOM   4050  HG1 THR A 255      -4.240  -1.804  12.308  1.00  0.97           H  
ATOM   4051  N   GLN A 256      -3.449  -4.976  14.113  1.00  0.94           N  
ATOM   4052  H   GLN A 256      -3.961  -5.187  13.268  1.00  0.94           H  
ATOM   4053  CA  GLN A 256      -2.114  -5.549  14.244  1.00  0.94           C  
ATOM   4054  HA  GLN A 256      -1.513  -4.912  14.893  1.00  0.94           H  
ATOM   4055  C   GLN A 256      -1.439  -5.629  12.877  1.00  0.94           C  
ATOM   4056  CB  GLN A 256      -2.223  -6.943  14.875  1.00  0.94           C  
ATOM   4057  HB2 GLN A 256      -2.762  -6.844  15.818  1.00  0.94           H  
ATOM   4058  HB3 GLN A 256      -2.799  -7.589  14.213  1.00  0.94           H  
ATOM   4059  O   GLN A 256      -2.084  -5.906  11.867  1.00  0.94           O  
ATOM   4060  CG  GLN A 256      -0.856  -7.589  15.160  1.00  0.94           C  
ATOM   4061  HG2 GLN A 256      -0.294  -7.703  14.233  1.00  0.94           H  
ATOM   4062  HG3 GLN A 256      -0.290  -6.947  15.834  1.00  0.94           H  
ATOM   4063  CD  GLN A 256      -0.994  -8.975  15.769  1.00  0.94           C  
ATOM   4064  NE2 GLN A 256      -0.145  -9.352  16.699  1.00  0.94           N  
ATOM   4065 HE21 GLN A 256       0.570  -8.721  17.032  1.00  0.94           H  
ATOM   4066 HE22 GLN A 256      -0.283 -10.297  17.030  1.00  0.94           H  
ATOM   4067  OE1 GLN A 256      -1.870  -9.745  15.433  1.00  0.94           O  
ATOM   4068  N   LEU A 257      -0.123  -5.445  12.859  1.00  0.95           N  
ATOM   4069  H   LEU A 257       0.341  -5.181  13.716  1.00  0.95           H  
ATOM   4070  CA  LEU A 257       0.705  -5.681  11.684  1.00  0.95           C  
ATOM   4071  HA  LEU A 257       0.413  -4.978  10.903  1.00  0.95           H  
ATOM   4072  C   LEU A 257       0.542  -7.111  11.133  1.00  0.95           C  
ATOM   4073  CB  LEU A 257       2.158  -5.391  12.088  1.00  0.95           C  
ATOM   4074  HB2 LEU A 257       2.413  -6.026  12.937  1.00  0.95           H  
ATOM   4075  HB3 LEU A 257       2.231  -4.353  12.411  1.00  0.95           H  
ATOM   4076  O   LEU A 257       0.767  -8.087  11.849  1.00  0.95           O  
ATOM   4077  CG  LEU A 257       3.186  -5.645  10.975  1.00  0.95           C  
ATOM   4078  HG  LEU A 257       3.134  -6.687  10.659  1.00  0.95           H  
ATOM   4079  CD1 LEU A 257       2.961  -4.767   9.748  1.00  0.95           C  
ATOM   4080 HD11 LEU A 257       2.059  -5.079   9.222  1.00  0.95           H  
ATOM   4081 HD12 LEU A 257       3.800  -4.862   9.058  1.00  0.95           H  
ATOM   4082 HD13 LEU A 257       2.858  -3.724  10.048  1.00  0.95           H  
ATOM   4083  CD2 LEU A 257       4.581  -5.395  11.539  1.00  0.95           C  
ATOM   4084 HD21 LEU A 257       4.795  -6.116  12.328  1.00  0.95           H  
ATOM   4085 HD22 LEU A 257       5.319  -5.512  10.745  1.00  0.95           H  
ATOM   4086 HD23 LEU A 257       4.643  -4.391  11.959  1.00  0.95           H  
ATOM   4087  N   TYR A 258       0.243  -7.216   9.838  1.00  0.94           N  
ATOM   4088  H   TYR A 258       0.054  -6.362   9.334  1.00  0.94           H  
ATOM   4089  CA  TYR A 258       0.501  -8.405   9.030  1.00  0.94           C  
ATOM   4090  HA  TYR A 258       0.577  -9.271   9.687  1.00  0.94           H  
ATOM   4091  C   TYR A 258       1.838  -8.233   8.301  1.00  0.94           C  
ATOM   4092  CB  TYR A 258      -0.647  -8.679   8.049  1.00  0.94           C  
ATOM   4093  HB2 TYR A 258      -1.532  -8.985   8.607  1.00  0.94           H  
ATOM   4094  HB3 TYR A 258      -0.900  -7.745   7.547  1.00  0.94           H  
ATOM   4095  O   TYR A 258       2.019  -7.365   7.446  1.00  0.94           O  
ATOM   4096  CG  TYR A 258      -0.330  -9.737   6.997  1.00  0.94           C  
ATOM   4097  CD1 TYR A 258      -0.541  -9.449   5.636  1.00  0.94           C  
ATOM   4098  HD1 TYR A 258      -0.990  -8.510   5.350  1.00  0.94           H  
ATOM   4099  CD2 TYR A 258       0.219 -10.985   7.358  1.00  0.94           C  
ATOM   4100  HD2 TYR A 258       0.373 -11.234   8.398  1.00  0.94           H  
ATOM   4101  CE1 TYR A 258      -0.164 -10.363   4.639  1.00  0.94           C  
ATOM   4102  HE1 TYR A 258      -0.311 -10.115   3.598  1.00  0.94           H  
ATOM   4103  CE2 TYR A 258       0.593 -11.913   6.365  1.00  0.94           C  
ATOM   4104  HE2 TYR A 258       1.048 -12.854   6.635  1.00  0.94           H  
ATOM   4105  OH  TYR A 258       0.767 -12.467   4.028  1.00  0.94           O  
ATOM   4106  HH  TYR A 258       0.654 -12.084   3.155  1.00  0.94           H  
ATOM   4107  CZ  TYR A 258       0.411 -11.595   5.005  1.00  0.94           C  
ATOM   4108  N   VAL A 259       2.781  -9.091   8.648  1.00  0.93           N  
ATOM   4109  H   VAL A 259       2.528  -9.811   9.310  1.00  0.93           H  
ATOM   4110  CA  VAL A 259       4.102  -9.190   8.055  1.00  0.93           C  
ATOM   4111  HA  VAL A 259       4.445  -8.207   7.732  1.00  0.93           H  
ATOM   4112  C   VAL A 259       4.041 -10.129   6.857  1.00  0.93           C  
ATOM   4113  CB  VAL A 259       5.069  -9.731   9.106  1.00  0.93           C  
ATOM   4114  HB  VAL A 259       4.672 -10.659   9.515  1.00  0.93           H  
ATOM   4115  O   VAL A 259       3.907 -11.343   7.009  1.00  0.93           O  
ATOM   4116  CG1 VAL A 259       6.414 -10.040   8.479  1.00  0.93           C  
ATOM   4117 HG11 VAL A 259       6.944 -10.636   9.221  1.00  0.93           H  
ATOM   4118 HG12 VAL A 259       6.935  -9.121   8.210  1.00  0.93           H  
ATOM   4119 HG13 VAL A 259       6.343 -10.682   7.601  1.00  0.93           H  
ATOM   4120  CG2 VAL A 259       5.277  -8.751  10.268  1.00  0.93           C  
ATOM   4121 HG21 VAL A 259       4.334  -8.591  10.790  1.00  0.93           H  
ATOM   4122 HG22 VAL A 259       5.992  -9.171  10.975  1.00  0.93           H  
ATOM   4123 HG23 VAL A 259       5.655  -7.800   9.892  1.00  0.93           H  
ATOM   4124  N   SER A 260       4.210  -9.567   5.663  1.00  0.92           N  
ATOM   4125  H   SER A 260       4.271  -8.561   5.600  1.00  0.92           H  
ATOM   4126  CA  SER A 260       4.319 -10.343   4.425  1.00  0.92           C  
ATOM   4127  HA  SER A 260       3.798 -11.292   4.551  1.00  0.92           H  
ATOM   4128  C   SER A 260       5.765 -10.678   4.038  1.00  0.92           C  
ATOM   4129  CB  SER A 260       3.617  -9.581   3.304  1.00  0.92           C  
ATOM   4130  HB2 SER A 260       3.633 -10.184   2.396  1.00  0.92           H  
ATOM   4131  HB3 SER A 260       2.582  -9.393   3.590  1.00  0.92           H  
ATOM   4132  O   SER A 260       5.973 -11.635   3.299  1.00  0.92           O  
ATOM   4133  OG  SER A 260       4.277  -8.350   3.068  1.00  0.92           O  
ATOM   4134  HG  SER A 260       3.645  -7.646   2.902  1.00  0.92           H  
ATOM   4135  N   ALA A 261       6.746  -9.910   4.526  1.00  0.88           N  
ATOM   4136  H   ALA A 261       6.494  -9.130   5.115  1.00  0.88           H  
ATOM   4137  CA  ALA A 261       8.160 -10.066   4.194  1.00  0.88           C  
ATOM   4138  HA  ALA A 261       8.236 -10.355   3.145  1.00  0.88           H  
ATOM   4139  C   ALA A 261       8.847 -11.148   5.041  1.00  0.88           C  
ATOM   4140  CB  ALA A 261       8.865  -8.713   4.341  1.00  0.88           C  
ATOM   4141  HB1 ALA A 261       9.893  -8.793   3.989  1.00  0.88           H  
ATOM   4142  HB2 ALA A 261       8.357  -7.953   3.747  1.00  0.88           H  
ATOM   4143  HB3 ALA A 261       8.868  -8.401   5.386  1.00  0.88           H  
ATOM   4144  O   ALA A 261       8.711 -11.185   6.267  1.00  0.88           O  
ATOM   4145  N   THR A 262       9.657 -11.995   4.410  1.00  0.77           N  
ATOM   4146  H   THR A 262       9.705 -11.952   3.402  1.00  0.77           H  
ATOM   4147  CA  THR A 262      10.500 -12.972   5.116  1.00  0.77           C  
ATOM   4148  HA  THR A 262       9.989 -13.275   6.030  1.00  0.77           H  
ATOM   4149  C   THR A 262      11.852 -12.370   5.512  1.00  0.77           C  
ATOM   4150  CB  THR A 262      10.711 -14.237   4.275  1.00  0.77           C  
ATOM   4151  HB  THR A 262      11.422 -14.885   4.786  1.00  0.77           H  
ATOM   4152  O   THR A 262      12.496 -11.710   4.703  1.00  0.77           O  
ATOM   4153  CG2 THR A 262       9.405 -15.009   4.073  1.00  0.77           C  
ATOM   4154 HG21 THR A 262       8.693 -14.401   3.516  1.00  0.77           H  
ATOM   4155 HG22 THR A 262       9.609 -15.918   3.508  1.00  0.77           H  
ATOM   4156 HG23 THR A 262       8.976 -15.275   5.039  1.00  0.77           H  
ATOM   4157  OG1 THR A 262      11.220 -13.913   3.001  1.00  0.77           O  
ATOM   4158  HG1 THR A 262      11.806 -13.158   3.092  1.00  0.77           H  
ATOM   4159  N   GLY A 263      12.321 -12.635   6.737  1.00  0.73           N  
ATOM   4160  H   GLY A 263      11.723 -13.130   7.383  1.00  0.73           H  
ATOM   4161  CA  GLY A 263      13.712 -12.375   7.149  1.00  0.73           C  
ATOM   4162  HA2 GLY A 263      13.940 -12.995   8.016  1.00  0.73           H  
ATOM   4163  HA3 GLY A 263      14.377 -12.677   6.341  1.00  0.73           H  
ATOM   4164  C   GLY A 263      14.077 -10.929   7.516  1.00  0.73           C  
ATOM   4165  O   GLY A 263      15.229 -10.686   7.862  1.00  0.73           O  
ATOM   4166  N   GLN A 264      13.133  -9.986   7.482  1.00  0.69           N  
ATOM   4167  H   GLN A 264      12.198 -10.242   7.201  1.00  0.69           H  
ATOM   4168  CA  GLN A 264      13.363  -8.605   7.923  1.00  0.69           C  
ATOM   4169  HA  GLN A 264      14.420  -8.374   7.791  1.00  0.69           H  
ATOM   4170  C   GLN A 264      13.029  -8.435   9.416  1.00  0.69           C  
ATOM   4171  CB  GLN A 264      12.557  -7.631   7.045  1.00  0.69           C  
ATOM   4172  HB2 GLN A 264      12.596  -6.633   7.482  1.00  0.69           H  
ATOM   4173  HB3 GLN A 264      11.513  -7.944   7.029  1.00  0.69           H  
ATOM   4174  O   GLN A 264      12.101  -9.083   9.908  1.00  0.69           O  
ATOM   4175  CG  GLN A 264      13.085  -7.563   5.599  1.00  0.69           C  
ATOM   4176  HG2 GLN A 264      12.413  -6.939   5.010  1.00  0.69           H  
ATOM   4177  HG3 GLN A 264      13.078  -8.560   5.160  1.00  0.69           H  
ATOM   4178  CD  GLN A 264      14.490  -6.969   5.489  1.00  0.69           C  
ATOM   4179  NE2 GLN A 264      15.248  -7.318   4.474  1.00  0.69           N  
ATOM   4180 HE21 GLN A 264      16.145  -6.857   4.421  1.00  0.69           H  
ATOM   4181 HE22 GLN A 264      14.889  -7.905   3.735  1.00  0.69           H  
ATOM   4182  OE1 GLN A 264      14.947  -6.197   6.314  1.00  0.69           O  
ATOM   4183  N   PRO A 265      13.750  -7.583  10.169  1.00  0.68           N  
ATOM   4184  CA  PRO A 265      13.313  -7.186  11.499  1.00  0.68           C  
ATOM   4185  HA  PRO A 265      13.204  -8.064  12.135  1.00  0.68           H  
ATOM   4186  C   PRO A 265      11.965  -6.469  11.383  1.00  0.68           C  
ATOM   4187  CB  PRO A 265      14.420  -6.287  12.056  1.00  0.68           C  
ATOM   4188  HB2 PRO A 265      15.142  -6.898  12.597  1.00  0.68           H  
ATOM   4189  HB3 PRO A 265      14.028  -5.501  12.701  1.00  0.68           H  
ATOM   4190  O   PRO A 265      11.816  -5.509  10.629  1.00  0.68           O  
ATOM   4191  CG  PRO A 265      15.084  -5.714  10.804  1.00  0.68           C  
ATOM   4192  HG2 PRO A 265      16.136  -5.481  10.974  1.00  0.68           H  
ATOM   4193  HG3 PRO A 265      14.546  -4.822  10.483  1.00  0.68           H  
ATOM   4194  CD  PRO A 265      14.912  -6.812   9.757  1.00  0.68           C  
ATOM   4195  HD2 PRO A 265      14.761  -6.354   8.779  1.00  0.68           H  
ATOM   4196  HD3 PRO A 265      15.791  -7.456   9.741  1.00  0.68           H  
ATOM   4197  N   PHE A 266      10.964  -6.962  12.106  1.00  0.67           N  
ATOM   4198  H   PHE A 266      11.116  -7.790  12.663  1.00  0.67           H  
ATOM   4199  CA  PHE A 266       9.623  -6.399  12.024  1.00  0.67           C  
ATOM   4200  HA  PHE A 266       9.463  -6.128  10.980  1.00  0.67           H  
ATOM   4201  C   PHE A 266       9.519  -5.127  12.866  1.00  0.67           C  
ATOM   4202  CB  PHE A 266       8.570  -7.452  12.391  1.00  0.67           C  
ATOM   4203  HB2 PHE A 266       8.647  -7.671  13.456  1.00  0.67           H  
ATOM   4204  HB3 PHE A 266       7.575  -7.047  12.202  1.00  0.67           H  
ATOM   4205  O   PHE A 266      10.120  -5.070  13.946  1.00  0.67           O  
ATOM   4206  CG  PHE A 266       8.744  -8.725  11.587  1.00  0.67           C  
ATOM   4207  CD1 PHE A 266       8.822  -8.654  10.185  1.00  0.67           C  
ATOM   4208  HD1 PHE A 266       8.683  -7.715   9.670  1.00  0.67           H  
ATOM   4209  CD2 PHE A 266       8.968  -9.954  12.234  1.00  0.67           C  
ATOM   4210  HD2 PHE A 266       8.937 -10.009  13.312  1.00  0.67           H  
ATOM   4211  CE1 PHE A 266       9.182  -9.791   9.445  1.00  0.67           C  
ATOM   4212  HE1 PHE A 266       9.299  -9.720   8.374  1.00  0.67           H  
ATOM   4213  CE2 PHE A 266       9.246 -11.110  11.482  1.00  0.67           C  
ATOM   4214  HE2 PHE A 266       9.408 -12.057  11.975  1.00  0.67           H  
ATOM   4215  CZ  PHE A 266       9.354 -11.027  10.085  1.00  0.67           C  
ATOM   4216  HZ  PHE A 266       9.593 -11.903   9.499  1.00  0.67           H  
ATOM   4217  N   PRO A 267       8.736  -4.132  12.408  1.00  0.63           N  
ATOM   4218  CA  PRO A 267       8.343  -3.021  13.254  1.00  0.63           C  
ATOM   4219  HA  PRO A 267       9.231  -2.460  13.544  1.00  0.63           H  
ATOM   4220  C   PRO A 267       7.654  -3.519  14.525  1.00  0.63           C  
ATOM   4221  CB  PRO A 267       7.432  -2.114  12.418  1.00  0.63           C  
ATOM   4222  HB2 PRO A 267       6.473  -1.949  12.909  1.00  0.63           H  
ATOM   4223  HB3 PRO A 267       7.922  -1.154  12.253  1.00  0.63           H  
ATOM   4224  O   PRO A 267       7.278  -4.691  14.645  1.00  0.63           O  
ATOM   4225  CG  PRO A 267       7.221  -2.821  11.080  1.00  0.63           C  
ATOM   4226  HG2 PRO A 267       6.170  -3.076  10.944  1.00  0.63           H  
ATOM   4227  HG3 PRO A 267       7.542  -2.175  10.263  1.00  0.63           H  
ATOM   4228  CD  PRO A 267       8.080  -4.082  11.112  1.00  0.63           C  
ATOM   4229  HD2 PRO A 267       7.453  -4.962  10.970  1.00  0.63           H  
ATOM   4230  HD3 PRO A 267       8.830  -4.031  10.323  1.00  0.63           H  
ATOM   4231  N   ASP A 268       7.501  -2.594  15.469  1.00  0.64           N  
ATOM   4232  H   ASP A 268       7.805  -1.650  15.278  1.00  0.64           H  
ATOM   4233  CA  ASP A 268       6.835  -2.823  16.739  1.00  0.64           C  
ATOM   4234  HA  ASP A 268       7.529  -3.360  17.386  1.00  0.64           H  
ATOM   4235  C   ASP A 268       5.560  -3.678  16.578  1.00  0.64           C  
ATOM   4236  CB  ASP A 268       6.553  -1.458  17.380  1.00  0.64           C  
ATOM   4237  HB2 ASP A 268       5.802  -0.931  16.791  1.00  0.64           H  
ATOM   4238  HB3 ASP A 268       7.469  -0.867  17.371  1.00  0.64           H  
ATOM   4239  O   ASP A 268       4.723  -3.451  15.700  1.00  0.64           O  
ATOM   4240  CG  ASP A 268       6.074  -1.573  18.822  1.00  0.64           C  
ATOM   4241  OD1 ASP A 268       5.940  -2.717  19.317  1.00  0.64           O  
ATOM   4242  OD2 ASP A 268       5.780  -0.520  19.417  1.00  0.64           O  
ATOM   4243  N   LYS A 269       5.435  -4.695  17.436  1.00  0.73           N  
ATOM   4244  H   LYS A 269       6.058  -4.651  18.230  1.00  0.73           H  
ATOM   4245  CA  LYS A 269       4.270  -5.586  17.511  1.00  0.73           C  
ATOM   4246  HA  LYS A 269       3.869  -5.702  16.504  1.00  0.73           H  
ATOM   4247  C   LYS A 269       3.139  -4.957  18.330  1.00  0.73           C  
ATOM   4248  CB  LYS A 269       4.678  -6.965  18.051  1.00  0.73           C  
ATOM   4249  HB2 LYS A 269       5.121  -6.843  19.039  1.00  0.73           H  
ATOM   4250  HB3 LYS A 269       3.786  -7.584  18.147  1.00  0.73           H  
ATOM   4251  O   LYS A 269       2.225  -5.675  18.745  1.00  0.73           O  
ATOM   4252  CG  LYS A 269       5.665  -7.692  17.129  1.00  0.73           C  
ATOM   4253  HG2 LYS A 269       5.224  -7.792  16.137  1.00  0.73           H  
ATOM   4254  HG3 LYS A 269       6.589  -7.120  17.050  1.00  0.73           H  
ATOM   4255  CD  LYS A 269       5.977  -9.083  17.690  1.00  0.73           C  
ATOM   4256  HD2 LYS A 269       6.412  -8.978  18.684  1.00  0.73           H  
ATOM   4257  HD3 LYS A 269       5.051  -9.655  17.760  1.00  0.73           H  
ATOM   4258  CE  LYS A 269       6.961  -9.799  16.763  1.00  0.73           C  
ATOM   4259  HE2 LYS A 269       7.871  -9.203  16.699  1.00  0.73           H  
ATOM   4260  HE3 LYS A 269       6.524  -9.839  15.765  1.00  0.73           H  
ATOM   4261  NZ  LYS A 269       7.264 -11.167  17.249  1.00  0.73           N  
ATOM   4262  HZ1 LYS A 269       7.678 -11.128  18.169  1.00  0.73           H  
ATOM   4263  HZ2 LYS A 269       6.417 -11.715  17.293  1.00  0.73           H  
ATOM   4264  HZ3 LYS A 269       7.907 -11.625  16.618  1.00  0.73           H  
ATOM   4265  N   THR A 270       3.216  -3.654  18.605  1.00  0.82           N  
ATOM   4266  H   THR A 270       4.026  -3.133  18.300  1.00  0.82           H  
ATOM   4267  CA  THR A 270       2.174  -2.923  19.312  1.00  0.82           C  
ATOM   4268  HA  THR A 270       2.047  -3.415  20.277  1.00  0.82           H  
ATOM   4269  C   THR A 270       0.849  -3.026  18.583  1.00  0.82           C  
ATOM   4270  CB  THR A 270       2.513  -1.451  19.603  1.00  0.82           C  
ATOM   4271  HB  THR A 270       1.583  -0.912  19.789  1.00  0.82           H  
ATOM   4272  O   THR A 270       0.737  -2.957  17.359  1.00  0.82           O  
ATOM   4273  CG2 THR A 270       3.347  -1.351  20.877  1.00  0.82           C  
ATOM   4274 HG21 THR A 270       4.157  -2.080  20.875  1.00  0.82           H  
ATOM   4275 HG22 THR A 270       2.710  -1.546  21.740  1.00  0.82           H  
ATOM   4276 HG23 THR A 270       3.762  -0.348  20.980  1.00  0.82           H  
ATOM   4277  OG1 THR A 270       3.171  -0.804  18.544  1.00  0.82           O  
ATOM   4278  HG1 THR A 270       4.040  -0.559  18.872  1.00  0.82           H  
ATOM   4279  N   LEU A 271      -0.177  -3.236  19.394  1.00  0.93           N  
ATOM   4280  H   LEU A 271      -0.004  -3.219  20.389  1.00  0.93           H  
ATOM   4281  CA  LEU A 271      -1.559  -3.208  18.971  1.00  0.93           C  
ATOM   4282  HA  LEU A 271      -1.644  -3.550  17.939  1.00  0.93           H  
ATOM   4283  C   LEU A 271      -2.032  -1.758  19.038  1.00  0.93           C  
ATOM   4284  CB  LEU A 271      -2.369  -4.136  19.893  1.00  0.93           C  
ATOM   4285  HB2 LEU A 271      -3.411  -4.115  19.573  1.00  0.93           H  
ATOM   4286  HB3 LEU A 271      -2.330  -3.734  20.906  1.00  0.93           H  
ATOM   4287  O   LEU A 271      -1.646  -1.032  19.954  1.00  0.93           O  
ATOM   4288  CG  LEU A 271      -1.874  -5.596  19.925  1.00  0.93           C  
ATOM   4289  HG  LEU A 271      -0.842  -5.626  20.274  1.00  0.93           H  
ATOM   4290  CD1 LEU A 271      -2.708  -6.415  20.913  1.00  0.93           C  
ATOM   4291 HD11 LEU A 271      -3.748  -6.449  20.589  1.00  0.93           H  
ATOM   4292 HD12 LEU A 271      -2.314  -7.430  20.966  1.00  0.93           H  
ATOM   4293 HD13 LEU A 271      -2.650  -5.961  21.902  1.00  0.93           H  
ATOM   4294  CD2 LEU A 271      -1.940  -6.259  18.549  1.00  0.93           C  
ATOM   4295 HD21 LEU A 271      -1.227  -5.777  17.881  1.00  0.93           H  
ATOM   4296 HD22 LEU A 271      -2.943  -6.155  18.135  1.00  0.93           H  
ATOM   4297 HD23 LEU A 271      -1.679  -7.314  18.627  1.00  0.93           H  
ATOM   4298  N   ALA A 272      -2.895  -1.352  18.112  1.00  0.94           N  
ATOM   4299  H   ALA A 272      -3.156  -1.993  17.376  1.00  0.94           H  
ATOM   4300  CA  ALA A 272      -3.707  -0.160  18.323  1.00  0.94           C  
ATOM   4301  HA  ALA A 272      -3.312   0.393  19.176  1.00  0.94           H  
ATOM   4302  C   ALA A 272      -5.125  -0.592  18.678  1.00  0.94           C  
ATOM   4303  CB  ALA A 272      -3.616   0.798  17.142  1.00  0.94           C  
ATOM   4304  HB1 ALA A 272      -2.584   0.818  16.789  1.00  0.94           H  
ATOM   4305  HB2 ALA A 272      -3.908   1.799  17.461  1.00  0.94           H  
ATOM   4306  HB3 ALA A 272      -4.265   0.490  16.323  1.00  0.94           H  
ATOM   4307  O   ALA A 272      -5.718  -1.442  18.004  1.00  0.94           O  
ATOM   4308  N   ASN A 273      -5.642  -0.022  19.763  1.00  0.96           N  
ATOM   4309  H   ASN A 273      -5.092   0.688  20.225  1.00  0.96           H  
ATOM   4310  CA  ASN A 273      -6.898  -0.432  20.374  1.00  0.96           C  
ATOM   4311  HA  ASN A 273      -7.311  -1.275  19.820  1.00  0.96           H  
ATOM   4312  C   ASN A 273      -7.939   0.690  20.331  1.00  0.96           C  
ATOM   4313  CB  ASN A 273      -6.634  -0.900  21.814  1.00  0.96           C  
ATOM   4314  HB2 ASN A 273      -7.575  -0.940  22.362  1.00  0.96           H  
ATOM   4315  HB3 ASN A 273      -5.997  -0.171  22.317  1.00  0.96           H  
ATOM   4316  O   ASN A 273      -7.676   1.844  20.669  1.00  0.96           O  
ATOM   4317  CG  ASN A 273      -5.990  -2.270  21.924  1.00  0.96           C  
ATOM   4318  ND2 ASN A 273      -5.344  -2.526  23.033  1.00  0.96           N  
ATOM   4319 HD21 ASN A 273      -5.361  -1.855  23.788  1.00  0.96           H  
ATOM   4320 HD22 ASN A 273      -4.917  -3.437  23.123  1.00  0.96           H  
ATOM   4321  OD1 ASN A 273      -6.117  -3.139  21.070  1.00  0.96           O  
ATOM   4322  N   ALA A 274      -9.159   0.302  19.995  1.00  0.97           N  
ATOM   4323  H   ALA A 274      -9.264  -0.655  19.689  1.00  0.97           H  
ATOM   4324  CA  ALA A 274     -10.387   1.066  20.119  1.00  0.97           C  
ATOM   4325  HA  ALA A 274     -10.218   1.943  20.744  1.00  0.97           H  
ATOM   4326  C   ALA A 274     -11.451   0.195  20.808  1.00  0.97           C  
ATOM   4327  CB  ALA A 274     -10.795   1.539  18.719  1.00  0.97           C  
ATOM   4328  HB1 ALA A 274     -11.757   2.050  18.762  1.00  0.97           H  
ATOM   4329  HB2 ALA A 274     -10.867   0.691  18.038  1.00  0.97           H  
ATOM   4330  HB3 ALA A 274     -10.040   2.226  18.338  1.00  0.97           H  
ATOM   4331  O   ALA A 274     -11.216  -0.979  21.108  1.00  0.97           O  
ATOM   4332  N   LEU A 275     -12.628   0.752  21.087  1.00  0.97           N  
ATOM   4333  H   LEU A 275     -12.773   1.718  20.833  1.00  0.97           H  
ATOM   4334  CA  LEU A 275     -13.704   0.039  21.778  1.00  0.97           C  
ATOM   4335  HA  LEU A 275     -13.455  -1.020  21.847  1.00  0.97           H  
ATOM   4336  C   LEU A 275     -15.023   0.119  21.019  1.00  0.97           C  
ATOM   4337  CB  LEU A 275     -13.872   0.592  23.203  1.00  0.97           C  
ATOM   4338  HB2 LEU A 275     -14.065   1.662  23.122  1.00  0.97           H  
ATOM   4339  HB3 LEU A 275     -14.749   0.128  23.654  1.00  0.97           H  
ATOM   4340  O   LEU A 275     -15.419   1.184  20.561  1.00  0.97           O  
ATOM   4341  CG  LEU A 275     -12.669   0.370  24.136  1.00  0.97           C  
ATOM   4342  HG  LEU A 275     -11.762   0.764  23.678  1.00  0.97           H  
ATOM   4343  CD1 LEU A 275     -12.907   1.117  25.452  1.00  0.97           C  
ATOM   4344 HD11 LEU A 275     -13.825   0.758  25.919  1.00  0.97           H  
ATOM   4345 HD12 LEU A 275     -12.990   2.184  25.245  1.00  0.97           H  
ATOM   4346 HD13 LEU A 275     -12.065   0.943  26.122  1.00  0.97           H  
ATOM   4347  CD2 LEU A 275     -12.465  -1.106  24.475  1.00  0.97           C  
ATOM   4348 HD21 LEU A 275     -12.301  -1.677  23.561  1.00  0.97           H  
ATOM   4349 HD22 LEU A 275     -11.564  -1.215  25.079  1.00  0.97           H  
ATOM   4350 HD23 LEU A 275     -13.331  -1.510  24.999  1.00  0.97           H  
ATOM   4351  N   VAL A 276     -15.750  -0.993  20.994  1.00  0.98           N  
ATOM   4352  H   VAL A 276     -15.322  -1.835  21.351  1.00  0.98           H  
ATOM   4353  CA  VAL A 276     -17.199  -1.026  20.786  1.00  0.98           C  
ATOM   4354  HA  VAL A 276     -17.518  -0.118  20.274  1.00  0.98           H  
ATOM   4355  C   VAL A 276     -17.857  -1.075  22.163  1.00  0.98           C  
ATOM   4356  CB  VAL A 276     -17.603  -2.227  19.914  1.00  0.98           C  
ATOM   4357  HB  VAL A 276     -17.258  -3.149  20.383  1.00  0.98           H  
ATOM   4358  O   VAL A 276     -17.585  -1.993  22.938  1.00  0.98           O  
ATOM   4359  CG1 VAL A 276     -19.122  -2.309  19.743  1.00  0.98           C  
ATOM   4360 HG11 VAL A 276     -19.605  -2.473  20.706  1.00  0.98           H  
ATOM   4361 HG12 VAL A 276     -19.491  -1.383  19.304  1.00  0.98           H  
ATOM   4362 HG13 VAL A 276     -19.378  -3.145  19.092  1.00  0.98           H  
ATOM   4363  CG2 VAL A 276     -16.970  -2.126  18.521  1.00  0.98           C  
ATOM   4364 HG21 VAL A 276     -17.325  -2.944  17.895  1.00  0.98           H  
ATOM   4365 HG22 VAL A 276     -15.884  -2.193  18.598  1.00  0.98           H  
ATOM   4366 HG23 VAL A 276     -17.239  -1.177  18.056  1.00  0.98           H  
ATOM   4367  N   VAL A 277     -18.694  -0.092  22.490  1.00  0.97           N  
ATOM   4368  H   VAL A 277     -18.904   0.604  21.789  1.00  0.97           H  
ATOM   4369  CA  VAL A 277     -19.318   0.064  23.814  1.00  0.97           C  
ATOM   4370  HA  VAL A 277     -18.989  -0.740  24.472  1.00  0.97           H  
ATOM   4371  C   VAL A 277     -20.830  -0.034  23.676  1.00  0.97           C  
ATOM   4372  CB  VAL A 277     -18.915   1.397  24.477  1.00  0.97           C  
ATOM   4373  HB  VAL A 277     -19.289   2.229  23.880  1.00  0.97           H  
ATOM   4374  O   VAL A 277     -21.457   0.820  23.057  1.00  0.97           O  
ATOM   4375  CG1 VAL A 277     -19.501   1.503  25.893  1.00  0.97           C  
ATOM   4376 HG11 VAL A 277     -19.159   0.670  26.508  1.00  0.97           H  
ATOM   4377 HG12 VAL A 277     -20.590   1.497  25.853  1.00  0.97           H  
ATOM   4378 HG13 VAL A 277     -19.192   2.443  26.351  1.00  0.97           H  
ATOM   4379  CG2 VAL A 277     -17.389   1.537  24.587  1.00  0.97           C  
ATOM   4380 HG21 VAL A 277     -16.950   1.583  23.590  1.00  0.97           H  
ATOM   4381 HG22 VAL A 277     -17.142   2.460  25.112  1.00  0.97           H  
ATOM   4382 HG23 VAL A 277     -16.976   0.685  25.127  1.00  0.97           H  
ATOM   4383  N   TYR A 278     -21.434  -1.062  24.264  1.00  0.98           N  
ATOM   4384  H   TYR A 278     -20.888  -1.728  24.791  1.00  0.98           H  
ATOM   4385  CA  TYR A 278     -22.887  -1.208  24.248  1.00  0.98           C  
ATOM   4386  HA  TYR A 278     -23.245  -0.999  23.240  1.00  0.98           H  
ATOM   4387  C   TYR A 278     -23.534  -0.199  25.200  1.00  0.98           C  
ATOM   4388  CB  TYR A 278     -23.291  -2.644  24.593  1.00  0.98           C  
ATOM   4389  HB2 TYR A 278     -24.343  -2.640  24.879  1.00  0.98           H  
ATOM   4390  HB3 TYR A 278     -22.724  -2.979  25.461  1.00  0.98           H  
ATOM   4391  O   TYR A 278     -23.109  -0.054  26.348  1.00  0.98           O  
ATOM   4392  CG  TYR A 278     -23.108  -3.630  23.454  1.00  0.98           C  
ATOM   4393  CD1 TYR A 278     -24.238  -4.246  22.885  1.00  0.98           C  
ATOM   4394  HD1 TYR A 278     -25.224  -4.032  23.270  1.00  0.98           H  
ATOM   4395  CD2 TYR A 278     -21.824  -3.923  22.950  1.00  0.98           C  
ATOM   4396  HD2 TYR A 278     -20.947  -3.466  23.384  1.00  0.98           H  
ATOM   4397  CE1 TYR A 278     -24.085  -5.152  21.822  1.00  0.98           C  
ATOM   4398  HE1 TYR A 278     -24.941  -5.658  21.401  1.00  0.98           H  
ATOM   4399  CE2 TYR A 278     -21.672  -4.804  21.863  1.00  0.98           C  
ATOM   4400  HE2 TYR A 278     -20.692  -5.013  21.460  1.00  0.98           H  
ATOM   4401  OH  TYR A 278     -22.674  -6.277  20.260  1.00  0.98           O  
ATOM   4402  HH  TYR A 278     -21.771  -6.355  19.942  1.00  0.98           H  
ATOM   4403  CZ  TYR A 278     -22.805  -5.421  21.301  1.00  0.98           C  
ATOM   4404  N   GLN A 279     -24.595   0.470  24.756  1.00  0.97           N  
ATOM   4405  H   GLN A 279     -24.870   0.356  23.790  1.00  0.97           H  
ATOM   4406  CA  GLN A 279     -25.379   1.348  25.620  1.00  0.97           C  
ATOM   4407  HA  GLN A 279     -24.719   2.126  26.003  1.00  0.97           H  
ATOM   4408  C   GLN A 279     -25.935   0.563  26.817  1.00  0.97           C  
ATOM   4409  CB  GLN A 279     -26.508   2.023  24.834  1.00  0.97           C  
ATOM   4410  HB2 GLN A 279     -27.160   2.531  25.545  1.00  0.97           H  
ATOM   4411  HB3 GLN A 279     -27.092   1.270  24.306  1.00  0.97           H  
ATOM   4412  O   GLN A 279     -26.500  -0.519  26.664  1.00  0.97           O  
ATOM   4413  CG  GLN A 279     -25.976   3.064  23.835  1.00  0.97           C  
ATOM   4414  HG2 GLN A 279     -25.385   2.569  23.064  1.00  0.97           H  
ATOM   4415  HG3 GLN A 279     -25.329   3.769  24.356  1.00  0.97           H  
ATOM   4416  CD  GLN A 279     -27.093   3.854  23.161  1.00  0.97           C  
ATOM   4417  NE2 GLN A 279     -26.759   4.754  22.264  1.00  0.97           N  
ATOM   4418 HE21 GLN A 279     -25.789   4.968  22.081  1.00  0.97           H  
ATOM   4419 HE22 GLN A 279     -27.507   5.287  21.844  1.00  0.97           H  
ATOM   4420  OE1 GLN A 279     -28.274   3.680  23.423  1.00  0.97           O  
ATOM   4421  N   GLY A 280     -25.750   1.105  28.023  1.00  0.95           N  
ATOM   4422  H   GLY A 280     -25.271   1.993  28.078  1.00  0.95           H  
ATOM   4423  CA  GLY A 280     -26.107   0.429  29.274  1.00  0.95           C  
ATOM   4424  HA2 GLY A 280     -26.274   1.183  30.044  1.00  0.95           H  
ATOM   4425  HA3 GLY A 280     -27.036  -0.123  29.134  1.00  0.95           H  
ATOM   4426  C   GLY A 280     -25.051  -0.551  29.802  1.00  0.95           C  
ATOM   4427  O   GLY A 280     -25.293  -1.193  30.823  1.00  0.95           O  
ATOM   4428  N   ALA A 281     -23.881  -0.667  29.163  1.00  0.93           N  
ATOM   4429  H   ALA A 281     -23.732  -0.175  28.293  1.00  0.93           H  
ATOM   4430  CA  ALA A 281     -22.764  -1.426  29.716  1.00  0.93           C  
ATOM   4431  HA  ALA A 281     -23.095  -2.451  29.885  1.00  0.93           H  
ATOM   4432  C   ALA A 281     -22.310  -0.831  31.063  1.00  0.93           C  
ATOM   4433  CB  ALA A 281     -21.614  -1.462  28.701  1.00  0.93           C  
ATOM   4434  HB1 ALA A 281     -21.296  -0.447  28.463  1.00  0.93           H  
ATOM   4435  HB2 ALA A 281     -20.769  -2.008  29.122  1.00  0.93           H  
ATOM   4436  HB3 ALA A 281     -21.941  -1.957  27.787  1.00  0.93           H  
ATOM   4437  O   ALA A 281     -21.886   0.321  31.141  1.00  0.93           O  
ATOM   4438  N   THR A 282     -22.378  -1.633  32.126  1.00  0.89           N  
ATOM   4439  H   THR A 282     -22.877  -2.506  32.034  1.00  0.89           H  
ATOM   4440  CA  THR A 282     -21.925  -1.262  33.481  1.00  0.89           C  
ATOM   4441  HA  THR A 282     -21.809  -0.180  33.551  1.00  0.89           H  
ATOM   4442  C   THR A 282     -20.577  -1.880  33.848  1.00  0.89           C  
ATOM   4443  CB  THR A 282     -22.959  -1.700  34.526  1.00  0.89           C  
ATOM   4444  HB  THR A 282     -22.570  -1.502  35.524  1.00  0.89           H  
ATOM   4445  O   THR A 282     -19.908  -1.415  34.769  1.00  0.89           O  
ATOM   4446  CG2 THR A 282     -24.292  -0.972  34.370  1.00  0.89           C  
ATOM   4447 HG21 THR A 282     -24.957  -1.238  35.191  1.00  0.89           H  
ATOM   4448 HG22 THR A 282     -24.765  -1.238  33.425  1.00  0.89           H  
ATOM   4449 HG23 THR A 282     -24.124   0.105  34.389  1.00  0.89           H  
ATOM   4450  OG1 THR A 282     -23.215  -3.082  34.389  1.00  0.89           O  
ATOM   4451  HG1 THR A 282     -23.976  -3.286  34.937  1.00  0.89           H  
ATOM   4452  N   SER A 283     -20.176  -2.939  33.142  1.00  0.82           N  
ATOM   4453  H   SER A 283     -20.764  -3.243  32.379  1.00  0.82           H  
ATOM   4454  CA  SER A 283     -18.939  -3.668  33.407  1.00  0.82           C  
ATOM   4455  HA  SER A 283     -18.834  -3.787  34.485  1.00  0.82           H  
ATOM   4456  C   SER A 283     -17.721  -2.915  32.879  1.00  0.82           C  
ATOM   4457  CB  SER A 283     -19.005  -5.064  32.788  1.00  0.82           C  
ATOM   4458  HB2 SER A 283     -19.073  -4.978  31.704  1.00  0.82           H  
ATOM   4459  HB3 SER A 283     -19.890  -5.580  33.160  1.00  0.82           H  
ATOM   4460  O   SER A 283     -17.711  -2.436  31.746  1.00  0.82           O  
ATOM   4461  OG  SER A 283     -17.852  -5.810  33.131  1.00  0.82           O  
ATOM   4462  HG  SER A 283     -17.940  -6.672  32.718  1.00  0.82           H  
ATOM   4463  N   SER A 284     -16.661  -2.877  33.687  1.00  0.79           N  
ATOM   4464  H   SER A 284     -16.738  -3.279  34.610  1.00  0.79           H  
ATOM   4465  CA  SER A 284     -15.335  -2.420  33.265  1.00  0.79           C  
ATOM   4466  HA  SER A 284     -15.451  -1.568  32.596  1.00  0.79           H  
ATOM   4467  C   SER A 284     -14.545  -3.490  32.506  1.00  0.79           C  
ATOM   4468  CB  SER A 284     -14.539  -1.962  34.489  1.00  0.79           C  
ATOM   4469  HB2 SER A 284     -15.051  -1.120  34.955  1.00  0.79           H  
ATOM   4470  HB3 SER A 284     -13.545  -1.643  34.178  1.00  0.79           H  
ATOM   4471  O   SER A 284     -13.514  -3.166  31.916  1.00  0.79           O  
ATOM   4472  OG  SER A 284     -14.429  -3.021  35.425  1.00  0.79           O  
ATOM   4473  HG  SER A 284     -13.880  -2.731  36.158  1.00  0.79           H  
ATOM   4474  N   SER A 285     -15.000  -4.750  32.517  1.00  0.86           N  
ATOM   4475  H   SER A 285     -15.893  -4.932  32.953  1.00  0.86           H  
ATOM   4476  CA  SER A 285     -14.339  -5.841  31.800  1.00  0.86           C  
ATOM   4477  HA  SER A 285     -13.280  -5.819  32.057  1.00  0.86           H  
ATOM   4478  C   SER A 285     -14.478  -5.647  30.292  1.00  0.86           C  
ATOM   4479  CB  SER A 285     -14.898  -7.201  32.215  1.00  0.86           C  
ATOM   4480  HB2 SER A 285     -14.866  -7.298  33.300  1.00  0.86           H  
ATOM   4481  HB3 SER A 285     -15.932  -7.282  31.879  1.00  0.86           H  
ATOM   4482  O   SER A 285     -15.557  -5.333  29.787  1.00  0.86           O  
ATOM   4483  OG  SER A 285     -14.139  -8.237  31.624  1.00  0.86           O  
ATOM   4484  HG  SER A 285     -13.428  -8.496  32.215  1.00  0.86           H  
ATOM   4485  N   ARG A 286     -13.365  -5.834  29.582  1.00  0.91           N  
ATOM   4486  H   ARG A 286     -12.538  -6.150  30.068  1.00  0.91           H  
ATOM   4487  CA  ARG A 286     -13.265  -5.675  28.133  1.00  0.91           C  
ATOM   4488  HA  ARG A 286     -14.254  -5.496  27.712  1.00  0.91           H  
ATOM   4489  C   ARG A 286     -12.710  -6.959  27.535  1.00  0.91           C  
ATOM   4490  CB  ARG A 286     -12.356  -4.490  27.799  1.00  0.91           C  
ATOM   4491  HB2 ARG A 286     -11.380  -4.700  28.236  1.00  0.91           H  
ATOM   4492  HB3 ARG A 286     -12.259  -4.424  26.716  1.00  0.91           H  
ATOM   4493  O   ARG A 286     -11.659  -7.431  27.965  1.00  0.91           O  
ATOM   4494  CG  ARG A 286     -12.831  -3.131  28.323  1.00  0.91           C  
ATOM   4495  HG2 ARG A 286     -13.698  -2.796  27.754  1.00  0.91           H  
ATOM   4496  HG3 ARG A 286     -13.094  -3.207  29.379  1.00  0.91           H  
ATOM   4497  CD  ARG A 286     -11.687  -2.129  28.169  1.00  0.91           C  
ATOM   4498  HD2 ARG A 286     -11.492  -1.966  27.109  1.00  0.91           H  
ATOM   4499  HD3 ARG A 286     -10.793  -2.564  28.616  1.00  0.91           H  
ATOM   4500  NE  ARG A 286     -11.972  -0.849  28.839  1.00  0.91           N  
ATOM   4501  HE  ARG A 286     -12.908  -0.720  29.197  1.00  0.91           H  
ATOM   4502  NH1 ARG A 286      -9.824  -0.042  28.691  1.00  0.91           N  
ATOM   4503 HH11 ARG A 286      -9.532  -0.857  28.171  1.00  0.91           H  
ATOM   4504 HH12 ARG A 286      -9.112   0.658  28.843  1.00  0.91           H  
ATOM   4505  NH2 ARG A 286     -11.388   1.150  29.755  1.00  0.91           N  
ATOM   4506 HH21 ARG A 286     -12.318   1.237  30.141  1.00  0.91           H  
ATOM   4507 HH22 ARG A 286     -10.662   1.819  29.967  1.00  0.91           H  
ATOM   4508  CZ  ARG A 286     -11.063   0.077  29.086  1.00  0.91           C  
ATOM   4509  N   ALA A 287     -13.403  -7.519  26.550  1.00  0.94           N  
ATOM   4510  H   ALA A 287     -14.251  -7.069  26.237  1.00  0.94           H  
ATOM   4511  CA  ALA A 287     -12.922  -8.699  25.837  1.00  0.94           C  
ATOM   4512  HA  ALA A 287     -12.419  -9.362  26.542  1.00  0.94           H  
ATOM   4513  C   ALA A 287     -11.912  -8.288  24.756  1.00  0.94           C  
ATOM   4514  CB  ALA A 287     -14.121  -9.457  25.257  1.00  0.94           C  
ATOM   4515  HB1 ALA A 287     -13.773 -10.343  24.726  1.00  0.94           H  
ATOM   4516  HB2 ALA A 287     -14.793  -9.761  26.059  1.00  0.94           H  
ATOM   4517  HB3 ALA A 287     -14.659  -8.815  24.559  1.00  0.94           H  
ATOM   4518  O   ALA A 287     -12.232  -7.439  23.924  1.00  0.94           O  
ATOM   4519  N   MET A 288     -10.718  -8.886  24.764  1.00  0.95           N  
ATOM   4520  H   MET A 288     -10.531  -9.577  25.478  1.00  0.95           H  
ATOM   4521  CA  MET A 288      -9.726  -8.754  23.688  1.00  0.95           C  
ATOM   4522  HA  MET A 288      -9.819  -7.761  23.247  1.00  0.95           H  
ATOM   4523  C   MET A 288      -9.979  -9.799  22.594  1.00  0.95           C  
ATOM   4524  CB  MET A 288      -8.293  -8.909  24.227  1.00  0.95           C  
ATOM   4525  HB2 MET A 288      -7.628  -9.175  23.405  1.00  0.95           H  
ATOM   4526  HB3 MET A 288      -8.263  -9.721  24.953  1.00  0.95           H  
ATOM   4527  O   MET A 288     -10.323 -10.939  22.918  1.00  0.95           O  
ATOM   4528  CG  MET A 288      -7.756  -7.628  24.871  1.00  0.95           C  
ATOM   4529  HG2 MET A 288      -8.434  -7.331  25.670  1.00  0.95           H  
ATOM   4530  HG3 MET A 288      -6.786  -7.844  25.320  1.00  0.95           H  
ATOM   4531  SD  MET A 288      -7.556  -6.222  23.742  1.00  0.95           S  
ATOM   4532  CE  MET A 288      -6.160  -6.700  22.698  1.00  0.95           C  
ATOM   4533  HE1 MET A 288      -5.956  -5.898  21.988  1.00  0.95           H  
ATOM   4534  HE2 MET A 288      -5.276  -6.865  23.315  1.00  0.95           H  
ATOM   4535  HE3 MET A 288      -6.396  -7.608  22.144  1.00  0.95           H  
ATOM   4536  N   PRO A 289      -9.797  -9.461  21.306  1.00  0.97           N  
ATOM   4537  CA  PRO A 289      -9.871 -10.452  20.244  1.00  0.97           C  
ATOM   4538  HA  PRO A 289     -10.776 -11.050  20.350  1.00  0.97           H  
ATOM   4539  C   PRO A 289      -8.646 -11.376  20.265  1.00  0.97           C  
ATOM   4540  CB  PRO A 289      -9.944  -9.637  18.955  1.00  0.97           C  
ATOM   4541  HB2 PRO A 289      -9.493 -10.167  18.116  1.00  0.97           H  
ATOM   4542  HB3 PRO A 289     -10.984  -9.386  18.746  1.00  0.97           H  
ATOM   4543  O   PRO A 289      -7.528 -10.938  20.521  1.00  0.97           O  
ATOM   4544  CG  PRO A 289      -9.178  -8.356  19.278  1.00  0.97           C  
ATOM   4545  HG2 PRO A 289      -9.530  -7.515  18.682  1.00  0.97           H  
ATOM   4546  HG3 PRO A 289      -8.110  -8.513  19.124  1.00  0.97           H  
ATOM   4547  CD  PRO A 289      -9.454  -8.146  20.765  1.00  0.97           C  
ATOM   4548  HD2 PRO A 289      -8.571  -7.731  21.251  1.00  0.97           H  
ATOM   4549  HD3 PRO A 289     -10.296  -7.463  20.877  1.00  0.97           H  
ATOM   4550  N   SER A 290      -8.839 -12.651  19.917  1.00  0.96           N  
ATOM   4551  H   SER A 290      -9.783 -12.975  19.757  1.00  0.96           H  
ATOM   4552  CA  SER A 290      -7.725 -13.519  19.516  1.00  0.96           C  
ATOM   4553  HA  SER A 290      -6.874 -13.330  20.171  1.00  0.96           H  
ATOM   4554  C   SER A 290      -7.327 -13.162  18.083  1.00  0.96           C  
ATOM   4555  CB  SER A 290      -8.105 -14.993  19.671  1.00  0.96           C  
ATOM   4556  HB2 SER A 290      -9.015 -15.195  19.107  1.00  0.96           H  
ATOM   4557  HB3 SER A 290      -8.297 -15.200  20.724  1.00  0.96           H  
ATOM   4558  O   SER A 290      -8.114 -13.359  17.148  1.00  0.96           O  
ATOM   4559  OG  SER A 290      -7.088 -15.857  19.209  1.00  0.96           O  
ATOM   4560  HG  SER A 290      -6.220 -15.567  19.499  1.00  0.96           H  
ATOM   4561  N   LEU A 291      -6.145 -12.564  17.946  1.00  0.95           N  
ATOM   4562  H   LEU A 291      -5.577 -12.428  18.770  1.00  0.95           H  
ATOM   4563  CA  LEU A 291      -5.531 -12.195  16.673  1.00  0.95           C  
ATOM   4564  HA  LEU A 291      -6.317 -11.996  15.945  1.00  0.95           H  
ATOM   4565  C   LEU A 291      -4.663 -13.348  16.149  1.00  0.95           C  
ATOM   4566  CB  LEU A 291      -4.689 -10.925  16.867  1.00  0.95           C  
ATOM   4567  HB2 LEU A 291      -3.979 -11.104  17.674  1.00  0.95           H  
ATOM   4568  HB3 LEU A 291      -4.110 -10.745  15.961  1.00  0.95           H  
ATOM   4569  O   LEU A 291      -4.142 -14.117  16.962  1.00  0.95           O  
ATOM   4570  CG  LEU A 291      -5.511  -9.665  17.178  1.00  0.95           C  
ATOM   4571  HG  LEU A 291      -6.251  -9.884  17.948  1.00  0.95           H  
ATOM   4572  CD1 LEU A 291      -4.580  -8.588  17.713  1.00  0.95           C  
ATOM   4573 HD11 LEU A 291      -3.790  -8.396  16.987  1.00  0.95           H  
ATOM   4574 HD12 LEU A 291      -5.150  -7.677  17.894  1.00  0.95           H  
ATOM   4575 HD13 LEU A 291      -4.130  -8.918  18.649  1.00  0.95           H  
ATOM   4576  CD2 LEU A 291      -6.234  -9.126  15.941  1.00  0.95           C  
ATOM   4577 HD21 LEU A 291      -6.775  -8.215  16.198  1.00  0.95           H  
ATOM   4578 HD22 LEU A 291      -6.939  -9.866  15.562  1.00  0.95           H  
ATOM   4579 HD23 LEU A 291      -5.506  -8.893  15.164  1.00  0.95           H  
ATOM   4580  N   PRO A 292      -4.522 -13.489  14.820  1.00  0.96           N  
ATOM   4581  CA  PRO A 292      -3.591 -14.447  14.238  1.00  0.96           C  
ATOM   4582  HA  PRO A 292      -3.763 -15.447  14.637  1.00  0.96           H  
ATOM   4583  C   PRO A 292      -2.135 -14.051  14.518  1.00  0.96           C  
ATOM   4584  CB  PRO A 292      -3.903 -14.426  12.741  1.00  0.96           C  
ATOM   4585  HB2 PRO A 292      -3.032 -14.694  12.143  1.00  0.96           H  
ATOM   4586  HB3 PRO A 292      -4.738 -15.092  12.520  1.00  0.96           H  
ATOM   4587  O   PRO A 292      -1.845 -12.936  14.957  1.00  0.96           O  
ATOM   4588  CG  PRO A 292      -4.324 -12.981  12.505  1.00  0.96           C  
ATOM   4589  HG2 PRO A 292      -4.931 -12.881  11.605  1.00  0.96           H  
ATOM   4590  HG3 PRO A 292      -3.436 -12.350  12.447  1.00  0.96           H  
ATOM   4591  CD  PRO A 292      -5.102 -12.650  13.776  1.00  0.96           C  
ATOM   4592  HD2 PRO A 292      -4.997 -11.589  14.001  1.00  0.96           H  
ATOM   4593  HD3 PRO A 292      -6.151 -12.913  13.646  1.00  0.96           H  
ATOM   4594  N   ASP A 293      -1.201 -14.954  14.221  1.00  0.95           N  
ATOM   4595  H   ASP A 293      -1.472 -15.852  13.846  1.00  0.95           H  
ATOM   4596  CA  ASP A 293       0.211 -14.589  14.195  1.00  0.95           C  
ATOM   4597  HA  ASP A 293       0.480 -14.188  15.172  1.00  0.95           H  
ATOM   4598  C   ASP A 293       0.459 -13.495  13.149  1.00  0.95           C  
ATOM   4599  CB  ASP A 293       1.091 -15.815  13.907  1.00  0.95           C  
ATOM   4600  HB2 ASP A 293       2.096 -15.473  13.661  1.00  0.95           H  
ATOM   4601  HB3 ASP A 293       0.698 -16.345  13.040  1.00  0.95           H  
ATOM   4602  O   ASP A 293      -0.141 -13.485  12.071  1.00  0.95           O  
ATOM   4603  CG  ASP A 293       1.198 -16.765  15.103  1.00  0.95           C  
ATOM   4604  OD1 ASP A 293       1.311 -16.254  16.241  1.00  0.95           O  
ATOM   4605  OD2 ASP A 293       1.225 -17.991  14.863  1.00  0.95           O  
ATOM   4606  N   VAL A 294       1.411 -12.600  13.428  1.00  0.94           N  
ATOM   4607  H   VAL A 294       1.830 -12.628  14.347  1.00  0.94           H  
ATOM   4608  CA  VAL A 294       1.772 -11.510  12.504  1.00  0.94           C  
ATOM   4609  HA  VAL A 294       0.879 -10.909  12.332  1.00  0.94           H  
ATOM   4610  C   VAL A 294       2.210 -12.022  11.128  1.00  0.94           C  
ATOM   4611  CB  VAL A 294       2.848 -10.575  13.095  1.00  0.94           C  
ATOM   4612  HB  VAL A 294       3.064  -9.799  12.361  1.00  0.94           H  
ATOM   4613  O   VAL A 294       2.118 -11.286  10.159  1.00  0.94           O  
ATOM   4614  CG1 VAL A 294       2.351  -9.881  14.367  1.00  0.94           C  
ATOM   4615 HG11 VAL A 294       2.204 -10.599  15.173  1.00  0.94           H  
ATOM   4616 HG12 VAL A 294       1.401  -9.394  14.148  1.00  0.94           H  
ATOM   4617 HG13 VAL A 294       3.066  -9.117  14.674  1.00  0.94           H  
ATOM   4618  CG2 VAL A 294       4.166 -11.284  13.436  1.00  0.94           C  
ATOM   4619 HG21 VAL A 294       4.589 -11.720  12.531  1.00  0.94           H  
ATOM   4620 HG22 VAL A 294       4.880 -10.555  13.821  1.00  0.94           H  
ATOM   4621 HG23 VAL A 294       4.004 -12.067  14.177  1.00  0.94           H  
ATOM   4622  N   THR A 295       2.645 -13.280  11.016  1.00  0.94           N  
ATOM   4623  H   THR A 295       2.667 -13.844  11.853  1.00  0.94           H  
ATOM   4624  CA  THR A 295       3.053 -13.941   9.764  1.00  0.94           C  
ATOM   4625  HA  THR A 295       3.216 -13.184   8.997  1.00  0.94           H  
ATOM   4626  C   THR A 295       1.990 -14.893   9.199  1.00  0.94           C  
ATOM   4627  CB  THR A 295       4.380 -14.694   9.957  1.00  0.94           C  
ATOM   4628  HB  THR A 295       4.636 -15.230   9.043  1.00  0.94           H  
ATOM   4629  O   THR A 295       2.323 -15.774   8.406  1.00  0.94           O  
ATOM   4630  CG2 THR A 295       5.547 -13.766  10.289  1.00  0.94           C  
ATOM   4631 HG21 THR A 295       5.405 -13.309  11.269  1.00  0.94           H  
ATOM   4632 HG22 THR A 295       5.624 -12.991   9.527  1.00  0.94           H  
ATOM   4633 HG23 THR A 295       6.472 -14.342  10.298  1.00  0.94           H  
ATOM   4634  OG1 THR A 295       4.258 -15.617  11.020  1.00  0.94           O  
ATOM   4635  HG1 THR A 295       3.677 -16.321  10.721  1.00  0.94           H  
ATOM   4636  N   ASP A 296       0.723 -14.794   9.617  1.00  0.95           N  
ATOM   4637  H   ASP A 296       0.485 -14.117  10.327  1.00  0.95           H  
ATOM   4638  CA  ASP A 296      -0.351 -15.677   9.138  1.00  0.95           C  
ATOM   4639  HA  ASP A 296       0.052 -16.689   9.091  1.00  0.95           H  
ATOM   4640  C   ASP A 296      -0.810 -15.321   7.711  1.00  0.95           C  
ATOM   4641  CB  ASP A 296      -1.504 -15.738  10.141  1.00  0.95           C  
ATOM   4642  HB2 ASP A 296      -1.989 -14.762  10.170  1.00  0.95           H  
ATOM   4643  HB3 ASP A 296      -1.103 -15.962  11.129  1.00  0.95           H  
ATOM   4644  O   ASP A 296      -1.894 -14.781   7.448  1.00  0.95           O  
ATOM   4645  CG  ASP A 296      -2.542 -16.811   9.782  1.00  0.95           C  
ATOM   4646  OD1 ASP A 296      -2.446 -17.439   8.697  1.00  0.95           O  
ATOM   4647  OD2 ASP A 296      -3.508 -16.961  10.562  1.00  0.95           O  
ATOM   4648  N   THR A 297       0.042 -15.671   6.751  1.00  0.95           N  
ATOM   4649  H   THR A 297       0.968 -15.951   7.043  1.00  0.95           H  
ATOM   4650  CA  THR A 297      -0.204 -15.519   5.316  1.00  0.95           C  
ATOM   4651  HA  THR A 297      -0.376 -14.464   5.103  1.00  0.95           H  
ATOM   4652  C   THR A 297      -1.433 -16.302   4.857  1.00  0.95           C  
ATOM   4653  CB  THR A 297       1.036 -15.983   4.536  1.00  0.95           C  
ATOM   4654  HB  THR A 297       1.224 -17.034   4.756  1.00  0.95           H  
ATOM   4655  O   THR A 297      -2.098 -15.893   3.902  1.00  0.95           O  
ATOM   4656  CG2 THR A 297       0.920 -15.812   3.022  1.00  0.95           C  
ATOM   4657 HG21 THR A 297       1.885 -16.004   2.553  1.00  0.95           H  
ATOM   4658 HG22 THR A 297       0.597 -14.799   2.781  1.00  0.95           H  
ATOM   4659 HG23 THR A 297       0.197 -16.527   2.630  1.00  0.95           H  
ATOM   4660  OG1 THR A 297       2.149 -15.236   4.959  1.00  0.95           O  
ATOM   4661  HG1 THR A 297       2.942 -15.564   4.529  1.00  0.95           H  
ATOM   4662  N   GLN A 298      -1.779 -17.411   5.522  1.00  0.97           N  
ATOM   4663  H   GLN A 298      -1.322 -17.608   6.401  1.00  0.97           H  
ATOM   4664  CA  GLN A 298      -2.938 -18.219   5.148  1.00  0.97           C  
ATOM   4665  HA  GLN A 298      -2.881 -18.420   4.079  1.00  0.97           H  
ATOM   4666  C   GLN A 298      -4.240 -17.456   5.406  1.00  0.97           C  
ATOM   4667  CB  GLN A 298      -2.906 -19.561   5.894  1.00  0.97           C  
ATOM   4668  HB2 GLN A 298      -1.952 -20.051   5.701  1.00  0.97           H  
ATOM   4669  HB3 GLN A 298      -3.001 -19.394   6.967  1.00  0.97           H  
ATOM   4670  O   GLN A 298      -5.102 -17.404   4.521  1.00  0.97           O  
ATOM   4671  CG  GLN A 298      -4.042 -20.481   5.417  1.00  0.97           C  
ATOM   4672  HG2 GLN A 298      -5.006 -20.045   5.679  1.00  0.97           H  
ATOM   4673  HG3 GLN A 298      -3.988 -20.567   4.332  1.00  0.97           H  
ATOM   4674  CD  GLN A 298      -3.980 -21.878   6.022  1.00  0.97           C  
ATOM   4675  NE2 GLN A 298      -4.459 -22.884   5.323  1.00  0.97           N  
ATOM   4676 HE21 GLN A 298      -4.811 -22.747   4.386  1.00  0.97           H  
ATOM   4677 HE22 GLN A 298      -4.362 -23.785   5.769  1.00  0.97           H  
ATOM   4678  OE1 GLN A 298      -3.525 -22.118   7.122  1.00  0.97           O  
ATOM   4679  N   THR A 299      -4.369 -16.822   6.571  1.00  0.97           N  
ATOM   4680  H   THR A 299      -3.659 -16.955   7.277  1.00  0.97           H  
ATOM   4681  CA  THR A 299      -5.518 -15.970   6.903  1.00  0.97           C  
ATOM   4682  HA  THR A 299      -6.432 -16.547   6.757  1.00  0.97           H  
ATOM   4683  C   THR A 299      -5.593 -14.757   5.974  1.00  0.97           C  
ATOM   4684  CB  THR A 299      -5.466 -15.562   8.382  1.00  0.97           C  
ATOM   4685  HB  THR A 299      -4.497 -15.126   8.622  1.00  0.97           H  
ATOM   4686  O   THR A 299      -6.658 -14.485   5.406  1.00  0.97           O  
ATOM   4687  CG2 THR A 299      -6.576 -14.586   8.770  1.00  0.97           C  
ATOM   4688 HG21 THR A 299      -6.416 -13.619   8.292  1.00  0.97           H  
ATOM   4689 HG22 THR A 299      -7.546 -14.987   8.478  1.00  0.97           H  
ATOM   4690 HG23 THR A 299      -6.556 -14.447   9.850  1.00  0.97           H  
ATOM   4691  OG1 THR A 299      -5.688 -16.718   9.150  1.00  0.97           O  
ATOM   4692  HG1 THR A 299      -4.902 -16.862   9.683  1.00  0.97           H  
ATOM   4693  N   ALA A 300      -4.463 -14.084   5.729  1.00  0.97           N  
ATOM   4694  H   ALA A 300      -3.626 -14.349   6.228  1.00  0.97           H  
ATOM   4695  CA  ALA A 300      -4.391 -12.951   4.803  1.00  0.97           C  
ATOM   4696  HA  ALA A 300      -5.065 -12.172   5.158  1.00  0.97           H  
ATOM   4697  C   ALA A 300      -4.825 -13.320   3.370  1.00  0.97           C  
ATOM   4698  CB  ALA A 300      -2.971 -12.380   4.843  1.00  0.97           C  
ATOM   4699  HB1 ALA A 300      -2.717 -12.081   5.860  1.00  0.97           H  
ATOM   4700  HB2 ALA A 300      -2.253 -13.129   4.509  1.00  0.97           H  
ATOM   4701  HB3 ALA A 300      -2.905 -11.507   4.195  1.00  0.97           H  
ATOM   4702  O   ALA A 300      -5.645 -12.631   2.748  1.00  0.97           O  
ATOM   4703  N   TYR A 301      -4.323 -14.442   2.849  1.00  0.97           N  
ATOM   4704  H   TYR A 301      -3.636 -14.951   3.387  1.00  0.97           H  
ATOM   4705  CA  TYR A 301      -4.668 -14.943   1.519  1.00  0.97           C  
ATOM   4706  HA  TYR A 301      -4.528 -14.140   0.795  1.00  0.97           H  
ATOM   4707  C   TYR A 301      -6.125 -15.396   1.432  1.00  0.97           C  
ATOM   4708  CB  TYR A 301      -3.725 -16.086   1.142  1.00  0.97           C  
ATOM   4709  HB2 TYR A 301      -3.804 -16.880   1.885  1.00  0.97           H  
ATOM   4710  HB3 TYR A 301      -2.702 -15.711   1.168  1.00  0.97           H  
ATOM   4711  O   TYR A 301      -6.800 -15.113   0.440  1.00  0.97           O  
ATOM   4712  CG  TYR A 301      -3.999 -16.660  -0.236  1.00  0.97           C  
ATOM   4713  CD1 TYR A 301      -4.740 -17.850  -0.370  1.00  0.97           C  
ATOM   4714  HD1 TYR A 301      -5.112 -18.357   0.508  1.00  0.97           H  
ATOM   4715  CD2 TYR A 301      -3.524 -15.997  -1.385  1.00  0.97           C  
ATOM   4716  HD2 TYR A 301      -2.943 -15.092  -1.283  1.00  0.97           H  
ATOM   4717  CE1 TYR A 301      -5.000 -18.376  -1.649  1.00  0.97           C  
ATOM   4718  HE1 TYR A 301      -5.576 -19.283  -1.762  1.00  0.97           H  
ATOM   4719  CE2 TYR A 301      -3.773 -16.528  -2.667  1.00  0.97           C  
ATOM   4720  HE2 TYR A 301      -3.370 -16.036  -3.539  1.00  0.97           H  
ATOM   4721  OH  TYR A 301      -4.790 -18.252  -4.025  1.00  0.97           O  
ATOM   4722  HH  TYR A 301      -4.508 -17.722  -4.774  1.00  0.97           H  
ATOM   4723  CZ  TYR A 301      -4.519 -17.720  -2.802  1.00  0.97           C  
ATOM   4724  N   ARG A 302      -6.650 -16.067   2.466  1.00  0.98           N  
ATOM   4725  H   ARG A 302      -6.050 -16.291   3.247  1.00  0.98           H  
ATOM   4726  CA  ARG A 302      -8.055 -16.491   2.505  1.00  0.98           C  
ATOM   4727  HA  ARG A 302      -8.257 -17.106   1.628  1.00  0.98           H  
ATOM   4728  C   ARG A 302      -8.994 -15.291   2.423  1.00  0.98           C  
ATOM   4729  CB  ARG A 302      -8.310 -17.328   3.765  1.00  0.98           C  
ATOM   4730  HB2 ARG A 302      -7.645 -18.192   3.755  1.00  0.98           H  
ATOM   4731  HB3 ARG A 302      -8.087 -16.731   4.649  1.00  0.98           H  
ATOM   4732  O   ARG A 302      -9.931 -15.335   1.630  1.00  0.98           O  
ATOM   4733  CG  ARG A 302      -9.764 -17.816   3.831  1.00  0.98           C  
ATOM   4734  HG2 ARG A 302      -9.989 -18.417   2.950  1.00  0.98           H  
ATOM   4735  HG3 ARG A 302     -10.441 -16.962   3.861  1.00  0.98           H  
ATOM   4736  CD  ARG A 302      -9.986 -18.651   5.090  1.00  0.98           C  
ATOM   4737  HD2 ARG A 302      -9.677 -18.065   5.956  1.00  0.98           H  
ATOM   4738  HD3 ARG A 302      -9.368 -19.547   5.033  1.00  0.98           H  
ATOM   4739  NE  ARG A 302     -11.405 -19.023   5.230  1.00  0.98           N  
ATOM   4740  HE  ARG A 302     -12.034 -18.674   4.522  1.00  0.98           H  
ATOM   4741  NH1 ARG A 302     -11.199 -20.146   7.221  1.00  0.98           N  
ATOM   4742 HH11 ARG A 302     -10.216 -19.913   7.239  1.00  0.98           H  
ATOM   4743 HH12 ARG A 302     -11.617 -20.600   8.021  1.00  0.98           H  
ATOM   4744  NH2 ARG A 302     -13.209 -19.936   6.271  1.00  0.98           N  
ATOM   4745 HH21 ARG A 302     -13.808 -19.540   5.561  1.00  0.98           H  
ATOM   4746 HH22 ARG A 302     -13.610 -20.406   7.070  1.00  0.98           H  
ATOM   4747  CZ  ARG A 302     -11.928 -19.701   6.235  1.00  0.98           C  
ATOM   4748  N   PHE A 303      -8.745 -14.229   3.191  1.00  0.98           N  
ATOM   4749  H   PHE A 303      -7.961 -14.260   3.828  1.00  0.98           H  
ATOM   4750  CA  PHE A 303      -9.562 -13.014   3.130  1.00  0.98           C  
ATOM   4751  HA  PHE A 303     -10.598 -13.269   3.354  1.00  0.98           H  
ATOM   4752  C   PHE A 303      -9.544 -12.397   1.726  1.00  0.98           C  
ATOM   4753  CB  PHE A 303      -9.080 -12.002   4.179  1.00  0.98           C  
ATOM   4754  HB2 PHE A 303      -8.025 -11.785   4.010  1.00  0.98           H  
ATOM   4755  HB3 PHE A 303      -9.167 -12.446   5.171  1.00  0.98           H  
ATOM   4756  O   PHE A 303     -10.600 -12.146   1.148  1.00  0.98           O  
ATOM   4757  CG  PHE A 303      -9.860 -10.699   4.152  1.00  0.98           C  
ATOM   4758  CD1 PHE A 303      -9.418  -9.623   3.357  1.00  0.98           C  
ATOM   4759  HD1 PHE A 303      -8.503  -9.704   2.789  1.00  0.98           H  
ATOM   4760  CD2 PHE A 303     -11.044 -10.565   4.900  1.00  0.98           C  
ATOM   4761  HD2 PHE A 303     -11.378 -11.371   5.536  1.00  0.98           H  
ATOM   4762  CE1 PHE A 303     -10.153  -8.425   3.310  1.00  0.98           C  
ATOM   4763  HE1 PHE A 303      -9.794  -7.593   2.723  1.00  0.98           H  
ATOM   4764  CE2 PHE A 303     -11.782  -9.369   4.843  1.00  0.98           C  
ATOM   4765  HE2 PHE A 303     -12.678  -9.252   5.435  1.00  0.98           H  
ATOM   4766  CZ  PHE A 303     -11.339  -8.299   4.049  1.00  0.98           C  
ATOM   4767  HZ  PHE A 303     -11.899  -7.377   4.014  1.00  0.98           H  
ATOM   4768  N   SER A 304      -8.357 -12.199   1.145  1.00  0.96           N  
ATOM   4769  H   SER A 304      -7.515 -12.450   1.644  1.00  0.96           H  
ATOM   4770  CA  SER A 304      -8.234 -11.527  -0.153  1.00  0.96           C  
ATOM   4771  HA  SER A 304      -8.820 -10.610  -0.099  1.00  0.96           H  
ATOM   4772  C   SER A 304      -8.809 -12.342  -1.319  1.00  0.96           C  
ATOM   4773  CB  SER A 304      -6.782 -11.113  -0.414  1.00  0.96           C  
ATOM   4774  HB2 SER A 304      -6.719 -10.601  -1.374  1.00  0.96           H  
ATOM   4775  HB3 SER A 304      -6.464 -10.424   0.368  1.00  0.96           H  
ATOM   4776  O   SER A 304      -9.427 -11.747  -2.202  1.00  0.96           O  
ATOM   4777  OG  SER A 304      -5.918 -12.228  -0.420  1.00  0.96           O  
ATOM   4778  HG  SER A 304      -5.328 -12.141   0.332  1.00  0.96           H  
ATOM   4779  N   SER A 305      -8.670 -13.674  -1.300  1.00  0.97           N  
ATOM   4780  H   SER A 305      -8.124 -14.068  -0.547  1.00  0.97           H  
ATOM   4781  CA  SER A 305      -9.123 -14.579  -2.374  1.00  0.97           C  
ATOM   4782  HA  SER A 305      -8.991 -14.068  -3.328  1.00  0.97           H  
ATOM   4783  C   SER A 305     -10.599 -14.990  -2.302  1.00  0.97           C  
ATOM   4784  CB  SER A 305      -8.270 -15.855  -2.418  1.00  0.97           C  
ATOM   4785  HB2 SER A 305      -7.233 -15.607  -2.643  1.00  0.97           H  
ATOM   4786  HB3 SER A 305      -8.642 -16.504  -3.211  1.00  0.97           H  
ATOM   4787  O   SER A 305     -11.161 -15.381  -3.323  1.00  0.97           O  
ATOM   4788  OG  SER A 305      -8.319 -16.553  -1.190  1.00  0.97           O  
ATOM   4789  HG  SER A 305      -7.740 -16.095  -0.576  1.00  0.97           H  
ATOM   4790  N   SER A 306     -11.243 -14.912  -1.131  1.00  0.98           N  
ATOM   4791  H   SER A 306     -10.722 -14.621  -0.316  1.00  0.98           H  
ATOM   4792  CA  SER A 306     -12.621 -15.416  -0.950  1.00  0.98           C  
ATOM   4793  HA  SER A 306     -12.746 -16.307  -1.565  1.00  0.98           H  
ATOM   4794  C   SER A 306     -13.713 -14.428  -1.379  1.00  0.98           C  
ATOM   4795  CB  SER A 306     -12.870 -15.830   0.503  1.00  0.98           C  
ATOM   4796  HB2 SER A 306     -13.891 -16.201   0.597  1.00  0.98           H  
ATOM   4797  HB3 SER A 306     -12.751 -14.965   1.157  1.00  0.98           H  
ATOM   4798  O   SER A 306     -14.885 -14.798  -1.462  1.00  0.98           O  
ATOM   4799  OG  SER A 306     -11.981 -16.853   0.903  1.00  0.98           O  
ATOM   4800  HG  SER A 306     -11.140 -16.418   1.062  1.00  0.98           H  
ATOM   4801  N   ILE A 307     -13.362 -13.166  -1.627  1.00  0.98           N  
ATOM   4802  H   ILE A 307     -12.379 -12.933  -1.594  1.00  0.98           H  
ATOM   4803  CA  ILE A 307     -14.324 -12.091  -1.890  1.00  0.98           C  
ATOM   4804  HA  ILE A 307     -15.271 -12.356  -1.420  1.00  0.98           H  
ATOM   4805  C   ILE A 307     -14.576 -11.965  -3.397  1.00  0.98           C  
ATOM   4806  CB  ILE A 307     -13.854 -10.776  -1.230  1.00  0.98           C  
ATOM   4807  HB  ILE A 307     -12.870 -10.517  -1.622  1.00  0.98           H  
ATOM   4808  O   ILE A 307     -13.648 -11.801  -4.187  1.00  0.98           O  
ATOM   4809  CG1 ILE A 307     -13.754 -10.961   0.305  1.00  0.98           C  
ATOM   4810 HG12 ILE A 307     -13.159 -11.845   0.533  1.00  0.98           H  
ATOM   4811 HG13 ILE A 307     -14.752 -11.127   0.713  1.00  0.98           H  
ATOM   4812  CG2 ILE A 307     -14.835  -9.640  -1.564  1.00  0.98           C  
ATOM   4813 HG21 ILE A 307     -14.506  -8.713  -1.095  1.00  0.98           H  
ATOM   4814 HG22 ILE A 307     -15.832  -9.888  -1.200  1.00  0.98           H  
ATOM   4815 HG23 ILE A 307     -14.875  -9.464  -2.639  1.00  0.98           H  
ATOM   4816  CD1 ILE A 307     -13.106  -9.794   1.055  1.00  0.98           C  
ATOM   4817 HD11 ILE A 307     -12.131  -9.570   0.623  1.00  0.98           H  
ATOM   4818 HD12 ILE A 307     -13.749  -8.915   1.024  1.00  0.98           H  
ATOM   4819 HD13 ILE A 307     -12.966 -10.078   2.099  1.00  0.98           H  
ATOM   4820  N   THR A 308     -15.850 -11.999  -3.793  1.00  0.98           N  
ATOM   4821  H   THR A 308     -16.563 -12.021  -3.079  1.00  0.98           H  
ATOM   4822  CA  THR A 308     -16.303 -11.867  -5.190  1.00  0.98           C  
ATOM   4823  HA  THR A 308     -15.440 -11.723  -5.840  1.00  0.98           H  
ATOM   4824  C   THR A 308     -17.191 -10.638  -5.366  1.00  0.98           C  
ATOM   4825  CB  THR A 308     -17.036 -13.130  -5.672  1.00  0.98           C  
ATOM   4826  HB  THR A 308     -17.447 -12.945  -6.665  1.00  0.98           H  
ATOM   4827  O   THR A 308     -17.759 -10.140  -4.394  1.00  0.98           O  
ATOM   4828  CG2 THR A 308     -16.109 -14.341  -5.748  1.00  0.98           C  
ATOM   4829 HG21 THR A 308     -15.723 -14.595  -4.761  1.00  0.98           H  
ATOM   4830 HG22 THR A 308     -16.652 -15.193  -6.157  1.00  0.98           H  
ATOM   4831 HG23 THR A 308     -15.270 -14.112  -6.405  1.00  0.98           H  
ATOM   4832  OG1 THR A 308     -18.097 -13.487  -4.813  1.00  0.98           O  
ATOM   4833  HG1 THR A 308     -17.684 -13.874  -4.038  1.00  0.98           H  
ATOM   4834  N   GLY A 309     -17.331 -10.160  -6.603  1.00  0.98           N  
ATOM   4835  H   GLY A 309     -16.898 -10.654  -7.370  1.00  0.98           H  
ATOM   4836  CA  GLY A 309     -18.152  -8.992  -6.925  1.00  0.98           C  
ATOM   4837  HA2 GLY A 309     -17.946  -8.195  -6.211  1.00  0.98           H  
ATOM   4838  HA3 GLY A 309     -17.891  -8.626  -7.918  1.00  0.98           H  
ATOM   4839  C   GLY A 309     -19.652  -9.278  -6.888  1.00  0.98           C  
ATOM   4840  O   GLY A 309     -20.104 -10.370  -7.253  1.00  0.98           O  
ATOM   4841  N   LEU A 310     -20.436  -8.276  -6.481  1.00  0.98           N  
ATOM   4842  H   LEU A 310     -20.004  -7.413  -6.184  1.00  0.98           H  
ATOM   4843  CA  LEU A 310     -21.898  -8.334  -6.523  1.00  0.98           C  
ATOM   4844  HA  LEU A 310     -22.206  -9.336  -6.223  1.00  0.98           H  
ATOM   4845  C   LEU A 310     -22.398  -8.070  -7.952  1.00  0.98           C  
ATOM   4846  CB  LEU A 310     -22.468  -7.323  -5.511  1.00  0.98           C  
ATOM   4847  HB2 LEU A 310     -22.189  -6.317  -5.822  1.00  0.98           H  
ATOM   4848  HB3 LEU A 310     -22.009  -7.502  -4.539  1.00  0.98           H  
ATOM   4849  O   LEU A 310     -22.548  -6.920  -8.353  1.00  0.98           O  
ATOM   4850  CG  LEU A 310     -23.996  -7.387  -5.336  1.00  0.98           C  
ATOM   4851  HG  LEU A 310     -24.482  -7.214  -6.296  1.00  0.98           H  
ATOM   4852  CD1 LEU A 310     -24.479  -8.734  -4.799  1.00  0.98           C  
ATOM   4853 HD11 LEU A 310     -25.552  -8.696  -4.610  1.00  0.98           H  
ATOM   4854 HD12 LEU A 310     -24.291  -9.524  -5.527  1.00  0.98           H  
ATOM   4855 HD13 LEU A 310     -23.955  -8.971  -3.873  1.00  0.98           H  
ATOM   4856  CD2 LEU A 310     -24.446  -6.301  -4.362  1.00  0.98           C  
ATOM   4857 HD21 LEU A 310     -24.154  -5.320  -4.736  1.00  0.98           H  
ATOM   4858 HD22 LEU A 310     -25.530  -6.334  -4.254  1.00  0.98           H  
ATOM   4859 HD23 LEU A 310     -23.982  -6.460  -3.388  1.00  0.98           H  
ATOM   4860  N   VAL A 311     -22.693  -9.128  -8.715  1.00  0.97           N  
ATOM   4861  H   VAL A 311     -22.471 -10.035  -8.331  1.00  0.97           H  
ATOM   4862  CA  VAL A 311     -23.090  -9.048 -10.143  1.00  0.97           C  
ATOM   4863  HA  VAL A 311     -22.269  -8.600 -10.702  1.00  0.97           H  
ATOM   4864  C   VAL A 311     -24.320  -8.160 -10.383  1.00  0.97           C  
ATOM   4865  CB  VAL A 311     -23.339 -10.464 -10.705  1.00  0.97           C  
ATOM   4866  HB  VAL A 311     -24.062 -10.970 -10.065  1.00  0.97           H  
ATOM   4867  O   VAL A 311     -24.407  -7.472 -11.395  1.00  0.97           O  
ATOM   4868  CG1 VAL A 311     -23.889 -10.484 -12.137  1.00  0.97           C  
ATOM   4869 HG11 VAL A 311     -24.884 -10.042 -12.172  1.00  0.97           H  
ATOM   4870 HG12 VAL A 311     -23.226  -9.921 -12.795  1.00  0.97           H  
ATOM   4871 HG13 VAL A 311     -23.961 -11.511 -12.496  1.00  0.97           H  
ATOM   4872  CG2 VAL A 311     -22.041 -11.281 -10.697  1.00  0.97           C  
ATOM   4873 HG21 VAL A 311     -21.293 -10.796 -11.324  1.00  0.97           H  
ATOM   4874 HG22 VAL A 311     -21.654 -11.367  -9.682  1.00  0.97           H  
ATOM   4875 HG23 VAL A 311     -22.231 -12.283 -11.082  1.00  0.97           H  
ATOM   4876  N   SER A 312     -25.271  -8.157  -9.447  1.00  0.95           N  
ATOM   4877  H   SER A 312     -25.145  -8.736  -8.629  1.00  0.95           H  
ATOM   4878  CA  SER A 312     -26.476  -7.317  -9.493  1.00  0.95           C  
ATOM   4879  HA  SER A 312     -26.737  -7.127 -10.534  1.00  0.95           H  
ATOM   4880  C   SER A 312     -26.298  -5.950  -8.822  1.00  0.95           C  
ATOM   4881  CB  SER A 312     -27.637  -8.075  -8.845  1.00  0.95           C  
ATOM   4882  HB2 SER A 312     -27.788  -9.014  -9.376  1.00  0.95           H  
ATOM   4883  HB3 SER A 312     -28.551  -7.485  -8.913  1.00  0.95           H  
ATOM   4884  O   SER A 312     -27.265  -5.203  -8.685  1.00  0.95           O  
ATOM   4885  OG  SER A 312     -27.344  -8.352  -7.486  1.00  0.95           O  
ATOM   4886  HG  SER A 312     -27.504  -7.554  -6.978  1.00  0.95           H  
ATOM   4887  N   GLY A 313     -25.098  -5.655  -8.324  1.00  0.96           N  
ATOM   4888  H   GLY A 313     -24.320  -6.261  -8.542  1.00  0.96           H  
ATOM   4889  CA  GLY A 313     -24.793  -4.437  -7.593  1.00  0.96           C  
ATOM   4890  HA2 GLY A 313     -23.837  -4.551  -7.081  1.00  0.96           H  
ATOM   4891  HA3 GLY A 313     -25.569  -4.278  -6.845  1.00  0.96           H  
ATOM   4892  C   GLY A 313     -24.688  -3.228  -8.524  1.00  0.96           C  
ATOM   4893  O   GLY A 313     -24.359  -3.376  -9.707  1.00  0.96           O  
ATOM   4894  N   PRO A 314     -24.932  -2.012  -8.007  1.00  0.96           N  
ATOM   4895  CA  PRO A 314     -24.617  -0.786  -8.725  1.00  0.96           C  
ATOM   4896  HA  PRO A 314     -25.323  -0.679  -9.548  1.00  0.96           H  
ATOM   4897  C   PRO A 314     -23.183  -0.804  -9.267  1.00  0.96           C  
ATOM   4898  CB  PRO A 314     -24.833   0.352  -7.724  1.00  0.96           C  
ATOM   4899  HB2 PRO A 314     -25.203   1.257  -8.206  1.00  0.96           H  
ATOM   4900  HB3 PRO A 314     -23.904   0.568  -7.195  1.00  0.96           H  
ATOM   4901  O   PRO A 314     -22.260  -1.283  -8.613  1.00  0.96           O  
ATOM   4902  CG  PRO A 314     -25.854  -0.227  -6.745  1.00  0.96           C  
ATOM   4903  HG2 PRO A 314     -26.858  -0.103  -7.151  1.00  0.96           H  
ATOM   4904  HG3 PRO A 314     -25.784   0.235  -5.760  1.00  0.96           H  
ATOM   4905  CD  PRO A 314     -25.500  -1.711  -6.702  1.00  0.96           C  
ATOM   4906  HD2 PRO A 314     -26.400  -2.296  -6.511  1.00  0.96           H  
ATOM   4907  HD3 PRO A 314     -24.758  -1.897  -5.926  1.00  0.96           H  
ATOM   4908  N   HIS A 315     -23.013  -0.286 -10.483  1.00  0.95           N  
ATOM   4909  H   HIS A 315     -23.830   0.121 -10.917  1.00  0.95           H  
ATOM   4910  CA  HIS A 315     -21.720  -0.102 -11.158  1.00  0.95           C  
ATOM   4911  HA  HIS A 315     -21.945   0.321 -12.137  1.00  0.95           H  
ATOM   4912  C   HIS A 315     -20.905  -1.366 -11.463  1.00  0.95           C  
ATOM   4913  CB  HIS A 315     -20.894   0.961 -10.420  1.00  0.95           C  
ATOM   4914  HB2 HIS A 315     -20.499   0.542  -9.494  1.00  0.95           H  
ATOM   4915  HB3 HIS A 315     -20.047   1.259 -11.038  1.00  0.95           H  
ATOM   4916  O   HIS A 315     -19.871  -1.249 -12.120  1.00  0.95           O  
ATOM   4917  CG  HIS A 315     -21.716   2.177 -10.097  1.00  0.95           C  
ATOM   4918  CD2 HIS A 315     -22.107   2.590  -8.853  1.00  0.95           C  
ATOM   4919  HD2 HIS A 315     -21.850   2.130  -7.910  1.00  0.95           H  
ATOM   4920  ND1 HIS A 315     -22.286   3.029 -11.016  1.00  0.95           N  
ATOM   4921  HD1 HIS A 315     -22.032   3.086 -11.992  1.00  0.95           H  
ATOM   4922  CE1 HIS A 315     -22.981   3.958 -10.339  1.00  0.95           C  
ATOM   4923  HE1 HIS A 315     -23.465   4.825 -10.765  1.00  0.95           H  
ATOM   4924  NE2 HIS A 315     -22.922   3.710  -9.030  1.00  0.95           N  
ATOM   4925  N   TRP A 316     -21.378  -2.567 -11.113  1.00  0.97           N  
ATOM   4926  H   TRP A 316     -22.193  -2.631 -10.520  1.00  0.97           H  
ATOM   4927  CA  TRP A 316     -20.721  -3.794 -11.550  1.00  0.97           C  
ATOM   4928  HA  TRP A 316     -19.685  -3.738 -11.216  1.00  0.97           H  
ATOM   4929  C   TRP A 316     -20.705  -3.890 -13.084  1.00  0.97           C  
ATOM   4930  CB  TRP A 316     -21.329  -5.031 -10.881  1.00  0.97           C  
ATOM   4931  HB2 TRP A 316     -21.355  -4.872  -9.803  1.00  0.97           H  
ATOM   4932  HB3 TRP A 316     -22.356  -5.158 -11.223  1.00  0.97           H  
ATOM   4933  O   TRP A 316     -21.632  -3.446 -13.783  1.00  0.97           O  
ATOM   4934  CG  TRP A 316     -20.561  -6.289 -11.157  1.00  0.97           C  
ATOM   4935  CD1 TRP A 316     -19.498  -6.741 -10.452  1.00  0.97           C  
ATOM   4936  HD1 TRP A 316     -19.087  -6.251  -9.582  1.00  0.97           H  
ATOM   4937  CD2 TRP A 316     -20.748  -7.240 -12.248  1.00  0.97           C  
ATOM   4938  CE2 TRP A 316     -19.754  -8.258 -12.136  1.00  0.97           C
[truncated: 303,022 more chars]
