# Supplementary material for: Phenoloxidases in Plants—How Structural Diversity Enables Functional Specificity
Source: Front Plant Sci. 2021 Oct 1;12:754601. doi: 10.3389/fpls.2021.754601 (PMC8517187; doi:10.3389/fpls.2021.754601)
Supplement: Supplementary file 3 [file Data_Sheet_2.ZIP › Figure 7/AlphaFold2_models/models/plantae/AtLAC4_relaxed_model_1.pdb]

ATOM      1  N   MET A   1       2.864  22.819  11.540  1.00  0.95           N  
ATOM      2  H   MET A   1       2.205  22.075  11.362  1.00  0.95           H  
ATOM      3  H2  MET A   1       3.413  22.926  10.699  1.00  0.95           H  
ATOM      4  H3  MET A   1       2.338  23.664  11.712  1.00  0.95           H  
ATOM      5  CA  MET A   1       3.721  22.444  12.701  1.00  0.95           C  
ATOM      6  HA  MET A   1       4.351  23.290  12.977  1.00  0.95           H  
ATOM      7  C   MET A   1       4.634  21.306  12.266  1.00  0.95           C  
ATOM      8  CB  MET A   1       2.835  22.044  13.902  1.00  0.95           C  
ATOM      9  HB2 MET A   1       2.280  22.927  14.221  1.00  0.95           H  
ATOM     10  HB3 MET A   1       2.110  21.298  13.577  1.00  0.95           H  
ATOM     11  O   MET A   1       4.234  20.561  11.384  1.00  0.95           O  
ATOM     12  CG  MET A   1       3.522  21.429  15.126  1.00  0.95           C  
ATOM     13  HG2 MET A   1       4.080  20.547  14.810  1.00  0.95           H  
ATOM     14  HG3 MET A   1       4.223  22.145  15.554  1.00  0.95           H  
ATOM     15  SD  MET A   1       2.350  20.887  16.409  1.00  0.95           S  
ATOM     16  CE  MET A   1       1.824  22.483  17.078  1.00  0.95           C  
ATOM     17  HE1 MET A   1       2.702  23.084  17.317  1.00  0.95           H  
ATOM     18  HE2 MET A   1       1.257  22.317  17.994  1.00  0.95           H  
ATOM     19  HE3 MET A   1       1.208  23.011  16.350  1.00  0.95           H  
ATOM     20  N   VAL A   2       5.832  21.152  12.840  1.00  0.98           N  
ATOM     21  H   VAL A   2       6.149  21.784  13.561  1.00  0.98           H  
ATOM     22  CA  VAL A   2       6.690  19.990  12.535  1.00  0.98           C  
ATOM     23  HA  VAL A   2       6.479  19.654  11.520  1.00  0.98           H  
ATOM     24  C   VAL A   2       6.358  18.841  13.489  1.00  0.98           C  
ATOM     25  CB  VAL A   2       8.192  20.333  12.569  1.00  0.98           C  
ATOM     26  HB  VAL A   2       8.487  20.567  13.591  1.00  0.98           H  
ATOM     27  O   VAL A   2       6.380  19.015  14.709  1.00  0.98           O  
ATOM     28  CG1 VAL A   2       9.024  19.147  12.068  1.00  0.98           C  
ATOM     29 HG11 VAL A   2       8.876  18.270  12.698  1.00  0.98           H  
ATOM     30 HG12 VAL A   2       8.748  18.899  11.043  1.00  0.98           H  
ATOM     31 HG13 VAL A   2      10.082  19.405  12.093  1.00  0.98           H  
ATOM     32  CG2 VAL A   2       8.517  21.540  11.677  1.00  0.98           C  
ATOM     33 HG21 VAL A   2       9.592  21.717  11.676  1.00  0.98           H  
ATOM     34 HG22 VAL A   2       8.029  22.440  12.052  1.00  0.98           H  
ATOM     35 HG23 VAL A   2       8.195  21.353  10.653  1.00  0.98           H  
ATOM     36  N   ARG A   3       6.031  17.667  12.950  1.00  0.98           N  
ATOM     37  H   ARG A   3       6.043  17.599  11.942  1.00  0.98           H  
ATOM     38  CA  ARG A   3       5.722  16.444  13.701  1.00  0.98           C  
ATOM     39  HA  ARG A   3       5.643  16.671  14.765  1.00  0.98           H  
ATOM     40  C   ARG A   3       6.839  15.433  13.510  1.00  0.98           C  
ATOM     41  CB  ARG A   3       4.413  15.823  13.208  1.00  0.98           C  
ATOM     42  HB2 ARG A   3       4.583  15.495  12.183  1.00  0.98           H  
ATOM     43  HB3 ARG A   3       4.195  14.941  13.810  1.00  0.98           H  
ATOM     44  O   ARG A   3       7.241  15.171  12.383  1.00  0.98           O  
ATOM     45  CG  ARG A   3       3.194  16.745  13.223  1.00  0.98           C  
ATOM     46  HG2 ARG A   3       3.379  17.630  12.614  1.00  0.98           H  
ATOM     47  HG3 ARG A   3       2.351  16.204  12.793  1.00  0.98           H  
ATOM     48  CD  ARG A   3       2.851  17.156  14.651  1.00  0.98           C  
ATOM     49  HD2 ARG A   3       3.640  17.799  15.043  1.00  0.98           H  
ATOM     50  HD3 ARG A   3       2.775  16.257  15.262  1.00  0.98           H  
ATOM     51  NE  ARG A   3       1.580  17.877  14.660  1.00  0.98           N  
ATOM     52  HE  ARG A   3       1.244  18.212  13.768  1.00  0.98           H  
ATOM     53  NH1 ARG A   3       1.077  17.641  16.889  1.00  0.98           N  
ATOM     54 HH11 ARG A   3       0.444  17.754  17.667  1.00  0.98           H  
ATOM     55 HH12 ARG A   3       1.995  17.243  17.030  1.00  0.98           H  
ATOM     56  NH2 ARG A   3      -0.387  18.566  15.439  1.00  0.98           N  
ATOM     57 HH21 ARG A   3      -0.543  18.791  14.467  1.00  0.98           H  
ATOM     58 HH22 ARG A   3      -1.130  18.476  16.117  1.00  0.98           H  
ATOM     59  CZ  ARG A   3       0.771  18.028  15.678  1.00  0.98           C  
ATOM     60  N   HIS A   4       7.286  14.832  14.605  1.00  0.99           N  
ATOM     61  H   HIS A   4       6.844  15.025  15.493  1.00  0.99           H  
ATOM     62  CA  HIS A   4       8.369  13.858  14.591  1.00  0.99           C  
ATOM     63  HA  HIS A   4       8.824  13.827  13.601  1.00  0.99           H  
ATOM     64  C   HIS A   4       7.834  12.468  14.916  1.00  0.99           C  
ATOM     65  CB  HIS A   4       9.463  14.280  15.573  1.00  0.99           C  
ATOM     66  HB2 HIS A   4      10.226  13.502  15.601  1.00  0.99           H  
ATOM     67  HB3 HIS A   4       9.041  14.372  16.574  1.00  0.99           H  
ATOM     68  O   HIS A   4       7.139  12.284  15.914  1.00  0.99           O  
ATOM     69  CG  HIS A   4      10.123  15.580  15.195  1.00  0.99           C  
ATOM     70  CD2 HIS A   4      11.334  15.721  14.573  1.00  0.99           C  
ATOM     71  HD2 HIS A   4      11.983  14.922  14.247  1.00  0.99           H  
ATOM     72  ND1 HIS A   4       9.641  16.849  15.438  1.00  0.99           N  
ATOM     73  HD1 HIS A   4       8.782  17.091  15.911  1.00  0.99           H  
ATOM     74  CE1 HIS A   4      10.548  17.730  14.989  1.00  0.99           C  
ATOM     75  HE1 HIS A   4      10.465  18.804  15.057  1.00  0.99           H  
ATOM     76  NE2 HIS A   4      11.598  17.087  14.465  1.00  0.99           N  
ATOM     77  N   TYR A   5       8.205  11.490  14.096  1.00  0.99           N  
ATOM     78  H   TYR A   5       8.755  11.734  13.285  1.00  0.99           H  
ATOM     79  CA  TYR A   5       7.908  10.080  14.307  1.00  0.99           C  
ATOM     80  HA  TYR A   5       7.540   9.936  15.323  1.00  0.99           H  
ATOM     81  C   TYR A   5       9.179   9.247  14.146  1.00  0.99           C  
ATOM     82  CB  TYR A   5       6.809   9.623  13.341  1.00  0.99           C  
ATOM     83  HB2 TYR A   5       6.711   8.539  13.399  1.00  0.99           H  
ATOM     84  HB3 TYR A   5       7.118   9.866  12.324  1.00  0.99           H  
ATOM     85  O   TYR A   5      10.066   9.576  13.358  1.00  0.99           O  
ATOM     86  CG  TYR A   5       5.454  10.244  13.616  1.00  0.99           C  
ATOM     87  CD1 TYR A   5       4.580   9.608  14.517  1.00  0.99           C  
ATOM     88  HD1 TYR A   5       4.864   8.676  14.984  1.00  0.99           H  
ATOM     89  CD2 TYR A   5       5.076  11.456  13.000  1.00  0.99           C  
ATOM     90  HD2 TYR A   5       5.743  11.936  12.300  1.00  0.99           H  
ATOM     91  CE1 TYR A   5       3.337  10.185  14.817  1.00  0.99           C  
ATOM     92  HE1 TYR A   5       2.659   9.704  15.506  1.00  0.99           H  
ATOM     93  CE2 TYR A   5       3.828  12.040  13.302  1.00  0.99           C  
ATOM     94  HE2 TYR A   5       3.519  12.952  12.813  1.00  0.99           H  
ATOM     95  OH  TYR A   5       1.745  11.902  14.531  1.00  0.99           O  
ATOM     96  HH  TYR A   5       1.488  12.696  14.055  1.00  0.99           H  
ATOM     97  CZ  TYR A   5       2.964  11.401  14.218  1.00  0.99           C  
ATOM     98  N   LYS A   6       9.258   8.138  14.885  1.00  0.99           N  
ATOM     99  H   LYS A   6       8.493   7.927  15.510  1.00  0.99           H  
ATOM    100  CA  LYS A   6      10.329   7.146  14.755  1.00  0.99           C  
ATOM    101  HA  LYS A   6      10.932   7.392  13.881  1.00  0.99           H  
ATOM    102  C   LYS A   6       9.725   5.771  14.522  1.00  0.99           C  
ATOM    103  CB  LYS A   6      11.251   7.184  15.981  1.00  0.99           C  
ATOM    104  HB2 LYS A   6      11.606   8.205  16.123  1.00  0.99           H  
ATOM    105  HB3 LYS A   6      10.691   6.884  16.867  1.00  0.99           H  
ATOM    106  O   LYS A   6       8.931   5.287  15.332  1.00  0.99           O  
ATOM    107  CG  LYS A   6      12.465   6.257  15.798  1.00  0.99           C  
ATOM    108  HG2 LYS A   6      13.022   6.567  14.913  1.00  0.99           H  
ATOM    109  HG3 LYS A   6      12.126   5.231  15.655  1.00  0.99           H  
ATOM    110  CD  LYS A   6      13.390   6.303  17.020  1.00  0.99           C  
ATOM    111  HD2 LYS A   6      12.828   5.995  17.902  1.00  0.99           H  
ATOM    112  HD3 LYS A   6      13.749   7.322  17.164  1.00  0.99           H  
ATOM    113  CE  LYS A   6      14.579   5.356  16.806  1.00  0.99           C  
ATOM    114  HE2 LYS A   6      14.195   4.365  16.566  1.00  0.99           H  
ATOM    115  HE3 LYS A   6      15.147   5.695  15.939  1.00  0.99           H  
ATOM    116  NZ  LYS A   6      15.460   5.274  18.002  1.00  0.99           N  
ATOM    117  HZ1 LYS A   6      15.852   6.174  18.242  1.00  0.99           H  
ATOM    118  HZ2 LYS A   6      16.216   4.626  17.833  1.00  0.99           H  
ATOM    119  HZ3 LYS A   6      14.949   4.926  18.800  1.00  0.99           H  
ATOM    120  N   PHE A   7      10.106   5.153  13.416  1.00  0.99           N  
ATOM    121  H   PHE A   7      10.768   5.622  12.814  1.00  0.99           H  
ATOM    122  CA  PHE A   7       9.685   3.820  13.012  1.00  0.99           C  
ATOM    123  HA  PHE A   7       8.898   3.438  13.662  1.00  0.99           H  
ATOM    124  C   PHE A   7      10.889   2.890  13.127  1.00  0.99           C  
ATOM    125  CB  PHE A   7       9.142   3.885  11.577  1.00  0.99           C  
ATOM    126  HB2 PHE A   7       9.194   2.883  11.151  1.00  0.99           H  
ATOM    127  HB3 PHE A   7       9.807   4.521  10.994  1.00  0.99           H  
ATOM    128  O   PHE A   7      11.844   3.007  12.368  1.00  0.99           O  
ATOM    129  CG  PHE A   7       7.717   4.386  11.387  1.00  0.99           C  
ATOM    130  CD1 PHE A   7       7.019   5.102  12.386  1.00  0.99           C  
ATOM    131  HD1 PHE A   7       7.483   5.356  13.328  1.00  0.99           H  
ATOM    132  CD2 PHE A   7       7.061   4.093  10.177  1.00  0.99           C  
ATOM    133  HD2 PHE A   7       7.574   3.556   9.393  1.00  0.99           H  
ATOM    134  CE1 PHE A   7       5.684   5.490  12.191  1.00  0.99           C  
ATOM    135  HE1 PHE A   7       5.151   6.032  12.958  1.00  0.99           H  
ATOM    136  CE2 PHE A   7       5.721   4.468   9.987  1.00  0.99           C  
ATOM    137  HE2 PHE A   7       5.218   4.219   9.065  1.00  0.99           H  
ATOM    138  CZ  PHE A   7       5.028   5.148  11.000  1.00  0.99           C  
ATOM    139  HZ  PHE A   7       3.987   5.397  10.857  1.00  0.99           H  
ATOM    140  N   ASN A   8      10.860   1.975  14.090  1.00  0.99           N  
ATOM    141  H   ASN A   8      10.063   1.944  14.710  1.00  0.99           H  
ATOM    142  CA  ASN A   8      11.818   0.879  14.165  1.00  0.99           C  
ATOM    143  HA  ASN A   8      12.741   1.144  13.649  1.00  0.99           H  
ATOM    144  C   ASN A   8      11.198  -0.319  13.457  1.00  0.99           C  
ATOM    145  CB  ASN A   8      12.161   0.564  15.627  1.00  0.99           C  
ATOM    146  HB2 ASN A   8      12.901  -0.235  15.661  1.00  0.99           H  
ATOM    147  HB3 ASN A   8      11.269   0.209  16.144  1.00  0.99           H  
ATOM    148  O   ASN A   8      10.217  -0.880  13.951  1.00  0.99           O  
ATOM    149  CG  ASN A   8      12.725   1.759  16.362  1.00  0.99           C  
ATOM    150  ND2 ASN A   8      11.902   2.405  17.158  1.00  0.99           N  
ATOM    151 HD21 ASN A   8      10.929   2.136  17.161  1.00  0.99           H  
ATOM    152 HD22 ASN A   8      12.259   3.163  17.722  1.00  0.99           H  
ATOM    153  OD1 ASN A   8      13.880   2.141  16.225  1.00  0.99           O  
ATOM    154  N   VAL A   9      11.743  -0.687  12.304  1.00  0.99           N  
ATOM    155  H   VAL A   9      12.561  -0.204  11.961  1.00  0.99           H  
ATOM    156  CA  VAL A   9      11.311  -1.884  11.585  1.00  0.99           C  
ATOM    157  HA  VAL A   9      10.235  -2.001  11.712  1.00  0.99           H  
ATOM    158  C   VAL A   9      12.014  -3.074  12.215  1.00  0.99           C  
ATOM    159  CB  VAL A   9      11.588  -1.791  10.078  1.00  0.99           C  
ATOM    160  HB  VAL A   9      12.661  -1.804   9.891  1.00  0.99           H  
ATOM    161  O   VAL A   9      13.240  -3.133  12.207  1.00  0.99           O  
ATOM    162  CG1 VAL A   9      10.941  -2.992   9.387  1.00  0.99           C  
ATOM    163 HG11 VAL A   9       9.897  -3.086   9.685  1.00  0.99           H  
ATOM    164 HG12 VAL A   9      11.481  -3.902   9.649  1.00  0.99           H  
ATOM    165 HG13 VAL A   9      10.977  -2.868   8.305  1.00  0.99           H  
ATOM    166  CG2 VAL A   9      11.002  -0.504   9.485  1.00  0.99           C  
ATOM    167 HG21 VAL A   9       9.926  -0.467   9.657  1.00  0.99           H  
ATOM    168 HG22 VAL A   9      11.194  -0.474   8.413  1.00  0.99           H  
ATOM    169 HG23 VAL A   9      11.480   0.368   9.931  1.00  0.99           H  
ATOM    170  N   VAL A  10      11.247  -3.974  12.823  1.00  0.99           N  
ATOM    171  H   VAL A  10      10.245  -3.877  12.739  1.00  0.99           H  
ATOM    172  CA  VAL A  10      11.756  -5.064  13.668  1.00  0.99           C  
ATOM    173  HA  VAL A  10      12.803  -5.242  13.424  1.00  0.99           H  
ATOM    174  C   VAL A  10      11.001  -6.360  13.393  1.00  0.99           C  
ATOM    175  CB  VAL A  10      11.680  -4.716  15.173  1.00  0.99           C  
ATOM    176  HB  VAL A  10      12.035  -5.578  15.737  1.00  0.99           H  
ATOM    177  O   VAL A  10       9.826  -6.342  13.017  1.00  0.99           O  
ATOM    178  CG1 VAL A  10      12.584  -3.532  15.538  1.00  0.99           C  
ATOM    179 HG11 VAL A  10      12.256  -2.629  15.024  1.00  0.99           H  
ATOM    180 HG12 VAL A  10      12.558  -3.365  16.615  1.00  0.99           H  
ATOM    181 HG13 VAL A  10      13.612  -3.759  15.253  1.00  0.99           H  
ATOM    182  CG2 VAL A  10      10.257  -4.392  15.654  1.00  0.99           C  
ATOM    183 HG21 VAL A  10      10.272  -4.182  16.723  1.00  0.99           H  
ATOM    184 HG22 VAL A  10       9.603  -5.247  15.482  1.00  0.99           H  
ATOM    185 HG23 VAL A  10       9.867  -3.526  15.119  1.00  0.99           H  
ATOM    186  N   MET A  11      11.660  -7.492  13.637  1.00  0.98           N  
ATOM    187  H   MET A  11      12.613  -7.441  13.965  1.00  0.98           H  
ATOM    188  CA  MET A  11      10.986  -8.788  13.690  1.00  0.98           C  
ATOM    189  HA  MET A  11      10.285  -8.860  12.859  1.00  0.98           H  
ATOM    190  C   MET A  11      10.202  -8.904  14.999  1.00  0.98           C  
ATOM    191  CB  MET A  11      11.994  -9.942  13.579  1.00  0.98           C  
ATOM    192  HB2 MET A  11      12.733  -9.851  14.375  1.00  0.98           H  
ATOM    193  HB3 MET A  11      11.466 -10.884  13.723  1.00  0.98           H  
ATOM    194  O   MET A  11      10.714  -8.579  16.070  1.00  0.98           O  
ATOM    195  CG  MET A  11      12.728  -9.998  12.234  1.00  0.98           C  
ATOM    196  HG2 MET A  11      13.349  -9.107  12.142  1.00  0.98           H  
ATOM    197  HG3 MET A  11      13.399 -10.856  12.249  1.00  0.98           H  
ATOM    198  SD  MET A  11      11.685 -10.121  10.754  1.00  0.98           S  
ATOM    199  CE  MET A  11      10.965 -11.767  10.969  1.00  0.98           C  
ATOM    200  HE1 MET A  11      10.325 -11.766  11.851  1.00  0.98           H  
ATOM    201  HE2 MET A  11      10.362 -12.016  10.096  1.00  0.98           H  
ATOM    202  HE3 MET A  11      11.756 -12.508  11.082  1.00  0.98           H  
ATOM    203  N   LYS A  12       8.970  -9.402  14.927  1.00  0.98           N  
ATOM    204  H   LYS A  12       8.570  -9.549  14.011  1.00  0.98           H  
ATOM    205  CA  LYS A  12       8.161  -9.756  16.094  1.00  0.98           C  
ATOM    206  HA  LYS A  12       8.829  -9.986  16.924  1.00  0.98           H  
ATOM    207  C   LYS A  12       7.328 -10.997  15.798  1.00  0.98           C  
ATOM    208  CB  LYS A  12       7.287  -8.553  16.478  1.00  0.98           C  
ATOM    209  HB2 LYS A  12       7.934  -7.694  16.655  1.00  0.98           H  
ATOM    210  HB3 LYS A  12       6.611  -8.314  15.657  1.00  0.98           H  
ATOM    211  O   LYS A  12       6.755 -11.108  14.719  1.00  0.98           O  
ATOM    212  CG  LYS A  12       6.474  -8.842  17.745  1.00  0.98           C  
ATOM    213  HG2 LYS A  12       5.724  -9.602  17.525  1.00  0.98           H  
ATOM    214  HG3 LYS A  12       7.138  -9.207  18.529  1.00  0.98           H  
ATOM    215  CD  LYS A  12       5.764  -7.587  18.237  1.00  0.98           C  
ATOM    216  HD2 LYS A  12       6.513  -6.841  18.504  1.00  0.98           H  
ATOM    217  HD3 LYS A  12       5.136  -7.211  17.429  1.00  0.98           H  
ATOM    218  CE  LYS A  12       4.897  -7.920  19.453  1.00  0.98           C  
ATOM    219  HE2 LYS A  12       5.493  -8.479  20.175  1.00  0.98           H  
ATOM    220  HE3 LYS A  12       4.086  -8.569  19.123  1.00  0.98           H  
ATOM    221  NZ  LYS A  12       4.358  -6.690  20.078  1.00  0.98           N  
ATOM    222  HZ1 LYS A  12       5.097  -6.185  20.546  1.00  0.98           H  
ATOM    223  HZ2 LYS A  12       4.004  -6.077  19.357  1.00  0.98           H  
ATOM    224  HZ3 LYS A  12       3.627  -6.906  20.741  1.00  0.98           H  
ATOM    225  N   ASN A  13       7.216 -11.904  16.765  1.00  0.98           N  
ATOM    226  H   ASN A  13       7.727 -11.779  17.627  1.00  0.98           H  
ATOM    227  CA  ASN A  13       6.271 -13.013  16.660  1.00  0.98           C  
ATOM    228  HA  ASN A  13       6.356 -13.451  15.665  1.00  0.98           H  
ATOM    229  C   ASN A  13       4.842 -12.486  16.800  1.00  0.98           C  
ATOM    230  CB  ASN A  13       6.605 -14.109  17.685  1.00  0.98           C  
ATOM    231  HB2 ASN A  13       6.759 -13.668  18.670  1.00  0.98           H  
ATOM    232  HB3 ASN A  13       5.766 -14.801  17.752  1.00  0.98           H  
ATOM    233  O   ASN A  13       4.498 -11.841  17.794  1.00  0.98           O  
ATOM    234  CG  ASN A  13       7.827 -14.920  17.288  1.00  0.98           C  
ATOM    235  ND2 ASN A  13       8.334 -15.746  18.170  1.00  0.98           N  
ATOM    236 HD21 ASN A  13       7.912 -15.877  19.078  1.00  0.98           H  
ATOM    237 HD22 ASN A  13       9.132 -16.285  17.866  1.00  0.98           H  
ATOM    238  OD1 ASN A  13       8.339 -14.824  16.187  1.00  0.98           O  
ATOM    239  N   VAL A  14       4.018 -12.757  15.792  1.00  0.96           N  
ATOM    240  H   VAL A  14       4.377 -13.275  15.003  1.00  0.96           H  
ATOM    241  CA  VAL A  14       2.603 -12.388  15.764  1.00  0.96           C  
ATOM    242  HA  VAL A  14       2.345 -11.856  16.680  1.00  0.96           H  
ATOM    243  C   VAL A  14       1.783 -13.672  15.718  1.00  0.96           C  
ATOM    244  CB  VAL A  14       2.305 -11.444  14.583  1.00  0.96           C  
ATOM    245  HB  VAL A  14       2.643 -11.914  13.659  1.00  0.96           H  
ATOM    246  O   VAL A  14       1.992 -14.519  14.852  1.00  0.96           O  
ATOM    247  CG1 VAL A  14       0.808 -11.131  14.471  1.00  0.96           C  
ATOM    248 HG11 VAL A  14       0.645 -10.444  13.641  1.00  0.96           H  
ATOM    249 HG12 VAL A  14       0.436 -10.686  15.395  1.00  0.96           H  
ATOM    250 HG13 VAL A  14       0.260 -12.046  14.248  1.00  0.96           H  
ATOM    251  CG2 VAL A  14       3.042 -10.106  14.736  1.00  0.96           C  
ATOM    252 HG21 VAL A  14       2.817  -9.464  13.884  1.00  0.96           H  
ATOM    253 HG22 VAL A  14       4.119 -10.275  14.753  1.00  0.96           H  
ATOM    254 HG23 VAL A  14       2.740  -9.610  15.658  1.00  0.96           H  
ATOM    255  N   THR A  15       0.862 -13.815  16.671  1.00  0.95           N  
ATOM    256  H   THR A  15       0.833 -13.136  17.417  1.00  0.95           H  
ATOM    257  CA  THR A  15      -0.011 -14.989  16.797  1.00  0.95           C  
ATOM    258  HA  THR A  15       0.423 -15.818  16.238  1.00  0.95           H  
ATOM    259  C   THR A  15      -1.392 -14.682  16.248  1.00  0.95           C  
ATOM    260  CB  THR A  15      -0.144 -15.433  18.259  1.00  0.95           C  
ATOM    261  HB  THR A  15      -0.681 -14.665  18.816  1.00  0.95           H  
ATOM    262  O   THR A  15      -2.069 -13.813  16.798  1.00  0.95           O  
ATOM    263  CG2 THR A  15      -0.899 -16.755  18.405  1.00  0.95           C  
ATOM    264 HG21 THR A  15      -0.853 -17.086  19.442  1.00  0.95           H  
ATOM    265 HG22 THR A  15      -1.945 -16.626  18.127  1.00  0.95           H  
ATOM    266 HG23 THR A  15      -0.453 -17.517  17.766  1.00  0.95           H  
ATOM    267  OG1 THR A  15       1.128 -15.563  18.843  1.00  0.95           O  
ATOM    268  HG1 THR A  15       1.526 -16.379  18.530  1.00  0.95           H  
ATOM    269  N   ARG A  16      -1.837 -15.386  15.205  1.00  0.94           N  
ATOM    270  H   ARG A  16      -1.231 -16.106  14.837  1.00  0.94           H  
ATOM    271  CA  ARG A  16      -3.182 -15.288  14.609  1.00  0.94           C  
ATOM    272  HA  ARG A  16      -3.903 -14.980  15.366  1.00  0.94           H  
ATOM    273  C   ARG A  16      -3.614 -16.649  14.091  1.00  0.94           C  
ATOM    274  CB  ARG A  16      -3.186 -14.305  13.432  1.00  0.94           C  
ATOM    275  HB2 ARG A  16      -2.461 -14.675  12.708  1.00  0.94           H  
ATOM    276  HB3 ARG A  16      -4.167 -14.299  12.956  1.00  0.94           H  
ATOM    277  O   ARG A  16      -2.771 -17.450  13.704  1.00  0.94           O  
ATOM    278  CG  ARG A  16      -2.802 -12.872  13.790  1.00  0.94           C  
ATOM    279  HG2 ARG A  16      -2.788 -12.273  12.880  1.00  0.94           H  
ATOM    280  HG3 ARG A  16      -1.799 -12.853  14.216  1.00  0.94           H  
ATOM    281  CD  ARG A  16      -3.801 -12.283  14.784  1.00  0.94           C  
ATOM    282  HD2 ARG A  16      -4.797 -12.319  14.343  1.00  0.94           H  
ATOM    283  HD3 ARG A  16      -3.856 -12.866  15.703  1.00  0.94           H  
ATOM    284  NE  ARG A  16      -3.459 -10.899  15.085  1.00  0.94           N  
ATOM    285  HE  ARG A  16      -3.878 -10.217  14.469  1.00  0.94           H  
ATOM    286  NH1 ARG A  16      -2.323 -11.089  17.068  1.00  0.94           N  
ATOM    287 HH11 ARG A  16      -2.313 -12.092  16.950  1.00  0.94           H  
ATOM    288 HH12 ARG A  16      -1.947 -10.663  17.903  1.00  0.94           H  
ATOM    289  NH2 ARG A  16      -2.902  -9.079  16.273  1.00  0.94           N  
ATOM    290 HH21 ARG A  16      -3.469  -8.554  15.622  1.00  0.94           H  
ATOM    291 HH22 ARG A  16      -2.528  -8.613  17.088  1.00  0.94           H  
ATOM    292  CZ  ARG A  16      -2.886 -10.373  16.142  1.00  0.94           C  
ATOM    293  N   LEU A  17      -4.922 -16.913  14.103  1.00  0.93           N  
ATOM    294  H   LEU A  17      -5.570 -16.181  14.356  1.00  0.93           H  
ATOM    295  CA  LEU A  17      -5.474 -18.217  13.710  1.00  0.93           C  
ATOM    296  HA  LEU A  17      -6.518 -18.249  14.022  1.00  0.93           H  
ATOM    297  C   LEU A  17      -4.772 -19.383  14.440  1.00  0.93           C  
ATOM    298  CB  LEU A  17      -5.437 -18.367  12.175  1.00  0.93           C  
ATOM    299  HB2 LEU A  17      -4.397 -18.493  11.873  1.00  0.93           H  
ATOM    300  HB3 LEU A  17      -5.967 -19.280  11.904  1.00  0.93           H  
ATOM    301  O   LEU A  17      -4.454 -20.403  13.837  1.00  0.93           O  
ATOM    302  CG  LEU A  17      -6.032 -17.200  11.369  1.00  0.93           C  
ATOM    303  HG  LEU A  17      -5.530 -16.271  11.640  1.00  0.93           H  
ATOM    304  CD1 LEU A  17      -5.777 -17.465   9.891  1.00  0.93           C  
ATOM    305 HD11 LEU A  17      -6.020 -16.575   9.309  1.00  0.93           H  
ATOM    306 HD12 LEU A  17      -4.726 -17.698   9.716  1.00  0.93           H  
ATOM    307 HD13 LEU A  17      -6.398 -18.286   9.534  1.00  0.93           H  
ATOM    308  CD2 LEU A  17      -7.534 -17.045  11.593  1.00  0.93           C  
ATOM    309 HD21 LEU A  17      -7.774 -16.928  12.650  1.00  0.93           H  
ATOM    310 HD22 LEU A  17      -7.888 -16.169  11.050  1.00  0.93           H  
ATOM    311 HD23 LEU A  17      -8.056 -17.912  11.188  1.00  0.93           H  
ATOM    312  N   CYS A  18      -4.470 -19.184  15.732  1.00  0.93           N  
ATOM    313  H   CYS A  18      -4.830 -18.344  16.163  1.00  0.93           H  
ATOM    314  CA  CYS A  18      -3.802 -20.149  16.612  1.00  0.93           C  
ATOM    315  HA  CYS A  18      -3.611 -19.633  17.553  1.00  0.93           H  
ATOM    316  C   CYS A  18      -2.411 -20.597  16.127  1.00  0.93           C  
ATOM    317  CB  CYS A  18      -4.755 -21.307  16.946  1.00  0.93           C  
ATOM    318  HB2 CYS A  18      -5.071 -21.798  16.026  1.00  0.93           H  
ATOM    319  HB3 CYS A  18      -4.211 -22.043  17.537  1.00  0.93           H  
ATOM    320  O   CYS A  18      -1.883 -21.600  16.593  1.00  0.93           O  
ATOM    321  SG  CYS A  18      -6.218 -20.812  17.899  1.00  0.93           S  
ATOM    322  N   SER A  19      -1.794 -19.819  15.237  1.00  0.94           N  
ATOM    323  H   SER A  19      -2.294 -19.031  14.852  1.00  0.94           H  
ATOM    324  CA  SER A  19      -0.434 -20.018  14.749  1.00  0.94           C  
ATOM    325  HA  SER A  19       0.026 -20.856  15.273  1.00  0.94           H  
ATOM    326  C   SER A  19       0.401 -18.769  15.013  1.00  0.94           C  
ATOM    327  CB  SER A  19      -0.469 -20.365  13.263  1.00  0.94           C  
ATOM    328  HB2 SER A  19      -1.049 -21.277  13.118  1.00  0.94           H  
ATOM    329  HB3 SER A  19      -0.928 -19.550  12.704  1.00  0.94           H  
ATOM    330  O   SER A  19      -0.100 -17.646  14.932  1.00  0.94           O  
ATOM    331  OG  SER A  19       0.854 -20.569  12.815  1.00  0.94           O  
ATOM    332  HG  SER A  19       0.847 -20.920  11.922  1.00  0.94           H  
ATOM    333  N   SER A  20       1.672 -18.957  15.359  1.00  0.96           N  
ATOM    334  H   SER A  20       2.045 -19.891  15.264  1.00  0.96           H  
ATOM    335  CA  SER A  20       2.626 -17.869  15.584  1.00  0.96           C  
ATOM    336  HA  SER A  20       2.122 -16.905  15.523  1.00  0.96           H  
ATOM    337  C   SER A  20       3.702 -17.908  14.514  1.00  0.96           C  
ATOM    338  CB  SER A  20       3.276 -17.971  16.966  1.00  0.96           C  
ATOM    339  HB2 SER A  20       3.992 -17.158  17.083  1.00  0.96           H  
ATOM    340  HB3 SER A  20       3.807 -18.919  17.055  1.00  0.96           H  
ATOM    341  O   SER A  20       4.327 -18.949  14.327  1.00  0.96           O  
ATOM    342  OG  SER A  20       2.299 -17.876  17.985  1.00  0.96           O  
ATOM    343  HG  SER A  20       2.042 -18.772  18.214  1.00  0.96           H  
ATOM    344  N   LYS A  21       3.963 -16.772  13.860  1.00  0.96           N  
ATOM    345  H   LYS A  21       3.384 -15.964  14.038  1.00  0.96           H  
ATOM    346  CA  LYS A  21       5.071 -16.645  12.903  1.00  0.96           C  
ATOM    347  HA  LYS A  21       5.735 -17.494  13.061  1.00  0.96           H  
ATOM    348  C   LYS A  21       5.893 -15.374  13.153  1.00  0.96           C  
ATOM    349  CB  LYS A  21       4.547 -16.767  11.457  1.00  0.96           C  
ATOM    350  HB2 LYS A  21       5.389 -16.985  10.800  1.00  0.96           H  
ATOM    351  HB3 LYS A  21       3.856 -17.608  11.395  1.00  0.96           H  
ATOM    352  O   LYS A  21       5.316 -14.346  13.542  1.00  0.96           O  
ATOM    353  CG  LYS A  21       3.853 -15.498  10.940  1.00  0.96           C  
ATOM    354  HG2 LYS A  21       3.063 -15.198  11.628  1.00  0.96           H  
ATOM    355  HG3 LYS A  21       4.597 -14.703  10.890  1.00  0.96           H  
ATOM    356  CD  LYS A  21       3.261 -15.688   9.539  1.00  0.96           C  
ATOM    357  HD2 LYS A  21       3.972 -16.221   8.908  1.00  0.96           H  
ATOM    358  HD3 LYS A  21       2.339 -16.265   9.616  1.00  0.96           H  
ATOM    359  CE  LYS A  21       2.954 -14.323   8.916  1.00  0.96           C  
ATOM    360  HE2 LYS A  21       2.189 -13.821   9.508  1.00  0.96           H  
ATOM    361  HE3 LYS A  21       3.860 -13.718   8.954  1.00  0.96           H  
ATOM    362  NZ  LYS A  21       2.501 -14.447   7.512  1.00  0.96           N  
ATOM    363  HZ1 LYS A  21       1.570 -14.839   7.497  1.00  0.96           H  
ATOM    364  HZ2 LYS A  21       3.056 -15.102   6.980  1.00  0.96           H  
ATOM    365  HZ3 LYS A  21       2.478 -13.559   7.031  1.00  0.96           H  
ATOM    366  N   PRO A  22       7.220 -15.402  12.933  1.00  0.97           N  
ATOM    367  CA  PRO A  22       8.029 -14.191  12.939  1.00  0.97           C  
ATOM    368  HA  PRO A  22       7.911 -13.662  13.885  1.00  0.97           H  
ATOM    369  C   PRO A  22       7.585 -13.285  11.789  1.00  0.97           C  
ATOM    370  CB  PRO A  22       9.476 -14.670  12.805  1.00  0.97           C  
ATOM    371  HB2 PRO A  22      10.112 -13.952  12.287  1.00  0.97           H  
ATOM    372  HB3 PRO A  22       9.880 -14.884  13.795  1.00  0.97           H  
ATOM    373  O   PRO A  22       7.430 -13.725  10.657  1.00  0.97           O  
ATOM    374  CG  PRO A  22       9.349 -15.973  12.019  1.00  0.97           C  
ATOM    375  HG2 PRO A  22      10.183 -16.647  12.213  1.00  0.97           H  
ATOM    376  HG3 PRO A  22       9.272 -15.756  10.953  1.00  0.97           H  
ATOM    377  CD  PRO A  22       8.027 -16.547  12.524  1.00  0.97           C  
ATOM    378  HD2 PRO A  22       7.549 -17.118  11.729  1.00  0.97           H  
ATOM    379  HD3 PRO A  22       8.210 -17.186  13.388  1.00  0.97           H  
ATOM    380  N   THR A  23       7.334 -12.017  12.092  1.00  0.97           N  
ATOM    381  H   THR A  23       7.402 -11.729  13.057  1.00  0.97           H  
ATOM    382  CA  THR A  23       6.729 -11.057  11.165  1.00  0.97           C  
ATOM    383  HA  THR A  23       6.785 -11.430  10.142  1.00  0.97           H  
ATOM    384  C   THR A  23       7.473  -9.727  11.233  1.00  0.97           C  
ATOM    385  CB  THR A  23       5.249 -10.878  11.532  1.00  0.97           C  
ATOM    386  HB  THR A  23       5.167 -10.607  12.584  1.00  0.97           H  
ATOM    387  O   THR A  23       7.823  -9.269  12.324  1.00  0.97           O  
ATOM    388  CG2 THR A  23       4.565  -9.806  10.705  1.00  0.97           C  
ATOM    389 HG21 THR A  23       3.486  -9.885  10.831  1.00  0.97           H  
ATOM    390 HG22 THR A  23       4.839  -9.935   9.658  1.00  0.97           H  
ATOM    391 HG23 THR A  23       4.876  -8.818  11.045  1.00  0.97           H  
ATOM    392  OG1 THR A  23       4.539 -12.077  11.320  1.00  0.97           O  
ATOM    393  HG1 THR A  23       4.965 -12.762  11.841  1.00  0.97           H  
ATOM    394  N   VAL A  24       7.703  -9.083  10.086  1.00  0.98           N  
ATOM    395  H   VAL A  24       7.374  -9.488   9.221  1.00  0.98           H  
ATOM    396  CA  VAL A  24       8.236  -7.715  10.048  1.00  0.98           C  
ATOM    397  HA  VAL A  24       9.062  -7.646  10.756  1.00  0.98           H  
ATOM    398  C   VAL A  24       7.137  -6.748  10.479  1.00  0.98           C  
ATOM    399  CB  VAL A  24       8.778  -7.331   8.659  1.00  0.98           C  
ATOM    400  HB  VAL A  24       7.955  -7.324   7.944  1.00  0.98           H  
ATOM    401  O   VAL A  24       6.027  -6.769   9.949  1.00  0.98           O  
ATOM    402  CG1 VAL A  24       9.427  -5.942   8.694  1.00  0.98           C  
ATOM    403 HG11 VAL A  24       8.696  -5.183   8.971  1.00  0.98           H  
ATOM    404 HG12 VAL A  24      10.247  -5.930   9.412  1.00  0.98           H  
ATOM    405 HG13 VAL A  24       9.813  -5.693   7.705  1.00  0.98           H  
ATOM    406  CG2 VAL A  24       9.855  -8.307   8.176  1.00  0.98           C  
ATOM    407 HG21 VAL A  24      10.205  -8.002   7.190  1.00  0.98           H  
ATOM    408 HG22 VAL A  24       9.449  -9.315   8.089  1.00  0.98           H  
ATOM    409 HG23 VAL A  24      10.699  -8.306   8.866  1.00  0.98           H  
ATOM    410  N   THR A  25       7.443  -5.894  11.450  1.00  0.98           N  
ATOM    411  H   THR A  25       8.380  -5.920  11.826  1.00  0.98           H  
ATOM    412  CA  THR A  25       6.501  -4.923  12.019  1.00  0.98           C  
ATOM    413  HA  THR A  25       5.661  -4.786  11.339  1.00  0.98           H  
ATOM    414  C   THR A  25       7.172  -3.571  12.212  1.00  0.98           C  
ATOM    415  CB  THR A  25       5.945  -5.401  13.369  1.00  0.98           C  
ATOM    416  HB  THR A  25       5.271  -4.636  13.754  1.00  0.98           H  
ATOM    417  O   THR A  25       8.395  -3.479  12.327  1.00  0.98           O  
ATOM    418  CG2 THR A  25       5.174  -6.716  13.287  1.00  0.98           C  
ATOM    419 HG21 THR A  25       5.845  -7.537  13.032  1.00  0.98           H  
ATOM    420 HG22 THR A  25       4.402  -6.637  12.522  1.00  0.98           H  
ATOM    421 HG23 THR A  25       4.703  -6.923  14.247  1.00  0.98           H  
ATOM    422  OG1 THR A  25       6.987  -5.569  14.304  1.00  0.98           O  
ATOM    423  HG1 THR A  25       7.676  -6.068  13.859  1.00  0.98           H  
ATOM    424  N   VAL A  26       6.372  -2.511  12.322  1.00  0.99           N  
ATOM    425  H   VAL A  26       5.376  -2.648  12.225  1.00  0.99           H  
ATOM    426  CA  VAL A  26       6.856  -1.192  12.749  1.00  0.99           C  
ATOM    427  HA  VAL A  26       7.935  -1.137  12.606  1.00  0.99           H  
ATOM    428  C   VAL A  26       6.573  -1.018  14.232  1.00  0.99           C  
ATOM    429  CB  VAL A  26       6.239  -0.066  11.911  1.00  0.99           C  
ATOM    430  HB  VAL A  26       5.157  -0.191  11.898  1.00  0.99           H  
ATOM    431  O   VAL A  26       5.432  -1.126  14.682  1.00  0.99           O  
ATOM    432  CG1 VAL A  26       6.574   1.323  12.464  1.00  0.99           C  
ATOM    433 HG11 VAL A  26       6.149   1.456  13.459  1.00  0.99           H  
ATOM    434 HG12 VAL A  26       6.134   2.076  11.811  1.00  0.99           H  
ATOM    435 HG13 VAL A  26       7.655   1.459  12.505  1.00  0.99           H  
ATOM    436  CG2 VAL A  26       6.786  -0.137  10.484  1.00  0.99           C  
ATOM    437 HG21 VAL A  26       6.641  -1.141  10.084  1.00  0.99           H  
ATOM    438 HG22 VAL A  26       7.852   0.087  10.479  1.00  0.99           H  
ATOM    439 HG23 VAL A  26       6.274   0.584   9.847  1.00  0.99           H  
ATOM    440  N   ASN A  27       7.622  -0.732  15.003  1.00  0.99           N  
ATOM    441  H   ASN A  27       8.529  -0.709  14.560  1.00  0.99           H  
ATOM    442  CA  ASN A  27       7.576  -0.562  16.455  1.00  0.99           C  
ATOM    443  HA  ASN A  27       8.608  -0.519  16.802  1.00  0.99           H  
ATOM    444  C   ASN A  27       6.962  -1.772  17.189  1.00  0.99           C  
ATOM    445  CB  ASN A  27       6.911   0.792  16.792  1.00  0.99           C  
ATOM    446  HB2 ASN A  27       5.909   0.827  16.363  1.00  0.99           H  
ATOM    447  HB3 ASN A  27       6.817   0.888  17.874  1.00  0.99           H  
ATOM    448  O   ASN A  27       6.337  -1.609  18.238  1.00  0.99           O  
ATOM    449  CG  ASN A  27       7.712   1.987  16.310  1.00  0.99           C  
ATOM    450  ND2 ASN A  27       7.088   3.123  16.111  1.00  0.99           N  
ATOM    451 HD21 ASN A  27       7.662   3.910  15.843  1.00  0.99           H  
ATOM    452 HD22 ASN A  27       6.086   3.197  16.219  1.00  0.99           H  
ATOM    453  OD1 ASN A  27       8.922   1.936  16.147  1.00  0.99           O  
ATOM    454  N   GLY A  28       7.100  -2.982  16.634  1.00  0.98           N  
ATOM    455  H   GLY A  28       7.617  -3.072  15.771  1.00  0.98           H  
ATOM    456  CA  GLY A  28       6.525  -4.191  17.220  1.00  0.98           C  
ATOM    457  HA2 GLY A  28       6.903  -5.064  16.687  1.00  0.98           H  
ATOM    458  HA3 GLY A  28       6.848  -4.266  18.258  1.00  0.98           H  
ATOM    459  C   GLY A  28       4.991  -4.228  17.190  1.00  0.98           C  
ATOM    460  O   GLY A  28       4.392  -4.888  18.043  1.00  0.98           O  
ATOM    461  N   ARG A  29       4.332  -3.491  16.287  1.00  0.98           N  
ATOM    462  H   ARG A  29       4.865  -2.959  15.615  1.00  0.98           H  
ATOM    463  CA  ARG A  29       2.864  -3.414  16.195  1.00  0.98           C  
ATOM    464  HA  ARG A  29       2.418  -4.025  16.979  1.00  0.98           H  
ATOM    465  C   ARG A  29       2.357  -3.973  14.866  1.00  0.98           C  
ATOM    466  CB  ARG A  29       2.382  -1.969  16.399  1.00  0.98           C  
ATOM    467  HB2 ARG A  29       2.755  -1.347  15.586  1.00  0.98           H  
ATOM    468  HB3 ARG A  29       1.292  -1.963  16.369  1.00  0.98           H  
ATOM    469  O   ARG A  29       2.984  -3.762  13.832  1.00  0.98           O  
ATOM    470  CG  ARG A  29       2.823  -1.366  17.738  1.00  0.98           C  
ATOM    471  HG2 ARG A  29       2.499  -2.013  18.554  1.00  0.98           H  
ATOM    472  HG3 ARG A  29       3.909  -1.280  17.754  1.00  0.98           H  
ATOM    473  CD  ARG A  29       2.220   0.029  17.920  1.00  0.98           C  
ATOM    474  HD2 ARG A  29       1.134  -0.062  17.930  1.00  0.98           H  
ATOM    475  HD3 ARG A  29       2.514   0.650  17.074  1.00  0.98           H  
ATOM    476  NE  ARG A  29       2.688   0.648  19.175  1.00  0.98           N  
ATOM    477  HE  ARG A  29       3.418   0.157  19.672  1.00  0.98           H  
ATOM    478  NH1 ARG A  29       1.324   2.492  19.117  1.00  0.98           N  
ATOM    479 HH11 ARG A  29       0.911   2.141  18.265  1.00  0.98           H  
ATOM    480 HH12 ARG A  29       0.978   3.340  19.542  1.00  0.98           H  
ATOM    481  NH2 ARG A  29       2.738   2.221  20.823  1.00  0.98           N  
ATOM    482 HH21 ARG A  29       3.431   1.681  21.322  1.00  0.98           H  
ATOM    483 HH22 ARG A  29       2.388   3.075  21.232  1.00  0.98           H  
ATOM    484  CZ  ARG A  29       2.250   1.780  19.698  1.00  0.98           C  
ATOM    485  N   TYR A  30       1.220  -4.664  14.925  1.00  0.97           N  
ATOM    486  H   TYR A  30       0.752  -4.740  15.816  1.00  0.97           H  
ATOM    487  CA  TYR A  30       0.464  -5.144  13.770  1.00  0.97           C  
ATOM    488  HA  TYR A  30       0.748  -4.579  12.882  1.00  0.97           H  
ATOM    489  C   TYR A  30      -1.047  -4.973  14.045  1.00  0.97           C  
ATOM    490  CB  TYR A  30       0.815  -6.612  13.496  1.00  0.97           C  
ATOM    491  HB2 TYR A  30       0.675  -7.194  14.407  1.00  0.97           H  
ATOM    492  HB3 TYR A  30       1.866  -6.678  13.214  1.00  0.97           H  
ATOM    493  O   TYR A  30      -1.559  -5.664  14.935  1.00  0.97           O  
ATOM    494  CG  TYR A  30      -0.021  -7.213  12.384  1.00  0.97           C  
ATOM    495  CD1 TYR A  30      -0.947  -8.241  12.659  1.00  0.97           C  
ATOM    496  HD1 TYR A  30      -1.045  -8.623  13.665  1.00  0.97           H  
ATOM    497  CD2 TYR A  30       0.097  -6.705  11.077  1.00  0.97           C  
ATOM    498  HD2 TYR A  30       0.799  -5.917  10.847  1.00  0.97           H  
ATOM    499  CE1 TYR A  30      -1.741  -8.778  11.625  1.00  0.97           C  
ATOM    500  HE1 TYR A  30      -2.433  -9.584  11.819  1.00  0.97           H  
ATOM    501  CE2 TYR A  30      -0.719  -7.221  10.056  1.00  0.97           C  
ATOM    502  HE2 TYR A  30      -0.675  -6.836   9.048  1.00  0.97           H  
ATOM    503  OH  TYR A  30      -2.393  -8.719   9.297  1.00  0.97           O  
ATOM    504  HH  TYR A  30      -2.932  -9.498   9.454  1.00  0.97           H  
ATOM    505  CZ  TYR A  30      -1.630  -8.258  10.317  1.00  0.97           C  
ATOM    506  N   PRO A  31      -1.756  -4.061  13.347  1.00  0.98           N  
ATOM    507  CA  PRO A  31      -1.238  -3.055  12.411  1.00  0.98           C  
ATOM    508  HA  PRO A  31      -0.803  -3.560  11.549  1.00  0.98           H  
ATOM    509  C   PRO A  31      -0.195  -2.125  13.047  1.00  0.98           C  
ATOM    510  CB  PRO A  31      -2.458  -2.249  11.945  1.00  0.98           C  
ATOM    511  HB2 PRO A  31      -2.586  -1.366  12.572  1.00  0.98           H  
ATOM    512  HB3 PRO A  31      -2.373  -1.955  10.899  1.00  0.98           H  
ATOM    513  O   PRO A  31      -0.095  -2.018  14.273  1.00  0.98           O  
ATOM    514  CG  PRO A  31      -3.629  -3.200  12.182  1.00  0.98           C  
ATOM    515  HG2 PRO A  31      -3.702  -3.913  11.361  1.00  0.98           H  
ATOM    516  HG3 PRO A  31      -4.567  -2.663  12.319  1.00  0.98           H  
ATOM    517  CD  PRO A  31      -3.195  -3.920  13.455  1.00  0.98           C  
ATOM    518  HD2 PRO A  31      -3.437  -3.315  14.329  1.00  0.98           H  
ATOM    519  HD3 PRO A  31      -3.679  -4.894  13.529  1.00  0.98           H  
ATOM    520  N   GLY A  32       0.595  -1.455  12.215  1.00  0.98           N  
ATOM    521  H   GLY A  32       0.435  -1.537  11.221  1.00  0.98           H  
ATOM    522  CA  GLY A  32       1.570  -0.455  12.636  1.00  0.98           C  
ATOM    523  HA2 GLY A  32       2.127  -0.133  11.756  1.00  0.98           H  
ATOM    524  HA3 GLY A  32       2.268  -0.912  13.337  1.00  0.98           H  
ATOM    525  C   GLY A  32       0.933   0.786  13.284  1.00  0.98           C  
ATOM    526  O   GLY A  32      -0.289   0.930  13.336  1.00  0.98           O  
ATOM    527  N   PRO A  33       1.751   1.706  13.826  1.00  0.98           N  
ATOM    528  CA  PRO A  33       1.251   2.910  14.486  1.00  0.98           C  
ATOM    529  HA  PRO A  33       0.603   2.625  15.314  1.00  0.98           H  
ATOM    530  C   PRO A  33       0.459   3.831  13.541  1.00  0.98           C  
ATOM    531  CB  PRO A  33       2.500   3.612  15.031  1.00  0.98           C  
ATOM    532  HB2 PRO A  33       2.714   3.246  16.035  1.00  0.98           H  
ATOM    533  HB3 PRO A  33       2.397   4.697  15.037  1.00  0.98           H  
ATOM    534  O   PRO A  33       0.886   4.115  12.423  1.00  0.98           O  
ATOM    535  CG  PRO A  33       3.604   3.154  14.076  1.00  0.98           C  
ATOM    536  HG2 PRO A  33       3.566   3.742  13.159  1.00  0.98           H  
ATOM    537  HG3 PRO A  33       4.593   3.215  14.531  1.00  0.98           H  
ATOM    538  CD  PRO A  33       3.206   1.712  13.772  1.00  0.98           C  
ATOM    539  HD2 PRO A  33       3.580   1.420  12.791  1.00  0.98           H  
ATOM    540  HD3 PRO A  33       3.602   1.044  14.537  1.00  0.98           H  
ATOM    541  N   THR A  34      -0.649   4.383  14.038  1.00  0.99           N  
ATOM    542  H   THR A  34      -1.039   4.033  14.902  1.00  0.99           H  
ATOM    543  CA  THR A  34      -1.336   5.505  13.388  1.00  0.99           C  
ATOM    544  HA  THR A  34      -1.464   5.266  12.332  1.00  0.99           H  
ATOM    545  C   THR A  34      -0.507   6.781  13.517  1.00  0.99           C  
ATOM    546  CB  THR A  34      -2.723   5.752  13.993  1.00  0.99           C  
ATOM    547  HB  THR A  34      -2.611   6.066  15.031  1.00  0.99           H  
ATOM    548  O   THR A  34      -0.089   7.145  14.618  1.00  0.99           O  
ATOM    549  CG2 THR A  34      -3.518   6.812  13.235  1.00  0.99           C  
ATOM    550 HG21 THR A  34      -4.534   6.872  13.625  1.00  0.99           H  
ATOM    551 HG22 THR A  34      -3.055   7.790  13.363  1.00  0.99           H  
ATOM    552 HG23 THR A  34      -3.543   6.580  12.170  1.00  0.99           H  
ATOM    553  OG1 THR A  34      -3.485   4.569  13.971  1.00  0.99           O  
ATOM    554  HG1 THR A  34      -4.295   4.760  13.492  1.00  0.99           H  
ATOM    555  N   ILE A  35      -0.314   7.485  12.405  1.00  0.99           N  
ATOM    556  H   ILE A  35      -0.701   7.125  11.544  1.00  0.99           H  
ATOM    557  CA  ILE A  35       0.255   8.833  12.375  1.00  0.99           C  
ATOM    558  HA  ILE A  35       0.898   8.980  13.243  1.00  0.99           H  
ATOM    559  C   ILE A  35      -0.890   9.839  12.448  1.00  0.99           C  
ATOM    560  CB  ILE A  35       1.115   9.023  11.108  1.00  0.99           C  
ATOM    561  HB  ILE A  35       0.511   8.755  10.241  1.00  0.99           H  
ATOM    562  O   ILE A  35      -1.850   9.731  11.691  1.00  0.99           O  
ATOM    563  CG1 ILE A  35       2.334   8.077  11.172  1.00  0.99           C  
ATOM    564 HG12 ILE A  35       2.001   7.047  11.297  1.00  0.99           H  
ATOM    565 HG13 ILE A  35       2.964   8.342  12.022  1.00  0.99           H  
ATOM    566  CG2 ILE A  35       1.565  10.490  10.947  1.00  0.99           C  
ATOM    567 HG21 ILE A  35       0.713  11.170  10.934  1.00  0.99           H  
ATOM    568 HG22 ILE A  35       2.243  10.757  11.758  1.00  0.99           H  
ATOM    569 HG23 ILE A  35       2.084  10.633  10.000  1.00  0.99           H  
ATOM    570  CD1 ILE A  35       3.172   8.135   9.897  1.00  0.99           C  
ATOM    571 HD11 ILE A  35       2.542   7.920   9.034  1.00  0.99           H  
ATOM    572 HD12 ILE A  35       3.614   9.125   9.787  1.00  0.99           H  
ATOM    573 HD13 ILE A  35       3.985   7.412   9.948  1.00  0.99           H  
ATOM    574  N   TYR A  36      -0.772  10.834  13.327  1.00  0.99           N  
ATOM    575  H   TYR A  36       0.058  10.872  13.901  1.00  0.99           H  
ATOM    576  CA  TYR A  36      -1.705  11.957  13.409  1.00  0.99           C  
ATOM    577  HA  TYR A  36      -2.519  11.808  12.700  1.00  0.99           H  
ATOM    578  C   TYR A  36      -1.006  13.265  13.040  1.00  0.99           C  
ATOM    579  CB  TYR A  36      -2.335  12.043  14.803  1.00  0.99           C  
ATOM    580  HB2 TYR A  36      -1.547  12.053  15.555  1.00  0.99           H  
ATOM    581  HB3 TYR A  36      -2.872  12.988  14.881  1.00  0.99           H  
ATOM    582  O   TYR A  36       0.003  13.657  13.633  1.00  0.99           O  
ATOM    583  CG  TYR A  36      -3.310  10.924  15.110  1.00  0.99           C  
ATOM    584  CD1 TYR A  36      -4.679  11.082  14.819  1.00  0.99           C  
ATOM    585  HD1 TYR A  36      -5.045  11.994  14.371  1.00  0.99           H  
ATOM    586  CD2 TYR A  36      -2.850   9.731  15.700  1.00  0.99           C  
ATOM    587  HD2 TYR A  36      -1.799   9.605  15.915  1.00  0.99           H  
ATOM    588  CE1 TYR A  36      -5.588  10.049  15.113  1.00  0.99           C  
ATOM    589  HE1 TYR A  36      -6.642  10.173  14.913  1.00  0.99           H  
ATOM    590  CE2 TYR A  36      -3.758   8.700  16.004  1.00  0.99           C  
ATOM    591  HE2 TYR A  36      -3.402   7.787  16.460  1.00  0.99           H  
ATOM    592  OH  TYR A  36      -5.998   7.843  15.963  1.00  0.99           O  
ATOM    593  HH  TYR A  36      -5.566   7.101  16.395  1.00  0.99           H  
ATOM    594  CZ  TYR A  36      -5.128   8.853  15.699  1.00  0.99           C  
ATOM    595  N   ALA A  37      -1.567  13.978  12.079  1.00  0.99           N  
ATOM    596  H   ALA A  37      -2.369  13.600  11.596  1.00  0.99           H  
ATOM    597  CA  ALA A  37      -1.082  15.277  11.648  1.00  0.99           C  
ATOM    598  HA  ALA A  37      -0.507  15.752  12.443  1.00  0.99           H  
ATOM    599  C   ALA A  37      -2.261  16.192  11.318  1.00  0.99           C  
ATOM    600  CB  ALA A  37      -0.157  15.046  10.455  1.00  0.99           C  
ATOM    601  HB1 ALA A  37      -0.729  14.615   9.633  1.00  0.99           H  
ATOM    602  HB2 ALA A  37       0.626  14.344  10.743  1.00  0.99           H  
ATOM    603  HB3 ALA A  37       0.300  15.982  10.137  1.00  0.99           H  
ATOM    604  O   ALA A  37      -3.418  15.773  11.357  1.00  0.99           O  
ATOM    605  N   ARG A  38      -1.981  17.461  11.036  1.00  0.98           N  
ATOM    606  H   ARG A  38      -1.014  17.754  11.049  1.00  0.98           H  
ATOM    607  CA  ARG A  38      -2.950  18.391  10.451  1.00  0.98           C  
ATOM    608  HA  ARG A  38      -3.918  17.897  10.375  1.00  0.98           H  
ATOM    609  C   ARG A  38      -2.564  18.730   9.019  1.00  0.98           C  
ATOM    610  CB  ARG A  38      -3.096  19.642  11.331  1.00  0.98           C  
ATOM    611  HB2 ARG A  38      -2.111  20.012  11.618  1.00  0.98           H  
ATOM    612  HB3 ARG A  38      -3.610  20.423  10.772  1.00  0.98           H  
ATOM    613  O   ARG A  38      -1.401  18.604   8.651  1.00  0.98           O  
ATOM    614  CG  ARG A  38      -3.927  19.299  12.569  1.00  0.98           C  
ATOM    615  HG2 ARG A  38      -4.931  19.059  12.220  1.00  0.98           H  
ATOM    616  HG3 ARG A  38      -3.498  18.436  13.077  1.00  0.98           H  
ATOM    617  CD  ARG A  38      -4.056  20.454  13.560  1.00  0.98           C  
ATOM    618  HD2 ARG A  38      -3.056  20.786  13.838  1.00  0.98           H  
ATOM    619  HD3 ARG A  38      -4.568  21.282  13.069  1.00  0.98           H  
ATOM    620  NE  ARG A  38      -4.796  20.027  14.769  1.00  0.98           N  
ATOM    621  HE  ARG A  38      -4.248  19.649  15.529  1.00  0.98           H  
ATOM    622  NH1 ARG A  38      -6.945  20.194  13.933  1.00  0.98           N  
ATOM    623 HH11 ARG A  38      -7.940  20.048  14.026  1.00  0.98           H  
ATOM    624 HH12 ARG A  38      -6.617  20.396  12.999  1.00  0.98           H  
ATOM    625  NH2 ARG A  38      -6.628  19.485  16.011  1.00  0.98           N  
ATOM    626 HH21 ARG A  38      -7.626  19.342  16.065  1.00  0.98           H  
ATOM    627 HH22 ARG A  38      -6.049  19.145  16.766  1.00  0.98           H  
ATOM    628  CZ  ARG A  38      -6.111  19.907  14.890  1.00  0.98           C  
ATOM    629  N   GLU A  39      -3.536  19.186   8.242  1.00  0.98           N  
ATOM    630  H   GLU A  39      -4.487  19.135   8.578  1.00  0.98           H  
ATOM    631  CA  GLU A  39      -3.280  19.900   6.990  1.00  0.98           C  
ATOM    632  HA  GLU A  39      -2.898  19.196   6.250  1.00  0.98           H  
ATOM    633  C   GLU A  39      -2.216  20.992   7.238  1.00  0.98           C  
ATOM    634  CB  GLU A  39      -4.617  20.470   6.479  1.00  0.98           C  
ATOM    635  HB2 GLU A  39      -5.345  19.660   6.449  1.00  0.98           H  
ATOM    636  HB3 GLU A  39      -4.977  21.213   7.191  1.00  0.98           H  
ATOM    637  O   GLU A  39      -2.301  21.731   8.224  1.00  0.98           O  
ATOM    638  CG  GLU A  39      -4.537  21.101   5.079  1.00  0.98           C  
ATOM    639  HG2 GLU A  39      -4.171  20.354   4.376  1.00  0.98           H  
ATOM    640  HG3 GLU A  39      -3.816  21.918   5.106  1.00  0.98           H  
ATOM    641  CD  GLU A  39      -5.889  21.652   4.572  1.00  0.98           C  
ATOM    642  OE1 GLU A  39      -5.905  22.317   3.512  1.00  0.98           O  
ATOM    643  OE2 GLU A  39      -6.948  21.483   5.229  1.00  0.98           O  
ATOM    644  N   ASP A  40      -1.204  21.045   6.370  1.00  0.98           N  
ATOM    645  H   ASP A  40      -1.256  20.442   5.562  1.00  0.98           H  
ATOM    646  CA  ASP A  40       0.013  21.871   6.444  1.00  0.98           C  
ATOM    647  HA  ASP A  40       0.567  21.649   5.532  1.00  0.98           H  
ATOM    648  C   ASP A  40       0.997  21.550   7.591  1.00  0.98           C  
ATOM    649  CB  ASP A  40      -0.310  23.370   6.381  1.00  0.98           C  
ATOM    650  HB2 ASP A  40       0.623  23.924   6.276  1.00  0.98           H  
ATOM    651  HB3 ASP A  40      -0.764  23.675   7.323  1.00  0.98           H  
ATOM    652  O   ASP A  40       1.940  22.308   7.845  1.00  0.98           O  
ATOM    653  CG  ASP A  40      -1.218  23.794   5.230  1.00  0.98           C  
ATOM    654  OD1 ASP A  40      -1.242  23.147   4.158  1.00  0.98           O  
ATOM    655  OD2 ASP A  40      -1.896  24.831   5.425  1.00  0.98           O  
ATOM    656  N   ASP A  41       0.837  20.426   8.297  1.00  0.99           N  
ATOM    657  H   ASP A  41       0.049  19.828   8.093  1.00  0.99           H  
ATOM    658  CA  ASP A  41       1.922  19.910   9.135  1.00  0.99           C  
ATOM    659  HA  ASP A  41       2.369  20.756   9.655  1.00  0.99           H  
ATOM    660  C   ASP A  41       3.038  19.313   8.261  1.00  0.99           C  
ATOM    661  CB  ASP A  41       1.436  18.924  10.220  1.00  0.99           C  
ATOM    662  HB2 ASP A  41       2.305  18.373  10.579  1.00  0.99           H  
ATOM    663  HB3 ASP A  41       0.761  18.191   9.779  1.00  0.99           H  
ATOM    664  O   ASP A  41       2.792  18.612   7.276  1.00  0.99           O  
ATOM    665  CG  ASP A  41       0.783  19.578  11.453  1.00  0.99           C  
ATOM    666  OD1 ASP A  41       0.876  20.819  11.622  1.00  0.99           O  
ATOM    667  OD2 ASP A  41       0.290  18.831  12.346  1.00  0.99           O  
ATOM    668  N   THR A  42       4.283  19.570   8.661  1.00  0.99           N  
ATOM    669  H   THR A  42       4.407  20.135   9.489  1.00  0.99           H  
ATOM    670  CA  THR A  42       5.471  18.900   8.128  1.00  0.99           C  
ATOM    671  HA  THR A  42       5.296  18.622   7.088  1.00  0.99           H  
ATOM    672  C   THR A  42       5.712  17.636   8.939  1.00  0.99           C  
ATOM    673  CB  THR A  42       6.703  19.811   8.168  1.00  0.99           C  
ATOM    674  HB  THR A  42       6.923  20.050   9.209  1.00  0.99           H  
ATOM    675  O   THR A  42       5.768  17.688  10.170  1.00  0.99           O  
ATOM    676  CG2 THR A  42       7.947  19.176   7.550  1.00  0.99           C  
ATOM    677 HG21 THR A  42       8.769  19.892   7.567  1.00  0.99           H  
ATOM    678 HG22 THR A  42       7.751  18.890   6.516  1.00  0.99           H  
ATOM    679 HG23 THR A  42       8.248  18.292   8.111  1.00  0.99           H  
ATOM    680  OG1 THR A  42       6.442  21.018   7.489  1.00  0.99           O  
ATOM    681  HG1 THR A  42       6.205  20.819   6.580  1.00  0.99           H  
ATOM    682  N   LEU A  43       5.857  16.501   8.266  1.00  0.99           N  
ATOM    683  H   LEU A  43       5.862  16.543   7.257  1.00  0.99           H  
ATOM    684  CA  LEU A  43       6.169  15.215   8.869  1.00  0.99           C  
ATOM    685  HA  LEU A  43       5.965  15.253   9.939  1.00  0.99           H  
ATOM    686  C   LEU A  43       7.660  14.913   8.699  1.00  0.99           C  
ATOM    687  CB  LEU A  43       5.285  14.123   8.233  1.00  0.99           C  
ATOM    688  HB2 LEU A  43       5.644  13.152   8.574  1.00  0.99           H  
ATOM    689  HB3 LEU A  43       5.407  14.154   7.151  1.00  0.99           H  
ATOM    690  O   LEU A  43       8.168  14.897   7.583  1.00  0.99           O  
ATOM    691  CG  LEU A  43       3.785  14.231   8.568  1.00  0.99           C  
ATOM    692  HG  LEU A  43       3.378  15.157   8.162  1.00  0.99           H  
ATOM    693  CD1 LEU A  43       3.002  13.070   7.965  1.00  0.99           C  
ATOM    694 HD11 LEU A  43       1.954  13.121   8.260  1.00  0.99           H  
ATOM    695 HD12 LEU A  43       3.050  13.133   6.878  1.00  0.99           H  
ATOM    696 HD13 LEU A  43       3.418  12.114   8.285  1.00  0.99           H  
ATOM    697  CD2 LEU A  43       3.545  14.210  10.078  1.00  0.99           C  
ATOM    698 HD21 LEU A  43       3.481  15.247  10.407  1.00  0.99           H  
ATOM    699 HD22 LEU A  43       2.611  13.702  10.319  1.00  0.99           H  
ATOM    700 HD23 LEU A  43       4.355  13.683  10.581  1.00  0.99           H  
ATOM    701  N   LEU A  44       8.335  14.643   9.818  1.00  0.99           N  
ATOM    702  H   LEU A  44       7.850  14.751  10.697  1.00  0.99           H  
ATOM    703  CA  LEU A  44       9.685  14.089   9.878  1.00  0.99           C  
ATOM    704  HA  LEU A  44      10.098  14.013   8.873  1.00  0.99           H  
ATOM    705  C   LEU A  44       9.606  12.677  10.452  1.00  0.99           C  
ATOM    706  CB  LEU A  44      10.603  14.995  10.717  1.00  0.99           C  
ATOM    707  HB2 LEU A  44      11.561  14.489  10.837  1.00  0.99           H  
ATOM    708  HB3 LEU A  44      10.166  15.126  11.707  1.00  0.99           H  
ATOM    709  O   LEU A  44       9.387  12.495  11.654  1.00  0.99           O  
ATOM    710  CG  LEU A  44      10.860  16.383  10.108  1.00  0.99           C  
ATOM    711  HG  LEU A  44       9.924  16.939  10.052  1.00  0.99           H  
ATOM    712  CD1 LEU A  44      11.837  17.161  10.983  1.00  0.99           C  
ATOM    713 HD11 LEU A  44      12.778  16.620  11.083  1.00  0.99           H  
ATOM    714 HD12 LEU A  44      11.392  17.306  11.967  1.00  0.99           H  
ATOM    715 HD13 LEU A  44      12.029  18.142  10.547  1.00  0.99           H  
ATOM    716  CD2 LEU A  44      11.473  16.307   8.716  1.00  0.99           C  
ATOM    717 HD21 LEU A  44      12.361  15.676   8.721  1.00  0.99           H  
ATOM    718 HD22 LEU A  44      10.736  15.905   8.020  1.00  0.99           H  
ATOM    719 HD23 LEU A  44      11.737  17.309   8.377  1.00  0.99           H  
ATOM    720  N   ILE A  45       9.756  11.670   9.595  1.00  0.99           N  
ATOM    721  H   ILE A  45       9.931  11.894   8.626  1.00  0.99           H  
ATOM    722  CA  ILE A  45       9.572  10.266   9.971  1.00  0.99           C  
ATOM    723  HA  ILE A  45       9.336  10.221  11.034  1.00  0.99           H  
ATOM    724  C   ILE A  45      10.877   9.513   9.767  1.00  0.99           C  
ATOM    725  CB  ILE A  45       8.384   9.606   9.240  1.00  0.99           C  
ATOM    726  HB  ILE A  45       8.637   9.468   8.188  1.00  0.99           H  
ATOM    727  O   ILE A  45      11.250   9.169   8.648  1.00  0.99           O  
ATOM    728  CG1 ILE A  45       7.126  10.506   9.310  1.00  0.99           C  
ATOM    729 HG12 ILE A  45       6.805  10.629  10.344  1.00  0.99           H  
ATOM    730 HG13 ILE A  45       7.360  11.495   8.914  1.00  0.99           H  
ATOM    731  CG2 ILE A  45       8.177   8.216   9.882  1.00  0.99           C  
ATOM    732 HG21 ILE A  45       7.242   7.766   9.550  1.00  0.99           H  
ATOM    733 HG22 ILE A  45       8.142   8.290  10.969  1.00  0.99           H  
ATOM    734 HG23 ILE A  45       8.989   7.548   9.594  1.00  0.99           H  
ATOM    735  CD1 ILE A  45       5.950  10.004   8.482  1.00  0.99           C  
ATOM    736 HD11 ILE A  45       5.622   9.033   8.852  1.00  0.99           H  
ATOM    737 HD12 ILE A  45       6.239   9.937   7.433  1.00  0.99           H  
ATOM    738 HD13 ILE A  45       5.122  10.707   8.572  1.00  0.99           H  
ATOM    739  N   LYS A  46      11.573   9.246  10.873  1.00  0.99           N  
ATOM    740  H   LYS A  46      11.178   9.544  11.753  1.00  0.99           H  
ATOM    741  CA  LYS A  46      12.837   8.509  10.879  1.00  0.99           C  
ATOM    742  HA  LYS A  46      13.383   8.736   9.964  1.00  0.99           H  
ATOM    743  C   LYS A  46      12.564   7.009  10.897  1.00  0.99           C  
ATOM    744  CB  LYS A  46      13.683   8.986  12.066  1.00  0.99           C  
ATOM    745  HB2 LYS A  46      13.778  10.070  12.006  1.00  0.99           H  
ATOM    746  HB3 LYS A  46      13.184   8.734  13.002  1.00  0.99           H  
ATOM    747  O   LYS A  46      12.137   6.475  11.924  1.00  0.99           O  
ATOM    748  CG  LYS A  46      15.088   8.369  12.042  1.00  0.99           C  
ATOM    749  HG2 LYS A  46      15.021   7.286  12.146  1.00  0.99           H  
ATOM    750  HG3 LYS A  46      15.555   8.602  11.085  1.00  0.99           H  
ATOM    751  CD  LYS A  46      15.951   8.936  13.176  1.00  0.99           C  
ATOM    752  HD2 LYS A  46      15.947  10.024  13.110  1.00  0.99           H  
ATOM    753  HD3 LYS A  46      15.544   8.628  14.139  1.00  0.99           H  
ATOM    754  CE  LYS A  46      17.385   8.425  13.012  1.00  0.99           C  
ATOM    755  HE2 LYS A  46      17.394   7.339  13.102  1.00  0.99           H  
ATOM    756  HE3 LYS A  46      17.693   8.676  11.997  1.00  0.99           H  
ATOM    757  NZ  LYS A  46      18.341   9.048  13.961  1.00  0.99           N  
ATOM    758  HZ1 LYS A  46      19.275   8.706  13.785  1.00  0.99           H  
ATOM    759  HZ2 LYS A  46      18.366  10.047  13.816  1.00  0.99           H  
ATOM    760  HZ3 LYS A  46      18.099   8.861  14.924  1.00  0.99           H  
ATOM    761  N   VAL A  47      12.835   6.332   9.788  1.00  0.99           N  
ATOM    762  H   VAL A  47      13.193   6.842   8.993  1.00  0.99           H  
ATOM    763  CA  VAL A  47      12.740   4.875   9.660  1.00  0.99           C  
ATOM    764  HA  VAL A  47      12.060   4.495  10.423  1.00  0.99           H  
ATOM    765  C   VAL A  47      14.115   4.263   9.899  1.00  0.99           C  
ATOM    766  CB  VAL A  47      12.159   4.464   8.294  1.00  0.99           C  
ATOM    767  HB  VAL A  47      12.816   4.812   7.497  1.00  0.99           H  
ATOM    768  O   VAL A  47      15.087   4.641   9.254  1.00  0.99           O  
ATOM    769  CG1 VAL A  47      12.011   2.940   8.193  1.00  0.99           C  
ATOM    770 HG11 VAL A  47      11.375   2.570   8.997  1.00  0.99           H  
ATOM    771 HG12 VAL A  47      11.563   2.675   7.235  1.00  0.99           H  
ATOM    772 HG13 VAL A  47      12.988   2.459   8.247  1.00  0.99           H  
ATOM    773  CG2 VAL A  47      10.766   5.076   8.086  1.00  0.99           C  
ATOM    774 HG21 VAL A  47      10.089   4.783   8.888  1.00  0.99           H  
ATOM    775 HG22 VAL A  47      10.833   6.164   8.047  1.00  0.99           H  
ATOM    776 HG23 VAL A  47      10.338   4.720   7.149  1.00  0.99           H  
ATOM    777  N   VAL A  48      14.198   3.327  10.841  1.00  0.99           N  
ATOM    778  H   VAL A  48      13.347   3.072  11.323  1.00  0.99           H  
ATOM    779  CA  VAL A  48      15.407   2.563  11.170  1.00  0.99           C  
ATOM    780  HA  VAL A  48      16.238   2.902  10.552  1.00  0.99           H  
ATOM    781  C   VAL A  48      15.138   1.101  10.847  1.00  0.99           C  
ATOM    782  CB  VAL A  48      15.796   2.731  12.651  1.00  0.99           C  
ATOM    783  HB  VAL A  48      15.036   2.265  13.279  1.00  0.99           H  
ATOM    784  O   VAL A  48      14.226   0.505  11.431  1.00  0.99           O  
ATOM    785  CG1 VAL A  48      17.139   2.049  12.940  1.00  0.99           C  
ATOM    786 HG11 VAL A  48      17.426   2.199  13.981  1.00  0.99           H  
ATOM    787 HG12 VAL A  48      17.930   2.438  12.298  1.00  0.99           H  
ATOM    788 HG13 VAL A  48      17.064   0.979  12.748  1.00  0.99           H  
ATOM    789  CG2 VAL A  48      15.893   4.207  13.075  1.00  0.99           C  
ATOM    790 HG21 VAL A  48      14.909   4.672  13.010  1.00  0.99           H  
ATOM    791 HG22 VAL A  48      16.247   4.269  14.104  1.00  0.99           H  
ATOM    792 HG23 VAL A  48      16.583   4.734  12.417  1.00  0.99           H  
ATOM    793  N   ASN A  49      15.903   0.535   9.915  1.00  0.99           N  
ATOM    794  H   ASN A  49      16.660   1.058   9.499  1.00  0.99           H  
ATOM    795  CA  ASN A  49      15.730  -0.847   9.492  1.00  0.99           C  
ATOM    796  HA  ASN A  49      14.689  -1.136   9.639  1.00  0.99           H  
ATOM    797  C   ASN A  49      16.592  -1.793  10.342  1.00  0.99           C  
ATOM    798  CB  ASN A  49      16.020  -0.963   7.985  1.00  0.99           C  
ATOM    799  HB2 ASN A  49      15.393  -0.266   7.428  1.00  0.99           H  
ATOM    800  HB3 ASN A  49      17.066  -0.726   7.791  1.00  0.99           H  
ATOM    801  O   ASN A  49      17.802  -1.866  10.149  1.00  0.99           O  
ATOM    802  CG  ASN A  49      15.735  -2.366   7.482  1.00  0.99           C  
ATOM    803  ND2 ASN A  49      16.012  -2.652   6.238  1.00  0.99           N  
ATOM    804 HD21 ASN A  49      16.383  -1.965   5.597  1.00  0.99           H  
ATOM    805 HD22 ASN A  49      15.838  -3.600   5.937  1.00  0.99           H  
ATOM    806  OD1 ASN A  49      15.224  -3.203   8.208  1.00  0.99           O  
ATOM    807  N   HIS A  50      15.975  -2.534  11.267  1.00  0.99           N  
ATOM    808  H   HIS A  50      14.975  -2.450  11.379  1.00  0.99           H  
ATOM    809  CA  HIS A  50      16.665  -3.535  12.096  1.00  0.99           C  
ATOM    810  HA  HIS A  50      17.739  -3.350  12.071  1.00  0.99           H  
ATOM    811  C   HIS A  50      16.465  -4.972  11.603  1.00  0.99           C  
ATOM    812  CB  HIS A  50      16.219  -3.423  13.558  1.00  0.99           C  
ATOM    813  HB2 HIS A  50      15.173  -3.718  13.640  1.00  0.99           H  
ATOM    814  HB3 HIS A  50      16.798  -4.127  14.155  1.00  0.99           H  
ATOM    815  O   HIS A  50      16.864  -5.912  12.288  1.00  0.99           O  
ATOM    816  CG  HIS A  50      16.405  -2.066  14.173  1.00  0.99           C  
ATOM    817  CD2 HIS A  50      15.422  -1.152  14.411  1.00  0.99           C  
ATOM    818  HD2 HIS A  50      14.387  -1.266  14.126  1.00  0.99           H  
ATOM    819  ND1 HIS A  50      17.608  -1.577  14.671  1.00  0.99           N  
ATOM    820  CE1 HIS A  50      17.330  -0.386  15.208  1.00  0.99           C  
ATOM    821  HE1 HIS A  50      18.065   0.248  15.680  1.00  0.99           H  
ATOM    822  NE2 HIS A  50      16.019  -0.104  15.077  1.00  0.99           N  
ATOM    823  HE2 HIS A  50      15.559   0.735  15.403  1.00  0.99           H  
ATOM    824  N   VAL A  51      15.803  -5.176  10.462  1.00  0.98           N  
ATOM    825  H   VAL A  51      15.583  -4.384   9.875  1.00  0.98           H  
ATOM    826  CA  VAL A  51      15.564  -6.516   9.915  1.00  0.98           C  
ATOM    827  HA  VAL A  51      15.767  -7.248  10.697  1.00  0.98           H  
ATOM    828  C   VAL A  51      16.546  -6.836   8.795  1.00  0.98           C  
ATOM    829  CB  VAL A  51      14.095  -6.742   9.508  1.00  0.98           C  
ATOM    830  HB  VAL A  51      13.997  -7.787   9.213  1.00  0.98           H  
ATOM    831  O   VAL A  51      17.179  -5.955   8.224  1.00  0.98           O  
ATOM    832  CG1 VAL A  51      13.166  -6.511  10.703  1.00  0.98           C  
ATOM    833 HG11 VAL A  51      13.101  -5.444  10.918  1.00  0.98           H  
ATOM    834 HG12 VAL A  51      13.566  -7.019  11.581  1.00  0.98           H  
ATOM    835 HG13 VAL A  51      12.172  -6.897  10.479  1.00  0.98           H  
ATOM    836  CG2 VAL A  51      13.601  -5.883   8.343  1.00  0.98           C  
ATOM    837 HG21 VAL A  51      14.309  -5.905   7.514  1.00  0.98           H  
ATOM    838 HG22 VAL A  51      13.477  -4.849   8.664  1.00  0.98           H  
ATOM    839 HG23 VAL A  51      12.637  -6.252   7.993  1.00  0.98           H  
ATOM    840  N   LYS A  52      16.660  -8.125   8.461  1.00  0.97           N  
ATOM    841  H   LYS A  52      16.144  -8.803   9.004  1.00  0.97           H  
ATOM    842  CA  LYS A  52      17.518  -8.613   7.368  1.00  0.97           C  
ATOM    843  HA  LYS A  52      18.496  -8.139   7.459  1.00  0.97           H  
ATOM    844  C   LYS A  52      17.015  -8.244   5.966  1.00  0.97           C  
ATOM    845  CB  LYS A  52      17.706 -10.135   7.501  1.00  0.97           C  
ATOM    846  HB2 LYS A  52      18.085 -10.365   8.496  1.00  0.97           H  
ATOM    847  HB3 LYS A  52      18.455 -10.453   6.776  1.00  0.97           H  
ATOM    848  O   LYS A  52      17.747  -8.404   4.998  1.00  0.97           O  
ATOM    849  CG  LYS A  52      16.406 -10.922   7.250  1.00  0.97           C  
ATOM    850  HG2 LYS A  52      16.021 -10.680   6.259  1.00  0.97           H  
ATOM    851  HG3 LYS A  52      15.658 -10.639   7.991  1.00  0.97           H  
ATOM    852  CD  LYS A  52      16.626 -12.438   7.317  1.00  0.97           C  
ATOM    853  HD2 LYS A  52      16.941 -12.723   8.321  1.00  0.97           H  
ATOM    854  HD3 LYS A  52      17.396 -12.721   6.598  1.00  0.97           H  
ATOM    855  CE  LYS A  52      15.303 -13.123   6.956  1.00  0.97           C  
ATOM    856  HE2 LYS A  52      14.982 -12.745   5.986  1.00  0.97           H  
ATOM    857  HE3 LYS A  52      14.541 -12.831   7.678  1.00  0.97           H  
ATOM    858  NZ  LYS A  52      15.400 -14.601   6.888  1.00  0.97           N  
ATOM    859  HZ1 LYS A  52      14.505 -14.974   6.606  1.00  0.97           H  
ATOM    860  HZ2 LYS A  52      15.654 -15.000   7.780  1.00  0.97           H  
ATOM    861  HZ3 LYS A  52      16.075 -14.880   6.190  1.00  0.97           H  
ATOM    862  N   TYR A  53      15.757  -7.824   5.852  1.00  0.97           N  
ATOM    863  H   TYR A  53      15.239  -7.638   6.699  1.00  0.97           H  
ATOM    864  CA  TYR A  53      15.126  -7.482   4.582  1.00  0.97           C  
ATOM    865  HA  TYR A  53      15.558  -8.102   3.796  1.00  0.97           H  
ATOM    866  C   TYR A  53      15.384  -6.021   4.223  1.00  0.97           C  
ATOM    867  CB  TYR A  53      13.622  -7.779   4.645  1.00  0.97           C  
ATOM    868  HB2 TYR A  53      13.159  -7.113   5.373  1.00  0.97           H  
ATOM    869  HB3 TYR A  53      13.180  -7.551   3.675  1.00  0.97           H  
ATOM    870  O   TYR A  53      15.448  -5.158   5.097  1.00  0.97           O  
ATOM    871  CG  TYR A  53      13.288  -9.218   4.992  1.00  0.97           C  
ATOM    872  CD1 TYR A  53      13.553 -10.242   4.063  1.00  0.97           C  
ATOM    873  HD1 TYR A  53      13.969 -10.003   3.096  1.00  0.97           H  
ATOM    874  CD2 TYR A  53      12.705  -9.535   6.236  1.00  0.97           C  
ATOM    875  HD2 TYR A  53      12.487  -8.748   6.942  1.00  0.97           H  
ATOM    876  CE1 TYR A  53      13.239 -11.579   4.375  1.00  0.97           C  
ATOM    877  HE1 TYR A  53      13.407 -12.361   3.650  1.00  0.97           H  
ATOM    878  CE2 TYR A  53      12.358 -10.868   6.538  1.00  0.97           C  
ATOM    879  HE2 TYR A  53      11.877 -11.106   7.475  1.00  0.97           H  
ATOM    880  OH  TYR A  53      12.344 -13.192   5.899  1.00  0.97           O  
ATOM    881  HH  TYR A  53      11.446 -13.307   6.219  1.00  0.97           H  
ATOM    882  CZ  TYR A  53      12.620 -11.892   5.602  1.00  0.97           C  
ATOM    883  N   ASN A  54      15.457  -5.739   2.927  1.00  0.98           N  
ATOM    884  H   ASN A  54      15.394  -6.500   2.266  1.00  0.98           H  
ATOM    885  CA  ASN A  54      15.368  -4.382   2.405  1.00  0.98           C  
ATOM    886  HA  ASN A  54      16.058  -3.738   2.951  1.00  0.98           H  
ATOM    887  C   ASN A  54      13.956  -3.841   2.630  1.00  0.98           C  
ATOM    888  CB  ASN A  54      15.764  -4.420   0.919  1.00  0.98           C  
ATOM    889  HB2 ASN A  54      15.436  -3.508   0.419  1.00  0.98           H  
ATOM    890  HB3 ASN A  54      15.277  -5.259   0.422  1.00  0.98           H  
ATOM    891  O   ASN A  54      12.981  -4.554   2.403  1.00  0.98           O  
ATOM    892  CG  ASN A  54      17.263  -4.533   0.748  1.00  0.98           C  
ATOM    893  ND2 ASN A  54      17.765  -4.626  -0.460  1.00  0.98           N  
ATOM    894 HD21 ASN A  54      18.771  -4.720  -0.470  1.00  0.98           H  
ATOM    895 HD22 ASN A  54      17.184  -4.737  -1.278  1.00  0.98           H  
ATOM    896  OD1 ASN A  54      18.010  -4.515   1.703  1.00  0.98           O  
ATOM    897  N   VAL A  55      13.844  -2.590   3.077  1.00  0.98           N  
ATOM    898  H   VAL A  55      14.683  -2.061   3.270  1.00  0.98           H  
ATOM    899  CA  VAL A  55      12.550  -1.983   3.418  1.00  0.98           C  
ATOM    900  HA  VAL A  55      11.745  -2.609   3.033  1.00  0.98           H  
ATOM    901  C   VAL A  55      12.419  -0.620   2.764  1.00  0.98           C  
ATOM    902  CB  VAL A  55      12.356  -1.881   4.945  1.00  0.98           C  
ATOM    903  HB  VAL A  55      13.158  -1.278   5.369  1.00  0.98           H  
ATOM    904  O   VAL A  55      13.347   0.180   2.757  1.00  0.98           O  
ATOM    905  CG1 VAL A  55      11.010  -1.231   5.307  1.00  0.98           C  
ATOM    906 HG11 VAL A  55      11.019  -0.171   5.055  1.00  0.98           H  
ATOM    907 HG12 VAL A  55      10.825  -1.327   6.377  1.00  0.98           H  
ATOM    908 HG13 VAL A  55      10.199  -1.723   4.771  1.00  0.98           H  
ATOM    909  CG2 VAL A  55      12.390  -3.266   5.604  1.00  0.98           C  
ATOM    910 HG21 VAL A  55      12.374  -3.163   6.689  1.00  0.98           H  
ATOM    911 HG22 VAL A  55      13.316  -3.783   5.353  1.00  0.98           H  
ATOM    912 HG23 VAL A  55      11.547  -3.869   5.267  1.00  0.98           H  
ATOM    913  N   SER A  56      11.234  -0.313   2.271  1.00  0.98           N  
ATOM    914  H   SER A  56      10.502  -1.009   2.263  1.00  0.98           H  
ATOM    915  CA  SER A  56      10.823   1.038   1.908  1.00  0.98           C  
ATOM    916  HA  SER A  56      11.528   1.769   2.304  1.00  0.98           H  
ATOM    917  C   SER A  56       9.455   1.309   2.526  1.00  0.98           C  
ATOM    918  CB  SER A  56      10.803   1.170   0.393  1.00  0.98           C  
ATOM    919  HB2 SER A  56      10.666   2.225   0.158  1.00  0.98           H  
ATOM    920  HB3 SER A  56      11.754   0.837  -0.023  1.00  0.98           H  
ATOM    921  O   SER A  56       8.738   0.359   2.829  1.00  0.98           O  
ATOM    922  OG  SER A  56       9.748   0.382  -0.112  1.00  0.98           O  
ATOM    923  HG  SER A  56       9.597   0.578  -1.039  1.00  0.98           H  
ATOM    924  N   ILE A  57       9.104   2.573   2.773  1.00  0.99           N  
ATOM    925  H   ILE A  57       9.670   3.322   2.402  1.00  0.99           H  
ATOM    926  CA  ILE A  57       7.804   2.955   3.340  1.00  0.99           C  
ATOM    927  HA  ILE A  57       7.139   2.091   3.352  1.00  0.99           H  
ATOM    928  C   ILE A  57       7.187   3.998   2.422  1.00  0.99           C  
ATOM    929  CB  ILE A  57       7.924   3.487   4.788  1.00  0.99           C  
ATOM    930  HB  ILE A  57       8.575   4.361   4.775  1.00  0.99           H  
ATOM    931  O   ILE A  57       7.736   5.086   2.280  1.00  0.99           O  
ATOM    932  CG1 ILE A  57       8.555   2.468   5.766  1.00  0.99           C  
ATOM    933 HG12 ILE A  57       9.534   2.171   5.390  1.00  0.99           H  
ATOM    934 HG13 ILE A  57       8.718   2.965   6.722  1.00  0.99           H  
ATOM    935  CG2 ILE A  57       6.548   3.944   5.313  1.00  0.99           C  
ATOM    936 HG21 ILE A  57       5.806   3.158   5.171  1.00  0.99           H  
ATOM    937 HG22 ILE A  57       6.611   4.203   6.370  1.00  0.99           H  
ATOM    938 HG23 ILE A  57       6.216   4.830   4.771  1.00  0.99           H  
ATOM    939  CD1 ILE A  57       7.731   1.200   6.034  1.00  0.99           C  
ATOM    940 HD11 ILE A  57       8.306   0.528   6.670  1.00  0.99           H  
ATOM    941 HD12 ILE A  57       7.498   0.684   5.102  1.00  0.99           H  
ATOM    942 HD13 ILE A  57       6.802   1.453   6.545  1.00  0.99           H  
ATOM    943  N   HIS A  58       6.051   3.658   1.828  1.00  0.99           N  
ATOM    944  H   HIS A  58       5.645   2.758   2.041  1.00  0.99           H  
ATOM    945  CA  HIS A  58       5.255   4.554   1.010  1.00  0.99           C  
ATOM    946  HA  HIS A  58       5.911   5.332   0.621  1.00  0.99           H  
ATOM    947  C   HIS A  58       4.168   5.246   1.830  1.00  0.99           C  
ATOM    948  CB  HIS A  58       4.685   3.786  -0.182  1.00  0.99           C  
ATOM    949  HB2 HIS A  58       4.131   2.921   0.182  1.00  0.99           H  
ATOM    950  HB3 HIS A  58       5.516   3.454  -0.805  1.00  0.99           H  
ATOM    951  O   HIS A  58       3.525   4.626   2.682  1.00  0.99           O  
ATOM    952  CG  HIS A  58       3.772   4.611  -1.042  1.00  0.99           C  
ATOM    953  CD2 HIS A  58       2.492   4.302  -1.406  1.00  0.99           C  
ATOM    954  HD2 HIS A  58       1.935   3.412  -1.149  1.00  0.99           H  
ATOM    955  ND1 HIS A  58       4.056   5.842  -1.590  1.00  0.99           N  
ATOM    956  HD1 HIS A  58       4.914   6.370  -1.512  1.00  0.99           H  
ATOM    957  CE1 HIS A  58       2.974   6.271  -2.250  1.00  0.99           C  
ATOM    958  HE1 HIS A  58       2.899   7.203  -2.790  1.00  0.99           H  
ATOM    959  NE2 HIS A  58       2.011   5.351  -2.178  1.00  0.99           N  
ATOM    960  N   TRP A  59       3.960   6.532   1.554  1.00  0.99           N  
ATOM    961  H   TRP A  59       4.511   6.941   0.813  1.00  0.99           H  
ATOM    962  CA  TRP A  59       2.913   7.362   2.152  1.00  0.99           C  
ATOM    963  HA  TRP A  59       2.541   6.877   3.055  1.00  0.99           H  
ATOM    964  C   TRP A  59       1.744   7.473   1.177  1.00  0.99           C  
ATOM    965  CB  TRP A  59       3.486   8.725   2.561  1.00  0.99           C  
ATOM    966  HB2 TRP A  59       3.659   9.329   1.670  1.00  0.99           H  
ATOM    967  HB3 TRP A  59       2.751   9.237   3.182  1.00  0.99           H  
ATOM    968  O   TRP A  59       1.608   8.468   0.465  1.00  0.99           O  
ATOM    969  CG  TRP A  59       4.770   8.641   3.311  1.00  0.99           C  
ATOM    970  CD1 TRP A  59       5.986   8.746   2.750  1.00  0.99           C  
ATOM    971  HD1 TRP A  59       6.146   8.906   1.693  1.00  0.99           H  
ATOM    972  CD2 TRP A  59       5.006   8.215   4.679  1.00  0.99           C  
ATOM    973  CE2 TRP A  59       6.412   8.093   4.881  1.00  0.99           C  
ATOM    974  CE3 TRP A  59       4.161   7.843   5.741  1.00  0.99           C  
ATOM    975  HE3 TRP A  59       3.093   7.924   5.604  1.00  0.99           H  
ATOM    976  NE1 TRP A  59       6.962   8.467   3.679  1.00  0.99           N  
ATOM    977  HE1 TRP A  59       7.924   8.326   3.407  1.00  0.99           H  
ATOM    978  CH2 TRP A  59       6.081   7.131   7.067  1.00  0.99           C  
ATOM    979  HH2 TRP A  59       6.471   6.620   7.934  1.00  0.99           H  
ATOM    980  CZ2 TRP A  59       6.954   7.587   6.068  1.00  0.99           C  
ATOM    981  HZ2 TRP A  59       8.022   7.452   6.161  1.00  0.99           H  
ATOM    982  CZ3 TRP A  59       4.692   7.272   6.909  1.00  0.99           C  
ATOM    983  HZ3 TRP A  59       4.025   6.873   7.659  1.00  0.99           H  
ATOM    984  N   HIS A  60       0.931   6.420   1.137  1.00  0.98           N  
ATOM    985  H   HIS A  60       1.088   5.664   1.789  1.00  0.98           H  
ATOM    986  CA  HIS A  60      -0.135   6.240   0.157  1.00  0.98           C  
ATOM    987  HA  HIS A  60       0.304   6.094  -0.830  1.00  0.98           H  
ATOM    988  C   HIS A  60      -1.042   7.456   0.039  1.00  0.98           C  
ATOM    989  CB  HIS A  60      -0.928   4.975   0.471  1.00  0.98           C  
ATOM    990  HB2 HIS A  60      -0.240   4.136   0.572  1.00  0.98           H  
ATOM    991  HB3 HIS A  60      -1.465   5.104   1.411  1.00  0.98           H  
ATOM    992  O   HIS A  60      -1.642   7.900   1.018  1.00  0.98           O  
ATOM    993  CG  HIS A  60      -1.909   4.654  -0.621  1.00  0.98           C  
ATOM    994  CD2 HIS A  60      -3.034   5.365  -0.929  1.00  0.98           C  
ATOM    995  HD2 HIS A  60      -3.405   6.248  -0.430  1.00  0.98           H  
ATOM    996  ND1 HIS A  60      -1.791   3.592  -1.507  1.00  0.98           N  
ATOM    997  CE1 HIS A  60      -2.807   3.732  -2.371  1.00  0.98           C  
ATOM    998  HE1 HIS A  60      -3.007   3.103  -3.226  1.00  0.98           H  
ATOM    999  NE2 HIS A  60      -3.569   4.780  -2.046  1.00  0.98           N  
ATOM   1000  HE2 HIS A  60      -4.382   5.080  -2.564  1.00  0.98           H  
ATOM   1001  N   GLY A  61      -1.154   7.975  -1.182  1.00  0.98           N  
ATOM   1002  H   GLY A  61      -0.661   7.514  -1.933  1.00  0.98           H  
ATOM   1003  CA  GLY A  61      -2.001   9.118  -1.507  1.00  0.98           C  
ATOM   1004  HA2 GLY A  61      -2.976   8.972  -1.041  1.00  0.98           H  
ATOM   1005  HA3 GLY A  61      -2.143   9.157  -2.587  1.00  0.98           H  
ATOM   1006  C   GLY A  61      -1.464  10.477  -1.058  1.00  0.98           C  
ATOM   1007  O   GLY A  61      -2.107  11.485  -1.338  1.00  0.98           O  
ATOM   1008  N   VAL A  62      -0.311  10.565  -0.384  1.00  0.99           N  
ATOM   1009  H   VAL A  62       0.216   9.721  -0.208  1.00  0.99           H  
ATOM   1010  CA  VAL A  62       0.317  11.863  -0.093  1.00  0.99           C  
ATOM   1011  HA  VAL A  62      -0.445  12.526   0.317  1.00  0.99           H  
ATOM   1012  C   VAL A  62       0.819  12.463  -1.403  1.00  0.99           C  
ATOM   1013  CB  VAL A  62       1.446  11.751   0.950  1.00  0.99           C  
ATOM   1014  HB  VAL A  62       2.192  11.032   0.612  1.00  0.99           H  
ATOM   1015  O   VAL A  62       1.537  11.813  -2.156  1.00  0.99           O  
ATOM   1016  CG1 VAL A  62       2.150  13.096   1.179  1.00  0.99           C  
ATOM   1017 HG11 VAL A  62       2.877  12.989   1.984  1.00  0.99           H  
ATOM   1018 HG12 VAL A  62       2.706  13.382   0.286  1.00  0.99           H  
ATOM   1019 HG13 VAL A  62       1.424  13.868   1.435  1.00  0.99           H  
ATOM   1020  CG2 VAL A  62       0.882  11.305   2.305  1.00  0.99           C  
ATOM   1021 HG21 VAL A  62       1.680  11.270   3.048  1.00  0.99           H  
ATOM   1022 HG22 VAL A  62       0.112  12.002   2.636  1.00  0.99           H  
ATOM   1023 HG23 VAL A  62       0.449  10.309   2.212  1.00  0.99           H  
ATOM   1024  N   ARG A  63       0.482  13.728  -1.678  1.00  0.98           N  
ATOM   1025  H   ARG A  63      -0.149  14.195  -1.042  1.00  0.98           H  
ATOM   1026  CA  ARG A  63       0.840  14.366  -2.959  1.00  0.98           C  
ATOM   1027  HA  ARG A  63       0.515  13.716  -3.771  1.00  0.98           H  
ATOM   1028  C   ARG A  63       2.343  14.533  -3.177  1.00  0.98           C  
ATOM   1029  CB  ARG A  63       0.139  15.723  -3.108  1.00  0.98           C  
ATOM   1030  HB2 ARG A  63       0.303  16.323  -2.213  1.00  0.98           H  
ATOM   1031  HB3 ARG A  63       0.586  16.244  -3.955  1.00  0.98           H  
ATOM   1032  O   ARG A  63       2.755  14.697  -4.310  1.00  0.98           O  
ATOM   1033  CG  ARG A  63      -1.367  15.577  -3.367  1.00  0.98           C  
ATOM   1034  HG2 ARG A  63      -1.532  14.909  -4.213  1.00  0.98           H  
ATOM   1035  HG3 ARG A  63      -1.846  15.141  -2.490  1.00  0.98           H  
ATOM   1036  CD  ARG A  63      -2.015  16.936  -3.667  1.00  0.98           C  
ATOM   1037  HD2 ARG A  63      -1.790  17.624  -2.853  1.00  0.98           H  
ATOM   1038  HD3 ARG A  63      -3.094  16.792  -3.716  1.00  0.98           H  
ATOM   1039  NE  ARG A  63      -1.544  17.494  -4.957  1.00  0.98           N  
ATOM   1040  HE  ARG A  63      -0.956  16.898  -5.521  1.00  0.98           H  
ATOM   1041  NH1 ARG A  63      -2.627  19.508  -4.866  1.00  0.98           N  
ATOM   1042 HH11 ARG A  63      -2.902  20.349  -5.352  1.00  0.98           H  
ATOM   1043 HH12 ARG A  63      -3.059  19.214  -4.001  1.00  0.98           H  
ATOM   1044  NH2 ARG A  63      -1.394  19.000  -6.669  1.00  0.98           N  
ATOM   1045 HH21 ARG A  63      -1.632  19.841  -7.176  1.00  0.98           H  
ATOM   1046 HH22 ARG A  63      -0.824  18.390  -7.238  1.00  0.98           H  
ATOM   1047  CZ  ARG A  63      -1.854  18.664  -5.491  1.00  0.98           C  
ATOM   1048  N   GLN A  64       3.162  14.538  -2.125  1.00  0.98           N  
ATOM   1049  H   GLN A  64       2.752  14.330  -1.226  1.00  0.98           H  
ATOM   1050  CA  GLN A  64       4.626  14.668  -2.223  1.00  0.98           C  
ATOM   1051  HA  GLN A  64       4.992  14.895  -1.221  1.00  0.98           H  
ATOM   1052  C   GLN A  64       5.082  15.851  -3.099  1.00  0.98           C  
ATOM   1053  CB  GLN A  64       5.252  13.334  -2.675  1.00  0.98           C  
ATOM   1054  HB2 GLN A  64       6.328  13.457  -2.797  1.00  0.98           H  
ATOM   1055  HB3 GLN A  64       4.833  13.058  -3.642  1.00  0.98           H  
ATOM   1056  O   GLN A  64       5.949  15.710  -3.962  1.00  0.98           O  
ATOM   1057  CG  GLN A  64       5.017  12.173  -1.706  1.00  0.98           C  
ATOM   1058  HG2 GLN A  64       5.371  11.260  -2.184  1.00  0.98           H  
ATOM   1059  HG3 GLN A  64       3.950  12.040  -1.524  1.00  0.98           H  
ATOM   1060  CD  GLN A  64       5.727  12.325  -0.369  1.00  0.98           C  
ATOM   1061  NE2 GLN A  64       5.532  11.374   0.512  1.00  0.98           N  
ATOM   1062 HE21 GLN A  64       4.987  10.568   0.243  1.00  0.98           H  
ATOM   1063 HE22 GLN A  64       6.124  11.375   1.331  1.00  0.98           H  
ATOM   1064  OE1 GLN A  64       6.434  13.287  -0.085  1.00  0.98           O  
ATOM   1065  N   VAL A  65       4.471  17.026  -2.908  1.00  0.97           N  
ATOM   1066  H   VAL A  65       3.777  17.082  -2.176  1.00  0.97           H  
ATOM   1067  CA  VAL A  65       4.697  18.213  -3.751  1.00  0.97           C  
ATOM   1068  HA  VAL A  65       4.412  17.960  -4.772  1.00  0.97           H  
ATOM   1069  C   VAL A  65       6.180  18.595  -3.748  1.00  0.97           C  
ATOM   1070  CB  VAL A  65       3.821  19.398  -3.296  1.00  0.97           C  
ATOM   1071  HB  VAL A  65       4.078  19.671  -2.273  1.00  0.97           H  
ATOM   1072  O   VAL A  65       6.689  19.111  -2.753  1.00  0.97           O  
ATOM   1073  CG1 VAL A  65       4.028  20.623  -4.198  1.00  0.97           C  
ATOM   1074 HG11 VAL A  65       3.836  20.358  -5.238  1.00  0.97           H  
ATOM   1075 HG12 VAL A  65       3.346  21.421  -3.902  1.00  0.97           H  
ATOM   1076 HG13 VAL A  65       5.048  20.996  -4.099  1.00  0.97           H  
ATOM   1077  CG2 VAL A  65       2.328  19.039  -3.335  1.00  0.97           C  
ATOM   1078 HG21 VAL A  65       1.730  19.907  -3.057  1.00  0.97           H  
ATOM   1079 HG22 VAL A  65       2.050  18.717  -4.338  1.00  0.97           H  
ATOM   1080 HG23 VAL A  65       2.112  18.238  -2.628  1.00  0.97           H  
ATOM   1081  N   ARG A  66       6.872  18.348  -4.871  1.00  0.97           N  
ATOM   1082  H   ARG A  66       6.362  17.890  -5.614  1.00  0.97           H  
ATOM   1083  CA  ARG A  66       8.329  18.528  -5.067  1.00  0.97           C  
ATOM   1084  HA  ARG A  66       8.558  18.190  -6.077  1.00  0.97           H  
ATOM   1085  C   ARG A  66       9.222  17.685  -4.143  1.00  0.97           C  
ATOM   1086  CB  ARG A  66       8.713  20.012  -4.967  1.00  0.97           C  
ATOM   1087  HB2 ARG A  66       9.758  20.116  -5.261  1.00  0.97           H  
ATOM   1088  HB3 ARG A  66       8.631  20.323  -3.926  1.00  0.97           H  
ATOM   1089  O   ARG A  66      10.445  17.831  -4.182  1.00  0.97           O  
ATOM   1090  CG  ARG A  66       7.879  20.955  -5.846  1.00  0.97           C  
ATOM   1091  HG2 ARG A  66       6.815  20.733  -5.761  1.00  0.97           H  
ATOM   1092  HG3 ARG A  66       8.174  20.846  -6.889  1.00  0.97           H  
ATOM   1093  CD  ARG A  66       8.088  22.397  -5.383  1.00  0.97           C  
ATOM   1094  HD2 ARG A  66       7.786  22.466  -4.338  1.00  0.97           H  
ATOM   1095  HD3 ARG A  66       7.430  23.039  -5.969  1.00  0.97           H  
ATOM   1096  NE  ARG A  66       9.489  22.823  -5.543  1.00  0.97           N  
ATOM   1097  HE  ARG A  66      10.045  22.302  -6.206  1.00  0.97           H  
ATOM   1098  NH1 ARG A  66       9.467  24.557  -4.040  1.00  0.97           N  
ATOM   1099 HH11 ARG A  66       9.913  25.380  -3.659  1.00  0.97           H  
ATOM   1100 HH12 ARG A  66       8.491  24.367  -3.866  1.00  0.97           H  
ATOM   1101  NH2 ARG A  66      11.337  24.070  -5.145  1.00  0.97           N  
ATOM   1102 HH21 ARG A  66      11.789  24.861  -4.709  1.00  0.97           H  
ATOM   1103 HH22 ARG A  66      11.747  23.663  -5.974  1.00  0.97           H  
ATOM   1104  CZ  ARG A  66      10.092  23.803  -4.902  1.00  0.97           C  
ATOM   1105  N   THR A  67       8.638  16.803  -3.336  1.00  0.98           N  
ATOM   1106  H   THR A  67       7.632  16.730  -3.381  1.00  0.98           H  
ATOM   1107  CA  THR A  67       9.314  15.931  -2.364  1.00  0.98           C  
ATOM   1108  HA  THR A  67      10.374  16.187  -2.342  1.00  0.98           H  
ATOM   1109  C   THR A  67       9.250  14.468  -2.791  1.00  0.98           C  
ATOM   1110  CB  THR A  67       8.781  16.118  -0.927  1.00  0.98           C  
ATOM   1111  HB  THR A  67       9.286  15.418  -0.261  1.00  0.98           H  
ATOM   1112  O   THR A  67       9.190  13.589  -1.940  1.00  0.98           O  
ATOM   1113  CG2 THR A  67       9.051  17.523  -0.393  1.00  0.98           C  
ATOM   1114 HG21 THR A  67       8.584  18.272  -1.032  1.00  0.98           H  
ATOM   1115 HG22 THR A  67      10.127  17.692  -0.347  1.00  0.98           H  
ATOM   1116 HG23 THR A  67       8.641  17.606   0.613  1.00  0.98           H  
ATOM   1117  OG1 THR A  67       7.393  15.885  -0.852  1.00  0.98           O  
ATOM   1118  HG1 THR A  67       7.266  14.954  -0.656  1.00  0.98           H  
ATOM   1119  N   GLY A  68       9.290  14.187  -4.100  1.00  0.98           N  
ATOM   1120  H   GLY A  68       9.270  14.956  -4.755  1.00  0.98           H  
ATOM   1121  CA  GLY A  68       9.193  12.824  -4.643  1.00  0.98           C  
ATOM   1122  HA2 GLY A  68       8.183  12.447  -4.482  1.00  0.98           H  
ATOM   1123  HA3 GLY A  68       9.377  12.853  -5.717  1.00  0.98           H  
ATOM   1124  C   GLY A  68      10.175  11.825  -4.016  1.00  0.98           C  
ATOM   1125  O   GLY A  68       9.829  10.665  -3.849  1.00  0.98           O  
ATOM   1126  N   TRP A  69      11.347  12.276  -3.553  1.00  0.98           N  
ATOM   1127  H   TRP A  69      11.600  13.234  -3.750  1.00  0.98           H  
ATOM   1128  CA  TRP A  69      12.308  11.464  -2.787  1.00  0.98           C  
ATOM   1129  HA  TRP A  69      12.712  10.679  -3.426  1.00  0.98           H  
ATOM   1130  C   TRP A  69      11.716  10.799  -1.544  1.00  0.98           C  
ATOM   1131  CB  TRP A  69      13.440  12.374  -2.305  1.00  0.98           C  
ATOM   1132  HB2 TRP A  69      13.063  13.027  -1.518  1.00  0.98           H  
ATOM   1133  HB3 TRP A  69      14.224  11.755  -1.869  1.00  0.98           H  
ATOM   1134  O   TRP A  69      12.163   9.730  -1.153  1.00  0.98           O  
ATOM   1135  CG  TRP A  69      14.044  13.224  -3.366  1.00  0.98           C  
ATOM   1136  CD1 TRP A  69      13.934  14.567  -3.459  1.00  0.98           C  
ATOM   1137  HD1 TRP A  69      13.416  15.206  -2.759  1.00  0.98           H  
ATOM   1138  CD2 TRP A  69      14.834  12.799  -4.512  1.00  0.98           C  
ATOM   1139  CE2 TRP A  69      15.177  13.957  -5.267  1.00  0.98           C  
ATOM   1140  CE3 TRP A  69      15.302  11.557  -4.984  1.00  0.98           C  
ATOM   1141  HE3 TRP A  69      15.044  10.650  -4.459  1.00  0.98           H  
ATOM   1142  NE1 TRP A  69      14.598  14.997  -4.585  1.00  0.98           N  
ATOM   1143  HE1 TRP A  69      14.699  15.968  -4.843  1.00  0.98           H  
ATOM   1144  CH2 TRP A  69      16.436  12.657  -6.852  1.00  0.98           C  
ATOM   1145  HH2 TRP A  69      17.058  12.583  -7.732  1.00  0.98           H  
ATOM   1146  CZ2 TRP A  69      15.965  13.903  -6.419  1.00  0.98           C  
ATOM   1147  HZ2 TRP A  69      16.215  14.810  -6.950  1.00  0.98           H  
ATOM   1148  CZ3 TRP A  69      16.098  11.499  -6.140  1.00  0.98           C  
ATOM   1149  HZ3 TRP A  69      16.448  10.545  -6.506  1.00  0.98           H  
ATOM   1150  N   ALA A  70      10.733  11.449  -0.922  1.00  0.98           N  
ATOM   1151  H   ALA A  70      10.364  12.285  -1.353  1.00  0.98           H  
ATOM   1152  CA  ALA A  70      10.058  10.981   0.274  1.00  0.98           C  
ATOM   1153  HA  ALA A  70      10.739  10.317   0.807  1.00  0.98           H  
ATOM   1154  C   ALA A  70       8.796  10.166  -0.043  1.00  0.98           C  
ATOM   1155  CB  ALA A  70       9.763  12.192   1.173  1.00  0.98           C  
ATOM   1156  HB1 ALA A  70      10.682  12.746   1.364  1.00  0.98           H  
ATOM   1157  HB2 ALA A  70       9.350  11.849   2.122  1.00  0.98           H  
ATOM   1158  HB3 ALA A  70       9.040  12.847   0.687  1.00  0.98           H  
ATOM   1159  O   ALA A  70       8.054   9.851   0.879  1.00  0.98           O  
ATOM   1160  N   ASP A  71       8.522   9.840  -1.307  1.00  0.98           N  
ATOM   1161  H   ASP A  71       9.148  10.138  -2.042  1.00  0.98           H  
ATOM   1162  CA  ASP A  71       7.329   9.088  -1.692  1.00  0.98           C  
ATOM   1163  HA  ASP A  71       6.455   9.537  -1.220  1.00  0.98           H  
ATOM   1164  C   ASP A  71       7.380   7.629  -1.225  1.00  0.98           C  
ATOM   1165  CB  ASP A  71       7.152   9.196  -3.206  1.00  0.98           C  
ATOM   1166  HB2 ASP A  71       8.014   8.728  -3.681  1.00  0.98           H  
ATOM   1167  HB3 ASP A  71       7.121  10.246  -3.496  1.00  0.98           H  
ATOM   1168  O   ASP A  71       6.367   7.118  -0.755  1.00  0.98           O  
ATOM   1169  CG  ASP A  71       5.878   8.517  -3.688  1.00  0.98           C  
ATOM   1170  OD1 ASP A  71       4.812   8.775  -3.097  1.00  0.98           O  
ATOM   1171  OD2 ASP A  71       5.989   7.708  -4.629  1.00  0.98           O  
ATOM   1172  N   GLY A  72       8.546   6.973  -1.288  1.00  0.98           N  
ATOM   1173  H   GLY A  72       9.359   7.471  -1.621  1.00  0.98           H  
ATOM   1174  CA  GLY A  72       8.747   5.623  -0.753  1.00  0.98           C  
ATOM   1175  HA2 GLY A  72       7.916   5.396  -0.084  1.00  0.98           H  
ATOM   1176  HA3 GLY A  72       9.644   5.626  -0.133  1.00  0.98           H  
ATOM   1177  C   GLY A  72       8.843   4.418  -1.705  1.00  0.98           C  
ATOM   1178  O   GLY A  72       9.528   3.478  -1.311  1.00  0.98           O  
ATOM   1179  N   PRO A  73       8.227   4.339  -2.904  1.00  0.98           N  
ATOM   1180  CA  PRO A  73       8.279   3.123  -3.723  1.00  0.98           C  
ATOM   1181  HA  PRO A  73       7.852   2.291  -3.162  1.00  0.98           H  
ATOM   1182  C   PRO A  73       9.712   2.748  -4.121  1.00  0.98           C  
ATOM   1183  CB  PRO A  73       7.382   3.386  -4.935  1.00  0.98           C  
ATOM   1184  HB2 PRO A  73       6.368   3.050  -4.719  1.00  0.98           H  
ATOM   1185  HB3 PRO A  73       7.750   2.907  -5.843  1.00  0.98           H  
ATOM   1186  O   PRO A  73      10.442   3.536  -4.738  1.00  0.98           O  
ATOM   1187  CG  PRO A  73       7.381   4.903  -5.039  1.00  0.98           C  
ATOM   1188  HG2 PRO A  73       8.296   5.252  -5.517  1.00  0.98           H  
ATOM   1189  HG3 PRO A  73       6.506   5.274  -5.574  1.00  0.98           H  
ATOM   1190  CD  PRO A  73       7.396   5.321  -3.574  1.00  0.98           C  
ATOM   1191  HD2 PRO A  73       6.386   5.294  -3.166  1.00  0.98           H  
ATOM   1192  HD3 PRO A  73       7.806   6.330  -3.512  1.00  0.98           H  
ATOM   1193  N   ALA A  74      10.118   1.524  -3.764  1.00  0.98           N  
ATOM   1194  H   ALA A  74       9.442   0.879  -3.381  1.00  0.98           H  
ATOM   1195  CA  ALA A  74      11.484   1.061  -3.976  1.00  0.98           C  
ATOM   1196  HA  ALA A  74      12.157   1.796  -3.535  1.00  0.98           H  
ATOM   1197  C   ALA A  74      11.805   0.949  -5.469  1.00  0.98           C  
ATOM   1198  CB  ALA A  74      11.708  -0.273  -3.264  1.00  0.98           C  
ATOM   1199  HB1 ALA A  74      11.005  -1.014  -3.642  1.00  0.98           H  
ATOM   1200  HB2 ALA A  74      12.725  -0.619  -3.447  1.00  0.98           H  
ATOM   1201  HB3 ALA A  74      11.564  -0.141  -2.191  1.00  0.98           H  
ATOM   1202  O   ALA A  74      11.014   0.436  -6.257  1.00  0.98           O  
ATOM   1203  N   TYR A  75      12.991   1.423  -5.846  1.00  0.98           N  
ATOM   1204  H   TYR A  75      13.531   1.908  -5.144  1.00  0.98           H  
ATOM   1205  CA  TYR A  75      13.477   1.507  -7.224  1.00  0.98           C  
ATOM   1206  HA  TYR A  75      14.453   1.988  -7.169  1.00  0.98           H  
ATOM   1207  C   TYR A  75      12.630   2.395  -8.154  1.00  0.98           C  
ATOM   1208  CB  TYR A  75      13.743   0.112  -7.799  1.00  0.98           C  
ATOM   1209  HB2 TYR A  75      14.274   0.223  -8.744  1.00  0.98           H  
ATOM   1210  HB3 TYR A  75      12.790  -0.373  -8.011  1.00  0.98           H  
ATOM   1211  O   TYR A  75      12.896   2.450  -9.353  1.00  0.98           O  
ATOM   1212  CG  TYR A  75      14.556  -0.791  -6.897  1.00  0.98           C  
ATOM   1213  CD1 TYR A  75      15.942  -0.588  -6.785  1.00  0.98           C  
ATOM   1214  HD1 TYR A  75      16.419   0.198  -7.352  1.00  0.98           H  
ATOM   1215  CD2 TYR A  75      13.930  -1.829  -6.178  1.00  0.98           C  
ATOM   1216  HD2 TYR A  75      12.864  -1.976  -6.265  1.00  0.98           H  
ATOM   1217  CE1 TYR A  75      16.715  -1.435  -5.972  1.00  0.98           C  
ATOM   1218  HE1 TYR A  75      17.783  -1.287  -5.918  1.00  0.98           H  
ATOM   1219  CE2 TYR A  75      14.699  -2.678  -5.359  1.00  0.98           C  
ATOM   1220  HE2 TYR A  75      14.235  -3.489  -4.818  1.00  0.98           H  
ATOM   1221  OH  TYR A  75      16.842  -3.309  -4.483  1.00  0.98           O  
ATOM   1222  HH  TYR A  75      17.775  -3.102  -4.570  1.00  0.98           H  
ATOM   1223  CZ  TYR A  75      16.094  -2.487  -5.264  1.00  0.98           C  
ATOM   1224  N   ILE A  76      11.670   3.157  -7.620  1.00  0.98           N  
ATOM   1225  H   ILE A  76      11.441   3.036  -6.644  1.00  0.98           H  
ATOM   1226  CA  ILE A  76      10.979   4.211  -8.366  1.00  0.98           C  
ATOM   1227  HA  ILE A  76      11.248   4.137  -9.420  1.00  0.98           H  
ATOM   1228  C   ILE A  76      11.479   5.572  -7.902  1.00  0.98           C  
ATOM   1229  CB  ILE A  76       9.447   4.077  -8.297  1.00  0.98           C  
ATOM   1230  HB  ILE A  76       9.131   4.248  -7.268  1.00  0.98           H  
ATOM   1231  O   ILE A  76      12.194   6.238  -8.645  1.00  0.98           O  
ATOM   1232  CG1 ILE A  76       8.931   2.675  -8.686  1.00  0.98           C  
ATOM   1233 HG12 ILE A  76       9.357   1.935  -8.007  1.00  0.98           H  
ATOM   1234 HG13 ILE A  76       7.852   2.651  -8.534  1.00  0.98           H  
ATOM   1235  CG2 ILE A  76       8.825   5.176  -9.179  1.00  0.98           C  
ATOM   1236 HG21 ILE A  76       9.403   5.315 -10.092  1.00  0.98           H  
ATOM   1237 HG22 ILE A  76       8.788   6.124  -8.642  1.00  0.98           H  
ATOM   1238 HG23 ILE A  76       7.813   4.899  -9.477  1.00  0.98           H  
ATOM   1239  CD1 ILE A  76       9.223   2.240 -10.128  1.00  0.98           C  
ATOM   1240 HD11 ILE A  76       8.731   2.912 -10.831  1.00  0.98           H  
ATOM   1241 HD12 ILE A  76       8.832   1.235 -10.283  1.00  0.98           H  
ATOM   1242 HD13 ILE A  76      10.297   2.229 -10.317  1.00  0.98           H  
ATOM   1243  N   THR A  77      11.185   5.973  -6.666  1.00  0.98           N  
ATOM   1244  H   THR A  77      10.606   5.394  -6.074  1.00  0.98           H  
ATOM   1245  CA  THR A  77      11.590   7.293  -6.154  1.00  0.98           C  
ATOM   1246  HA  THR A  77      11.803   7.948  -6.998  1.00  0.98           H  
ATOM   1247  C   THR A  77      12.849   7.257  -5.297  1.00  0.98           C  
ATOM   1248  CB  THR A  77      10.459   7.963  -5.389  1.00  0.98           C  
ATOM   1249  HB  THR A  77      10.849   8.888  -4.963  1.00  0.98           H  
ATOM   1250  O   THR A  77      13.562   8.254  -5.185  1.00  0.98           O  
ATOM   1251  CG2 THR A  77       9.284   8.284  -6.314  1.00  0.98           C  
ATOM   1252 HG21 THR A  77       9.640   8.802  -7.204  1.00  0.98           H  
ATOM   1253 HG22 THR A  77       8.575   8.942  -5.810  1.00  0.98           H  
ATOM   1254 HG23 THR A  77       8.766   7.372  -6.613  1.00  0.98           H  
ATOM   1255  OG1 THR A  77      10.005   7.116  -4.367  1.00  0.98           O  
ATOM   1256  HG1 THR A  77       9.120   7.425  -4.161  1.00  0.98           H  
ATOM   1257  N   GLN A  78      13.159   6.090  -4.737  1.00  0.98           N  
ATOM   1258  H   GLN A  78      12.502   5.330  -4.844  1.00  0.98           H  
ATOM   1259  CA  GLN A  78      14.315   5.859  -3.879  1.00  0.98           C  
ATOM   1260  HA  GLN A  78      15.143   6.484  -4.213  1.00  0.98           H  
ATOM   1261  C   GLN A  78      14.758   4.399  -3.942  1.00  0.98           C  
ATOM   1262  CB  GLN A  78      13.964   6.247  -2.433  1.00  0.98           C  
ATOM   1263  HB2 GLN A  78      14.837   6.086  -1.800  1.00  0.98           H  
ATOM   1264  HB3 GLN A  78      13.717   7.308  -2.401  1.00  0.98           H  
ATOM   1265  O   GLN A  78      13.993   3.509  -4.312  1.00  0.98           O  
ATOM   1266  CG  GLN A  78      12.777   5.446  -1.872  1.00  0.98           C  
ATOM   1267  HG2 GLN A  78      11.877   5.660  -2.448  1.00  0.98           H  
ATOM   1268  HG3 GLN A  78      12.974   4.376  -1.932  1.00  0.98           H  
ATOM   1269  CD  GLN A  78      12.508   5.811  -0.427  1.00  0.98           C  
ATOM   1270  NE2 GLN A  78      13.039   5.074   0.522  1.00  0.98           N  
ATOM   1271 HE21 GLN A  78      13.679   4.330   0.282  1.00  0.98           H  
ATOM   1272 HE22 GLN A  78      12.787   5.357   1.458  1.00  0.98           H  
ATOM   1273  OE1 GLN A  78      11.817   6.761  -0.116  1.00  0.98           O  
ATOM   1274  N   CYS A  79      15.988   4.130  -3.527  1.00  0.98           N  
ATOM   1275  H   CYS A  79      16.586   4.884  -3.220  1.00  0.98           H  
ATOM   1276  CA  CYS A  79      16.434   2.767  -3.265  1.00  0.98           C  
ATOM   1277  HA  CYS A  79      16.029   2.112  -4.035  1.00  0.98           H  
ATOM   1278  C   CYS A  79      15.883   2.312  -1.898  1.00  0.98           C  
ATOM   1279  CB  CYS A  79      17.958   2.745  -3.400  1.00  0.98           C  
ATOM   1280  HB2 CYS A  79      18.338   1.723  -3.373  1.00  0.98           H  
ATOM   1281  HB3 CYS A  79      18.395   3.291  -2.564  1.00  0.98           H  
ATOM   1282  O   CYS A  79      15.511   3.150  -1.064  1.00  0.98           O  
ATOM   1283  SG  CYS A  79      18.468   3.550  -4.949  1.00  0.98           S  
ATOM   1284  N   PRO A  80      15.759   1.003  -1.636  1.00  0.98           N  
ATOM   1285  CA  PRO A  80      15.265   0.556  -0.344  1.00  0.98           C  
ATOM   1286  HA  PRO A  80      14.359   1.104  -0.085  1.00  0.98           H  
ATOM   1287  C   PRO A  80      16.304   0.783   0.761  1.00  0.98           C  
ATOM   1288  CB  PRO A  80      14.903  -0.906  -0.534  1.00  0.98           C  
ATOM   1289  HB2 PRO A  80      15.033  -1.458   0.397  1.00  0.98           H  
ATOM   1290  HB3 PRO A  80      13.866  -0.961  -0.866  1.00  0.98           H  
ATOM   1291  O   PRO A  80      17.512   0.671   0.547  1.00  0.98           O  
ATOM   1292  CG  PRO A  80      15.841  -1.370  -1.654  1.00  0.98           C  
ATOM   1293  HG2 PRO A  80      15.412  -2.192  -2.228  1.00  0.98           H  
ATOM   1294  HG3 PRO A  80      16.798  -1.672  -1.228  1.00  0.98           H  
ATOM   1295  CD  PRO A  80      16.036  -0.123  -2.517  1.00  0.98           C  
ATOM   1296  HD2 PRO A  80      17.055  -0.089  -2.904  1.00  0.98           H  
ATOM   1297  HD3 PRO A  80      15.321  -0.128  -3.339  1.00  0.98           H  
ATOM   1298  N   ILE A  81      15.817   1.057   1.969  1.00  0.99           N  
ATOM   1299  H   ILE A  81      14.814   1.028   2.084  1.00  0.99           H  
ATOM   1300  CA  ILE A  81      16.609   1.179   3.191  1.00  0.99           C  
ATOM   1301  HA  ILE A  81      17.428   1.876   3.009  1.00  0.99           H  
ATOM   1302  C   ILE A  81      17.183  -0.206   3.514  1.00  0.99           C  
ATOM   1303  CB  ILE A  81      15.748   1.718   4.363  1.00  0.99           C  
ATOM   1304  HB  ILE A  81      15.035   0.944   4.648  1.00  0.99           H  
ATOM   1305  O   ILE A  81      16.440  -1.129   3.860  1.00  0.99           O  
ATOM   1306  CG1 ILE A  81      14.943   2.988   3.987  1.00  0.99           C  
ATOM   1307 HG12 ILE A  81      15.626   3.827   3.856  1.00  0.99           H  
ATOM   1308 HG13 ILE A  81      14.418   2.837   3.043  1.00  0.99           H  
ATOM   1309  CG2 ILE A  81      16.654   2.002   5.578  1.00  0.99           C  
ATOM   1310 HG21 ILE A  81      16.059   2.299   6.442  1.00  0.99           H  
ATOM   1311 HG22 ILE A  81      17.359   2.800   5.343  1.00  0.99           H  
ATOM   1312 HG23 ILE A  81      17.209   1.108   5.858  1.00  0.99           H  
ATOM   1313  CD1 ILE A  81      13.869   3.354   5.018  1.00  0.99           C  
ATOM   1314 HD11 ILE A  81      13.209   2.503   5.183  1.00  0.99           H  
ATOM   1315 HD12 ILE A  81      14.328   3.648   5.962  1.00  0.99           H  
ATOM   1316 HD13 ILE A  81      13.277   4.189   4.641  1.00  0.99           H  
ATOM   1317  N   GLN A  82      18.499  -0.357   3.383  1.00  0.98           N  
ATOM   1318  H   GLN A  82      19.041   0.425   3.045  1.00  0.98           H  
ATOM   1319  CA  GLN A  82      19.200  -1.618   3.650  1.00  0.98           C  
ATOM   1320  HA  GLN A  82      18.678  -2.414   3.121  1.00  0.98           H  
ATOM   1321  C   GLN A  82      19.201  -1.958   5.156  1.00  0.98           C  
ATOM   1322  CB  GLN A  82      20.642  -1.543   3.112  1.00  0.98           C  
ATOM   1323  HB2 GLN A  82      21.146  -2.492   3.298  1.00  0.98           H  
ATOM   1324  HB3 GLN A  82      21.187  -0.777   3.664  1.00  0.98           H  
ATOM   1325  O   GLN A  82      18.996  -1.064   5.987  1.00  0.98           O  
ATOM   1326  CG  GLN A  82      20.764  -1.228   1.615  1.00  0.98           C  
ATOM   1327  HG2 GLN A  82      21.819  -1.218   1.342  1.00  0.98           H  
ATOM   1328  HG3 GLN A  82      20.365  -0.235   1.413  1.00  0.98           H  
ATOM   1329  CD  GLN A  82      20.062  -2.253   0.737  1.00  0.98           C  
ATOM   1330  NE2 GLN A  82      19.010  -1.864   0.056  1.00  0.98           N  
ATOM   1331 HE21 GLN A  82      18.548  -2.585  -0.480  1.00  0.98           H  
ATOM   1332 HE22 GLN A  82      18.679  -0.911   0.115  1.00  0.98           H  
ATOM   1333  OE1 GLN A  82      20.435  -3.410   0.653  1.00  0.98           O  
ATOM   1334  N   PRO A  83      19.454  -3.223   5.539  1.00  0.98           N  
ATOM   1335  CA  PRO A  83      19.628  -3.614   6.935  1.00  0.98           C  
ATOM   1336  HA  PRO A  83      18.659  -3.565   7.432  1.00  0.98           H  
ATOM   1337  C   PRO A  83      20.638  -2.728   7.676  1.00  0.98           C  
ATOM   1338  CB  PRO A  83      20.089  -5.073   6.888  1.00  0.98           C  
ATOM   1339  HB2 PRO A  83      19.775  -5.628   7.771  1.00  0.98           H  
ATOM   1340  HB3 PRO A  83      21.172  -5.124   6.771  1.00  0.98           H  
ATOM   1341  O   PRO A  83      21.716  -2.418   7.167  1.00  0.98           O  
ATOM   1342  CG  PRO A  83      19.422  -5.591   5.617  1.00  0.98           C  
ATOM   1343  HG2 PRO A  83      19.930  -6.467   5.213  1.00  0.98           H  
ATOM   1344  HG3 PRO A  83      18.372  -5.806   5.815  1.00  0.98           H  
ATOM   1345  CD  PRO A  83      19.515  -4.396   4.679  1.00  0.98           C  
ATOM   1346  HD2 PRO A  83      20.460  -4.424   4.137  1.00  0.98           H  
ATOM   1347  HD3 PRO A  83      18.670  -4.421   3.990  1.00  0.98           H  
ATOM   1348  N   GLY A  84      20.278  -2.290   8.882  1.00  0.98           N  
ATOM   1349  H   GLY A  84      19.354  -2.515   9.220  1.00  0.98           H  
ATOM   1350  CA  GLY A  84      21.088  -1.399   9.718  1.00  0.98           C  
ATOM   1351  HA2 GLY A  84      22.117  -1.757   9.726  1.00  0.98           H  
ATOM   1352  HA3 GLY A  84      20.703  -1.435  10.737  1.00  0.98           H  
ATOM   1353  C   GLY A  84      21.104   0.069   9.276  1.00  0.98           C  
ATOM   1354  O   GLY A  84      21.663   0.903   9.986  1.00  0.98           O  
ATOM   1355  N   GLN A  85      20.492   0.410   8.138  1.00  0.98           N  
ATOM   1356  H   GLN A  85      20.032  -0.309   7.598  1.00  0.98           H  
ATOM   1357  CA  GLN A  85      20.445   1.780   7.631  1.00  0.98           C  
ATOM   1358  HA  GLN A  85      21.308   2.318   8.024  1.00  0.98           H  
ATOM   1359  C   GLN A  85      19.212   2.543   8.125  1.00  0.98           C  
ATOM   1360  CB  GLN A  85      20.566   1.814   6.096  1.00  0.98           C  
ATOM   1361  HB2 GLN A  85      20.568   2.851   5.761  1.00  0.98           H  
ATOM   1362  HB3 GLN A  85      19.697   1.331   5.649  1.00  0.98           H  
ATOM   1363  O   GLN A  85      18.254   1.995   8.685  1.00  0.98           O  
ATOM   1364  CG  GLN A  85      21.842   1.143   5.566  1.00  0.98           C  
ATOM   1365  HG2 GLN A  85      21.826   0.080   5.809  1.00  0.98           H  
ATOM   1366  HG3 GLN A  85      21.864   1.243   4.481  1.00  0.98           H  
ATOM   1367  CD  GLN A  85      23.114   1.777   6.114  1.00  0.98           C  
ATOM   1368  NE2 GLN A  85      23.986   1.011   6.730  1.00  0.98           N  
ATOM   1369 HE21 GLN A  85      24.813   1.466   7.091  1.00  0.98           H  
ATOM   1370 HE22 GLN A  85      23.811   0.022   6.838  1.00  0.98           H  
ATOM   1371  OE1 GLN A  85      23.331   2.973   6.013  1.00  0.98           O  
ATOM   1372  N   VAL A  86      19.260   3.855   7.917  1.00  0.99           N  
ATOM   1373  H   VAL A  86      20.034   4.227   7.384  1.00  0.99           H  
ATOM   1374  CA  VAL A  86      18.263   4.813   8.380  1.00  0.99           C  
ATOM   1375  HA  VAL A  86      17.360   4.279   8.676  1.00  0.99           H  
ATOM   1376  C   VAL A  86      17.916   5.760   7.247  1.00  0.99           C  
ATOM   1377  CB  VAL A  86      18.803   5.603   9.583  1.00  0.99           C  
ATOM   1378  HB  VAL A  86      19.718   6.120   9.294  1.00  0.99           H  
ATOM   1379  O   VAL A  86      18.805   6.188   6.519  1.00  0.99           O  
ATOM   1380  CG1 VAL A  86      17.813   6.649  10.104  1.00  0.99           C  
ATOM   1381 HG11 VAL A  86      18.290   7.156  10.943  1.00  0.99           H  
ATOM   1382 HG12 VAL A  86      16.880   6.175  10.410  1.00  0.99           H  
ATOM   1383 HG13 VAL A  86      17.612   7.397   9.337  1.00  0.99           H  
ATOM   1384  CG2 VAL A  86      19.126   4.673  10.757  1.00  0.99           C  
ATOM   1385 HG21 VAL A  86      19.413   5.243  11.640  1.00  0.99           H  
ATOM   1386 HG22 VAL A  86      19.956   4.017  10.495  1.00  0.99           H  
ATOM   1387 HG23 VAL A  86      18.248   4.061  10.964  1.00  0.99           H  
ATOM   1388  N   TYR A  87      16.643   6.129   7.148  1.00  0.99           N  
ATOM   1389  H   TYR A  87      15.965   5.719   7.774  1.00  0.99           H  
ATOM   1390  CA  TYR A  87      16.197   7.199   6.265  1.00  0.99           C  
ATOM   1391  HA  TYR A  87      17.043   7.852   6.050  1.00  0.99           H  
ATOM   1392  C   TYR A  87      15.115   8.042   6.936  1.00  0.99           C  
ATOM   1393  CB  TYR A  87      15.700   6.593   4.950  1.00  0.99           C  
ATOM   1394  HB2 TYR A  87      14.888   5.903   5.181  1.00  0.99           H  
ATOM   1395  HB3 TYR A  87      16.516   6.030   4.497  1.00  0.99           H  
ATOM   1396  O   TYR A  87      14.231   7.503   7.611  1.00  0.99           O  
ATOM   1397  CG  TYR A  87      15.204   7.607   3.943  1.00  0.99           C  
ATOM   1398  CD1 TYR A  87      13.983   7.407   3.272  1.00  0.99           C  
ATOM   1399  HD1 TYR A  87      13.398   6.516   3.452  1.00  0.99           H  
ATOM   1400  CD2 TYR A  87      15.960   8.766   3.688  1.00  0.99           C  
ATOM   1401  HD2 TYR A  87      16.907   8.927   4.182  1.00  0.99           H  
ATOM   1402  CE1 TYR A  87      13.516   8.373   2.360  1.00  0.99           C  
ATOM   1403  HE1 TYR A  87      12.588   8.238   1.825  1.00  0.99           H  
ATOM   1404  CE2 TYR A  87      15.492   9.736   2.791  1.00  0.99           C  
ATOM   1405  HE2 TYR A  87      16.072  10.635   2.640  1.00  0.99           H  
ATOM   1406  OH  TYR A  87      13.800  10.499   1.287  1.00  0.99           O  
ATOM   1407  HH  TYR A  87      14.423  11.225   1.209  1.00  0.99           H  
ATOM   1408  CZ  TYR A  87      14.264   9.544   2.129  1.00  0.99           C  
ATOM   1409  N   THR A  88      15.187   9.363   6.774  1.00  0.99           N  
ATOM   1410  H   THR A  88      15.961   9.753   6.256  1.00  0.99           H  
ATOM   1411  CA  THR A  88      14.189  10.297   7.302  1.00  0.99           C  
ATOM   1412  HA  THR A  88      13.534   9.766   7.992  1.00  0.99           H  
ATOM   1413  C   THR A  88      13.325  10.856   6.181  1.00  0.99           C  
ATOM   1414  CB  THR A  88      14.843  11.430   8.101  1.00  0.99           C  
ATOM   1415  HB  THR A  88      15.388  12.091   7.427  1.00  0.99           H  
ATOM   1416  O   THR A  88      13.760  11.696   5.398  1.00  0.99           O  
ATOM   1417  CG2 THR A  88      13.806  12.245   8.879  1.00  0.99           C  
ATOM   1418 HG21 THR A  88      13.117  12.729   8.187  1.00  0.99           H  
ATOM   1419 HG22 THR A  88      13.248  11.594   9.552  1.00  0.99           H  
ATOM   1420 HG23 THR A  88      14.317  13.015   9.457  1.00  0.99           H  
ATOM   1421  OG1 THR A  88      15.756  10.883   9.031  1.00  0.99           O  
ATOM   1422  HG1 THR A  88      16.510  10.669   8.476  1.00  0.99           H  
ATOM   1423  N   TYR A  89      12.058  10.451   6.153  1.00  0.99           N  
ATOM   1424  H   TYR A  89      11.745   9.780   6.839  1.00  0.99           H  
ATOM   1425  CA  TYR A  89      11.070  11.051   5.263  1.00  0.99           C  
ATOM   1426  HA  TYR A  89      11.497  11.124   4.263  1.00  0.99           H  
ATOM   1427  C   TYR A  89      10.728  12.458   5.757  1.00  0.99           C  
ATOM   1428  CB  TYR A  89       9.826  10.167   5.183  1.00  0.99           C  
ATOM   1429  HB2 TYR A  89       9.401  10.047   6.180  1.00  0.99           H  
ATOM   1430  HB3 TYR A  89       9.080  10.673   4.570  1.00  0.99           H  
ATOM   1431  O   TYR A  89      10.398  12.631   6.933  1.00  0.99           O  
ATOM   1432  CG  TYR A  89      10.100   8.803   4.587  1.00  0.99           C  
ATOM   1433  CD1 TYR A  89       9.943   8.607   3.207  1.00  0.99           C  
ATOM   1434  HD1 TYR A  89       9.653   9.437   2.580  1.00  0.99           H  
ATOM   1435  CD2 TYR A  89      10.537   7.738   5.395  1.00  0.99           C  
ATOM   1436  HD2 TYR A  89      10.701   7.896   6.451  1.00  0.99           H  
ATOM   1437  CE1 TYR A  89      10.152   7.340   2.634  1.00  0.99           C  
ATOM   1438  HE1 TYR A  89      10.007   7.187   1.574  1.00  0.99           H  
ATOM   1439  CE2 TYR A  89      10.803   6.483   4.817  1.00  0.99           C  
ATOM   1440  HE2 TYR A  89      11.205   5.682   5.420  1.00  0.99           H  
ATOM   1441  OH  TYR A  89      10.898   5.058   2.909  1.00  0.99           O  
ATOM   1442  HH  TYR A  89      11.186   4.452   3.595  1.00  0.99           H  
ATOM   1443  CZ  TYR A  89      10.596   6.274   3.439  1.00  0.99           C  
ATOM   1444  N   ASN A  90      10.816  13.445   4.864  1.00  0.98           N  
ATOM   1445  H   ASN A  90      11.115  13.216   3.927  1.00  0.98           H  
ATOM   1446  CA  ASN A  90      10.554  14.852   5.151  1.00  0.98           C  
ATOM   1447  HA  ASN A  90      10.043  14.942   6.110  1.00  0.98           H  
ATOM   1448  C   ASN A  90       9.643  15.446   4.075  1.00  0.98           C  
ATOM   1449  CB  ASN A  90      11.889  15.607   5.247  1.00  0.98           C  
ATOM   1450  HB2 ASN A  90      12.425  15.512   4.302  1.00  0.98           H  
ATOM   1451  HB3 ASN A  90      12.498  15.161   6.033  1.00  0.98           H  
ATOM   1452  O   ASN A  90      10.072  15.651   2.940  1.00  0.98           O  
ATOM   1453  CG  ASN A  90      11.712  17.088   5.552  1.00  0.98           C  
ATOM   1454  ND2 ASN A  90      12.789  17.835   5.565  1.00  0.98           N  
ATOM   1455 HD21 ASN A  90      13.684  17.435   5.321  1.00  0.98           H  
ATOM   1456 HD22 ASN A  90      12.644  18.818   5.742  1.00  0.98           H  
ATOM   1457  OD1 ASN A  90      10.635  17.599   5.815  1.00  0.98           O  
ATOM   1458  N   TYR A  91       8.393  15.713   4.437  1.00  0.98           N  
ATOM   1459  H   TYR A  91       8.111  15.531   5.389  1.00  0.98           H  
ATOM   1460  CA  TYR A  91       7.402  16.285   3.529  1.00  0.98           C  
ATOM   1461  HA  TYR A  91       7.900  16.994   2.869  1.00  0.98           H  
ATOM   1462  C   TYR A  91       6.324  17.047   4.301  1.00  0.98           C  
ATOM   1463  CB  TYR A  91       6.796  15.174   2.658  1.00  0.98           C  
ATOM   1464  HB2 TYR A  91       6.094  15.617   1.952  1.00  0.98           H  
ATOM   1465  HB3 TYR A  91       7.589  14.723   2.062  1.00  0.98           H  
ATOM   1466  O   TYR A  91       6.171  16.896   5.512  1.00  0.98           O  
ATOM   1467  CG  TYR A  91       6.088  14.081   3.434  1.00  0.98           C  
ATOM   1468  CD1 TYR A  91       6.795  12.934   3.845  1.00  0.98           C  
ATOM   1469  HD1 TYR A  91       7.843  12.839   3.603  1.00  0.98           H  
ATOM   1470  CD2 TYR A  91       4.719  14.207   3.729  1.00  0.98           C  
ATOM   1471  HD2 TYR A  91       4.167  15.071   3.391  1.00  0.98           H  
ATOM   1472  CE1 TYR A  91       6.136  11.907   4.546  1.00  0.98           C  
ATOM   1473  HE1 TYR A  91       6.674  11.019   4.844  1.00  0.98           H  
ATOM   1474  CE2 TYR A  91       4.060  13.182   4.429  1.00  0.98           C  
ATOM   1475  HE2 TYR A  91       2.999  13.246   4.620  1.00  0.98           H  
ATOM   1476  OH  TYR A  91       4.106  11.050   5.510  1.00  0.98           O  
ATOM   1477  HH  TYR A  91       4.636  10.252   5.569  1.00  0.98           H  
ATOM   1478  CZ  TYR A  91       4.762  12.032   4.838  1.00  0.98           C  
ATOM   1479  N   THR A  92       5.559  17.880   3.597  1.00  0.98           N  
ATOM   1480  H   THR A  92       5.664  17.890   2.592  1.00  0.98           H  
ATOM   1481  CA  THR A  92       4.435  18.636   4.169  1.00  0.98           C  
ATOM   1482  HA  THR A  92       4.381  18.458   5.243  1.00  0.98           H  
ATOM   1483  C   THR A  92       3.118  18.140   3.586  1.00  0.98           C  
ATOM   1484  CB  THR A  92       4.635  20.145   3.977  1.00  0.98           C  
ATOM   1485  HB  THR A  92       4.744  20.370   2.916  1.00  0.98           H  
ATOM   1486  O   THR A  92       3.017  17.892   2.387  1.00  0.98           O  
ATOM   1487  CG2 THR A  92       3.499  20.991   4.552  1.00  0.98           C  
ATOM   1488 HG21 THR A  92       3.753  22.047   4.463  1.00  0.98           H  
ATOM   1489 HG22 THR A  92       2.577  20.810   3.999  1.00  0.98           H  
ATOM   1490 HG23 THR A  92       3.349  20.751   5.604  1.00  0.98           H  
ATOM   1491  OG1 THR A  92       5.813  20.528   4.660  1.00  0.98           O  
ATOM   1492  HG1 THR A  92       6.552  20.196   4.145  1.00  0.98           H  
ATOM   1493  N   LEU A  93       2.100  17.992   4.436  1.00  0.98           N  
ATOM   1494  H   LEU A  93       2.255  18.206   5.411  1.00  0.98           H  
ATOM   1495  CA  LEU A  93       0.757  17.573   4.034  1.00  0.98           C  
ATOM   1496  HA  LEU A  93       0.832  16.819   3.250  1.00  0.98           H  
ATOM   1497  C   LEU A  93      -0.028  18.750   3.443  1.00  0.98           C  
ATOM   1498  CB  LEU A  93       0.037  16.958   5.242  1.00  0.98           C  
ATOM   1499  HB2 LEU A  93      -1.003  16.776   4.971  1.00  0.98           H  
ATOM   1500  HB3 LEU A  93       0.046  17.684   6.055  1.00  0.98           H  
ATOM   1501  O   LEU A  93      -0.859  19.362   4.113  1.00  0.98           O  
ATOM   1502  CG  LEU A  93       0.647  15.640   5.740  1.00  0.98           C  
ATOM   1503  HG  LEU A  93       1.702  15.774   5.979  1.00  0.98           H  
ATOM   1504  CD1 LEU A  93      -0.090  15.252   7.014  1.00  0.98           C  
ATOM   1505 HD11 LEU A  93      -1.156  15.172   6.802  1.00  0.98           H  
ATOM   1506 HD12 LEU A  93       0.279  14.294   7.381  1.00  0.98           H  
ATOM   1507 HD13 LEU A  93       0.074  16.026   7.764  1.00  0.98           H  
ATOM   1508  CD2 LEU A  93       0.502  14.507   4.722  1.00  0.98           C  
ATOM   1509 HD21 LEU A  93       1.139  14.698   3.859  1.00  0.98           H  
ATOM   1510 HD22 LEU A  93      -0.531  14.425   4.384  1.00  0.98           H  
ATOM   1511 HD23 LEU A  93       0.806  13.562   5.172  1.00  0.98           H  
ATOM   1512  N   THR A  94       0.257  19.094   2.191  1.00  0.97           N  
ATOM   1513  H   THR A  94       1.013  18.609   1.727  1.00  0.97           H  
ATOM   1514  CA  THR A  94      -0.320  20.269   1.527  1.00  0.97           C  
ATOM   1515  HA  THR A  94      -0.400  21.075   2.257  1.00  0.97           H  
ATOM   1516  C   THR A  94      -1.719  19.991   0.980  1.00  0.97           C  
ATOM   1517  CB  THR A  94       0.610  20.752   0.407  1.00  0.97           C  
ATOM   1518  HB  THR A  94       0.710  19.974  -0.350  1.00  0.97           H  
ATOM   1519  O   THR A  94      -1.886  19.215   0.042  1.00  0.97           O  
ATOM   1520  CG2 THR A  94       0.121  22.041  -0.250  1.00  0.97           C  
ATOM   1521 HG21 THR A  94       0.871  22.391  -0.960  1.00  0.97           H  
ATOM   1522 HG22 THR A  94      -0.053  22.809   0.504  1.00  0.97           H  
ATOM   1523 HG23 THR A  94      -0.804  21.853  -0.796  1.00  0.97           H  
ATOM   1524  OG1 THR A  94       1.881  21.030   0.948  1.00  0.97           O  
ATOM   1525  HG1 THR A  94       1.788  21.788   1.530  1.00  0.97           H  
ATOM   1526  N   GLY A  95      -2.728  20.673   1.528  1.00  0.95           N  
ATOM   1527  H   GLY A  95      -2.526  21.279   2.311  1.00  0.95           H  
ATOM   1528  CA  GLY A  95      -4.096  20.671   0.989  1.00  0.95           C  
ATOM   1529  HA2 GLY A  95      -4.053  20.883  -0.079  1.00  0.95           H  
ATOM   1530  HA3 GLY A  95      -4.658  21.470   1.472  1.00  0.95           H  
ATOM   1531  C   GLY A  95      -4.890  19.371   1.172  1.00  0.95           C  
ATOM   1532  O   GLY A  95      -5.962  19.236   0.583  1.00  0.95           O  
ATOM   1533  N   GLN A  96      -4.397  18.424   1.974  1.00  0.97           N  
ATOM   1534  H   GLN A  96      -3.526  18.615   2.448  1.00  0.97           H  
ATOM   1535  CA  GLN A  96      -5.036  17.125   2.219  1.00  0.97           C  
ATOM   1536  HA  GLN A  96      -5.867  16.996   1.525  1.00  0.97           H  
ATOM   1537  C   GLN A  96      -5.614  17.049   3.637  1.00  0.97           C  
ATOM   1538  CB  GLN A  96      -4.040  15.985   1.950  1.00  0.97           C  
ATOM   1539  HB2 GLN A  96      -4.539  15.032   2.128  1.00  0.97           H  
ATOM   1540  HB3 GLN A  96      -3.195  16.068   2.634  1.00  0.97           H  
ATOM   1541  O   GLN A  96      -5.082  17.660   4.564  1.00  0.97           O  
ATOM   1542  CG  GLN A  96      -3.526  16.016   0.503  1.00  0.97           C  
ATOM   1543  HG2 GLN A  96      -2.933  16.916   0.338  1.00  0.97           H  
ATOM   1544  HG3 GLN A  96      -4.372  16.036  -0.183  1.00  0.97           H  
ATOM   1545  CD  GLN A  96      -2.648  14.820   0.181  1.00  0.97           C  
ATOM   1546  NE2 GLN A  96      -3.228  13.785  -0.375  1.00  0.97           N  
ATOM   1547 HE21 GLN A  96      -4.209  13.786  -0.615  1.00  0.97           H  
ATOM   1548 HE22 GLN A  96      -2.669  12.992  -0.656  1.00  0.97           H  
ATOM   1549  OE1 GLN A  96      -1.445  14.817   0.409  1.00  0.97           O  
ATOM   1550  N   ARG A  97      -6.711  16.305   3.812  1.00  0.97           N  
ATOM   1551  H   ARG A  97      -7.090  15.819   3.011  1.00  0.97           H  
ATOM   1552  CA  ARG A  97      -7.413  16.097   5.096  1.00  0.97           C  
ATOM   1553  HA  ARG A  97      -6.675  15.962   5.887  1.00  0.97           H  
ATOM   1554  C   ARG A  97      -8.292  14.856   5.047  1.00  0.97           C  
ATOM   1555  CB  ARG A  97      -8.278  17.310   5.455  1.00  0.97           C  
ATOM   1556  HB2 ARG A  97      -8.811  17.117   6.386  1.00  0.97           H  
ATOM   1557  HB3 ARG A  97      -7.609  18.151   5.643  1.00  0.97           H  
ATOM   1558  O   ARG A  97      -8.779  14.500   3.992  1.00  0.97           O  
ATOM   1559  CG  ARG A  97      -9.299  17.644   4.351  1.00  0.97           C  
ATOM   1560  HG2 ARG A  97      -9.080  17.099   3.434  1.00  0.97           H  
ATOM   1561  HG3 ARG A  97     -10.298  17.349   4.673  1.00  0.97           H  
ATOM   1562  CD  ARG A  97      -9.241  19.138   4.045  1.00  0.97           C  
ATOM   1563  HD2 ARG A  97      -9.792  19.698   4.800  1.00  0.97           H  
ATOM   1564  HD3 ARG A  97      -8.196  19.448   4.084  1.00  0.97           H  
ATOM   1565  NE  ARG A  97      -9.740  19.429   2.694  1.00  0.97           N  
ATOM   1566  HE  ARG A  97     -10.203  18.675   2.206  1.00  0.97           H  
ATOM   1567  NH1 ARG A  97      -8.703  21.471   2.523  1.00  0.97           N  
ATOM   1568 HH11 ARG A  97      -8.266  21.345   3.424  1.00  0.97           H  
ATOM   1569 HH12 ARG A  97      -8.215  22.129   1.932  1.00  0.97           H  
ATOM   1570  NH2 ARG A  97      -9.657  20.542   0.717  1.00  0.97           N  
ATOM   1571 HH21 ARG A  97      -9.968  19.707   0.241  1.00  0.97           H  
ATOM   1572 HH22 ARG A  97      -9.249  21.276   0.157  1.00  0.97           H  
ATOM   1573  CZ  ARG A  97      -9.368  20.479   1.987  1.00  0.97           C  
ATOM   1574  N   GLY A  98      -8.532  14.227   6.183  1.00  0.98           N  
ATOM   1575  H   GLY A  98      -8.109  14.593   7.024  1.00  0.98           H  
ATOM   1576  CA  GLY A  98      -9.263  12.973   6.280  1.00  0.98           C  
ATOM   1577  HA2 GLY A  98      -9.768  12.741   5.342  1.00  0.98           H  
ATOM   1578  HA3 GLY A  98     -10.029  13.061   7.050  1.00  0.98           H  
ATOM   1579  C   GLY A  98      -8.314  11.845   6.650  1.00  0.98           C  
ATOM   1580  O   GLY A  98      -7.624  11.906   7.672  1.00  0.98           O  
ATOM   1581  N   THR A  99      -8.301  10.778   5.863  1.00  0.99           N  
ATOM   1582  H   THR A  99      -8.829  10.779   5.001  1.00  0.99           H  
ATOM   1583  CA  THR A  99      -7.476   9.602   6.145  1.00  0.99           C  
ATOM   1584  HA  THR A  99      -6.687   9.873   6.846  1.00  0.99           H  
ATOM   1585  C   THR A  99      -6.778   9.146   4.883  1.00  0.99           C  
ATOM   1586  CB  THR A  99      -8.313   8.498   6.804  1.00  0.99           C  
ATOM   1587  HB  THR A  99      -9.133   8.202   6.150  1.00  0.99           H  
ATOM   1588  O   THR A  99      -7.373   9.117   3.819  1.00  0.99           O  
ATOM   1589  CG2 THR A  99      -7.505   7.268   7.208  1.00  0.99           C  
ATOM   1590 HG21 THR A  99      -7.130   6.769   6.314  1.00  0.99           H  
ATOM   1591 HG22 THR A  99      -6.665   7.549   7.842  1.00  0.99           H  
ATOM   1592 HG23 THR A  99      -8.148   6.562   7.733  1.00  0.99           H  
ATOM   1593  OG1 THR A  99      -8.815   9.081   7.993  1.00  0.99           O  
ATOM   1594  HG1 THR A  99      -8.167   9.749   8.231  1.00  0.99           H  
ATOM   1595  N   LEU A 100      -5.501   8.849   5.044  1.00  0.99           N  
ATOM   1596  H   LEU A 100      -5.118   8.964   5.972  1.00  0.99           H  
ATOM   1597  CA  LEU A 100      -4.642   8.120   4.133  1.00  0.99           C  
ATOM   1598  HA  LEU A 100      -5.212   7.705   3.301  1.00  0.99           H  
ATOM   1599  C   LEU A 100      -4.046   6.955   4.931  1.00  0.99           C  
ATOM   1600  CB  LEU A 100      -3.551   9.073   3.606  1.00  0.99           C  
ATOM   1601  HB2 LEU A 100      -3.059   9.542   4.458  1.00  0.99           H  
ATOM   1602  HB3 LEU A 100      -2.798   8.494   3.072  1.00  0.99           H  
ATOM   1603  O   LEU A 100      -4.447   6.672   6.068  1.00  0.99           O  
ATOM   1604  CG  LEU A 100      -4.037  10.181   2.664  1.00  0.99           C  
ATOM   1605  HG  LEU A 100      -4.679  10.851   3.235  1.00  0.99           H  
ATOM   1606  CD1 LEU A 100      -2.841  10.997   2.186  1.00  0.99           C  
ATOM   1607 HD11 LEU A 100      -3.181  11.832   1.573  1.00  0.99           H  
ATOM   1608 HD12 LEU A 100      -2.186  10.359   1.593  1.00  0.99           H  
ATOM   1609 HD13 LEU A 100      -2.272  11.375   3.036  1.00  0.99           H  
ATOM   1610  CD2 LEU A 100      -4.786   9.649   1.439  1.00  0.99           C  
ATOM   1611 HD21 LEU A 100      -4.983  10.459   0.738  1.00  0.99           H  
ATOM   1612 HD22 LEU A 100      -4.185   8.888   0.941  1.00  0.99           H  
ATOM   1613 HD23 LEU A 100      -5.741   9.216   1.737  1.00  0.99           H  
ATOM   1614  N   TRP A 101      -3.044   6.298   4.377  1.00  0.99           N  
ATOM   1615  H   TRP A 101      -2.702   6.573   3.467  1.00  0.99           H  
ATOM   1616  CA  TRP A 101      -2.316   5.251   5.069  1.00  0.99           C  
ATOM   1617  HA  TRP A 101      -2.272   5.478   6.134  1.00  0.99           H  
ATOM   1618  C   TRP A 101      -0.869   5.212   4.589  1.00  0.99           C  
ATOM   1619  CB  TRP A 101      -3.086   3.935   4.911  1.00  0.99           C  
ATOM   1620  HB2 TRP A 101      -2.639   3.182   5.560  1.00  0.99           H  
ATOM   1621  HB3 TRP A 101      -4.107   4.088   5.262  1.00  0.99           H  
ATOM   1622  O   TRP A 101      -0.465   5.955   3.700  1.00  0.99           O  
ATOM   1623  CG  TRP A 101      -3.151   3.363   3.537  1.00  0.99           C  
ATOM   1624  CD1 TRP A 101      -3.721   3.931   2.450  1.00  0.99           C  
ATOM   1625  HD1 TRP A 101      -4.221   4.888   2.418  1.00  0.99           H  
ATOM   1626  CD2 TRP A 101      -2.646   2.071   3.094  1.00  0.99           C  
ATOM   1627  CE2 TRP A 101      -2.834   1.975   1.687  1.00  0.99           C  
ATOM   1628  CE3 TRP A 101      -2.047   0.971   3.746  1.00  0.99           C  
ATOM   1629  HE3 TRP A 101      -1.897   1.006   4.815  1.00  0.99           H  
ATOM   1630  NE1 TRP A 101      -3.530   3.116   1.357  1.00  0.99           N  
ATOM   1631  HE1 TRP A 101      -3.845   3.355   0.427  1.00  0.99           H  
ATOM   1632  CH2 TRP A 101      -1.850  -0.230   1.633  1.00  0.99           C  
ATOM   1633  HH2 TRP A 101      -1.574  -1.120   1.088  1.00  0.99           H  
ATOM   1634  CZ2 TRP A 101      -2.367   0.878   0.951  1.00  0.99           C  
ATOM   1635  HZ2 TRP A 101      -2.422   0.878  -0.127  1.00  0.99           H  
ATOM   1636  CZ3 TRP A 101      -1.698  -0.187   3.027  1.00  0.99           C  
ATOM   1637  HZ3 TRP A 101      -1.296  -1.048   3.541  1.00  0.99           H  
ATOM   1638  N   TRP A 102      -0.058   4.409   5.252  1.00  0.99           N  
ATOM   1639  H   TRP A 102      -0.443   3.826   5.981  1.00  0.99           H  
ATOM   1640  CA  TRP A 102       1.323   4.163   4.880  1.00  0.99           C  
ATOM   1641  HA  TRP A 102       1.484   4.515   3.861  1.00  0.99           H  
ATOM   1642  C   TRP A 102       1.568   2.664   4.893  1.00  0.99           C  
ATOM   1643  CB  TRP A 102       2.260   4.925   5.824  1.00  0.99           C  
ATOM   1644  HB2 TRP A 102       2.027   5.986   5.728  1.00  0.99           H  
ATOM   1645  HB3 TRP A 102       3.287   4.780   5.491  1.00  0.99           H  
ATOM   1646  O   TRP A 102       0.939   1.942   5.672  1.00  0.99           O  
ATOM   1647  CG  TRP A 102       2.168   4.546   7.273  1.00  0.99           C  
ATOM   1648  CD1 TRP A 102       1.444   5.187   8.220  1.00  0.99           C  
ATOM   1649  HD1 TRP A 102       0.840   6.064   8.037  1.00  0.99           H  
ATOM   1650  CD2 TRP A 102       2.754   3.388   7.936  1.00  0.99           C  
ATOM   1651  CE2 TRP A 102       2.325   3.386   9.294  1.00  0.99           C  
ATOM   1652  CE3 TRP A 102       3.578   2.320   7.519  1.00  0.99           C  
ATOM   1653  HE3 TRP A 102       3.916   2.288   6.494  1.00  0.99           H  
ATOM   1654  NE1 TRP A 102       1.548   4.515   9.423  1.00  0.99           N  
ATOM   1655  HE1 TRP A 102       1.049   4.774  10.263  1.00  0.99           H  
ATOM   1656  CH2 TRP A 102       3.466   1.299   9.729  1.00  0.99           C  
ATOM   1657  HH2 TRP A 102       3.707   0.472  10.380  1.00  0.99           H  
ATOM   1658  CZ2 TRP A 102       2.674   2.365  10.186  1.00  0.99           C  
ATOM   1659  HZ2 TRP A 102       2.292   2.391  11.195  1.00  0.99           H  
ATOM   1660  CZ3 TRP A 102       3.922   1.282   8.401  1.00  0.99           C  
ATOM   1661  HZ3 TRP A 102       4.518   0.456   8.041  1.00  0.99           H  
ATOM   1662  N   HIS A 103       2.484   2.193   4.054  1.00  0.99           N  
ATOM   1663  H   HIS A 103       2.951   2.827   3.422  1.00  0.99           H  
ATOM   1664  CA  HIS A 103       2.807   0.773   3.979  1.00  0.99           C  
ATOM   1665  HA  HIS A 103       2.790   0.361   4.988  1.00  0.99           H  
ATOM   1666  C   HIS A 103       4.200   0.502   3.422  1.00  0.99           C  
ATOM   1667  CB  HIS A 103       1.742   0.052   3.156  1.00  0.99           C  
ATOM   1668  HB2 HIS A 103       1.937  -1.018   3.233  1.00  0.99           H  
ATOM   1669  HB3 HIS A 103       0.770   0.235   3.613  1.00  0.99           H  
ATOM   1670  O   HIS A 103       4.819   1.382   2.831  1.00  0.99           O  
ATOM   1671  CG  HIS A 103       1.686   0.447   1.701  1.00  0.99           C  
ATOM   1672  CD2 HIS A 103       0.878   1.396   1.138  1.00  0.99           C  
ATOM   1673  HD2 HIS A 103       0.166   2.018   1.661  1.00  0.99           H  
ATOM   1674  ND1 HIS A 103       2.385  -0.142   0.673  1.00  0.99           N  
ATOM   1675  HD1 HIS A 103       3.084  -0.867   0.755  1.00  0.99           H  
ATOM   1676  CE1 HIS A 103       1.999   0.417  -0.481  1.00  0.99           C  
ATOM   1677  HE1 HIS A 103       2.361   0.141  -1.460  1.00  0.99           H  
ATOM   1678  NE2 HIS A 103       1.075   1.353  -0.244  1.00  0.99           N  
ATOM   1679  N   ALA A 104       4.707  -0.717   3.606  1.00  0.98           N  
ATOM   1680  H   ALA A 104       4.165  -1.402   4.114  1.00  0.98           H  
ATOM   1681  CA  ALA A 104       5.910  -1.144   2.908  1.00  0.98           C  
ATOM   1682  HA  ALA A 104       6.659  -0.374   3.090  1.00  0.98           H  
ATOM   1683  C   ALA A 104       5.660  -1.214   1.401  1.00  0.98           C  
ATOM   1684  CB  ALA A 104       6.439  -2.468   3.456  1.00  0.98           C  
ATOM   1685  HB1 ALA A 104       6.819  -2.321   4.467  1.00  0.98           H  
ATOM   1686  HB2 ALA A 104       5.645  -3.214   3.451  1.00  0.98           H  
ATOM   1687  HB3 ALA A 104       7.260  -2.817   2.829  1.00  0.98           H  
ATOM   1688  O   ALA A 104       4.627  -1.721   0.972  1.00  0.98           O  
ATOM   1689  N   HIS A 105       6.599  -0.712   0.604  1.00  0.96           N  
ATOM   1690  H   HIS A 105       7.430  -0.320   1.022  1.00  0.96           H  
ATOM   1691  CA  HIS A 105       6.476  -0.657  -0.860  1.00  0.96           C  
ATOM   1692  HA  HIS A 105       5.622  -1.258  -1.172  1.00  0.96           H  
ATOM   1693  C   HIS A 105       7.688  -1.318  -1.525  1.00  0.96           C  
ATOM   1694  CB  HIS A 105       6.173   0.781  -1.283  1.00  0.96           C  
ATOM   1695  HB2 HIS A 105       5.485   1.195  -0.546  1.00  0.96           H  
ATOM   1696  HB3 HIS A 105       7.085   1.378  -1.273  1.00  0.96           H  
ATOM   1697  O   HIS A 105       8.413  -0.747  -2.343  1.00  0.96           O  
ATOM   1698  CG  HIS A 105       5.498   0.879  -2.628  1.00  0.96           C  
ATOM   1699  CD2 HIS A 105       4.293   1.466  -2.891  1.00  0.96           C  
ATOM   1700  HD2 HIS A 105       3.651   1.973  -2.186  1.00  0.96           H  
ATOM   1701  ND1 HIS A 105       5.996   0.338  -3.807  1.00  0.96           N  
ATOM   1702  CE1 HIS A 105       5.080   0.600  -4.745  1.00  0.96           C  
ATOM   1703  HE1 HIS A 105       5.194   0.303  -5.777  1.00  0.96           H  
ATOM   1704  NE2 HIS A 105       4.043   1.286  -4.234  1.00  0.96           N  
ATOM   1705  HE2 HIS A 105       3.242   1.622  -4.749  1.00  0.96           H  
ATOM   1706  N   ILE A 106       7.970  -2.518  -1.024  1.00  0.95           N  
ATOM   1707  H   ILE A 106       7.341  -2.876  -0.320  1.00  0.95           H  
ATOM   1708  CA  ILE A 106       8.937  -3.482  -1.530  1.00  0.95           C  
ATOM   1709  HA  ILE A 106       8.832  -3.524  -2.614  1.00  0.95           H  
ATOM   1710  C   ILE A 106       8.567  -4.841  -0.940  1.00  0.95           C  
ATOM   1711  CB  ILE A 106      10.389  -3.088  -1.171  1.00  0.95           C  
ATOM   1712  HB  ILE A 106      10.523  -2.045  -1.456  1.00  0.95           H  
ATOM   1713  O   ILE A 106       8.175  -4.907   0.231  1.00  0.95           O  
ATOM   1714  CG1 ILE A 106      11.363  -3.919  -2.036  1.00  0.95           C  
ATOM   1715 HG12 ILE A 106      11.215  -4.984  -1.857  1.00  0.95           H  
ATOM   1716 HG13 ILE A 106      11.133  -3.734  -3.085  1.00  0.95           H  
ATOM   1717  CG2 ILE A 106      10.690  -3.172   0.338  1.00  0.95           C  
ATOM   1718 HG21 ILE A 106       9.905  -2.664   0.898  1.00  0.95           H  
ATOM   1719 HG22 ILE A 106      10.743  -4.212   0.660  1.00  0.95           H  
ATOM   1720 HG23 ILE A 106      11.642  -2.685   0.551  1.00  0.95           H  
ATOM   1721  CD1 ILE A 106      12.847  -3.618  -1.827  1.00  0.95           C  
ATOM   1722 HD11 ILE A 106      13.039  -2.580  -2.096  1.00  0.95           H  
ATOM   1723 HD12 ILE A 106      13.439  -4.262  -2.478  1.00  0.95           H  
ATOM   1724 HD13 ILE A 106      13.140  -3.805  -0.794  1.00  0.95           H  
ATOM   1725  N   LEU A 107       8.746  -5.902  -1.733  1.00  0.92           N  
ATOM   1726  H   LEU A 107       9.003  -5.742  -2.697  1.00  0.92           H  
ATOM   1727  CA  LEU A 107       8.381  -7.266  -1.352  1.00  0.92           C  
ATOM   1728  HA  LEU A 107       8.536  -7.932  -2.202  1.00  0.92           H  
ATOM   1729  C   LEU A 107       6.884  -7.377  -0.977  1.00  0.92           C  
ATOM   1730  CB  LEU A 107       9.314  -7.719  -0.212  1.00  0.92           C  
ATOM   1731  HB2 LEU A 107       9.073  -8.761  -0.004  1.00  0.92           H  
ATOM   1732  HB3 LEU A 107       9.069  -7.138   0.677  1.00  0.92           H  
ATOM   1733  O   LEU A 107       6.122  -6.424  -1.121  1.00  0.92           O  
ATOM   1734  CG  LEU A 107      10.835  -7.657  -0.402  1.00  0.92           C  
ATOM   1735  HG  LEU A 107      11.132  -6.622  -0.573  1.00  0.92           H  
ATOM   1736  CD1 LEU A 107      11.560  -8.112   0.875  1.00  0.92           C  
ATOM   1737 HD11 LEU A 107      12.007  -7.246   1.363  1.00  0.92           H  
ATOM   1738 HD12 LEU A 107      10.857  -8.584   1.561  1.00  0.92           H  
ATOM   1739 HD13 LEU A 107      12.335  -8.841   0.639  1.00  0.92           H  
ATOM   1740  CD2 LEU A 107      11.291  -8.492  -1.598  1.00  0.92           C  
ATOM   1741 HD21 LEU A 107      10.840  -8.108  -2.514  1.00  0.92           H  
ATOM   1742 HD22 LEU A 107      10.980  -9.527  -1.456  1.00  0.92           H  
ATOM   1743 HD23 LEU A 107      12.376  -8.445  -1.693  1.00  0.92           H  
ATOM   1744  N   TRP A 108       6.454  -8.518  -0.445  1.00  0.96           N  
ATOM   1745  H   TRP A 108       7.121  -9.249  -0.240  1.00  0.96           H  
ATOM   1746  CA  TRP A 108       5.112  -8.678   0.127  1.00  0.96           C  
ATOM   1747  HA  TRP A 108       4.422  -8.026  -0.408  1.00  0.96           H  
ATOM   1748  C   TRP A 108       5.051  -8.216   1.594  1.00  0.96           C  
ATOM   1749  CB  TRP A 108       4.620 -10.111  -0.101  1.00  0.96           C  
ATOM   1750  HB2 TRP A 108       5.432 -10.816   0.080  1.00  0.96           H  
ATOM   1751  HB3 TRP A 108       3.834 -10.326   0.624  1.00  0.96           H  
ATOM   1752  O   TRP A 108       4.101  -8.515   2.319  1.00  0.96           O  
ATOM   1753  CG  TRP A 108       4.027 -10.376  -1.451  1.00  0.96           C  
ATOM   1754  CD1 TRP A 108       4.405  -9.824  -2.629  1.00  0.96           C  
ATOM   1755  HD1 TRP A 108       5.203  -9.108  -2.756  1.00  0.96           H  
ATOM   1756  CD2 TRP A 108       2.876 -11.214  -1.762  1.00  0.96           C  
ATOM   1757  CE2 TRP A 108       2.586 -11.091  -3.153  1.00  0.96           C  
ATOM   1758  CE3 TRP A 108       2.023 -12.035  -0.992  1.00  0.96           C  
ATOM   1759  HE3 TRP A 108       2.207 -12.146   0.066  1.00  0.96           H  
ATOM   1760  NE1 TRP A 108       3.581 -10.272  -3.641  1.00  0.96           N  
ATOM   1761  HE1 TRP A 108       3.655  -9.938  -4.591  1.00  0.96           H  
ATOM   1762  CH2 TRP A 108       0.634 -12.503  -2.939  1.00  0.96           C  
ATOM   1763  HH2 TRP A 108      -0.252 -12.960  -3.355  1.00  0.96           H  
ATOM   1764  CZ2 TRP A 108       1.476 -11.712  -3.741  1.00  0.96           C  
ATOM   1765  HZ2 TRP A 108       1.264 -11.568  -4.790  1.00  0.96           H  
ATOM   1766  CZ3 TRP A 108       0.918 -12.679  -1.575  1.00  0.96           C  
ATOM   1767  HZ3 TRP A 108       0.261 -13.283  -0.966  1.00  0.96           H  
ATOM   1768  N   LEU A 109       6.022  -7.411   2.047  1.00  0.97           N  
ATOM   1769  H   LEU A 109       6.784  -7.210   1.414  1.00  0.97           H  
ATOM   1770  CA  LEU A 109       6.043  -6.835   3.397  1.00  0.97           C  
ATOM   1771  HA  LEU A 109       5.993  -7.651   4.119  1.00  0.97           H  
ATOM   1772  C   LEU A 109       4.828  -5.943   3.681  1.00  0.97           C  
ATOM   1773  CB  LEU A 109       7.339  -6.035   3.611  1.00  0.97           C  
ATOM   1774  HB2 LEU A 109       7.426  -5.297   2.813  1.00  0.97           H  
ATOM   1775  HB3 LEU A 109       7.255  -5.497   4.555  1.00  0.97           H  
ATOM   1776  O   LEU A 109       4.470  -5.761   4.848  1.00  0.97           O  
ATOM   1777  CG  LEU A 109       8.628  -6.872   3.651  1.00  0.97           C  
ATOM   1778  HG  LEU A 109       8.772  -7.380   2.697  1.00  0.97           H  
ATOM   1779  CD1 LEU A 109       9.815  -5.941   3.906  1.00  0.97           C  
ATOM   1780 HD11 LEU A 109      10.741  -6.516   3.881  1.00  0.97           H  
ATOM   1781 HD12 LEU A 109       9.862  -5.192   3.115  1.00  0.97           H  
ATOM   1782 HD13 LEU A 109       9.708  -5.451   4.874  1.00  0.97           H  
ATOM   1783  CD2 LEU A 109       8.607  -7.945   4.736  1.00  0.97           C  
ATOM   1784 HD21 LEU A 109       9.588  -8.415   4.806  1.00  0.97           H  
ATOM   1785 HD22 LEU A 109       8.321  -7.504   5.691  1.00  0.97           H  
ATOM   1786 HD23 LEU A 109       7.894  -8.722   4.460  1.00  0.97           H  
ATOM   1787  N   ARG A 110       4.156  -5.427   2.640  1.00  0.96           N  
ATOM   1788  H   ARG A 110       4.514  -5.618   1.715  1.00  0.96           H  
ATOM   1789  CA  ARG A 110       2.868  -4.725   2.756  1.00  0.96           C  
ATOM   1790  HA  ARG A 110       3.013  -3.816   3.340  1.00  0.96           H  
ATOM   1791  C   ARG A 110       1.816  -5.552   3.499  1.00  0.96           C  
ATOM   1792  CB  ARG A 110       2.370  -4.333   1.354  1.00  0.96           C  
ATOM   1793  HB2 ARG A 110       2.176  -5.232   0.768  1.00  0.96           H  
ATOM   1794  HB3 ARG A 110       3.157  -3.776   0.845  1.00  0.96           H  
ATOM   1795  O   ARG A 110       0.947  -4.958   4.114  1.00  0.96           O  
ATOM   1796  CG  ARG A 110       1.098  -3.466   1.402  1.00  0.96           C  
ATOM   1797  HG2 ARG A 110       0.252  -4.046   1.771  1.00  0.96           H  
ATOM   1798  HG3 ARG A 110       1.261  -2.635   2.087  1.00  0.96           H  
ATOM   1799  CD  ARG A 110       0.741  -2.892   0.029  1.00  0.96           C  
ATOM   1800  HD2 ARG A 110       1.635  -2.471  -0.432  1.00  0.96           H  
ATOM   1801  HD3 ARG A 110       0.009  -2.094   0.157  1.00  0.96           H  
ATOM   1802  NE  ARG A 110       0.206  -3.930  -0.847  1.00  0.96           N  
ATOM   1803  HE  ARG A 110       0.806  -4.722  -1.027  1.00  0.96           H  
ATOM   1804  NH1 ARG A 110      -1.286  -2.733  -2.127  1.00  0.96           N  
ATOM   1805 HH11 ARG A 110      -0.844  -1.863  -1.867  1.00  0.96           H  
ATOM   1806 HH12 ARG A 110      -1.975  -2.823  -2.860  1.00  0.96           H  
ATOM   1807  NH2 ARG A 110      -1.175  -4.913  -2.316  1.00  0.96           N  
ATOM   1808 HH21 ARG A 110      -1.980  -4.899  -2.926  1.00  0.96           H  
ATOM   1809 HH22 ARG A 110      -0.648  -5.763  -2.180  1.00  0.96           H  
ATOM   1810  CZ  ARG A 110      -0.750  -3.846  -1.741  1.00  0.96           C  
ATOM   1811  N   ALA A 111       1.934  -6.882   3.538  1.00  0.97           N  
ATOM   1812  H   ALA A 111       2.671  -7.318   3.002  1.00  0.97           H  
ATOM   1813  CA  ALA A 111       1.034  -7.765   4.280  1.00  0.97           C  
ATOM   1814  HA  ALA A 111       0.020  -7.645   3.898  1.00  0.97           H  
ATOM   1815  C   ALA A 111       1.020  -7.497   5.793  1.00  0.97           C  
ATOM   1816  CB  ALA A 111       1.496  -9.208   4.055  1.00  0.97           C  
ATOM   1817  HB1 ALA A 111       0.705  -9.898   4.350  1.00  0.97           H  
ATOM   1818  HB2 ALA A 111       1.759  -9.374   3.011  1.00  0.97           H  
ATOM   1819  HB3 ALA A 111       2.394  -9.410   4.640  1.00  0.97           H  
ATOM   1820  O   ALA A 111       0.076  -7.872   6.481  1.00  0.97           O  
ATOM   1821  N   THR A 112       2.095  -6.918   6.346  1.00  0.97           N  
ATOM   1822  H   THR A 112       2.881  -6.722   5.743  1.00  0.97           H  
ATOM   1823  CA  THR A 112       2.250  -6.745   7.803  1.00  0.97           C  
ATOM   1824  HA  THR A 112       1.259  -6.766   8.256  1.00  0.97           H  
ATOM   1825  C   THR A 112       2.852  -5.405   8.217  1.00  0.97           C  
ATOM   1826  CB  THR A 112       3.052  -7.902   8.417  1.00  0.97           C  
ATOM   1827  HB  THR A 112       3.046  -7.782   9.500  1.00  0.97           H  
ATOM   1828  O   THR A 112       2.763  -5.013   9.384  1.00  0.97           O  
ATOM   1829  CG2 THR A 112       2.433  -9.267   8.083  1.00  0.97           C  
ATOM   1830 HG21 THR A 112       2.516  -9.467   7.015  1.00  0.97           H  
ATOM   1831 HG22 THR A 112       1.381  -9.273   8.368  1.00  0.97           H  
ATOM   1832 HG23 THR A 112       2.939 -10.078   8.605  1.00  0.97           H  
ATOM   1833  OG1 THR A 112       4.391  -7.892   7.970  1.00  0.97           O  
ATOM   1834  HG1 THR A 112       4.910  -7.383   8.597  1.00  0.97           H  
ATOM   1835  N   VAL A 113       3.446  -4.673   7.275  1.00  0.98           N  
ATOM   1836  H   VAL A 113       3.527  -5.073   6.352  1.00  0.98           H  
ATOM   1837  CA  VAL A 113       4.032  -3.348   7.477  1.00  0.98           C  
ATOM   1838  HA  VAL A 113       4.099  -3.139   8.544  1.00  0.98           H  
ATOM   1839  C   VAL A 113       3.109  -2.307   6.857  1.00  0.98           C  
ATOM   1840  CB  VAL A 113       5.461  -3.294   6.905  1.00  0.98           C  
ATOM   1841  HB  VAL A 113       5.434  -3.518   5.838  1.00  0.98           H  
ATOM   1842  O   VAL A 113       3.282  -1.909   5.710  1.00  0.98           O  
ATOM   1843  CG1 VAL A 113       6.092  -1.910   7.111  1.00  0.98           C  
ATOM   1844 HG11 VAL A 113       5.630  -1.186   6.440  1.00  0.98           H  
ATOM   1845 HG12 VAL A 113       5.945  -1.587   8.142  1.00  0.98           H  
ATOM   1846 HG13 VAL A 113       7.157  -1.944   6.880  1.00  0.98           H  
ATOM   1847  CG2 VAL A 113       6.370  -4.324   7.584  1.00  0.98           C  
ATOM   1848 HG21 VAL A 113       6.000  -5.331   7.389  1.00  0.98           H  
ATOM   1849 HG22 VAL A 113       6.401  -4.151   8.659  1.00  0.98           H  
ATOM   1850 HG23 VAL A 113       7.374  -4.255   7.165  1.00  0.98           H  
ATOM   1851  N   TYR A 114       2.123  -1.864   7.631  1.00  0.99           N  
ATOM   1852  H   TYR A 114       1.962  -2.317   8.520  1.00  0.99           H  
ATOM   1853  CA  TYR A 114       1.202  -0.794   7.254  1.00  0.99           C  
ATOM   1854  HA  TYR A 114       1.761  -0.032   6.709  1.00  0.99           H  
ATOM   1855  C   TYR A 114       0.585  -0.120   8.478  1.00  0.99           C  
ATOM   1856  CB  TYR A 114       0.095  -1.348   6.349  1.00  0.99           C  
ATOM   1857  HB2 TYR A 114       0.544  -1.729   5.431  1.00  0.99           H  
ATOM   1858  HB3 TYR A 114      -0.570  -0.534   6.059  1.00  0.99           H  
ATOM   1859  O   TYR A 114       0.574  -0.685   9.573  1.00  0.99           O  
ATOM   1860  CG  TYR A 114      -0.728  -2.448   6.987  1.00  0.99           C  
ATOM   1861  CD1 TYR A 114      -0.398  -3.788   6.739  1.00  0.99           C  
ATOM   1862  HD1 TYR A 114       0.458  -4.018   6.123  1.00  0.99           H  
ATOM   1863  CD2 TYR A 114      -1.821  -2.145   7.819  1.00  0.99           C  
ATOM   1864  HD2 TYR A 114      -2.079  -1.113   8.007  1.00  0.99           H  
ATOM   1865  CE1 TYR A 114      -1.198  -4.824   7.244  1.00  0.99           C  
ATOM   1866  HE1 TYR A 114      -1.013  -5.852   6.968  1.00  0.99           H  
ATOM   1867  CE2 TYR A 114      -2.597  -3.187   8.365  1.00  0.99           C  
ATOM   1868  HE2 TYR A 114      -3.446  -2.977   8.998  1.00  0.99           H  
ATOM   1869  OH  TYR A 114      -3.101  -5.516   8.530  1.00  0.99           O  
ATOM   1870  HH  TYR A 114      -3.976  -5.188   8.750  1.00  0.99           H  
ATOM   1871  CZ  TYR A 114      -2.306  -4.527   8.052  1.00  0.99           C  
ATOM   1872  N   GLY A 115       0.024   1.070   8.297  1.00  0.99           N  
ATOM   1873  H   GLY A 115       0.111   1.500   7.387  1.00  0.99           H  
ATOM   1874  CA  GLY A 115      -0.743   1.777   9.317  1.00  0.99           C  
ATOM   1875  HA2 GLY A 115      -1.478   1.097   9.747  1.00  0.99           H  
ATOM   1876  HA3 GLY A 115      -0.079   2.112  10.114  1.00  0.99           H  
ATOM   1877  C   GLY A 115      -1.474   2.985   8.743  1.00  0.99           C  
ATOM   1878  O   GLY A 115      -1.253   3.382   7.606  1.00  0.99           O  
ATOM   1879  N   ALA A 116      -2.370   3.579   9.526  1.00  0.99           N  
ATOM   1880  H   ALA A 116      -2.517   3.226  10.460  1.00  0.99           H  
ATOM   1881  CA  ALA A 116      -3.151   4.727   9.071  1.00  0.99           C  
ATOM   1882  HA  ALA A 116      -3.399   4.586   8.019  1.00  0.99           H  
ATOM   1883  C   ALA A 116      -2.374   6.051   9.189  1.00  0.99           C  
ATOM   1884  CB  ALA A 116      -4.470   4.755   9.841  1.00  0.99           C  
ATOM   1885  HB1 ALA A 116      -5.024   3.837   9.644  1.00  0.99           H  
ATOM   1886  HB2 ALA A 116      -5.072   5.603   9.512  1.00  0.99           H  
ATOM   1887  HB3 ALA A 116      -4.271   4.838  10.910  1.00  0.99           H  
ATOM   1888  O   ALA A 116      -1.564   6.241  10.102  1.00  0.99           O  
ATOM   1889  N   LEU A 117      -2.694   6.995   8.306  1.00  0.99           N  
ATOM   1890  H   LEU A 117      -3.362   6.760   7.586  1.00  0.99           H  
ATOM   1891  CA  LEU A 117      -2.266   8.389   8.348  1.00  0.99           C  
ATOM   1892  HA  LEU A 117      -1.653   8.559   9.233  1.00  0.99           H  
ATOM   1893  C   LEU A 117      -3.514   9.273   8.459  1.00  0.99           C  
ATOM   1894  CB  LEU A 117      -1.406   8.684   7.103  1.00  0.99           C  
ATOM   1895  HB2 LEU A 117      -1.944   8.342   6.218  1.00  0.99           H  
ATOM   1896  HB3 LEU A 117      -0.485   8.106   7.170  1.00  0.99           H  
ATOM   1897  O   LEU A 117      -4.244   9.480   7.494  1.00  0.99           O  
ATOM   1898  CG  LEU A 117      -1.054  10.169   6.895  1.00  0.99           C  
ATOM   1899  HG  LEU A 117      -1.968  10.747   6.762  1.00  0.99           H  
ATOM   1900  CD1 LEU A 117      -0.274  10.751   8.074  1.00  0.99           C  
ATOM   1901 HD11 LEU A 117      -0.875  10.717   8.982  1.00  0.99           H  
ATOM   1902 HD12 LEU A 117       0.650  10.187   8.204  1.00  0.99           H  
ATOM   1903 HD13 LEU A 117      -0.031  11.792   7.860  1.00  0.99           H  
ATOM   1904  CD2 LEU A 117      -0.201  10.333   5.641  1.00  0.99           C  
ATOM   1905 HD21 LEU A 117      -0.023  11.390   5.446  1.00  0.99           H  
ATOM   1906 HD22 LEU A 117       0.757   9.824   5.757  1.00  0.99           H  
ATOM   1907 HD23 LEU A 117      -0.715   9.908   4.779  1.00  0.99           H  
ATOM   1908  N   VAL A 118      -3.785   9.784   9.656  1.00  0.99           N  
ATOM   1909  H   VAL A 118      -3.126   9.625  10.405  1.00  0.99           H  
ATOM   1910  CA  VAL A 118      -4.929  10.658   9.929  1.00  0.99           C  
ATOM   1911  HA  VAL A 118      -5.707  10.466   9.190  1.00  0.99           H  
ATOM   1912  C   VAL A 118      -4.499  12.112   9.785  1.00  0.99           C  
ATOM   1913  CB  VAL A 118      -5.537  10.374  11.312  1.00  0.99           C  
ATOM   1914  HB  VAL A 118      -4.776  10.521  12.079  1.00  0.99           H  
ATOM   1915  O   VAL A 118      -3.615  12.585  10.504  1.00  0.99           O  
ATOM   1916  CG1 VAL A 118      -6.717  11.312  11.596  1.00  0.99           C  
ATOM   1917 HG11 VAL A 118      -7.442  11.254  10.783  1.00  0.99           H  
ATOM   1918 HG12 VAL A 118      -7.201  11.034  12.532  1.00  0.99           H  
ATOM   1919 HG13 VAL A 118      -6.369  12.340  11.692  1.00  0.99           H  
ATOM   1920  CG2 VAL A 118      -6.041   8.926  11.392  1.00  0.99           C  
ATOM   1921 HG21 VAL A 118      -6.750   8.731  10.587  1.00  0.99           H  
ATOM   1922 HG22 VAL A 118      -5.203   8.236  11.293  1.00  0.99           H  
ATOM   1923 HG23 VAL A 118      -6.520   8.752  12.355  1.00  0.99           H  
ATOM   1924  N   ILE A 119      -5.155  12.829   8.873  1.00  0.99           N  
ATOM   1925  H   ILE A 119      -5.894  12.380   8.350  1.00  0.99           H  
ATOM   1926  CA  ILE A 119      -4.863  14.223   8.551  1.00  0.99           C  
ATOM   1927  HA  ILE A 119      -3.992  14.542   9.124  1.00  0.99           H  
ATOM   1928  C   ILE A 119      -6.050  15.077   8.985  1.00  0.99           C  
ATOM   1929  CB  ILE A 119      -4.515  14.410   7.059  1.00  0.99           C  
ATOM   1930  HB  ILE A 119      -5.419  14.283   6.464  1.00  0.99           H  
ATOM   1931  O   ILE A 119      -7.060  15.194   8.299  1.00  0.99           O  
ATOM   1932  CG1 ILE A 119      -3.494  13.363   6.562  1.00  0.99           C  
ATOM   1933 HG12 ILE A 119      -3.876  12.360   6.753  1.00  0.99           H  
ATOM   1934 HG13 ILE A 119      -2.557  13.468   7.108  1.00  0.99           H  
ATOM   1935  CG2 ILE A 119      -3.988  15.851   6.900  1.00  0.99           C  
ATOM   1936 HG21 ILE A 119      -3.136  16.024   7.558  1.00  0.99           H  
ATOM   1937 HG22 ILE A 119      -3.674  16.038   5.873  1.00  0.99           H  
ATOM   1938 HG23 ILE A 119      -4.768  16.575   7.136  1.00  0.99           H  
ATOM   1939  CD1 ILE A 119      -3.228  13.426   5.055  1.00  0.99           C  
ATOM   1940 HD11 ILE A 119      -2.811  14.391   4.765  1.00  0.99           H  
ATOM   1941 HD12 ILE A 119      -4.151  13.248   4.504  1.00  0.99           H  
ATOM   1942 HD13 ILE A 119      -2.502  12.652   4.804  1.00  0.99           H  
ATOM   1943  N   LEU A 120      -5.955  15.669  10.165  1.00  0.98           N  
ATOM   1944  H   LEU A 120      -5.092  15.559  10.678  1.00  0.98           H  
ATOM   1945  CA  LEU A 120      -6.996  16.538  10.695  1.00  0.98           C  
ATOM   1946  HA  LEU A 120      -7.954  16.034  10.567  1.00  0.98           H  
ATOM   1947  C   LEU A 120      -7.035  17.872   9.921  1.00  0.98           C  
ATOM   1948  CB  LEU A 120      -6.734  16.750  12.193  1.00  0.98           C  
ATOM   1949  HB2 LEU A 120      -5.730  17.164  12.288  1.00  0.98           H  
ATOM   1950  HB3 LEU A 120      -7.455  17.467  12.585  1.00  0.98           H  
ATOM   1951  O   LEU A 120      -5.999  18.335   9.441  1.00  0.98           O  
ATOM   1952  CG  LEU A 120      -6.759  15.477  13.056  1.00  0.98           C  
ATOM   1953  HG  LEU A 120      -6.041  14.752  12.675  1.00  0.98           H  
ATOM   1954  CD1 LEU A 120      -6.342  15.857  14.479  1.00  0.98           C  
ATOM   1955 HD11 LEU A 120      -7.049  16.574  14.898  1.00  0.98           H  
ATOM   1956 HD12 LEU A 120      -5.333  16.269  14.465  1.00  0.98           H  
ATOM   1957 HD13 LEU A 120      -6.342  14.957  15.094  1.00  0.98           H  
ATOM   1958  CD2 LEU A 120      -8.143  14.835  13.099  1.00  0.98           C  
ATOM   1959 HD21 LEU A 120      -8.415  14.471  12.109  1.00  0.98           H  
ATOM   1960 HD22 LEU A 120      -8.891  15.548  13.444  1.00  0.98           H  
ATOM   1961 HD23 LEU A 120      -8.133  13.976  13.770  1.00  0.98           H  
ATOM   1962  N   PRO A 121      -8.184  18.567   9.868  1.00  0.98           N  
ATOM   1963  CA  PRO A 121      -8.237  19.925   9.335  1.00  0.98           C  
ATOM   1964  HA  PRO A 121      -7.991  19.897   8.273  1.00  0.98           H  
ATOM   1965  C   PRO A 121      -7.269  20.870  10.063  1.00  0.98           C  
ATOM   1966  CB  PRO A 121      -9.690  20.378   9.515  1.00  0.98           C  
ATOM   1967  HB2 PRO A 121      -9.801  20.899  10.466  1.00  0.98           H  
ATOM   1968  HB3 PRO A 121     -10.024  21.012   8.693  1.00  0.98           H  
ATOM   1969  O   PRO A 121      -6.861  20.618  11.210  1.00  0.98           O  
ATOM   1970  CG  PRO A 121     -10.471  19.067   9.572  1.00  0.98           C  
ATOM   1971  HG2 PRO A 121     -10.648  18.706   8.559  1.00  0.98           H  
ATOM   1972  HG3 PRO A 121     -11.409  19.173  10.118  1.00  0.98           H  
ATOM   1973  CD  PRO A 121      -9.506  18.114  10.268  1.00  0.98           C  
ATOM   1974  HD2 PRO A 121      -9.614  18.193  11.349  1.00  0.98           H  
ATOM   1975  HD3 PRO A 121      -9.696  17.093   9.937  1.00  0.98           H  
ATOM   1976  N   LYS A 122      -6.949  22.009   9.440  1.00  0.97           N  
ATOM   1977  H   LYS A 122      -7.243  22.133   8.482  1.00  0.97           H  
ATOM   1978  CA  LYS A 122      -6.219  23.097  10.115  1.00  0.97           C  
ATOM   1979  HA  LYS A 122      -5.220  22.727  10.348  1.00  0.97           H  
ATOM   1980  C   LYS A 122      -6.914  23.476  11.430  1.00  0.97           C  
ATOM   1981  CB  LYS A 122      -6.066  24.330   9.208  1.00  0.97           C  
ATOM   1982  HB2 LYS A 122      -5.455  25.071   9.722  1.00  0.97           H  
ATOM   1983  HB3 LYS A 122      -7.049  24.764   9.024  1.00  0.97           H  
ATOM   1984  O   LYS A 122      -8.129  23.334  11.582  1.00  0.97           O  
ATOM   1985  CG  LYS A 122      -5.415  24.001   7.859  1.00  0.97           C  
ATOM   1986  HG2 LYS A 122      -6.100  23.373   7.290  1.00  0.97           H  
ATOM   1987  HG3 LYS A 122      -4.489  23.449   8.026  1.00  0.97           H  
ATOM   1988  CD  LYS A 122      -5.098  25.255   7.035  1.00  0.97           C  
ATOM   1989  HD2 LYS A 122      -5.940  25.947   7.053  1.00  0.97           H  
ATOM   1990  HD3 LYS A 122      -4.212  25.738   7.448  1.00  0.97           H  
ATOM   1991  CE  LYS A 122      -4.831  24.810   5.595  1.00  0.97           C  
ATOM   1992  HE2 LYS A 122      -4.156  23.954   5.618  1.00  0.97           H  
ATOM   1993  HE3 LYS A 122      -5.761  24.469   5.138  1.00  0.97           H  
ATOM   1994  NZ  LYS A 122      -4.197  25.855   4.766  1.00  0.97           N  
ATOM   1995  HZ1 LYS A 122      -3.225  25.873   5.040  1.00  0.97           H  
ATOM   1996  HZ2 LYS A 122      -4.153  25.537   3.808  1.00  0.97           H  
ATOM   1997  HZ3 LYS A 122      -4.623  26.767   4.846  1.00  0.97           H  
ATOM   1998  N   ARG A 123      -6.148  23.951  12.417  1.00  0.96           N  
ATOM   1999  H   ARG A 123      -5.184  24.161  12.199  1.00  0.96           H  
ATOM   2000  CA  ARG A 123      -6.724  24.390  13.703  1.00  0.96           C  
ATOM   2001  HA  ARG A 123      -7.238  23.546  14.162  1.00  0.96           H  
ATOM   2002  C   ARG A 123      -7.777  25.478  13.458  1.00  0.96           C  
ATOM   2003  CB  ARG A 123      -5.640  24.912  14.654  1.00  0.96           C  
ATOM   2004  HB2 ARG A 123      -5.023  25.643  14.133  1.00  0.96           H  
ATOM   2005  HB3 ARG A 123      -6.130  25.419  15.486  1.00  0.96           H  
ATOM   2006  O   ARG A 123      -7.543  26.386  12.674  1.00  0.96           O  
ATOM   2007  CG  ARG A 123      -4.757  23.795  15.225  1.00  0.96           C  
ATOM   2008  HG2 ARG A 123      -5.383  23.060  15.729  1.00  0.96           H  
ATOM   2009  HG3 ARG A 123      -4.205  23.314  14.417  1.00  0.96           H  
ATOM   2010  CD  ARG A 123      -3.768  24.400  16.228  1.00  0.96           C  
ATOM   2011  HD2 ARG A 123      -4.330  24.943  16.989  1.00  0.96           H  
ATOM   2012  HD3 ARG A 123      -3.129  25.109  15.701  1.00  0.96           H  
ATOM   2013  NE  ARG A 123      -2.935  23.374  16.884  1.00  0.96           N  
ATOM   2014  HE  ARG A 123      -3.108  22.409  16.638  1.00  0.96           H  
ATOM   2015  NH1 ARG A 123      -1.670  24.822  18.147  1.00  0.96           N  
ATOM   2016 HH11 ARG A 123      -0.977  24.995  18.861  1.00  0.96           H  
ATOM   2017 HH12 ARG A 123      -2.145  25.611  17.733  1.00  0.96           H  
ATOM   2018  NH2 ARG A 123      -1.369  22.629  18.370  1.00  0.96           N  
ATOM   2019 HH21 ARG A 123      -1.601  21.666  18.170  1.00  0.96           H  
ATOM   2020 HH22 ARG A 123      -0.710  22.840  19.105  1.00  0.96           H  
ATOM   2021  CZ  ARG A 123      -1.998  23.612  17.789  1.00  0.96           C  
ATOM   2022  N   GLY A 124      -8.926  25.361  14.120  1.00  0.96           N  
ATOM   2023  H   GLY A 124      -9.058  24.571  14.735  1.00  0.96           H  
ATOM   2024  CA  GLY A 124     -10.047  26.294  13.961  1.00  0.96           C  
ATOM   2025  HA2 GLY A 124      -9.662  27.314  13.929  1.00  0.96           H  
ATOM   2026  HA3 GLY A 124     -10.707  26.214  14.824  1.00  0.96           H  
ATOM   2027  C   GLY A 124     -10.896  26.084  12.702  1.00  0.96           C  
ATOM   2028  O   GLY A 124     -11.953  26.696  12.590  1.00  0.96           O  
ATOM   2029  N   VAL A 125     -10.501  25.200  11.778  1.00  0.96           N  
ATOM   2030  H   VAL A 125      -9.635  24.696  11.903  1.00  0.96           H  
ATOM   2031  CA  VAL A 125     -11.310  24.871  10.599  1.00  0.96           C  
ATOM   2032  HA  VAL A 125     -11.930  25.736  10.364  1.00  0.96           H  
ATOM   2033  C   VAL A 125     -12.208  23.672  10.923  1.00  0.96           C  
ATOM   2034  CB  VAL A 125     -10.433  24.622   9.359  1.00  0.96           C  
ATOM   2035  HB  VAL A 125      -9.765  23.778   9.531  1.00  0.96           H  
ATOM   2036  O   VAL A 125     -11.685  22.594  11.216  1.00  0.96           O  
ATOM   2037  CG1 VAL A 125     -11.291  24.327   8.121  1.00  0.96           C  
ATOM   2038 HG11 VAL A 125     -11.970  25.160   7.942  1.00  0.96           H  
ATOM   2039 HG12 VAL A 125     -11.857  23.408   8.271  1.00  0.96           H  
ATOM   2040 HG13 VAL A 125     -10.644  24.188   7.255  1.00  0.96           H  
ATOM   2041  CG2 VAL A 125      -9.595  25.870   9.042  1.00  0.96           C  
ATOM   2042 HG21 VAL A 125     -10.241  26.739   8.915  1.00  0.96           H  
ATOM   2043 HG22 VAL A 125      -8.897  26.071   9.855  1.00  0.96           H  
ATOM   2044 HG23 VAL A 125      -9.024  25.715   8.127  1.00  0.96           H  
ATOM   2045  N   PRO A 126     -13.546  23.819  10.891  1.00  0.96           N  
ATOM   2046  CA  PRO A 126     -14.450  22.702  11.132  1.00  0.96           C  
ATOM   2047  HA  PRO A 126     -14.129  22.140  12.010  1.00  0.96           H  
ATOM   2048  C   PRO A 126     -14.498  21.750   9.929  1.00  0.96           C  
ATOM   2049  CB  PRO A 126     -15.812  23.344  11.415  1.00  0.96           C  
ATOM   2050  HB2 PRO A 126     -15.874  23.619  12.468  1.00  0.96           H  
ATOM   2051  HB3 PRO A 126     -16.644  22.695  11.143  1.00  0.96           H  
ATOM   2052  O   PRO A 126     -14.182  22.137   8.798  1.00  0.96           O  
ATOM   2053  CG  PRO A 126     -15.775  24.609  10.560  1.00  0.96           C  
ATOM   2054  HG2 PRO A 126     -16.445  25.377  10.945  1.00  0.96           H  
ATOM   2055  HG3 PRO A 126     -16.027  24.360   9.529  1.00  0.96           H  
ATOM   2056  CD  PRO A 126     -14.310  25.039  10.645  1.00  0.96           C  
ATOM   2057  HD2 PRO A 126     -14.009  25.519   9.713  1.00  0.96           H  
ATOM   2058  HD3 PRO A 126     -14.178  25.723  11.483  1.00  0.96           H  
ATOM   2059  N   TYR A 127     -14.950  20.520  10.178  1.00  0.97           N  
ATOM   2060  H   TYR A 127     -15.205  20.276  11.124  1.00  0.97           H  
ATOM   2061  CA  TYR A 127     -15.382  19.606   9.121  1.00  0.97           C  
ATOM   2062  HA  TYR A 127     -14.549  19.458   8.434  1.00  0.97           H  
ATOM   2063  C   TYR A 127     -16.578  20.204   8.349  1.00  0.97           C  
ATOM   2064  CB  TYR A 127     -15.761  18.248   9.736  1.00  0.97           C  
ATOM   2065  HB2 TYR A 127     -16.143  17.605   8.943  1.00  0.97           H  
ATOM   2066  HB3 TYR A 127     -16.574  18.394  10.447  1.00  0.97           H  
ATOM   2067  O   TYR A 127     -17.370  20.943   8.937  1.00  0.97           O  
ATOM   2068  CG  TYR A 127     -14.616  17.516  10.416  1.00  0.97           C  
ATOM   2069  CD1 TYR A 127     -13.540  17.044   9.642  1.00  0.97           C  
ATOM   2070  HD1 TYR A 127     -13.536  17.187   8.571  1.00  0.97           H  
ATOM   2071  CD2 TYR A 127     -14.639  17.268  11.804  1.00  0.97           C  
ATOM   2072  HD2 TYR A 127     -15.484  17.597  12.390  1.00  0.97           H  
ATOM   2073  CE1 TYR A 127     -12.485  16.339  10.246  1.00  0.97           C  
ATOM   2074  HE1 TYR A 127     -11.687  15.944   9.634  1.00  0.97           H  
ATOM   2075  CE2 TYR A 127     -13.584  16.557  12.416  1.00  0.97           C  
ATOM   2076  HE2 TYR A 127     -13.614  16.344  13.474  1.00  0.97           H  
ATOM   2077  OH  TYR A 127     -11.477  15.400  12.201  1.00  0.97           O  
ATOM   2078  HH  TYR A 127     -11.665  15.135  13.104  1.00  0.97           H  
ATOM   2079  CZ  TYR A 127     -12.500  16.096  11.633  1.00  0.97           C  
ATOM   2080  N   PRO A 128     -16.754  19.888   7.052  1.00  0.97           N  
ATOM   2081  CA  PRO A 128     -17.925  20.287   6.264  1.00  0.97           C  
ATOM   2082  HA  PRO A 128     -18.200  21.315   6.496  1.00  0.97           H  
ATOM   2083  C   PRO A 128     -19.161  19.404   6.518  1.00  0.97           C  
ATOM   2084  CB  PRO A 128     -17.453  20.206   4.814  1.00  0.97           C  
ATOM   2085  HB2 PRO A 128     -16.911  21.119   4.567  1.00  0.97           H  
ATOM   2086  HB3 PRO A 128     -18.265  20.046   4.104  1.00  0.97           H  
ATOM   2087  O   PRO A 128     -20.140  19.477   5.783  1.00  0.97           O  
ATOM   2088  CG  PRO A 128     -16.480  19.032   4.841  1.00  0.97           C  
ATOM   2089  HG2 PRO A 128     -15.743  19.120   4.042  1.00  0.97           H  
ATOM   2090  HG3 PRO A 128     -17.029  18.094   4.760  1.00  0.97           H  
ATOM   2091  CD  PRO A 128     -15.829  19.136   6.219  1.00  0.97           C  
ATOM   2092  HD2 PRO A 128     -14.891  19.686   6.137  1.00  0.97           H  
ATOM   2093  HD3 PRO A 128     -15.656  18.141   6.628  1.00  0.97           H  
ATOM   2094  N   PHE A 129     -19.109  18.560   7.545  1.00  0.98           N  
ATOM   2095  H   PHE A 129     -18.292  18.598   8.138  1.00  0.98           H  
ATOM   2096  CA  PHE A 129     -20.176  17.689   8.023  1.00  0.98           C  
ATOM   2097  HA  PHE A 129     -21.122  18.010   7.588  1.00  0.98           H  
ATOM   2098  C   PHE A 129     -20.280  17.820   9.554  1.00  0.98           C  
ATOM   2099  CB  PHE A 129     -19.888  16.249   7.561  1.00  0.98           C  
ATOM   2100  HB2 PHE A 129     -20.614  15.566   8.001  1.00  0.98           H  
ATOM   2101  HB3 PHE A 129     -20.038  16.208   6.482  1.00  0.98           H  
ATOM   2102  O   PHE A 129     -19.353  18.351  10.179  1.00  0.98           O  
ATOM   2103  CG  PHE A 129     -18.494  15.734   7.873  1.00  0.98           C  
ATOM   2104  CD1 PHE A 129     -17.526  15.680   6.853  1.00  0.98           C  
ATOM   2105  HD1 PHE A 129     -17.773  15.995   5.850  1.00  0.98           H  
ATOM   2106  CD2 PHE A 129     -18.165  15.276   9.163  1.00  0.98           C  
ATOM   2107  HD2 PHE A 129     -18.908  15.294   9.946  1.00  0.98           H  
ATOM   2108  CE1 PHE A 129     -16.255  15.145   7.119  1.00  0.98           C  
ATOM   2109  HE1 PHE A 129     -15.539  15.030   6.318  1.00  0.98           H  
ATOM   2110  CE2 PHE A 129     -16.881  14.772   9.434  1.00  0.98           C  
ATOM   2111  HE2 PHE A 129     -16.637  14.413  10.423  1.00  0.98           H  
ATOM   2112  CZ  PHE A 129     -15.925  14.700   8.408  1.00  0.98           C  
ATOM   2113  HZ  PHE A 129     -14.948  14.278   8.595  1.00  0.98           H  
ATOM   2114  N   PRO A 130     -21.382  17.363  10.185  1.00  0.97           N  
ATOM   2115  CA  PRO A 130     -21.551  17.451  11.633  1.00  0.97           C  
ATOM   2116  HA  PRO A 130     -21.683  18.500  11.898  1.00  0.97           H  
ATOM   2117  C   PRO A 130     -20.350  16.877  12.389  1.00  0.97           C  
ATOM   2118  CB  PRO A 130     -22.841  16.691  11.947  1.00  0.97           C  
ATOM   2119  HB2 PRO A 130     -23.359  17.110  12.810  1.00  0.97           H  
ATOM   2120  HB3 PRO A 130     -22.631  15.633  12.105  1.00  0.97           H  
ATOM   2121  O   PRO A 130     -19.904  15.763  12.115  1.00  0.97           O  
ATOM   2122  CG  PRO A 130     -23.651  16.858  10.663  1.00  0.97           C  
ATOM   2123  HG2 PRO A 130     -24.126  17.838  10.651  1.00  0.97           H  
ATOM   2124  HG3 PRO A 130     -24.394  16.068  10.546  1.00  0.97           H  
ATOM   2125  CD  PRO A 130     -22.578  16.791   9.579  1.00  0.97           C  
ATOM   2126  HD2 PRO A 130     -22.394  15.748   9.320  1.00  0.97           H  
ATOM   2127  HD3 PRO A 130     -22.900  17.351   8.701  1.00  0.97           H  
ATOM   2128  N   LYS A 131     -19.811  17.650  13.337  1.00  0.97           N  
ATOM   2129  H   LYS A 131     -20.245  18.542  13.530  1.00  0.97           H  
ATOM   2130  CA  LYS A 131     -18.640  17.242  14.117  1.00  0.97           C  
ATOM   2131  HA  LYS A 131     -17.832  17.062  13.408  1.00  0.97           H  
ATOM   2132  C   LYS A 131     -18.963  15.943  14.881  1.00  0.97           C  
ATOM   2133  CB  LYS A 131     -18.232  18.380  15.065  1.00  0.97           C  
ATOM   2134  HB2 LYS A 131     -19.060  18.584  15.743  1.00  0.97           H  
ATOM   2135  HB3 LYS A 131     -18.036  19.278  14.479  1.00  0.97           H  
ATOM   2136  O   LYS A 131     -19.905  15.954  15.670  1.00  0.97           O  
ATOM   2137  CG  LYS A 131     -16.980  18.034  15.885  1.00  0.97           C  
ATOM   2138  HG2 LYS A 131     -16.129  17.901  15.217  1.00  0.97           H  
ATOM   2139  HG3 LYS A 131     -17.150  17.106  16.432  1.00  0.97           H  
ATOM   2140  CD  LYS A 131     -16.677  19.139  16.901  1.00  0.97           C  
ATOM   2141  HD2 LYS A 131     -16.414  20.058  16.377  1.00  0.97           H  
ATOM   2142  HD3 LYS A 131     -17.571  19.312  17.501  1.00  0.97           H  
ATOM   2143  CE  LYS A 131     -15.531  18.700  17.817  1.00  0.97           C  
ATOM   2144  HE2 LYS A 131     -15.774  17.712  18.208  1.00  0.97           H  
ATOM   2145  HE3 LYS A 131     -14.619  18.608  17.228  1.00  0.97           H  
ATOM   2146  NZ  LYS A 131     -15.348  19.652  18.940  1.00  0.97           N  
ATOM   2147  HZ1 LYS A 131     -16.201  19.701  19.479  1.00  0.97           H  
ATOM   2148  HZ2 LYS A 131     -14.618  19.335  19.561  1.00  0.97           H  
ATOM   2149  HZ3 LYS A 131     -15.134  20.580  18.604  1.00  0.97           H  
ATOM   2150  N   PRO A 132     -18.190  14.858  14.692  1.00  0.98           N  
ATOM   2151  CA  PRO A 132     -18.386  13.621  15.440  1.00  0.98           C  
ATOM   2152  HA  PRO A 132     -19.426  13.300  15.377  1.00  0.98           H  
ATOM   2153  C   PRO A 132     -18.010  13.812  16.918  1.00  0.98           C  
ATOM   2154  CB  PRO A 132     -17.488  12.594  14.741  1.00  0.98           C  
ATOM   2155  HB2 PRO A 132     -17.157  11.809  15.421  1.00  0.98           H  
ATOM   2156  HB3 PRO A 132     -18.014  12.164  13.889  1.00  0.98           H  
ATOM   2157  O   PRO A 132     -17.146  14.631  17.248  1.00  0.98           O  
ATOM   2158  CG  PRO A 132     -16.326  13.462  14.251  1.00  0.98           C  
ATOM   2159  HG2 PRO A 132     -15.771  13.021  13.423  1.00  0.98           H  
ATOM   2160  HG3 PRO A 132     -15.652  13.677  15.080  1.00  0.98           H  
ATOM   2161  CD  PRO A 132     -17.033  14.739  13.814  1.00  0.98           C  
ATOM   2162  HD2 PRO A 132     -17.372  14.643  12.782  1.00  0.98           H  
ATOM   2163  HD3 PRO A 132     -16.355  15.586  13.919  1.00  0.98           H  
ATOM   2164  N   ASP A 133     -18.613  13.021  17.803  1.00  0.98           N  
ATOM   2165  H   ASP A 133     -19.294  12.351  17.474  1.00  0.98           H  
ATOM   2166  CA  ASP A 133     -18.267  12.974  19.226  1.00  0.98           C  
ATOM   2167  HA  ASP A 133     -18.214  13.986  19.626  1.00  0.98           H  
ATOM   2168  C   ASP A 133     -16.910  12.291  19.463  1.00  0.98           C  
ATOM   2169  CB  ASP A 133     -19.341  12.197  19.996  1.00  0.98           C  
ATOM   2170  HB2 ASP A 133     -19.440  11.199  19.571  1.00  0.98           H  
ATOM   2171  HB3 ASP A 133     -19.003  12.075  21.025  1.00  0.98           H  
ATOM   2172  O   ASP A 133     -16.183  12.645  20.390  1.00  0.98           O  
ATOM   2173  CG  ASP A 133     -20.709  12.880  20.018  1.00  0.98           C  
ATOM   2174  OD1 ASP A 133     -20.932  13.689  20.954  1.00  0.98           O  
ATOM   2175  OD2 ASP A 133     -21.565  12.458  19.210  1.00  0.98           O  
ATOM   2176  N   ASN A 134     -16.557  11.302  18.632  1.00  0.98           N  
ATOM   2177  H   ASN A 134     -17.199  11.060  17.891  1.00  0.98           H  
ATOM   2178  CA  ASN A 134     -15.299  10.559  18.729  1.00  0.98           C  
ATOM   2179  HA  ASN A 134     -14.528  11.238  19.091  1.00  0.98           H  
ATOM   2180  C   ASN A 134     -14.850  10.034  17.351  1.00  0.98           C  
ATOM   2181  CB  ASN A 134     -15.491   9.425  19.756  1.00  0.98           C  
ATOM   2182  HB2 ASN A 134     -16.270   9.704  20.466  1.00  0.98           H  
ATOM   2183  HB3 ASN A 134     -15.823   8.523  19.243  1.00  0.98           H  
ATOM   2184  O   ASN A 134     -15.640   9.982  16.410  1.00  0.98           O  
ATOM   2185  CG  ASN A 134     -14.231   9.111  20.540  1.00  0.98           C  
ATOM   2186  ND2 ASN A 134     -14.309   9.084  21.849  1.00  0.98           N  
ATOM   2187 HD21 ASN A 134     -13.438   9.029  22.358  1.00  0.98           H  
ATOM   2188 HD22 ASN A 134     -15.161   9.381  22.302  1.00  0.98           H  
ATOM   2189  OD1 ASN A 134     -13.168   8.856  20.001  1.00  0.98           O  
ATOM   2190  N   GLU A 135     -13.595   9.606  17.226  1.00  0.98           N  
ATOM   2191  H   GLU A 135     -13.014   9.563  18.051  1.00  0.98           H  
ATOM   2192  CA  GLU A 135     -13.057   9.002  16.002  1.00  0.98           C  
ATOM   2193  HA  GLU A 135     -13.892   8.777  15.339  1.00  0.98           H  
ATOM   2194  C   GLU A 135     -12.366   7.667  16.286  1.00  0.98           C  
ATOM   2195  CB  GLU A 135     -12.153   9.979  15.233  1.00  0.98           C  
ATOM   2196  HB2 GLU A 135     -12.732  10.875  15.011  1.00  0.98           H  
ATOM   2197  HB3 GLU A 135     -11.881   9.512  14.286  1.00  0.98           H  
ATOM   2198  O   GLU A 135     -11.782   7.456  17.352  1.00  0.98           O  
ATOM   2199  CG  GLU A 135     -10.864  10.384  15.970  1.00  0.98           C  
ATOM   2200  HG2 GLU A 135     -11.127  10.875  16.907  1.00  0.98           H  
ATOM   2201  HG3 GLU A 135     -10.293   9.484  16.202  1.00  0.98           H  
ATOM   2202  CD  GLU A 135      -9.975  11.327  15.140  1.00  0.98           C  
ATOM   2203  OE1 GLU A 135      -8.810  11.539  15.537  1.00  0.98           O  
ATOM   2204  OE2 GLU A 135     -10.427  11.821  14.075  1.00  0.98           O  
ATOM   2205  N   LYS A 136     -12.461   6.733  15.337  1.00  0.98           N  
ATOM   2206  H   LYS A 136     -12.965   6.963  14.492  1.00  0.98           H  
ATOM   2207  CA  LYS A 136     -11.903   5.382  15.456  1.00  0.98           C  
ATOM   2208  HA  LYS A 136     -11.100   5.390  16.193  1.00  0.98           H  
ATOM   2209  C   LYS A 136     -11.303   4.958  14.127  1.00  0.98           C  
ATOM   2210  CB  LYS A 136     -12.997   4.395  15.899  1.00  0.98           C  
ATOM   2211  HB2 LYS A 136     -12.588   3.384  15.928  1.00  0.98           H  
ATOM   2212  HB3 LYS A 136     -13.794   4.408  15.157  1.00  0.98           H  
ATOM   2213  O   LYS A 136     -11.952   5.064  13.095  1.00  0.98           O  
ATOM   2214  CG  LYS A 136     -13.604   4.733  17.270  1.00  0.98           C  
ATOM   2215  HG2 LYS A 136     -14.503   4.133  17.416  1.00  0.98           H  
ATOM   2216  HG3 LYS A 136     -13.939   5.770  17.292  1.00  0.98           H  
ATOM   2217  CD  LYS A 136     -12.651   4.470  18.441  1.00  0.98           C  
ATOM   2218  HD2 LYS A 136     -11.756   5.081  18.327  1.00  0.98           H  
ATOM   2219  HD3 LYS A 136     -12.372   3.417  18.460  1.00  0.98           H  
ATOM   2220  CE  LYS A 136     -13.373   4.845  19.738  1.00  0.98           C  
ATOM   2221  HE2 LYS A 136     -14.161   4.118  19.932  1.00  0.98           H  
ATOM   2222  HE3 LYS A 136     -13.844   5.817  19.593  1.00  0.98           H  
ATOM   2223  NZ  LYS A 136     -12.432   4.927  20.877  1.00  0.98           N  
ATOM   2224  HZ1 LYS A 136     -11.955   4.048  21.014  1.00  0.98           H  
ATOM   2225  HZ2 LYS A 136     -12.933   5.169  21.720  1.00  0.98           H  
ATOM   2226  HZ3 LYS A 136     -11.758   5.657  20.695  1.00  0.98           H  
ATOM   2227  N   VAL A 137     -10.073   4.461  14.161  1.00  0.99           N  
ATOM   2228  H   VAL A 137      -9.610   4.371  15.054  1.00  0.99           H  
ATOM   2229  CA  VAL A 137      -9.396   3.919  12.979  1.00  0.99           C  
ATOM   2230  HA  VAL A 137      -9.807   4.379  12.080  1.00  0.99           H  
ATOM   2231  C   VAL A 137      -9.665   2.421  12.892  1.00  0.99           C  
ATOM   2232  CB  VAL A 137      -7.894   4.240  13.012  1.00  0.99           C  
ATOM   2233  HB  VAL A 137      -7.459   3.820  13.919  1.00  0.99           H  
ATOM   2234  O   VAL A 137      -9.437   1.693  13.863  1.00  0.99           O  
ATOM   2235  CG1 VAL A 137      -7.163   3.651  11.805  1.00  0.99           C  
ATOM   2236 HG11 VAL A 137      -6.097   3.862  11.892  1.00  0.99           H  
ATOM   2237 HG12 VAL A 137      -7.284   2.568  11.779  1.00  0.99           H  
ATOM   2238 HG13 VAL A 137      -7.552   4.073  10.879  1.00  0.99           H  
ATOM   2239  CG2 VAL A 137      -7.651   5.757  13.012  1.00  0.99           C  
ATOM   2240 HG21 VAL A 137      -8.090   6.220  13.895  1.00  0.99           H  
ATOM   2241 HG22 VAL A 137      -6.579   5.959  13.016  1.00  0.99           H  
ATOM   2242 HG23 VAL A 137      -8.086   6.203  12.117  1.00  0.99           H  
ATOM   2243  N   ILE A 138     -10.142   1.981  11.729  1.00  0.99           N  
ATOM   2244  H   ILE A 138     -10.260   2.643  10.975  1.00  0.99           H  
ATOM   2245  CA  ILE A 138     -10.394   0.581  11.397  1.00  0.99           C  
ATOM   2246  HA  ILE A 138     -10.085  -0.056  12.225  1.00  0.99           H  
ATOM   2247  C   ILE A 138      -9.550   0.234  10.171  1.00  0.99           C  
ATOM   2248  CB  ILE A 138     -11.893   0.329  11.139  1.00  0.99           C  
ATOM   2249  HB  ILE A 138     -12.161   0.891  10.244  1.00  0.99           H  
ATOM   2250  O   ILE A 138      -9.778   0.752   9.083  1.00  0.99           O  
ATOM   2251  CG1 ILE A 138     -12.828   0.805  12.276  1.00  0.99           C  
ATOM   2252 HG12 ILE A 138     -13.860   0.658  11.957  1.00  0.99           H  
ATOM   2253 HG13 ILE A 138     -12.696   1.876  12.428  1.00  0.99           H  
ATOM   2254  CG2 ILE A 138     -12.134  -1.158  10.840  1.00  0.99           C  
ATOM   2255 HG21 ILE A 138     -11.619  -1.446   9.924  1.00  0.99           H  
ATOM   2256 HG22 ILE A 138     -13.199  -1.335  10.690  1.00  0.99           H  
ATOM   2257 HG23 ILE A 138     -11.768  -1.771  11.664  1.00  0.99           H  
ATOM   2258  CD1 ILE A 138     -12.641   0.092  13.623  1.00  0.99           C  
ATOM   2259 HD11 ILE A 138     -12.938  -0.953  13.541  1.00  0.99           H  
ATOM   2260 HD12 ILE A 138     -11.603   0.149  13.949  1.00  0.99           H  
ATOM   2261 HD13 ILE A 138     -13.269   0.575  14.373  1.00  0.99           H  
ATOM   2262  N   VAL A 139      -8.567  -0.636  10.350  1.00  0.99           N  
ATOM   2263  H   VAL A 139      -8.446  -1.028  11.273  1.00  0.99           H  
ATOM   2264  CA  VAL A 139      -7.664  -1.103   9.305  1.00  0.99           C  
ATOM   2265  HA  VAL A 139      -7.812  -0.495   8.413  1.00  0.99           H  
ATOM   2266  C   VAL A 139      -8.022  -2.539   8.966  1.00  0.99           C  
ATOM   2267  CB  VAL A 139      -6.187  -0.970   9.711  1.00  0.99           C  
ATOM   2268  HB  VAL A 139      -5.931  -1.732  10.448  1.00  0.99           H  
ATOM   2269  O   VAL A 139      -7.907  -3.430   9.812  1.00  0.99           O  
ATOM   2270  CG1 VAL A 139      -5.313  -1.156   8.473  1.00  0.99           C  
ATOM   2271 HG11 VAL A 139      -5.408  -2.171   8.087  1.00  0.99           H  
ATOM   2272 HG12 VAL A 139      -4.271  -0.947   8.717  1.00  0.99           H  
ATOM   2273 HG13 VAL A 139      -5.619  -0.468   7.685  1.00  0.99           H  
ATOM   2274  CG2 VAL A 139      -5.852   0.402  10.314  1.00  0.99           C  
ATOM   2275 HG21 VAL A 139      -4.779   0.482  10.486  1.00  0.99           H  
ATOM   2276 HG22 VAL A 139      -6.361   0.511  11.272  1.00  0.99           H  
ATOM   2277 HG23 VAL A 139      -6.172   1.192   9.636  1.00  0.99           H  
ATOM   2278  N   LEU A 140      -8.477  -2.743   7.739  1.00  0.99           N  
ATOM   2279  H   LEU A 140      -8.496  -1.959   7.103  1.00  0.99           H  
ATOM   2280  CA  LEU A 140      -8.744  -4.048   7.160  1.00  0.99           C  
ATOM   2281  HA  LEU A 140      -9.073  -4.719   7.952  1.00  0.99           H  
ATOM   2282  C   LEU A 140      -7.454  -4.608   6.559  1.00  0.99           C  
ATOM   2283  CB  LEU A 140      -9.868  -3.955   6.116  1.00  0.99           C  
ATOM   2284  HB2 LEU A 140     -10.171  -4.974   5.875  1.00  0.99           H  
ATOM   2285  HB3 LEU A 140      -9.467  -3.504   5.209  1.00  0.99           H  
ATOM   2286  O   LEU A 140      -6.575  -3.842   6.163  1.00  0.99           O  
ATOM   2287  CG  LEU A 140     -11.113  -3.159   6.545  1.00  0.99           C  
ATOM   2288  HG  LEU A 140     -10.841  -2.121   6.736  1.00  0.99           H  
ATOM   2289  CD1 LEU A 140     -12.148  -3.171   5.423  1.00  0.99           C  
ATOM   2290 HD11 LEU A 140     -12.494  -4.188   5.239  1.00  0.99           H  
ATOM   2291 HD12 LEU A 140     -12.997  -2.540   5.686  1.00  0.99           H  
ATOM   2292 HD13 LEU A 140     -11.695  -2.790   4.508  1.00  0.99           H  
ATOM   2293  CD2 LEU A 140     -11.754  -3.738   7.808  1.00  0.99           C  
ATOM   2294 HD21 LEU A 140     -12.665  -3.187   8.041  1.00  0.99           H  
ATOM   2295 HD22 LEU A 140     -11.064  -3.655   8.648  1.00  0.99           H  
ATOM   2296 HD23 LEU A 140     -11.989  -4.789   7.639  1.00  0.99           H  
ATOM   2297  N   GLY A 141      -7.321  -5.926   6.519  1.00  0.98           N  
ATOM   2298  H   GLY A 141      -8.086  -6.511   6.822  1.00  0.98           H  
ATOM   2299  CA  GLY A 141      -6.159  -6.583   5.932  1.00  0.98           C  
ATOM   2300  HA2 GLY A 141      -5.292  -6.456   6.580  1.00  0.98           H  
ATOM   2301  HA3 GLY A 141      -5.931  -6.130   4.967  1.00  0.98           H  
ATOM   2302  C   GLY A 141      -6.390  -8.067   5.707  1.00  0.98           C  
ATOM   2303  O   GLY A 141      -7.466  -8.584   6.001  1.00  0.98           O  
ATOM   2304  N   GLU A 142      -5.346  -8.742   5.253  1.00  0.97           N  
ATOM   2305  H   GLU A 142      -4.492  -8.241   5.057  1.00  0.97           H  
ATOM   2306  CA  GLU A 142      -5.298 -10.188   5.039  1.00  0.97           C  
ATOM   2307  HA  GLU A 142      -6.249 -10.657   5.290  1.00  0.97           H  
ATOM   2308  C   GLU A 142      -4.211 -10.810   5.925  1.00  0.97           C  
ATOM   2309  CB  GLU A 142      -5.011 -10.468   3.562  1.00  0.97           C  
ATOM   2310  HB2 GLU A 142      -4.186  -9.831   3.244  1.00  0.97           H  
ATOM   2311  HB3 GLU A 142      -4.699 -11.507   3.456  1.00  0.97           H  
ATOM   2312  O   GLU A 142      -3.290 -10.131   6.392  1.00  0.97           O  
ATOM   2313  CG  GLU A 142      -6.215 -10.235   2.643  1.00  0.97           C  
ATOM   2314  HG2 GLU A 142      -6.629  -9.245   2.832  1.00  0.97           H  
ATOM   2315  HG3 GLU A 142      -6.983 -10.978   2.857  1.00  0.97           H  
ATOM   2316  CD  GLU A 142      -5.744 -10.337   1.189  1.00  0.97           C  
ATOM   2317  OE1 GLU A 142      -5.672 -11.444   0.631  1.00  0.97           O  
ATOM   2318  OE2 GLU A 142      -5.253  -9.308   0.679  1.00  0.97           O  
ATOM   2319  N   TRP A 143      -4.312 -12.108   6.191  1.00  0.97           N  
ATOM   2320  H   TRP A 143      -5.112 -12.613   5.837  1.00  0.97           H  
ATOM   2321  CA  TRP A 143      -3.340 -12.836   6.993  1.00  0.97           C  
ATOM   2322  HA  TRP A 143      -2.409 -12.269   7.020  1.00  0.97           H  
ATOM   2323  C   TRP A 143      -3.031 -14.201   6.396  1.00  0.97           C  
ATOM   2324  CB  TRP A 143      -3.846 -12.983   8.432  1.00  0.97           C  
ATOM   2325  HB2 TRP A 143      -4.809 -13.493   8.423  1.00  0.97           H  
ATOM   2326  HB3 TRP A 143      -3.994 -11.987   8.849  1.00  0.97           H  
ATOM   2327  O   TRP A 143      -3.917 -15.024   6.214  1.00  0.97           O  
ATOM   2328  CG  TRP A 143      -2.904 -13.732   9.322  1.00  0.97           C  
ATOM   2329  CD1 TRP A 143      -2.950 -15.059   9.565  1.00  0.97           C  
ATOM   2330  HD1 TRP A 143      -3.685 -15.721   9.131  1.00  0.97           H  
ATOM   2331  CD2 TRP A 143      -1.700 -13.244   9.982  1.00  0.97           C  
ATOM   2332  CE2 TRP A 143      -1.068 -14.342  10.636  1.00  0.97           C  
ATOM   2333  CE3 TRP A 143      -1.057 -11.990  10.055  1.00  0.97           C  
ATOM   2334  HE3 TRP A 143      -1.467 -11.161   9.499  1.00  0.97           H  
ATOM   2335  NE1 TRP A 143      -1.872 -15.427  10.347  1.00  0.97           N  
ATOM   2336  HE1 TRP A 143      -1.665 -16.387  10.583  1.00  0.97           H  
ATOM   2337  CH2 TRP A 143       0.721 -12.928  11.440  1.00  0.97           C  
ATOM   2338  HH2 TRP A 143       1.663 -12.812  11.955  1.00  0.97           H  
ATOM   2339  CZ2 TRP A 143       0.113 -14.193  11.376  1.00  0.97           C  
ATOM   2340  HZ2 TRP A 143       0.562 -15.047  11.861  1.00  0.97           H  
ATOM   2341  CZ3 TRP A 143       0.139 -11.830  10.781  1.00  0.97           C  
ATOM   2342  HZ3 TRP A 143       0.629 -10.868  10.795  1.00  0.97           H  
ATOM   2343  N   TRP A 144      -1.742 -14.485   6.221  1.00  0.97           N  
ATOM   2344  H   TRP A 144      -1.077 -13.740   6.371  1.00  0.97           H  
ATOM   2345  CA  TRP A 144      -1.223 -15.815   5.903  1.00  0.97           C  
ATOM   2346  HA  TRP A 144      -2.039 -16.473   5.604  1.00  0.97           H  
ATOM   2347  C   TRP A 144      -0.553 -16.412   7.141  1.00  0.97           C  
ATOM   2348  CB  TRP A 144      -0.245 -15.723   4.724  1.00  0.97           C  
ATOM   2349  HB2 TRP A 144       0.218 -16.700   4.585  1.00  0.97           H  
ATOM   2350  HB3 TRP A 144       0.550 -15.018   4.968  1.00  0.97           H  
ATOM   2351  O   TRP A 144       0.164 -15.712   7.858  1.00  0.97           O  
ATOM   2352  CG  TRP A 144      -0.860 -15.313   3.420  1.00  0.97           C  
ATOM   2353  CD1 TRP A 144      -1.222 -16.158   2.426  1.00  0.97           C  
ATOM   2354  HD1 TRP A 144      -1.124 -17.233   2.444  1.00  0.97           H  
ATOM   2355  CD2 TRP A 144      -1.279 -13.983   2.973  1.00  0.97           C  
ATOM   2356  CE2 TRP A 144      -1.891 -14.115   1.689  1.00  0.97           C  
ATOM   2357  CE3 TRP A 144      -1.252 -12.689   3.544  1.00  0.97           C  
ATOM   2358  HE3 TRP A 144      -0.786 -12.533   4.506  1.00  0.97           H  
ATOM   2359  NE1 TRP A 144      -1.754 -15.447   1.371  1.00  0.97           N  
ATOM   2360  HE1 TRP A 144      -2.117 -15.884   0.536  1.00  0.97           H  
ATOM   2361  CH2 TRP A 144      -2.499 -11.780   1.654  1.00  0.97           C  
ATOM   2362  HH2 TRP A 144      -3.019 -10.960   1.181  1.00  0.97           H  
ATOM   2363  CZ2 TRP A 144      -2.503 -13.040   1.039  1.00  0.97           C  
ATOM   2364  HZ2 TRP A 144      -3.027 -13.188   0.106  1.00  0.97           H  
ATOM   2365  CZ3 TRP A 144      -1.857 -11.599   2.891  1.00  0.97           C  
ATOM   2366  HZ3 TRP A 144      -1.863 -10.622   3.352  1.00  0.97           H  
ATOM   2367  N   LYS A 145      -0.707 -17.707   7.397  1.00  0.96           N  
ATOM   2368  H   LYS A 145      -1.340 -18.222   6.801  1.00  0.96           H  
ATOM   2369  CA  LYS A 145       0.081 -18.445   8.398  1.00  0.96           C  
ATOM   2370  HA  LYS A 145       0.151 -17.864   9.318  1.00  0.96           H  
ATOM   2371  C   LYS A 145       1.509 -18.670   7.907  1.00  0.96           C  
ATOM   2372  CB  LYS A 145      -0.578 -19.796   8.692  1.00  0.96           C  
ATOM   2373  HB2 LYS A 145      -0.702 -20.328   7.749  1.00  0.96           H  
ATOM   2374  HB3 LYS A 145       0.084 -20.383   9.328  1.00  0.96           H  
ATOM   2375  O   LYS A 145       2.440 -18.613   8.707  1.00  0.96           O  
ATOM   2376  CG  LYS A 145      -1.938 -19.667   9.392  1.00  0.96           C  
ATOM   2377  HG2 LYS A 145      -2.588 -19.021   8.801  1.00  0.96           H  
ATOM   2378  HG3 LYS A 145      -1.812 -19.230  10.382  1.00  0.96           H  
ATOM   2379  CD  LYS A 145      -2.571 -21.059   9.510  1.00  0.96           C  
ATOM   2380  HD2 LYS A 145      -2.381 -21.596   8.581  1.00  0.96           H  
ATOM   2381  HD3 LYS A 145      -2.110 -21.614  10.327  1.00  0.96           H  
ATOM   2382  CE  LYS A 145      -4.083 -20.960   9.723  1.00  0.96           C  
ATOM   2383  HE2 LYS A 145      -4.331 -21.220  10.752  1.00  0.96           H  
ATOM   2384  HE3 LYS A 145      -4.391 -19.930   9.545  1.00  0.96           H  
ATOM   2385  NZ  LYS A 145      -4.791 -21.825   8.754  1.00  0.96           N  
ATOM   2386  HZ1 LYS A 145      -5.795 -21.740   8.823  1.00  0.96           H  
ATOM   2387  HZ2 LYS A 145      -4.565 -21.501   7.825  1.00  0.96           H  
ATOM   2388  HZ3 LYS A 145      -4.504 -22.792   8.806  1.00  0.96           H  
ATOM   2389  N   SER A 146       1.678 -18.877   6.605  1.00  0.96           N  
ATOM   2390  H   SER A 146       0.853 -18.963   6.029  1.00  0.96           H  
ATOM   2391  CA  SER A 146       2.985 -18.997   5.955  1.00  0.96           C  
ATOM   2392  HA  SER A 146       3.620 -19.636   6.567  1.00  0.96           H  
ATOM   2393  C   SER A 146       3.683 -17.641   5.819  1.00  0.96           C  
ATOM   2394  CB  SER A 146       2.829 -19.675   4.592  1.00  0.96           C  
ATOM   2395  HB2 SER A 146       2.123 -19.110   3.984  1.00  0.96           H  
ATOM   2396  HB3 SER A 146       3.791 -19.716   4.081  1.00  0.96           H  
ATOM   2397  O   SER A 146       3.056 -16.580   5.894  1.00  0.96           O  
ATOM   2398  OG  SER A 146       2.342 -20.986   4.790  1.00  0.96           O  
ATOM   2399  HG  SER A 146       2.152 -21.381   3.935  1.00  0.96           H  
ATOM   2400  N   ASP A 147       5.003 -17.662   5.637  1.00  0.95           N  
ATOM   2401  H   ASP A 147       5.469 -18.555   5.560  1.00  0.95           H  
ATOM   2402  CA  ASP A 147       5.772 -16.469   5.273  1.00  0.95           C  
ATOM   2403  HA  ASP A 147       5.549 -15.672   5.982  1.00  0.95           H  
ATOM   2404  C   ASP A 147       5.352 -16.002   3.867  1.00  0.95           C  
ATOM   2405  CB  ASP A 147       7.274 -16.775   5.377  1.00  0.95           C  
ATOM   2406  HB2 ASP A 147       7.548 -17.489   4.600  1.00  0.95           H  
ATOM   2407  HB3 ASP A 147       7.474 -17.233   6.346  1.00  0.95           H  
ATOM   2408  O   ASP A 147       5.336 -16.793   2.921  1.00  0.95           O  
ATOM   2409  CG  ASP A 147       8.131 -15.514   5.233  1.00  0.95           C  
ATOM   2410  OD1 ASP A 147       7.955 -14.830   4.207  1.00  0.95           O  
ATOM   2411  OD2 ASP A 147       8.918 -15.220   6.161  1.00  0.95           O  
ATOM   2412  N   THR A 148       4.972 -14.730   3.743  1.00  0.95           N  
ATOM   2413  H   THR A 148       5.149 -14.080   4.495  1.00  0.95           H  
ATOM   2414  CA  THR A 148       4.464 -14.153   2.492  1.00  0.95           C  
ATOM   2415  HA  THR A 148       3.681 -14.796   2.089  1.00  0.95           H  
ATOM   2416  C   THR A 148       5.538 -14.064   1.415  1.00  0.95           C  
ATOM   2417  CB  THR A 148       3.856 -12.766   2.745  1.00  0.95           C  
ATOM   2418  HB  THR A 148       3.682 -12.260   1.795  1.00  0.95           H  
ATOM   2419  O   THR A 148       5.219 -14.208   0.239  1.00  0.95           O  
ATOM   2420  CG2 THR A 148       2.526 -12.892   3.489  1.00  0.95           C  
ATOM   2421 HG21 THR A 148       1.831 -13.487   2.895  1.00  0.95           H  
ATOM   2422 HG22 THR A 148       2.675 -13.365   4.459  1.00  0.95           H  
ATOM   2423 HG23 THR A 148       2.096 -11.900   3.626  1.00  0.95           H  
ATOM   2424  OG1 THR A 148       4.710 -11.983   3.556  1.00  0.95           O  
ATOM   2425  HG1 THR A 148       5.302 -11.502   2.973  1.00  0.95           H  
ATOM   2426  N   GLU A 149       6.811 -13.923   1.797  1.00  0.94           N  
ATOM   2427  H   GLU A 149       7.042 -13.940   2.780  1.00  0.94           H  
ATOM   2428  CA  GLU A 149       7.930 -13.961   0.855  1.00  0.94           C  
ATOM   2429  HA  GLU A 149       7.727 -13.279   0.029  1.00  0.94           H  
ATOM   2430  C   GLU A 149       8.102 -15.360   0.268  1.00  0.94           C  
ATOM   2431  CB  GLU A 149       9.239 -13.515   1.526  1.00  0.94           C  
ATOM   2432  HB2 GLU A 149      10.038 -13.560   0.785  1.00  0.94           H  
ATOM   2433  HB3 GLU A 149       9.509 -14.208   2.324  1.00  0.94           H  
ATOM   2434  O   GLU A 149       8.371 -15.511  -0.921  1.00  0.94           O  
ATOM   2435  CG  GLU A 149       9.175 -12.090   2.090  1.00  0.94           C  
ATOM   2436  HG2 GLU A 149      10.166 -11.808   2.445  1.00  0.94           H  
ATOM   2437  HG3 GLU A 149       8.499 -12.069   2.944  1.00  0.94           H  
ATOM   2438  CD  GLU A 149       8.710 -11.095   1.026  1.00  0.94           C  
ATOM   2439  OE1 GLU A 149       7.824 -10.268   1.346  1.00  0.94           O  
ATOM   2440  OE2 GLU A 149       9.245 -11.153  -0.103  1.00  0.94           O  
ATOM   2441  N   ASN A 150       7.901 -16.411   1.066  1.00  0.96           N  
ATOM   2442  H   ASN A 150       7.656 -16.239   2.030  1.00  0.96           H  
ATOM   2443  CA  ASN A 150       7.950 -17.778   0.546  1.00  0.96           C  
ATOM   2444  HA  ASN A 150       8.876 -17.909  -0.015  1.00  0.96           H  
ATOM   2445  C   ASN A 150       6.807 -18.038  -0.442  1.00  0.96           C  
ATOM   2446  CB  ASN A 150       7.942 -18.786   1.702  1.00  0.96           C  
ATOM   2447  HB2 ASN A 150       7.812 -19.787   1.291  1.00  0.96           H  
ATOM   2448  HB3 ASN A 150       7.100 -18.581   2.363  1.00  0.96           H  
ATOM   2449  O   ASN A 150       7.054 -18.606  -1.504  1.00  0.96           O  
ATOM   2450  CG  ASN A 150       9.228 -18.788   2.505  1.00  0.96           C  
ATOM   2451  ND2 ASN A 150       9.214 -19.408   3.661  1.00  0.96           N  
ATOM   2452 HD21 ASN A 150       8.370 -19.863   3.980  1.00  0.96           H  
ATOM   2453 HD22 ASN A 150      10.080 -19.390   4.180  1.00  0.96           H  
ATOM   2454  OD1 ASN A 150      10.267 -18.279   2.119  1.00  0.96           O  
ATOM   2455  N   ILE A 151       5.594 -17.572  -0.123  1.00  0.96           N  
ATOM   2456  H   ILE A 151       5.485 -17.099   0.762  1.00  0.96           H  
ATOM   2457  CA  ILE A 151       4.417 -17.710  -0.994  1.00  0.96           C  
ATOM   2458  HA  ILE A 151       4.239 -18.770  -1.180  1.00  0.96           H  
ATOM   2459  C   ILE A 151       4.671 -17.060  -2.359  1.00  0.96           C  
ATOM   2460  CB  ILE A 151       3.165 -17.114  -0.309  1.00  0.96           C  
ATOM   2461  HB  ILE A 151       3.399 -16.104   0.027  1.00  0.96           H  
ATOM   2462  O   ILE A 151       4.470 -17.700  -3.392  1.00  0.96           O  
ATOM   2463  CG1 ILE A 151       2.744 -17.961   0.912  1.00  0.96           C  
ATOM   2464 HG12 ILE A 151       3.620 -18.307   1.462  1.00  0.96           H  
ATOM   2465 HG13 ILE A 151       2.207 -18.842   0.562  1.00  0.96           H  
ATOM   2466  CG2 ILE A 151       1.986 -17.031  -1.301  1.00  0.96           C  
ATOM   2467 HG21 ILE A 151       1.829 -17.997  -1.780  1.00  0.96           H  
ATOM   2468 HG22 ILE A 151       1.063 -16.730  -0.805  1.00  0.96           H  
ATOM   2469 HG23 ILE A 151       2.196 -16.281  -2.063  1.00  0.96           H  
ATOM   2470  CD1 ILE A 151       1.853 -17.185   1.890  1.00  0.96           C  
ATOM   2471 HD11 ILE A 151       1.242 -17.885   2.460  1.00  0.96           H  
ATOM   2472 HD12 ILE A 151       1.193 -16.501   1.357  1.00  0.96           H  
ATOM   2473 HD13 ILE A 151       2.471 -16.609   2.577  1.00  0.96           H  
ATOM   2474  N   ILE A 152       5.144 -15.810  -2.387  1.00  0.95           N  
ATOM   2475  H   ILE A 152       5.272 -15.303  -1.523  1.00  0.95           H  
ATOM   2476  CA  ILE A 152       5.366 -15.121  -3.662  1.00  0.95           C  
ATOM   2477  HA  ILE A 152       4.487 -15.327  -4.273  1.00  0.95           H  
ATOM   2478  C   ILE A 152       6.562 -15.684  -4.434  1.00  0.95           C  
ATOM   2479  CB  ILE A 152       5.450 -13.594  -3.475  1.00  0.95           C  
ATOM   2480  HB  ILE A 152       4.581 -13.286  -2.894  1.00  0.95           H  
ATOM   2481  O   ILE A 152       6.502 -15.801  -5.657  1.00  0.95           O  
ATOM   2482  CG1 ILE A 152       5.402 -12.853  -4.826  1.00  0.95           C  
ATOM   2483 HG12 ILE A 152       6.281 -13.094  -5.425  1.00  0.95           H  
ATOM   2484 HG13 ILE A 152       5.430 -11.780  -4.636  1.00  0.95           H  
ATOM   2485  CG2 ILE A 152       6.701 -13.152  -2.706  1.00  0.95           C  
ATOM   2486 HG21 ILE A 152       7.608 -13.331  -3.284  1.00  0.95           H  
ATOM   2487 HG22 ILE A 152       6.753 -13.705  -1.768  1.00  0.95           H  
ATOM   2488 HG23 ILE A 152       6.633 -12.090  -2.471  1.00  0.95           H  
ATOM   2489  CD1 ILE A 152       4.138 -13.183  -5.636  1.00  0.95           C  
ATOM   2490 HD11 ILE A 152       3.282 -13.305  -4.971  1.00  0.95           H  
ATOM   2491 HD12 ILE A 152       4.286 -14.106  -6.196  1.00  0.95           H  
ATOM   2492 HD13 ILE A 152       3.909 -12.386  -6.343  1.00  0.95           H  
ATOM   2493  N   ASN A 153       7.631 -16.096  -3.748  1.00  0.95           N  
ATOM   2494  H   ASN A 153       7.649 -15.958  -2.747  1.00  0.95           H  
ATOM   2495  CA  ASN A 153       8.777 -16.730  -4.401  1.00  0.95           C  
ATOM   2496  HA  ASN A 153       9.133 -16.079  -5.199  1.00  0.95           H  
ATOM   2497  C   ASN A 153       8.390 -18.061  -5.062  1.00  0.95           C  
ATOM   2498  CB  ASN A 153       9.901 -16.929  -3.374  1.00  0.95           C  
ATOM   2499  HB2 ASN A 153      10.638 -17.621  -3.780  1.00  0.95           H  
ATOM   2500  HB3 ASN A 153       9.494 -17.366  -2.462  1.00  0.95           H  
ATOM   2501  O   ASN A 153       8.862 -18.366  -6.159  1.00  0.95           O  
ATOM   2502  CG  ASN A 153      10.639 -15.639  -3.059  1.00  0.95           C  
ATOM   2503  ND2 ASN A 153      11.025 -15.426  -1.826  1.00  0.95           N  
ATOM   2504 HD21 ASN A 153      10.508 -15.917  -1.111  1.00  0.95           H  
ATOM   2505 HD22 ASN A 153      11.355 -14.487  -1.656  1.00  0.95           H  
ATOM   2506  OD1 ASN A 153      10.924 -14.828  -3.921  1.00  0.95           O  
ATOM   2507  N   GLU A 154       7.515 -18.842  -4.426  1.00  0.95           N  
ATOM   2508  H   GLU A 154       7.176 -18.565  -3.516  1.00  0.95           H  
ATOM   2509  CA  GLU A 154       6.965 -20.062  -5.013  1.00  0.95           C  
ATOM   2510  HA  GLU A 154       7.789 -20.692  -5.349  1.00  0.95           H  
ATOM   2511  C   GLU A 154       6.100 -19.757  -6.242  1.00  0.95           C  
ATOM   2512  CB  GLU A 154       6.187 -20.836  -3.943  1.00  0.95           C  
ATOM   2513  HB2 GLU A 154       5.340 -20.241  -3.602  1.00  0.95           H  
ATOM   2514  HB3 GLU A 154       6.853 -21.021  -3.101  1.00  0.95           H  
ATOM   2515  O   GLU A 154       6.309 -20.367  -7.291  1.00  0.95           O  
ATOM   2516  CG  GLU A 154       5.682 -22.181  -4.484  1.00  0.95           C  
ATOM   2517  HG2 GLU A 154       6.536 -22.747  -4.857  1.00  0.95           H  
ATOM   2518  HG3 GLU A 154       5.008 -22.000  -5.322  1.00  0.95           H  
ATOM   2519  CD  GLU A 154       4.942 -23.021  -3.434  1.00  0.95           C  
ATOM   2520  OE1 GLU A 154       4.424 -24.082  -3.844  1.00  0.95           O  
ATOM   2521  OE2 GLU A 154       4.936 -22.638  -2.242  1.00  0.95           O  
ATOM   2522  N   ALA A 155       5.199 -18.774  -6.149  1.00  0.94           N  
ATOM   2523  H   ALA A 155       5.062 -18.334  -5.251  1.00  0.94           H  
ATOM   2524  CA  ALA A 155       4.342 -18.348  -7.257  1.00  0.94           C  
ATOM   2525  HA  ALA A 155       3.719 -19.186  -7.570  1.00  0.94           H  
ATOM   2526  C   ALA A 155       5.153 -17.881  -8.480  1.00  0.94           C  
ATOM   2527  CB  ALA A 155       3.423 -17.244  -6.729  1.00  0.94           C  
ATOM   2528  HB1 ALA A 155       4.009 -16.370  -6.441  1.00  0.94           H  
ATOM   2529  HB2 ALA A 155       2.707 -16.957  -7.499  1.00  0.94           H  
ATOM   2530  HB3 ALA A 155       2.886 -17.613  -5.856  1.00  0.94           H  
ATOM   2531  O   ALA A 155       4.935 -18.331  -9.605  1.00  0.94           O  
ATOM   2532  N   LEU A 156       6.174 -17.045  -8.262  1.00  0.93           N  
ATOM   2533  H   LEU A 156       6.306 -16.700  -7.322  1.00  0.93           H  
ATOM   2534  CA  LEU A 156       7.069 -16.576  -9.324  1.00  0.93           C  
ATOM   2535  HA  LEU A 156       6.470 -16.139 -10.123  1.00  0.93           H  
ATOM   2536  C   LEU A 156       7.878 -17.712  -9.964  1.00  0.93           C  
ATOM   2537  CB  LEU A 156       8.019 -15.516  -8.742  1.00  0.93           C  
ATOM   2538  HB2 LEU A 156       8.829 -15.346  -9.451  1.00  0.93           H  
ATOM   2539  HB3 LEU A 156       8.462 -15.909  -7.827  1.00  0.93           H  
ATOM   2540  O   LEU A 156       8.149 -17.680 -11.167  1.00  0.93           O  
ATOM   2541  CG  LEU A 156       7.356 -14.161  -8.438  1.00  0.93           C  
ATOM   2542  HG  LEU A 156       6.512 -14.291  -7.761  1.00  0.93           H  
ATOM   2543  CD1 LEU A 156       8.383 -13.242  -7.775  1.00  0.93           C  
ATOM   2544 HD11 LEU A 156       7.915 -12.288  -7.531  1.00  0.93           H  
ATOM   2545 HD12 LEU A 156       9.231 -13.075  -8.439  1.00  0.93           H  
ATOM   2546 HD13 LEU A 156       8.729 -13.697  -6.847  1.00  0.93           H  
ATOM   2547  CD2 LEU A 156       6.858 -13.488  -9.719  1.00  0.93           C  
ATOM   2548 HD21 LEU A 156       5.964 -13.996 -10.082  1.00  0.93           H  
ATOM   2549 HD22 LEU A 156       7.633 -13.512 -10.486  1.00  0.93           H  
ATOM   2550 HD23 LEU A 156       6.602 -12.448  -9.518  1.00  0.93           H  
ATOM   2551  N   LYS A 157       8.269 -18.719  -9.175  1.00  0.94           N  
ATOM   2552  H   LYS A 157       8.027 -18.669  -8.196  1.00  0.94           H  
ATOM   2553  CA  LYS A 157       8.994 -19.898  -9.666  1.00  0.94           C  
ATOM   2554  HA  LYS A 157       9.769 -19.566 -10.358  1.00  0.94           H  
ATOM   2555  C   LYS A 157       8.086 -20.847 -10.451  1.00  0.94           C  
ATOM   2556  CB  LYS A 157       9.652 -20.594  -8.468  1.00  0.94           C  
ATOM   2557  HB2 LYS A 157       8.877 -20.944  -7.786  1.00  0.94           H  
ATOM   2558  HB3 LYS A 157      10.270 -19.869  -7.938  1.00  0.94           H  
ATOM   2559  O   LYS A 157       8.535 -21.433 -11.434  1.00  0.94           O  
ATOM   2560  CG  LYS A 157      10.533 -21.779  -8.885  1.00  0.94           C  
ATOM   2561  HG2 LYS A 157      11.331 -21.427  -9.540  1.00  0.94           H  
ATOM   2562  HG3 LYS A 157       9.934 -22.519  -9.416  1.00  0.94           H  
ATOM   2563  CD  LYS A 157      11.137 -22.444  -7.646  1.00  0.94           C  
ATOM   2564  HD2 LYS A 157      10.327 -22.774  -6.996  1.00  0.94           H  
ATOM   2565  HD3 LYS A 157      11.748 -21.717  -7.110  1.00  0.94           H  
ATOM   2566  CE  LYS A 157      11.992 -23.645  -8.057  1.00  0.94           C  
ATOM   2567  HE2 LYS A 157      11.376 -24.316  -8.656  1.00  0.94           H  
ATOM   2568  HE3 LYS A 157      12.812 -23.291  -8.682  1.00  0.94           H  
ATOM   2569  NZ  LYS A 157      12.513 -24.355  -6.864  1.00  0.94           N  
ATOM   2570  HZ1 LYS A 157      13.072 -23.731  -6.299  1.00  0.94           H  
ATOM   2571  HZ2 LYS A 157      11.745 -24.681  -6.294  1.00  0.94           H  
ATOM   2572  HZ3 LYS A 157      13.076 -25.150  -7.131  1.00  0.94           H  
ATOM   2573  N   SER A 158       6.843 -21.027 -10.010  1.00  0.94           N  
ATOM   2574  H   SER A 158       6.548 -20.531  -9.181  1.00  0.94           H  
ATOM   2575  CA  SER A 158       5.874 -21.933 -10.634  1.00  0.94           C  
ATOM   2576  HA  SER A 158       6.393 -22.843 -10.936  1.00  0.94           H  
ATOM   2577  C   SER A 158       5.232 -21.340 -11.892  1.00  0.94           C  
ATOM   2578  CB  SER A 158       4.806 -22.326  -9.608  1.00  0.94           C  
ATOM   2579  HB2 SER A 158       4.210 -23.153  -9.995  1.00  0.94           H  
ATOM   2580  HB3 SER A 158       5.290 -22.647  -8.685  1.00  0.94           H  
ATOM   2581  O   SER A 158       4.836 -22.102 -12.777  1.00  0.94           O  
ATOM   2582  OG  SER A 158       3.953 -21.237  -9.340  1.00  0.94           O  
ATOM   2583  HG  SER A 158       3.607 -21.322  -8.449  1.00  0.94           H  
ATOM   2584  N   GLY A 159       5.171 -20.006 -11.983  1.00  0.93           N  
ATOM   2585  H   GLY A 159       5.433 -19.483 -11.160  1.00  0.93           H  
ATOM   2586  CA  GLY A 159       4.478 -19.259 -13.035  1.00  0.93           C  
ATOM   2587  HA2 GLY A 159       4.933 -18.272 -13.119  1.00  0.93           H  
ATOM   2588  HA3 GLY A 159       4.587 -19.777 -13.987  1.00  0.93           H  
ATOM   2589  C   GLY A 159       2.980 -19.063 -12.776  1.00  0.93           C  
ATOM   2590  O   GLY A 159       2.296 -18.517 -13.641  1.00  0.93           O  
ATOM   2591  N   LEU A 160       2.480 -19.506 -11.617  1.00  0.92           N  
ATOM   2592  H   LEU A 160       3.131 -19.841 -10.922  1.00  0.92           H  
ATOM   2593  CA  LEU A 160       1.067 -19.467 -11.229  1.00  0.92           C  
ATOM   2594  HA  LEU A 160       0.457 -19.273 -12.111  1.00  0.92           H  
ATOM   2595  C   LEU A 160       0.768 -18.331 -10.237  1.00  0.92           C  
ATOM   2596  CB  LEU A 160       0.663 -20.840 -10.648  1.00  0.92           C  
ATOM   2597  HB2 LEU A 160      -0.380 -20.793 -10.334  1.00  0.92           H  
ATOM   2598  HB3 LEU A 160       1.259 -21.028  -9.755  1.00  0.92           H  
ATOM   2599  O   LEU A 160       1.663 -17.624  -9.772  1.00  0.92           O  
ATOM   2600  CG  LEU A 160       0.810 -22.036 -11.605  1.00  0.92           C  
ATOM   2601  HG  LEU A 160       1.856 -22.164 -11.886  1.00  0.92           H  
ATOM   2602  CD1 LEU A 160       0.344 -23.307 -10.894  1.00  0.92           C  
ATOM   2603 HD11 LEU A 160       0.974 -23.495 -10.025  1.00  0.92           H  
ATOM   2604 HD12 LEU A 160      -0.690 -23.194 -10.570  1.00  0.92           H  
ATOM   2605 HD13 LEU A 160       0.404 -24.155 -11.576  1.00  0.92           H  
ATOM   2606  CD2 LEU A 160      -0.028 -21.868 -12.874  1.00  0.92           C  
ATOM   2607 HD21 LEU A 160       0.376 -21.061 -13.485  1.00  0.92           H  
ATOM   2608 HD22 LEU A 160      -0.002 -22.788 -13.458  1.00  0.92           H  
ATOM   2609 HD23 LEU A 160      -1.063 -21.647 -12.614  1.00  0.92           H  
ATOM   2610  N   ALA A 161      -0.514 -18.170  -9.906  1.00  0.93           N  
ATOM   2611  H   ALA A 161      -1.199 -18.796 -10.304  1.00  0.93           H  
ATOM   2612  CA  ALA A 161      -0.957 -17.294  -8.829  1.00  0.93           C  
ATOM   2613  HA  ALA A 161      -0.517 -16.310  -8.990  1.00  0.93           H  
ATOM   2614  C   ALA A 161      -0.471 -17.780  -7.449  1.00  0.93           C  
ATOM   2615  CB  ALA A 161      -2.481 -17.147  -8.899  1.00  0.93           C  
ATOM   2616  HB1 ALA A 161      -2.956 -18.111  -8.715  1.00  0.93           H  
ATOM   2617  HB2 ALA A 161      -2.823 -16.443  -8.141  1.00  0.93           H  
ATOM   2618  HB3 ALA A 161      -2.780 -16.779  -9.881  1.00  0.93           H  
ATOM   2619  O   ALA A 161      -0.362 -18.989  -7.226  1.00  0.93           O  
ATOM   2620  N   PRO A 162      -0.170 -16.855  -6.520  1.00  0.95           N  
ATOM   2621  CA  PRO A 162       0.106 -17.188  -5.129  1.00  0.95           C  
ATOM   2622  HA  PRO A 162       0.889 -17.944  -5.069  1.00  0.95           H  
ATOM   2623  C   PRO A 162      -1.143 -17.736  -4.432  1.00  0.95           C  
ATOM   2624  CB  PRO A 162       0.591 -15.881  -4.492  1.00  0.95           C  
ATOM   2625  HB2 PRO A 162       1.668 -15.784  -4.623  1.00  0.95           H  
ATOM   2626  HB3 PRO A 162       0.325 -15.811  -3.438  1.00  0.95           H  
ATOM   2627  O   PRO A 162      -2.272 -17.474  -4.842  1.00  0.95           O  
ATOM   2628  CG  PRO A 162      -0.122 -14.808  -5.312  1.00  0.95           C  
ATOM   2629  HG2 PRO A 162      -1.128 -14.652  -4.922  1.00  0.95           H  
ATOM   2630  HG3 PRO A 162       0.440 -13.874  -5.337  1.00  0.95           H  
ATOM   2631  CD  PRO A 162      -0.204 -15.412  -6.704  1.00  0.95           C  
ATOM   2632  HD2 PRO A 162       0.657 -15.101  -7.295  1.00  0.95           H  
ATOM   2633  HD3 PRO A 162      -1.131 -15.097  -7.183  1.00  0.95           H  
ATOM   2634  N   ASN A 163      -0.935 -18.465  -3.336  1.00  0.96           N  
ATOM   2635  H   ASN A 163       0.015 -18.665  -3.056  1.00  0.96           H  
ATOM   2636  CA  ASN A 163      -2.033 -18.921  -2.487  1.00  0.96           C  
ATOM   2637  HA  ASN A 163      -2.736 -19.478  -3.107  1.00  0.96           H  
ATOM   2638  C   ASN A 163      -2.791 -17.728  -1.877  1.00  0.96           C  
ATOM   2639  CB  ASN A 163      -1.487 -19.854  -1.391  1.00  0.96           C  
ATOM   2640  HB2 ASN A 163      -2.285 -20.073  -0.682  1.00  0.96           H  
ATOM   2641  HB3 ASN A 163      -0.690 -19.343  -0.851  1.00  0.96           H  
ATOM   2642  O   ASN A 163      -2.172 -16.762  -1.416  1.00  0.96           O  
ATOM   2643  CG  ASN A 163      -0.975 -21.180  -1.928  1.00  0.96           C  
ATOM   2644  ND2 ASN A 163      -0.070 -21.822  -1.229  1.00  0.96           N  
ATOM   2645 HD21 ASN A 163       0.306 -22.652  -1.666  1.00  0.96           H  
ATOM   2646 HD22 ASN A 163       0.308 -21.427  -0.379  1.00  0.96           H  
ATOM   2647  OD1 ASN A 163      -1.373 -21.664  -2.970  1.00  0.96           O  
ATOM   2648  N   VAL A 164      -4.122 -17.845  -1.817  1.00  0.96           N  
ATOM   2649  H   VAL A 164      -4.555 -18.650  -2.245  1.00  0.96           H  
ATOM   2650  CA  VAL A 164      -5.007 -16.893  -1.122  1.00  0.96           C  
ATOM   2651  HA  VAL A 164      -4.836 -15.901  -1.539  1.00  0.96           H  
ATOM   2652  C   VAL A 164      -4.680 -16.811   0.373  1.00  0.96           C  
ATOM   2653  CB  VAL A 164      -6.500 -17.225  -1.338  1.00  0.96           C  
ATOM   2654  HB  VAL A 164      -7.097 -16.461  -0.840  1.00  0.96           H  
ATOM   2655  O   VAL A 164      -3.945 -17.650   0.910  1.00  0.96           O  
ATOM   2656  CG1 VAL A 164      -6.863 -17.193  -2.827  1.00  0.96           C  
ATOM   2657 HG11 VAL A 164      -6.634 -16.211  -3.239  1.00  0.96           H  
ATOM   2658 HG12 VAL A 164      -6.321 -17.957  -3.386  1.00  0.96           H  
ATOM   2659 HG13 VAL A 164      -7.934 -17.361  -2.939  1.00  0.96           H  
ATOM   2660  CG2 VAL A 164      -6.905 -18.591  -0.767  1.00  0.96           C  
ATOM   2661 HG21 VAL A 164      -7.974 -18.739  -0.921  1.00  0.96           H  
ATOM   2662 HG22 VAL A 164      -6.354 -19.394  -1.256  1.00  0.96           H  
ATOM   2663 HG23 VAL A 164      -6.713 -18.614   0.306  1.00  0.96           H  
ATOM   2664  N   SER A 165      -5.191 -15.781   1.045  1.00  0.97           N  
ATOM   2665  H   SER A 165      -5.830 -15.151   0.582  1.00  0.97           H  
ATOM   2666  CA  SER A 165      -4.975 -15.593   2.479  1.00  0.97           C  
ATOM   2667  HA  SER A 165      -3.905 -15.688   2.665  1.00  0.97           H  
ATOM   2668  C   SER A 165      -5.625 -16.706   3.319  1.00  0.97           C  
ATOM   2669  CB  SER A 165      -5.342 -14.153   2.870  1.00  0.97           C  
ATOM   2670  HB2 SER A 165      -4.470 -13.715   3.355  1.00  0.97           H  
ATOM   2671  HB3 SER A 165      -5.564 -13.563   1.980  1.00  0.97           H  
ATOM   2672  O   SER A 165      -6.519 -17.422   2.875  1.00  0.97           O  
ATOM   2673  OG  SER A 165      -6.424 -14.064   3.761  1.00  0.97           O  
ATOM   2674  HG  SER A 165      -7.236 -14.027   3.251  1.00  0.97           H  
ATOM   2675  N   ASP A 166      -5.144 -16.913   4.548  1.00  0.96           N  
ATOM   2676  H   ASP A 166      -4.461 -16.259   4.901  1.00  0.96           H  
ATOM   2677  CA  ASP A 166      -5.797 -17.819   5.500  1.00  0.96           C  
ATOM   2678  HA  ASP A 166      -6.161 -18.704   4.979  1.00  0.96           H  
ATOM   2679  C   ASP A 166      -7.004 -17.157   6.187  1.00  0.96           C  
ATOM   2680  CB  ASP A 166      -4.812 -18.260   6.596  1.00  0.96           C  
ATOM   2681  HB2 ASP A 166      -5.388 -18.692   7.413  1.00  0.96           H  
ATOM   2682  HB3 ASP A 166      -4.294 -17.394   7.008  1.00  0.96           H  
ATOM   2683  O   ASP A 166      -7.826 -17.863   6.779  1.00  0.96           O  
ATOM   2684  CG  ASP A 166      -3.792 -19.318   6.186  1.00  0.96           C  
ATOM   2685  OD1 ASP A 166      -4.104 -20.514   6.412  1.00  0.96           O  
ATOM   2686  OD2 ASP A 166      -2.617 -18.955   5.959  1.00  0.96           O  
ATOM   2687  N   SER A 167      -7.047 -15.818   6.217  1.00  0.96           N  
ATOM   2688  H   SER A 167      -6.397 -15.318   5.629  1.00  0.96           H  
ATOM   2689  CA  SER A 167      -8.132 -15.035   6.806  1.00  0.96           C  
ATOM   2690  HA  SER A 167      -9.075 -15.384   6.386  1.00  0.96           H  
ATOM   2691  C   SER A 167      -8.000 -13.548   6.520  1.00  0.96           C  
ATOM   2692  CB  SER A 167      -8.142 -15.193   8.332  1.00  0.96           C  
ATOM   2693  HB2 SER A 167      -7.220 -14.772   8.733  1.00  0.96           H  
ATOM   2694  HB3 SER A 167      -8.180 -16.253   8.583  1.00  0.96           H  
ATOM   2695  O   SER A 167      -6.937 -12.950   6.696  1.00  0.96           O  
ATOM   2696  OG  SER A 167      -9.240 -14.569   8.977  1.00  0.96           O  
ATOM   2697  HG  SER A 167      -9.265 -13.638   8.745  1.00  0.96           H  
ATOM   2698  N   HIS A 168      -9.146 -12.914   6.333  1.00  0.97           N  
ATOM   2699  H   HIS A 168      -9.960 -13.456   6.081  1.00  0.97           H  
ATOM   2700  CA  HIS A 168      -9.301 -11.476   6.481  1.00  0.97           C  
ATOM   2701  HA  HIS A 168      -8.562 -10.977   5.855  1.00  0.97           H  
ATOM   2702  C   HIS A 168      -9.119 -11.011   7.933  1.00  0.97           C  
ATOM   2703  CB  HIS A 168     -10.689 -11.116   5.973  1.00  0.97           C  
ATOM   2704  HB2 HIS A 168     -10.885 -10.061   6.162  1.00  0.97           H  
ATOM   2705  HB3 HIS A 168     -11.442 -11.708   6.492  1.00  0.97           H  
ATOM   2706  O   HIS A 168      -9.282 -11.781   8.885  1.00  0.97           O  
ATOM   2707  CG  HIS A 168     -10.809 -11.352   4.506  1.00  0.97           C  
ATOM   2708  CD2 HIS A 168     -10.521 -10.411   3.571  1.00  0.97           C  
ATOM   2709  HD2 HIS A 168     -10.177  -9.405   3.762  1.00  0.97           H  
ATOM   2710  ND1 HIS A 168     -11.144 -12.516   3.844  1.00  0.97           N  
ATOM   2711  HD1 HIS A 168     -11.043 -13.469   4.163  1.00  0.97           H  
ATOM   2712  CE1 HIS A 168     -11.081 -12.252   2.531  1.00  0.97           C  
ATOM   2713  HE1 HIS A 168     -11.164 -12.982   1.740  1.00  0.97           H  
ATOM   2714  NE2 HIS A 168     -10.756 -10.968   2.336  1.00  0.97           N  
ATOM   2715  N   MET A 169      -8.840  -9.718   8.123  1.00  0.98           N  
ATOM   2716  H   MET A 169      -8.682  -9.166   7.292  1.00  0.98           H  
ATOM   2717  CA  MET A 169      -8.519  -9.112   9.418  1.00  0.98           C  
ATOM   2718  HA  MET A 169      -8.849  -9.778  10.216  1.00  0.98           H  
ATOM   2719  C   MET A 169      -9.206  -7.753   9.616  1.00  0.98           C  
ATOM   2720  CB  MET A 169      -6.993  -8.935   9.517  1.00  0.98           C  
ATOM   2721  HB2 MET A 169      -6.745  -8.501  10.486  1.00  0.98           H  
ATOM   2722  HB3 MET A 169      -6.667  -8.242   8.741  1.00  0.98           H  
ATOM   2723  O   MET A 169      -9.217  -6.922   8.716  1.00  0.98           O  
ATOM   2724  CG  MET A 169      -6.217 -10.248   9.343  1.00  0.98           C  
ATOM   2725  HG2 MET A 169      -6.499 -10.723   8.404  1.00  0.98           H  
ATOM   2726  HG3 MET A 169      -5.155 -10.015   9.263  1.00  0.98           H  
ATOM   2727  SD  MET A 169      -6.469 -11.427  10.695  1.00  0.98           S  
ATOM   2728  CE  MET A 169      -5.135 -10.876  11.755  1.00  0.98           C  
ATOM   2729  HE1 MET A 169      -4.216 -11.367  11.436  1.00  0.98           H  
ATOM   2730  HE2 MET A 169      -5.011  -9.798  11.649  1.00  0.98           H  
ATOM   2731  HE3 MET A 169      -5.363 -11.122  12.792  1.00  0.98           H  
ATOM   2732  N   ILE A 170      -9.681  -7.470  10.835  1.00  0.98           N  
ATOM   2733  H   ILE A 170      -9.712  -8.226  11.505  1.00  0.98           H  
ATOM   2734  CA  ILE A 170     -10.124  -6.139  11.292  1.00  0.98           C  
ATOM   2735  HA  ILE A 170     -10.015  -5.422  10.478  1.00  0.98           H  
ATOM   2736  C   ILE A 170      -9.223  -5.694  12.446  1.00  0.98           C  
ATOM   2737  CB  ILE A 170     -11.612  -6.148  11.718  1.00  0.98           C  
ATOM   2738  HB  ILE A 170     -11.743  -6.894  12.502  1.00  0.98           H  
ATOM   2739  O   ILE A 170      -9.170  -6.346  13.489  1.00  0.98           O  
ATOM   2740  CG1 ILE A 170     -12.528  -6.515  10.530  1.00  0.98           C  
ATOM   2741 HG12 ILE A 170     -12.153  -7.422  10.056  1.00  0.98           H  
ATOM   2742 HG13 ILE A 170     -12.497  -5.720   9.785  1.00  0.98           H  
ATOM   2743  CG2 ILE A 170     -12.020  -4.767  12.272  1.00  0.98           C  
ATOM   2744 HG21 ILE A 170     -11.412  -4.493  13.134  1.00  0.98           H  
ATOM   2745 HG22 ILE A 170     -13.061  -4.780  12.597  1.00  0.98           H  
ATOM   2746 HG23 ILE A 170     -11.903  -4.021  11.486  1.00  0.98           H  
ATOM   2747  CD1 ILE A 170     -13.989  -6.777  10.917  1.00  0.98           C  
ATOM   2748 HD11 ILE A 170     -14.527  -7.150  10.046  1.00  0.98           H  
ATOM   2749 HD12 ILE A 170     -14.473  -5.858  11.251  1.00  0.98           H  
ATOM   2750 HD13 ILE A 170     -14.035  -7.530  11.704  1.00  0.98           H  
ATOM   2751  N   ASN A 171      -8.493  -4.588  12.276  1.00  0.98           N  
ATOM   2752  H   ASN A 171      -8.555  -4.120  11.383  1.00  0.98           H  
ATOM   2753  CA  ASN A 171      -7.465  -4.107  13.210  1.00  0.98           C  
ATOM   2754  HA  ASN A 171      -6.855  -3.396  12.654  1.00  0.98           H  
ATOM   2755  C   ASN A 171      -6.462  -5.199  13.606  1.00  0.98           C  
ATOM   2756  CB  ASN A 171      -8.112  -3.348  14.392  1.00  0.98           C  
ATOM   2757  HB2 ASN A 171      -7.420  -3.311  15.234  1.00  0.98           H  
ATOM   2758  HB3 ASN A 171      -9.019  -3.857  14.715  1.00  0.98           H  
ATOM   2759  O   ASN A 171      -6.015  -5.285  14.749  1.00  0.98           O  
ATOM   2760  CG  ASN A 171      -8.435  -1.914  14.032  1.00  0.98           C  
ATOM   2761  ND2 ASN A 171      -8.874  -1.100  14.954  1.00  0.98           N  
ATOM   2762 HD21 ASN A 171      -9.097  -0.165  14.641  1.00  0.98           H  
ATOM   2763 HD22 ASN A 171      -9.163  -1.470  15.848  1.00  0.98           H  
ATOM   2764  OD1 ASN A 171      -8.266  -1.477  12.918  1.00  0.98           O  
ATOM   2765  N   GLY A 172      -6.114  -6.048  12.637  1.00  0.97           N  
ATOM   2766  H   GLY A 172      -6.508  -5.904  11.718  1.00  0.97           H  
ATOM   2767  CA  GLY A 172      -5.229  -7.181  12.844  1.00  0.97           C  
ATOM   2768  HA2 GLY A 172      -4.319  -6.858  13.348  1.00  0.97           H  
ATOM   2769  HA3 GLY A 172      -4.950  -7.583  11.870  1.00  0.97           H  
ATOM   2770  C   GLY A 172      -5.857  -8.299  13.668  1.00  0.97           C  
ATOM   2771  O   GLY A 172      -5.099  -9.033  14.281  1.00  0.97           O  
ATOM   2772  N   HIS A 173      -7.180  -8.459  13.715  1.00  0.97           N  
ATOM   2773  H   HIS A 173      -7.773  -7.769  13.278  1.00  0.97           H  
ATOM   2774  CA  HIS A 173      -7.857  -9.599  14.343  1.00  0.97           C  
ATOM   2775  HA  HIS A 173      -7.114 -10.319  14.684  1.00  0.97           H  
ATOM   2776  C   HIS A 173      -8.803 -10.281  13.342  1.00  0.97           C  
ATOM   2777  CB  HIS A 173      -8.648  -9.124  15.569  1.00  0.97           C  
ATOM   2778  HB2 HIS A 173      -9.312  -8.308  15.284  1.00  0.97           H  
ATOM   2779  HB3 HIS A 173      -9.271  -9.948  15.918  1.00  0.97           H  
ATOM   2780  O   HIS A 173      -9.600  -9.576  12.728  1.00  0.97           O  
ATOM   2781  CG  HIS A 173      -7.771  -8.677  16.706  1.00  0.97           C  
ATOM   2782  CD2 HIS A 173      -7.236  -7.433  16.896  1.00  0.97           C  
ATOM   2783  HD2 HIS A 173      -7.379  -6.581  16.247  1.00  0.97           H  
ATOM   2784  ND1 HIS A 173      -7.386  -9.455  17.769  1.00  0.97           N  
ATOM   2785  HD1 HIS A 173      -7.780 -10.359  17.988  1.00  0.97           H  
ATOM   2786  CE1 HIS A 173      -6.620  -8.702  18.576  1.00  0.97           C  
ATOM   2787  HE1 HIS A 173      -6.219  -9.023  19.526  1.00  0.97           H  
ATOM   2788  NE2 HIS A 173      -6.495  -7.460  18.084  1.00  0.97           N  
ATOM   2789  N   PRO A 174      -8.783 -11.621  13.209  1.00  0.96           N  
ATOM   2790  CA  PRO A 174      -9.699 -12.324  12.305  1.00  0.96           C  
ATOM   2791  HA  PRO A 174      -9.778 -11.803  11.351  1.00  0.96           H  
ATOM   2792  C   PRO A 174     -11.112 -12.460  12.896  1.00  0.96           C  
ATOM   2793  CB  PRO A 174      -9.039 -13.686  12.078  1.00  0.96           C  
ATOM   2794  HB2 PRO A 174      -9.768 -14.466  11.857  1.00  0.96           H  
ATOM   2795  HB3 PRO A 174      -8.317 -13.607  11.265  1.00  0.96           H  
ATOM   2796  O   PRO A 174     -12.083 -12.694  12.185  1.00  0.96           O  
ATOM   2797  CG  PRO A 174      -8.294 -13.954  13.384  1.00  0.96           C  
ATOM   2798  HG2 PRO A 174      -8.978 -14.391  14.112  1.00  0.96           H  
ATOM   2799  HG3 PRO A 174      -7.431 -14.602  13.231  1.00  0.96           H  
ATOM   2800  CD  PRO A 174      -7.870 -12.563  13.847  1.00  0.96           C  
ATOM   2801  HD2 PRO A 174      -6.852 -12.374  13.504  1.00  0.96           H  
ATOM   2802  HD3 PRO A 174      -7.925 -12.494  14.934  1.00  0.96           H  
ATOM   2803  N   GLY A 175     -11.248 -12.303  14.217  1.00  0.95           N  
ATOM   2804  H   GLY A 175     -10.409 -12.119  14.749  1.00  0.95           H  
ATOM   2805  CA  GLY A 175     -12.439 -12.741  14.943  1.00  0.95           C  
ATOM   2806  HA2 GLY A 175     -12.519 -12.203  15.887  1.00  0.95           H  
ATOM   2807  HA3 GLY A 175     -13.326 -12.518  14.350  1.00  0.95           H  
ATOM   2808  C   GLY A 175     -12.405 -14.243  15.240  1.00  0.95           C  
ATOM   2809  O   GLY A 175     -11.378 -14.886  15.011  1.00  0.95           O  
ATOM   2810  N   PRO A 176     -13.462 -14.816  15.831  1.00  0.92           N  
ATOM   2811  CA  PRO A 176     -13.532 -16.250  16.087  1.00  0.92           C  
ATOM   2812  HA  PRO A 176     -12.647 -16.558  16.645  1.00  0.92           H  
ATOM   2813  C   PRO A 176     -13.616 -17.026  14.769  1.00  0.92           C  
ATOM   2814  CB  PRO A 176     -14.780 -16.457  16.957  1.00  0.92           C  
ATOM   2815  HB2 PRO A 176     -14.596 -17.181  17.751  1.00  0.92           H  
ATOM   2816  HB3 PRO A 176     -15.623 -16.778  16.345  1.00  0.92           H  
ATOM   2817  O   PRO A 176     -14.496 -16.756  13.956  1.00  0.92           O  
ATOM   2818  CG  PRO A 176     -15.074 -15.067  17.521  1.00  0.92           C  
ATOM   2819  HG2 PRO A 176     -16.133 -14.935  17.743  1.00  0.92           H  
ATOM   2820  HG3 PRO A 176     -14.467 -14.896  18.411  1.00  0.92           H  
ATOM   2821  CD  PRO A 176     -14.611 -14.142  16.402  1.00  0.92           C  
ATOM   2822  HD2 PRO A 176     -14.362 -13.158  16.800  1.00  0.92           H  
ATOM   2823  HD3 PRO A 176     -15.395 -14.064  15.648  1.00  0.92           H  
ATOM   2824  N   VAL A 177     -12.740 -18.013  14.575  1.00  0.89           N  
ATOM   2825  H   VAL A 177     -12.052 -18.214  15.287  1.00  0.89           H  
ATOM   2826  CA  VAL A 177     -12.781 -18.915  13.413  1.00  0.89           C  
ATOM   2827  HA  VAL A 177     -13.651 -18.669  12.805  1.00  0.89           H  
ATOM   2828  C   VAL A 177     -12.968 -20.357  13.881  1.00  0.89           C  
ATOM   2829  CB  VAL A 177     -11.552 -18.750  12.495  1.00  0.89           C  
ATOM   2830  HB  VAL A 177     -11.684 -19.415  11.642  1.00  0.89           H  
ATOM   2831  O   VAL A 177     -12.657 -20.704  15.026  1.00  0.89           O  
ATOM   2832  CG1 VAL A 177     -11.425 -17.323  11.951  1.00  0.89           C  
ATOM   2833 HG11 VAL A 177     -12.356 -17.023  11.472  1.00  0.89           H  
ATOM   2834 HG12 VAL A 177     -10.629 -17.276  11.208  1.00  0.89           H  
ATOM   2835 HG13 VAL A 177     -11.201 -16.622  12.755  1.00  0.89           H  
ATOM   2836  CG2 VAL A 177     -10.254 -19.144  13.198  1.00  0.89           C  
ATOM   2837 HG21 VAL A 177     -10.323 -20.190  13.494  1.00  0.89           H  
ATOM   2838 HG22 VAL A 177      -9.420 -19.050  12.502  1.00  0.89           H  
ATOM   2839 HG23 VAL A 177     -10.079 -18.510  14.067  1.00  0.89           H  
ATOM   2840  N   ARG A 178     -13.489 -21.228  13.009  1.00  0.86           N  
ATOM   2841  H   ARG A 178     -13.693 -20.906  12.074  1.00  0.86           H  
ATOM   2842  CA  ARG A 178     -13.694 -22.647  13.341  1.00  0.86           C  
ATOM   2843  HA  ARG A 178     -14.410 -22.695  14.161  1.00  0.86           H  
ATOM   2844  C   ARG A 178     -12.373 -23.262  13.825  1.00  0.86           C  
ATOM   2845  CB  ARG A 178     -14.282 -23.383  12.125  1.00  0.86           C  
ATOM   2846  HB2 ARG A 178     -15.156 -22.836  11.773  1.00  0.86           H  
ATOM   2847  HB3 ARG A 178     -13.543 -23.402  11.324  1.00  0.86           H  
ATOM   2848  O   ARG A 178     -11.346 -23.111  13.174  1.00  0.86           O  
ATOM   2849  CG  ARG A 178     -14.709 -24.820  12.461  1.00  0.86           C  
ATOM   2850  HG2 ARG A 178     -13.836 -25.392  12.777  1.00  0.86           H  
ATOM   2851  HG3 ARG A 178     -15.437 -24.802  13.272  1.00  0.86           H  
ATOM   2852  CD  ARG A 178     -15.328 -25.506  11.239  1.00  0.86           C  
ATOM   2853  HD2 ARG A 178     -14.597 -25.504  10.430  1.00  0.86           H  
ATOM   2854  HD3 ARG A 178     -16.203 -24.939  10.923  1.00  0.86           H  
ATOM   2855  NE  ARG A 178     -15.722 -26.896  11.541  1.00  0.86           N  
ATOM   2856  HE  ARG A 178     -15.546 -27.227  12.479  1.00  0.86           H  
ATOM   2857  NH1 ARG A 178     -16.540 -27.431   9.459  1.00  0.86           N  
ATOM   2858 HH11 ARG A 178     -16.962 -28.097   8.828  1.00  0.86           H  
ATOM   2859 HH12 ARG A 178     -16.312 -26.504   9.130  1.00  0.86           H  
ATOM   2860  NH2 ARG A 178     -16.590 -28.955  11.086  1.00  0.86           N  
ATOM   2861 HH21 ARG A 178     -17.015 -29.602  10.438  1.00  0.86           H  
ATOM   2862 HH22 ARG A 178     -16.417 -29.250  12.037  1.00  0.86           H  
ATOM   2863  CZ  ARG A 178     -16.280 -27.750  10.698  1.00  0.86           C  
ATOM   2864  N   ASN A 179     -12.411 -23.952  14.966  1.00  0.88           N  
ATOM   2865  H   ASN A 179     -13.306 -24.046  15.424  1.00  0.88           H  
ATOM   2866  CA  ASN A 179     -11.261 -24.599  15.620  1.00  0.88           C  
ATOM   2867  HA  ASN A 179     -11.652 -25.097  16.507  1.00  0.88           H  
ATOM   2868  C   ASN A 179     -10.162 -23.655  16.153  1.00  0.88           C  
ATOM   2869  CB  ASN A 179     -10.683 -25.709  14.722  1.00  0.88           C  
ATOM   2870  HB2 ASN A 179      -9.962 -26.294  15.293  1.00  0.88           H  
ATOM   2871  HB3 ASN A 179     -10.145 -25.254  13.890  1.00  0.88           H  
ATOM   2872  O   ASN A 179      -9.131 -24.137  16.614  1.00  0.88           O  
ATOM   2873  CG  ASN A 179     -11.723 -26.668  14.178  1.00  0.88           C  
ATOM   2874  ND2 ASN A 179     -11.497 -27.207  13.004  1.00  0.88           N  
ATOM   2875 HD21 ASN A 179     -12.126 -27.940  12.710  1.00  0.88           H  
ATOM   2876 HD22 ASN A 179     -10.629 -27.014  12.524  1.00  0.88           H  
ATOM   2877  OD1 ASN A 179     -12.757 -26.930  14.771  1.00  0.88           O  
ATOM   2878  N   CYS A 180     -10.364 -22.335  16.143  1.00  0.90           N  
ATOM   2879  H   CYS A 180     -11.194 -21.958  15.707  1.00  0.90           H  
ATOM   2880  CA  CYS A 180      -9.469 -21.401  16.816  1.00  0.90           C  
ATOM   2881  HA  CYS A 180      -8.921 -21.934  17.593  1.00  0.90           H  
ATOM   2882  C   CYS A 180     -10.262 -20.252  17.460  1.00  0.90           C  
ATOM   2883  CB  CYS A 180      -8.413 -20.884  15.842  1.00  0.90           C  
ATOM   2884  HB2 CYS A 180      -7.821 -21.719  15.468  1.00  0.90           H  
ATOM   2885  HB3 CYS A 180      -8.906 -20.399  14.999  1.00  0.90           H  
ATOM   2886  O   CYS A 180     -10.654 -19.302  16.773  1.00  0.90           O  
ATOM   2887  SG  CYS A 180      -7.324 -19.679  16.625  1.00  0.90           S  
ATOM   2888  N   PRO A 181     -10.503 -20.303  18.784  1.00  0.86           N  
ATOM   2889  CA  PRO A 181     -11.178 -19.228  19.496  1.00  0.86           C  
ATOM   2890  HA  PRO A 181     -12.073 -18.924  18.954  1.00  0.86           H  
ATOM   2891  C   PRO A 181     -10.245 -18.011  19.620  1.00  0.86           C  
ATOM   2892  CB  PRO A 181     -11.596 -19.843  20.837  1.00  0.86           C  
ATOM   2893  HB2 PRO A 181     -11.651 -19.105  21.638  1.00  0.86           H  
ATOM   2894  HB3 PRO A 181     -12.560 -20.338  20.720  1.00  0.86           H  
ATOM   2895  O   PRO A 181      -9.564 -17.820  20.624  1.00  0.86           O  
ATOM   2896  CG  PRO A 181     -10.520 -20.895  21.100  1.00  0.86           C  
ATOM   2897  HG2 PRO A 181     -10.891 -21.705  21.729  1.00  0.86           H  
ATOM   2898  HG3 PRO A 181      -9.649 -20.426  21.558  1.00  0.86           H  
ATOM   2899  CD  PRO A 181     -10.159 -21.388  19.700  1.00  0.86           C  
ATOM   2900  HD2 PRO A 181      -9.095 -21.621  19.664  1.00  0.86           H  
ATOM   2901  HD3 PRO A 181     -10.748 -22.271  19.455  1.00  0.86           H  
ATOM   2902  N   SER A 182     -10.194 -17.173  18.585  1.00  0.85           N  
ATOM   2903  H   SER A 182     -10.620 -17.463  17.716  1.00  0.85           H  
ATOM   2904  CA  SER A 182      -9.488 -15.890  18.605  1.00  0.85           C  
ATOM   2905  HA  SER A 182      -8.698 -15.956  19.353  1.00  0.85           H  
ATOM   2906  C   SER A 182     -10.394 -14.737  19.030  1.00  0.85           C  
ATOM   2907  CB  SER A 182      -8.781 -15.586  17.276  1.00  0.85           C  
ATOM   2908  HB2 SER A 182      -8.683 -14.509  17.138  1.00  0.85           H  
ATOM   2909  HB3 SER A 182      -7.777 -16.008  17.334  1.00  0.85           H  
ATOM   2910  O   SER A 182     -11.586 -14.689  18.728  1.00  0.85           O  
ATOM   2911  OG  SER A 182      -9.404 -16.155  16.149  1.00  0.85           O  
ATOM   2912  HG  SER A 182     -10.142 -15.634  15.825  1.00  0.85           H  
ATOM   2913  N   GLN A 183      -9.804 -13.757  19.718  1.00  0.85           N  
ATOM   2914  H   GLN A 183      -8.824 -13.847  19.947  1.00  0.85           H  
ATOM   2915  CA  GLN A 183     -10.483 -12.504  20.034  1.00  0.85           C  
ATOM   2916  HA  GLN A 183     -11.473 -12.731  20.430  1.00  0.85           H  
ATOM   2917  C   GLN A 183     -10.650 -11.661  18.764  1.00  0.85           C  
ATOM   2918  CB  GLN A 183      -9.701 -11.722  21.099  1.00  0.85           C  
ATOM   2919  HB2 GLN A 183      -8.685 -11.547  20.744  1.00  0.85           H  
ATOM   2920  HB3 GLN A 183     -10.185 -10.755  21.240  1.00  0.85           H  
ATOM   2921  O   GLN A 183      -9.669 -11.384  18.070  1.00  0.85           O  
ATOM   2922  CG  GLN A 183      -9.649 -12.444  22.456  1.00  0.85           C  
ATOM   2923  HG2 GLN A 183     -10.666 -12.639  22.797  1.00  0.85           H  
ATOM   2924  HG3 GLN A 183      -9.136 -13.399  22.347  1.00  0.85           H  
ATOM   2925  CD  GLN A 183      -8.923 -11.633  23.528  1.00  0.85           C  
ATOM   2926  NE2 GLN A 183      -8.951 -12.066  24.769  1.00  0.85           N  
ATOM   2927 HE21 GLN A 183      -9.362 -12.959  25.000  1.00  0.85           H  
ATOM   2928 HE22 GLN A 183      -8.394 -11.542  25.429  1.00  0.85           H  
ATOM   2929  OE1 GLN A 183      -8.329 -10.598  23.282  1.00  0.85           O  
ATOM   2930  N   GLY A 184     -11.883 -11.232  18.491  1.00  0.94           N  
ATOM   2931  H   GLY A 184     -12.643 -11.556  19.072  1.00  0.94           H  
ATOM   2932  CA  GLY A 184     -12.178 -10.189  17.509  1.00  0.94           C  
ATOM   2933  HA2 GLY A 184     -13.216 -10.264  17.187  1.00  0.94           H  
ATOM   2934  HA3 GLY A 184     -11.547 -10.320  16.630  1.00  0.94           H  
ATOM   2935  C   GLY A 184     -11.943  -8.788  18.070  1.00  0.94           C  
ATOM   2936  O   GLY A 184     -11.899  -8.585  19.288  1.00  0.94           O  
ATOM   2937  N   TYR A 185     -11.823  -7.809  17.176  1.00  0.97           N  
ATOM   2938  H   TYR A 185     -11.891  -8.033  16.194  1.00  0.97           H  
ATOM   2939  CA  TYR A 185     -11.746  -6.404  17.567  1.00  0.97           C  
ATOM   2940  HA  TYR A 185     -10.963  -6.309  18.319  1.00  0.97           H  
ATOM   2941  C   TYR A 185     -13.070  -5.937  18.204  1.00  0.97           C  
ATOM   2942  CB  TYR A 185     -11.329  -5.560  16.355  1.00  0.97           C  
ATOM   2943  HB2 TYR A 185     -12.048  -5.703  15.549  1.00  0.97           H  
ATOM   2944  HB3 TYR A 185     -10.365  -5.919  15.994  1.00  0.97           H  
ATOM   2945  O   TYR A 185     -14.158  -6.354  17.797  1.00  0.97           O  
ATOM   2946  CG  TYR A 185     -11.207  -4.080  16.653  1.00  0.97           C  
ATOM   2947  CD1 TYR A 185     -12.216  -3.190  16.239  1.00  0.97           C  
ATOM   2948  HD1 TYR A 185     -13.067  -3.554  15.682  1.00  0.97           H  
ATOM   2949  CD2 TYR A 185     -10.093  -3.600  17.368  1.00  0.97           C  
ATOM   2950  HD2 TYR A 185      -9.317  -4.286  17.675  1.00  0.97           H  
ATOM   2951  CE1 TYR A 185     -12.112  -1.819  16.542  1.00  0.97           C  
ATOM   2952  HE1 TYR A 185     -12.873  -1.125  16.217  1.00  0.97           H  
ATOM   2953  CE2 TYR A 185      -9.991  -2.231  17.680  1.00  0.97           C  
ATOM   2954  HE2 TYR A 185      -9.140  -1.870  18.239  1.00  0.97           H  
ATOM   2955  OH  TYR A 185     -10.891  -0.010  17.532  1.00  0.97           O  
ATOM   2956  HH  TYR A 185     -10.085   0.186  18.014  1.00  0.97           H  
ATOM   2957  CZ  TYR A 185     -11.005  -1.338  17.268  1.00  0.97           C  
ATOM   2958  N   LYS A 186     -12.982  -5.064  19.215  1.00  0.97           N  
ATOM   2959  H   LYS A 186     -12.065  -4.719  19.461  1.00  0.97           H  
ATOM   2960  CA  LYS A 186     -14.137  -4.486  19.917  1.00  0.97           C  
ATOM   2961  HA  LYS A 186     -15.061  -4.864  19.480  1.00  0.97           H  
ATOM   2962  C   LYS A 186     -14.137  -2.970  19.754  1.00  0.97           C  
ATOM   2963  CB  LYS A 186     -14.138  -4.874  21.404  1.00  0.97           C  
ATOM   2964  HB2 LYS A 186     -13.210  -4.532  21.863  1.00  0.97           H  
ATOM   2965  HB3 LYS A 186     -14.969  -4.364  21.892  1.00  0.97           H  
ATOM   2966  O   LYS A 186     -13.199  -2.295  20.173  1.00  0.97           O  
ATOM   2967  CG  LYS A 186     -14.292  -6.384  21.628  1.00  0.97           C  
ATOM   2968  HG2 LYS A 186     -13.461  -6.911  21.160  1.00  0.97           H  
ATOM   2969  HG3 LYS A 186     -15.226  -6.725  21.180  1.00  0.97           H  
ATOM   2970  CD  LYS A 186     -14.302  -6.697  23.128  1.00  0.97           C  
ATOM   2971  HD2 LYS A 186     -15.156  -6.204  23.592  1.00  0.97           H  
ATOM   2972  HD3 LYS A 186     -13.381  -6.321  23.572  1.00  0.97           H  
ATOM   2973  CE  LYS A 186     -14.397  -8.210  23.336  1.00  0.97           C  
ATOM   2974  HE2 LYS A 186     -13.618  -8.686  22.741  1.00  0.97           H  
ATOM   2975  HE3 LYS A 186     -15.360  -8.548  22.953  1.00  0.97           H  
ATOM   2976  NZ  LYS A 186     -14.239  -8.571  24.768  1.00  0.97           N  
ATOM   2977  HZ1 LYS A 186     -14.312  -9.570  24.891  1.00  0.97           H  
ATOM   2978  HZ2 LYS A 186     -13.331  -8.278  25.100  1.00  0.97           H  
ATOM   2979  HZ3 LYS A 186     -14.946  -8.116  25.327  1.00  0.97           H  
ATOM   2980  N   LEU A 187     -15.207  -2.445  19.171  1.00  0.97           N  
ATOM   2981  H   LEU A 187     -15.927  -3.083  18.865  1.00  0.97           H  
ATOM   2982  CA  LEU A 187     -15.461  -1.025  18.985  1.00  0.97           C  
ATOM   2983  HA  LEU A 187     -14.535  -0.467  19.127  1.00  0.97           H  
ATOM   2984  C   LEU A 187     -16.474  -0.552  20.035  1.00  0.97           C  
ATOM   2985  CB  LEU A 187     -15.925  -0.821  17.529  1.00  0.97           C  
ATOM   2986  HB2 LEU A 187     -16.733  -1.520  17.313  1.00  0.97           H  
ATOM   2987  HB3 LEU A 187     -15.096  -1.064  16.865  1.00  0.97           H  
ATOM   2988  O   LEU A 187     -17.673  -0.758  19.880  1.00  0.97           O  
ATOM   2989  CG  LEU A 187     -16.428   0.592  17.199  1.00  0.97           C  
ATOM   2990  HG  LEU A 187     -17.366   0.771  17.724  1.00  0.97           H  
ATOM   2991  CD1 LEU A 187     -15.433   1.679  17.581  1.00  0.97           C  
ATOM   2992 HD11 LEU A 187     -14.481   1.526  17.074  1.00  0.97           H  
ATOM   2993 HD12 LEU A 187     -15.294   1.709  18.662  1.00  0.97           H  
ATOM   2994 HD13 LEU A 187     -15.887   2.622  17.273  1.00  0.97           H  
ATOM   2995  CD2 LEU A 187     -16.686   0.743  15.699  1.00  0.97           C  
ATOM   2996 HD21 LEU A 187     -17.247  -0.109  15.315  1.00  0.97           H  
ATOM   2997 HD22 LEU A 187     -15.744   0.795  15.153  1.00  0.97           H  
ATOM   2998 HD23 LEU A 187     -17.262   1.649  15.516  1.00  0.97           H  
ATOM   2999  N   SER A 188     -15.999   0.067  21.114  1.00  0.97           N  
ATOM   3000  H   SER A 188     -15.001   0.113  21.260  1.00  0.97           H  
ATOM   3001  CA  SER A 188     -16.880   0.607  22.160  1.00  0.97           C  
ATOM   3002  HA  SER A 188     -17.650  -0.134  22.374  1.00  0.97           H  
ATOM   3003  C   SER A 188     -17.563   1.901  21.713  1.00  0.97           C  
ATOM   3004  CB  SER A 188     -16.121   0.856  23.463  1.00  0.97           C  
ATOM   3005  HB2 SER A 188     -16.832   1.156  24.233  1.00  0.97           H  
ATOM   3006  HB3 SER A 188     -15.397   1.657  23.319  1.00  0.97           H  
ATOM   3007  O   SER A 188     -16.884   2.818  21.238  1.00  0.97           O  
ATOM   3008  OG  SER A 188     -15.447  -0.318  23.879  1.00  0.97           O  
ATOM   3009  HG  SER A 188     -15.264  -0.238  24.818  1.00  0.97           H  
ATOM   3010  N   VAL A 189     -18.881   1.979  21.908  1.00  0.98           N  
ATOM   3011  H   VAL A 189     -19.353   1.186  22.319  1.00  0.98           H  
ATOM   3012  CA  VAL A 189     -19.724   3.134  21.575  1.00  0.98           C  
ATOM   3013  HA  VAL A 189     -19.065   3.993  21.447  1.00  0.98           H  
ATOM   3014  C   VAL A 189     -20.697   3.476  22.705  1.00  0.98           C  
ATOM   3015  CB  VAL A 189     -20.491   2.947  20.249  1.00  0.98           C  
ATOM   3016  HB  VAL A 189     -21.037   3.869  20.049  1.00  0.98           H  
ATOM   3017  O   VAL A 189     -21.139   2.607  23.449  1.00  0.98           O  
ATOM   3018  CG1 VAL A 189     -19.535   2.717  19.071  1.00  0.98           C  
ATOM   3019 HG11 VAL A 189     -18.808   3.529  19.025  1.00  0.98           H  
ATOM   3020 HG12 VAL A 189     -19.008   1.771  19.191  1.00  0.98           H  
ATOM   3021 HG13 VAL A 189     -20.100   2.699  18.139  1.00  0.98           H  
ATOM   3022  CG2 VAL A 189     -21.519   1.813  20.293  1.00  0.98           C  
ATOM   3023 HG21 VAL A 189     -22.020   1.733  19.328  1.00  0.98           H  
ATOM   3024 HG22 VAL A 189     -22.281   2.024  21.043  1.00  0.98           H  
ATOM   3025 HG23 VAL A 189     -21.032   0.867  20.531  1.00  0.98           H  
ATOM   3026  N   GLU A 190     -21.068   4.743  22.820  1.00  0.98           N  
ATOM   3027  H   GLU A 190     -20.658   5.422  22.194  1.00  0.98           H  
ATOM   3028  CA  GLU A 190     -22.080   5.249  23.746  1.00  0.98           C  
ATOM   3029  HA  GLU A 190     -22.309   4.501  24.505  1.00  0.98           H  
ATOM   3030  C   GLU A 190     -23.365   5.571  22.979  1.00  0.98           C  
ATOM   3031  CB  GLU A 190     -21.551   6.502  24.447  1.00  0.98           C  
ATOM   3032  HB2 GLU A 190     -21.127   7.155  23.685  1.00  0.98           H  
ATOM   3033  HB3 GLU A 190     -22.380   7.015  24.935  1.00  0.98           H  
ATOM   3034  O   GLU A 190     -23.315   6.115  21.875  1.00  0.98           O  
ATOM   3035  CG  GLU A 190     -20.471   6.201  25.492  1.00  0.98           C  
ATOM   3036  HG2 GLU A 190     -19.744   5.507  25.068  1.00  0.98           H  
ATOM   3037  HG3 GLU A 190     -20.934   5.720  26.353  1.00  0.98           H  
ATOM   3038  CD  GLU A 190     -19.749   7.479  25.939  1.00  0.98           C  
ATOM   3039  OE1 GLU A 190     -18.516   7.388  26.136  1.00  0.98           O  
ATOM   3040  OE2 GLU A 190     -20.416   8.534  26.037  1.00  0.98           O  
ATOM   3041  N   ASN A 191     -24.520   5.241  23.560  1.00  0.97           N  
ATOM   3042  H   ASN A 191     -24.513   4.877  24.502  1.00  0.97           H  
ATOM   3043  CA  ASN A 191     -25.811   5.493  22.922  1.00  0.97           C  
ATOM   3044  HA  ASN A 191     -25.807   4.984  21.958  1.00  0.97           H  
ATOM   3045  C   ASN A 191     -26.006   7.000  22.649  1.00  0.97           C  
ATOM   3046  CB  ASN A 191     -26.926   4.877  23.786  1.00  0.97           C  
ATOM   3047  HB2 ASN A 191     -26.629   3.874  24.092  1.00  0.97           H  
ATOM   3048  HB3 ASN A 191     -27.075   5.483  24.679  1.00  0.97           H  
ATOM   3049  O   ASN A 191     -25.675   7.840  23.484  1.00  0.97           O  
ATOM   3050  CG  ASN A 191     -28.255   4.757  23.056  1.00  0.97           C  
ATOM   3051  ND2 ASN A 191     -29.166   3.971  23.572  1.00  0.97           N  
ATOM   3052 HD21 ASN A 191     -29.008   3.489  24.446  1.00  0.97           H  
ATOM   3053 HD22 ASN A 191     -30.012   3.875  23.029  1.00  0.97           H  
ATOM   3054  OD1 ASN A 191     -28.496   5.340  22.015  1.00  0.97           O  
ATOM   3055  N   GLY A 192     -26.511   7.339  21.464  1.00  0.97           N  
ATOM   3056  H   GLY A 192     -26.797   6.583  20.860  1.00  0.97           H  
ATOM   3057  CA  GLY A 192     -26.743   8.706  20.996  1.00  0.97           C  
ATOM   3058  HA2 GLY A 192     -27.504   8.685  20.216  1.00  0.97           H  
ATOM   3059  HA3 GLY A 192     -27.124   9.303  21.825  1.00  0.97           H  
ATOM   3060  C   GLY A 192     -25.509   9.421  20.434  1.00  0.97           C  
ATOM   3061  O   GLY A 192     -25.657  10.475  19.819  1.00  0.97           O  
ATOM   3062  N   LYS A 193     -24.301   8.865  20.591  1.00  0.98           N  
ATOM   3063  H   LYS A 193     -24.242   7.987  21.087  1.00  0.98           H  
ATOM   3064  CA  LYS A 193     -23.053   9.471  20.100  1.00  0.98           C  
ATOM   3065  HA  LYS A 193     -23.162  10.556  20.120  1.00  0.98           H  
ATOM   3066  C   LYS A 193     -22.775   9.129  18.637  1.00  0.98           C  
ATOM   3067  CB  LYS A 193     -21.886   9.074  21.023  1.00  0.98           C  
ATOM   3068  HB2 LYS A 193     -21.805   7.987  21.042  1.00  0.98           H  
ATOM   3069  HB3 LYS A 193     -20.956   9.462  20.608  1.00  0.98           H  
ATOM   3070  O   LYS A 193     -23.103   8.041  18.161  1.00  0.98           O  
ATOM   3071  CG  LYS A 193     -22.024   9.566  22.478  1.00  0.98           C  
ATOM   3072  HG2 LYS A 193     -21.164   9.212  23.046  1.00  0.98           H  
ATOM   3073  HG3 LYS A 193     -22.937   9.181  22.933  1.00  0.98           H  
ATOM   3074  CD  LYS A 193     -22.010  11.086  22.521  1.00  0.98           C  
ATOM   3075  HD2 LYS A 193     -21.105  11.388  21.994  1.00  0.98           H  
ATOM   3076  HD3 LYS A 193     -22.887  11.483  22.010  1.00  0.98           H  
ATOM   3077  CE  LYS A 193     -21.931  11.697  23.909  1.00  0.98           C  
ATOM   3078  HE2 LYS A 193     -22.799  11.398  24.497  1.00  0.98           H  
ATOM   3079  HE3 LYS A 193     -21.035  11.323  24.405  1.00  0.98           H  
ATOM   3080  NZ  LYS A 193     -21.871  13.169  23.733  1.00  0.98           N  
ATOM   3081  HZ1 LYS A 193     -21.513  13.629  24.558  1.00  0.98           H  
ATOM   3082  HZ2 LYS A 193     -21.304  13.393  22.929  1.00  0.98           H  
ATOM   3083  HZ3 LYS A 193     -22.787  13.527  23.504  1.00  0.98           H  
ATOM   3084  N   THR A 194     -22.137  10.048  17.917  1.00  0.99           N  
ATOM   3085  H   THR A 194     -21.911  10.922  18.370  1.00  0.99           H  
ATOM   3086  CA  THR A 194     -21.700   9.851  16.527  1.00  0.99           C  
ATOM   3087  HA  THR A 194     -22.160   8.942  16.140  1.00  0.99           H  
ATOM   3088  C   THR A 194     -20.191   9.654  16.447  1.00  0.99           C  
ATOM   3089  CB  THR A 194     -22.179  10.991  15.621  1.00  0.99           C  
ATOM   3090  HB  THR A 194     -21.797  11.945  15.984  1.00  0.99           H  
ATOM   3091  O   THR A 194     -19.410  10.470  16.931  1.00  0.99           O  
ATOM   3092  CG2 THR A 194     -21.759  10.796  14.162  1.00  0.99           C  
ATOM   3093 HG21 THR A 194     -20.675  10.864  14.070  1.00  0.99           H  
ATOM   3094 HG22 THR A 194     -22.207  11.578  13.550  1.00  0.99           H  
ATOM   3095 HG23 THR A 194     -22.096   9.823  13.804  1.00  0.99           H  
ATOM   3096  OG1 THR A 194     -23.590  11.008  15.632  1.00  0.99           O  
ATOM   3097  HG1 THR A 194     -23.851  11.409  16.465  1.00  0.99           H  
ATOM   3098  N   TYR A 195     -19.776   8.574  15.792  1.00  0.99           N  
ATOM   3099  H   TYR A 195     -20.475   7.959  15.399  1.00  0.99           H  
ATOM   3100  CA  TYR A 195     -18.385   8.172  15.626  1.00  0.99           C  
ATOM   3101  HA  TYR A 195     -17.751   8.791  16.260  1.00  0.99           H  
ATOM   3102  C   TYR A 195     -17.953   8.353  14.176  1.00  0.99           C  
ATOM   3103  CB  TYR A 195     -18.210   6.712  16.069  1.00  0.99           C  
ATOM   3104  HB2 TYR A 195     -17.198   6.391  15.823  1.00  0.99           H  
ATOM   3105  HB3 TYR A 195     -18.899   6.079  15.509  1.00  0.99           H  
ATOM   3106  O   TYR A 195     -18.624   7.869  13.267  1.00  0.99           O  
ATOM   3107  CG  TYR A 195     -18.441   6.508  17.552  1.00  0.99           C  
ATOM   3108  CD1 TYR A 195     -17.344   6.480  18.434  1.00  0.99           C  
ATOM   3109  HD1 TYR A 195     -16.341   6.542  18.038  1.00  0.99           H  
ATOM   3110  CD2 TYR A 195     -19.753   6.411  18.053  1.00  0.99           C  
ATOM   3111  HD2 TYR A 195     -20.597   6.417  17.379  1.00  0.99           H  
ATOM   3112  CE1 TYR A 195     -17.559   6.420  19.824  1.00  0.99           C  
ATOM   3113  HE1 TYR A 195     -16.726   6.424  20.512  1.00  0.99           H  
ATOM   3114  CE2 TYR A 195     -19.972   6.354  19.440  1.00  0.99           C  
ATOM   3115  HE2 TYR A 195     -20.978   6.311  19.829  1.00  0.99           H  
ATOM   3116  OH  TYR A 195     -19.097   6.419  21.663  1.00  0.99           O  
ATOM   3117  HH  TYR A 195     -18.305   6.536  22.193  1.00  0.99           H  
ATOM   3118  CZ  TYR A 195     -18.876   6.392  20.325  1.00  0.99           C  
ATOM   3119  N   LEU A 196     -16.808   8.996  13.959  1.00  0.99           N  
ATOM   3120  H   LEU A 196     -16.325   9.391  14.753  1.00  0.99           H  
ATOM   3121  CA  LEU A 196     -16.122   8.978  12.670  1.00  0.99           C  
ATOM   3122  HA  LEU A 196     -16.861   8.935  11.870  1.00  0.99           H  
ATOM   3123  C   LEU A 196     -15.253   7.723  12.590  1.00  0.99           C  
ATOM   3124  CB  LEU A 196     -15.325  10.277  12.516  1.00  0.99           C  
ATOM   3125  HB2 LEU A 196     -16.040  11.097  12.591  1.00  0.99           H  
ATOM   3126  HB3 LEU A 196     -14.614  10.355  13.339  1.00  0.99           H  
ATOM   3127  O   LEU A 196     -14.199   7.645  13.226  1.00  0.99           O  
ATOM   3128  CG  LEU A 196     -14.573  10.423  11.182  1.00  0.99           C  
ATOM   3129  HG  LEU A 196     -13.920   9.566  11.017  1.00  0.99           H  
ATOM   3130  CD1 LEU A 196     -15.541  10.566  10.007  1.00  0.99           C  
ATOM   3131 HD11 LEU A 196     -16.283  11.336  10.217  1.00  0.99           H  
ATOM   3132 HD12 LEU A 196     -16.043   9.618   9.812  1.00  0.99           H  
ATOM   3133 HD13 LEU A 196     -15.001  10.869   9.110  1.00  0.99           H  
ATOM   3134  CD2 LEU A 196     -13.716  11.686  11.234  1.00  0.99           C  
ATOM   3135 HD21 LEU A 196     -14.350  12.565  11.350  1.00  0.99           H  
ATOM   3136 HD22 LEU A 196     -13.155  11.778  10.304  1.00  0.99           H  
ATOM   3137 HD23 LEU A 196     -13.024  11.622  12.074  1.00  0.99           H  
ATOM   3138  N   LEU A 197     -15.709   6.732  11.832  1.00  0.99           N  
ATOM   3139  H   LEU A 197     -16.556   6.888  11.303  1.00  0.99           H  
ATOM   3140  CA  LEU A 197     -14.946   5.526  11.544  1.00  0.99           C  
ATOM   3141  HA  LEU A 197     -14.292   5.308  12.388  1.00  0.99           H  
ATOM   3142  C   LEU A 197     -14.080   5.781  10.313  1.00  0.99           C  
ATOM   3143  CB  LEU A 197     -15.868   4.315  11.347  1.00  0.99           C  
ATOM   3144  HB2 LEU A 197     -15.243   3.425  11.268  1.00  0.99           H  
ATOM   3145  HB3 LEU A 197     -16.394   4.431  10.399  1.00  0.99           H  
ATOM   3146  O   LEU A 197     -14.595   6.091   9.243  1.00  0.99           O  
ATOM   3147  CG  LEU A 197     -16.921   4.095  12.444  1.00  0.99           C  
ATOM   3148  HG  LEU A 197     -17.644   4.910  12.428  1.00  0.99           H  
ATOM   3149  CD1 LEU A 197     -17.662   2.789  12.165  1.00  0.99           C  
ATOM   3150 HD11 LEU A 197     -16.962   1.953  12.145  1.00  0.99           H  
ATOM   3151 HD12 LEU A 197     -18.403   2.620  12.946  1.00  0.99           H  
ATOM   3152 HD13 LEU A 197     -18.166   2.857  11.201  1.00  0.99           H  
ATOM   3153  CD2 LEU A 197     -16.311   4.011  13.845  1.00  0.99           C  
ATOM   3154 HD21 LEU A 197     -15.574   3.208  13.882  1.00  0.99           H  
ATOM   3155 HD22 LEU A 197     -17.100   3.824  14.573  1.00  0.99           H  
ATOM   3156 HD23 LEU A 197     -15.840   4.961  14.096  1.00  0.99           H  
ATOM   3157  N   ARG A 198     -12.765   5.668  10.483  1.00  0.99           N  
ATOM   3158  H   ARG A 198     -12.441   5.412  11.405  1.00  0.99           H  
ATOM   3159  CA  ARG A 198     -11.759   5.877   9.443  1.00  0.99           C  
ATOM   3160  HA  ARG A 198     -12.205   6.410   8.603  1.00  0.99           H  
ATOM   3161  C   ARG A 198     -11.311   4.520   8.922  1.00  0.99           C  
ATOM   3162  CB  ARG A 198     -10.597   6.712  10.003  1.00  0.99           C  
ATOM   3163  HB2 ARG A 198      -9.858   6.843   9.213  1.00  0.99           H  
ATOM   3164  HB3 ARG A 198     -10.128   6.166  10.822  1.00  0.99           H  
ATOM   3165  O   ARG A 198     -10.480   3.871   9.563  1.00  0.99           O  
ATOM   3166  CG  ARG A 198     -11.020   8.096  10.521  1.00  0.99           C  
ATOM   3167  HG2 ARG A 198     -11.795   7.996  11.281  1.00  0.99           H  
ATOM   3168  HG3 ARG A 198     -11.415   8.682   9.691  1.00  0.99           H  
ATOM   3169  CD  ARG A 198      -9.811   8.805  11.149  1.00  0.99           C  
ATOM   3170  HD2 ARG A 198      -9.484   8.231  12.016  1.00  0.99           H  
ATOM   3171  HD3 ARG A 198      -8.989   8.818  10.434  1.00  0.99           H  
ATOM   3172  NE  ARG A 198     -10.103  10.185  11.582  1.00  0.99           N  
ATOM   3173  HE  ARG A 198     -10.129  10.386  12.571  1.00  0.99           H  
ATOM   3174  NH1 ARG A 198     -10.297  11.194   9.517  1.00  0.99           N  
ATOM   3175 HH11 ARG A 198     -10.233  10.294   9.063  1.00  0.99           H  
ATOM   3176 HH12 ARG A 198     -10.624  11.979   8.973  1.00  0.99           H  
ATOM   3177  NH2 ARG A 198     -10.463  12.392  11.394  1.00  0.99           N  
ATOM   3178 HH21 ARG A 198     -10.451  12.399  12.404  1.00  0.99           H  
ATOM   3179 HH22 ARG A 198     -10.668  13.225  10.861  1.00  0.99           H  
ATOM   3180  CZ  ARG A 198     -10.283  11.244  10.817  1.00  0.99           C  
ATOM   3181  N   LEU A 199     -11.932   4.068   7.836  1.00  0.99           N  
ATOM   3182  H   LEU A 199     -12.557   4.688   7.341  1.00  0.99           H  
ATOM   3183  CA  LEU A 199     -11.688   2.762   7.234  1.00  0.99           C  
ATOM   3184  HA  LEU A 199     -11.470   2.050   8.030  1.00  0.99           H  
ATOM   3185  C   LEU A 199     -10.472   2.847   6.308  1.00  0.99           C  
ATOM   3186  CB  LEU A 199     -12.933   2.246   6.483  1.00  0.99           C  
ATOM   3187  HB2 LEU A 199     -13.031   2.804   5.552  1.00  0.99           H  
ATOM   3188  HB3 LEU A 199     -12.755   1.205   6.213  1.00  0.99           H  
ATOM   3189  O   LEU A 199     -10.377   3.751   5.480  1.00  0.99           O  
ATOM   3190  CG  LEU A 199     -14.274   2.339   7.240  1.00  0.99           C  
ATOM   3191  HG  LEU A 199     -14.513   3.384   7.440  1.00  0.99           H  
ATOM   3192  CD1 LEU A 199     -15.393   1.765   6.379  1.00  0.99           C  
ATOM   3193 HD11 LEU A 199     -15.443   2.340   5.455  1.00  0.99           H  
ATOM   3194 HD12 LEU A 199     -16.349   1.851   6.896  1.00  0.99           H  
ATOM   3195 HD13 LEU A 199     -15.196   0.719   6.146  1.00  0.99           H  
ATOM   3196  CD2 LEU A 199     -14.260   1.594   8.573  1.00  0.99           C  
ATOM   3197 HD21 LEU A 199     -13.906   0.574   8.424  1.00  0.99           H  
ATOM   3198 HD22 LEU A 199     -13.612   2.133   9.264  1.00  0.99           H  
ATOM   3199 HD23 LEU A 199     -15.266   1.568   8.992  1.00  0.99           H  
ATOM   3200  N   VAL A 200      -9.555   1.899   6.447  1.00  0.99           N  
ATOM   3201  H   VAL A 200      -9.686   1.223   7.185  1.00  0.99           H  
ATOM   3202  CA  VAL A 200      -8.367   1.740   5.601  1.00  0.99           C  
ATOM   3203  HA  VAL A 200      -8.416   2.397   4.733  1.00  0.99           H  
ATOM   3204  C   VAL A 200      -8.347   0.300   5.123  1.00  0.99           C  
ATOM   3205  CB  VAL A 200      -7.085   2.045   6.403  1.00  0.99           C  
ATOM   3206  HB  VAL A 200      -7.049   1.388   7.271  1.00  0.99           H  
ATOM   3207  O   VAL A 200      -8.357  -0.593   5.970  1.00  0.99           O  
ATOM   3208  CG1 VAL A 200      -5.820   1.797   5.573  1.00  0.99           C  
ATOM   3209 HG11 VAL A 200      -5.829   2.416   4.676  1.00  0.99           H  
ATOM   3210 HG12 VAL A 200      -5.754   0.752   5.272  1.00  0.99           H  
ATOM   3211 HG13 VAL A 200      -4.935   2.024   6.168  1.00  0.99           H  
ATOM   3212  CG2 VAL A 200      -7.062   3.488   6.926  1.00  0.99           C  
ATOM   3213 HG21 VAL A 200      -6.117   3.683   7.433  1.00  0.99           H  
ATOM   3214 HG22 VAL A 200      -7.173   4.187   6.097  1.00  0.99           H  
ATOM   3215 HG23 VAL A 200      -7.879   3.640   7.631  1.00  0.99           H  
ATOM   3216  N   ASN A 201      -8.296   0.056   3.814  1.00  0.99           N  
ATOM   3217  H   ASN A 201      -8.284   0.815   3.148  1.00  0.99           H  
ATOM   3218  CA  ASN A 201      -8.093  -1.299   3.311  1.00  0.99           C  
ATOM   3219  HA  ASN A 201      -8.335  -2.005   4.106  1.00  0.99           H  
ATOM   3220  C   ASN A 201      -6.620  -1.538   2.958  1.00  0.99           C  
ATOM   3221  CB  ASN A 201      -9.061  -1.625   2.165  1.00  0.99           C  
ATOM   3222  HB2 ASN A 201      -8.801  -1.031   1.289  1.00  0.99           H  
ATOM   3223  HB3 ASN A 201     -10.080  -1.394   2.478  1.00  0.99           H  
ATOM   3224  O   ASN A 201      -6.136  -1.097   1.915  1.00  0.99           O  
ATOM   3225  CG  ASN A 201      -9.003  -3.104   1.816  1.00  0.99           C  
ATOM   3226  ND2 ASN A 201      -9.703  -3.566   0.811  1.00  0.99           N  
ATOM   3227 HD21 ASN A 201      -9.580  -4.537   0.561  1.00  0.99           H  
ATOM   3228 HD22 ASN A 201     -10.382  -2.997   0.325  1.00  0.99           H  
ATOM   3229  OD1 ASN A 201      -8.343  -3.867   2.499  1.00  0.99           O  
ATOM   3230  N   ALA A 202      -5.926  -2.242   3.852  1.00  0.98           N  
ATOM   3231  H   ALA A 202      -6.412  -2.606   4.659  1.00  0.98           H  
ATOM   3232  CA  ALA A 202      -4.552  -2.703   3.678  1.00  0.98           C  
ATOM   3233  HA  ALA A 202      -4.092  -2.133   2.870  1.00  0.98           H  
ATOM   3234  C   ALA A 202      -4.474  -4.184   3.257  1.00  0.98           C  
ATOM   3235  CB  ALA A 202      -3.770  -2.408   4.965  1.00  0.98           C  
ATOM   3236  HB1 ALA A 202      -3.843  -1.348   5.208  1.00  0.98           H  
ATOM   3237  HB2 ALA A 202      -4.165  -3.006   5.786  1.00  0.98           H  
ATOM   3238  HB3 ALA A 202      -2.723  -2.671   4.816  1.00  0.98           H  
ATOM   3239  O   ALA A 202      -3.405  -4.785   3.358  1.00  0.98           O  
ATOM   3240  N   ALA A 203      -5.587  -4.785   2.815  1.00  0.97           N  
ATOM   3241  H   ALA A 203      -6.446  -4.260   2.739  1.00  0.97           H  
ATOM   3242  CA  ALA A 203      -5.554  -6.073   2.129  1.00  0.97           C  
ATOM   3243  HA  ALA A 203      -5.127  -6.824   2.794  1.00  0.97           H  
ATOM   3244  C   ALA A 203      -4.647  -5.964   0.895  1.00  0.97           C  
ATOM   3245  CB  ALA A 203      -6.979  -6.507   1.771  1.00  0.97           C  
ATOM   3246  HB1 ALA A 203      -6.966  -7.483   1.286  1.00  0.97           H  
ATOM   3247  HB2 ALA A 203      -7.421  -5.796   1.073  1.00  0.97           H  
ATOM   3248  HB3 ALA A 203      -7.591  -6.570   2.671  1.00  0.97           H  
ATOM   3249  O   ALA A 203      -4.565  -4.914   0.252  1.00  0.97           O  
ATOM   3250  N   LEU A 204      -3.925  -7.038   0.598  1.00  0.96           N  
ATOM   3251  H   LEU A 204      -4.214  -7.912   1.013  1.00  0.96           H  
ATOM   3252  CA  LEU A 204      -3.044  -7.124  -0.551  1.00  0.96           C  
ATOM   3253  HA  LEU A 204      -2.483  -6.193  -0.629  1.00  0.96           H  
ATOM   3254  C   LEU A 204      -3.808  -7.312  -1.855  1.00  0.96           C  
ATOM   3255  CB  LEU A 204      -2.083  -8.310  -0.402  1.00  0.96           C  
ATOM   3256  HB2 LEU A 204      -1.564  -8.444  -1.352  1.00  0.96           H  
ATOM   3257  HB3 LEU A 204      -2.675  -9.211  -0.237  1.00  0.96           H  
ATOM   3258  O   LEU A 204      -3.413  -6.708  -2.848  1.00  0.96           O  
ATOM   3259  CG  LEU A 204      -1.031  -8.206   0.700  1.00  0.96           C  
ATOM   3260  HG  LEU A 204      -1.515  -8.238   1.676  1.00  0.96           H  
ATOM   3261  CD1 LEU A 204      -0.097  -9.408   0.561  1.00  0.96           C  
ATOM   3262 HD11 LEU A 204       0.645  -9.239  -0.220  1.00  0.96           H  
ATOM   3263 HD12 LEU A 204      -0.665 -10.302   0.302  1.00  0.96           H  
ATOM   3264 HD13 LEU A 204       0.396  -9.605   1.513  1.00  0.96           H  
ATOM   3265  CD2 LEU A 204      -0.190  -6.934   0.586  1.00  0.96           C  
ATOM   3266 HD21 LEU A 204       0.635  -6.994   1.296  1.00  0.96           H  
ATOM   3267 HD22 LEU A 204      -0.805  -6.067   0.827  1.00  0.96           H  
ATOM   3268 HD23 LEU A 204       0.223  -6.847  -0.420  1.00  0.96           H  
ATOM   3269  N   ASN A 205      -4.819  -8.180  -1.876  1.00  0.95           N  
ATOM   3270  H   ASN A 205      -5.057  -8.651  -1.016  1.00  0.95           H  
ATOM   3271  CA  ASN A 205      -5.372  -8.719  -3.120  1.00  0.95           C  
ATOM   3272  HA  ASN A 205      -5.047  -8.103  -3.958  1.00  0.95           H  
ATOM   3273  C   ASN A 205      -6.904  -8.715  -3.179  1.00  0.95           C  
ATOM   3274  CB  ASN A 205      -4.813 -10.133  -3.342  1.00  0.95           C  
ATOM   3275  HB2 ASN A 205      -5.146 -10.772  -2.525  1.00  0.95           H  
ATOM   3276  HB3 ASN A 205      -5.220 -10.545  -4.266  1.00  0.95           H  
ATOM   3277  O   ASN A 205      -7.455  -9.168  -4.178  1.00  0.95           O  
ATOM   3278  CG  ASN A 205      -3.300 -10.171  -3.450  1.00  0.95           C  
ATOM   3279  ND2 ASN A 205      -2.661 -10.976  -2.634  1.00  0.95           N  
ATOM   3280 HD21 ASN A 205      -1.652 -10.997  -2.670  1.00  0.95           H  
ATOM   3281 HD22 ASN A 205      -3.206 -11.497  -1.962  1.00  0.95           H  
ATOM   3282  OD1 ASN A 205      -2.667  -9.478  -4.238  1.00  0.95           O  
ATOM   3283  N   GLU A 206      -7.594  -8.200  -2.159  1.00  0.96           N  
ATOM   3284  H   GLU A 206      -7.097  -7.908  -1.329  1.00  0.96           H  
ATOM   3285  CA  GLU A 206      -9.051  -8.336  -2.071  1.00  0.96           C  
ATOM   3286  HA  GLU A 206      -9.438  -8.639  -3.044  1.00  0.96           H  
ATOM   3287  C   GLU A 206      -9.754  -7.008  -1.737  1.00  0.96           C  
ATOM   3288  CB  GLU A 206      -9.416  -9.486  -1.109  1.00  0.96           C  
ATOM   3289  HB2 GLU A 206     -10.501  -9.584  -1.115  1.00  0.96           H  
ATOM   3290  HB3 GLU A 206      -9.090  -9.239  -0.099  1.00  0.96           H  
ATOM   3291  O   GLU A 206      -9.388  -6.277  -0.805  1.00  0.96           O  
ATOM   3292  CG  GLU A 206      -8.764 -10.824  -1.552  1.00  0.96           C  
ATOM   3293  HG2 GLU A 206      -7.689 -10.767  -1.385  1.00  0.96           H  
ATOM   3294  HG3 GLU A 206      -8.930 -10.946  -2.623  1.00  0.96           H  
ATOM   3295  CD  GLU A 206      -9.306 -12.082  -0.856  1.00  0.96           C  
ATOM   3296  OE1 GLU A 206      -8.709 -13.178  -1.007  1.00  0.96           O  
ATOM   3297  OE2 GLU A 206     -10.415 -11.993  -0.306  1.00  0.96           O  
ATOM   3298  N   GLU A 207     -10.788  -6.676  -2.518  1.00  0.97           N  
ATOM   3299  H   GLU A 207     -11.070  -7.326  -3.238  1.00  0.97           H  
ATOM   3300  CA  GLU A 207     -11.753  -5.640  -2.150  1.00  0.97           C  
ATOM   3301  HA  GLU A 207     -11.223  -4.777  -1.748  1.00  0.97           H  
ATOM   3302  C   GLU A 207     -12.674  -6.166  -1.062  1.00  0.97           C  
ATOM   3303  CB  GLU A 207     -12.615  -5.178  -3.327  1.00  0.97           C  
ATOM   3304  HB2 GLU A 207     -13.244  -6.002  -3.667  1.00  0.97           H  
ATOM   3305  HB3 GLU A 207     -13.257  -4.385  -2.946  1.00  0.97           H  
ATOM   3306  O   GLU A 207     -13.073  -7.326  -1.090  1.00  0.97           O  
ATOM   3307  CG  GLU A 207     -11.807  -4.658  -4.519  1.00  0.97           C  
ATOM   3308  HG2 GLU A 207     -10.969  -4.064  -4.154  1.00  0.97           H  
ATOM   3309  HG3 GLU A 207     -11.390  -5.510  -5.055  1.00  0.97           H  
ATOM   3310  CD  GLU A 207     -12.639  -3.801  -5.484  1.00  0.97           C  
ATOM   3311  OE1 GLU A 207     -12.123  -3.522  -6.582  1.00  0.97           O  
ATOM   3312  OE2 GLU A 207     -13.738  -3.323  -5.122  1.00  0.97           O  
ATOM   3313  N   LEU A 208     -13.044  -5.311  -0.110  1.00  0.98           N  
ATOM   3314  H   LEU A 208     -12.732  -4.352  -0.160  1.00  0.98           H  
ATOM   3315  CA  LEU A 208     -13.808  -5.744   1.052  1.00  0.98           C  
ATOM   3316  HA  LEU A 208     -14.088  -6.790   0.926  1.00  0.98           H  
ATOM   3317  C   LEU A 208     -15.114  -4.974   1.179  1.00  0.98           C  
ATOM   3318  CB  LEU A 208     -12.941  -5.654   2.321  1.00  0.98           C  
ATOM   3319  HB2 LEU A 208     -12.702  -4.606   2.502  1.00  0.98           H  
ATOM   3320  HB3 LEU A 208     -13.524  -6.025   3.164  1.00  0.98           H  
ATOM   3321  O   LEU A 208     -15.144  -3.742   1.132  1.00  0.98           O  
ATOM   3322  CG  LEU A 208     -11.624  -6.451   2.237  1.00  0.98           C  
ATOM   3323  HG  LEU A 208     -11.024  -6.079   1.406  1.00  0.98           H  
ATOM   3324  CD1 LEU A 208     -10.815  -6.261   3.517  1.00  0.98           C  
ATOM   3325 HD11 LEU A 208     -11.402  -6.567   4.383  1.00  0.98           H  
ATOM   3326 HD12 LEU A 208      -9.909  -6.864   3.457  1.00  0.98           H  
ATOM   3327 HD13 LEU A 208     -10.525  -5.213   3.588  1.00  0.98           H  
ATOM   3328  CD2 LEU A 208     -11.849  -7.940   2.055  1.00  0.98           C  
ATOM   3329 HD21 LEU A 208     -12.437  -8.141   1.159  1.00  0.98           H  
ATOM   3330 HD22 LEU A 208     -12.342  -8.386   2.919  1.00  0.98           H  
ATOM   3331 HD23 LEU A 208     -10.883  -8.408   1.867  1.00  0.98           H  
ATOM   3332  N   PHE A 209     -16.191  -5.709   1.435  1.00  0.99           N  
ATOM   3333  H   PHE A 209     -16.081  -6.713   1.418  1.00  0.99           H  
ATOM   3334  CA  PHE A 209     -17.398  -5.163   2.027  1.00  0.99           C  
ATOM   3335  HA  PHE A 209     -17.582  -4.181   1.591  1.00  0.99           H  
ATOM   3336  C   PHE A 209     -17.210  -5.009   3.534  1.00  0.99           C  
ATOM   3337  CB  PHE A 209     -18.605  -6.057   1.736  1.00  0.99           C  
ATOM   3338  HB2 PHE A 209     -19.449  -5.706   2.331  1.00  0.99           H  
ATOM   3339  HB3 PHE A 209     -18.375  -7.071   2.061  1.00  0.99           H  
ATOM   3340  O   PHE A 209     -16.870  -5.968   4.223  1.00  0.99           O  
ATOM   3341  CG  PHE A 209     -19.045  -6.080   0.290  1.00  0.99           C  
ATOM   3342  CD1 PHE A 209     -19.378  -4.878  -0.366  1.00  0.99           C  
ATOM   3343  HD1 PHE A 209     -19.279  -3.931   0.144  1.00  0.99           H  
ATOM   3344  CD2 PHE A 209     -19.159  -7.305  -0.393  1.00  0.99           C  
ATOM   3345  HD2 PHE A 209     -18.890  -8.235   0.086  1.00  0.99           H  
ATOM   3346  CE1 PHE A 209     -19.823  -4.902  -1.698  1.00  0.99           C  
ATOM   3347  HE1 PHE A 209     -20.052  -3.980  -2.213  1.00  0.99           H  
ATOM   3348  CE2 PHE A 209     -19.621  -7.328  -1.719  1.00  0.99           C  
ATOM   3349  HE2 PHE A 209     -19.700  -8.272  -2.237  1.00  0.99           H  
ATOM   3350  CZ  PHE A 209     -19.948  -6.127  -2.373  1.00  0.99           C  
ATOM   3351  HZ  PHE A 209     -20.274  -6.146  -3.403  1.00  0.99           H  
ATOM   3352  N   PHE A 210     -17.504  -3.824   4.064  1.00  0.99           N  
ATOM   3353  H   PHE A 210     -17.719  -3.076   3.420  1.00  0.99           H  
ATOM   3354  CA  PHE A 210     -17.555  -3.540   5.495  1.00  0.99           C  
ATOM   3355  HA  PHE A 210     -17.220  -4.420   6.044  1.00  0.99           H  
ATOM   3356  C   PHE A 210     -18.990  -3.223   5.926  1.00  0.99           C  
ATOM   3357  CB  PHE A 210     -16.579  -2.407   5.827  1.00  0.99           C  
ATOM   3358  HB2 PHE A 210     -16.835  -1.527   5.238  1.00  0.99           H  
ATOM   3359  HB3 PHE A 210     -15.577  -2.713   5.527  1.00  0.99           H  
ATOM   3360  O   PHE A 210     -19.630  -2.322   5.375  1.00  0.99           O  
ATOM   3361  CG  PHE A 210     -16.558  -2.031   7.294  1.00  0.99           C  
ATOM   3362  CD1 PHE A 210     -17.403  -1.017   7.786  1.00  0.99           C  
ATOM   3363  HD1 PHE A 210     -18.069  -0.498   7.112  1.00  0.99           H  
ATOM   3364  CD2 PHE A 210     -15.697  -2.710   8.173  1.00  0.99           C  
ATOM   3365  HD2 PHE A 210     -15.067  -3.503   7.798  1.00  0.99           H  
ATOM   3366  CE1 PHE A 210     -17.374  -0.675   9.150  1.00  0.99           C  
ATOM   3367  HE1 PHE A 210     -18.015   0.112   9.519  1.00  0.99           H  
ATOM   3368  CE2 PHE A 210     -15.664  -2.365   9.535  1.00  0.99           C  
ATOM   3369  HE2 PHE A 210     -15.002  -2.898  10.202  1.00  0.99           H  
ATOM   3370  CZ  PHE A 210     -16.501  -1.347  10.025  1.00  0.99           C  
ATOM   3371  HZ  PHE A 210     -16.479  -1.085  11.072  1.00  0.99           H  
ATOM   3372  N   LYS A 211     -19.496  -3.948   6.931  1.00  0.99           N  
ATOM   3373  H   LYS A 211     -18.905  -4.662   7.333  1.00  0.99           H  
ATOM   3374  CA  LYS A 211     -20.880  -3.828   7.421  1.00  0.99           C  
ATOM   3375  HA  LYS A 211     -21.263  -2.844   7.148  1.00  0.99           H  
ATOM   3376  C   LYS A 211     -20.953  -3.948   8.940  1.00  0.99           C  
ATOM   3377  CB  LYS A 211     -21.748  -4.874   6.698  1.00  0.99           C  
ATOM   3378  HB2 LYS A 211     -21.626  -4.716   5.626  1.00  0.99           H  
ATOM   3379  HB3 LYS A 211     -21.393  -5.878   6.932  1.00  0.99           H  
ATOM   3380  O   LYS A 211     -20.216  -4.724   9.542  1.00  0.99           O  
ATOM   3381  CG  LYS A 211     -23.242  -4.781   7.041  1.00  0.99           C  
ATOM   3382  HG2 LYS A 211     -23.423  -5.180   8.039  1.00  0.99           H  
ATOM   3383  HG3 LYS A 211     -23.540  -3.733   7.028  1.00  0.99           H  
ATOM   3384  CD  LYS A 211     -24.087  -5.552   6.018  1.00  0.99           C  
ATOM   3385  HD2 LYS A 211     -23.957  -6.627   6.143  1.00  0.99           H  
ATOM   3386  HD3 LYS A 211     -23.751  -5.272   5.019  1.00  0.99           H  
ATOM   3387  CE  LYS A 211     -25.562  -5.165   6.168  1.00  0.99           C  
ATOM   3388  HE2 LYS A 211     -25.599  -4.119   6.472  1.00  0.99           H  
ATOM   3389  HE3 LYS A 211     -26.033  -5.766   6.947  1.00  0.99           H  
ATOM   3390  NZ  LYS A 211     -26.280  -5.285   4.878  1.00  0.99           N  
ATOM   3391  HZ1 LYS A 211     -27.054  -4.637   4.842  1.00  0.99           H  
ATOM   3392  HZ2 LYS A 211     -26.574  -6.227   4.666  1.00  0.99           H  
ATOM   3393  HZ3 LYS A 211     -25.693  -4.935   4.134  1.00  0.99           H  
ATOM   3394  N   VAL A 212     -21.860  -3.192   9.563  1.00  0.99           N  
ATOM   3395  H   VAL A 212     -22.449  -2.604   8.991  1.00  0.99           H  
ATOM   3396  CA  VAL A 212     -22.174  -3.277  11.000  1.00  0.99           C  
ATOM   3397  HA  VAL A 212     -21.601  -4.086  11.454  1.00  0.99           H  
ATOM   3398  C   VAL A 212     -23.660  -3.603  11.150  1.00  0.99           C  
ATOM   3399  CB  VAL A 212     -21.814  -1.974  11.741  1.00  0.99           C  
ATOM   3400  HB  VAL A 212     -22.347  -1.153  11.262  1.00  0.99           H  
ATOM   3401  O   VAL A 212     -24.512  -2.893  10.617  1.00  0.99           O  
ATOM   3402  CG1 VAL A 212     -22.217  -2.036  13.222  1.00  0.99           C  
ATOM   3403 HG11 VAL A 212     -21.669  -2.827  13.734  1.00  0.99           H  
ATOM   3404 HG12 VAL A 212     -22.011  -1.076  13.696  1.00  0.99           H  
ATOM   3405 HG13 VAL A 212     -23.284  -2.236  13.319  1.00  0.99           H  
ATOM   3406  CG2 VAL A 212     -20.317  -1.630  11.703  1.00  0.99           C  
ATOM   3407 HG21 VAL A 212     -19.876  -1.888  10.740  1.00  0.99           H  
ATOM   3408 HG22 VAL A 212     -20.186  -0.564  11.887  1.00  0.99           H  
ATOM   3409 HG23 VAL A 212     -19.768  -2.180  12.467  1.00  0.99           H  
ATOM   3410  N   ALA A 213     -23.984  -4.658  11.896  1.00  0.99           N  
ATOM   3411  H   ALA A 213     -23.236  -5.205  12.297  1.00  0.99           H  
ATOM   3412  CA  ALA A 213     -25.346  -5.159  12.041  1.00  0.99           C  
ATOM   3413  HA  ALA A 213     -25.669  -5.512  11.061  1.00  0.99           H  
ATOM   3414  C   ALA A 213     -26.325  -4.062  12.485  1.00  0.99           C  
ATOM   3415  CB  ALA A 213     -25.348  -6.348  13.010  1.00  0.99           C  
ATOM   3416  HB1 ALA A 213     -26.343  -6.792  13.046  1.00  0.99           H  
ATOM   3417  HB2 ALA A 213     -25.070  -6.020  14.012  1.00  0.99           H  
ATOM   3418  HB3 ALA A 213     -24.638  -7.105  12.677  1.00  0.99           H  
ATOM   3419  O   ALA A 213     -26.141  -3.417  13.518  1.00  0.99           O  
ATOM   3420  N   GLY A 214     -27.366  -3.840  11.683  1.00  0.98           N  
ATOM   3421  H   GLY A 214     -27.422  -4.377  10.829  1.00  0.98           H  
ATOM   3422  CA  GLY A 214     -28.426  -2.867  11.941  1.00  0.98           C  
ATOM   3423  HA2 GLY A 214     -29.247  -3.062  11.250  1.00  0.98           H  
ATOM   3424  HA3 GLY A 214     -28.793  -3.016  12.957  1.00  0.98           H  
ATOM   3425  C   GLY A 214     -28.037  -1.391  11.794  1.00  0.98           C  
ATOM   3426  O   GLY A 214     -28.907  -0.543  11.989  1.00  0.98           O  
ATOM   3427  N   HIS A 215     -26.788  -1.052  11.474  1.00  0.98           N  
ATOM   3428  H   HIS A 215     -26.131  -1.770  11.204  1.00  0.98           H  
ATOM   3429  CA  HIS A 215     -26.336   0.338  11.385  1.00  0.98           C  
ATOM   3430  HA  HIS A 215     -27.037   0.977  11.922  1.00  0.98           H  
ATOM   3431  C   HIS A 215     -26.302   0.833   9.938  1.00  0.98           C  
ATOM   3432  CB  HIS A 215     -24.981   0.501  12.075  1.00  0.98           C  
ATOM   3433  HB2 HIS A 215     -24.592   1.498  11.867  1.00  0.98           H  
ATOM   3434  HB3 HIS A 215     -24.284  -0.223  11.654  1.00  0.98           H  
ATOM   3435  O   HIS A 215     -26.041   0.075   9.011  1.00  0.98           O  
ATOM   3436  CG  HIS A 215     -25.050   0.318  13.569  1.00  0.98           C  
ATOM   3437  CD2 HIS A 215     -24.881   1.290  14.514  1.00  0.98           C  
ATOM   3438  HD2 HIS A 215     -24.681   2.335  14.328  1.00  0.98           H  
ATOM   3439  ND1 HIS A 215     -25.289  -0.859  14.243  1.00  0.98           N  
ATOM   3440  HD1 HIS A 215     -25.479  -1.763  13.836  1.00  0.98           H  
ATOM   3441  CE1 HIS A 215     -25.238  -0.612  15.557  1.00  0.98           C  
ATOM   3442  HE1 HIS A 215     -25.394  -1.343  16.337  1.00  0.98           H  
ATOM   3443  NE2 HIS A 215     -24.988   0.686  15.766  1.00  0.98           N  
ATOM   3444  N   ILE A 216     -26.549   2.132   9.772  1.00  0.99           N  
ATOM   3445  H   ILE A 216     -26.698   2.699  10.595  1.00  0.99           H  
ATOM   3446  CA  ILE A 216     -26.381   2.853   8.511  1.00  0.99           C  
ATOM   3447  HA  ILE A 216     -26.103   2.156   7.722  1.00  0.99           H  
ATOM   3448  C   ILE A 216     -25.225   3.832   8.703  1.00  0.99           C  
ATOM   3449  CB  ILE A 216     -27.692   3.554   8.085  1.00  0.99           C  
ATOM   3450  HB  ILE A 216     -28.012   4.205   8.899  1.00  0.99           H  
ATOM   3451  O   ILE A 216     -25.151   4.535   9.713  1.00  0.99           O  
ATOM   3452  CG1 ILE A 216     -28.802   2.507   7.830  1.00  0.99           C  
ATOM   3453 HG12 ILE A 216     -28.510   1.864   6.999  1.00  0.99           H  
ATOM   3454 HG13 ILE A 216     -28.914   1.878   8.713  1.00  0.99           H  
ATOM   3455  CG2 ILE A 216     -27.474   4.426   6.834  1.00  0.99           C  
ATOM   3456 HG21 ILE A 216     -28.401   4.922   6.547  1.00  0.99           H  
ATOM   3457 HG22 ILE A 216     -27.130   3.807   6.005  1.00  0.99           H  
ATOM   3458 HG23 ILE A 216     -26.736   5.204   7.029  1.00  0.99           H  
ATOM   3459  CD1 ILE A 216     -30.182   3.109   7.532  1.00  0.99           C  
ATOM   3460 HD11 ILE A 216     -30.189   3.592   6.555  1.00  0.99           H  
ATOM   3461 HD12 ILE A 216     -30.450   3.830   8.304  1.00  0.99           H  
ATOM   3462 HD13 ILE A 216     -30.925   2.311   7.521  1.00  0.99           H  
ATOM   3463  N   PHE A 217     -24.341   3.876   7.722  1.00  0.99           N  
ATOM   3464  H   PHE A 217     -24.485   3.270   6.926  1.00  0.99           H  
ATOM   3465  CA  PHE A 217     -23.231   4.803   7.624  1.00  0.99           C  
ATOM   3466  HA  PHE A 217     -22.914   5.102   8.623  1.00  0.99           H  
ATOM   3467  C   PHE A 217     -23.631   6.043   6.831  1.00  0.99           C  
ATOM   3468  CB  PHE A 217     -22.075   4.090   6.923  1.00  0.99           C  
ATOM   3469  HB2 PHE A 217     -21.222   4.766   6.860  1.00  0.99           H  
ATOM   3470  HB3 PHE A 217     -22.369   3.871   5.897  1.00  0.99           H  
ATOM   3471  O   PHE A 217     -24.432   5.960   5.903  1.00  0.99           O  
ATOM   3472  CG  PHE A 217     -21.640   2.810   7.599  1.00  0.99           C  
ATOM   3473  CD1 PHE A 217     -21.101   2.834   8.900  1.00  0.99           C  
ATOM   3474  HD1 PHE A 217     -20.982   3.774   9.420  1.00  0.99           H  
ATOM   3475  CD2 PHE A 217     -21.790   1.589   6.919  1.00  0.99           C  
ATOM   3476  HD2 PHE A 217     -22.215   1.563   5.927  1.00  0.99           H  
ATOM   3477  CE1 PHE A 217     -20.692   1.633   9.506  1.00  0.99           C  
ATOM   3478  HE1 PHE A 217     -20.235   1.643  10.485  1.00  0.99           H  
ATOM   3479  CE2 PHE A 217     -21.388   0.393   7.527  1.00  0.99           C  
ATOM   3480  HE2 PHE A 217     -21.494  -0.539   6.992  1.00  0.99           H  
ATOM   3481  CZ  PHE A 217     -20.839   0.417   8.817  1.00  0.99           C  
ATOM   3482  HZ  PHE A 217     -20.504  -0.511   9.255  1.00  0.99           H  
ATOM   3483  N   THR A 218     -23.028   7.185   7.151  1.00  0.99           N  
ATOM   3484  H   THR A 218     -22.427   7.189   7.963  1.00  0.99           H  
ATOM   3485  CA  THR A 218     -22.971   8.334   6.235  1.00  0.99           C  
ATOM   3486  HA  THR A 218     -23.596   8.146   5.362  1.00  0.99           H  
ATOM   3487  C   THR A 218     -21.534   8.506   5.762  1.00  0.99           C  
ATOM   3488  CB  THR A 218     -23.499   9.608   6.902  1.00  0.99           C  
ATOM   3489  HB  THR A 218     -22.867   9.862   7.753  1.00  0.99           H  
ATOM   3490  O   THR A 218     -20.669   8.838   6.569  1.00  0.99           O  
ATOM   3491  CG2 THR A 218     -23.534  10.794   5.946  1.00  0.99           C  
ATOM   3492 HG21 THR A 218     -23.951  11.661   6.459  1.00  0.99           H  
ATOM   3493 HG22 THR A 218     -22.522  11.031   5.618  1.00  0.99           H  
ATOM   3494 HG23 THR A 218     -24.148  10.555   5.078  1.00  0.99           H  
ATOM   3495  OG1 THR A 218     -24.813   9.383   7.364  1.00  0.99           O  
ATOM   3496  HG1 THR A 218     -24.781   8.551   7.841  1.00  0.99           H  
ATOM   3497  N   VAL A 219     -21.261   8.259   4.483  1.00  0.99           N  
ATOM   3498  H   VAL A 219     -22.025   8.054   3.855  1.00  0.99           H  
ATOM   3499  CA  VAL A 219     -19.921   8.425   3.896  1.00  0.99           C  
ATOM   3500  HA  VAL A 219     -19.177   7.993   4.565  1.00  0.99           H  
ATOM   3501  C   VAL A 219     -19.624   9.913   3.756  1.00  0.99           C  
ATOM   3502  CB  VAL A 219     -19.819   7.725   2.529  1.00  0.99           C  
ATOM   3503  HB  VAL A 219     -20.519   8.202   1.843  1.00  0.99           H  
ATOM   3504  O   VAL A 219     -20.474  10.645   3.264  1.00  0.99           O  
ATOM   3505  CG1 VAL A 219     -18.402   7.834   1.953  1.00  0.99           C  
ATOM   3506 HG11 VAL A 219     -18.339   7.280   1.016  1.00  0.99           H  
ATOM   3507 HG12 VAL A 219     -17.677   7.429   2.658  1.00  0.99           H  
ATOM   3508 HG13 VAL A 219     -18.155   8.875   1.744  1.00  0.99           H  
ATOM   3509  CG2 VAL A 219     -20.180   6.237   2.628  1.00  0.99           C  
ATOM   3510 HG21 VAL A 219     -21.207   6.117   2.972  1.00  0.99           H  
ATOM   3511 HG22 VAL A 219     -20.108   5.789   1.636  1.00  0.99           H  
ATOM   3512 HG23 VAL A 219     -19.498   5.716   3.300  1.00  0.99           H  
ATOM   3513  N   VAL A 220     -18.455  10.372   4.209  1.00  0.99           N  
ATOM   3514  H   VAL A 220     -17.812   9.717   4.630  1.00  0.99           H  
ATOM   3515  CA  VAL A 220     -18.115  11.810   4.235  1.00  0.99           C  
ATOM   3516  HA  VAL A 220     -18.825  12.355   3.613  1.00  0.99           H  
ATOM   3517  C   VAL A 220     -16.748  12.151   3.647  1.00  0.99           C  
ATOM   3518  CB  VAL A 220     -18.225  12.387   5.658  1.00  0.99           C  
ATOM   3519  HB  VAL A 220     -17.904  13.427   5.606  1.00  0.99           H  
ATOM   3520  O   VAL A 220     -16.542  13.285   3.211  1.00  0.99           O  
ATOM   3521  CG1 VAL A 220     -19.674  12.389   6.161  1.00  0.99           C  
ATOM   3522 HG11 VAL A 220     -19.730  12.935   7.103  1.00  0.99           H  
ATOM   3523 HG12 VAL A 220     -20.313  12.880   5.427  1.00  0.99           H  
ATOM   3524 HG13 VAL A 220     -20.022  11.368   6.313  1.00  0.99           H  
ATOM   3525  CG2 VAL A 220     -17.350  11.668   6.695  1.00  0.99           C  
ATOM   3526 HG21 VAL A 220     -17.684  10.638   6.826  1.00  0.99           H  
ATOM   3527 HG22 VAL A 220     -16.307  11.673   6.381  1.00  0.99           H  
ATOM   3528 HG23 VAL A 220     -17.423  12.184   7.652  1.00  0.99           H  
ATOM   3529  N   GLU A 221     -15.818  11.195   3.601  1.00  0.99           N  
ATOM   3530  H   GLU A 221     -16.041  10.272   3.945  1.00  0.99           H  
ATOM   3531  CA  GLU A 221     -14.504  11.362   2.966  1.00  0.99           C  
ATOM   3532  HA  GLU A 221     -14.583  12.129   2.195  1.00  0.99           H  
ATOM   3533  C   GLU A 221     -14.078  10.055   2.287  1.00  0.99           C  
ATOM   3534  CB  GLU A 221     -13.417  11.793   3.982  1.00  0.99           C  
ATOM   3535  HB2 GLU A 221     -12.481  11.938   3.442  1.00  0.99           H  
ATOM   3536  HB3 GLU A 221     -13.242  10.972   4.677  1.00  0.99           H  
ATOM   3537  O   GLU A 221     -14.345   8.974   2.814  1.00  0.99           O  
ATOM   3538  CG  GLU A 221     -13.717  13.090   4.757  1.00  0.99           C  
ATOM   3539  HG2 GLU A 221     -13.617  13.906   4.042  1.00  0.99           H  
ATOM   3540  HG3 GLU A 221     -14.739  13.076   5.136  1.00  0.99           H  
ATOM   3541  CD  GLU A 221     -12.801  13.350   5.967  1.00  0.99           C  
ATOM   3542  OE1 GLU A 221     -12.264  14.465   6.119  1.00  0.99           O  
ATOM   3543  OE2 GLU A 221     -12.648  12.454   6.825  1.00  0.99           O  
ATOM   3544  N   VAL A 222     -13.367  10.154   1.164  1.00  0.99           N  
ATOM   3545  H   VAL A 222     -13.178  11.074   0.793  1.00  0.99           H  
ATOM   3546  CA  VAL A 222     -12.598   9.051   0.563  1.00  0.99           C  
ATOM   3547  HA  VAL A 222     -12.458   8.272   1.312  1.00  0.99           H  
ATOM   3548  C   VAL A 222     -11.218   9.566   0.185  1.00  0.99           C  
ATOM   3549  CB  VAL A 222     -13.288   8.399  -0.654  1.00  0.99           C  
ATOM   3550  HB  VAL A 222     -12.646   7.590  -1.003  1.00  0.99           H  
ATOM   3551  O   VAL A 222     -11.097  10.696  -0.275  1.00  0.99           O  
ATOM   3552  CG1 VAL A 222     -14.626   7.773  -0.252  1.00  0.99           C  
ATOM   3553 HG11 VAL A 222     -15.357   8.545  -0.014  1.00  0.99           H  
ATOM   3554 HG12 VAL A 222     -14.475   7.133   0.618  1.00  0.99           H  
ATOM   3555 HG13 VAL A 222     -14.993   7.151  -1.068  1.00  0.99           H  
ATOM   3556  CG2 VAL A 222     -13.510   9.354  -1.834  1.00  0.99           C  
ATOM   3557 HG21 VAL A 222     -12.550   9.665  -2.247  1.00  0.99           H  
ATOM   3558 HG22 VAL A 222     -14.048  10.243  -1.504  1.00  0.99           H  
ATOM   3559 HG23 VAL A 222     -14.070   8.851  -2.622  1.00  0.99           H  
ATOM   3560  N   ASP A 223     -10.175   8.772   0.419  1.00  0.98           N  
ATOM   3561  H   ASP A 223     -10.355   7.834   0.746  1.00  0.98           H  
ATOM   3562  CA  ASP A 223      -8.797   9.068  -0.015  1.00  0.98           C  
ATOM   3563  HA  ASP A 223      -8.128   8.402   0.529  1.00  0.98           H  
ATOM   3564  C   ASP A 223      -8.302  10.483   0.344  1.00  0.98           C  
ATOM   3565  CB  ASP A 223      -8.644   8.691  -1.492  1.00  0.98           C  
ATOM   3566  HB2 ASP A 223      -7.606   8.838  -1.792  1.00  0.98           H  
ATOM   3567  HB3 ASP A 223      -9.272   9.342  -2.100  1.00  0.98           H  
ATOM   3568  O   ASP A 223      -7.683  11.185  -0.455  1.00  0.98           O  
ATOM   3569  CG  ASP A 223      -9.007   7.232  -1.762  1.00  0.98           C  
ATOM   3570  OD1 ASP A 223      -8.951   6.391  -0.832  1.00  0.98           O  
ATOM   3571  OD2 ASP A 223      -9.423   6.957  -2.908  1.00  0.98           O  
ATOM   3572  N   ALA A 224      -8.592  10.898   1.580  1.00  0.98           N  
ATOM   3573  H   ALA A 224      -9.011  10.207   2.187  1.00  0.98           H  
ATOM   3574  CA  ALA A 224      -8.340  12.239   2.112  1.00  0.98           C  
ATOM   3575  HA  ALA A 224      -8.885  12.269   3.055  1.00  0.98           H  
ATOM   3576  C   ALA A 224      -8.933  13.407   1.293  1.00  0.98           C  
ATOM   3577  CB  ALA A 224      -6.859  12.401   2.464  1.00  0.98           C  
ATOM   3578  HB1 ALA A 224      -6.610  11.654   3.218  1.00  0.98           H  
ATOM   3579  HB2 ALA A 224      -6.246  12.271   1.572  1.00  0.98           H  
ATOM   3580  HB3 ALA A 224      -6.671  13.391   2.879  1.00  0.98           H  
ATOM   3581  O   ALA A 224      -8.370  14.511   1.238  1.00  0.98           O  
ATOM   3582  N   VAL A 225     -10.110  13.179   0.709  1.00  0.98           N  
ATOM   3583  H   VAL A 225     -10.433  12.225   0.635  1.00  0.98           H  
ATOM   3584  CA  VAL A 225     -10.942  14.202   0.080  1.00  0.98           C  
ATOM   3585  HA  VAL A 225     -10.547  15.179   0.361  1.00  0.98           H  
ATOM   3586  C   VAL A 225     -12.378  14.113   0.599  1.00  0.98           C  
ATOM   3587  CB  VAL A 225     -10.893  14.111  -1.457  1.00  0.98           C  
ATOM   3588  HB  VAL A 225     -11.382  13.198  -1.794  1.00  0.98           H  
ATOM   3589  O   VAL A 225     -12.945  13.032   0.750  1.00  0.98           O  
ATOM   3590  CG1 VAL A 225     -11.633  15.326  -2.034  1.00  0.98           C  
ATOM   3591 HG11 VAL A 225     -11.421  15.426  -3.098  1.00  0.98           H  
ATOM   3592 HG12 VAL A 225     -11.301  16.246  -1.554  1.00  0.98           H  
ATOM   3593 HG13 VAL A 225     -12.710  15.200  -1.920  1.00  0.98           H  
ATOM   3594  CG2 VAL A 225      -9.453  14.131  -1.990  1.00  0.98           C  
ATOM   3595 HG21 VAL A 225      -8.924  15.016  -1.636  1.00  0.98           H  
ATOM   3596 HG22 VAL A 225      -8.926  13.232  -1.670  1.00  0.98           H  
ATOM   3597 HG23 VAL A 225      -9.469  14.129  -3.080  1.00  0.98           H  
ATOM   3598  N   TYR A 226     -12.983  15.268   0.885  1.00  0.98           N  
ATOM   3599  H   TYR A 226     -12.488  16.126   0.686  1.00  0.98           H  
ATOM   3600  CA  TYR A 226     -14.389  15.345   1.277  1.00  0.98           C  
ATOM   3601  HA  TYR A 226     -14.576  14.619   2.068  1.00  0.98           H  
ATOM   3602  C   TYR A 226     -15.319  15.023   0.104  1.00  0.98           C  
ATOM   3603  CB  TYR A 226     -14.737  16.743   1.795  1.00  0.98           C  
ATOM   3604  HB2 TYR A 226     -14.550  17.465   1.000  1.00  0.98           H  
ATOM   3605  HB3 TYR A 226     -15.805  16.746   2.010  1.00  0.98           H  
ATOM   3606  O   TYR A 226     -15.154  15.565  -0.992  1.00  0.98           O  
ATOM   3607  CG  TYR A 226     -14.032  17.188   3.056  1.00  0.98           C  
ATOM   3608  CD1 TYR A 226     -14.249  16.482   4.248  1.00  0.98           C  
ATOM   3609  HD1 TYR A 226     -14.897  15.618   4.243  1.00  0.98           H  
ATOM   3610  CD2 TYR A 226     -13.239  18.352   3.065  1.00  0.98           C  
ATOM   3611  HD2 TYR A 226     -13.119  18.921   2.155  1.00  0.98           H  
ATOM   3612  CE1 TYR A 226     -13.625  16.895   5.437  1.00  0.98           C  
ATOM   3613  HE1 TYR A 226     -13.751  16.333   6.350  1.00  0.98           H  
ATOM   3614  CE2 TYR A 226     -12.632  18.778   4.261  1.00  0.98           C  
ATOM   3615  HE2 TYR A 226     -12.036  19.679   4.272  1.00  0.98           H  
ATOM   3616  OH  TYR A 226     -12.215  18.439   6.598  1.00  0.98           O  
ATOM   3617  HH  TYR A 226     -11.598  19.159   6.446  1.00  0.98           H  
ATOM   3618  CZ  TYR A 226     -12.800  18.029   5.444  1.00  0.98           C  
ATOM   3619  N   VAL A 227     -16.371  14.252   0.372  1.00  0.99           N  
ATOM   3620  H   VAL A 227     -16.481  13.896   1.310  1.00  0.99           H  
ATOM   3621  CA  VAL A 227     -17.420  13.922  -0.604  1.00  0.99           C  
ATOM   3622  HA  VAL A 227     -17.191  14.413  -1.550  1.00  0.99           H  
ATOM   3623  C   VAL A 227     -18.780  14.453  -0.166  1.00  0.99           C  
ATOM   3624  CB  VAL A 227     -17.478  12.412  -0.900  1.00  0.99           C  
ATOM   3625  HB  VAL A 227     -18.291  12.225  -1.603  1.00  0.99           H  
ATOM   3626  O   VAL A 227     -18.990  14.769   1.007  1.00  0.99           O  
ATOM   3627  CG1 VAL A 227     -16.178  11.956  -1.564  1.00  0.99           C  
ATOM   3628 HG11 VAL A 227     -15.339  12.063  -0.877  1.00  0.99           H  
ATOM   3629 HG12 VAL A 227     -15.986  12.559  -2.452  1.00  0.99           H  
ATOM   3630 HG13 VAL A 227     -16.270  10.912  -1.865  1.00  0.99           H  
ATOM   3631  CG2 VAL A 227     -17.738  11.545   0.334  1.00  0.99           C  
ATOM   3632 HG21 VAL A 227     -17.892  10.514   0.017  1.00  0.99           H  
ATOM   3633 HG22 VAL A 227     -16.875  11.580   0.999  1.00  0.99           H  
ATOM   3634 HG23 VAL A 227     -18.630  11.884   0.860  1.00  0.99           H  
ATOM   3635  N   LYS A 228     -19.724  14.552  -1.107  1.00  0.99           N  
ATOM   3636  H   LYS A 228     -19.485  14.249  -2.040  1.00  0.99           H  
ATOM   3637  CA  LYS A 228     -21.135  14.792  -0.784  1.00  0.99           C  
ATOM   3638  HA  LYS A 228     -21.217  15.729  -0.233  1.00  0.99           H  
ATOM   3639  C   LYS A 228     -21.640  13.646   0.094  1.00  0.99           C  
ATOM   3640  CB  LYS A 228     -21.991  14.913  -2.050  1.00  0.99           C  
ATOM   3641  HB2 LYS A 228     -21.781  14.081  -2.721  1.00  0.99           H  
ATOM   3642  HB3 LYS A 228     -23.045  14.882  -1.773  1.00  0.99           H  
ATOM   3643  O   LYS A 228     -21.542  12.496  -0.333  1.00  0.99           O  
ATOM   3644  CG  LYS A 228     -21.701  16.245  -2.743  1.00  0.99           C  
ATOM   3645  HG2 LYS A 228     -20.647  16.264  -3.020  1.00  0.99           H  
ATOM   3646  HG3 LYS A 228     -21.895  17.061  -2.046  1.00  0.99           H  
ATOM   3647  CD  LYS A 228     -22.556  16.447  -3.994  1.00  0.99           C  
ATOM   3648  HD2 LYS A 228     -23.611  16.427  -3.720  1.00  0.99           H  
ATOM   3649  HD3 LYS A 228     -22.351  15.653  -4.713  1.00  0.99           H  
ATOM   3650  CE  LYS A 228     -22.197  17.801  -4.612  1.00  0.99           C  
ATOM   3651  HE2 LYS A 228     -22.297  18.581  -3.857  1.00  0.99           H  
ATOM   3652  HE3 LYS A 228     -21.152  17.774  -4.919  1.00  0.99           H  
ATOM   3653  NZ  LYS A 228     -23.043  18.106  -5.783  1.00  0.99           N  
ATOM   3654  HZ1 LYS A 228     -24.028  18.105  -5.560  1.00  0.99           H  
ATOM   3655  HZ2 LYS A 228     -22.881  17.408  -6.495  1.00  0.99           H  
ATOM   3656  HZ3 LYS A 228     -22.772  18.984  -6.201  1.00  0.99           H  
ATOM   3657  N   PRO A 229     -22.176  13.932   1.294  1.00  0.99           N  
ATOM   3658  CA  PRO A 229     -22.620  12.871   2.176  1.00  0.99           C  
ATOM   3659  HA  PRO A 229     -21.749  12.243   2.366  1.00  0.99           H  
ATOM   3660  C   PRO A 229     -23.731  12.024   1.559  1.00  0.99           C  
ATOM   3661  CB  PRO A 229     -23.044  13.549   3.481  1.00  0.99           C  
ATOM   3662  HB2 PRO A 229     -22.815  12.931   4.349  1.00  0.99           H  
ATOM   3663  HB3 PRO A 229     -24.104  13.800   3.452  1.00  0.99           H  
ATOM   3664  O   PRO A 229     -24.731  12.563   1.087  1.00  0.99           O  
ATOM   3665  CG  PRO A 229     -22.219  14.833   3.487  1.00  0.99           C  
ATOM   3666  HG2 PRO A 229     -22.686  15.615   4.086  1.00  0.99           H  
ATOM   3667  HG3 PRO A 229     -21.211  14.622   3.843  1.00  0.99           H  
ATOM   3668  CD  PRO A 229     -22.169  15.203   2.008  1.00  0.99           C  
ATOM   3669  HD2 PRO A 229     -21.265  15.780   1.819  1.00  0.99           H  
ATOM   3670  HD3 PRO A 229     -23.055  15.776   1.736  1.00  0.99           H  
ATOM   3671  N   PHE A 230     -23.590  10.703   1.620  1.00  0.99           N  
ATOM   3672  H   PHE A 230     -22.722  10.325   1.973  1.00  0.99           H  
ATOM   3673  CA  PHE A 230     -24.646   9.758   1.253  1.00  0.99           C  
ATOM   3674  HA  PHE A 230     -25.602  10.279   1.295  1.00  0.99           H  
ATOM   3675  C   PHE A 230     -24.711   8.611   2.261  1.00  0.99           C  
ATOM   3676  CB  PHE A 230     -24.470   9.254  -0.185  1.00  0.99           C  
ATOM   3677  HB2 PHE A 230     -25.374   8.722  -0.481  1.00  0.99           H  
ATOM   3678  HB3 PHE A 230     -24.374  10.111  -0.852  1.00  0.99           H  
ATOM   3679  O   PHE A 230     -23.742   8.325   2.969  1.00  0.99           O  
ATOM   3680  CG  PHE A 230     -23.284   8.337  -0.390  1.00  0.99           C  
ATOM   3681  CD1 PHE A 230     -22.016   8.890  -0.630  1.00  0.99           C  
ATOM   3682  HD1 PHE A 230     -21.887   9.961  -0.674  1.00  0.99           H  
ATOM   3683  CD2 PHE A 230     -23.442   6.937  -0.348  1.00  0.99           C  
ATOM   3684  HD2 PHE A 230     -24.416   6.501  -0.182  1.00  0.99           H  
ATOM   3685  CE1 PHE A 230     -20.913   8.049  -0.832  1.00  0.99           C  
ATOM   3686  HE1 PHE A 230     -19.941   8.488  -1.000  1.00  0.99           H  
ATOM   3687  CE2 PHE A 230     -22.335   6.096  -0.563  1.00  0.99           C  
ATOM   3688  HE2 PHE A 230     -22.459   5.024  -0.563  1.00  0.99           H  
ATOM   3689  CZ  PHE A 230     -21.070   6.653  -0.816  1.00  0.99           C  
ATOM   3690  HZ  PHE A 230     -20.224   6.008  -1.005  1.00  0.99           H  
ATOM   3691  N   LYS A 231     -25.884   7.980   2.359  1.00  0.99           N  
ATOM   3692  H   LYS A 231     -26.593   8.183   1.668  1.00  0.99           H  
ATOM   3693  CA  LYS A 231     -26.138   6.893   3.307  1.00  0.99           C  
ATOM   3694  HA  LYS A 231     -25.394   6.960   4.102  1.00  0.99           H  
ATOM   3695  C   LYS A 231     -25.959   5.533   2.645  1.00  0.99           C  
ATOM   3696  CB  LYS A 231     -27.525   7.029   3.945  1.00  0.99           C  
ATOM   3697  HB2 LYS A 231     -27.729   6.126   4.521  1.00  0.99           H  
ATOM   3698  HB3 LYS A 231     -28.278   7.109   3.161  1.00  0.99           H  
ATOM   3699  O   LYS A 231     -26.416   5.337   1.526  1.00  0.99           O  
ATOM   3700  CG  LYS A 231     -27.613   8.242   4.882  1.00  0.99           C  
ATOM   3701  HG2 LYS A 231     -26.843   8.160   5.649  1.00  0.99           H  
ATOM   3702  HG3 LYS A 231     -27.451   9.158   4.313  1.00  0.99           H  
ATOM   3703  CD  LYS A 231     -28.991   8.300   5.553  1.00  0.99           C  
ATOM   3704  HD2 LYS A 231     -29.142   7.389   6.133  1.00  0.99           H  
ATOM   3705  HD3 LYS A 231     -29.759   8.364   4.783  1.00  0.99           H  
ATOM   3706  CE  LYS A 231     -29.078   9.520   6.475  1.00  0.99           C  
ATOM   3707  HE2 LYS A 231     -28.281   9.453   7.216  1.00  0.99           H  
ATOM   3708  HE3 LYS A 231     -28.899  10.415   5.880  1.00  0.99           H  
ATOM   3709  NZ  LYS A 231     -30.402   9.603   7.142  1.00  0.99           N  
ATOM   3710  HZ1 LYS A 231     -31.138   9.674   6.453  1.00  0.99           H  
ATOM   3711  HZ2 LYS A 231     -30.448  10.415   7.739  1.00  0.99           H  
ATOM   3712  HZ3 LYS A 231     -30.569   8.780   7.703  1.00  0.99           H  
ATOM   3713  N   THR A 232     -25.354   4.594   3.363  1.00  0.99           N  
ATOM   3714  H   THR A 232     -24.997   4.843   4.274  1.00  0.99           H  
ATOM   3715  CA  THR A 232     -25.243   3.184   2.960  1.00  0.99           C  
ATOM   3716  HA  THR A 232     -26.130   2.903   2.392  1.00  0.99           H  
ATOM   3717  C   THR A 232     -25.173   2.292   4.197  1.00  0.99           C  
ATOM   3718  CB  THR A 232     -24.024   2.951   2.051  1.00  0.99           C  
ATOM   3719  HB  THR A 232     -24.099   3.606   1.182  1.00  0.99           H  
ATOM   3720  O   THR A 232     -24.697   2.731   5.240  1.00  0.99           O  
ATOM   3721  CG2 THR A 232     -22.676   3.195   2.733  1.00  0.99           C  
ATOM   3722 HG21 THR A 232     -22.650   4.198   3.159  1.00  0.99           H  
ATOM   3723 HG22 THR A 232     -22.506   2.461   3.520  1.00  0.99           H  
ATOM   3724 HG23 THR A 232     -21.879   3.110   1.994  1.00  0.99           H  
ATOM   3725  OG1 THR A 232     -24.070   1.616   1.616  1.00  0.99           O  
ATOM   3726  HG1 THR A 232     -23.184   1.312   1.408  1.00  0.99           H  
ATOM   3727  N   ASP A 233     -25.632   1.048   4.121  1.00  0.98           N  
ATOM   3728  H   ASP A 233     -25.964   0.700   3.232  1.00  0.98           H  
ATOM   3729  CA  ASP A 233     -25.433   0.052   5.185  1.00  0.98           C  
ATOM   3730  HA  ASP A 233     -25.316   0.562   6.142  1.00  0.98           H  
ATOM   3731  C   ASP A 233     -24.156  -0.786   4.981  1.00  0.98           C  
ATOM   3732  CB  ASP A 233     -26.692  -0.820   5.297  1.00  0.98           C  
ATOM   3733  HB2 ASP A 233     -27.575  -0.182   5.300  1.00  0.98           H  
ATOM   3734  HB3 ASP A 233     -26.657  -1.334   6.258  1.00  0.98           H  
ATOM   3735  O   ASP A 233     -23.722  -1.500   5.885  1.00  0.98           O  
ATOM   3736  CG  ASP A 233     -26.829  -1.876   4.192  1.00  0.98           C  
ATOM   3737  OD1 ASP A 233     -26.185  -1.739   3.128  1.00  0.98           O  
ATOM   3738  OD2 ASP A 233     -27.516  -2.891   4.454  1.00  0.98           O  
ATOM   3739  N   THR A 234     -23.551  -0.682   3.796  1.00  0.99           N  
ATOM   3740  H   THR A 234     -24.003  -0.110   3.097  1.00  0.99           H  
ATOM   3741  CA  THR A 234     -22.407  -1.477   3.355  1.00  0.99           C  
ATOM   3742  HA  THR A 234     -21.916  -1.926   4.219  1.00  0.99           H  
ATOM   3743  C   THR A 234     -21.419  -0.561   2.637  1.00  0.99           C  
ATOM   3744  CB  THR A 234     -22.859  -2.608   2.417  1.00  0.99           C  
ATOM   3745  HB  THR A 234     -23.185  -2.175   1.471  1.00  0.99           H  
ATOM   3746  O   THR A 234     -21.783   0.157   1.704  1.00  0.99           O  
ATOM   3747  CG2 THR A 234     -21.718  -3.588   2.146  1.00  0.99           C  
ATOM   3748 HG21 THR A 234     -21.969  -4.164   1.256  1.00  0.99           H  
ATOM   3749 HG22 THR A 234     -20.782  -3.065   1.948  1.00  0.99           H  
ATOM   3750 HG23 THR A 234     -21.583  -4.253   2.998  1.00  0.99           H  
ATOM   3751  OG1 THR A 234     -23.940  -3.338   2.978  1.00  0.99           O  
ATOM   3752  HG1 THR A 234     -24.699  -2.751   2.941  1.00  0.99           H  
ATOM   3753  N   VAL A 235     -20.166  -0.569   3.078  1.00  0.99           N  
ATOM   3754  H   VAL A 235     -19.927  -1.193   3.836  1.00  0.99           H  
ATOM   3755  CA  VAL A 235     -19.068   0.145   2.415  1.00  0.99           C  
ATOM   3756  HA  VAL A 235     -19.466   0.923   1.762  1.00  0.99           H  
ATOM   3757  C   VAL A 235     -18.297  -0.844   1.551  1.00  0.99           C  
ATOM   3758  CB  VAL A 235     -18.153   0.818   3.453  1.00  0.99           C  
ATOM   3759  HB  VAL A 235     -17.821   0.070   4.173  1.00  0.99           H  
ATOM   3760  O   VAL A 235     -17.915  -1.891   2.061  1.00  0.99           O  
ATOM   3761  CG1 VAL A 235     -16.911   1.438   2.803  1.00  0.99           C  
ATOM   3762 HG11 VAL A 235     -17.195   2.056   1.951  1.00  0.99           H  
ATOM   3763 HG12 VAL A 235     -16.241   0.652   2.453  1.00  0.99           H  
ATOM   3764 HG13 VAL A 235     -16.367   2.056   3.516  1.00  0.99           H  
ATOM   3765  CG2 VAL A 235     -18.904   1.906   4.231  1.00  0.99           C  
ATOM   3766 HG21 VAL A 235     -18.240   2.329   4.984  1.00  0.99           H  
ATOM   3767 HG22 VAL A 235     -19.768   1.475   4.738  1.00  0.99           H  
ATOM   3768 HG23 VAL A 235     -19.236   2.691   3.552  1.00  0.99           H  
ATOM   3769  N   LEU A 236     -18.051  -0.513   0.283  1.00  0.99           N  
ATOM   3770  H   LEU A 236     -18.373   0.381  -0.059  1.00  0.99           H  
ATOM   3771  CA  LEU A 236     -17.044  -1.193  -0.534  1.00  0.99           C  
ATOM   3772  HA  LEU A 236     -16.882  -2.203  -0.157  1.00  0.99           H  
ATOM   3773  C   LEU A 236     -15.732  -0.414  -0.431  1.00  0.99           C  
ATOM   3774  CB  LEU A 236     -17.519  -1.281  -1.994  1.00  0.99           C  
ATOM   3775  HB2 LEU A 236     -18.464  -1.822  -2.038  1.00  0.99           H  
ATOM   3776  HB3 LEU A 236     -17.692  -0.268  -2.357  1.00  0.99           H  
ATOM   3777  O   LEU A 236     -15.727   0.806  -0.588  1.00  0.99           O  
ATOM   3778  CG  LEU A 236     -16.494  -1.966  -2.924  1.00  0.99           C  
ATOM   3779  HG  LEU A 236     -15.492  -1.582  -2.734  1.00  0.99           H  
ATOM   3780  CD1 LEU A 236     -16.480  -3.479  -2.716  1.00  0.99           C  
ATOM   3781 HD11 LEU A 236     -15.714  -3.910  -3.361  1.00  0.99           H  
ATOM   3782 HD12 LEU A 236     -17.442  -3.915  -2.986  1.00  0.99           H  
ATOM   3783 HD13 LEU A 236     -16.232  -3.732  -1.685  1.00  0.99           H  
ATOM   3784  CD2 LEU A 236     -16.829  -1.635  -4.372  1.00  0.99           C  
ATOM   3785 HD21 LEU A 236     -16.662  -0.574  -4.558  1.00  0.99           H  
ATOM   3786 HD22 LEU A 236     -16.181  -2.210  -5.033  1.00  0.99           H  
ATOM   3787 HD23 LEU A 236     -17.873  -1.876  -4.577  1.00  0.99           H  
ATOM   3788  N   ILE A 237     -14.624  -1.104  -0.183  1.00  0.99           N  
ATOM   3789  H   ILE A 237     -14.690  -2.097  -0.013  1.00  0.99           H  
ATOM   3790  CA  ILE A 237     -13.305  -0.478  -0.115  1.00  0.99           C  
ATOM   3791  HA  ILE A 237     -13.330   0.438  -0.705  1.00  0.99           H  
ATOM   3792  C   ILE A 237     -12.259  -1.387  -0.762  1.00  0.99           C  
ATOM   3793  CB  ILE A 237     -13.014  -0.070   1.349  1.00  0.99           C  
ATOM   3794  HB  ILE A 237     -13.846   0.564   1.657  1.00  0.99           H  
ATOM   3795  O   ILE A 237     -12.038  -2.512  -0.315  1.00  0.99           O  
ATOM   3796  CG1 ILE A 237     -11.760   0.821   1.431  1.00  0.99           C  
ATOM   3797 HG12 ILE A 237     -11.896   1.663   0.753  1.00  0.99           H  
ATOM   3798 HG13 ILE A 237     -10.879   0.268   1.108  1.00  0.99           H  
ATOM   3799  CG2 ILE A 237     -12.997  -1.258   2.334  1.00  0.99           C  
ATOM   3800 HG21 ILE A 237     -13.940  -1.801   2.274  1.00  0.99           H  
ATOM   3801 HG22 ILE A 237     -12.188  -1.952   2.102  1.00  0.99           H  
ATOM   3802 HG23 ILE A 237     -12.894  -0.906   3.360  1.00  0.99           H  
ATOM   3803  CD1 ILE A 237     -11.528   1.390   2.838  1.00  0.99           C  
ATOM   3804 HD11 ILE A 237     -12.437   1.872   3.199  1.00  0.99           H  
ATOM   3805 HD12 ILE A 237     -11.229   0.602   3.529  1.00  0.99           H  
ATOM   3806 HD13 ILE A 237     -10.733   2.134   2.802  1.00  0.99           H  
ATOM   3807  N   ALA A 238     -11.608  -0.910  -1.822  1.00  0.98           N  
ATOM   3808  H   ALA A 238     -11.843   0.004  -2.180  1.00  0.98           H  
ATOM   3809  CA  ALA A 238     -10.574  -1.670  -2.522  1.00  0.98           C  
ATOM   3810  HA  ALA A 238     -10.857  -2.723  -2.491  1.00  0.98           H  
ATOM   3811  C   ALA A 238      -9.197  -1.524  -1.847  1.00  0.98           C  
ATOM   3812  CB  ALA A 238     -10.549  -1.242  -3.994  1.00  0.98           C  
ATOM   3813  HB1 ALA A 238     -11.558  -1.259  -4.406  1.00  0.98           H  
ATOM   3814  HB2 ALA A 238     -10.123  -0.244  -4.094  1.00  0.98           H  
ATOM   3815  HB3 ALA A 238      -9.939  -1.941  -4.567  1.00  0.98           H  
ATOM   3816  O   ALA A 238      -8.987  -0.547  -1.118  1.00  0.98           O  
ATOM   3817  N   PRO A 239      -8.240  -2.442  -2.085  1.00  0.98           N  
ATOM   3818  CA  PRO A 239      -6.860  -2.293  -1.638  1.00  0.98           C  
ATOM   3819  HA  PRO A 239      -6.820  -2.476  -0.565  1.00  0.98           H  
ATOM   3820  C   PRO A 239      -6.298  -0.904  -1.949  1.00  0.98           C  
ATOM   3821  CB  PRO A 239      -6.096  -3.407  -2.361  1.00  0.98           C  
ATOM   3822  HB2 PRO A 239      -5.177  -3.689  -1.847  1.00  0.98           H  
ATOM   3823  HB3 PRO A 239      -5.892  -3.129  -3.395  1.00  0.98           H  
ATOM   3824  O   PRO A 239      -6.420  -0.396  -3.063  1.00  0.98           O  
ATOM   3825  CG  PRO A 239      -7.134  -4.520  -2.365  1.00  0.98           C  
ATOM   3826  HG2 PRO A 239      -7.222  -4.937  -1.362  1.00  0.98           H  
ATOM   3827  HG3 PRO A 239      -6.910  -5.308  -3.084  1.00  0.98           H  
ATOM   3828  CD  PRO A 239      -8.396  -3.739  -2.732  1.00  0.98           C  
ATOM   3829  HD2 PRO A 239      -8.458  -3.616  -3.813  1.00  0.98           H  
ATOM   3830  HD3 PRO A 239      -9.276  -4.265  -2.364  1.00  0.98           H  
ATOM   3831  N   GLY A 240      -5.702  -0.263  -0.946  1.00  0.96           N  
ATOM   3832  H   GLY A 240      -5.705  -0.696  -0.033  1.00  0.96           H  
ATOM   3833  CA  GLY A 240      -5.161   1.091  -1.066  1.00  0.96           C  
ATOM   3834  HA2 GLY A 240      -4.700   1.225  -2.045  1.00  0.96           H  
ATOM   3835  HA3 GLY A 240      -4.407   1.215  -0.289  1.00  0.96           H  
ATOM   3836  C   GLY A 240      -6.146   2.230  -0.852  1.00  0.96           C  
ATOM   3837  O   GLY A 240      -5.715   3.364  -0.661  1.00  0.96           O  
ATOM   3838  N   GLN A 241      -7.444   1.956  -0.803  1.00  0.99           N  
ATOM   3839  H   GLN A 241      -7.756   1.003  -0.925  1.00  0.99           H  
ATOM   3840  CA  GLN A 241      -8.436   2.990  -0.560  1.00  0.99           C  
ATOM   3841  HA  GLN A 241      -8.075   3.925  -0.989  1.00  0.99           H  
ATOM   3842  C   GLN A 241      -8.645   3.241   0.934  1.00  0.99           C  
ATOM   3843  CB  GLN A 241      -9.745   2.651  -1.274  1.00  0.99           C  
ATOM   3844  HB2 GLN A 241     -10.124   1.694  -0.914  1.00  0.99           H  
ATOM   3845  HB3 GLN A 241     -10.483   3.418  -1.040  1.00  0.99           H  
ATOM   3846  O   GLN A 241      -8.441   2.382   1.799  1.00  0.99           O  
ATOM   3847  CG  GLN A 241      -9.549   2.598  -2.798  1.00  0.99           C  
ATOM   3848  HG2 GLN A 241      -9.163   3.559  -3.140  1.00  0.99           H  
ATOM   3849  HG3 GLN A 241      -8.825   1.826  -3.057  1.00  0.99           H  
ATOM   3850  CD  GLN A 241     -10.840   2.295  -3.543  1.00  0.99           C  
ATOM   3851  NE2 GLN A 241     -10.903   2.566  -4.825  1.00  0.99           N  
ATOM   3852 HE21 GLN A 241     -11.679   2.162  -5.331  1.00  0.99           H  
ATOM   3853 HE22 GLN A 241     -10.121   3.012  -5.284  1.00  0.99           H  
ATOM   3854  OE1 GLN A 241     -11.841   1.871  -2.985  1.00  0.99           O  
ATOM   3855  N   THR A 242      -9.120   4.446   1.226  1.00  0.99           N  
ATOM   3856  H   THR A 242      -9.232   5.097   0.462  1.00  0.99           H  
ATOM   3857  CA  THR A 242      -9.611   4.841   2.545  1.00  0.99           C  
ATOM   3858  HA  THR A 242      -9.667   3.958   3.183  1.00  0.99           H  
ATOM   3859  C   THR A 242     -11.013   5.421   2.427  1.00  0.99           C  
ATOM   3860  CB  THR A 242      -8.672   5.830   3.232  1.00  0.99           C  
ATOM   3861  HB  THR A 242      -9.067   6.077   4.218  1.00  0.99           H  
ATOM   3862  O   THR A 242     -11.385   6.018   1.416  1.00  0.99           O  
ATOM   3863  CG2 THR A 242      -7.248   5.298   3.383  1.00  0.99           C  
ATOM   3864 HG21 THR A 242      -6.686   5.954   4.049  1.00  0.99           H  
ATOM   3865 HG22 THR A 242      -6.755   5.259   2.412  1.00  0.99           H  
ATOM   3866 HG23 THR A 242      -7.273   4.291   3.799  1.00  0.99           H  
ATOM   3867  OG1 THR A 242      -8.615   6.983   2.446  1.00  0.99           O  
ATOM   3868  HG1 THR A 242      -8.447   6.696   1.545  1.00  0.99           H  
ATOM   3869  N   THR A 243     -11.832   5.243   3.455  1.00  0.99           N  
ATOM   3870  H   THR A 243     -11.492   4.735   4.259  1.00  0.99           H  
ATOM   3871  CA  THR A 243     -13.193   5.782   3.493  1.00  0.99           C  
ATOM   3872  HA  THR A 243     -13.255   6.677   2.873  1.00  0.99           H  
ATOM   3873  C   THR A 243     -13.533   6.166   4.917  1.00  0.99           C  
ATOM   3874  CB  THR A 243     -14.206   4.762   2.956  1.00  0.99           C  
ATOM   3875  HB  THR A 243     -14.157   3.851   3.553  1.00  0.99           H  
ATOM   3876  O   THR A 243     -13.479   5.330   5.817  1.00  0.99           O  
ATOM   3877  CG2 THR A 243     -15.639   5.292   2.963  1.00  0.99           C  
ATOM   3878 HG21 THR A 243     -15.939   5.577   3.971  1.00  0.99           H  
ATOM   3879 HG22 THR A 243     -15.717   6.158   2.306  1.00  0.99           H  
ATOM   3880 HG23 THR A 243     -16.310   4.508   2.610  1.00  0.99           H  
ATOM   3881  OG1 THR A 243     -13.904   4.457   1.617  1.00  0.99           O  
ATOM   3882  HG1 THR A 243     -13.086   4.902   1.384  1.00  0.99           H  
ATOM   3883  N   ASN A 244     -13.924   7.419   5.133  1.00  0.99           N  
ATOM   3884  H   ASN A 244     -14.014   8.044   4.345  1.00  0.99           H  
ATOM   3885  CA  ASN A 244     -14.398   7.856   6.435  1.00  0.99           C  
ATOM   3886  HA  ASN A 244     -14.124   7.097   7.168  1.00  0.99           H  
ATOM   3887  C   ASN A 244     -15.917   7.943   6.431  1.00  0.99           C  
ATOM   3888  CB  ASN A 244     -13.707   9.137   6.905  1.00  0.99           C  
ATOM   3889  HB2 ASN A 244     -14.024   9.333   7.929  1.00  0.99           H  
ATOM   3890  HB3 ASN A 244     -14.024   9.981   6.291  1.00  0.99           H  
ATOM   3891  O   ASN A 244     -16.530   8.581   5.568  1.00  0.99           O  
ATOM   3892  CG  ASN A 244     -12.196   9.009   6.933  1.00  0.99           C  
ATOM   3893  ND2 ASN A 244     -11.461  10.079   7.016  1.00  0.99           N  
ATOM   3894 HD21 ASN A 244     -10.472   9.907   6.910  1.00  0.99           H  
ATOM   3895 HD22 ASN A 244     -11.906  10.979   6.909  1.00  0.99           H  
ATOM   3896  OD1 ASN A 244     -11.615   7.944   6.951  1.00  0.99           O  
ATOM   3897  N   VAL A 245     -16.515   7.297   7.427  1.00  0.99           N  
ATOM   3898  H   VAL A 245     -15.935   6.806   8.091  1.00  0.99           H  
ATOM   3899  CA  VAL A 245     -17.960   7.212   7.592  1.00  0.99           C  
ATOM   3900  HA  VAL A 245     -18.427   7.894   6.882  1.00  0.99           H  
ATOM   3901  C   VAL A 245     -18.381   7.664   8.981  1.00  0.99           C  
ATOM   3902  CB  VAL A 245     -18.497   5.807   7.278  1.00  0.99           C  
ATOM   3903  HB  VAL A 245     -19.582   5.891   7.343  1.00  0.99           H  
ATOM   3904  O   VAL A 245     -17.704   7.396   9.972  1.00  0.99           O  
ATOM   3905  CG1 VAL A 245     -18.130   5.343   5.867  1.00  0.99           C  
ATOM   3906 HG11 VAL A 245     -18.787   4.525   5.570  1.00  0.99           H  
ATOM   3907 HG12 VAL A 245     -17.097   4.997   5.843  1.00  0.99           H  
ATOM   3908 HG13 VAL A 245     -18.241   6.163   5.158  1.00  0.99           H  
ATOM   3909  CG2 VAL A 245     -18.042   4.708   8.243  1.00  0.99           C  
ATOM   3910 HG21 VAL A 245     -18.385   4.929   9.254  1.00  0.99           H  
ATOM   3911 HG22 VAL A 245     -18.466   3.752   7.936  1.00  0.99           H  
ATOM   3912 HG23 VAL A 245     -16.955   4.630   8.224  1.00  0.99           H  
ATOM   3913  N   LEU A 246     -19.526   8.330   9.071  1.00  0.99           N  
ATOM   3914  H   LEU A 246     -20.011   8.554   8.214  1.00  0.99           H  
ATOM   3915  CA  LEU A 246     -20.197   8.599  10.335  1.00  0.99           C  
ATOM   3916  HA  LEU A 246     -19.449   8.701  11.122  1.00  0.99           H  
ATOM   3917  C   LEU A 246     -21.098   7.413  10.688  1.00  0.99           C  
ATOM   3918  CB  LEU A 246     -20.989   9.915  10.260  1.00  0.99           C  
ATOM   3919  HB2 LEU A 246     -21.481  10.077  11.218  1.00  0.99           H  
ATOM   3920  HB3 LEU A 246     -21.769   9.797   9.508  1.00  0.99           H  
ATOM   3921  O   LEU A 246     -21.949   7.017   9.890  1.00  0.99           O  
ATOM   3922  CG  LEU A 246     -20.156  11.163   9.913  1.00  0.99           C  
ATOM   3923  HG  LEU A 246     -19.628  11.007   8.972  1.00  0.99           H  
ATOM   3924  CD1 LEU A 246     -21.085  12.366   9.748  1.00  0.99           C  
ATOM   3925 HD11 LEU A 246     -21.631  12.550  10.674  1.00  0.99           H  
ATOM   3926 HD12 LEU A 246     -21.792  12.174   8.941  1.00  0.99           H  
ATOM   3927 HD13 LEU A 246     -20.499  13.250   9.497  1.00  0.99           H  
ATOM   3928  CD2 LEU A 246     -19.137  11.495  11.005  1.00  0.99           C  
ATOM   3929 HD21 LEU A 246     -19.649  11.676  11.951  1.00  0.99           H  
ATOM   3930 HD22 LEU A 246     -18.434  10.671  11.121  1.00  0.99           H  
ATOM   3931 HD23 LEU A 246     -18.583  12.390  10.722  1.00  0.99           H  
ATOM   3932  N   LEU A 247     -20.927   6.879  11.895  1.00  0.99           N  
ATOM   3933  H   LEU A 247     -20.160   7.230  12.451  1.00  0.99           H  
ATOM   3934  CA  LEU A 247     -21.824   5.916  12.526  1.00  0.99           C  
ATOM   3935  HA  LEU A 247     -22.629   5.665  11.835  1.00  0.99           H  
ATOM   3936  C   LEU A 247     -22.443   6.567  13.762  1.00  0.99           C  
ATOM   3937  CB  LEU A 247     -21.052   4.617  12.839  1.00  0.99           C  
ATOM   3938  HB2 LEU A 247     -20.701   4.213  11.889  1.00  0.99           H  
ATOM   3939  HB3 LEU A 247     -20.174   4.846  13.442  1.00  0.99           H  
ATOM   3940  O   LEU A 247     -21.742   6.873  14.725  1.00  0.99           O  
ATOM   3941  CG  LEU A 247     -21.909   3.546  13.555  1.00  0.99           C  
ATOM   3942  HG  LEU A 247     -22.961   3.708  13.319  1.00  0.99           H  
ATOM   3943  CD1 LEU A 247     -21.543   2.139  13.087  1.00  0.99           C  
ATOM   3944 HD11 LEU A 247     -21.790   2.040  12.030  1.00  0.99           H  
ATOM   3945 HD12 LEU A 247     -22.129   1.401  13.635  1.00  0.99           H  
ATOM   3946 HD13 LEU A 247     -20.484   1.939  13.250  1.00  0.99           H  
ATOM   3947  CD2 LEU A 247     -21.739   3.561  15.079  1.00  0.99           C  
ATOM   3948 HD21 LEU A 247     -22.077   4.509  15.498  1.00  0.99           H  
ATOM   3949 HD22 LEU A 247     -22.337   2.768  15.528  1.00  0.99           H  
ATOM   3950 HD23 LEU A 247     -20.692   3.409  15.341  1.00  0.99           H  
ATOM   3951  N   THR A 248     -23.759   6.763  13.754  1.00  0.98           N  
ATOM   3952  H   THR A 248     -24.281   6.549  12.917  1.00  0.98           H  
ATOM   3953  CA  THR A 248     -24.498   7.206  14.942  1.00  0.98           C  
ATOM   3954  HA  THR A 248     -23.835   7.781  15.589  1.00  0.98           H  
ATOM   3955  C   THR A 248     -24.973   5.990  15.723  1.00  0.98           C  
ATOM   3956  CB  THR A 248     -25.662   8.134  14.580  1.00  0.98           C  
ATOM   3957  HB  THR A 248     -26.373   7.596  13.953  1.00  0.98           H  
ATOM   3958  O   THR A 248     -25.756   5.178  15.219  1.00  0.98           O  
ATOM   3959  CG2 THR A 248     -26.384   8.668  15.817  1.00  0.98           C  
ATOM   3960 HG21 THR A 248     -25.677   9.157  16.487  1.00  0.98           H  
ATOM   3961 HG22 THR A 248     -27.142   9.389  15.511  1.00  0.98           H  
ATOM   3962 HG23 THR A 248     -26.876   7.855  16.350  1.00  0.98           H  
ATOM   3963  OG1 THR A 248     -25.173   9.245  13.864  1.00  0.98           O  
ATOM   3964  HG1 THR A 248     -24.711   9.827  14.472  1.00  0.98           H  
ATOM   3965  N   ALA A 249     -24.512   5.870  16.965  1.00  0.98           N  
ATOM   3966  H   ALA A 249     -23.909   6.594  17.332  1.00  0.98           H  
ATOM   3967  CA  ALA A 249     -24.827   4.769  17.857  1.00  0.98           C  
ATOM   3968  HA  ALA A 249     -24.753   3.844  17.284  1.00  0.98           H  
ATOM   3969  C   ALA A 249     -26.265   4.903  18.392  1.00  0.98           C  
ATOM   3970  CB  ALA A 249     -23.757   4.727  18.951  1.00  0.98           C  
ATOM   3971  HB1 ALA A 249     -23.971   3.933  19.668  1.00  0.98           H  
ATOM   3972  HB2 ALA A 249     -23.737   5.684  19.472  1.00  0.98           H  
ATOM   3973  HB3 ALA A 249     -22.780   4.548  18.503  1.00  0.98           H  
ATOM   3974  O   ALA A 249     -26.494   5.305  19.523  1.00  0.98           O  
ATOM   3975  N   SER A 250     -27.244   4.530  17.569  1.00  0.97           N  
ATOM   3976  H   SER A 250     -26.968   4.241  16.642  1.00  0.97           H  
ATOM   3977  CA  SER A 250     -28.686   4.760  17.791  1.00  0.97           C  
ATOM   3978  HA  SER A 250     -28.811   5.460  18.617  1.00  0.97           H  
ATOM   3979  C   SER A 250     -29.486   3.507  18.180  1.00  0.97           C  
ATOM   3980  CB  SER A 250     -29.285   5.414  16.540  1.00  0.97           C  
ATOM   3981  HB2 SER A 250     -30.367   5.497  16.643  1.00  0.97           H  
ATOM   3982  HB3 SER A 250     -28.875   6.418  16.430  1.00  0.97           H  
ATOM   3983  O   SER A 250     -30.714   3.511  18.142  1.00  0.97           O  
ATOM   3984  OG  SER A 250     -28.967   4.654  15.382  1.00  0.97           O  
ATOM   3985  HG  SER A 250     -28.107   4.936  15.064  1.00  0.97           H  
ATOM   3986  N   LYS A 251     -28.808   2.404  18.505  1.00  0.97           N  
ATOM   3987  H   LYS A 251     -27.800   2.453  18.547  1.00  0.97           H  
ATOM   3988  CA  LYS A 251     -29.425   1.130  18.878  1.00  0.97           C  
ATOM   3989  HA  LYS A 251     -30.466   1.133  18.554  1.00  0.97           H  
ATOM   3990  C   LYS A 251     -29.478   0.936  20.393  1.00  0.97           C  
ATOM   3991  CB  LYS A 251     -28.702  -0.027  18.177  1.00  0.97           C  
ATOM   3992  HB2 LYS A 251     -27.715  -0.170  18.618  1.00  0.97           H  
ATOM   3993  HB3 LYS A 251     -29.303  -0.919  18.351  1.00  0.97           H  
ATOM   3994  O   LYS A 251     -28.836   1.662  21.148  1.00  0.97           O  
ATOM   3995  CG  LYS A 251     -28.565   0.107  16.660  1.00  0.97           C  
ATOM   3996  HG2 LYS A 251     -27.976   0.988  16.407  1.00  0.97           H  
ATOM   3997  HG3 LYS A 251     -28.046  -0.776  16.286  1.00  0.97           H  
ATOM   3998  CD  LYS A 251     -29.949   0.191  16.009  1.00  0.97           C  
ATOM   3999  HD2 LYS A 251     -30.542  -0.679  16.290  1.00  0.97           H  
ATOM   4000  HD3 LYS A 251     -30.459   1.105  16.313  1.00  0.97           H  
ATOM   4001  CE  LYS A 251     -29.735   0.212  14.510  1.00  0.97           C  
ATOM   4002  HE2 LYS A 251     -29.163   1.102  14.247  1.00  0.97           H  
ATOM   4003  HE3 LYS A 251     -29.125  -0.653  14.249  1.00  0.97           H  
ATOM   4004  NZ  LYS A 251     -31.001   0.175  13.743  1.00  0.97           N  
ATOM   4005  HZ1 LYS A 251     -31.562  -0.623  14.006  1.00  0.97           H  
ATOM   4006  HZ2 LYS A 251     -30.759   0.088  12.766  1.00  0.97           H  
ATOM   4007  HZ3 LYS A 251     -31.530   1.024  13.882  1.00  0.97           H  
ATOM   4008  N   SER A 252     -30.253  -0.055  20.836  1.00  0.95           N  
ATOM   4009  H   SER A 252     -30.708  -0.661  20.168  1.00  0.95           H  
ATOM   4010  CA  SER A 252     -30.298  -0.468  22.240  1.00  0.95           C  
ATOM   4011  HA  SER A 252     -30.539   0.402  22.851  1.00  0.95           H  
ATOM   4012  C   SER A 252     -28.945  -1.014  22.699  1.00  0.95           C  
ATOM   4013  CB  SER A 252     -31.398  -1.519  22.448  1.00  0.95           C  
ATOM   4014  HB2 SER A 252     -31.406  -1.853  23.485  1.00  0.95           H  
ATOM   4015  HB3 SER A 252     -32.364  -1.067  22.221  1.00  0.95           H  
ATOM   4016  O   SER A 252     -28.158  -1.502  21.880  1.00  0.95           O  
ATOM   4017  OG  SER A 252     -31.201  -2.626  21.591  1.00  0.95           O  
ATOM   4018  HG  SER A 252     -30.631  -3.267  22.023  1.00  0.95           H  
ATOM   4019  N   ALA A 253     -28.700  -0.980  24.014  1.00  0.95           N  
ATOM   4020  H   ALA A 253     -29.395  -0.595  24.637  1.00  0.95           H  
ATOM   4021  CA  ALA A 253     -27.542  -1.638  24.613  1.00  0.95           C  
ATOM   4022  HA  ALA A 253     -26.647  -1.106  24.292  1.00  0.95           H  
ATOM   4023  C   ALA A 253     -27.448  -3.093  24.117  1.00  0.95           C  
ATOM   4024  CB  ALA A 253     -27.630  -1.548  26.140  1.00  0.95           C  
ATOM   4025  HB1 ALA A 253     -28.527  -2.055  26.495  1.00  0.95           H  
ATOM   4026  HB2 ALA A 253     -27.654  -0.504  26.453  1.00  0.95           H  
ATOM   4027  HB3 ALA A 253     -26.756  -2.025  26.585  1.00  0.95           H  
ATOM   4028  O   ALA A 253     -28.446  -3.812  24.065  1.00  0.95           O  
ATOM   4029  N   GLY A 254     -26.261  -3.497  23.679  1.00  0.97           N  
ATOM   4030  H   GLY A 254     -25.454  -2.914  23.845  1.00  0.97           H  
ATOM   4031  CA  GLY A 254     -26.037  -4.745  22.968  1.00  0.97           C  
ATOM   4032  HA2 GLY A 254     -26.818  -4.877  22.219  1.00  0.97           H  
ATOM   4033  HA3 GLY A 254     -26.102  -5.574  23.674  1.00  0.97           H  
ATOM   4034  C   GLY A 254     -24.682  -4.792  22.263  1.00  0.97           C  
ATOM   4035  O   GLY A 254     -23.925  -3.815  22.221  1.00  0.97           O  
ATOM   4036  N   LYS A 255     -24.382  -5.967  21.704  1.00  0.97           N  
ATOM   4037  H   LYS A 255     -25.079  -6.696  21.747  1.00  0.97           H  
ATOM   4038  CA  LYS A 255     -23.235  -6.196  20.818  1.00  0.97           C  
ATOM   4039  HA  LYS A 255     -22.577  -5.327  20.844  1.00  0.97           H  
ATOM   4040  C   LYS A 255     -23.750  -6.363  19.396  1.00  0.97           C  
ATOM   4041  CB  LYS A 255     -22.431  -7.428  21.260  1.00  0.97           C  
ATOM   4042  HB2 LYS A 255     -21.632  -7.606  20.540  1.00  0.97           H  
ATOM   4043  HB3 LYS A 255     -23.095  -8.293  21.265  1.00  0.97           H  
ATOM   4044  O   LYS A 255     -24.653  -7.162  19.182  1.00  0.97           O  
ATOM   4045  CG  LYS A 255     -21.813  -7.262  22.655  1.00  0.97           C  
ATOM   4046  HG2 LYS A 255     -22.614  -7.133  23.383  1.00  0.97           H  
ATOM   4047  HG3 LYS A 255     -21.190  -6.368  22.661  1.00  0.97           H  
ATOM   4048  CD  LYS A 255     -20.973  -8.468  23.097  1.00  0.97           C  
ATOM   4049  HD2 LYS A 255     -20.161  -8.637  22.389  1.00  0.97           H  
ATOM   4050  HD3 LYS A 255     -20.566  -8.251  24.085  1.00  0.97           H  
ATOM   4051  CE  LYS A 255     -21.850  -9.709  23.189  1.00  0.97           C  
ATOM   4052  HE2 LYS A 255     -22.786  -9.416  23.663  1.00  0.97           H  
ATOM   4053  HE3 LYS A 255     -22.101 -10.051  22.184  1.00  0.97           H  
ATOM   4054  NZ  LYS A 255     -21.249 -10.820  23.972  1.00  0.97           N  
ATOM   4055  HZ1 LYS A 255     -21.978 -11.509  24.083  1.00  0.97           H  
ATOM   4056  HZ2 LYS A 255     -20.463 -11.247  23.502  1.00  0.97           H  
ATOM   4057  HZ3 LYS A 255     -21.020 -10.553  24.919  1.00  0.97           H  
ATOM   4058  N   TYR A 256     -23.162  -5.663  18.434  1.00  0.98           N  
ATOM   4059  H   TYR A 256     -22.435  -5.013  18.697  1.00  0.98           H  
ATOM   4060  CA  TYR A 256     -23.557  -5.723  17.024  1.00  0.98           C  
ATOM   4061  HA  TYR A 256     -24.373  -6.434  16.894  1.00  0.98           H  
ATOM   4062  C   TYR A 256     -22.377  -6.212  16.194  1.00  0.98           C  
ATOM   4063  CB  TYR A 256     -24.067  -4.354  16.555  1.00  0.98           C  
ATOM   4064  HB2 TYR A 256     -24.294  -4.404  15.490  1.00  0.98           H  
ATOM   4065  HB3 TYR A 256     -23.279  -3.611  16.679  1.00  0.98           H  
ATOM   4066  O   TYR A 256     -21.275  -5.673  16.310  1.00  0.98           O  
ATOM   4067  CG  TYR A 256     -25.298  -3.881  17.302  1.00  0.98           C  
ATOM   4068  CD1 TYR A 256     -26.578  -4.058  16.744  1.00  0.98           C  
ATOM   4069  HD1 TYR A 256     -26.687  -4.509  15.769  1.00  0.98           H  
ATOM   4070  CD2 TYR A 256     -25.160  -3.296  18.577  1.00  0.98           C  
ATOM   4071  HD2 TYR A 256     -24.179  -3.146  19.003  1.00  0.98           H  
ATOM   4072  CE1 TYR A 256     -27.720  -3.678  17.474  1.00  0.98           C  
ATOM   4073  HE1 TYR A 256     -28.710  -3.839  17.073  1.00  0.98           H  
ATOM   4074  CE2 TYR A 256     -26.300  -2.943  19.320  1.00  0.98           C  
ATOM   4075  HE2 TYR A 256     -26.202  -2.524  20.310  1.00  0.98           H  
ATOM   4076  OH  TYR A 256     -28.679  -2.889  19.529  1.00  0.98           O  
ATOM   4077  HH  TYR A 256     -28.449  -2.506  20.379  1.00  0.98           H  
ATOM   4078  CZ  TYR A 256     -27.582  -3.155  18.778  1.00  0.98           C  
ATOM   4079  N   LEU A 257     -22.591  -7.254  15.393  1.00  0.98           N  
ATOM   4080  H   LEU A 257     -23.515  -7.660  15.355  1.00  0.98           H  
ATOM   4081  CA  LEU A 257     -21.550  -7.859  14.571  1.00  0.98           C  
ATOM   4082  HA  LEU A 257     -20.721  -8.132  15.222  1.00  0.98           H  
ATOM   4083  C   LEU A 257     -21.034  -6.859  13.530  1.00  0.98           C  
ATOM   4084  CB  LEU A 257     -22.107  -9.135  13.914  1.00  0.98           C  
ATOM   4085  HB2 LEU A 257     -22.487  -9.798  14.691  1.00  0.98           H  
ATOM   4086  HB3 LEU A 257     -22.944  -8.853  13.275  1.00  0.98           H  
ATOM   4087  O   LEU A 257     -21.814  -6.170  12.875  1.00  0.98           O  
ATOM   4088  CG  LEU A 257     -21.083  -9.910  13.066  1.00  0.98           C  
ATOM   4089  HG  LEU A 257     -20.649  -9.241  12.322  1.00  0.98           H  
ATOM   4090  CD1 LEU A 257     -19.958 -10.496  13.918  1.00  0.98           C  
ATOM   4091 HD11 LEU A 257     -19.330  -9.696  14.311  1.00  0.98           H  
ATOM   4092 HD12 LEU A 257     -19.335 -11.132  13.290  1.00  0.98           H  
ATOM   4093 HD13 LEU A 257     -20.366 -11.090  14.736  1.00  0.98           H  
ATOM   4094  CD2 LEU A 257     -21.774 -11.054  12.329  1.00  0.98           C  
ATOM   4095 HD21 LEU A 257     -22.516 -10.654  11.639  1.00  0.98           H  
ATOM   4096 HD22 LEU A 257     -21.043 -11.608  11.740  1.00  0.98           H  
ATOM   4097 HD23 LEU A 257     -22.249 -11.732  13.037  1.00  0.98           H  
ATOM   4098  N   VAL A 258     -19.718  -6.817  13.372  1.00  0.99           N  
ATOM   4099  H   VAL A 258     -19.152  -7.415  13.957  1.00  0.99           H  
ATOM   4100  CA  VAL A 258     -19.020  -6.132  12.284  1.00  0.99           C  
ATOM   4101  HA  VAL A 258     -19.736  -5.553  11.699  1.00  0.99           H  
ATOM   4102  C   VAL A 258     -18.389  -7.193  11.401  1.00  0.99           C  
ATOM   4103  CB  VAL A 258     -17.937  -5.184  12.815  1.00  0.99           C  
ATOM   4104  HB  VAL A 258     -17.147  -5.789  13.260  1.00  0.99           H  
ATOM   4105  O   VAL A 258     -17.724  -8.087  11.924  1.00  0.99           O  
ATOM   4106  CG1 VAL A 258     -17.320  -4.337  11.700  1.00  0.99           C  
ATOM   4107 HG11 VAL A 258     -18.091  -3.738  11.215  1.00  0.99           H  
ATOM   4108 HG12 VAL A 258     -16.854  -4.976  10.950  1.00  0.99           H  
ATOM   4109 HG13 VAL A 258     -16.555  -3.680  12.113  1.00  0.99           H  
ATOM   4110  CG2 VAL A 258     -18.476  -4.271  13.918  1.00  0.99           C  
ATOM   4111 HG21 VAL A 258     -19.462  -3.900  13.635  1.00  0.99           H  
ATOM   4112 HG22 VAL A 258     -17.790  -3.444  14.104  1.00  0.99           H  
ATOM   4113 HG23 VAL A 258     -18.591  -4.848  14.836  1.00  0.99           H  
ATOM   4114  N   THR A 259     -18.576  -7.092  10.091  1.00  0.98           N  
ATOM   4115  H   THR A 259     -19.141  -6.335   9.736  1.00  0.98           H  
ATOM   4116  CA  THR A 259     -18.013  -8.022   9.105  1.00  0.98           C  
ATOM   4117  HA  THR A 259     -17.395  -8.767   9.606  1.00  0.98           H  
ATOM   4118  C   THR A 259     -17.132  -7.268   8.118  1.00  0.98           C  
ATOM   4119  CB  THR A 259     -19.112  -8.782   8.340  1.00  0.98           C  
ATOM   4120  HB  THR A 259     -18.656  -9.361   7.537  1.00  0.98           H  
ATOM   4121  O   THR A 259     -17.527  -6.195   7.655  1.00  0.98           O  
ATOM   4122  CG2 THR A 259     -19.900  -9.736   9.237  1.00  0.98           C  
ATOM   4123 HG21 THR A 259     -20.144  -9.255  10.184  1.00  0.98           H  
ATOM   4124 HG22 THR A 259     -19.303 -10.629   9.421  1.00  0.98           H  
ATOM   4125 HG23 THR A 259     -20.824 -10.030   8.740  1.00  0.98           H  
ATOM   4126  OG1 THR A 259     -20.034  -7.884   7.768  1.00  0.98           O  
ATOM   4127  HG1 THR A 259     -19.555  -7.372   7.112  1.00  0.98           H  
ATOM   4128  N   ALA A 260     -15.981  -7.849   7.779  1.00  0.98           N  
ATOM   4129  H   ALA A 260     -15.710  -8.699   8.253  1.00  0.98           H  
ATOM   4130  CA  ALA A 260     -15.225  -7.520   6.576  1.00  0.98           C  
ATOM   4131  HA  ALA A 260     -15.773  -6.763   6.015  1.00  0.98           H  
ATOM   4132  C   ALA A 260     -15.114  -8.785   5.713  1.00  0.98           C  
ATOM   4133  CB  ALA A 260     -13.872  -6.899   6.931  1.00  0.98           C  
ATOM   4134  HB1 ALA A 260     -13.386  -6.559   6.017  1.00  0.98           H  
ATOM   4135  HB2 ALA A 260     -14.023  -6.046   7.594  1.00  0.98           H  
ATOM   4136  HB3 ALA A 260     -13.226  -7.634   7.412  1.00  0.98           H  
ATOM   4137  O   ALA A 260     -14.529  -9.776   6.154  1.00  0.98           O  
ATOM   4138  N   SER A 261     -15.744  -8.768   4.542  1.00  0.98           N  
ATOM   4139  H   SER A 261     -16.178  -7.908   4.237  1.00  0.98           H  
ATOM   4140  CA  SER A 261     -15.895  -9.925   3.649  1.00  0.98           C  
ATOM   4141  HA  SER A 261     -15.267 -10.742   4.004  1.00  0.98           H  
ATOM   4142  C   SER A 261     -15.467  -9.568   2.228  1.00  0.98           C  
ATOM   4143  CB  SER A 261     -17.354 -10.399   3.635  1.00  0.98           C  
ATOM   4144  HB2 SER A 261     -17.470 -11.221   2.929  1.00  0.98           H  
ATOM   4145  HB3 SER A 261     -17.630 -10.752   4.628  1.00  0.98           H  
ATOM   4146  O   SER A 261     -15.677  -8.419   1.834  1.00  0.98           O  
ATOM   4147  OG  SER A 261     -18.218  -9.339   3.265  1.00  0.98           O  
ATOM   4148  HG  SER A 261     -17.969  -9.073   2.377  1.00  0.98           H  
ATOM   4149  N   PRO A 262     -14.945 -10.520   1.444  1.00  0.97           N  
ATOM   4150  CA  PRO A 262     -14.473 -10.245   0.094  1.00  0.97           C  
ATOM   4151  HA  PRO A 262     -13.720  -9.457   0.116  1.00  0.97           H  
ATOM   4152  C   PRO A 262     -15.602  -9.819  -0.848  1.00  0.97           C  
ATOM   4153  CB  PRO A 262     -13.794 -11.532  -0.369  1.00  0.97           C  
ATOM   4154  HB2 PRO A 262     -12.753 -11.510  -0.047  1.00  0.97           H  
ATOM   4155  HB3 PRO A 262     -13.858 -11.680  -1.447  1.00  0.97           H  
ATOM   4156  O   PRO A 262     -16.724 -10.329  -0.779  1.00  0.97           O  
ATOM   4157  CG  PRO A 262     -14.533 -12.615   0.410  1.00  0.97           C  
ATOM   4158  HG2 PRO A 262     -15.486 -12.833  -0.072  1.00  0.97           H  
ATOM   4159  HG3 PRO A 262     -13.935 -13.521   0.506  1.00  0.97           H  
ATOM   4160  CD  PRO A 262     -14.770 -11.934   1.756  1.00  0.97           C  
ATOM   4161  HD2 PRO A 262     -13.889 -12.059   2.385  1.00  0.97           H  
ATOM   4162  HD3 PRO A 262     -15.648 -12.363   2.238  1.00  0.97           H  
ATOM   4163  N   PHE A 263     -15.276  -8.898  -1.748  1.00  0.96           N  
ATOM   4164  H   PHE A 263     -14.345  -8.510  -1.691  1.00  0.96           H  
ATOM   4165  CA  PHE A 263     -15.994  -8.635  -2.986  1.00  0.96           C  
ATOM   4166  HA  PHE A 263     -16.928  -9.196  -2.991  1.00  0.96           H  
ATOM   4167  C   PHE A 263     -15.127  -9.113  -4.153  1.00  0.96           C  
ATOM   4168  CB  PHE A 263     -16.326  -7.143  -3.122  1.00  0.96           C  
ATOM   4169  HB2 PHE A 263     -17.045  -6.860  -2.352  1.00  0.96           H  
ATOM   4170  HB3 PHE A 263     -15.419  -6.566  -2.942  1.00  0.96           H  
ATOM   4171  O   PHE A 263     -13.968  -8.724  -4.275  1.00  0.96           O  
ATOM   4172  CG  PHE A 263     -16.881  -6.777  -4.491  1.00  0.96           C  
ATOM   4173  CD1 PHE A 263     -16.137  -5.956  -5.358  1.00  0.96           C  
ATOM   4174  HD1 PHE A 263     -15.186  -5.550  -5.046  1.00  0.96           H  
ATOM   4175  CD2 PHE A 263     -18.097  -7.328  -4.940  1.00  0.96           C  
ATOM   4176  HD2 PHE A 263     -18.658  -7.987  -4.294  1.00  0.96           H  
ATOM   4177  CE1 PHE A 263     -16.601  -5.694  -6.658  1.00  0.96           C  
ATOM   4178  HE1 PHE A 263     -16.001  -5.094  -7.327  1.00  0.96           H  
ATOM   4179  CE2 PHE A 263     -18.556  -7.078  -6.246  1.00  0.96           C  
ATOM   4180  HE2 PHE A 263     -19.455  -7.557  -6.606  1.00  0.96           H  
ATOM   4181  CZ  PHE A 263     -17.804  -6.261  -7.108  1.00  0.96           C  
ATOM   4182  HZ  PHE A 263     -18.119  -6.104  -8.129  1.00  0.96           H  
ATOM   4183  N   MET A 264     -15.694  -9.962  -5.003  1.00  0.95           N  
ATOM   4184  H   MET A 264     -16.665 -10.206  -4.864  1.00  0.95           H  
ATOM   4185  CA  MET A 264     -15.042 -10.478  -6.200  1.00  0.95           C  
ATOM   4186  HA  MET A 264     -14.409  -9.704  -6.633  1.00  0.95           H  
ATOM   4187  C   MET A 264     -16.117 -10.873  -7.209  1.00  0.95           C  
ATOM   4188  CB  MET A 264     -14.165 -11.672  -5.808  1.00  0.95           C  
ATOM   4189  HB2 MET A 264     -13.437 -11.350  -5.064  1.00  0.95           H  
ATOM   4190  HB3 MET A 264     -14.812 -12.412  -5.337  1.00  0.95           H  
ATOM   4191  O   MET A 264     -16.960 -11.731  -6.937  1.00  0.95           O  
ATOM   4192  CG  MET A 264     -13.431 -12.325  -6.983  1.00  0.95           C  
ATOM   4193  HG2 MET A 264     -12.942 -13.235  -6.637  1.00  0.95           H  
ATOM   4194  HG3 MET A 264     -14.163 -12.612  -7.738  1.00  0.95           H  
ATOM   4195  SD  MET A 264     -12.185 -11.266  -7.758  1.00  0.95           S  
ATOM   4196  CE  MET A 264     -10.921 -11.218  -6.454  1.00  0.95           C  
ATOM   4197  HE1 MET A 264     -10.556 -12.227  -6.261  1.00  0.95           H  
ATOM   4198  HE2 MET A 264     -10.086 -10.602  -6.786  1.00  0.95           H  
ATOM   4199  HE3 MET A 264     -11.331 -10.789  -5.539  1.00  0.95           H  
ATOM   4200  N   ASP A 265     -16.090 -10.234  -8.372  1.00  0.91           N  
ATOM   4201  H   ASP A 265     -15.411  -9.502  -8.524  1.00  0.91           H  
ATOM   4202  CA  ASP A 265     -16.996 -10.486  -9.493  1.00  0.91           C  
ATOM   4203  HA  ASP A 265     -17.782 -11.164  -9.161  1.00  0.91           H  
ATOM   4204  C   ASP A 265     -16.318 -11.203 -10.673  1.00  0.91           C  
ATOM   4205  CB  ASP A 265     -17.689  -9.175  -9.890  1.00  0.91           C  
ATOM   4206  HB2 ASP A 265     -18.388  -9.377 -10.702  1.00  0.91           H  
ATOM   4207  HB3 ASP A 265     -18.275  -8.836  -9.036  1.00  0.91           H  
ATOM   4208  O   ASP A 265     -16.982 -11.540 -11.653  1.00  0.91           O  
ATOM   4209  CG  ASP A 265     -16.759  -8.029 -10.313  1.00  0.91           C  
ATOM   4210  OD1 ASP A 265     -15.518  -8.191 -10.273  1.00  0.91           O  
ATOM   4211  OD2 ASP A 265     -17.332  -6.952 -10.607  1.00  0.91           O  
ATOM   4212  N   ALA A 266     -15.027 -11.516 -10.539  1.00  0.91           N  
ATOM   4213  H   ALA A 266     -14.549 -11.180  -9.716  1.00  0.91           H  
ATOM   4214  CA  ALA A 266     -14.269 -12.363 -11.451  1.00  0.91           C  
ATOM   4215  HA  ALA A 266     -14.750 -12.328 -12.429  1.00  0.91           H  
ATOM   4216  C   ALA A 266     -14.226 -13.827 -10.958  1.00  0.91           C  
ATOM   4217  CB  ALA A 266     -12.873 -11.756 -11.596  1.00  0.91           C  
ATOM   4218  HB1 ALA A 266     -12.962 -10.711 -11.893  1.00  0.91           H  
ATOM   4219  HB2 ALA A 266     -12.303 -12.289 -12.357  1.00  0.91           H  
ATOM   4220  HB3 ALA A 266     -12.343 -11.808 -10.645  1.00  0.91           H  
ATOM   4221  O   ALA A 266     -14.320 -14.080  -9.753  1.00  0.91           O  
ATOM   4222  N   PRO A 267     -14.052 -14.821 -11.852  1.00  0.89           N  
ATOM   4223  CA  PRO A 267     -13.964 -16.239 -11.491  1.00  0.89           C  
ATOM   4224  HA  PRO A 267     -14.718 -16.471 -10.738  1.00  0.89           H  
ATOM   4225  C   PRO A 267     -12.587 -16.608 -10.899  1.00  0.89           C  
ATOM   4226  CB  PRO A 267     -14.314 -16.982 -12.786  1.00  0.89           C  
ATOM   4227  HB2 PRO A 267     -13.903 -17.990 -12.831  1.00  0.89           H  
ATOM   4228  HB3 PRO A 267     -15.397 -17.017 -12.900  1.00  0.89           H  
ATOM   4229  O   PRO A 267     -11.918 -17.526 -11.371  1.00  0.89           O  
ATOM   4230  CG  PRO A 267     -13.722 -16.067 -13.858  1.00  0.89           C  
ATOM   4231  HG2 PRO A 267     -12.647 -16.232 -13.932  1.00  0.89           H  
ATOM   4232  HG3 PRO A 267     -14.200 -16.214 -14.827  1.00  0.89           H  
ATOM   4233  CD  PRO A 267     -13.991 -14.670 -13.301  1.00  0.89           C  
ATOM   4234  HD2 PRO A 267     -13.194 -13.989 -13.600  1.00  0.89           H  
ATOM   4235  HD3 PRO A 267     -14.951 -14.307 -13.668  1.00  0.89           H  
ATOM   4236  N   ILE A 268     -12.156 -15.881  -9.867  1.00  0.90           N  
ATOM   4237  H   ILE A 268     -12.780 -15.177  -9.501  1.00  0.90           H  
ATOM   4238  CA  ILE A 268     -10.857 -16.030  -9.202  1.00  0.90           C  
ATOM   4239  HA  ILE A 268     -10.260 -16.766  -9.740  1.00  0.90           H  
ATOM   4240  C   ILE A 268     -11.080 -16.526  -7.778  1.00  0.90           C  
ATOM   4241  CB  ILE A 268     -10.072 -14.705  -9.188  1.00  0.90           C  
ATOM   4242  HB  ILE A 268     -10.617 -14.022  -8.536  1.00  0.90           H  
ATOM   4243  O   ILE A 268     -12.052 -16.162  -7.113  1.00  0.90           O  
ATOM   4244  CG1 ILE A 268      -9.981 -14.076 -10.589  1.00  0.90           C  
ATOM   4245 HG12 ILE A 268      -9.294 -14.630 -11.227  1.00  0.90           H  
ATOM   4246 HG13 ILE A 268     -10.960 -14.055 -11.069  1.00  0.90           H  
ATOM   4247  CG2 ILE A 268      -8.648 -14.885  -8.622  1.00  0.90           C  
ATOM   4248 HG21 ILE A 268      -8.684 -15.186  -7.575  1.00  0.90           H  
ATOM   4249 HG22 ILE A 268      -8.096 -15.621  -9.206  1.00  0.90           H  
ATOM   4250 HG23 ILE A 268      -8.104 -13.940  -8.646  1.00  0.90           H  
ATOM   4251  CD1 ILE A 268      -9.527 -12.628 -10.453  1.00  0.90           C  
ATOM   4252 HD11 ILE A 268      -9.910 -12.174  -9.539  1.00  0.90           H  
ATOM   4253 HD12 ILE A 268      -9.954 -12.062 -11.280  1.00  0.90           H  
ATOM   4254 HD13 ILE A 268      -8.438 -12.573 -10.448  1.00  0.90           H  
ATOM   4255  N   ALA A 269     -10.161 -17.361  -7.299  1.00  0.92           N  
ATOM   4256  H   ALA A 269      -9.349 -17.559  -7.865  1.00  0.92           H  
ATOM   4257  CA  ALA A 269     -10.157 -17.787  -5.910  1.00  0.92           C  
ATOM   4258  HA  ALA A 269     -11.144 -18.184  -5.670  1.00  0.92           H  
ATOM   4259  C   ALA A 269      -9.874 -16.601  -4.972  1.00  0.92           C  
ATOM   4260  CB  ALA A 269      -9.131 -18.911  -5.740  1.00  0.92           C  
ATOM   4261  HB1 ALA A 269      -9.143 -19.260  -4.708  1.00  0.92           H  
ATOM   4262  HB2 ALA A 269      -8.133 -18.539  -5.974  1.00  0.92           H  
ATOM   4263  HB3 ALA A 269      -9.374 -19.742  -6.402  1.00  0.92           H  
ATOM   4264  O   ALA A 269      -8.903 -15.873  -5.160  1.00  0.92           O  
ATOM   4265  N   VAL A 270     -10.691 -16.478  -3.931  1.00  0.93           N  
ATOM   4266  H   VAL A 270     -11.455 -17.133  -3.840  1.00  0.93           H  
ATOM   4267  CA  VAL A 270     -10.485 -15.594  -2.773  1.00  0.93           C  
ATOM   4268  HA  VAL A 270      -9.484 -15.163  -2.797  1.00  0.93           H  
ATOM   4269  C   VAL A 270     -10.603 -16.425  -1.507  1.00  0.93           C  
ATOM   4270  CB  VAL A 270     -11.491 -14.432  -2.729  1.00  0.93           C  
ATOM   4271  HB  VAL A 270     -11.258 -13.807  -1.867  1.00  0.93           H  
ATOM   4272  O   VAL A 270     -11.176 -17.525  -1.539  1.00  0.93           O  
ATOM   4273  CG1 VAL A 270     -11.374 -13.560  -3.980  1.00  0.93           C  
ATOM   4274 HG11 VAL A 270     -11.984 -12.667  -3.849  1.00  0.93           H  
ATOM   4275 HG12 VAL A 270     -11.694 -14.111  -4.865  1.00  0.93           H  
ATOM   4276 HG13 VAL A 270     -10.335 -13.254  -4.098  1.00  0.93           H  
ATOM   4277  CG2 VAL A 270     -12.936 -14.907  -2.558  1.00  0.93           C  
ATOM   4278 HG21 VAL A 270     -13.602 -14.046  -2.609  1.00  0.93           H  
ATOM   4279 HG22 VAL A 270     -13.062 -15.360  -1.574  1.00  0.93           H  
ATOM   4280 HG23 VAL A 270     -13.183 -15.644  -3.321  1.00  0.93           H  
ATOM   4281  N   ASP A 271     -10.084 -15.933  -0.387  1.00  0.92           N  
ATOM   4282  H   ASP A 271      -9.689 -15.003  -0.386  1.00  0.92           H  
ATOM   4283  CA  ASP A 271     -10.356 -16.608   0.876  1.00  0.92           C  
ATOM   4284  HA  ASP A 271     -10.290 -17.677   0.674  1.00  0.92           H  
ATOM   4285  C   ASP A 271     -11.789 -16.338   1.358  1.00  0.92           C  
ATOM   4286  CB  ASP A 271      -9.271 -16.358   1.921  1.00  0.92           C  
ATOM   4287  HB2 ASP A 271      -8.307 -16.290   1.418  1.00  0.92           H  
ATOM   4288  HB3 ASP A 271      -9.242 -17.226   2.579  1.00  0.92           H  
ATOM   4289  O   ASP A 271     -12.292 -15.220   1.349  1.00  0.92           O  
ATOM   4290  CG  ASP A 271      -9.483 -15.129   2.797  1.00  0.92           C  
ATOM   4291  OD1 ASP A 271     -10.325 -15.205   3.732  1.00  0.92           O  
ATOM   4292  OD2 ASP A 271      -8.700 -14.173   2.653  1.00  0.92           O  
ATOM   4293  N   ASN A 272     -12.476 -17.389   1.805  1.00  0.90           N  
ATOM   4294  H   ASN A 272     -12.029 -18.293   1.759  1.00  0.90           H  
ATOM   4295  CA  ASN A 272     -13.870 -17.291   2.251  1.00  0.90           C  
ATOM   4296  HA  ASN A 272     -14.311 -16.399   1.806  1.00  0.90           H  
ATOM   4297  C   ASN A 272     -13.994 -17.067   3.768  1.00  0.90           C  
ATOM   4298  CB  ASN A 272     -14.655 -18.504   1.714  1.00  0.90           C  
ATOM   4299  HB2 ASN A 272     -15.626 -18.560   2.205  1.00  0.90           H  
ATOM   4300  HB3 ASN A 272     -14.105 -19.422   1.923  1.00  0.90           H  
ATOM   4301  O   ASN A 272     -15.047 -17.330   4.359  1.00  0.90           O  
ATOM   4302  CG  ASN A 272     -14.929 -18.399   0.223  1.00  0.90           C  
ATOM   4303  ND2 ASN A 272     -15.191 -19.499  -0.443  1.00  0.90           N  
ATOM   4304 HD21 ASN A 272     -15.321 -19.347  -1.433  1.00  0.90           H  
ATOM   4305 HD22 ASN A 272     -15.121 -20.410  -0.013  1.00  0.90           H  
ATOM   4306  OD1 ASN A 272     -14.968 -17.340  -0.365  1.00  0.90           O  
ATOM   4307  N   VAL A 273     -12.930 -16.614   4.438  1.00  0.94           N  
ATOM   4308  H   VAL A 273     -12.123 -16.298   3.918  1.00  0.94           H  
ATOM   4309  CA  VAL A 273     -12.915 -16.425   5.892  1.00  0.94           C  
ATOM   4310  HA  VAL A 273     -13.729 -16.999   6.334  1.00  0.94           H  
ATOM   4311  C   VAL A 273     -13.175 -14.955   6.207  1.00  0.94           C  
ATOM   4312  CB  VAL A 273     -11.622 -16.968   6.522  1.00  0.94           C  
ATOM   4313  HB  VAL A 273     -10.774 -16.404   6.134  1.00  0.94           H  
ATOM   4314  O   VAL A 273     -12.265 -14.142   6.343  1.00  0.94           O  
ATOM   4315  CG1 VAL A 273     -11.661 -16.850   8.055  1.00  0.94           C  
ATOM   4316 HG11 VAL A 273     -10.730 -17.239   8.468  1.00  0.94           H  
ATOM   4317 HG12 VAL A 273     -12.507 -17.407   8.458  1.00  0.94           H  
ATOM   4318 HG13 VAL A 273     -11.740 -15.804   8.348  1.00  0.94           H  
ATOM   4319  CG2 VAL A 273     -11.405 -18.449   6.181  1.00  0.94           C  
ATOM   4320 HG21 VAL A 273     -11.271 -18.558   5.105  1.00  0.94           H  
ATOM   4321 HG22 VAL A 273     -10.493 -18.804   6.662  1.00  0.94           H  
ATOM   4322 HG23 VAL A 273     -12.259 -19.045   6.506  1.00  0.94           H  
ATOM   4323  N   THR A 274     -14.460 -14.618   6.355  1.00  0.96           N  
ATOM   4324  H   THR A 274     -15.147 -15.339   6.185  1.00  0.96           H  
ATOM   4325  CA  THR A 274     -14.912 -13.274   6.753  1.00  0.96           C  
ATOM   4326  HA  THR A 274     -14.561 -12.550   6.018  1.00  0.96           H  
ATOM   4327  C   THR A 274     -14.344 -12.883   8.116  1.00  0.96           C  
ATOM   4328  CB  THR A 274     -16.445 -13.215   6.801  1.00  0.96           C  
ATOM   4329  HB  THR A 274     -16.810 -14.022   7.436  1.00  0.96           H  
ATOM   4330  O   THR A 274     -14.565 -13.571   9.117  1.00  0.96           O  
ATOM   4331  CG2 THR A 274     -17.030 -11.894   7.311  1.00  0.96           C  
ATOM   4332 HG21 THR A 274     -16.666 -11.068   6.701  1.00  0.96           H  
ATOM   4333 HG22 THR A 274     -16.751 -11.733   8.352  1.00  0.96           H  
ATOM   4334 HG23 THR A 274     -18.118 -11.931   7.246  1.00  0.96           H  
ATOM   4335  OG1 THR A 274     -16.946 -13.398   5.500  1.00  0.96           O  
ATOM   4336  HG1 THR A 274     -16.265 -13.821   4.972  1.00  0.96           H  
ATOM   4337  N   ALA A 275     -13.691 -11.724   8.177  1.00  0.97           N  
ATOM   4338  H   ALA A 275     -13.589 -11.177   7.334  1.00  0.97           H  
ATOM   4339  CA  ALA A 275     -13.218 -11.174   9.435  1.00  0.97           C  
ATOM   4340  HA  ALA A 275     -12.717 -11.974   9.981  1.00  0.97           H  
ATOM   4341  C   ALA A 275     -14.387 -10.637  10.256  1.00  0.97           C  
ATOM   4342  CB  ALA A 275     -12.213 -10.062   9.181  1.00  0.97           C  
ATOM   4343  HB1 ALA A 275     -11.483 -10.407   8.448  1.00  0.97           H  
ATOM   4344  HB2 ALA A 275     -11.708  -9.797  10.110  1.00  0.97           H  
ATOM   4345  HB3 ALA A 275     -12.732  -9.197   8.768  1.00  0.97           H  
ATOM   4346  O   ALA A 275     -15.251  -9.924   9.734  1.00  0.97           O  
ATOM   4347  N   THR A 276     -14.383 -10.913  11.559  1.00  0.98           N  
ATOM   4348  H   THR A 276     -13.648 -11.505  11.918  1.00  0.98           H  
ATOM   4349  CA  THR A 276     -15.433 -10.433  12.460  1.00  0.98           C  
ATOM   4350  HA  THR A 276     -16.082  -9.771  11.885  1.00  0.98           H  
ATOM   4351  C   THR A 276     -14.905  -9.585  13.611  1.00  0.98           C  
ATOM   4352  CB  THR A 276     -16.355 -11.553  12.952  1.00  0.98           C  
ATOM   4353  HB  THR A 276     -17.083 -11.120  13.638  1.00  0.98           H  
ATOM   4354  O   THR A 276     -13.861  -9.833  14.219  1.00  0.98           O  
ATOM   4355  CG2 THR A 276     -17.102 -12.242  11.811  1.00  0.98           C  
ATOM   4356 HG21 THR A 276     -16.402 -12.723  11.127  1.00  0.98           H  
ATOM   4357 HG22 THR A 276     -17.777 -12.997  12.215  1.00  0.98           H  
ATOM   4358 HG23 THR A 276     -17.684 -11.506  11.256  1.00  0.98           H  
ATOM   4359  OG1 THR A 276     -15.638 -12.546  13.633  1.00  0.98           O  
ATOM   4360  HG1 THR A 276     -15.236 -13.097  12.958  1.00  0.98           H  
ATOM   4361  N   ALA A 277     -15.673  -8.551  13.932  1.00  0.98           N  
ATOM   4362  H   ALA A 277     -16.499  -8.403  13.370  1.00  0.98           H  
ATOM   4363  CA  ALA A 277     -15.485  -7.671  15.074  1.00  0.98           C  
ATOM   4364  HA  ALA A 277     -14.908  -8.187  15.842  1.00  0.98           H  
ATOM   4365  C   ALA A 277     -16.856  -7.341  15.683  1.00  0.98           C  
ATOM   4366  CB  ALA A 277     -14.678  -6.449  14.608  1.00  0.98           C  
ATOM   4367  HB1 ALA A 277     -13.671  -6.776  14.347  1.00  0.98           H  
ATOM   4368  HB2 ALA A 277     -14.620  -5.693  15.391  1.00  0.98           H  
ATOM   4369  HB3 ALA A 277     -15.117  -6.002  13.716  1.00  0.98           H  
ATOM   4370  O   ALA A 277     -17.887  -7.845  15.243  1.00  0.98           O  
ATOM   4371  N   THR A 278     -16.894  -6.524  16.732  1.00  0.98           N  
ATOM   4372  H   THR A 278     -16.029  -6.129  17.072  1.00  0.98           H  
ATOM   4373  CA  THR A 278     -18.153  -6.180  17.412  1.00  0.98           C  
ATOM   4374  HA  THR A 278     -18.988  -6.353  16.734  1.00  0.98           H  
ATOM   4375  C   THR A 278     -18.196  -4.710  17.799  1.00  0.98           C  
ATOM   4376  CB  THR A 278     -18.380  -7.061  18.650  1.00  0.98           C  
ATOM   4377  HB  THR A 278     -19.152  -6.614  19.277  1.00  0.98           H  
ATOM   4378  O   THR A 278     -17.233  -4.186  18.354  1.00  0.98           O  
ATOM   4379  CG2 THR A 278     -18.812  -8.483  18.299  1.00  0.98           C  
ATOM   4380 HG21 THR A 278     -19.035  -9.028  19.217  1.00  0.98           H  
ATOM   4381 HG22 THR A 278     -19.709  -8.446  17.680  1.00  0.98           H  
ATOM   4382 HG23 THR A 278     -18.023  -9.001  17.754  1.00  0.98           H  
ATOM   4383  OG1 THR A 278     -17.179  -7.174  19.374  1.00  0.98           O  
ATOM   4384  HG1 THR A 278     -16.478  -7.316  18.733  1.00  0.98           H  
ATOM   4385  N   VAL A 279     -19.326  -4.049  17.547  1.00  0.98           N  
ATOM   4386  H   VAL A 279     -20.059  -4.535  17.051  1.00  0.98           H  
ATOM   4387  CA  VAL A 279     -19.674  -2.768  18.171  1.00  0.98           C  
ATOM   4388  HA  VAL A 279     -18.761  -2.195  18.337  1.00  0.98           H  
ATOM   4389  C   VAL A 279     -20.317  -3.061  19.521  1.00  0.98           C  
ATOM   4390  CB  VAL A 279     -20.593  -1.919  17.275  1.00  0.98           C  
ATOM   4391  HB  VAL A 279     -21.460  -2.509  16.976  1.00  0.98           H  
ATOM   4392  O   VAL A 279     -21.311  -3.780  19.587  1.00  0.98           O  
ATOM   4393  CG1 VAL A 279     -21.077  -0.652  17.984  1.00  0.98           C  
ATOM   4394 HG11 VAL A 279     -21.663  -0.041  17.297  1.00  0.98           H  
ATOM   4395 HG12 VAL A 279     -21.720  -0.909  18.826  1.00  0.98           H  
ATOM   4396 HG13 VAL A 279     -20.223  -0.076  18.339  1.00  0.98           H  
ATOM   4397  CG2 VAL A 279     -19.845  -1.469  16.023  1.00  0.98           C  
ATOM   4398 HG21 VAL A 279     -18.968  -0.896  16.323  1.00  0.98           H  
ATOM   4399 HG22 VAL A 279     -19.541  -2.337  15.437  1.00  0.98           H  
ATOM   4400 HG23 VAL A 279     -20.488  -0.839  15.409  1.00  0.98           H  
ATOM   4401  N   HIS A 280     -19.742  -2.529  20.593  1.00  0.97           N  
ATOM   4402  H   HIS A 280     -18.970  -1.896  20.441  1.00  0.97           H  
ATOM   4403  CA  HIS A 280     -20.181  -2.729  21.971  1.00  0.97           C  
ATOM   4404  HA  HIS A 280     -20.949  -3.501  22.022  1.00  0.97           H  
ATOM   4405  C   HIS A 280     -20.767  -1.437  22.526  1.00  0.97           C  
ATOM   4406  CB  HIS A 280     -18.986  -3.164  22.829  1.00  0.97           C  
ATOM   4407  HB2 HIS A 280     -19.198  -2.906  23.867  1.00  0.97           H  
ATOM   4408  HB3 HIS A 280     -18.097  -2.607  22.535  1.00  0.97           H  
ATOM   4409  O   HIS A 280     -20.031  -0.476  22.743  1.00  0.97           O  
ATOM   4410  CG  HIS A 280     -18.688  -4.635  22.787  1.00  0.97           C  
ATOM   4411  CD2 HIS A 280     -18.247  -5.372  21.723  1.00  0.97           C  
ATOM   4412  HD2 HIS A 280     -18.059  -5.001  20.727  1.00  0.97           H  
ATOM   4413  ND1 HIS A 280     -18.751  -5.475  23.871  1.00  0.97           N  
ATOM   4414  HD1 HIS A 280     -19.070  -5.214  24.793  1.00  0.97           H  
ATOM   4415  CE1 HIS A 280     -18.347  -6.689  23.479  1.00  0.97           C  
ATOM   4416  HE1 HIS A 280     -18.297  -7.560  24.116  1.00  0.97           H  
ATOM   4417  NE2 HIS A 280     -18.035  -6.681  22.181  1.00  0.97           N  
ATOM   4418  N   TYR A 281     -22.066  -1.427  22.808  1.00  0.98           N  
ATOM   4419  H   TYR A 281     -22.629  -2.244  22.620  1.00  0.98           H  
ATOM   4420  CA  TYR A 281     -22.696  -0.290  23.471  1.00  0.98           C  
ATOM   4421  HA  TYR A 281     -22.331   0.628  23.010  1.00  0.98           H  
ATOM   4422  C   TYR A 281     -22.336  -0.246  24.961  1.00  0.98           C  
ATOM   4423  CB  TYR A 281     -24.207  -0.334  23.252  1.00  0.98           C  
ATOM   4424  HB2 TYR A 281     -24.559  -1.362  23.341  1.00  0.98           H  
ATOM   4425  HB3 TYR A 281     -24.688   0.247  24.039  1.00  0.98           H  
ATOM   4426  O   TYR A 281     -22.302  -1.283  25.631  1.00  0.98           O  
ATOM   4427  CG  TYR A 281     -24.634   0.225  21.912  1.00  0.98           C  
ATOM   4428  CD1 TYR A 281     -25.322   1.451  21.873  1.00  0.98           C  
ATOM   4429  HD1 TYR A 281     -25.564   1.970  22.788  1.00  0.98           H  
ATOM   4430  CD2 TYR A 281     -24.333  -0.459  20.716  1.00  0.98           C  
ATOM   4431  HD2 TYR A 281     -23.812  -1.405  20.747  1.00  0.98           H  
ATOM   4432  CE1 TYR A 281     -25.722   1.993  20.645  1.00  0.98           C  
ATOM   4433  HE1 TYR A 281     -26.286   2.914  20.628  1.00  0.98           H  
ATOM   4434  CE2 TYR A 281     -24.726   0.084  19.480  1.00  0.98           C  
ATOM   4435  HE2 TYR A 281     -24.510  -0.420  18.550  1.00  0.98           H  
ATOM   4436  OH  TYR A 281     -25.826   1.841  18.286  1.00  0.98           O  
ATOM   4437  HH  TYR A 281     -26.139   2.736  18.438  1.00  0.98           H  
ATOM   4438  CZ  TYR A 281     -25.425   1.305  19.454  1.00  0.98           C  
ATOM   4439  N   SER A 282     -22.109   0.944  25.510  1.00  0.95           N  
ATOM   4440  H   SER A 282     -21.978   1.738  24.899  1.00  0.95           H  
ATOM   4441  CA  SER A 282     -21.953   1.148  26.954  1.00  0.95           C  
ATOM   4442  HA  SER A 282     -21.055   0.623  27.279  1.00  0.95           H  
ATOM   4443  C   SER A 282     -23.152   0.581  27.726  1.00  0.95           C  
ATOM   4444  CB  SER A 282     -21.767   2.635  27.263  1.00  0.95           C  
ATOM   4445  HB2 SER A 282     -21.733   2.785  28.342  1.00  0.95           H  
ATOM   4446  HB3 SER A 282     -22.597   3.206  26.846  1.00  0.95           H  
ATOM   4447  O   SER A 282     -24.294   0.692  27.284  1.00  0.95           O  
ATOM   4448  OG  SER A 282     -20.548   3.067  26.693  1.00  0.95           O  
ATOM   4449  HG  SER A 282     -20.451   4.014  26.819  1.00  0.95           H  
ATOM   4450  N   GLY A 283     -22.886  -0.061  28.869  1.00  0.94           N  
ATOM   4451  H   GLY A 283     -21.929  -0.097  29.189  1.00  0.94           H  
ATOM   4452  CA  GLY A 283     -23.904  -0.747  29.681  1.00  0.94           C  
ATOM   4453  HA2 GLY A 283     -23.551  -0.811  30.710  1.00  0.94           H  
ATOM   4454  HA3 GLY A 283     -24.822  -0.159  29.679  1.00  0.94           H  
ATOM   4455  C   GLY A 283     -24.260  -2.167  29.219  1.00  0.94           C  
ATOM   4456  O   GLY A 283     -25.061  -2.835  29.864  1.00  0.94           O  
ATOM   4457  N   THR A 284     -23.660  -2.666  28.134  1.00  0.94           N  
ATOM   4458  H   THR A 284     -23.043  -2.069  27.603  1.00  0.94           H  
ATOM   4459  CA  THR A 284     -23.902  -4.037  27.657  1.00  0.94           C  
ATOM   4460  HA  THR A 284     -24.977  -4.218  27.657  1.00  0.94           H  
ATOM   4461  C   THR A 284     -23.231  -5.072  28.562  1.00  0.94           C  
ATOM   4462  CB  THR A 284     -23.398  -4.217  26.222  1.00  0.94           C  
ATOM   4463  HB  THR A 284     -22.316  -4.096  26.191  1.00  0.94           H  
ATOM   4464  O   THR A 284     -22.012  -5.043  28.742  1.00  0.94           O  
ATOM   4465  CG2 THR A 284     -23.760  -5.573  25.631  1.00  0.94           C  
ATOM   4466 HG21 THR A 284     -24.826  -5.764  25.758  1.00  0.94           H  
ATOM   4467 HG22 THR A 284     -23.518  -5.562  24.568  1.00  0.94           H  
ATOM   4468 HG23 THR A 284     -23.179  -6.360  26.113  1.00  0.94           H  
ATOM   4469  OG1 THR A 284     -23.980  -3.256  25.384  1.00  0.94           O  
ATOM   4470  HG1 THR A 284     -23.440  -2.468  25.479  1.00  0.94           H  
ATOM   4471  N   LEU A 285     -24.001  -6.044  29.064  1.00  0.93           N  
ATOM   4472  H   LEU A 285     -24.998  -5.996  28.916  1.00  0.93           H  
ATOM   4473  CA  LEU A 285     -23.459  -7.188  29.807  1.00  0.93           C  
ATOM   4474  HA  LEU A 285     -22.859  -6.809  30.634  1.00  0.93           H  
ATOM   4475  C   LEU A 285     -22.543  -8.029  28.908  1.00  0.93           C  
ATOM   4476  CB  LEU A 285     -24.601  -8.057  30.371  1.00  0.93           C  
ATOM   4477  HB2 LEU A 285     -25.209  -8.417  29.542  1.00  0.93           H  
ATOM   4478  HB3 LEU A 285     -24.166  -8.930  30.857  1.00  0.93           H  
ATOM   4479  O   LEU A 285     -22.863  -8.271  27.740  1.00  0.93           O  
ATOM   4480  CG  LEU A 285     -25.527  -7.354  31.381  1.00  0.93           C  
ATOM   4481  HG  LEU A 285     -25.960  -6.465  30.922  1.00  0.93           H  
ATOM   4482  CD1 LEU A 285     -26.664  -8.299  31.765  1.00  0.93           C  
ATOM   4483 HD11 LEU A 285     -27.339  -7.797  32.459  1.00  0.93           H  
ATOM   4484 HD12 LEU A 285     -27.230  -8.580  30.878  1.00  0.93           H  
ATOM   4485 HD13 LEU A 285     -26.269  -9.196  32.242  1.00  0.93           H  
ATOM   4486  CD2 LEU A 285     -24.781  -6.946  32.652  1.00  0.93           C  
ATOM   4487 HD21 LEU A 285     -25.488  -6.524  33.367  1.00  0.93           H  
ATOM   4488 HD22 LEU A 285     -24.299  -7.813  33.105  1.00  0.93           H  
ATOM   4489 HD23 LEU A 285     -24.039  -6.181  32.427  1.00  0.93           H  
ATOM   4490  N   SER A 286     -21.431  -8.531  29.451  1.00  0.87           N  
ATOM   4491  H   SER A 286     -21.253  -8.365  30.431  1.00  0.87           H  
ATOM   4492  CA  SER A 286     -20.466  -9.362  28.710  1.00  0.87           C  
ATOM   4493  HA  SER A 286     -20.039  -8.761  27.907  1.00  0.87           H  
ATOM   4494  C   SER A 286     -21.118 -10.597  28.065  1.00  0.87           C  
ATOM   4495  CB  SER A 286     -19.328  -9.792  29.647  1.00  0.87           C  
ATOM   4496  HB2 SER A 286     -18.781  -8.909  29.976  1.00  0.87           H  
ATOM   4497  HB3 SER A 286     -18.646 -10.456  29.115  1.00  0.87           H  
ATOM   4498  O   SER A 286     -20.781 -10.943  26.926  1.00  0.87           O  
ATOM   4499  OG  SER A 286     -19.859 -10.459  30.775  1.00  0.87           O  
ATOM   4500  HG  SER A 286     -19.154 -10.714  31.375  1.00  0.87           H  
ATOM   4501  N   SER A 287     -22.099 -11.184  28.759  1.00  0.93           N  
ATOM   4502  H   SER A 287     -22.294 -10.821  29.681  1.00  0.93           H  
ATOM   4503  CA  SER A 287     -22.895 -12.352  28.363  1.00  0.93           C  
ATOM   4504  HA  SER A 287     -22.227 -13.110  27.953  1.00  0.93           H  
ATOM   4505  C   SER A 287     -23.970 -12.079  27.308  1.00  0.93           C  
ATOM   4506  CB  SER A 287     -23.574 -12.942  29.606  1.00  0.93           C  
ATOM   4507  HB2 SER A 287     -24.211 -13.778  29.316  1.00  0.93           H  
ATOM   4508  HB3 SER A 287     -22.814 -13.305  30.297  1.00  0.93           H  
ATOM   4509  O   SER A 287     -24.539 -13.034  26.789  1.00  0.93           O  
ATOM   4510  OG  SER A 287     -24.351 -11.944  30.245  1.00  0.93           O  
ATOM   4511  HG  SER A 287     -24.934 -12.370  30.878  1.00  0.93           H  
ATOM   4512  N   SER A 288     -24.245 -10.816  26.955  1.00  0.94           N  
ATOM   4513  H   SER A 288     -23.763 -10.064  27.427  1.00  0.94           H  
ATOM   4514  CA  SER A 288     -25.286 -10.488  25.967  1.00  0.94           C  
ATOM   4515  HA  SER A 288     -26.245 -10.814  26.371  1.00  0.94           H  
ATOM   4516  C   SER A 288     -25.017 -11.213  24.642  1.00  0.94           C  
ATOM   4517  CB  SER A 288     -25.369  -8.981  25.695  1.00  0.94           C  
ATOM   4518  HB2 SER A 288     -24.470  -8.653  25.174  1.00  0.94           H  
ATOM   4519  HB3 SER A 288     -26.232  -8.781  25.061  1.00  0.94           H  
ATOM   4520  O   SER A 288     -23.856 -11.299  24.238  1.00  0.94           O  
ATOM   4521  OG  SER A 288     -25.496  -8.250  26.896  1.00  0.94           O  
ATOM   4522  HG  SER A 288     -24.623  -8.187  27.290  1.00  0.94           H  
ATOM   4523  N   PRO A 289     -26.021 -11.727  23.924  1.00  0.96           N  
ATOM   4524  CA  PRO A 289     -25.796 -12.264  22.587  1.00  0.96           C  
ATOM   4525  HA  PRO A 289     -25.017 -13.026  22.622  1.00  0.96           H  
ATOM   4526  C   PRO A 289     -25.359 -11.149  21.622  1.00  0.96           C  
ATOM   4527  CB  PRO A 289     -27.113 -12.930  22.190  1.00  0.96           C  
ATOM   4528  HB2 PRO A 289     -27.105 -13.970  22.517  1.00  0.96           H  
ATOM   4529  HB3 PRO A 289     -27.301 -12.869  21.118  1.00  0.96           H  
ATOM   4530  O   PRO A 289     -25.704  -9.978  21.797  1.00  0.96           O  
ATOM   4531  CG  PRO A 289     -28.159 -12.158  22.996  1.00  0.96           C  
ATOM   4532  HG2 PRO A 289     -29.044 -12.763  23.192  1.00  0.96           H  
ATOM   4533  HG3 PRO A 289     -28.430 -11.247  22.461  1.00  0.96           H  
ATOM   4534  CD  PRO A 289     -27.427 -11.793  24.286  1.00  0.96           C  
ATOM   4535  HD2 PRO A 289     -27.573 -12.577  25.029  1.00  0.96           H  
ATOM   4536  HD3 PRO A 289     -27.790 -10.838  24.665  1.00  0.96           H  
ATOM   4537  N   THR A 290     -24.568 -11.502  20.609  1.00  0.97           N  
ATOM   4538  H   THR A 290     -24.351 -12.480  20.480  1.00  0.97           H  
ATOM   4539  CA  THR A 290     -24.221 -10.574  19.524  1.00  0.97           C  
ATOM   4540  HA  THR A 290     -24.158  -9.561  19.921  1.00  0.97           H  
ATOM   4541  C   THR A 290     -25.329 -10.595  18.479  1.00  0.97           C  
ATOM   4542  CB  THR A 290     -22.863 -10.914  18.891  1.00  0.97           C  
ATOM   4543  HB  THR A 290     -22.904 -11.917  18.465  1.00  0.97           H  
ATOM   4544  O   THR A 290     -25.650 -11.654  17.947  1.00  0.97           O  
ATOM   4545  CG2 THR A 290     -22.450  -9.925  17.802  1.00  0.97           C  
ATOM   4546 HG21 THR A 290     -23.174  -9.946  16.987  1.00  0.97           H  
ATOM   4547 HG22 THR A 290     -21.478 -10.203  17.395  1.00  0.97           H  
ATOM   4548 HG23 THR A 290     -22.402  -8.915  18.209  1.00  0.97           H  
ATOM   4549  OG1 THR A 290     -21.835 -10.870  19.863  1.00  0.97           O  
ATOM   4550  HG1 THR A 290     -21.048 -11.190  19.416  1.00  0.97           H  
ATOM   4551  N   ILE A 291     -25.888  -9.430  18.158  1.00  0.98           N  
ATOM   4552  H   ILE A 291     -25.579  -8.600  18.644  1.00  0.98           H  
ATOM   4553  CA  ILE A 291     -26.822  -9.245  17.047  1.00  0.98           C  
ATOM   4554  HA  ILE A 291     -27.584 -10.023  17.096  1.00  0.98           H  
ATOM   4555  C   ILE A 291     -26.040  -9.410  15.746  1.00  0.98           C  
ATOM   4556  CB  ILE A 291     -27.526  -7.875  17.146  1.00  0.98           C  
ATOM   4557  HB  ILE A 291     -26.767  -7.097  17.229  1.00  0.98           H  
ATOM   4558  O   ILE A 291     -25.058  -8.704  15.502  1.00  0.98           O  
ATOM   4559  CG1 ILE A 291     -28.418  -7.850  18.410  1.00  0.98           C  
ATOM   4560 HG12 ILE A 291     -27.871  -8.253  19.263  1.00  0.98           H  
ATOM   4561 HG13 ILE A 291     -29.290  -8.484  18.250  1.00  0.98           H  
ATOM   4562  CG2 ILE A 291     -28.373  -7.604  15.887  1.00  0.98           C  
ATOM   4563 HG21 ILE A 291     -29.127  -8.382  15.763  1.00  0.98           H  
ATOM   4564 HG22 ILE A 291     -27.746  -7.573  14.997  1.00  0.98           H  
ATOM   4565 HG23 ILE A 291     -28.872  -6.638  15.967  1.00  0.98           H  
ATOM   4566  CD1 ILE A 291     -28.888  -6.453  18.819  1.00  0.98           C  
ATOM   4567 HD11 ILE A 291     -28.017  -5.846  19.067  1.00  0.98           H  
ATOM   4568 HD12 ILE A 291     -29.468  -5.985  18.023  1.00  0.98           H  
ATOM   4569 HD13 ILE A 291     -29.517  -6.532  19.705  1.00  0.98           H  
ATOM   4570  N   LEU A 292     -26.463 -10.373  14.935  1.00  0.98           N  
ATOM   4571  H   LEU A 292     -27.293 -10.887  15.191  1.00  0.98           H  
ATOM   4572  CA  LEU A 292     -25.752 -10.791  13.732  1.00  0.98           C  
ATOM   4573  HA  LEU A 292     -24.691 -10.583  13.865  1.00  0.98           H  
ATOM   4574  C   LEU A 292     -26.201  -9.994  12.501  1.00  0.98           C  
ATOM   4575  CB  LEU A 292     -25.911 -12.313  13.545  1.00  0.98           C  
ATOM   4576  HB2 LEU A 292     -26.956 -12.524  13.314  1.00  0.98           H  
ATOM   4577  HB3 LEU A 292     -25.315 -12.620  12.685  1.00  0.98           H  
ATOM   4578  O   LEU A 292     -27.272  -9.391  12.471  1.00  0.98           O  
ATOM   4579  CG  LEU A 292     -25.500 -13.174  14.759  1.00  0.98           C  
ATOM   4580  HG  LEU A 292     -26.150 -12.940  15.602  1.00  0.98           H  
ATOM   4581  CD1 LEU A 292     -25.680 -14.653  14.426  1.00  0.98           C  
ATOM   4582 HD11 LEU A 292     -26.718 -14.848  14.158  1.00  0.98           H  
ATOM   4583 HD12 LEU A 292     -25.038 -14.934  13.591  1.00  0.98           H  
ATOM   4584 HD13 LEU A 292     -25.427 -15.262  15.294  1.00  0.98           H  
ATOM   4585  CD2 LEU A 292     -24.044 -12.957  15.181  1.00  0.98           C  
ATOM   4586 HD21 LEU A 292     -23.823 -13.592  16.039  1.00  0.98           H  
ATOM   4587 HD22 LEU A 292     -23.889 -11.919  15.477  1.00  0.98           H  
ATOM   4588 HD23 LEU A 292     -23.376 -13.222  14.361  1.00  0.98           H  
ATOM   4589  N   THR A 293     -25.366 -10.021  11.468  1.00  0.97           N  
ATOM   4590  H   THR A 293     -24.521 -10.567  11.556  1.00  0.97           H  
ATOM   4591  CA  THR A 293     -25.689  -9.592  10.104  1.00  0.97           C  
ATOM   4592  HA  THR A 293     -26.771  -9.592   9.974  1.00  0.97           H  
ATOM   4593  C   THR A 293     -25.091 -10.600   9.141  1.00  0.97           C  
ATOM   4594  CB  THR A 293     -25.174  -8.176   9.798  1.00  0.97           C  
ATOM   4595  HB  THR A 293     -25.631  -7.512  10.532  1.00  0.97           H  
ATOM   4596  O   THR A 293     -24.049 -11.184   9.436  1.00  0.97           O  
ATOM   4597  CG2 THR A 293     -23.654  -8.004   9.869  1.00  0.97           C  
ATOM   4598 HG21 THR A 293     -23.162  -8.590   9.093  1.00  0.97           H  
ATOM   4599 HG22 THR A 293     -23.400  -6.953   9.730  1.00  0.97           H  
ATOM   4600 HG23 THR A 293     -23.283  -8.321  10.844  1.00  0.97           H  
ATOM   4601  OG1 THR A 293     -25.588  -7.742   8.520  1.00  0.97           O  
ATOM   4602  HG1 THR A 293     -25.071  -8.203   7.856  1.00  0.97           H  
ATOM   4603  N   LEU A 294     -25.726 -10.781   7.990  1.00  0.97           N  
ATOM   4604  H   LEU A 294     -26.568 -10.256   7.799  1.00  0.97           H  
ATOM   4605  CA  LEU A 294     -25.097 -11.475   6.876  1.00  0.97           C  
ATOM   4606  HA  LEU A 294     -24.440 -12.249   7.275  1.00  0.97           H  
ATOM   4607  C   LEU A 294     -24.243 -10.466   6.092  1.00  0.97           C  
ATOM   4608  CB  LEU A 294     -26.166 -12.162   6.011  1.00  0.97           C  
ATOM   4609  HB2 LEU A 294     -26.865 -11.406   5.653  1.00  0.97           H  
ATOM   4610  HB3 LEU A 294     -25.680 -12.602   5.140  1.00  0.97           H  
ATOM   4611  O   LEU A 294     -24.720  -9.345   5.857  1.00  0.97           O  
ATOM   4612  CG  LEU A 294     -26.947 -13.264   6.756  1.00  0.97           C  
ATOM   4613  HG  LEU A 294     -27.395 -12.848   7.659  1.00  0.97           H  
ATOM   4614  CD1 LEU A 294     -28.080 -13.784   5.874  1.00  0.97           C  
ATOM   4615 HD11 LEU A 294     -28.748 -12.966   5.605  1.00  0.97           H  
ATOM   4616 HD12 LEU A 294     -27.672 -14.224   4.964  1.00  0.97           H  
ATOM   4617 HD13 LEU A 294     -28.652 -14.541   6.410  1.00  0.97           H  
ATOM   4618  CD2 LEU A 294     -26.058 -14.446   7.149  1.00  0.97           C  
ATOM   4619 HD21 LEU A 294     -26.667 -15.234   7.592  1.00  0.97           H  
ATOM   4620 HD22 LEU A 294     -25.316 -14.138   7.885  1.00  0.97           H  
ATOM   4621 HD23 LEU A 294     -25.554 -14.842   6.268  1.00  0.97           H  
ATOM   4622  N   PRO A 295     -22.995 -10.809   5.726  1.00  0.97           N  
ATOM   4623  CA  PRO A 295     -22.264 -10.039   4.731  1.00  0.97           C  
ATOM   4624  HA  PRO A 295     -22.193  -8.998   5.046  1.00  0.97           H  
ATOM   4625  C   PRO A 295     -22.980 -10.139   3.371  1.00  0.97           C  
ATOM   4626  CB  PRO A 295     -20.864 -10.652   4.683  1.00  0.97           C  
ATOM   4627  HB2 PRO A 295     -20.223 -10.166   5.419  1.00  0.97           H  
ATOM   4628  HB3 PRO A 295     -20.429 -10.586   3.686  1.00  0.97           H  
ATOM   4629  O   PRO A 295     -23.715 -11.104   3.135  1.00  0.97           O  
ATOM   4630  CG  PRO A 295     -21.093 -12.107   5.082  1.00  0.97           C  
ATOM   4631  HG2 PRO A 295     -21.387 -12.681   4.203  1.00  0.97           H  
ATOM   4632  HG3 PRO A 295     -20.207 -12.545   5.543  1.00  0.97           H  
ATOM   4633  CD  PRO A 295     -22.266 -12.031   6.058  1.00  0.97           C  
ATOM   4634  HD2 PRO A 295     -21.893 -11.962   7.080  1.00  0.97           H  
ATOM   4635  HD3 PRO A 295     -22.891 -12.915   5.939  1.00  0.97           H  
ATOM   4636  N   PRO A 296     -22.800  -9.161   2.468  1.00  0.97           N  
ATOM   4637  CA  PRO A 296     -23.223  -9.317   1.082  1.00  0.97           C  
ATOM   4638  HA  PRO A 296     -24.312  -9.357   1.057  1.00  0.97           H  
ATOM   4639  C   PRO A 296     -22.613 -10.576   0.438  1.00  0.97           C  
ATOM   4640  CB  PRO A 296     -22.735  -8.065   0.355  1.00  0.97           C  
ATOM   4641  HB2 PRO A 296     -21.768  -8.258  -0.108  1.00  0.97           H  
ATOM   4642  HB3 PRO A 296     -23.450  -7.735  -0.399  1.00  0.97           H  
ATOM   4643  O   PRO A 296     -21.511 -10.974   0.823  1.00  0.97           O  
ATOM   4644  CG  PRO A 296     -22.559  -7.037   1.468  1.00  0.97           C  
ATOM   4645  HG2 PRO A 296     -21.787  -6.314   1.202  1.00  0.97           H  
ATOM   4646  HG3 PRO A 296     -23.509  -6.547   1.679  1.00  0.97           H  
ATOM   4647  CD  PRO A 296     -22.129  -7.886   2.660  1.00  0.97           C  
ATOM   4648  HD2 PRO A 296     -22.429  -7.402   3.590  1.00  0.97           H  
ATOM   4649  HD3 PRO A 296     -21.050  -8.037   2.636  1.00  0.97           H  
ATOM   4650  N   PRO A 297     -23.278 -11.182  -0.563  1.00  0.97           N  
ATOM   4651  CA  PRO A 297     -22.642 -12.178  -1.419  1.00  0.97           C  
ATOM   4652  HA  PRO A 297     -22.421 -13.064  -0.824  1.00  0.97           H  
ATOM   4653  C   PRO A 297     -21.350 -11.637  -2.045  1.00  0.97           C  
ATOM   4654  CB  PRO A 297     -23.677 -12.522  -2.497  1.00  0.97           C  
ATOM   4655  HB2 PRO A 297     -23.529 -11.893  -3.375  1.00  0.97           H  
ATOM   4656  HB3 PRO A 297     -23.634 -13.575  -2.777  1.00  0.97           H  
ATOM   4657  O   PRO A 297     -21.272 -10.455  -2.381  1.00  0.97           O  
ATOM   4658  CG  PRO A 297     -25.010 -12.162  -1.844  1.00  0.97           C  
ATOM   4659  HG2 PRO A 297     -25.344 -12.989  -1.217  1.00  0.97           H  
ATOM   4660  HG3 PRO A 297     -25.769 -11.910  -2.584  1.00  0.97           H  
ATOM   4661  CD  PRO A 297     -24.658 -10.965  -0.963  1.00  0.97           C  
ATOM   4662  HD2 PRO A 297     -25.323 -10.933  -0.100  1.00  0.97           H  
ATOM   4663  HD3 PRO A 297     -24.735 -10.041  -1.537  1.00  0.97           H  
ATOM   4664  N   GLN A 298     -20.367 -12.511  -2.255  1.00  0.95           N  
ATOM   4665  H   GLN A 298     -20.482 -13.461  -1.930  1.00  0.95           H  
ATOM   4666  CA  GLN A 298     -19.063 -12.155  -2.829  1.00  0.95           C  
ATOM   4667  HA  GLN A 298     -18.534 -11.498  -2.139  1.00  0.95           H  
ATOM   4668  C   GLN A 298     -19.190 -11.421  -4.176  1.00  0.95           C  
ATOM   4669  CB  GLN A 298     -18.273 -13.462  -2.973  1.00  0.95           C  
ATOM   4670  HB2 GLN A 298     -18.828 -14.129  -3.633  1.00  0.95           H  
ATOM   4671  HB3 GLN A 298     -18.205 -13.933  -1.993  1.00  0.95           H  
ATOM   4672  O   GLN A 298     -18.473 -10.461  -4.425  1.00  0.95           O  
ATOM   4673  CG  GLN A 298     -16.852 -13.304  -3.530  1.00  0.95           C  
ATOM   4674  HG2 GLN A 298     -16.238 -12.726  -2.839  1.00  0.95           H  
ATOM   4675  HG3 GLN A 298     -16.896 -12.781  -4.485  1.00  0.95           H  
ATOM   4676  CD  GLN A 298     -16.204 -14.669  -3.762  1.00  0.95           C  
ATOM   4677  NE2 GLN A 298     -15.217 -14.777  -4.618  1.00  0.95           N  
ATOM   4678 HE21 GLN A 298     -14.847 -13.978  -5.112  1.00  0.95           H  
ATOM   4679 HE22 GLN A 298     -14.801 -15.692  -4.715  1.00  0.95           H  
ATOM   4680  OE1 GLN A 298     -16.615 -15.685  -3.225  1.00  0.95           O  
ATOM   4681  N   ASN A 299     -20.160 -11.807  -5.005  1.00  0.95           N  
ATOM   4682  H   ASN A 299     -20.750 -12.575  -4.719  1.00  0.95           H  
ATOM   4683  CA  ASN A 299     -20.436 -11.224  -6.319  1.00  0.95           C  
ATOM   4684  HA  ASN A 299     -19.540 -10.708  -6.663  1.00  0.95           H  
ATOM   4685  C   ASN A 299     -21.566 -10.175  -6.292  1.00  0.95           C  
ATOM   4686  CB  ASN A 299     -20.715 -12.366  -7.307  1.00  0.95           C  
ATOM   4687  HB2 ASN A 299     -20.790 -11.948  -8.311  1.00  0.95           H  
ATOM   4688  HB3 ASN A 299     -19.875 -13.060  -7.302  1.00  0.95           H  
ATOM   4689  O   ASN A 299     -22.306 -10.026  -7.266  1.00  0.95           O  
ATOM   4690  CG  ASN A 299     -21.995 -13.133  -7.004  1.00  0.95           C  
ATOM   4691  ND2 ASN A 299     -22.418 -13.974  -7.917  1.00  0.95           N  
ATOM   4692 HD21 ASN A 299     -21.902 -14.071  -8.779  1.00  0.95           H  
ATOM   4693 HD22 ASN A 299     -23.261 -14.489  -7.710  1.00  0.95           H  
ATOM   4694  OD1 ASN A 299     -22.612 -13.028  -5.951  1.00  0.95           O  
ATOM   4695  N   ALA A 300     -21.757  -9.461  -5.177  1.00  0.97           N  
ATOM   4696  H   ALA A 300     -21.177  -9.662  -4.375  1.00  0.97           H  
ATOM   4697  CA  ALA A 300     -22.793  -8.434  -5.049  1.00  0.97           C  
ATOM   4698  HA  ALA A 300     -23.701  -8.832  -5.501  1.00  0.97           H  
ATOM   4699  C   ALA A 300     -22.453  -7.142  -5.827  1.00  0.97           C  
ATOM   4700  CB  ALA A 300     -23.103  -8.199  -3.568  1.00  0.97           C  
ATOM   4701  HB1 ALA A 300     -22.223  -7.812  -3.056  1.00  0.97           H  
ATOM   4702  HB2 ALA A 300     -23.920  -7.482  -3.485  1.00  0.97           H  
ATOM   4703  HB3 ALA A 300     -23.406  -9.139  -3.107  1.00  0.97           H  
ATOM   4704  O   ALA A 300     -22.408  -6.044  -5.267  1.00  0.97           O  
ATOM   4705  N   THR A 301     -22.253  -7.263  -7.142  1.00  0.96           N  
ATOM   4706  H   THR A 301     -22.236  -8.198  -7.523  1.00  0.96           H  
ATOM   4707  CA  THR A 301     -21.828  -6.192  -8.056  1.00  0.96           C  
ATOM   4708  HA  THR A 301     -20.844  -5.839  -7.748  1.00  0.96           H  
ATOM   4709  C   THR A 301     -22.782  -4.999  -8.050  1.00  0.96           C  
ATOM   4710  CB  THR A 301     -21.702  -6.756  -9.481  1.00  0.96           C  
ATOM   4711  HB  THR A 301     -22.685  -7.079  -9.822  1.00  0.96           H  
ATOM   4712  O   THR A 301     -22.348  -3.861  -8.192  1.00  0.96           O  
ATOM   4713  CG2 THR A 301     -21.136  -5.763 -10.489  1.00  0.96           C  
ATOM   4714 HG21 THR A 301     -20.257  -5.266 -10.078  1.00  0.96           H  
ATOM   4715 HG22 THR A 301     -20.851  -6.285 -11.403  1.00  0.96           H  
ATOM   4716 HG23 THR A 301     -21.901  -5.027 -10.735  1.00  0.96           H  
ATOM   4717  OG1 THR A 301     -20.858  -7.875  -9.470  1.00  0.96           O  
ATOM   4718  HG1 THR A 301     -20.004  -7.629  -9.831  1.00  0.96           H  
ATOM   4719  N   SER A 302     -24.083  -5.210  -7.825  1.00  0.97           N  
ATOM   4720  H   SER A 302     -24.401  -6.154  -7.662  1.00  0.97           H  
ATOM   4721  CA  SER A 302     -25.045  -4.107  -7.693  1.00  0.97           C  
ATOM   4722  HA  SER A 302     -24.946  -3.455  -8.561  1.00  0.97           H  
ATOM   4723  C   SER A 302     -24.781  -3.246  -6.452  1.00  0.97           C  
ATOM   4724  CB  SER A 302     -26.476  -4.647  -7.677  1.00  0.97           C  
ATOM   4725  HB2 SER A 302     -26.674  -5.156  -8.620  1.00  0.97           H  
ATOM   4726  HB3 SER A 302     -27.175  -3.817  -7.571  1.00  0.97           H  
ATOM   4727  O   SER A 302     -24.845  -2.022  -6.538  1.00  0.97           O  
ATOM   4728  OG  SER A 302     -26.655  -5.559  -6.609  1.00  0.97           O  
ATOM   4729  HG  SER A 302     -27.508  -5.988  -6.707  1.00  0.97           H  
ATOM   4730  N   ILE A 303     -24.427  -3.856  -5.315  1.00  0.98           N  
ATOM   4731  H   ILE A 303     -24.317  -4.860  -5.338  1.00  0.98           H  
ATOM   4732  CA  ILE A 303     -24.068  -3.145  -4.078  1.00  0.98           C  
ATOM   4733  HA  ILE A 303     -24.833  -2.397  -3.869  1.00  0.98           H  
ATOM   4734  C   ILE A 303     -22.753  -2.391  -4.279  1.00  0.98           C  
ATOM   4735  CB  ILE A 303     -24.002  -4.119  -2.876  1.00  0.98           C  
ATOM   4736  HB  ILE A 303     -23.323  -4.938  -3.118  1.00  0.98           H  
ATOM   4737  O   ILE A 303     -22.676  -1.203  -3.959  1.00  0.98           O  
ATOM   4738  CG1 ILE A 303     -25.411  -4.704  -2.617  1.00  0.98           C  
ATOM   4739 HG12 ILE A 303     -25.761  -5.205  -3.519  1.00  0.98           H  
ATOM   4740 HG13 ILE A 303     -26.101  -3.890  -2.398  1.00  0.98           H  
ATOM   4741  CG2 ILE A 303     -23.457  -3.420  -1.613  1.00  0.98           C  
ATOM   4742 HG21 ILE A 303     -24.113  -2.601  -1.319  1.00  0.98           H  
ATOM   4743 HG22 ILE A 303     -22.454  -3.031  -1.788  1.00  0.98           H  
ATOM   4744 HG23 ILE A 303     -23.373  -4.133  -0.793  1.00  0.98           H  
ATOM   4745  CD1 ILE A 303     -25.490  -5.726  -1.477  1.00  0.98           C  
ATOM   4746 HD11 ILE A 303     -25.304  -5.248  -0.515  1.00  0.98           H  
ATOM   4747 HD12 ILE A 303     -24.763  -6.520  -1.644  1.00  0.98           H  
ATOM   4748 HD13 ILE A 303     -26.489  -6.162  -1.456  1.00  0.98           H  
ATOM   4749  N   ALA A 304     -21.755  -3.060  -4.862  1.00  0.97           N  
ATOM   4750  H   ALA A 304     -21.894  -4.035  -5.087  1.00  0.97           H  
ATOM   4751  CA  ALA A 304     -20.467  -2.463  -5.194  1.00  0.97           C  
ATOM   4752  HA  ALA A 304     -19.993  -2.129  -4.272  1.00  0.97           H  
ATOM   4753  C   ALA A 304     -20.627  -1.233  -6.107  1.00  0.97           C  
ATOM   4754  CB  ALA A 304     -19.599  -3.556  -5.836  1.00  0.97           C  
ATOM   4755  HB1 ALA A 304     -19.387  -4.341  -5.110  1.00  0.97           H  
ATOM   4756  HB2 ALA A 304     -18.655  -3.142  -6.188  1.00  0.97           H  
ATOM   4757  HB3 ALA A 304     -20.109  -3.992  -6.695  1.00  0.97           H  
ATOM   4758  O   ALA A 304     -20.196  -0.131  -5.764  1.00  0.97           O  
ATOM   4759  N   ASN A 305     -21.346  -1.385  -7.223  1.00  0.96           N  
ATOM   4760  H   ASN A 305     -21.654  -2.316  -7.465  1.00  0.96           H  
ATOM   4761  CA  ASN A 305     -21.598  -0.303  -8.172  1.00  0.96           C  
ATOM   4762  HA  ASN A 305     -20.640   0.126  -8.466  1.00  0.96           H  
ATOM   4763  C   ASN A 305     -22.401   0.843  -7.559  1.00  0.96           C  
ATOM   4764  CB  ASN A 305     -22.304  -0.864  -9.417  1.00  0.96           C  
ATOM   4765  HB2 ASN A 305     -23.128  -1.511  -9.118  1.00  0.96           H  
ATOM   4766  HB3 ASN A 305     -22.712  -0.040 -10.001  1.00  0.96           H  
ATOM   4767  O   ASN A 305     -22.065   2.001  -7.792  1.00  0.96           O  
ATOM   4768  CG  ASN A 305     -21.351  -1.621 -10.323  1.00  0.96           C  
ATOM   4769  ND2 ASN A 305     -21.859  -2.454 -11.198  1.00  0.96           N  
ATOM   4770 HD21 ASN A 305     -21.180  -2.976 -11.734  1.00  0.96           H  
ATOM   4771 HD22 ASN A 305     -22.843  -2.678 -11.193  1.00  0.96           H  
ATOM   4772  OD1 ASN A 305     -20.149  -1.421 -10.301  1.00  0.96           O  
ATOM   4773  N   ASN A 306     -23.424   0.551  -6.752  1.00  0.98           N  
ATOM   4774  H   ASN A 306     -23.680  -0.416  -6.613  1.00  0.98           H  
ATOM   4775  CA  ASN A 306     -24.200   1.591  -6.078  1.00  0.98           C  
ATOM   4776  HA  ASN A 306     -24.594   2.279  -6.826  1.00  0.98           H  
ATOM   4777  C   ASN A 306     -23.329   2.426  -5.133  1.00  0.98           C  
ATOM   4778  CB  ASN A 306     -25.374   0.952  -5.321  1.00  0.98           C  
ATOM   4779  HB2 ASN A 306     -25.789   1.684  -4.628  1.00  0.98           H  
ATOM   4780  HB3 ASN A 306     -25.017   0.100  -4.742  1.00  0.98           H  
ATOM   4781  O   ASN A 306     -23.463   3.651  -5.112  1.00  0.98           O  
ATOM   4782  CG  ASN A 306     -26.505   0.511  -6.233  1.00  0.98           C  
ATOM   4783  ND2 ASN A 306     -27.419  -0.284  -5.729  1.00  0.98           N  
ATOM   4784 HD21 ASN A 306     -27.306  -0.664  -4.800  1.00  0.98           H  
ATOM   4785 HD22 ASN A 306     -28.150  -0.566  -6.366  1.00  0.98           H  
ATOM   4786  OD1 ASN A 306     -26.621   0.901  -7.383  1.00  0.98           O  
ATOM   4787  N   PHE A 307     -22.422   1.790  -4.383  1.00  0.98           N  
ATOM   4788  H   PHE A 307     -22.345   0.785  -4.452  1.00  0.98           H  
ATOM   4789  CA  PHE A 307     -21.490   2.499  -3.508  1.00  0.98           C  
ATOM   4790  HA  PHE A 307     -22.065   3.128  -2.828  1.00  0.98           H  
ATOM   4791  C   PHE A 307     -20.574   3.428  -4.315  1.00  0.98           C  
ATOM   4792  CB  PHE A 307     -20.683   1.500  -2.667  1.00  0.98           C  
ATOM   4793  HB2 PHE A 307     -20.130   0.826  -3.323  1.00  0.98           H  
ATOM   4794  HB3 PHE A 307     -21.370   0.891  -2.079  1.00  0.98           H  
ATOM   4795  O   PHE A 307     -20.534   4.629  -4.050  1.00  0.98           O  
ATOM   4796  CG  PHE A 307     -19.706   2.188  -1.735  1.00  0.98           C  
ATOM   4797  CD1 PHE A 307     -18.402   2.487  -2.172  1.00  0.98           C  
ATOM   4798  HD1 PHE A 307     -18.070   2.174  -3.151  1.00  0.98           H  
ATOM   4799  CD2 PHE A 307     -20.119   2.579  -0.450  1.00  0.98           C  
ATOM   4800  HD2 PHE A 307     -21.118   2.340  -0.114  1.00  0.98           H  
ATOM   4801  CE1 PHE A 307     -17.524   3.194  -1.335  1.00  0.98           C  
ATOM   4802  HE1 PHE A 307     -16.516   3.401  -1.662  1.00  0.98           H  
ATOM   4803  CE2 PHE A 307     -19.237   3.283   0.389  1.00  0.98           C  
ATOM   4804  HE2 PHE A 307     -19.552   3.579   1.379  1.00  0.98           H  
ATOM   4805  CZ  PHE A 307     -17.944   3.601  -0.060  1.00  0.98           C  
ATOM   4806  HZ  PHE A 307     -17.256   4.137   0.577  1.00  0.98           H  
ATOM   4807  N   THR A 308     -19.888   2.899  -5.332  1.00  0.98           N  
ATOM   4808  H   THR A 308     -19.934   1.903  -5.491  1.00  0.98           H  
ATOM   4809  CA  THR A 308     -18.944   3.686  -6.137  1.00  0.98           C  
ATOM   4810  HA  THR A 308     -18.217   4.144  -5.466  1.00  0.98           H  
ATOM   4811  C   THR A 308     -19.640   4.815  -6.898  1.00  0.98           C  
ATOM   4812  CB  THR A 308     -18.191   2.785  -7.118  1.00  0.98           C  
ATOM   4813  HB  THR A 308     -18.912   2.401  -7.839  1.00  0.98           H  
ATOM   4814  O   THR A 308     -19.172   5.948  -6.868  1.00  0.98           O  
ATOM   4815  CG2 THR A 308     -17.057   3.513  -7.840  1.00  0.98           C  
ATOM   4816 HG21 THR A 308     -16.424   4.033  -7.121  1.00  0.98           H  
ATOM   4817 HG22 THR A 308     -17.465   4.244  -8.538  1.00  0.98           H  
ATOM   4818 HG23 THR A 308     -16.449   2.802  -8.398  1.00  0.98           H  
ATOM   4819  OG1 THR A 308     -17.616   1.687  -6.452  1.00  0.98           O  
ATOM   4820  HG1 THR A 308     -16.693   1.879  -6.269  1.00  0.98           H  
ATOM   4821  N   ASN A 309     -20.803   4.557  -7.504  1.00  0.97           N  
ATOM   4822  H   ASN A 309     -21.159   3.612  -7.482  1.00  0.97           H  
ATOM   4823  CA  ASN A 309     -21.552   5.555  -8.279  1.00  0.97           C  
ATOM   4824  HA  ASN A 309     -20.867   6.043  -8.972  1.00  0.97           H  
ATOM   4825  C   ASN A 309     -22.165   6.668  -7.406  1.00  0.97           C  
ATOM   4826  CB  ASN A 309     -22.652   4.841  -9.088  1.00  0.97           C  
ATOM   4827  HB2 ASN A 309     -23.308   4.303  -8.404  1.00  0.97           H  
ATOM   4828  HB3 ASN A 309     -23.249   5.591  -9.606  1.00  0.97           H  
ATOM   4829  O   ASN A 309     -22.573   7.709  -7.927  1.00  0.97           O  
ATOM   4830  CG  ASN A 309     -22.130   3.873 -10.137  1.00  0.97           C  
ATOM   4831  ND2 ASN A 309     -22.999   3.090 -10.731  1.00  0.97           N  
ATOM   4832 HD21 ASN A 309     -23.969   3.097 -10.449  1.00  0.97           H  
ATOM   4833 HD22 ASN A 309     -22.631   2.464 -11.434  1.00  0.97           H  
ATOM   4834  OD1 ASN A 309     -20.953   3.796 -10.451  1.00  0.97           O  
ATOM   4835  N   SER A 310     -22.250   6.461  -6.087  1.00  0.98           N  
ATOM   4836  H   SER A 310     -21.910   5.585  -5.717  1.00  0.98           H  
ATOM   4837  CA  SER A 310     -22.733   7.471  -5.137  1.00  0.98           C  
ATOM   4838  HA  SER A 310     -23.551   8.027  -5.595  1.00  0.98           H  
ATOM   4839  C   SER A 310     -21.661   8.494  -4.750  1.00  0.98           C  
ATOM   4840  CB  SER A 310     -23.280   6.798  -3.877  1.00  0.98           C  
ATOM   4841  HB2 SER A 310     -22.507   6.182  -3.417  1.00  0.98           H  
ATOM   4842  HB3 SER A 310     -23.584   7.567  -3.168  1.00  0.98           H  
ATOM   4843  O   SER A 310     -21.987   9.545  -4.194  1.00  0.98           O  
ATOM   4844  OG  SER A 310     -24.402   5.998  -4.194  1.00  0.98           O  
ATOM   4845  HG  SER A 310     -24.079   5.187  -4.592  1.00  0.98           H  
ATOM   4846  N   LEU A 311     -20.386   8.220  -5.044  1.00  0.99           N  
ATOM   4847  H   LEU A 311     -20.175   7.381  -5.565  1.00  0.99           H  
ATOM   4848  CA  LEU A 311     -19.278   9.108  -4.715  1.00  0.99           C  
ATOM   4849  HA  LEU A 311     -19.400   9.438  -3.683  1.00  0.99           H  
ATOM   4850  C   LEU A 311     -19.286  10.353  -5.607  1.00  0.99           C  
ATOM   4851  CB  LEU A 311     -17.947   8.351  -4.850  1.00  0.99           C  
ATOM   4852  HB2 LEU A 311     -17.885   7.950  -5.862  1.00  0.99           H  
ATOM   4853  HB3 LEU A 311     -17.133   9.066  -4.736  1.00  0.99           H  
ATOM   4854  O   LEU A 311     -19.250  10.269  -6.832  1.00  0.99           O  
ATOM   4855  CG  LEU A 311     -17.743   7.212  -3.837  1.00  0.99           C  
ATOM   4856  HG  LEU A 311     -18.628   6.577  -3.802  1.00  0.99           H  
ATOM   4857  CD1 LEU A 311     -16.539   6.359  -4.234  1.00  0.99           C  
ATOM   4858 HD11 LEU A 311     -15.632   6.963  -4.239  1.00  0.99           H  
ATOM   4859 HD12 LEU A 311     -16.702   5.957  -5.234  1.00  0.99           H  
ATOM   4860 HD13 LEU A 311     -16.430   5.533  -3.532  1.00  0.99           H  
ATOM   4861  CD2 LEU A 311     -17.460   7.767  -2.439  1.00  0.99           C  
ATOM   4862 HD21 LEU A 311     -16.505   8.291  -2.438  1.00  0.99           H  
ATOM   4863 HD22 LEU A 311     -18.233   8.480  -2.151  1.00  0.99           H  
ATOM   4864 HD23 LEU A 311     -17.434   6.947  -1.722  1.00  0.99           H  
ATOM   4865  N   ARG A 312     -19.303  11.532  -4.979  1.00  0.99           N  
ATOM   4866  H   ARG A 312     -19.357  11.524  -3.971  1.00  0.99           H  
ATOM   4867  CA  ARG A 312     -19.243  12.834  -5.657  1.00  0.99           C  
ATOM   4868  HA  ARG A 312     -18.742  12.723  -6.619  1.00  0.99           H  
ATOM   4869  C   ARG A 312     -18.447  13.825  -4.828  1.00  0.99           C  
ATOM   4870  CB  ARG A 312     -20.657  13.379  -5.900  1.00  0.99           C  
ATOM   4871  HB2 ARG A 312     -21.177  13.463  -4.946  1.00  0.99           H  
ATOM   4872  HB3 ARG A 312     -20.574  14.373  -6.339  1.00  0.99           H  
ATOM   4873  O   ARG A 312     -18.573  13.839  -3.603  1.00  0.99           O  
ATOM   4874  CG  ARG A 312     -21.479  12.493  -6.844  1.00  0.99           C  
ATOM   4875  HG2 ARG A 312     -21.629  11.507  -6.405  1.00  0.99           H  
ATOM   4876  HG3 ARG A 312     -20.957  12.394  -7.796  1.00  0.99           H  
ATOM   4877  CD  ARG A 312     -22.844  13.128  -7.075  1.00  0.99           C  
ATOM   4878  HD2 ARG A 312     -22.685  14.132  -7.467  1.00  0.99           H  
ATOM   4879  HD3 ARG A 312     -23.365  13.207  -6.121  1.00  0.99           H  
ATOM   4880  NE  ARG A 312     -23.654  12.320  -8.002  1.00  0.99           N  
ATOM   4881  HE  ARG A 312     -23.633  11.320  -7.861  1.00  0.99           H  
ATOM   4882  NH1 ARG A 312     -24.359  14.047  -9.343  1.00  0.99           N  
ATOM   4883 HH11 ARG A 312     -24.828  14.358 -10.182  1.00  0.99           H  
ATOM   4884 HH12 ARG A 312     -23.614  14.622  -8.977  1.00  0.99           H  
ATOM   4885  NH2 ARG A 312     -25.103  11.964  -9.710  1.00  0.99           N  
ATOM   4886 HH21 ARG A 312     -25.073  10.976  -9.505  1.00  0.99           H  
ATOM   4887 HH22 ARG A 312     -25.623  12.301 -10.508  1.00  0.99           H  
ATOM   4888  CZ  ARG A 312     -24.369  12.783  -9.009  1.00  0.99           C  
ATOM   4889  N   SER A 313     -17.677  14.692  -5.475  1.00  0.99           N  
ATOM   4890  H   SER A 313     -17.687  14.680  -6.485  1.00  0.99           H  
ATOM   4891  CA  SER A 313     -16.994  15.788  -4.780  1.00  0.99           C  
ATOM   4892  HA  SER A 313     -16.385  15.376  -3.975  1.00  0.99           H  
ATOM   4893  C   SER A 313     -18.002  16.761  -4.173  1.00  0.99           C  
ATOM   4894  CB  SER A 313     -16.077  16.548  -5.736  1.00  0.99           C  
ATOM   4895  HB2 SER A 313     -16.594  16.757  -6.673  1.00  0.99           H  
ATOM   4896  HB3 SER A 313     -15.772  17.489  -5.278  1.00  0.99           H  
ATOM   4897  O   SER A 313     -19.068  16.987  -4.744  1.00  0.99           O  
ATOM   4898  OG  SER A 313     -14.926  15.780  -5.970  1.00  0.99           O  
ATOM   4899  HG  SER A 313     -14.964  15.455  -6.873  1.00  0.99           H  
ATOM   4900  N   LEU A 314     -17.659  17.406  -3.049  1.00  0.98           N  
ATOM   4901  H   LEU A 314     -16.797  17.147  -2.591  1.00  0.98           H  
ATOM   4902  CA  LEU A 314     -18.509  18.458  -2.464  1.00  0.98           C  
ATOM   4903  HA  LEU A 314     -19.449  18.014  -2.137  1.00  0.98           H  
ATOM   4904  C   LEU A 314     -18.882  19.548  -3.482  1.00  0.98           C  
ATOM   4905  CB  LEU A 314     -17.798  19.121  -1.268  1.00  0.98           C  
ATOM   4906  HB2 LEU A 314     -16.781  19.378  -1.566  1.00  0.98           H  
ATOM   4907  HB3 LEU A 314     -18.320  20.052  -1.046  1.00  0.98           H  
ATOM   4908  O   LEU A 314     -20.009  20.039  -3.451  1.00  0.98           O  
ATOM   4909  CG  LEU A 314     -17.746  18.299   0.030  1.00  0.98           C  
ATOM   4910  HG  LEU A 314     -17.178  17.383  -0.132  1.00  0.98           H  
ATOM   4911  CD1 LEU A 314     -17.059  19.147   1.103  1.00  0.98           C  
ATOM   4912 HD11 LEU A 314     -17.054  18.600   2.046  1.00  0.98           H  
ATOM   4913 HD12 LEU A 314     -16.031  19.356   0.806  1.00  0.98           H  
ATOM   4914 HD13 LEU A 314     -17.598  20.083   1.248  1.00  0.98           H  
ATOM   4915  CD2 LEU A 314     -19.137  17.952   0.557  1.00  0.98           C  
ATOM   4916 HD21 LEU A 314     -19.642  17.286  -0.142  1.00  0.98           H  
ATOM   4917 HD22 LEU A 314     -19.732  18.854   0.697  1.00  0.98           H  
ATOM   4918 HD23 LEU A 314     -19.047  17.424   1.507  1.00  0.98           H  
ATOM   4919  N   ASN A 315     -17.929  19.913  -4.348  1.00  0.98           N  
ATOM   4920  H   ASN A 315     -17.050  19.419  -4.287  1.00  0.98           H  
ATOM   4921  CA  ASN A 315     -18.006  20.989  -5.335  1.00  0.98           C  
ATOM   4922  HA  ASN A 315     -16.974  21.282  -5.524  1.00  0.98           H  
ATOM   4923  C   ASN A 315     -18.700  22.257  -4.800  1.00  0.98           C  
ATOM   4924  CB  ASN A 315     -18.579  20.490  -6.672  1.00  0.98           C  
ATOM   4925  HB2 ASN A 315     -18.075  19.578  -6.992  1.00  0.98           H  
ATOM   4926  HB3 ASN A 315     -19.645  20.291  -6.566  1.00  0.98           H  
ATOM   4927  O   ASN A 315     -19.752  22.684  -5.270  1.00  0.98           O  
ATOM   4928  CG  ASN A 315     -18.358  21.559  -7.732  1.00  0.98           C  
ATOM   4929  ND2 ASN A 315     -19.239  21.699  -8.685  1.00  0.98           N  
ATOM   4930 HD21 ASN A 315     -19.797  20.893  -8.929  1.00  0.98           H  
ATOM   4931 HD22 ASN A 315     -18.960  22.331  -9.421  1.00  0.98           H  
ATOM   4932  OD1 ASN A 315     -17.381  22.296  -7.691  1.00  0.98           O  
ATOM   4933  N   SER A 316     -18.107  22.838  -3.759  1.00  0.97           N  
ATOM   4934  H   SER A 316     -17.187  22.498  -3.520  1.00  0.97           H  
ATOM   4935  CA  SER A 316     -18.587  24.067  -3.117  1.00  0.97           C  
ATOM   4936  HA  SER A 316     -19.505  24.397  -3.601  1.00  0.97           H  
ATOM   4937  C   SER A 316     -17.555  25.183  -3.262  1.00  0.97           C  
ATOM   4938  CB  SER A 316     -18.902  23.796  -1.643  1.00  0.97           C
[truncated: 271,837 more chars]
