# Supplementary material for: Phenoloxidases in Plants—How Structural Diversity Enables Functional Specificity
Source: Front Plant Sci. 2021 Oct 1;12:754601. doi: 10.3389/fpls.2021.754601 (PMC8517187; doi:10.3389/fpls.2021.754601)
Supplement: Supplementary file 3 [file Data_Sheet_2.ZIP › Figure 7/AlphaFold2_models/models/plantae/AtLAC13_relaxed_model_1.pdb]

ATOM      1  N   GLU A   1      -2.672 -22.245   8.164  1.00  0.96           N  
ATOM      2  H   GLU A   1      -2.432 -22.603   9.077  1.00  0.96           H  
ATOM      3  H2  GLU A   1      -1.883 -22.243   7.534  1.00  0.96           H  
ATOM      4  H3  GLU A   1      -2.931 -21.277   8.293  1.00  0.96           H  
ATOM      5  CA  GLU A   1      -3.826 -22.968   7.575  1.00  0.96           C  
ATOM      6  HA  GLU A   1      -3.639 -24.041   7.610  1.00  0.96           H  
ATOM      7  C   GLU A   1      -3.974 -22.581   6.104  1.00  0.96           C  
ATOM      8  CB  GLU A   1      -5.107 -22.671   8.368  1.00  0.96           C  
ATOM      9  HB2 GLU A   1      -5.956 -23.122   7.856  1.00  0.96           H  
ATOM     10  HB3 GLU A   1      -5.249 -21.591   8.417  1.00  0.96           H  
ATOM     11  O   GLU A   1      -3.313 -21.642   5.675  1.00  0.96           O  
ATOM     12  CG  GLU A   1      -5.010 -23.260   9.784  1.00  0.96           C  
ATOM     13  HG2 GLU A   1      -4.890 -24.340   9.699  1.00  0.96           H  
ATOM     14  HG3 GLU A   1      -4.122 -22.865  10.278  1.00  0.96           H  
ATOM     15  CD  GLU A   1      -6.228 -22.951  10.667  1.00  0.96           C  
ATOM     16  OE1 GLU A   1      -6.279 -23.547  11.765  1.00  0.96           O  
ATOM     17  OE2 GLU A   1      -7.068 -22.122  10.262  1.00  0.96           O  
ATOM     18  N   VAL A   2      -4.768 -23.317   5.318  1.00  0.98           N  
ATOM     19  H   VAL A   2      -5.354 -24.027   5.733  1.00  0.98           H  
ATOM     20  CA  VAL A   2      -5.084 -22.946   3.925  1.00  0.98           C  
ATOM     21  HA  VAL A   2      -4.535 -22.043   3.659  1.00  0.98           H  
ATOM     22  C   VAL A   2      -6.572 -22.634   3.833  1.00  0.98           C  
ATOM     23  CB  VAL A   2      -4.696 -24.030   2.898  1.00  0.98           C  
ATOM     24  HB  VAL A   2      -5.315 -24.914   3.051  1.00  0.98           H  
ATOM     25  O   VAL A   2      -7.398 -23.494   4.131  1.00  0.98           O  
ATOM     26  CG1 VAL A   2      -4.910 -23.522   1.464  1.00  0.98           C  
ATOM     27 HG11 VAL A   2      -4.317 -22.623   1.293  1.00  0.98           H  
ATOM     28 HG12 VAL A   2      -5.961 -23.287   1.296  1.00  0.98           H  
ATOM     29 HG13 VAL A   2      -4.615 -24.290   0.748  1.00  0.98           H  
ATOM     30  CG2 VAL A   2      -3.226 -24.452   3.029  1.00  0.98           C  
ATOM     31 HG21 VAL A   2      -2.974 -25.173   2.251  1.00  0.98           H  
ATOM     32 HG22 VAL A   2      -2.575 -23.583   2.939  1.00  0.98           H  
ATOM     33 HG23 VAL A   2      -3.058 -24.921   3.998  1.00  0.98           H  
ATOM     34  N   HIS A   3      -6.900 -21.418   3.408  1.00  0.98           N  
ATOM     35  H   HIS A   3      -6.155 -20.775   3.181  1.00  0.98           H  
ATOM     36  CA  HIS A   3      -8.266 -20.916   3.281  1.00  0.98           C  
ATOM     37  HA  HIS A   3      -8.945 -21.560   3.841  1.00  0.98           H  
ATOM     38  C   HIS A   3      -8.688 -20.910   1.815  1.00  0.98           C  
ATOM     39  CB  HIS A   3      -8.358 -19.516   3.895  1.00  0.98           C  
ATOM     40  HB2 HIS A   3      -7.664 -18.855   3.377  1.00  0.98           H  
ATOM     41  HB3 HIS A   3      -9.369 -19.129   3.766  1.00  0.98           H  
ATOM     42  O   HIS A   3      -7.978 -20.379   0.959  1.00  0.98           O  
ATOM     43  CG  HIS A   3      -8.016 -19.490   5.358  1.00  0.98           C  
ATOM     44  CD2 HIS A   3      -6.775 -19.268   5.870  1.00  0.98           C  
ATOM     45  HD2 HIS A   3      -5.886 -19.066   5.290  1.00  0.98           H  
ATOM     46  ND1 HIS A   3      -8.914 -19.684   6.404  1.00  0.98           N  
ATOM     47  CE1 HIS A   3      -8.194 -19.549   7.529  1.00  0.98           C  
ATOM     48  HE1 HIS A   3      -8.593 -19.637   8.529  1.00  0.98           H  
ATOM     49  NE2 HIS A   3      -6.908 -19.293   7.240  1.00  0.98           N  
ATOM     50  HE2 HIS A   3      -6.197 -19.070   7.922  1.00  0.98           H  
ATOM     51  N   PHE A   4      -9.847 -21.500   1.526  1.00  0.99           N  
ATOM     52  H   PHE A   4     -10.420 -21.838   2.286  1.00  0.99           H  
ATOM     53  CA  PHE A   4     -10.381 -21.622   0.171  1.00  0.99           C  
ATOM     54  HA  PHE A   4      -9.626 -21.299  -0.545  1.00  0.99           H  
ATOM     55  C   PHE A   4     -11.609 -20.734   0.003  1.00  0.99           C  
ATOM     56  CB  PHE A   4     -10.710 -23.084  -0.150  1.00  0.99           C  
ATOM     57  HB2 PHE A   4     -11.211 -23.121  -1.118  1.00  0.99           H  
ATOM     58  HB3 PHE A   4     -11.412 -23.465   0.591  1.00  0.99           H  
ATOM     59  O   PHE A   4     -12.558 -20.829   0.781  1.00  0.99           O  
ATOM     60  CG  PHE A   4      -9.499 -23.994  -0.201  1.00  0.99           C  
ATOM     61  CD1 PHE A   4      -8.840 -24.227  -1.422  1.00  0.99           C  
ATOM     62  HD1 PHE A   4      -9.199 -23.754  -2.324  1.00  0.99           H  
ATOM     63  CD2 PHE A   4      -9.028 -24.607   0.975  1.00  0.99           C  
ATOM     64  HD2 PHE A   4      -9.519 -24.421   1.919  1.00  0.99           H  
ATOM     65  CE1 PHE A   4      -7.717 -25.074  -1.467  1.00  0.99           C  
ATOM     66  HE1 PHE A   4      -7.219 -25.260  -2.407  1.00  0.99           H  
ATOM     67  CE2 PHE A   4      -7.905 -25.450   0.931  1.00  0.99           C  
ATOM     68  HE2 PHE A   4      -7.544 -25.905   1.841  1.00  0.99           H  
ATOM     69  CZ  PHE A   4      -7.250 -25.685  -0.290  1.00  0.99           C  
ATOM     70  HZ  PHE A   4      -6.388 -26.335  -0.319  1.00  0.99           H  
ATOM     71  N   HIS A   5     -11.614 -19.916  -1.047  1.00  0.99           N  
ATOM     72  H   HIS A   5     -10.799 -19.888  -1.642  1.00  0.99           H  
ATOM     73  CA  HIS A   5     -12.760 -19.090  -1.412  1.00  0.99           C  
ATOM     74  HA  HIS A   5     -13.636 -19.438  -0.866  1.00  0.99           H  
ATOM     75  C   HIS A   5     -13.077 -19.216  -2.902  1.00  0.99           C  
ATOM     76  CB  HIS A   5     -12.521 -17.626  -1.016  1.00  0.99           C  
ATOM     77  HB2 HIS A   5     -11.667 -17.241  -1.574  1.00  0.99           H  
ATOM     78  HB3 HIS A   5     -13.392 -17.037  -1.306  1.00  0.99           H  
ATOM     79  O   HIS A   5     -12.190 -19.360  -3.745  1.00  0.99           O  
ATOM     80  CG  HIS A   5     -12.283 -17.423   0.459  1.00  0.99           C  
ATOM     81  CD2 HIS A   5     -11.077 -17.460   1.107  1.00  0.99           C  
ATOM     82  HD2 HIS A   5     -10.114 -17.632   0.649  1.00  0.99           H  
ATOM     83  ND1 HIS A   5     -13.249 -17.206   1.416  1.00  0.99           N  
ATOM     84  HD1 HIS A   5     -14.247 -17.180   1.267  1.00  0.99           H  
ATOM     85  CE1 HIS A   5     -12.638 -17.113   2.610  1.00  0.99           C  
ATOM     86  HE1 HIS A   5     -13.134 -16.959   3.557  1.00  0.99           H  
ATOM     87  NE2 HIS A   5     -11.314 -17.256   2.469  1.00  0.99           N  
ATOM     88  N   GLU A   6     -14.361 -19.104  -3.226  1.00  0.99           N  
ATOM     89  H   GLU A   6     -15.045 -19.002  -2.490  1.00  0.99           H  
ATOM     90  CA  GLU A   6     -14.844 -18.928  -4.591  1.00  0.99           C  
ATOM     91  HA  GLU A   6     -14.013 -19.007  -5.292  1.00  0.99           H  
ATOM     92  C   GLU A   6     -15.447 -17.530  -4.714  1.00  0.99           C  
ATOM     93  CB  GLU A   6     -15.847 -20.030  -4.949  1.00  0.99           C  
ATOM     94  HB2 GLU A   6     -16.735 -19.934  -4.325  1.00  0.99           H  
ATOM     95  HB3 GLU A   6     -15.389 -21.002  -4.760  1.00  0.99           H  
ATOM     96  O   GLU A   6     -16.324 -17.140  -3.936  1.00  0.99           O  
ATOM     97  CG  GLU A   6     -16.243 -19.949  -6.428  1.00  0.99           C  
ATOM     98  HG2 GLU A   6     -15.349 -20.058  -7.042  1.00  0.99           H  
ATOM     99  HG3 GLU A   6     -16.671 -18.969  -6.639  1.00  0.99           H  
ATOM    100  CD  GLU A   6     -17.259 -21.037  -6.788  1.00  0.99           C  
ATOM    101  OE1 GLU A   6     -18.471 -20.716  -6.814  1.00  0.99           O  
ATOM    102  OE2 GLU A   6     -16.818 -22.174  -7.061  1.00  0.99           O  
ATOM    103  N   PHE A   7     -14.933 -16.755  -5.664  1.00  0.99           N  
ATOM    104  H   PHE A   7     -14.233 -17.153  -6.273  1.00  0.99           H  
ATOM    105  CA  PHE A   7     -15.402 -15.416  -5.988  1.00  0.99           C  
ATOM    106  HA  PHE A   7     -16.134 -15.077  -5.255  1.00  0.99           H  
ATOM    107  C   PHE A   7     -16.094 -15.471  -7.345  1.00  0.99           C  
ATOM    108  CB  PHE A   7     -14.222 -14.430  -5.986  1.00  0.99           C  
ATOM    109  HB2 PHE A   7     -13.368 -14.891  -6.481  1.00  0.99           H  
ATOM    110  HB3 PHE A   7     -14.512 -13.569  -6.589  1.00  0.99           H  
ATOM    111  O   PHE A   7     -15.447 -15.600  -8.378  1.00  0.99           O  
ATOM    112  CG  PHE A   7     -13.764 -13.895  -4.637  1.00  0.99           C  
ATOM    113  CD1 PHE A   7     -14.076 -14.526  -3.414  1.00  0.99           C  
ATOM    114  HD1 PHE A   7     -14.651 -15.440  -3.385  1.00  0.99           H  
ATOM    115  CD2 PHE A   7     -13.009 -12.709  -4.613  1.00  0.99           C  
ATOM    116  HD2 PHE A   7     -12.779 -12.202  -5.538  1.00  0.99           H  
ATOM    117  CE1 PHE A   7     -13.645 -13.979  -2.196  1.00  0.99           C  
ATOM    118  HE1 PHE A   7     -13.888 -14.467  -1.264  1.00  0.99           H  
ATOM    119  CE2 PHE A   7     -12.571 -12.162  -3.397  1.00  0.99           C  
ATOM    120  HE2 PHE A   7     -11.995 -11.249  -3.393  1.00  0.99           H  
ATOM    121  CZ  PHE A   7     -12.895 -12.792  -2.187  1.00  0.99           C  
ATOM    122  HZ  PHE A   7     -12.572 -12.351  -1.255  1.00  0.99           H  
ATOM    123  N   VAL A   8     -17.414 -15.347  -7.355  1.00  0.99           N  
ATOM    124  H   VAL A   8     -17.894 -15.320  -6.467  1.00  0.99           H  
ATOM    125  CA  VAL A   8     -18.226 -15.253  -8.566  1.00  0.99           C  
ATOM    126  HA  VAL A   8     -17.685 -15.706  -9.397  1.00  0.99           H  
ATOM    127  C   VAL A   8     -18.447 -13.780  -8.881  1.00  0.99           C  
ATOM    128  CB  VAL A   8     -19.550 -16.018  -8.406  1.00  0.99           C  
ATOM    129  HB  VAL A   8     -20.149 -15.561  -7.618  1.00  0.99           H  
ATOM    130  O   VAL A   8     -19.204 -13.093  -8.191  1.00  0.99           O  
ATOM    131  CG1 VAL A   8     -20.344 -15.986  -9.716  1.00  0.99           C  
ATOM    132 HG11 VAL A   8     -19.750 -16.425 -10.518  1.00  0.99           H  
ATOM    133 HG12 VAL A   8     -21.276 -16.536  -9.586  1.00  0.99           H  
ATOM    134 HG13 VAL A   8     -20.597 -14.958  -9.974  1.00  0.99           H  
ATOM    135  CG2 VAL A   8     -19.309 -17.490  -8.047  1.00  0.99           C  
ATOM    136 HG21 VAL A   8     -18.684 -17.974  -8.798  1.00  0.99           H  
ATOM    137 HG22 VAL A   8     -18.810 -17.568  -7.081  1.00  0.99           H  
ATOM    138 HG23 VAL A   8     -20.257 -18.021  -7.964  1.00  0.99           H  
ATOM    139  N   ILE A   9     -17.777 -13.288  -9.921  1.00  0.99           N  
ATOM    140  H   ILE A   9     -17.192 -13.918 -10.450  1.00  0.99           H  
ATOM    141  CA  ILE A   9     -17.927 -11.918 -10.405  1.00  0.99           C  
ATOM    142  HA  ILE A   9     -18.077 -11.258  -9.550  1.00  0.99           H  
ATOM    143  C   ILE A   9     -19.168 -11.888 -11.290  1.00  0.99           C  
ATOM    144  CB  ILE A   9     -16.681 -11.423 -11.169  1.00  0.99           C  
ATOM    145  HB  ILE A   9     -16.527 -12.054 -12.044  1.00  0.99           H  
ATOM    146  O   ILE A   9     -19.207 -12.557 -12.321  1.00  0.99           O  
ATOM    147  CG1 ILE A   9     -15.371 -11.393 -10.352  1.00  0.99           C  
ATOM    148 HG12 ILE A   9     -15.525 -10.833  -9.430  1.00  0.99           H  
ATOM    149 HG13 ILE A   9     -14.619 -10.870 -10.942  1.00  0.99           H  
ATOM    150  CG2 ILE A   9     -16.920  -9.986 -11.663  1.00  0.99           C  
ATOM    151 HG21 ILE A   9     -16.095  -9.679 -12.305  1.00  0.99           H  
ATOM    152 HG22 ILE A   9     -16.998  -9.307 -10.814  1.00  0.99           H  
ATOM    153 HG23 ILE A   9     -17.828  -9.927 -12.263  1.00  0.99           H  
ATOM    154  CD1 ILE A   9     -14.738 -12.746 -10.024  1.00  0.99           C  
ATOM    155 HD11 ILE A   9     -14.659 -13.356 -10.924  1.00  0.99           H  
ATOM    156 HD12 ILE A   9     -13.740 -12.577  -9.621  1.00  0.99           H  
ATOM    157 HD13 ILE A   9     -15.322 -13.258  -9.260  1.00  0.99           H  
ATOM    158  N   GLN A  10     -20.185 -11.127 -10.904  1.00  0.98           N  
ATOM    159  H   GLN A  10     -20.094 -10.601 -10.046  1.00  0.98           H  
ATOM    160  CA  GLN A  10     -21.471 -11.118 -11.600  1.00  0.98           C  
ATOM    161  HA  GLN A  10     -21.295 -11.291 -12.661  1.00  0.98           H  
ATOM    162  C   GLN A  10     -22.188  -9.775 -11.480  1.00  0.98           C  
ATOM    163  CB  GLN A  10     -22.348 -12.270 -11.080  1.00  0.98           C  
ATOM    164  HB2 GLN A  10     -21.809 -13.208 -11.212  1.00  0.98           H  
ATOM    165  HB3 GLN A  10     -23.259 -12.322 -11.677  1.00  0.98           H  
ATOM    166  O   GLN A  10     -21.918  -8.977 -10.582  1.00  0.98           O  
ATOM    167  CG  GLN A  10     -22.735 -12.110  -9.602  1.00  0.98           C  
ATOM    168  HG2 GLN A  10     -21.840 -12.033  -8.984  1.00  0.98           H  
ATOM    169  HG3 GLN A  10     -23.311 -11.192  -9.482  1.00  0.98           H  
ATOM    170  CD  GLN A  10     -23.563 -13.276  -9.083  1.00  0.98           C  
ATOM    171  NE2 GLN A  10     -24.489 -13.016  -8.186  1.00  0.98           N  
ATOM    172 HE21 GLN A  10     -24.700 -12.057  -7.949  1.00  0.98           H  
ATOM    173 HE22 GLN A  10     -25.034 -13.799  -7.854  1.00  0.98           H  
ATOM    174  OE1 GLN A  10     -23.398 -14.429  -9.457  1.00  0.98           O  
ATOM    175  N   GLU A  11     -23.126  -9.545 -12.390  1.00  0.98           N  
ATOM    176  H   GLU A  11     -23.346 -10.274 -13.054  1.00  0.98           H  
ATOM    177  CA  GLU A  11     -24.036  -8.407 -12.339  1.00  0.98           C  
ATOM    178  HA  GLU A  11     -23.475  -7.523 -12.036  1.00  0.98           H  
ATOM    179  C   GLU A  11     -25.136  -8.659 -11.291  1.00  0.98           C  
ATOM    180  CB  GLU A  11     -24.564  -8.171 -13.764  1.00  0.98           C  
ATOM    181  HB2 GLU A  11     -23.705  -8.114 -14.433  1.00  0.98           H  
ATOM    182  HB3 GLU A  11     -25.181  -9.015 -14.071  1.00  0.98           H  
ATOM    183  O   GLU A  11     -25.810  -9.687 -11.325  1.00  0.98           O  
ATOM    184  CG  GLU A  11     -25.360  -6.873 -13.910  1.00  0.98           C  
ATOM    185  HG2 GLU A  11     -26.318  -7.012 -13.409  1.00  0.98           H  
ATOM    186  HG3 GLU A  11     -24.816  -6.077 -13.402  1.00  0.98           H  
ATOM    187  CD  GLU A  11     -25.595  -6.463 -15.384  1.00  0.98           C  
ATOM    188  OE1 GLU A  11     -25.644  -5.243 -15.688  1.00  0.98           O  
ATOM    189  OE2 GLU A  11     -25.688  -7.351 -16.255  1.00  0.98           O  
ATOM    190  N   THR A  12     -25.305  -7.724 -10.355  1.00  0.98           N  
ATOM    191  H   THR A  12     -24.687  -6.924 -10.360  1.00  0.98           H  
ATOM    192  CA  THR A  12     -26.253  -7.817  -9.237  1.00  0.98           C  
ATOM    193  HA  THR A  12     -26.955  -8.626  -9.440  1.00  0.98           H  
ATOM    194  C   THR A  12     -26.998  -6.489  -9.074  1.00  0.98           C  
ATOM    195  CB  THR A  12     -25.532  -8.162  -7.927  1.00  0.98           C  
ATOM    196  HB  THR A  12     -24.828  -7.366  -7.685  1.00  0.98           H  
ATOM    197  O   THR A  12     -26.361  -5.432  -9.128  1.00  0.98           O  
ATOM    198  CG2 THR A  12     -26.482  -8.362  -6.746  1.00  0.98           C  
ATOM    199 HG21 THR A  12     -27.224  -9.124  -6.987  1.00  0.98           H  
ATOM    200 HG22 THR A  12     -25.915  -8.680  -5.871  1.00  0.98           H  
ATOM    201 HG23 THR A  12     -26.982  -7.426  -6.498  1.00  0.98           H  
ATOM    202  OG1 THR A  12     -24.824  -9.370  -8.075  1.00  0.98           O  
ATOM    203  HG1 THR A  12     -23.923  -9.159  -7.818  1.00  0.98           H  
ATOM    204  N   PRO A  13     -28.325  -6.494  -8.845  1.00  0.98           N  
ATOM    205  CA  PRO A  13     -29.066  -5.276  -8.537  1.00  0.98           C  
ATOM    206  HA  PRO A  13     -28.903  -4.557  -9.340  1.00  0.98           H  
ATOM    207  C   PRO A  13     -28.622  -4.673  -7.198  1.00  0.98           C  
ATOM    208  CB  PRO A  13     -30.549  -5.672  -8.521  1.00  0.98           C  
ATOM    209  HB2 PRO A  13     -31.169  -4.908  -8.990  1.00  0.98           H  
ATOM    210  HB3 PRO A  13     -30.887  -5.860  -7.502  1.00  0.98           H  
ATOM    211  O   PRO A  13     -28.726  -5.309  -6.151  1.00  0.98           O  
ATOM    212  CG  PRO A  13     -30.591  -6.980  -9.308  1.00  0.98           C  
ATOM    213  HG2 PRO A  13     -30.657  -6.765 -10.374  1.00  0.98           H  
ATOM    214  HG3 PRO A  13     -31.418  -7.617  -8.993  1.00  0.98           H  
ATOM    215  CD  PRO A  13     -29.240  -7.614  -8.998  1.00  0.98           C  
ATOM    216  HD2 PRO A  13     -28.956  -8.269  -9.822  1.00  0.98           H  
ATOM    217  HD3 PRO A  13     -29.295  -8.172  -8.063  1.00  0.98           H  
ATOM    218  N   VAL A  14     -28.176  -3.420  -7.221  1.00  0.98           N  
ATOM    219  H   VAL A  14     -28.057  -2.982  -8.123  1.00  0.98           H  
ATOM    220  CA  VAL A  14     -27.785  -2.637  -6.046  1.00  0.98           C  
ATOM    221  HA  VAL A  14     -27.983  -3.215  -5.143  1.00  0.98           H  
ATOM    222  C   VAL A  14     -28.634  -1.370  -6.005  1.00  0.98           C  
ATOM    223  CB  VAL A  14     -26.279  -2.316  -6.073  1.00  0.98           C  
ATOM    224  HB  VAL A  14     -26.045  -1.774  -6.989  1.00  0.98           H  
ATOM    225  O   VAL A  14     -28.717  -0.627  -6.983  1.00  0.98           O  
ATOM    226  CG1 VAL A  14     -25.871  -1.454  -4.873  1.00  0.98           C  
ATOM    227 HG11 VAL A  14     -26.076  -1.976  -3.938  1.00  0.98           H  
ATOM    228 HG12 VAL A  14     -26.403  -0.503  -4.895  1.00  0.98           H  
ATOM    229 HG13 VAL A  14     -24.807  -1.232  -4.946  1.00  0.98           H  
ATOM    230  CG2 VAL A  14     -25.427  -3.592  -6.033  1.00  0.98           C  
ATOM    231 HG21 VAL A  14     -25.605  -4.188  -6.928  1.00  0.98           H  
ATOM    232 HG22 VAL A  14     -25.677  -4.188  -5.155  1.00  0.98           H  
ATOM    233 HG23 VAL A  14     -24.368  -3.335  -6.003  1.00  0.98           H  
ATOM    234  N   LYS A  15     -29.289  -1.120  -4.868  1.00  0.97           N  
ATOM    235  H   LYS A  15     -29.156  -1.753  -4.092  1.00  0.97           H  
ATOM    236  CA  LYS A  15     -30.157   0.046  -4.674  1.00  0.97           C  
ATOM    237  HA  LYS A  15     -30.420   0.450  -5.652  1.00  0.97           H  
ATOM    238  C   LYS A  15     -29.442   1.134  -3.885  1.00  0.97           C  
ATOM    239  CB  LYS A  15     -31.447  -0.382  -3.968  1.00  0.97           C  
ATOM    240  HB2 LYS A  15     -31.903  -1.209  -4.512  1.00  0.97           H  
ATOM    241  HB3 LYS A  15     -31.203  -0.734  -2.966  1.00  0.97           H  
ATOM    242  O   LYS A  15     -29.111   0.895  -2.732  1.00  0.97           O  
ATOM    243  CG  LYS A  15     -32.443   0.785  -3.871  1.00  0.97           C  
ATOM    244  HG2 LYS A  15     -32.764   1.087  -4.867  1.00  0.97           H  
ATOM    245  HG3 LYS A  15     -31.977   1.636  -3.374  1.00  0.97           H  
ATOM    246  CD  LYS A  15     -33.649   0.345  -3.046  1.00  0.97           C  
ATOM    247  HD2 LYS A  15     -33.291  -0.000  -2.076  1.00  0.97           H  
ATOM    248  HD3 LYS A  15     -34.159  -0.476  -3.550  1.00  0.97           H  
ATOM    249  CE  LYS A  15     -34.609   1.515  -2.839  1.00  0.97           C  
ATOM    250  HE2 LYS A  15     -34.028   2.372  -2.496  1.00  0.97           H  
ATOM    251  HE3 LYS A  15     -35.076   1.769  -3.791  1.00  0.97           H  
ATOM    252  NZ  LYS A  15     -35.620   1.156  -1.820  1.00  0.97           N  
ATOM    253  HZ1 LYS A  15     -35.143   0.918  -0.962  1.00  0.97           H  
ATOM    254  HZ2 LYS A  15     -36.148   0.345  -2.109  1.00  0.97           H  
ATOM    255  HZ3 LYS A  15     -36.245   1.926  -1.630  1.00  0.97           H  
ATOM    256  N   ARG A  16     -29.275   2.332  -4.441  1.00  0.97           N  
ATOM    257  H   ARG A  16     -29.619   2.462  -5.382  1.00  0.97           H  
ATOM    258  CA  ARG A  16     -28.719   3.518  -3.759  1.00  0.97           C  
ATOM    259  HA  ARG A  16     -28.885   3.442  -2.684  1.00  0.97           H  
ATOM    260  C   ARG A  16     -29.421   4.774  -4.249  1.00  0.97           C  
ATOM    261  CB  ARG A  16     -27.216   3.638  -4.051  1.00  0.97           C  
ATOM    262  HB2 ARG A  16     -27.108   3.729  -5.132  1.00  0.97           H  
ATOM    263  HB3 ARG A  16     -26.824   4.546  -3.594  1.00  0.97           H  
ATOM    264  O   ARG A  16     -29.939   4.784  -5.356  1.00  0.97           O  
ATOM    265  CG  ARG A  16     -26.372   2.449  -3.581  1.00  0.97           C  
ATOM    266  HG2 ARG A  16     -25.333   2.625  -3.859  1.00  0.97           H  
ATOM    267  HG3 ARG A  16     -26.704   1.540  -4.083  1.00  0.97           H  
ATOM    268  CD  ARG A  16     -26.443   2.266  -2.067  1.00  0.97           C  
ATOM    269  HD2 ARG A  16     -26.014   3.161  -1.617  1.00  0.97           H  
ATOM    270  HD3 ARG A  16     -27.468   2.186  -1.703  1.00  0.97           H  
ATOM    271  NE  ARG A  16     -25.663   1.103  -1.652  1.00  0.97           N  
ATOM    272  HE  ARG A  16     -24.679   1.281  -1.509  1.00  0.97           H  
ATOM    273  NH1 ARG A  16     -27.308  -0.441  -1.188  1.00  0.97           N  
ATOM    274 HH11 ARG A  16     -27.607  -1.162  -0.547  1.00  0.97           H  
ATOM    275 HH12 ARG A  16     -28.008   0.214  -1.508  1.00  0.97           H  
ATOM    276  NH2 ARG A  16     -25.174  -0.897  -0.739  1.00  0.97           N  
ATOM    277 HH21 ARG A  16     -24.217  -0.582  -0.671  1.00  0.97           H  
ATOM    278 HH22 ARG A  16     -25.436  -1.811  -0.399  1.00  0.97           H  
ATOM    279  CZ  ARG A  16     -26.065  -0.066  -1.200  1.00  0.97           C  
ATOM    280  N   LEU A  17     -29.481   5.822  -3.426  1.00  0.97           N  
ATOM    281  H   LEU A  17     -29.019   5.753  -2.531  1.00  0.97           H  
ATOM    282  CA  LEU A  17     -30.011   7.138  -3.830  1.00  0.97           C  
ATOM    283  HA  LEU A  17     -30.185   7.708  -2.918  1.00  0.97           H  
ATOM    284  C   LEU A  17     -31.388   7.071  -4.536  1.00  0.97           C  
ATOM    285  CB  LEU A  17     -28.946   7.900  -4.647  1.00  0.97           C  
ATOM    286  HB2 LEU A  17     -28.824   7.398  -5.607  1.00  0.97           H  
ATOM    287  HB3 LEU A  17     -29.318   8.904  -4.850  1.00  0.97           H  
ATOM    288  O   LEU A  17     -31.661   7.777  -5.504  1.00  0.97           O  
ATOM    289  CG  LEU A  17     -27.559   8.020  -3.986  1.00  0.97           C  
ATOM    290  HG  LEU A  17     -27.136   7.026  -3.845  1.00  0.97           H  
ATOM    291  CD1 LEU A  17     -26.630   8.803  -4.905  1.00  0.97           C  
ATOM    292 HD11 LEU A  17     -26.590   8.333  -5.888  1.00  0.97           H  
ATOM    293 HD12 LEU A  17     -26.973   9.832  -5.020  1.00  0.97           H  
ATOM    294 HD13 LEU A  17     -25.621   8.821  -4.494  1.00  0.97           H  
ATOM    295  CD2 LEU A  17     -27.619   8.722  -2.627  1.00  0.97           C  
ATOM    296 HD21 LEU A  17     -28.221   8.148  -1.923  1.00  0.97           H  
ATOM    297 HD22 LEU A  17     -26.609   8.814  -2.228  1.00  0.97           H  
ATOM    298 HD23 LEU A  17     -28.039   9.720  -2.749  1.00  0.97           H  
ATOM    299  N   CYS A  18     -32.280   6.211  -4.028  1.00  0.97           N  
ATOM    300  H   CYS A  18     -31.960   5.666  -3.239  1.00  0.97           H  
ATOM    301  CA  CYS A  18     -33.622   5.926  -4.564  1.00  0.97           C  
ATOM    302  HA  CYS A  18     -34.118   5.301  -3.821  1.00  0.97           H  
ATOM    303  C   CYS A  18     -33.680   5.139  -5.889  1.00  0.97           C  
ATOM    304  CB  CYS A  18     -34.465   7.210  -4.703  1.00  0.97           C  
ATOM    305  HB2 CYS A  18     -35.517   6.928  -4.758  1.00  0.97           H  
ATOM    306  HB3 CYS A  18     -34.210   7.645  -5.669  1.00  0.97           H  
ATOM    307  O   CYS A  18     -34.779   4.937  -6.407  1.00  0.97           O  
ATOM    308  SG  CYS A  18     -34.286   8.549  -3.493  1.00  0.97           S  
ATOM    309  N   ARG A  19     -32.553   4.693  -6.445  1.00  0.97           N  
ATOM    310  H   ARG A  19     -31.670   4.896  -5.998  1.00  0.97           H  
ATOM    311  CA  ARG A  19     -32.470   4.022  -7.748  1.00  0.97           C  
ATOM    312  HA  ARG A  19     -33.470   3.856  -8.149  1.00  0.97           H  
ATOM    313  C   ARG A  19     -31.812   2.658  -7.620  1.00  0.97           C  
ATOM    314  CB  ARG A  19     -31.706   4.931  -8.714  1.00  0.97           C  
ATOM    315  HB2 ARG A  19     -31.433   4.381  -9.615  1.00  0.97           H  
ATOM    316  HB3 ARG A  19     -30.789   5.263  -8.227  1.00  0.97           H  
ATOM    317  O   ARG A  19     -31.071   2.397  -6.678  1.00  0.97           O  
ATOM    318  CG  ARG A  19     -32.561   6.144  -9.112  1.00  0.97           C  
ATOM    319  HG2 ARG A  19     -32.999   6.614  -8.232  1.00  0.97           H  
ATOM    320  HG3 ARG A  19     -33.354   5.823  -9.787  1.00  0.97           H  
ATOM    321  CD  ARG A  19     -31.673   7.164  -9.802  1.00  0.97           C  
ATOM    322  HD2 ARG A  19     -30.971   7.509  -9.043  1.00  0.97           H  
ATOM    323  HD3 ARG A  19     -31.123   6.672 -10.604  1.00  0.97           H  
ATOM    324  NE  ARG A  19     -32.416   8.330 -10.314  1.00  0.97           N  
ATOM    325  HE  ARG A  19     -33.327   8.500  -9.912  1.00  0.97           H  
ATOM    326  NH1 ARG A  19     -30.754   9.102 -11.707  1.00  0.97           N  
ATOM    327 HH11 ARG A  19     -30.312   9.844 -12.230  1.00  0.97           H  
ATOM    328 HH12 ARG A  19     -30.127   8.455 -11.250  1.00  0.97           H  
ATOM    329  NH2 ARG A  19     -32.629  10.264 -11.500  1.00  0.97           N  
ATOM    330 HH21 ARG A  19     -32.223  10.921 -12.151  1.00  0.97           H  
ATOM    331 HH22 ARG A  19     -33.549  10.401 -11.107  1.00  0.97           H  
ATOM    332  CZ  ARG A  19     -31.927   9.216 -11.166  1.00  0.97           C  
ATOM    333  N   VAL A  20     -32.152   1.761  -8.541  1.00  0.97           N  
ATOM    334  H   VAL A  20     -32.694   2.077  -9.332  1.00  0.97           H  
ATOM    335  CA  VAL A  20     -31.574   0.417  -8.625  1.00  0.97           C  
ATOM    336  HA  VAL A  20     -30.914   0.243  -7.776  1.00  0.97           H  
ATOM    337  C   VAL A  20     -30.737   0.359  -9.888  1.00  0.97           C  
ATOM    338  CB  VAL A  20     -32.647  -0.688  -8.616  1.00  0.97           C  
ATOM    339  HB  VAL A  20     -33.300  -0.569  -9.480  1.00  0.97           H  
ATOM    340  O   VAL A  20     -31.255   0.590 -10.980  1.00  0.97           O  
ATOM    341  CG1 VAL A  20     -32.005  -2.081  -8.668  1.00  0.97           C  
ATOM    342 HG11 VAL A  20     -32.776  -2.849  -8.610  1.00  0.97           H  
ATOM    343 HG12 VAL A  20     -31.469  -2.216  -9.608  1.00  0.97           H  
ATOM    344 HG13 VAL A  20     -31.307  -2.208  -7.841  1.00  0.97           H  
ATOM    345  CG2 VAL A  20     -33.510  -0.620  -7.349  1.00  0.97           C  
ATOM    346 HG21 VAL A  20     -32.874  -0.742  -6.472  1.00  0.97           H  
ATOM    347 HG22 VAL A  20     -34.030   0.336  -7.297  1.00  0.97           H  
ATOM    348 HG23 VAL A  20     -34.252  -1.418  -7.369  1.00  0.97           H  
ATOM    349  N   HIS A  21     -29.461   0.033  -9.730  1.00  0.97           N  
ATOM    350  H   HIS A  21     -29.117  -0.155  -8.799  1.00  0.97           H  
ATOM    351  CA  HIS A  21     -28.540  -0.198 -10.829  1.00  0.97           C  
ATOM    352  HA  HIS A  21     -29.067  -0.085 -11.776  1.00  0.97           H  
ATOM    353  C   HIS A  21     -28.020  -1.626 -10.766  1.00  0.97           C  
ATOM    354  CB  HIS A  21     -27.408   0.834 -10.800  1.00  0.97           C  
ATOM    355  HB2 HIS A  21     -26.959   0.865  -9.807  1.00  0.97           H  
ATOM    356  HB3 HIS A  21     -26.634   0.540 -11.509  1.00  0.97           H  
ATOM    357  O   HIS A  21     -27.770  -2.167  -9.692  1.00  0.97           O  
ATOM    358  CG  HIS A  21     -27.906   2.202 -11.179  1.00  0.97           C  
ATOM    359  CD2 HIS A  21     -28.293   3.205 -10.331  1.00  0.97           C  
ATOM    360  HD2 HIS A  21     -28.259   3.191  -9.252  1.00  0.97           H  
ATOM    361  ND1 HIS A  21     -28.166   2.631 -12.462  1.00  0.97           N  
ATOM    362  HD1 HIS A  21     -27.996   2.110 -13.310  1.00  0.97           H  
ATOM    363  CE1 HIS A  21     -28.690   3.864 -12.390  1.00  0.97           C  
ATOM    364  HE1 HIS A  21     -28.980   4.477 -13.231  1.00  0.97           H  
ATOM    365  NE2 HIS A  21     -28.813   4.235 -11.116  1.00  0.97           N  
ATOM    366  N   ASN A  22     -27.856  -2.235 -11.931  1.00  0.97           N  
ATOM    367  H   ASN A  22     -28.062  -1.733 -12.782  1.00  0.97           H  
ATOM    368  CA  ASN A  22     -27.141  -3.489 -12.047  1.00  0.97           C  
ATOM    369  HA  ASN A  22     -27.380  -4.146 -11.211  1.00  0.97           H  
ATOM    370  C   ASN A  22     -25.636  -3.191 -12.012  1.00  0.97           C  
ATOM    371  CB  ASN A  22     -27.588  -4.153 -13.345  1.00  0.97           C  
ATOM    372  HB2 ASN A  22     -27.589  -3.433 -14.163  1.00  0.97           H  
ATOM    373  HB3 ASN A  22     -26.846  -4.913 -13.589  1.00  0.97           H  
ATOM    374  O   ASN A  22     -25.101  -2.568 -12.932  1.00  0.97           O  
ATOM    375  CG  ASN A  22     -28.926  -4.857 -13.272  1.00  0.97           C  
ATOM    376  ND2 ASN A  22     -29.464  -5.209 -14.414  1.00  0.97           N  
ATOM    377 HD21 ASN A  22     -28.913  -5.126 -15.256  1.00  0.97           H  
ATOM    378 HD22 ASN A  22     -30.311  -5.757 -14.360  1.00  0.97           H  
ATOM    379  OD1 ASN A  22     -29.496  -5.112 -12.224  1.00  0.97           O  
ATOM    380  N   SER A  23     -24.978  -3.612 -10.936  1.00  0.98           N  
ATOM    381  H   SER A  23     -25.492  -4.113 -10.225  1.00  0.98           H  
ATOM    382  CA  SER A  23     -23.557  -3.368 -10.682  1.00  0.98           C  
ATOM    383  HA  SER A  23     -23.144  -2.744 -11.474  1.00  0.98           H  
ATOM    384  C   SER A  23     -22.786  -4.679 -10.669  1.00  0.98           C  
ATOM    385  CB  SER A  23     -23.365  -2.619  -9.361  1.00  0.98           C  
ATOM    386  HB2 SER A  23     -22.299  -2.553  -9.142  1.00  0.98           H  
ATOM    387  HB3 SER A  23     -23.859  -3.160  -8.554  1.00  0.98           H  
ATOM    388  O   SER A  23     -23.316  -5.720 -10.280  1.00  0.98           O  
ATOM    389  OG  SER A  23     -23.906  -1.315  -9.472  1.00  0.98           O  
ATOM    390  HG  SER A  23     -23.588  -0.776  -8.744  1.00  0.98           H  
ATOM    391  N   ILE A  24     -21.522  -4.647 -11.089  1.00  0.98           N  
ATOM    392  H   ILE A  24     -21.093  -3.755 -11.293  1.00  0.98           H  
ATOM    393  CA  ILE A  24     -20.663  -5.827 -11.003  1.00  0.98           C  
ATOM    394  HA  ILE A  24     -21.257  -6.703 -11.261  1.00  0.98           H  
ATOM    395  C   ILE A  24     -20.202  -5.990  -9.556  1.00  0.98           C  
ATOM    396  CB  ILE A  24     -19.493  -5.758 -11.998  1.00  0.98           C  
ATOM    397  HB  ILE A  24     -18.841  -4.933 -11.710  1.00  0.98           H  
ATOM    398  O   ILE A  24     -19.730  -5.050  -8.935  1.00  0.98           O  
ATOM    399  CG1 ILE A  24     -19.963  -5.508 -13.448  1.00  0.98           C  
ATOM    400 HG12 ILE A  24     -19.093  -5.619 -14.095  1.00  0.98           H  
ATOM    401 HG13 ILE A  24     -20.302  -4.476 -13.539  1.00  0.98           H  
ATOM    402  CG2 ILE A  24     -18.670  -7.055 -11.940  1.00  0.98           C  
ATOM    403 HG21 ILE A  24     -18.211  -7.160 -10.958  1.00  0.98           H  
ATOM    404 HG22 ILE A  24     -19.306  -7.922 -12.118  1.00  0.98           H  
ATOM    405 HG23 ILE A  24     -17.870  -7.030 -12.681  1.00  0.98           H  
ATOM    406  CD1 ILE A  24     -21.080  -6.429 -13.968  1.00  0.98           C  
ATOM    407 HD11 ILE A  24     -22.019  -6.197 -13.466  1.00  0.98           H  
ATOM    408 HD12 ILE A  24     -21.213  -6.264 -15.038  1.00  0.98           H  
ATOM    409 HD13 ILE A  24     -20.833  -7.477 -13.797  1.00  0.98           H  
ATOM    410  N   THR A  25     -20.360  -7.186  -9.011  1.00  0.99           N  
ATOM    411  H   THR A  25     -20.709  -7.930  -9.598  1.00  0.99           H  
ATOM    412  CA  THR A  25     -20.100  -7.505  -7.601  1.00  0.99           C  
ATOM    413  HA  THR A  25     -19.444  -6.756  -7.157  1.00  0.99           H  
ATOM    414  C   THR A  25     -19.417  -8.859  -7.496  1.00  0.99           C  
ATOM    415  CB  THR A  25     -21.409  -7.544  -6.798  1.00  0.99           C  
ATOM    416  HB  THR A  25     -21.202  -7.907  -5.791  1.00  0.99           H  
ATOM    417  O   THR A  25     -19.442  -9.641  -8.448  1.00  0.99           O  
ATOM    418  CG2 THR A  25     -22.085  -6.178  -6.703  1.00  0.99           C  
ATOM    419 HG21 THR A  25     -22.434  -5.851  -7.683  1.00  0.99           H  
ATOM    420 HG22 THR A  25     -22.932  -6.241  -6.021  1.00  0.99           H  
ATOM    421 HG23 THR A  25     -21.370  -5.450  -6.318  1.00  0.99           H  
ATOM    422  OG1 THR A  25     -22.306  -8.443  -7.414  1.00  0.99           O  
ATOM    423  HG1 THR A  25     -22.220  -8.280  -8.356  1.00  0.99           H  
ATOM    424  N   VAL A  26     -18.848  -9.161  -6.331  1.00  0.99           N  
ATOM    425  H   VAL A  26     -18.906  -8.490  -5.578  1.00  0.99           H  
ATOM    426  CA  VAL A  26     -18.371 -10.510  -5.999  1.00  0.99           C  
ATOM    427  HA  VAL A  26     -18.278 -11.105  -6.908  1.00  0.99           H  
ATOM    428  C   VAL A  26     -19.399 -11.183  -5.107  1.00  0.99           C  
ATOM    429  CB  VAL A  26     -16.984 -10.459  -5.346  1.00  0.99           C  
ATOM    430  HB  VAL A  26     -16.993  -9.703  -4.561  1.00  0.99           H  
ATOM    431  O   VAL A  26     -19.798 -10.628  -4.085  1.00  0.99           O  
ATOM    432  CG1 VAL A  26     -16.554 -11.797  -4.739  1.00  0.99           C  
ATOM    433 HG11 VAL A  26     -17.212 -12.076  -3.916  1.00  0.99           H  
ATOM    434 HG12 VAL A  26     -16.572 -12.581  -5.496  1.00  0.99           H  
ATOM    435 HG13 VAL A  26     -15.546 -11.701  -4.335  1.00  0.99           H  
ATOM    436  CG2 VAL A  26     -15.952 -10.087  -6.414  1.00  0.99           C  
ATOM    437 HG21 VAL A  26     -15.848 -10.906  -7.125  1.00  0.99           H  
ATOM    438 HG22 VAL A  26     -16.283  -9.201  -6.956  1.00  0.99           H  
ATOM    439 HG23 VAL A  26     -14.981  -9.902  -5.953  1.00  0.99           H  
ATOM    440  N   ASN A  27     -19.839 -12.379  -5.496  1.00  0.99           N  
ATOM    441  H   ASN A  27     -19.478 -12.758  -6.360  1.00  0.99           H  
ATOM    442  CA  ASN A  27     -20.816 -13.192  -4.765  1.00  0.99           C  
ATOM    443  HA  ASN A  27     -21.089 -14.020  -5.419  1.00  0.99           H  
ATOM    444  C   ASN A  27     -22.141 -12.462  -4.480  1.00  0.99           C  
ATOM    445  CB  ASN A  27     -20.146 -13.804  -3.512  1.00  0.99           C  
ATOM    446  HB2 ASN A  27     -20.885 -14.377  -2.952  1.00  0.99           H  
ATOM    447  HB3 ASN A  27     -19.767 -13.012  -2.866  1.00  0.99           H  
ATOM    448  O   ASN A  27     -22.806 -12.742  -3.485  1.00  0.99           O  
ATOM    449  CG  ASN A  27     -19.019 -14.756  -3.860  1.00  0.99           C  
ATOM    450  ND2 ASN A  27     -18.228 -15.187  -2.910  1.00  0.99           N  
ATOM    451 HD21 ASN A  27     -18.350 -14.908  -1.947  1.00  0.99           H  
ATOM    452 HD22 ASN A  27     -17.550 -15.880  -3.194  1.00  0.99           H  
ATOM    453  OD1 ASN A  27     -18.839 -15.136  -5.000  1.00  0.99           O  
ATOM    454  N   GLY A  28     -22.517 -11.503  -5.333  1.00  0.98           N  
ATOM    455  H   GLY A  28     -21.916 -11.301  -6.119  1.00  0.98           H  
ATOM    456  CA  GLY A  28     -23.719 -10.689  -5.147  1.00  0.98           C  
ATOM    457  HA2 GLY A  28     -23.891 -10.126  -6.065  1.00  0.98           H  
ATOM    458  HA3 GLY A  28     -24.577 -11.336  -4.967  1.00  0.98           H  
ATOM    459  C   GLY A  28     -23.642  -9.667  -4.010  1.00  0.98           C  
ATOM    460  O   GLY A  28     -24.676  -9.143  -3.604  1.00  0.98           O  
ATOM    461  N   GLN A  29     -22.446  -9.392  -3.483  1.00  0.98           N  
ATOM    462  H   GLN A  29     -21.627  -9.850  -3.857  1.00  0.98           H  
ATOM    463  CA  GLN A  29     -22.237  -8.505  -2.340  1.00  0.98           C  
ATOM    464  HA  GLN A  29     -23.202  -8.266  -1.891  1.00  0.98           H  
ATOM    465  C   GLN A  29     -21.589  -7.184  -2.771  1.00  0.98           C  
ATOM    466  CB  GLN A  29     -21.403  -9.217  -1.264  1.00  0.98           C  
ATOM    467  HB2 GLN A  29     -21.276  -8.543  -0.417  1.00  0.98           H  
ATOM    468  HB3 GLN A  29     -20.421  -9.461  -1.671  1.00  0.98           H  
ATOM    469  O   GLN A  29     -20.672  -7.164  -3.594  1.00  0.98           O  
ATOM    470  CG  GLN A  29     -22.061 -10.500  -0.742  1.00  0.98           C  
ATOM    471  HG2 GLN A  29     -22.265 -11.169  -1.578  1.00  0.98           H  
ATOM    472  HG3 GLN A  29     -23.009 -10.256  -0.261  1.00  0.98           H  
ATOM    473  CD  GLN A  29     -21.181 -11.241   0.257  1.00  0.98           C  
ATOM    474  NE2 GLN A  29     -21.131 -12.552   0.184  1.00  0.98           N  
ATOM    475 HE21 GLN A  29     -21.665 -13.037  -0.523  1.00  0.98           H  
ATOM    476 HE22 GLN A  29     -20.565 -13.011   0.884  1.00  0.98           H  
ATOM    477  OE1 GLN A  29     -20.540 -10.680   1.128  1.00  0.98           O  
ATOM    478  N   PHE A  30     -22.064  -6.079  -2.193  1.00  0.98           N  
ATOM    479  H   PHE A  30     -22.794  -6.179  -1.503  1.00  0.98           H  
ATOM    480  CA  PHE A  30     -21.451  -4.759  -2.322  1.00  0.98           C  
ATOM    481  HA  PHE A  30     -20.434  -4.877  -2.697  1.00  0.98           H  
ATOM    482  C   PHE A  30     -21.415  -4.051  -0.954  1.00  0.98           C  
ATOM    483  CB  PHE A  30     -22.210  -3.925  -3.360  1.00  0.98           C  
ATOM    484  HB2 PHE A  30     -23.269  -3.912  -3.103  1.00  0.98           H  
ATOM    485  HB3 PHE A  30     -22.110  -4.400  -4.336  1.00  0.98           H  
ATOM    486  O   PHE A  30     -22.477  -3.637  -0.470  1.00  0.98           O  
ATOM    487  CG  PHE A  30     -21.699  -2.500  -3.466  1.00  0.98           C  
ATOM    488  CD1 PHE A  30     -22.576  -1.416  -3.268  1.00  0.98           C  
ATOM    489  HD1 PHE A  30     -23.616  -1.603  -3.046  1.00  0.98           H  
ATOM    490  CD2 PHE A  30     -20.338  -2.253  -3.723  1.00  0.98           C  
ATOM    491  HD2 PHE A  30     -19.650  -3.069  -3.885  1.00  0.98           H  
ATOM    492  CE1 PHE A  30     -22.105  -0.093  -3.349  1.00  0.98           C  
ATOM    493  HE1 PHE A  30     -22.779   0.740  -3.213  1.00  0.98           H  
ATOM    494  CE2 PHE A  30     -19.868  -0.931  -3.773  1.00  0.98           C  
ATOM    495  HE2 PHE A  30     -18.823  -0.733  -3.961  1.00  0.98           H  
ATOM    496  CZ  PHE A  30     -20.744   0.149  -3.599  1.00  0.98           C  
ATOM    497  HZ  PHE A  30     -20.364   1.158  -3.656  1.00  0.98           H  
ATOM    498  N   PRO A  31     -20.228  -3.880  -0.335  1.00  0.98           N  
ATOM    499  CA  PRO A  31     -18.913  -4.397  -0.741  1.00  0.98           C  
ATOM    500  HA  PRO A  31     -18.649  -3.983  -1.714  1.00  0.98           H  
ATOM    501  C   PRO A  31     -18.862  -5.929  -0.805  1.00  0.98           C  
ATOM    502  CB  PRO A  31     -17.915  -3.872   0.297  1.00  0.98           C  
ATOM    503  HB2 PRO A  31     -16.965  -3.600  -0.164  1.00  0.98           H  
ATOM    504  HB3 PRO A  31     -17.755  -4.617   1.076  1.00  0.98           H  
ATOM    505  O   PRO A  31     -19.743  -6.604  -0.278  1.00  0.98           O  
ATOM    506  CG  PRO A  31     -18.625  -2.664   0.899  1.00  0.98           C  
ATOM    507  HG2 PRO A  31     -18.278  -2.465   1.913  1.00  0.98           H  
ATOM    508  HG3 PRO A  31     -18.488  -1.793   0.258  1.00  0.98           H  
ATOM    509  CD  PRO A  31     -20.086  -3.100   0.873  1.00  0.98           C  
ATOM    510  HD2 PRO A  31     -20.312  -3.721   1.739  1.00  0.98           H  
ATOM    511  HD3 PRO A  31     -20.746  -2.233   0.840  1.00  0.98           H  
ATOM    512  N   GLY A  32     -17.836  -6.466  -1.457  1.00  0.99           N  
ATOM    513  H   GLY A  32     -17.106  -5.850  -1.786  1.00  0.99           H  
ATOM    514  CA  GLY A  32     -17.559  -7.897  -1.522  1.00  0.99           C  
ATOM    515  HA2 GLY A  32     -16.740  -8.058  -2.222  1.00  0.99           H  
ATOM    516  HA3 GLY A  32     -18.441  -8.416  -1.898  1.00  0.99           H  
ATOM    517  C   GLY A  32     -17.163  -8.506  -0.167  1.00  0.99           C  
ATOM    518  O   GLY A  32     -17.027  -7.792   0.831  1.00  0.99           O  
ATOM    519  N   PRO A  33     -16.959  -9.835  -0.117  1.00  0.98           N  
ATOM    520  CA  PRO A  33     -16.660 -10.549   1.121  1.00  0.98           C  
ATOM    521  HA  PRO A  33     -17.495 -10.423   1.811  1.00  0.98           H  
ATOM    522  C   PRO A  33     -15.375 -10.061   1.808  1.00  0.98           C  
ATOM    523  CB  PRO A  33     -16.559 -12.028   0.724  1.00  0.98           C  
ATOM    524  HB2 PRO A  33     -17.536 -12.499   0.835  1.00  0.98           H  
ATOM    525  HB3 PRO A  33     -15.812 -12.564   1.309  1.00  0.98           H  
ATOM    526  O   PRO A  33     -14.350  -9.824   1.164  1.00  0.98           O  
ATOM    527  CG  PRO A  33     -16.185 -11.973  -0.757  1.00  0.98           C  
ATOM    528  HG2 PRO A  33     -15.116 -11.786  -0.857  1.00  0.98           H  
ATOM    529  HG3 PRO A  33     -16.474 -12.880  -1.288  1.00  0.98           H  
ATOM    530  CD  PRO A  33     -16.963 -10.755  -1.245  1.00  0.98           C  
ATOM    531  HD2 PRO A  33     -17.990 -11.037  -1.478  1.00  0.98           H  
ATOM    532  HD3 PRO A  33     -16.481 -10.332  -2.126  1.00  0.98           H  
ATOM    533  N   THR A  34     -15.419  -9.988   3.139  1.00  0.99           N  
ATOM    534  H   THR A  34     -16.302 -10.149   3.604  1.00  0.99           H  
ATOM    535  CA  THR A  34     -14.224  -9.852   3.980  1.00  0.99           C  
ATOM    536  HA  THR A  34     -13.559  -9.113   3.534  1.00  0.99           H  
ATOM    537  C   THR A  34     -13.501 -11.191   4.056  1.00  0.99           C  
ATOM    538  CB  THR A  34     -14.578  -9.379   5.396  1.00  0.99           C  
ATOM    539  HB  THR A  34     -15.278 -10.081   5.849  1.00  0.99           H  
ATOM    540  O   THR A  34     -14.105 -12.209   4.393  1.00  0.99           O  
ATOM    541  CG2 THR A  34     -13.361  -9.237   6.311  1.00  0.99           C  
ATOM    542 HG21 THR A  34     -12.952 -10.222   6.538  1.00  0.99           H  
ATOM    543 HG22 THR A  34     -13.653  -8.772   7.253  1.00  0.99           H  
ATOM    544 HG23 THR A  34     -12.585  -8.642   5.829  1.00  0.99           H  
ATOM    545  OG1 THR A  34     -15.187  -8.109   5.337  1.00  0.99           O  
ATOM    546  HG1 THR A  34     -15.329  -7.834   6.246  1.00  0.99           H  
ATOM    547  N   LEU A  35     -12.205 -11.180   3.767  1.00  0.99           N  
ATOM    548  H   LEU A  35     -11.783 -10.303   3.499  1.00  0.99           H  
ATOM    549  CA  LEU A  35     -11.310 -12.313   3.966  1.00  0.99           C  
ATOM    550  HA  LEU A  35     -11.877 -13.244   3.974  1.00  0.99           H  
ATOM    551  C   LEU A  35     -10.622 -12.165   5.321  1.00  0.99           C  
ATOM    552  CB  LEU A  35     -10.298 -12.352   2.813  1.00  0.99           C  
ATOM    553  HB2 LEU A  35      -9.595 -13.165   2.992  1.00  0.99           H  
ATOM    554  HB3 LEU A  35      -9.744 -11.413   2.821  1.00  0.99           H  
ATOM    555  O   LEU A  35     -10.043 -11.118   5.603  1.00  0.99           O  
ATOM    556  CG  LEU A  35     -10.926 -12.521   1.421  1.00  0.99           C  
ATOM    557  HG  LEU A  35     -11.598 -11.690   1.205  1.00  0.99           H  
ATOM    558  CD1 LEU A  35      -9.813 -12.513   0.382  1.00  0.99           C  
ATOM    559 HD11 LEU A  35      -9.280 -11.563   0.419  1.00  0.99           H  
ATOM    560 HD12 LEU A  35     -10.246 -12.636  -0.610  1.00  0.99           H  
ATOM    561 HD13 LEU A  35      -9.113 -13.324   0.584  1.00  0.99           H  
ATOM    562  CD2 LEU A  35     -11.701 -13.832   1.297  1.00  0.99           C  
ATOM    563 HD21 LEU A  35     -12.603 -13.792   1.909  1.00  0.99           H  
ATOM    564 HD22 LEU A  35     -11.072 -14.655   1.634  1.00  0.99           H  
ATOM    565 HD23 LEU A  35     -11.985 -14.012   0.260  1.00  0.99           H  
ATOM    566  N   GLU A  36     -10.680 -13.198   6.156  1.00  0.98           N  
ATOM    567  H   GLU A  36     -11.136 -14.049   5.860  1.00  0.98           H  
ATOM    568  CA  GLU A  36     -10.010 -13.222   7.457  1.00  0.98           C  
ATOM    569  HA  GLU A  36      -9.449 -12.299   7.606  1.00  0.98           H  
ATOM    570  C   GLU A  36      -9.017 -14.376   7.501  1.00  0.98           C  
ATOM    571  CB  GLU A  36     -11.008 -13.346   8.618  1.00  0.98           C  
ATOM    572  HB2 GLU A  36     -10.420 -13.408   9.534  1.00  0.98           H  
ATOM    573  HB3 GLU A  36     -11.584 -14.266   8.518  1.00  0.98           H  
ATOM    574  O   GLU A  36      -9.397 -15.534   7.355  1.00  0.98           O  
ATOM    575  CG  GLU A  36     -11.975 -12.158   8.715  1.00  0.98           C  
ATOM    576  HG2 GLU A  36     -11.410 -11.235   8.592  1.00  0.98           H  
ATOM    577  HG3 GLU A  36     -12.695 -12.224   7.900  1.00  0.98           H  
ATOM    578  CD  GLU A  36     -12.720 -12.096  10.059  1.00  0.98           C  
ATOM    579  OE1 GLU A  36     -13.858 -11.575  10.074  1.00  0.98           O  
ATOM    580  OE2 GLU A  36     -12.127 -12.469  11.107  1.00  0.98           O  
ATOM    581  N   VAL A  37      -7.748 -14.053   7.723  1.00  0.98           N  
ATOM    582  H   VAL A  37      -7.513 -13.077   7.834  1.00  0.98           H  
ATOM    583  CA  VAL A  37      -6.638 -15.009   7.788  1.00  0.98           C  
ATOM    584  HA  VAL A  37      -7.021 -16.002   8.023  1.00  0.98           H  
ATOM    585  C   VAL A  37      -5.676 -14.627   8.904  1.00  0.98           C  
ATOM    586  CB  VAL A  37      -5.906 -15.095   6.436  1.00  0.98           C  
ATOM    587  HB  VAL A  37      -5.058 -15.771   6.547  1.00  0.98           H  
ATOM    588  O   VAL A  37      -5.828 -13.581   9.536  1.00  0.98           O  
ATOM    589  CG1 VAL A  37      -6.820 -15.699   5.376  1.00  0.98           C  
ATOM    590 HG11 VAL A  37      -7.554 -14.968   5.037  1.00  0.98           H  
ATOM    591 HG12 VAL A  37      -7.344 -16.564   5.782  1.00  0.98           H  
ATOM    592 HG13 VAL A  37      -6.202 -16.030   4.541  1.00  0.98           H  
ATOM    593  CG2 VAL A  37      -5.373 -13.747   5.931  1.00  0.98           C  
ATOM    594 HG21 VAL A  37      -4.672 -13.329   6.653  1.00  0.98           H  
ATOM    595 HG22 VAL A  37      -4.857 -13.891   4.982  1.00  0.98           H  
ATOM    596 HG23 VAL A  37      -6.191 -13.041   5.781  1.00  0.98           H  
ATOM    597  N   ARG A  38      -4.680 -15.465   9.178  1.00  0.98           N  
ATOM    598  H   ARG A  38      -4.672 -16.366   8.722  1.00  0.98           H  
ATOM    599  CA  ARG A  38      -3.566 -15.159  10.081  1.00  0.98           C  
ATOM    600  HA  ARG A  38      -3.752 -14.205  10.574  1.00  0.98           H  
ATOM    601  C   ARG A  38      -2.261 -14.995   9.315  1.00  0.98           C  
ATOM    602  CB  ARG A  38      -3.447 -16.248  11.155  1.00  0.98           C  
ATOM    603  HB2 ARG A  38      -3.293 -17.219  10.682  1.00  0.98           H  
ATOM    604  HB3 ARG A  38      -2.584 -16.032  11.786  1.00  0.98           H  
ATOM    605  O   ARG A  38      -2.099 -15.533   8.223  1.00  0.98           O  
ATOM    606  CG  ARG A  38      -4.700 -16.285  12.031  1.00  0.98           C  
ATOM    607  HG2 ARG A  38      -4.788 -15.323  12.536  1.00  0.98           H  
ATOM    608  HG3 ARG A  38      -5.587 -16.463  11.424  1.00  0.98           H  
ATOM    609  CD  ARG A  38      -4.603 -17.376  13.091  1.00  0.98           C  
ATOM    610  HD2 ARG A  38      -4.552 -18.342  12.589  1.00  0.98           H  
ATOM    611  HD3 ARG A  38      -3.689 -17.237  13.668  1.00  0.98           H  
ATOM    612  NE  ARG A  38      -5.779 -17.347  13.976  1.00  0.98           N  
ATOM    613  HE  ARG A  38      -6.507 -18.010  13.751  1.00  0.98           H  
ATOM    614  NH1 ARG A  38      -5.113 -15.617  15.357  1.00  0.98           N  
ATOM    615 HH11 ARG A  38      -5.255 -15.029  16.165  1.00  0.98           H  
ATOM    616 HH12 ARG A  38      -4.254 -15.497  14.839  1.00  0.98           H  
ATOM    617  NH2 ARG A  38      -7.078 -16.619  15.687  1.00  0.98           N  
ATOM    618 HH21 ARG A  38      -7.227 -16.011  16.479  1.00  0.98           H  
ATOM    619 HH22 ARG A  38      -7.760 -17.321  15.438  1.00  0.98           H  
ATOM    620  CZ  ARG A  38      -5.977 -16.529  14.994  1.00  0.98           C  
ATOM    621  N   ASN A  39      -1.306 -14.291   9.911  1.00  0.97           N  
ATOM    622  H   ASN A  39      -1.520 -13.806  10.771  1.00  0.97           H  
ATOM    623  CA  ASN A  39       0.078 -14.332   9.447  1.00  0.97           C  
ATOM    624  HA  ASN A  39       0.124 -13.939   8.432  1.00  0.97           H  
ATOM    625  C   ASN A  39       0.570 -15.797   9.433  1.00  0.97           C  
ATOM    626  CB  ASN A  39       0.915 -13.424  10.357  1.00  0.97           C  
ATOM    627  HB2 ASN A  39       0.905 -13.827  11.369  1.00  0.97           H  
ATOM    628  HB3 ASN A  39       0.479 -12.425  10.373  1.00  0.97           H  
ATOM    629  O   ASN A  39       0.429 -16.509  10.432  1.00  0.97           O  
ATOM    630  CG  ASN A  39       2.357 -13.290   9.907  1.00  0.97           C  
ATOM    631  ND2 ASN A  39       3.194 -12.715  10.738  1.00  0.97           N  
ATOM    632 HD21 ASN A  39       2.856 -12.294  11.592  1.00  0.97           H  
ATOM    633 HD22 ASN A  39       4.163 -12.664  10.457  1.00  0.97           H  
ATOM    634  OD1 ASN A  39       2.749 -13.699   8.826  1.00  0.97           O  
ATOM    635  N   GLY A  40       1.092 -16.253   8.292  1.00  0.97           N  
ATOM    636  H   GLY A  40       1.297 -15.590   7.557  1.00  0.97           H  
ATOM    637  CA  GLY A  40       1.454 -17.647   8.020  1.00  0.97           C  
ATOM    638  HA2 GLY A  40       2.311 -17.647   7.346  1.00  0.97           H  
ATOM    639  HA3 GLY A  40       1.754 -18.130   8.950  1.00  0.97           H  
ATOM    640  C   GLY A  40       0.359 -18.506   7.372  1.00  0.97           C  
ATOM    641  O   GLY A  40       0.633 -19.647   6.997  1.00  0.97           O  
ATOM    642  N   ASP A  41      -0.867 -18.002   7.217  1.00  0.98           N  
ATOM    643  H   ASP A  41      -1.060 -17.061   7.531  1.00  0.98           H  
ATOM    644  CA  ASP A  41      -1.908 -18.697   6.457  1.00  0.98           C  
ATOM    645  HA  ASP A  41      -1.821 -19.767   6.644  1.00  0.98           H  
ATOM    646  C   ASP A  41      -1.746 -18.491   4.945  1.00  0.98           C  
ATOM    647  CB  ASP A  41      -3.310 -18.258   6.893  1.00  0.98           C  
ATOM    648  HB2 ASP A  41      -4.021 -18.664   6.174  1.00  0.98           H  
ATOM    649  HB3 ASP A  41      -3.378 -17.171   6.837  1.00  0.98           H  
ATOM    650  O   ASP A  41      -1.236 -17.469   4.482  1.00  0.98           O  
ATOM    651  CG  ASP A  41      -3.744 -18.742   8.277  1.00  0.98           C  
ATOM    652  OD1 ASP A  41      -3.115 -19.676   8.828  1.00  0.98           O  
ATOM    653  OD2 ASP A  41      -4.793 -18.246   8.744  1.00  0.98           O  
ATOM    654  N   SER A  42      -2.241 -19.450   4.163  1.00  0.98           N  
ATOM    655  H   SER A  42      -2.653 -20.258   4.607  1.00  0.98           H  
ATOM    656  CA  SER A  42      -2.337 -19.350   2.706  1.00  0.98           C  
ATOM    657  HA  SER A  42      -1.757 -18.490   2.370  1.00  0.98           H  
ATOM    658  C   SER A  42      -3.778 -19.123   2.259  1.00  0.98           C  
ATOM    659  CB  SER A  42      -1.759 -20.586   2.014  1.00  0.98           C  
ATOM    660  HB2 SER A  42      -1.799 -20.440   0.935  1.00  0.98           H  
ATOM    661  HB3 SER A  42      -2.373 -21.449   2.271  1.00  0.98           H  
ATOM    662  O   SER A  42      -4.702 -19.741   2.786  1.00  0.98           O  
ATOM    663  OG  SER A  42      -0.422 -20.844   2.397  1.00  0.98           O  
ATOM    664  HG  SER A  42       0.137 -20.115   2.116  1.00  0.98           H  
ATOM    665  N   LEU A  43      -3.962 -18.285   1.242  1.00  0.98           N  
ATOM    666  H   LEU A  43      -3.145 -17.844   0.844  1.00  0.98           H  
ATOM    667  CA  LEU A  43      -5.231 -18.062   0.554  1.00  0.98           C  
ATOM    668  HA  LEU A  43      -6.031 -18.535   1.124  1.00  0.98           H  
ATOM    669  C   LEU A  43      -5.214 -18.721  -0.822  1.00  0.98           C  
ATOM    670  CB  LEU A  43      -5.516 -16.551   0.452  1.00  0.98           C  
ATOM    671  HB2 LEU A  43      -4.586 -16.034   0.216  1.00  0.98           H  
ATOM    672  HB3 LEU A  43      -6.215 -16.360  -0.362  1.00  0.98           H  
ATOM    673  O   LEU A  43      -4.252 -18.591  -1.581  1.00  0.98           O  
ATOM    674  CG  LEU A  43      -6.108 -15.987   1.751  1.00  0.98           C  
ATOM    675  HG  LEU A  43      -5.539 -16.398   2.584  1.00  0.98           H  
ATOM    676  CD1 LEU A  43      -6.010 -14.463   1.792  1.00  0.98           C  
ATOM    677 HD11 LEU A  43      -6.510 -14.090   2.686  1.00  0.98           H  
ATOM    678 HD12 LEU A  43      -4.961 -14.173   1.840  1.00  0.98           H  
ATOM    679 HD13 LEU A  43      -6.473 -14.027   0.907  1.00  0.98           H  
ATOM    680  CD2 LEU A  43      -7.589 -16.356   1.896  1.00  0.98           C  
ATOM    681 HD21 LEU A  43      -8.186 -15.815   1.162  1.00  0.98           H  
ATOM    682 HD22 LEU A  43      -7.952 -16.095   2.890  1.00  0.98           H  
ATOM    683 HD23 LEU A  43      -7.745 -17.424   1.738  1.00  0.98           H  
ATOM    684  N   VAL A  44      -6.306 -19.413  -1.140  1.00  0.99           N  
ATOM    685  H   VAL A  44      -7.006 -19.537  -0.423  1.00  0.99           H  
ATOM    686  CA  VAL A  44      -6.595 -19.981  -2.457  1.00  0.99           C  
ATOM    687  HA  VAL A  44      -5.846 -19.640  -3.171  1.00  0.99           H  
ATOM    688  C   VAL A  44      -7.962 -19.476  -2.898  1.00  0.99           C  
ATOM    689  CB  VAL A  44      -6.555 -21.517  -2.427  1.00  0.99           C  
ATOM    690  HB  VAL A  44      -7.291 -21.887  -1.714  1.00  0.99           H  
ATOM    691  O   VAL A  44      -8.987 -19.882  -2.350  1.00  0.99           O  
ATOM    692  CG1 VAL A  44      -6.877 -22.092  -3.814  1.00  0.99           C  
ATOM    693 HG11 VAL A  44      -7.888 -21.814  -4.111  1.00  0.99           H  
ATOM    694 HG12 VAL A  44      -6.832 -23.181  -3.779  1.00  0.99           H  
ATOM    695 HG13 VAL A  44      -6.172 -21.704  -4.550  1.00  0.99           H  
ATOM    696  CG2 VAL A  44      -5.173 -22.035  -2.005  1.00  0.99           C  
ATOM    697 HG21 VAL A  44      -4.401 -21.632  -2.661  1.00  0.99           H  
ATOM    698 HG22 VAL A  44      -5.161 -23.124  -2.022  1.00  0.99           H  
ATOM    699 HG23 VAL A  44      -4.963 -21.714  -0.985  1.00  0.99           H  
ATOM    700  N   ILE A  45      -7.986 -18.577  -3.878  1.00  0.99           N  
ATOM    701  H   ILE A  45      -7.111 -18.299  -4.299  1.00  0.99           H  
ATOM    702  CA  ILE A  45      -9.202 -17.861  -4.270  1.00  0.99           C  
ATOM    703  HA  ILE A  45     -10.050 -18.280  -3.728  1.00  0.99           H  
ATOM    704  C   ILE A  45      -9.455 -18.075  -5.754  1.00  0.99           C  
ATOM    705  CB  ILE A  45      -9.137 -16.369  -3.880  1.00  0.99           C  
ATOM    706  HB  ILE A  45      -8.350 -15.882  -4.455  1.00  0.99           H  
ATOM    707  O   ILE A  45      -8.716 -17.569  -6.594  1.00  0.99           O  
ATOM    708  CG1 ILE A  45      -8.798 -16.231  -2.374  1.00  0.99           C  
ATOM    709 HG12 ILE A  45      -9.623 -16.605  -1.768  1.00  0.99           H  
ATOM    710 HG13 ILE A  45      -7.917 -16.823  -2.129  1.00  0.99           H  
ATOM    711  CG2 ILE A  45     -10.492 -15.719  -4.235  1.00  0.99           C  
ATOM    712 HG21 ILE A  45     -11.313 -16.285  -3.796  1.00  0.99           H  
ATOM    713 HG22 ILE A  45     -10.622 -15.681  -5.316  1.00  0.99           H  
ATOM    714 HG23 ILE A  45     -10.547 -14.699  -3.855  1.00  0.99           H  
ATOM    715  CD1 ILE A  45      -8.455 -14.820  -1.927  1.00  0.99           C  
ATOM    716 HD11 ILE A  45      -7.596 -14.461  -2.494  1.00  0.99           H  
ATOM    717 HD12 ILE A  45      -8.177 -14.837  -0.873  1.00  0.99           H  
ATOM    718 HD13 ILE A  45      -9.321 -14.169  -2.049  1.00  0.99           H  
ATOM    719  N   THR A  46     -10.510 -18.821  -6.074  1.00  0.99           N  
ATOM    720  H   THR A  46     -11.108 -19.143  -5.327  1.00  0.99           H  
ATOM    721  CA  THR A  46     -10.927 -19.050  -7.462  1.00  0.99           C  
ATOM    722  HA  THR A  46     -10.055 -19.024  -8.115  1.00  0.99           H  
ATOM    723  C   THR A  46     -11.876 -17.939  -7.884  1.00  0.99           C  
ATOM    724  CB  THR A  46     -11.578 -20.427  -7.645  1.00  0.99           C  
ATOM    725  HB  THR A  46     -12.523 -20.466  -7.104  1.00  0.99           H  
ATOM    726  O   THR A  46     -13.013 -17.881  -7.420  1.00  0.99           O  
ATOM    727  CG2 THR A  46     -11.823 -20.743  -9.120  1.00  0.99           C  
ATOM    728 HG21 THR A  46     -12.525 -20.028  -9.550  1.00  0.99           H  
ATOM    729 HG22 THR A  46     -12.247 -21.743  -9.206  1.00  0.99           H  
ATOM    730 HG23 THR A  46     -10.882 -20.707  -9.669  1.00  0.99           H  
ATOM    731  OG1 THR A  46     -10.719 -21.423  -7.136  1.00  0.99           O  
ATOM    732  HG1 THR A  46     -10.702 -21.315  -6.182  1.00  0.99           H  
ATOM    733  N   ALA A  47     -11.413 -17.046  -8.753  1.00  0.99           N  
ATOM    734  H   ALA A  47     -10.470 -17.156  -9.097  1.00  0.99           H  
ATOM    735  CA  ALA A  47     -12.221 -15.997  -9.354  1.00  0.99           C  
ATOM    736  HA  ALA A  47     -13.000 -15.691  -8.655  1.00  0.99           H  
ATOM    737  C   ALA A  47     -12.884 -16.526 -10.632  1.00  0.99           C  
ATOM    738  CB  ALA A  47     -11.320 -14.787  -9.615  1.00  0.99           C  
ATOM    739  HB1 ALA A  47     -11.891 -13.991 -10.094  1.00  0.99           H  
ATOM    740  HB2 ALA A  47     -10.494 -15.076 -10.265  1.00  0.99           H  
ATOM    741  HB3 ALA A  47     -10.915 -14.427  -8.669  1.00  0.99           H  
ATOM    742  O   ALA A  47     -12.192 -16.898 -11.574  1.00  0.99           O  
ATOM    743  N   ILE A  48     -14.214 -16.549 -10.674  1.00  0.99           N  
ATOM    744  H   ILE A  48     -14.704 -16.242  -9.846  1.00  0.99           H  
ATOM    745  CA  ILE A  48     -15.032 -16.989 -11.808  1.00  0.99           C  
ATOM    746  HA  ILE A  48     -14.392 -17.425 -12.575  1.00  0.99           H  
ATOM    747  C   ILE A  48     -15.723 -15.762 -12.393  1.00  0.99           C  
ATOM    748  CB  ILE A  48     -16.059 -18.060 -11.375  1.00  0.99           C  
ATOM    749  HB  ILE A  48     -16.734 -17.615 -10.643  1.00  0.99           H  
ATOM    750  O   ILE A  48     -16.585 -15.156 -11.750  1.00  0.99           O  
ATOM    751  CG1 ILE A  48     -15.360 -19.266 -10.707  1.00  0.99           C  
ATOM    752 HG12 ILE A  48     -14.696 -19.750 -11.423  1.00  0.99           H  
ATOM    753 HG13 ILE A  48     -14.755 -18.916  -9.870  1.00  0.99           H  
ATOM    754  CG2 ILE A  48     -16.890 -18.508 -12.596  1.00  0.99           C  
ATOM    755 HG21 ILE A  48     -16.238 -18.979 -13.332  1.00  0.99           H  
ATOM    756 HG22 ILE A  48     -17.655 -19.222 -12.290  1.00  0.99           H  
ATOM    757 HG23 ILE A  48     -17.389 -17.658 -13.060  1.00  0.99           H  
ATOM    758  CD1 ILE A  48     -16.328 -20.308 -10.137  1.00  0.99           C  
ATOM    759 HD11 ILE A  48     -15.766 -21.038  -9.555  1.00  0.99           H  
ATOM    760 HD12 ILE A  48     -17.057 -19.824  -9.486  1.00  0.99           H  
ATOM    761 HD13 ILE A  48     -16.844 -20.835 -10.939  1.00  0.99           H  
ATOM    762  N   ASN A  49     -15.370 -15.393 -13.621  1.00  0.99           N  
ATOM    763  H   ASN A  49     -14.727 -15.967 -14.147  1.00  0.99           H  
ATOM    764  CA  ASN A  49     -15.926 -14.212 -14.259  1.00  0.99           C  
ATOM    765  HA  ASN A  49     -16.178 -13.488 -13.484  1.00  0.99           H  
ATOM    766  C   ASN A  49     -17.225 -14.541 -15.006  1.00  0.99           C  
ATOM    767  CB  ASN A  49     -14.864 -13.553 -15.148  1.00  0.99           C  
ATOM    768  HB2 ASN A  49     -14.621 -14.215 -15.978  1.00  0.99           H  
ATOM    769  HB3 ASN A  49     -13.960 -13.367 -14.569  1.00  0.99           H  
ATOM    770  O   ASN A  49     -17.196 -14.999 -16.143  1.00  0.99           O  
ATOM    771  CG  ASN A  49     -15.359 -12.227 -15.694  1.00  0.99           C  
ATOM    772  ND2 ASN A  49     -14.619 -11.615 -16.578  1.00  0.99           N  
ATOM    773 HD21 ASN A  49     -14.933 -10.702 -16.873  1.00  0.99           H  
ATOM    774 HD22 ASN A  49     -13.711 -11.970 -16.844  1.00  0.99           H  
ATOM    775  OD1 ASN A  49     -16.399 -11.714 -15.305  1.00  0.99           O  
ATOM    776  N   LYS A  50     -18.379 -14.275 -14.390  1.00  0.99           N  
ATOM    777  H   LYS A  50     -18.341 -13.892 -13.457  1.00  0.99           H  
ATOM    778  CA  LYS A  50     -19.701 -14.333 -15.044  1.00  0.99           C  
ATOM    779  HA  LYS A  50     -19.625 -14.931 -15.953  1.00  0.99           H  
ATOM    780  C   LYS A  50     -20.194 -12.958 -15.504  1.00  0.99           C  
ATOM    781  CB  LYS A  50     -20.731 -15.001 -14.120  1.00  0.99           C  
ATOM    782  HB2 LYS A  50     -20.845 -14.409 -13.211  1.00  0.99           H  
ATOM    783  HB3 LYS A  50     -21.692 -15.025 -14.632  1.00  0.99           H  
ATOM    784  O   LYS A  50     -21.316 -12.843 -15.995  1.00  0.99           O  
ATOM    785  CG  LYS A  50     -20.349 -16.437 -13.744  1.00  0.99           C  
ATOM    786  HG2 LYS A  50     -19.460 -16.421 -13.115  1.00  0.99           H  
ATOM    787  HG3 LYS A  50     -20.137 -17.007 -14.649  1.00  0.99           H  
ATOM    788  CD  LYS A  50     -21.497 -17.106 -12.980  1.00  0.99           C  
ATOM    789  HD2 LYS A  50     -22.373 -17.173 -13.625  1.00  0.99           H  
ATOM    790  HD3 LYS A  50     -21.745 -16.499 -12.109  1.00  0.99           H  
ATOM    791  CE  LYS A  50     -21.067 -18.508 -12.539  1.00  0.99           C  
ATOM    792  HE2 LYS A  50     -20.106 -18.425 -12.031  1.00  0.99           H  
ATOM    793  HE3 LYS A  50     -20.920 -19.128 -13.423  1.00  0.99           H  
ATOM    794  NZ  LYS A  50     -22.059 -19.123 -11.624  1.00  0.99           N  
ATOM    795  HZ1 LYS A  50     -22.953 -19.237 -12.080  1.00  0.99           H  
ATOM    796  HZ2 LYS A  50     -22.178 -18.542 -10.807  1.00  0.99           H  
ATOM    797  HZ3 LYS A  50     -21.727 -20.023 -11.306  1.00  0.99           H  
ATOM    798  N   ALA A  51     -19.396 -11.908 -15.324  1.00  0.98           N  
ATOM    799  H   ALA A  51     -18.457 -12.070 -14.990  1.00  0.98           H  
ATOM    800  CA  ALA A  51     -19.729 -10.565 -15.765  1.00  0.98           C  
ATOM    801  HA  ALA A  51     -20.805 -10.422 -15.663  1.00  0.98           H  
ATOM    802  C   ALA A  51     -19.378 -10.357 -17.244  1.00  0.98           C  
ATOM    803  CB  ALA A  51     -19.038  -9.553 -14.846  1.00  0.98           C  
ATOM    804  HB1 ALA A  51     -17.959  -9.710 -14.854  1.00  0.98           H  
ATOM    805  HB2 ALA A  51     -19.418  -9.678 -13.832  1.00  0.98           H  
ATOM    806  HB3 ALA A  51     -19.245  -8.536 -15.179  1.00  0.98           H  
ATOM    807  O   ALA A  51     -18.639 -11.119 -17.860  1.00  0.98           O  
ATOM    808  N   ARG A  52     -19.900  -9.267 -17.815  1.00  0.97           N  
ATOM    809  H   ARG A  52     -20.534  -8.712 -17.259  1.00  0.97           H  
ATOM    810  CA  ARG A  52     -19.664  -8.881 -19.217  1.00  0.97           C  
ATOM    811  HA  ARG A  52     -19.673  -9.788 -19.821  1.00  0.97           H  
ATOM    812  C   ARG A  52     -18.299  -8.237 -19.485  1.00  0.97           C  
ATOM    813  CB  ARG A  52     -20.813  -7.980 -19.697  1.00  0.97           C  
ATOM    814  HB2 ARG A  52     -20.724  -7.852 -20.775  1.00  0.97           H  
ATOM    815  HB3 ARG A  52     -21.759  -8.483 -19.500  1.00  0.97           H  
ATOM    816  O   ARG A  52     -17.991  -7.939 -20.634  1.00  0.97           O  
ATOM    817  CG  ARG A  52     -20.828  -6.590 -19.033  1.00  0.97           C  
ATOM    818  HG2 ARG A  52     -20.918  -6.696 -17.952  1.00  0.97           H  
ATOM    819  HG3 ARG A  52     -19.905  -6.058 -19.266  1.00  0.97           H  
ATOM    820  CD  ARG A  52     -22.015  -5.777 -19.562  1.00  0.97           C  
ATOM    821  HD2 ARG A  52     -21.894  -5.637 -20.637  1.00  0.97           H  
ATOM    822  HD3 ARG A  52     -22.925  -6.355 -19.403  1.00  0.97           H  
ATOM    823  NE  ARG A  52     -22.116  -4.455 -18.913  1.00  0.97           N  
ATOM    824  HE  ARG A  52     -21.303  -3.857 -18.953  1.00  0.97           H  
ATOM    825  NH1 ARG A  52     -24.247  -4.623 -18.060  1.00  0.97           N  
ATOM    826 HH11 ARG A  52     -24.828  -4.459 -17.251  1.00  0.97           H  
ATOM    827 HH12 ARG A  52     -24.332  -5.571 -18.397  1.00  0.97           H  
ATOM    828  NH2 ARG A  52     -23.041  -2.795 -17.664  1.00  0.97           N  
ATOM    829 HH21 ARG A  52     -22.209  -2.231 -17.761  1.00  0.97           H  
ATOM    830 HH22 ARG A  52     -23.811  -2.481 -17.091  1.00  0.97           H  
ATOM    831  CZ  ARG A  52     -23.135  -3.965 -18.227  1.00  0.97           C  
ATOM    832  N   TYR A  53     -17.524  -7.950 -18.443  1.00  0.97           N  
ATOM    833  H   TYR A  53     -17.765  -8.352 -17.548  1.00  0.97           H  
ATOM    834  CA  TYR A  53     -16.254  -7.235 -18.542  1.00  0.97           C  
ATOM    835  HA  TYR A  53     -16.117  -6.866 -19.559  1.00  0.97           H  
ATOM    836  C   TYR A  53     -15.089  -8.159 -18.226  1.00  0.97           C  
ATOM    837  CB  TYR A  53     -16.241  -6.032 -17.592  1.00  0.97           C  
ATOM    838  HB2 TYR A  53     -16.350  -6.396 -16.570  1.00  0.97           H  
ATOM    839  HB3 TYR A  53     -15.269  -5.544 -17.662  1.00  0.97           H  
ATOM    840  O   TYR A  53     -15.194  -9.005 -17.344  1.00  0.97           O  
ATOM    841  CG  TYR A  53     -17.308  -4.996 -17.876  1.00  0.97           C  
ATOM    842  CD1 TYR A  53     -17.255  -4.247 -19.064  1.00  0.97           C  
ATOM    843  HD1 TYR A  53     -16.458  -4.422 -19.772  1.00  0.97           H  
ATOM    844  CD2 TYR A  53     -18.352  -4.788 -16.958  1.00  0.97           C  
ATOM    845  HD2 TYR A  53     -18.379  -5.372 -16.050  1.00  0.97           H  
ATOM    846  CE1 TYR A  53     -18.246  -3.289 -19.337  1.00  0.97           C  
ATOM    847  HE1 TYR A  53     -18.212  -2.731 -20.261  1.00  0.97           H  
ATOM    848  CE2 TYR A  53     -19.343  -3.823 -17.216  1.00  0.97           C  
ATOM    849  HE2 TYR A  53     -20.137  -3.652 -16.503  1.00  0.97           H  
ATOM    850  OH  TYR A  53     -20.263  -2.187 -18.718  1.00  0.97           O  
ATOM    851  HH  TYR A  53     -20.086  -1.743 -19.551  1.00  0.97           H  
ATOM    852  CZ  TYR A  53     -19.285  -3.076 -18.411  1.00  0.97           C  
ATOM    853  N   ASN A  54     -13.963  -7.938 -18.897  1.00  0.97           N  
ATOM    854  H   ASN A  54     -13.967  -7.269 -19.654  1.00  0.97           H  
ATOM    855  CA  ASN A  54     -12.678  -8.493 -18.493  1.00  0.97           C  
ATOM    856  HA  ASN A  54     -12.746  -9.581 -18.467  1.00  0.97           H  
ATOM    857  C   ASN A  54     -12.337  -7.989 -17.087  1.00  0.97           C  
ATOM    858  CB  ASN A  54     -11.613  -8.072 -19.521  1.00  0.97           C  
ATOM    859  HB2 ASN A  54     -11.595  -6.987 -19.613  1.00  0.97           H  
ATOM    860  HB3 ASN A  54     -10.633  -8.400 -19.175  1.00  0.97           H  
ATOM    861  O   ASN A  54     -12.544  -6.806 -16.799  1.00  0.97           O  
ATOM    862  CG  ASN A  54     -11.828  -8.690 -20.885  1.00  0.97           C  
ATOM    863  ND2 ASN A  54     -10.953  -8.444 -21.829  1.00  0.97           N  
ATOM    864 HD21 ASN A  54     -10.117  -7.906 -21.651  1.00  0.97           H  
ATOM    865 HD22 ASN A  54     -11.081  -9.032 -22.640  1.00  0.97           H  
ATOM    866  OD1 ASN A  54     -12.788  -9.388 -21.134  1.00  0.97           O  
ATOM    867  N   ILE A  55     -11.841  -8.875 -16.227  1.00  0.98           N  
ATOM    868  H   ILE A  55     -11.723  -9.838 -16.508  1.00  0.98           H  
ATOM    869  CA  ILE A  55     -11.531  -8.522 -14.843  1.00  0.98           C  
ATOM    870  HA  ILE A  55     -11.319  -7.453 -14.816  1.00  0.98           H  
ATOM    871  C   ILE A  55     -10.283  -9.235 -14.337  1.00  0.98           C  
ATOM    872  CB  ILE A  55     -12.760  -8.762 -13.938  1.00  0.98           C  
ATOM    873  HB  ILE A  55     -13.626  -8.356 -14.462  1.00  0.98           H  
ATOM    874  O   ILE A  55     -10.076 -10.414 -14.604  1.00  0.98           O  
ATOM    875  CG1 ILE A  55     -12.611  -7.968 -12.623  1.00  0.98           C  
ATOM    876 HG12 ILE A  55     -12.333  -6.942 -12.865  1.00  0.98           H  
ATOM    877 HG13 ILE A  55     -11.819  -8.398 -12.009  1.00  0.98           H  
ATOM    878  CG2 ILE A  55     -13.031 -10.256 -13.683  1.00  0.98           C  
ATOM    879 HG21 ILE A  55     -12.309 -10.659 -12.974  1.00  0.98           H  
ATOM    880 HG22 ILE A  55     -14.038 -10.391 -13.289  1.00  0.98           H  
ATOM    881 HG23 ILE A  55     -12.948 -10.812 -14.617  1.00  0.98           H  
ATOM    882  CD1 ILE A  55     -13.898  -7.912 -11.799  1.00  0.98           C  
ATOM    883 HD11 ILE A  55     -13.830  -7.103 -11.071  1.00  0.98           H  
ATOM    884 HD12 ILE A  55     -14.032  -8.850 -11.260  1.00  0.98           H  
ATOM    885 HD13 ILE A  55     -14.756  -7.724 -12.444  1.00  0.98           H  
ATOM    886  N   SER A  56      -9.476  -8.545 -13.550  1.00  0.98           N  
ATOM    887  H   SER A  56      -9.560  -7.539 -13.519  1.00  0.98           H  
ATOM    888  CA  SER A  56      -8.511  -9.149 -12.642  1.00  0.98           C  
ATOM    889  HA  SER A  56      -8.640 -10.231 -12.633  1.00  0.98           H  
ATOM    890  C   SER A  56      -8.750  -8.649 -11.221  1.00  0.98           C  
ATOM    891  CB  SER A  56      -7.093  -8.860 -13.115  1.00  0.98           C  
ATOM    892  HB2 SER A  56      -6.975  -9.180 -14.151  1.00  0.98           H  
ATOM    893  HB3 SER A  56      -6.404  -9.433 -12.495  1.00  0.98           H  
ATOM    894  O   SER A  56      -9.363  -7.598 -11.020  1.00  0.98           O  
ATOM    895  OG  SER A  56      -6.800  -7.486 -13.008  1.00  0.98           O  
ATOM    896  HG  SER A  56      -5.864  -7.445 -12.799  1.00  0.98           H  
ATOM    897  N   LEU A  57      -8.302  -9.415 -10.228  1.00  0.99           N  
ATOM    898  H   LEU A  57      -7.777 -10.248 -10.448  1.00  0.99           H  
ATOM    899  CA  LEU A  57      -8.366  -9.045  -8.816  1.00  0.99           C  
ATOM    900  HA  LEU A  57      -8.918  -8.112  -8.697  1.00  0.99           H  
ATOM    901  C   LEU A  57      -6.954  -8.822  -8.286  1.00  0.99           C  
ATOM    902  CB  LEU A  57      -9.076 -10.136  -8.002  1.00  0.99           C  
ATOM    903  HB2 LEU A  57      -9.098  -9.820  -6.959  1.00  0.99           H  
ATOM    904  HB3 LEU A  57      -8.477 -11.045  -8.054  1.00  0.99           H  
ATOM    905  O   LEU A  57      -6.075  -9.634  -8.554  1.00  0.99           O  
ATOM    906  CG  LEU A  57     -10.508 -10.464  -8.452  1.00  0.99           C  
ATOM    907  HG  LEU A  57     -10.501 -10.836  -9.477  1.00  0.99           H  
ATOM    908  CD1 LEU A  57     -11.048 -11.566  -7.547  1.00  0.99           C  
ATOM    909 HD11 LEU A  57     -10.393 -12.435  -7.601  1.00  0.99           H  
ATOM    910 HD12 LEU A  57     -12.052 -11.851  -7.862  1.00  0.99           H  
ATOM    911 HD13 LEU A  57     -11.063 -11.207  -6.518  1.00  0.99           H  
ATOM    912  CD2 LEU A  57     -11.453  -9.263  -8.363  1.00  0.99           C  
ATOM    913 HD21 LEU A  57     -11.417  -8.833  -7.362  1.00  0.99           H  
ATOM    914 HD22 LEU A  57     -11.156  -8.510  -9.092  1.00  0.99           H  
ATOM    915 HD23 LEU A  57     -12.472  -9.577  -8.589  1.00  0.99           H  
ATOM    916  N   HIS A  58      -6.769  -7.746  -7.530  1.00  0.98           N  
ATOM    917  H   HIS A  58      -7.564  -7.152  -7.342  1.00  0.98           H  
ATOM    918  CA  HIS A  58      -5.531  -7.390  -6.855  1.00  0.98           C  
ATOM    919  HA  HIS A  58      -4.767  -8.113  -7.139  1.00  0.98           H  
ATOM    920  C   HIS A  58      -5.684  -7.476  -5.336  1.00  0.98           C  
ATOM    921  CB  HIS A  58      -5.073  -6.003  -7.317  1.00  0.98           C  
ATOM    922  HB2 HIS A  58      -5.882  -5.288  -7.165  1.00  0.98           H  
ATOM    923  HB3 HIS A  58      -4.833  -6.065  -8.379  1.00  0.98           H  
ATOM    924  O   HIS A  58      -6.729  -7.123  -4.781  1.00  0.98           O  
ATOM    925  CG  HIS A  58      -3.846  -5.496  -6.609  1.00  0.98           C  
ATOM    926  CD2 HIS A  58      -3.730  -4.353  -5.866  1.00  0.98           C  
ATOM    927  HD2 HIS A  58      -4.498  -3.618  -5.675  1.00  0.98           H  
ATOM    928  ND1 HIS A  58      -2.620  -6.119  -6.567  1.00  0.98           N  
ATOM    929  HD1 HIS A  58      -2.362  -6.994  -7.000  1.00  0.98           H  
ATOM    930  CE1 HIS A  58      -1.795  -5.387  -5.810  1.00  0.98           C  
ATOM    931  HE1 HIS A  58      -0.763  -5.626  -5.595  1.00  0.98           H  
ATOM    932  NE2 HIS A  58      -2.431  -4.300  -5.370  1.00  0.98           N  
ATOM    933  N   TRP A  59      -4.625  -7.942  -4.678  1.00  0.98           N  
ATOM    934  H   TRP A  59      -3.798  -8.147  -5.221  1.00  0.98           H  
ATOM    935  CA  TRP A  59      -4.529  -8.113  -3.229  1.00  0.98           C  
ATOM    936  HA  TRP A  59      -5.523  -8.037  -2.787  1.00  0.98           H  
ATOM    937  C   TRP A  59      -3.676  -6.983  -2.664  1.00  0.98           C  
ATOM    938  CB  TRP A  59      -3.977  -9.507  -2.902  1.00  0.98           C  
ATOM    939  HB2 TRP A  59      -4.134  -9.701  -1.841  1.00  0.98           H  
ATOM    940  HB3 TRP A  59      -2.906  -9.532  -3.101  1.00  0.98           H  
ATOM    941  O   TRP A  59      -2.473  -7.139  -2.450  1.00  0.98           O  
ATOM    942  CG  TRP A  59      -4.614 -10.603  -3.685  1.00  0.98           C  
ATOM    943  CD1 TRP A  59      -4.136 -11.101  -4.842  1.00  0.98           C  
ATOM    944  HD1 TRP A  59      -3.223 -10.774  -5.317  1.00  0.98           H  
ATOM    945  CD2 TRP A  59      -5.926 -11.201  -3.507  1.00  0.98           C  
ATOM    946  CE2 TRP A  59      -6.187 -12.050  -4.623  1.00  0.98           C  
ATOM    947  CE3 TRP A  59      -6.950 -11.040  -2.554  1.00  0.98           C  
ATOM    948  HE3 TRP A  59      -6.774 -10.403  -1.700  1.00  0.98           H  
ATOM    949  NE1 TRP A  59      -5.043 -11.983  -5.384  1.00  0.98           N  
ATOM    950  HE1 TRP A  59      -4.931 -12.361  -6.314  1.00  0.98           H  
ATOM    951  CH2 TRP A  59      -8.449 -12.432  -3.883  1.00  0.98           C  
ATOM    952  HH2 TRP A  59      -9.436 -12.837  -4.052  1.00  0.98           H  
ATOM    953  CZ2 TRP A  59      -7.421 -12.684  -4.803  1.00  0.98           C  
ATOM    954  HZ2 TRP A  59      -7.606 -13.283  -5.683  1.00  0.98           H  
ATOM    955  CZ3 TRP A  59      -8.208 -11.632  -2.752  1.00  0.98           C  
ATOM    956  HZ3 TRP A  59      -9.011 -11.428  -2.058  1.00  0.98           H  
ATOM    957  N   HIS A  60      -4.311  -5.828  -2.489  1.00  0.98           N  
ATOM    958  H   HIS A  60      -5.314  -5.803  -2.607  1.00  0.98           H  
ATOM    959  CA  HIS A  60      -3.642  -4.562  -2.221  1.00  0.98           C  
ATOM    960  HA  HIS A  60      -3.026  -4.298  -3.081  1.00  0.98           H  
ATOM    961  C   HIS A  60      -2.721  -4.639  -1.010  1.00  0.98           C  
ATOM    962  CB  HIS A  60      -4.680  -3.455  -2.061  1.00  0.98           C  
ATOM    963  HB2 HIS A  60      -5.236  -3.602  -1.135  1.00  0.98           H  
ATOM    964  HB3 HIS A  60      -5.377  -3.492  -2.897  1.00  0.98           H  
ATOM    965  O   HIS A  60      -3.161  -4.912   0.107  1.00  0.98           O  
ATOM    966  CG  HIS A  60      -4.034  -2.101  -2.050  1.00  0.98           C  
ATOM    967  CD2 HIS A  60      -3.390  -1.512  -1.001  1.00  0.98           C  
ATOM    968  HD2 HIS A  60      -3.270  -1.920  -0.008  1.00  0.98           H  
ATOM    969  ND1 HIS A  60      -3.930  -1.280  -3.161  1.00  0.98           N  
ATOM    970  CE1 HIS A  60      -3.208  -0.224  -2.775  1.00  0.98           C  
ATOM    971  HE1 HIS A  60      -2.889   0.578  -3.425  1.00  0.98           H  
ATOM    972  NE2 HIS A  60      -2.885  -0.326  -1.480  1.00  0.98           N  
ATOM    973  HE2 HIS A  60      -2.331   0.351  -0.977  1.00  0.98           H  
ATOM    974  N   GLY A  61      -1.435  -4.373  -1.236  1.00  0.98           N  
ATOM    975  H   GLY A  61      -1.163  -4.148  -2.182  1.00  0.98           H  
ATOM    976  CA  GLY A  61      -0.419  -4.373  -0.187  1.00  0.98           C  
ATOM    977  HA2 GLY A  61       0.422  -3.757  -0.506  1.00  0.98           H  
ATOM    978  HA3 GLY A  61      -0.863  -3.937   0.707  1.00  0.98           H  
ATOM    979  C   GLY A  61       0.123  -5.743   0.220  1.00  0.98           C  
ATOM    980  O   GLY A  61       1.017  -5.794   1.066  1.00  0.98           O  
ATOM    981  N   ILE A  62      -0.366  -6.842  -0.359  1.00  0.98           N  
ATOM    982  H   ILE A  62      -1.075  -6.745  -1.073  1.00  0.98           H  
ATOM    983  CA  ILE A  62       0.229  -8.164  -0.148  1.00  0.98           C  
ATOM    984  HA  ILE A  62       0.461  -8.269   0.912  1.00  0.98           H  
ATOM    985  C   ILE A  62       1.558  -8.228  -0.885  1.00  0.98           C  
ATOM    986  CB  ILE A  62      -0.731  -9.302  -0.558  1.00  0.98           C  
ATOM    987  HB  ILE A  62      -0.968  -9.187  -1.615  1.00  0.98           H  
ATOM    988  O   ILE A  62       1.653  -7.904  -2.066  1.00  0.98           O  
ATOM    989  CG1 ILE A  62      -2.052  -9.236   0.238  1.00  0.98           C  
ATOM    990 HG12 ILE A  62      -2.549  -8.286   0.039  1.00  0.98           H  
ATOM    991 HG13 ILE A  62      -2.716 -10.030  -0.104  1.00  0.98           H  
ATOM    992  CG2 ILE A  62      -0.092 -10.692  -0.375  1.00  0.98           C  
ATOM    993 HG21 ILE A  62       0.289 -10.810   0.639  1.00  0.98           H  
ATOM    994 HG22 ILE A  62      -0.836 -11.463  -0.576  1.00  0.98           H  
ATOM    995 HG23 ILE A  62       0.720 -10.828  -1.089  1.00  0.98           H  
ATOM    996  CD1 ILE A  62      -1.874  -9.382   1.752  1.00  0.98           C  
ATOM    997 HD11 ILE A  62      -1.542 -10.390   2.004  1.00  0.98           H  
ATOM    998 HD12 ILE A  62      -1.130  -8.683   2.134  1.00  0.98           H  
ATOM    999 HD13 ILE A  62      -2.821  -9.177   2.252  1.00  0.98           H  
ATOM   1000  N   ARG A  63       2.604  -8.674  -0.187  1.00  0.97           N  
ATOM   1001  H   ARG A  63       2.467  -8.858   0.797  1.00  0.97           H  
ATOM   1002  CA  ARG A  63       3.959  -8.700  -0.752  1.00  0.97           C  
ATOM   1003  HA  ARG A  63       4.166  -7.728  -1.200  1.00  0.97           H  
ATOM   1004  C   ARG A  63       4.120  -9.703  -1.893  1.00  0.97           C  
ATOM   1005  CB  ARG A  63       4.981  -8.944   0.361  1.00  0.97           C  
ATOM   1006  HB2 ARG A  63       5.960  -9.091  -0.094  1.00  0.97           H  
ATOM   1007  HB3 ARG A  63       4.713  -9.847   0.910  1.00  0.97           H  
ATOM   1008  O   ARG A  63       4.998  -9.520  -2.714  1.00  0.97           O  
ATOM   1009  CG  ARG A  63       5.056  -7.748   1.327  1.00  0.97           C  
ATOM   1010  HG2 ARG A  63       5.427  -6.872   0.795  1.00  0.97           H  
ATOM   1011  HG3 ARG A  63       4.063  -7.517   1.712  1.00  0.97           H  
ATOM   1012  CD  ARG A  63       5.966  -8.051   2.519  1.00  0.97           C  
ATOM   1013  HD2 ARG A  63       5.562  -8.916   3.045  1.00  0.97           H  
ATOM   1014  HD3 ARG A  63       5.945  -7.199   3.198  1.00  0.97           H  
ATOM   1015  NE  ARG A  63       7.356  -8.304   2.092  1.00  0.97           N  
ATOM   1016  HE  ARG A  63       7.615  -7.976   1.172  1.00  0.97           H  
ATOM   1017  NH1 ARG A  63       8.011  -9.489   3.949  1.00  0.97           N  
ATOM   1018 HH11 ARG A  63       8.659 -10.095   4.432  1.00  0.97           H  
ATOM   1019 HH12 ARG A  63       7.066  -9.447   4.300  1.00  0.97           H  
ATOM   1020  NH2 ARG A  63       9.457  -9.145   2.271  1.00  0.97           N  
ATOM   1021 HH21 ARG A  63      10.087  -9.774   2.748  1.00  0.97           H  
ATOM   1022 HH22 ARG A  63       9.621  -8.884   1.310  1.00  0.97           H  
ATOM   1023  CZ  ARG A  63       8.266  -8.972   2.776  1.00  0.97           C  
ATOM   1024  N   GLN A  64       3.292 -10.746  -1.979  1.00  0.97           N  
ATOM   1025  H   GLN A  64       2.556 -10.813  -1.292  1.00  0.97           H  
ATOM   1026  CA  GLN A  64       3.334 -11.724  -3.081  1.00  0.97           C  
ATOM   1027  HA  GLN A  64       2.696 -12.563  -2.801  1.00  0.97           H  
ATOM   1028  C   GLN A  64       4.738 -12.326  -3.297  1.00  0.97           C  
ATOM   1029  CB  GLN A  64       2.762 -11.100  -4.374  1.00  0.97           C  
ATOM   1030  HB2 GLN A  64       2.837 -11.820  -5.189  1.00  0.97           H  
ATOM   1031  HB3 GLN A  64       3.365 -10.232  -4.639  1.00  0.97           H  
ATOM   1032  O   GLN A  64       5.218 -12.432  -4.427  1.00  0.97           O  
ATOM   1033  CG  GLN A  64       1.306 -10.632  -4.290  1.00  0.97           C  
ATOM   1034  HG2 GLN A  64       1.061 -10.111  -5.215  1.00  0.97           H  
ATOM   1035  HG3 GLN A  64       1.190  -9.915  -3.477  1.00  0.97           H  
ATOM   1036  CD  GLN A  64       0.298 -11.756  -4.097  1.00  0.97           C  
ATOM   1037  NE2 GLN A  64      -0.959 -11.415  -3.942  1.00  0.97           N  
ATOM   1038 HE21 GLN A  64      -1.217 -10.440  -3.993  1.00  0.97           H  
ATOM   1039 HE22 GLN A  64      -1.637 -12.157  -3.847  1.00  0.97           H  
ATOM   1040  OE1 GLN A  64       0.610 -12.935  -4.051  1.00  0.97           O  
ATOM   1041  N   MET A  65       5.423 -12.691  -2.205  1.00  0.96           N  
ATOM   1042  H   MET A  65       4.975 -12.601  -1.304  1.00  0.96           H  
ATOM   1043  CA  MET A  65       6.824 -13.122  -2.236  1.00  0.96           C  
ATOM   1044  HA  MET A  65       7.430 -12.271  -2.547  1.00  0.96           H  
ATOM   1045  C   MET A  65       7.044 -14.248  -3.254  1.00  0.96           C  
ATOM   1046  CB  MET A  65       7.290 -13.560  -0.836  1.00  0.96           C  
ATOM   1047  HB2 MET A  65       8.288 -13.992  -0.912  1.00  0.96           H  
ATOM   1048  HB3 MET A  65       6.624 -14.334  -0.455  1.00  0.96           H  
ATOM   1049  O   MET A  65       6.492 -15.343  -3.128  1.00  0.96           O  
ATOM   1050  CG  MET A  65       7.335 -12.404   0.175  1.00  0.96           C  
ATOM   1051  HG2 MET A  65       7.707 -12.794   1.122  1.00  0.96           H  
ATOM   1052  HG3 MET A  65       6.316 -12.058   0.349  1.00  0.96           H  
ATOM   1053  SD  MET A  65       8.351 -10.963  -0.283  1.00  0.96           S  
ATOM   1054  CE  MET A  65      10.000 -11.715  -0.371  1.00  0.96           C  
ATOM   1055  HE1 MET A  65      10.743 -10.942  -0.567  1.00  0.96           H  
ATOM   1056  HE2 MET A  65      10.030 -12.440  -1.185  1.00  0.96           H  
ATOM   1057  HE3 MET A  65      10.227 -12.216   0.570  1.00  0.96           H  
ATOM   1058  N   ARG A  66       7.868 -13.973  -4.277  1.00  0.96           N  
ATOM   1059  H   ARG A  66       8.181 -13.015  -4.344  1.00  0.96           H  
ATOM   1060  CA  ARG A  66       8.196 -14.871  -5.403  1.00  0.96           C  
ATOM   1061  HA  ARG A  66       8.884 -14.335  -6.057  1.00  0.96           H  
ATOM   1062  C   ARG A  66       7.013 -15.272  -6.290  1.00  0.96           C  
ATOM   1063  CB  ARG A  66       8.896 -16.143  -4.899  1.00  0.96           C  
ATOM   1064  HB2 ARG A  66       9.252 -16.702  -5.764  1.00  0.96           H  
ATOM   1065  HB3 ARG A  66       8.149 -16.764  -4.404  1.00  0.96           H  
ATOM   1066  O   ARG A  66       7.218 -16.051  -7.221  1.00  0.96           O  
ATOM   1067  CG  ARG A  66      10.080 -15.932  -3.943  1.00  0.96           C  
ATOM   1068  HG2 ARG A  66      10.955 -15.597  -4.499  1.00  0.96           H  
ATOM   1069  HG3 ARG A  66       9.840 -15.191  -3.180  1.00  0.96           H  
ATOM   1070  CD  ARG A  66      10.367 -17.255  -3.233  1.00  0.96           C  
ATOM   1071  HD2 ARG A  66      11.152 -17.101  -2.493  1.00  0.96           H  
ATOM   1072  HD3 ARG A  66       9.466 -17.537  -2.689  1.00  0.96           H  
ATOM   1073  NE  ARG A  66      10.752 -18.311  -4.192  1.00  0.96           N  
ATOM   1074  HE  ARG A  66      11.134 -18.002  -5.074  1.00  0.96           H  
ATOM   1075  NH1 ARG A  66       9.958 -20.091  -2.988  1.00  0.96           N  
ATOM   1076 HH11 ARG A  66       9.712 -19.450  -2.248  1.00  0.96           H  
ATOM   1077 HH12 ARG A  66       9.740 -21.074  -2.909  1.00  0.96           H  
ATOM   1078  NH2 ARG A  66      10.866 -20.418  -5.010  1.00  0.96           N  
ATOM   1079 HH21 ARG A  66      10.624 -21.398  -4.996  1.00  0.96           H  
ATOM   1080 HH22 ARG A  66      11.462 -20.065  -5.746  1.00  0.96           H  
ATOM   1081  CZ  ARG A  66      10.522 -19.601  -4.059  1.00  0.96           C  
ATOM   1082  N   ASN A  67       5.801 -14.786  -6.032  1.00  0.97           N  
ATOM   1083  H   ASN A  67       5.705 -14.110  -5.287  1.00  0.97           H  
ATOM   1084  CA  ASN A  67       4.608 -15.128  -6.802  1.00  0.97           C  
ATOM   1085  HA  ASN A  67       4.920 -15.700  -7.675  1.00  0.97           H  
ATOM   1086  C   ASN A  67       3.885 -13.889  -7.364  1.00  0.97           C  
ATOM   1087  CB  ASN A  67       3.687 -16.051  -5.987  1.00  0.97           C  
ATOM   1088  HB2 ASN A  67       4.262 -16.866  -5.548  1.00  0.97           H  
ATOM   1089  HB3 ASN A  67       3.205 -15.485  -5.190  1.00  0.97           H  
ATOM   1090  O   ASN A  67       2.703 -13.680  -7.085  1.00  0.97           O  
ATOM   1091  CG  ASN A  67       2.627 -16.657  -6.893  1.00  0.97           C  
ATOM   1092  ND2 ASN A  67       1.569 -17.201  -6.361  1.00  0.97           N  
ATOM   1093 HD21 ASN A  67       1.344 -17.113  -5.380  1.00  0.97           H  
ATOM   1094 HD22 ASN A  67       0.887 -17.568  -7.009  1.00  0.97           H  
ATOM   1095  OD1 ASN A  67       2.734 -16.670  -8.110  1.00  0.97           O  
ATOM   1096  N   PRO A  68       4.552 -13.083  -8.209  1.00  0.97           N  
ATOM   1097  CA  PRO A  68       3.915 -11.947  -8.880  1.00  0.97           C  
ATOM   1098  HA  PRO A  68       3.581 -11.218  -8.141  1.00  0.97           H  
ATOM   1099  C   PRO A  68       2.700 -12.348  -9.731  1.00  0.97           C  
ATOM   1100  CB  PRO A  68       5.012 -11.322  -9.749  1.00  0.97           C  
ATOM   1101  HB2 PRO A  68       4.622 -10.912 -10.680  1.00  0.97           H  
ATOM   1102  HB3 PRO A  68       5.538 -10.546  -9.192  1.00  0.97           H  
ATOM   1103  O   PRO A  68       1.815 -11.529  -9.947  1.00  0.97           O  
ATOM   1104  CG  PRO A  68       5.953 -12.494  -9.998  1.00  0.97           C  
ATOM   1105  HG2 PRO A  68       6.962 -12.167 -10.249  1.00  0.97           H  
ATOM   1106  HG3 PRO A  68       5.521 -13.138 -10.764  1.00  0.97           H  
ATOM   1107  CD  PRO A  68       5.915 -13.254  -8.689  1.00  0.97           C  
ATOM   1108  HD2 PRO A  68       6.613 -12.807  -7.981  1.00  0.97           H  
ATOM   1109  HD3 PRO A  68       6.162 -14.301  -8.869  1.00  0.97           H  
ATOM   1110  N   TRP A  69       2.592 -13.604 -10.183  1.00  0.97           N  
ATOM   1111  H   TRP A  69       3.330 -14.262  -9.977  1.00  0.97           H  
ATOM   1112  CA  TRP A  69       1.437 -14.096 -10.949  1.00  0.97           C  
ATOM   1113  HA  TRP A  69       1.333 -13.502 -11.857  1.00  0.97           H  
ATOM   1114  C   TRP A  69       0.116 -14.002 -10.179  1.00  0.97           C  
ATOM   1115  CB  TRP A  69       1.672 -15.560 -11.330  1.00  0.97           C  
ATOM   1116  HB2 TRP A  69       1.560 -16.180 -10.441  1.00  0.97           H  
ATOM   1117  HB3 TRP A  69       0.897 -15.863 -12.034  1.00  0.97           H  
ATOM   1118  O   TRP A  69      -0.950 -13.926 -10.788  1.00  0.97           O  
ATOM   1119  CG  TRP A  69       3.003 -15.848 -11.942  1.00  0.97           C  
ATOM   1120  CD1 TRP A  69       4.001 -16.543 -11.356  1.00  0.97           C  
ATOM   1121  HD1 TRP A  69       3.946 -16.994 -10.376  1.00  0.97           H  
ATOM   1122  CD2 TRP A  69       3.499 -15.457 -13.255  1.00  0.97           C  
ATOM   1123  CE2 TRP A  69       4.826 -15.962 -13.402  1.00  0.97           C  
ATOM   1124  CE3 TRP A  69       2.955 -14.741 -14.342  1.00  0.97           C  
ATOM   1125  HE3 TRP A  69       1.959 -14.332 -14.260  1.00  0.97           H  
ATOM   1126  NE1 TRP A  69       5.080 -16.607 -12.211  1.00  0.97           N  
ATOM   1127  HE1 TRP A  69       5.914 -17.131 -11.986  1.00  0.97           H  
ATOM   1128  CH2 TRP A  69       4.997 -15.072 -15.646  1.00  0.97           C  
ATOM   1129  HH2 TRP A  69       5.561 -14.904 -16.552  1.00  0.97           H  
ATOM   1130  CZ2 TRP A  69       5.574 -15.773 -14.573  1.00  0.97           C  
ATOM   1131  HZ2 TRP A  69       6.580 -16.162 -14.643  1.00  0.97           H  
ATOM   1132  CZ3 TRP A  69       3.691 -14.560 -15.526  1.00  0.97           C  
ATOM   1133  HZ3 TRP A  69       3.253 -13.997 -16.338  1.00  0.97           H  
ATOM   1134  N   ALA A  70       0.173 -14.021  -8.846  1.00  0.98           N  
ATOM   1135  H   ALA A  70       1.077 -14.073  -8.397  1.00  0.98           H  
ATOM   1136  CA  ALA A  70      -0.992 -13.858  -7.989  1.00  0.98           C  
ATOM   1137  HA  ALA A  70      -1.866 -14.241  -8.516  1.00  0.98           H  
ATOM   1138  C   ALA A  70      -1.295 -12.388  -7.659  1.00  0.98           C  
ATOM   1139  CB  ALA A  70      -0.801 -14.712  -6.733  1.00  0.98           C  
ATOM   1140  HB1 ALA A  70      -1.659 -14.592  -6.072  1.00  0.98           H  
ATOM   1141  HB2 ALA A  70       0.099 -14.398  -6.203  1.00  0.98           H  
ATOM   1142  HB3 ALA A  70      -0.710 -15.762  -7.012  1.00  0.98           H  
ATOM   1143  O   ALA A  70      -2.267 -12.132  -6.959  1.00  0.98           O  
ATOM   1144  N   ASP A  71      -0.507 -11.426  -8.143  1.00  0.98           N  
ATOM   1145  H   ASP A  71       0.286 -11.675  -8.717  1.00  0.98           H  
ATOM   1146  CA  ASP A  71      -0.659 -10.021  -7.771  1.00  0.98           C  
ATOM   1147  HA  ASP A  71      -0.753  -9.956  -6.687  1.00  0.98           H  
ATOM   1148  C   ASP A  71      -1.914  -9.373  -8.366  1.00  0.98           C  
ATOM   1149  CB  ASP A  71       0.602  -9.259  -8.177  1.00  0.98           C  
ATOM   1150  HB2 ASP A  71       0.680  -9.274  -9.265  1.00  0.98           H  
ATOM   1151  HB3 ASP A  71       1.477  -9.754  -7.756  1.00  0.98           H  
ATOM   1152  O   ASP A  71      -2.583  -8.627  -7.662  1.00  0.98           O  
ATOM   1153  CG  ASP A  71       0.572  -7.814  -7.693  1.00  0.98           C  
ATOM   1154  OD1 ASP A  71       0.322  -7.602  -6.492  1.00  0.98           O  
ATOM   1155  OD2 ASP A  71       0.763  -6.921  -8.541  1.00  0.98           O  
ATOM   1156  N   GLY A  72      -2.268  -9.663  -9.626  1.00  0.97           N  
ATOM   1157  H   GLY A  72      -1.712 -10.329 -10.142  1.00  0.97           H  
ATOM   1158  CA  GLY A  72      -3.512  -9.167 -10.228  1.00  0.97           C  
ATOM   1159  HA2 GLY A  72      -4.076 -10.012 -10.622  1.00  0.97           H  
ATOM   1160  HA3 GLY A  72      -4.120  -8.735  -9.433  1.00  0.97           H  
ATOM   1161  C   GLY A  72      -3.477  -8.068 -11.300  1.00  0.97           C  
ATOM   1162  O   GLY A  72      -4.364  -8.109 -12.153  1.00  0.97           O  
ATOM   1163  N   PRO A  73      -2.572  -7.071 -11.325  1.00  0.97           N  
ATOM   1164  CA  PRO A  73      -2.704  -5.924 -12.226  1.00  0.97           C  
ATOM   1165  HA  PRO A  73      -3.637  -5.412 -11.990  1.00  0.97           H  
ATOM   1166  C   PRO A  73      -2.740  -6.327 -13.705  1.00  0.97           C  
ATOM   1167  CB  PRO A  73      -1.543  -4.982 -11.896  1.00  0.97           C  
ATOM   1168  HB2 PRO A  73      -1.873  -4.232 -11.176  1.00  0.97           H  
ATOM   1169  HB3 PRO A  73      -1.134  -4.495 -12.781  1.00  0.97           H  
ATOM   1170  O   PRO A  73      -1.815  -6.963 -14.226  1.00  0.97           O  
ATOM   1171  CG  PRO A  73      -0.528  -5.897 -11.223  1.00  0.97           C  
ATOM   1172  HG2 PRO A  73       0.036  -6.456 -11.969  1.00  0.97           H  
ATOM   1173  HG3 PRO A  73       0.146  -5.344 -10.569  1.00  0.97           H  
ATOM   1174  CD  PRO A  73      -1.426  -6.862 -10.463  1.00  0.97           C  
ATOM   1175  HD2 PRO A  73      -1.746  -6.417  -9.521  1.00  0.97           H  
ATOM   1176  HD3 PRO A  73      -0.864  -7.779 -10.282  1.00  0.97           H  
ATOM   1177  N   GLU A  74      -3.828  -5.944 -14.386  1.00  0.95           N  
ATOM   1178  H   GLU A  74      -4.550  -5.427 -13.904  1.00  0.95           H  
ATOM   1179  CA  GLU A  74      -4.081  -6.333 -15.774  1.00  0.95           C  
ATOM   1180  HA  GLU A  74      -4.059  -7.423 -15.796  1.00  0.95           H  
ATOM   1181  C   GLU A  74      -2.975  -5.841 -16.720  1.00  0.95           C  
ATOM   1182  CB  GLU A  74      -5.490  -5.911 -16.240  1.00  0.95           C  
ATOM   1183  HB2 GLU A  74      -5.683  -6.408 -17.191  1.00  0.95           H  
ATOM   1184  HB3 GLU A  74      -6.215  -6.287 -15.519  1.00  0.95           H  
ATOM   1185  O   GLU A  74      -2.548  -4.688 -16.674  1.00  0.95           O  
ATOM   1186  CG  GLU A  74      -5.716  -4.394 -16.435  1.00  0.95           C  
ATOM   1187  HG2 GLU A  74      -5.035  -4.030 -17.205  1.00  0.95           H  
ATOM   1188  HG3 GLU A  74      -5.476  -3.874 -15.508  1.00  0.95           H  
ATOM   1189  CD  GLU A  74      -7.153  -4.036 -16.867  1.00  0.95           C  
ATOM   1190  OE1 GLU A  74      -7.491  -2.827 -16.933  1.00  0.95           O  
ATOM   1191  OE2 GLU A  74      -7.964  -4.956 -17.142  1.00  0.95           O  
ATOM   1192  N   TYR A  75      -2.496  -6.743 -17.578  1.00  0.96           N  
ATOM   1193  H   TYR A  75      -2.834  -7.690 -17.483  1.00  0.96           H  
ATOM   1194  CA  TYR A  75      -1.378  -6.542 -18.505  1.00  0.96           C  
ATOM   1195  HA  TYR A  75      -1.220  -7.508 -18.987  1.00  0.96           H  
ATOM   1196  C   TYR A  75      -0.028  -6.197 -17.851  1.00  0.96           C  
ATOM   1197  CB  TYR A  75      -1.760  -5.564 -19.622  1.00  0.96           C  
ATOM   1198  HB2 TYR A  75      -1.851  -4.559 -19.212  1.00  0.96           H  
ATOM   1199  HB3 TYR A  75      -0.949  -5.540 -20.351  1.00  0.96           H  
ATOM   1200  O   TYR A  75       0.942  -5.916 -18.557  1.00  0.96           O  
ATOM   1201  CG  TYR A  75      -3.033  -5.929 -20.354  1.00  0.96           C  
ATOM   1202  CD1 TYR A  75      -3.027  -6.965 -21.309  1.00  0.96           C  
ATOM   1203  HD1 TYR A  75      -2.120  -7.512 -21.519  1.00  0.96           H  
ATOM   1204  CD2 TYR A  75      -4.223  -5.236 -20.069  1.00  0.96           C  
ATOM   1205  HD2 TYR A  75      -4.218  -4.454 -19.325  1.00  0.96           H  
ATOM   1206  CE1 TYR A  75      -4.212  -7.296 -21.992  1.00  0.96           C  
ATOM   1207  HE1 TYR A  75      -4.218  -8.093 -22.721  1.00  0.96           H  
ATOM   1208  CE2 TYR A  75      -5.412  -5.570 -20.741  1.00  0.96           C  
ATOM   1209  HE2 TYR A  75      -6.324  -5.047 -20.494  1.00  0.96           H  
ATOM   1210  OH  TYR A  75      -6.557  -6.907 -22.355  1.00  0.96           O  
ATOM   1211  HH  TYR A  75      -7.273  -6.356 -22.030  1.00  0.96           H  
ATOM   1212  CZ  TYR A  75      -5.403  -6.597 -21.710  1.00  0.96           C  
ATOM   1213  N   ILE A  76       0.083  -6.290 -16.524  1.00  0.98           N  
ATOM   1214  H   ILE A  76      -0.750  -6.461 -15.980  1.00  0.98           H  
ATOM   1215  CA  ILE A  76       1.366  -6.219 -15.820  1.00  0.98           C  
ATOM   1216  HA  ILE A  76       2.132  -5.846 -16.500  1.00  0.98           H  
ATOM   1217  C   ILE A  76       1.798  -7.621 -15.421  1.00  0.98           C  
ATOM   1218  CB  ILE A  76       1.330  -5.249 -14.628  1.00  0.98           C  
ATOM   1219  HB  ILE A  76       0.661  -5.664 -13.874  1.00  0.98           H  
ATOM   1220  O   ILE A  76       2.751  -8.130 -16.004  1.00  0.98           O  
ATOM   1221  CG1 ILE A  76       0.768  -3.861 -14.997  1.00  0.98           C  
ATOM   1222 HG12 ILE A  76      -0.276  -3.965 -15.295  1.00  0.98           H  
ATOM   1223 HG13 ILE A  76       0.775  -3.244 -14.098  1.00  0.98           H  
ATOM   1224  CG2 ILE A  76       2.738  -5.150 -14.009  1.00  0.98           C  
ATOM   1225 HG21 ILE A  76       3.467  -4.828 -14.753  1.00  0.98           H  
ATOM   1226 HG22 ILE A  76       3.051  -6.112 -13.604  1.00  0.98           H  
ATOM   1227 HG23 ILE A  76       2.737  -4.438 -13.184  1.00  0.98           H  
ATOM   1228  CD1 ILE A  76       1.515  -3.112 -16.107  1.00  0.98           C  
ATOM   1229 HD11 ILE A  76       1.034  -2.147 -16.268  1.00  0.98           H  
ATOM   1230 HD12 ILE A  76       1.487  -3.675 -17.040  1.00  0.98           H  
ATOM   1231 HD13 ILE A  76       2.547  -2.936 -15.806  1.00  0.98           H  
ATOM   1232  N   THR A  77       1.075  -8.267 -14.502  1.00  0.97           N  
ATOM   1233  H   THR A  77       0.291  -7.798 -14.072  1.00  0.97           H  
ATOM   1234  CA  THR A  77       1.420  -9.606 -13.993  1.00  0.97           C  
ATOM   1235  HA  THR A  77       2.465  -9.819 -14.220  1.00  0.97           H  
ATOM   1236  C   THR A  77       0.617 -10.732 -14.630  1.00  0.97           C  
ATOM   1237  CB  THR A  77       1.308  -9.677 -12.473  1.00  0.97           C  
ATOM   1238  HB  THR A  77       1.507 -10.704 -12.166  1.00  0.97           H  
ATOM   1239  O   THR A  77       1.069 -11.875 -14.654  1.00  0.97           O  
ATOM   1240  CG2 THR A  77       2.318  -8.747 -11.799  1.00  0.97           C  
ATOM   1241 HG21 THR A  77       2.334  -8.921 -10.723  1.00  0.97           H  
ATOM   1242 HG22 THR A  77       3.318  -8.948 -12.184  1.00  0.97           H  
ATOM   1243 HG23 THR A  77       2.069  -7.702 -11.983  1.00  0.97           H  
ATOM   1244  OG1 THR A  77       0.021  -9.300 -12.059  1.00  0.97           O  
ATOM   1245  HG1 THR A  77       0.108  -9.113 -11.121  1.00  0.97           H  
ATOM   1246  N   GLN A  78      -0.546 -10.408 -15.195  1.00  0.96           N  
ATOM   1247  H   GLN A  78      -0.866  -9.455 -15.102  1.00  0.96           H  
ATOM   1248  CA  GLN A  78      -1.437 -11.359 -15.852  1.00  0.96           C  
ATOM   1249  HA  GLN A  78      -0.842 -12.130 -16.340  1.00  0.96           H  
ATOM   1250  C   GLN A  78      -2.291 -10.673 -16.921  1.00  0.96           C  
ATOM   1251  CB  GLN A  78      -2.335 -12.030 -14.797  1.00  0.96           C  
ATOM   1252  HB2 GLN A  78      -1.711 -12.584 -14.096  1.00  0.96           H  
ATOM   1253  HB3 GLN A  78      -2.986 -12.745 -15.299  1.00  0.96           H  
ATOM   1254  O   GLN A  78      -2.487  -9.456 -16.888  1.00  0.96           O  
ATOM   1255  CG  GLN A  78      -3.194 -11.034 -13.999  1.00  0.96           C  
ATOM   1256  HG2 GLN A  78      -3.736 -10.370 -14.673  1.00  0.96           H  
ATOM   1257  HG3 GLN A  78      -2.556 -10.425 -13.358  1.00  0.96           H  
ATOM   1258  CD  GLN A  78      -4.207 -11.757 -13.132  1.00  0.96           C  
ATOM   1259  NE2 GLN A  78      -5.338 -12.144 -13.678  1.00  0.96           N  
ATOM   1260 HE21 GLN A  78      -5.949 -12.703 -13.099  1.00  0.96           H  
ATOM   1261 HE22 GLN A  78      -5.465 -12.035 -14.674  1.00  0.96           H  
ATOM   1262  OE1 GLN A  78      -4.017 -11.987 -11.953  1.00  0.96           O  
ATOM   1263  N   CYS A  79      -2.867 -11.453 -17.834  1.00  0.96           N  
ATOM   1264  H   CYS A  79      -2.678 -12.445 -17.834  1.00  0.96           H  
ATOM   1265  CA  CYS A  79      -4.015 -10.984 -18.601  1.00  0.96           C  
ATOM   1266  HA  CYS A  79      -3.835  -9.941 -18.861  1.00  0.96           H  
ATOM   1267  C   CYS A  79      -5.296 -10.999 -17.744  1.00  0.96           C  
ATOM   1268  CB  CYS A  79      -4.126 -11.756 -19.921  1.00  0.96           C  
ATOM   1269  HB2 CYS A  79      -3.632 -12.726 -19.859  1.00  0.96           H  
ATOM   1270  HB3 CYS A  79      -5.175 -11.927 -20.166  1.00  0.96           H  
ATOM   1271  O   CYS A  79      -5.371 -11.705 -16.729  1.00  0.96           O  
ATOM   1272  SG  CYS A  79      -3.397 -10.781 -21.252  1.00  0.96           S  
ATOM   1273  N   PRO A  80      -6.312 -10.191 -18.093  1.00  0.98           N  
ATOM   1274  CA  PRO A  80      -7.560 -10.195 -17.350  1.00  0.98           C  
ATOM   1275  HA  PRO A  80      -7.357 -10.158 -16.280  1.00  0.98           H  
ATOM   1276  C   PRO A  80      -8.369 -11.464 -17.655  1.00  0.98           C  
ATOM   1277  CB  PRO A  80      -8.260  -8.905 -17.758  1.00  0.98           C  
ATOM   1278  HB2 PRO A  80      -9.341  -8.995 -17.649  1.00  0.98           H  
ATOM   1279  HB3 PRO A  80      -7.895  -8.086 -17.138  1.00  0.98           H  
ATOM   1280  O   PRO A  80      -8.389 -11.961 -18.785  1.00  0.98           O  
ATOM   1281  CG  PRO A  80      -7.793  -8.696 -19.203  1.00  0.98           C  
ATOM   1282  HG2 PRO A  80      -8.395  -9.303 -19.879  1.00  0.98           H  
ATOM   1283  HG3 PRO A  80      -7.830  -7.646 -19.491  1.00  0.98           H  
ATOM   1284  CD  PRO A  80      -6.356  -9.223 -19.183  1.00  0.98           C  
ATOM   1285  HD2 PRO A  80      -5.666  -8.406 -18.973  1.00  0.98           H  
ATOM   1286  HD3 PRO A  80      -6.113  -9.684 -20.141  1.00  0.98           H  
ATOM   1287  N   ILE A  81      -9.083 -11.966 -16.650  1.00  0.98           N  
ATOM   1288  H   ILE A  81      -9.094 -11.457 -15.777  1.00  0.98           H  
ATOM   1289  CA  ILE A  81     -10.010 -13.093 -16.761  1.00  0.98           C  
ATOM   1290  HA  ILE A  81      -9.481 -13.937 -17.203  1.00  0.98           H  
ATOM   1291  C   ILE A  81     -11.153 -12.664 -17.688  1.00  0.98           C  
ATOM   1292  CB  ILE A  81     -10.550 -13.516 -15.370  1.00  0.98           C  
ATOM   1293  HB  ILE A  81     -11.223 -12.736 -15.013  1.00  0.98           H  
ATOM   1294  O   ILE A  81     -11.903 -11.733 -17.376  1.00  0.98           O  
ATOM   1295  CG1 ILE A  81      -9.432 -13.700 -14.314  1.00  0.98           C  
ATOM   1296 HG12 ILE A  81      -8.843 -14.585 -14.555  1.00  0.98           H  
ATOM   1297 HG13 ILE A  81      -8.761 -12.840 -14.319  1.00  0.98           H  
ATOM   1298  CG2 ILE A  81     -11.363 -14.817 -15.507  1.00  0.98           C  
ATOM   1299 HG21 ILE A  81     -12.155 -14.703 -16.247  1.00  0.98           H  
ATOM   1300 HG22 ILE A  81     -11.835 -15.071 -14.557  1.00  0.98           H  
ATOM   1301 HG23 ILE A  81     -10.708 -15.635 -15.807  1.00  0.98           H  
ATOM   1302  CD1 ILE A  81      -9.969 -13.815 -12.882  1.00  0.98           C  
ATOM   1303 HD11 ILE A  81      -9.138 -13.759 -12.179  1.00  0.98           H  
ATOM   1304 HD12 ILE A  81     -10.652 -12.992 -12.672  1.00  0.98           H  
ATOM   1305 HD13 ILE A  81     -10.486 -14.764 -12.745  1.00  0.98           H  
ATOM   1306  N   GLN A  82     -11.284 -13.319 -18.840  1.00  0.98           N  
ATOM   1307  H   GLN A  82     -10.627 -14.056 -19.053  1.00  0.98           H  
ATOM   1308  CA  GLN A  82     -12.347 -13.028 -19.807  1.00  0.98           C  
ATOM   1309  HA  GLN A  82     -12.370 -11.951 -19.974  1.00  0.98           H  
ATOM   1310  C   GLN A  82     -13.721 -13.473 -19.270  1.00  0.98           C  
ATOM   1311  CB  GLN A  82     -12.055 -13.725 -21.147  1.00  0.98           C  
ATOM   1312  HB2 GLN A  82     -12.847 -13.476 -21.853  1.00  0.98           H  
ATOM   1313  HB3 GLN A  82     -12.075 -14.804 -20.995  1.00  0.98           H  
ATOM   1314  O   GLN A  82     -13.774 -14.376 -18.431  1.00  0.98           O  
ATOM   1315  CG  GLN A  82     -10.709 -13.351 -21.785  1.00  0.98           C  
ATOM   1316  HG2 GLN A  82      -9.893 -13.699 -21.151  1.00  0.98           H  
ATOM   1317  HG3 GLN A  82     -10.619 -13.868 -22.741  1.00  0.98           H  
ATOM   1318  CD  GLN A  82     -10.554 -11.857 -22.039  1.00  0.98           C  
ATOM   1319  NE2 GLN A  82      -9.649 -11.201 -21.349  1.00  0.98           N  
ATOM   1320 HE21 GLN A  82      -9.509 -10.230 -21.589  1.00  0.98           H  
ATOM   1321 HE22 GLN A  82      -9.084 -11.673 -20.658  1.00  0.98           H  
ATOM   1322  OE1 GLN A  82     -11.236 -11.251 -22.852  1.00  0.98           O  
ATOM   1323  N   PRO A  83     -14.837 -12.894 -19.751  1.00  0.98           N  
ATOM   1324  CA  PRO A  83     -16.178 -13.409 -19.487  1.00  0.98           C  
ATOM   1325  HA  PRO A  83     -16.438 -13.196 -18.451  1.00  0.98           H  
ATOM   1326  C   PRO A  83     -16.278 -14.918 -19.753  1.00  0.98           C  
ATOM   1327  CB  PRO A  83     -17.099 -12.613 -20.415  1.00  0.98           C  
ATOM   1328  HB2 PRO A  83     -18.103 -12.511 -20.003  1.00  0.98           H  
ATOM   1329  HB3 PRO A  83     -17.141 -13.080 -21.399  1.00  0.98           H  
ATOM   1330  O   PRO A  83     -15.886 -15.401 -20.813  1.00  0.98           O  
ATOM   1331  CG  PRO A  83     -16.384 -11.270 -20.532  1.00  0.98           C  
ATOM   1332  HG2 PRO A  83     -16.662 -10.735 -21.440  1.00  0.98           H  
ATOM   1333  HG3 PRO A  83     -16.590 -10.666 -19.648  1.00  0.98           H  
ATOM   1334  CD  PRO A  83     -14.912 -11.672 -20.537  1.00  0.98           C  
ATOM   1335  HD2 PRO A  83     -14.574 -11.858 -21.557  1.00  0.98           H  
ATOM   1336  HD3 PRO A  83     -14.324 -10.884 -20.068  1.00  0.98           H  
ATOM   1337  N   GLY A  84     -16.797 -15.665 -18.782  1.00  0.98           N  
ATOM   1338  H   GLY A  84     -17.039 -15.204 -17.916  1.00  0.98           H  
ATOM   1339  CA  GLY A  84     -16.874 -17.128 -18.786  1.00  0.98           C  
ATOM   1340  HA2 GLY A  84     -17.685 -17.436 -18.126  1.00  0.98           H  
ATOM   1341  HA3 GLY A  84     -17.103 -17.472 -19.795  1.00  0.98           H  
ATOM   1342  C   GLY A  84     -15.601 -17.849 -18.326  1.00  0.98           C  
ATOM   1343  O   GLY A  84     -15.641 -19.061 -18.135  1.00  0.98           O  
ATOM   1344  N   GLY A  85     -14.489 -17.135 -18.135  1.00  0.98           N  
ATOM   1345  H   GLY A  85     -14.527 -16.138 -18.291  1.00  0.98           H  
ATOM   1346  CA  GLY A  85     -13.226 -17.689 -17.654  1.00  0.98           C  
ATOM   1347  HA2 GLY A  85     -13.104 -18.703 -18.035  1.00  0.98           H  
ATOM   1348  HA3 GLY A  85     -12.406 -17.084 -18.042  1.00  0.98           H  
ATOM   1349  C   GLY A  85     -13.109 -17.729 -16.129  1.00  0.98           C  
ATOM   1350  O   GLY A  85     -13.945 -17.194 -15.393  1.00  0.98           O  
ATOM   1351  N   SER A  86     -12.020 -18.329 -15.651  1.00  0.98           N  
ATOM   1352  H   SER A  86     -11.366 -18.760 -16.289  1.00  0.98           H  
ATOM   1353  CA  SER A  86     -11.665 -18.362 -14.233  1.00  0.98           C  
ATOM   1354  HA  SER A  86     -12.097 -17.475 -13.770  1.00  0.98           H  
ATOM   1355  C   SER A  86     -10.156 -18.313 -14.016  1.00  0.98           C  
ATOM   1356  CB  SER A  86     -12.240 -19.611 -13.555  1.00  0.98           C  
ATOM   1357  HB2 SER A  86     -11.979 -19.605 -12.497  1.00  0.98           H  
ATOM   1358  HB3 SER A  86     -13.326 -19.597 -13.642  1.00  0.98           H  
ATOM   1359  O   SER A  86      -9.402 -18.706 -14.902  1.00  0.98           O  
ATOM   1360  OG  SER A  86     -11.741 -20.793 -14.158  1.00  0.98           O  
ATOM   1361  HG  SER A  86     -10.782 -20.757 -14.181  1.00  0.98           H  
ATOM   1362  N   TYR A  87      -9.728 -17.885 -12.830  1.00  0.99           N  
ATOM   1363  H   TYR A  87     -10.410 -17.556 -12.161  1.00  0.99           H  
ATOM   1364  CA  TYR A  87      -8.334 -17.954 -12.392  1.00  0.99           C  
ATOM   1365  HA  TYR A  87      -7.850 -18.798 -12.883  1.00  0.99           H  
ATOM   1366  C   TYR A  87      -8.236 -18.154 -10.881  1.00  0.99           C  
ATOM   1367  CB  TYR A  87      -7.611 -16.665 -12.788  1.00  0.99           C  
ATOM   1368  HB2 TYR A  87      -8.159 -15.826 -12.359  1.00  0.99           H  
ATOM   1369  HB3 TYR A  87      -7.645 -16.581 -13.875  1.00  0.99           H  
ATOM   1370  O   TYR A  87      -8.996 -17.545 -10.125  1.00  0.99           O  
ATOM   1371  CG  TYR A  87      -6.165 -16.568 -12.345  1.00  0.99           C  
ATOM   1372  CD1 TYR A  87      -5.669 -15.366 -11.806  1.00  0.99           C  
ATOM   1373  HD1 TYR A  87      -6.323 -14.515 -11.694  1.00  0.99           H  
ATOM   1374  CD2 TYR A  87      -5.308 -17.676 -12.478  1.00  0.99           C  
ATOM   1375  HD2 TYR A  87      -5.664 -18.606 -12.898  1.00  0.99           H  
ATOM   1376  CE1 TYR A  87      -4.318 -15.266 -11.419  1.00  0.99           C  
ATOM   1377  HE1 TYR A  87      -3.927 -14.342 -11.021  1.00  0.99           H  
ATOM   1378  CE2 TYR A  87      -3.972 -17.590 -12.062  1.00  0.99           C  
ATOM   1379  HE2 TYR A  87      -3.336 -18.460 -12.139  1.00  0.99           H  
ATOM   1380  OH  TYR A  87      -2.156 -16.288 -11.204  1.00  0.99           O  
ATOM   1381  HH  TYR A  87      -1.898 -15.382 -11.018  1.00  0.99           H  
ATOM   1382  CZ  TYR A  87      -3.466 -16.381 -11.546  1.00  0.99           C  
ATOM   1383  N   THR A  88      -7.291 -18.983 -10.440  1.00  0.99           N  
ATOM   1384  H   THR A  88      -6.746 -19.506 -11.110  1.00  0.99           H  
ATOM   1385  CA  THR A  88      -7.047 -19.256  -9.025  1.00  0.99           C  
ATOM   1386  HA  THR A  88      -7.922 -18.940  -8.456  1.00  0.99           H  
ATOM   1387  C   THR A  88      -5.837 -18.494  -8.495  1.00  0.99           C  
ATOM   1388  CB  THR A  88      -6.866 -20.753  -8.762  1.00  0.99           C  
ATOM   1389  HB  THR A  88      -5.872 -21.069  -9.078  1.00  0.99           H  
ATOM   1390  O   THR A  88      -4.689 -18.858  -8.744  1.00  0.99           O  
ATOM   1391  CG2 THR A  88      -7.034 -21.052  -7.271  1.00  0.99           C  
ATOM   1392 HG21 THR A  88      -7.986 -20.653  -6.921  1.00  0.99           H  
ATOM   1393 HG22 THR A  88      -7.033 -22.131  -7.113  1.00  0.99           H  
ATOM   1394 HG23 THR A  88      -6.222 -20.594  -6.706  1.00  0.99           H  
ATOM   1395  OG1 THR A  88      -7.802 -21.522  -9.473  1.00  0.99           O  
ATOM   1396  HG1 THR A  88      -7.498 -21.487 -10.383  1.00  0.99           H  
ATOM   1397  N   TYR A  89      -6.087 -17.493  -7.657  1.00  0.99           N  
ATOM   1398  H   TYR A  89      -7.051 -17.274  -7.452  1.00  0.99           H  
ATOM   1399  CA  TYR A  89      -5.049 -16.793  -6.905  1.00  0.99           C  
ATOM   1400  HA  TYR A  89      -4.209 -16.592  -7.571  1.00  0.99           H  
ATOM   1401  C   TYR A  89      -4.558 -17.655  -5.740  1.00  0.99           C  
ATOM   1402  CB  TYR A  89      -5.599 -15.455  -6.414  1.00  0.99           C  
ATOM   1403  HB2 TYR A  89      -4.849 -14.982  -5.781  1.00  0.99           H  
ATOM   1404  HB3 TYR A  89      -6.485 -15.629  -5.802  1.00  0.99           H  
ATOM   1405  O   TYR A  89      -5.369 -18.206  -4.993  1.00  0.99           O  
ATOM   1406  CG  TYR A  89      -5.943 -14.509  -7.543  1.00  0.99           C  
ATOM   1407  CD1 TYR A  89      -4.936 -13.679  -8.055  1.00  0.99           C  
ATOM   1408  HD1 TYR A  89      -3.938 -13.730  -7.644  1.00  0.99           H  
ATOM   1409  CD2 TYR A  89      -7.239 -14.469  -8.096  1.00  0.99           C  
ATOM   1410  HD2 TYR A  89      -8.009 -15.128  -7.722  1.00  0.99           H  
ATOM   1411  CE1 TYR A  89      -5.215 -12.785  -9.099  1.00  0.99           C  
ATOM   1412  HE1 TYR A  89      -4.434 -12.138  -9.471  1.00  0.99           H  
ATOM   1413  CE2 TYR A  89      -7.521 -13.587  -9.160  1.00  0.99           C  
ATOM   1414  HE2 TYR A  89      -8.502 -13.565  -9.611  1.00  0.99           H  
ATOM   1415  OH  TYR A  89      -6.725 -11.947 -10.742  1.00  0.99           O  
ATOM   1416  HH  TYR A  89      -5.877 -11.572 -10.991  1.00  0.99           H  
ATOM   1417  CZ  TYR A  89      -6.504 -12.747  -9.665  1.00  0.99           C  
ATOM   1418  N   ARG A  90      -3.235 -17.783  -5.580  1.00  0.98           N  
ATOM   1419  H   ARG A  90      -2.632 -17.305  -6.235  1.00  0.98           H  
ATOM   1420  CA  ARG A  90      -2.599 -18.590  -4.524  1.00  0.98           C  
ATOM   1421  HA  ARG A  90      -3.326 -18.808  -3.742  1.00  0.98           H  
ATOM   1422  C   ARG A  90      -1.448 -17.827  -3.894  1.00  0.98           C  
ATOM   1423  CB  ARG A  90      -2.071 -19.914  -5.097  1.00  0.98           C  
ATOM   1424  HB2 ARG A  90      -1.333 -19.704  -5.870  1.00  0.98           H  
ATOM   1425  HB3 ARG A  90      -1.582 -20.470  -4.297  1.00  0.98           H  
ATOM   1426  O   ARG A  90      -0.482 -17.530  -4.586  1.00  0.98           O  
ATOM   1427  CG  ARG A  90      -3.179 -20.780  -5.696  1.00  0.98           C  
ATOM   1428  HG2 ARG A  90      -3.919 -21.001  -4.927  1.00  0.98           H  
ATOM   1429  HG3 ARG A  90      -3.666 -20.246  -6.512  1.00  0.98           H  
ATOM   1430  CD  ARG A  90      -2.593 -22.079  -6.253  1.00  0.98           C  
ATOM   1431  HD2 ARG A  90      -2.086 -22.629  -5.461  1.00  0.98           H  
ATOM   1432  HD3 ARG A  90      -1.855 -21.827  -7.015  1.00  0.98           H  
ATOM   1433  NE  ARG A  90      -3.648 -22.899  -6.869  1.00  0.98           N  
ATOM   1434  HE  ARG A  90      -3.793 -22.763  -7.859  1.00  0.98           H  
ATOM   1435  NH1 ARG A  90      -4.419 -23.903  -4.954  1.00  0.98           N  
ATOM   1436 HH11 ARG A  90      -3.722 -23.396  -4.428  1.00  0.98           H  
ATOM   1437 HH12 ARG A  90      -5.094 -24.493  -4.489  1.00  0.98           H  
ATOM   1438  NH2 ARG A  90      -5.432 -24.305  -6.906  1.00  0.98           N  
ATOM   1439 HH21 ARG A  90      -5.562 -24.090  -7.885  1.00  0.98           H  
ATOM   1440 HH22 ARG A  90      -6.120 -24.873  -6.434  1.00  0.98           H  
ATOM   1441  CZ  ARG A  90      -4.490 -23.699  -6.242  1.00  0.98           C  
ATOM   1442  N   PHE A  91      -1.515 -17.535  -2.605  1.00  0.98           N  
ATOM   1443  H   PHE A  91      -2.344 -17.775  -2.080  1.00  0.98           H  
ATOM   1444  CA  PHE A  91      -0.446 -16.805  -1.920  1.00  0.98           C  
ATOM   1445  HA  PHE A  91       0.517 -17.178  -2.268  1.00  0.98           H  
ATOM   1446  C   PHE A  91      -0.487 -17.035  -0.408  1.00  0.98           C  
ATOM   1447  CB  PHE A  91      -0.529 -15.314  -2.292  1.00  0.98           C  
ATOM   1448  HB2 PHE A  91      -0.283 -15.214  -3.349  1.00  0.98           H  
ATOM   1449  HB3 PHE A  91       0.232 -14.761  -1.741  1.00  0.98           H  
ATOM   1450  O   PHE A  91      -1.496 -17.486   0.131  1.00  0.98           O  
ATOM   1451  CG  PHE A  91      -1.881 -14.674  -2.059  1.00  0.98           C  
ATOM   1452  CD1 PHE A  91      -2.870 -14.690  -3.059  1.00  0.98           C  
ATOM   1453  HD1 PHE A  91      -2.662 -15.139  -4.018  1.00  0.98           H  
ATOM   1454  CD2 PHE A  91      -2.156 -14.072  -0.826  1.00  0.98           C  
ATOM   1455  HD2 PHE A  91      -1.373 -14.057  -0.082  1.00  0.98           H  
ATOM   1456  CE1 PHE A  91      -4.136 -14.137  -2.806  1.00  0.98           C  
ATOM   1457  HE1 PHE A  91      -4.903 -14.168  -3.565  1.00  0.98           H  
ATOM   1458  CE2 PHE A  91      -3.416 -13.493  -0.581  1.00  0.98           C  
ATOM   1459  HE2 PHE A  91      -3.644 -13.009   0.357  1.00  0.98           H  
ATOM   1460  CZ  PHE A  91      -4.409 -13.535  -1.568  1.00  0.98           C  
ATOM   1461  HZ  PHE A  91      -5.380 -13.100  -1.382  1.00  0.98           H  
ATOM   1462  N   THR A  92       0.620 -16.738   0.269  1.00  0.97           N  
ATOM   1463  H   THR A  92       1.393 -16.315  -0.224  1.00  0.97           H  
ATOM   1464  CA  THR A  92       0.787 -16.902   1.720  1.00  0.97           C  
ATOM   1465  HA  THR A  92      -0.122 -17.319   2.155  1.00  0.97           H  
ATOM   1466  C   THR A  92       1.012 -15.544   2.370  1.00  0.97           C  
ATOM   1467  CB  THR A  92       1.933 -17.876   2.032  1.00  0.97           C  
ATOM   1468  HB  THR A  92       2.860 -17.493   1.604  1.00  0.97           H  
ATOM   1469  O   THR A  92       1.698 -14.693   1.806  1.00  0.97           O  
ATOM   1470  CG2 THR A  92       2.139 -18.140   3.522  1.00  0.97           C  
ATOM   1471 HG21 THR A  92       2.475 -17.230   4.019  1.00  0.97           H  
ATOM   1472 HG22 THR A  92       2.911 -18.896   3.661  1.00  0.97           H  
ATOM   1473 HG23 THR A  92       1.212 -18.482   3.981  1.00  0.97           H  
ATOM   1474  OG1 THR A  92       1.645 -19.138   1.462  1.00  0.97           O  
ATOM   1475  HG1 THR A  92       2.455 -19.645   1.555  1.00  0.97           H  
ATOM   1476  N   MET A  93       0.413 -15.329   3.542  1.00  0.97           N  
ATOM   1477  H   MET A  93      -0.131 -16.074   3.951  1.00  0.97           H  
ATOM   1478  CA  MET A  93       0.667 -14.148   4.368  1.00  0.97           C  
ATOM   1479  HA  MET A  93       0.704 -13.252   3.748  1.00  0.97           H  
ATOM   1480  C   MET A  93       2.023 -14.304   5.049  1.00  0.97           C  
ATOM   1481  CB  MET A  93      -0.441 -13.974   5.418  1.00  0.97           C  
ATOM   1482  HB2 MET A  93      -0.422 -14.830   6.093  1.00  0.97           H  
ATOM   1483  HB3 MET A  93      -0.228 -13.080   6.005  1.00  0.97           H  
ATOM   1484  O   MET A  93       2.204 -15.231   5.836  1.00  0.97           O  
ATOM   1485  CG  MET A  93      -1.861 -13.859   4.860  1.00  0.97           C  
ATOM   1486  HG2 MET A  93      -2.123 -14.777   4.334  1.00  0.97           H  
ATOM   1487  HG3 MET A  93      -2.526 -13.783   5.721  1.00  0.97           H  
ATOM   1488  SD  MET A  93      -2.193 -12.436   3.792  1.00  0.97           S  
ATOM   1489  CE  MET A  93      -1.691 -13.109   2.201  1.00  0.97           C  
ATOM   1490  HE1 MET A  93      -0.609 -13.239   2.159  1.00  0.97           H  
ATOM   1491  HE2 MET A  93      -1.964 -12.398   1.421  1.00  0.97           H  
ATOM   1492  HE3 MET A  93      -2.187 -14.065   2.038  1.00  0.97           H  
ATOM   1493  N   GLU A  94       2.961 -13.407   4.756  1.00  0.95           N  
ATOM   1494  H   GLU A  94       2.756 -12.682   4.083  1.00  0.95           H  
ATOM   1495  CA  GLU A  94       4.324 -13.454   5.292  1.00  0.95           C  
ATOM   1496  HA  GLU A  94       4.398 -14.221   6.063  1.00  0.95           H  
ATOM   1497  C   GLU A  94       4.691 -12.115   5.940  1.00  0.95           C  
ATOM   1498  CB  GLU A  94       5.329 -13.818   4.182  1.00  0.95           C  
ATOM   1499  HB2 GLU A  94       5.229 -13.111   3.359  1.00  0.95           H  
ATOM   1500  HB3 GLU A  94       6.333 -13.724   4.597  1.00  0.95           H  
ATOM   1501  O   GLU A  94       4.881 -11.110   5.252  1.00  0.95           O  
ATOM   1502  CG  GLU A  94       5.154 -15.249   3.643  1.00  0.95           C  
ATOM   1503  HG2 GLU A  94       5.237 -15.948   4.475  1.00  0.95           H  
ATOM   1504  HG3 GLU A  94       4.155 -15.350   3.219  1.00  0.95           H  
ATOM   1505  CD  GLU A  94       6.188 -15.633   2.566  1.00  0.95           C  
ATOM   1506  OE1 GLU A  94       5.964 -16.671   1.898  1.00  0.95           O  
ATOM   1507  OE2 GLU A  94       7.200 -14.911   2.399  1.00  0.95           O  
ATOM   1508  N   ASP A  95       4.812 -12.110   7.271  1.00  0.94           N  
ATOM   1509  H   ASP A  95       4.602 -12.965   7.764  1.00  0.94           H  
ATOM   1510  CA  ASP A  95       5.256 -10.962   8.079  1.00  0.94           C  
ATOM   1511  HA  ASP A  95       5.162 -11.268   9.121  1.00  0.94           H  
ATOM   1512  C   ASP A  95       4.374  -9.701   7.958  1.00  0.94           C  
ATOM   1513  CB  ASP A  95       6.752 -10.676   7.853  1.00  0.94           C  
ATOM   1514  HB2 ASP A  95       7.053  -9.849   8.496  1.00  0.94           H  
ATOM   1515  HB3 ASP A  95       6.911 -10.364   6.821  1.00  0.94           H  
ATOM   1516  O   ASP A  95       4.854  -8.565   8.078  1.00  0.94           O  
ATOM   1517  CG  ASP A  95       7.663 -11.859   8.180  1.00  0.94           C  
ATOM   1518  OD1 ASP A  95       7.356 -12.582   9.157  1.00  0.94           O  
ATOM   1519  OD2 ASP A  95       8.701 -11.974   7.489  1.00  0.94           O  
ATOM   1520  N   GLN A  96       3.070  -9.903   7.748  1.00  0.96           N  
ATOM   1521  H   GLN A  96       2.753 -10.858   7.662  1.00  0.96           H  
ATOM   1522  CA  GLN A  96       2.057  -8.845   7.678  1.00  0.96           C  
ATOM   1523  HA  GLN A  96       2.510  -7.891   7.947  1.00  0.96           H  
ATOM   1524  C   GLN A  96       0.936  -9.117   8.683  1.00  0.96           C  
ATOM   1525  CB  GLN A  96       1.511  -8.711   6.245  1.00  0.96           C  
ATOM   1526  HB2 GLN A  96       0.757  -7.924   6.232  1.00  0.96           H  
ATOM   1527  HB3 GLN A  96       1.043  -9.646   5.940  1.00  0.96           H  
ATOM   1528  O   GLN A  96       0.488 -10.253   8.825  1.00  0.96           O  
ATOM   1529  CG  GLN A  96       2.622  -8.348   5.247  1.00  0.96           C  
ATOM   1530  HG2 GLN A  96       3.306  -9.189   5.134  1.00  0.96           H  
ATOM   1531  HG3 GLN A  96       3.189  -7.501   5.634  1.00  0.96           H  
ATOM   1532  CD  GLN A  96       2.084  -7.992   3.869  1.00  0.96           C  
ATOM   1533  NE2 GLN A  96       1.915  -6.717   3.600  1.00  0.96           N  
ATOM   1534 HE21 GLN A  96       2.262  -6.020   4.243  1.00  0.96           H  
ATOM   1535 HE22 GLN A  96       1.582  -6.453   2.683  1.00  0.96           H  
ATOM   1536  OE1 GLN A  96       1.849  -8.840   3.015  1.00  0.96           O  
ATOM   1537  N   GLU A  97       0.481  -8.078   9.384  1.00  0.97           N  
ATOM   1538  H   GLU A  97       0.858  -7.161   9.194  1.00  0.97           H  
ATOM   1539  CA  GLU A  97      -0.606  -8.149  10.366  1.00  0.97           C  
ATOM   1540  HA  GLU A  97      -1.299  -8.944  10.088  1.00  0.97           H  
ATOM   1541  C   GLU A  97      -1.371  -6.821  10.397  1.00  0.97           C  
ATOM   1542  CB  GLU A  97      -0.077  -8.437  11.780  1.00  0.97           C  
ATOM   1543  HB2 GLU A  97       0.661  -7.678  12.041  1.00  0.97           H  
ATOM   1544  HB3 GLU A  97      -0.920  -8.359  12.466  1.00  0.97           H  
ATOM   1545  O   GLU A  97      -0.776  -5.747  10.364  1.00  0.97           O  
ATOM   1546  CG  GLU A  97       0.549  -9.828  11.957  1.00  0.97           C  
ATOM   1547  HG2 GLU A  97       1.390  -9.933  11.271  1.00  0.97           H  
ATOM   1548  HG3 GLU A  97      -0.202 -10.579  11.711  1.00  0.97           H  
ATOM   1549  CD  GLU A  97       1.067 -10.091  13.375  1.00  0.97           C  
ATOM   1550  OE1 GLU A  97       1.838 -11.065  13.523  1.00  0.97           O  
ATOM   1551  OE2 GLU A  97       0.666  -9.363  14.315  1.00  0.97           O  
ATOM   1552  N   GLY A  98      -2.696  -6.879  10.499  1.00  0.98           N  
ATOM   1553  H   GLY A  98      -3.131  -7.790  10.518  1.00  0.98           H  
ATOM   1554  CA  GLY A  98      -3.578  -5.715  10.484  1.00  0.98           C  
ATOM   1555  HA2 GLY A  98      -4.121  -5.656  11.427  1.00  0.98           H  
ATOM   1556  HA3 GLY A  98      -3.000  -4.797  10.379  1.00  0.98           H  
ATOM   1557  C   GLY A  98      -4.590  -5.794   9.349  1.00  0.98           C  
ATOM   1558  O   GLY A  98      -5.130  -6.862   9.055  1.00  0.98           O  
ATOM   1559  N   THR A  99      -4.871  -4.653   8.731  1.00  0.99           N  
ATOM   1560  H   THR A  99      -4.431  -3.803   9.053  1.00  0.99           H  
ATOM   1561  CA  THR A  99      -5.858  -4.543   7.655  1.00  0.99           C  
ATOM   1562  HA  THR A  99      -6.402  -5.483   7.558  1.00  0.99           H  
ATOM   1563  C   THR A  99      -5.182  -4.255   6.327  1.00  0.99           C  
ATOM   1564  CB  THR A  99      -6.889  -3.459   7.972  1.00  0.99           C  
ATOM   1565  HB  THR A  99      -6.402  -2.484   7.991  1.00  0.99           H  
ATOM   1566  O   THR A  99      -4.349  -3.361   6.225  1.00  0.99           O  
ATOM   1567  CG2 THR A  99      -8.052  -3.423   6.987  1.00  0.99           C  
ATOM   1568 HG21 THR A  99      -8.761  -2.654   7.292  1.00  0.99           H  
ATOM   1569 HG22 THR A  99      -8.550  -4.393   6.957  1.00  0.99           H  
ATOM   1570 HG23 THR A  99      -7.688  -3.175   5.991  1.00  0.99           H  
ATOM   1571  OG1 THR A  99      -7.457  -3.718   9.229  1.00  0.99           O  
ATOM   1572  HG1 THR A  99      -7.193  -2.962   9.758  1.00  0.99           H  
ATOM   1573  N   LEU A 100      -5.598  -5.001   5.314  1.00  0.99           N  
ATOM   1574  H   LEU A 100      -6.237  -5.753   5.527  1.00  0.99           H  
ATOM   1575  CA  LEU A 100      -5.442  -4.722   3.896  1.00  0.99           C  
ATOM   1576  HA  LEU A 100      -5.127  -3.690   3.743  1.00  0.99           H  
ATOM   1577  C   LEU A 100      -6.817  -4.872   3.237  1.00  0.99           C  
ATOM   1578  CB  LEU A 100      -4.387  -5.675   3.297  1.00  0.99           C  
ATOM   1579  HB2 LEU A 100      -4.654  -6.701   3.549  1.00  0.99           H  
ATOM   1580  HB3 LEU A 100      -4.381  -5.590   2.210  1.00  0.99           H  
ATOM   1581  O   LEU A 100      -7.858  -4.954   3.898  1.00  0.99           O  
ATOM   1582  CG  LEU A 100      -2.963  -5.393   3.792  1.00  0.99           C  
ATOM   1583  HG  LEU A 100      -2.963  -5.514   4.876  1.00  0.99           H  
ATOM   1584  CD1 LEU A 100      -1.999  -6.412   3.211  1.00  0.99           C  
ATOM   1585 HD11 LEU A 100      -0.975  -6.182   3.508  1.00  0.99           H  
ATOM   1586 HD12 LEU A 100      -2.068  -6.415   2.124  1.00  0.99           H  
ATOM   1587 HD13 LEU A 100      -2.259  -7.392   3.611  1.00  0.99           H  
ATOM   1588  CD2 LEU A 100      -2.439  -3.997   3.451  1.00  0.99           C  
ATOM   1589 HD21 LEU A 100      -2.509  -3.831   2.376  1.00  0.99           H  
ATOM   1590 HD22 LEU A 100      -1.399  -3.912   3.768  1.00  0.99           H  
ATOM   1591 HD23 LEU A 100      -3.016  -3.237   3.978  1.00  0.99           H  
ATOM   1592  N   TRP A 101      -6.839  -4.893   1.915  1.00  0.99           N  
ATOM   1593  H   TRP A 101      -5.971  -4.870   1.399  1.00  0.99           H  
ATOM   1594  CA  TRP A 101      -8.057  -5.057   1.145  1.00  0.99           C  
ATOM   1595  HA  TRP A 101      -8.718  -5.758   1.655  1.00  0.99           H  
ATOM   1596  C   TRP A 101      -7.730  -5.671  -0.213  1.00  0.99           C  
ATOM   1597  CB  TRP A 101      -8.771  -3.702   1.068  1.00  0.99           C  
ATOM   1598  HB2 TRP A 101      -9.767  -3.847   0.648  1.00  0.99           H  
ATOM   1599  HB3 TRP A 101      -8.909  -3.320   2.079  1.00  0.99           H  
ATOM   1600  O   TRP A 101      -6.570  -5.817  -0.590  1.00  0.99           O  
ATOM   1601  CG  TRP A 101      -8.098  -2.641   0.270  1.00  0.99           C  
ATOM   1602  CD1 TRP A 101      -6.885  -2.093   0.516  1.00  0.99           C  
ATOM   1603  HD1 TRP A 101      -6.228  -2.354   1.332  1.00  0.99           H  
ATOM   1604  CD2 TRP A 101      -8.614  -1.970  -0.912  1.00  0.99           C  
ATOM   1605  CE2 TRP A 101      -7.606  -1.092  -1.390  1.00  0.99           C  
ATOM   1606  CE3 TRP A 101      -9.830  -2.021  -1.629  1.00  0.99           C  
ATOM   1607  HE3 TRP A 101     -10.604  -2.698  -1.299  1.00  0.99           H  
ATOM   1608  NE1 TRP A 101      -6.584  -1.185  -0.475  1.00  0.99           N  
ATOM   1609  HE1 TRP A 101      -5.703  -0.695  -0.535  1.00  0.99           H  
ATOM   1610  CH2 TRP A 101      -9.013  -0.357  -3.210  1.00  0.99           C  
ATOM   1611  HH2 TRP A 101      -9.168   0.273  -4.074  1.00  0.99           H  
ATOM   1612  CZ2 TRP A 101      -7.772  -0.352  -2.559  1.00  0.99           C  
ATOM   1613  HZ2 TRP A 101      -6.929   0.199  -2.949  1.00  0.99           H  
ATOM   1614  CZ3 TRP A 101     -10.045  -1.186  -2.742  1.00  0.99           C  
ATOM   1615  HZ3 TRP A 101     -10.993  -1.202  -3.260  1.00  0.99           H  
ATOM   1616  N   TRP A 102      -8.757  -6.088  -0.930  1.00  0.99           N  
ATOM   1617  H   TRP A 102      -9.690  -5.940  -0.573  1.00  0.99           H  
ATOM   1618  CA  TRP A 102      -8.644  -6.600  -2.285  1.00  0.99           C  
ATOM   1619  HA  TRP A 102      -7.644  -6.395  -2.668  1.00  0.99           H  
ATOM   1620  C   TRP A 102      -9.634  -5.861  -3.174  1.00  0.99           C  
ATOM   1621  CB  TRP A 102      -8.858  -8.117  -2.282  1.00  0.99           C  
ATOM   1622  HB2 TRP A 102      -8.108  -8.562  -1.627  1.00  0.99           H  
ATOM   1623  HB3 TRP A 102      -8.687  -8.500  -3.288  1.00  0.99           H  
ATOM   1624  O   TRP A 102     -10.678  -5.396  -2.705  1.00  0.99           O  
ATOM   1625  CG  TRP A 102     -10.215  -8.562  -1.827  1.00  0.99           C  
ATOM   1626  CD1 TRP A 102     -10.551  -8.949  -0.573  1.00  0.99           C  
ATOM   1627  HD1 TRP A 102      -9.868  -8.998   0.262  1.00  0.99           H  
ATOM   1628  CD2 TRP A 102     -11.451  -8.588  -2.598  1.00  0.99           C  
ATOM   1629  CE2 TRP A 102     -12.508  -8.983  -1.729  1.00  0.99           C  
ATOM   1630  CE3 TRP A 102     -11.792  -8.290  -3.937  1.00  0.99           C  
ATOM   1631  HE3 TRP A 102     -11.008  -8.007  -4.624  1.00  0.99           H  
ATOM   1632  NE1 TRP A 102     -11.904  -9.219  -0.516  1.00  0.99           N  
ATOM   1633  HE1 TRP A 102     -12.396  -9.486   0.325  1.00  0.99           H  
ATOM   1634  CH2 TRP A 102     -14.152  -8.700  -3.479  1.00  0.99           C  
ATOM   1635  HH2 TRP A 102     -15.180  -8.704  -3.810  1.00  0.99           H  
ATOM   1636  CZ2 TRP A 102     -13.839  -9.041  -2.153  1.00  0.99           C  
ATOM   1637  HZ2 TRP A 102     -14.604  -9.316  -1.442  1.00  0.99           H  
ATOM   1638  CZ3 TRP A 102     -13.128  -8.337  -4.371  1.00  0.99           C  
ATOM   1639  HZ3 TRP A 102     -13.366  -8.081  -5.393  1.00  0.99           H  
ATOM   1640  N   HIS A 103      -9.327  -5.749  -4.461  1.00  0.99           N  
ATOM   1641  H   HIS A 103      -8.450  -6.124  -4.793  1.00  0.99           H  
ATOM   1642  CA  HIS A 103     -10.210  -5.080  -5.408  1.00  0.99           C  
ATOM   1643  HA  HIS A 103     -11.243  -5.315  -5.152  1.00  0.99           H  
ATOM   1644  C   HIS A 103     -10.012  -5.539  -6.843  1.00  0.99           C  
ATOM   1645  CB  HIS A 103     -10.024  -3.568  -5.306  1.00  0.99           C  
ATOM   1646  HB2 HIS A 103     -10.756  -3.112  -5.972  1.00  0.99           H  
ATOM   1647  HB3 HIS A 103     -10.260  -3.257  -4.288  1.00  0.99           H  
ATOM   1648  O   HIS A 103      -9.009  -6.155  -7.181  1.00  0.99           O  
ATOM   1649  CG  HIS A 103      -8.649  -3.071  -5.669  1.00  0.99           C  
ATOM   1650  CD2 HIS A 103      -7.612  -2.850  -4.806  1.00  0.99           C  
ATOM   1651  HD2 HIS A 103      -7.622  -3.001  -3.737  1.00  0.99           H  
ATOM   1652  ND1 HIS A 103      -8.209  -2.725  -6.930  1.00  0.99           N  
ATOM   1653  HD1 HIS A 103      -8.732  -2.795  -7.791  1.00  0.99           H  
ATOM   1654  CE1 HIS A 103      -6.939  -2.306  -6.830  1.00  0.99           C  
ATOM   1655  HE1 HIS A 103      -6.315  -1.970  -7.645  1.00  0.99           H  
ATOM   1656  NE2 HIS A 103      -6.548  -2.358  -5.556  1.00  0.99           N  
ATOM   1657  N   ALA A 104     -10.963  -5.214  -7.717  1.00  0.98           N  
ATOM   1658  H   ALA A 104     -11.784  -4.728  -7.387  1.00  0.98           H  
ATOM   1659  CA  ALA A 104     -10.734  -5.338  -9.146  1.00  0.98           C  
ATOM   1660  HA  ALA A 104     -10.438  -6.368  -9.348  1.00  0.98           H  
ATOM   1661  C   ALA A 104      -9.602  -4.405  -9.581  1.00  0.98           C  
ATOM   1662  CB  ALA A 104     -12.018  -5.047  -9.917  1.00  0.98           C  
ATOM   1663  HB1 ALA A 104     -12.396  -4.060  -9.653  1.00  0.98           H  
ATOM   1664  HB2 ALA A 104     -12.756  -5.809  -9.665  1.00  0.98           H  
ATOM   1665  HB3 ALA A 104     -11.820  -5.091 -10.988  1.00  0.98           H  
ATOM   1666  O   ALA A 104      -9.642  -3.210  -9.297  1.00  0.98           O  
ATOM   1667  N   HIS A 105      -8.630  -4.930 -10.317  1.00  0.96           N  
ATOM   1668  H   HIS A 105      -8.666  -5.919 -10.519  1.00  0.96           H  
ATOM   1669  CA  HIS A 105      -7.579  -4.146 -10.967  1.00  0.96           C  
ATOM   1670  HA  HIS A 105      -7.661  -3.112 -10.634  1.00  0.96           H  
ATOM   1671  C   HIS A 105      -7.802  -4.107 -12.486  1.00  0.96           C  
ATOM   1672  CB  HIS A 105      -6.206  -4.631 -10.505  1.00  0.96           C  
ATOM   1673  HB2 HIS A 105      -6.277  -4.816  -9.433  1.00  0.96           H  
ATOM   1674  HB3 HIS A 105      -5.944  -5.563 -11.005  1.00  0.96           H  
ATOM   1675  O   HIS A 105      -6.876  -4.198 -13.291  1.00  0.96           O  
ATOM   1676  CG  HIS A 105      -5.125  -3.604 -10.718  1.00  0.96           C  
ATOM   1677  CD2 HIS A 105      -4.334  -3.027  -9.761  1.00  0.96           C  
ATOM   1678  HD2 HIS A 105      -4.343  -3.235  -8.701  1.00  0.96           H  
ATOM   1679  ND1 HIS A 105      -4.784  -3.032 -11.923  1.00  0.96           N  
ATOM   1680  HD1 HIS A 105      -5.242  -3.225 -12.802  1.00  0.96           H  
ATOM   1681  CE1 HIS A 105      -3.814  -2.134 -11.705  1.00  0.96           C  
ATOM   1682  HE1 HIS A 105      -3.349  -1.514 -12.457  1.00  0.96           H  
ATOM   1683  NE2 HIS A 105      -3.512  -2.100 -10.404  1.00  0.96           N  
ATOM   1684  N   SER A 106      -9.073  -3.959 -12.862  1.00  0.94           N  
ATOM   1685  H   SER A 106      -9.764  -3.884 -12.130  1.00  0.94           H  
ATOM   1686  CA  SER A 106      -9.513  -3.774 -14.239  1.00  0.94           C  
ATOM   1687  HA  SER A 106      -8.643  -3.608 -14.875  1.00  0.94           H  
ATOM   1688  C   SER A 106     -10.393  -2.546 -14.335  1.00  0.94           C  
ATOM   1689  CB  SER A 106     -10.249  -5.001 -14.766  1.00  0.94           C  
ATOM   1690  HB2 SER A 106     -10.764  -4.747 -15.692  1.00  0.94           H  
ATOM   1691  HB3 SER A 106     -10.984  -5.332 -14.032  1.00  0.94           H  
ATOM   1692  O   SER A 106     -11.590  -2.590 -14.021  1.00  0.94           O  
ATOM   1693  OG  SER A 106      -9.325  -6.030 -15.030  1.00  0.94           O  
ATOM   1694  HG  SER A 106      -8.757  -5.723 -15.741  1.00  0.94           H  
ATOM   1695  N   ARG A 107      -9.796  -1.450 -14.814  1.00  0.93           N  
ATOM   1696  H   ARG A 107      -8.821  -1.532 -15.066  1.00  0.93           H  
ATOM   1697  CA  ARG A 107     -10.486  -0.170 -15.019  1.00  0.93           C  
ATOM   1698  HA  ARG A 107      -9.743   0.607 -15.195  1.00  0.93           H  
ATOM   1699  C   ARG A 107     -11.249   0.254 -13.746  1.00  0.93           C  
ATOM   1700  CB  ARG A 107     -11.367  -0.332 -16.272  1.00  0.93           C  
ATOM   1701  HB2 ARG A 107     -11.926   0.588 -16.444  1.00  0.93           H  
ATOM   1702  HB3 ARG A 107     -12.092  -1.127 -16.096  1.00  0.93           H  
ATOM   1703  O   ARG A 107     -10.787   0.030 -12.638  1.00  0.93           O  
ATOM   1704  CG  ARG A 107     -10.567  -0.654 -17.547  1.00  0.93           C  
ATOM   1705  HG2 ARG A 107      -9.956  -1.546 -17.409  1.00  0.93           H  
ATOM   1706  HG3 ARG A 107      -9.926   0.190 -17.800  1.00  0.93           H  
ATOM   1707  CD  ARG A 107     -11.570  -0.911 -18.668  1.00  0.93           C  
ATOM   1708  HD2 ARG A 107     -12.240  -0.054 -18.733  1.00  0.93           H  
ATOM   1709  HD3 ARG A 107     -12.114  -1.818 -18.405  1.00  0.93           H  
ATOM   1710  NE  ARG A 107     -10.956  -1.160 -19.972  1.00  0.93           N  
ATOM   1711  HE  ARG A 107     -10.000  -1.487 -19.954  1.00  0.93           H  
ATOM   1712  NH1 ARG A 107     -12.848  -0.772 -21.233  1.00  0.93           N  
ATOM   1713 HH11 ARG A 107     -13.292  -0.709 -22.138  1.00  0.93           H  
ATOM   1714 HH12 ARG A 107     -13.274  -0.324 -20.434  1.00  0.93           H  
ATOM   1715  NH2 ARG A 107     -11.017  -1.607 -22.196  1.00  0.93           N  
ATOM   1716 HH21 ARG A 107     -10.079  -1.974 -22.121  1.00  0.93           H  
ATOM   1717 HH22 ARG A 107     -11.521  -1.657 -23.070  1.00  0.93           H  
ATOM   1718  CZ  ARG A 107     -11.609  -1.176 -21.121  1.00  0.93           C  
ATOM   1719  N   TRP A 108     -12.432   0.847 -13.897  1.00  0.96           N  
ATOM   1720  H   TRP A 108     -12.776   0.992 -14.835  1.00  0.96           H  
ATOM   1721  CA  TRP A 108     -13.243   1.370 -12.790  1.00  0.96           C  
ATOM   1722  HA  TRP A 108     -12.577   1.679 -11.984  1.00  0.96           H  
ATOM   1723  C   TRP A 108     -14.183   0.334 -12.154  1.00  0.96           C  
ATOM   1724  CB  TRP A 108     -13.973   2.625 -13.276  1.00  0.96           C  
ATOM   1725  HB2 TRP A 108     -14.779   2.854 -12.579  1.00  0.96           H  
ATOM   1726  HB3 TRP A 108     -14.433   2.436 -14.246  1.00  0.96           H  
ATOM   1727  O   TRP A 108     -15.082   0.695 -11.393  1.00  0.96           O  
ATOM   1728  CG  TRP A 108     -13.134   3.862 -13.360  1.00  0.96           C  
ATOM   1729  CD1 TRP A 108     -11.784   3.939 -13.459  1.00  0.96           C  
ATOM   1730  HD1 TRP A 108     -11.103   3.100 -13.489  1.00  0.96           H  
ATOM   1731  CD2 TRP A 108     -13.589   5.228 -13.154  1.00  0.96           C  
ATOM   1732  CE2 TRP A 108     -12.448   6.082 -13.123  1.00  0.96           C  
ATOM   1733  CE3 TRP A 108     -14.848   5.807 -12.889  1.00  0.96           C  
ATOM   1734  HE3 TRP A 108     -15.728   5.180 -12.878  1.00  0.96           H  
ATOM   1735  NE1 TRP A 108     -11.380   5.255 -13.382  1.00  0.96           N  
ATOM   1736  HE1 TRP A 108     -10.410   5.521 -13.290  1.00  0.96           H  
ATOM   1737  CH2 TRP A 108     -13.803   7.965 -12.467  1.00  0.96           C  
ATOM   1738  HH2 TRP A 108     -13.888   8.974 -12.092  1.00  0.96           H  
ATOM   1739  CZ2 TRP A 108     -12.542   7.435 -12.786  1.00  0.96           C  
ATOM   1740  HZ2 TRP A 108     -11.643   8.025 -12.681  1.00  0.96           H  
ATOM   1741  CZ3 TRP A 108     -14.954   7.164 -12.541  1.00  0.96           C  
ATOM   1742  HZ3 TRP A 108     -15.910   7.574 -12.253  1.00  0.96           H  
ATOM   1743  N   LEU A 109     -13.991  -0.967 -12.417  1.00  0.97           N  
ATOM   1744  H   LEU A 109     -13.214  -1.242 -13.002  1.00  0.97           H  
ATOM   1745  CA  LEU A 109     -14.757  -2.014 -11.724  1.00  0.97           C  
ATOM   1746  HA  LEU A 109     -15.820  -1.803 -11.836  1.00  0.97           H  
ATOM   1747  C   LEU A 109     -14.492  -2.007 -10.213  1.00  0.97           C  
ATOM   1748  CB  LEU A 109     -14.450  -3.396 -12.322  1.00  0.97           C  
ATOM   1749  HB2 LEU A 109     -14.914  -4.157 -11.696  1.00  0.97           H  
ATOM   1750  HB3 LEU A 109     -13.373  -3.557 -12.293  1.00  0.97           H  
ATOM   1751  O   LEU A 109     -15.370  -2.398  -9.440  1.00  0.97           O  
ATOM   1752  CG  LEU A 109     -14.950  -3.586 -13.764  1.00  0.97           C  
ATOM   1753  HG  LEU A 109     -14.500  -2.833 -14.410  1.00  0.97           H  
ATOM   1754  CD1 LEU A 109     -14.527  -4.964 -14.268  1.00  0.97           C  
ATOM   1755 HD11 LEU A 109     -14.786  -5.069 -15.321  1.00  0.97           H  
ATOM   1756 HD12 LEU A 109     -15.014  -5.748 -13.688  1.00  0.97           H  
ATOM   1757 HD13 LEU A 109     -13.445  -5.069 -14.180  1.00  0.97           H  
ATOM   1758  CD2 LEU A 109     -16.476  -3.494 -13.872  1.00  0.97           C  
ATOM   1759 HD21 LEU A 109     -16.779  -3.718 -14.895  1.00  0.97           H  
ATOM   1760 HD22 LEU A 109     -16.808  -2.482 -13.637  1.00  0.97           H  
ATOM   1761 HD23 LEU A 109     -16.941  -4.201 -13.186  1.00  0.97           H  
ATOM   1762  N   ARG A 110     -13.339  -1.473  -9.787  1.00  0.96           N  
ATOM   1763  H   ARG A 110     -12.668  -1.182 -10.484  1.00  0.96           H  
ATOM   1764  CA  ARG A 110     -13.000  -1.222  -8.383  1.00  0.96           C  
ATOM   1765  HA  ARG A 110     -12.910  -2.175  -7.861  1.00  0.96           H  
ATOM   1766  C   ARG A 110     -14.057  -0.417  -7.629  1.00  0.96           C  
ATOM   1767  CB  ARG A 110     -11.641  -0.510  -8.325  1.00  0.96           C  
ATOM   1768  HB2 ARG A 110     -10.897  -1.139  -8.814  1.00  0.96           H  
ATOM   1769  HB3 ARG A 110     -11.687   0.432  -8.871  1.00  0.96           H  
ATOM   1770  O   ARG A 110     -14.166  -0.604  -6.431  1.00  0.96           O  
ATOM   1771  CG  ARG A 110     -11.196  -0.237  -6.880  1.00  0.96           C  
ATOM   1772  HG2 ARG A 110     -11.277  -1.149  -6.289  1.00  0.96           H  
ATOM   1773  HG3 ARG A 110     -11.849   0.503  -6.416  1.00  0.96           H  
ATOM   1774  CD  ARG A 110      -9.758   0.267  -6.834  1.00  0.96           C  
ATOM   1775  HD2 ARG A 110      -9.208  -0.282  -6.069  1.00  0.96           H  
ATOM   1776  HD3 ARG A 110      -9.273   0.067  -7.789  1.00  0.96           H  
ATOM   1777  NE  ARG A 110      -9.715   1.709  -6.543  1.00  0.96           N  
ATOM   1778  HE  ARG A 110     -10.550   2.152  -6.188  1.00  0.96           H  
ATOM   1779  NH1 ARG A 110      -7.598   2.046  -7.313  1.00  0.96           N  
ATOM   1780 HH11 ARG A 110      -7.279   2.580  -8.108  1.00  0.96           H  
ATOM   1781 HH12 ARG A 110      -7.428   1.050  -7.332  1.00  0.96           H  
ATOM   1782  NH2 ARG A 110      -8.779   3.788  -6.684  1.00  0.96           N  
ATOM   1783 HH21 ARG A 110      -7.962   4.336  -6.913  1.00  0.96           H  
ATOM   1784 HH22 ARG A 110      -9.507   4.213  -6.128  1.00  0.96           H  
ATOM   1785  CZ  ARG A 110      -8.717   2.504  -6.858  1.00  0.96           C  
ATOM   1786  N   ALA A 111     -14.887   0.400  -8.285  1.00  0.98           N  
ATOM   1787  H   ALA A 111     -14.759   0.537  -9.278  1.00  0.98           H  
ATOM   1788  CA  ALA A 111     -15.972   1.123  -7.608  1.00  0.98           C  
ATOM   1789  HA  ALA A 111     -15.550   1.753  -6.825  1.00  0.98           H  
ATOM   1790  C   ALA A 111     -17.008   0.198  -6.942  1.00  0.98           C  
ATOM   1791  CB  ALA A 111     -16.684   2.014  -8.630  1.00  0.98           C  
ATOM   1792  HB1 ALA A 111     -16.042   2.846  -8.921  1.00  0.98           H  
ATOM   1793  HB2 ALA A 111     -16.951   1.430  -9.511  1.00  0.98           H  
ATOM   1794  HB3 ALA A 111     -17.586   2.436  -8.185  1.00  0.98           H  
ATOM   1795  O   ALA A 111     -17.751   0.632  -6.069  1.00  0.98           O  
ATOM   1796  N   THR A 112     -17.107  -1.062  -7.380  1.00  0.98           N  
ATOM   1797  H   THR A 112     -16.439  -1.368  -8.074  1.00  0.98           H  
ATOM   1798  CA  THR A 112     -18.127  -2.016  -6.897  1.00  0.98           C  
ATOM   1799  HA  THR A 112     -18.507  -1.667  -5.937  1.00  0.98           H  
ATOM   1800  C   THR A 112     -17.583  -3.418  -6.611  1.00  0.98           C  
ATOM   1801  CB  THR A 112     -19.326  -2.071  -7.858  1.00  0.98           C  
ATOM   1802  HB  THR A 112     -19.993  -2.882  -7.566  1.00  0.98           H  
ATOM   1803  O   THR A 112     -18.225  -4.197  -5.907  1.00  0.98           O  
ATOM   1804  CG2 THR A 112     -20.125  -0.766  -7.847  1.00  0.98           C  
ATOM   1805 HG21 THR A 112     -19.514   0.064  -8.201  1.00  0.98           H  
ATOM   1806 HG22 THR A 112     -20.994  -0.860  -8.498  1.00  0.98           H  
ATOM   1807 HG23 THR A 112     -20.460  -0.552  -6.832  1.00  0.98           H  
ATOM   1808  OG1 THR A 112     -18.901  -2.253  -9.193  1.00  0.98           O  
ATOM   1809  HG1 THR A 112     -18.076  -1.772  -9.288  1.00  0.98           H  
ATOM   1810  N   VAL A 113     -16.370  -3.725  -7.081  1.00  0.99           N  
ATOM   1811  H   VAL A 113     -15.909  -3.058  -7.683  1.00  0.99           H  
ATOM   1812  CA  VAL A 113     -15.662  -4.983  -6.834  1.00  0.99           C  
ATOM   1813  HA  VAL A 113     -16.325  -5.676  -6.316  1.00  0.99           H  
ATOM   1814  C   VAL A 113     -14.465  -4.719  -5.926  1.00  0.99           C  
ATOM   1815  CB  VAL A 113     -15.250  -5.645  -8.161  1.00  0.99           C  
ATOM   1816  HB  VAL A 113     -14.600  -4.969  -8.716  1.00  0.99           H  
ATOM   1817  O   VAL A 113     -13.360  -4.448  -6.395  1.00  0.99           O  
ATOM   1818  CG1 VAL A 113     -14.508  -6.963  -7.896  1.00  0.99           C  
ATOM   1819 HG11 VAL A 113     -13.490  -6.759  -7.567  1.00  0.99           H  
ATOM   1820 HG12 VAL A 113     -15.018  -7.516  -7.108  1.00  0.99           H  
ATOM   1821 HG13 VAL A 113     -14.457  -7.570  -8.800  1.00  0.99           H  
ATOM   1822  CG2 VAL A 113     -16.466  -5.947  -9.044  1.00  0.99           C  
ATOM   1823 HG21 VAL A 113     -16.980  -5.022  -9.304  1.00  0.99           H  
ATOM   1824 HG22 VAL A 113     -16.139  -6.425  -9.967  1.00  0.99           H  
ATOM   1825 HG23 VAL A 113     -17.158  -6.603  -8.515  1.00  0.99           H  
ATOM   1826  N   TYR A 114     -14.701  -4.786  -4.619  1.00  0.99           N  
ATOM   1827  H   TYR A 114     -15.648  -4.936  -4.301  1.00  0.99           H  
ATOM   1828  CA  TYR A 114     -13.678  -4.693  -3.579  1.00  0.99           C  
ATOM   1829  HA  TYR A 114     -12.804  -5.265  -3.892  1.00  0.99           H  
ATOM   1830  C   TYR A 114     -14.174  -5.302  -2.270  1.00  0.99           C  
ATOM   1831  CB  TYR A 114     -13.276  -3.229  -3.354  1.00  0.99           C  
ATOM   1832  HB2 TYR A 114     -12.449  -3.203  -2.644  1.00  0.99           H  
ATOM   1833  HB3 TYR A 114     -12.902  -2.810  -4.288  1.00  0.99           H  
ATOM   1834  O   TYR A 114     -15.381  -5.401  -2.055  1.00  0.99           O  
ATOM   1835  CG  TYR A 114     -14.390  -2.343  -2.831  1.00  0.99           C  
ATOM   1836  CD1 TYR A 114     -15.249  -1.696  -3.732  1.00  0.99           C  
ATOM   1837  HD1 TYR A 114     -15.139  -1.875  -4.791  1.00  0.99           H  
ATOM   1838  CD2 TYR A 114     -14.562  -2.149  -1.450  1.00  0.99           C  
ATOM   1839  HD2 TYR A 114     -13.892  -2.637  -0.758  1.00  0.99           H  
ATOM   1840  CE1 TYR A 114     -16.221  -0.795  -3.269  1.00  0.99           C  
ATOM   1841  HE1 TYR A 114     -16.802  -0.213  -3.969  1.00  0.99           H  
ATOM   1842  CE2 TYR A 114     -15.578  -1.296  -0.978  1.00  0.99           C  
ATOM   1843  HE2 TYR A 114     -15.709  -1.144   0.083  1.00  0.99           H  
ATOM   1844  OH  TYR A 114     -17.347   0.260  -1.434  1.00  0.99           O  
ATOM   1845  HH  TYR A 114     -17.218   0.466  -0.506  1.00  0.99           H  
ATOM   1846  CZ  TYR A 114     -16.400  -0.602  -1.888  1.00  0.99           C  
ATOM   1847  N   GLY A 115     -13.259  -5.672  -1.381  1.00  0.99           N  
ATOM   1848  H   GLY A 115     -12.284  -5.586  -1.632  1.00  0.99           H  
ATOM   1849  CA  GLY A 115     -13.567  -6.174  -0.046  1.00  0.99           C  
ATOM   1850  HA2 GLY A 115     -13.905  -7.209  -0.102  1.00  0.99           H  
ATOM   1851  HA3 GLY A 115     -14.372  -5.582   0.389  1.00  0.99           H  
ATOM   1852  C   GLY A 115     -12.355  -6.100   0.876  1.00  0.99           C  
ATOM   1853  O   GLY A 115     -11.248  -5.786   0.448  1.00  0.99           O  
ATOM   1854  N   ALA A 116     -12.565  -6.351   2.163  1.00  0.99           N  
ATOM   1855  H   ALA A 116     -13.477  -6.670   2.459  1.00  0.99           H  
ATOM   1856  CA  ALA A 116     -11.504  -6.254   3.160  1.00  0.99           C  
ATOM   1857  HA  ALA A 116     -10.830  -5.443   2.884  1.00  0.99           H  
ATOM   1858  C   ALA A 116     -10.669  -7.540   3.235  1.00  0.99           C  
ATOM   1859  CB  ALA A 116     -12.136  -5.884   4.500  1.00  0.99           C  
ATOM   1860  HB1 ALA A 116     -12.874  -6.633   4.785  1.00  0.99           H  
ATOM   1861  HB2 ALA A 116     -11.364  -5.822   5.267  1.00  0.99           H  
ATOM   1862  HB3 ALA A 116     -12.629  -4.916   4.411  1.00  0.99           H  
ATOM   1863  O   ALA A 116     -11.170  -8.634   2.968  1.00  0.99           O  
ATOM   1864  N   LEU A 117      -9.409  -7.407   3.648  1.00  0.99           N  
ATOM   1865  H   LEU A 117      -9.054  -6.480   3.836  1.00  0.99           H  
ATOM   1866  CA  LEU A 117      -8.506  -8.514   3.951  1.00  0.99           C  
ATOM   1867  HA  LEU A 117      -9.075  -9.443   3.996  1.00  0.99           H  
ATOM   1868  C   LEU A 117      -7.883  -8.271   5.329  1.00  0.99           C  
ATOM   1869  CB  LEU A 117      -7.469  -8.639   2.822  1.00  0.99           C  
ATOM   1870  HB2 LEU A 117      -6.980  -7.674   2.688  1.00  0.99           H  
ATOM   1871  HB3 LEU A 117      -7.992  -8.880   1.897  1.00  0.99           H  
ATOM   1872  O   LEU A 117      -7.048  -7.389   5.503  1.00  0.99           O  
ATOM   1873  CG  LEU A 117      -6.374  -9.694   3.067  1.00  0.99           C  
ATOM   1874  HG  LEU A 117      -5.786  -9.415   3.942  1.00  0.99           H  
ATOM   1875  CD1 LEU A 117      -6.923 -11.107   3.266  1.00  0.99           C  
ATOM   1876 HD11 LEU A 117      -7.569 -11.148   4.142  1.00  0.99           H  
ATOM   1877 HD12 LEU A 117      -6.090 -11.789   3.433  1.00  0.99           H  
ATOM   1878 HD13 LEU A 117      -7.470 -11.426   2.378  1.00  0.99           H  
ATOM   1879  CD2 LEU A 117      -5.453  -9.739   1.853  1.00  0.99           C  
ATOM   1880 HD21 LEU A 117      -4.646 -10.448   2.038  1.00  0.99           H  
ATOM   1881 HD22 LEU A 117      -5.033  -8.749   1.670  1.00  0.99           H  
ATOM   1882 HD23 LEU A 117      -6.004 -10.057   0.969  1.00  0.99           H  
ATOM   1883  N   ILE A 118      -8.318  -9.033   6.325  1.00  0.99           N  
ATOM   1884  H   ILE A 118      -8.971  -9.772   6.107  1.00  0.99           H  
ATOM   1885  CA  ILE A 118      -7.878  -8.907   7.713  1.00  0.99           C  
ATOM   1886  HA  ILE A 118      -7.398  -7.938   7.856  1.00  0.99           H  
ATOM   1887  C   ILE A 118      -6.849  -9.997   7.992  1.00  0.99           C  
ATOM   1888  CB  ILE A 118      -9.076  -8.984   8.683  1.00  0.99           C  
ATOM   1889  HB  ILE A 118      -9.534  -9.967   8.581  1.00  0.99           H  
ATOM   1890  O   ILE A 118      -7.159 -11.184   7.889  1.00  0.99           O  
ATOM   1891  CG1 ILE A 118     -10.137  -7.914   8.337  1.00  0.99           C  
ATOM   1892 HG12 ILE A 118      -9.705  -6.919   8.440  1.00  0.99           H  
ATOM   1893 HG13 ILE A 118     -10.451  -8.038   7.300  1.00  0.99           H  
ATOM   1894  CG2 ILE A 118      -8.580  -8.829  10.134  1.00  0.99           C  
ATOM   1895 HG21 ILE A 118      -7.887  -9.633  10.385  1.00  0.99           H  
ATOM   1896 HG22 ILE A 118      -9.413  -8.885  10.834  1.00  0.99           H  
ATOM   1897 HG23 ILE A 118      -8.069  -7.873  10.246  1.00  0.99           H  
ATOM   1898  CD1 ILE A 118     -11.407  -8.004   9.189  1.00  0.99           C  
ATOM   1899 HD11 ILE A 118     -11.218  -7.645  10.201  1.00  0.99           H  
ATOM   1900 HD12 ILE A 118     -12.181  -7.388   8.731  1.00  0.99           H  
ATOM   1901 HD13 ILE A 118     -11.764  -9.033   9.228  1.00  0.99           H  
ATOM   1902  N   ILE A 119      -5.645  -9.591   8.392  1.00  0.98           N  
ATOM   1903  H   ILE A 119      -5.474  -8.598   8.470  1.00  0.98           H  
ATOM   1904  CA  ILE A 119      -4.543 -10.492   8.727  1.00  0.98           C  
ATOM   1905  HA  ILE A 119      -4.839 -11.511   8.476  1.00  0.98           H  
ATOM   1906  C   ILE A 119      -4.306 -10.422  10.234  1.00  0.98           C  
ATOM   1907  CB  ILE A 119      -3.270 -10.187   7.911  1.00  0.98           C  
ATOM   1908  HB  ILE A 119      -2.824  -9.262   8.275  1.00  0.98           H  
ATOM   1909  O   ILE A 119      -3.765  -9.458  10.770  1.00  0.98           O  
ATOM   1910  CG1 ILE A 119      -3.558 -10.023   6.401  1.00  0.98           C  
ATOM   1911 HG12 ILE A 119      -4.380  -9.325   6.245  1.00  0.98           H  
ATOM   1912 HG13 ILE A 119      -3.848 -10.983   5.976  1.00  0.98           H  
ATOM   1913  CG2 ILE A 119      -2.295 -11.357   8.144  1.00  0.98           C  
ATOM   1914 HG21 ILE A 119      -1.989 -11.398   9.190  1.00  0.98           H  
ATOM   1915 HG22 ILE A 119      -1.394 -11.232   7.542  1.00  0.98           H  
ATOM   1916 HG23 ILE A 119      -2.757 -12.303   7.861  1.00  0.98           H  
ATOM   1917  CD1 ILE A 119      -2.369  -9.456   5.620  1.00  0.98           C  
ATOM   1918 HD11 ILE A 119      -1.507 -10.121   5.669  1.00  0.98           H  
ATOM   1919 HD12 ILE A 119      -2.097  -8.475   6.010  1.00  0.98           H  
ATOM   1920 HD13 ILE A 119      -2.664  -9.360   4.575  1.00  0.98           H  
ATOM   1921  N   ARG A 120      -4.770 -11.439  10.950  1.00  0.97           N  
ATOM   1922  H   ARG A 120      -5.198 -12.196  10.436  1.00  0.97           H  
ATOM   1923  CA  ARG A 120      -4.652 -11.552  12.405  1.00  0.97           C  
ATOM   1924  HA  ARG A 120      -4.781 -10.556  12.829  1.00  0.97           H  
ATOM   1925  C   ARG A 120      -3.251 -12.049  12.804  1.00  0.97           C  
ATOM   1926  CB  ARG A 120      -5.768 -12.477  12.917  1.00  0.97           C  
ATOM   1927  HB2 ARG A 120      -5.687 -13.429  12.393  1.00  0.97           H  
ATOM   1928  HB3 ARG A 120      -5.637 -12.653  13.985  1.00  0.97           H  
ATOM   1929  O   ARG A 120      -2.591 -12.713  12.002  1.00  0.97           O  
ATOM   1930  CG  ARG A 120      -7.182 -11.926  12.669  1.00  0.97           C  
ATOM   1931  HG2 ARG A 120      -7.319 -11.711  11.609  1.00  0.97           H  
ATOM   1932  HG3 ARG A 120      -7.312 -11.004  13.234  1.00  0.97           H  
ATOM   1933  CD  ARG A 120      -8.237 -12.961  13.089  1.00  0.97           C  
ATOM   1934  HD2 ARG A 120      -8.125 -13.842  12.457  1.00  0.97           H  
ATOM   1935  HD3 ARG A 120      -8.063 -13.262  14.122  1.00  0.97           H  
ATOM   1936  NE  ARG A 120      -9.615 -12.449  12.946  1.00  0.97           N  
ATOM   1937  HE  ARG A 120     -10.158 -12.730  12.141  1.00  0.97           H  
ATOM   1938  NH1 ARG A 120      -9.658 -11.125  14.811  1.00  0.97           N  
ATOM   1939 HH11 ARG A 120     -10.013 -10.287  15.249  1.00  0.97           H  
ATOM   1940 HH12 ARG A 120      -8.686 -11.336  14.984  1.00  0.97           H  
ATOM   1941  NH2 ARG A 120     -11.423 -11.194  13.435  1.00  0.97           N  
ATOM   1942 HH21 ARG A 120     -11.849 -11.569  12.599  1.00  0.97           H  
ATOM   1943 HH22 ARG A 120     -11.851 -10.436  13.947  1.00  0.97           H  
ATOM   1944  CZ  ARG A 120     -10.228 -11.592  13.737  1.00  0.97           C  
ATOM   1945  N   PRO A 121      -2.824 -11.820  14.059  1.00  0.96           N  
ATOM   1946  CA  PRO A 121      -1.595 -12.409  14.579  1.00  0.96           C  
ATOM   1947  HA  PRO A 121      -0.759 -11.980  14.026  1.00  0.96           H  
ATOM   1948  C   PRO A 121      -1.574 -13.944  14.445  1.00  0.96           C  
ATOM   1949  CB  PRO A 121      -1.508 -11.956  16.039  1.00  0.96           C  
ATOM   1950  HB2 PRO A 121      -1.990 -12.689  16.686  1.00  0.96           H  
ATOM   1951  HB3 PRO A 121      -0.476 -11.782  16.346  1.00  0.96           H  
ATOM   1952  O   PRO A 121      -2.642 -14.586  14.456  1.00  0.96           O  
ATOM   1953  CG  PRO A 121      -2.311 -10.661  16.066  1.00  0.96           C  
ATOM   1954  HG2 PRO A 121      -1.686  -9.834  15.730  1.00  0.96           H  
ATOM   1955  HG3 PRO A 121      -2.722 -10.457  17.055  1.00  0.96           H  
ATOM   1956  CD  PRO A 121      -3.412 -10.924  15.043  1.00  0.96           C  
ATOM   1957  HD2 PRO A 121      -4.259 -11.409  15.528  1.00  0.96           H  
ATOM   1958  HD3 PRO A 121      -3.714  -9.981  14.587  1.00  0.96           H  
ATOM   1959  N   PRO A 122      -0.384 -14.559  14.332  1.00  0.95           N  
ATOM   1960  CA  PRO A 122      -0.248 -16.005  14.210  1.00  0.95           C  
ATOM   1961  HA  PRO A 122      -0.815 -16.361  13.350  1.00  0.95           H  
ATOM   1962  C   PRO A 122      -0.747 -16.711  15.476  1.00  0.95           C  
ATOM   1963  CB  PRO A 122       1.245 -16.248  13.962  1.00  0.95           C  
ATOM   1964  HB2 PRO A 122       1.452 -16.182  12.894  1.00  0.95           H  
ATOM   1965  HB3 PRO A 122       1.582 -17.208  14.352  1.00  0.95           H  
ATOM   1966  O   PRO A 122      -0.740 -16.149  16.570  1.00  0.95           O  
ATOM   1967  CG  PRO A 122       1.915 -15.075  14.676  1.00  0.95           C  
ATOM   1968  HG2 PRO A 122       1.985 -15.284  15.743  1.00  0.95           H  
ATOM   1969  HG3 PRO A 122       2.898 -14.852  14.260  1.00  0.95           H  
ATOM   1970  CD  PRO A 122       0.930 -13.934  14.437  1.00  0.95           C  
ATOM   1971  HD2 PRO A 122       0.981 -13.221  15.260  1.00  0.95           H  
ATOM   1972  HD3 PRO A 122       1.171 -13.436  13.498  1.00  0.95           H  
ATOM   1973  N   LEU A 123      -1.147 -17.981  15.363  1.00  0.92           N  
ATOM   1974  H   LEU A 123      -1.125 -18.413  14.451  1.00  0.92           H  
ATOM   1975  CA  LEU A 123      -1.623 -18.764  16.518  1.00  0.92           C  
ATOM   1976  HA  LEU A 123      -2.470 -18.245  16.968  1.00  0.92           H  
ATOM   1977  C   LEU A 123      -0.575 -18.900  17.636  1.00  0.92           C  
ATOM   1978  CB  LEU A 123      -2.060 -20.164  16.051  1.00  0.92           C  
ATOM   1979  HB2 LEU A 123      -1.267 -20.589  15.436  1.00  0.92           H  
ATOM   1980  HB3 LEU A 123      -2.173 -20.805  16.925  1.00  0.92           H  
ATOM   1981  O   LEU A 123      -0.941 -19.024  18.801  1.00  0.92           O  
ATOM   1982  CG  LEU A 123      -3.383 -20.199  15.267  1.00  0.92           C  
ATOM   1983  HG  LEU A 123      -3.327 -19.497  14.435  1.00  0.92           H  
ATOM   1984  CD1 LEU A 123      -3.601 -21.600  14.701  1.00  0.92           C  
ATOM   1985 HD11 LEU A 123      -3.674 -22.331  15.506  1.00  0.92           H  
ATOM   1986 HD12 LEU A 123      -2.775 -21.869  14.043  1.00  0.92           H  
ATOM   1987 HD13 LEU A 123      -4.519 -21.628  14.114  1.00  0.92           H  
ATOM   1988  CD2 LEU A 123      -4.583 -19.844  16.150  1.00  0.92           C  
ATOM   1989 HD21 LEU A 123      -4.515 -18.810  16.487  1.00  0.92           H  
ATOM   1990 HD22 LEU A 123      -5.501 -19.969  15.576  1.00  0.92           H  
ATOM   1991 HD23 LEU A 123      -4.616 -20.507  17.015  1.00  0.92           H  
ATOM   1992  N   SER A 124       0.715 -18.853  17.293  1.00  0.93           N  
ATOM   1993  H   SER A 124       0.952 -18.699  16.323  1.00  0.93           H  
ATOM   1994  CA  SER A 124       1.829 -18.888  18.248  1.00  0.93           C  
ATOM   1995  HA  SER A 124       1.687 -19.727  18.930  1.00  0.93           H  
ATOM   1996  C   SER A 124       1.942 -17.622  19.104  1.00  0.93           C  
ATOM   1997  CB  SER A 124       3.140 -19.097  17.484  1.00  0.93           C  
ATOM   1998  HB2 SER A 124       3.140 -20.092  17.037  1.00  0.93           H  
ATOM   1999  HB3 SER A 124       3.980 -19.020  18.174  1.00  0.93           H  
ATOM   2000  O   SER A 124       2.513 -17.673  20.191  1.00  0.93           O  
ATOM   2001  OG  SER A 124       3.266 -18.126  16.460  1.00  0.93           O  
ATOM   2002  HG  SER A 124       4.150 -18.171  16.086  1.00  0.93           H  
ATOM   2003  N   SER A 125       1.391 -16.500  18.637  1.00  0.91           N  
ATOM   2004  H   SER A 125       0.911 -16.545  17.749  1.00  0.91           H  
ATOM   2005  CA  SER A 125       1.344 -15.221  19.346  1.00  0.91           C  
ATOM   2006  HA  SER A 125       1.383 -15.398  20.421  1.00  0.91           H  
ATOM   2007  C   SER A 125       0.025 -14.516  19.011  1.00  0.91           C  
ATOM   2008  CB  SER A 125       2.566 -14.374  18.977  1.00  0.91           C  
ATOM   2009  HB2 SER A 125       3.470 -14.905  19.275  1.00  0.91           H  
ATOM   2010  HB3 SER A 125       2.594 -14.201  17.901  1.00  0.91           H  
ATOM   2011  O   SER A 125       0.016 -13.553  18.247  1.00  0.91           O  
ATOM   2012  OG  SER A 125       2.513 -13.136  19.659  1.00  0.91           O  
ATOM   2013  HG  SER A 125       1.992 -12.540  19.117  1.00  0.91           H  
ATOM   2014  N   PRO A 126      -1.115 -14.984  19.559  1.00  0.87           N  
ATOM   2015  CA  PRO A 126      -2.449 -14.599  19.090  1.00  0.87           C  
ATOM   2016  HA  PRO A 126      -2.467 -14.624  18.001  1.00  0.87           H  
ATOM   2017  C   PRO A 126      -2.885 -13.192  19.532  1.00  0.87           C  
ATOM   2018  CB  PRO A 126      -3.374 -15.696  19.631  1.00  0.87           C  
ATOM   2019  HB2 PRO A 126      -4.398 -15.356  19.782  1.00  0.87           H  
ATOM   2020  HB3 PRO A 126      -3.357 -16.549  18.952  1.00  0.87           H  
ATOM   2021  O   PRO A 126      -4.049 -12.831  19.362  1.00  0.87           O  
ATOM   2022  CG  PRO A 126      -2.705 -16.085  20.948  1.00  0.87           C  
ATOM   2023  HG2 PRO A 126      -2.956 -15.355  21.717  1.00  0.87           H  
ATOM   2024  HG3 PRO A 126      -2.985 -17.091  21.263  1.00  0.87           H  
ATOM   2025  CD  PRO A 126      -1.219 -15.992  20.607  1.00  0.87           C  
ATOM   2026  HD2 PRO A 126      -0.648 -15.708  21.491  1.00  0.87           H  
ATOM   2027  HD3 PRO A 126      -0.869 -16.953  20.228  1.00  0.87           H  
ATOM   2028  N   HIS A 127      -1.981 -12.408  20.118  1.00  0.91           N  
ATOM   2029  H   HIS A 127      -1.011 -12.681  20.048  1.00  0.91           H  
ATOM   2030  CA  HIS A 127      -2.261 -11.088  20.665  1.00  0.91           C  
ATOM   2031  HA  HIS A 127      -3.340 -10.946  20.729  1.00  0.91           H  
ATOM   2032  C   HIS A 127      -1.693 -10.002  19.755  1.00  0.91           C  
ATOM   2033  CB  HIS A 127      -1.690 -10.973  22.084  1.00  0.91           C  
ATOM   2034  HB2 HIS A 127      -0.602 -11.027  22.035  1.00  0.91           H  
ATOM   2035  HB3 HIS A 127      -1.955  -9.999  22.494  1.00  0.91           H  
ATOM   2036  O   HIS A 127      -0.569 -10.117  19.270  1.00  0.91           O  
ATOM   2037  CG  HIS A 127      -2.189 -12.045  23.020  1.00  0.91           C  
ATOM   2038  CD2 HIS A 127      -3.424 -12.114  23.606  1.00  0.91           C  
ATOM   2039  HD2 HIS A 127      -4.224 -11.399  23.487  1.00  0.91           H  
ATOM   2040  ND1 HIS A 127      -1.485 -13.156  23.424  1.00  0.91           N  
ATOM   2041  HD1 HIS A 127      -0.531 -13.372  23.176  1.00  0.91           H  
ATOM   2042  CE1 HIS A 127      -2.276 -13.876  24.237  1.00  0.91           C  
ATOM   2043  HE1 HIS A 127      -1.994 -14.801  24.718  1.00  0.91           H  
ATOM   2044  NE2 HIS A 127      -3.471 -13.281  24.377  1.00  0.91           N  
ATOM   2045  N   TYR A 128      -2.456  -8.925  19.573  1.00  0.93           N  
ATOM   2046  H   TYR A 128      -3.373  -8.892  19.997  1.00  0.93           H  
ATOM   2047  CA  TYR A 128      -1.935  -7.701  18.975  1.00  0.93           C  
ATOM   2048  HA  TYR A 128      -1.528  -7.951  17.995  1.00  0.93           H  
ATOM   2049  C   TYR A 128      -0.811  -7.115  19.854  1.00  0.93           C  
ATOM   2050  CB  TYR A 128      -3.075  -6.691  18.797  1.00  0.93           C  
ATOM   2051  HB2 TYR A 128      -2.643  -5.778  18.387  1.00  0.93           H  
ATOM   2052  HB3 TYR A 128      -3.492  -6.447  19.774  1.00  0.93           H  
ATOM   2053  O   TYR A 128      -0.865  -7.248  21.078  1.00  0.93           O  
ATOM   2054  CG  TYR A 128      -4.184  -7.149  17.865  1.00  0.93           C  
ATOM   2055  CD1 TYR A 128      -3.916  -7.288  16.491  1.00  0.93           C  
ATOM   2056  HD1 TYR A 128      -2.935  -7.049  16.107  1.00  0.93           H  
ATOM   2057  CD2 TYR A 128      -5.468  -7.451  18.363  1.00  0.93           C  
ATOM   2058  HD2 TYR A 128      -5.682  -7.330  19.415  1.00  0.93           H  
ATOM   2059  CE1 TYR A 128      -4.906  -7.766  15.616  1.00  0.93           C  
ATOM   2060  HE1 TYR A 128      -4.673  -7.892  14.569  1.00  0.93           H  
ATOM   2061  CE2 TYR A 128      -6.464  -7.938  17.491  1.00  0.93           C  
ATOM   2062  HE2 TYR A 128      -7.445  -8.203  17.857  1.00  0.93           H  
ATOM   2063  OH  TYR A 128      -7.096  -8.668  15.294  1.00  0.93           O  
ATOM   2064  HH  TYR A 128      -6.789  -8.732  14.387  1.00  0.93           H  
ATOM   2065  CZ  TYR A 128      -6.173  -8.120  16.123  1.00  0.93           C  
ATOM   2066  N   PRO A 129       0.190  -6.428  19.277  1.00  0.91           N  
ATOM   2067  CA  PRO A 129       1.328  -5.889  20.023  1.00  0.91           C  
ATOM   2068  HA  PRO A 129       1.685  -6.629  20.739  1.00  0.91           H  
ATOM   2069  C   PRO A 129       1.007  -4.600  20.796  1.00  0.91           C  
ATOM   2070  CB  PRO A 129       2.406  -5.651  18.966  1.00  0.91           C  
ATOM   2071  HB2 PRO A 129       3.098  -4.855  19.241  1.00  0.91           H  
ATOM   2072  HB3 PRO A 129       2.949  -6.579  18.785  1.00  0.91           H  
ATOM   2073  O   PRO A 129       1.861  -4.093  21.522  1.00  0.91           O  
ATOM   2074  CG  PRO A 129       1.589  -5.292  17.732  1.00  0.91           C  
ATOM   2075  HG2 PRO A 129       1.285  -4.247  17.772  1.00  0.91           H  
ATOM   2076  HG3 PRO A 129       2.167  -5.500  16.832  1.00  0.91           H  
ATOM   2077  CD  PRO A 129       0.367  -6.200  17.855  1.00  0.91           C  
ATOM   2078  HD2 PRO A 129      -0.510  -5.717  17.424  1.00  0.91           H  
ATOM   2079  HD3 PRO A 129       0.567  -7.150  17.358  1.00  0.91           H  
ATOM   2080  N   PHE A 130      -0.196  -4.039  20.644  1.00  0.91           N  
ATOM   2081  H   PHE A 130      -0.880  -4.527  20.083  1.00  0.91           H  
ATOM   2082  CA  PHE A 130      -0.662  -2.920  21.460  1.00  0.91           C  
ATOM   2083  HA  PHE A 130       0.215  -2.336  21.740  1.00  0.91           H  
ATOM   2084  C   PHE A 130      -1.306  -3.432  22.764  1.00  0.91           C  
ATOM   2085  CB  PHE A 130      -1.557  -1.986  20.632  1.00  0.91           C  
ATOM   2086  HB2 PHE A 130      -0.915  -1.422  19.955  1.00  0.91           H  
ATOM   2087  HB3 PHE A 130      -2.030  -1.261  21.294  1.00  0.91           H  
ATOM   2088  O   PHE A 130      -1.969  -4.467  22.762  1.00  0.91           O  
ATOM   2089  CG  PHE A 130      -2.635  -2.661  19.808  1.00  0.91           C  
ATOM   2090  CD1 PHE A 130      -2.469  -2.829  18.420  1.00  0.91           C  
ATOM   2091  HD1 PHE A 130      -1.559  -2.504  17.937  1.00  0.91           H  
ATOM   2092  CD2 PHE A 130      -3.818  -3.100  20.421  1.00  0.91           C  
ATOM   2093  HD2 PHE A 130      -3.949  -2.990  21.488  1.00  0.91           H  
ATOM   2094  CE1 PHE A 130      -3.495  -3.402  17.648  1.00  0.91           C  
ATOM   2095  HE1 PHE A 130      -3.372  -3.516  16.581  1.00  0.91           H  
ATOM   2096  CE2 PHE A 130      -4.834  -3.689  19.653  1.00  0.91           C  
ATOM   2097  HE2 PHE A 130      -5.737  -4.030  20.137  1.00  0.91           H  
ATOM   2098  CZ  PHE A 130      -4.682  -3.831  18.264  1.00  0.91           C  
ATOM   2099  HZ  PHE A 130      -5.465  -4.283  17.674  1.00  0.91           H  
ATOM   2100  N   PRO A 131      -1.149  -2.718  23.896  1.00  0.84           N  
ATOM   2101  CA  PRO A 131      -1.439  -3.249  25.237  1.00  0.84           C  
ATOM   2102  HA  PRO A 131      -0.920  -4.199  25.369  1.00  0.84           H  
ATOM   2103  C   PRO A 131      -2.926  -3.492  25.530  1.00  0.84           C  
ATOM   2104  CB  PRO A 131      -0.851  -2.211  26.203  1.00  0.84           C  
ATOM   2105  HB2 PRO A 131       0.179  -2.481  26.434  1.00  0.84           H  
ATOM   2106  HB3 PRO A 131      -1.427  -2.122  27.124  1.00  0.84           H  
ATOM   2107  O   PRO A 131      -3.271  -4.072  26.557  1.00  0.84           O  
ATOM   2108  CG  PRO A 131      -0.863  -0.909  25.403  1.00  0.84           C  
ATOM   2109  HG2 PRO A 131      -0.109  -0.208  25.759  1.00  0.84           H  
ATOM   2110  HG3 PRO A 131      -1.855  -0.458  25.440  1.00  0.84           H  
ATOM   2111  CD  PRO A 131      -0.564  -1.389  23.988  1.00  0.84           C  
ATOM   2112  HD2 PRO A 131       0.514  -1.457  23.845  1.00  0.84           H  
ATOM   2113  HD3 PRO A 131      -1.000  -0.703  23.261  1.00  0.84           H  
ATOM   2114  N   VAL A 132      -3.813  -3.007  24.666  1.00  0.89           N  
ATOM   2115  H   VAL A 132      -3.469  -2.678  23.775  1.00  0.89           H  
ATOM   2116  CA  VAL A 132      -5.256  -3.002  24.886  1.00  0.89           C  
ATOM   2117  HA  VAL A 132      -5.469  -3.265  25.923  1.00  0.89           H  
ATOM   2118  C   VAL A 132      -5.918  -4.032  23.985  1.00  0.89           C  
ATOM   2119  CB  VAL A 132      -5.819  -1.599  24.635  1.00  0.89           C  
ATOM   2120  HB  VAL A 132      -5.611  -1.300  23.608  1.00  0.89           H  
ATOM   2121  O   VAL A 132      -5.828  -3.941  22.765  1.00  0.89           O  
ATOM   2122  CG1 VAL A 132      -7.323  -1.579  24.859  1.00  0.89           C  
ATOM   2123 HG11 VAL A 132      -7.557  -1.891  25.877  1.00  0.89           H  
ATOM   2124 HG12 VAL A 132      -7.832  -2.227  24.146  1.00  0.89           H  
ATOM   2125 HG13 VAL A 132      -7.656  -0.554  24.694  1.00  0.89           H  
ATOM   2126  CG2 VAL A 132      -5.203  -0.557  25.581  1.00  0.89           C  
ATOM   2127 HG21 VAL A 132      -5.354  -0.856  26.618  1.00  0.89           H  
ATOM   2128 HG22 VAL A 132      -5.665   0.416  25.415  1.00  0.89           H  
ATOM   2129 HG23 VAL A 132      -4.135  -0.462  25.386  1.00  0.89           H  
ATOM   2130  N   ILE A 133      -6.638  -4.981  24.579  1.00  0.90           N  
ATOM   2131  H   ILE A 133      -6.678  -5.004  25.588  1.00  0.90           H  
ATOM   2132  CA  ILE A 133      -7.385  -5.990  23.827  1.00  0.90           C  
ATOM   2133  HA  ILE A 133      -6.825  -6.213  22.919  1.00  0.90           H  
ATOM   2134  C   ILE A 133      -8.760  -5.409  23.459  1.00  0.90           C  
ATOM   2135  CB  ILE A 133      -7.483  -7.314  24.614  1.00  0.90           C  
ATOM   2136  HB  ILE A 133      -8.019  -7.130  25.546  1.00  0.90           H  
ATOM   2137  O   ILE A 133      -9.558  -5.133  24.362  1.00  0.90           O  
ATOM   2138  CG1 ILE A 133      -6.065  -7.838  24.952  1.00  0.90           C  
ATOM   2139 HG12 ILE A 133      -5.511  -7.073  25.496  1.00  0.90           H  
ATOM   2140 HG13 ILE A 133      -5.525  -8.047  24.029  1.00  0.90           H  
ATOM   2141  CG2 ILE A 133      -8.270  -8.354  23.792  1.00  0.90           C  
ATOM   2142 HG21 ILE A 133      -9.273  -7.991  23.568  1.00  0.90           H  
ATOM   2143 HG22 ILE A 133      -7.752  -8.566  22.857  1.00  0.90           H  
ATOM   2144 HG23 ILE A 133      -8.381  -9.280  24.356  1.00  0.90           H  
ATOM   2145  CD1 ILE A 133      -6.049  -9.094  25.830  1.00  0.90           C  
ATOM   2146 HD11 ILE A 133      -6.654  -8.933  26.722  1.00  0.90           H  
ATOM   2147 HD12 ILE A 133      -5.023  -9.307  26.132  1.00  0.90           H  
ATOM   2148 HD13 ILE A 133      -6.428  -9.954  25.277  1.00  0.90           H  
ATOM   2149  N   PRO A 134      -9.069  -5.206  22.165  1.00  0.95           N  
ATOM   2150  CA  PRO A 134     -10.379  -4.729  21.755  1.00  0.95           C  
ATOM   2151  HA  PRO A 134     -10.642  -3.828  22.309  1.00  0.95           H  
ATOM   2152  C   PRO A 134     -11.421  -5.818  22.025  1.00  0.95           C  
ATOM   2153  CB  PRO A 134     -10.243  -4.392  20.269  1.00  0.95           C  
ATOM   2154  HB2 PRO A 134      -9.879  -3.370  20.163  1.00  0.95           H  
ATOM   2155  HB3 PRO A 134     -11.182  -4.520  19.729  1.00  0.95           H  
ATOM   2156  O   PRO A 134     -11.199  -6.998  21.763  1.00  0.95           O  
ATOM   2157  CG  PRO A 134      -9.172  -5.370  19.785  1.00  0.95           C  
ATOM   2158  HG2 PRO A 134      -9.626  -6.338  19.569  1.00  0.95           H  
ATOM   2159  HG3 PRO A 134      -8.636  -4.999  18.912  1.00  0.95           H  
ATOM   2160  CD  PRO A 134      -8.250  -5.492  20.996  1.00  0.95           C  
ATOM   2161  HD2 PRO A 134      -7.821  -6.493  21.035  1.00  0.95           H  
ATOM   2162  HD3 PRO A 134      -7.466  -4.737  20.934  1.00  0.95           H  
ATOM   2163  N   LYS A 135     -12.594  -5.425  22.524  1.00  0.95           N  
ATOM   2164  H   LYS A 135     -12.733  -4.436  22.675  1.00  0.95           H  
ATOM   2165  CA  LYS A 135     -13.713  -6.353  22.754  1.00  0.95           C  
ATOM   2166  HA  LYS A 135     -13.323  -7.261  23.214  1.00  0.95           H  
ATOM   2167  C   LYS A 135     -14.385  -6.773  21.445  1.00  0.95           C  
ATOM   2168  CB  LYS A 135     -14.705  -5.681  23.705  1.00  0.95           C  
ATOM   2169  HB2 LYS A 135     -14.158  -5.316  24.574  1.00  0.95           H  
ATOM   2170  HB3 LYS A 135     -15.151  -4.831  23.187  1.00  0.95           H  
ATOM   2171  O   LYS A 135     -15.045  -7.810  21.392  1.00  0.95           O  
ATOM   2172  CG  LYS A 135     -15.815  -6.634  24.174  1.00  0.95           C  
ATOM   2173  HG2 LYS A 135     -15.366  -7.554  24.550  1.00  0.95           H  
ATOM   2174  HG3 LYS A 135     -16.479  -6.869  23.343  1.00  0.95           H  
ATOM   2175  CD  LYS A 135     -16.632  -5.983  25.290  1.00  0.95           C  
ATOM   2176  HD2 LYS A 135     -17.100  -5.076  24.908  1.00  0.95           H  
ATOM   2177  HD3 LYS A 135     -15.965  -5.721  26.113  1.00  0.95           H  
ATOM   2178  CE  LYS A 135     -17.730  -6.914  25.792  1.00  0.95           C  
ATOM   2179  HE2 LYS A 135     -17.270  -7.833  26.154  1.00  0.95           H  
ATOM   2180  HE3 LYS A 135     -18.380  -7.163  24.953  1.00  0.95           H  
ATOM   2181  NZ  LYS A 135     -18.495  -6.249  26.875  1.00  0.95           N  
ATOM   2182  HZ1 LYS A 135     -18.884  -5.379  26.540  1.00  0.95           H  
ATOM   2183  HZ2 LYS A 135     -19.229  -6.847  27.225  1.00  0.95           H  
ATOM   2184  HZ3 LYS A 135     -17.876  -6.026  27.641  1.00  0.95           H  
ATOM   2185  N   ARG A 136     -14.253  -5.944  20.407  1.00  0.95           N  
ATOM   2186  H   ARG A 136     -13.684  -5.122  20.547  1.00  0.95           H  
ATOM   2187  CA  ARG A 136     -14.786  -6.181  19.065  1.00  0.95           C  
ATOM   2188  HA  ARG A 136     -14.706  -7.248  18.853  1.00  0.95           H  
ATOM   2189  C   ARG A 136     -13.978  -5.453  18.005  1.00  0.95           C  
ATOM   2190  CB  ARG A 136     -16.266  -5.773  19.001  1.00  0.95           C  
ATOM   2191  HB2 ARG A 136     -16.803  -6.351  19.753  1.00  0.95           H  
ATOM   2192  HB3 ARG A 136     -16.661  -6.038  18.021  1.00  0.95           H  
ATOM   2193  O   ARG A 136     -13.338  -4.439  18.280  1.00  0.95           O  
ATOM   2194  CG  ARG A 136     -16.499  -4.270  19.254  1.00  0.95           C  
ATOM   2195  HG2 ARG A 136     -16.155  -4.034  20.261  1.00  0.95           H  
ATOM   2196  HG3 ARG A 136     -15.895  -3.701  18.548  1.00  0.95           H  
ATOM   2197  CD  ARG A 136     -17.950  -3.782  19.097  1.00  0.95           C  
ATOM   2198  HD2 ARG A 136     -18.050  -3.328  18.111  1.00  0.95           H  
ATOM   2199  HD3 ARG A 136     -18.146  -3.019  19.850  1.00  0.95           H  
ATOM   2200  NE  ARG A 136     -18.911  -4.886  19.246  1.00  0.95           N  
ATOM   2201  HE  ARG A 136     -18.630  -5.592  19.911  1.00  0.95           H  
ATOM   2202  NH1 ARG A 136     -20.550  -4.144  17.847  1.00  0.95           N  
ATOM   2203 HH11 ARG A 136     -21.314  -4.328  17.212  1.00  0.95           H  
ATOM   2204 HH12 ARG A 136     -20.414  -3.214  18.217  1.00  0.95           H  
ATOM   2205  NH2 ARG A 136     -20.438  -6.305  18.330  1.00  0.95           N  
ATOM   2206 HH21 ARG A 136     -21.149  -6.472  17.633  1.00  0.95           H  
ATOM   2207 HH22 ARG A 136     -19.894  -7.082  18.678  1.00  0.95           H  
ATOM   2208  CZ  ARG A 136     -19.958  -5.104  18.482  1.00  0.95           C  
ATOM   2209  N   GLU A 137     -14.114  -5.938  16.783  1.00  0.97           N  
ATOM   2210  H   GLU A 137     -14.686  -6.759  16.641  1.00  0.97           H  
ATOM   2211  CA  GLU A 137     -13.539  -5.341  15.586  1.00  0.97           C  
ATOM   2212  HA  GLU A 137     -12.978  -4.447  15.860  1.00  0.97           H  
ATOM   2213  C   GLU A 137     -14.669  -4.937  14.639  1.00  0.97           C  
ATOM   2214  CB  GLU A 137     -12.559  -6.315  14.921  1.00  0.97           C  
ATOM   2215  HB2 GLU A 137     -12.104  -5.813  14.067  1.00  0.97           H  
ATOM   2216  HB3 GLU A 137     -13.103  -7.189  14.565  1.00  0.97           H  
ATOM   2217  O   GLU A 137     -15.659  -5.659  14.499  1.00  0.97           O  
ATOM   2218  CG  GLU A 137     -11.460  -6.771  15.894  1.00  0.97           C  
ATOM   2219  HG2 GLU A 137     -10.908  -5.906  16.264  1.00  0.97           H  
ATOM   2220  HG3 GLU A 137     -11.917  -7.262  16.754  1.00  0.97           H  
ATOM   2221  CD  GLU A 137     -10.480  -7.742  15.248  1.00  0.97           C  
ATOM   2222  OE1 GLU A 137     -10.108  -8.716  15.931  1.00  0.97           O  
ATOM   2223  OE2 GLU A 137     -10.110  -7.548  14.068  1.00  0.97           O  
ATOM   2224  N   ILE A 138     -14.548  -3.769  14.017  1.00  0.98           N  
ATOM   2225  H   ILE A 138     -13.718  -3.219  14.188  1.00  0.98           H  
ATOM   2226  CA  ILE A 138     -15.495  -3.266  13.024  1.00  0.98           C  
ATOM   2227  HA  ILE A 138     -16.192  -4.056  12.746  1.00  0.98           H  
ATOM   2228  C   ILE A 138     -14.703  -2.866  11.791  1.00  0.98           C  
ATOM   2229  CB  ILE A 138     -16.308  -2.071  13.562  1.00  0.98           C  
ATOM   2230  HB  ILE A 138     -15.605  -1.282  13.827  1.00  0.98           H  
ATOM   2231  O   ILE A 138     -13.821  -2.018  11.873  1.00  0.98           O  
ATOM   2232  CG1 ILE A 138     -17.114  -2.456  14.824  1.00  0.98           C  
ATOM   2233 HG12 ILE A 138     -17.833  -3.236  14.574  1.00  0.98           H  
ATOM   2234 HG13 ILE A 138     -16.435  -2.848  15.581  1.00  0.98           H  
ATOM   2235  CG2 ILE A 138     -17.224  -1.533  12.447  1.00  0.98           C  
ATOM   2236 HG21 ILE A 138     -16.636  -1.179  11.601  1.00  0.98           H  
ATOM   2237 HG22 ILE A 138     -17.809  -0.679  12.789  1.00  0.98           H  
ATOM   2238 HG23 ILE A 138     -17.885  -2.328  12.104  1.00  0.98           H  
ATOM   2239  CD1 ILE A 138     -17.854  -1.270  15.452  1.00  0.98           C  
ATOM   2240 HD11 ILE A 138     -17.168  -0.437  15.602  1.00  0.98           H  
ATOM   2241 HD12 ILE A 138     -18.287  -1.567  16.408  1.00  0.98           H  
ATOM   2242 HD13 ILE A 138     -18.648  -0.935  14.786  1.00  0.98           H  
ATOM   2243  N   THR A 139     -15.059  -3.435  10.645  1.00  0.99           N  
ATOM   2244  H   THR A 139     -15.822  -4.097  10.639  1.00  0.99           H  
ATOM   2245  CA  THR A 139     -14.444  -3.076   9.366  1.00  0.99           C  
ATOM   2246  HA  THR A 139     -13.476  -2.612   9.551  1.00  0.99           H  
ATOM   2247  C   THR A 139     -15.301  -2.050   8.640  1.00  0.99           C  
ATOM   2248  CB  THR A 139     -14.176  -4.316   8.516  1.00  0.99           C  
ATOM   2249  HB  THR A 139     -15.115  -4.797   8.242  1.00  0.99           H  
ATOM   2250  O   THR A 139     -16.503  -2.262   8.452  1.00  0.99           O  
ATOM   2251  CG2 THR A 139     -13.384  -3.988   7.258  1.00  0.99           C  
ATOM   2252 HG21 THR A 139     -12.450  -3.489   7.518  1.00  0.99           H  
ATOM   2253 HG22 THR A 139     -13.157  -4.923   6.746  1.00  0.99           H  
ATOM   2254 HG23 THR A 139     -13.965  -3.349   6.593  1.00  0.99           H  
ATOM   2255  OG1 THR A 139     -13.391  -5.211   9.269  1.00  0.99           O  
ATOM   2256  HG1 THR A 139     -13.966  -5.795   9.767  1.00  0.99           H  
ATOM   2257  N   LEU A 140     -14.671  -0.940   8.260  1.00  0.99           N  
ATOM   2258  H   LEU A 140     -13.676  -0.883   8.421  1.00  0.99           H  
ATOM   2259  CA  LEU A 140     -15.274   0.209   7.598  1.00  0.99           C  
ATOM   2260  HA  LEU A 140     -16.335   0.023   7.428  1.00  0.99           H  
ATOM   2261  C   LEU A 140     -14.590   0.420   6.242  1.00  0.99           C  
ATOM   2262  CB  LEU A 140     -15.155   1.454   8.498  1.00  0.99           C  
ATOM   2263  HB2 LEU A 140     -14.097   1.656   8.668  1.00  0.99           H  
ATOM   2264  HB3 LEU A 140     -15.572   2.307   7.963  1.00  0.99           H  
ATOM   2265  O   LEU A 140     -13.449   0.864   6.188  1.00  0.99           O  
ATOM   2266  CG  LEU A 140     -15.847   1.341   9.869  1.00  0.99           C  
ATOM   2267  HG  LEU A 140     -15.424   0.506  10.428  1.00  0.99           H  
ATOM   2268  CD1 LEU A 140     -15.607   2.617  10.674  1.00  0.99           C  
ATOM   2269 HD11 LEU A 140     -14.537   2.763  10.822  1.00  0.99           H  
ATOM   2270 HD12 LEU A 140     -16.084   2.537  11.651  1.00  0.99           H  
ATOM   2271 HD13 LEU A 140     -16.015   3.472  10.136  1.00  0.99           H  
ATOM   2272  CD2 LEU A 140     -17.363   1.150   9.758  1.00  0.99           C  
ATOM   2273 HD21 LEU A 140     -17.808   1.140  10.753  1.00  0.99           H  
ATOM   2274 HD22 LEU A 140     -17.581   0.198   9.273  1.00  0.99           H  
ATOM   2275 HD23 LEU A 140     -17.797   1.962   9.174  1.00  0.99           H  
ATOM   2276  N   LEU A 141     -15.285   0.113   5.151  1.00  0.99           N  
ATOM   2277  H   LEU A 141     -16.221  -0.245   5.280  1.00  0.99           H  
ATOM   2278  CA  LEU A 141     -14.848   0.377   3.787  1.00  0.99           C  
ATOM   2279  HA  LEU A 141     -13.766   0.512   3.772  1.00  0.99           H  
ATOM   2280  C   LEU A 141     -15.484   1.675   3.299  1.00  0.99           C  
ATOM   2281  CB  LEU A 141     -15.175  -0.793   2.847  1.00  0.99           C  
ATOM   2282  HB2 LEU A 141     -16.253  -0.888   2.717  1.00  0.99           H  
ATOM   2283  HB3 LEU A 141     -14.741  -0.510   1.887  1.00  0.99           H  
ATOM   2284  O   LEU A 141     -16.680   1.712   2.998  1.00  0.99           O  
ATOM   2285  CG  LEU A 141     -14.578  -2.146   3.271  1.00  0.99           C  
ATOM   2286  HG  LEU A 141     -13.707  -1.977   3.904  1.00  0.99           H  
ATOM   2287  CD1 LEU A 141     -15.591  -3.012   4.029  1.00  0.99           C  
ATOM   2288 HD11 LEU A 141     -15.121  -3.953   4.315  1.00  0.99           H  
ATOM   2289 HD12 LEU A 141     -16.453  -3.225   3.398  1.00  0.99           H  
ATOM   2290 HD13 LEU A 141     -15.918  -2.499   4.933  1.00  0.99           H  
ATOM   2291  CD2 LEU A 141     -14.127  -2.936   2.046  1.00  0.99           C  
ATOM   2292 HD21 LEU A 141     -13.368  -2.368   1.509  1.00  0.99           H  
ATOM   2293 HD22 LEU A 141     -14.974  -3.142   1.390  1.00  0.99           H  
ATOM   2294 HD23 LEU A 141     -13.680  -3.877   2.368  1.00  0.99           H  
ATOM   2295  N   LEU A 142     -14.686   2.732   3.242  1.00  0.99           N  
ATOM   2296  H   LEU A 142     -13.708   2.601   3.459  1.00  0.99           H  
ATOM   2297  CA  LEU A 142     -15.062   3.988   2.613  1.00  0.99           C  
ATOM   2298  HA  LEU A 142     -16.084   4.228   2.908  1.00  0.99           H  
ATOM   2299  C   LEU A 142     -15.010   3.808   1.095  1.00  0.99           C  
ATOM   2300  CB  LEU A 142     -14.147   5.134   3.073  1.00  0.99           C  
ATOM   2301  HB2 LEU A 142     -14.600   6.066   2.738  1.00  0.99           H  
ATOM   2302  HB3 LEU A 142     -13.185   5.035   2.571  1.00  0.99           H  
ATOM   2303  O   LEU A 142     -14.111   3.144   0.587  1.00  0.99           O  
ATOM   2304  CG  LEU A 142     -13.892   5.227   4.588  1.00  0.99           C  
ATOM   2305  HG  LEU A 142     -13.395   4.322   4.937  1.00  0.99           H  
ATOM   2306  CD1 LEU A 142     -12.971   6.410   4.883  1.00  0.99           C  
ATOM   2307 HD11 LEU A 142     -12.035   6.288   4.339  1.00  0.99           H  
ATOM   2308 HD12 LEU A 142     -12.749   6.447   5.950  1.00  0.99           H  
ATOM   2309 HD13 LEU A 142     -13.442   7.343   4.575  1.00  0.99           H  
ATOM   2310  CD2 LEU A 142     -15.191   5.406   5.376  1.00  0.99           C  
ATOM   2311 HD21 LEU A 142     -15.815   4.521   5.255  1.00  0.99           H  
ATOM   2312 HD22 LEU A 142     -14.961   5.529   6.434  1.00  0.99           H  
ATOM   2313 HD23 LEU A 142     -15.725   6.283   5.009  1.00  0.99           H  
ATOM   2314  N   GLY A 143     -15.959   4.374   0.364  1.00  0.98           N  
ATOM   2315  H   GLY A 143     -16.685   4.901   0.828  1.00  0.98           H  
ATOM   2316  CA  GLY A 143     -16.002   4.238  -1.090  1.00  0.98           C  
ATOM   2317  HA2 GLY A 143     -16.467   3.287  -1.350  1.00  0.98           H  
ATOM   2318  HA3 GLY A 143     -14.989   4.239  -1.492  1.00  0.98           H  
ATOM   2319  C   GLY A 143     -16.771   5.359  -1.764  1.00  0.98           C  
ATOM   2320  O   GLY A 143     -17.287   6.260  -1.106  1.00  0.98           O  
ATOM   2321  N   GLU A 144     -16.899   5.257  -3.078  1.00  0.98           N  
ATOM   2322  H   GLU A 144     -16.507   4.451  -3.543  1.00  0.98           H  
ATOM   2323  CA  GLU A 144     -17.670   6.173  -3.918  1.00  0.98           C  
ATOM   2324  HA  GLU A 144     -18.151   6.939  -3.310  1.00  0.98           H  
ATOM   2325  C   GLU A 144     -18.768   5.411  -4.660  1.00  0.98           C  
ATOM   2326  CB  GLU A 144     -16.744   6.873  -4.917  1.00  0.98           C  
ATOM   2327  HB2 GLU A 144     -16.127   6.130  -5.420  1.00  0.98           H  
ATOM   2328  HB3 GLU A 144     -17.355   7.379  -5.665  1.00  0.98           H  
ATOM   2329  O   GLU A 144     -18.617   4.236  -4.996  1.00  0.98           O  
ATOM   2330  CG  GLU A 144     -15.848   7.910  -4.240  1.00  0.98           C  
ATOM   2331  HG2 GLU A 144     -15.236   7.426  -3.480  1.00  0.98           H  
ATOM   2332  HG3 GLU A 144     -16.483   8.649  -3.752  1.00  0.98           H  
ATOM   2333  CD  GLU A 144     -14.962   8.599  -5.278  1.00  0.98           C  
ATOM   2334  OE1 GLU A 144     -15.350   9.700  -5.725  1.00  0.98           O  
ATOM   2335  OE2 GLU A 144     -13.933   7.996  -5.668  1.00  0.98           O  
ATOM   2336  N   TRP A 145     -19.875   6.091  -4.931  1.00  0.98           N  
ATOM   2337  H   TRP A 145     -19.951   7.039  -4.589  1.00  0.98           H  
ATOM   2338  CA  TRP A 145     -20.999   5.571  -5.688  1.00  0.98           C  
ATOM   2339  HA  TRP A 145     -20.748   4.587  -6.083  1.00  0.98           H  
ATOM   2340  C   TRP A 145     -21.313   6.487  -6.866  1.00  0.98           C  
ATOM   2341  CB  TRP A 145     -22.214   5.417  -4.770  1.00  0.98           C  
ATOM   2342  HB2 TRP A 145     -21.972   4.703  -3.984  1.00  0.98           H  
ATOM   2343  HB3 TRP A 145     -22.428   6.378  -4.301  1.00  0.98           H  
ATOM   2344  O   TRP A 145     -21.448   7.699  -6.704  1.00  0.98           O  
ATOM   2345  CG  TRP A 145     -23.440   4.942  -5.484  1.00  0.98           C  
ATOM   2346  CD1 TRP A 145     -24.446   5.728  -5.931  1.00  0.98           C  
ATOM   2347  HD1 TRP A 145     -24.479   6.802  -5.818  1.00  0.98           H  
ATOM   2348  CD2 TRP A 145     -23.745   3.594  -5.945  1.00  0.98           C  
ATOM   2349  CE2 TRP A 145     -24.977   3.634  -6.662  1.00  0.98           C  
ATOM   2350  CE3 TRP A 145     -23.095   2.343  -5.843  1.00  0.98           C  
ATOM   2351  HE3 TRP A 145     -22.143   2.287  -5.336  1.00  0.98           H  
ATOM   2352  NE1 TRP A 145     -25.358   4.961  -6.631  1.00  0.98           N  
ATOM   2353  HE1 TRP A 145     -26.137   5.352  -7.141  1.00  0.98           H  
ATOM   2354  CH2 TRP A 145     -24.895   1.251  -7.084  1.00  0.98           C  
ATOM   2355  HH2 TRP A 145     -25.326   0.364  -7.525  1.00  0.98           H  
ATOM   2356  CZ2 TRP A 145     -25.556   2.484  -7.216  1.00  0.98           C  
ATOM   2357  HZ2 TRP A 145     -26.488   2.556  -7.758  1.00  0.98           H  
ATOM   2358  CZ3 TRP A 145     -23.664   1.183  -6.403  1.00  0.98           C  
ATOM   2359  HZ3 TRP A 145     -23.145   0.240  -6.312  1.00  0.98           H  
ATOM   2360  N   TRP A 146     -21.502   5.886  -8.038  1.00  0.98           N  
ATOM   2361  H   TRP A 146     -21.428   4.879  -8.073  1.00  0.98           H  
ATOM   2362  CA  TRP A 146     -22.095   6.540  -9.197  1.00  0.98           C  
ATOM   2363  HA  TRP A 146     -22.229   7.604  -8.999  1.00  0.98           H  
ATOM   2364  C   TRP A 146     -23.469   5.934  -9.445  1.00  0.98           C  
ATOM   2365  CB  TRP A 146     -21.192   6.406 -10.427  1.00  0.98           C  
ATOM   2366  HB2 TRP A 146     -21.759   6.723 -11.303  1.00  0.98           H  
ATOM   2367  HB3 TRP A 146     -20.928   5.358 -10.570  1.00  0.98           H  
ATOM   2368  O   TRP A 146     -23.627   4.716  -9.507  1.00  0.98           O  
ATOM   2369  CG  TRP A 146     -19.942   7.224 -10.386  1.00  0.98           C  
ATOM   2370  CD1 TRP A 146     -19.795   8.477 -10.878  1.00  0.98           C  
ATOM   2371  HD1 TRP A 146     -20.577   9.056 -11.346  1.00  0.98           H  
ATOM   2372  CD2 TRP A 146     -18.687   6.911  -9.715  1.00  0.98           C  
ATOM   2373  CE2 TRP A 146     -17.814   8.031  -9.854  1.00  0.98           C  
ATOM   2374  CE3 TRP A 146     -18.230   5.820  -8.944  1.00  0.98           C  
ATOM   2375  HE3 TRP A 146     -18.871   4.963  -8.798  1.00  0.98           H  
ATOM   2376  NE1 TRP A 146     -18.517   8.933 -10.621  1.00  0.98           N  
ATOM   2377  HE1 TRP A 146     -18.201   9.868 -10.836  1.00  0.98           H  
ATOM   2378  CH2 TRP A 146     -16.160   7.004  -8.432  1.00  0.98           C  
ATOM   2379  HH2 TRP A 146     -15.241   7.073  -7.870  1.00  0.98           H  
ATOM   2380  CZ2 TRP A 146     -16.564   8.085  -9.230  1.00  0.98           C  
ATOM   2381  HZ2 TRP A 146     -15.955   8.974  -9.301  1.00  0.98           H  
ATOM   2382  CZ3 TRP A 146     -16.979   5.867  -8.304  1.00  0.98           C  
ATOM   2383  HZ3 TRP A 146     -16.665   5.053  -7.669  1.00  0.98           H  
ATOM   2384  N   ASP A 147     -24.462   6.782  -9.661  1.00  0.97           N  
ATOM   2385  H   ASP A 147     -24.246   7.768  -9.613  1.00  0.97           H  
ATOM   2386  CA  ASP A 147     -25.831   6.423 -10.022  1.00  0.97           C  
ATOM   2387  HA  ASP A 147     -26.108   5.525  -9.470  1.00  0.97           H  
ATOM   2388  C   ASP A 147     -25.934   6.078 -11.524  1.00  0.97           C  
ATOM   2389  CB  ASP A 147     -26.730   7.562  -9.552  1.00  0.97           C  
ATOM   2390  HB2 ASP A 147     -26.452   7.843  -8.536  1.00  0.97           H  
ATOM   2391  HB3 ASP A 147     -26.585   8.430 -10.195  1.00  0.97           H  
ATOM   2392  O   ASP A 147     -26.736   6.608 -12.297  1.00  0.97           O  
ATOM   2393  CG  ASP A 147     -28.189   7.154  -9.534  1.00  0.97           C  
ATOM   2394  OD1 ASP A 147     -28.514   6.144  -8.873  1.00  0.97           O  
ATOM   2395  OD2 ASP A 147     -28.992   7.916 -10.117  1.00  0.97           O  
ATOM   2396  N   ARG A 148     -24.974   5.259 -11.965  1.00  0.96           N  
ATOM   2397  H   ARG A 148     -24.362   4.902 -11.246  1.00  0.96           H  
ATOM   2398  CA  ARG A 148     -24.726   4.763 -13.321  1.00  0.96           C  
ATOM   2399  HA  ARG A 148     -25.623   4.253 -13.673  1.00  0.96           H  
ATOM   2400  C   ARG A 148     -23.576   3.760 -13.276  1.00  0.96           C  
ATOM   2401  CB  ARG A 148     -24.378   5.919 -14.279  1.00  0.96           C  
ATOM   2402  HB2 ARG A 148     -24.195   5.521 -15.277  1.00  0.96           H  
ATOM   2403  HB3 ARG A 148     -25.241   6.581 -14.352  1.00  0.96           H  
ATOM   2404  O   ARG A 148     -22.835   3.671 -12.306  1.00  0.96           O  
ATOM   2405  CG  ARG A 148     -23.145   6.722 -13.832  1.00  0.96           C  
ATOM   2406  HG2 ARG A 148     -23.283   7.057 -12.804  1.00  0.96           H  
ATOM   2407  HG3 ARG A 148     -22.257   6.093 -13.885  1.00  0.96           H  
ATOM   2408  CD  ARG A 148     -22.936   7.960 -14.697  1.00  0.96           C  
ATOM   2409  HD2 ARG A 148     -22.871   7.667 -15.744  1.00  0.96           H  
ATOM   2410  HD3 ARG A 148     -22.004   8.430 -14.382  1.00  0.96           H  
ATOM   2411  NE  ARG A 148     -24.010   8.937 -14.475  1.00  0.96           N  
ATOM   2412  HE  ARG A 148     -24.568   8.793 -13.646  1.00  0.96           H  
ATOM   2413  NH1 ARG A 148     -23.524  10.343 -16.220  1.00  0.96           N  
ATOM   2414 HH11 ARG A 148     -22.853   9.664 -16.549  1.00  0.96           H  
ATOM   2415 HH12 ARG A 148     -23.732  11.180 -16.746  1.00  0.96           H  
ATOM   2416  NH2 ARG A 148     -25.113  10.891 -14.737  1.00  0.96           N  
ATOM   2417 HH21 ARG A 148     -25.216  11.798 -15.169  1.00  0.96           H  
ATOM   2418 HH22 ARG A 148     -25.541  10.722 -13.838  1.00  0.96           H  
ATOM   2419  CZ  ARG A 148     -24.213  10.048 -15.149  1.00  0.96           C  
ATOM   2420  N   ASN A 149     -23.377   3.048 -14.374  1.00  0.96           N  
ATOM   2421  H   ASN A 149     -23.979   3.206 -15.169  1.00  0.96           H  
ATOM   2422  CA  ASN A 149     -22.252   2.139 -14.529  1.00  0.96           C  
ATOM   2423  HA  ASN A 149     -22.275   1.403 -13.725  1.00  0.96           H  
ATOM   2424  C   ASN A 149     -20.900   2.902 -14.519  1.00  0.96           C  
ATOM   2425  CB  ASN A 149     -22.511   1.405 -15.839  1.00  0.96           C  
ATOM   2426  HB2 ASN A 149     -23.422   0.813 -15.752  1.00  0.96           H  
ATOM   2427  HB3 ASN A 149     -22.664   2.152 -16.617  1.00  0.96           H  
ATOM   2428  O   ASN A 149     -20.672   3.724 -15.414  1.00  0.96           O  
ATOM   2429  CG  ASN A 149     -21.401   0.485 -16.276  1.00  0.96           C  
ATOM   2430  ND2 ASN A 149     -21.484   0.058 -17.506  1.00  0.96           N  
ATOM   2431 HD21 ASN A 149     -22.051   0.612 -18.132  1.00  0.96           H  
ATOM   2432 HD22 ASN A 149     -20.686  -0.454 -17.852  1.00  0.96           H  
ATOM   2433  OD1 ASN A 149     -20.465   0.157 -15.563  1.00  0.96           O  
ATOM   2434  N   PRO A 150     -19.978   2.614 -13.577  1.00  0.97           N  
ATOM   2435  CA  PRO A 150     -18.670   3.278 -13.489  1.00  0.97           C  
ATOM   2436  HA  PRO A 150     -18.826   4.333 -13.265  1.00  0.97           H  
ATOM   2437  C   PRO A 150     -17.828   3.159 -14.767  1.00  0.97           C  
ATOM   2438  CB  PRO A 150     -17.959   2.614 -12.303  1.00  0.97           C  
ATOM   2439  HB2 PRO A 150     -17.387   1.750 -12.640  1.00  0.97           H  
ATOM   2440  HB3 PRO A 150     -17.311   3.315 -11.777  1.00  0.97           H  
ATOM   2441  O   PRO A 150     -17.058   4.057 -15.103  1.00  0.97           O  
ATOM   2442  CG  PRO A 150     -19.109   2.141 -11.418  1.00  0.97           C  
ATOM   2443  HG2 PRO A 150     -18.824   1.302 -10.783  1.00  0.97           H  
ATOM   2444  HG3 PRO A 150     -19.480   2.972 -10.819  1.00  0.97           H  
ATOM   2445  CD  PRO A 150     -20.164   1.727 -12.435  1.00  0.97           C  
ATOM   2446  HD2 PRO A 150     -19.995   0.695 -12.743  1.00  0.97           H  
ATOM   2447  HD3 PRO A 150     -21.151   1.829 -11.984  1.00  0.97           H  
ATOM   2448  N   MET A 151     -18.017   2.083 -15.537  1.00  0.96           N  
ATOM   2449  H   MET A 151     -18.681   1.385 -15.235  1.00  0.96           H  
ATOM   2450  CA  MET A 151     -17.332   1.895 -16.818  1.00  0.96           C  
ATOM   2451  HA  MET A 151     -16.259   2.006 -16.661  1.00  0.96           H  
ATOM   2452  C   MET A 151     -17.732   2.942 -17.854  1.00  0.96           C  
ATOM   2453  CB  MET A 151     -17.629   0.493 -17.362  1.00  0.96           C  
ATOM   2454  HB2 MET A 151     -17.169   0.387 -18.345  1.00  0.96           H  
ATOM   2455  HB3 MET A 151     -18.704   0.368 -17.492  1.00  0.96           H  
ATOM   2456  O   MET A 151     -16.893   3.371 -18.642  1.00  0.96           O  
ATOM   2457  CG  MET A 151     -17.100  -0.598 -16.426  1.00  0.96           C  
ATOM   2458  HG2 MET A 151     -17.304  -1.572 -16.870  1.00  0.96           H  
ATOM   2459  HG3 MET A 151     -17.639  -0.551 -15.480  1.00  0.96           H  
ATOM   2460  SD  MET A 151     -15.328  -0.478 -16.084  1.00  0.96           S  
ATOM   2461  CE  MET A 151     -14.749  -0.654 -17.775  1.00  0.96           C  
ATOM   2462  HE1 MET A 151     -14.604   0.328 -18.224  1.00  0.96           H  
ATOM   2463  HE2 MET A 151     -15.458  -1.244 -18.356  1.00  0.96           H  
ATOM   2464  HE3 MET A 151     -13.818  -1.218 -17.711  1.00  0.96           H  
ATOM   2465  N   ASP A 152     -18.988   3.386 -17.842  1.00  0.97           N  
ATOM   2466  H   ASP A 152     -19.616   3.068 -17.117  1.00  0.97           H  
ATOM   2467  CA  ASP A 152     -19.470   4.406 -18.772  1.00  0.97           C  
ATOM   2468  HA  ASP A 152     -19.083   4.184 -19.766  1.00  0.97           H  
ATOM   2469  C   ASP A 152     -18.941   5.794 -18.387  1.00  0.97           C  
ATOM   2470  CB  ASP A 152     -21.004   4.358 -18.857  1.00  0.97           C  
ATOM   2471  HB2 ASP A 152     -21.342   5.140 -19.537  1.00  0.97           H  
ATOM   2472  HB3 ASP A 152     -21.429   4.559 -17.873  1.00  0.97           H  
ATOM   2473  O   ASP A 152     -18.656   6.608 -19.265  1.00  0.97           O  
ATOM   2474  CG  ASP A 152     -21.516   3.006 -19.378  1.00  0.97           C  
ATOM   2475  OD1 ASP A 152     -20.792   2.354 -20.166  1.00  0.97           O  
ATOM   2476  OD2 ASP A 152     -22.611   2.582 -18.947  1.00  0.97           O  
ATOM   2477  N   VAL A 153     -18.717   6.037 -17.088  1.00  0.97           N  
ATOM   2478  H   VAL A 153     -18.937   5.305 -16.429  1.00  0.97           H  
ATOM   2479  CA  VAL A 153     -18.044   7.248 -16.587  1.00  0.97           C  
ATOM   2480  HA  VAL A 153     -18.559   8.121 -16.989  1.00  0.97           H  
ATOM   2481  C   VAL A 153     -16.603   7.307 -17.089  1.00  0.97           C  
ATOM   2482  CB  VAL A 153     -18.076   7.330 -15.046  1.00  0.97           C  
ATOM   2483  HB  VAL A 153     -17.510   6.508 -14.607  1.00  0.97           H  
ATOM   2484  O   VAL A 153     -16.194   8.316 -17.669  1.00  0.97           O  
ATOM   2485  CG1 VAL A 153     -17.475   8.654 -14.564  1.00  0.97           C  
ATOM   2486 HG11 VAL A 153     -17.950   9.493 -15.071  1.00  0.97           H  
ATOM   2487 HG12 VAL A 153     -16.405   8.666 -14.767  1.00  0.97           H  
ATOM   2488 HG13 VAL A 153     -17.611   8.759 -13.487  1.00  0.97           H  
ATOM   2489  CG2 VAL A 153     -19.516   7.261 -14.541  1.00  0.97           C  
ATOM   2490 HG21 VAL A 153     -20.078   8.067 -15.012  1.00  0.97           H  
ATOM   2491 HG22 VAL A 153     -19.959   6.295 -14.783  1.00  0.97           H  
ATOM   2492 HG23 VAL A 153     -19.531   7.378 -13.457  1.00  0.97           H  
ATOM   2493  N   LEU A 154     -15.862   6.205 -16.947  1.00  0.96           N  
ATOM   2494  H   LEU A 154     -16.242   5.434 -16.417  1.00  0.96           H  
ATOM   2495  CA  LEU A 154     -14.500   6.094 -17.465  1.00  0.96           C  
ATOM   2496  HA  LEU A 154     -13.903   6.897 -17.033  1.00  0.96           H  
ATOM   2497  C   LEU A 154     -14.451   6.241 -18.991  1.00  0.96           C  
ATOM   2498  CB  LEU A 154     -13.910   4.747 -17.025  1.00  0.96           C  
ATOM   2499  HB2 LEU A 154     -14.574   3.947 -17.354  1.00  0.96           H  
ATOM   2500  HB3 LEU A 154     -13.869   4.721 -15.936  1.00  0.96           H  
ATOM   2501  O   LEU A 154     -13.629   6.995 -19.509  1.00  0.96           O  
ATOM   2502  CG  LEU A 154     -12.503   4.483 -17.594  1.00  0.96           C  
ATOM   2503  HG  LEU A 154     -12.532   4.507 -18.683  1.00  0.96           H  
ATOM   2504  CD1 LEU A 154     -11.468   5.499 -17.110  1.00  0.96           C  
ATOM   2505 HD11 LEU A 154     -11.490   5.564 -16.022  1.00  0.96           H  
ATOM   2506 HD12 LEU A 154     -10.469   5.198 -17.425  1.00  0.96           H  
ATOM   2507 HD13 LEU A 154     -11.680   6.483 -17.528  1.00  0.96           H  
ATOM   2508  CD2 LEU A 154     -12.056   3.085 -17.193  1.00  0.96           C  
ATOM   2509 HD21 LEU A 154     -12.781   2.362 -17.569  1.00  0.96           H  
ATOM   2510 HD22 LEU A 154     -11.075   2.875 -17.618  1.00  0.96           H  
ATOM   2511 HD23 LEU A 154     -11.998   3.022 -16.107  1.00  0.96           H  
ATOM   2512  N   ASN A 155     -15.325   5.542 -19.721  1.00  0.97           N  
ATOM   2513  H   ASN A 155     -15.950   4.912 -19.239  1.00  0.97           H  
ATOM   2514  CA  ASN A 155     -15.368   5.593 -21.185  1.00  0.97           C  
ATOM   2515  HA  ASN A 155     -14.398   5.294 -21.583  1.00  0.97           H  
ATOM   2516  C   ASN A 155     -15.663   7.013 -21.689  1.00  0.97           C  
ATOM   2517  CB  ASN A 155     -16.439   4.621 -21.703  1.00  0.97           C  
ATOM   2518  HB2 ASN A 155     -16.605   4.810 -22.763  1.00  0.97           H  
ATOM   2519  HB3 ASN A 155     -17.376   4.812 -21.180  1.00  0.97           H  
ATOM   2520  O   ASN A 155     -15.084   7.449 -22.686  1.00  0.97           O  
ATOM   2521  CG  ASN A 155     -16.081   3.150 -21.570  1.00  0.97           C  
ATOM   2522  ND2 ASN A 155     -17.074   2.292 -21.534  1.00  0.97           N  
ATOM   2523 HD21 ASN A 155     -18.024   2.620 -21.434  1.00  0.97           H  
ATOM   2524 HD22 ASN A 155     -16.831   1.322 -21.391  1.00  0.97           H  
ATOM   2525  OD1 ASN A 155     -14.932   2.732 -21.551  1.00  0.97           O  
ATOM   2526  N   LEU A 156     -16.533   7.755 -20.996  1.00  0.97           N  
ATOM   2527  H   LEU A 156     -17.012   7.342 -20.208  1.00  0.97           H  
ATOM   2528  CA  LEU A 156     -16.809   9.149 -21.321  1.00  0.97           C  
ATOM   2529  HA  LEU A 156     -17.057   9.196 -22.382  1.00  0.97           H  
ATOM   2530  C   LEU A 156     -15.572  10.028 -21.101  1.00  0.97           C  
ATOM   2531  CB  LEU A 156     -18.022   9.632 -20.511  1.00  0.97           C  
ATOM   2532  HB2 LEU A 156     -17.789   9.552 -19.449  1.00  0.97           H  
ATOM   2533  HB3 LEU A 156     -18.867   8.974 -20.717  1.00  0.97           H  
ATOM   2534  O   LEU A 156     -15.205  10.768 -22.011  1.00  0.97           O  
ATOM   2535  CG  LEU A 156     -18.434  11.083 -20.818  1.00  0.97           C  
ATOM   2536  HG  LEU A 156     -17.599  11.754 -20.617  1.00  0.97           H  
ATOM   2537  CD1 LEU A 156     -18.877  11.266 -22.272  1.00  0.97           C  
ATOM   2538 HD11 LEU A 156     -18.042  11.081 -22.947  1.00  0.97           H  
ATOM   2539 HD12 LEU A 156     -19.219  12.290 -22.424  1.00  0.97           H  
ATOM   2540 HD13 LEU A 156     -19.689  10.577 -22.504  1.00  0.97           H  
ATOM   2541  CD2 LEU A 156     -19.596  11.486 -19.910  1.00  0.97           C  
ATOM   2542 HD21 LEU A 156     -19.871  12.522 -20.104  1.00  0.97           H  
ATOM   2543 HD22 LEU A 156     -19.285  11.401 -18.869  1.00  0.97           H  
ATOM   2544 HD23 LEU A 156     -20.453  10.837 -20.089  1.00  0.97           H  
ATOM   2545  N   ALA A 157     -14.895   9.907 -19.954  1.00  0.97           N  
ATOM   2546  H   ALA A 157     -15.248   9.279 -19.245  1.00  0.97           H  
ATOM   2547  CA  ALA A 157     -13.654  10.636 -19.671  1.00  0.97           C  
ATOM   2548  HA  ALA A 157     -13.851  11.707 -19.708  1.00  0.97           H  
ATOM   2549  C   ALA A 157     -12.556  10.319 -20.704  1.00  0.97           C  
ATOM   2550  CB  ALA A 157     -13.199  10.275 -18.253  1.00  0.97           C  
ATOM   2551  HB1 ALA A 157     -14.022  10.426 -17.555  1.00  0.97           H  
ATOM   2552  HB2 ALA A 157     -12.363  10.912 -17.962  1.00  0.97           H  
ATOM   2553  HB3 ALA A 157     -12.888   9.231 -18.203  1.00  0.97           H  
ATOM   2554  O   ALA A 157     -11.883  11.209 -21.224  1.00  0.97           O  
ATOM   2555  N   GLN A 158     -12.431   9.045 -21.085  1.00  0.95           N  
ATOM   2556  H   GLN A 158     -12.986   8.360 -20.593  1.00  0.95           H  
ATOM   2557  CA  GLN A 158     -11.554   8.580 -22.158  1.00  0.95           C  
ATOM   2558  HA  GLN A 158     -10.524   8.844 -21.918  1.00  0.95           H  
ATOM   2559  C   GLN A 158     -11.884   9.216 -23.502  1.00  0.95           C  
ATOM   2560  CB  GLN A 158     -11.688   7.055 -22.294  1.00  0.95           C  
ATOM   2561  HB2 GLN A 158     -11.451   6.749 -23.313  1.00  0.95           H  
ATOM   2562  HB3 GLN A 158     -12.703   6.733 -22.063  1.00  0.95           H  
ATOM   2563  O   GLN A 158     -10.987   9.664 -24.218  1.00  0.95           O  
ATOM   2564  CG  GLN A 158     -10.705   6.378 -21.357  1.00  0.95           C  
ATOM   2565  HG2 GLN A 158     -10.814   6.768 -20.346  1.00  0.95           H  
ATOM   2566  HG3 GLN A 158      -9.729   6.616 -21.781  1.00  0.95           H  
ATOM   2567  CD  GLN A 158     -10.755   4.865 -21.316  1.00  0.95           C  
ATOM   2568  NE2 GLN A 158      -9.998   4.259 -20.430  1.00  0.95           N  
ATOM   2569 HE21 GLN A 158      -9.467   4.809 -19.770  1.00  0.95           H  
ATOM   2570 HE22 GLN A 158     -10.047   3.251 -20.393  1.00  0.95           H  
ATOM   2571  OE1 GLN A 158     -11.396   4.201 -22.111  1.00  0.95           O  
ATOM   2572  N   PHE A 159     -13.159   9.255 -23.871  1.00  0.96           N  
ATOM   2573  H   PHE A 159     -13.855   8.846 -23.265  1.00  0.96           H  
ATOM   2574  CA  PHE A 159     -13.585   9.826 -25.137  1.00  0.96           C  
ATOM   2575  HA  PHE A 159     -13.013   9.365 -25.943  1.00  0.96           H  
ATOM   2576  C   PHE A 159     -13.310  11.332 -25.179  1.00  0.96           C  
ATOM   2577  CB  PHE A 159     -15.063   9.498 -25.353  1.00  0.96           C  
ATOM   2578  HB2 PHE A 159     -15.184   8.415 -25.394  1.00  0.96           H  
ATOM   2579  HB3 PHE A 159     -15.644   9.858 -24.504  1.00  0.96           H  
ATOM   2580  O   PHE A 159     -12.640  11.813 -26.099  1.00  0.96           O  
ATOM   2581  CG  PHE A 159     -15.619  10.099 -26.623  1.00  0.96           C  
ATOM   2582  CD1 PHE A 159     -16.394  11.271 -26.565  1.00  0.96           C  
ATOM   2583  HD1 PHE A 159     -16.609  11.734 -25.614  1.00  0.96           H  
ATOM   2584  CD2 PHE A 159     -15.354   9.493 -27.864  1.00  0.96           C  
ATOM   2585  HD2 PHE A 159     -14.778   8.580 -27.902  1.00  0.96           H  
ATOM   2586  CE1 PHE A 159     -16.911  11.832 -27.745  1.00  0.96           C  
ATOM   2587  HE1 PHE A 159     -17.530  12.715 -27.696  1.00  0.96           H  
ATOM   2588  CE2 PHE A 159     -15.876  10.051 -29.045  1.00  0.96           C  
ATOM   2589  HE2 PHE A 159     -15.722   9.550 -29.989  1.00  0.96           H  
ATOM   2590  CZ  PHE A 159     -16.655  11.221 -28.985  1.00  0.96           C  
ATOM   2591  HZ  PHE A 159     -17.093  11.638 -29.880  1.00  0.96           H  
ATOM   2592  N   THR A 160     -13.756  12.062 -24.157  1.00  0.96           N  
ATOM   2593  H   THR A 160     -14.226  11.597 -23.393  1.00  0.96           H  
ATOM   2594  CA  THR A 160     -13.706  13.528 -24.116  1.00  0.96           C  
ATOM   2595  HA  THR A 160     -13.958  13.898 -25.110  1.00  0.96           H  
ATOM   2596  C   THR A 160     -12.334  14.092 -23.762  1.00  0.96           C  
ATOM   2597  CB  THR A 160     -14.739  14.097 -23.137  1.00  0.96           C  
ATOM   2598  HB  THR A 160     -14.693  15.185 -23.173  1.00  0.96           H  
ATOM   2599  O   THR A 160     -12.030  15.229 -24.119  1.00  0.96           O  
ATOM   2600  CG2 THR A 160     -16.174  13.681 -23.460  1.00  0.96           C  
ATOM   2601 HG21 THR A 160     -16.857  14.155 -22.754  1.00  0.96           H  
ATOM   2602 HG22 THR A 160     -16.429  14.010 -24.467  1.00  0.96           H  
ATOM   2603 HG23 THR A 160     -16.286  12.599 -23.393  1.00  0.96           H  
ATOM   2604  OG1 THR A 160     -14.416  13.674 -21.836  1.00  0.96           O  
ATOM   2605  HG1 THR A 160     -15.205  13.739 -21.293  1.00  0.96           H  
ATOM   2606  N   GLY A 161     -11.493  13.308 -23.083  1.00  0.95           N  
ATOM   2607  H   GLY A 161     -11.858  12.438 -22.723  1.00  0.95           H  
ATOM   2608  CA  GLY A 161     -10.224  13.763 -22.517  1.00  0.95           C  
ATOM   2609  HA2 GLY A 161      -9.661  14.305 -23.276  1.00  0.95           H  
ATOM   2610  HA3 GLY A 161      -9.651  12.891 -22.202  1.00  0.95           H  
ATOM   2611  C   GLY A 161     -10.375  14.679 -21.296  1.00  0.95           C  
ATOM   2612  O   GLY A 161      -9.384  15.285 -20.894  1.00  0.95           O  
ATOM   2613  N   ALA A 162     -11.583  14.808 -20.739  1.00  0.95           N  
ATOM   2614  H   ALA A 162     -12.336  14.234 -21.092  1.00  0.95           H  
ATOM   2615  CA  ALA A 162     -11.849  15.563 -19.516  1.00  0.95           C  
ATOM   2616  HA  ALA A 162     -11.188  16.428 -19.480  1.00  0.95           H  
ATOM   2617  C   ALA A 162     -11.599  14.722 -18.252  1.00  0.95           C  
ATOM   2618  CB  ALA A 162     -13.293  16.080 -19.553  1.00  0.95           C  
ATOM   2619  HB1 ALA A 162     -13.502  16.677 -18.666  1.00  0.95           H  
ATOM   2620  HB2 ALA A 162     -13.991  15.244 -19.581  1.00  0.95           H  
ATOM   2621  HB3 ALA A 162     -13.439  16.718 -20.425  1.00  0.95           H  
ATOM   2622  O   ALA A 162     -11.353  13.515 -18.319  1.00  0.95           O  
ATOM   2623  N   ALA A 163     -11.703  15.380 -17.096  1.00  0.95           N  
ATOM   2624  H   ALA A 163     -11.935  16.363 -17.116  1.00  0.95           H  
ATOM   2625  CA  ALA A 163     -11.857  14.699 -15.819  1.00  0.95           C  
ATOM   2626  HA  ALA A 163     -10.988  14.061 -15.661  1.00  0.95           H  
ATOM   2627  C   ALA A 163     -13.134  13.832 -15.826  1.00  0.95           C  
ATOM   2628  CB  ALA A 163     -11.859  15.730 -14.688  1.00  0.95           C  
ATOM   2629  HB1 ALA A 163     -11.941  15.220 -13.729  1.00  0.95           H  
ATOM   2630  HB2 ALA A 163     -10.931  16.302 -14.701  1.00  0.95           H  
ATOM   2631  HB3 ALA A 163     -12.708  16.405 -14.797  1.00  0.95           H  
ATOM   2632  O   ALA A 163     -14.125  14.213 -16.461  1.00  0.95           O  
ATOM   2633  N   PRO A 164     -13.134  12.671 -15.152  1.00  0.96           N  
ATOM   2634  CA  PRO A 164     -14.350  11.893 -14.956  1.00  0.96           C  
ATOM   2635  HA  PRO A 164     -14.746  11.594 -15.926  1.00  0.96           H  
ATOM   2636  C   PRO A 164     -15.428  12.676 -14.200  1.00  0.96           C  
ATOM   2637  CB  PRO A 164     -13.920  10.664 -14.165  1.00  0.96           C  
ATOM   2638  HB2 PRO A 164     -14.445   9.769 -14.500  1.00  0.96           H  
ATOM   2639  HB3 PRO A 164     -14.097  10.849 -13.106  1.00  0.96           H  
ATOM   2640  O   PRO A 164     -15.129  13.600 -13.445  1.00  0.96           O  
ATOM   2641  CG  PRO A 164     -12.417  10.552 -14.406  1.00  0.96           C  
ATOM   2642  HG2 PRO A 164     -12.228  10.016 -15.336  1.00  0.96           H  
ATOM   2643  HG3 PRO A 164     -11.907  10.076 -13.569  1.00  0.96           H  
ATOM   2644  CD  PRO A 164     -11.991  12.004 -14.547  1.00  0.96           C  
ATOM   2645  HD2 PRO A 164     -11.793  12.434 -13.565  1.00  0.96           H  
ATOM   2646  HD3 PRO A 164     -11.101  12.055 -15.175  1.00  0.96           H  
ATOM   2647  N   ASN A 165     -16.690  12.277 -14.367  1.00  0.97           N  
ATOM   2648  H   ASN A 165     -16.879  11.486 -14.965  1.00  0.97           H  
ATOM   2649  CA  ASN A 165     -17.772  12.848 -13.567  1.00  0.97           C  
ATOM   2650  HA  ASN A 165     -17.744  13.933 -13.674  1.00  0.97           H  
ATOM   2651  C   ASN A 165     -17.567  12.513 -12.083  1.00  0.97           C  
ATOM   2652  CB  ASN A 165     -19.139  12.333 -14.044  1.00  0.97           C  
ATOM   2653  HB2 ASN A 165     -19.894  12.657 -13.328  1.00  0.97           H  
ATOM   2654  HB3 ASN A 165     -19.134  11.243 -14.041  1.00  0.97           H  
ATOM   2655  O   ASN A 165     -17.250  11.368 -11.749  1.00  0.97           O  
ATOM   2656  CG  ASN A 165     -19.561  12.838 -15.410  1.00  0.97           C  
ATOM   2657  ND2 ASN A 165     -20.656  12.331 -15.923  1.00  0.97           N  
ATOM   2658 HD21 ASN A 165     -21.204  11.693 -15.364  1.00  0.97           H  
ATOM   2659 HD22 ASN A 165     -20.923  12.731 -16.811  1.00  0.97           H  
ATOM   2660  OD1 ASN A 165     -18.960  13.685 -16.044  1.00  0.97           O  
ATOM   2661  N   ILE A 166     -17.824  13.496 -11.218  1.00  0.97           N  
ATOM   2662  H   ILE A 166     -18.050  14.414 -11.573  1.00  0.97           H  
ATOM   2663  CA  ILE A 166     -17.829  13.323  -9.760  1.00  0.97           C  
ATOM   2664  HA  ILE A 166     -16.834  12.995  -9.459  1.00  0.97           H  
ATOM   2665  C   ILE A 166     -18.809  12.216  -9.345  1.00  0.97           C  
ATOM   2666  CB  ILE A 166     -18.121  14.658  -9.034  1.00  0.97           C  
ATOM   2667  HB  ILE A 166     -18.059  14.467  -7.963  1.00  0.97           H  
ATOM   2668  O   ILE A 166     -19.787  11.951 -10.052  1.00  0.97           O  
ATOM   2669  CG1 ILE A 166     -19.537  15.205  -9.337  1.00  0.97           C  
ATOM   2670 HG12 ILE A 166     -20.274  14.448  -9.069  1.00  0.97           H  
ATOM   2671 HG13 ILE A 166     -19.635  15.412 -10.402  1.00  0.97           H  
ATOM   2672  CG2 ILE A 166     -17.030  15.688  -9.387  1.00  0.97           C  
ATOM   2673 HG21 ILE A 166     -16.043  15.249  -9.238  1.00  0.97           H  
ATOM   2674 HG22 ILE A 166     -17.109  16.553  -8.729  1.00  0.97           H  
ATOM   2675 HG23 ILE A 166     -17.119  16.017 -10.423  1.00  0.97           H  
ATOM   2676  CD1 ILE A 166     -19.891  16.477  -8.554  1.00  0.97           C  
ATOM   2677 HD11 ILE A 166     -19.735  16.310  -7.488  1.00  0.97           H  
ATOM   2678 HD12 ILE A 166     -19.278  17.315  -8.887  1.00  0.97           H  
ATOM   2679 HD13 ILE A 166     -20.939  16.723  -8.723  1.00  0.97           H  
ATOM   2680  N   SER A 167     -18.520  11.552  -8.229  1.00  0.98           N  
ATOM   2681  H   SER A 167     -17.742  11.841  -7.653  1.00  0.98           H  
ATOM   2682  CA  SER A 167     -19.419  10.573  -7.622  1.00  0.98           C  
ATOM   2683  HA  SER A 167     -19.692   9.835  -8.377  1.00  0.98           H  
ATOM   2684  C   SER A 167     -20.726  11.234  -7.164  1.00  0.98           C  
ATOM   2685  CB  SER A 167     -18.691   9.820  -6.497  1.00  0.98           C  
ATOM   2686  HB2 SER A 167     -19.412   9.295  -5.871  1.00  0.98           H  
ATOM   2687  HB3 SER A 167     -18.030   9.086  -6.957  1.00  0.98           H  
ATOM   2688  O   SER A 167     -20.785  12.433  -6.893  1.00  0.98           O  
ATOM   2689  OG  SER A 167     -17.904  10.684  -5.700  1.00  0.98           O  
ATOM   2690  HG  SER A 167     -17.005  10.352  -5.656  1.00  0.98           H  
ATOM   2691  N   ASP A 168     -21.803  10.450  -7.136  1.00  0.98           N  
ATOM   2692  H   ASP A 168     -21.686   9.470  -7.350  1.00  0.98           H  
ATOM   2693  CA  ASP A 168     -23.120  10.889  -6.663  1.00  0.98           C  
ATOM   2694  HA  ASP A 168     -23.263  11.940  -6.915  1.00  0.98           H  
ATOM   2695  C   ASP A 168     -23.243  10.766  -5.129  1.00  0.98           C  
ATOM   2696  CB  ASP A 168     -24.218  10.071  -7.368  1.00  0.98           C  
ATOM   2697  HB2 ASP A 168     -24.057   9.011  -7.174  1.00  0.98           H  
ATOM   2698  HB3 ASP A 168     -25.182  10.340  -6.934  1.00  0.98           H  
ATOM   2699  O   ASP A 168     -24.140  11.363  -4.526  1.00  0.98           O  
ATOM   2700  CG  ASP A 168     -24.300  10.310  -8.884  1.00  0.98           C  
ATOM   2701  OD1 ASP A 168     -24.957  11.291  -9.302  1.00  0.98           O  
ATOM   2702  OD2 ASP A 168     -23.794   9.453  -9.649  1.00  0.98           O  
ATOM   2703  N   ALA A 169     -22.375   9.958  -4.507  1.00  0.98           N  
ATOM   2704  H   ALA A 169     -21.668   9.511  -5.073  1.00  0.98           H  
ATOM   2705  CA  ALA A 169     -22.219   9.858  -3.061  1.00  0.98           C  
ATOM   2706  HA  ALA A 169     -22.239  10.864  -2.639  1.00  0.98           H  
ATOM   2707  C   ALA A 169     -20.889   9.203  -2.658  1.00  0.98           C  
ATOM   2708  CB  ALA A 169     -23.380   9.026  -2.491  1.00  0.98           C  
ATOM   2709  HB1 ALA A 169     -23.245   8.908  -1.416  1.00  0.98           H  
ATOM   2710  HB2 ALA A 169     -24.325   9.541  -2.668  1.00  0.98           H  
ATOM   2711  HB3 ALA A 169     -23.402   8.042  -2.960  1.00  0.98           H  
ATOM   2712  O   ALA A 169     -20.437   8.250  -3.296  1.00  0.98           O  
ATOM   2713  N   PHE A 170     -20.363   9.581  -1.496  1.00  0.99           N  
ATOM   2714  H   PHE A 170     -20.710  10.429  -1.070  1.00  0.99           H  
ATOM   2715  CA  PHE A 170     -19.499   8.712  -0.702  1.00  0.99           C  
ATOM   2716  HA  PHE A 170     -18.800   8.218  -1.376  1.00  0.99           H  
ATOM   2717  C   PHE A 170     -20.310   7.624   0.004  1.00  0.99           C  
ATOM   2718  CB  PHE A 170     -18.693   9.526   0.314  1.00  0.99           C  
ATOM   2719  HB2 PHE A 170     -19.386  10.031   0.987  1.00  0.99           H  
ATOM   2720  HB3 PHE A 170     -18.069   8.852   0.900  1.00  0.99           H  
ATOM   2721  O   PHE A 170     -21.517   7.750   0.219  1.00  0.99           O  
ATOM   2722  CG  PHE A 170     -17.793  10.556  -0.313  1.00  0.99           C  
ATOM   2723  CD1 PHE A 170     -16.864  10.172  -1.297  1.00  0.99           C  
ATOM   2724  HD1 PHE A 170     -16.759   9.133  -1.572  1.00  0.99           H  
ATOM   2725  CD2 PHE A 170     -17.922  11.906   0.055  1.00  0.99           C  
ATOM   2726  HD2 PHE A 170     -18.644  12.210   0.798  1.00  0.99           H  
ATOM   2727  CE1 PHE A 170     -16.119  11.149  -1.972  1.00  0.99           C  
ATOM   2728  HE1 PHE A 170     -15.470  10.870  -2.788  1.00  0.99           H  
ATOM   2729  CE2 PHE A 170     -17.145  12.875  -0.587  1.00  0.99           C  
ATOM   2730  HE2 PHE A 170     -17.274  13.916  -0.329  1.00  0.99           H  
ATOM   2731  CZ  PHE A 170     -16.274  12.501  -1.621  1.00  0.99           C  
ATOM   2732  HZ  PHE A 170     -15.765  13.270  -2.184  1.00  0.99           H  
ATOM   2733  N   THR A 171     -19.640   6.546   0.405  1.00  0.99           N  
ATOM   2734  H   THR A 171     -18.652   6.502   0.200  1.00  0.99           H  
ATOM   2735  CA  THR A 171     -20.259   5.424   1.117  1.00  0.99           C  
ATOM   2736  HA  THR A 171     -21.201   5.764   1.547  1.00  0.99           H  
ATOM   2737  C   THR A 171     -19.406   4.925   2.279  1.00  0.99           C  
ATOM   2738  CB  THR A 171     -20.575   4.257   0.169  1.00  0.99           C  
ATOM   2739  HB  THR A 171     -21.096   3.499   0.754  1.00  0.99           H  
ATOM   2740  O   THR A 171     -18.182   5.002   2.229  1.00  0.99           O  
ATOM   2741  CG2 THR A 171     -21.461   4.633  -1.018  1.00  0.99           C  
ATOM   2742 HG21 THR A 171     -22.367   5.120  -0.657  1.00  0.99           H  
ATOM   2743 HG22 THR A 171     -20.934   5.313  -1.688  1.00  0.99           H  
ATOM   2744 HG23 THR A 171     -21.733   3.732  -1.567  1.00  0.99           H  
ATOM   2745  OG1 THR A 171     -19.410   3.671  -0.353  1.00  0.99           O  
ATOM   2746  HG1 THR A 171     -18.951   4.358  -0.841  1.00  0.99           H  
ATOM   2747  N   ILE A 172     -20.054   4.358   3.301  1.00  0.99           N  
ATOM   2748  H   ILE A 172     -21.061   4.438   3.312  1.00  0.99           H  
ATOM   2749  CA  ILE A 172     -19.443   3.523   4.344  1.00  0.99           C  
ATOM   2750  HA  ILE A 172     -18.371   3.447   4.157  1.00  0.99           H  
ATOM   2751  C   ILE A 172     -20.052   2.124   4.236  1.00  0.99           C  
ATOM   2752  CB  ILE A 172     -19.639   4.128   5.754  1.00  0.99           C  
ATOM   2753  HB  ILE A 172     -20.707   4.192   5.963  1.00  0.99           H  
ATOM   2754  O   ILE A 172     -21.266   1.959   4.347  1.00  0.99           O  
ATOM   2755  CG1 ILE A 172     -19.051   5.556   5.812  1.00  0.99           C  
ATOM   2756 HG12 ILE A 172     -19.622   6.181   5.126  1.00  0.99           H  
ATOM   2757 HG13 ILE A 172     -18.017   5.539   5.468  1.00  0.99           H  
ATOM   2758  CG2 ILE A 172     -18.992   3.213   6.813  1.00  0.99           C  
ATOM   2759 HG21 ILE A 172     -19.423   2.212   6.776  1.00  0.99           H  
ATOM   2760 HG22 ILE A 172     -17.918   3.145   6.637  1.00  0.99           H  
ATOM   2761 HG23 ILE A 172     -19.167   3.608   7.814  1.00  0.99           H  
ATOM   2762  CD1 ILE A 172     -19.101   6.241   7.183  1.00  0.99           C  
ATOM   2763 HD11 ILE A 172     -18.393   5.775   7.868  1.00  0.99           H  
ATOM   2764 HD12 ILE A 172     -20.110   6.167   7.589  1.00  0.99           H  
ATOM   2765 HD13 ILE A 172     -18.836   7.292   7.073  1.00  0.99           H  
ATOM   2766  N   ASN A 173     -19.216   1.113   3.986  1.00  0.98           N  
ATOM   2767  H   ASN A 173     -18.238   1.344   3.892  1.00  0.98           H  
ATOM   2768  CA  ASN A 173     -19.602  -0.263   3.642  1.00  0.98           C  
ATOM   2769  HA  ASN A 173     -18.727  -0.728   3.189  1.00  0.98           H  
ATOM   2770  C   ASN A 173     -20.702  -0.281   2.572  1.00  0.98           C  
ATOM   2771  CB  ASN A 173     -19.960  -1.085   4.889  1.00  0.98           C  
ATOM   2772  HB2 ASN A 173     -20.715  -0.510   5.426  1.00  0.98           H  
ATOM   2773  HB3 ASN A 173     -20.367  -2.052   4.593  1.00  0.98           H  
ATOM   2774  O   ASN A 173     -21.743  -0.924   2.715  1.00  0.98           O  
ATOM   2775  CG  ASN A 173     -18.834  -1.310   5.862  1.00  0.98           C  
ATOM   2776  ND2 ASN A 173     -18.966  -2.212   6.803  1.00  0.98           N  
ATOM   2777 HD21 ASN A 173     -19.770  -2.821   6.828  1.00  0.98           H  
ATOM   2778 HD22 ASN A 173     -18.159  -2.326   7.400  1.00  0.98           H  
ATOM   2779  OD1 ASN A 173     -17.818  -0.660   5.809  1.00  0.98           O  
ATOM   2780  N   GLY A 174     -20.472   0.488   1.507  1.00  0.98           N  
ATOM   2781  H   GLY A 174     -19.616   1.023   1.479  1.00  0.98           H  
ATOM   2782  CA  GLY A 174     -21.369   0.595   0.367  1.00  0.98           C  
ATOM   2783  HA2 GLY A 174     -21.650  -0.403   0.031  1.00  0.98           H  
ATOM   2784  HA3 GLY A 174     -20.835   1.085  -0.448  1.00  0.98           H  
ATOM   2785  C   GLY A 174     -22.647   1.386   0.633  1.00  0.98           C  
ATOM   2786  O   GLY A 174     -23.429   1.502  -0.299  1.00  0.98           O  
ATOM   2787  N   GLN A 175     -22.889   1.938   1.829  1.00  0.98           N  
ATOM   2788  H   GLN A 175     -22.220   1.802   2.573  1.00  0.98           H  
ATOM   2789  CA  GLN A 175     -24.089   2.724   2.148  1.00  0.98           C  
ATOM   2790  HA  GLN A 175     -24.816   2.569   1.351  1.00  0.98           H  
ATOM   2791  C   GLN A 175     -23.798   4.235   2.249  1.00  0.98           C  
ATOM   2792  CB  GLN A 175     -24.724   2.202   3.451  1.00  0.98           C  
ATOM   2793  HB2 GLN A 175     -23.967   2.169   4.235  1.00  0.98           H  
ATOM   2794  HB3 GLN A 175     -25.505   2.891   3.773  1.00  0.98           H  
ATOM   2795  O   GLN A 175     -22.883   4.608   2.979  1.00  0.98           O  
ATOM   2796  CG  GLN A 175     -25.342   0.800   3.286  1.00  0.98           C  
ATOM   2797  HG2 GLN A 175     -24.585   0.102   2.927  1.00  0.98           H  
ATOM   2798  HG3 GLN A 175     -25.680   0.451   4.261  1.00  0.98           H  
ATOM   2799  CD  GLN A 175     -26.538   0.781   2.333  1.00  0.98           C  
ATOM   2800  NE2 GLN A 175     -27.101  -0.363   2.019  1.00  0.98           N  
ATOM   2801 HE21 GLN A 175     -28.017  -0.223   1.618  1.00  0.98           H  
ATOM   2802 HE22 GLN A 175     -26.860  -1.196   2.536  1.00  0.98           H  
ATOM   2803  OE1 GLN A 175     -27.005   1.798   1.849  1.00  0.98           O  
ATOM   2804  N   PRO A 176     -24.569   5.124   1.583  1.00  0.98           N  
ATOM   2805  CA  PRO A 176     -24.344   6.570   1.656  1.00  0.98           C  
ATOM   2806  HA  PRO A 176     -23.307   6.766   1.385  1.00  0.98           H  
ATOM   2807  C   PRO A 176     -24.593   7.186   3.041  1.00  0.98           C  
ATOM   2808  CB  PRO A 176     -25.255   7.186   0.589  1.00  0.98           C  
ATOM   2809  HB2 PRO A 176     -24.787   8.050   0.117  1.00  0.98           H  
ATOM   2810  HB3 PRO A 176     -26.212   7.462   1.032  1.00  0.98           H  
ATOM   2811  O   PRO A 176     -23.868   8.087   3.456  1.00  0.98           O  
ATOM   2812  CG  PRO A 176     -25.468   6.061  -0.416  1.00  0.98           C  
ATOM   2813  HG2 PRO A 176     -24.629   6.030  -1.112  1.00  0.98           H  
ATOM   2814  HG3 PRO A 176     -26.409   6.166  -0.955  1.00  0.98           H  
ATOM   2815  CD  PRO A 176     -25.451   4.817   0.468  1.00  0.98           C  
ATOM   2816  HD2 PRO A 176     -25.045   3.984  -0.106  1.00  0.98           H  
ATOM   2817  HD3 PRO A 176     -26.451   4.589   0.835  1.00  0.98           H  
ATOM   2818  N   GLY A 177     -25.590   6.701   3.785  1.00  0.98           N  
ATOM   2819  H   GLY A 177     -26.129   5.929   3.419  1.00  0.98           H  
ATOM   2820  CA  GLY A 177     -25.907   7.186   5.134  1.00  0.98           C  
ATOM   2821  HA2 GLY A 177     -26.196   6.335   5.750  1.00  0.98           H  
ATOM   2822  HA3 GLY A 177     -25.015   7.621   5.586  1.00  0.98           H  
ATOM   2823  C   GLY A 177     -27.015   8.241   5.215  1.00  0.98           C  
ATOM   2824  O   GLY A 177     -27.608   8.642   4.214  1.00  0.98           O  
ATOM   2825  N   ASP A 178     -27.292   8.705   6.436  1.00  0.96           N  
ATOM   2826  H   ASP A 178     -26.717   8.351   7.187  1.00  0.96           H  
ATOM   2827  CA  ASP A 178     -28.478   9.506   6.798  1.00  0.96           C  
ATOM   2828  HA  ASP A 178     -29.373   8.953   6.513  1.00  0.96           H  
ATOM   2829  C   ASP A 178     -28.576  10.865   6.089  1.00  0.96           C  
ATOM   2830  CB  ASP A 178     -28.497   9.746   8.324  1.00  0.96           C  
ATOM   2831  HB2 ASP A 178     -27.487   9.978   8.662  1.00  0.96           H  
ATOM   2832  HB3 ASP A 178     -29.114  10.620   8.532  1.00  0.96           H  
ATOM   2833  O   ASP A 178     -29.660  11.447   6.027  1.00  0.96           O  
ATOM   2834  CG  ASP A 178     -29.072   8.598   9.162  1.00  0.96           C  
ATOM   2835  OD1 ASP A 178     -29.569   7.615   8.576  1.00  0.96           O  
ATOM   2836  OD2 ASP A 178     -29.051   8.699  10.406  1.00  0.96           O  
ATOM   2837  N   LEU A 179     -27.459  11.386   5.575  1.00  0.96           N  
ATOM   2838  H   LEU A 179     -26.618  10.829   5.614  1.00  0.96           H  
ATOM   2839  CA  LEU A 179     -27.398  12.702   4.936  1.00  0.96           C  
ATOM   2840  HA  LEU A 179     -28.140  13.350   5.402  1.00  0.96           H  
ATOM   2841  C   LEU A 179     -27.778  12.670   3.447  1.00  0.96           C  
ATOM   2842  CB  LEU A 179     -26.009  13.320   5.180  1.00  0.96           C  
ATOM   2843  HB2 LEU A 179     -25.990  14.311   4.726  1.00  0.96           H  
ATOM   2844  HB3 LEU A 179     -25.262  12.711   4.669  1.00  0.96           H  
ATOM   2845  O   LEU A 179     -28.000  13.727   2.858  1.00  0.96           O  
ATOM   2846  CG  LEU A 179     -25.607  13.447   6.664  1.00  0.96           C  
ATOM   2847  HG  LEU A 179     -25.491  12.452   7.094  1.00  0.96           H  
ATOM   2848  CD1 LEU A 179     -24.268  14.171   6.782  1.00  0.96           C  
ATOM   2849 HD11 LEU A 179     -24.341  15.177   6.369  1.00  0.96           H  
ATOM   2850 HD12 LEU A 179     -23.950  14.222   7.823  1.00  0.96           H  
ATOM   2851 HD13 LEU A 179     -23.514  13.619   6.220  1.00  0.96           H  
ATOM   2852  CD2 LEU A 179     -26.631  14.217   7.506  1.00  0.96           C  
ATOM   2853 HD21 LEU A 179     -26.249  14.339   8.519  1.00  0.96           H  
ATOM   2854 HD22 LEU A 179     -27.565  13.655   7.550  1.00  0.96           H  
ATOM   2855 HD23 LEU A 179     -26.809  15.193   7.055  1.00  0.96           H  
ATOM   2856  N   TYR A 180     -27.918  11.480   2.853  1.00  0.97           N  
ATOM   2857  H   TYR A 180     -27.777  10.648   3.407  1.00  0.97           H  
ATOM   2858  CA  TYR A 180     -28.340  11.316   1.463  1.00  0.97           C  
ATOM   2859  HA  TYR A 180     -28.207  12.265   0.944  1.00  0.97           H  
ATOM   2860  C   TYR A 180     -29.812  10.926   1.340  1.00  0.97           C  
ATOM   2861  CB  TYR A 180     -27.469  10.296   0.735  1.00  0.97           C  
ATOM   2862  HB2 TYR A 180     -27.508   9.354   1.280  1.00  0.97           H  
ATOM   2863  HB3 TYR A 180     -27.887  10.122  -0.256  1.00  0.97           H  
ATOM   2864  O   TYR A 180     -30.410  10.248   2.184  1.00  0.97           O  
ATOM   2865  CG  TYR A 180     -26.028  10.713   0.569  1.00  0.97           C  
ATOM   2866  CD1 TYR A 180     -25.587  11.407  -0.579  1.00  0.97           C  
ATOM   2867  HD1 TYR A 180     -26.277  11.684  -1.362  1.00  0.97           H  
ATOM   2868  CD2 TYR A 180     -25.115  10.351   1.569  1.00  0.97           C  
ATOM   2869  HD2 TYR A 180     -25.447   9.840   2.461  1.00  0.97           H  
ATOM   2870  CE1 TYR A 180     -24.219  11.719  -0.731  1.00  0.97           C  
ATOM   2871  HE1 TYR A 180     -23.860  12.225  -1.616  1.00  0.97           H  
ATOM   2872  CE2 TYR A 180     -23.752  10.602   1.380  1.00  0.97           C  
ATOM   2873  HE2 TYR A 180     -23.020  10.262   2.097  1.00  0.97           H  
ATOM   2874  OH  TYR A 180     -21.961  11.450   0.139  1.00  0.97           O  
ATOM   2875  HH  TYR A 180     -21.728  12.162  -0.461  1.00  0.97           H  
ATOM   2876  CZ  TYR A 180     -23.296  11.277   0.243  1.00  0.97           C  
ATOM   2877  N   ARG A 181     -30.409  11.310   0.211  1.00  0.96           N  
ATOM   2878  H   ARG A 181     -29.849  11.811  -0.463  1.00  0.96           H  
ATOM   2879  CA  ARG A 181     -31.795  10.975  -0.118  1.00  0.96           C  
ATOM   2880  HA  ARG A 181     -32.419  11.344   0.695  1.00  0.96           H  
ATOM   2881  C   ARG A 181     -31.983   9.455  -0.228  1.00  0.96           C  
ATOM   2882  CB  ARG A 181     -32.170  11.692  -1.419  1.00  0.96           C  
ATOM   2883  HB2 ARG A 181     -31.651  11.216  -2.251  1.00  0.96           H  
ATOM   2884  HB3 ARG A 181     -31.852  12.733  -1.364  1.00  0.96           H  
ATOM   2885  O   ARG A 181     -31.226   8.782  -0.914  1.00  0.96           O  
ATOM   2886  CG  ARG A 181     -33.682  11.659  -1.658  1.00  0.96           C  
ATOM   2887  HG2 ARG A 181     -34.182  12.255  -0.895  1.00  0.96           H  
ATOM   2888  HG3 ARG A 181     -34.045  10.633  -1.596  1.00  0.96           H  
ATOM   2889  CD  ARG A 181     -34.005  12.220  -3.042  1.00  0.96           C  
ATOM   2890  HD2 ARG A 181     -33.702  13.266  -3.074  1.00  0.96           H  
ATOM   2891  HD3 ARG A 181     -33.436  11.665  -3.787  1.00  0.96           H  
ATOM   2892  NE  ARG A 181     -35.443  12.097  -3.339  1.00  0.96           N  
ATOM   2893  HE  ARG A 181     -35.992  11.535  -2.704  1.00  0.96           H  
ATOM   2894  NH1 ARG A 181     -35.422  13.299  -5.291  1.00  0.96           N  
ATOM   2895 HH11 ARG A 181     -34.425  13.427  -5.186  1.00  0.96           H  
ATOM   2896 HH12 ARG A 181     -35.902  13.704  -6.083  1.00  0.96           H  
ATOM   2897  NH2 ARG A 181     -37.341  12.430  -4.551  1.00  0.96           N  
ATOM   2898 HH21 ARG A 181     -37.805  12.826  -5.356  1.00  0.96           H  
ATOM   2899 HH22 ARG A 181     -37.871  11.902  -3.872  1.00  0.96           H  
ATOM   2900  CZ  ARG A 181     -36.060  12.607  -4.389  1.00  0.96           C  
ATOM   2901  N   CYS A 182     -33.048   8.937   0.390  1.00  0.97           N  
ATOM   2902  H   CYS A 182     -33.601   9.566   0.955  1.00  0.97           H  
ATOM   2903  CA  CYS A 182     -33.415   7.511   0.403  1.00  0.97           C  
ATOM   2904  HA  CYS A 182     -34.300   7.423   1.034  1.00  0.97           H  
ATOM   2905  C   CYS A 182     -32.383   6.559   1.030  1.00  0.97           C  
ATOM   2906  CB  CYS A 182     -33.820   7.028  -0.995  1.00  0.97           C  
ATOM   2907  HB2 CYS A 182     -34.115   5.980  -0.930  1.00  0.97           H  
ATOM   2908  HB3 CYS A 182     -32.939   7.075  -1.634  1.00  0.97           H  
ATOM   2909  O   CYS A 182     -32.476   5.356   0.800  1.00  0.97           O  
ATOM   2910  SG  CYS A 182     -35.169   7.921  -1.788  1.00  0.97           S  
ATOM   2911  N   SER A 183     -31.444   7.072   1.826  1.00  0.97           N  
ATOM   2912  H   SER A 183     -31.333   8.075   1.875  1.00  0.97           H  
ATOM   2913  CA  SER A 183     -30.372   6.257   2.411  1.00  0.97           C  
ATOM   2914  HA  SER A 183     -30.357   5.269   1.951  1.00  0.97           H  
ATOM   2915  C   SER A 183     -30.531   6.030   3.918  1.00  0.97           C  
ATOM   2916  CB  SER A 183     -29.033   6.912   2.079  1.00  0.97           C  
ATOM   2917  HB2 SER A 183     -28.221   6.351   2.541  1.00  0.97           H  
ATOM   2918  HB3 SER A 183     -29.041   7.933   2.462  1.00  0.97           H  
ATOM   2919  O   SER A 183     -29.993   5.062   4.445  1.00  0.97           O  
ATOM   2920  OG  SER A 183     -28.848   6.954   0.674  1.00  0.97           O  
ATOM   2921  HG  SER A 183     -28.067   7.483   0.497  1.00  0.97           H  
ATOM   2922  N   SER A 184     -31.334   6.844   4.616  1.00  0.94           N  
ATOM   2923  H   SER A 184     -31.769   7.618   4.134  1.00  0.94           H  
ATOM   2924  CA  SER A 184     -31.420   6.826   6.088  1.00  0.94           C  
ATOM   2925  HA  SER A 184     -30.410   6.988   6.465  1.00  0.94           H  
ATOM   2926  C   SER A 184     -31.918   5.515   6.713  1.00  0.94           C  
ATOM   2927  CB  SER A 184     -32.291   7.984   6.578  1.00  0.94           C  
ATOM   2928  HB2 SER A 184     -31.839   8.924   6.264  1.00  0.94           H  
ATOM   2929  HB3 SER A 184     -32.326   7.966   7.667  1.00  0.94           H  
ATOM   2930  O   SER A 184     -31.567   5.174   7.843  1.00  0.94           O  
ATOM   2931  OG  SER A 184     -33.608   7.894   6.050  1.00  0.94           O  
ATOM   2932  HG  SER A 184     -34.107   8.627   6.418  1.00  0.94           H  
ATOM   2933  N   GLN A 185     -32.740   4.752   5.988  1.00  0.94           N  
ATOM   2934  H   GLN A 185     -32.981   5.071   5.060  1.00  0.94           H  
ATOM   2935  CA  GLN A 185     -33.231   3.449   6.451  1.00  0.94           C  
ATOM   2936  HA  GLN A 185     -33.521   3.530   7.499  1.00  0.94           H  
ATOM   2937  C   GLN A 185     -32.158   2.354   6.378  1.00  0.94           C  
ATOM   2938  CB  GLN A 185     -34.462   3.036   5.634  1.00  0.94           C  
ATOM   2939  HB2 GLN A 185     -34.734   2.016   5.904  1.00  0.94           H  
ATOM   2940  HB3 GLN A 185     -34.215   3.055   4.573  1.00  0.94           H  
ATOM   2941  O   GLN A 185     -32.218   1.401   7.152  1.00  0.94           O  
ATOM   2942  CG  GLN A 185     -35.671   3.945   5.903  1.00  0.94           C  
ATOM   2943  HG2 GLN A 185     -35.897   3.926   6.969  1.00  0.94           H  
ATOM   2944  HG3 GLN A 185     -35.431   4.970   5.623  1.00  0.94           H  
ATOM   2945  CD  GLN A 185     -36.919   3.518   5.134  1.00  0.94           C  
ATOM   2946  NE2 GLN A 185     -38.063   4.091   5.436  1.00  0.94           N  
ATOM   2947 HE21 GLN A 185     -38.118   4.784   6.169  1.00  0.94           H  
ATOM   2948 HE22 GLN A 185     -38.862   3.761   4.914  1.00  0.94           H  
ATOM   2949  OE1 GLN A 185     -36.909   2.687   4.243  1.00  0.94           O  
ATOM   2950  N   GLU A 186     -31.188   2.497   5.472  1.00  0.94           N  
ATOM   2951  H   GLU A 186     -31.153   3.345   4.925  1.00  0.94           H  
ATOM   2952  CA  GLU A 186     -30.102   1.536   5.243  1.00  0.94           C  
ATOM   2953  HA  GLU A 186     -30.368   0.583   5.700  1.00  0.94           H  
ATOM   2954  C   GLU A 186     -28.783   1.970   5.909  1.00  0.94           C  
ATOM   2955  CB  GLU A 186     -29.922   1.281   3.734  1.00  0.94           C  
ATOM   2956  HB2 GLU A 186     -29.104   0.571   3.617  1.00  0.94           H  
ATOM   2957  HB3 GLU A 186     -29.653   2.215   3.240  1.00  0.94           H  
ATOM   2958  O   GLU A 186     -27.791   1.241   5.852  1.00  0.94           O  
ATOM   2959  CG  GLU A 186     -31.173   0.684   3.059  1.00  0.94           C  
ATOM   2960  HG2 GLU A 186     -31.986   1.408   3.122  1.00  0.94           H  
ATOM   2961  HG3 GLU A 186     -31.473  -0.204   3.615  1.00  0.94           H  
ATOM   2962  CD  GLU A 186     -30.970   0.294   1.579  1.00  0.94           C  
ATOM   2963  OE1 GLU A 186     -32.000   0.021   0.911  1.00  0.94           O  
ATOM   2964  OE2 GLU A 186     -29.807   0.229   1.112  1.00  0.94           O  
ATOM   2965  N   THR A 187     -28.764   3.130   6.581  1.00  0.96           N  
ATOM   2966  H   THR A 187     -29.565   3.741   6.511  1.00  0.96           H  
ATOM   2967  CA  THR A 187     -27.608   3.615   7.343  1.00  0.96           C  
ATOM   2968  HA  THR A 187     -26.791   3.798   6.645  1.00  0.96           H  
ATOM   2969  C   THR A 187     -27.169   2.582   8.371  1.00  0.96           C  
ATOM   2970  CB  THR A 187     -27.914   4.926   8.073  1.00  0.96           C  
ATOM   2971  HB  THR A 187     -28.726   4.770   8.783  1.00  0.96           H  
ATOM   2972  O   THR A 187     -27.929   2.188   9.263  1.00  0.96           O  
ATOM   2973  CG2 THR A 187     -26.698   5.499   8.806  1.00  0.96           C  
ATOM   2974 HG21 THR A 187     -25.866   5.614   8.111  1.00  0.96           H  
ATOM   2975 HG22 THR A 187     -26.401   4.842   9.623  1.00  0.96           H  
ATOM   2976 HG23 THR A 187     -26.951   6.475   9.221  1.00  0.96           H  
ATOM   2977  OG1 THR A 187     -28.308   5.887   7.140  1.00  0.96           O  
ATOM   2978  HG1 THR A 187     -28.816   6.530   7.639  1.00  0.96           H  
ATOM   2979  N   LEU A 188     -25.904   2.178   8.279  1.00  0.97           N  
ATOM   2980  H   LEU A 188     -25.346   2.532   7.515  1.00  0.97           H  
ATOM   2981  CA  LEU A 188     -25.335   1.154   9.143  1.00  0.97           C  
ATOM   2982  HA  LEU A 188     -26.011   0.299   9.133  1.00  0.97           H  
ATOM   2983  C   LEU A 188     -25.233   1.630  10.587  1.00  0.97           C  
ATOM   2984  CB  LEU A 188     -23.975   0.715   8.599  1.00  0.97           C  
ATOM   2985  HB2 LEU A 188     -23.506   0.031   9.306  1.00  0.97           H  
ATOM   2986  HB3 LEU A 188     -23.337   1.593   8.500  1.00  0.97           H  
ATOM   2987  O   LEU A 188     -24.854   2.768  10.869  1.00  0.97           O  
ATOM   2988  CG  LEU A 188     -24.105   0.017   7.239  1.00  0.97           C  
ATOM   2989  HG  LEU A 188     -24.631   0.658   6.532  1.00  0.97           H  
ATOM   2990  CD1 LEU A 188     -22.716  -0.226   6.710  1.00  0.97           C  
ATOM   2991 HD11 LEU A 188     -22.811  -0.679   5.723  1.00  0.97           H  
ATOM   2992 HD12 LEU A 188     -22.198   0.727   6.602  1.00  0.97           H  
ATOM   2993 HD13 LEU A 188     -22.154  -0.884   7.373  1.00  0.97           H  
ATOM   2994  CD2 LEU A 188     -24.812  -1.338   7.322  1.00  0.97           C  
ATOM   2995 HD21 LEU A 188     -24.336  -1.973   8.070  1.00  0.97           H  
ATOM   2996 HD22 LEU A 188     -24.763  -1.832   6.352  1.00  0.97           H  
ATOM   2997 HD23 LEU A 188     -25.865  -1.197   7.563  1.00  0.97           H  
ATOM   2998  N   ARG A 189     -25.562   0.730  11.515  1.00  0.97           N  
ATOM   2999  H   ARG A 189     -25.820  -0.193  11.196  1.00  0.97           H  
ATOM   3000  CA  ARG A 189     -25.566   0.986  12.957  1.00  0.97           C  
ATOM   3001  HA  ARG A 189     -25.127   1.965  13.145  1.00  0.97           H  
ATOM   3002  C   ARG A 189     -24.716  -0.059  13.659  1.00  0.97           C  
ATOM   3003  CB  ARG A 189     -27.004   0.985  13.502  1.00  0.97           C  
ATOM   3004  HB2 ARG A 189     -27.461   0.017  13.295  1.00  0.97           H  
ATOM   3005  HB3 ARG A 189     -26.970   1.129  14.582  1.00  0.97           H  
ATOM   3006  O   ARG A 189     -25.030  -1.245  13.610  1.00  0.97           O  
ATOM   3007  CG  ARG A 189     -27.870   2.089  12.882  1.00  0.97           C  
ATOM   3008  HG2 ARG A 189     -27.870   1.992  11.796  1.00  0.97           H  
ATOM   3009  HG3 ARG A 189     -27.462   3.064  13.148  1.00  0.97           H  
ATOM   3010  CD  ARG A 189     -29.317   2.016  13.368  1.00  0.97           C  
ATOM   3011  HD2 ARG A 189     -29.345   2.108  14.454  1.00  0.97           H  
ATOM   3012  HD3 ARG A 189     -29.724   1.042  13.095  1.00  0.97           H  
ATOM   3013  NE  ARG A 189     -30.130   3.064  12.724  1.00  0.97           N  
ATOM   3014  HE  ARG A 189     -30.352   2.906  11.751  1.00  0.97           H  
ATOM   3015  NH1 ARG A 189     -30.140   4.631  14.411  1.00  0.97           N  
ATOM   3016 HH11 ARG A 189     -29.465   4.072  14.912  1.00  0.97           H  
ATOM   3017 HH12 ARG A 189     -30.304   5.594  14.668  1.00  0.97           H  
ATOM   3018  NH2 ARG A 189     -31.119   5.092  12.455  1.00  0.97           N  
ATOM   3019 HH21 ARG A 189     -31.242   4.892  11.473  1.00  0.97           H  
ATOM   3020 HH22 ARG A 189     -31.242   6.058  12.724  1.00  0.97           H  
ATOM   3021  CZ  ARG A 189     -30.466   4.249  13.204  1.00  0.97           C  
ATOM   3022  N   PHE A 190     -23.689   0.380  14.370  1.00  0.98           N  
ATOM   3023  H   PHE A 190     -23.491   1.371  14.366  1.00  0.98           H  
ATOM   3024  CA  PHE A 190     -22.802  -0.493  15.126  1.00  0.98           C  
ATOM   3025  HA  PHE A 190     -23.014  -1.532  14.875  1.00  0.98           H  
ATOM   3026  C   PHE A 190     -23.037  -0.305  16.621  1.00  0.98           C  
ATOM   3027  CB  PHE A 190     -21.353  -0.236  14.730  1.00  0.98           C  
ATOM   3028  HB2 PHE A 190     -21.076   0.784  14.998  1.00  0.98           H  
ATOM   3029  HB3 PHE A 190     -20.736  -0.914  15.319  1.00  0.98           H  
ATOM   3030  O   PHE A 190     -22.893   0.795  17.151  1.00  0.98           O  
ATOM   3031  CG  PHE A 190     -21.072  -0.456  13.254  1.00  0.98           C  
ATOM   3032  CD1 PHE A 190     -20.670  -1.714  12.771  1.00  0.98           C  
ATOM   3033  HD1 PHE A 190     -20.555  -2.548  13.447  1.00  0.98           H  
ATOM   3034  CD2 PHE A 190     -21.243   0.602  12.348  1.00  0.98           C  
ATOM   3035  HD2 PHE A 190     -21.663   1.533  12.699  1.00  0.98           H  
ATOM   3036  CE1 PHE A 190     -20.388  -1.885  11.402  1.00  0.98           C  
ATOM   3037  HE1 PHE A 190     -20.064  -2.846  11.031  1.00  0.98           H  
ATOM   3038  CE2 PHE A 190     -20.906   0.450  10.991  1.00  0.98           C  
ATOM   3039  HE2 PHE A 190     -21.001   1.277  10.303  1.00  0.98           H  
ATOM   3040  CZ  PHE A 190     -20.467  -0.795  10.520  1.00  0.98           C  
ATOM   3041  HZ  PHE A 190     -20.205  -0.918   9.479  1.00  0.98           H  
ATOM   3042  N   LEU A 191     -23.435  -1.381  17.300  1.00  0.97           N  
ATOM   3043  H   LEU A 191     -23.559  -2.246  16.793  1.00  0.97           H  
ATOM   3044  CA  LEU A 191     -23.762  -1.351  18.726  1.00  0.97           C  
ATOM   3045  HA  LEU A 191     -24.255  -0.403  18.940  1.00  0.97           H  
ATOM   3046  C   LEU A 191     -22.505  -1.437  19.597  1.00  0.97           C  
ATOM   3047  CB  LEU A 191     -24.739  -2.490  19.070  1.00  0.97           C  
ATOM   3048  HB2 LEU A 191     -24.277  -3.436  18.787  1.00  0.97           H  
ATOM   3049  HB3 LEU A 191     -24.885  -2.503  20.150  1.00  0.97           H  
ATOM   3050  O   LEU A 191     -21.718  -2.361  19.426  1.00  0.97           O  
ATOM   3051  CG  LEU A 191     -26.118  -2.388  18.395  1.00  0.97           C  
ATOM   3052  HG  LEU A 191     -25.996  -2.323  17.314  1.00  0.97           H  
ATOM   3053  CD1 LEU A 191     -26.934  -3.639  18.713  1.00  0.97           C  
ATOM   3054 HD11 LEU A 191     -27.100  -3.723  19.787  1.00  0.97           H  
ATOM   3055 HD12 LEU A 191     -26.408  -4.525  18.358  1.00  0.97           H  
ATOM   3056 HD13 LEU A 191     -27.897  -3.591  18.204  1.00  0.97           H  
ATOM   3057  CD2 LEU A 191     -26.910  -1.176  18.884  1.00  0.97           C  
ATOM   3058 HD21 LEU A 191     -27.905  -1.190  18.440  1.00  0.97           H  
ATOM   3059 HD22 LEU A 191     -26.992  -1.192  19.971  1.00  0.97           H  
ATOM   3060 HD23 LEU A 191     -26.394  -0.267  18.575  1.00  0.97           H  
ATOM   3061  N   VAL A 192     -22.351  -0.566  20.588  1.00  0.97           N  
ATOM   3062  H   VAL A 192     -23.004   0.202  20.661  1.00  0.97           H  
ATOM   3063  CA  VAL A 192     -21.232  -0.608  21.549  1.00  0.97           C  
ATOM   3064  HA  VAL A 192     -20.721  -1.568  21.472  1.00  0.97           H  
ATOM   3065  C   VAL A 192     -21.729  -0.511  22.985  1.00  0.97           C  
ATOM   3066  CB  VAL A 192     -20.174   0.472  21.257  1.00  0.97           C  
ATOM   3067  HB  VAL A 192     -19.417   0.425  22.040  1.00  0.97           H  
ATOM   3068  O   VAL A 192     -22.735   0.143  23.255  1.00  0.97           O  
ATOM   3069  CG1 VAL A 192     -19.483   0.169  19.927  1.00  0.97           C  
ATOM   3070 HG11 VAL A 192     -18.640   0.852  19.822  1.00  0.97           H  
ATOM   3071 HG12 VAL A 192     -20.171   0.303  19.092  1.00  0.97           H  
ATOM   3072 HG13 VAL A 192     -19.101  -0.852  19.931  1.00  0.97           H  
ATOM   3073  CG2 VAL A 192     -20.742   1.897  21.219  1.00  0.97           C  
ATOM   3074 HG21 VAL A 192     -21.485   1.999  20.428  1.00  0.97           H  
ATOM   3075 HG22 VAL A 192     -19.933   2.605  21.038  1.00  0.97           H  
ATOM   3076 HG23 VAL A 192     -21.192   2.147  22.179  1.00  0.97           H  
ATOM   3077  N   GLY A 193     -21.084  -1.220  23.909  1.00  0.96           N  
ATOM   3078  H   GLY A 193     -20.266  -1.750  23.643  1.00  0.96           H  
ATOM   3079  CA  GLY A 193     -21.301  -1.022  25.341  1.00  0.96           C  
ATOM   3080  HA2 GLY A 193     -22.364  -0.907  25.551  1.00  0.96           H  
ATOM   3081  HA3 GLY A 193     -20.928  -1.886  25.892  1.00  0.96           H  
ATOM   3082  C   GLY A 193     -20.560   0.212  25.850  1.00  0.96           C  
ATOM   3083  O   GLY A 193     -19.510   0.563  25.321  1.00  0.96           O  
ATOM   3084  N   SER A 194     -21.079   0.847  26.896  1.00  0.96           N  
ATOM   3085  H   SER A 194     -21.968   0.561  27.280  1.00  0.96           H  
ATOM   3086  CA  SER A 194     -20.377   1.937  27.581  1.00  0.96           C  
ATOM   3087  HA  SER A 194     -20.199   2.744  26.871  1.00  0.96           H  
ATOM   3088  C   SER A 194     -19.020   1.442  28.115  1.00  0.96           C  
ATOM   3089  CB  SER A 194     -21.264   2.480  28.709  1.00  0.96           C  
ATOM   3090  HB2 SER A 194     -20.787   3.356  29.149  1.00  0.96           H  
ATOM   3091  HB3 SER A 194     -21.385   1.719  29.480  1.00  0.96           H  
ATOM   3092  O   SER A 194     -18.946   0.383  28.738  1.00  0.96           O  
ATOM   3093  OG  SER A 194     -22.544   2.845  28.201  1.00  0.96           O  
ATOM   3094  HG  SER A 194     -23.213   2.234  28.519  1.00  0.96           H  
ATOM   3095  N   GLY A 195     -17.940   2.170  27.823  1.00  0.96           N  
ATOM   3096  H   GLY A 195     -18.071   3.007  27.275  1.00  0.96           H  
ATOM   3097  CA  GLY A 195     -16.557   1.795  28.145  1.00  0.96           C  
ATOM   3098  HA2 GLY A 195     -16.511   1.458  29.180  1.00  0.96           H  
ATOM   3099  HA3 GLY A 195     -15.927   2.680  28.046  1.00  0.96           H  
ATOM   3100  C   GLY A 195     -15.951   0.693  27.262  1.00  0.96           C  
ATOM   3101  O   GLY A 195     -14.813   0.290  27.490  1.00  0.96           O  
ATOM   3102  N   GLU A 196     -16.680   0.181  26.263  1.00  0.97           N  
ATOM   3103  H   GLU A 196     -17.595   0.569  26.083  1.00  0.97           H  
ATOM   3104  CA  GLU A 196     -16.175  -0.842  25.343  1.00  0.97           C  
ATOM   3105  HA  GLU A 196     -15.741  -1.642  25.942  1.00  0.97           H  
ATOM   3106  C   GLU A 196     -15.068  -0.276  24.447  1.00  0.97           C  
ATOM   3107  CB  GLU A 196     -17.342  -1.434  24.523  1.00  0.97           C  
ATOM   3108  HB2 GLU A 196     -18.083  -1.803  25.233  1.00  0.97           H  
ATOM   3109  HB3 GLU A 196     -17.794  -0.653  23.911  1.00  0.97           H  
ATOM   3110  O   GLU A 196     -15.239   0.776  23.832  1.00  0.97           O  
ATOM   3111  CG  GLU A 196     -16.941  -2.588  23.592  1.00  0.97           C  
ATOM   3112  HG2 GLU A 196     -16.269  -3.232  24.159  1.00  0.97           H  
ATOM   3113  HG3 GLU A 196     -16.376  -2.181  22.753  1.00  0.97           H  
ATOM   3114  CD  GLU A 196     -18.129  -3.427  23.052  1.00  0.97           C  
ATOM   3115  OE1 GLU A 196     -17.914  -4.238  22.128  1.00  0.97           O  
ATOM   3116  OE2 GLU A 196     -19.269  -3.376  23.590  1.00  0.97           O  
ATOM   3117  N   ILE A 197     -13.949  -0.997  24.344  1.00  0.98           N  
ATOM   3118  H   ILE A 197     -13.845  -1.830  24.906  1.00  0.98           H  
ATOM   3119  CA  ILE A 197     -12.869  -0.665  23.413  1.00  0.98           C  
ATOM   3120  HA  ILE A 197     -12.943   0.395  23.170  1.00  0.98           H  
ATOM   3121  C   ILE A 197     -13.076  -1.452  22.124  1.00  0.98           C  
ATOM   3122  CB  ILE A 197     -11.472  -0.869  24.028  1.00  0.98           C  
ATOM   3123  HB  ILE A 197     -11.330  -1.925  24.261  1.00  0.98           H  
ATOM   3124  O   ILE A 197     -13.214  -2.679  22.138  1.00  0.98           O  
ATOM   3125  CG1 ILE A 197     -11.377  -0.048  25.337  1.00  0.98           C  
ATOM   3126 HG12 ILE A 197     -11.540   1.007  25.112  1.00  0.98           H  
ATOM   3127 HG13 ILE A 197     -12.164  -0.367  26.020  1.00  0.98           H  
ATOM   3128  CG2 ILE A 197     -10.414  -0.439  22.994  1.00  0.98           C  
ATOM   3129 HG21 ILE A 197     -10.456  -1.073  22.108  1.00  0.98           H  
ATOM   3130 HG22 ILE A 197     -10.576   0.599  22.703  1.00  0.98           H  
ATOM   3131 HG23 ILE A 197      -9.411  -0.528  23.412  1.00  0.98           H  
ATOM   3132  CD1 ILE A 197     -10.068  -0.185  26.110  1.00  0.98           C  
ATOM   3133 HD11 ILE A 197      -9.784  -1.235  26.178  1.00  0.98           H  
ATOM   3134 HD12 ILE A 197      -9.298   0.413  25.623  1.00  0.98           H  
ATOM   3135 HD13 ILE A 197     -10.207   0.209  27.116  1.00  0.98           H  
ATOM   3136  N   VAL A 198     -13.101  -0.731  21.013  1.00  0.98           N  
ATOM   3137  H   VAL A 198     -12.962   0.266  21.105  1.00  0.98           H  
ATOM   3138  CA  VAL A 198     -13.400  -1.224  19.674  1.00  0.98           C  
ATOM   3139  HA  VAL A 198     -13.596  -2.296  19.703  1.00  0.98           H  
ATOM   3140  C   VAL A 198     -12.208  -0.964  18.770  1.00  0.98           C  
ATOM   3141  CB  VAL A 198     -14.642  -0.505  19.124  1.00  0.98           C  
ATOM   3142  HB  VAL A 198     -14.447   0.567  19.081  1.00  0.98           H  
ATOM   3143  O   VAL A 198     -11.693   0.149  18.743  1.00  0.98           O  
ATOM   3144  CG1 VAL A 198     -14.967  -0.972  17.703  1.00  0.98           C  
ATOM   3145 HG11 VAL A 198     -14.188  -0.618  17.028  1.00  0.98           H  
ATOM   3146 HG12 VAL A 198     -15.915  -0.535  17.389  1.00  0.98           H  
ATOM   3147 HG13 VAL A 198     -15.001  -2.059  17.636  1.00  0.98           H  
ATOM   3148  CG2 VAL A 198     -15.864  -0.715  20.025  1.00  0.98           C  
ATOM   3149 HG21 VAL A 198     -16.010  -1.775  20.231  1.00  0.98           H  
ATOM   3150 HG22 VAL A 198     -16.746  -0.300  19.536  1.00  0.98           H  
ATOM   3151 HG23 VAL A 198     -15.719  -0.189  20.968  1.00  0.98           H  
ATOM   3152  N   LEU A 199     -11.801  -1.961  17.990  1.00  0.98           N  
ATOM   3153  H   LEU A 199     -12.271  -2.853  18.055  1.00  0.98           H  
ATOM   3154  CA  LEU A 199     -10.863  -1.764  16.890  1.00  0.98           C  
ATOM   3155  HA  LEU A 199     -10.216  -0.915  17.108  1.00  0.98           H  
ATOM   3156  C   LEU A 199     -11.648  -1.459  15.611  1.00  0.98           C  
ATOM   3157  CB  LEU A 199      -9.993  -3.018  16.770  1.00  0.98           C  
ATOM   3158  HB2 LEU A 199     -10.654  -3.857  16.556  1.00  0.98           H  
ATOM   3159  HB3 LEU A 199      -9.508  -3.197  17.730  1.00  0.98           H  
ATOM   3160  O   LEU A 199     -12.351  -2.324  15.090  1.00  0.98           O  
ATOM   3161  CG  LEU A 199      -8.909  -2.949  15.683  1.00  0.98           C  
ATOM   3162  HG  LEU A 199      -9.357  -2.721  14.716  1.00  0.98           H  
ATOM   3163  CD1 LEU A 199      -7.860  -1.891  16.021  1.00  0.98           C  
ATOM   3164 HD11 LEU A 199      -7.496  -2.026  17.040  1.00  0.98           H  
ATOM   3165 HD12 LEU A 199      -8.281  -0.892  15.905  1.00  0.98           H  
ATOM   3166 HD13 LEU A 199      -7.012  -1.988  15.343  1.00  0.98           H  
ATOM   3167  CD2 LEU A 199      -8.203  -4.298  15.588  1.00  0.98           C  
ATOM   3168 HD21 LEU A 199      -7.419  -4.241  14.833  1.00  0.98           H  
ATOM   3169 HD22 LEU A 199      -8.919  -5.066  15.295  1.00  0.98           H  
ATOM   3170 HD23 LEU A 199      -7.756  -4.564  16.546  1.00  0.98           H  
ATOM   3171  N   LEU A 200     -11.549  -0.232  15.112  1.00  0.99           N  
ATOM   3172  H   LEU A 200     -10.922   0.416  15.566  1.00  0.99           H  
ATOM   3173  CA  LEU A 200     -12.070   0.152  13.805  1.00  0.99           C  
ATOM   3174  HA  LEU A 200     -12.921  -0.480  13.553  1.00  0.99           H  
ATOM   3175  C   LEU A 200     -10.975  -0.062  12.754  1.00  0.99           C  
ATOM   3176  CB  LEU A 200     -12.551   1.613  13.811  1.00  0.99           C  
ATOM   3177  HB2 LEU A 200     -11.672   2.249  13.907  1.00  0.99           H  
ATOM   3178  HB3 LEU A 200     -13.001   1.825  12.841  1.00  0.99           H  
ATOM   3179  O   LEU A 200      -9.886   0.494  12.873  1.00  0.99           O  
ATOM   3180  CG  LEU A 200     -13.538   2.019  14.918  1.00  0.99           C  
ATOM   3181  HG  LEU A 200     -13.084   1.867  15.898  1.00  0.99           H  
ATOM   3182  CD1 LEU A 200     -13.889   3.498  14.770  1.00  0.99           C  
ATOM   3183 HD11 LEU A 200     -14.618   3.781  15.530  1.00  0.99           H  
ATOM   3184 HD12 LEU A 200     -12.991   4.101  14.900  1.00  0.99           H  
ATOM   3185 HD13 LEU A 200     -14.309   3.688  13.782  1.00  0.99           H  
ATOM   3186  CD2 LEU A 200     -14.834   1.220  14.842  1.00  0.99           C  
ATOM   3187 HD21 LEU A 200     -14.600   0.170  15.015  1.00  0.99           H  
ATOM   3188 HD22 LEU A 200     -15.524   1.562  15.613  1.00  0.99           H  
ATOM   3189 HD23 LEU A 200     -15.290   1.338  13.859  1.00  0.99           H  
ATOM   3190  N   ARG A 201     -11.275  -0.852  11.726  1.00  0.99           N  
ATOM   3191  H   ARG A 201     -12.192  -1.274  11.723  1.00  0.99           H  
ATOM   3192  CA  ARG A 201     -10.414  -1.123  10.569  1.00  0.99           C  
ATOM   3193  HA  ARG A 201      -9.383  -0.829  10.767  1.00  0.99           H  
ATOM   3194  C   ARG A 201     -10.925  -0.303   9.393  1.00  0.99           C  
ATOM   3195  CB  ARG A 201     -10.444  -2.628  10.256  1.00  0.99           C  
ATOM   3196  HB2 ARG A 201     -11.467  -2.943  10.052  1.00  0.99           H  
ATOM   3197  HB3 ARG A 201      -9.859  -2.804   9.353  1.00  0.99           H  
ATOM   3198  O   ARG A 201     -11.907  -0.695   8.764  1.00  0.99           O  
ATOM   3199  CG  ARG A 201      -9.899  -3.495  11.394  1.00  0.99           C  
ATOM   3200  HG2 ARG A 201     -10.504  -3.360  12.291  1.00  0.99           H  
ATOM   3201  HG3 ARG A 201      -8.877  -3.185  11.613  1.00  0.99           H  
ATOM   3202  CD  ARG A 201      -9.941  -4.976  10.985  1.00  0.99           C  
ATOM   3203  HD2 ARG A 201      -9.442  -5.105  10.024  1.00  0.99           H  
ATOM   3204  HD3 ARG A 201     -10.981  -5.277  10.859  1.00  0.99           H  
ATOM   3205  NE  ARG A 201      -9.301  -5.842  11.989  1.00  0.99           N  
ATOM   3206  HE  ARG A 201      -9.879  -6.439  12.563  1.00  0.99           H  
ATOM   3207  NH1 ARG A 201      -7.126  -5.213  11.604  1.00  0.99           N  
ATOM   3208 HH11 ARG A 201      -7.412  -4.750  10.753  1.00  0.99           H  
ATOM   3209 HH12 ARG A 201      -6.275  -4.838  11.999  1.00  0.99           H  
ATOM   3210  NH2 ARG A 201      -7.634  -6.556  13.312  1.00  0.99           N  
ATOM   3211 HH21 ARG A 201      -6.674  -6.492  13.620  1.00  0.99           H  
ATOM   3212 HH22 ARG A 201      -8.353  -7.053  13.818  1.00  0.99           H  
ATOM   3213  CZ  ARG A 201      -8.018  -5.867  12.287  1.00  0.99           C  
ATOM   3214  N   VAL A 202     -10.338   0.866   9.159  1.00  0.99           N  
ATOM   3215  H   VAL A 202      -9.507   1.105   9.680  1.00  0.99           H  
ATOM   3216  CA  VAL A 202     -10.816   1.824   8.152  1.00  0.99           C  
ATOM   3217  HA  VAL A 202     -11.860   1.602   7.931  1.00  0.99           H  
ATOM   3218  C   VAL A 202     -10.020   1.647   6.865  1.00  0.99           C  
ATOM   3219  CB  VAL A 202     -10.768   3.278   8.662  1.00  0.99           C  
ATOM   3220  HB  VAL A 202      -9.732   3.609   8.743  1.00  0.99           H  
ATOM   3221  O   VAL A 202      -8.796   1.722   6.876  1.00  0.99           O  
ATOM   3222  CG1 VAL A 202     -11.514   4.204   7.690  1.00  0.99           C  
ATOM   3223 HG11 VAL A 202     -11.515   5.226   8.070  1.00  0.99           H  
ATOM   3224 HG12 VAL A 202     -11.018   4.207   6.720  1.00  0.99           H  
ATOM   3225 HG13 VAL A 202     -12.544   3.871   7.565  1.00  0.99           H  
ATOM   3226  CG2 VAL A 202     -11.431   3.406  10.042  1.00  0.99           C  
ATOM   3227 HG21 VAL A 202     -11.493   4.455  10.332  1.00  0.99           H  
ATOM   3228 HG22 VAL A 202     -10.838   2.880  10.790  1.00  0.99           H  
ATOM   3229 HG23 VAL A 202     -12.435   2.983  10.008  1.00  0.99           H  
ATOM   3230  N   ILE A 203     -10.711   1.408   5.757  1.00  0.99           N  
ATOM   3231  H   ILE A 203     -11.716   1.342   5.834  1.00  0.99           H  
ATOM   3232  CA  ILE A 203     -10.141   1.196   4.423  1.00  0.99           C  
ATOM   3233  HA  ILE A 203      -9.054   1.283   4.450  1.00  0.99           H  
ATOM   3234  C   ILE A 203     -10.698   2.285   3.514  1.00  0.99           C  
ATOM   3235  CB  ILE A 203     -10.523  -0.211   3.901  1.00  0.99           C  
ATOM   3236  HB  ILE A 203     -11.611  -0.275   3.887  1.00  0.99           H  
ATOM   3237  O   ILE A 203     -11.917   2.441   3.451  1.00  0.99           O  
ATOM   3238  CG1 ILE A 203      -9.997  -1.340   4.821  1.00  0.99           C  
ATOM   3239 HG12 ILE A 203      -8.926  -1.469   4.666  1.00  0.99           H  
ATOM   3240 HG13 ILE A 203     -10.153  -1.080   5.868  1.00  0.99           H  
ATOM   3241  CG2 ILE A 203     -10.020  -0.413   2.458  1.00  0.99           C  
ATOM   3242 HG21 ILE A 203     -10.356  -1.374   2.067  1.00  0.99           H  
ATOM   3243 HG22 ILE A 203      -8.932  -0.372   2.412  1.00  0.99           H  
ATOM   3244 HG23 ILE A 203     -10.426   0.352   1.796  1.00  0.99           H  
ATOM   3245  CD1 ILE A 203     -10.692  -2.687   4.595  1.00  0.99           C  
ATOM   3246 HD11 ILE A 203     -11.744  -2.601   4.868  1.00  0.99           H  
ATOM   3247 HD12 ILE A 203     -10.614  -3.005   3.555  1.00  0.99           H  
ATOM   3248 HD13 ILE A 203     -10.232  -3.447   5.226  1.00  0.99           H  
ATOM   3249  N   ASN A 204      -9.847   3.014   2.789  1.00  0.99           N  
ATOM   3250  H   ASN A 204      -8.853   2.855   2.867  1.00  0.99           H  
ATOM   3251  CA  ASN A 204     -10.324   3.904   1.733  1.00  0.99           C  
ATOM   3252  HA  ASN A 204     -11.371   4.139   1.926  1.00  0.99           H  
ATOM   3253  C   ASN A 204     -10.301   3.204   0.365  1.00  0.99           C  
ATOM   3254  CB  ASN A 204      -9.588   5.253   1.764  1.00  0.99           C  
ATOM   3255  HB2 ASN A 204      -8.540   5.109   1.500  1.00  0.99           H  
ATOM   3256  HB3 ASN A 204      -9.654   5.669   2.770  1.00  0.99           H  
ATOM   3257  O   ASN A 204      -9.286   3.189  -0.329  1.00  0.99           O  
ATOM   3258  CG  ASN A 204     -10.228   6.239   0.797  1.00  0.99           C  
ATOM   3259  ND2 ASN A 204      -9.707   7.429   0.634  1.00  0.99           N  
ATOM   3260 HD21 ASN A 204      -8.910   7.738   1.173  1.00  0.99           H  
ATOM   3261 HD22 ASN A 204     -10.133   8.019  -0.067  1.00  0.99           H  
ATOM   3262  OD1 ASN A 204     -11.248   5.952   0.195  1.00  0.99           O  
ATOM   3263  N   SER A 205     -11.448   2.648  -0.026  1.00  0.98           N  
ATOM   3264  H   SER A 205     -12.245   2.717   0.591  1.00  0.98           H  
ATOM   3265  CA  SER A 205     -11.706   2.040  -1.336  1.00  0.98           C  
ATOM   3266  HA  SER A 205     -10.759   1.693  -1.750  1.00  0.98           H  
ATOM   3267  C   SER A 205     -12.291   3.031  -2.357  1.00  0.98           C  
ATOM   3268  CB  SER A 205     -12.628   0.819  -1.187  1.00  0.98           C  
ATOM   3269  HB2 SER A 205     -12.760   0.344  -2.159  1.00  0.98           H  
ATOM   3270  HB3 SER A 205     -13.607   1.139  -0.828  1.00  0.98           H  
ATOM   3271  O   SER A 205     -12.738   2.606  -3.424  1.00  0.98           O  
ATOM   3272  OG  SER A 205     -12.089  -0.126  -0.279  1.00  0.98           O  
ATOM   3273  HG  SER A 205     -11.212  -0.357  -0.594  1.00  0.98           H  
ATOM   3274  N   ALA A 206     -12.312   4.340  -2.065  1.00  0.98           N  
ATOM   3275  H   ALA A 206     -11.922   4.659  -1.190  1.00  0.98           H  
ATOM   3276  CA  ALA A 206     -12.704   5.363  -3.035  1.00  0.98           C  
ATOM   3277  HA  ALA A 206     -13.725   5.158  -3.358  1.00  0.98           H  
ATOM   3278  C   ALA A 206     -11.804   5.318  -4.283  1.00  0.98           C  
ATOM   3279  CB  ALA A 206     -12.686   6.745  -2.374  1.00  0.98           C  
ATOM   3280  HB1 ALA A 206     -13.343   6.758  -1.504  1.00  0.98           H  
ATOM   3281  HB2 ALA A 206     -11.668   6.987  -2.067  1.00  0.98           H  
ATOM   3282  HB3 ALA A 206     -13.009   7.507  -3.083  1.00  0.98           H  
ATOM   3283  O   ALA A 206     -10.644   4.895  -4.238  1.00  0.98           O  
ATOM   3284  N   LEU A 207     -12.342   5.738  -5.427  1.00  0.96           N  
ATOM   3285  H   LEU A 207     -13.210   6.254  -5.403  1.00  0.96           H  
ATOM   3286  CA  LEU A 207     -11.593   5.737  -6.677  1.00  0.96           C  
ATOM   3287  HA  LEU A 207     -10.962   4.849  -6.717  1.00  0.96           H  
ATOM   3288  C   LEU A 207     -10.663   6.937  -6.768  1.00  0.96           C  
ATOM   3289  CB  LEU A 207     -12.525   5.692  -7.892  1.00  0.96           C  
ATOM   3290  HB2 LEU A 207     -11.908   5.865  -8.773  1.00  0.96           H  
ATOM   3291  HB3 LEU A 207     -13.219   6.530  -7.835  1.00  0.96           H  
ATOM   3292  O   LEU A 207      -9.483   6.771  -7.063  1.00  0.96           O  
ATOM   3293  CG  LEU A 207     -13.312   4.387  -8.107  1.00  0.96           C  
ATOM   3294  HG  LEU A 207     -14.197   4.383  -7.472  1.00  0.96           H  
ATOM   3295  CD1 LEU A 207     -13.750   4.331  -9.573  1.00  0.96           C  
ATOM   3296 HD11 LEU A 207     -12.878   4.432 -10.219  1.00  0.96           H  
ATOM   3297 HD12 LEU A 207     -14.208   3.371  -9.810  1.00  0.96           H  
ATOM   3298 HD13 LEU A 207     -14.449   5.139  -9.786  1.00  0.96           H  
ATOM   3299  CD2 LEU A 207     -12.497   3.134  -7.801  1.00  0.96           C  
ATOM   3300 HD21 LEU A 207     -11.510   3.215  -8.256  1.00  0.96           H  
ATOM   3301 HD22 LEU A 207     -12.402   3.024  -6.720  1.00  0.96           H  
ATOM   3302 HD23 LEU A 207     -13.002   2.254  -8.199  1.00  0.96           H  
ATOM   3303  N   ASN A 208     -11.203   8.129  -6.531  1.00  0.95           N  
ATOM   3304  H   ASN A 208     -12.179   8.167  -6.274  1.00  0.95           H  
ATOM   3305  CA  ASN A 208     -10.516   9.376  -6.853  1.00  0.95           C  
ATOM   3306  HA  ASN A 208      -9.492   9.144  -7.147  1.00  0.95           H  
ATOM   3307  C   ASN A 208     -10.394  10.333  -5.671  1.00  0.95           C  
ATOM   3308  CB  ASN A 208     -11.214  10.047  -8.045  1.00  0.95           C  
ATOM   3309  HB2 ASN A 208     -12.211  10.365  -7.740  1.00  0.95           H  
ATOM   3310  HB3 ASN A 208     -10.651  10.934  -8.336  1.00  0.95           H  
ATOM   3311  O   ASN A 208      -9.866  11.425  -5.844  1.00  0.95           O  
ATOM   3312  CG  ASN A 208     -11.303   9.138  -9.253  1.00  0.95           C  
ATOM   3313  ND2 ASN A 208     -12.501   8.794  -9.663  1.00  0.95           N  
ATOM   3314 HD21 ASN A 208     -13.298   9.072  -9.109  1.00  0.95           H  
ATOM   3315 HD22 ASN A 208     -12.553   8.098 -10.393  1.00  0.95           H  
ATOM   3316  OD1 ASN A 208     -10.320   8.703  -9.830  1.00  0.95           O  
ATOM   3317  N   GLN A 209     -10.884   9.947  -4.492  1.00  0.97           N  
ATOM   3318  H   GLN A 209     -11.325   9.041  -4.419  1.00  0.97           H  
ATOM   3319  CA  GLN A 209     -11.009  10.873  -3.380  1.00  0.97           C  
ATOM   3320  HA  GLN A 209     -10.530  11.810  -3.666  1.00  0.97           H  
ATOM   3321  C   GLN A 209     -10.296  10.392  -2.120  1.00  0.97           C  
ATOM   3322  CB  GLN A 209     -12.493  11.181  -3.159  1.00  0.97           C  
ATOM   3323  HB2 GLN A 209     -12.990  10.304  -2.742  1.00  0.97           H  
ATOM   3324  HB3 GLN A 209     -12.957  11.412  -4.118  1.00  0.97           H  
ATOM   3325  O   GLN A 209     -10.534   9.305  -1.591  1.00  0.97           O  
ATOM   3326  CG  GLN A 209     -12.705  12.374  -2.226  1.00  0.97           C  
ATOM   3327  HG2 GLN A 209     -13.770  12.604  -2.189  1.00  0.97           H  
ATOM   3328  HG3 GLN A 209     -12.395  12.097  -1.218  1.00  0.97           H  
ATOM   3329  CD  GLN A 209     -11.985  13.632  -2.684  1.00  0.97           C  
ATOM   3330  NE2 GLN A 209     -11.002  14.063  -1.939  1.00  0.97           N  
ATOM   3331 HE21 GLN A 209     -10.440  14.834  -2.270  1.00  0.97           H  
ATOM   3332 HE22 GLN A 209     -10.743  13.580  -1.091  1.00  0.97           H  
ATOM   3333  OE1 GLN A 209     -12.281  14.223  -3.705  1.00  0.97           O  
ATOM   3334  N   GLU A 210      -9.442  11.262  -1.601  1.00  0.98           N  
ATOM   3335  H   GLU A 210      -9.258  12.119  -2.103  1.00  0.98           H  
ATOM   3336  CA  GLU A 210      -8.911  11.149  -0.251  1.00  0.98           C  
ATOM   3337  HA  GLU A 210      -8.635  10.113  -0.051  1.00  0.98           H  
ATOM   3338  C   GLU A 210      -9.970  11.581   0.754  1.00  0.98           C  
ATOM   3339  CB  GLU A 210      -7.670  12.016  -0.097  1.00  0.98           C  
ATOM   3340  HB2 GLU A 210      -7.205  11.758   0.854  1.00  0.98           H  
ATOM   3341  HB3 GLU A 210      -7.959  13.067  -0.071  1.00  0.98           H  
ATOM   3342  O   GLU A 210     -10.702  12.541   0.506  1.00  0.98           O  
ATOM   3343  CG  GLU A 210      -6.683  11.809  -1.245  1.00  0.98           C  
ATOM   3344  HG2 GLU A 210      -7.026  12.345  -2.130  1.00  0.98           H  
ATOM   3345  HG3 GLU A 210      -6.610  10.751  -1.494  1.00  0.98           H  
ATOM   3346  CD  GLU A 210      -5.327  12.321  -0.822  1.00  0.98           C  
ATOM   3347  OE1 GLU A 210      -5.048  13.527  -0.950  1.00  0.98           O  
ATOM   3348  OE2 GLU A 210      -4.558  11.505  -0.282  1.00  0.98           O  
ATOM   3349  N   LEU A 211     -10.065  10.886   1.882  1.00  0.98           N  
ATOM   3350  H   LEU A 211      -9.394  10.153   2.065  1.00  0.98           H  
ATOM   3351  CA  LEU A 211     -11.144  11.095   2.837  1.00  0.98           C  
ATOM   3352  HA  LEU A 211     -11.715  11.978   2.552  1.00  0.98           H  
ATOM   3353  C   LEU A 211     -10.590  11.374   4.229  1.00  0.98           C  
ATOM   3354  CB  LEU A 211     -12.104   9.889   2.814  1.00  0.98           C  
ATOM   3355  HB2 LEU A 211     -11.530   8.994   3.058  1.00  0.98           H  
ATOM   3356  HB3 LEU A 211     -12.853  10.029   3.593  1.00  0.98           H  
ATOM   3357  O   LEU A 211      -9.760  10.624   4.751  1.00  0.98           O  
ATOM   3358  CG  LEU A 211     -12.826   9.663   1.468  1.00  0.98           C  
ATOM   3359  HG  LEU A 211     -12.094   9.570   0.665  1.00  0.98           H  
ATOM   3360  CD1 LEU A 211     -13.636   8.371   1.524  1.00  0.98           C  
ATOM   3361 HD11 LEU A 211     -12.963   7.537   1.724  1.00  0.98           H  
ATOM   3362 HD12 LEU A 211     -14.114   8.200   0.559  1.00  0.98           H  
ATOM   3363 HD13 LEU A 211     -14.398   8.437   2.301  1.00  0.98           H  
ATOM   3364  CD2 LEU A 211     -13.802  10.788   1.127  1.00  0.98           C  
ATOM   3365 HD21 LEU A 211     -14.555  10.891   1.909  1.00  0.98           H  
ATOM   3366 HD22 LEU A 211     -13.255  11.724   1.018  1.00  0.98           H  
ATOM   3367 HD23 LEU A 211     -14.293  10.573   0.178  1.00  0.98           H  
ATOM   3368  N   PHE A 212     -11.110  12.428   4.855  1.00  0.99           N  
ATOM   3369  H   PHE A 212     -11.787  12.987   4.356  1.00  0.99           H  
ATOM   3370  CA  PHE A 212     -11.094  12.534   6.305  1.00  0.99           C  
ATOM   3371  HA  PHE A 212     -10.120  12.216   6.677  1.00  0.99           H  
ATOM   3372  C   PHE A 212     -12.167  11.611   6.875  1.00  0.99           C  
ATOM   3373  CB  PHE A 212     -11.350  13.974   6.753  1.00  0.99           C  
ATOM   3374  HB2 PHE A 212     -11.556  13.983   7.823  1.00  0.99           H  
ATOM   3375  HB3 PHE A 212     -12.244  14.334   6.243  1.00  0.99           H  
ATOM   3376  O   PHE A 212     -13.288  11.576   6.368  1.00  0.99           O  
ATOM   3377  CG  PHE A 212     -10.222  14.942   6.488  1.00  0.99           C  
ATOM   3378  CD1 PHE A 212      -8.957  14.726   7.067  1.00  0.99           C  
ATOM   3379  HD1 PHE A 212      -8.783  13.856   7.682  1.00  0.99           H  
ATOM   3380  CD2 PHE A 212     -10.443  16.078   5.687  1.00  0.99           C  
ATOM   3381  HD2 PHE A 212     -11.410  16.256   5.240  1.00  0.99           H  
ATOM   3382  CE1 PHE A 212      -7.913  15.639   6.837  1.00  0.99           C  
ATOM   3383  HE1 PHE A 212      -6.938  15.474   7.271  1.00  0.99           H  
ATOM   3384  CE2 PHE A 212      -9.402  16.993   5.467  1.00  0.99           C  
ATOM   3385  HE2 PHE A 212      -9.576  17.867   4.856  1.00  0.99           H  
ATOM   3386  CZ  PHE A 212      -8.137  16.771   6.036  1.00  0.99           C  
ATOM   3387  HZ  PHE A 212      -7.339  17.476   5.854  1.00  0.99           H  
ATOM   3388  N   PHE A 213     -11.844  10.907   7.957  1.00  0.99           N  
ATOM   3389  H   PHE A 213     -10.890  10.959   8.283  1.00  0.99           H  
ATOM   3390  CA  PHE A 213     -12.782  10.083   8.714  1.00  0.99           C  
ATOM   3391  HA  PHE A 213     -13.796  10.315   8.389  1.00  0.99           H  
ATOM   3392  C   PHE A 213     -12.693  10.396  10.207  1.00  0.99           C  
ATOM   3393  CB  PHE A 213     -12.534   8.596   8.429  1.00  0.99           C  
ATOM   3394  HB2 PHE A 213     -12.785   8.399   7.387  1.00  0.99           H  
ATOM   3395  HB3 PHE A 213     -11.472   8.381   8.550  1.00  0.99           H  
ATOM   3396  O   PHE A 213     -11.603  10.544  10.760  1.00  0.99           O  
ATOM   3397  CG  PHE A 213     -13.326   7.653   9.321  1.00  0.99           C  
ATOM   3398  CD1 PHE A 213     -12.790   7.207  10.545  1.00  0.99           C  
ATOM   3399  HD1 PHE A 213     -11.807   7.528  10.857  1.00  0.99           H  
ATOM   3400  CD2 PHE A 213     -14.619   7.250   8.949  1.00  0.99           C  
ATOM   3401  HD2 PHE A 213     -15.045   7.597   8.019  1.00  0.99           H  
ATOM   3402  CE1 PHE A 213     -13.534   6.362  11.385  1.00  0.99           C  
ATOM   3403  HE1 PHE A 213     -13.114   6.026  12.321  1.00  0.99           H  
ATOM   3404  CE2 PHE A 213     -15.366   6.401   9.784  1.00  0.99           C  
ATOM   3405  HE2 PHE A 213     -16.356   6.092   9.482  1.00  0.99           H  
ATOM   3406  CZ  PHE A 213     -14.825   5.960  11.005  1.00  0.99           C  
ATOM   3407  HZ  PHE A 213     -15.398   5.314  11.653  1.00  0.99           H  
ATOM   3408  N   GLY A 214     -13.841  10.450  10.877  1.00  0.99           N  
ATOM   3409  H   GLY A 214     -14.699  10.300  10.366  1.00  0.99           H  
ATOM   3410  CA  GLY A 214     -13.922  10.691  12.314  1.00  0.99           C  
ATOM   3411  HA2 GLY A 214     -13.880  11.763  12.507  1.00  0.99           H  
ATOM   3412  HA3 GLY A 214     -13.067  10.231  12.809  1.00  0.99           H  
ATOM   3413  C   GLY A 214     -15.198  10.129  12.929  1.00  0.99           C  
ATOM   3414  O   GLY A 214     -16.173   9.830  12.236  1.00  0.99           O  
ATOM   3415  N   VAL A 215     -15.198  10.000  14.256  1.00  0.99           N  
ATOM   3416  H   VAL A 215     -14.383  10.305  14.768  1.00  0.99           H  
ATOM   3417  CA  VAL A 215     -16.358   9.544  15.031  1.00  0.99           C  
ATOM   3418  HA  VAL A 215     -17.205   9.412  14.359  1.00  0.99           H  
ATOM   3419  C   VAL A 215     -16.734  10.627  16.032  1.00  0.99           C  
ATOM   3420  CB  VAL A 215     -16.098   8.187  15.709  1.00  0.99           C  
ATOM   3421  HB  VAL A 215     -15.338   8.301  16.482  1.00  0.99           H  
ATOM   3422  O   VAL A 215     -15.901  11.068  16.820  1.00  0.99           O  
ATOM   3423  CG1 VAL A 215     -17.395   7.671  16.349  1.00  0.99           C  
ATOM   3424 HG11 VAL A 215     -18.199   7.650  15.613  1.00  0.99           H  
ATOM   3425 HG12 VAL A 215     -17.684   8.314  17.180  1.00  0.99           H  
ATOM   3426 HG13 VAL A 215     -17.237   6.663  16.735  1.00  0.99           H  
ATOM   3427  CG2 VAL A 215     -15.572   7.158  14.699  1.00  0.99           C  
ATOM   3428 HG21 VAL A 215     -15.603   6.152  15.119  1.00  0.99           H  
ATOM   3429 HG22 VAL A 215     -16.149   7.203  13.775  1.00  0.99           H  
ATOM   3430 HG23 VAL A 215     -14.539   7.390  14.442  1.00  0.99           H  
ATOM   3431  N   ALA A 216     -17.985  11.084  15.987  1.00  0.99           N  
ATOM   3432  H   ALA A 216     -18.620  10.675  15.317  1.00  0.99           H  
ATOM   3433  CA  ALA A 216     -18.444  12.235  16.755  1.00  0.99           C  
ATOM   3434  HA  ALA A 216     -17.928  13.119  16.381  1.00  0.99           H  
ATOM   3435  C   ALA A 216     -18.122  12.095  18.247  1.00  0.99           C  
ATOM   3436  CB  ALA A 216     -19.947  12.407  16.526  1.00  0.99           C  
ATOM   3437  HB1 ALA A 216     -20.280  13.333  16.996  1.00  0.99           H  
ATOM   3438  HB2 ALA A 216     -20.161  12.440  15.458  1.00  0.99           H  
ATOM   3439  HB3 ALA A 216     -20.495  11.571  16.961  1.00  0.99           H  
ATOM   3440  O   ALA A 216     -18.499  11.104  18.865  1.00  0.99           O  
ATOM   3441  N   ASN A 217     -17.444  13.095  18.814  1.00  0.98           N  
ATOM   3442  H   ASN A 217     -17.213  13.888  18.234  1.00  0.98           H  
ATOM   3443  CA  ASN A 217     -16.988  13.164  20.208  1.00  0.98           C  
ATOM   3444  HA  ASN A 217     -16.402  14.079  20.295  1.00  0.98           H  
ATOM   3445  C   ASN A 217     -16.029  12.052  20.678  1.00  0.98           C  
ATOM   3446  CB  ASN A 217     -18.190  13.324  21.158  1.00  0.98           C  
ATOM   3447  HB2 ASN A 217     -18.823  12.438  21.109  1.00  0.98           H  
ATOM   3448  HB3 ASN A 217     -17.811  13.408  22.176  1.00  0.98           H  
ATOM   3449  O   ASN A 217     -15.713  12.012  21.862  1.00  0.98           O  
ATOM   3450  CG  ASN A 217     -19.036  14.555  20.923  1.00  0.98           C  
ATOM   3451  ND2 ASN A 217     -20.114  14.680  21.660  1.00  0.98           N  
ATOM   3452 HD21 ASN A 217     -20.256  14.031  22.420  1.00  0.98           H  
ATOM   3453 HD22 ASN A 217     -20.626  15.544  21.556  1.00  0.98           H  
ATOM   3454  OD1 ASN A 217     -18.754  15.422  20.113  1.00  0.98           O  
ATOM   3455  N   HIS A 218     -15.533  11.177  19.801  1.00  0.99           N  
ATOM   3456  H   HIS A 218     -15.737  11.280  18.817  1.00  0.99           H  
ATOM   3457  CA  HIS A 218     -14.601  10.115  20.185  1.00  0.99           C  
ATOM   3458  HA  HIS A 218     -14.564  10.028  21.270  1.00  0.99           H  
ATOM   3459  C   HIS A 218     -13.185  10.422  19.695  1.00  0.99           C  
ATOM   3460  CB  HIS A 218     -15.080   8.765  19.651  1.00  0.99           C  
ATOM   3461  HB2 HIS A 218     -15.210   8.842  18.572  1.00  0.99           H  
ATOM   3462  HB3 HIS A 218     -14.307   8.021  19.844  1.00  0.99           H  
ATOM   3463  O   HIS A 218     -12.986  10.884  18.572  1.00  0.99           O  
ATOM   3464  CG  HIS A 218     -16.368   8.282  20.264  1.00  0.99           C  
ATOM   3465  CD2 HIS A 218     -16.517   7.233  21.126  1.00  0.99           C  
ATOM   3466  HD2 HIS A 218     -15.716   6.612  21.500  1.00  0.99           H  
ATOM   3467  ND1 HIS A 218     -17.624   8.783  20.032  1.00  0.99           N  
ATOM   3468  HD1 HIS A 218     -17.843   9.623  19.516  1.00  0.99           H  
ATOM   3469  CE1 HIS A 218     -18.507   8.062  20.734  1.00  0.99           C  
ATOM   3470  HE1 HIS A 218     -19.567   8.262  20.789  1.00  0.99           H  
ATOM   3471  NE2 HIS A 218     -17.880   7.082  21.395  1.00  0.99           N  
ATOM   3472  N   LYS A 219     -12.189  10.108  20.528  1.00  0.98           N  
ATOM   3473  H   LYS A 219     -12.433   9.693  21.416  1.00  0.98           H  
ATOM   3474  CA  LYS A 219     -10.789  10.045  20.096  1.00  0.98           C  
ATOM   3475  HA  LYS A 219     -10.623  10.803  19.331  1.00  0.98           H  
ATOM   3476  C   LYS A 219     -10.504   8.693  19.446  1.00  0.98           C  
ATOM   3477  CB  LYS A 219      -9.831  10.316  21.263  1.00  0.98           C  
ATOM   3478  HB2 LYS A 219     -10.061   9.650  22.094  1.00  0.98           H  
ATOM   3479  HB3 LYS A 219      -8.814  10.112  20.925  1.00  0.98           H  
ATOM   3480  O   LYS A 219     -11.025   7.666  19.876  1.00  0.98           O  
ATOM   3481  CG  LYS A 219      -9.916  11.777  21.719  1.00  0.98           C  
ATOM   3482  HG2 LYS A 219     -10.887  11.964  22.177  1.00  0.98           H  
ATOM   3483  HG3 LYS A 219      -9.806  12.417  20.844  1.00  0.98           H  
ATOM   3484  CD  LYS A 219      -8.804  12.119  22.713  1.00  0.98           C  
ATOM   3485  HD2 LYS A 219      -7.838  11.889  22.262  1.00  0.98           H  
ATOM   3486  HD3 LYS A 219      -8.935  11.526  23.618  1.00  0.98           H  
ATOM   3487  CE  LYS A 219      -8.878  13.613  23.040  1.00  0.98           C  
ATOM   3488  HE2 LYS A 219      -9.853  13.819  23.481  1.00  0.98           H  
ATOM   3489  HE3 LYS A 219      -8.814  14.171  22.106  1.00  0.98           H  
ATOM   3490  NZ  LYS A 219      -7.793  14.021  23.966  1.00  0.98           N  
ATOM   3491  HZ1 LYS A 219      -6.892  13.853  23.541  1.00  0.98           H  
ATOM   3492  HZ2 LYS A 219      -7.857  13.497  24.827  1.00  0.98           H  
ATOM   3493  HZ3 LYS A 219      -7.871  15.005  24.178  1.00  0.98           H  
ATOM   3494  N   LEU A 220      -9.640   8.713  18.441  1.00  0.99           N  
ATOM   3495  H   LEU A 220      -9.276   9.610  18.154  1.00  0.99           H  
ATOM   3496  CA  LEU A 220      -9.150   7.558  17.704  1.00  0.99           C  
ATOM   3497  HA  LEU A 220      -9.682   6.658  18.013  1.00  0.99           H  
ATOM   3498  C   LEU A 220      -7.666   7.377  18.022  1.00  0.99           C  
ATOM   3499  CB  LEU A 220      -9.377   7.790  16.196  1.00  0.99           C  
ATOM   3500  HB2 LEU A 220      -9.059   6.898  15.656  1.00  0.99           H  
ATOM   3501  HB3 LEU A 220      -8.742   8.614  15.871  1.00  0.99           H  
ATOM   3502  O   LEU A 220      -6.867   8.280  17.776  1.00  0.99           O  
ATOM   3503  CG  LEU A 220     -10.825   8.127  15.791  1.00  0.99           C  
ATOM   3504  HG  LEU A 220     -11.134   9.056  16.270  1.00  0.99           H  
ATOM   3505  CD1 LEU A 220     -10.911   8.330  14.278  1.00  0.99           C  
ATOM   3506 HD11 LEU A 220     -11.941   8.544  13.992  1.00  0.99           H  
ATOM   3507 HD12 LEU A 220     -10.294   9.181  13.989  1.00  0.99           H  
ATOM   3508 HD13 LEU A 220     -10.570   7.439  13.751  1.00  0.99           H  
ATOM   3509  CD2 LEU A 220     -11.803   7.023  16.194  1.00  0.99           C  
ATOM   3510 HD21 LEU A 220     -11.807   6.907  17.278  1.00  0.99           H  
ATOM   3511 HD22 LEU A 220     -12.809   7.303  15.881  1.00  0.99           H  
ATOM   3512 HD23 LEU A 220     -11.522   6.079  15.729  1.00  0.99           H  
ATOM   3513  N   THR A 221      -7.280   6.226  18.564  1.00  0.98           N  
ATOM   3514  H   THR A 221      -7.982   5.536  18.789  1.00  0.98           H  
ATOM   3515  CA  THR A 221      -5.868   5.877  18.765  1.00  0.98           C  
ATOM   3516  HA  THR A 221      -5.267   6.786  18.762  1.00  0.98           H  
ATOM   3517  C   THR A 221      -5.399   5.007  17.609  1.00  0.98           C  
ATOM   3518  CB  THR A 221      -5.634   5.204  20.121  1.00  0.98           C  
ATOM   3519  HB  THR A 221      -6.242   4.303  20.194  1.00  0.98           H  
ATOM   3520  O   THR A 221      -5.772   3.842  17.525  1.00  0.98           O  
ATOM   3521  CG2 THR A 221      -4.167   4.842  20.350  1.00  0.98           C  
ATOM   3522 HG21 THR A 221      -4.041   4.463  21.364  1.00  0.98           H  
ATOM   3523 HG22 THR A 221      -3.536   5.720  20.209  1.00  0.98           H  
ATOM   3524 HG23 THR A 221      -3.863   4.064  19.650  1.00  0.98           H  
ATOM   3525  OG1 THR A 221      -5.996   6.081  21.166  1.00  0.98           O  
ATOM   3526  HG1 THR A 221      -5.440   6.861  21.095  1.00  0.98           H  
ATOM   3527  N   VAL A 222      -4.587   5.562  16.714  1.00  0.99           N  
ATOM   3528  H   VAL A 222      -4.245   6.495  16.895  1.00  0.99           H  
ATOM   3529  CA  VAL A 222      -4.035   4.847  15.556  1.00  0.99           C  
ATOM   3530  HA  VAL A 222      -4.840   4.321  15.042  1.00  0.99           H  
ATOM   3531  C   VAL A 222      -3.031   3.806  16.030  1.00  0.99           C  
ATOM   3532  CB  VAL A 222      -3.364   5.818  14.571  1.00  0.99           C  
ATOM   3533  HB  VAL A 222      -2.487   6.257  15.046  1.00  0.99           H  
ATOM   3534  O   VAL A 222      -2.131   4.144  16.793  1.00  0.99           O  
ATOM   3535  CG1 VAL A 222      -2.927   5.081  13.302  1.00  0.99           C  
ATOM   3536 HG11 VAL A 222      -2.500   5.781  12.584  1.00  0.99           H  
ATOM   3537 HG12 VAL A 222      -3.787   4.578  12.859  1.00  0.99           H  
ATOM   3538 HG13 VAL A 222      -2.178   4.325  13.538  1.00  0.99           H  
ATOM   3539  CG2 VAL A 222      -4.298   6.958  14.147  1.00  0.99           C  
ATOM   3540 HG21 VAL A 222      -4.619   7.535  15.014  1.00  0.99           H  
ATOM   3541 HG22 VAL A 222      -3.739   7.624  13.489  1.00  0.99           H  
ATOM   3542 HG23 VAL A 222      -5.167   6.569  13.615  1.00  0.99           H  
ATOM   3543  N   VAL A 223      -3.175   2.555  15.589  1.00  0.98           N  
ATOM   3544  H   VAL A 223      -3.964   2.356  14.991  1.00  0.98           H  
ATOM   3545  CA  VAL A 223      -2.317   1.430  16.009  1.00  0.98           C  
ATOM   3546  HA  VAL A 223      -1.478   1.822  16.584  1.00  0.98           H  
ATOM   3547  C   VAL A 223      -1.676   0.667  14.851  1.00  0.98           C  
ATOM   3548  CB  VAL A 223      -3.071   0.451  16.927  1.00  0.98           C  
ATOM   3549  HB  VAL A 223      -2.398  -0.379  17.142  1.00  0.98           H  
ATOM   3550  O   VAL A 223      -0.625   0.056  15.044  1.00  0.98           O  
ATOM   3551  CG1 VAL A 223      -3.426   1.102  18.267  1.00  0.98           C  
ATOM   3552 HG11 VAL A 223      -3.817   0.339  18.941  1.00  0.98           H  
ATOM   3553 HG12 VAL A 223      -4.179   1.877  18.123  1.00  0.98           H  
ATOM   3554 HG13 VAL A 223      -2.534   1.544  18.710  1.00  0.98           H  
ATOM   3555  CG2 VAL A 223      -4.350  -0.122  16.304  1.00  0.98           C  
ATOM   3556 HG21 VAL A 223      -4.131  -0.588  15.343  1.00  0.98           H  
ATOM   3557 HG22 VAL A 223      -4.768  -0.881  16.965  1.00  0.98           H  
ATOM   3558 HG23 VAL A 223      -5.093   0.664  16.165  1.00  0.98           H  
ATOM   3559  N   ALA A 224      -2.245   0.728  13.647  1.00  0.98           N  
ATOM   3560  H   ALA A 224      -3.115   1.229  13.532  1.00  0.98           H  
ATOM   3561  CA  ALA A 224      -1.617   0.206  12.434  1.00  0.98           C  
ATOM   3562  HA  ALA A 224      -0.537   0.322  12.523  1.00  0.98           H  
ATOM   3563  C   ALA A 224      -2.058   0.999  11.198  1.00  0.98           C  
ATOM   3564  CB  ALA A 224      -1.921  -1.295  12.283  1.00  0.98           C  
ATOM   3565  HB1 ALA A 224      -1.750  -1.819  13.224  1.00  0.98           H  
ATOM   3566  HB2 ALA A 224      -2.949  -1.457  11.960  1.00  0.98           H  
ATOM   3567  HB3 ALA A 224      -1.268  -1.726  11.524  1.00  0.98           H  
ATOM   3568  O   ALA A 224      -3.115   1.630  11.198  1.00  0.98           O  
ATOM   3569  N   ALA A 225      -1.256   0.943  10.141  1.00  0.98           N  
ATOM   3570  H   ALA A 225      -0.397   0.417  10.215  1.00  0.98           H  
ATOM   3571  CA  ALA A 225      -1.615   1.395   8.805  1.00  0.98           C  
ATOM   3572  HA  ALA A 225      -2.698   1.364   8.690  1.00  0.98           H  
ATOM   3573  C   ALA A 225      -1.000   0.433   7.785  1.00  0.98           C  
ATOM   3574  CB  ALA A 225      -1.134   2.838   8.602  1.00  0.98           C  
ATOM   3575  HB1 ALA A 225      -0.049   2.888   8.698  1.00  0.98           H  
ATOM   3576  HB2 ALA A 225      -1.424   3.174   7.606  1.00  0.98           H  
ATOM   3577  HB3 ALA A 225      -1.597   3.490   9.342  1.00  0.98           H  
ATOM   3578  O   ALA A 225       0.151   0.036   7.946  1.00  0.98           O  
ATOM   3579  N   ASP A 226      -1.753   0.056   6.752  1.00  0.98           N  
ATOM   3580  H   ASP A 226      -2.683   0.438   6.661  1.00  0.98           H  
ATOM   3581  CA  ASP A 226      -1.274  -0.791   5.648  1.00  0.98           C  
ATOM   3582  HA  ASP A 226      -2.131  -1.083   5.041  1.00  0.98           H  
ATOM   3583  C   ASP A 226      -0.651  -2.123   6.118  1.00  0.98           C  
ATOM   3584  CB  ASP A 226      -0.361   0.057   4.746  1.00  0.98           C  
ATOM   3585  HB2 ASP A 226       0.075  -0.573   3.971  1.00  0.98           H  
ATOM   3586  HB3 ASP A 226       0.471   0.446   5.335  1.00  0.98           H  
ATOM   3587  O   ASP A 226       0.479  -2.451   5.763  1.00  0.98           O  
ATOM   3588  CG  ASP A 226      -1.074   1.230   4.070  1.00  0.98           C  
ATOM   3589  OD1 ASP A 226      -2.326   1.306   4.081  1.00  0.98           O  
ATOM   3590  OD2 ASP A 226      -0.338   2.125   3.591  1.00  0.98           O  
ATOM   3591  N   ALA A 227      -1.375  -2.855   6.979  1.00  0.98           N  
ATOM   3592  H   ALA A 227      -2.341  -2.587   7.098  1.00  0.98           H  
ATOM   3593  CA  ALA A 227      -0.910  -4.062   7.689  1.00  0.98           C  
ATOM   3594  HA  ALA A 227      -1.570  -4.169   8.549  1.00  0.98           H  
ATOM   3595  C   ALA A 227       0.498  -3.958   8.312  1.00  0.98           C  
ATOM   3596  CB  ALA A 227      -1.122  -5.316   6.842  1.00  0.98           C  
ATOM   3597  HB1 ALA A 227      -0.676  -6.181   7.332  1.00  0.98           H  
ATOM   3598  HB2 ALA A 227      -0.672  -5.191   5.858  1.00  0.98           H  
ATOM   3599  HB3 ALA A 227      -2.194  -5.501   6.776  1.00  0.98           H  
ATOM   3600  O   ALA A 227       1.263  -4.925   8.396  1.00  0.98           O  
ATOM   3601  N   SER A 228       0.833  -2.759   8.783  1.00  0.97           N  
ATOM   3602  H   SER A 228       0.243  -1.974   8.546  1.00  0.97           H  
ATOM   3603  CA  SER A 228       2.036  -2.481   9.548  1.00  0.97           C  
ATOM   3604  HA  SER A 228       2.512  -3.417   9.839  1.00  0.97           H  
ATOM   3605  C   SER A 228       1.675  -1.726  10.819  1.00  0.97           C  
ATOM   3606  CB  SER A 228       3.021  -1.700   8.682  1.00  0.97           C  
ATOM   3607  HB2 SER A 228       2.519  -0.870   8.184  1.00  0.97           H  
ATOM   3608  HB3 SER A 228       3.819  -1.306   9.311  1.00  0.97           H  
ATOM   3609  O   SER A 228       1.075  -0.651  10.786  1.00  0.97           O  
ATOM   3610  OG  SER A 228       3.579  -2.581   7.726  1.00  0.97           O  
ATOM   3611  HG  SER A 228       2.892  -2.832   7.104  1.00  0.97           H  
ATOM   3612  N   TYR A 229       2.045  -2.291  11.968  1.00  0.97           N  
ATOM   3613  H   TYR A 229       2.456  -3.213  11.954  1.00  0.97           H  
ATOM   3614  CA  TYR A 229       1.871  -1.614  13.249  1.00  0.97           C  
ATOM   3615  HA  TYR A 229       0.810  -1.399  13.378  1.00  0.97           H  
ATOM   3616  C   TYR A 229       2.625  -0.281  13.270  1.00  0.97           C  
ATOM   3617  CB  TYR A 229       2.317  -2.525  14.395  1.00  0.97           C  
ATOM   3618  HB2 TYR A 229       2.218  -1.980  15.334  1.00  0.97           H  
ATOM   3619  HB3 TYR A 229       3.370  -2.773  14.262  1.00  0.97           H  
ATOM   3620  O   TYR A 229       3.718  -0.162  12.718  1.00  0.97           O  
ATOM   3621  CG  TYR A 229       1.503  -3.797  14.503  1.00  0.97           C  
ATOM   3622  CD1 TYR A 229       0.132  -3.723  14.821  1.00  0.97           C  
ATOM   3623  HD1 TYR A 229      -0.334  -2.763  14.984  1.00  0.97           H  
ATOM   3624  CD2 TYR A 229       2.107  -5.048  14.273  1.00  0.97           C  
ATOM   3625  HD2 TYR A 229       3.155  -5.116  14.019  1.00  0.97           H  
ATOM   3626  CE1 TYR A 229      -0.633  -4.902  14.915  1.00  0.97           C  
ATOM   3627  HE1 TYR A 229      -1.687  -4.857  15.147  1.00  0.97           H  
ATOM   3628  CE2 TYR A 229       1.349  -6.227  14.394  1.00  0.97           C  
ATOM   3629  HE2 TYR A 229       1.814  -7.191  14.243  1.00  0.97           H  
ATOM   3630  OH  TYR A 229      -0.746  -7.291  14.901  1.00  0.97           O  
ATOM   3631  HH  TYR A 229      -0.216  -8.069  14.711  1.00  0.97           H  
ATOM   3632  CZ  TYR A 229      -0.023  -6.158  14.715  1.00  0.97           C  
ATOM   3633  N   THR A 230       2.054   0.711  13.950  1.00  0.97           N  
ATOM   3634  H   THR A 230       1.178   0.519  14.413  1.00  0.97           H  
ATOM   3635  CA  THR A 230       2.678   2.016  14.212  1.00  0.97           C  
ATOM   3636  HA  THR A 230       3.683   2.021  13.789  1.00  0.97           H  
ATOM   3637  C   THR A 230       2.817   2.221  15.714  1.00  0.97           C  
ATOM   3638  CB  THR A 230       1.910   3.171  13.531  1.00  0.97           C  
ATOM   3639  HB  THR A 230       1.934   3.007  12.454  1.00  0.97           H  
ATOM   3640  O   THR A 230       2.104   1.613  16.514  1.00  0.97           O  
ATOM   3641  CG2 THR A 230       0.456   3.301  13.965  1.00  0.97           C  
ATOM   3642 HG21 THR A 230      -0.111   2.466  13.554  1.00  0.97           H  
ATOM   3643 HG22 THR A 230       0.045   4.224  13.558  1.00  0.97           H  
ATOM   3644 HG23 THR A 230       0.365   3.313  15.052  1.00  0.97           H  
ATOM   3645  OG1 THR A 230       2.471   4.443  13.788  1.00  0.97           O  
ATOM   3646  HG1 THR A 230       2.135   4.739  14.637  1.00  0.97           H  
ATOM   3647  N   LYS A 231       3.720   3.110  16.124  1.00  0.97           N  
ATOM   3648  H   LYS A 231       4.263   3.577  15.411  1.00  0.97           H  
ATOM   3649  CA  LYS A 231       3.711   3.654  17.478  1.00  0.97           C  
ATOM   3650  HA  LYS A 231       3.873   2.832  18.175  1.00  0.97           H  
ATOM   3651  C   LYS A 231       2.344   4.310  17.722  1.00  0.97           C  
ATOM   3652  CB  LYS A 231       4.852   4.659  17.629  1.00  0.97           C  
ATOM   3653  HB2 LYS A 231       4.694   5.502  16.956  1.00  0.97           H  
ATOM   3654  HB3 LYS A 231       5.789   4.171  17.361  1.00  0.97           H  
ATOM   3655  O   LYS A 231       1.979   5.186  16.934  1.00  0.97           O  
ATOM   3656  CG  LYS A 231       4.936   5.159  19.076  1.00  0.97           C  
ATOM   3657  HG2 LYS A 231       5.015   4.304  19.747  1.00  0.97           H  
ATOM   3658  HG3 LYS A 231       4.042   5.730  19.327  1.00  0.97           H  
ATOM   3659  CD  LYS A 231       6.166   6.046  19.244  1.00  0.97           C  
ATOM   3660  HD2 LYS A 231       6.070   6.922  18.603  1.00  0.97           H  
ATOM   3661  HD3 LYS A 231       7.051   5.483  18.946  1.00  0.97           H  
ATOM   3662  CE  LYS A 231       6.291   6.472  20.707  1.00  0.97           C  
ATOM   3663  HE2 LYS A 231       5.434   7.093  20.967  1.00  0.97           H  
ATOM   3664  HE3 LYS A 231       6.259   5.576  21.327  1.00  0.97           H  
ATOM   3665  NZ  LYS A 231       7.562   7.198  20.927  1.00  0.97           N  
ATOM   3666  HZ1 LYS A 231       7.673   7.440  21.901  1.00  0.97           H  
ATOM   3667  HZ2 LYS A 231       7.584   8.037  20.366  1.00  0.97           H  
ATOM   3668  HZ3 LYS A 231       8.337   6.615  20.643  1.00  0.97           H  
ATOM   3669  N   PRO A 232       1.597   3.922  18.772  1.00  0.98           N  
ATOM   3670  CA  PRO A 232       0.263   4.461  18.974  1.00  0.98           C  
ATOM   3671  HA  PRO A 232      -0.291   4.240  18.062  1.00  0.98           H  
ATOM   3672  C   PRO A 232       0.255   5.971  19.214  1.00  0.98           C  
ATOM   3673  CB  PRO A 232      -0.354   3.675  20.132  1.00  0.98           C  
ATOM   3674  HB2 PRO A 232      -0.135   4.164  21.082  1.00  0.98           H  
ATOM   3675  HB3 PRO A 232      -1.429   3.547  20.003  1.00  0.98           H  
ATOM   3676  O   PRO A 232       1.053   6.483  20.002  1.00  0.98           O  
ATOM   3677  CG  PRO A 232       0.386   2.341  20.063  1.00  0.98           C  
ATOM   3678  HG2 PRO A 232      -0.062   1.711  19.295  1.00  0.98           H  
ATOM   3679  HG3 PRO A 232       0.395   1.829  21.026  1.00  0.98           H  
ATOM   3680  CD  PRO A 232       1.789   2.757  19.627  1.00  0.98           C  
ATOM   3681  HD2 PRO A 232       2.257   1.926  19.098  1.00  0.98           H  
ATOM   3682  HD3 PRO A 232       2.383   3.039  20.496  1.00  0.98           H  
ATOM   3683  N   PHE A 233      -0.676   6.672  18.572  1.00  0.98           N  
ATOM   3684  H   PHE A 233      -1.271   6.191  17.913  1.00  0.98           H  
ATOM   3685  CA  PHE A 233      -0.942   8.094  18.801  1.00  0.98           C  
ATOM   3686  HA  PHE A 233      -0.643   8.341  19.820  1.00  0.98           H  
ATOM   3687  C   PHE A 233      -2.441   8.381  18.681  1.00  0.98           C  
ATOM   3688  CB  PHE A 233      -0.111   8.965  17.848  1.00  0.98           C  
ATOM   3689  HB2 PHE A 233      -0.217  10.008  18.147  1.00  0.98           H  
ATOM   3690  HB3 PHE A 233       0.942   8.708  17.964  1.00  0.98           H  
ATOM   3691  O   PHE A 233      -3.166   7.652  18.006  1.00  0.98           O  
ATOM   3692  CG  PHE A 233      -0.483   8.849  16.381  1.00  0.98           C  
ATOM   3693  CD1 PHE A 233       0.119   7.863  15.577  1.00  0.98           C  
ATOM   3694  HD1 PHE A 233       0.843   7.186  16.003  1.00  0.98           H  
ATOM   3695  CD2 PHE A 233      -1.412   9.741  15.812  1.00  0.98           C  
ATOM   3696  HD2 PHE A 233      -1.864  10.513  16.416  1.00  0.98           H  
ATOM   3697  CE1 PHE A 233      -0.202   7.770  14.212  1.00  0.98           C  
ATOM   3698  HE1 PHE A 233       0.267   7.015  13.598  1.00  0.98           H  
ATOM   3699  CE2 PHE A 233      -1.728   9.652  14.445  1.00  0.98           C  
ATOM   3700  HE2 PHE A 233      -2.422  10.352  14.003  1.00  0.98           H  
ATOM   3701  CZ  PHE A 233      -1.120   8.670  13.644  1.00  0.98           C  
ATOM   3702  HZ  PHE A 233      -1.352   8.617  12.590  1.00  0.98           H  
ATOM   3703  N   SER A 234      -2.919   9.426  19.357  1.00  0.98           N  
ATOM   3704  H   SER A 234      -2.267  10.050  19.810  1.00  0.98           H  
ATOM   3705  CA  SER A 234      -4.346   9.761  19.409  1.00  0.98           C  
ATOM   3706  HA  SER A 234      -4.922   8.921  19.020  1.00  0.98           H  
ATOM   3707  C   SER A 234      -4.671  10.975  18.549  1.00  0.98           C  
ATOM   3708  CB  SER A 234      -4.819   9.980  20.847  1.00  0.98           C  
ATOM   3709  HB2 SER A 234      -5.864  10.289  20.832  1.00  0.98           H  
ATOM   3710  HB3 SER A 234      -4.220  10.761  21.314  1.00  0.98           H  
ATOM   3711  O   SER A 234      -3.985  11.990  18.619  1.00  0.98           O  
ATOM   3712  OG  SER A 234      -4.707   8.774  21.584  1.00  0.98           O  
ATOM   3713  HG  SER A 234      -5.073   8.896  22.463  1.00  0.98           H  
ATOM   3714  N   THR A 235      -5.765  10.895  17.801  1.00  0.99           N  
ATOM   3715  H   THR A 235      -6.266  10.018  17.787  1.00  0.99           H  
ATOM   3716  CA  THR A 235      -6.297  11.958  16.943  1.00  0.99           C  
ATOM   3717  HA  THR A 235      -5.953  12.924  17.311  1.00  0.99           H  
ATOM   3718  C   THR A 235      -7.829  11.956  16.983  1.00  0.99           C  
ATOM   3719  CB  THR A 235      -5.770  11.798  15.508  1.00  0.99           C  
ATOM   3720  HB  THR A 235      -4.681  11.840  15.529  1.00  0.99           H  
ATOM   3721  O   THR A 235      -8.439  10.969  17.381  1.00  0.99           O  
ATOM   3722  CG2 THR A 235      -6.189  10.490  14.836  1.00  0.99           C  
ATOM   3723 HG21 THR A 235      -5.718  10.430  13.854  1.00  0.99           H  
ATOM   3724 HG22 THR A 235      -5.854   9.638  15.427  1.00  0.99           H  
ATOM   3725 HG23 THR A 235      -7.272  10.443  14.721  1.00  0.99           H  
ATOM   3726  OG1 THR A 235      -6.244  12.873  14.734  1.00  0.99           O  
ATOM   3727  HG1 THR A 235      -6.351  12.562  13.832  1.00  0.99           H  
ATOM   3728  N   ASN A 236      -8.476  13.049  16.584  1.00  0.98           N  
ATOM   3729  H   ASN A 236      -7.922  13.812  16.223  1.00  0.98           H  
ATOM   3730  CA  ASN A 236      -9.939  13.092  16.419  1.00  0.98           C  
ATOM   3731  HA  ASN A 236     -10.417  12.392  17.105  1.00  0.98           H  
ATOM   3732  C   ASN A 236     -10.374  12.695  14.998  1.00  0.98           C  
ATOM   3733  CB  ASN A 236     -10.432  14.504  16.756  1.00  0.98           C  
ATOM   3734  HB2 ASN A 236     -11.511  14.545  16.603  1.00  0.98           H  
ATOM   3735  HB3 ASN A 236      -9.972  15.217  16.071  1.00  0.98           H  
ATOM   3736  O   ASN A 236     -11.524  12.325  14.774  1.00  0.98           O  
ATOM   3737  CG  ASN A 236     -10.157  14.932  18.186  1.00  0.98           C  
ATOM   3738  ND2 ASN A 236     -10.071  16.220  18.416  1.00  0.98           N  
ATOM   3739 HD21 ASN A 236     -10.224  16.875  17.663  1.00  0.98           H  
ATOM   3740 HD22 ASN A 236      -9.935  16.510  19.374  1.00  0.98           H  
ATOM   3741  OD1 ASN A 236     -10.008  14.152  19.113  1.00  0.98           O  
ATOM   3742  N   VAL A 237      -9.449  12.794  14.043  1.00  0.98           N  
ATOM   3743  H   VAL A 237      -8.510  13.051  14.309  1.00  0.98           H  
ATOM   3744  CA  VAL A 237      -9.674  12.557  12.619  1.00  0.98           C  
ATOM   3745  HA  VAL A 237     -10.558  11.929  12.506  1.00  0.98           H  
ATOM   3746  C   VAL A 237      -8.482  11.806  12.040  1.00  0.98           C  
ATOM   3747  CB  VAL A 237      -9.944  13.885  11.881  1.00  0.98           C  
ATOM   3748  HB  VAL A 237     -10.767  14.386  12.391  1.00  0.98           H  
ATOM   3749  O   VAL A 237      -7.333  12.066  12.405  1.00  0.98           O  
ATOM   3750  CG1 VAL A 237      -8.746  14.844  11.890  1.00  0.98           C  
ATOM   3751 HG11 VAL A 237      -9.053  15.804  11.475  1.00  0.98           H  
ATOM   3752 HG12 VAL A 237      -8.394  15.009  12.909  1.00  0.98           H  
ATOM   3753 HG13 VAL A 237      -7.930  14.448  11.286  1.00  0.98           H  
ATOM   3754  CG2 VAL A 237     -10.381  13.662  10.431  1.00  0.98           C  
ATOM   3755 HG21 VAL A 237     -10.568  14.622   9.949  1.00  0.98           H  
ATOM   3756 HG22 VAL A 237     -11.300  13.078  10.405  1.00  0.98           H  
ATOM   3757 HG23 VAL A 237      -9.602  13.150   9.866  1.00  0.98           H  
ATOM   3758  N   ILE A 238      -8.754  10.871  11.144  1.00  0.99           N  
ATOM   3759  H   ILE A 238      -9.720  10.729  10.885  1.00  0.99           H  
ATOM   3760  CA  ILE A 238      -7.739  10.215  10.322  1.00  0.99           C  
ATOM   3761  HA  ILE A 238      -6.750  10.548  10.638  1.00  0.99           H  
ATOM   3762  C   ILE A 238      -7.899  10.661   8.872  1.00  0.99           C  
ATOM   3763  CB  ILE A 238      -7.775   8.684  10.492  1.00  0.99           C  
ATOM   3764  HB  ILE A 238      -6.966   8.264   9.893  1.00  0.99           H  
ATOM   3765  O   ILE A 238      -9.000  11.013   8.449  1.00  0.99           O  
ATOM   3766  CG1 ILE A 238      -9.102   8.085   9.999  1.00  0.99           C  
ATOM   3767 HG12 ILE A 238      -9.224   8.331   8.944  1.00  0.99           H  
ATOM   3768 HG13 ILE A 238      -9.924   8.539  10.551  1.00  0.99           H  
ATOM   3769  CG2 ILE A 238      -7.528   8.302  11.961  1.00  0.99           C  
ATOM   3770 HG21 ILE A 238      -8.441   8.422  12.544  1.00  0.99           H  
ATOM   3771 HG22 ILE A 238      -7.188   7.268  12.011  1.00  0.99           H  
ATOM   3772 HG23 ILE A 238      -6.758   8.942  12.392  1.00  0.99           H  
ATOM   3773  CD1 ILE A 238      -9.190   6.563  10.156  1.00  0.99           C  
ATOM   3774 HD11 ILE A 238     -10.072   6.202   9.627  1.00  0.99           H  
ATOM   3775 HD12 ILE A 238      -9.281   6.292  11.208  1.00  0.99           H  
ATOM   3776 HD13 ILE A 238      -8.302   6.091   9.736  1.00  0.99           H  
ATOM   3777  N   MET A 239      -6.804  10.646   8.122  1.00  0.98           N  
ATOM   3778  H   MET A 239      -5.939  10.309   8.519  1.00  0.98           H  
ATOM   3779  CA  MET A 239      -6.788  10.949   6.695  1.00  0.98           C  
ATOM   3780  HA  MET A 239      -7.797  11.173   6.349  1.00  0.98           H  
ATOM   3781  C   MET A 239      -6.308   9.708   5.943  1.00  0.98           C  
ATOM   3782  CB  MET A 239      -5.932  12.204   6.464  1.00  0.98           C  
ATOM   3783  HB2 MET A 239      -4.957  12.086   6.936  1.00  0.98           H  
ATOM   3784  HB3 MET A 239      -6.434  13.048   6.936  1.00  0.98           H  
ATOM   3785  O   MET A 239      -5.290   9.122   6.307  1.00  0.98           O  
ATOM   3786  CG  MET A 239      -5.728  12.531   4.985  1.00  0.98           C  
ATOM   3787  HG2 MET A 239      -5.484  13.589   4.892  1.00  0.98           H  
ATOM   3788  HG3 MET A 239      -6.655  12.349   4.439  1.00  0.98           H  
ATOM   3789  SD  MET A 239      -4.383  11.579   4.242  1.00  0.98           S  
ATOM   3790  CE  MET A 239      -4.575  12.086   2.529  1.00  0.98           C  
ATOM   3791  HE1 MET A 239      -3.764  11.641   1.952  1.00  0.98           H  
ATOM   3792  HE2 MET A 239      -4.532  13.171   2.437  1.00  0.98           H  
ATOM   3793  HE3 MET A 239      -5.527  11.716   2.149  1.00  0.98           H  
ATOM   3794  N   LEU A 240      -7.058   9.288   4.925  1.00  0.98           N  
ATOM   3795  H   LEU A 240      -7.904   9.792   4.700  1.00  0.98           H  
ATOM   3796  CA  LEU A 240      -6.692   8.156   4.078  1.00  0.98           C  
ATOM   3797  HA  LEU A 240      -5.657   7.872   4.268  1.00  0.98           H  
ATOM   3798  C   LEU A 240      -6.804   8.552   2.608  1.00  0.98           C  
ATOM   3799  CB  LEU A 240      -7.584   6.933   4.357  1.00  0.98           C  
ATOM   3800  HB2 LEU A 240      -8.599   7.167   4.035  1.00  0.98           H  
ATOM   3801  HB3 LEU A 240      -7.221   6.127   3.719  1.00  0.98           H  
ATOM   3802  O   LEU A 240      -7.880   8.947   2.152  1.00  0.98           O  
ATOM   3803  CG  LEU A 240      -7.627   6.431   5.814  1.00  0.98           C  
ATOM   3804  HG  LEU A 240      -6.730   6.739   6.351  1.00  0.98           H  
ATOM   3805  CD1 LEU A 240      -8.870   6.969   6.526  1.00  0.98           C  
ATOM   3806 HD11 LEU A 240      -8.817   8.056   6.598  1.00  0.98           H  
ATOM   3807 HD12 LEU A 240      -9.769   6.691   5.977  1.00  0.98           H  
ATOM   3808 HD13 LEU A 240      -8.919   6.533   7.523  1.00  0.98           H  
ATOM   3809  CD2 LEU A 240      -7.711   4.904   5.858  1.00  0.98           C  
ATOM   3810 HD21 LEU A 240      -6.814   4.482   5.406  1.00  0.98           H  
ATOM   3811 HD22 LEU A 240      -7.772   4.561   6.891  1.00  0.98           H  
ATOM   3812 HD23 LEU A 240      -8.584   4.555   5.307  1.00  0.98           H  
ATOM   3813  N   GLY A 241      -5.731   8.375   1.847  1.00  0.98           N  
ATOM   3814  H   GLY A 241      -4.871   8.081   2.288  1.00  0.98           H  
ATOM   3815  CA  GLY A 241      -5.794   8.353   0.388  1.00  0.98           C  
ATOM   3816  HA2 GLY A 241      -6.401   9.191   0.049  1.00  0.98           H  
ATOM   3817  HA3 GLY A 241      -4.793   8.476  -0.025  1.00  0.98           H  
ATOM   3818  C   GLY A 241      -6.388   7.034  -0.129  1.00  0.98           C  
ATOM   3819  O   GLY A 241      -6.377   6.037   0.603  1.00  0.98           O  
ATOM   3820  N   PRO A 242      -6.904   6.989  -1.372  1.00  0.98           N  
ATOM   3821  CA  PRO A 242      -7.275   5.744  -2.036  1.00  0.98           C  
ATOM   3822  HA  PRO A 242      -8.237   5.412  -1.645  1.00  0.98           H  
ATOM   3823  C   PRO A 242      -6.225   4.642  -1.850  1.00  0.98           C  
ATOM   3824  CB  PRO A 242      -7.431   6.125  -3.509  1.00  0.98           C  
ATOM   3825  HB2 PRO A 242      -6.452   6.148  -3.988  1.00  0.98           H  
ATOM   3826  HB3 PRO A 242      -8.106   5.454  -4.039  1.00  0.98           H  
ATOM   3827  O   PRO A 242      -5.031   4.870  -2.035  1.00  0.98           O  
ATOM   3828  CG  PRO A 242      -7.974   7.548  -3.433  1.00  0.98           C  
ATOM   3829  HG2 PRO A 242      -7.769   8.112  -4.343  1.00  0.98           H  
ATOM   3830  HG3 PRO A 242      -9.045   7.520  -3.230  1.00  0.98           H  
ATOM   3831  CD  PRO A 242      -7.234   8.123  -2.226  1.00  0.98           C  
ATOM   3832  HD2 PRO A 242      -6.327   8.632  -2.554  1.00  0.98           H  
ATOM   3833  HD3 PRO A 242      -7.883   8.825  -1.703  1.00  0.98           H  
ATOM   3834  N   GLY A 243      -6.679   3.451  -1.466  1.00  0.97           N  
ATOM   3835  H   GLY A 243      -7.663   3.361  -1.256  1.00  0.97           H  
ATOM   3836  CA  GLY A 243      -5.838   2.274  -1.242  1.00  0.97           C  
ATOM   3837  HA2 GLY A 243      -5.055   2.227  -1.997  1.00  0.97           H  
ATOM   3838  HA3 GLY A 243      -6.475   1.394  -1.334  1.00  0.97           H  
ATOM   3839  C   GLY A 243      -5.191   2.173   0.136  1.00  0.97           C  
ATOM   3840  O   GLY A 243      -4.703   1.103   0.494  1.00  0.97           O  
ATOM   3841  N   GLN A 244      -5.231   3.233   0.943  1.00  0.99           N  
ATOM   3842  H   GLN A 244      -5.676   4.080   0.621  1.00  0.99           H  
ATOM   3843  CA  GLN A 244      -4.691   3.195   2.297  1.00  0.99           C  
ATOM   3844  HA  GLN A 244      -3.804   2.562   2.293  1.00  0.99           H  
ATOM   3845  C   GLN A 244      -5.674   2.578   3.293  1.00  0.99           C  
ATOM   3846  CB  GLN A 244      -4.254   4.590   2.748  1.00  0.99           C  
ATOM   3847  HB2 GLN A 244      -3.910   4.532   3.781  1.00  0.99           H  
ATOM   3848  HB3 GLN A 244      -5.102   5.273   2.710  1.00  0.99           H  
ATOM   3849  O   GLN A 244      -6.899   2.699   3.179  1.00  0.99           O  
ATOM   3850  CG  GLN A 244      -3.103   5.123   1.883  1.00  0.99           C  
ATOM   3851  HG2 GLN A 244      -2.288   4.400   1.904  1.00  0.99           H  
ATOM   3852  HG3 GLN A 244      -3.431   5.248   0.851  1.00  0.99           H  
ATOM   3853  CD  GLN A 244      -2.587   6.460   2.388  1.00  0.99           C  
ATOM   3854  NE2 GLN A 244      -1.297   6.705   2.337  1.00  0.99           N  
ATOM   3855 HE21 GLN A 244      -1.015   7.618   2.666  1.00  0.99           H  
ATOM   3856 HE22 GLN A 244      -0.652   5.995   2.023  1.00  0.99           H  
ATOM   3857  OE1 GLN A 244      -3.312   7.294   2.900  1.00  0.99           O  
ATOM   3858  N   THR A 245      -5.110   1.965   4.328  1.00  0.99           N  
ATOM   3859  H   THR A 245      -4.103   1.884   4.334  1.00  0.99           H  
ATOM   3860  CA  THR A 245      -5.848   1.412   5.464  1.00  0.99           C  
ATOM   3861  HA  THR A 245      -6.896   1.700   5.384  1.00  0.99           H  
ATOM   3862  C   THR A 245      -5.312   1.976   6.775  1.00  0.99           C  
ATOM   3863  CB  THR A 245      -5.786  -0.116   5.479  1.00  0.99           C  
ATOM   3864  HB  THR A 245      -6.394  -0.495   6.301  1.00  0.99           H  
ATOM   3865  O   THR A 245      -4.146   2.362   6.886  1.00  0.99           O  
ATOM   3866  CG2 THR A 245      -6.257  -0.746   4.169  1.00  0.99           C  
ATOM   3867 HG21 THR A 245      -7.188  -0.274   3.855  1.00  0.99           H  
ATOM   3868 HG22 THR A 245      -6.418  -1.813   4.319  1.00  0.99           H  
ATOM   3869 HG23 THR A 245      -5.514  -0.601   3.385  1.00  0.99           H  
ATOM   3870  OG1 THR A 245      -4.452  -0.490   5.665  1.00  0.99           O  
ATOM   3871  HG1 THR A 245      -3.950  -0.107   4.941  1.00  0.99           H  
ATOM   3872  N   THR A 246      -6.158   2.065   7.793  1.00  0.99           N  
ATOM   3873  H   THR A 246      -7.122   1.803   7.644  1.00  0.99           H  
ATOM   3874  CA  THR A 246      -5.763   2.500   9.134  1.00  0.99           C  
ATOM   3875  HA  THR A 246      -4.717   2.243   9.301  1.00  0.99           H  
ATOM   3876  C   THR A 246      -6.595   1.771  10.179  1.00  0.99           C  
ATOM   3877  CB  THR A 246      -5.902   4.021   9.288  1.00  0.99           C  
ATOM   3878  HB  THR A 246      -6.949   4.305   9.183  1.00  0.99           H  
ATOM   3879  O   THR A 246      -7.825   1.822  10.163  1.00  0.99           O  
ATOM   3880  CG2 THR A 246      -5.362   4.523  10.623  1.00  0.99           C  
ATOM   3881 HG21 THR A 246      -5.854   4.012  11.450  1.00  0.99           H  
ATOM   3882 HG22 THR A 246      -5.543   5.594  10.707  1.00  0.99           H  
ATOM   3883 HG23 THR A 246      -4.290   4.328  10.667  1.00  0.99           H  
ATOM   3884  OG1 THR A 246      -5.129   4.681   8.311  1.00  0.99           O  
ATOM   3885  HG1 THR A 246      -4.755   4.004   7.743  1.00  0.99           H  
ATOM   3886  N   ASP A 247      -5.909   1.132  11.120  1.00  0.99           N  
ATOM   3887  H   ASP A 247      -4.901   1.181  11.088  1.00  0.99           H  
ATOM   3888  CA  ASP A 247      -6.509   0.498  12.285  1.00  0.99           C  
ATOM   3889  HA  ASP A 247      -7.549   0.248  12.074  1.00  0.99           H  
ATOM   3890  C   ASP A 247      -6.459   1.478  13.458  1.00  0.99           C  
ATOM   3891  CB  ASP A 247      -5.771  -0.802  12.634  1.00  0.99           C  
ATOM   3892  HB2 ASP A 247      -6.136  -1.146  13.601  1.00  0.99           H  
ATOM   3893  HB3 ASP A 247      -4.711  -0.577  12.751  1.00  0.99           H  
ATOM   3894  O   ASP A 247      -5.381   1.942  13.849  1.00  0.99           O  
ATOM   3895  CG  ASP A 247      -5.964  -1.943  11.631  1.00  0.99           C  
ATOM   3896  OD1 ASP A 247      -6.744  -1.777  10.670  1.00  0.99           O  
ATOM   3897  OD2 ASP A 247      -5.403  -3.042  11.860  1.00  0.99           O  
ATOM   3898  N   VAL A 248      -7.620   1.788  14.035  1.00  0.99           N  
ATOM   3899  H   VAL A 248      -8.462   1.376  13.659  1.00  0.99           H  
ATOM   3900  CA  VAL A 248      -7.745   2.702  15.175  1.00  0.99           C  
ATOM   3901  HA  VAL A 248      -6.741   2.894  15.554  1.00  0.99           H  
ATOM   3902  C   VAL A 248      -8.527   2.069  16.320  1.00  0.99           C  
ATOM   3903  CB  VAL A 248      -8.328   4.076  14.785  1.00  0.99           C  
ATOM   3904  HB  VAL A 248      -8.258   4.719  15.663  1.00  0.99           H  
ATOM   3905  O   VAL A 248      -9.565   1.444  16.117  1.00  0.99           O  
ATOM   3906  CG1 VAL A 248      -7.552   4.746  13.649  1.00  0.99           C  
ATOM   3907 HG11 VAL A 248      -6.480   4.678  13.833  1.00  0.99           H  
ATOM   3908 HG12 VAL A 248      -7.841   5.795  13.586  1.00  0.99           H  
ATOM   3909 HG13 VAL A 248      -7.774   4.254  12.703  1.00  0.99           H  
ATOM   3910  CG2 VAL A 248      -9.786   4.046  14.327  1.00  0.99           C  
ATOM   3911 HG21 VAL A 248      -9.877   3.392  13.460  1.00  0.99           H  
ATOM   3912 HG22 VAL A 248     -10.108   5.048  14.043  1.00  0.99           H  
ATOM   3913 HG23 VAL A 248     -10.423   3.696  15.139  1.00  0.99           H  
ATOM   3914  N   LEU A 249      -8.054   2.255  17.548  1.00  0.99           N  
ATOM   3915  H   LEU A 249      -7.194   2.774  17.648  1.00  0.99           H  
ATOM   3916  CA  LEU A 249      -8.815   1.950  18.753  1.00  0.99           C  
ATOM   3917  HA  LEU A 249      -9.441   1.078  18.563  1.00  0.99           H  
ATOM   3918  C   LEU A 249      -9.735   3.126  19.086  1.00  0.99           C  
ATOM   3919  CB  LEU A 249      -7.873   1.621  19.922  1.00  0.99           C  
ATOM   3920  HB2 LEU A 249      -8.467   1.506  20.828  1.00  0.99           H  
ATOM   3921  HB3 LEU A 249      -7.208   2.472  20.070  1.00  0.99           H  
ATOM   3922  O   LEU A 249      -9.311   4.282  19.090  1.00  0.99           O  
ATOM   3923  CG  LEU A 249      -7.013   0.359  19.731  1.00  0.99           C  
ATOM   3924  HG  LEU A 249      -6.481   0.410  18.782  1.00  0.99           H  
ATOM   3925  CD1 LEU A 249      -5.985   0.283  20.861  1.00  0.99           C  
ATOM   3926 HD11 LEU A 249      -5.369  -0.607  20.732  1.00  0.99           H  
ATOM   3927 HD12 LEU A 249      -6.492   0.235  21.825  1.00  0.99           H  
ATOM   3928 HD13 LEU A 249      -5.343   1.163  20.832  1.00  0.99           H  
ATOM   3929  CD2 LEU A 249      -7.854  -0.919  19.770  1.00  0.99           C  
ATOM   3930 HD21 LEU A 249      -7.203  -1.784  19.638  1.00  0.99           H  
ATOM   3931 HD22 LEU A 249      -8.371  -1.001  20.726  1.00  0.99           H  
ATOM   3932 HD23 LEU A 249      -8.584  -0.911  18.961  1.00  0.99           H  
ATOM   3933  N   LEU A 250     -10.985   2.815  19.402  1.00  0.98           N  
ATOM   3934  H   LEU A 250     -11.258   1.846  19.316  1.00  0.98           H  
ATOM   3935  CA  LEU A 250     -11.986   3.743  19.909  1.00  0.98           C  
ATOM   3936  HA  LEU A 250     -11.528   4.717  20.084  1.00  0.98           H  
ATOM   3937  C   LEU A 250     -12.507   3.215  21.244  1.00  0.98           C  
ATOM   3938  CB  LEU A 250     -13.083   3.917  18.840  1.00  0.98           C  
ATOM   3939  HB2 LEU A 250     -13.447   2.940  18.523  1.00  0.98           H  
ATOM   3940  HB3 LEU A 250     -12.612   4.386  17.977  1.00  0.98           H  
ATOM   3941  O   LEU A 250     -12.915   2.058  21.337  1.00  0.98           O  
ATOM   3942  CG  LEU A 250     -14.274   4.785  19.297  1.00  0.98           C  
ATOM   3943  HG  LEU A 250     -13.933   5.523  20.023  1.00  0.98           H  
ATOM   3944  CD1 LEU A 250     -14.884   5.527  18.110  1.00  0.98           C  
ATOM   3945 HD11 LEU A 250     -15.281   4.817  17.385  1.00  0.98           H  
ATOM   3946 HD12 LEU A 250     -15.693   6.167  18.463  1.00  0.98           H  
ATOM   3947 HD13 LEU A 250     -14.128   6.156  17.639  1.00  0.98           H  
ATOM   3948  CD2 LEU A 250     -15.410   3.952  19.906  1.00  0.98           C  
ATOM   3949 HD21 LEU A 250     -15.775   3.226  19.179  1.00  0.98           H  
ATOM   3950 HD22 LEU A 250     -15.073   3.420  20.795  1.00  0.98           H  
ATOM   3951 HD23 LEU A 250     -16.229   4.608  20.202  1.00  0.98           H  
ATOM   3952  N   THR A 251     -12.539   4.070  22.261  1.00  0.98           N  
ATOM   3953  H   THR A 251     -12.185   5.006  22.123  1.00  0.98           H  
ATOM   3954  CA  THR A 251     -13.192   3.771  23.541  1.00  0.98           C  
ATOM   3955  HA  THR A 251     -13.301   2.693  23.662  1.00  0.98           H  
ATOM   3956  C   THR A 251     -14.571   4.408  23.545  1.00  0.98           C  
ATOM   3957  CB  THR A 251     -12.369   4.289  24.727  1.00  0.98           C  
ATOM   3958  HB  THR A 251     -12.313   5.377  24.689  1.00  0.98           H  
ATOM   3959  O   THR A 251     -14.683   5.614  23.362  1.00  0.98           O  
ATOM   3960  CG2 THR A 251     -12.960   3.851  26.067  1.00  0.98           C  
ATOM   3961 HG21 THR A 251     -13.974   4.234  26.175  1.00  0.98           H  
ATOM   3962 HG22 THR A 251     -12.353   4.247  26.881  1.00  0.98           H  
ATOM   3963 HG23 THR A 251     -12.984   2.763  26.128  1.00  0.98           H  
ATOM   3964  OG1 THR A 251     -11.065   3.756  24.673  1.00  0.98           O  
ATOM   3965  HG1 THR A 251     -10.537   4.248  25.306  1.00  0.98           H  
ATOM   3966  N   ALA A 252     -15.624   3.622  23.765  1.00  0.98           N  
ATOM   3967  H   ALA A 252     -15.472   2.627  23.854  1.00  0.98           H  
ATOM   3968  CA  ALA A 252     -16.996   4.113  23.851  1.00  0.98           C  
ATOM   3969  HA  ALA A 252     -17.144   4.865  23.077  1.00  0.98           H  
ATOM   3970  C   ALA A 252     -17.263   4.801  25.208  1.00  0.98           C  
ATOM   3971  CB  ALA A 252     -17.938   2.941  23.548  1.00  0.98           C  
ATOM   3972  HB1 ALA A 252     -18.975   3.271  23.603  1.00  0.98           H  
ATOM   3973  HB2 ALA A 252     -17.736   2.558  22.547  1.00  0.98           H  
ATOM   3974  HB3 ALA A 252     -17.774   2.144  24.273  1.00  0.98           H  
ATOM   3975  O   ALA A 252     -18.029   4.307  26.033  1.00  0.98           O  
ATOM   3976  N   ASP A 253     -16.653   5.962  25.444  1.00  0.97           N  
ATOM   3977  H   ASP A 253     -16.053   6.336  24.723  1.00  0.97           H  
ATOM   3978  CA  ASP A 253     -16.654   6.703  26.718  1.00  0.97           C  
ATOM   3979  HA  ASP A 253     -16.987   6.030  27.508  1.00  0.97           H  
ATOM   3980  C   ASP A 253     -17.609   7.914  26.779  1.00  0.97           C  
ATOM   3981  CB  ASP A 253     -15.210   7.102  27.060  1.00  0.97           C  
ATOM   3982  HB2 ASP A 253     -14.606   6.198  27.134  1.00  0.97           H  
ATOM   3983  HB3 ASP A 253     -15.200   7.575  28.043  1.00  0.97           H  
ATOM   3984  O   ASP A 253     -17.681   8.606  27.792  1.00  0.97           O  
ATOM   3985  CG  ASP A 253     -14.554   8.054  26.049  1.00  0.97           C  
ATOM   3986  OD1 ASP A 253     -15.212   8.438  25.052  1.00  0.97           O  
ATOM   3987  OD2 ASP A 253     -13.372   8.389  26.281  1.00  0.97           O  
ATOM   3988  N   GLN A 254     -18.375   8.161  25.719  1.00  0.97           N  
ATOM   3989  H   GLN A 254     -18.156   7.671  24.864  1.00  0.97           H  
ATOM   3990  CA  GLN A 254     -19.389   9.214  25.657  1.00  0.97           C  
ATOM   3991  HA  GLN A 254     -18.984  10.082  26.177  1.00  0.97           H  
ATOM   3992  C   GLN A 254     -20.719   8.834  26.350  1.00  0.97           C  
ATOM   3993  CB  GLN A 254     -19.609   9.598  24.186  1.00  0.97           C  
ATOM   3994  HB2 GLN A 254     -20.096   8.781  23.653  1.00  0.97           H  
ATOM   3995  HB3 GLN A 254     -20.261  10.472  24.165  1.00  0.97           H  
ATOM   3996  O   GLN A 254     -21.012   7.646  26.515  1.00  0.97           O  
ATOM   3997  CG  GLN A 254     -18.324   9.990  23.448  1.00  0.97           C  
ATOM   3998  HG2 GLN A 254     -18.572  10.316  22.438  1.00  0.97           H  
ATOM   3999  HG3 GLN A 254     -17.649   9.137  23.374  1.00  0.97           H  
ATOM   4000  CD  GLN A 254     -17.632  11.137  24.163  1.00  0.97           C  
ATOM   4001  NE2 GLN A 254     -16.436  10.940  24.665  1.00  0.97           N  
ATOM   4002 HE21 GLN A 254     -15.994  10.033  24.626  1.00  0.97           H  
ATOM   4003 HE22 GLN A 254     -15.978  11.717  25.119  1.00  0.97           H  
ATOM   4004  OE1 GLN A 254     -18.204  12.207  24.337  1.00  0.97           O  
ATOM   4005  N   PRO A 255     -21.575   9.812  26.729  1.00  0.95           N  
ATOM   4006  CA  PRO A 255     -22.915   9.534  27.254  1.00  0.95           C  
ATOM   4007  HA  PRO A 255     -22.790   9.063  28.230  1.00  0.95           H  
ATOM   4008  C   PRO A 255     -23.743   8.638  26.310  1.00  0.95           C  
ATOM   4009  CB  PRO A 255     -23.580  10.903  27.441  1.00  0.95           C  
ATOM   4010  HB2 PRO A 255     -24.102  11.196  26.530  1.00  0.95           H  
ATOM   4011  HB3 PRO A 255     -24.262  10.907  28.291  1.00  0.95           H  
ATOM   4012  O   PRO A 255     -23.662   8.827  25.092  1.00  0.95           O  
ATOM   4013  CG  PRO A 255     -22.394  11.840  27.661  1.00  0.95           C  
ATOM   4014  HG2 PRO A 255     -22.068  11.781  28.699  1.00  0.95           H  
ATOM   4015  HG3 PRO A 255     -22.631  12.868  27.388  1.00  0.95           H  
ATOM   4016  CD  PRO A 255     -21.318  11.247  26.752  1.00  0.95           C  
ATOM   4017  HD2 PRO A 255     -21.420  11.657  25.747  1.00  0.95           H  
ATOM   4018  HD3 PRO A 255     -20.329  11.474  27.151  1.00  0.95           H  
ATOM   4019  N   PRO A 256     -24.575   7.704  26.815  1.00  0.94           N  
ATOM   4020  CA  PRO A 256     -25.348   6.795  25.967  1.00  0.94           C  
ATOM   4021  HA  PRO A 256     -24.637   6.166  25.432  1.00  0.94           H  
ATOM   4022  C   PRO A 256     -26.246   7.516  24.949  1.00  0.94           C  
ATOM   4023  CB  PRO A 256     -26.149   5.909  26.930  1.00  0.94           C  
ATOM   4024  HB2 PRO A 256     -26.299   4.910  26.520  1.00  0.94           H  
ATOM   4025  HB3 PRO A 256     -27.106   6.367  27.181  1.00  0.94           H  
ATOM   4026  O   PRO A 256     -27.297   8.055  25.289  1.00  0.94           O  
ATOM   4027  CG  PRO A 256     -25.271   5.882  28.177  1.00  0.94           C  
ATOM   4028  HG2 PRO A 256     -24.471   5.153  28.046  1.00  0.94           H  
ATOM   4029  HG3 PRO A 256     -25.847   5.663  29.076  1.00  0.94           H  
ATOM   4030  CD  PRO A 256     -24.680   7.291  28.209  1.00  0.94           C  
ATOM   4031  HD2 PRO A 256     -23.707   7.257  28.698  1.00  0.94           H  
ATOM   4032  HD3 PRO A 256     -25.352   7.966  28.740  1.00  0.94           H  
ATOM   4033  N   ALA A 257     -25.833   7.507  23.681  1.00  0.93           N  
ATOM   4034  H   ALA A 257     -24.925   7.107  23.491  1.00  0.93           H  
ATOM   4035  CA  ALA A 257     -26.530   8.160  22.575  1.00  0.93           C  
ATOM   4036  HA  ALA A 257     -27.605   8.058  22.725  1.00  0.93           H  
ATOM   4037  C   ALA A 257     -26.181   7.503  21.221  1.00  0.93           C  
ATOM   4038  CB  ALA A 257     -26.182   9.661  22.609  1.00  0.93           C  
ATOM   4039  HB1 ALA A 257     -26.786  10.214  21.889  1.00  0.93           H  
ATOM   4040  HB2 ALA A 257     -26.383  10.068  23.600  1.00  0.93           H  
ATOM   4041  HB3 ALA A 257     -25.127   9.810  22.379  1.00  0.93           H  
ATOM   4042  O   ALA A 257     -25.649   6.388  21.154  1.00  0.93           O  
ATOM   4043  N   HIS A 258     -26.519   8.186  20.128  1.00  0.95           N  
ATOM   4044  H   HIS A 258     -26.901   9.112  20.260  1.00  0.95           H  
ATOM   4045  CA  HIS A 258     -26.103   7.846  18.769  1.00  0.95           C  
ATOM   4046  HA  HIS A 258     -25.651   6.855  18.745  1.00  0.95           H  
ATOM   4047  C   HIS A 258     -25.060   8.863  18.300  1.00  0.95           C  
ATOM   4048  CB  HIS A 258     -27.323   7.862  17.835  1.00  0.95           C  
ATOM   4049  HB2 HIS A 258     -26.988   7.629  16.824  1.00  0.95           H  
ATOM   4050  HB3 HIS A 258     -27.736   8.870  17.828  1.00  0.95           H  
ATOM   4051  O   HIS A 258     -25.304  10.065  18.380  1.00  0.95           O  
ATOM   4052  CG  HIS A 258     -28.451   6.927  18.183  1.00  0.95           C  
ATOM   4053  CD2 HIS A 258     -28.390   5.791  18.940  1.00  0.95           C  
ATOM   4054  HD2 HIS A 258     -27.499   5.413  19.420  1.00  0.95           H  
ATOM   4055  ND1 HIS A 258     -29.765   7.106  17.819  1.00  0.95           N  
ATOM   4056  HD1 HIS A 258     -30.145   7.946  17.408  1.00  0.95           H  
ATOM   4057  CE1 HIS A 258     -30.476   6.094  18.340  1.00  0.95           C  
ATOM   4058  HE1 HIS A 258     -31.551   6.008  18.280  1.00  0.95           H  
ATOM   4059  NE2 HIS A 258     -29.679   5.238  19.001  1.00  0.95           N  
ATOM   4060  N   TYR A 259     -23.938   8.392  17.770  1.00  0.98           N  
ATOM   4061  H   TYR A 259     -23.788   7.393  17.748  1.00  0.98           H  
ATOM   4062  CA  TYR A 259     -22.837   9.224  17.286  1.00  0.98           C  
ATOM   4063  HA  TYR A 259     -23.090  10.282  17.356  1.00  0.98           H  
ATOM   4064  C   TYR A 259     -22.576   8.888  15.825  1.00  0.98           C  
ATOM   4065  CB  TYR A 259     -21.596   8.970  18.153  1.00  0.98           C  
ATOM   4066  HB2 TYR A 259     -20.744   9.508  17.739  1.00  0.98           H  
ATOM   4067  HB3 TYR A 259     -21.346   7.909  18.122  1.00  0.98           H  
ATOM   4068  O   TYR A 259     -22.497   7.710  15.476  1.00  0.98           O  
ATOM   4069  CG  TYR A 259     -21.791   9.379  19.596  1.00  0.98           C  
ATOM   4070  CD1 TYR A 259     -21.450  10.680  20.009  1.00  0.98           C  
ATOM   4071  HD1 TYR A 259     -21.010  11.377  19.311  1.00  0.98           H  
ATOM   4072  CD2 TYR A 259     -22.341   8.467  20.519  1.00  0.98           C  
ATOM   4073  HD2 TYR A 259     -22.581   7.462  20.206  1.00  0.98           H  
ATOM   4074  CE1 TYR A 259     -21.686  11.079  21.336  1.00  0.98           C  
ATOM   4075  HE1 TYR A 259     -21.440  12.079  21.661  1.00  0.98           H  
ATOM   4076  CE2 TYR A 259     -22.587   8.869  21.845  1.00  0.98           C  
ATOM   4077  HE2 TYR A 259     -23.008   8.179  22.562  1.00  0.98           H  
ATOM   4078  OH  TYR A 259     -22.612  10.625  23.486  1.00  0.98           O  
ATOM   4079  HH  TYR A 259     -22.978   9.927  24.033  1.00  0.98           H  
ATOM   4080  CZ  TYR A 259     -22.287  10.188  22.244  1.00  0.98           C  
ATOM   4081  N   TYR A 260     -22.464   9.889  14.956  1.00  0.98           N  
ATOM   4082  H   TYR A 260     -22.525  10.850  15.261  1.00  0.98           H  
ATOM   4083  CA  TYR A 260     -22.080   9.614  13.577  1.00  0.98           C  
ATOM   4084  HA  TYR A 260     -22.662   8.762  13.226  1.00  0.98           H  
ATOM   4085  C   TYR A 260     -20.603   9.216  13.507  1.00  0.98           C  
ATOM   4086  CB  TYR A 260     -22.396  10.796  12.655  1.00  0.98           C  
ATOM   4087  HB2 TYR A 260     -21.856  10.649  11.719  1.00  0.98           H  
ATOM   4088  HB3 TYR A 260     -22.015  11.713  13.104  1.00  0.98           H  
ATOM   4089  O   TYR A 260     -19.739   9.882  14.074  1.00  0.98           O  
ATOM   4090  CG  TYR A 260     -23.865  10.953  12.296  1.00  0.98           C  
ATOM   4091  CD1 TYR A 260     -24.562   9.912  11.649  1.00  0.98           C  
ATOM   4092  HD1 TYR A 260     -24.070   8.973  11.448  1.00  0.98           H  
ATOM   4093  CD2 TYR A 260     -24.532  12.160  12.562  1.00  0.98           C  
ATOM   4094  HD2 TYR A 260     -24.031  12.933  13.126  1.00  0.98           H  
ATOM   4095  CE1 TYR A 260     -25.899  10.097  11.246  1.00  0.98           C  
ATOM   4096  HE1 TYR A 260     -26.447   9.302  10.761  1.00  0.98           H  
ATOM   4097  CE2 TYR A 260     -25.852  12.369  12.135  1.00  0.98           C  
ATOM   4098  HE2 TYR A 260     -26.343  13.304  12.358  1.00  0.98           H  
ATOM   4099  OH  TYR A 260     -27.819  11.532  11.081  1.00  0.98           O  
ATOM   4100  HH  TYR A 260     -28.105  12.440  11.209  1.00  0.98           H  
ATOM   4101  CZ  TYR A 260     -26.537  11.335  11.468  1.00  0.98           C  
ATOM   4102  N   MET A 261     -20.326   8.145  12.773  1.00  0.99           N  
ATOM   4103  H   MET A 261     -21.112   7.668  12.355  1.00  0.99           H  
ATOM   4104  CA  MET A 261     -19.051   7.956  12.091  1.00  0.99           C  
ATOM   4105  HA  MET A 261     -18.246   8.462  12.626  1.00  0.99           H  
ATOM   4106  C   MET A 261     -19.224   8.579  10.713  1.00  0.99           C  
ATOM   4107  CB  MET A 261     -18.710   6.471  11.957  1.00  0.99           C  
ATOM   4108  HB2 MET A 261     -17.723   6.377  11.505  1.00  0.99           H  
ATOM   4109  HB3 MET A 261     -19.431   6.008  11.283  1.00  0.99           H  
ATOM   4110  O   MET A 261     -20.204   8.264  10.035  1.00  0.99           O  
ATOM   4111  CG  MET A 261     -18.709   5.728  13.298  1.00  0.99           C  
ATOM   4112  HG2 MET A 261     -17.884   6.088  13.912  1.00  0.99           H  
ATOM   4113  HG3 MET A 261     -19.635   5.925  13.839  1.00  0.99           H  
ATOM   4114  SD  MET A 261     -18.531   3.946  13.110  1.00  0.99           S  
ATOM   4115  CE  MET A 261     -20.219   3.626  12.581  1.00  0.99           C  
ATOM   4116  HE1 MET A 261     -20.783   3.258  13.439  1.00  0.99           H  
ATOM   4117  HE2 MET A 261     -20.697   4.539  12.225  1.00  0.99           H  
ATOM   4118  HE3 MET A 261     -20.196   2.900  11.768  1.00  0.99           H  
ATOM   4119  N   ALA A 262     -18.340   9.483  10.318  1.00  0.99           N  
ATOM   4120  H   ALA A 262     -17.522   9.666  10.881  1.00  0.99           H  
ATOM   4121  CA  ALA A 262     -18.512  10.255   9.098  1.00  0.99           C  
ATOM   4122  HA  ALA A 262     -19.263   9.772   8.474  1.00  0.99           H  
ATOM   4123  C   ALA A 262     -17.222  10.301   8.288  1.00  0.99           C  
ATOM   4124  CB  ALA A 262     -19.022  11.652   9.460  1.00  0.99           C  
ATOM   4125  HB1 ALA A 262     -18.265  12.165  10.053  1.00  0.99           H  
ATOM   4126  HB2 ALA A 262     -19.207  12.219   8.547  1.00  0.99           H  
ATOM   4127  HB3 ALA A 262     -19.948  11.577  10.029  1.00  0.99           H  
ATOM   4128  O   ALA A 262     -16.133  10.331   8.865  1.00  0.99           O  
ATOM   4129  N   ALA A 263     -17.370  10.338   6.965  1.00  0.99           N  
ATOM   4130  H   ALA A 263     -18.304  10.323   6.579  1.00  0.99           H  
ATOM   4131  CA  ALA A 263     -16.278  10.603   6.043  1.00  0.99           C  
ATOM   4132  HA  ALA A 263     -15.457  11.016   6.630  1.00  0.99           H  
ATOM   4133  C   ALA A 263     -16.670  11.658   5.007  1.00  0.99           C  
ATOM   4134  CB  ALA A 263     -15.796   9.305   5.386  1.00  0.99           C  
ATOM   4135  HB1 ALA A 263     -16.593   8.860   4.790  1.00  0.99           H  
ATOM   4136  HB2 ALA A 263     -14.948   9.522   4.736  1.00  0.99           H  
ATOM   4137  HB3 ALA A 263     -15.475   8.596   6.149  1.00  0.99           H  
ATOM   4138  O   ALA A 263     -17.821  11.708   4.565  1.00  0.99           O  
ATOM   4139  N   HIS A 264     -15.709  12.493   4.628  1.00  0.98           N  
ATOM   4140  H   HIS A 264     -14.780  12.360   5.000  1.00  0.98           H  
ATOM   4141  CA  HIS A 264     -15.863  13.492   3.573  1.00  0.98           C  
ATOM   4142  HA  HIS A 264     -16.505  13.079   2.795  1.00  0.98           H  
ATOM   4143  C   HIS A 264     -14.507  13.808   2.925  1.00  0.98           C  
ATOM   4144  CB  HIS A 264     -16.549  14.752   4.129  1.00  0.98           C  
ATOM   4145  HB2 HIS A 264     -16.949  15.312   3.284  1.00  0.98           H  
ATOM   4146  HB3 HIS A 264     -17.391  14.466   4.760  1.00  0.98           H  
ATOM   4147  O   HIS A 264     -13.457  13.448   3.462  1.00  0.98           O  
ATOM   4148  CG  HIS A 264     -15.654  15.679   4.903  1.00  0.98           C  
ATOM   4149  CD2 HIS A 264     -14.628  15.336   5.737  1.00  0.98           C  
ATOM   4150  HD2 HIS A 264     -14.337  14.328   5.992  1.00  0.98           H  
ATOM   4151  ND1 HIS A 264     -15.624  17.041   4.763  1.00  0.98           N  
ATOM   4152  HD1 HIS A 264     -16.155  17.581   4.095  1.00  0.98           H  
ATOM   4153  CE1 HIS A 264     -14.581  17.498   5.464  1.00  0.98           C  
ATOM   4154  HE1 HIS A 264     -14.223  18.516   5.403  1.00  0.98           H  
ATOM   4155  NE2 HIS A 264     -13.957  16.499   6.103  1.00  0.98           N  
ATOM   4156  N   ALA A 265     -14.544  14.458   1.765  1.00  0.98           N  
ATOM   4157  H   ALA A 265     -15.441  14.726   1.386  1.00  0.98           H  
ATOM   4158  CA  ALA A 265     -13.375  14.727   0.938  1.00  0.98           C  
ATOM   4159  HA  ALA A 265     -12.918  13.781   0.648  1.00  0.98           H  
ATOM   4160  C   ALA A 265     -12.297  15.577   1.635  1.00  0.98           C  
ATOM   4161  CB  ALA A 265     -13.869  15.413  -0.339  1.00  0.98           C  
ATOM   4162  HB1 ALA A 265     -13.023  15.674  -0.975  1.00  0.98           H  
ATOM   4163  HB2 ALA A 265     -14.403  16.329  -0.085  1.00  0.98           H  
ATOM   4164  HB3 ALA A 265     -14.536  14.750  -0.889  1.00  0.98           H  
ATOM   4165  O   ALA A 265     -12.599  16.618   2.214  1.00  0.98           O  
ATOM   4166  N   TYR A 266     -11.036  15.168   1.481  1.00  0.97           N  
ATOM   4167  H   TYR A 266     -10.893  14.262   1.059  1.00  0.97           H  
ATOM   4168  CA  TYR A 266      -9.867  16.046   1.497  1.00  0.97           C  
ATOM   4169  HA  TYR A 266     -10.125  16.987   1.983  1.00  0.97           H  
ATOM   4170  C   TYR A 266      -9.441  16.323   0.050  1.00  0.97           C  
ATOM   4171  CB  TYR A 266      -8.712  15.406   2.280  1.00  0.97           C  
ATOM   4172  HB2 TYR A 266      -8.608  14.368   1.963  1.00  0.97           H  
ATOM   4173  HB3 TYR A 266      -8.958  15.394   3.342  1.00  0.97           H  
ATOM   4174  O   TYR A 266      -9.029  15.409  -0.658  1.00  0.97           O  
ATOM   4175  CG  TYR A 266      -7.380  16.117   2.078  1.00  0.97           C  
ATOM   4176  CD1 TYR A 266      -6.333  15.460   1.405  1.00  0.97           C  
ATOM   4177  HD1 TYR A 266      -6.463  14.450   1.047  1.00  0.97           H  
ATOM   4178  CD2 TYR A 266      -7.211  17.456   2.483  1.00  0.97           C  
ATOM   4179  HD2 TYR A 266      -8.016  17.975   2.981  1.00  0.97           H  
ATOM   4180  CE1 TYR A 266      -5.122  16.125   1.142  1.00  0.97           C  
ATOM   4181  HE1 TYR A 266      -4.347  15.603   0.601  1.00  0.97           H  
ATOM   4182  CE2 TYR A 266      -6.005  18.132   2.212  1.00  0.97           C  
ATOM   4183  HE2 TYR A 266      -5.886  19.168   2.496  1.00  0.97           H  
ATOM   4184  OH  TYR A 266      -3.795  18.114   1.269  1.00  0.97           O  
ATOM   4185  HH  TYR A 266      -3.200  17.532   0.790  1.00  0.97           H  
ATOM   4186  CZ  TYR A 266      -4.957  17.465   1.545  1.00  0.97           C  
ATOM   4187  N   ASN A 267      -9.528  17.569  -0.402  1.00  0.95           N  
ATOM   4188  H   ASN A 267      -9.784  18.295   0.251  1.00  0.95           H  
ATOM   4189  CA  ASN A 267      -9.079  17.979  -1.724  1.00  0.95           C  
ATOM   4190  HA  ASN A 267      -8.412  17.215  -2.123  1.00  0.95           H  
ATOM   4191  C   ASN A 267      -8.281  19.286  -1.639  1.00  0.95           C  
ATOM   4192  CB  ASN A 267     -10.278  18.089  -2.678  1.00  0.95           C  
ATOM   4193  HB2 ASN A 267     -10.810  17.139  -2.726  1.00  0.95           H  
ATOM   4194  HB3 ASN A 267     -10.962  18.857  -2.317  1.00  0.95           H  
ATOM   4195  O   ASN A 267      -8.755  20.296  -1.118  1.00  0.95           O  
ATOM   4196  CG  ASN A 267      -9.821  18.445  -4.082  1.00  0.95           C  
ATOM   4197  ND2 ASN A 267     -10.665  19.066  -4.860  1.00  0.95           N  
ATOM   4198 HD21 ASN A 267     -10.312  19.384  -5.751  1.00  0.95           H  
ATOM   4199 HD22 ASN A 267     -11.608  19.245  -4.545  1.00  0.95           H  
ATOM   4200  OD1 ASN A 267      -8.688  18.220  -4.472  1.00  0.95           O  
ATOM   4201  N   SER A 268      -7.072  19.253  -2.188  1.00  0.89           N  
ATOM   4202  H   SER A 268      -6.810  18.406  -2.671  1.00  0.89           H  
ATOM   4203  CA  SER A 268      -6.157  20.397  -2.282  1.00  0.89           C  
ATOM   4204  HA  SER A 268      -6.558  21.236  -1.715  1.00  0.89           H  
ATOM   4205  C   SER A 268      -5.965  20.892  -3.719  1.00  0.89           C  
ATOM   4206  CB  SER A 268      -4.811  20.022  -1.664  1.00  0.89           C  
ATOM   4207  HB2 SER A 268      -4.933  19.885  -0.590  1.00  0.89           H  
ATOM   4208  HB3 SER A 268      -4.092  20.822  -1.838  1.00  0.89           H  
ATOM   4209  O   SER A 268      -5.445  21.989  -3.917  1.00  0.89           O  
ATOM   4210  OG  SER A 268      -4.339  18.821  -2.239  1.00  0.89           O  
ATOM   4211  HG  SER A 268      -4.831  18.084  -1.870  1.00  0.89           H  
ATOM   4212  N   ALA A 269      -6.422  20.125  -4.712  1.00  0.89           N  
ATOM   4213  H   ALA A 269      -6.933  19.281  -4.496  1.00  0.89           H  
ATOM   4214  CA  ALA A 269      -6.371  20.510  -6.111  1.00  0.89           C  
ATOM   4215  HA  ALA A 269      -5.447  21.059  -6.290  1.00  0.89           H  
ATOM   4216  C   ALA A 269      -7.552  21.414  -6.476  1.00  0.89           C  
ATOM   4217  CB  ALA A 269      -6.336  19.249  -6.977  1.00  0.89           C  
ATOM   4218  HB1 ALA A 269      -7.200  18.617  -6.773  1.00  0.89           H  
ATOM   4219  HB2 ALA A 269      -5.424  18.695  -6.757  1.00  0.89           H  
ATOM   4220  HB3 ALA A 269      -6.327  19.516  -8.034  1.00  0.89           H  
ATOM   4221  O   ALA A 269      -8.660  21.300  -5.943  1.00  0.89           O  
ATOM   4222  N   ASN A 270      -7.350  22.278  -7.472  1.00  0.87           N  
ATOM   4223  H   ASN A 270      -6.431  22.302  -7.892  1.00  0.87           H  
ATOM   4224  CA  ASN A 270      -8.427  23.073  -8.065  1.00  0.87           C  
ATOM   4225  HA  ASN A 270      -9.114  23.356  -7.267  1.00  0.87           H  
ATOM   4226  C   ASN A 270      -9.248  22.237  -9.071  1.00  0.87           C  
ATOM   4227  CB  ASN A 270      -7.841  24.366  -8.649  1.00  0.87           C  
ATOM   4228  HB2 ASN A 270      -7.228  24.120  -9.516  1.00  0.87           H  
ATOM   4229  HB3 ASN A 270      -7.214  24.851  -7.901  1.00  0.87           H  
ATOM   4230  O   ASN A 270      -9.338  22.566 -10.255  1.00  0.87           O  
ATOM   4231  CG  ASN A 270      -8.925  25.351  -9.054  1.00  0.87           C  
ATOM   4232  ND2 ASN A 270      -8.633  26.229  -9.985  1.00  0.87           N  
ATOM   4233 HD21 ASN A 270      -9.381  26.859 -10.237  1.00  0.87           H  
ATOM   4234 HD22 ASN A 270      -7.732  26.195 -10.440  1.00  0.87           H  
ATOM   4235  OD1 ASN A 270     -10.026  25.388  -8.531  1.00  0.87           O  
ATOM   4236  N   ALA A 271      -9.799  21.121  -8.596  1.00  0.88           N  
ATOM   4237  H   ALA A 271      -9.680  20.934  -7.611  1.00  0.88           H  
ATOM   4238  CA  ALA A 271     -10.609  20.176  -9.356  1.00  0.88           C  
ATOM   4239  HA  ALA A 271     -10.764  20.563 -10.364  1.00  0.88           H  
ATOM   4240  C   ALA A 271     -11.987  20.005  -8.703  1.00  0.88           C  
ATOM   4241  CB  ALA A 271      -9.851  18.848  -9.471  1.00  0.88           C  
ATOM   4242  HB1 ALA A 271     -10.436  18.130 -10.045  1.00  0.88           H  
ATOM   4243  HB2 ALA A 271      -8.893  19.005  -9.967  1.00  0.88           H  
ATOM   4244  HB3 ALA A 271      -9.669  18.436  -8.479  1.00  0.88           H  
ATOM   4245  O   ALA A 271     -12.141  20.200  -7.499  1.00  0.88           O  
ATOM   4246  N   ALA A 272     -13.000  19.656  -9.499  1.00  0.93           N  
ATOM   4247  H   ALA A 272     -12.797  19.416 -10.459  1.00  0.93           H  
ATOM   4248  CA  ALA A 272     -14.329  19.345  -8.979  1.00  0.93           C  
ATOM   4249  HA  ALA A 272     -14.604  20.109  -8.252  1.00  0.93           H  
ATOM   4250  C   ALA A 272     -14.325  17.985  -8.264  1.00  0.93           C  
ATOM   4251  CB  ALA A 272     -15.348  19.381 -10.125  1.00  0.93           C  
ATOM   4252  HB1 ALA A 272     -16.345  19.182  -9.731  1.00  0.93           H  
ATOM   4253  HB2 ALA A 272     -15.101  18.616 -10.862  1.00  0.93           H  
ATOM   4254  HB3 ALA A 272     -15.340  20.362 -10.599  1.00  0.93           H  
ATOM   4255  O   ALA A 272     -13.718  17.035  -8.749  1.00  0.93           O  
ATOM   4256  N   PHE A 273     -15.044  17.892  -7.148  1.00  0.95           N  
ATOM   4257  H   PHE A 273     -15.548  18.700  -6.814  1.00  0.95           H  
ATOM   4258  CA  PHE A 273     -15.144  16.695  -6.312  1.00  0.95           C  
ATOM   4259  HA  PHE A 273     -14.998  15.806  -6.926  1.00  0.95           H  
ATOM   4260  C   PHE A 273     -16.535  16.604  -5.673  1.00  0.95           C  
ATOM   4261  CB  PHE A 273     -14.041  16.717  -5.240  1.00  0.95           C  
ATOM   4262  HB2 PHE A 273     -14.092  15.783  -4.682  1.00  0.95           H  
ATOM   4263  HB3 PHE A 273     -13.070  16.737  -5.733  1.00  0.95           H  
ATOM   4264  O   PHE A 273     -17.285  17.586  -5.663  1.00  0.95           O  
ATOM   4265  CG  PHE A 273     -14.112  17.875  -4.257  1.00  0.95           C  
ATOM   4266  CD1 PHE A 273     -13.659  19.150  -4.634  1.00  0.95           C  
ATOM   4267  HD1 PHE A 273     -13.278  19.300  -5.633  1.00  0.95           H  
ATOM   4268  CD2 PHE A 273     -14.619  17.684  -2.961  1.00  0.95           C  
ATOM   4269  HD2 PHE A 273     -14.950  16.702  -2.656  1.00  0.95           H  
ATOM   4270  CE1 PHE A 273     -13.683  20.221  -3.726  1.00  0.95           C  
ATOM   4271  HE1 PHE A 273     -13.315  21.191  -4.022  1.00  0.95           H  
ATOM   4272  CE2 PHE A 273     -14.676  18.758  -2.055  1.00  0.95           C  
ATOM   4273  HE2 PHE A 273     -15.065  18.602  -1.059  1.00  0.95           H  
ATOM   4274  CZ  PHE A 273     -14.207  20.026  -2.437  1.00  0.95           C  
ATOM   4275  HZ  PHE A 273     -14.249  20.851  -1.741  1.00  0.95           H  
ATOM   4276  N   ASP A 274     -16.883  15.433  -5.137  1.00  0.96           N  
ATOM   4277  H   ASP A 274     -16.221  14.670  -5.139  1.00  0.96           H  
ATOM   4278  CA  ASP A 274     -18.075  15.280  -4.304  1.00  0.96           C  
ATOM   4279  HA  ASP A 274     -18.908  15.790  -4.788  1.00  0.96           H  
ATOM   4280  C   ASP A 274     -17.836  15.953  -2.936  1.00  0.96           C  
ATOM   4281  CB  ASP A 274     -18.470  13.791  -4.202  1.00  0.96           C  
ATOM   4282  HB2 ASP A 274     -17.638  13.218  -3.794  1.00  0.96           H  
ATOM   4283  HB3 ASP A 274     -18.676  13.419  -5.206  1.00  0.96           H  
ATOM   4284  O   ASP A 274     -17.020  15.504  -2.136  1.00  0.96           O  
ATOM   4285  CG  ASP A 274     -19.718  13.574  -3.336  1.00  0.96           C  
ATOM   4286  OD1 ASP A 274     -20.313  14.595  -2.911  1.00  0.96           O  
ATOM   4287  OD2 ASP A 274     -20.101  12.421  -3.045  1.00  0.96           O  
ATOM   4288  N   ASN A 275     -18.532  17.062  -2.663  1.00  0.96           N  
ATOM   4289  H   ASN A 275     -19.193  17.370  -3.361  1.00  0.96           H  
ATOM   4290  CA  ASN A 275     -18.431  17.809  -1.401  1.00  0.96           C  
ATOM   4291  HA  ASN A 275     -17.511  17.500  -0.904  1.00  0.96           H  
ATOM   4292  C   ASN A 275     -19.565  17.455  -0.421  1.00  0.96           C  
ATOM   4293  CB  ASN A 275     -18.300  19.312  -1.694  1.00  0.96           C  
ATOM   4294  HB2 ASN A 275     -19.254  19.688  -2.062  1.00  0.96           H  
ATOM   4295  HB3 ASN A 275     -17.543  19.462  -2.463  1.00  0.96           H  
ATOM   4296  O   ASN A 275     -20.124  18.320   0.259  1.00  0.96           O  
ATOM   4297  CG  ASN A 275     -17.877  20.114  -0.470  1.00  0.96           C  
ATOM   4298  ND2 ASN A 275     -18.154  21.398  -0.461  1.00  0.96           N  
ATOM   4299 HD21 ASN A 275     -17.839  21.903   0.355  1.00  0.96           H  
ATOM   4300 HD22 ASN A 275     -18.624  21.817  -1.250  1.00  0.96           H  
ATOM   4301  OD1 ASN A 275     -17.268  19.639   0.475  1.00  0.96           O  
ATOM   4302  N   THR A 276     -19.967  16.188  -0.395  1.00  0.97           N  
ATOM   4303  H   THR A 276     -19.553  15.541  -1.051  1.00  0.97           H  
ATOM   4304  CA  THR A 276     -20.952  15.661   0.554  1.00  0.97           C  
ATOM   4305  HA  THR A 276     -21.470  16.495   1.027  1.00  0.97           H  
ATOM   4306  C   THR A 276     -20.273  14.884   1.690  1.00  0.97           C  
ATOM   4307  CB  THR A 276     -22.025  14.842  -0.171  1.00  0.97           C  
ATOM   4308  HB  THR A 276     -22.731  14.465   0.569  1.00  0.97           H  
ATOM   4309  O   THR A 276     -19.049  14.799   1.786  1.00  0.97           O  
ATOM   4310  CG2 THR A 276     -22.824  15.625  -1.210  1.00  0.97           C  
ATOM   4311 HG21 THR A 276     -23.521  14.954  -1.713  1.00  0.97           H  
ATOM   4312 HG22 THR A 276     -23.379  16.424  -0.720  1.00  0.97           H  
ATOM   4313 HG23 THR A 276     -22.161  16.061  -1.957  1.00  0.97           H  
ATOM   4314  OG1 THR A 276     -21.448  13.751  -0.803  1.00  0.97           O  
ATOM   4315  HG1 THR A 276     -21.038  14.036  -1.623  1.00  0.97           H  
ATOM   4316  N   THR A 277     -21.063  14.372   2.637  1.00  0.98           N  
ATOM   4317  H   THR A 277     -22.063  14.409   2.501  1.00  0.98           H  
ATOM   4318  CA  THR A 277     -20.568  13.631   3.807  1.00  0.98           C  
ATOM   4319  HA  THR A 277     -19.519  13.371   3.668  1.00  0.98           H  
ATOM   4320  C   THR A 277     -21.358  12.342   3.953  1.00  0.98           C  
ATOM   4321  CB  THR A 277     -20.686  14.473   5.086  1.00  0.98           C  
ATOM   4322  HB  THR A 277     -21.732  14.728   5.251  1.00  0.98           H  
ATOM   4323  O   THR A 277     -22.578  12.376   4.122  1.00  0.98           O  
ATOM   4324  CG2 THR A 277     -20.150  13.767   6.332  1.00  0.98           C  
ATOM   4325 HG21 THR A 277     -19.122  13.445   6.166  1.00  0.98           H  
ATOM   4326 HG22 THR A 277     -20.174  14.458   7.175  1.00  0.98           H  
ATOM   4327 HG23 THR A 277     -20.766  12.899   6.568  1.00  0.98           H  
ATOM   4328  OG1 THR A 277     -19.961  15.670   4.944  1.00  0.98           O  
ATOM   4329  HG1 THR A 277     -19.428  15.591   4.149  1.00  0.98           H  
ATOM   4330  N   THR A 278     -20.661  11.207   3.932  1.00  0.99           N  
ATOM   4331  H   THR A 278     -19.655  11.265   3.864  1.00  0.99           H  
ATOM   4332  CA  THR A 278     -21.259   9.898   4.211  1.00  0.99           C  
ATOM   4333  HA  THR A 278     -22.313   9.940   3.935  1.00  0.99           H  
ATOM   4334  C   THR A 278     -21.248   9.598   5.696  1.00  0.99           C  
ATOM   4335  CB  THR A 278     -20.617   8.781   3.381  1.00  0.99           C  
ATOM   4336  HB  THR A 278     -20.734   9.032   2.326  1.00  0.99           H  
ATOM   4337  O   THR A 278     -20.363  10.054   6.424  1.00  0.99           O  
ATOM   4338  CG2 THR A 278     -19.138   8.564   3.690  1.00  0.99           C  
ATOM   4339 HG21 THR A 278     -18.565   9.440   3.385  1.00  0.99           H  
ATOM   4340 HG22 THR A 278     -18.770   7.704   3.130  1.00  0.99           H  
ATOM   4341 HG23 THR A 278     -18.990   8.390   4.755  1.00  0.99           H  
ATOM   4342  OG1 THR A 278     -21.271   7.560   3.607  1.00  0.99           O  
ATOM   4343  HG1 THR A 278     -22.191   7.687   3.364  1.00  0.99           H  
ATOM   4344  N   THR A 279     -22.256   8.859   6.164  1.00  0.99           N  
ATOM   4345  H   THR A 279     -22.914   8.463   5.509  1.00  0.99           H  
ATOM   4346  CA  THR A 279     -22.405   8.547   7.584  1.00  0.99           C  
ATOM   4347  HA  THR A 279     -21.432   8.700   8.052  1.00  0.99           H  
ATOM   4348  C   THR A 279     -22.777   7.094   7.858  1.00  0.99           C  
ATOM   4349  CB  THR A 279     -23.383   9.490   8.303  1.00  0.99           C  
ATOM   4350  HB  THR A 279     -23.377   9.220   9.359  1.00  0.99           H  
ATOM   4351  O   THR A 279     -23.539   6.451   7.142  1.00  0.99           O  
ATOM   4352  CG2 THR A 279     -23.000  10.966   8.201  1.00  0.99           C  
ATOM   4353 HG21 THR A 279     -23.654  11.563   8.836  1.00  0.99           H  
ATOM   4354 HG22 THR A 279     -23.080  11.307   7.169  1.00  0.99           H  
ATOM   4355 HG23 THR A 279     -21.970  11.094   8.535  1.00  0.99           H  
ATOM   4356  OG1 THR A 279     -24.705   9.383   7.825  1.00  0.99           O  
ATOM   4357  HG1 THR A 279     -25.193  10.104   8.228  1.00  0.99           H  
ATOM   4358  N   ALA A 280     -22.273   6.600   8.981  1.00  0.99           N  
ATOM   4359  H   ALA A 280     -21.608   7.182   9.470  1.00  0.99           H  
ATOM   4360  CA  ALA A 280     -22.755   5.435   9.703  1.00  0.99           C  
ATOM   4361  HA  ALA A 280     -23.720   5.124   9.303  1.00  0.99           H  
ATOM   4362  C   ALA A 280     -22.958   5.846  11.169  1.00  0.99           C  
ATOM   4363  CB  ALA A 280     -21.759   4.284   9.517  1.00  0.99           C  
ATOM   4364  HB1 ALA A 280     -21.713   4.018   8.461  1.00  0.99           H  
ATOM   4365  HB2 ALA A 280     -22.089   3.413  10.083  1.00  0.99           H  
ATOM   4366  HB3 ALA A 280     -20.765   4.587   9.845  1.00  0.99           H  
ATOM   4367  O   ALA A 280     -22.581   6.944  11.576  1.00  0.99           O  
ATOM   4368  N   ILE A 281     -23.568   4.998  11.990  1.00  0.98           N  
ATOM   4369  H   ILE A 281     -23.898   4.121  11.612  1.00  0.98           H  
ATOM   4370  CA  ILE A 281     -23.925   5.349  13.369  1.00  0.98           C  
ATOM   4371  HA  ILE A 281     -23.563   6.350  13.605  1.00  0.98           H  
ATOM   4372  C   ILE A 281     -23.260   4.388  14.347  1.00  0.98           C  
ATOM   4373  CB  ILE A 281     -25.457   5.385  13.531  1.00  0.98           C  
ATOM   4374  HB  ILE A 281     -25.831   4.403  13.242  1.00  0.98           H  
ATOM   4375  O   ILE A 281     -23.507   3.184  14.319  1.00  0.98           O  
ATOM   4376  CG1 ILE A 281     -26.100   6.446  12.608  1.00  0.98           C  
ATOM   4377 HG12 ILE A 281     -25.711   6.346  11.594  1.00  0.98           H  
ATOM   4378 HG13 ILE A 281     -25.850   7.445  12.964  1.00  0.98           H  
ATOM   4379  CG2 ILE A 281     -25.846   5.652  15.000  1.00  0.98           C  
ATOM   4380 HG21 ILE A 281     -26.929   5.708  15.113  1.00  0.98           H  
ATOM   4381 HG22 ILE A 281     -25.399   6.590  15.328  1.00  0.98           H  
ATOM   4382 HG23 ILE A 281     -25.486   4.847  15.641  1.00  0.98           H  
ATOM   4383  CD1 ILE A 281     -27.621   6.308  12.508  1.00  0.98           C  
ATOM   4384 HD11 ILE A 281     -28.101   6.583  13.447  1.00  0.98           H  
ATOM   4385 HD12 ILE A 281     -27.981   6.978  11.727  1.00  0.98           H  
ATOM   4386 HD13 ILE A 281     -27.885   5.288  12.229  1.00  0.98           H  
ATOM   4387  N   LEU A 282     -22.482   4.930  15.277  1.00  0.98           N  
ATOM   4388  H   LEU A 282     -22.327   5.927  15.242  1.00  0.98           H  
ATOM   4389  CA  LEU A 282     -22.080   4.252  16.500  1.00  0.98           C  
ATOM   4390  HA  LEU A 282     -21.945   3.191  16.290  1.00  0.98           H  
ATOM   4391  C   LEU A 282     -23.197   4.428  17.538  1.00  0.98           C  
ATOM   4392  CB  LEU A 282     -20.740   4.843  16.965  1.00  0.98           C  
ATOM   4393  HB2 LEU A 282     -20.914   5.853  17.337  1.00  0.98           H  
ATOM   4394  HB3 LEU A 282     -20.058   4.921  16.119  1.00  0.98           H  
ATOM   4395  O   LEU A 282     -23.511   5.544  17.957  1.00  0.98           O  
ATOM   4396  CG  LEU A 282     -20.074   4.005  18.066  1.00  0.98           C  
ATOM   4397  HG  LEU A 282     -20.807   3.757  18.834  1.00  0.98           H  
ATOM   4398  CD1 LEU A 282     -19.497   2.716  17.474  1.00  0.98           C  
ATOM   4399 HD11 LEU A 282     -18.934   2.938  16.568  1.00  0.98           H  
ATOM   4400 HD12 LEU A 282     -18.808   2.264  18.187  1.00  0.98           H  
ATOM   4401 HD13 LEU A 282     -20.297   2.011  17.245  1.00  0.98           H  
ATOM   4402  CD2 LEU A 282     -18.944   4.790  18.721  1.00  0.98           C  
ATOM   4403 HD21 LEU A 282     -19.315   5.741  19.103  1.00  0.98           H  
ATOM   4404 HD22 LEU A 282     -18.146   4.977  18.003  1.00  0.98           H  
ATOM   4405 HD23 LEU A 282     -18.539   4.226  19.561  1.00  0.98           H  
ATOM   4406  N   LYS A 283     -23.854   3.333  17.923  1.00  0.96           N  
ATOM   4407  H   LYS A 283     -23.509   2.444  17.589  1.00  0.96           H  
ATOM   4408  CA  LYS A 283     -25.010   3.339  18.826  1.00  0.96           C  
ATOM   4409  HA  LYS A 283     -25.280   4.369  19.058  1.00  0.96           H  
ATOM   4410  C   LYS A 283     -24.654   2.678  20.151  1.00  0.96           C  
ATOM   4411  CB  LYS A 283     -26.214   2.692  18.120  1.00  0.96           C  
ATOM   4412  HB2 LYS A 283     -25.906   1.749  17.667  1.00  0.96           H  
ATOM   4413  HB3 LYS A 283     -26.541   3.361  17.324  1.00  0.96           H  
ATOM   4414  O   LYS A 283     -24.336   1.493  20.193  1.00  0.96           O  
ATOM   4415  CG  LYS A 283     -27.385   2.436  19.083  1.00  0.96           C  
ATOM   4416  HG2 LYS A 283     -27.565   3.323  19.691  1.00  0.96           H  
ATOM   4417  HG3 LYS A 283     -27.120   1.629  19.767  1.00  0.96           H  
ATOM   4418  CD  LYS A 283     -28.674   2.051  18.351  1.00  0.96           C  
ATOM   4419  HD2 LYS A 283     -28.934   2.833  17.637  1.00  0.96           H  
ATOM   4420  HD3 LYS A 283     -28.526   1.108  17.825  1.00  0.96           H  
ATOM   4421  CE  LYS A 283     -29.782   1.917  19.400  1.00  0.96           C  
ATOM   4422  HE2 LYS A 283     -29.925   2.890  19.870  1.00  0.96           H  
ATOM   4423  HE3 LYS A 283     -29.442   1.233  20.176  1.00  0.96           H  
ATOM   4424  NZ  LYS A 283     -31.057   1.435  18.817  1.00  0.96           N  
ATOM   4425  HZ1 LYS A 283     -31.746   1.346  19.550  1.00  0.96           H  
ATOM   4426  HZ2 LYS A 283     -30.932   0.529  18.388  1.00  0.96           H  
ATOM   4427  HZ3 LYS A 283     -31.399   2.098  18.136  1.00  0.96           H  
ATOM   4428  N   TYR A 284     -24.798   3.414  21.245  1.00  0.96           N  
ATOM   4429  H   TYR A 284     -25.060   4.386  21.163  1.00  0.96           H  
ATOM   4430  CA  TYR A 284     -24.635   2.854  22.582  1.00  0.96           C  
ATOM   4431  HA  TYR A 284     -23.708   2.282  22.612  1.00  0.96           H  
ATOM   4432  C   TYR A 284     -25.795   1.913  22.908  1.00  0.96           C  
ATOM   4433  CB  TYR A 284     -24.514   3.978  23.608  1.00  0.96           C  
ATOM   4434  HB2 TYR A 284     -24.748   3.574  24.593  1.00  0.96           H  
ATOM   4435  HB3 TYR A 284     -25.247   4.755  23.393  1.00  0.96           H  
ATOM   4436  O   TYR A 284     -26.959   2.248  22.672  1.00  0.96           O  
ATOM   4437  CG  TYR A 284     -23.130   4.584  23.651  1.00  0.96           C  
ATOM   4438  CD1 TYR A 284     -22.368   4.461  24.828  1.00  0.96           C  
ATOM   4439  HD1 TYR A 284     -22.764   3.963  25.701  1.00  0.96           H  
ATOM   4440  CD2 TYR A 284     -22.597   5.250  22.524  1.00  0.96           C  
ATOM   4441  HD2 TYR A 284     -23.173   5.369  21.618  1.00  0.96           H  
ATOM   4442  CE1 TYR A 284     -21.086   5.021  24.888  1.00  0.96           C  
ATOM   4443  HE1 TYR A 284     -20.517   4.977  25.804  1.00  0.96           H  
ATOM   4444  CE2 TYR A 284     -21.298   5.780  22.574  1.00  0.96           C  
ATOM   4445  HE2 TYR A 284     -20.856   6.290  21.731  1.00  0.96           H  
ATOM   4446  OH  TYR A 284     -19.347   6.244  23.848  1.00  0.96           O  
ATOM   4447  HH  TYR A 284     -19.025   6.159  24.748  1.00  0.96           H  
ATOM   4448  CZ  TYR A 284     -20.561   5.682  23.764  1.00  0.96           C  
ATOM   4449  N   LYS A 285     -25.489   0.737  23.462  1.00  0.93           N  
ATOM   4450  H   LYS A 285     -24.510   0.530  23.598  1.00  0.93           H  
ATOM   4451  CA  LYS A 285     -26.491  -0.268  23.859  1.00  0.93           C  
ATOM   4452  HA  LYS A 285     -27.096  -0.538  22.994  1.00  0.93           H  
ATOM   4453  C   LYS A 285     -27.477   0.290  24.892  1.00  0.93           C  
ATOM   4454  CB  LYS A 285     -25.782  -1.526  24.388  1.00  0.93           C  
ATOM   4455  HB2 LYS A 285     -25.036  -1.229  25.125  1.00  0.93           H  
ATOM   4456  HB3 LYS A 285     -26.512  -2.164  24.887  1.00  0.93           H  
ATOM   4457  O   LYS A 285     -28.670   0.032  24.780  1.00  0.93           O  
ATOM   4458  CG  LYS A 285     -25.118  -2.336  23.260  1.00  0.93           C  
ATOM   4459  HG2 LYS A 285     -25.891  -2.784  22.636  1.00  0.93           H  
ATOM   4460  HG3 LYS A 285     -24.515  -1.675  22.637  1.00  0.93           H  
ATOM   4461  CD  LYS A 285     -24.212  -3.438  23.826  1.00  0.93           C  
ATOM   4462  HD2 LYS A 285     -23.474  -2.971  24.478  1.00  0.93           H  
ATOM   4463  HD3 LYS A 285     -24.807  -4.137  24.414  1.00  0.93           H  
ATOM   4464  CE  LYS A 285     -23.493  -4.180  22.691  1.00  0.93           C  
ATOM   4465  HE2 LYS A 285     -24.208  -4.836  22.196  1.00  0.93           H  
ATOM   4466  HE3 LYS A 285     -23.150  -3.444  21.963  1.00  0.93           H  
ATOM   4467  NZ  LYS A 285     -22.323  -4.950  23.186  1.00  0.93           N  
ATOM   4468  HZ1 LYS A 285     -21.895  -5.476  22.438  1.00  0.93           H  
ATOM   4469  HZ2 LYS A 285     -22.586  -5.575  23.934  1.00  0.93           H  
ATOM   4470  HZ3 LYS A 285     -21.602  -4.324  23.515  1.00  0.93           H  
ATOM   4471  N   ASP A 286     -27.001   1.132  25.806  1.00  0.86           N  
ATOM   4472  H   ASP A 286     -25.998   1.227  25.877  1.00  0.86           H  
ATOM   4473  CA  ASP A 286     -27.803   1.689  26.906  1.00  0.86           C  
ATOM   4474  HA  ASP A 286     -28.498   0.919  27.242  1.00  0.86           H  
ATOM   4475  C   ASP A 286     -28.651   2.910  26.491  1.00  0.86           C  
ATOM   4476  CB  ASP A 286     -26.880   2.010  28.095  1.00  0.86           C  
ATOM   4477  HB2 ASP A 286     -26.270   2.876  27.839  1.00  0.86           H  
ATOM   4478  HB3 ASP A 286     -27.490   2.269  28.961  1.00  0.86           H  
ATOM   4479  O   ASP A 286     -29.452   3.418  27.278  1.00  0.86           O  
ATOM   4480  CG  ASP A 286     -25.959   0.840  28.465  1.00  0.86           C  
ATOM   4481  OD1 ASP A 286     -26.440  -0.314  28.425  1.00  0.86           O  
ATOM   4482  OD2 ASP A 286     -24.748   1.103  28.664  1.00  0.86           O  
ATOM   4483  N   ALA A 287     -28.529   3.381  25.242  1.00  0.78           N  
ATOM   4484  H   ALA A 287     -27.894   2.912  24.612  1.00  0.78           H  
ATOM   4485  CA  ALA A 287     -29.235   4.573  24.758  1.00  0.78           C  
ATOM   4486  HA  ALA A 287     -28.997   5.406  25.420  1.00  0.78           H  
ATOM   4487  C   ALA A 287     -30.772   4.417  24.758  1.00  0.78           C  
ATOM   4488  CB  ALA A 287     -28.712   4.909  23.356  1.00  0.78           C  
ATOM   4489  HB1 ALA A 287     -27.631   5.050  23.388  1.00  0.78           H  
ATOM   4490  HB2 ALA A 287     -28.951   4.105  22.660  1.00  0.78           H  
ATOM   4491  HB3 ALA A 287     -29.173   5.834  23.008  1.00  0.78           H  
ATOM   4492  O   ALA A 287     -31.505   5.406  24.831  1.00  0.78           O  
ATOM   4493  N   SER A 288     -31.284   3.181  24.703  1.00  0.66           N  
ATOM   4494  H   SER A 288     -30.653   2.392  24.696  1.00  0.66           H  
ATOM   4495  CA  SER A 288     -32.726   2.906  24.757  1.00  0.66           C  
ATOM   4496  HA  SER A 288     -33.235   3.580  24.068  1.00  0.66           H  
ATOM   4497  C   SER A 288     -33.347   3.153  26.132  1.00  0.66           C  
ATOM   4498  CB  SER A 288     -33.020   1.472  24.302  1.00  0.66           C  
ATOM   4499  HB2 SER A 288     -34.044   1.202  24.559  1.00  0.66           H  
ATOM   4500  HB3 SER A 288     -32.917   1.430  23.218  1.00  0.66           H  
ATOM   4501  O   SER A 288     -34.540   3.432  26.206  1.00  0.66           O  
ATOM   4502  OG  SER A 288     -32.116   0.541  24.864  1.00  0.66           O  
ATOM   4503  HG  SER A 288     -32.308   0.402  25.794  1.00  0.66           H  
ATOM   4504  N   CYS A 289     -32.568   3.094  27.216  1.00  0.61           N  
ATOM   4505  H   CYS A 289     -31.581   2.901  27.116  1.00  0.61           H  
ATOM   4506  CA  CYS A 289     -33.098   3.283  28.569  1.00  0.61           C  
ATOM   4507  HA  CYS A 289     -34.045   2.752  28.661  1.00  0.61           H  
ATOM   4508  C   CYS A 289     -33.397   4.757  28.881  1.00  0.61           C  
ATOM   4509  CB  CYS A 289     -32.114   2.672  29.573  1.00  0.61           C  
ATOM   4510  HB2 CYS A 289     -32.452   2.887  30.587  1.00  0.61           H  
ATOM   4511  HB3 CYS A 289     -31.121   3.099  29.433  1.00  0.61           H  
ATOM   4512  O   CYS A 289     -34.260   5.049  29.703  1.00  0.61           O  
ATOM   4513  SG  CYS A 289     -32.060   0.872  29.329  1.00  0.61           S  
ATOM   4514  HG  CYS A 289     -31.103   0.611  30.224  1.00  0.61           H  
ATOM   4515  N   VAL A 290     -32.730   5.689  28.196  1.00  0.59           N  
ATOM   4516  H   VAL A 290     -32.024   5.381  27.543  1.00  0.59           H  
ATOM   4517  CA  VAL A 290     -32.852   7.132  28.464  1.00  0.59           C  
ATOM   4518  HA  VAL A 290     -33.062   7.270  29.524  1.00  0.59           H  
ATOM   4519  C   VAL A 290     -34.030   7.767  27.705  1.00  0.59           C  
ATOM   4520  CB  VAL A 290     -31.501   7.827  28.173  1.00  0.59           C  
ATOM   4521  HB  VAL A 290     -31.288   7.752  27.107  1.00  0.59           H  
ATOM   4522  O   VAL A 290     -34.504   8.836  28.072  1.00  0.59           O  
ATOM   4523  CG1 VAL A 290     -31.497   9.309  28.567  1.00  0.59           C  
ATOM   4524 HG11 VAL A 290     -32.192   9.871  27.943  1.00  0.59           H  
ATOM   4525 HG12 VAL A 290     -31.781   9.421  29.613  1.00  0.59           H  
ATOM   4526 HG13 VAL A 290     -30.503   9.732  28.419  1.00  0.59           H  
ATOM   4527  CG2 VAL A 290     -30.351   7.156  28.946  1.00  0.59           C  
ATOM   4528 HG21 VAL A 290     -30.206   6.128  28.614  1.00  0.59           H  
ATOM   4529 HG22 VAL A 290     -30.561   7.165  30.015  1.00  0.59           H  
ATOM   4530 HG23 VAL A 290     -29.419   7.692  28.762  1.00  0.59           H  
ATOM   4531  N   THR A 291     -34.556   7.114  26.661  1.00  0.54           N  
ATOM   4532  H   THR A 291     -34.197   6.195  26.445  1.00  0.54           H  
ATOM   4533  CA  THR A 291     -35.450   7.752  25.672  1.00  0.54           C  
ATOM   4534  HA  THR A 291     -35.566   8.799  25.951  1.00  0.54           H  
ATOM   4535  C   THR A 291     -36.891   7.235  25.645  1.00  0.54           C  
ATOM   4536  CB  THR A 291     -34.814   7.772  24.270  1.00  0.54           C  
ATOM   4537  HB  THR A 291     -35.566   8.009  23.518  1.00  0.54           H  
ATOM   4538  O   THR A 291     -37.626   7.546  24.708  1.00  0.54           O  
ATOM   4539  CG2 THR A 291     -33.722   8.837  24.178  1.00  0.54           C  
ATOM   4540 HG21 THR A 291     -32.949   8.657  24.925  1.00  0.54           H  
ATOM   4541 HG22 THR A 291     -33.275   8.814  23.184  1.00  0.54           H  
ATOM   4542 HG23 THR A 291     -34.157   9.822  24.344  1.00  0.54           H  
ATOM   4543  OG1 THR A 291     -34.224   6.528  23.949  1.00  0.54           O  
ATOM   4544  HG1 THR A 291     -33.344   6.499  24.330  1.00  0.54           H  
ATOM   4545  N   LEU A 292     -37.368   6.552  26.696  1.00  0.54           N  
ATOM   4546  H   LEU A 292     -36.732   6.331  27.449  1.00  0.54           H  
ATOM   4547  CA  LEU A 292     -38.770   6.094  26.791  1.00  0.54           C  
ATOM   4548  HA  LEU A 292     -38.954   5.429  25.948  1.00  0.54           H  
ATOM   4549  C   LEU A 292     -39.827   7.216  26.647  1.00  0.54           C  
ATOM   4550  CB  LEU A 292     -38.974   5.300  28.101  1.00  0.54           C  
ATOM   4551  HB2 LEU A 292     -38.466   5.826  28.909  1.00  0.54           H  
ATOM   4552  HB3 LEU A 292     -40.036   5.279  28.347  1.00  0.54           H  
ATOM   4553  O   LEU A 292     -40.999   6.915  26.436  1.00  0.54           O  
ATOM   4554  CG  LEU A 292     -38.475   3.842  28.042  1.00  0.54           C  
ATOM   4555  HG  LEU A 292     -37.459   3.821  27.646  1.00  0.54           H  
ATOM   4556  CD1 LEU A 292     -38.460   3.240  29.447  1.00  0.54           C  
ATOM   4557 HD11 LEU A 292     -38.095   2.214  29.406  1.00  0.54           H  
ATOM   4558 HD12 LEU A 292     -39.463   3.252  29.875  1.00  0.54           H  
ATOM   4559 HD13 LEU A 292     -37.789   3.816  30.084  1.00  0.54           H  
ATOM   4560  CD2 LEU A 292     -39.376   2.960  27.169  1.00  0.54           C  
ATOM   4561 HD21 LEU A 292     -39.012   1.933  27.194  1.00  0.54           H  
ATOM   4562 HD22 LEU A 292     -40.400   2.987  27.541  1.00  0.54           H  
ATOM   4563 HD23 LEU A 292     -39.355   3.304  26.135  1.00  0.54           H  
ATOM   4564  N   GLN A 293     -39.441   8.497  26.693  1.00  0.55           N  
ATOM   4565  H   GLN A 293     -38.466   8.687  26.874  1.00  0.55           H  
ATOM   4566  CA  GLN A 293     -40.351   9.636  26.515  1.00  0.55           C  
ATOM   4567  HA  GLN A 293     -41.377   9.269  26.537  1.00  0.55           H  
ATOM   4568  C   GLN A 293     -40.252  10.368  25.161  1.00  0.55           C  
ATOM   4569  CB  GLN A 293     -40.207  10.582  27.716  1.00  0.55           C  
ATOM   4570  HB2 GLN A 293     -39.155  10.812  27.883  1.00  0.55           H  
ATOM   4571  HB3 GLN A 293     -40.736  11.512  27.507  1.00  0.55           H  
ATOM   4572  O   GLN A 293     -41.104  11.207  24.880  1.00  0.55           O  
ATOM   4573  CG  GLN A 293     -40.825   9.953  28.978  1.00  0.55           C  
ATOM   4574  HG2 GLN A 293     -41.866   9.701  28.776  1.00  0.55           H  
ATOM   4575  HG3 GLN A 293     -40.294   9.036  29.235  1.00  0.55           H  
ATOM   4576  CD  GLN A 293     -40.780  10.879  30.187  1.00  0.55           C  
ATOM   4577  NE2 GLN A 293     -41.568  10.620  31.207  1.00  0.55           N  
ATOM   4578 HE21 GLN A 293     -42.185   9.821  31.207  1.00  0.55           H  
ATOM   4579 HE22 GLN A 293     -41.487  11.258  31.986  1.00  0.55           H  
ATOM   4580  OE1 GLN A 293     -40.040  11.843  30.249  1.00  0.55           O  
ATOM   4581  N   ALA A 294     -39.307  10.037  24.271  1.00  0.54           N  
ATOM   4582  H   ALA A 294     -38.683   9.272  24.481  1.00  0.54           H  
ATOM   4583  CA  ALA A 294     -39.167  10.708  22.972  1.00  0.54           C  
ATOM   4584  HA  ALA A 294     -39.952  11.455  22.854  1.00  0.54           H  
ATOM   4585  C   ALA A 294     -39.322   9.714  21.810  1.00  0.54           C  
ATOM   4586  CB  ALA A 294     -37.842  11.481  22.946  1.00  0.54           C  
ATOM   4587  HB1 ALA A 294     -37.739  12.004  21.995  1.00  0.54           H  
ATOM   4588  HB2 ALA A 294     -37.006  10.792  23.064  1.00  0.54           H  
ATOM   4589  HB3 ALA A 294     -37.823  12.210  23.756  1.00  0.54           H  
ATOM   4590  O   ALA A 294     -38.374   9.059  21.390  1.00  0.54           O  
ATOM   4591  N   LYS A 295     -40.536   9.618  21.250  1.00  0.55           N  
ATOM   4592  H   LYS A 295     -41.273  10.168  21.668  1.00  0.55           H  
ATOM   4593  CA  LYS A 295     -40.865   8.764  20.087  1.00  0.55           C  
ATOM   4594  HA  LYS A 295     -40.484   7.763  20.287  1.00  0.55           H  
ATOM   4595  C   LYS A 295     -40.180   9.176  18.767  1.00  0.55           C  
ATOM   4596  CB  LYS A 295     -42.394   8.680  19.908  1.00  0.55           C  
ATOM   4597  HB2 LYS A 295     -42.615   8.286  18.917  1.00  0.55           H  
ATOM   4598  HB3 LYS A 295     -42.823   9.680  19.970  1.00  0.55           H  
ATOM   4599  O   LYS A 295     -40.384   8.513  17.754  1.00  0.55           O  
ATOM   4600  CG  LYS A 295     -43.072   7.754  20.930  1.00  0.55           C  
ATOM   4601  HG2 LYS A 295     -42.920   8.145  21.936  1.00  0.55           H  
ATOM   4602  HG3 LYS A 295     -42.626   6.762  20.864  1.00  0.55           H  
ATOM   4603  CD  LYS A 295     -44.577   7.653  20.639  1.00  0.55           C  
ATOM   4604  HD2 LYS A 295     -44.721   7.307  19.616  1.00  0.55           H  
ATOM   4605  HD3 LYS A 295     -45.024   8.641  20.746  1.00  0.55           H  
ATOM   4606  CE  LYS A 295     -45.252   6.673  21.607  1.00  0.55           C  
ATOM   4607  HE2 LYS A 295     -44.794   5.692  21.483  1.00  0.55           H  
ATOM   4608  HE3 LYS A 295     -45.053   7.002  22.627  1.00  0.55           H  
ATOM   4609  NZ  LYS A 295     -46.717   6.590  21.374  1.00  0.55           N  
ATOM   4610  HZ1 LYS A 295     -47.139   5.940  22.021  1.00  0.55           H  
ATOM   4611  HZ2 LYS A 295     -47.149   7.492  21.509  1.00  0.55           H  
ATOM   4612  HZ3 LYS A 295     -46.912   6.275  20.434  1.00  0.55           H  
ATOM   4613  N   SER A 296     -39.372  10.236  18.742  1.00  0.59           N  
ATOM   4614  H   SER A 296     -39.182  10.715  19.610  1.00  0.59           H  
ATOM   4615  CA  SER A 296     -38.515  10.560  17.597  1.00  0.59           C  
ATOM   4616  HA  SER A 296     -39.000  10.245  16.673  1.00  0.59           H  
ATOM   4617  C   SER A 296     -37.188   9.818  17.735  1.00  0.59           C  
ATOM   4618  CB  SER A 296     -38.281  12.073  17.506  1.00  0.59           C  
ATOM   4619  HB2 SER A 296     -39.233  12.582  17.356  1.00  0.59           H  
ATOM   4620  HB3 SER A 296     -37.634  12.285  16.656  1.00  0.59           H  
ATOM   4621  O   SER A 296     -36.508   9.999  18.744  1.00  0.59           O  
ATOM   4622  OG  SER A 296     -37.673  12.556  18.687  1.00  0.59           O  
ATOM   4623  HG  SER A 296     -36.984  11.938  18.943  1.00  0.59           H  
ATOM   4624  N   GLN A 297     -36.793   9.022  16.734  1.00  0.65           N  
ATOM   4625  H   GLN A 297     -37.398   8.918  15.932  1.00  0.65           H  
ATOM   4626  CA  GLN A 297     -35.440   8.457  16.657  1.00  0.65           C  
ATOM   4627  HA  GLN A 297     -35.328   7.667  17.399  1.00  0.65           H  
ATOM   4628  C   GLN A 297     -34.422   9.564  16.954  1.00  0.65           C  
ATOM   4629  CB  GLN A 297     -35.175   7.892  15.250  1.00  0.65           C  
ATOM   4630  HB2 GLN A 297     -35.531   8.607  14.508  1.00  0.65           H  
ATOM   4631  HB3 GLN A 297     -34.099   7.780  15.116  1.00  0.65           H  
ATOM   4632  O   GLN A 297     -34.310  10.516  16.182  1.00  0.65           O  
ATOM   4633  CG  GLN A 297     -35.817   6.519  14.999  1.00  0.65           C  
ATOM   4634  HG2 GLN A 297     -35.405   5.799  15.705  1.00  0.65           H  
ATOM   4635  HG3 GLN A 297     -36.894   6.582  15.159  1.00  0.65           H  
ATOM   4636  CD  GLN A 297     -35.573   6.024  13.572  1.00  0.65           C  
ATOM   4637  NE2 GLN A 297     -35.538   4.731  13.337  1.00  0.65           N  
ATOM   4638 HE21 GLN A 297     -35.761   4.057  14.055  1.00  0.65           H  
ATOM   4639 HE22 GLN A 297     -35.423   4.480  12.365  1.00  0.65           H  
ATOM   4640  OE1 GLN A 297     -35.411   6.783  12.637  1.00  0.65           O  
ATOM   4641  N   ALA A 298     -33.729   9.469  18.094  1.00  0.71           N  
ATOM   4642  H   ALA A 298     -33.977   8.753  18.762  1.00  0.71           H  
ATOM   4643  CA  ALA A 298     -32.761  10.478  18.494  1.00  0.71           C  
ATOM   4644  HA  ALA A 298     -33.284  11.423  18.641  1.00  0.71           H  
ATOM   4645  C   ALA A 298     -31.733  10.648  17.367  1.00  0.71           C  
ATOM   4646  CB  ALA A 298     -32.117  10.072  19.825  1.00  0.71           C  
ATOM   4647  HB1 ALA A 298     -32.883   9.981  20.596  1.00  0.71           H  
ATOM   4648  HB2 ALA A 298     -31.596   9.121  19.719  1.00  0.71           H  
ATOM   4649  HB3 ALA A 298     -31.400  10.834  20.131  1.00  0.71           H  
ATOM   4650  O   ALA A 298     -31.059   9.679  16.986  1.00  0.71           O  
ATOM   4651  N   ARG A 299     -31.676  11.863  16.805  1.00  0.88           N  
ATOM   4652  H   ARG A 299     -32.302  12.572  17.160  1.00  0.88           H  
ATOM   4653  CA  ARG A 299     -30.739  12.235  15.743  1.00  0.88           C  
ATOM   4654  HA  ARG A 299     -30.919  11.596  14.879  1.00  0.88           H  
ATOM   4655  C   ARG A 299     -29.322  11.985  16.251  1.00  0.88           C  
ATOM   4656  CB  ARG A 299     -30.967  13.707  15.355  1.00  0.88           C  
ATOM   4657  HB2 ARG A 299     -30.732  14.344  16.208  1.00  0.88           H  
ATOM   4658  HB3 ARG A 299     -32.020  13.841  15.106  1.00  0.88           H  
ATOM   4659  O   ARG A 299     -29.002  12.381  17.370  1.00  0.88           O  
ATOM   4660  CG  ARG A 299     -30.121  14.147  14.149  1.00  0.88           C  
ATOM   4661  HG2 ARG A 299     -30.345  13.502  13.300  1.00  0.88           H  
ATOM   4662  HG3 ARG A 299     -29.062  14.061  14.393  1.00  0.88           H  
ATOM   4663  CD  ARG A 299     -30.429  15.604  13.775  1.00  0.88           C  
ATOM   4664  HD2 ARG A 299     -30.183  16.240  14.625  1.00  0.88           H  
ATOM   4665  HD3 ARG A 299     -31.494  15.693  13.563  1.00  0.88           H  
ATOM   4666  NE  ARG A 299     -29.655  16.039  12.595  1.00  0.88           N  
ATOM   4667  HE  ARG A 299     -28.990  15.379  12.219  1.00  0.88           H  
ATOM   4668  NH1 ARG A 299     -30.510  18.167  12.426  1.00  0.88           N  
ATOM   4669 HH11 ARG A 299     -30.531  19.064  11.963  1.00  0.88           H  
ATOM   4670 HH12 ARG A 299     -31.071  18.001  13.249  1.00  0.88           H  
ATOM   4671  NH2 ARG A 299     -28.990  17.471  10.949  1.00  0.88           N  
ATOM   4672 HH21 ARG A 299     -29.036  18.374  10.497  1.00  0.88           H  
ATOM   4673 HH22 ARG A 299     -28.368  16.771  10.572  1.00  0.88           H  
ATOM   4674  CZ  ARG A 299     -29.723  17.218  11.998  1.00  0.88           C  
ATOM   4675  N   ALA A 300     -28.496  11.319  15.449  1.00  0.95           N  
ATOM   4676  H   ALA A 300     -28.800  11.020  14.533  1.00  0.95           H  
ATOM   4677  CA  ALA A 300     -27.117  11.078  15.842  1.00  0.95           C  
ATOM   4678  HA  ALA A 300     -27.132  10.673  16.854  1.00  0.95           H  
ATOM   4679  C   ALA A 300     -26.328  12.394  15.911  1.00  0.95           C  
ATOM   4680  CB  ALA A 300     -26.485  10.025  14.929  1.00  0.95           C  
ATOM   4681  HB1 ALA A 300     -25.468   9.811  15.258  1.00  0.95           H  
ATOM   4682  HB2 ALA A 300     -26.451  10.397  13.905  1.00  0.95           H  
ATOM   4683  HB3 ALA A 300     -27.071   9.106  14.948  1.00  0.95           H  
ATOM   4684  O   ALA A 300     -26.569  13.329  15.142  1.00  0.95           O  
ATOM   4685  N   ILE A 301     -25.405  12.459  16.867  1.00  0.97           N  
ATOM   4686  H   ILE A 301     -25.286  11.657  17.469  1.00  0.97           H  
ATOM   4687  CA  ILE A 301     -24.537  13.609  17.101  1.00  0.97           C  
ATOM   4688  HA  ILE A 301     -25.171  14.495  17.151  1.00  0.97           H  
ATOM   4689  C   ILE A 301     -23.564  13.724  15.913  1.00  0.97           C  
ATOM   4690  CB  ILE A 301     -23.829  13.459  18.467  1.00  0.97           C  
ATOM   4691  HB  ILE A 301     -23.317  12.497  18.485  1.00  0.97           H  
ATOM   4692  O   ILE A 301     -22.936  12.721  15.560  1.00  0.97           O  
ATOM   4693  CG1 ILE A 301     -24.879  13.499  19.606  1.00  0.97           C  
ATOM   4694 HG12 ILE A 301     -25.746  12.891  19.344  1.00  0.97           H  
ATOM   4695 HG13 ILE A 301     -25.229  14.523  19.738  1.00  0.97           H  
ATOM   4696  CG2 ILE A 301     -22.785  14.571  18.686  1.00  0.97           C  
ATOM   4697 HG21 ILE A 301     -23.266  15.549  18.723  1.00  0.97           H  
ATOM   4698 HG22 ILE A 301     -22.250  14.404  19.620  1.00  0.97           H  
ATOM   4699 HG23 ILE A 301     -22.041  14.572  17.889  1.00  0.97           H  
ATOM   4700  CD1 ILE A 301     -24.374  12.969  20.951  1.00  0.97           C  
ATOM   4701 HD11 ILE A 301     -25.157  13.087  21.700  1.00  0.97           H  
ATOM   4702 HD12 ILE A 301     -23.489  13.513  21.280  1.00  0.97           H  
ATOM   4703 HD13 ILE A 301     -24.152  11.907  20.851  1.00  0.97           H  
ATOM   4704  N   PRO A 302     -23.456  14.900  15.263  1.00  0.97           N  
ATOM   4705  CA  PRO A 302     -22.577  15.114  14.112  1.00  0.97           C  
ATOM   4706  HA  PRO A 302     -22.757  14.381  13.325  1.00  0.97           H  
ATOM   4707  C   PRO A 302     -21.100  15.013  14.485  1.00  0.97           C  
ATOM   4708  CB  PRO A 302     -22.950  16.490  13.555  1.00  0.97           C  
ATOM   4709  HB2 PRO A 302     -22.097  16.998  13.105  1.00  0.97           H  
ATOM   4710  HB3 PRO A 302     -23.753  16.380  12.827  1.00  0.97           H  
ATOM   4711  O   PRO A 302     -20.681  15.508  15.530  1.00  0.97           O  
ATOM   4712  CG  PRO A 302     -23.473  17.233  14.781  1.00  0.97           C  
ATOM   4713  HG2 PRO A 302     -24.166  18.029  14.509  1.00  0.97           H  
ATOM   4714  HG3 PRO A 302     -22.634  17.634  15.350  1.00  0.97           H  
ATOM   4715  CD  PRO A 302     -24.159  16.135  15.588  1.00  0.97           C  
ATOM   4716  HD2 PRO A 302     -24.092  16.366  16.651  1.00  0.97           H  
ATOM   4717  HD3 PRO A 302     -25.201  16.047  15.283  1.00  0.97           H  
ATOM   4718  N   ALA A 303     -20.309  14.398  13.605  1.00  0.97           N  
ATOM   4719  H   ALA A 303     -20.702  14.052  12.742  1.00  0.97           H  
ATOM   4720  CA  ALA A 303     -18.856  14.426  13.706  1.00  0.97           C  
ATOM   4721  HA  ALA A 303     -18.571  14.311  14.752  1.00  0.97           H  
ATOM   4722  C   ALA A 303     -18.332  15.782  13.219  1.00  0.97           C  
ATOM   4723  CB  ALA A 303     -18.266  13.255  12.913  1.00  0.97           C  
ATOM   4724  HB1 ALA A 303     -17.183  13.232  13.038  1.00  0.97           H  
ATOM   4725  HB2 ALA A 303     -18.493  13.392  11.856  1.00  0.97           H  
ATOM   4726  HB3 ALA A 303     -18.684  12.310  13.259  1.00  0.97           H  
ATOM   4727  O   ALA A 303     -18.797  16.301  12.205  1.00  0.97           O  
ATOM   4728  N   GLN A 304     -17.368  16.350  13.941  1.00  0.97           N  
ATOM   4729  H   GLN A 304     -17.003  15.861  14.746  1.00  0.97           H  
ATOM   4730  CA  GLN A 304     -16.637  17.533  13.495  1.00  0.97           C  
ATOM   4731  HA  GLN A 304     -17.275  18.160  12.872  1.00  0.97           H  
ATOM   4732  C   GLN A 304     -15.456  17.063  12.649  1.00  0.97           C  
ATOM   4733  CB  GLN A 304     -16.179  18.364  14.701  1.00  0.97           C  
ATOM   4734  HB2 GLN A 304     -15.532  19.165  14.344  1.00  0.97           H  
ATOM   4735  HB3 GLN A 304     -15.604  17.736  15.382  1.00  0.97           H  
ATOM   4736  O   GLN A 304     -14.471  16.564  13.191  1.00  0.97           O  
ATOM   4737  CG  GLN A 304     -17.360  18.988  15.459  1.00  0.97           C  
ATOM   4738  HG2 GLN A 304     -17.937  19.607  14.772  1.00  0.97           H  
ATOM   4739  HG3 GLN A 304     -18.010  18.201  15.841  1.00  0.97           H  
ATOM   4740  CD  GLN A 304     -16.918  19.855  16.636  1.00  0.97           C  
ATOM   4741  NE2 GLN A 304     -17.842  20.497  17.315  1.00  0.97           N  
ATOM   4742 HE21 GLN A 304     -18.817  20.418  17.067  1.00  0.97           H  
ATOM   4743 HE22 GLN A 304     -17.497  21.057  18.082  1.00  0.97           H  
ATOM   4744  OE1 GLN A 304     -15.758  19.975  16.984  1.00  0.97           O  
ATOM   4745  N   LEU A 305     -15.589  17.173  11.329  1.00  0.98           N  
ATOM   4746  H   LEU A 305     -16.417  17.612  10.953  1.00  0.98           H  
ATOM   4747  CA  LEU A 305     -14.502  16.904  10.392  1.00  0.98           C  
ATOM   4748  HA  LEU A 305     -13.744  16.318  10.912  1.00  0.98           H  
ATOM   4749  C   LEU A 305     -13.850  18.231   9.953  1.00  0.98           C  
ATOM   4750  CB  LEU A 305     -15.003  16.057   9.208  1.00  0.98           C  
ATOM   4751  HB2 LEU A 305     -14.143  15.838   8.575  1.00  0.98           H  
ATOM   4752  HB3 LEU A 305     -15.710  16.649   8.627  1.00  0.98           H  
ATOM   4753  O   LEU A 305     -14.518  19.270  10.017  1.00  0.98           O  
ATOM   4754  CG  LEU A 305     -15.657  14.716   9.588  1.00  0.98           C  
ATOM   4755  HG  LEU A 305     -16.524  14.902  10.222  1.00  0.98           H  
ATOM   4756  CD1 LEU A 305     -16.139  13.972   8.344  1.00  0.98           C  
ATOM   4757 HD11 LEU A 305     -15.282  13.607   7.778  1.00  0.98           H  
ATOM   4758 HD12 LEU A 305     -16.739  14.634   7.719  1.00  0.98           H  
ATOM   4759 HD13 LEU A 305     -16.741  13.112   8.637  1.00  0.98           H  
ATOM   4760  CD2 LEU A 305     -14.694  13.785  10.328  1.00  0.98           C  
ATOM   4761 HD21 LEU A 305     -13.803  13.615   9.724  1.00  0.98           H  
ATOM   4762 HD22 LEU A 305     -15.190  12.832  10.513  1.00  0.98           H  
ATOM   4763 HD23 LEU A 305     -14.407  14.221  11.285  1.00  0.98           H  
ATOM   4764  N   PRO A 306     -12.564  18.221   9.557  1.00  0.98           N  
ATOM   4765  CA  PRO A 306     -11.867  19.396   9.028  1.00  0.98           C  
ATOM   4766  HA  PRO A 306     -11.792  20.147   9.815  1.00  0.98           H  
ATOM   4767  C   PRO A 306     -12.559  20.015   7.807  1.00  0.98           C  
ATOM   4768  CB  PRO A 306     -10.463  18.903   8.668  1.00  0.98           C  
ATOM   4769  HB2 PRO A 306      -9.712  19.671   8.853  1.00  0.98           H  
ATOM   4770  HB3 PRO A 306     -10.432  18.577   7.628  1.00  0.98           H  
ATOM   4771  O   PRO A 306     -13.511  19.466   7.269  1.00  0.98           O  
ATOM   4772  CG  PRO A 306     -10.256  17.700   9.577  1.00  0.98           C  
ATOM   4773  HG2 PRO A 306      -9.525  17.004   9.166  1.00  0.98           H  
ATOM   4774  HG3 PRO A 306      -9.968  18.037  10.572  1.00  0.98           H  
ATOM   4775  CD  PRO A 306     -11.649  17.092   9.625  1.00  0.98           C  
ATOM   4776  HD2 PRO A 306     -11.802  16.450   8.758  1.00  0.98           H  
ATOM   4777  HD3 PRO A 306     -11.757  16.527  10.551  1.00  0.98           H  
ATOM   4778  N   GLY A 307     -12.083  21.165   7.328  1.00  0.98           N  
ATOM   4779  H   GLY A 307     -11.249  21.547   7.751  1.00  0.98           H  
ATOM   4780  CA  GLY A 307     -12.460  21.630   5.988  1.00  0.98           C  
ATOM   4781  HA2 GLY A 307     -13.546  21.644   5.897  1.00  0.98           H  
ATOM   4782  HA3 GLY A 307     -12.079  22.638   5.825  1.00  0.98           H  
ATOM   4783  C   GLY A 307     -11.873  20.711   4.912  1.00  0.98           C  
ATOM   4784  O   GLY A 307     -10.817  20.119   5.125  1.00  0.98           O  
ATOM   4785  N   PHE A 308     -12.504  20.621   3.734  1.00  0.97           N  
ATOM   4786  H   PHE A 308     -13.367  21.124   3.585  1.00  0.97           H  
ATOM   4787  CA  PHE A 308     -11.986  19.774   2.646  1.00  0.97           C  
ATOM   4788  HA  PHE A 308     -11.923  18.753   3.023  1.00  0.97           H  
ATOM   4789  C   PHE A 308     -10.564  20.167   2.212  1.00  0.97           C  
ATOM   4790  CB  PHE A 308     -12.944  19.793   1.442  1.00  0.97           C  
ATOM   4791  HB2 PHE A 308     -12.596  19.059   0.716  1.00  0.97           H  
ATOM   4792  HB3 PHE A 308     -13.931  19.468   1.771  1.00  0.97           H  
ATOM   4793  O   PHE A 308      -9.817  19.334   1.724  1.00  0.97           O  
ATOM   4794  CG  PHE A 308     -13.058  21.139   0.743  1.00  0.97           C  
ATOM   4795  CD1 PHE A 308     -14.158  21.980   0.997  1.00  0.97           C  
ATOM   4796  HD1 PHE A 308     -14.941  21.653   1.666  1.00  0.97           H  
ATOM   4797  CD2 PHE A 308     -12.063  21.553  -0.164  1.00  0.97           C  
ATOM   4798  HD2 PHE A 308     -11.229  20.905  -0.390  1.00  0.97           H  
ATOM   4799  CE1 PHE A 308     -14.243  23.239   0.375  1.00  0.97           C  
ATOM   4800  HE1 PHE A 308     -15.086  23.885   0.575  1.00  0.97           H  
ATOM   4801  CE2 PHE A 308     -12.146  22.811  -0.783  1.00  0.97           C  
ATOM   4802  HE2 PHE A 308     -11.377  23.115  -1.478  1.00  0.97           H  
ATOM   4803  CZ  PHE A 308     -13.232  23.659  -0.508  1.00  0.97           C  
ATOM   4804  HZ  PHE A 308     -13.296  24.624  -0.988  1.00  0.97           H  
ATOM   4805  N   ASN A 309     -10.173  21.425   2.414  1.00  0.96           N  
ATOM   4806  H   ASN A 309     -10.828  22.062   2.845  1.00  0.96           H  
ATOM   4807  CA  ASN A 309      -8.868  21.982   2.069  1.00  0.96           C  
ATOM   4808  HA  ASN A 309      -8.372  21.306   1.372  1.00  0.96           H  
ATOM   4809  C   ASN A 309      -7.924  22.121   3.278  1.00  0.96           C  
ATOM   4810  CB  ASN A 309      -9.087  23.319   1.346  1.00  0.96           C  
ATOM   4811  HB2 ASN A 309      -8.119  23.699   1.019  1.00  0.96           H  
ATOM   4812  HB3 ASN A 309      -9.691  23.152   0.454  1.00  0.96           H  
ATOM   4813  O   ASN A 309      -6.959  22.883   3.214  1.00  0.96           O  
ATOM   4814  CG  ASN A 309      -9.762  24.381   2.204  1.00  0.96           C  
ATOM   4815  ND2 ASN A 309      -9.738  25.615   1.760  1.00  0.96           N  
ATOM   4816 HD21 ASN A 309      -9.228  25.829   0.915  1.00  0.96           H  
ATOM   4817 HD22 ASN A 309     -10.159  26.310   2.360  1.00  0.96           H  
ATOM   4818  OD1 ASN A 309     -10.350  24.138   3.249  1.00  0.96           O  
ATOM   4819  N   ASP A 310      -8.191  21.434   4.393  1.00  0.97           N  
ATOM   4820  H   ASP A 310      -9.006  20.838   4.424  1.00  0.97           H  
ATOM   4821  CA  ASP A 310      -7.330  21.482   5.579  1.00  0.97           C  
ATOM   4822  HA  ASP A 310      -6.974  22.506   5.688  1.00  0.97           H  
ATOM   4823  C   ASP A 310      -6.077  20.601   5.411  1.00  0.97           C  
ATOM   4824  CB  ASP A 310      -8.131  21.177   6.848  1.00  0.97           C  
ATOM   4825  HB2 ASP A 310      -8.426  20.128   6.846  1.00  0.97           H  
ATOM   4826  HB3 ASP A 310      -9.033  21.789   6.852  1.00  0.97           H  
ATOM   4827  O   ASP A 310      -5.908  19.545   6.030  1.00  0.97           O  
ATOM   4828  CG  ASP A 310      -7.334  21.483   8.123  1.00  0.97           C  
ATOM   4829  OD1 ASP A 310      -6.116  21.772   8.046  1.00  0.97           O  
ATOM   4830  OD2 ASP A 310      -7.940  21.390   9.212  1.00  0.97           O  
ATOM   4831  N   THR A 311      -5.168  21.059   4.549  1.00  0.95           N  
ATOM   4832  H   THR A 311      -5.423  21.853   3.979  1.00  0.95           H  
ATOM   4833  CA  THR A 311      -3.870  20.418   4.297  1.00  0.95           C  
ATOM   4834  HA  THR A 311      -4.038  19.403   3.936  1.00  0.95           H  
ATOM   4835  C   THR A 311      -3.021  20.329   5.564  1.00  0.95           C  
ATOM   4836  CB  THR A 311      -3.097  21.199   3.222  1.00  0.95           C  
ATOM   4837  HB  THR A 311      -2.882  22.199   3.600  1.00  0.95           H  
ATOM   4838  O   THR A 311      -2.252  19.381   5.712  1.00  0.95           O  
ATOM   4839  CG2 THR A 311      -1.785  20.540   2.797  1.00  0.95           C  
ATOM   4840 HG21 THR A 311      -1.952  19.495   2.536  1.00  0.95           H  
ATOM   4841 HG22 THR A 311      -1.370  21.067   1.938  1.00  0.95           H  
ATOM   4842 HG23 THR A 311      -1.060  20.588   3.610  1.00  0.95           H  
ATOM   4843  OG1 THR A 311      -3.873  21.323   2.056  1.00  0.95           O  
ATOM   4844  HG1 THR A 311      -3.599  20.625   1.456  1.00  0.95           H  
ATOM   4845  N   ALA A 312      -3.163  21.272   6.502  1.00  0.96           N  
ATOM   4846  H   ALA A 312      -3.915  21.940   6.406  1.00  0.96           H  
ATOM   4847  CA  ALA A 312      -2.408  21.258   7.752  1.00  0.96           C  
ATOM   4848  HA  ALA A 312      -1.347  21.167   7.519  1.00  0.96           H  
ATOM   4849  C   ALA A 312      -2.792  20.049   8.616  1.00  0.96           C  
ATOM   4850  CB  ALA A 312      -2.628  22.584   8.489  1.00  0.96           C  
ATOM   4851  HB1 ALA A 312      -3.683  22.705   8.737  1.00  0.96           H  
ATOM   4852  HB2 ALA A 312      -2.046  22.590   9.410  1.00  0.96           H  
ATOM   4853  HB3 ALA A 312      -2.310  23.415   7.860  1.00  0.96           H  
ATOM   4854  O   ALA A 312      -1.908  19.343   9.105  1.00  0.96           O  
ATOM   4855  N   THR A 313      -4.090  19.757   8.742  1.00  0.97           N  
ATOM   4856  H   THR A 313      -4.774  20.404   8.376  1.00  0.97           H  
ATOM   4857  CA  THR A 313      -4.568  18.566   9.455  1.00  0.97           C  
ATOM   4858  HA  THR A 313      -4.106  18.552  10.442  1.00  0.97           H  
ATOM   4859  C   THR A 313      -4.147  17.272   8.749  1.00  0.97           C  
ATOM   4860  CB  THR A 313      -6.089  18.627   9.664  1.00  0.97           C  
ATOM   4861  HB  THR A 313      -6.601  18.776   8.713  1.00  0.97           H  
ATOM   4862  O   THR A 313      -3.671  16.347   9.412  1.00  0.97           O  
ATOM   4863  CG2 THR A 313      -6.626  17.365  10.340  1.00  0.97           C  
ATOM   4864 HG21 THR A 313      -7.648  17.546  10.671  1.00  0.97           H  
ATOM   4865 HG22 THR A 313      -6.013  17.114  11.206  1.00  0.97           H  
ATOM   4866 HG23 THR A 313      -6.626  16.533   9.635  1.00  0.97           H  
ATOM   4867  OG1 THR A 313      -6.394  19.683  10.546  1.00  0.97           O  
ATOM   4868  HG1 THR A 313      -6.897  20.344  10.064  1.00  0.97           H  
ATOM   4869  N   ALA A 314      -4.245  17.205   7.415  1.00  0.96           N  
ATOM   4870  H   ALA A 314      -4.646  17.987   6.918  1.00  0.96           H  
ATOM   4871  CA  ALA A 314      -3.789  16.040   6.647  1.00  0.96           C  
ATOM   4872  HA  ALA A 314      -4.310  15.155   7.012  1.00  0.96           H  
ATOM   4873  C   ALA A 314      -2.275  15.781   6.817  1.00  0.96           C  
ATOM   4874  CB  ALA A 314      -4.167  16.244   5.174  1.00  0.96           C  
ATOM   4875  HB1 ALA A 314      -3.853  15.378   4.591  1.00  0.96           H  
ATOM   4876  HB2 ALA A 314      -5.246  16.360   5.075  1.00  0.96           H  
ATOM   4877  HB3 ALA A 314      -3.676  17.132   4.776  1.00  0.96           H  
ATOM   4878  O   ALA A 314      -1.856  14.657   7.106  1.00  0.96           O  
ATOM   4879  N   ALA A 315      -1.449  16.826   6.715  1.00  0.96           N  
ATOM   4880  H   ALA A 315      -1.835  17.723   6.457  1.00  0.96           H  
ATOM   4881  CA  ALA A 315      -0.002  16.736   6.901  1.00  0.96           C  
ATOM   4882  HA  ALA A 315       0.389  15.962   6.240  1.00  0.96           H  
ATOM   4883  C   ALA A 315       0.371  16.347   8.342  1.00  0.96           C  
ATOM   4884  CB  ALA A 315       0.626  18.075   6.501  1.00  0.96           C  
ATOM   4885  HB1 ALA A 315       0.244  18.875   7.136  1.00  0.96           H  
ATOM   4886  HB2 ALA A 315       0.385  18.300   5.462  1.00  0.96           H  
ATOM   4887  HB3 ALA A 315       1.709  18.018   6.607  1.00  0.96           H  
ATOM   4888  O   ALA A 315       1.231  15.489   8.549  1.00  0.96           O  
ATOM   4889  N   ALA A 316      -0.308  16.921   9.341  1.00  0.97           N  
ATOM   4890  H   ALA A 316      -0.984  17.637   9.118  1.00  0.97           H  
ATOM   4891  CA  ALA A 316      -0.088  16.598  10.748  1.00  0.97           C  
ATOM   4892  HA  ALA A 316       0.970  16.731  10.973  1.00  0.97           H  
ATOM   4893  C   ALA A 316      -0.450  15.142  11.085  1.00  0.97           C  
ATOM   4894  CB  ALA A 316      -0.895  17.575  11.610  1.00  0.97           C  
ATOM   4895  HB1 ALA A 316      -0.583  18.597  11.399  1.00  0.97           H  
ATOM   4896  HB2 ALA A 316      -0.722  17.363  12.666  1.00  0.97           H  
ATOM   4897  HB3 ALA A 316      -1.958  17.475  11.393  1.00  0.97           H  
ATOM   4898  O   ALA A 316       0.204  14.528  11.928  1.00  0.97           O  
ATOM   4899  N   PHE A 317      -1.469  14.568  10.439  1.00  0.98           N  
ATOM   4900  H   PHE A 317      -2.019  15.126   9.801  1.00  0.98           H  
ATOM   4901  CA  PHE A 317      -1.794  13.148  10.585  1.00  0.98           C  
ATOM   4902  HA  PHE A 317      -1.898  12.913  11.644  1.00  0.98           H  
ATOM   4903  C   PHE A 317      -0.668  12.258  10.038  1.00  0.98           C  
ATOM   4904  CB  PHE A 317      -3.132  12.853   9.899  1.00  0.98           C  
ATOM   4905  HB2 PHE A 317      -3.093  13.186   8.862  1.00  0.98           H  
ATOM   4906  HB3 PHE A 317      -3.920  13.420  10.395  1.00  0.98           H  
ATOM   4907  O   PHE A 317      -0.162  11.394  10.754  1.00  0.98           O  
ATOM   4908  CG  PHE A 317      -3.490  11.383   9.928  1.00  0.98           C  
ATOM   4909  CD1 PHE A 317      -3.306  10.583   8.784  1.00  0.98           C  
ATOM   4910  HD1 PHE A 317      -2.936  11.016   7.866  1.00  0.98           H  
ATOM   4911  CD2 PHE A 317      -3.961  10.802  11.118  1.00  0.98           C  
ATOM   4912  HD2 PHE A 317      -4.099  11.412  11.998  1.00  0.98           H  
ATOM   4913  CE1 PHE A 317      -3.610   9.213   8.830  1.00  0.98           C  
ATOM   4914  HE1 PHE A 317      -3.489   8.608   7.945  1.00  0.98           H  
ATOM   4915  CE2 PHE A 317      -4.246   9.427  11.162  1.00  0.98           C  
ATOM   4916  HE2 PHE A 317      -4.603   8.984  12.080  1.00  0.98           H  
ATOM   4917  CZ  PHE A 317      -4.079   8.631  10.018  1.00  0.98           C  
ATOM   4918  HZ  PHE A 317      -4.312   7.577  10.043  1.00  0.98           H  
ATOM   4919  N   THR A 318      -0.222  12.512   8.806  1.00  0.96           N  
ATOM   4920  H   THR A 318      -0.701  13.209   8.253  1.00  0.96           H  
ATOM   4921  CA  THR A 318       0.847  11.734   8.159  1.00  0.96           C  
ATOM   4922  HA  THR A 318       0.550  10.685   8.140  1.00  0.96           H  
ATOM   4923  C   THR A 318       2.168  11.819   8.930  1.00  0.96           C  
ATOM   4924  CB  THR A 318       1.022  12.198   6.706  1.00  0.96           C  
ATOM   4925  HB  THR A 318       1.262  13.261   6.684  1.00  0.96           H  
ATOM   4926  O   THR A 318       2.822  10.799   9.145  1.00  0.96           O  
ATOM   4927  CG2 THR A 318       2.093  11.416   5.945  1.00  0.96           C  
ATOM   4928 HG21 THR A 318       2.089  11.719   4.898  1.00  0.96           H  
ATOM   4929 HG22 THR A 318       1.888  10.347   6.009  1.00  0.96           H  
ATOM   4930 HG23 THR A 318       3.079  11.623   6.360  1.00  0.96           H  
ATOM   4931  OG1 THR A 318      -0.194  11.978   6.031  1.00  0.96           O  
ATOM   4932  HG1 THR A 318      -0.420  12.766   5.533  1.00  0.96           H  
ATOM   4933  N   ALA A 319       2.536  13.005   9.425  1.00  0.96           N  
ATOM   4934  H   ALA A 319       1.967  13.812   9.207  1.00  0.96           H  
ATOM   4935  CA  ALA A 319       3.781  13.233  10.162  1.00  0.96           C  
ATOM   4936  HA  ALA A 319       4.608  12.848   9.565  1.00  0.96           H  
ATOM   4937  C   ALA A 319       3.851  12.529  11.535  1.00  0.96           C  
ATOM   4938  CB  ALA A 319       3.961  14.747  10.316  1.00  0.96           C
[truncated: 285,445 more chars]
