# Supplementary material for: Phenoloxidases in Plants—How Structural Diversity Enables Functional Specificity
Source: Front Plant Sci. 2021 Oct 1;12:754601. doi: 10.3389/fpls.2021.754601 (PMC8517187; doi:10.3389/fpls.2021.754601)
Supplement: Supplementary file 3 [file Data_Sheet_2.ZIP › Figure 7/AlphaFold2_models/models/plantae/AtLAC9_relaxed_model_1.pdb]

ATOM      1  N   ALA A   1     -23.409  19.463  -6.921  1.00  0.96           N  
ATOM      2  H   ALA A   1     -24.392  19.271  -7.054  1.00  0.96           H  
ATOM      3  H2  ALA A   1     -22.908  19.400  -7.795  1.00  0.96           H  
ATOM      4  H3  ALA A   1     -23.027  18.746  -6.322  1.00  0.96           H  
ATOM      5  CA  ALA A   1     -23.181  20.781  -6.282  1.00  0.96           C  
ATOM      6  HA  ALA A   1     -23.659  21.556  -6.881  1.00  0.96           H  
ATOM      7  C   ALA A   1     -21.682  21.057  -6.270  1.00  0.96           C  
ATOM      8  CB  ALA A   1     -23.760  20.808  -4.859  1.00  0.96           C  
ATOM      9  HB1 ALA A   1     -23.661  21.809  -4.440  1.00  0.96           H  
ATOM     10  HB2 ALA A   1     -23.220  20.106  -4.224  1.00  0.96           H  
ATOM     11  HB3 ALA A   1     -24.815  20.536  -4.880  1.00  0.96           H  
ATOM     12  O   ALA A   1     -20.933  20.129  -6.533  1.00  0.96           O  
ATOM     13  N   ILE A   2     -21.235  22.286  -6.001  1.00  0.98           N  
ATOM     14  H   ILE A   2     -21.874  23.022  -5.739  1.00  0.98           H  
ATOM     15  CA  ILE A   2     -19.805  22.545  -5.766  1.00  0.98           C  
ATOM     16  HA  ILE A   2     -19.209  21.799  -6.293  1.00  0.98           H  
ATOM     17  C   ILE A   2     -19.544  22.377  -4.267  1.00  0.98           C  
ATOM     18  CB  ILE A   2     -19.359  23.923  -6.305  1.00  0.98           C  
ATOM     19  HB  ILE A   2     -19.942  24.699  -5.809  1.00  0.98           H  
ATOM     20  O   ILE A   2     -20.243  22.985  -3.455  1.00  0.98           O  
ATOM     21  CG1 ILE A   2     -19.610  24.005  -7.831  1.00  0.98           C  
ATOM     22 HG12 ILE A   2     -20.654  23.773  -8.040  1.00  0.98           H  
ATOM     23 HG13 ILE A   2     -18.994  23.265  -8.340  1.00  0.98           H  
ATOM     24  CG2 ILE A   2     -17.868  24.153  -5.988  1.00  0.98           C  
ATOM     25 HG21 ILE A   2     -17.691  24.142  -4.913  1.00  0.98           H  
ATOM     26 HG22 ILE A   2     -17.541  25.130  -6.345  1.00  0.98           H  
ATOM     27 HG23 ILE A   2     -17.259  23.380  -6.456  1.00  0.98           H  
ATOM     28  CD1 ILE A   2     -19.329  25.382  -8.445  1.00  0.98           C  
ATOM     29 HD11 ILE A   2     -18.262  25.602  -8.422  1.00  0.98           H  
ATOM     30 HD12 ILE A   2     -19.657  25.384  -9.485  1.00  0.98           H  
ATOM     31 HD13 ILE A   2     -19.874  26.152  -7.899  1.00  0.98           H  
ATOM     32  N   VAL A   3     -18.577  21.535  -3.911  1.00  0.98           N  
ATOM     33  H   VAL A   3     -18.062  21.069  -4.644  1.00  0.98           H  
ATOM     34  CA  VAL A   3     -18.104  21.334  -2.539  1.00  0.98           C  
ATOM     35  HA  VAL A   3     -18.712  21.923  -1.852  1.00  0.98           H  
ATOM     36  C   VAL A   3     -16.671  21.838  -2.465  1.00  0.98           C  
ATOM     37  CB  VAL A   3     -18.200  19.857  -2.111  1.00  0.98           C  
ATOM     38  HB  VAL A   3     -17.570  19.248  -2.759  1.00  0.98           H  
ATOM     39  O   VAL A   3     -15.800  21.329  -3.164  1.00  0.98           O  
ATOM     40  CG1 VAL A   3     -17.736  19.685  -0.659  1.00  0.98           C  
ATOM     41 HG11 VAL A   3     -17.838  18.643  -0.357  1.00  0.98           H  
ATOM     42 HG12 VAL A   3     -16.684  19.956  -0.569  1.00  0.98           H  
ATOM     43 HG13 VAL A   3     -18.328  20.312   0.008  1.00  0.98           H  
ATOM     44  CG2 VAL A   3     -19.643  19.340  -2.208  1.00  0.98           C  
ATOM     45 HG21 VAL A   3     -19.978  19.364  -3.244  1.00  0.98           H  
ATOM     46 HG22 VAL A   3     -20.304  19.958  -1.600  1.00  0.98           H  
ATOM     47 HG23 VAL A   3     -19.693  18.307  -1.863  1.00  0.98           H  
ATOM     48  N   GLU A   4     -16.432  22.844  -1.631  1.00  0.99           N  
ATOM     49  H   GLU A   4     -17.184  23.210  -1.066  1.00  0.99           H  
ATOM     50  CA  GLU A   4     -15.157  23.560  -1.573  1.00  0.99           C  
ATOM     51  HA  GLU A   4     -14.505  23.175  -2.357  1.00  0.99           H  
ATOM     52  C   GLU A   4     -14.461  23.355  -0.222  1.00  0.99           C  
ATOM     53  CB  GLU A   4     -15.400  25.035  -1.906  1.00  0.99           C  
ATOM     54  HB2 GLU A   4     -15.940  25.502  -1.082  1.00  0.99           H  
ATOM     55  HB3 GLU A   4     -16.027  25.073  -2.796  1.00  0.99           H  
ATOM     56  O   GLU A   4     -15.088  23.433   0.838  1.00  0.99           O  
ATOM     57  CG  GLU A   4     -14.111  25.823  -2.189  1.00  0.99           C  
ATOM     58  HG2 GLU A   4     -13.570  25.339  -3.002  1.00  0.99           H  
ATOM     59  HG3 GLU A   4     -13.481  25.797  -1.299  1.00  0.99           H  
ATOM     60  CD  GLU A   4     -14.407  27.287  -2.566  1.00  0.99           C  
ATOM     61  OE1 GLU A   4     -13.483  28.118  -2.446  1.00  0.99           O  
ATOM     62  OE2 GLU A   4     -15.573  27.593  -2.909  1.00  0.99           O  
ATOM     63  N   HIS A   5     -13.155  23.089  -0.255  1.00  0.99           N  
ATOM     64  H   HIS A   5     -12.714  23.028  -1.161  1.00  0.99           H  
ATOM     65  CA  HIS A   5     -12.317  22.894   0.926  1.00  0.99           C  
ATOM     66  HA  HIS A   5     -12.833  23.300   1.797  1.00  0.99           H  
ATOM     67  C   HIS A   5     -10.982  23.635   0.801  1.00  0.99           C  
ATOM     68  CB  HIS A   5     -12.080  21.392   1.160  1.00  0.99           C  
ATOM     69  HB2 HIS A   5     -11.282  21.268   1.892  1.00  0.99           H  
ATOM     70  HB3 HIS A   5     -11.743  20.933   0.231  1.00  0.99           H  
ATOM     71  O   HIS A   5     -10.437  23.803  -0.288  1.00  0.99           O  
ATOM     72  CG  HIS A   5     -13.290  20.649   1.671  1.00  0.99           C  
ATOM     73  CD2 HIS A   5     -14.217  19.967   0.928  1.00  0.99           C  
ATOM     74  HD2 HIS A   5     -14.223  19.879  -0.148  1.00  0.99           H  
ATOM     75  ND1 HIS A   5     -13.660  20.525   2.990  1.00  0.99           N  
ATOM     76  HD1 HIS A   5     -13.216  20.984   3.773  1.00  0.99           H  
ATOM     77  CE1 HIS A   5     -14.779  19.787   3.042  1.00  0.99           C  
ATOM     78  HE1 HIS A   5     -15.321  19.545   3.944  1.00  0.99           H  
ATOM     79  NE2 HIS A   5     -15.146  19.399   1.814  1.00  0.99           N  
ATOM     80  N   VAL A   6     -10.405  24.011   1.944  1.00  0.99           N  
ATOM     81  H   VAL A   6     -10.902  23.854   2.809  1.00  0.99           H  
ATOM     82  CA  VAL A   6      -9.040  24.548   2.033  1.00  0.99           C  
ATOM     83  HA  VAL A   6      -8.601  24.569   1.035  1.00  0.99           H  
ATOM     84  C   VAL A   6      -8.195  23.622   2.901  1.00  0.99           C  
ATOM     85  CB  VAL A   6      -9.019  25.995   2.563  1.00  0.99           C  
ATOM     86  HB  VAL A   6      -9.361  26.001   3.598  1.00  0.99           H  
ATOM     87  O   VAL A   6      -8.562  23.315   4.040  1.00  0.99           O  
ATOM     88  CG1 VAL A   6      -7.598  26.573   2.513  1.00  0.99           C  
ATOM     89 HG11 VAL A   6      -6.931  26.000   3.157  1.00  0.99           H  
ATOM     90 HG12 VAL A   6      -7.221  26.553   1.491  1.00  0.99           H  
ATOM     91 HG13 VAL A   6      -7.611  27.603   2.870  1.00  0.99           H  
ATOM     92  CG2 VAL A   6      -9.934  26.921   1.751  1.00  0.99           C  
ATOM     93 HG21 VAL A   6      -9.866  27.941   2.131  1.00  0.99           H  
ATOM     94 HG22 VAL A   6     -10.973  26.601   1.831  1.00  0.99           H  
ATOM     95 HG23 VAL A   6      -9.649  26.916   0.699  1.00  0.99           H  
ATOM     96  N   LEU A   7      -7.059  23.179   2.365  1.00  0.99           N  
ATOM     97  H   LEU A   7      -6.831  23.492   1.433  1.00  0.99           H  
ATOM     98  CA  LEU A   7      -6.066  22.363   3.056  1.00  0.99           C  
ATOM     99  HA  LEU A   7      -6.454  22.054   4.027  1.00  0.99           H  
ATOM    100  C   LEU A   7      -4.813  23.207   3.304  1.00  0.99           C  
ATOM    101  CB  LEU A   7      -5.756  21.087   2.251  1.00  0.99           C  
ATOM    102  HB2 LEU A   7      -5.277  21.383   1.317  1.00  0.99           H  
ATOM    103  HB3 LEU A   7      -5.030  20.492   2.805  1.00  0.99           H  
ATOM    104  O   LEU A   7      -4.026  23.481   2.400  1.00  0.99           O  
ATOM    105  CG  LEU A   7      -6.963  20.199   1.895  1.00  0.99           C  
ATOM    106  HG  LEU A   7      -7.564  20.743   1.165  1.00  0.99           H  
ATOM    107  CD1 LEU A   7      -6.473  18.895   1.261  1.00  0.99           C  
ATOM    108 HD11 LEU A   7      -7.323  18.282   0.963  1.00  0.99           H  
ATOM    109 HD12 LEU A   7      -5.879  19.111   0.372  1.00  0.99           H  
ATOM    110 HD13 LEU A   7      -5.866  18.329   1.967  1.00  0.99           H  
ATOM    111  CD2 LEU A   7      -7.889  19.838   3.061  1.00  0.99           C  
ATOM    112 HD21 LEU A   7      -8.285  20.741   3.526  1.00  0.99           H  
ATOM    113 HD22 LEU A   7      -8.728  19.257   2.678  1.00  0.99           H  
ATOM    114 HD23 LEU A   7      -7.362  19.238   3.802  1.00  0.99           H  
ATOM    115  N   HIS A   8      -4.618  23.617   4.553  1.00  0.99           N  
ATOM    116  H   HIS A   8      -5.311  23.371   5.245  1.00  0.99           H  
ATOM    117  CA  HIS A   8      -3.386  24.236   5.017  1.00  0.99           C  
ATOM    118  HA  HIS A   8      -2.938  24.818   4.211  1.00  0.99           H  
ATOM    119  C   HIS A   8      -2.406  23.146   5.433  1.00  0.99           C  
ATOM    120  CB  HIS A   8      -3.683  25.172   6.192  1.00  0.99           C  
ATOM    121  HB2 HIS A   8      -2.739  25.551   6.583  1.00  0.99           H  
ATOM    122  HB3 HIS A   8      -4.174  24.611   6.987  1.00  0.99           H  
ATOM    123  O   HIS A   8      -2.577  22.541   6.495  1.00  0.99           O  
ATOM    124  CG  HIS A   8      -4.547  26.343   5.821  1.00  0.99           C  
ATOM    125  CD2 HIS A   8      -5.883  26.480   6.077  1.00  0.99           C  
ATOM    126  HD2 HIS A   8      -6.516  25.758   6.571  1.00  0.99           H  
ATOM    127  ND1 HIS A   8      -4.134  27.470   5.149  1.00  0.99           N  
ATOM    128  HD1 HIS A   8      -3.280  27.544   4.615  1.00  0.99           H  
ATOM    129  CE1 HIS A   8      -5.198  28.283   5.028  1.00  0.99           C  
ATOM    130  HE1 HIS A   8      -5.220  29.213   4.480  1.00  0.99           H  
ATOM    131  NE2 HIS A   8      -6.277  27.729   5.592  1.00  0.99           N  
ATOM    132  N   VAL A   9      -1.376  22.923   4.620  1.00  0.98           N  
ATOM    133  H   VAL A   9      -1.290  23.470   3.775  1.00  0.98           H  
ATOM    134  CA  VAL A   9      -0.267  22.035   4.979  1.00  0.98           C  
ATOM    135  HA  VAL A   9      -0.647  21.234   5.612  1.00  0.98           H  
ATOM    136  C   VAL A   9       0.748  22.852   5.763  1.00  0.98           C  
ATOM    137  CB  VAL A   9       0.398  21.384   3.755  1.00  0.98           C  
ATOM    138  HB  VAL A   9       1.022  22.116   3.242  1.00  0.98           H  
ATOM    139  O   VAL A   9       1.212  23.878   5.270  1.00  0.98           O  
ATOM    140  CG1 VAL A   9       1.278  20.226   4.232  1.00  0.98           C  
ATOM    141 HG11 VAL A   9       1.783  19.774   3.378  1.00  0.98           H  
ATOM    142 HG12 VAL A   9       2.041  20.577   4.926  1.00  0.98           H  
ATOM    143 HG13 VAL A   9       0.673  19.466   4.726  1.00  0.98           H  
ATOM    144  CG2 VAL A   9      -0.622  20.837   2.748  1.00  0.98           C  
ATOM    145 HG21 VAL A   9      -0.097  20.350   1.927  1.00  0.98           H  
ATOM    146 HG22 VAL A   9      -1.217  21.650   2.332  1.00  0.98           H  
ATOM    147 HG23 VAL A   9      -1.281  20.113   3.228  1.00  0.98           H  
ATOM    148  N   LYS A  10       1.065  22.448   6.991  1.00  0.97           N  
ATOM    149  H   LYS A  10       0.653  21.594   7.340  1.00  0.97           H  
ATOM    150  CA  LYS A  10       2.029  23.152   7.845  1.00  0.97           C  
ATOM    151  HA  LYS A  10       2.767  23.641   7.209  1.00  0.97           H  
ATOM    152  C   LYS A  10       2.793  22.178   8.726  1.00  0.97           C  
ATOM    153  CB  LYS A  10       1.324  24.235   8.684  1.00  0.97           C  
ATOM    154  HB2 LYS A  10       0.826  24.934   8.011  1.00  0.97           H  
ATOM    155  HB3 LYS A  10       2.082  24.785   9.242  1.00  0.97           H  
ATOM    156  O   LYS A  10       2.236  21.162   9.140  1.00  0.97           O  
ATOM    157  CG  LYS A  10       0.291  23.664   9.673  1.00  0.97           C  
ATOM    158  HG2 LYS A  10      -0.494  23.143   9.126  1.00  0.97           H  
ATOM    159  HG3 LYS A  10       0.787  22.955  10.336  1.00  0.97           H  
ATOM    160  CD  LYS A  10      -0.337  24.760  10.538  1.00  0.97           C  
ATOM    161  HD2 LYS A  10       0.457  25.305  11.047  1.00  0.97           H  
ATOM    162  HD3 LYS A  10      -0.903  25.443   9.903  1.00  0.97           H  
ATOM    163  CE  LYS A  10      -1.259  24.102  11.569  1.00  0.97           C  
ATOM    164  HE2 LYS A  10      -0.673  23.364  12.117  1.00  0.97           H  
ATOM    165  HE3 LYS A  10      -2.050  23.567  11.043  1.00  0.97           H  
ATOM    166  NZ  LYS A  10      -1.832  25.092  12.513  1.00  0.97           N  
ATOM    167  HZ1 LYS A  10      -1.087  25.582  12.987  1.00  0.97           H  
ATOM    168  HZ2 LYS A  10      -2.410  25.760  12.024  1.00  0.97           H  
ATOM    169  HZ3 LYS A  10      -2.391  24.624  13.211  1.00  0.97           H  
ATOM    170  N   ASP A  11       4.019  22.549   9.059  1.00  0.96           N  
ATOM    171  H   ASP A  11       4.416  23.392   8.669  1.00  0.96           H  
ATOM    172  CA  ASP A  11       4.816  21.823  10.039  1.00  0.96           C  
ATOM    173  HA  ASP A  11       4.685  20.754   9.872  1.00  0.96           H  
ATOM    174  C   ASP A  11       4.312  22.150  11.450  1.00  0.96           C  
ATOM    175  CB  ASP A  11       6.308  22.131   9.839  1.00  0.96           C  
ATOM    176  HB2 ASP A  11       6.880  21.594  10.596  1.00  0.96           H  
ATOM    177  HB3 ASP A  11       6.477  23.199   9.971  1.00  0.96           H  
ATOM    178  O   ASP A  11       4.095  23.315  11.799  1.00  0.96           O  
ATOM    179  CG  ASP A  11       6.800  21.697   8.451  1.00  0.96           C  
ATOM    180  OD1 ASP A  11       6.261  20.706   7.921  1.00  0.96           O  
ATOM    181  OD2 ASP A  11       7.656  22.391   7.861  1.00  0.96           O  
ATOM    182  N   VAL A  12       4.076  21.121  12.261  1.00  0.96           N  
ATOM    183  H   VAL A  12       4.221  20.187  11.905  1.00  0.96           H  
ATOM    184  CA  VAL A  12       3.707  21.266  13.673  1.00  0.96           C  
ATOM    185  HA  VAL A  12       3.952  22.279  13.993  1.00  0.96           H  
ATOM    186  C   VAL A  12       4.524  20.317  14.533  1.00  0.96           C  
ATOM    187  CB  VAL A  12       2.206  21.047  13.938  1.00  0.96           C  
ATOM    188  HB  VAL A  12       2.020  21.318  14.977  1.00  0.96           H  
ATOM    189  O   VAL A  12       4.917  19.243  14.081  1.00  0.96           O  
ATOM    190  CG1 VAL A  12       1.299  21.928  13.073  1.00  0.96           C  
ATOM    191 HG11 VAL A  12       1.383  21.610  12.034  1.00  0.96           H  
ATOM    192 HG12 VAL A  12       1.615  22.967  13.161  1.00  0.96           H  
ATOM    193 HG13 VAL A  12       0.267  21.818  13.407  1.00  0.96           H  
ATOM    194  CG2 VAL A  12       1.778  19.594  13.766  1.00  0.96           C  
ATOM    195 HG21 VAL A  12       1.883  19.280  12.728  1.00  0.96           H  
ATOM    196 HG22 VAL A  12       2.397  18.942  14.382  1.00  0.96           H  
ATOM    197 HG23 VAL A  12       0.759  19.490  14.137  1.00  0.96           H  
ATOM    198  N   VAL A  13       4.723  20.687  15.795  1.00  0.95           N  
ATOM    199  H   VAL A  13       4.354  21.570  16.116  1.00  0.95           H  
ATOM    200  CA  VAL A  13       5.285  19.779  16.796  1.00  0.95           C  
ATOM    201  HA  VAL A  13       6.007  19.125  16.308  1.00  0.95           H  
ATOM    202  C   VAL A  13       4.164  18.911  17.363  1.00  0.95           C  
ATOM    203  CB  VAL A  13       6.044  20.542  17.896  1.00  0.95           C  
ATOM    204  HB  VAL A  13       5.350  21.180  18.442  1.00  0.95           H  
ATOM    205  O   VAL A  13       3.142  19.422  17.823  1.00  0.95           O  
ATOM    206  CG1 VAL A  13       6.705  19.569  18.879  1.00  0.95           C  
ATOM    207 HG11 VAL A  13       7.358  18.877  18.348  1.00  0.95           H  
ATOM    208 HG12 VAL A  13       7.296  20.117  19.612  1.00  0.95           H  
ATOM    209 HG13 VAL A  13       5.949  19.001  19.421  1.00  0.95           H  
ATOM    210  CG2 VAL A  13       7.143  21.427  17.285  1.00  0.95           C  
ATOM    211 HG21 VAL A  13       7.705  21.913  18.083  1.00  0.95           H  
ATOM    212 HG22 VAL A  13       6.707  22.202  16.655  1.00  0.95           H  
ATOM    213 HG23 VAL A  13       7.826  20.818  16.693  1.00  0.95           H  
ATOM    214  N   VAL A  14       4.359  17.597  17.329  1.00  0.93           N  
ATOM    215  H   VAL A  14       5.216  17.262  16.913  1.00  0.93           H  
ATOM    216  CA  VAL A  14       3.513  16.595  17.986  1.00  0.93           C  
ATOM    217  HA  VAL A  14       2.753  17.103  18.579  1.00  0.93           H  
ATOM    218  C   VAL A  14       4.360  15.766  18.947  1.00  0.93           C  
ATOM    219  CB  VAL A  14       2.800  15.680  16.972  1.00  0.93           C  
ATOM    220  HB  VAL A  14       2.209  14.955  17.532  1.00  0.93           H  
ATOM    221  O   VAL A  14       5.567  15.658  18.764  1.00  0.93           O  
ATOM    222  CG1 VAL A  14       1.829  16.464  16.088  1.00  0.93           C  
ATOM    223 HG11 VAL A  14       1.199  17.111  16.699  1.00  0.93           H  
ATOM    224 HG12 VAL A  14       2.400  17.070  15.384  1.00  0.93           H  
ATOM    225 HG13 VAL A  14       1.201  15.772  15.525  1.00  0.93           H  
ATOM    226  CG2 VAL A  14       3.776  14.918  16.068  1.00  0.93           C  
ATOM    227 HG21 VAL A  14       4.353  15.622  15.470  1.00  0.93           H  
ATOM    228 HG22 VAL A  14       4.500  14.345  16.647  1.00  0.93           H  
ATOM    229 HG23 VAL A  14       3.227  14.233  15.421  1.00  0.93           H  
ATOM    230  N   THR A  15       3.725  15.146  19.944  1.00  0.90           N  
ATOM    231  H   THR A  15       2.750  15.362  20.097  1.00  0.90           H  
ATOM    232  CA  THR A  15       4.413  14.287  20.931  1.00  0.90           C  
ATOM    233  HA  THR A  15       5.446  14.161  20.608  1.00  0.90           H  
ATOM    234  C   THR A  15       3.815  12.871  21.008  1.00  0.90           C  
ATOM    235  CB  THR A  15       4.474  14.954  22.315  1.00  0.90           C  
ATOM    236  HB  THR A  15       3.518  14.812  22.819  1.00  0.90           H  
ATOM    237  O   THR A  15       3.301  12.460  22.056  1.00  0.90           O  
ATOM    238  CG2 THR A  15       5.586  14.381  23.192  1.00  0.90           C  
ATOM    239 HG21 THR A  15       5.589  14.890  24.156  1.00  0.90           H  
ATOM    240 HG22 THR A  15       6.554  14.526  22.713  1.00  0.90           H  
ATOM    241 HG23 THR A  15       5.427  13.315  23.357  1.00  0.90           H  
ATOM    242  OG1 THR A  15       4.672  16.343  22.207  1.00  0.90           O  
ATOM    243  HG1 THR A  15       5.601  16.543  22.347  1.00  0.90           H  
ATOM    244  N   PRO A  16       3.761  12.114  19.903  1.00  0.85           N  
ATOM    245  CA  PRO A  16       3.389  10.705  19.938  1.00  0.85           C  
ATOM    246  HA  PRO A  16       2.455  10.576  20.484  1.00  0.85           H  
ATOM    247  C   PRO A  16       4.488   9.893  20.626  1.00  0.85           C  
ATOM    248  CB  PRO A  16       3.180  10.283  18.490  1.00  0.85           C  
ATOM    249  HB2 PRO A  16       3.428   9.237  18.313  1.00  0.85           H  
ATOM    250  HB3 PRO A  16       2.155  10.496  18.187  1.00  0.85           H  
ATOM    251  O   PRO A  16       5.656  10.259  20.612  1.00  0.85           O  
ATOM    252  CG  PRO A  16       4.130  11.216  17.765  1.00  0.85           C  
ATOM    253  HG2 PRO A  16       5.125  10.772  17.739  1.00  0.85           H  
ATOM    254  HG3 PRO A  16       3.702  11.448  16.789  1.00  0.85           H  
ATOM    255  CD  PRO A  16       4.198  12.485  18.578  1.00  0.85           C  
ATOM    256  HD2 PRO A  16       5.212  12.887  18.576  1.00  0.85           H  
ATOM    257  HD3 PRO A  16       3.483  13.198  18.168  1.00  0.85           H  
ATOM    258  N   LEU A  17       4.093   8.807  21.292  1.00  0.90           N  
ATOM    259  H   LEU A  17       3.121   8.538  21.229  1.00  0.90           H  
ATOM    260  CA  LEU A  17       5.021   7.874  21.945  1.00  0.90           C  
ATOM    261  HA  LEU A  17       4.428   7.217  22.581  1.00  0.90           H  
ATOM    262  C   LEU A  17       6.049   8.523  22.899  1.00  0.90           C  
ATOM    263  CB  LEU A  17       5.703   6.991  20.883  1.00  0.90           C  
ATOM    264  HB2 LEU A  17       6.300   6.241  21.400  1.00  0.90           H  
ATOM    265  HB3 LEU A  17       6.396   7.605  20.308  1.00  0.90           H  
ATOM    266  O   LEU A  17       7.151   8.016  23.065  1.00  0.90           O  
ATOM    267  CG  LEU A  17       4.774   6.269  19.895  1.00  0.90           C  
ATOM    268  HG  LEU A  17       4.329   6.986  19.205  1.00  0.90           H  
ATOM    269  CD1 LEU A  17       5.615   5.276  19.101  1.00  0.90           C  
ATOM    270 HD11 LEU A  17       5.055   4.896  18.247  1.00  0.90           H  
ATOM    271 HD12 LEU A  17       5.942   4.449  19.732  1.00  0.90           H  
ATOM    272 HD13 LEU A  17       6.503   5.777  18.717  1.00  0.90           H  
ATOM    273  CD2 LEU A  17       3.657   5.521  20.627  1.00  0.90           C  
ATOM    274 HD21 LEU A  17       2.894   6.221  20.968  1.00  0.90           H  
ATOM    275 HD22 LEU A  17       4.104   5.016  21.483  1.00  0.90           H  
ATOM    276 HD23 LEU A  17       3.201   4.792  19.956  1.00  0.90           H  
ATOM    277  N   CYS A  18       5.677   9.619  23.573  1.00  0.91           N  
ATOM    278  H   CYS A  18       4.788  10.027  23.320  1.00  0.91           H  
ATOM    279  CA  CYS A  18       6.553  10.390  24.471  1.00  0.91           C  
ATOM    280  HA  CYS A  18       5.921  11.132  24.959  1.00  0.91           H  
ATOM    281  C   CYS A  18       7.686  11.179  23.782  1.00  0.91           C  
ATOM    282  CB  CYS A  18       7.165   9.511  25.583  1.00  0.91           C  
ATOM    283  HB2 CYS A  18       7.479  10.164  26.398  1.00  0.91           H  
ATOM    284  HB3 CYS A  18       8.080   9.085  25.172  1.00  0.91           H  
ATOM    285  O   CYS A  18       8.532  11.723  24.491  1.00  0.91           O  
ATOM    286  SG  CYS A  18       6.252   8.111  26.288  1.00  0.91           S  
ATOM    287  N   LYS A  19       7.729  11.257  22.448  1.00  0.91           N  
ATOM    288  H   LYS A  19       7.030  10.779  21.897  1.00  0.91           H  
ATOM    289  CA  LYS A  19       8.810  11.913  21.707  1.00  0.91           C  
ATOM    290  HA  LYS A  19       9.560  12.285  22.405  1.00  0.91           H  
ATOM    291  C   LYS A  19       8.280  13.096  20.913  1.00  0.91           C  
ATOM    292  CB  LYS A  19       9.482  10.869  20.809  1.00  0.91           C  
ATOM    293  HB2 LYS A  19       8.786  10.554  20.032  1.00  0.91           H  
ATOM    294  HB3 LYS A  19       9.738   9.997  21.410  1.00  0.91           H  
ATOM    295  O   LYS A  19       7.357  12.950  20.119  1.00  0.91           O  
ATOM    296  CG  LYS A  19      10.759  11.421  20.166  1.00  0.91           C  
ATOM    297  HG2 LYS A  19      11.454  11.731  20.947  1.00  0.91           H  
ATOM    298  HG3 LYS A  19      10.521  12.277  19.535  1.00  0.91           H  
ATOM    299  CD  LYS A  19      11.404  10.333  19.309  1.00  0.91           C  
ATOM    300  HD2 LYS A  19      10.721  10.073  18.501  1.00  0.91           H  
ATOM    301  HD3 LYS A  19      11.578   9.446  19.919  1.00  0.91           H  
ATOM    302  CE  LYS A  19      12.726  10.831  18.727  1.00  0.91           C  
ATOM    303  HE2 LYS A  19      12.524  11.698  18.097  1.00  0.91           H  
ATOM    304  HE3 LYS A  19      13.374  11.143  19.546  1.00  0.91           H  
ATOM    305  NZ  LYS A  19      13.371   9.761  17.936  1.00  0.91           N  
ATOM    306  HZ1 LYS A  19      12.805   9.547  17.128  1.00  0.91           H  
ATOM    307  HZ2 LYS A  19      14.279  10.038  17.590  1.00  0.91           H  
ATOM    308  HZ3 LYS A  19      13.439   8.903  18.465  1.00  0.91           H  
ATOM    309  N   GLU A  20       8.850  14.276  21.141  1.00  0.93           N  
ATOM    310  H   GLU A  20       9.622  14.341  21.789  1.00  0.93           H  
ATOM    311  CA  GLU A  20       8.525  15.448  20.331  1.00  0.93           C  
ATOM    312  HA  GLU A  20       7.441  15.508  20.229  1.00  0.93           H  
ATOM    313  C   GLU A  20       9.118  15.305  18.932  1.00  0.93           C  
ATOM    314  CB  GLU A  20       8.995  16.752  20.983  1.00  0.93           C  
ATOM    315  HB2 GLU A  20       8.830  17.564  20.275  1.00  0.93           H  
ATOM    316  HB3 GLU A  20      10.060  16.689  21.209  1.00  0.93           H  
ATOM    317  O   GLU A  20      10.295  14.981  18.766  1.00  0.93           O  
ATOM    318  CG  GLU A  20       8.206  17.053  22.263  1.00  0.93           C  
ATOM    319  HG2 GLU A  20       7.143  16.960  22.037  1.00  0.93           H  
ATOM    320  HG3 GLU A  20       8.455  16.310  23.021  1.00  0.93           H  
ATOM    321  CD  GLU A  20       8.464  18.458  22.822  1.00  0.93           C  
ATOM    322  OE1 GLU A  20       7.617  18.893  23.634  1.00  0.93           O  
ATOM    323  OE2 GLU A  20       9.478  19.082  22.439  1.00  0.93           O  
ATOM    324  N   GLN A  21       8.295  15.564  17.925  1.00  0.93           N  
ATOM    325  H   GLN A  21       7.322  15.742  18.129  1.00  0.93           H  
ATOM    326  CA  GLN A  21       8.692  15.524  16.530  1.00  0.93           C  
ATOM    327  HA  GLN A  21       9.760  15.734  16.462  1.00  0.93           H  
ATOM    328  C   GLN A  21       7.941  16.587  15.738  1.00  0.93           C  
ATOM    329  CB  GLN A  21       8.441  14.116  15.983  1.00  0.93           C  
ATOM    330  HB2 GLN A  21       7.376  13.888  16.025  1.00  0.93           H  
ATOM    331  HB3 GLN A  21       8.974  13.404  16.613  1.00  0.93           H  
ATOM    332  O   GLN A  21       6.742  16.797  15.926  1.00  0.93           O  
ATOM    333  CG  GLN A  21       8.937  13.974  14.537  1.00  0.93           C  
ATOM    334  HG2 GLN A  21       9.978  14.289  14.473  1.00  0.93           H  
ATOM    335  HG3 GLN A  21       8.343  14.610  13.881  1.00  0.93           H  
ATOM    336  CD  GLN A  21       8.846  12.544  14.034  1.00  0.93           C  
ATOM    337  NE2 GLN A  21       8.836  12.351  12.738  1.00  0.93           N  
ATOM    338 HE21 GLN A  21       8.886  13.123  12.089  1.00  0.93           H  
ATOM    339 HE22 GLN A  21       8.891  11.389  12.435  1.00  0.93           H  
ATOM    340  OE1 GLN A  21       8.826  11.598  14.798  1.00  0.93           O  
ATOM    341  N   MET A  22       8.652  17.247  14.827  1.00  0.94           N  
ATOM    342  H   MET A  22       9.621  16.995  14.695  1.00  0.94           H  
ATOM    343  CA  MET A  22       8.051  18.146  13.851  1.00  0.94           C  
ATOM    344  HA  MET A  22       7.185  18.624  14.307  1.00  0.94           H  
ATOM    345  C   MET A  22       7.594  17.343  12.631  1.00  0.94           C  
ATOM    346  CB  MET A  22       9.052  19.246  13.493  1.00  0.94           C  
ATOM    347  HB2 MET A  22       9.898  18.819  12.954  1.00  0.94           H  
ATOM    348  HB3 MET A  22       9.417  19.689  14.419  1.00  0.94           H  
ATOM    349  O   MET A  22       8.396  16.629  12.033  1.00  0.94           O  
ATOM    350  CG  MET A  22       8.404  20.339  12.640  1.00  0.94           C  
ATOM    351  HG2 MET A  22       8.097  19.900  11.691  1.00  0.94           H  
ATOM    352  HG3 MET A  22       7.513  20.708  13.148  1.00  0.94           H  
ATOM    353  SD  MET A  22       9.488  21.747  12.280  1.00  0.94           S  
ATOM    354  CE  MET A  22       9.731  22.439  13.939  1.00  0.94           C  
ATOM    355  HE1 MET A  22       8.764  22.628  14.404  1.00  0.94           H  
ATOM    356  HE2 MET A  22      10.306  21.745  14.552  1.00  0.94           H  
ATOM    357  HE3 MET A  22      10.283  23.376  13.857  1.00  0.94           H  
ATOM    358  N   ILE A  23       6.319  17.457  12.268  1.00  0.95           N  
ATOM    359  H   ILE A  23       5.712  18.048  12.817  1.00  0.95           H  
ATOM    360  CA  ILE A  23       5.739  16.773  11.106  1.00  0.95           C  
ATOM    361  HA  ILE A  23       6.556  16.444  10.463  1.00  0.95           H  
ATOM    362  C   ILE A  23       4.858  17.718  10.280  1.00  0.95           C  
ATOM    363  CB  ILE A  23       4.936  15.519  11.517  1.00  0.95           C  
ATOM    364  HB  ILE A  23       4.507  15.116  10.600  1.00  0.95           H  
ATOM    365  O   ILE A  23       4.193  18.583  10.863  1.00  0.95           O  
ATOM    366  CG1 ILE A  23       3.771  15.840  12.478  1.00  0.95           C  
ATOM    367 HG12 ILE A  23       4.177  16.133  13.446  1.00  0.95           H  
ATOM    368 HG13 ILE A  23       3.207  16.697  12.110  1.00  0.95           H  
ATOM    369  CG2 ILE A  23       5.862  14.449  12.121  1.00  0.95           C  
ATOM    370 HG21 ILE A  23       6.160  14.735  13.130  1.00  0.95           H  
ATOM    371 HG22 ILE A  23       6.752  14.337  11.501  1.00  0.95           H  
ATOM    372 HG23 ILE A  23       5.356  13.484  12.155  1.00  0.95           H  
ATOM    373  CD1 ILE A  23       2.779  14.684  12.650  1.00  0.95           C  
ATOM    374 HD11 ILE A  23       3.272  13.822  13.099  1.00  0.95           H  
ATOM    375 HD12 ILE A  23       1.960  15.003  13.295  1.00  0.95           H  
ATOM    376 HD13 ILE A  23       2.372  14.399  11.680  1.00  0.95           H  
ATOM    377  N   PRO A  24       4.782  17.542   8.949  1.00  0.96           N  
ATOM    378  CA  PRO A  24       3.814  18.258   8.136  1.00  0.96           C  
ATOM    379  HA  PRO A  24       3.772  19.307   8.429  1.00  0.96           H  
ATOM    380  C   PRO A  24       2.430  17.615   8.283  1.00  0.96           C  
ATOM    381  CB  PRO A  24       4.356  18.170   6.711  1.00  0.96           C  
ATOM    382  HB2 PRO A  24       5.081  18.967   6.542  1.00  0.96           H  
ATOM    383  HB3 PRO A  24       3.558  18.243   5.972  1.00  0.96           H  
ATOM    384  O   PRO A  24       2.277  16.409   8.087  1.00  0.96           O  
ATOM    385  CG  PRO A  24       5.082  16.826   6.681  1.00  0.96           C  
ATOM    386  HG2 PRO A  24       4.376  16.026   6.457  1.00  0.96           H  
ATOM    387  HG3 PRO A  24       5.894  16.827   5.954  1.00  0.96           H  
ATOM    388  CD  PRO A  24       5.612  16.679   8.111  1.00  0.96           C  
ATOM    389  HD2 PRO A  24       5.551  15.637   8.426  1.00  0.96           H  
ATOM    390  HD3 PRO A  24       6.645  17.024   8.150  1.00  0.96           H  
ATOM    391  N   ILE A  25       1.407  18.409   8.603  1.00  0.97           N  
ATOM    392  H   ILE A  25       1.605  19.383   8.781  1.00  0.97           H  
ATOM    393  CA  ILE A  25       0.011  17.946   8.687  1.00  0.97           C  
ATOM    394  HA  ILE A  25      -0.074  17.007   8.140  1.00  0.97           H  
ATOM    395  C   ILE A  25      -0.953  18.919   8.018  1.00  0.97           C  
ATOM    396  CB  ILE A  25      -0.434  17.663  10.138  1.00  0.97           C  
ATOM    397  HB  ILE A  25      -1.442  17.249  10.089  1.00  0.97           H  
ATOM    398  O   ILE A  25      -0.634  20.087   7.781  1.00  0.97           O  
ATOM    399  CG1 ILE A  25      -0.501  18.949  10.987  1.00  0.97           C  
ATOM    400 HG12 ILE A  25      -1.190  19.658  10.527  1.00  0.97           H  
ATOM    401 HG13 ILE A  25       0.484  19.414  11.036  1.00  0.97           H  
ATOM    402  CG2 ILE A  25       0.448  16.577  10.767  1.00  0.97           C  
ATOM    403 HG21 ILE A  25       0.018  16.208  11.698  1.00  0.97           H  
ATOM    404 HG22 ILE A  25       1.443  16.982  10.949  1.00  0.97           H  
ATOM    405 HG23 ILE A  25       0.530  15.732  10.083  1.00  0.97           H  
ATOM    406  CD1 ILE A  25      -1.015  18.653  12.396  1.00  0.97           C  
ATOM    407 HD11 ILE A  25      -0.314  18.015  12.935  1.00  0.97           H  
ATOM    408 HD12 ILE A  25      -1.960  18.113  12.332  1.00  0.97           H  
ATOM    409 HD13 ILE A  25      -1.147  19.581  12.951  1.00  0.97           H  
ATOM    410  N   VAL A  26      -2.173  18.445   7.768  1.00  0.98           N  
ATOM    411  H   VAL A  26      -2.379  17.496   8.044  1.00  0.98           H  
ATOM    412  CA  VAL A  26      -3.239  19.229   7.139  1.00  0.98           C  
ATOM    413  HA  VAL A  26      -2.792  20.090   6.642  1.00  0.98           H  
ATOM    414  C   VAL A  26      -4.220  19.739   8.183  1.00  0.98           C  
ATOM    415  CB  VAL A  26      -3.961  18.418   6.061  1.00  0.98           C  
ATOM    416  HB  VAL A  26      -4.432  17.545   6.511  1.00  0.98           H  
ATOM    417  O   VAL A  26      -4.759  18.971   8.973  1.00  0.98           O  
ATOM    418  CG1 VAL A  26      -5.030  19.258   5.364  1.00  0.98           C  
ATOM    419 HG11 VAL A  26      -4.597  20.196   5.017  1.00  0.98           H  
ATOM    420 HG12 VAL A  26      -5.856  19.470   6.043  1.00  0.98           H  
ATOM    421 HG13 VAL A  26      -5.411  18.694   4.512  1.00  0.98           H  
ATOM    422  CG2 VAL A  26      -2.959  17.961   5.004  1.00  0.98           C  
ATOM    423 HG21 VAL A  26      -2.389  18.814   4.634  1.00  0.98           H  
ATOM    424 HG22 VAL A  26      -2.275  17.240   5.451  1.00  0.98           H  
ATOM    425 HG23 VAL A  26      -3.473  17.487   4.168  1.00  0.98           H  
ATOM    426  N   ASN A  27      -4.470  21.048   8.179  1.00  0.98           N  
ATOM    427  H   ASN A  27      -3.980  21.610   7.498  1.00  0.98           H  
ATOM    428  CA  ASN A  27      -5.443  21.719   9.051  1.00  0.98           C  
ATOM    429  HA  ASN A  27      -5.257  22.788   8.948  1.00  0.98           H  
ATOM    430  C   ASN A  27      -5.250  21.449  10.557  1.00  0.98           C  
ATOM    431  CB  ASN A  27      -6.882  21.475   8.541  1.00  0.98           C  
ATOM    432  HB2 ASN A  27      -7.594  21.887   9.256  1.00  0.98           H  
ATOM    433  HB3 ASN A  27      -7.070  20.404   8.461  1.00  0.98           H  
ATOM    434  O   ASN A  27      -6.175  21.614  11.347  1.00  0.98           O  
ATOM    435  CG  ASN A  27      -7.155  22.139   7.203  1.00  0.98           C  
ATOM    436  ND2 ASN A  27      -8.357  22.058   6.691  1.00  0.98           N  
ATOM    437 HD21 ASN A  27      -8.497  22.520   5.804  1.00  0.98           H  
ATOM    438 HD22 ASN A  27      -9.099  21.565   7.169  1.00  0.98           H  
ATOM    439  OD1 ASN A  27      -6.298  22.768   6.608  1.00  0.98           O  
ATOM    440  N   GLY A  28      -4.030  21.102  10.978  1.00  0.96           N  
ATOM    441  H   GLY A  28      -3.338  20.869  10.280  1.00  0.96           H  
ATOM    442  CA  GLY A  28      -3.699  20.923  12.392  1.00  0.96           C  
ATOM    443  HA2 GLY A  28      -4.196  21.698  12.977  1.00  0.96           H  
ATOM    444  HA3 GLY A  28      -2.623  21.046  12.518  1.00  0.96           H  
ATOM    445  C   GLY A  28      -4.106  19.574  12.994  1.00  0.96           C  
ATOM    446  O   GLY A  28      -4.012  19.435  14.210  1.00  0.96           O  
ATOM    447  N   SER A  29      -4.530  18.593  12.189  1.00  0.95           N  
ATOM    448  H   SER A  29      -4.603  18.749  11.193  1.00  0.95           H  
ATOM    449  CA  SER A  29      -4.895  17.258  12.672  1.00  0.95           C  
ATOM    450  HA  SER A  29      -4.618  17.180  13.723  1.00  0.95           H  
ATOM    451  C   SER A  29      -4.156  16.128  11.948  1.00  0.95           C  
ATOM    452  CB  SER A  29      -6.417  17.077  12.607  1.00  0.95           C  
ATOM    453  HB2 SER A  29      -6.691  16.150  13.112  1.00  0.95           H  
ATOM    454  HB3 SER A  29      -6.893  17.906  13.130  1.00  0.95           H  
ATOM    455  O   SER A  29      -3.770  16.253  10.788  1.00  0.95           O  
ATOM    456  OG  SER A  29      -6.895  17.033  11.279  1.00  0.95           O  
ATOM    457  HG  SER A  29      -6.738  16.143  10.955  1.00  0.95           H  
ATOM    458  N   LEU A  30      -3.992  15.006  12.651  1.00  0.95           N  
ATOM    459  H   LEU A  30      -4.321  14.994  13.606  1.00  0.95           H  
ATOM    460  CA  LEU A  30      -3.545  13.719  12.120  1.00  0.95           C  
ATOM    461  HA  LEU A  30      -3.495  13.771  11.032  1.00  0.95           H  
ATOM    462  C   LEU A  30      -4.567  12.657  12.570  1.00  0.95           C  
ATOM    463  CB  LEU A  30      -2.129  13.426  12.651  1.00  0.95           C  
ATOM    464  HB2 LEU A  30      -1.455  14.205  12.294  1.00  0.95           H  
ATOM    465  HB3 LEU A  30      -2.146  13.474  13.740  1.00  0.95           H  
ATOM    466  O   LEU A  30      -4.651  12.403  13.772  1.00  0.95           O  
ATOM    467  CG  LEU A  30      -1.568  12.053  12.236  1.00  0.95           C  
ATOM    468  HG  LEU A  30      -2.233  11.259  12.577  1.00  0.95           H  
ATOM    469  CD1 LEU A  30      -1.406  11.942  10.722  1.00  0.95           C  
ATOM    470 HD11 LEU A  30      -2.374  11.892  10.224  1.00  0.95           H  
ATOM    471 HD12 LEU A  30      -0.869  12.815  10.350  1.00  0.95           H  
ATOM    472 HD13 LEU A  30      -0.837  11.047  10.471  1.00  0.95           H  
ATOM    473  CD2 LEU A  30      -0.201  11.838  12.881  1.00  0.95           C  
ATOM    474 HD21 LEU A  30       0.497  12.602  12.539  1.00  0.95           H  
ATOM    475 HD22 LEU A  30       0.190  10.858  12.605  1.00  0.95           H  
ATOM    476 HD23 LEU A  30      -0.287  11.886  13.966  1.00  0.95           H  
ATOM    477  N   PRO A  31      -5.361  12.044  11.671  1.00  0.98           N  
ATOM    478  CA  PRO A  31      -5.433  12.295  10.229  1.00  0.98           C  
ATOM    479  HA  PRO A  31      -4.458  12.170   9.759  1.00  0.98           H  
ATOM    480  C   PRO A  31      -5.949  13.706   9.901  1.00  0.98           C  
ATOM    481  CB  PRO A  31      -6.372  11.209   9.692  1.00  0.98           C  
ATOM    482  HB2 PRO A  31      -6.902  11.521   8.792  1.00  0.98           H  
ATOM    483  HB3 PRO A  31      -5.802  10.301   9.496  1.00  0.98           H  
ATOM    484  O   PRO A  31      -6.507  14.400  10.755  1.00  0.98           O  
ATOM    485  CG  PRO A  31      -7.327  10.969  10.862  1.00  0.98           C  
ATOM    486  HG2 PRO A  31      -7.749   9.964  10.851  1.00  0.98           H  
ATOM    487  HG3 PRO A  31      -8.115  11.723  10.854  1.00  0.98           H  
ATOM    488  CD  PRO A  31      -6.442  11.163  12.085  1.00  0.98           C  
ATOM    489  HD2 PRO A  31      -6.028  10.204  12.397  1.00  0.98           H  
ATOM    490  HD3 PRO A  31      -7.018  11.600  12.900  1.00  0.98           H  
ATOM    491  N   GLY A  32      -5.766  14.126   8.654  1.00  0.98           N  
ATOM    492  H   GLY A  32      -5.334  13.500   7.989  1.00  0.98           H  
ATOM    493  CA  GLY A  32      -6.353  15.344   8.111  1.00  0.98           C  
ATOM    494  HA2 GLY A  32      -6.068  16.193   8.733  1.00  0.98           H  
ATOM    495  HA3 GLY A  32      -5.950  15.501   7.111  1.00  0.98           H  
ATOM    496  C   GLY A  32      -7.887  15.280   8.018  1.00  0.98           C  
ATOM    497  O   GLY A  32      -8.513  14.273   8.370  1.00  0.98           O  
ATOM    498  N   PRO A  33      -8.530  16.364   7.553  1.00  0.98           N  
ATOM    499  CA  PRO A  33      -9.984  16.472   7.527  1.00  0.98           C  
ATOM    500  HA  PRO A  33     -10.364  16.364   8.543  1.00  0.98           H  
ATOM    501  C   PRO A  33     -10.647  15.409   6.640  1.00  0.98           C  
ATOM    502  CB  PRO A  33     -10.278  17.893   7.033  1.00  0.98           C  
ATOM    503  HB2 PRO A  33     -10.341  18.568   7.886  1.00  0.98           H  
ATOM    504  HB3 PRO A  33     -11.189  17.946   6.437  1.00  0.98           H  
ATOM    505  O   PRO A  33     -10.146  15.036   5.580  1.00  0.98           O  
ATOM    506  CG  PRO A  33      -9.039  18.238   6.204  1.00  0.98           C  
ATOM    507  HG2 PRO A  33      -8.883  19.314   6.129  1.00  0.98           H  
ATOM    508  HG3 PRO A  33      -9.123  17.792   5.213  1.00  0.98           H  
ATOM    509  CD  PRO A  33      -7.918  17.555   6.983  1.00  0.98           C  
ATOM    510  HD2 PRO A  33      -7.093  17.310   6.314  1.00  0.98           H  
ATOM    511  HD3 PRO A  33      -7.569  18.202   7.787  1.00  0.98           H  
ATOM    512  N   THR A  34     -11.834  14.964   7.055  1.00  0.99           N  
ATOM    513  H   THR A  34     -12.213  15.340   7.912  1.00  0.99           H  
ATOM    514  CA  THR A  34     -12.711  14.154   6.202  1.00  0.99           C  
ATOM    515  HA  THR A  34     -12.109  13.445   5.634  1.00  0.99           H  
ATOM    516  C   THR A  34     -13.453  15.054   5.220  1.00  0.99           C  
ATOM    517  CB  THR A  34     -13.710  13.357   7.043  1.00  0.99           C  
ATOM    518  HB  THR A  34     -14.308  14.042   7.644  1.00  0.99           H  
ATOM    519  O   THR A  34     -14.223  15.924   5.632  1.00  0.99           O  
ATOM    520  CG2 THR A  34     -14.643  12.498   6.196  1.00  0.99           C  
ATOM    521 HG21 THR A  34     -14.080  11.964   5.431  1.00  0.99           H  
ATOM    522 HG22 THR A  34     -15.385  13.121   5.697  1.00  0.99           H  
ATOM    523 HG23 THR A  34     -15.147  11.781   6.844  1.00  0.99           H  
ATOM    524  OG1 THR A  34     -13.015  12.493   7.912  1.00  0.99           O  
ATOM    525  HG1 THR A  34     -12.137  12.856   8.044  1.00  0.99           H  
ATOM    526  N   ILE A  35     -13.253  14.817   3.928  1.00  0.99           N  
ATOM    527  H   ILE A  35     -12.642  14.056   3.668  1.00  0.99           H  
ATOM    528  CA  ILE A  35     -13.962  15.497   2.845  1.00  0.99           C  
ATOM    529  HA  ILE A  35     -14.258  16.492   3.177  1.00  0.99           H  
ATOM    530  C   ILE A  35     -15.234  14.706   2.543  1.00  0.99           C  
ATOM    531  CB  ILE A  35     -13.029  15.680   1.630  1.00  0.99           C  
ATOM    532  HB  ILE A  35     -12.593  14.715   1.373  1.00  0.99           H  
ATOM    533  O   ILE A  35     -15.200  13.489   2.375  1.00  0.99           O  
ATOM    534  CG1 ILE A  35     -11.894  16.657   2.024  1.00  0.99           C  
ATOM    535 HG12 ILE A  35     -12.321  17.632   2.257  1.00  0.99           H  
ATOM    536 HG13 ILE A  35     -11.389  16.290   2.917  1.00  0.99           H  
ATOM    537  CG2 ILE A  35     -13.813  16.194   0.410  1.00  0.99           C  
ATOM    538 HG21 ILE A  35     -14.579  15.477   0.117  1.00  0.99           H  
ATOM    539 HG22 ILE A  35     -13.147  16.305  -0.446  1.00  0.99           H  
ATOM    540 HG23 ILE A  35     -14.279  17.155   0.624  1.00  0.99           H  
ATOM    541  CD1 ILE A  35     -10.816  16.842   0.954  1.00  0.99           C  
ATOM    542 HD11 ILE A  35     -10.402  15.872   0.679  1.00  0.99           H  
ATOM    543 HD12 ILE A  35     -10.015  17.466   1.351  1.00  0.99           H  
ATOM    544 HD13 ILE A  35     -11.230  17.331   0.072  1.00  0.99           H  
ATOM    545  N   ASN A  36     -16.373  15.396   2.528  1.00  0.99           N  
ATOM    546  H   ASN A  36     -16.317  16.404   2.531  1.00  0.99           H  
ATOM    547  CA  ASN A  36     -17.686  14.792   2.332  1.00  0.99           C  
ATOM    548  HA  ASN A  36     -17.598  13.712   2.217  1.00  0.99           H  
ATOM    549  C   ASN A  36     -18.307  15.351   1.057  1.00  0.99           C  
ATOM    550  CB  ASN A  36     -18.577  15.094   3.547  1.00  0.99           C  
ATOM    551  HB2 ASN A  36     -18.535  16.161   3.765  1.00  0.99           H  
ATOM    552  HB3 ASN A  36     -19.611  14.864   3.291  1.00  0.99           H  
ATOM    553  O   ASN A  36     -18.620  16.535   1.000  1.00  0.99           O  
ATOM    554  CG  ASN A  36     -18.197  14.310   4.785  1.00  0.99           C  
ATOM    555  ND2 ASN A  36     -17.438  14.889   5.680  1.00  0.99           N  
ATOM    556 HD21 ASN A  36     -17.145  14.332   6.470  1.00  0.99           H  
ATOM    557 HD22 ASN A  36     -16.979  15.761   5.462  1.00  0.99           H  
ATOM    558  OD1 ASN A  36     -18.631  13.183   4.988  1.00  0.99           O  
ATOM    559  N   VAL A  37     -18.544  14.484   0.084  1.00  0.99           N  
ATOM    560  H   VAL A  37     -18.269  13.520   0.211  1.00  0.99           H  
ATOM    561  CA  VAL A  37     -19.147  14.821  -1.209  1.00  0.99           C  
ATOM    562  HA  VAL A  37     -19.594  15.814  -1.166  1.00  0.99           H  
ATOM    563  C   VAL A  37     -20.273  13.842  -1.526  1.00  0.99           C  
ATOM    564  CB  VAL A  37     -18.079  14.849  -2.326  1.00  0.99           C  
ATOM    565  HB  VAL A  37     -18.572  15.049  -3.277  1.00  0.99           H  
ATOM    566  O   VAL A  37     -20.508  12.866  -0.800  1.00  0.99           O  
ATOM    567  CG1 VAL A  37     -17.065  15.972  -2.097  1.00  0.99           C  
ATOM    568 HG11 VAL A  37     -16.385  16.022  -2.947  1.00  0.99           H  
ATOM    569 HG12 VAL A  37     -17.589  16.925  -2.020  1.00  0.99           H  
ATOM    570 HG13 VAL A  37     -16.490  15.798  -1.188  1.00  0.99           H  
ATOM    571  CG2 VAL A  37     -17.324  13.521  -2.449  1.00  0.99           C  
ATOM    572 HG21 VAL A  37     -16.531  13.611  -3.191  1.00  0.99           H  
ATOM    573 HG22 VAL A  37     -16.865  13.236  -1.502  1.00  0.99           H  
ATOM    574 HG23 VAL A  37     -18.014  12.742  -2.775  1.00  0.99           H  
ATOM    575  N   ARG A  38     -21.010  14.108  -2.597  1.00  0.99           N  
ATOM    576  H   ARG A  38     -20.874  14.990  -3.071  1.00  0.99           H  
ATOM    577  CA  ARG A  38     -21.967  13.182  -3.195  1.00  0.99           C  
ATOM    578  HA  ARG A  38     -21.953  12.243  -2.642  1.00  0.99           H  
ATOM    579  C   ARG A  38     -21.570  12.850  -4.622  1.00  0.99           C  
ATOM    580  CB  ARG A  38     -23.382  13.770  -3.165  1.00  0.99           C  
ATOM    581  HB2 ARG A  38     -23.406  14.694  -3.744  1.00  0.99           H  
ATOM    582  HB3 ARG A  38     -24.065  13.057  -3.627  1.00  0.99           H  
ATOM    583  O   ARG A  38     -20.918  13.639  -5.295  1.00  0.99           O  
ATOM    584  CG  ARG A  38     -23.843  14.045  -1.736  1.00  0.99           C  
ATOM    585  HG2 ARG A  38     -23.786  13.117  -1.168  1.00  0.99           H  
ATOM    586  HG3 ARG A  38     -23.201  14.794  -1.271  1.00  0.99           H  
ATOM    587  CD  ARG A  38     -25.282  14.553  -1.734  1.00  0.99           C  
ATOM    588  HD2 ARG A  38     -25.304  15.523  -2.231  1.00  0.99           H  
ATOM    589  HD3 ARG A  38     -25.910  13.865  -2.299  1.00  0.99           H  
ATOM    590  NE  ARG A  38     -25.782  14.691  -0.357  1.00  0.99           N  
ATOM    591  HE  ARG A  38     -25.683  15.607   0.055  1.00  0.99           H  
ATOM    592  NH1 ARG A  38     -26.375  12.483  -0.035  1.00  0.99           N  
ATOM    593 HH11 ARG A  38     -26.760  11.740   0.531  1.00  0.99           H  
ATOM    594 HH12 ARG A  38     -26.066  12.236  -0.965  1.00  0.99           H  
ATOM    595  NH2 ARG A  38     -26.637  13.975   1.616  1.00  0.99           N  
ATOM    596 HH21 ARG A  38     -26.556  14.919   1.966  1.00  0.99           H  
ATOM    597 HH22 ARG A  38     -27.012  13.235   2.192  1.00  0.99           H  
ATOM    598  CZ  ARG A  38     -26.260  13.715   0.394  1.00  0.99           C  
ATOM    599  N   GLU A  39     -22.047  11.711  -5.093  1.00  0.98           N  
ATOM    600  H   GLU A  39     -22.468  11.054  -4.452  1.00  0.98           H  
ATOM    601  CA  GLU A  39     -21.996  11.357  -6.506  1.00  0.98           C  
ATOM    602  HA  GLU A  39     -20.951  11.275  -6.804  1.00  0.98           H  
ATOM    603  C   GLU A  39     -22.668  12.444  -7.371  1.00  0.98           C  
ATOM    604  CB  GLU A  39     -22.649   9.977  -6.666  1.00  0.98           C  
ATOM    605  HB2 GLU A  39     -22.026   9.238  -6.163  1.00  0.98           H  
ATOM    606  HB3 GLU A  39     -23.618   9.983  -6.168  1.00  0.98           H  
ATOM    607  O   GLU A  39     -23.870  12.728  -7.238  1.00  0.98           O  
ATOM    608  CG  GLU A  39     -22.872   9.542  -8.116  1.00  0.98           C  
ATOM    609  HG2 GLU A  39     -23.663  10.162  -8.539  1.00  0.98           H  
ATOM    610  HG3 GLU A  39     -23.245   8.518  -8.114  1.00  0.98           H  
ATOM    611  CD  GLU A  39     -21.636   9.628  -9.015  1.00  0.98           C  
ATOM    612  OE1 GLU A  39     -21.873   9.749 -10.241  1.00  0.98           O  
ATOM    613  OE2 GLU A  39     -20.487   9.628  -8.530  1.00  0.98           O  
ATOM    614  N   GLY A  40     -21.892  13.041  -8.280  1.00  0.98           N  
ATOM    615  H   GLY A  40     -20.945  12.708  -8.395  1.00  0.98           H  
ATOM    616  CA  GLY A  40     -22.264  14.191  -9.109  1.00  0.98           C  
ATOM    617  HA2 GLY A  40     -21.724  14.107 -10.053  1.00  0.98           H  
ATOM    618  HA3 GLY A  40     -23.333  14.163  -9.320  1.00  0.98           H  
ATOM    619  C   GLY A  40     -21.930  15.570  -8.522  1.00  0.98           C  
ATOM    620  O   GLY A  40     -22.377  16.579  -9.075  1.00  0.98           O  
ATOM    621  N   ASP A  41     -21.210  15.651  -7.401  1.00  0.99           N  
ATOM    622  H   ASP A  41     -20.884  14.800  -6.967  1.00  0.99           H  
ATOM    623  CA  ASP A  41     -20.626  16.911  -6.934  1.00  0.99           C  
ATOM    624  HA  ASP A  41     -21.314  17.721  -7.177  1.00  0.99           H  
ATOM    625  C   ASP A  41     -19.313  17.228  -7.669  1.00  0.99           C  
ATOM    626  CB  ASP A  41     -20.424  16.920  -5.406  1.00  0.99           C  
ATOM    627  HB2 ASP A  41     -19.874  16.026  -5.108  1.00  0.99           H  
ATOM    628  HB3 ASP A  41     -19.805  17.779  -5.148  1.00  0.99           H  
ATOM    629  O   ASP A  41     -18.546  16.334  -8.013  1.00  0.99           O  
ATOM    630  CG  ASP A  41     -21.721  17.034  -4.590  1.00  0.99           C  
ATOM    631  OD1 ASP A  41     -22.750  17.526  -5.125  1.00  0.99           O  
ATOM    632  OD2 ASP A  41     -21.686  16.689  -3.386  1.00  0.99           O  
ATOM    633  N   THR A  42     -19.034  18.516  -7.854  1.00  0.99           N  
ATOM    634  H   THR A  42     -19.702  19.199  -7.526  1.00  0.99           H  
ATOM    635  CA  THR A  42     -17.712  19.030  -8.225  1.00  0.99           C  
ATOM    636  HA  THR A  42     -17.165  18.284  -8.802  1.00  0.99           H  
ATOM    637  C   THR A  42     -16.957  19.332  -6.937  1.00  0.99           C  
ATOM    638  CB  THR A  42     -17.821  20.304  -9.072  1.00  0.99           C  
ATOM    639  HB  THR A  42     -18.272  21.086  -8.460  1.00  0.99           H  
ATOM    640  O   THR A  42     -17.421  20.135  -6.123  1.00  0.99           O  
ATOM    641  CG2 THR A  42     -16.463  20.806  -9.563  1.00  0.99           C  
ATOM    642 HG21 THR A  42     -15.836  21.089  -8.718  1.00  0.99           H  
ATOM    643 HG22 THR A  42     -15.965  20.022 -10.134  1.00  0.99           H  
ATOM    644 HG23 THR A  42     -16.610  21.677 -10.202  1.00  0.99           H  
ATOM    645  OG1 THR A  42     -18.652  20.109 -10.191  1.00  0.99           O  
ATOM    646  HG1 THR A  42     -18.211  19.487 -10.774  1.00  0.99           H  
ATOM    647  N   LEU A  43     -15.802  18.705  -6.741  1.00  0.99           N  
ATOM    648  H   LEU A  43     -15.444  18.120  -7.482  1.00  0.99           H  
ATOM    649  CA  LEU A  43     -14.936  18.938  -5.592  1.00  0.99           C  
ATOM    650  HA  LEU A  43     -15.530  19.354  -4.779  1.00  0.99           H  
ATOM    651  C   LEU A  43     -13.855  19.958  -5.965  1.00  0.99           C  
ATOM    652  CB  LEU A  43     -14.375  17.586  -5.119  1.00  0.99           C  
ATOM    653  HB2 LEU A  43     -13.861  17.113  -5.956  1.00  0.99           H  
ATOM    654  HB3 LEU A  43     -15.211  16.947  -4.837  1.00  0.99           H  
ATOM    655  O   LEU A  43     -13.120  19.759  -6.930  1.00  0.99           O  
ATOM    656  CG  LEU A  43     -13.391  17.677  -3.941  1.00  0.99           C  
ATOM    657  HG  LEU A  43     -12.494  18.192  -4.284  1.00  0.99           H  
ATOM    658  CD1 LEU A  43     -13.955  18.405  -2.715  1.00  0.99           C  
ATOM    659 HD11 LEU A  43     -14.076  19.465  -2.937  1.00  0.99           H  
ATOM    660 HD12 LEU A  43     -14.918  17.981  -2.431  1.00  0.99           H  
ATOM    661 HD13 LEU A  43     -13.255  18.319  -1.885  1.00  0.99           H  
ATOM    662  CD2 LEU A  43     -12.996  16.274  -3.483  1.00  0.99           C  
ATOM    663 HD21 LEU A  43     -12.665  15.691  -4.342  1.00  0.99           H  
ATOM    664 HD22 LEU A  43     -13.848  15.770  -3.026  1.00  0.99           H  
ATOM    665 HD23 LEU A  43     -12.174  16.340  -2.771  1.00  0.99           H  
ATOM    666  N   VAL A  44     -13.758  21.037  -5.187  1.00  0.99           N  
ATOM    667  H   VAL A  44     -14.423  21.136  -4.434  1.00  0.99           H  
ATOM    668  CA  VAL A  44     -12.727  22.075  -5.310  1.00  0.99           C  
ATOM    669  HA  VAL A  44     -12.069  21.827  -6.143  1.00  0.99           H  
ATOM    670  C   VAL A  44     -11.903  22.107  -4.029  1.00  0.99           C  
ATOM    671  CB  VAL A  44     -13.334  23.460  -5.602  1.00  0.99           C  
ATOM    672  HB  VAL A  44     -13.989  23.748  -4.780  1.00  0.99           H  
ATOM    673  O   VAL A  44     -12.446  22.303  -2.942  1.00  0.99           O  
ATOM    674  CG1 VAL A  44     -12.235  24.517  -5.767  1.00  0.99           C  
ATOM    675 HG11 VAL A  44     -11.674  24.633  -4.840  1.00  0.99           H  
ATOM    676 HG12 VAL A  44     -11.557  24.234  -6.573  1.00  0.99           H  
ATOM    677 HG13 VAL A  44     -12.685  25.483  -5.997  1.00  0.99           H  
ATOM    678  CG2 VAL A  44     -14.156  23.450  -6.895  1.00  0.99           C  
ATOM    679 HG21 VAL A  44     -14.959  22.715  -6.831  1.00  0.99           H  
ATOM    680 HG22 VAL A  44     -13.506  23.209  -7.736  1.00  0.99           H  
ATOM    681 HG23 VAL A  44     -14.598  24.435  -7.054  1.00  0.99           H  
ATOM    682  N   VAL A  45     -10.590  21.909  -4.130  1.00  0.99           N  
ATOM    683  H   VAL A  45     -10.204  21.750  -5.050  1.00  0.99           H  
ATOM    684  CA  VAL A  45      -9.696  21.884  -2.968  1.00  0.99           C  
ATOM    685  HA  VAL A  45     -10.242  22.273  -2.108  1.00  0.99           H  
ATOM    686  C   VAL A  45      -8.497  22.791  -3.172  1.00  0.99           C  
ATOM    687  CB  VAL A  45      -9.282  20.453  -2.594  1.00  0.99           C  
ATOM    688  HB  VAL A  45      -8.707  20.005  -3.404  1.00  0.99           H  
ATOM    689  O   VAL A  45      -7.616  22.517  -3.985  1.00  0.99           O  
ATOM    690  CG1 VAL A  45      -8.423  20.456  -1.328  1.00  0.99           C  
ATOM    691 HG11 VAL A  45      -8.990  20.909  -0.515  1.00  0.99           H  
ATOM    692 HG12 VAL A  45      -8.155  19.432  -1.069  1.00  0.99           H  
ATOM    693 HG13 VAL A  45      -7.501  21.013  -1.492  1.00  0.99           H  
ATOM    694  CG2 VAL A  45     -10.533  19.602  -2.331  1.00  0.99           C  
ATOM    695 HG21 VAL A  45     -10.372  18.865  -1.545  1.00  0.99           H  
ATOM    696 HG22 VAL A  45     -11.367  20.221  -2.000  1.00  0.99           H  
ATOM    697 HG23 VAL A  45     -10.806  19.096  -3.257  1.00  0.99           H  
ATOM    698  N   HIS A  46      -8.437  23.849  -2.368  1.00  0.99           N  
ATOM    699  H   HIS A  46      -9.210  24.007  -1.739  1.00  0.99           H  
ATOM    700  CA  HIS A  46      -7.320  24.783  -2.326  1.00  0.99           C  
ATOM    701  HA  HIS A  46      -6.885  24.870  -3.322  1.00  0.99           H  
ATOM    702  C   HIS A  46      -6.252  24.274  -1.363  1.00  0.99           C  
ATOM    703  CB  HIS A  46      -7.824  26.167  -1.907  1.00  0.99           C  
ATOM    704  HB2 HIS A  46      -6.995  26.874  -1.936  1.00  0.99           H  
ATOM    705  HB3 HIS A  46      -8.198  26.121  -0.885  1.00  0.99           H  
ATOM    706  O   HIS A  46      -6.440  24.283  -0.145  1.00  0.99           O  
ATOM    707  CG  HIS A  46      -8.923  26.672  -2.796  1.00  0.99           C  
ATOM    708  CD2 HIS A  46     -10.264  26.655  -2.522  1.00  0.99           C  
ATOM    709  HD2 HIS A  46     -10.738  26.311  -1.614  1.00  0.99           H  
ATOM    710  ND1 HIS A  46      -8.775  27.136  -4.084  1.00  0.99           N  
ATOM    711  HD1 HIS A  46      -7.941  27.113  -4.652  1.00  0.99           H  
ATOM    712  CE1 HIS A  46      -9.995  27.402  -4.570  1.00  0.99           C  
ATOM    713  HE1 HIS A  46     -10.214  27.736  -5.573  1.00  0.99           H  
ATOM    714  NE2 HIS A  46     -10.923  27.102  -3.662  1.00  0.99           N  
ATOM    715  N   VAL A  47      -5.112  23.846  -1.892  1.00  0.99           N  
ATOM    716  H   VAL A  47      -5.005  23.874  -2.896  1.00  0.99           H  
ATOM    717  CA  VAL A  47      -3.967  23.414  -1.093  1.00  0.99           C  
ATOM    718  HA  VAL A  47      -4.312  23.136  -0.097  1.00  0.99           H  
ATOM    719  C   VAL A  47      -2.999  24.575  -0.949  1.00  0.99           C  
ATOM    720  CB  VAL A  47      -3.295  22.170  -1.692  1.00  0.99           C  
ATOM    721  HB  VAL A  47      -2.933  22.386  -2.698  1.00  0.99           H  
ATOM    722  O   VAL A  47      -2.466  25.072  -1.936  1.00  0.99           O  
ATOM    723  CG1 VAL A  47      -2.118  21.725  -0.814  1.00  0.99           C  
ATOM    724 HG11 VAL A  47      -1.737  20.764  -1.159  1.00  0.99           H  
ATOM    725 HG12 VAL A  47      -1.309  22.453  -0.876  1.00  0.99           H  
ATOM    726 HG13 VAL A  47      -2.442  21.627   0.222  1.00  0.99           H  
ATOM    727  CG2 VAL A  47      -4.305  21.020  -1.769  1.00  0.99           C  
ATOM    728 HG21 VAL A  47      -3.817  20.116  -2.132  1.00  0.99           H  
ATOM    729 HG22 VAL A  47      -5.115  21.272  -2.454  1.00  0.99           H  
ATOM    730 HG23 VAL A  47      -4.724  20.820  -0.783  1.00  0.99           H  
ATOM    731  N   ILE A  48      -2.762  25.002   0.289  1.00  0.99           N  
ATOM    732  H   ILE A  48      -3.232  24.523   1.044  1.00  0.99           H  
ATOM    733  CA  ILE A  48      -1.815  26.066   0.629  1.00  0.99           C  
ATOM    734  HA  ILE A  48      -1.430  26.521  -0.284  1.00  0.99           H  
ATOM    735  C   ILE A  48      -0.647  25.417   1.361  1.00  0.99           C  
ATOM    736  CB  ILE A  48      -2.500  27.174   1.458  1.00  0.99           C  
ATOM    737  HB  ILE A  48      -2.864  26.738   2.388  1.00  0.99           H  
ATOM    738  O   ILE A  48      -0.786  25.013   2.522  1.00  0.99           O  
ATOM    739  CG1 ILE A  48      -3.702  27.780   0.695  1.00  0.99           C  
ATOM    740 HG12 ILE A  48      -3.342  28.327  -0.176  1.00  0.99           H  
ATOM    741 HG13 ILE A  48      -4.355  26.984   0.337  1.00  0.99           H  
ATOM    742  CG2 ILE A  48      -1.475  28.279   1.788  1.00  0.99           C  
ATOM    743 HG21 ILE A  48      -1.922  29.045   2.422  1.00  0.99           H  
ATOM    744 HG22 ILE A  48      -0.611  27.859   2.303  1.00  0.99           H  
ATOM    745 HG23 ILE A  48      -1.126  28.742   0.865  1.00  0.99           H  
ATOM    746  CD1 ILE A  48      -4.579  28.707   1.543  1.00  0.99           C  
ATOM    747 HD11 ILE A  48      -5.408  29.066   0.934  1.00  0.99           H  
ATOM    748 HD12 ILE A  48      -4.986  28.143   2.382  1.00  0.99           H  
ATOM    749 HD13 ILE A  48      -4.015  29.569   1.901  1.00  0.99           H  
ATOM    750  N   ASN A  49       0.500  25.320   0.689  1.00  0.98           N  
ATOM    751  H   ASN A  49       0.589  25.737  -0.226  1.00  0.98           H  
ATOM    752  CA  ASN A  49       1.673  24.663   1.239  1.00  0.98           C  
ATOM    753  HA  ASN A  49       1.341  23.874   1.913  1.00  0.98           H  
ATOM    754  C   ASN A  49       2.515  25.648   2.063  1.00  0.98           C  
ATOM    755  CB  ASN A  49       2.467  23.983   0.115  1.00  0.98           C  
ATOM    756  HB2 ASN A  49       1.815  23.328  -0.463  1.00  0.98           H  
ATOM    757  HB3 ASN A  49       2.890  24.735  -0.550  1.00  0.98           H  
ATOM    758  O   ASN A  49       3.304  26.422   1.528  1.00  0.98           O  
ATOM    759  CG  ASN A  49       3.591  23.144   0.689  1.00  0.98           C  
ATOM    760  ND2 ASN A  49       4.434  22.608  -0.147  1.00  0.98           N  
ATOM    761 HD21 ASN A  49       4.369  22.725  -1.148  1.00  0.98           H  
ATOM    762 HD22 ASN A  49       5.203  22.083   0.245  1.00  0.98           H  
ATOM    763  OD1 ASN A  49       3.697  22.948   1.896  1.00  0.98           O  
ATOM    764  N   LYS A  50       2.338  25.616   3.385  1.00  0.98           N  
ATOM    765  H   LYS A  50       1.681  24.944   3.754  1.00  0.98           H  
ATOM    766  CA  LYS A  50       3.157  26.348   4.368  1.00  0.98           C  
ATOM    767  HA  LYS A  50       3.759  27.096   3.852  1.00  0.98           H  
ATOM    768  C   LYS A  50       4.161  25.437   5.080  1.00  0.98           C  
ATOM    769  CB  LYS A  50       2.264  27.057   5.399  1.00  0.98           C  
ATOM    770  HB2 LYS A  50       1.740  26.310   5.995  1.00  0.98           H  
ATOM    771  HB3 LYS A  50       2.904  27.632   6.068  1.00  0.98           H  
ATOM    772  O   LYS A  50       4.740  25.852   6.080  1.00  0.98           O  
ATOM    773  CG  LYS A  50       1.242  28.009   4.775  1.00  0.98           C  
ATOM    774  HG2 LYS A  50       0.543  27.437   4.164  1.00  0.98           H  
ATOM    775  HG3 LYS A  50       1.760  28.737   4.152  1.00  0.98           H  
ATOM    776  CD  LYS A  50       0.461  28.729   5.878  1.00  0.98           C  
ATOM    777  HD2 LYS A  50       1.163  29.250   6.530  1.00  0.98           H  
ATOM    778  HD3 LYS A  50      -0.097  27.995   6.459  1.00  0.98           H  
ATOM    779  CE  LYS A  50      -0.497  29.739   5.243  1.00  0.98           C  
ATOM    780  HE2 LYS A  50      -1.170  29.207   4.572  1.00  0.98           H  
ATOM    781  HE3 LYS A  50       0.091  30.430   4.638  1.00  0.98           H  
ATOM    782  NZ  LYS A  50      -1.262  30.488   6.270  1.00  0.98           N  
ATOM    783  HZ1 LYS A  50      -1.859  31.174   5.832  1.00  0.98           H  
ATOM    784  HZ2 LYS A  50      -0.625  30.978   6.882  1.00  0.98           H  
ATOM    785  HZ3 LYS A  50      -1.832  29.863   6.822  1.00  0.98           H  
ATOM    786  N   SER A  51       4.303  24.193   4.632  1.00  0.96           N  
ATOM    787  H   SER A  51       3.858  23.943   3.760  1.00  0.96           H  
ATOM    788  CA  SER A  51       5.320  23.281   5.147  1.00  0.96           C  
ATOM    789  HA  SER A  51       5.454  23.451   6.215  1.00  0.96           H  
ATOM    790  C   SER A  51       6.663  23.542   4.475  1.00  0.96           C  
ATOM    791  CB  SER A  51       4.876  21.827   4.975  1.00  0.96           C  
ATOM    792  HB2 SER A  51       5.488  21.195   5.619  1.00  0.96           H  
ATOM    793  HB3 SER A  51       3.839  21.729   5.297  1.00  0.96           H  
ATOM    794  O   SER A  51       6.743  24.216   3.447  1.00  0.96           O  
ATOM    795  OG  SER A  51       5.019  21.370   3.644  1.00  0.96           O  
ATOM    796  HG  SER A  51       4.586  21.962   3.025  1.00  0.96           H  
ATOM    797  N   THR A  52       7.715  22.971   5.044  1.00  0.94           N  
ATOM    798  H   THR A  52       7.597  22.519   5.939  1.00  0.94           H  
ATOM    799  CA  THR A  52       9.057  22.943   4.448  1.00  0.94           C  
ATOM    800  HA  THR A  52       9.257  23.910   3.986  1.00  0.94           H  
ATOM    801  C   THR A  52       9.208  21.903   3.331  1.00  0.94           C  
ATOM    802  CB  THR A  52      10.110  22.722   5.543  1.00  0.94           C  
ATOM    803  HB  THR A  52      11.082  22.551   5.080  1.00  0.94           H  
ATOM    804  O   THR A  52      10.276  21.802   2.731  1.00  0.94           O  
ATOM    805  CG2 THR A  52      10.227  23.939   6.462  1.00  0.94           C  
ATOM    806 HG21 THR A  52      10.558  24.801   5.883  1.00  0.94           H  
ATOM    807 HG22 THR A  52       9.270  24.169   6.929  1.00  0.94           H  
ATOM    808 HG23 THR A  52      10.962  23.732   7.240  1.00  0.94           H  
ATOM    809  OG1 THR A  52       9.790  21.615   6.353  1.00  0.94           O  
ATOM    810  HG1 THR A  52       9.082  21.876   6.946  1.00  0.94           H  
ATOM    811  N   TYR A  53       8.152  21.145   3.022  1.00  0.94           N  
ATOM    812  H   TYR A  53       7.275  21.327   3.489  1.00  0.94           H  
ATOM    813  CA  TYR A  53       8.181  20.021   2.091  1.00  0.94           C  
ATOM    814  HA  TYR A  53       9.217  19.734   1.910  1.00  0.94           H  
ATOM    815  C   TYR A  53       7.549  20.378   0.750  1.00  0.94           C  
ATOM    816  CB  TYR A  53       7.464  18.814   2.710  1.00  0.94           C  
ATOM    817  HB2 TYR A  53       7.456  18.005   1.980  1.00  0.94           H  
ATOM    818  HB3 TYR A  53       6.426  19.075   2.916  1.00  0.94           H  
ATOM    819  O   TYR A  53       6.589  21.141   0.680  1.00  0.94           O  
ATOM    820  CG  TYR A  53       8.107  18.314   3.985  1.00  0.94           C  
ATOM    821  CD1 TYR A  53       8.943  17.185   3.958  1.00  0.94           C  
ATOM    822  HD1 TYR A  53       9.107  16.644   3.038  1.00  0.94           H  
ATOM    823  CD2 TYR A  53       7.868  18.977   5.205  1.00  0.94           C  
ATOM    824  HD2 TYR A  53       7.216  19.838   5.242  1.00  0.94           H  
ATOM    825  CE1 TYR A  53       9.518  16.735   5.158  1.00  0.94           C  
ATOM    826  HE1 TYR A  53      10.088  15.819   5.211  1.00  0.94           H  
ATOM    827  CE2 TYR A  53       8.499  18.558   6.388  1.00  0.94           C  
ATOM    828  HE2 TYR A  53       8.334  19.104   7.305  1.00  0.94           H  
ATOM    829  OH  TYR A  53       9.974  17.002   7.478  1.00  0.94           O  
ATOM    830  HH  TYR A  53       9.793  17.560   8.238  1.00  0.94           H  
ATOM    831  CZ  TYR A  53       9.342  17.434   6.360  1.00  0.94           C  
ATOM    832  N   ASN A  54       8.031  19.746  -0.315  1.00  0.95           N  
ATOM    833  H   ASN A  54       8.826  19.136  -0.185  1.00  0.95           H  
ATOM    834  CA  ASN A  54       7.300  19.640  -1.573  1.00  0.95           C  
ATOM    835  HA  ASN A  54       6.914  20.620  -1.855  1.00  0.95           H  
ATOM    836  C   ASN A  54       6.105  18.701  -1.380  1.00  0.95           C  
ATOM    837  CB  ASN A  54       8.283  19.138  -2.647  1.00  0.95           C  
ATOM    838  HB2 ASN A  54       7.743  18.715  -3.494  1.00  0.95           H  
ATOM    839  HB3 ASN A  54       8.905  18.340  -2.240  1.00  0.95           H  
ATOM    840  O   ASN A  54       6.263  17.617  -0.823  1.00  0.95           O  
ATOM    841  CG  ASN A  54       9.180  20.245  -3.161  1.00  0.95           C  
ATOM    842  ND2 ASN A  54      10.099  19.951  -4.048  1.00  0.95           N  
ATOM    843 HD21 ASN A  54      10.299  18.995  -4.306  1.00  0.95           H  
ATOM    844 HD22 ASN A  54      10.695  20.724  -4.307  1.00  0.95           H  
ATOM    845  OD1 ASN A  54       9.050  21.395  -2.793  1.00  0.95           O  
ATOM    846  N   VAL A  55       4.913  19.102  -1.829  1.00  0.96           N  
ATOM    847  H   VAL A  55       4.834  20.018  -2.247  1.00  0.96           H  
ATOM    848  CA  VAL A  55       3.683  18.329  -1.590  1.00  0.96           C  
ATOM    849  HA  VAL A  55       3.948  17.319  -1.280  1.00  0.96           H  
ATOM    850  C   VAL A  55       2.858  18.204  -2.863  1.00  0.96           C  
ATOM    851  CB  VAL A  55       2.847  18.949  -0.447  1.00  0.96           C  
ATOM    852  HB  VAL A  55       2.576  19.970  -0.715  1.00  0.96           H  
ATOM    853  O   VAL A  55       2.603  19.183  -3.556  1.00  0.96           O  
ATOM    854  CG1 VAL A  55       1.555  18.164  -0.168  1.00  0.96           C  
ATOM    855 HG11 VAL A  55       1.051  18.574   0.707  1.00  0.96           H  
ATOM    856 HG12 VAL A  55       0.873  18.242  -1.015  1.00  0.96           H  
ATOM    857 HG13 VAL A  55       1.783  17.114   0.017  1.00  0.96           H  
ATOM    858  CG2 VAL A  55       3.636  18.985   0.867  1.00  0.96           C  
ATOM    859 HG21 VAL A  55       4.532  19.595   0.757  1.00  0.96           H  
ATOM    860 HG22 VAL A  55       3.927  17.977   1.163  1.00  0.96           H  
ATOM    861 HG23 VAL A  55       3.033  19.440   1.653  1.00  0.96           H  
ATOM    862  N   THR A  56       2.362  17.005  -3.136  1.00  0.98           N  
ATOM    863  H   THR A  56       2.629  16.226  -2.550  1.00  0.98           H  
ATOM    864  CA  THR A  56       1.182  16.784  -3.983  1.00  0.98           C  
ATOM    865  HA  THR A  56       0.826  17.730  -4.391  1.00  0.98           H  
ATOM    866  C   THR A  56       0.071  16.197  -3.126  1.00  0.98           C  
ATOM    867  CB  THR A  56       1.471  15.848  -5.157  1.00  0.98           C  
ATOM    868  HB  THR A  56       0.548  15.746  -5.729  1.00  0.98           H  
ATOM    869  O   THR A  56       0.361  15.653  -2.065  1.00  0.98           O  
ATOM    870  CG2 THR A  56       2.546  16.377  -6.094  1.00  0.98           C  
ATOM    871 HG21 THR A  56       2.239  17.353  -6.470  1.00  0.98           H  
ATOM    872 HG22 THR A  56       2.642  15.701  -6.943  1.00  0.98           H  
ATOM    873 HG23 THR A  56       3.503  16.441  -5.576  1.00  0.98           H  
ATOM    874  OG1 THR A  56       1.870  14.579  -4.707  1.00  0.98           O  
ATOM    875  HG1 THR A  56       1.476  13.974  -5.340  1.00  0.98           H  
ATOM    876  N   ILE A  57      -1.186  16.304  -3.554  1.00  0.98           N  
ATOM    877  H   ILE A  57      -1.368  16.708  -4.461  1.00  0.98           H  
ATOM    878  CA  ILE A  57      -2.308  15.598  -2.927  1.00  0.98           C  
ATOM    879  HA  ILE A  57      -1.950  14.967  -2.113  1.00  0.98           H  
ATOM    880  C   ILE A  57      -2.902  14.681  -3.983  1.00  0.98           C  
ATOM    881  CB  ILE A  57      -3.360  16.570  -2.348  1.00  0.98           C  
ATOM    882  HB  ILE A  57      -3.726  17.200  -3.158  1.00  0.98           H  
ATOM    883  O   ILE A  57      -3.510  15.160  -4.935  1.00  0.98           O  
ATOM    884  CG1 ILE A  57      -2.773  17.507  -1.268  1.00  0.98           C  
ATOM    885 HG12 ILE A  57      -1.980  18.110  -1.712  1.00  0.98           H  
ATOM    886 HG13 ILE A  57      -3.559  18.189  -0.946  1.00  0.98           H  
ATOM    887  CG2 ILE A  57      -4.568  15.796  -1.785  1.00  0.98           C  
ATOM    888 HG21 ILE A  57      -4.239  15.031  -1.082  1.00  0.98           H  
ATOM    889 HG22 ILE A  57      -5.258  16.479  -1.290  1.00  0.98           H  
ATOM    890 HG23 ILE A  57      -5.110  15.309  -2.596  1.00  0.98           H  
ATOM    891  CD1 ILE A  57      -2.216  16.824  -0.010  1.00  0.98           C  
ATOM    892 HD11 ILE A  57      -1.808  17.584   0.656  1.00  0.98           H  
ATOM    893 HD12 ILE A  57      -3.009  16.292   0.515  1.00  0.98           H  
ATOM    894 HD13 ILE A  57      -1.420  16.123  -0.263  1.00  0.98           H  
ATOM    895  N   HIS A  58      -2.701  13.381  -3.805  1.00  0.99           N  
ATOM    896  H   HIS A  58      -2.232  13.069  -2.966  1.00  0.99           H  
ATOM    897  CA  HIS A  58      -3.319  12.360  -4.623  1.00  0.99           C  
ATOM    898  HA  HIS A  58      -3.432  12.782  -5.621  1.00  0.99           H  
ATOM    899  C   HIS A  58      -4.716  12.017  -4.112  1.00  0.99           C  
ATOM    900  CB  HIS A  58      -2.411  11.135  -4.747  1.00  0.99           C  
ATOM    901  HB2 HIS A  58      -2.149  10.769  -3.754  1.00  0.99           H  
ATOM    902  HB3 HIS A  58      -1.508  11.436  -5.278  1.00  0.99           H  
ATOM    903  O   HIS A  58      -4.936  11.854  -2.907  1.00  0.99           O  
ATOM    904  CG  HIS A  58      -3.045  10.019  -5.533  1.00  0.99           C  
ATOM    905  CD2 HIS A  58      -3.262   8.735  -5.113  1.00  0.99           C  
ATOM    906  HD2 HIS A  58      -2.986   8.304  -4.162  1.00  0.99           H  
ATOM    907  ND1 HIS A  58      -3.566  10.118  -6.804  1.00  0.99           N  
ATOM    908  HD1 HIS A  58      -3.559  10.924  -7.412  1.00  0.99           H  
ATOM    909  CE1 HIS A  58      -4.102   8.936  -7.133  1.00  0.99           C  
ATOM    910  HE1 HIS A  58      -4.576   8.706  -8.075  1.00  0.99           H  
ATOM    911  NE2 HIS A  58      -3.933   8.067  -6.132  1.00  0.99           N  
ATOM    912  N   TRP A  59      -5.655  11.908  -5.047  1.00  0.99           N  
ATOM    913  H   TRP A  59      -5.364  12.020  -6.008  1.00  0.99           H  
ATOM    914  CA  TRP A  59      -7.053  11.561  -4.804  1.00  0.99           C  
ATOM    915  HA  TRP A  59      -7.299  11.739  -3.757  1.00  0.99           H  
ATOM    916  C   TRP A  59      -7.266  10.078  -5.082  1.00  0.99           C  
ATOM    917  CB  TRP A  59      -7.945  12.462  -5.656  1.00  0.99           C  
ATOM    918  HB2 TRP A  59      -7.729  12.272  -6.707  1.00  0.99           H  
ATOM    919  HB3 TRP A  59      -8.987  12.202  -5.467  1.00  0.99           H  
ATOM    920  O   TRP A  59      -7.815   9.696  -6.115  1.00  0.99           O  
ATOM    921  CG  TRP A  59      -7.769  13.914  -5.372  1.00  0.99           C  
ATOM    922  CD1 TRP A  59      -6.923  14.747  -6.014  1.00  0.99           C  
ATOM    923  HD1 TRP A  59      -6.271  14.455  -6.824  1.00  0.99           H  
ATOM    924  CD2 TRP A  59      -8.339  14.686  -4.283  1.00  0.99           C  
ATOM    925  CE2 TRP A  59      -7.795  16.004  -4.331  1.00  0.99           C  
ATOM    926  CE3 TRP A  59      -9.233  14.379  -3.238  1.00  0.99           C  
ATOM    927  HE3 TRP A  59      -9.643  13.381  -3.184  1.00  0.99           H  
ATOM    928  NE1 TRP A  59      -6.947  15.989  -5.418  1.00  0.99           N  
ATOM    929  HE1 TRP A  59      -6.312  16.724  -5.693  1.00  0.99           H  
ATOM    930  CH2 TRP A  59      -8.952  16.605  -2.301  1.00  0.99           C  
ATOM    931  HH2 TRP A  59      -9.104  17.283  -1.474  1.00  0.99           H  
ATOM    932  CZ2 TRP A  59      -8.099  16.964  -3.359  1.00  0.99           C  
ATOM    933  HZ2 TRP A  59      -7.622  17.932  -3.393  1.00  0.99           H  
ATOM    934  CZ3 TRP A  59      -9.545  15.333  -2.257  1.00  0.99           C  
ATOM    935  HZ3 TRP A  59     -10.199  15.064  -1.441  1.00  0.99           H  
ATOM    936  N   HIS A  60      -6.788   9.253  -4.153  1.00  0.98           N  
ATOM    937  H   HIS A  60      -6.375   9.658  -3.325  1.00  0.98           H  
ATOM    938  CA  HIS A  60      -6.702   7.804  -4.301  1.00  0.98           C  
ATOM    939  HA  HIS A  60      -5.974   7.569  -5.078  1.00  0.98           H  
ATOM    940  C   HIS A  60      -8.026   7.177  -4.724  1.00  0.98           C  
ATOM    941  CB  HIS A  60      -6.184   7.191  -3.003  1.00  0.98           C  
ATOM    942  HB2 HIS A  60      -6.946   7.305  -2.232  1.00  0.98           H  
ATOM    943  HB3 HIS A  60      -5.286   7.725  -2.692  1.00  0.98           H  
ATOM    944  O   HIS A  60      -9.027   7.243  -4.007  1.00  0.98           O  
ATOM    945  CG  HIS A  60      -5.835   5.738  -3.156  1.00  0.98           C  
ATOM    946  CD2 HIS A  60      -6.701   4.712  -3.399  1.00  0.98           C  
ATOM    947  HD2 HIS A  60      -7.778   4.775  -3.463  1.00  0.98           H  
ATOM    948  ND1 HIS A  60      -4.541   5.252  -3.216  1.00  0.98           N  
ATOM    949  CE1 HIS A  60      -4.641   3.966  -3.571  1.00  0.98           C  
ATOM    950  HE1 HIS A  60      -3.798   3.338  -3.817  1.00  0.98           H  
ATOM    951  NE2 HIS A  60      -5.933   3.607  -3.667  1.00  0.98           N  
ATOM    952  HE2 HIS A  60      -6.285   2.735  -4.036  1.00  0.98           H  
ATOM    953  N   GLY A  61      -8.008   6.536  -5.892  1.00  0.98           N  
ATOM    954  H   GLY A  61      -7.138   6.527  -6.405  1.00  0.98           H  
ATOM    955  CA  GLY A  61      -9.158   5.845  -6.463  1.00  0.98           C  
ATOM    956  HA2 GLY A  61      -9.674   5.313  -5.664  1.00  0.98           H  
ATOM    957  HA3 GLY A  61      -8.806   5.118  -7.194  1.00  0.98           H  
ATOM    958  C   GLY A  61     -10.187   6.741  -7.151  1.00  0.98           C  
ATOM    959  O   GLY A  61     -11.152   6.206  -7.687  1.00  0.98           O  
ATOM    960  N   VAL A  62     -10.026   8.069  -7.168  1.00  0.99           N  
ATOM    961  H   VAL A  62      -9.192   8.463  -6.758  1.00  0.99           H  
ATOM    962  CA  VAL A  62     -10.895   8.951  -7.963  1.00  0.99           C  
ATOM    963  HA  VAL A  62     -11.931   8.652  -7.799  1.00  0.99           H  
ATOM    964  C   VAL A  62     -10.573   8.760  -9.444  1.00  0.99           C  
ATOM    965  CB  VAL A  62     -10.764  10.428  -7.540  1.00  0.99           C  
ATOM    966  HB  VAL A  62      -9.725  10.746  -7.625  1.00  0.99           H  
ATOM    967  O   VAL A  62      -9.411   8.801  -9.837  1.00  0.99           O  
ATOM    968  CG1 VAL A  62     -11.619  11.358  -8.410  1.00  0.99           C  
ATOM    969 HG11 VAL A  62     -11.224  11.388  -9.425  1.00  0.99           H  
ATOM    970 HG12 VAL A  62     -12.657  11.027  -8.418  1.00  0.99           H  
ATOM    971 HG13 VAL A  62     -11.560  12.374  -8.019  1.00  0.99           H  
ATOM    972  CG2 VAL A  62     -11.232  10.613  -6.090  1.00  0.99           C  
ATOM    973 HG21 VAL A  62     -10.580  10.053  -5.418  1.00  0.99           H  
ATOM    974 HG22 VAL A  62     -12.253  10.249  -5.982  1.00  0.99           H  
ATOM    975 HG23 VAL A  62     -11.195  11.667  -5.815  1.00  0.99           H  
ATOM    976  N   PHE A  63     -11.591   8.589 -10.291  1.00  0.98           N  
ATOM    977  H   PHE A  63     -12.518   8.465  -9.910  1.00  0.98           H  
ATOM    978  CA  PHE A  63     -11.363   8.330 -11.720  1.00  0.98           C  
ATOM    979  HA  PHE A  63     -10.668   7.496 -11.818  1.00  0.98           H  
ATOM    980  C   PHE A  63     -10.700   9.483 -12.474  1.00  0.98           C  
ATOM    981  CB  PHE A  63     -12.685   7.966 -12.404  1.00  0.98           C  
ATOM    982  HB2 PHE A  63     -12.495   7.834 -13.470  1.00  0.98           H  
ATOM    983  HB3 PHE A  63     -13.375   8.800 -12.283  1.00  0.98           H  
ATOM    984  O   PHE A  63     -10.129   9.259 -13.531  1.00  0.98           O  
ATOM    985  CG  PHE A  63     -13.355   6.701 -11.913  1.00  0.98           C  
ATOM    986  CD1 PHE A  63     -12.588   5.598 -11.497  1.00  0.98           C  
ATOM    987  HD1 PHE A  63     -11.508   5.626 -11.506  1.00  0.98           H  
ATOM    988  CD2 PHE A  63     -14.759   6.614 -11.900  1.00  0.98           C  
ATOM    989  HD2 PHE A  63     -15.353   7.456 -12.223  1.00  0.98           H  
ATOM    990  CE1 PHE A  63     -13.221   4.438 -11.041  1.00  0.98           C  
ATOM    991  HE1 PHE A  63     -12.606   3.622 -10.692  1.00  0.98           H  
ATOM    992  CE2 PHE A  63     -15.393   5.439 -11.462  1.00  0.98           C  
ATOM    993  HE2 PHE A  63     -16.471   5.383 -11.441  1.00  0.98           H  
ATOM    994  CZ  PHE A  63     -14.623   4.350 -11.021  1.00  0.98           C  
ATOM    995  HZ  PHE A  63     -15.107   3.455 -10.661  1.00  0.98           H  
ATOM    996  N   GLN A  64     -10.771  10.714 -11.966  1.00  0.98           N  
ATOM    997  H   GLN A  64     -11.217  10.822 -11.066  1.00  0.98           H  
ATOM    998  CA  GLN A  64     -10.148  11.888 -12.589  1.00  0.98           C  
ATOM    999  HA  GLN A  64     -10.561  12.757 -12.077  1.00  0.98           H  
ATOM   1000  C   GLN A  64     -10.534  12.060 -14.075  1.00  0.98           C  
ATOM   1001  CB  GLN A  64      -8.624  11.869 -12.344  1.00  0.98           C  
ATOM   1002  HB2 GLN A  64      -8.150  12.681 -12.895  1.00  0.98           H  
ATOM   1003  HB3 GLN A  64      -8.224  10.925 -12.713  1.00  0.98           H  
ATOM   1004  O   GLN A  64      -9.714  12.413 -14.929  1.00  0.98           O  
ATOM   1005  CG  GLN A  64      -8.219  11.991 -10.870  1.00  0.98           C  
ATOM   1006  HG2 GLN A  64      -7.146  11.818 -10.792  1.00  0.98           H  
ATOM   1007  HG3 GLN A  64      -8.710  11.214 -10.283  1.00  0.98           H  
ATOM   1008  CD  GLN A  64      -8.533  13.346 -10.249  1.00  0.98           C  
ATOM   1009  NE2 GLN A  64      -8.328  13.486  -8.963  1.00  0.98           N  
ATOM   1010 HE21 GLN A  64      -7.919  12.727  -8.439  1.00  0.98           H  
ATOM   1011 HE22 GLN A  64      -8.499  14.397  -8.562  1.00  0.98           H  
ATOM   1012  OE1 GLN A  64      -8.991  14.286 -10.884  1.00  0.98           O  
ATOM   1013  N   LEU A  65     -11.804  11.785 -14.403  1.00  0.97           N  
ATOM   1014  H   LEU A  65     -12.434  11.522 -13.658  1.00  0.97           H  
ATOM   1015  CA  LEU A  65     -12.327  11.873 -15.766  1.00  0.97           C  
ATOM   1016  HA  LEU A  65     -11.715  11.244 -16.413  1.00  0.97           H  
ATOM   1017  C   LEU A  65     -12.234  13.318 -16.264  1.00  0.97           C  
ATOM   1018  CB  LEU A  65     -13.789  11.387 -15.824  1.00  0.97           C  
ATOM   1019  HB2 LEU A  65     -14.140  11.487 -16.851  1.00  0.97           H  
ATOM   1020  HB3 LEU A  65     -14.395  12.046 -15.201  1.00  0.97           H  
ATOM   1021  O   LEU A  65     -12.873  14.210 -15.711  1.00  0.97           O  
ATOM   1022  CG  LEU A  65     -14.031   9.940 -15.365  1.00  0.97           C  
ATOM   1023  HG  LEU A  65     -13.753   9.853 -14.314  1.00  0.97           H  
ATOM   1024  CD1 LEU A  65     -15.519   9.607 -15.494  1.00  0.97           C  
ATOM   1025 HD11 LEU A  65     -15.822   9.639 -16.540  1.00  0.97           H  
ATOM   1026 HD12 LEU A  65     -15.700   8.610 -15.093  1.00  0.97           H  
ATOM   1027 HD13 LEU A  65     -16.104  10.325 -14.920  1.00  0.97           H  
ATOM   1028  CD2 LEU A  65     -13.232   8.923 -16.180  1.00  0.97           C  
ATOM   1029 HD21 LEU A  65     -12.167   9.056 -15.992  1.00  0.97           H  
ATOM   1030 HD22 LEU A  65     -13.495   7.912 -15.871  1.00  0.97           H  
ATOM   1031 HD23 LEU A  65     -13.431   9.040 -17.245  1.00  0.97           H  
ATOM   1032  N   LYS A  66     -11.459  13.547 -17.333  1.00  0.94           N  
ATOM   1033  H   LYS A  66     -10.939  12.757 -17.687  1.00  0.94           H  
ATOM   1034  CA  LYS A  66     -11.142  14.894 -17.860  1.00  0.94           C  
ATOM   1035  HA  LYS A  66     -10.440  14.764 -18.684  1.00  0.94           H  
ATOM   1036  C   LYS A  66     -10.427  15.806 -16.852  1.00  0.94           C  
ATOM   1037  CB  LYS A  66     -12.392  15.600 -18.414  1.00  0.94           C  
ATOM   1038  HB2 LYS A  66     -13.049  15.866 -17.586  1.00  0.94           H  
ATOM   1039  HB3 LYS A  66     -12.078  16.529 -18.890  1.00  0.94           H  
ATOM   1040  O   LYS A  66     -10.407  17.022 -17.028  1.00  0.94           O  
ATOM   1041  CG  LYS A  66     -13.183  14.793 -19.443  1.00  0.94           C  
ATOM   1042  HG2 LYS A  66     -13.475  13.826 -19.035  1.00  0.94           H  
ATOM   1043  HG3 LYS A  66     -12.569  14.642 -20.331  1.00  0.94           H  
ATOM   1044  CD  LYS A  66     -14.443  15.585 -19.799  1.00  0.94           C  
ATOM   1045  HD2 LYS A  66     -15.098  15.622 -18.928  1.00  0.94           H  
ATOM   1046  HD3 LYS A  66     -14.168  16.599 -20.089  1.00  0.94           H  
ATOM   1047  CE  LYS A  66     -15.143  14.895 -20.960  1.00  0.94           C  
ATOM   1048  HE2 LYS A  66     -14.458  14.916 -21.808  1.00  0.94           H  
ATOM   1049  HE3 LYS A  66     -15.316  13.851 -20.700  1.00  0.94           H  
ATOM   1050  NZ  LYS A  66     -16.412  15.569 -21.311  1.00  0.94           N  
ATOM   1051  HZ1 LYS A  66     -17.030  15.562 -20.512  1.00  0.94           H  
ATOM   1052  HZ2 LYS A  66     -16.859  15.083 -22.075  1.00  0.94           H  
ATOM   1053  HZ3 LYS A  66     -16.238  16.527 -21.580  1.00  0.94           H  
ATOM   1054  N   SER A  67      -9.817  15.239 -15.820  1.00  0.97           N  
ATOM   1055  H   SER A  67      -9.945  14.250 -15.661  1.00  0.97           H  
ATOM   1056  CA  SER A  67      -9.105  15.987 -14.784  1.00  0.97           C  
ATOM   1057  HA  SER A  67      -8.827  16.963 -15.182  1.00  0.97           H  
ATOM   1058  C   SER A  67      -7.793  15.311 -14.394  1.00  0.97           C  
ATOM   1059  CB  SER A  67     -10.023  16.244 -13.585  1.00  0.97           C  
ATOM   1060  HB2 SER A  67     -10.903  16.791 -13.923  1.00  0.97           H  
ATOM   1061  HB3 SER A  67      -9.504  16.850 -12.843  1.00  0.97           H  
ATOM   1062  O   SER A  67      -7.346  15.455 -13.266  1.00  0.97           O  
ATOM   1063  OG  SER A  67     -10.435  15.030 -13.005  1.00  0.97           O  
ATOM   1064  HG  SER A  67      -9.843  14.832 -12.275  1.00  0.97           H  
ATOM   1065  N   VAL A  68      -7.131  14.614 -15.326  1.00  0.97           N  
ATOM   1066  H   VAL A  68      -7.590  14.447 -16.210  1.00  0.97           H  
ATOM   1067  CA  VAL A  68      -5.852  13.915 -15.071  1.00  0.97           C  
ATOM   1068  HA  VAL A  68      -6.046  13.119 -14.352  1.00  0.97           H  
ATOM   1069  C   VAL A  68      -4.777  14.808 -14.443  1.00  0.97           C  
ATOM   1070  CB  VAL A  68      -5.332  13.253 -16.358  1.00  0.97           C  
ATOM   1071  HB  VAL A  68      -6.122  12.606 -16.739  1.00  0.97           H  
ATOM   1072  O   VAL A  68      -4.046  14.368 -13.565  1.00  0.97           O  
ATOM   1073  CG1 VAL A  68      -4.988  14.257 -17.458  1.00  0.97           C  
ATOM   1074 HG11 VAL A  68      -4.659  13.666 -18.312  1.00  0.97           H  
ATOM   1075 HG12 VAL A  68      -5.862  14.845 -17.737  1.00  0.97           H  
ATOM   1076 HG13 VAL A  68      -4.167  14.909 -17.159  1.00  0.97           H  
ATOM   1077  CG2 VAL A  68      -4.092  12.391 -16.108  1.00  0.97           C  
ATOM   1078 HG21 VAL A  68      -3.895  11.764 -16.977  1.00  0.97           H  
ATOM   1079 HG22 VAL A  68      -3.217  13.010 -15.913  1.00  0.97           H  
ATOM   1080 HG23 VAL A  68      -4.248  11.738 -15.250  1.00  0.97           H  
ATOM   1081  N   TRP A  69      -4.739  16.096 -14.797  1.00  0.98           N  
ATOM   1082  H   TRP A  69      -5.339  16.393 -15.553  1.00  0.98           H  
ATOM   1083  CA  TRP A  69      -3.842  17.094 -14.197  1.00  0.98           C  
ATOM   1084  HA  TRP A  69      -2.810  16.763 -14.316  1.00  0.98           H  
ATOM   1085  C   TRP A  69      -4.071  17.326 -12.694  1.00  0.98           C  
ATOM   1086  CB  TRP A  69      -4.034  18.417 -14.945  1.00  0.98           C  
ATOM   1087  HB2 TRP A  69      -5.040  18.790 -14.752  1.00  0.98           H  
ATOM   1088  HB3 TRP A  69      -3.331  19.146 -14.541  1.00  0.98           H  
ATOM   1089  O   TRP A  69      -3.249  17.962 -12.045  1.00  0.98           O  
ATOM   1090  CG  TRP A  69      -3.821  18.344 -16.424  1.00  0.98           C  
ATOM   1091  CD1 TRP A  69      -4.785  18.376 -17.374  1.00  0.98           C  
ATOM   1092  HD1 TRP A  69      -5.843  18.471 -17.182  1.00  0.98           H  
ATOM   1093  CD2 TRP A  69      -2.554  18.247 -17.140  1.00  0.98           C  
ATOM   1094  CE2 TRP A  69      -2.832  18.222 -18.538  1.00  0.98           C  
ATOM   1095  CE3 TRP A  69      -1.198  18.209 -16.749  1.00  0.98           C  
ATOM   1096  HE3 TRP A  69      -0.948  18.199 -15.698  1.00  0.98           H  
ATOM   1097  NE1 TRP A  69      -4.204  18.291 -18.624  1.00  0.98           N  
ATOM   1098  HE1 TRP A  69      -4.717  18.341 -19.493  1.00  0.98           H  
ATOM   1099  CH2 TRP A  69      -0.480  18.176 -19.084  1.00  0.98           C  
ATOM   1100  HH2 TRP A  69       0.315  18.156 -19.816  1.00  0.98           H  
ATOM   1101  CZ2 TRP A  69      -1.820  18.173 -19.504  1.00  0.98           C  
ATOM   1102  HZ2 TRP A  69      -2.074  18.162 -20.554  1.00  0.98           H  
ATOM   1103  CZ3 TRP A  69      -0.170  18.200 -17.711  1.00  0.98           C  
ATOM   1104  HZ3 TRP A  69       0.861  18.187 -17.390  1.00  0.98           H  
ATOM   1105  N   MET A  70      -5.199  16.851 -12.160  1.00  0.98           N  
ATOM   1106  H   MET A  70      -5.806  16.307 -12.757  1.00  0.98           H  
ATOM   1107  CA  MET A  70      -5.617  16.961 -10.762  1.00  0.98           C  
ATOM   1108  HA  MET A  70      -5.019  17.729 -10.273  1.00  0.98           H  
ATOM   1109  C   MET A  70      -5.397  15.658  -9.991  1.00  0.98           C  
ATOM   1110  CB  MET A  70      -7.104  17.358 -10.675  1.00  0.98           C  
ATOM   1111  HB2 MET A  70      -7.357  17.590  -9.641  1.00  0.98           H  
ATOM   1112  HB3 MET A  70      -7.723  16.515 -10.983  1.00  0.98           H  
ATOM   1113  O   MET A  70      -5.773  15.578  -8.827  1.00  0.98           O  
ATOM   1114  CG  MET A  70      -7.465  18.561 -11.542  1.00  0.98           C  
ATOM   1115  HG2 MET A  70      -7.253  18.325 -12.585  1.00  0.98           H  
ATOM   1116  HG3 MET A  70      -8.538  18.735 -11.457  1.00  0.98           H  
ATOM   1117  SD  MET A  70      -6.596  20.079 -11.091  1.00  0.98           S  
ATOM   1118  CE  MET A  70      -6.926  21.031 -12.588  1.00  0.98           C  
ATOM   1119  HE1 MET A  70      -6.609  22.062 -12.431  1.00  0.98           H  
ATOM   1120  HE2 MET A  70      -7.995  21.018 -12.798  1.00  0.98           H  
ATOM   1121  HE3 MET A  70      -6.383  20.595 -13.427  1.00  0.98           H  
ATOM   1122  N   ASP A  71      -4.828  14.626 -10.616  1.00  0.98           N  
ATOM   1123  H   ASP A  71      -4.561  14.720 -11.585  1.00  0.98           H  
ATOM   1124  CA  ASP A  71      -4.631  13.330  -9.974  1.00  0.98           C  
ATOM   1125  HA  ASP A  71      -5.579  12.986  -9.559  1.00  0.98           H  
ATOM   1126  C   ASP A  71      -3.635  13.394  -8.809  1.00  0.98           C  
ATOM   1127  CB  ASP A  71      -4.191  12.325 -11.035  1.00  0.98           C  
ATOM   1128  HB2 ASP A  71      -4.991  12.181 -11.761  1.00  0.98           H  
ATOM   1129  HB3 ASP A  71      -3.325  12.731 -11.557  1.00  0.98           H  
ATOM   1130  O   ASP A  71      -3.840  12.708  -7.814  1.00  0.98           O  
ATOM   1131  CG  ASP A  71      -3.821  10.991 -10.401  1.00  0.98           C  
ATOM   1132  OD1 ASP A  71      -4.740  10.249 -10.006  1.00  0.98           O  
ATOM   1133  OD2 ASP A  71      -2.601  10.758 -10.254  1.00  0.98           O  
ATOM   1134  N   GLY A  72      -2.597  14.233  -8.889  1.00  0.98           N  
ATOM   1135  H   GLY A  72      -2.512  14.805  -9.717  1.00  0.98           H  
ATOM   1136  CA  GLY A  72      -1.658  14.451  -7.785  1.00  0.98           C  
ATOM   1137  HA2 GLY A  72      -1.206  15.436  -7.899  1.00  0.98           H  
ATOM   1138  HA3 GLY A  72      -2.215  14.448  -6.848  1.00  0.98           H  
ATOM   1139  C   GLY A  72      -0.525  13.427  -7.652  1.00  0.98           C  
ATOM   1140  O   GLY A  72       0.214  13.478  -6.665  1.00  0.98           O  
ATOM   1141  N   ALA A  73      -0.336  12.527  -8.619  1.00  0.97           N  
ATOM   1142  H   ALA A  73      -1.013  12.462  -9.366  1.00  0.97           H  
ATOM   1143  CA  ALA A  73       0.833  11.652  -8.685  1.00  0.97           C  
ATOM   1144  HA  ALA A  73       0.947  11.157  -7.721  1.00  0.97           H  
ATOM   1145  C   ALA A  73       2.112  12.454  -8.984  1.00  0.97           C  
ATOM   1146  CB  ALA A  73       0.595  10.561  -9.728  1.00  0.97           C  
ATOM   1147  HB1 ALA A  73       0.424  11.001 -10.710  1.00  0.97           H  
ATOM   1148  HB2 ALA A  73       1.450   9.886  -9.765  1.00  0.97           H  
ATOM   1149  HB3 ALA A  73      -0.289   9.987  -9.449  1.00  0.97           H  
ATOM   1150  O   ALA A  73       2.292  13.011 -10.073  1.00  0.97           O  
ATOM   1151  N   ASN A  74       3.012  12.504  -7.998  1.00  0.96           N  
ATOM   1152  H   ASN A  74       2.803  11.997  -7.150  1.00  0.96           H  
ATOM   1153  CA  ASN A  74       4.236  13.303  -8.047  1.00  0.96           C  
ATOM   1154  HA  ASN A  74       3.959  14.354  -8.130  1.00  0.96           H  
ATOM   1155  C   ASN A  74       5.110  12.960  -9.264  1.00  0.96           C  
ATOM   1156  CB  ASN A  74       5.011  13.101  -6.736  1.00  0.96           C  
ATOM   1157  HB2 ASN A  74       4.401  13.416  -5.890  1.00  0.96           H  
ATOM   1158  HB3 ASN A  74       5.256  12.045  -6.619  1.00  0.96           H  
ATOM   1159  O   ASN A  74       5.498  11.809  -9.438  1.00  0.96           O  
ATOM   1160  CG  ASN A  74       6.288  13.918  -6.732  1.00  0.96           C  
ATOM   1161  ND2 ASN A  74       7.432  13.308  -6.530  1.00  0.96           N  
ATOM   1162 HD21 ASN A  74       7.459  12.300  -6.473  1.00  0.96           H  
ATOM   1163 HD22 ASN A  74       8.260  13.862  -6.700  1.00  0.96           H  
ATOM   1164  OD1 ASN A  74       6.271  15.117  -6.941  1.00  0.96           O  
ATOM   1165  N   MET A  75       5.438  13.972 -10.074  1.00  0.96           N  
ATOM   1166  H   MET A  75       5.016  14.870  -9.885  1.00  0.96           H  
ATOM   1167  CA  MET A  75       6.232  13.881 -11.312  1.00  0.96           C  
ATOM   1168  HA  MET A  75       6.237  14.881 -11.746  1.00  0.96           H  
ATOM   1169  C   MET A  75       5.636  12.982 -12.408  1.00  0.96           C  
ATOM   1170  CB  MET A  75       7.696  13.527 -11.002  1.00  0.96           C  
ATOM   1171  HB2 MET A  75       7.733  12.519 -10.589  1.00  0.96           H  
ATOM   1172  HB3 MET A  75       8.270  13.531 -11.929  1.00  0.96           H  
ATOM   1173  O   MET A  75       6.236  12.822 -13.472  1.00  0.96           O  
ATOM   1174  CG  MET A  75       8.356  14.487 -10.004  1.00  0.96           C  
ATOM   1175  HG2 MET A  75       7.832  14.415  -9.051  1.00  0.96           H  
ATOM   1176  HG3 MET A  75       9.382  14.161  -9.838  1.00  0.96           H  
ATOM   1177  SD  MET A  75       8.377  16.230 -10.502  1.00  0.96           S  
ATOM   1178  CE  MET A  75       9.645  16.131 -11.790  1.00  0.96           C  
ATOM   1179  HE1 MET A  75      10.547  15.699 -11.358  1.00  0.96           H  
ATOM   1180  HE2 MET A  75       9.299  15.507 -12.614  1.00  0.96           H  
ATOM   1181  HE3 MET A  75       9.885  17.129 -12.157  1.00  0.96           H  
ATOM   1182  N   ILE A  76       4.427  12.455 -12.206  1.00  0.98           N  
ATOM   1183  H   ILE A  76       3.985  12.603 -11.311  1.00  0.98           H  
ATOM   1184  CA  ILE A  76       3.685  11.718 -13.229  1.00  0.98           C  
ATOM   1185  HA  ILE A  76       4.365  11.438 -14.034  1.00  0.98           H  
ATOM   1186  C   ILE A  76       2.638  12.636 -13.843  1.00  0.98           C  
ATOM   1187  CB  ILE A  76       3.081  10.411 -12.684  1.00  0.98           C  
ATOM   1188  HB  ILE A  76       2.289  10.661 -11.978  1.00  0.98           H  
ATOM   1189  O   ILE A  76       2.788  13.034 -14.994  1.00  0.98           O  
ATOM   1190  CG1 ILE A  76       4.097   9.540 -11.916  1.00  0.98           C  
ATOM   1191 HG12 ILE A  76       3.579   8.647 -11.568  1.00  0.98           H  
ATOM   1192 HG13 ILE A  76       4.427  10.074 -11.024  1.00  0.98           H  
ATOM   1193  CG2 ILE A  76       2.444   9.635 -13.850  1.00  0.98           C  
ATOM   1194 HG21 ILE A  76       2.077   8.667 -13.510  1.00  0.98           H  
ATOM   1195 HG22 ILE A  76       1.598  10.185 -14.262  1.00  0.98           H  
ATOM   1196 HG23 ILE A  76       3.175   9.468 -14.641  1.00  0.98           H  
ATOM   1197  CD1 ILE A  76       5.336   9.100 -12.705  1.00  0.98           C  
ATOM   1198 HD11 ILE A  76       5.885   9.964 -13.078  1.00  0.98           H  
ATOM   1199 HD12 ILE A  76       5.992   8.529 -12.047  1.00  0.98           H  
ATOM   1200 HD13 ILE A  76       5.038   8.459 -13.534  1.00  0.98           H  
ATOM   1201  N   THR A  77       1.620  13.023 -13.073  1.00  0.97           N  
ATOM   1202  H   THR A  77       1.575  12.700 -12.117  1.00  0.97           H  
ATOM   1203  CA  THR A  77       0.501  13.850 -13.552  1.00  0.97           C  
ATOM   1204  HA  THR A  77       0.410  13.735 -14.633  1.00  0.97           H  
ATOM   1205  C   THR A  77       0.711  15.339 -13.308  1.00  0.97           C  
ATOM   1206  CB  THR A  77      -0.830  13.375 -12.958  1.00  0.97           C  
ATOM   1207  HB  THR A  77      -1.615  14.078 -13.235  1.00  0.97           H  
ATOM   1208  O   THR A  77       0.151  16.167 -14.025  1.00  0.97           O  
ATOM   1209  CG2 THR A  77      -1.186  11.986 -13.490  1.00  0.97           C  
ATOM   1210 HG21 THR A  77      -1.157  11.989 -14.579  1.00  0.97           H  
ATOM   1211 HG22 THR A  77      -2.197  11.711 -13.188  1.00  0.97           H  
ATOM   1212 HG23 THR A  77      -0.489  11.235 -13.118  1.00  0.97           H  
ATOM   1213  OG1 THR A  77      -0.762  13.268 -11.555  1.00  0.97           O  
ATOM   1214  HG1 THR A  77      -1.375  12.565 -11.331  1.00  0.97           H  
ATOM   1215  N   GLN A  78       1.557  15.687 -12.335  1.00  0.96           N  
ATOM   1216  H   GLN A  78       1.949  14.953 -11.764  1.00  0.96           H  
ATOM   1217  CA  GLN A  78       1.929  17.066 -12.028  1.00  0.96           C  
ATOM   1218  HA  GLN A  78       2.049  17.610 -12.965  1.00  0.96           H  
ATOM   1219  C   GLN A  78       3.252  17.147 -11.259  1.00  0.96           C  
ATOM   1220  CB  GLN A  78       0.808  17.740 -11.217  1.00  0.96           C  
ATOM   1221  HB2 GLN A  78       1.098  18.767 -10.997  1.00  0.96           H  
ATOM   1222  HB3 GLN A  78      -0.101  17.774 -11.817  1.00  0.96           H  
ATOM   1223  O   GLN A  78       3.696  16.187 -10.626  1.00  0.96           O  
ATOM   1224  CG  GLN A  78       0.501  17.009  -9.903  1.00  0.96           C  
ATOM   1225  HG2 GLN A  78       0.090  16.022 -10.115  1.00  0.96           H  
ATOM   1226  HG3 GLN A  78       1.411  16.884  -9.316  1.00  0.96           H  
ATOM   1227  CD  GLN A  78      -0.507  17.779  -9.073  1.00  0.96           C  
ATOM   1228  NE2 GLN A  78      -0.061  18.650  -8.196  1.00  0.96           N  
ATOM   1229 HE21 GLN A  78      -0.784  19.116  -7.666  1.00  0.96           H  
ATOM   1230 HE22 GLN A  78       0.922  18.878  -8.173  1.00  0.96           H  
ATOM   1231  OE1 GLN A  78      -1.705  17.603  -9.176  1.00  0.96           O  
ATOM   1232  N   CYS A  79       3.853  18.332 -11.257  1.00  0.96           N  
ATOM   1233  H   CYS A  79       3.460  19.082 -11.808  1.00  0.96           H  
ATOM   1234  CA  CYS A  79       4.961  18.661 -10.367  1.00  0.96           C  
ATOM   1235  HA  CYS A  79       5.648  17.816 -10.344  1.00  0.96           H  
ATOM   1236  C   CYS A  79       4.446  18.931  -8.934  1.00  0.96           C  
ATOM   1237  CB  CYS A  79       5.703  19.861 -10.963  1.00  0.96           C  
ATOM   1238  HB2 CYS A  79       6.628  20.034 -10.413  1.00  0.96           H  
ATOM   1239  HB3 CYS A  79       5.076  20.743 -10.837  1.00  0.96           H  
ATOM   1240  O   CYS A  79       3.264  19.252  -8.740  1.00  0.96           O  
ATOM   1241  SG  CYS A  79       6.084  19.683 -12.732  1.00  0.96           S  
ATOM   1242  N   PRO A  80       5.302  18.823  -7.905  1.00  0.97           N  
ATOM   1243  CA  PRO A  80       4.894  19.103  -6.537  1.00  0.97           C  
ATOM   1244  HA  PRO A  80       3.946  18.606  -6.329  1.00  0.97           H  
ATOM   1245  C   PRO A  80       4.699  20.599  -6.271  1.00  0.97           C  
ATOM   1246  CB  PRO A  80       5.965  18.479  -5.651  1.00  0.97           C  
ATOM   1247  HB2 PRO A  80       5.692  17.451  -5.413  1.00  0.97           H  
ATOM   1248  HB3 PRO A  80       6.089  19.063  -4.739  1.00  0.97           H  
ATOM   1249  O   PRO A  80       5.440  21.452  -6.765  1.00  0.97           O  
ATOM   1250  CG  PRO A  80       7.217  18.482  -6.530  1.00  0.97           C  
ATOM   1251  HG2 PRO A  80       7.890  17.664  -6.273  1.00  0.97           H  
ATOM   1252  HG3 PRO A  80       7.732  19.438  -6.438  1.00  0.97           H  
ATOM   1253  CD  PRO A  80       6.673  18.332  -7.950  1.00  0.97           C  
ATOM   1254  HD2 PRO A  80       7.287  18.905  -8.645  1.00  0.97           H  
ATOM   1255  HD3 PRO A  80       6.673  17.280  -8.234  1.00  0.97           H  
ATOM   1256  N   ILE A  81       3.725  20.916  -5.416  1.00  0.97           N  
ATOM   1257  H   ILE A  81       3.210  20.159  -4.990  1.00  0.97           H  
ATOM   1258  CA  ILE A  81       3.481  22.258  -4.884  1.00  0.97           C  
ATOM   1259  HA  ILE A  81       3.456  22.964  -5.714  1.00  0.97           H  
ATOM   1260  C   ILE A  81       4.648  22.601  -3.956  1.00  0.97           C  
ATOM   1261  CB  ILE A  81       2.135  22.337  -4.119  1.00  0.97           C  
ATOM   1262  HB  ILE A  81       2.229  21.759  -3.200  1.00  0.97           H  
ATOM   1263  O   ILE A  81       4.803  21.992  -2.895  1.00  0.97           O  
ATOM   1264  CG1 ILE A  81       0.948  21.754  -4.924  1.00  0.97           C  
ATOM   1265 HG12 ILE A  81       0.695  22.428  -5.742  1.00  0.97           H  
ATOM   1266 HG13 ILE A  81       1.220  20.793  -5.362  1.00  0.97           H  
ATOM   1267  CG2 ILE A  81       1.846  23.803  -3.732  1.00  0.97           C  
ATOM   1268 HG21 ILE A  81       0.946  23.866  -3.120  1.00  0.97           H  
ATOM   1269 HG22 ILE A  81       2.669  24.215  -3.148  1.00  0.97           H  
ATOM   1270 HG23 ILE A  81       1.708  24.408  -4.629  1.00  0.97           H  
ATOM   1271  CD1 ILE A  81      -0.291  21.497  -4.058  1.00  0.97           C  
ATOM   1272 HD11 ILE A  81      -0.031  20.847  -3.223  1.00  0.97           H  
ATOM   1273 HD12 ILE A  81      -1.053  21.003  -4.661  1.00  0.97           H  
ATOM   1274 HD13 ILE A  81      -0.695  22.435  -3.679  1.00  0.97           H  
ATOM   1275  N   GLN A  82       5.470  23.570  -4.351  1.00  0.96           N  
ATOM   1276  H   GLN A  82       5.332  23.971  -5.267  1.00  0.96           H  
ATOM   1277  CA  GLN A  82       6.627  23.997  -3.559  1.00  0.96           C  
ATOM   1278  HA  GLN A  82       7.198  23.108  -3.291  1.00  0.96           H  
ATOM   1279  C   GLN A  82       6.194  24.709  -2.261  1.00  0.96           C  
ATOM   1280  CB  GLN A  82       7.532  24.918  -4.394  1.00  0.96           C  
ATOM   1281  HB2 GLN A  82       6.994  25.846  -4.589  1.00  0.96           H  
ATOM   1282  HB3 GLN A  82       8.415  25.175  -3.809  1.00  0.96           H  
ATOM   1283  O   GLN A  82       5.078  25.243  -2.198  1.00  0.96           O  
ATOM   1284  CG  GLN A  82       7.995  24.330  -5.734  1.00  0.96           C  
ATOM   1285  HG2 GLN A  82       7.136  24.117  -6.371  1.00  0.96           H  
ATOM   1286  HG3 GLN A  82       8.608  25.071  -6.248  1.00  0.96           H  
ATOM   1287  CD  GLN A  82       8.831  23.072  -5.553  1.00  0.96           C  
ATOM   1288  NE2 GLN A  82       8.350  21.930  -5.989  1.00  0.96           N  
ATOM   1289 HE21 GLN A  82       7.439  21.871  -6.422  1.00  0.96           H  
ATOM   1290 HE22 GLN A  82       8.928  21.121  -5.814  1.00  0.96           H  
ATOM   1291  OE1 GLN A  82       9.929  23.101  -5.028  1.00  0.96           O  
ATOM   1292  N   PRO A  83       7.064  24.774  -1.239  1.00  0.96           N  
ATOM   1293  CA  PRO A  83       6.862  25.624  -0.072  1.00  0.96           C  
ATOM   1294  HA  PRO A  83       6.087  25.180   0.553  1.00  0.96           H  
ATOM   1295  C   PRO A  83       6.473  27.057  -0.451  1.00  0.96           C  
ATOM   1296  CB  PRO A  83       8.195  25.592   0.680  1.00  0.96           C  
ATOM   1297  HB2 PRO A  83       8.064  25.738   1.752  1.00  0.96           H  
ATOM   1298  HB3 PRO A  83       8.874  26.343   0.276  1.00  0.96           H  
ATOM   1299  O   PRO A  83       7.001  27.633  -1.400  1.00  0.96           O  
ATOM   1300  CG  PRO A  83       8.736  24.203   0.354  1.00  0.96           C  
ATOM   1301  HG2 PRO A  83       9.820  24.151   0.455  1.00  0.96           H  
ATOM   1302  HG3 PRO A  83       8.253  23.465   0.995  1.00  0.96           H  
ATOM   1303  CD  PRO A  83       8.288  23.998  -1.089  1.00  0.96           C  
ATOM   1304  HD2 PRO A  83       8.090  22.938  -1.249  1.00  0.96           H  
ATOM   1305  HD3 PRO A  83       9.057  24.357  -1.774  1.00  0.96           H  
ATOM   1306  N   SER A  84       5.559  27.651   0.315  1.00  0.96           N  
ATOM   1307  H   SER A  84       5.117  27.086   1.027  1.00  0.96           H  
ATOM   1308  CA  SER A  84       4.992  28.996   0.101  1.00  0.96           C  
ATOM   1309  HA  SER A  84       4.309  29.170   0.932  1.00  0.96           H  
ATOM   1310  C   SER A  84       4.134  29.174  -1.158  1.00  0.96           C  
ATOM   1311  CB  SER A  84       6.065  30.089   0.192  1.00  0.96           C  
ATOM   1312  HB2 SER A  84       5.583  31.067   0.215  1.00  0.96           H  
ATOM   1313  HB3 SER A  84       6.716  30.050  -0.681  1.00  0.96           H  
ATOM   1314  O   SER A  84       3.634  30.274  -1.389  1.00  0.96           O  
ATOM   1315  OG  SER A  84       6.830  29.928   1.371  1.00  0.96           O  
ATOM   1316  HG  SER A  84       7.420  29.185   1.224  1.00  0.96           H  
ATOM   1317  N   ASN A  85       3.897  28.113  -1.933  1.00  0.97           N  
ATOM   1318  H   ASN A  85       4.338  27.235  -1.698  1.00  0.97           H  
ATOM   1319  CA  ASN A  85       2.977  28.132  -3.067  1.00  0.97           C  
ATOM   1320  HA  ASN A  85       2.733  29.166  -3.308  1.00  0.97           H  
ATOM   1321  C   ASN A  85       1.633  27.472  -2.728  1.00  0.97           C  
ATOM   1322  CB  ASN A  85       3.677  27.536  -4.303  1.00  0.97           C  
ATOM   1323  HB2 ASN A  85       4.137  26.581  -4.052  1.00  0.97           H  
ATOM   1324  HB3 ASN A  85       2.954  27.361  -5.100  1.00  0.97           H  
ATOM   1325  O   ASN A  85       1.410  26.915  -1.648  1.00  0.97           O  
ATOM   1326  CG  ASN A  85       4.721  28.484  -4.868  1.00  0.97           C  
ATOM   1327  ND2 ASN A  85       5.822  27.982  -5.367  1.00  0.97           N  
ATOM   1328 HD21 ASN A  85       6.016  26.994  -5.293  1.00  0.97           H  
ATOM   1329 HD22 ASN A  85       6.501  28.654  -5.694  1.00  0.97           H  
ATOM   1330  OD1 ASN A  85       4.545  29.688  -4.916  1.00  0.97           O  
ATOM   1331  N   ASN A  86       0.698  27.573  -3.666  1.00  0.98           N  
ATOM   1332  H   ASN A  86       0.936  27.995  -4.552  1.00  0.98           H  
ATOM   1333  CA  ASN A  86      -0.613  26.954  -3.573  1.00  0.98           C  
ATOM   1334  HA  ASN A  86      -0.548  26.123  -2.871  1.00  0.98           H  
ATOM   1335  C   ASN A  86      -1.023  26.350  -4.917  1.00  0.98           C  
ATOM   1336  CB  ASN A  86      -1.630  27.975  -3.028  1.00  0.98           C  
ATOM   1337  HB2 ASN A  86      -1.304  28.307  -2.042  1.00  0.98           H  
ATOM   1338  HB3 ASN A  86      -2.602  27.494  -2.914  1.00  0.98           H  
ATOM   1339  O   ASN A  86      -0.462  26.681  -5.959  1.00  0.98           O  
ATOM   1340  CG  ASN A  86      -1.823  29.178  -3.934  1.00  0.98           C  
ATOM   1341  ND2 ASN A  86      -1.495  30.363  -3.478  1.00  0.98           N  
ATOM   1342 HD21 ASN A  86      -1.028  30.466  -2.588  1.00  0.98           H  
ATOM   1343 HD22 ASN A  86      -1.606  31.123  -4.134  1.00  0.98           H  
ATOM   1344  OD1 ASN A  86      -2.285  29.079  -5.053  1.00  0.98           O  
ATOM   1345  N   PHE A  87      -1.995  25.449  -4.873  1.00  0.98           N  
ATOM   1346  H   PHE A  87      -2.391  25.208  -3.975  1.00  0.98           H  
ATOM   1347  CA  PHE A  87      -2.635  24.899  -6.059  1.00  0.98           C  
ATOM   1348  HA  PHE A  87      -2.633  25.656  -6.842  1.00  0.98           H  
ATOM   1349  C   PHE A  87      -4.084  24.540  -5.743  1.00  0.98           C  
ATOM   1350  CB  PHE A  87      -1.852  23.681  -6.552  1.00  0.98           C  
ATOM   1351  HB2 PHE A  87      -1.838  22.942  -5.751  1.00  0.98           H  
ATOM   1352  HB3 PHE A  87      -0.826  23.986  -6.759  1.00  0.98           H  
ATOM   1353  O   PHE A  87      -4.418  24.237  -4.597  1.00  0.98           O  
ATOM   1354  CG  PHE A  87      -2.419  23.039  -7.800  1.00  0.98           C  
ATOM   1355  CD1 PHE A  87      -2.793  21.683  -7.787  1.00  0.98           C  
ATOM   1356  HD1 PHE A  87      -2.663  21.088  -6.895  1.00  0.98           H  
ATOM   1357  CD2 PHE A  87      -2.597  23.802  -8.971  1.00  0.98           C  
ATOM   1358  HD2 PHE A  87      -2.291  24.837  -9.004  1.00  0.98           H  
ATOM   1359  CE1 PHE A  87      -3.328  21.086  -8.940  1.00  0.98           C  
ATOM   1360  HE1 PHE A  87      -3.599  20.040  -8.939  1.00  0.98           H  
ATOM   1361  CE2 PHE A  87      -3.153  23.210 -10.118  1.00  0.98           C  
ATOM   1362  HE2 PHE A  87      -3.294  23.795 -11.014  1.00  0.98           H  
ATOM   1363  CZ  PHE A  87      -3.509  21.850 -10.104  1.00  0.98           C  
ATOM   1364  HZ  PHE A  87      -3.921  21.385 -10.987  1.00  0.98           H  
ATOM   1365  N   THR A  88      -4.947  24.595  -6.753  1.00  0.98           N  
ATOM   1366  H   THR A  88      -4.583  24.680  -7.691  1.00  0.98           H  
ATOM   1367  CA  THR A  88      -6.364  24.254  -6.613  1.00  0.98           C  
ATOM   1368  HA  THR A  88      -6.592  24.026  -5.572  1.00  0.98           H  
ATOM   1369  C   THR A  88      -6.665  23.021  -7.443  1.00  0.98           C  
ATOM   1370  CB  THR A  88      -7.264  25.424  -7.018  1.00  0.98           C  
ATOM   1371  HB  THR A  88      -7.084  25.683  -8.061  1.00  0.98           H  
ATOM   1372  O   THR A  88      -6.548  23.063  -8.663  1.00  0.98           O  
ATOM   1373  CG2 THR A  88      -8.746  25.106  -6.829  1.00  0.98           C  
ATOM   1374 HG21 THR A  88      -8.941  24.795  -5.803  1.00  0.98           H  
ATOM   1375 HG22 THR A  88      -9.050  24.309  -7.507  1.00  0.98           H  
ATOM   1376 HG23 THR A  88      -9.341  25.990  -7.060  1.00  0.98           H  
ATOM   1377  OG1 THR A  88      -6.939  26.537  -6.206  1.00  0.98           O  
ATOM   1378  HG1 THR A  88      -6.010  26.722  -6.362  1.00  0.98           H  
ATOM   1379  N   TYR A  89      -7.081  21.952  -6.773  1.00  0.99           N  
ATOM   1380  H   TYR A  89      -7.187  22.025  -5.771  1.00  0.99           H  
ATOM   1381  CA  TYR A  89      -7.629  20.766  -7.418  1.00  0.99           C  
ATOM   1382  HA  TYR A  89      -7.107  20.589  -8.358  1.00  0.99           H  
ATOM   1383  C   TYR A  89      -9.109  21.005  -7.702  1.00  0.99           C  
ATOM   1384  CB  TYR A  89      -7.435  19.541  -6.518  1.00  0.99           C  
ATOM   1385  HB2 TYR A  89      -7.916  18.686  -6.993  1.00  0.99           H  
ATOM   1386  HB3 TYR A  89      -7.937  19.709  -5.565  1.00  0.99           H  
ATOM   1387  O   TYR A  89      -9.831  21.444  -6.808  1.00  0.99           O  
ATOM   1388  CG  TYR A  89      -5.983  19.197  -6.260  1.00  0.99           C  
ATOM   1389  CD1 TYR A  89      -5.338  18.248  -7.069  1.00  0.99           C  
ATOM   1390  HD1 TYR A  89      -5.883  17.765  -7.868  1.00  0.99           H  
ATOM   1391  CD2 TYR A  89      -5.267  19.840  -5.234  1.00  0.99           C  
ATOM   1392  HD2 TYR A  89      -5.759  20.585  -4.626  1.00  0.99           H  
ATOM   1393  CE1 TYR A  89      -3.988  17.921  -6.852  1.00  0.99           C  
ATOM   1394  HE1 TYR A  89      -3.503  17.177  -7.467  1.00  0.99           H  
ATOM   1395  CE2 TYR A  89      -3.906  19.545  -5.036  1.00  0.99           C  
ATOM   1396  HE2 TYR A  89      -3.344  20.076  -4.282  1.00  0.99           H  
ATOM   1397  OH  TYR A  89      -1.936  18.345  -5.646  1.00  0.99           O  
ATOM   1398  HH  TYR A  89      -1.591  18.926  -4.965  1.00  0.99           H  
ATOM   1399  CZ  TYR A  89      -3.262  18.580  -5.841  1.00  0.99           C  
ATOM   1400  N   GLN A  90      -9.563  20.718  -8.919  1.00  0.98           N  
ATOM   1401  H   GLN A  90      -8.912  20.404  -9.625  1.00  0.98           H  
ATOM   1402  CA  GLN A  90     -10.973  20.817  -9.289  1.00  0.98           C  
ATOM   1403  HA  GLN A  90     -11.582  20.732  -8.389  1.00  0.98           H  
ATOM   1404  C   GLN A  90     -11.359  19.678 -10.229  1.00  0.98           C  
ATOM   1405  CB  GLN A  90     -11.257  22.194  -9.905  1.00  0.98           C  
ATOM   1406  HB2 GLN A  90     -10.578  22.371 -10.739  1.00  0.98           H  
ATOM   1407  HB3 GLN A  90     -11.082  22.956  -9.145  1.00  0.98           H  
ATOM   1408  O   GLN A  90     -10.824  19.579 -11.332  1.00  0.98           O  
ATOM   1409  CG  GLN A  90     -12.707  22.301 -10.408  1.00  0.98           C  
ATOM   1410  HG2 GLN A  90     -13.396  22.006  -9.616  1.00  0.98           H  
ATOM   1411  HG3 GLN A  90     -12.849  21.616 -11.243  1.00  0.98           H  
ATOM   1412  CD  GLN A  90     -13.082  23.697 -10.891  1.00  0.98           C  
ATOM   1413  NE2 GLN A  90     -14.229  23.839 -11.517  1.00  0.98           N  
ATOM   1414 HE21 GLN A  90     -14.829  23.040 -11.669  1.00  0.98           H  
ATOM   1415 HE22 GLN A  90     -14.453  24.777 -11.816  1.00  0.98           H  
ATOM   1416  OE1 GLN A  90     -12.377  24.679 -10.733  1.00  0.98           O  
ATOM   1417  N   PHE A  91     -12.300  18.839  -9.806  1.00  0.98           N  
ATOM   1418  H   PHE A  91     -12.692  18.960  -8.883  1.00  0.98           H  
ATOM   1419  CA  PHE A  91     -12.774  17.700 -10.592  1.00  0.98           C  
ATOM   1420  HA  PHE A  91     -12.814  17.985 -11.644  1.00  0.98           H  
ATOM   1421  C   PHE A  91     -14.186  17.279 -10.182  1.00  0.98           C  
ATOM   1422  CB  PHE A  91     -11.788  16.530 -10.457  1.00  0.98           C  
ATOM   1423  HB2 PHE A  91     -12.178  15.667 -10.996  1.00  0.98           H  
ATOM   1424  HB3 PHE A  91     -10.851  16.815 -10.936  1.00  0.98           H  
ATOM   1425  O   PHE A  91     -14.650  17.580  -9.081  1.00  0.98           O  
ATOM   1426  CG  PHE A  91     -11.477  16.122  -9.035  1.00  0.98           C  
ATOM   1427  CD1 PHE A  91     -10.380  16.700  -8.370  1.00  0.98           C  
ATOM   1428  HD1 PHE A  91      -9.758  17.420  -8.880  1.00  0.98           H  
ATOM   1429  CD2 PHE A  91     -12.281  15.175  -8.377  1.00  0.98           C  
ATOM   1430  HD2 PHE A  91     -13.117  14.722  -8.889  1.00  0.98           H  
ATOM   1431  CE1 PHE A  91     -10.097  16.345  -7.043  1.00  0.98           C  
ATOM   1432  HE1 PHE A  91      -9.260  16.794  -6.529  1.00  0.98           H  
ATOM   1433  CE2 PHE A  91     -11.982  14.810  -7.054  1.00  0.98           C  
ATOM   1434  HE2 PHE A  91     -12.570  14.056  -6.551  1.00  0.98           H  
ATOM   1435  CZ  PHE A  91     -10.897  15.397  -6.389  1.00  0.98           C  
ATOM   1436  HZ  PHE A  91     -10.676  15.112  -5.371  1.00  0.98           H  
ATOM   1437  N   ASP A  92     -14.864  16.564 -11.075  1.00  0.98           N  
ATOM   1438  H   ASP A  92     -14.414  16.307 -11.942  1.00  0.98           H  
ATOM   1439  CA  ASP A  92     -16.202  16.032 -10.831  1.00  0.98           C  
ATOM   1440  HA  ASP A  92     -16.711  16.655 -10.097  1.00  0.98           H  
ATOM   1441  C   ASP A  92     -16.128  14.614 -10.260  1.00  0.98           C  
ATOM   1442  CB  ASP A  92     -17.040  16.072 -12.118  1.00  0.98           C  
ATOM   1443  HB2 ASP A  92     -16.517  15.525 -12.902  1.00  0.98           H  
ATOM   1444  HB3 ASP A  92     -17.987  15.565 -11.930  1.00  0.98           H  
ATOM   1445  O   ASP A  92     -15.439  13.741 -10.791  1.00  0.98           O  
ATOM   1446  CG  ASP A  92     -17.350  17.493 -12.603  1.00  0.98           C  
ATOM   1447  OD1 ASP A  92     -17.452  18.407 -11.749  1.00  0.98           O  
ATOM   1448  OD2 ASP A  92     -17.527  17.659 -13.830  1.00  0.98           O  
ATOM   1449  N   ILE A  93     -16.894  14.360  -9.202  1.00  0.98           N  
ATOM   1450  H   ILE A  93     -17.451  15.111  -8.820  1.00  0.98           H  
ATOM   1451  CA  ILE A  93     -17.109  13.017  -8.669  1.00  0.98           C  
ATOM   1452  HA  ILE A  93     -16.183  12.447  -8.749  1.00  0.98           H  
ATOM   1453  C   ILE A  93     -18.176  12.342  -9.523  1.00  0.98           C  
ATOM   1454  CB  ILE A  93     -17.524  13.067  -7.190  1.00  0.98           C  
ATOM   1455  HB  ILE A  93     -18.486  13.574  -7.113  1.00  0.98           H  
ATOM   1456  O   ILE A  93     -19.341  12.744  -9.502  1.00  0.98           O  
ATOM   1457  CG1 ILE A  93     -16.528  13.854  -6.312  1.00  0.98           C  
ATOM   1458 HG12 ILE A  93     -16.962  13.945  -5.316  1.00  0.98           H  
ATOM   1459 HG13 ILE A  93     -16.423  14.869  -6.694  1.00  0.98           H  
ATOM   1460  CG2 ILE A  93     -17.695  11.638  -6.656  1.00  0.98           C  
ATOM   1461 HG21 ILE A  93     -18.575  11.168  -7.096  1.00  0.98           H  
ATOM   1462 HG22 ILE A  93     -16.823  11.029  -6.897  1.00  0.98           H  
ATOM   1463 HG23 ILE A  93     -17.819  11.678  -5.574  1.00  0.98           H  
ATOM   1464  CD1 ILE A  93     -15.132  13.234  -6.185  1.00  0.98           C  
ATOM   1465 HD11 ILE A  93     -14.533  13.868  -5.532  1.00  0.98           H  
ATOM   1466 HD12 ILE A  93     -15.187  12.242  -5.738  1.00  0.98           H  
ATOM   1467 HD13 ILE A  93     -14.659  13.169  -7.165  1.00  0.98           H  
ATOM   1468  N   THR A  94     -17.764  11.346 -10.302  1.00  0.97           N  
ATOM   1469  H   THR A  94     -16.797  11.059 -10.255  1.00  0.97           H  
ATOM   1470  CA  THR A  94     -18.639  10.661 -11.254  1.00  0.97           C  
ATOM   1471  HA  THR A  94     -19.680  10.886 -11.024  1.00  0.97           H  
ATOM   1472  C   THR A  94     -18.452   9.158 -11.168  1.00  0.97           C  
ATOM   1473  CB  THR A  94     -18.351  11.119 -12.691  1.00  0.97           C  
ATOM   1474  HB  THR A  94     -17.322  10.870 -12.951  1.00  0.97           H  
ATOM   1475  O   THR A  94     -17.339   8.659 -11.293  1.00  0.97           O  
ATOM   1476  CG2 THR A  94     -19.296  10.487 -13.715  1.00  0.97           C  
ATOM   1477 HG21 THR A  94     -19.101   9.417 -13.793  1.00  0.97           H  
ATOM   1478 HG22 THR A  94     -20.330  10.653 -13.412  1.00  0.97           H  
ATOM   1479 HG23 THR A  94     -19.124  10.941 -14.691  1.00  0.97           H  
ATOM   1480  OG1 THR A  94     -18.520  12.511 -12.814  1.00  0.97           O  
ATOM   1481  HG1 THR A  94     -17.890  12.927 -12.221  1.00  0.97           H  
ATOM   1482  N   GLY A  95     -19.555   8.429 -11.067  1.00  0.97           N  
ATOM   1483  H   GLY A  95     -20.406   8.916 -10.823  1.00  0.97           H  
ATOM   1484  CA  GLY A  95     -19.574   6.978 -11.124  1.00  0.97           C  
ATOM   1485  HA2 GLY A  95     -18.937   6.648 -11.945  1.00  0.97           H  
ATOM   1486  HA3 GLY A  95     -20.595   6.663 -11.337  1.00  0.97           H  
ATOM   1487  C   GLY A  95     -19.093   6.276  -9.855  1.00  0.97           C  
ATOM   1488  O   GLY A  95     -18.726   5.107  -9.954  1.00  0.97           O  
ATOM   1489  N   GLN A  96     -19.038   6.952  -8.702  1.00  0.98           N  
ATOM   1490  H   GLN A  96     -19.404   7.892  -8.658  1.00  0.98           H  
ATOM   1491  CA  GLN A  96     -18.437   6.395  -7.484  1.00  0.98           C  
ATOM   1492  HA  GLN A  96     -18.365   5.312  -7.583  1.00  0.98           H  
ATOM   1493  C   GLN A  96     -19.300   6.668  -6.252  1.00  0.98           C  
ATOM   1494  CB  GLN A  96     -17.010   6.939  -7.290  1.00  0.98           C  
ATOM   1495  HB2 GLN A  96     -17.045   8.022  -7.171  1.00  0.98           H  
ATOM   1496  HB3 GLN A  96     -16.587   6.502  -6.386  1.00  0.98           H  
ATOM   1497  O   GLN A  96     -19.808   7.766  -6.060  1.00  0.98           O  
ATOM   1498  CG  GLN A  96     -16.104   6.595  -8.481  1.00  0.98           C  
ATOM   1499  HG2 GLN A  96     -16.437   7.141  -9.364  1.00  0.98           H  
ATOM   1500  HG3 GLN A  96     -16.178   5.527  -8.688  1.00  0.98           H  
ATOM   1501  CD  GLN A  96     -14.647   6.948  -8.243  1.00  0.98           C  
ATOM   1502  NE2 GLN A  96     -13.890   6.026  -7.697  1.00  0.98           N  
ATOM   1503 HE21 GLN A  96     -14.252   5.099  -7.520  1.00  0.98           H  
ATOM   1504 HE22 GLN A  96     -12.896   6.201  -7.674  1.00  0.98           H  
ATOM   1505  OE1 GLN A  96     -14.180   8.043  -8.532  1.00  0.98           O  
ATOM   1506  N   GLU A  97     -19.432   5.676  -5.373  1.00  0.98           N  
ATOM   1507  H   GLU A  97     -18.977   4.794  -5.559  1.00  0.98           H  
ATOM   1508  CA  GLU A  97     -20.111   5.809  -4.083  1.00  0.98           C  
ATOM   1509  HA  GLU A  97     -20.060   6.846  -3.750  1.00  0.98           H  
ATOM   1510  C   GLU A  97     -19.401   4.933  -3.042  1.00  0.98           C  
ATOM   1511  CB  GLU A  97     -21.596   5.406  -4.179  1.00  0.98           C  
ATOM   1512  HB2 GLU A  97     -22.004   5.430  -3.168  1.00  0.98           H  
ATOM   1513  HB3 GLU A  97     -21.656   4.383  -4.549  1.00  0.98           H  
ATOM   1514  O   GLU A  97     -19.097   3.771  -3.294  1.00  0.98           O  
ATOM   1515  CG  GLU A  97     -22.477   6.311  -5.065  1.00  0.98           C  
ATOM   1516  HG2 GLU A  97     -22.400   7.332  -4.692  1.00  0.98           H  
ATOM   1517  HG3 GLU A  97     -22.100   6.288  -6.087  1.00  0.98           H  
ATOM   1518  CD  GLU A  97     -23.965   5.902  -5.076  1.00  0.98           C  
ATOM   1519  OE1 GLU A  97     -24.795   6.640  -5.664  1.00  0.98           O  
ATOM   1520  OE2 GLU A  97     -24.325   4.908  -4.397  1.00  0.98           O  
ATOM   1521  N   GLY A  98     -19.145   5.475  -1.853  1.00  0.99           N  
ATOM   1522  H   GLY A  98     -19.400   6.440  -1.703  1.00  0.99           H  
ATOM   1523  CA  GLY A  98     -18.478   4.778  -0.756  1.00  0.99           C  
ATOM   1524  HA2 GLY A  98     -18.075   3.824  -1.097  1.00  0.99           H  
ATOM   1525  HA3 GLY A  98     -19.204   4.560   0.027  1.00  0.99           H  
ATOM   1526  C   GLY A  98     -17.348   5.604  -0.149  1.00  0.99           C  
ATOM   1527  O   GLY A  98     -17.435   6.831  -0.049  1.00  0.99           O  
ATOM   1528  N   THR A  99     -16.294   4.928   0.292  1.00  0.99           N  
ATOM   1529  H   THR A  99     -16.289   3.923   0.194  1.00  0.99           H  
ATOM   1530  CA  THR A  99     -15.127   5.559   0.918  1.00  0.99           C  
ATOM   1531  HA  THR A  99     -15.319   6.619   1.085  1.00  0.99           H  
ATOM   1532  C   THR A  99     -13.914   5.440   0.012  1.00  0.99           C  
ATOM   1533  CB  THR A  99     -14.845   4.936   2.288  1.00  0.99           C  
ATOM   1534  HB  THR A  99     -14.635   3.872   2.174  1.00  0.99           H  
ATOM   1535  O   THR A  99     -13.603   4.357  -0.465  1.00  0.99           O  
ATOM   1536  CG2 THR A  99     -13.688   5.605   3.026  1.00  0.99           C  
ATOM   1537 HG21 THR A  99     -13.894   6.667   3.160  1.00  0.99           H  
ATOM   1538 HG22 THR A  99     -12.760   5.495   2.464  1.00  0.99           H  
ATOM   1539 HG23 THR A  99     -13.552   5.127   3.996  1.00  0.99           H  
ATOM   1540  OG1 THR A  99     -15.989   5.099   3.092  1.00  0.99           O  
ATOM   1541  HG1 THR A  99     -16.341   4.208   3.151  1.00  0.99           H  
ATOM   1542  N   LEU A 100     -13.205   6.546  -0.162  1.00  0.99           N  
ATOM   1543  H   LEU A 100     -13.553   7.391   0.266  1.00  0.99           H  
ATOM   1544  CA  LEU A 100     -11.865   6.656  -0.727  1.00  0.99           C  
ATOM   1545  HA  LEU A 100     -11.419   5.671  -0.866  1.00  0.99           H  
ATOM   1546  C   LEU A 100     -10.988   7.431   0.272  1.00  0.99           C  
ATOM   1547  CB  LEU A 100     -11.955   7.366  -2.092  1.00  0.99           C  
ATOM   1548  HB2 LEU A 100     -10.947   7.594  -2.440  1.00  0.99           H  
ATOM   1549  HB3 LEU A 100     -12.476   8.313  -1.950  1.00  0.99           H  
ATOM   1550  O   LEU A 100     -11.420   7.771   1.381  1.00  0.99           O  
ATOM   1551  CG  LEU A 100     -12.672   6.587  -3.209  1.00  0.99           C  
ATOM   1552  HG  LEU A 100     -13.717   6.455  -2.928  1.00  0.99           H  
ATOM   1553  CD1 LEU A 100     -12.628   7.411  -4.492  1.00  0.99           C  
ATOM   1554 HD11 LEU A 100     -13.027   8.410  -4.315  1.00  0.99           H  
ATOM   1555 HD12 LEU A 100     -13.222   6.923  -5.265  1.00  0.99           H  
ATOM   1556 HD13 LEU A 100     -11.598   7.505  -4.837  1.00  0.99           H  
ATOM   1557  CD2 LEU A 100     -12.046   5.220  -3.498  1.00  0.99           C  
ATOM   1558 HD21 LEU A 100     -12.520   4.775  -4.373  1.00  0.99           H  
ATOM   1559 HD22 LEU A 100     -12.188   4.547  -2.653  1.00  0.99           H  
ATOM   1560 HD23 LEU A 100     -10.980   5.337  -3.695  1.00  0.99           H  
ATOM   1561  N   LEU A 101      -9.759   7.745  -0.111  1.00  0.99           N  
ATOM   1562  H   LEU A 101      -9.462   7.504  -1.046  1.00  0.99           H  
ATOM   1563  CA  LEU A 101      -8.856   8.578   0.671  1.00  0.99           C  
ATOM   1564  HA  LEU A 101      -9.444   9.152   1.387  1.00  0.99           H  
ATOM   1565  C   LEU A 101      -8.163   9.604  -0.221  1.00  0.99           C  
ATOM   1566  CB  LEU A 101      -7.873   7.714   1.490  1.00  0.99           C  
ATOM   1567  HB2 LEU A 101      -8.445   6.971   2.047  1.00  0.99           H  
ATOM   1568  HB3 LEU A 101      -7.395   8.372   2.216  1.00  0.99           H  
ATOM   1569  O   LEU A 101      -8.076   9.443  -1.431  1.00  0.99           O  
ATOM   1570  CG  LEU A 101      -6.761   6.993   0.704  1.00  0.99           C  
ATOM   1571  HG  LEU A 101      -6.311   7.683  -0.009  1.00  0.99           H  
ATOM   1572  CD1 LEU A 101      -5.658   6.523   1.656  1.00  0.99           C  
ATOM   1573 HD11 LEU A 101      -6.039   5.769   2.344  1.00  0.99           H  
ATOM   1574 HD12 LEU A 101      -5.261   7.372   2.213  1.00  0.99           H  
ATOM   1575 HD13 LEU A 101      -4.848   6.088   1.071  1.00  0.99           H  
ATOM   1576  CD2 LEU A 101      -7.271   5.752  -0.024  1.00  0.99           C  
ATOM   1577 HD21 LEU A 101      -6.437   5.268  -0.534  1.00  0.99           H  
ATOM   1578 HD22 LEU A 101      -8.014   6.002  -0.781  1.00  0.99           H  
ATOM   1579 HD23 LEU A 101      -7.702   5.040   0.679  1.00  0.99           H  
ATOM   1580  N   TRP A 102      -7.655  10.659   0.395  1.00  0.99           N  
ATOM   1581  H   TRP A 102      -7.756  10.724   1.398  1.00  0.99           H  
ATOM   1582  CA  TRP A 102      -6.673  11.539  -0.222  1.00  0.99           C  
ATOM   1583  HA  TRP A 102      -6.439  11.177  -1.223  1.00  0.99           H  
ATOM   1584  C   TRP A 102      -5.393  11.471   0.607  1.00  0.99           C  
ATOM   1585  CB  TRP A 102      -7.246  12.954  -0.351  1.00  0.99           C  
ATOM   1586  HB2 TRP A 102      -6.505  13.589  -0.837  1.00  0.99           H  
ATOM   1587  HB3 TRP A 102      -8.117  12.913  -1.005  1.00  0.99           H  
ATOM   1588  O   TRP A 102      -5.453  11.293   1.827  1.00  0.99           O  
ATOM   1589  CG  TRP A 102      -7.648  13.589   0.946  1.00  0.99           C  
ATOM   1590  CD1 TRP A 102      -8.891  13.589   1.481  1.00  0.99           C  
ATOM   1591  HD1 TRP A 102      -9.754  13.135   1.018  1.00  0.99           H  
ATOM   1592  CD2 TRP A 102      -6.792  14.254   1.921  1.00  0.99           C  
ATOM   1593  CE2 TRP A 102      -7.599  14.646   3.029  1.00  0.99           C  
ATOM   1594  CE3 TRP A 102      -5.411  14.535   1.996  1.00  0.99           C  
ATOM   1595  HE3 TRP A 102      -4.772  14.246   1.174  1.00  0.99           H  
ATOM   1596  NE1 TRP A 102      -8.870  14.225   2.708  1.00  0.99           N  
ATOM   1597  HE1 TRP A 102      -9.677  14.320   3.308  1.00  0.99           H  
ATOM   1598  CH2 TRP A 102      -5.679  15.523   4.209  1.00  0.99           C  
ATOM   1599  HH2 TRP A 102      -5.237  15.973   5.085  1.00  0.99           H  
ATOM   1600  CZ2 TRP A 102      -7.061  15.280   4.155  1.00  0.99           C  
ATOM   1601  HZ2 TRP A 102      -7.708  15.537   4.981  1.00  0.99           H  
ATOM   1602  CZ3 TRP A 102      -4.858  15.153   3.131  1.00  0.99           C  
ATOM   1603  HZ3 TRP A 102      -3.793  15.329   3.175  1.00  0.99           H  
ATOM   1604  N   HIS A 103      -4.231  11.594  -0.027  1.00  0.99           N  
ATOM   1605  H   HIS A 103      -4.223  11.696  -1.031  1.00  0.99           H  
ATOM   1606  CA  HIS A 103      -2.951  11.584   0.682  1.00  0.99           C  
ATOM   1607  HA  HIS A 103      -3.067  12.124   1.621  1.00  0.99           H  
ATOM   1608  C   HIS A 103      -1.849  12.298  -0.089  1.00  0.99           C  
ATOM   1609  CB  HIS A 103      -2.529  10.146   1.006  1.00  0.99           C  
ATOM   1610  HB2 HIS A 103      -1.635  10.192   1.627  1.00  0.99           H  
ATOM   1611  HB3 HIS A 103      -3.310   9.657   1.589  1.00  0.99           H  
ATOM   1612  O   HIS A 103      -1.969  12.531  -1.287  1.00  0.99           O  
ATOM   1613  CG  HIS A 103      -2.221   9.301  -0.200  1.00  0.99           C  
ATOM   1614  CD2 HIS A 103      -3.090   8.469  -0.848  1.00  0.99           C  
ATOM   1615  HD2 HIS A 103      -4.130   8.309  -0.606  1.00  0.99           H  
ATOM   1616  ND1 HIS A 103      -0.998   9.181  -0.826  1.00  0.99           N  
ATOM   1617  HD1 HIS A 103      -0.148   9.677  -0.601  1.00  0.99           H  
ATOM   1618  CE1 HIS A 103      -1.126   8.298  -1.828  1.00  0.99           C  
ATOM   1619  HE1 HIS A 103      -0.342   7.988  -2.503  1.00  0.99           H  
ATOM   1620  NE2 HIS A 103      -2.376   7.828  -1.852  1.00  0.99           N  
ATOM   1621  N   ALA A 104      -0.752  12.636   0.586  1.00  0.98           N  
ATOM   1622  H   ALA A 104      -0.693  12.436   1.574  1.00  0.98           H  
ATOM   1623  CA  ALA A 104       0.433  13.095  -0.119  1.00  0.98           C  
ATOM   1624  HA  ALA A 104       0.092  13.842  -0.835  1.00  0.98           H  
ATOM   1625  C   ALA A 104       1.080  11.964  -0.919  1.00  0.98           C  
ATOM   1626  CB  ALA A 104       1.418  13.764   0.835  1.00  0.98           C  
ATOM   1627  HB1 ALA A 104       2.321  14.040   0.290  1.00  0.98           H  
ATOM   1628  HB2 ALA A 104       0.973  14.673   1.238  1.00  0.98           H  
ATOM   1629  HB3 ALA A 104       1.672  13.076   1.641  1.00  0.98           H  
ATOM   1630  O   ALA A 104       1.217  10.850  -0.418  1.00  0.98           O  
ATOM   1631  N   HIS A 105       1.494  12.260  -2.151  1.00  0.94           N  
ATOM   1632  H   HIS A 105       1.302  13.183  -2.513  1.00  0.94           H  
ATOM   1633  CA  HIS A 105       2.151  11.302  -3.053  1.00  0.94           C  
ATOM   1634  HA  HIS A 105       2.121  10.311  -2.599  1.00  0.94           H  
ATOM   1635  C   HIS A 105       3.642  11.628  -3.267  1.00  0.94           C  
ATOM   1636  CB  HIS A 105       1.337  11.229  -4.346  1.00  0.94           C  
ATOM   1637  HB2 HIS A 105       0.281  11.279  -4.082  1.00  0.94           H  
ATOM   1638  HB3 HIS A 105       1.579  12.084  -4.979  1.00  0.94           H  
ATOM   1639  O   HIS A 105       4.296  11.127  -4.181  1.00  0.94           O  
ATOM   1640  CG  HIS A 105       1.552   9.976  -5.145  1.00  0.94           C  
ATOM   1641  CD2 HIS A 105       0.687   8.923  -5.262  1.00  0.94           C  
ATOM   1642  HD2 HIS A 105      -0.291   8.834  -4.814  1.00  0.94           H  
ATOM   1643  ND1 HIS A 105       2.672   9.672  -5.885  1.00  0.94           N  
ATOM   1644  HD1 HIS A 105       3.564  10.135  -5.789  1.00  0.94           H  
ATOM   1645  CE1 HIS A 105       2.492   8.460  -6.431  1.00  0.94           C  
ATOM   1646  HE1 HIS A 105       3.223   7.912  -7.008  1.00  0.94           H  
ATOM   1647  NE2 HIS A 105       1.304   7.971  -6.069  1.00  0.94           N  
ATOM   1648  N   VAL A 106       4.188  12.503  -2.422  1.00  0.92           N  
ATOM   1649  H   VAL A 106       3.606  12.825  -1.662  1.00  0.92           H  
ATOM   1650  CA  VAL A 106       5.631  12.720  -2.288  1.00  0.92           C  
ATOM   1651  HA  VAL A 106       6.124  12.443  -3.220  1.00  0.92           H  
ATOM   1652  C   VAL A 106       6.139  11.789  -1.189  1.00  0.92           C  
ATOM   1653  CB  VAL A 106       5.950  14.200  -2.016  1.00  0.92           C  
ATOM   1654  HB  VAL A 106       5.430  14.511  -1.110  1.00  0.92           H  
ATOM   1655  O   VAL A 106       5.451  11.593  -0.186  1.00  0.92           O  
ATOM   1656  CG1 VAL A 106       7.454  14.436  -1.835  1.00  0.92           C  
ATOM   1657 HG11 VAL A 106       7.810  13.930  -0.938  1.00  0.92           H  
ATOM   1658 HG12 VAL A 106       8.004  14.075  -2.703  1.00  0.92           H  
ATOM   1659 HG13 VAL A 106       7.646  15.502  -1.709  1.00  0.92           H  
ATOM   1660  CG2 VAL A 106       5.467  15.082  -3.177  1.00  0.92           C  
ATOM   1661 HG21 VAL A 106       4.395  14.962  -3.331  1.00  0.92           H  
ATOM   1662 HG22 VAL A 106       5.990  14.809  -4.093  1.00  0.92           H  
ATOM   1663 HG23 VAL A 106       5.672  16.129  -2.956  1.00  0.92           H  
ATOM   1664  N   VAL A 107       7.317  11.206  -1.417  1.00  0.81           N  
ATOM   1665  H   VAL A 107       7.810  11.480  -2.255  1.00  0.81           H  
ATOM   1666  CA  VAL A 107       7.914  10.092  -0.662  1.00  0.81           C  
ATOM   1667  HA  VAL A 107       7.473   9.164  -1.023  1.00  0.81           H  
ATOM   1668  C   VAL A 107       7.638  10.178   0.847  1.00  0.81           C  
ATOM   1669  CB  VAL A 107       9.430  10.034  -0.961  1.00  0.81           C  
ATOM   1670  HB  VAL A 107       9.879  10.997  -0.720  1.00  0.81           H  
ATOM   1671  O   VAL A 107       8.010  11.149   1.505  1.00  0.81           O  
ATOM   1672  CG1 VAL A 107      10.152   8.954  -0.157  1.00  0.81           C  
ATOM   1673 HG11 VAL A 107      11.178   8.847  -0.510  1.00  0.81           H  
ATOM   1674 HG12 VAL A 107      10.205   9.277   0.882  1.00  0.81           H  
ATOM   1675 HG13 VAL A 107       9.638   7.996  -0.238  1.00  0.81           H  
ATOM   1676  CG2 VAL A 107       9.683   9.747  -2.450  1.00  0.81           C  
ATOM   1677 HG21 VAL A 107       9.274  10.539  -3.077  1.00  0.81           H  
ATOM   1678 HG22 VAL A 107       9.239   8.791  -2.727  1.00  0.81           H  
ATOM   1679 HG23 VAL A 107      10.757   9.699  -2.631  1.00  0.81           H  
ATOM   1680  N   ASN A 108       6.962   9.151   1.376  1.00  0.92           N  
ATOM   1681  H   ASN A 108       6.631   8.433   0.747  1.00  0.92           H  
ATOM   1682  CA  ASN A 108       6.614   8.929   2.785  1.00  0.92           C  
ATOM   1683  HA  ASN A 108       6.041   8.002   2.807  1.00  0.92           H  
ATOM   1684  C   ASN A 108       5.703   9.976   3.453  1.00  0.92           C  
ATOM   1685  CB  ASN A 108       7.891   8.683   3.603  1.00  0.92           C  
ATOM   1686  HB2 ASN A 108       8.471   9.606   3.638  1.00  0.92           H  
ATOM   1687  HB3 ASN A 108       7.619   8.409   4.622  1.00  0.92           H  
ATOM   1688  O   ASN A 108       5.271   9.764   4.591  1.00  0.92           O  
ATOM   1689  CG  ASN A 108       8.749   7.566   3.046  1.00  0.92           C  
ATOM   1690  ND2 ASN A 108      10.032   7.787   2.912  1.00  0.92           N  
ATOM   1691 HD21 ASN A 108      10.584   7.061   2.477  1.00  0.92           H  
ATOM   1692 HD22 ASN A 108      10.429   8.647   3.262  1.00  0.92           H  
ATOM   1693  OD1 ASN A 108       8.282   6.485   2.742  1.00  0.92           O  
ATOM   1694  N   LEU A 109       5.345  11.080   2.784  1.00  0.95           N  
ATOM   1695  H   LEU A 109       5.725  11.223   1.859  1.00  0.95           H  
ATOM   1696  CA  LEU A 109       4.498  12.122   3.377  1.00  0.95           C  
ATOM   1697  HA  LEU A 109       4.902  12.372   4.358  1.00  0.95           H  
ATOM   1698  C   LEU A 109       3.066  11.649   3.642  1.00  0.95           C  
ATOM   1699  CB  LEU A 109       4.488  13.392   2.510  1.00  0.95           C  
ATOM   1700  HB2 LEU A 109       4.164  13.128   1.504  1.00  0.95           H  
ATOM   1701  HB3 LEU A 109       3.749  14.071   2.935  1.00  0.95           H  
ATOM   1702  O   LEU A 109       2.383  12.238   4.480  1.00  0.95           O  
ATOM   1703  CG  LEU A 109       5.818  14.153   2.411  1.00  0.95           C  
ATOM   1704  HG  LEU A 109       6.523  13.581   1.807  1.00  0.95           H  
ATOM   1705  CD1 LEU A 109       5.567  15.503   1.737  1.00  0.95           C  
ATOM   1706 HD11 LEU A 109       6.522  15.944   1.452  1.00  0.95           H  
ATOM   1707 HD12 LEU A 109       4.963  15.374   0.839  1.00  0.95           H  
ATOM   1708 HD13 LEU A 109       5.048  16.175   2.420  1.00  0.95           H  
ATOM   1709  CD2 LEU A 109       6.431  14.434   3.782  1.00  0.95           C  
ATOM   1710 HD21 LEU A 109       7.282  15.107   3.673  1.00  0.95           H  
ATOM   1711 HD22 LEU A 109       6.801  13.501   4.208  1.00  0.95           H  
ATOM   1712 HD23 LEU A 109       5.692  14.880   4.448  1.00  0.95           H  
ATOM   1713  N   ARG A 110       2.616  10.555   3.012  1.00  0.96           N  
ATOM   1714  H   ARG A 110       3.214  10.129   2.318  1.00  0.96           H  
ATOM   1715  CA  ARG A 110       1.352   9.889   3.362  1.00  0.96           C  
ATOM   1716  HA  ARG A 110       0.530  10.583   3.186  1.00  0.96           H  
ATOM   1717  C   ARG A 110       1.270   9.513   4.846  1.00  0.96           C  
ATOM   1718  CB  ARG A 110       1.152   8.657   2.463  1.00  0.96           C  
ATOM   1719  HB2 ARG A 110       1.050   8.991   1.430  1.00  0.96           H  
ATOM   1720  HB3 ARG A 110       2.028   8.010   2.519  1.00  0.96           H  
ATOM   1721  O   ARG A 110       0.168   9.433   5.369  1.00  0.96           O  
ATOM   1722  CG  ARG A 110      -0.101   7.852   2.856  1.00  0.96           C  
ATOM   1723  HG2 ARG A 110      -0.958   8.522   2.918  1.00  0.96           H  
ATOM   1724  HG3 ARG A 110       0.036   7.385   3.831  1.00  0.96           H  
ATOM   1725  CD  ARG A 110      -0.420   6.753   1.851  1.00  0.96           C  
ATOM   1726  HD2 ARG A 110      -0.374   7.174   0.847  1.00  0.96           H  
ATOM   1727  HD3 ARG A 110      -1.437   6.406   2.030  1.00  0.96           H  
ATOM   1728  NE  ARG A 110       0.494   5.605   1.975  1.00  0.96           N  
ATOM   1729  HE  ARG A 110       0.949   5.428   2.859  1.00  0.96           H  
ATOM   1730  NH1 ARG A 110       0.204   4.823  -0.145  1.00  0.96           N  
ATOM   1731 HH11 ARG A 110      -0.255   5.678  -0.426  1.00  0.96           H  
ATOM   1732 HH12 ARG A 110       0.382   4.121  -0.849  1.00  0.96           H  
ATOM   1733  NH2 ARG A 110       1.341   3.612   1.261  1.00  0.96           N  
ATOM   1734 HH21 ARG A 110       1.338   2.892   0.552  1.00  0.96           H  
ATOM   1735 HH22 ARG A 110       2.277   3.821   1.579  1.00  0.96           H  
ATOM   1736  CZ  ARG A 110       0.679   4.692   1.044  1.00  0.96           C  
ATOM   1737  N   ALA A 111       2.392   9.323   5.546  1.00  0.96           N  
ATOM   1738  H   ALA A 111       3.283   9.420   5.080  1.00  0.96           H  
ATOM   1739  CA  ALA A 111       2.380   8.989   6.972  1.00  0.96           C  
ATOM   1740  HA  ALA A 111       1.812   8.071   7.116  1.00  0.96           H  
ATOM   1741  C   ALA A 111       1.715  10.079   7.829  1.00  0.96           C  
ATOM   1742  CB  ALA A 111       3.821   8.757   7.437  1.00  0.96           C  
ATOM   1743  HB1 ALA A 111       3.837   8.587   8.514  1.00  0.96           H  
ATOM   1744  HB2 ALA A 111       4.227   7.876   6.940  1.00  0.96           H  
ATOM   1745  HB3 ALA A 111       4.433   9.626   7.198  1.00  0.96           H  
ATOM   1746  O   ALA A 111       1.169   9.781   8.894  1.00  0.96           O  
ATOM   1747  N   THR A 112       1.761  11.335   7.375  1.00  0.97           N  
ATOM   1748  H   THR A 112       2.247  11.514   6.508  1.00  0.97           H  
ATOM   1749  CA  THR A 112       1.289  12.496   8.143  1.00  0.97           C  
ATOM   1750  HA  THR A 112       0.755  12.138   9.023  1.00  0.97           H  
ATOM   1751  C   THR A 112       0.296  13.379   7.377  1.00  0.97           C  
ATOM   1752  CB  THR A 112       2.482  13.315   8.655  1.00  0.97           C  
ATOM   1753  HB  THR A 112       2.110  14.108   9.304  1.00  0.97           H  
ATOM   1754  O   THR A 112      -0.465  14.126   7.997  1.00  0.97           O  
ATOM   1755  CG2 THR A 112       3.479  12.469   9.455  1.00  0.97           C  
ATOM   1756 HG21 THR A 112       3.922  11.699   8.823  1.00  0.97           H  
ATOM   1757 HG22 THR A 112       2.973  11.999  10.298  1.00  0.97           H  
ATOM   1758 HG23 THR A 112       4.290  13.097   9.823  1.00  0.97           H  
ATOM   1759  OG1 THR A 112       3.183  13.897   7.586  1.00  0.97           O  
ATOM   1760  HG1 THR A 112       2.937  14.825   7.590  1.00  0.97           H  
ATOM   1761  N   ILE A 113       0.254  13.278   6.045  1.00  0.98           N  
ATOM   1762  H   ILE A 113       0.930  12.671   5.603  1.00  0.98           H  
ATOM   1763  CA  ILE A 113      -0.643  14.019   5.152  1.00  0.98           C  
ATOM   1764  HA  ILE A 113      -1.249  14.709   5.740  1.00  0.98           H  
ATOM   1765  C   ILE A 113      -1.588  13.036   4.456  1.00  0.98           C  
ATOM   1766  CB  ILE A 113       0.161  14.855   4.130  1.00  0.98           C  
ATOM   1767  HB  ILE A 113       0.771  14.166   3.546  1.00  0.98           H  
ATOM   1768  O   ILE A 113      -1.289  12.501   3.388  1.00  0.98           O  
ATOM   1769  CG1 ILE A 113       1.123  15.844   4.826  1.00  0.98           C  
ATOM   1770 HG12 ILE A 113       0.561  16.542   5.447  1.00  0.98           H  
ATOM   1771 HG13 ILE A 113       1.806  15.287   5.468  1.00  0.98           H  
ATOM   1772  CG2 ILE A 113      -0.786  15.600   3.161  1.00  0.98           C  
ATOM   1773 HG21 ILE A 113      -1.401  14.898   2.597  1.00  0.98           H  
ATOM   1774 HG22 ILE A 113      -0.221  16.173   2.426  1.00  0.98           H  
ATOM   1775 HG23 ILE A 113      -1.431  16.284   3.711  1.00  0.98           H  
ATOM   1776  CD1 ILE A 113       1.984  16.628   3.826  1.00  0.98           C  
ATOM   1777 HD11 ILE A 113       2.824  17.093   4.341  1.00  0.98           H  
ATOM   1778 HD12 ILE A 113       1.394  17.406   3.342  1.00  0.98           H  
ATOM   1779 HD13 ILE A 113       2.384  15.955   3.067  1.00  0.98           H  
ATOM   1780  N   HIS A 114      -2.762  12.838   5.048  1.00  0.99           N  
ATOM   1781  H   HIS A 114      -2.892  13.193   5.984  1.00  0.99           H  
ATOM   1782  CA  HIS A 114      -3.842  12.026   4.485  1.00  0.99           C  
ATOM   1783  HA  HIS A 114      -3.970  12.285   3.434  1.00  0.99           H  
ATOM   1784  C   HIS A 114      -5.169  12.289   5.187  1.00  0.99           C  
ATOM   1785  CB  HIS A 114      -3.491  10.538   4.607  1.00  0.99           C  
ATOM   1786  HB2 HIS A 114      -2.561  10.331   4.076  1.00  0.99           H  
ATOM   1787  HB3 HIS A 114      -4.274   9.940   4.140  1.00  0.99           H  
ATOM   1788  O   HIS A 114      -5.204  12.772   6.320  1.00  0.99           O  
ATOM   1789  CG  HIS A 114      -3.321  10.107   6.036  1.00  0.99           C  
ATOM   1790  CD2 HIS A 114      -4.169   9.303   6.731  1.00  0.99           C  
ATOM   1791  HD2 HIS A 114      -5.067   8.850   6.336  1.00  0.99           H  
ATOM   1792  ND1 HIS A 114      -2.239  10.430   6.845  1.00  0.99           N  
ATOM   1793  CE1 HIS A 114      -2.399   9.747   7.974  1.00  0.99           C  
ATOM   1794  HE1 HIS A 114      -1.651   9.707   8.751  1.00  0.99           H  
ATOM   1795  NE2 HIS A 114      -3.572   9.083   7.949  1.00  0.99           N  
ATOM   1796  HE2 HIS A 114      -3.859   8.381   8.616  1.00  0.99           H  
ATOM   1797  N   GLY A 115      -6.270  11.915   4.547  1.00  0.99           N  
ATOM   1798  H   GLY A 115      -6.180  11.565   3.603  1.00  0.99           H  
ATOM   1799  CA  GLY A 115      -7.602  11.963   5.134  1.00  0.99           C  
ATOM   1800  HA2 GLY A 115      -7.564  11.547   6.140  1.00  0.99           H  
ATOM   1801  HA3 GLY A 115      -7.938  12.997   5.212  1.00  0.99           H  
ATOM   1802  C   GLY A 115      -8.621  11.174   4.324  1.00  0.99           C  
ATOM   1803  O   GLY A 115      -8.329  10.639   3.257  1.00  0.99           O  
ATOM   1804  N   ALA A 116      -9.834  11.073   4.860  1.00  0.99           N  
ATOM   1805  H   ALA A 116     -10.025  11.563   5.722  1.00  0.99           H  
ATOM   1806  CA  ALA A 116     -10.922  10.353   4.208  1.00  0.99           C  
ATOM   1807  HA  ALA A 116     -10.516   9.467   3.720  1.00  0.99           H  
ATOM   1808  C   ALA A 116     -11.596  11.208   3.127  1.00  0.99           C  
ATOM   1809  CB  ALA A 116     -11.922   9.891   5.274  1.00  0.99           C  
ATOM   1810  HB1 ALA A 116     -12.266  10.744   5.859  1.00  0.99           H  
ATOM   1811  HB2 ALA A 116     -11.449   9.174   5.946  1.00  0.99           H  
ATOM   1812  HB3 ALA A 116     -12.772   9.408   4.793  1.00  0.99           H  
ATOM   1813  O   ALA A 116     -11.846  12.399   3.339  1.00  0.99           O  
ATOM   1814  N   LEU A 117     -11.967  10.570   2.018  1.00  0.99           N  
ATOM   1815  H   LEU A 117     -11.712   9.598   1.914  1.00  0.99           H  
ATOM   1816  CA  LEU A 117     -12.894  11.095   1.021  1.00  0.99           C  
ATOM   1817  HA  LEU A 117     -13.176  12.115   1.283  1.00  0.99           H  
ATOM   1818  C   LEU A 117     -14.156  10.226   1.039  1.00  0.99           C  
ATOM   1819  CB  LEU A 117     -12.201  11.123  -0.355  1.00  0.99           C  
ATOM   1820  HB2 LEU A 117     -11.814  10.128  -0.572  1.00  0.99           H  
ATOM   1821  HB3 LEU A 117     -11.352  11.805  -0.311  1.00  0.99           H  
ATOM   1822  O   LEU A 117     -14.136   9.071   0.629  1.00  0.99           O  
ATOM   1823  CG  LEU A 117     -13.127  11.548  -1.511  1.00  0.99           C  
ATOM   1824  HG  LEU A 117     -13.974  10.865  -1.574  1.00  0.99           H  
ATOM   1825  CD1 LEU A 117     -13.659  12.972  -1.326  1.00  0.99           C  
ATOM   1826 HD11 LEU A 117     -14.232  13.260  -2.207  1.00  0.99           H  
ATOM   1827 HD12 LEU A 117     -12.827  13.667  -1.207  1.00  0.99           H  
ATOM   1828 HD13 LEU A 117     -14.316  13.022  -0.458  1.00  0.99           H  
ATOM   1829  CD2 LEU A 117     -12.374  11.486  -2.836  1.00  0.99           C  
ATOM   1830 HD21 LEU A 117     -11.975  10.484  -2.993  1.00  0.99           H  
ATOM   1831 HD22 LEU A 117     -13.048  11.720  -3.660  1.00  0.99           H  
ATOM   1832 HD23 LEU A 117     -11.548  12.197  -2.836  1.00  0.99           H  
ATOM   1833  N   ILE A 118     -15.261  10.766   1.547  1.00  0.99           N  
ATOM   1834  H   ILE A 118     -15.227  11.733   1.837  1.00  0.99           H  
ATOM   1835  CA  ILE A 118     -16.539  10.055   1.636  1.00  0.99           C  
ATOM   1836  HA  ILE A 118     -16.374   8.987   1.498  1.00  0.99           H  
ATOM   1837  C   ILE A 118     -17.448  10.533   0.513  1.00  0.99           C  
ATOM   1838  CB  ILE A 118     -17.195  10.245   3.017  1.00  0.99           C  
ATOM   1839  HB  ILE A 118     -17.336  11.311   3.197  1.00  0.99           H  
ATOM   1840  O   ILE A 118     -17.882  11.688   0.522  1.00  0.99           O  
ATOM   1841  CG1 ILE A 118     -16.272   9.681   4.117  1.00  0.99           C  
ATOM   1842 HG12 ILE A 118     -15.300  10.170   4.057  1.00  0.99           H  
ATOM   1843 HG13 ILE A 118     -16.115   8.616   3.950  1.00  0.99           H  
ATOM   1844  CG2 ILE A 118     -18.577   9.557   3.027  1.00  0.99           C  
ATOM   1845 HG21 ILE A 118     -19.049   9.623   4.007  1.00  0.99           H  
ATOM   1846 HG22 ILE A 118     -19.245  10.037   2.311  1.00  0.99           H  
ATOM   1847 HG23 ILE A 118     -18.459   8.512   2.741  1.00  0.99           H  
ATOM   1848  CD1 ILE A 118     -16.801   9.914   5.534  1.00  0.99           C  
ATOM   1849 HD11 ILE A 118     -17.724   9.361   5.713  1.00  0.99           H  
ATOM   1850 HD12 ILE A 118     -16.996  10.975   5.686  1.00  0.99           H  
ATOM   1851 HD13 ILE A 118     -16.043   9.576   6.241  1.00  0.99           H  
ATOM   1852  N   ILE A 119     -17.791   9.622  -0.393  1.00  0.99           N  
ATOM   1853  H   ILE A 119     -17.419   8.687  -0.304  1.00  0.99           H  
ATOM   1854  CA  ILE A 119     -18.687   9.864  -1.518  1.00  0.99           C  
ATOM   1855  HA  ILE A 119     -18.837  10.939  -1.625  1.00  0.99           H  
ATOM   1856  C   ILE A 119     -20.037   9.220  -1.214  1.00  0.99           C  
ATOM   1857  CB  ILE A 119     -18.090   9.346  -2.842  1.00  0.99           C  
ATOM   1858  HB  ILE A 119     -18.076   8.257  -2.829  1.00  0.99           H  
ATOM   1859  O   ILE A 119     -20.204   8.004  -1.264  1.00  0.99           O  
ATOM   1860  CG1 ILE A 119     -16.643   9.842  -3.079  1.00  0.99           C  
ATOM   1861 HG12 ILE A 119     -16.032   9.647  -2.198  1.00  0.99           H  
ATOM   1862 HG13 ILE A 119     -16.646  10.917  -3.257  1.00  0.99           H  
ATOM   1863  CG2 ILE A 119     -19.034   9.829  -3.955  1.00  0.99           C  
ATOM   1864 HG21 ILE A 119     -20.006   9.341  -3.882  1.00  0.99           H  
ATOM   1865 HG22 ILE A 119     -19.172  10.909  -3.911  1.00  0.99           H  
ATOM   1866 HG23 ILE A 119     -18.625   9.573  -4.932  1.00  0.99           H  
ATOM   1867  CD1 ILE A 119     -15.935   9.154  -4.250  1.00  0.99           C  
ATOM   1868 HD11 ILE A 119     -15.860   8.083  -4.064  1.00  0.99           H  
ATOM   1869 HD12 ILE A 119     -16.467   9.324  -5.186  1.00  0.99           H  
ATOM   1870 HD13 ILE A 119     -14.935   9.575  -4.349  1.00  0.99           H  
ATOM   1871  N   ARG A 120     -21.027  10.033  -0.853  1.00  0.99           N  
ATOM   1872  H   ARG A 120     -20.842  11.026  -0.864  1.00  0.99           H  
ATOM   1873  CA  ARG A 120     -22.386   9.538  -0.597  1.00  0.99           C  
ATOM   1874  HA  ARG A 120     -22.303   8.540  -0.166  1.00  0.99           H  
ATOM   1875  C   ARG A 120     -23.175   9.397  -1.896  1.00  0.99           C  
ATOM   1876  CB  ARG A 120     -23.114  10.442   0.397  1.00  0.99           C  
ATOM   1877  HB2 ARG A 120     -24.132  10.078   0.536  1.00  0.99           H  
ATOM   1878  HB3 ARG A 120     -23.150  11.461   0.011  1.00  0.99           H  
ATOM   1879  O   ARG A 120     -22.890  10.116  -2.853  1.00  0.99           O  
ATOM   1880  CG  ARG A 120     -22.391  10.441   1.739  1.00  0.99           C  
ATOM   1881  HG2 ARG A 120     -22.159   9.417   2.029  1.00  0.99           H  
ATOM   1882  HG3 ARG A 120     -21.454  10.990   1.639  1.00  0.99           H  
ATOM   1883  CD  ARG A 120     -23.259  11.086   2.819  1.00  0.99           C  
ATOM   1884  HD2 ARG A 120     -23.448  12.130   2.568  1.00  0.99           H  
ATOM   1885  HD3 ARG A 120     -24.210  10.555   2.869  1.00  0.99           H  
ATOM   1886  NE  ARG A 120     -22.589  10.974   4.120  1.00  0.99           N  
ATOM   1887  HE  ARG A 120     -22.772  10.142   4.662  1.00  0.99           H  
ATOM   1888  NH1 ARG A 120     -21.071  12.668   3.794  1.00  0.99           N  
ATOM   1889 HH11 ARG A 120     -20.156  13.008   4.056  1.00  0.99           H  
ATOM   1890 HH12 ARG A 120     -21.431  12.849   2.868  1.00  0.99           H  
ATOM   1891  NH2 ARG A 120     -20.876  11.335   5.553  1.00  0.99           N  
ATOM   1892 HH21 ARG A 120     -20.001  11.811   5.723  1.00  0.99           H  
ATOM   1893 HH22 ARG A 120     -21.010  10.393   5.891  1.00  0.99           H  
ATOM   1894  CZ  ARG A 120     -21.535  11.672   4.490  1.00  0.99           C  
ATOM   1895  N   PRO A 121     -24.253   8.599  -1.897  1.00  0.98           N  
ATOM   1896  CA  PRO A 121     -25.178   8.581  -3.007  1.00  0.98           C  
ATOM   1897  HA  PRO A 121     -24.649   8.180  -3.871  1.00  0.98           H  
ATOM   1898  C   PRO A 121     -25.697   9.974  -3.350  1.00  0.98           C  
ATOM   1899  CB  PRO A 121     -26.306   7.631  -2.608  1.00  0.98           C  
ATOM   1900  HB2 PRO A 121     -26.710   7.095  -3.466  1.00  0.98           H  
ATOM   1901  HB3 PRO A 121     -27.088   8.192  -2.095  1.00  0.98           H  
ATOM   1902  O   PRO A 121     -25.846  10.860  -2.483  1.00  0.98           O  
ATOM   1903  CG  PRO A 121     -25.639   6.687  -1.614  1.00  0.98           C  
ATOM   1904  HG2 PRO A 121     -26.354   6.280  -0.899  1.00  0.98           H  
ATOM   1905  HG3 PRO A 121     -25.136   5.881  -2.149  1.00  0.98           H  
ATOM   1906  CD  PRO A 121     -24.599   7.573  -0.932  1.00  0.98           C  
ATOM   1907  HD2 PRO A 121     -25.021   8.022  -0.033  1.00  0.98           H  
ATOM   1908  HD3 PRO A 121     -23.715   6.978  -0.700  1.00  0.98           H  
ATOM   1909  N   ARG A 122     -26.006  10.147  -4.636  1.00  0.97           N  
ATOM   1910  H   ARG A 122     -25.794   9.383  -5.262  1.00  0.97           H  
ATOM   1911  CA  ARG A 122     -26.643  11.358  -5.156  1.00  0.97           C  
ATOM   1912  HA  ARG A 122     -25.926  12.172  -5.054  1.00  0.97           H  
ATOM   1913  C   ARG A 122     -27.895  11.687  -4.339  1.00  0.97           C  
ATOM   1914  CB  ARG A 122     -26.950  11.165  -6.645  1.00  0.97           C  
ATOM   1915  HB2 ARG A 122     -27.689  10.374  -6.771  1.00  0.97           H  
ATOM   1916  HB3 ARG A 122     -26.029  10.855  -7.141  1.00  0.97           H  
ATOM   1917  O   ARG A 122     -28.599  10.797  -3.865  1.00  0.97           O  
ATOM   1918  CG  ARG A 122     -27.467  12.462  -7.288  1.00  0.97           C  
ATOM   1919  HG2 ARG A 122     -28.461  12.686  -6.901  1.00  0.97           H  
ATOM   1920  HG3 ARG A 122     -26.798  13.286  -7.036  1.00  0.97           H  
ATOM   1921  CD  ARG A 122     -27.561  12.358  -8.810  1.00  0.97           C  
ATOM   1922  HD2 ARG A 122     -28.180  11.500  -9.072  1.00  0.97           H  
ATOM   1923  HD3 ARG A 122     -28.035  13.266  -9.183  1.00  0.97           H  
ATOM   1924  NE  ARG A 122     -26.228  12.214  -9.422  1.00  0.97           N  
ATOM   1925  HE  ARG A 122     -25.443  12.087  -8.799  1.00  0.97           H  
ATOM   1926  NH1 ARG A 122     -26.836  12.564 -11.608  1.00  0.97           N  
ATOM   1927 HH11 ARG A 122     -27.766  12.820 -11.306  1.00  0.97           H  
ATOM   1928 HH12 ARG A 122     -26.554  12.631 -12.575  1.00  0.97           H  
ATOM   1929  NH2 ARG A 122     -24.725  12.008 -11.115  1.00  0.97           N  
ATOM   1930 HH21 ARG A 122     -24.015  11.695 -10.468  1.00  0.97           H  
ATOM   1931 HH22 ARG A 122     -24.456  12.047 -12.088  1.00  0.97           H  
ATOM   1932  CZ  ARG A 122     -25.936  12.263 -10.709  1.00  0.97           C  
ATOM   1933  N   SER A 123     -28.192  12.977  -4.171  1.00  0.95           N  
ATOM   1934  H   SER A 123     -27.594  13.665  -4.605  1.00  0.95           H  
ATOM   1935  CA  SER A 123     -29.379  13.409  -3.420  1.00  0.95           C  
ATOM   1936  HA  SER A 123     -29.222  13.156  -2.372  1.00  0.95           H  
ATOM   1937  C   SER A 123     -30.648  12.694  -3.910  1.00  0.95           C  
ATOM   1938  CB  SER A 123     -29.566  14.922  -3.520  1.00  0.95           C  
ATOM   1939  HB2 SER A 123     -28.619  15.423  -3.324  1.00  0.95           H  
ATOM   1940  HB3 SER A 123     -29.916  15.186  -4.518  1.00  0.95           H  
ATOM   1941  O   SER A 123     -30.891  12.603  -5.113  1.00  0.95           O  
ATOM   1942  OG  SER A 123     -30.510  15.322  -2.548  1.00  0.95           O  
ATOM   1943  HG  SER A 123     -30.784  16.222  -2.738  1.00  0.95           H  
ATOM   1944  N   GLY A 124     -31.433  12.151  -2.976  1.00  0.95           N  
ATOM   1945  H   GLY A 124     -31.175  12.281  -2.008  1.00  0.95           H  
ATOM   1946  CA  GLY A 124     -32.638  11.367  -3.271  1.00  0.95           C  
ATOM   1947  HA2 GLY A 124     -33.157  11.818  -4.116  1.00  0.95           H  
ATOM   1948  HA3 GLY A 124     -33.304  11.409  -2.409  1.00  0.95           H  
ATOM   1949  C   GLY A 124     -32.402   9.887  -3.607  1.00  0.95           C  
ATOM   1950  O   GLY A 124     -33.376   9.151  -3.746  1.00  0.95           O  
ATOM   1951  N   ARG A 125     -31.151   9.418  -3.701  1.00  0.97           N  
ATOM   1952  H   ARG A 125     -30.376  10.057  -3.598  1.00  0.97           H  
ATOM   1953  CA  ARG A 125     -30.821   7.992  -3.851  1.00  0.97           C  
ATOM   1954  HA  ARG A 125     -31.715   7.458  -4.175  1.00  0.97           H  
ATOM   1955  C   ARG A 125     -30.384   7.403  -2.501  1.00  0.97           C  
ATOM   1956  CB  ARG A 125     -29.740   7.795  -4.928  1.00  0.97           C  
ATOM   1957  HB2 ARG A 125     -29.481   6.737  -4.981  1.00  0.97           H  
ATOM   1958  HB3 ARG A 125     -28.837   8.328  -4.629  1.00  0.97           H  
ATOM   1959  O   ARG A 125     -29.577   8.023  -1.808  1.00  0.97           O  
ATOM   1960  CG  ARG A 125     -30.152   8.274  -6.331  1.00  0.97           C  
ATOM   1961  HG2 ARG A 125     -30.446   9.323  -6.295  1.00  0.97           H  
ATOM   1962  HG3 ARG A 125     -29.282   8.189  -6.982  1.00  0.97           H  
ATOM   1963  CD  ARG A 125     -31.292   7.433  -6.925  1.00  0.97           C  
ATOM   1964  HD2 ARG A 125     -32.184   7.555  -6.311  1.00  0.97           H  
ATOM   1965  HD3 ARG A 125     -30.988   6.386  -6.905  1.00  0.97           H  
ATOM   1966  NE  ARG A 125     -31.606   7.833  -8.312  1.00  0.97           N  
ATOM   1967  HE  ARG A 125     -31.199   8.700  -8.631  1.00  0.97           H  
ATOM   1968  NH1 ARG A 125     -32.915   6.024  -8.862  1.00  0.97           N  
ATOM   1969 HH11 ARG A 125     -32.741   5.635  -7.946  1.00  0.97           H  
ATOM   1970 HH12 ARG A 125     -33.445   5.501  -9.543  1.00  0.97           H  
ATOM   1971  NH2 ARG A 125     -32.564   7.629 -10.371  1.00  0.97           N  
ATOM   1972 HH21 ARG A 125     -33.135   7.108 -11.021  1.00  0.97           H  
ATOM   1973 HH22 ARG A 125     -32.129   8.491 -10.664  1.00  0.97           H  
ATOM   1974  CZ  ARG A 125     -32.356   7.163  -9.170  1.00  0.97           C  
ATOM   1975  N   PRO A 126     -30.929   6.250  -2.077  1.00  0.97           N  
ATOM   1976  CA  PRO A 126     -30.443   5.551  -0.893  1.00  0.97           C  
ATOM   1977  HA  PRO A 126     -30.213   6.255  -0.093  1.00  0.97           H  
ATOM   1978  C   PRO A 126     -29.181   4.737  -1.218  1.00  0.97           C  
ATOM   1979  CB  PRO A 126     -31.612   4.660  -0.469  1.00  0.97           C  
ATOM   1980  HB2 PRO A 126     -31.288   3.788   0.099  1.00  0.97           H  
ATOM   1981  HB3 PRO A 126     -32.328   5.245   0.108  1.00  0.97           H  
ATOM   1982  O   PRO A 126     -28.919   4.430  -2.378  1.00  0.97           O  
ATOM   1983  CG  PRO A 126     -32.235   4.265  -1.809  1.00  0.97           C  
ATOM   1984  HG2 PRO A 126     -33.290   4.009  -1.704  1.00  0.97           H  
ATOM   1985  HG3 PRO A 126     -31.681   3.429  -2.236  1.00  0.97           H  
ATOM   1986  CD  PRO A 126     -32.036   5.510  -2.676  1.00  0.97           C  
ATOM   1987  HD2 PRO A 126     -31.801   5.215  -3.699  1.00  0.97           H  
ATOM   1988  HD3 PRO A 126     -32.938   6.122  -2.654  1.00  0.97           H  
ATOM   1989  N   TYR A 127     -28.445   4.329  -0.182  1.00  0.98           N  
ATOM   1990  H   TYR A 127     -28.719   4.602   0.751  1.00  0.98           H  
ATOM   1991  CA  TYR A 127     -27.491   3.224  -0.302  1.00  0.98           C  
ATOM   1992  HA  TYR A 127     -26.754   3.474  -1.065  1.00  0.98           H  
ATOM   1993  C   TYR A 127     -28.228   1.931  -0.715  1.00  0.98           C  
ATOM   1994  CB  TYR A 127     -26.777   3.008   1.043  1.00  0.98           C  
ATOM   1995  HB2 TYR A 127     -26.158   2.115   0.967  1.00  0.98           H  
ATOM   1996  HB3 TYR A 127     -27.523   2.808   1.812  1.00  0.98           H  
ATOM   1997  O   TYR A 127     -29.406   1.776  -0.379  1.00  0.98           O  
ATOM   1998  CG  TYR A 127     -25.882   4.149   1.489  1.00  0.98           C  
ATOM   1999  CD1 TYR A 127     -24.651   4.362   0.841  1.00  0.98           C  
ATOM   2000  HD1 TYR A 127     -24.353   3.723   0.023  1.00  0.98           H  
ATOM   2001  CD2 TYR A 127     -26.249   4.964   2.579  1.00  0.98           C  
ATOM   2002  HD2 TYR A 127     -27.177   4.774   3.097  1.00  0.98           H  
ATOM   2003  CE1 TYR A 127     -23.796   5.397   1.264  1.00  0.98           C  
ATOM   2004  HE1 TYR A 127     -22.849   5.545   0.766  1.00  0.98           H  
ATOM   2005  CE2 TYR A 127     -25.396   6.002   3.005  1.00  0.98           C  
ATOM   2006  HE2 TYR A 127     -25.661   6.621   3.850  1.00  0.98           H  
ATOM   2007  OH  TYR A 127     -23.372   7.242   2.750  1.00  0.98           O  
ATOM   2008  HH  TYR A 127     -23.579   7.522   3.645  1.00  0.98           H  
ATOM   2009  CZ  TYR A 127     -24.177   6.230   2.336  1.00  0.98           C  
ATOM   2010  N   PRO A 128     -27.556   0.956  -1.356  1.00  0.98           N  
ATOM   2011  CA  PRO A 128     -28.136  -0.353  -1.682  1.00  0.98           C  
ATOM   2012  HA  PRO A 128     -29.137  -0.217  -2.092  1.00  0.98           H  
ATOM   2013  C   PRO A 128     -28.258  -1.292  -0.463  1.00  0.98           C  
ATOM   2014  CB  PRO A 128     -27.227  -0.913  -2.777  1.00  0.98           C  
ATOM   2015  HB2 PRO A 128     -27.230  -2.002  -2.812  1.00  0.98           H  
ATOM   2016  HB3 PRO A 128     -27.526  -0.505  -3.742  1.00  0.98           H  
ATOM   2017  O   PRO A 128     -28.461  -2.494  -0.608  1.00  0.98           O  
ATOM   2018  CG  PRO A 128     -25.858  -0.359  -2.393  1.00  0.98           C  
ATOM   2019  HG2 PRO A 128     -25.196  -0.309  -3.257  1.00  0.98           H  
ATOM   2020  HG3 PRO A 128     -25.418  -0.971  -1.605  1.00  0.98           H  
ATOM   2021  CD  PRO A 128     -26.187   1.031  -1.849  1.00  0.98           C  
ATOM   2022  HD2 PRO A 128     -25.487   1.296  -1.057  1.00  0.98           H  
ATOM   2023  HD3 PRO A 128     -26.132   1.761  -2.658  1.00  0.98           H  
ATOM   2024  N   PHE A 129     -28.134  -0.751   0.748  1.00  0.98           N  
ATOM   2025  H   PHE A 129     -28.041   0.253   0.797  1.00  0.98           H  
ATOM   2026  CA  PHE A 129     -28.296  -1.435   2.027  1.00  0.98           C  
ATOM   2027  HA  PHE A 129     -28.879  -2.340   1.862  1.00  0.98           H  
ATOM   2028  C   PHE A 129     -29.070  -0.531   3.004  1.00  0.98           C  
ATOM   2029  CB  PHE A 129     -26.916  -1.843   2.572  1.00  0.98           C  
ATOM   2030  HB2 PHE A 129     -27.018  -2.224   3.588  1.00  0.98           H  
ATOM   2031  HB3 PHE A 129     -26.550  -2.670   1.964  1.00  0.98           H  
ATOM   2032  O   PHE A 129     -29.152   0.685   2.790  1.00  0.98           O  
ATOM   2033  CG  PHE A 129     -25.868  -0.746   2.574  1.00  0.98           C  
ATOM   2034  CD1 PHE A 129     -24.863  -0.748   1.591  1.00  0.98           C  
ATOM   2035  HD1 PHE A 129     -24.833  -1.526   0.842  1.00  0.98           H  
ATOM   2036  CD2 PHE A 129     -25.879   0.265   3.554  1.00  0.98           C  
ATOM   2037  HD2 PHE A 129     -26.640   0.267   4.320  1.00  0.98           H  
ATOM   2038  CE1 PHE A 129     -23.869   0.243   1.597  1.00  0.98           C  
ATOM   2039  HE1 PHE A 129     -23.070   0.200   0.872  1.00  0.98           H  
ATOM   2040  CE2 PHE A 129     -24.895   1.271   3.547  1.00  0.98           C  
ATOM   2041  HE2 PHE A 129     -24.904   2.046   4.299  1.00  0.98           H  
ATOM   2042  CZ  PHE A 129     -23.886   1.258   2.568  1.00  0.98           C  
ATOM   2043  HZ  PHE A 129     -23.116   2.015   2.568  1.00  0.98           H  
ATOM   2044  N   PRO A 130     -29.651  -1.085   4.087  1.00  0.97           N  
ATOM   2045  CA  PRO A 130     -30.399  -0.299   5.064  1.00  0.97           C  
ATOM   2046  HA  PRO A 130     -31.296   0.082   4.576  1.00  0.97           H  
ATOM   2047  C   PRO A 130     -29.584   0.870   5.626  1.00  0.97           C  
ATOM   2048  CB  PRO A 130     -30.807  -1.283   6.164  1.00  0.97           C  
ATOM   2049  HB2 PRO A 130     -31.767  -1.020   6.607  1.00  0.97           H  
ATOM   2050  HB3 PRO A 130     -30.034  -1.336   6.931  1.00  0.97           H  
ATOM   2051  O   PRO A 130     -28.420   0.713   5.994  1.00  0.97           O  
ATOM   2052  CG  PRO A 130     -30.870  -2.618   5.424  1.00  0.97           C  
ATOM   2053  HG2 PRO A 130     -30.732  -3.464   6.097  1.00  0.97           H  
ATOM   2054  HG3 PRO A 130     -31.818  -2.699   4.891  1.00  0.97           H  
ATOM   2055  CD  PRO A 130     -29.726  -2.501   4.420  1.00  0.97           C  
ATOM   2056  HD2 PRO A 130     -29.937  -3.119   3.548  1.00  0.97           H  
ATOM   2057  HD3 PRO A 130     -28.795  -2.816   4.892  1.00  0.97           H  
ATOM   2058  N   LYS A 131     -30.210   2.049   5.723  1.00  0.97           N  
ATOM   2059  H   LYS A 131     -31.166   2.102   5.402  1.00  0.97           H  
ATOM   2060  CA  LYS A 131     -29.553   3.261   6.224  1.00  0.97           C  
ATOM   2061  HA  LYS A 131     -28.742   3.487   5.533  1.00  0.97           H  
ATOM   2062  C   LYS A 131     -28.977   3.012   7.632  1.00  0.97           C  
ATOM   2063  CB  LYS A 131     -30.549   4.430   6.215  1.00  0.97           C  
ATOM   2064  HB2 LYS A 131     -30.928   4.561   5.201  1.00  0.97           H  
ATOM   2065  HB3 LYS A 131     -31.387   4.190   6.869  1.00  0.97           H  
ATOM   2066  O   LYS A 131     -29.751   2.684   8.535  1.00  0.97           O  
ATOM   2067  CG  LYS A 131     -29.902   5.743   6.681  1.00  0.97           C  
ATOM   2068  HG2 LYS A 131     -29.529   5.624   7.698  1.00  0.97           H  
ATOM   2069  HG3 LYS A 131     -29.069   5.991   6.024  1.00  0.97           H  
ATOM   2070  CD  LYS A 131     -30.920   6.888   6.673  1.00  0.97           C  
ATOM   2071  HD2 LYS A 131     -31.770   6.610   7.296  1.00  0.97           H  
ATOM   2072  HD3 LYS A 131     -31.262   7.057   5.652  1.00  0.97           H  
ATOM   2073  CE  LYS A 131     -30.267   8.157   7.228  1.00  0.97           C  
ATOM   2074  HE2 LYS A 131     -29.418   8.418   6.597  1.00  0.97           H  
ATOM   2075  HE3 LYS A 131     -29.882   7.935   8.223  1.00  0.97           H  
ATOM   2076  NZ  LYS A 131     -31.235   9.280   7.290  1.00  0.97           N  
ATOM   2077  HZ1 LYS A 131     -31.590   9.495   6.369  1.00  0.97           H  
ATOM   2078  HZ2 LYS A 131     -32.014   9.034   7.885  1.00  0.97           H  
ATOM   2079  HZ3 LYS A 131     -30.794  10.104   7.673  1.00  0.97           H  
ATOM   2080  N   PRO A 132     -27.664   3.207   7.847  1.00  0.98           N  
ATOM   2081  CA  PRO A 132     -27.059   3.046   9.163  1.00  0.98           C  
ATOM   2082  HA  PRO A 132     -27.333   2.077   9.580  1.00  0.98           H  
ATOM   2083  C   PRO A 132     -27.527   4.151  10.119  1.00  0.98           C  
ATOM   2084  CB  PRO A 132     -25.547   3.080   8.919  1.00  0.98           C  
ATOM   2085  HB2 PRO A 132     -24.995   3.458   9.779  1.00  0.98           H  
ATOM   2086  HB3 PRO A 132     -25.196   2.083   8.650  1.00  0.98           H  
ATOM   2087  O   PRO A 132     -27.888   5.253   9.700  1.00  0.98           O  
ATOM   2088  CG  PRO A 132     -25.434   4.010   7.710  1.00  0.98           C  
ATOM   2089  HG2 PRO A 132     -25.521   5.047   8.035  1.00  0.98           H  
ATOM   2090  HG3 PRO A 132     -24.513   3.870   7.144  1.00  0.98           H  
ATOM   2091  CD  PRO A 132     -26.655   3.627   6.881  1.00  0.98           C  
ATOM   2092  HD2 PRO A 132     -26.985   4.485   6.296  1.00  0.98           H  
ATOM   2093  HD3 PRO A 132     -26.411   2.790   6.226  1.00  0.98           H  
ATOM   2094  N   TYR A 133     -27.465   3.881  11.422  1.00  0.98           N  
ATOM   2095  H   TYR A 133     -27.126   2.971  11.701  1.00  0.98           H  
ATOM   2096  CA  TYR A 133     -27.677   4.881  12.469  1.00  0.98           C  
ATOM   2097  HA  TYR A 133     -28.645   5.359  12.314  1.00  0.98           H  
ATOM   2098  C   TYR A 133     -26.608   5.981  12.427  1.00  0.98           C  
ATOM   2099  CB  TYR A 133     -27.682   4.177  13.833  1.00  0.98           C  
ATOM   2100  HB2 TYR A 133     -28.504   3.461  13.851  1.00  0.98           H  
ATOM   2101  HB3 TYR A 133     -26.753   3.620  13.955  1.00  0.98           H  
ATOM   2102  O   TYR A 133     -26.925   7.159  12.593  1.00  0.98           O  
ATOM   2103  CG  TYR A 133     -27.814   5.100  15.024  1.00  0.98           C  
ATOM   2104  CD1 TYR A 133     -26.708   5.327  15.867  1.00  0.98           C  
ATOM   2105  HD1 TYR A 133     -25.771   4.831  15.661  1.00  0.98           H  
ATOM   2106  CD2 TYR A 133     -29.041   5.736  15.284  1.00  0.98           C  
ATOM   2107  HD2 TYR A 133     -29.879   5.585  14.619  1.00  0.98           H  
ATOM   2108  CE1 TYR A 133     -26.831   6.178  16.984  1.00  0.98           C  
ATOM   2109  HE1 TYR A 133     -25.994   6.339  17.648  1.00  0.98           H  
ATOM   2110  CE2 TYR A 133     -29.164   6.596  16.390  1.00  0.98           C  
ATOM   2111  HE2 TYR A 133     -30.092   7.107  16.598  1.00  0.98           H  
ATOM   2112  OH  TYR A 133     -28.213   7.627  18.320  1.00  0.98           O  
ATOM   2113  HH  TYR A 133     -27.471   7.602  18.930  1.00  0.98           H  
ATOM   2114  CZ  TYR A 133     -28.063   6.813  17.245  1.00  0.98           C  
ATOM   2115  N   LYS A 134     -25.344   5.608  12.179  1.00  0.98           N  
ATOM   2116  H   LYS A 134     -25.165   4.623  12.050  1.00  0.98           H  
ATOM   2117  CA  LYS A 134     -24.209   6.537  12.091  1.00  0.98           C  
ATOM   2118  HA  LYS A 134     -24.570   7.480  11.681  1.00  0.98           H  
ATOM   2119  C   LYS A 134     -23.117   6.006  11.158  1.00  0.98           C  
ATOM   2120  CB  LYS A 134     -23.687   6.782  13.518  1.00  0.98           C  
ATOM   2121  HB2 LYS A 134     -23.285   5.850  13.914  1.00  0.98           H  
ATOM   2122  HB3 LYS A 134     -24.524   7.085  14.147  1.00  0.98           H  
ATOM   2123  O   LYS A 134     -22.896   4.802  11.087  1.00  0.98           O  
ATOM   2124  CG  LYS A 134     -22.610   7.871  13.592  1.00  0.98           C  
ATOM   2125  HG2 LYS A 134     -22.991   8.785  13.137  1.00  0.98           H  
ATOM   2126  HG3 LYS A 134     -21.724   7.540  13.050  1.00  0.98           H  
ATOM   2127  CD  LYS A 134     -22.209   8.153  15.043  1.00  0.98           C  
ATOM   2128  HD2 LYS A 134     -21.799   7.244  15.482  1.00  0.98           H  
ATOM   2129  HD3 LYS A 134     -23.088   8.463  15.607  1.00  0.98           H  
ATOM   2130  CE  LYS A 134     -21.155   9.265  15.065  1.00  0.98           C  
ATOM   2131  HE2 LYS A 134     -20.310   8.950  14.453  1.00  0.98           H  
ATOM   2132  HE3 LYS A 134     -21.580  10.156  14.603  1.00  0.98           H  
ATOM   2133  NZ  LYS A 134     -20.710   9.564  16.448  1.00  0.98           N  
ATOM   2134  HZ1 LYS A 134     -20.014  10.296  16.440  1.00  0.98           H  
ATOM   2135  HZ2 LYS A 134     -20.303   8.740  16.868  1.00  0.98           H  
ATOM   2136  HZ3 LYS A 134     -21.491   9.864  17.014  1.00  0.98           H  
ATOM   2137  N   GLU A 135     -22.415   6.911  10.480  1.00  0.98           N  
ATOM   2138  H   GLU A 135     -22.639   7.887  10.611  1.00  0.98           H  
ATOM   2139  CA  GLU A 135     -21.200   6.614   9.709  1.00  0.98           C  
ATOM   2140  HA  GLU A 135     -21.158   5.547   9.489  1.00  0.98           H  
ATOM   2141  C   GLU A 135     -19.956   6.983  10.538  1.00  0.98           C  
ATOM   2142  CB  GLU A 135     -21.202   7.369   8.368  1.00  0.98           C  
ATOM   2143  HB2 GLU A 135     -20.323   7.052   7.807  1.00  0.98           H  
ATOM   2144  HB3 GLU A 135     -21.111   8.436   8.570  1.00  0.98           H  
ATOM   2145  O   GLU A 135     -19.945   8.020  11.208  1.00  0.98           O  
ATOM   2146  CG  GLU A 135     -22.456   7.146   7.496  1.00  0.98           C  
ATOM   2147  HG2 GLU A 135     -23.334   7.498   8.039  1.00  0.98           H  
ATOM   2148  HG3 GLU A 135     -22.583   6.079   7.314  1.00  0.98           H  
ATOM   2149  CD  GLU A 135     -22.389   7.893   6.148  1.00  0.98           C  
ATOM   2150  OE1 GLU A 135     -23.393   7.938   5.402  1.00  0.98           O  
ATOM   2151  OE2 GLU A 135     -21.327   8.465   5.801  1.00  0.98           O  
ATOM   2152  N   VAL A 136     -18.920   6.141  10.523  1.00  0.99           N  
ATOM   2153  H   VAL A 136     -18.992   5.301   9.966  1.00  0.99           H  
ATOM   2154  CA  VAL A 136     -17.730   6.280  11.376  1.00  0.99           C  
ATOM   2155  HA  VAL A 136     -17.700   7.284  11.799  1.00  0.99           H  
ATOM   2156  C   VAL A 136     -16.460   6.045  10.553  1.00  0.99           C  
ATOM   2157  CB  VAL A 136     -17.770   5.296  12.563  1.00  0.99           C  
ATOM   2158  HB  VAL A 136     -17.704   4.273  12.193  1.00  0.99           H  
ATOM   2159  O   VAL A 136     -16.181   4.901  10.199  1.00  0.99           O  
ATOM   2160  CG1 VAL A 136     -16.594   5.553  13.519  1.00  0.99           C  
ATOM   2161 HG11 VAL A 136     -16.625   4.839  14.342  1.00  0.99           H  
ATOM   2162 HG12 VAL A 136     -15.646   5.408  13.000  1.00  0.99           H  
ATOM   2163 HG13 VAL A 136     -16.635   6.569  13.911  1.00  0.99           H  
ATOM   2164  CG2 VAL A 136     -19.070   5.413  13.373  1.00  0.99           C  
ATOM   2165 HG21 VAL A 136     -19.053   4.672  14.172  1.00  0.99           H  
ATOM   2166 HG22 VAL A 136     -19.171   6.418  13.784  1.00  0.99           H  
ATOM   2167 HG23 VAL A 136     -19.927   5.185  12.740  1.00  0.99           H  
ATOM   2168  N   PRO A 137     -15.666   7.091  10.272  1.00  0.99           N  
ATOM   2169  CA  PRO A 137     -14.343   6.934   9.676  1.00  0.99           C  
ATOM   2170  HA  PRO A 137     -14.427   6.335   8.770  1.00  0.99           H  
ATOM   2171  C   PRO A 137     -13.367   6.248  10.639  1.00  0.99           C  
ATOM   2172  CB  PRO A 137     -13.880   8.343   9.285  1.00  0.99           C  
ATOM   2173  HB2 PRO A 137     -13.384   8.347   8.314  1.00  0.99           H  
ATOM   2174  HB3 PRO A 137     -13.217   8.751  10.047  1.00  0.99           H  
ATOM   2175  O   PRO A 137     -13.235   6.657  11.796  1.00  0.99           O  
ATOM   2176  CG  PRO A 137     -15.174   9.155   9.259  1.00  0.99           C  
ATOM   2177  HG2 PRO A 137     -14.998  10.212   9.457  1.00  0.99           H  
ATOM   2178  HG3 PRO A 137     -15.670   9.016   8.298  1.00  0.99           H  
ATOM   2179  CD  PRO A 137     -16.016   8.498  10.346  1.00  0.99           C  
ATOM   2180  HD2 PRO A 137     -15.737   8.893  11.323  1.00  0.99           H  
ATOM   2181  HD3 PRO A 137     -17.075   8.667  10.149  1.00  0.99           H  
ATOM   2182  N   LEU A 138     -12.670   5.226  10.148  1.00  0.99           N  
ATOM   2183  H   LEU A 138     -12.851   4.951   9.193  1.00  0.99           H  
ATOM   2184  CA  LEU A 138     -11.572   4.537  10.820  1.00  0.99           C  
ATOM   2185  HA  LEU A 138     -11.298   5.059  11.737  1.00  0.99           H  
ATOM   2186  C   LEU A 138     -10.357   4.559   9.892  1.00  0.99           C  
ATOM   2187  CB  LEU A 138     -11.976   3.089  11.162  1.00  0.99           C  
ATOM   2188  HB2 LEU A 138     -12.278   2.588  10.242  1.00  0.99           H  
ATOM   2189  HB3 LEU A 138     -11.096   2.571  11.542  1.00  0.99           H  
ATOM   2190  O   LEU A 138     -10.299   3.818   8.920  1.00  0.99           O  
ATOM   2191  CG  LEU A 138     -13.112   2.934  12.184  1.00  0.99           C  
ATOM   2192  HG  LEU A 138     -14.016   3.416  11.810  1.00  0.99           H  
ATOM   2193  CD1 LEU A 138     -13.410   1.450  12.402  1.00  0.99           C  
ATOM   2194 HD11 LEU A 138     -13.716   0.996  11.459  1.00  0.99           H  
ATOM   2195 HD12 LEU A 138     -14.218   1.331  13.124  1.00  0.99           H  
ATOM   2196 HD13 LEU A 138     -12.519   0.939  12.769  1.00  0.99           H  
ATOM   2197  CD2 LEU A 138     -12.759   3.530  13.545  1.00  0.99           C  
ATOM   2198 HD21 LEU A 138     -13.561   3.305  14.248  1.00  0.99           H  
ATOM   2199 HD22 LEU A 138     -11.826   3.102  13.913  1.00  0.99           H  
ATOM   2200 HD23 LEU A 138     -12.658   4.613  13.466  1.00  0.99           H  
ATOM   2201  N   ILE A 139      -9.394   5.425  10.182  1.00  0.99           N  
ATOM   2202  H   ILE A 139      -9.515   6.034  10.979  1.00  0.99           H  
ATOM   2203  CA  ILE A 139      -8.175   5.590   9.396  1.00  0.99           C  
ATOM   2204  HA  ILE A 139      -8.285   5.089   8.434  1.00  0.99           H  
ATOM   2205  C   ILE A 139      -7.040   4.916  10.152  1.00  0.99           C  
ATOM   2206  CB  ILE A 139      -7.904   7.085   9.118  1.00  0.99           C  
ATOM   2207  HB  ILE A 139      -7.755   7.600  10.067  1.00  0.99           H  
ATOM   2208  O   ILE A 139      -6.722   5.317  11.270  1.00  0.99           O  
ATOM   2209  CG1 ILE A 139      -9.120   7.715   8.395  1.00  0.99           C  
ATOM   2210 HG12 ILE A 139     -10.010   7.606   9.014  1.00  0.99           H  
ATOM   2211 HG13 ILE A 139      -9.290   7.166   7.469  1.00  0.99           H  
ATOM   2212  CG2 ILE A 139      -6.624   7.230   8.276  1.00  0.99           C  
ATOM   2213 HG21 ILE A 139      -5.779   6.753   8.772  1.00  0.99           H  
ATOM   2214 HG22 ILE A 139      -6.762   6.770   7.298  1.00  0.99           H  
ATOM   2215 HG23 ILE A 139      -6.384   8.286   8.152  1.00  0.99           H  
ATOM   2216  CD1 ILE A 139      -9.003   9.206   8.058  1.00  0.99           C  
ATOM   2217 HD11 ILE A 139      -8.166   9.393   7.385  1.00  0.99           H  
ATOM   2218 HD12 ILE A 139      -8.893   9.787   8.973  1.00  0.99           H  
ATOM   2219 HD13 ILE A 139      -9.919   9.533   7.566  1.00  0.99           H  
ATOM   2220  N   PHE A 140      -6.440   3.894   9.557  1.00  0.99           N  
ATOM   2221  H   PHE A 140      -6.774   3.596   8.651  1.00  0.99           H  
ATOM   2222  CA  PHE A 140      -5.272   3.217  10.103  1.00  0.99           C  
ATOM   2223  HA  PHE A 140      -5.271   3.335  11.187  1.00  0.99           H  
ATOM   2224  C   PHE A 140      -3.998   3.859   9.571  1.00  0.99           C  
ATOM   2225  CB  PHE A 140      -5.324   1.720   9.795  1.00  0.99           C  
ATOM   2226  HB2 PHE A 140      -5.138   1.578   8.730  1.00  0.99           H  
ATOM   2227  HB3 PHE A 140      -4.509   1.250  10.345  1.00  0.99           H  
ATOM   2228  O   PHE A 140      -3.925   4.200   8.392  1.00  0.99           O  
ATOM   2229  CG  PHE A 140      -6.614   1.011  10.167  1.00  0.99           C  
ATOM   2230  CD1 PHE A 140      -7.373   1.424  11.282  1.00  0.99           C  
ATOM   2231  HD1 PHE A 140      -7.046   2.256  11.888  1.00  0.99           H  
ATOM   2232  CD2 PHE A 140      -7.048  -0.088   9.401  1.00  0.99           C  
ATOM   2233  HD2 PHE A 140      -6.473  -0.416   8.548  1.00  0.99           H  
ATOM   2234  CE1 PHE A 140      -8.565   0.762  11.616  1.00  0.99           C  
ATOM   2235  HE1 PHE A 140      -9.148   1.087  12.465  1.00  0.99           H  
ATOM   2236  CE2 PHE A 140      -8.231  -0.762   9.748  1.00  0.99           C  
ATOM   2237  HE2 PHE A 140      -8.564  -1.605   9.160  1.00  0.99           H  
ATOM   2238  CZ  PHE A 140      -8.994  -0.331  10.847  1.00  0.99           C  
ATOM   2239  HZ  PHE A 140      -9.916  -0.836  11.096  1.00  0.99           H  
ATOM   2240  N   GLN A 141      -3.001   4.036  10.434  1.00  0.97           N  
ATOM   2241  H   GLN A 141      -3.139   3.743  11.391  1.00  0.97           H  
ATOM   2242  CA  GLN A 141      -1.729   4.666  10.079  1.00  0.97           C  
ATOM   2243  HA  GLN A 141      -1.638   4.724   8.994  1.00  0.97           H  
ATOM   2244  C   GLN A 141      -0.527   3.878  10.593  1.00  0.97           C  
ATOM   2245  CB  GLN A 141      -1.652   6.090  10.643  1.00  0.97           C  
ATOM   2246  HB2 GLN A 141      -1.590   6.052  11.731  1.00  0.97           H  
ATOM   2247  HB3 GLN A 141      -0.715   6.531  10.302  1.00  0.97           H  
ATOM   2248  O   GLN A 141      -0.648   3.047  11.494  1.00  0.97           O  
ATOM   2249  CG  GLN A 141      -2.773   7.033  10.206  1.00  0.97           C  
ATOM   2250  HG2 GLN A 141      -3.319   6.628   9.354  1.00  0.97           H  
ATOM   2251  HG3 GLN A 141      -2.257   7.935   9.875  1.00  0.97           H  
ATOM   2252  CD  GLN A 141      -3.752   7.462  11.297  1.00  0.97           C  
ATOM   2253  NE2 GLN A 141      -4.129   8.723  11.302  1.00  0.97           N  
ATOM   2254 HE21 GLN A 141      -3.710   9.384  10.664  1.00  0.97           H  
ATOM   2255 HE22 GLN A 141      -4.706   9.023  12.075  1.00  0.97           H  
ATOM   2256  OE1 GLN A 141      -4.182   6.729  12.172  1.00  0.97           O  
ATOM   2257  N   GLN A 142       0.642   4.232  10.066  1.00  0.95           N  
ATOM   2258  H   GLN A 142       0.640   4.965   9.371  1.00  0.95           H  
ATOM   2259  CA  GLN A 142       1.946   3.930  10.648  1.00  0.95           C  
ATOM   2260  HA  GLN A 142       1.836   3.220  11.468  1.00  0.95           H  
ATOM   2261  C   GLN A 142       2.575   5.193  11.221  1.00  0.95           C  
ATOM   2262  CB  GLN A 142       2.861   3.318   9.586  1.00  0.95           C  
ATOM   2263  HB2 GLN A 142       2.708   3.816   8.628  1.00  0.95           H  
ATOM   2264  HB3 GLN A 142       3.904   3.437   9.879  1.00  0.95           H  
ATOM   2265  O   GLN A 142       2.402   6.281  10.677  1.00  0.95           O  
ATOM   2266  CG  GLN A 142       2.560   1.828   9.484  1.00  0.95           C  
ATOM   2267  HG2 GLN A 142       1.491   1.667   9.341  1.00  0.95           H  
ATOM   2268  HG3 GLN A 142       2.845   1.365  10.428  1.00  0.95           H  
ATOM   2269  CD  GLN A 142       3.320   1.156   8.357  1.00  0.95           C  
ATOM   2270  NE2 GLN A 142       3.811  -0.030   8.593  1.00  0.95           N  
ATOM   2271 HE21 GLN A 142       3.815  -0.404   9.531  1.00  0.95           H  
ATOM   2272 HE22 GLN A 142       4.206  -0.557   7.827  1.00  0.95           H  
ATOM   2273  OE1 GLN A 142       3.446   1.659   7.253  1.00  0.95           O  
ATOM   2274  N   TRP A 143       3.312   5.023  12.310  1.00  0.94           N  
ATOM   2275  H   TRP A 143       3.416   4.089  12.682  1.00  0.94           H  
ATOM   2276  CA  TRP A 143       4.062   6.069  12.981  1.00  0.94           C  
ATOM   2277  HA  TRP A 143       3.927   7.013  12.454  1.00  0.94           H  
ATOM   2278  C   TRP A 143       5.557   5.749  12.982  1.00  0.94           C  
ATOM   2279  CB  TRP A 143       3.530   6.236  14.404  1.00  0.94           C  
ATOM   2280  HB2 TRP A 143       3.692   5.304  14.944  1.00  0.94           H  
ATOM   2281  HB3 TRP A 143       2.460   6.442  14.366  1.00  0.94           H  
ATOM   2282  O   TRP A 143       5.941   4.582  13.088  1.00  0.94           O  
ATOM   2283  CG  TRP A 143       4.217   7.348  15.117  1.00  0.94           C  
ATOM   2284  CD1 TRP A 143       5.270   7.210  15.952  1.00  0.94           C  
ATOM   2285  HD1 TRP A 143       5.707   6.275  16.271  1.00  0.94           H  
ATOM   2286  CD2 TRP A 143       4.085   8.776  14.864  1.00  0.94           C  
ATOM   2287  CE2 TRP A 143       5.212   9.425  15.444  1.00  0.94           C  
ATOM   2288  CE3 TRP A 143       3.191   9.565  14.103  1.00  0.94           C  
ATOM   2289  HE3 TRP A 143       2.354   9.092  13.610  1.00  0.94           H  
ATOM   2290  NE1 TRP A 143       5.839   8.441  16.183  1.00  0.94           N  
ATOM   2291  HE1 TRP A 143       6.714   8.528  16.681  1.00  0.94           H  
ATOM   2292  CH2 TRP A 143       4.567  11.546  14.464  1.00  0.94           C  
ATOM   2293  HH2 TRP A 143       4.775  12.592  14.293  1.00  0.94           H  
ATOM   2294  CZ2 TRP A 143       5.487  10.775  15.197  1.00  0.94           C  
ATOM   2295  HZ2 TRP A 143       6.392  11.214  15.590  1.00  0.94           H  
ATOM   2296  CZ3 TRP A 143       3.409  10.946  13.936  1.00  0.94           C  
ATOM   2297  HZ3 TRP A 143       2.728  11.530  13.335  1.00  0.94           H  
ATOM   2298  N   TRP A 144       6.372   6.799  12.892  1.00  0.93           N  
ATOM   2299  H   TRP A 144       5.975   7.727  12.927  1.00  0.93           H  
ATOM   2300  CA  TRP A 144       7.826   6.736  12.814  1.00  0.93           C  
ATOM   2301  HA  TRP A 144       8.178   5.750  13.117  1.00  0.93           H  
ATOM   2302  C   TRP A 144       8.429   7.791  13.736  1.00  0.93           C  
ATOM   2303  CB  TRP A 144       8.263   6.998  11.367  1.00  0.93           C  
ATOM   2304  HB2 TRP A 144       8.035   8.030  11.102  1.00  0.93           H  
ATOM   2305  HB3 TRP A 144       9.344   6.876  11.306  1.00  0.93           H  
ATOM   2306  O   TRP A 144       8.158   8.974  13.554  1.00  0.93           O  
ATOM   2307  CG  TRP A 144       7.627   6.109  10.351  1.00  0.93           C  
ATOM   2308  CD1 TRP A 144       6.487   6.366   9.672  1.00  0.93           C  
ATOM   2309  HD1 TRP A 144       5.900   7.266   9.779  1.00  0.93           H  
ATOM   2310  CD2 TRP A 144       8.085   4.812   9.890  1.00  0.93           C  
ATOM   2311  CE2 TRP A 144       7.161   4.334   8.914  1.00  0.93           C  
ATOM   2312  CE3 TRP A 144       9.189   4.001  10.201  1.00  0.93           C  
ATOM   2313  HE3 TRP A 144       9.889   4.320  10.958  1.00  0.93           H  
ATOM   2314  NE1 TRP A 144       6.205   5.317   8.823  1.00  0.93           N  
ATOM   2315  HE1 TRP A 144       5.436   5.323   8.169  1.00  0.93           H  
ATOM   2316  CH2 TRP A 144       8.432   2.329   8.588  1.00  0.93           C  
ATOM   2317  HH2 TRP A 144       8.548   1.378   8.091  1.00  0.93           H  
ATOM   2318  CZ2 TRP A 144       7.320   3.110   8.263  1.00  0.93           C  
ATOM   2319  HZ2 TRP A 144       6.601   2.779   7.528  1.00  0.93           H  
ATOM   2320  CZ3 TRP A 144       9.357   2.772   9.551  1.00  0.93           C  
ATOM   2321  HZ3 TRP A 144      10.208   2.162   9.818  1.00  0.93           H  
ATOM   2322  N   ASP A 145       9.298   7.389  14.659  1.00  0.91           N  
ATOM   2323  H   ASP A 145       9.475   6.398  14.729  1.00  0.91           H  
ATOM   2324  CA  ASP A 145      10.037   8.268  15.577  1.00  0.91           C  
ATOM   2325  HA  ASP A 145       9.379   9.087  15.868  1.00  0.91           H  
ATOM   2326  C   ASP A 145      11.250   8.926  14.888  1.00  0.91           C  
ATOM   2327  CB  ASP A 145      10.424   7.480  16.845  1.00  0.91           C  
ATOM   2328  HB2 ASP A 145      11.222   8.007  17.369  1.00  0.91           H  
ATOM   2329  HB3 ASP A 145      10.820   6.505  16.562  1.00  0.91           H  
ATOM   2330  O   ASP A 145      12.282   9.221  15.505  1.00  0.91           O  
ATOM   2331  CG  ASP A 145       9.289   7.305  17.860  1.00  0.91           C  
ATOM   2332  OD1 ASP A 145       8.182   7.856  17.646  1.00  0.91           O  
ATOM   2333  OD2 ASP A 145       9.578   6.707  18.918  1.00  0.91           O  
ATOM   2334  N   THR A 146      11.161   9.136  13.579  1.00  0.91           N  
ATOM   2335  H   THR A 146      10.253   8.988  13.162  1.00  0.91           H  
ATOM   2336  CA  THR A 146      12.178   9.771  12.745  1.00  0.91           C  
ATOM   2337  HA  THR A 146      12.761  10.450  13.366  1.00  0.91           H  
ATOM   2338  C   THR A 146      11.510  10.610  11.665  1.00  0.91           C  
ATOM   2339  CB  THR A 146      13.134   8.723  12.153  1.00  0.91           C  
ATOM   2340  HB  THR A 146      13.455   8.061  12.957  1.00  0.91           H  
ATOM   2341  O   THR A 146      10.333  10.418  11.353  1.00  0.91           O  
ATOM   2342  CG2 THR A 146      12.533   7.860  11.045  1.00  0.91           C  
ATOM   2343 HG21 THR A 146      13.267   7.122  10.722  1.00  0.91           H  
ATOM   2344 HG22 THR A 146      12.254   8.474  10.188  1.00  0.91           H  
ATOM   2345 HG23 THR A 146      11.652   7.341  11.422  1.00  0.91           H  
ATOM   2346  OG1 THR A 146      14.285   9.359  11.643  1.00  0.91           O  
ATOM   2347  HG1 THR A 146      14.890   9.516  12.372  1.00  0.91           H  
ATOM   2348  N   ASP A 147      12.258  11.553  11.097  1.00  0.90           N  
ATOM   2349  H   ASP A 147      13.248  11.559  11.294  1.00  0.90           H  
ATOM   2350  CA  ASP A 147      11.792  12.326   9.950  1.00  0.90           C  
ATOM   2351  HA  ASP A 147      10.882  12.857  10.228  1.00  0.90           H  
ATOM   2352  C   ASP A 147      11.470  11.370   8.795  1.00  0.90           C  
ATOM   2353  CB  ASP A 147      12.853  13.365   9.569  1.00  0.90           C  
ATOM   2354  HB2 ASP A 147      13.095  13.948  10.458  1.00  0.90           H  
ATOM   2355  HB3 ASP A 147      13.762  12.853   9.254  1.00  0.90           H  
ATOM   2356  O   ASP A 147      12.302  10.557   8.386  1.00  0.90           O  
ATOM   2357  CG  ASP A 147      12.413  14.331   8.462  1.00  0.90           C  
ATOM   2358  OD1 ASP A 147      11.696  13.925   7.521  1.00  0.90           O  
ATOM   2359  OD2 ASP A 147      12.840  15.503   8.519  1.00  0.90           O  
ATOM   2360  N   VAL A 148      10.249  11.471   8.271  1.00  0.91           N  
ATOM   2361  H   VAL A 148       9.643  12.204   8.611  1.00  0.91           H  
ATOM   2362  CA  VAL A 148       9.742  10.581   7.224  1.00  0.91           C  
ATOM   2363  HA  VAL A 148       9.845   9.559   7.590  1.00  0.91           H  
ATOM   2364  C   VAL A 148      10.559  10.659   5.926  1.00  0.91           C  
ATOM   2365  CB  VAL A 148       8.242  10.812   6.971  1.00  0.91           C  
ATOM   2366  HB  VAL A 148       7.926  10.166   6.152  1.00  0.91           H  
ATOM   2367  O   VAL A 148      10.577   9.689   5.171  1.00  0.91           O  
ATOM   2368  CG1 VAL A 148       7.419  10.425   8.208  1.00  0.91           C  
ATOM   2369 HG11 VAL A 148       7.700  11.035   9.067  1.00  0.91           H  
ATOM   2370 HG12 VAL A 148       7.589   9.375   8.447  1.00  0.91           H  
ATOM   2371 HG13 VAL A 148       6.359  10.573   8.002  1.00  0.91           H  
ATOM   2372  CG2 VAL A 148       7.915  12.260   6.588  1.00  0.91           C  
ATOM   2373 HG21 VAL A 148       6.851  12.342   6.369  1.00  0.91           H  
ATOM   2374 HG22 VAL A 148       8.475  12.542   5.696  1.00  0.91           H  
ATOM   2375 HG23 VAL A 148       8.163  12.946   7.398  1.00  0.91           H  
ATOM   2376  N   ARG A 149      11.307  11.749   5.685  1.00  0.87           N  
ATOM   2377  H   ARG A 149      11.289  12.497   6.363  1.00  0.87           H  
ATOM   2378  CA  ARG A 149      12.272  11.843   4.569  1.00  0.87           C  
ATOM   2379  HA  ARG A 149      11.778  11.622   3.623  1.00  0.87           H  
ATOM   2380  C   ARG A 149      13.402  10.839   4.695  1.00  0.87           C  
ATOM   2381  CB  ARG A 149      12.906  13.237   4.505  1.00  0.87           C  
ATOM   2382  HB2 ARG A 149      13.285  13.511   5.489  1.00  0.87           H  
ATOM   2383  HB3 ARG A 149      13.746  13.220   3.810  1.00  0.87           H  
ATOM   2384  O   ARG A 149      13.838  10.287   3.700  1.00  0.87           O  
ATOM   2385  CG  ARG A 149      11.897  14.261   4.004  1.00  0.87           C  
ATOM   2386  HG2 ARG A 149      11.646  14.027   2.969  1.00  0.87           H  
ATOM   2387  HG3 ARG A 149      10.988  14.163   4.598  1.00  0.87           H  
ATOM   2388  CD  ARG A 149      12.464  15.686   4.057  1.00  0.87           C  
ATOM   2389  HD2 ARG A 149      13.393  15.707   3.487  1.00  0.87           H  
ATOM   2390  HD3 ARG A 149      11.753  16.354   3.572  1.00  0.87           H  
ATOM   2391  NE  ARG A 149      12.722  16.161   5.432  1.00  0.87           N  
ATOM   2392  HE  ARG A 149      12.507  15.544   6.202  1.00  0.87           H  
ATOM   2393  NH1 ARG A 149      13.362  18.292   4.861  1.00  0.87           N  
ATOM   2394 HH11 ARG A 149      13.151  18.080   3.897  1.00  0.87           H  
ATOM   2395 HH12 ARG A 149      13.664  19.214   5.140  1.00  0.87           H  
ATOM   2396  NH2 ARG A 149      13.394  17.659   6.995  1.00  0.87           N  
ATOM   2397 HH21 ARG A 149      13.200  16.933   7.670  1.00  0.87           H  
ATOM   2398 HH22 ARG A 149      13.641  18.592   7.291  1.00  0.87           H  
ATOM   2399  CZ  ARG A 149      13.156  17.364   5.756  1.00  0.87           C  
ATOM   2400  N   LEU A 150      13.853  10.563   5.916  1.00  0.89           N  
ATOM   2401  H   LEU A 150      13.371  10.961   6.709  1.00  0.89           H  
ATOM   2402  CA  LEU A 150      14.990   9.675   6.158  1.00  0.89           C  
ATOM   2403  HA  LEU A 150      15.751   9.870   5.403  1.00  0.89           H  
ATOM   2404  C   LEU A 150      14.622   8.194   6.010  1.00  0.89           C  
ATOM   2405  CB  LEU A 150      15.583   9.969   7.545  1.00  0.89           C  
ATOM   2406  HB2 LEU A 150      16.440   9.313   7.698  1.00  0.89           H  
ATOM   2407  HB3 LEU A 150      14.838   9.723   8.301  1.00  0.89           H  
ATOM   2408  O   LEU A 150      15.507   7.340   6.040  1.00  0.89           O  
ATOM   2409  CG  LEU A 150      16.040  11.424   7.754  1.00  0.89           C  
ATOM   2410  HG  LEU A 150      15.190  12.096   7.638  1.00  0.89           H  
ATOM   2411  CD1 LEU A 150      16.584  11.576   9.174  1.00  0.89           C  
ATOM   2412 HD11 LEU A 150      17.462  10.944   9.307  1.00  0.89           H  
ATOM   2413 HD12 LEU A 150      15.815  11.285   9.890  1.00  0.89           H  
ATOM   2414 HD13 LEU A 150      16.856  12.616   9.351  1.00  0.89           H  
ATOM   2415  CD2 LEU A 150      17.129  11.848   6.768  1.00  0.89           C  
ATOM   2416 HD21 LEU A 150      16.739  11.846   5.751  1.00  0.89           H  
ATOM   2417 HD22 LEU A 150      17.978  11.167   6.827  1.00  0.89           H  
ATOM   2418 HD23 LEU A 150      17.464  12.860   6.999  1.00  0.89           H  
ATOM   2419  N   LEU A 151      13.335   7.870   5.851  1.00  0.87           N  
ATOM   2420  H   LEU A 151      12.648   8.610   5.818  1.00  0.87           H  
ATOM   2421  CA  LEU A 151      12.893   6.488   5.672  1.00  0.87           C  
ATOM   2422  HA  LEU A 151      13.353   5.873   6.446  1.00  0.87           H  
ATOM   2423  C   LEU A 151      13.356   5.896   4.337  1.00  0.87           C  
ATOM   2424  CB  LEU A 151      11.368   6.389   5.809  1.00  0.87           C  
ATOM   2425  HB2 LEU A 151      11.063   5.362   5.610  1.00  0.87           H  
ATOM   2426  HB3 LEU A 151      10.922   7.025   5.044  1.00  0.87           H  
ATOM   2427  O   LEU A 151      13.533   4.687   4.270  1.00  0.87           O  
ATOM   2428  CG  LEU A 151      10.788   6.822   7.160  1.00  0.87           C  
ATOM   2429  HG  LEU A 151      11.078   7.853   7.363  1.00  0.87           H  
ATOM   2430  CD1 LEU A 151       9.263   6.735   7.102  1.00  0.87           C  
ATOM   2431 HD11 LEU A 151       8.843   7.095   8.042  1.00  0.87           H  
ATOM   2432 HD12 LEU A 151       8.893   7.363   6.292  1.00  0.87           H  
ATOM   2433 HD13 LEU A 151       8.951   5.704   6.933  1.00  0.87           H  
ATOM   2434  CD2 LEU A 151      11.290   5.951   8.308  1.00  0.87           C  
ATOM   2435 HD21 LEU A 151      12.365   6.083   8.432  1.00  0.87           H  
ATOM   2436 HD22 LEU A 151      11.058   4.906   8.105  1.00  0.87           H  
ATOM   2437 HD23 LEU A 151      10.794   6.256   9.230  1.00  0.87           H  
ATOM   2438  N   GLU A 152      13.617   6.710   3.309  1.00  0.83           N  
ATOM   2439  H   GLU A 152      13.505   7.707   3.424  1.00  0.83           H  
ATOM   2440  CA  GLU A 152      14.141   6.221   2.021  1.00  0.83           C  
ATOM   2441  HA  GLU A 152      13.513   5.396   1.685  1.00  0.83           H  
ATOM   2442  C   GLU A 152      15.571   5.664   2.124  1.00  0.83           C  
ATOM   2443  CB  GLU A 152      14.046   7.334   0.965  1.00  0.83           C  
ATOM   2444  HB2 GLU A 152      13.054   7.781   1.025  1.00  0.83           H  
ATOM   2445  HB3 GLU A 152      14.154   6.880  -0.020  1.00  0.83           H  
ATOM   2446  O   GLU A 152      15.984   4.840   1.312  1.00  0.83           O  
ATOM   2447  CG  GLU A 152      15.115   8.433   1.119  1.00  0.83           C  
ATOM   2448  HG2 GLU A 152      15.118   8.788   2.149  1.00  0.83           H  
ATOM   2449  HG3 GLU A 152      16.096   7.999   0.924  1.00  0.83           H  
ATOM   2450  CD  GLU A 152      14.913   9.616   0.156  1.00  0.83           C  
ATOM   2451  OE1 GLU A 152      15.624  10.631   0.334  1.00  0.83           O  
ATOM   2452  OE2 GLU A 152      14.082   9.497  -0.776  1.00  0.83           O  
ATOM   2453  N   LEU A 153      16.315   6.061   3.163  1.00  0.80           N  
ATOM   2454  H   LEU A 153      15.913   6.734   3.800  1.00  0.80           H  
ATOM   2455  CA  LEU A 153      17.659   5.553   3.451  1.00  0.80           C  
ATOM   2456  HA  LEU A 153      18.208   5.469   2.513  1.00  0.80           H  
ATOM   2457  C   LEU A 153      17.630   4.146   4.071  1.00  0.80           C  
ATOM   2458  CB  LEU A 153      18.393   6.544   4.373  1.00  0.80           C  
ATOM   2459  HB2 LEU A 153      17.887   6.556   5.339  1.00  0.80           H  
ATOM   2460  HB3 LEU A 153      19.405   6.175   4.538  1.00  0.80           H  
ATOM   2461  O   LEU A 153      18.678   3.547   4.315  1.00  0.80           O  
ATOM   2462  CG  LEU A 153      18.483   7.989   3.846  1.00  0.80           C  
ATOM   2463  HG  LEU A 153      17.482   8.386   3.681  1.00  0.80           H  
ATOM   2464  CD1 LEU A 153      19.169   8.865   4.895  1.00  0.80           C  
ATOM   2465 HD11 LEU A 153      19.203   9.894   4.538  1.00  0.80           H  
ATOM   2466 HD12 LEU A 153      20.186   8.515   5.069  1.00  0.80           H  
ATOM   2467 HD13 LEU A 153      18.602   8.833   5.826  1.00  0.80           H  
ATOM   2468  CD2 LEU A 153      19.277   8.075   2.542  1.00  0.80           C  
ATOM   2469 HD21 LEU A 153      18.752   7.541   1.750  1.00  0.80           H  
ATOM   2470 HD22 LEU A 153      20.274   7.655   2.673  1.00  0.80           H  
ATOM   2471 HD23 LEU A 153      19.365   9.117   2.236  1.00  0.80           H  
ATOM   2472  N   ARG A 154      16.436   3.620   4.371  1.00  0.80           N  
ATOM   2473  H   ARG A 154      15.616   4.132   4.078  1.00  0.80           H  
ATOM   2474  CA  ARG A 154      16.223   2.315   4.994  1.00  0.80           C  
ATOM   2475  HA  ARG A 154      17.186   1.882   5.266  1.00  0.80           H  
ATOM   2476  C   ARG A 154      15.500   1.407   3.992  1.00  0.80           C  
ATOM   2477  CB  ARG A 154      15.421   2.497   6.283  1.00  0.80           C  
ATOM   2478  HB2 ARG A 154      14.499   3.025   6.039  1.00  0.80           H  
ATOM   2479  HB3 ARG A 154      15.174   1.516   6.688  1.00  0.80           H  
ATOM   2480  O   ARG A 154      14.375   1.719   3.625  1.00  0.80           O  
ATOM   2481  CG  ARG A 154      16.188   3.305   7.338  1.00  0.80           C  
ATOM   2482  HG2 ARG A 154      16.381   4.311   6.965  1.00  0.80           H  
ATOM   2483  HG3 ARG A 154      17.139   2.814   7.547  1.00  0.80           H  
ATOM   2484  CD  ARG A 154      15.369   3.401   8.627  1.00  0.80           C  
ATOM   2485  HD2 ARG A 154      14.423   3.894   8.402  1.00  0.80           H  
ATOM   2486  HD3 ARG A 154      15.167   2.392   8.987  1.00  0.80           H  
ATOM   2487  NE  ARG A 154      16.087   4.169   9.659  1.00  0.80           N  
ATOM   2488  HE  ARG A 154      16.909   4.669   9.352  1.00  0.80           H  
ATOM   2489  NH1 ARG A 154      14.666   3.732  11.414  1.00  0.80           N  
ATOM   2490 HH11 ARG A 154      14.053   3.230  10.787  1.00  0.80           H  
ATOM   2491 HH12 ARG A 154      14.400   3.844  12.382  1.00  0.80           H  
ATOM   2492  NH2 ARG A 154      16.479   4.992  11.743  1.00  0.80           N  
ATOM   2493 HH21 ARG A 154      16.217   5.069  12.716  1.00  0.80           H  
ATOM   2494 HH22 ARG A 154      17.324   5.430  11.406  1.00  0.80           H  
ATOM   2495  CZ  ARG A 154      15.740   4.293  10.929  1.00  0.80           C  
ATOM   2496  N   PRO A 155      16.083   0.266   3.581  1.00  0.68           N  
ATOM   2497  CA  PRO A 155      15.479  -0.594   2.556  1.00  0.68           C  
ATOM   2498  HA  PRO A 155      15.339  -0.006   1.649  1.00  0.68           H  
ATOM   2499  C   PRO A 155      14.122  -1.202   2.951  1.00  0.68           C  
ATOM   2500  CB  PRO A 155      16.525  -1.683   2.289  1.00  0.68           C  
ATOM   2501  HB2 PRO A 155      16.578  -1.925   1.228  1.00  0.68           H  
ATOM   2502  HB3 PRO A 155      16.314  -2.573   2.883  1.00  0.68           H  
ATOM   2503  O   PRO A 155      13.269  -1.419   2.102  1.00  0.68           O  
ATOM   2504  CG  PRO A 155      17.849  -1.075   2.734  1.00  0.68           C  
ATOM   2505  HG2 PRO A 155      18.271  -0.487   1.919  1.00  0.68           H  
ATOM   2506  HG3 PRO A 155      18.557  -1.836   3.064  1.00  0.68           H  
ATOM   2507  CD  PRO A 155      17.448  -0.147   3.869  1.00  0.68           C  
ATOM   2508  HD2 PRO A 155      17.476  -0.685   4.817  1.00  0.68           H  
ATOM   2509  HD3 PRO A 155      18.138   0.697   3.887  1.00  0.68           H  
ATOM   2510  N   ALA A 156      13.919  -1.469   4.243  1.00  0.78           N  
ATOM   2511  H   ALA A 156      14.679  -1.290   4.884  1.00  0.78           H  
ATOM   2512  CA  ALA A 156      12.683  -2.024   4.793  1.00  0.78           C  
ATOM   2513  HA  ALA A 156      11.840  -1.742   4.162  1.00  0.78           H  
ATOM   2514  C   ALA A 156      12.454  -1.449   6.201  1.00  0.78           C  
ATOM   2515  CB  ALA A 156      12.785  -3.555   4.783  1.00  0.78           C  
ATOM   2516  HB1 ALA A 156      13.641  -3.885   5.372  1.00  0.78           H  
ATOM   2517  HB2 ALA A 156      12.896  -3.907   3.758  1.00  0.78           H  
ATOM   2518  HB3 ALA A 156      11.875  -3.985   5.201  1.00  0.78           H  
ATOM   2519  O   ALA A 156      12.740  -2.109   7.205  1.00  0.78           O  
ATOM   2520  N   PRO A 157      12.047  -0.173   6.312  1.00  0.85           N  
ATOM   2521  CA  PRO A 157      11.946   0.470   7.607  1.00  0.85           C  
ATOM   2522  HA  PRO A 157      12.882   0.341   8.152  1.00  0.85           H  
ATOM   2523  C   PRO A 157      10.813  -0.191   8.415  1.00  0.85           C  
ATOM   2524  CB  PRO A 157      11.779   1.954   7.263  1.00  0.85           C  
ATOM   2525  HB2 PRO A 157      12.766   2.392   7.112  1.00  0.85           H  
ATOM   2526  HB3 PRO A 157      11.269   2.538   8.029  1.00  0.85           H  
ATOM   2527  O   PRO A 157       9.759  -0.524   7.875  1.00  0.85           O  
ATOM   2528  CG  PRO A 157      11.031   1.957   5.932  1.00  0.85           C  
ATOM   2529  HG2 PRO A 157       9.959   1.857   6.106  1.00  0.85           H  
ATOM   2530  HG3 PRO A 157      11.246   2.852   5.348  1.00  0.85           H  
ATOM   2531  CD  PRO A 157      11.560   0.698   5.246  1.00  0.85           C  
ATOM   2532  HD2 PRO A 157      12.378   0.958   4.573  1.00  0.85           H  
ATOM   2533  HD3 PRO A 157      10.761   0.219   4.681  1.00  0.85           H  
ATOM   2534  N   VAL A 158      11.032  -0.402   9.716  1.00  0.87           N  
ATOM   2535  H   VAL A 158      11.929  -0.143  10.102  1.00  0.87           H  
ATOM   2536  CA  VAL A 158      10.020  -0.924  10.653  1.00  0.87           C  
ATOM   2537  HA  VAL A 158       9.230  -1.421  10.090  1.00  0.87           H  
ATOM   2538  C   VAL A 158       9.409   0.245  11.419  1.00  0.87           C  
ATOM   2539  CB  VAL A 158      10.621  -1.955  11.628  1.00  0.87           C  
ATOM   2540  HB  VAL A 158      11.422  -1.487  12.201  1.00  0.87           H  
ATOM   2541  O   VAL A 158      10.145   1.025  12.018  1.00  0.87           O  
ATOM   2542  CG1 VAL A 158       9.566  -2.490  12.607  1.00  0.87           C  
ATOM   2543 HG11 VAL A 158       8.733  -2.931  12.059  1.00  0.87           H  
ATOM   2544 HG12 VAL A 158       9.199  -1.685  13.245  1.00  0.87           H  
ATOM   2545 HG13 VAL A 158      10.014  -3.247  13.250  1.00  0.87           H  
ATOM   2546  CG2 VAL A 158      11.207  -3.155  10.873  1.00  0.87           C  
ATOM   2547 HG21 VAL A 158      12.012  -2.832  10.213  1.00  0.87           H  
ATOM   2548 HG22 VAL A 158      10.435  -3.636  10.272  1.00  0.87           H  
ATOM   2549 HG23 VAL A 158      11.615  -3.878  11.579  1.00  0.87           H  
ATOM   2550  N   SER A 159       8.083   0.378  11.384  1.00  0.92           N  
ATOM   2551  H   SER A 159       7.537  -0.287  10.854  1.00  0.92           H  
ATOM   2552  CA  SER A 159       7.365   1.462  12.065  1.00  0.92           C  
ATOM   2553  HA  SER A 159       7.824   2.417  11.810  1.00  0.92           H  
ATOM   2554  C   SER A 159       7.412   1.310  13.585  1.00  0.92           C  
ATOM   2555  CB  SER A 159       5.905   1.493  11.601  1.00  0.92           C  
ATOM   2556  HB2 SER A 159       5.372   2.287  12.123  1.00  0.92           H  
ATOM   2557  HB3 SER A 159       5.867   1.689  10.530  1.00  0.92           H  
ATOM   2558  O   SER A 159       7.222   0.202  14.090  1.00  0.92           O  
ATOM   2559  OG  SER A 159       5.289   0.245  11.883  1.00  0.92           O  
ATOM   2560  HG  SER A 159       5.622  -0.019  12.744  1.00  0.92           H  
ATOM   2561  N   ASP A 160       7.532   2.420  14.310  1.00  0.93           N  
ATOM   2562  H   ASP A 160       7.708   3.293  13.834  1.00  0.93           H  
ATOM   2563  CA  ASP A 160       7.549   2.449  15.778  1.00  0.93           C  
ATOM   2564  HA  ASP A 160       8.218   1.669  16.142  1.00  0.93           H  
ATOM   2565  C   ASP A 160       6.161   2.197  16.392  1.00  0.93           C  
ATOM   2566  CB  ASP A 160       8.107   3.802  16.238  1.00  0.93           C  
ATOM   2567  HB2 ASP A 160       8.112   3.836  17.327  1.00  0.93           H  
ATOM   2568  HB3 ASP A 160       7.463   4.603  15.876  1.00  0.93           H  
ATOM   2569  O   ASP A 160       6.039   1.628  17.479  1.00  0.93           O  
ATOM   2570  CG  ASP A 160       9.532   4.010  15.721  1.00  0.93           C  
ATOM   2571  OD1 ASP A 160      10.474   3.490  16.352  1.00  0.93           O  
ATOM   2572  OD2 ASP A 160       9.664   4.662  14.658  1.00  0.93           O  
ATOM   2573  N   ALA A 161       5.088   2.572  15.685  1.00  0.94           N  
ATOM   2574  H   ALA A 161       5.248   3.031  14.799  1.00  0.94           H  
ATOM   2575  CA  ALA A 161       3.720   2.232  16.068  1.00  0.94           C  
ATOM   2576  HA  ALA A 161       3.738   1.239  16.517  1.00  0.94           H  
ATOM   2577  C   ALA A 161       2.760   2.153  14.880  1.00  0.94           C  
ATOM   2578  CB  ALA A 161       3.206   3.227  17.123  1.00  0.94           C  
ATOM   2579  HB1 ALA A 161       2.153   3.047  17.341  1.00  0.94           H  
ATOM   2580  HB2 ALA A 161       3.323   4.254  16.778  1.00  0.94           H  
ATOM   2581  HB3 ALA A 161       3.772   3.095  18.045  1.00  0.94           H  
ATOM   2582  O   ALA A 161       3.015   2.675  13.796  1.00  0.94           O  
ATOM   2583  N   TYR A 162       1.603   1.544  15.130  1.00  0.95           N  
ATOM   2584  H   TYR A 162       1.473   1.127  16.041  1.00  0.95           H  
ATOM   2585  CA  TYR A 162       0.416   1.683  14.295  1.00  0.95           C  
ATOM   2586  HA  TYR A 162       0.677   2.221  13.383  1.00  0.95           H  
ATOM   2587  C   TYR A 162      -0.629   2.501  15.043  1.00  0.95           C  
ATOM   2588  CB  TYR A 162      -0.126   0.312  13.885  1.00  0.95           C  
ATOM   2589  HB2 TYR A 162      -0.371  -0.275  14.770  1.00  0.95           H  
ATOM   2590  HB3 TYR A 162      -1.044   0.453  13.314  1.00  0.95           H  
ATOM   2591  O   TYR A 162      -0.727   2.413  16.270  1.00  0.95           O  
ATOM   2592  CG  TYR A 162       0.841  -0.496  13.062  1.00  0.95           C  
ATOM   2593  CD1 TYR A 162       0.779  -0.423  11.662  1.00  0.95           C  
ATOM   2594  HD1 TYR A 162       0.032   0.193  11.183  1.00  0.95           H  
ATOM   2595  CD2 TYR A 162       1.811  -1.298  13.694  1.00  0.95           C  
ATOM   2596  HD2 TYR A 162       1.843  -1.352  14.772  1.00  0.95           H  
ATOM   2597  CE1 TYR A 162       1.698  -1.150  10.888  1.00  0.95           C  
ATOM   2598  HE1 TYR A 162       1.651  -1.108   9.810  1.00  0.95           H  
ATOM   2599  CE2 TYR A 162       2.760  -1.992  12.922  1.00  0.95           C  
ATOM   2600  HE2 TYR A 162       3.535  -2.570  13.404  1.00  0.95           H  
ATOM   2601  OH  TYR A 162       3.643  -2.530  10.748  1.00  0.95           O  
ATOM   2602  HH  TYR A 162       4.349  -2.896  11.286  1.00  0.95           H  
ATOM   2603  CZ  TYR A 162       2.711  -1.904  11.514  1.00  0.95           C  
ATOM   2604  N   LEU A 163      -1.426   3.278  14.314  1.00  0.96           N  
ATOM   2605  H   LEU A 163      -1.325   3.254  13.310  1.00  0.96           H  
ATOM   2606  CA  LEU A 163      -2.426   4.174  14.894  1.00  0.96           C  
ATOM   2607  HA  LEU A 163      -2.458   4.017  15.972  1.00  0.96           H  
ATOM   2608  C   LEU A 163      -3.824   3.869  14.343  1.00  0.96           C  
ATOM   2609  CB  LEU A 163      -2.053   5.649  14.651  1.00  0.96           C  
ATOM   2610  HB2 LEU A 163      -2.364   5.896  13.635  1.00  0.96           H  
ATOM   2611  HB3 LEU A 163      -2.659   6.262  15.318  1.00  0.96           H  
ATOM   2612  O   LEU A 163      -3.969   3.454  13.194  1.00  0.96           O  
ATOM   2613  CG  LEU A 163      -0.576   6.065  14.807  1.00  0.96           C  
ATOM   2614  HG  LEU A 163       0.054   5.462  14.153  1.00  0.96           H  
ATOM   2615  CD1 LEU A 163      -0.417   7.532  14.406  1.00  0.96           C  
ATOM   2616 HD11 LEU A 163       0.627   7.828  14.510  1.00  0.96           H  
ATOM   2617 HD12 LEU A 163      -1.022   8.171  15.048  1.00  0.96           H  
ATOM   2618 HD13 LEU A 163      -0.709   7.669  13.365  1.00  0.96           H  
ATOM   2619  CD2 LEU A 163      -0.090   5.931  16.246  1.00  0.96           C  
ATOM   2620 HD21 LEU A 163       0.952   6.245  16.310  1.00  0.96           H  
ATOM   2621 HD22 LEU A 163      -0.147   4.890  16.563  1.00  0.96           H  
ATOM   2622 HD23 LEU A 163      -0.693   6.560  16.902  1.00  0.96           H  
ATOM   2623  N   ILE A 164      -4.852   4.129  15.154  1.00  0.98           N  
ATOM   2624  H   ILE A 164      -4.635   4.426  16.094  1.00  0.98           H  
ATOM   2625  CA  ILE A 164      -6.255   4.201  14.726  1.00  0.98           C  
ATOM   2626  HA  ILE A 164      -6.325   3.969  13.664  1.00  0.98           H  
ATOM   2627  C   ILE A 164      -6.719   5.642  14.932  1.00  0.98           C  
ATOM   2628  CB  ILE A 164      -7.142   3.197  15.501  1.00  0.98           C  
ATOM   2629  HB  ILE A 164      -7.063   3.423  16.565  1.00  0.98           H  
ATOM   2630  O   ILE A 164      -6.756   6.128  16.063  1.00  0.98           O  
ATOM   2631  CG1 ILE A 164      -6.673   1.741  15.281  1.00  0.98           C  
ATOM   2632 HG12 ILE A 164      -5.612   1.670  15.517  1.00  0.98           H  
ATOM   2633 HG13 ILE A 164      -6.791   1.469  14.232  1.00  0.98           H  
ATOM   2634  CG2 ILE A 164      -8.620   3.351  15.083  1.00  0.98           C  
ATOM   2635 HG21 ILE A 164      -8.990   4.342  15.345  1.00  0.98           H  
ATOM   2636 HG22 ILE A 164      -8.718   3.206  14.007  1.00  0.98           H  
ATOM   2637 HG23 ILE A 164      -9.243   2.618  15.596  1.00  0.98           H  
ATOM   2638  CD1 ILE A 164      -7.411   0.709  16.149  1.00  0.98           C  
ATOM   2639 HD11 ILE A 164      -6.717  -0.075  16.451  1.00  0.98           H  
ATOM   2640 HD12 ILE A 164      -7.816   1.181  17.044  1.00  0.98           H  
ATOM   2641 HD13 ILE A 164      -8.223   0.258  15.579  1.00  0.98           H  
ATOM   2642  N   ASN A 165      -7.071   6.337  13.849  1.00  0.97           N  
ATOM   2643  H   ASN A 165      -6.952   5.893  12.949  1.00  0.97           H  
ATOM   2644  CA  ASN A 165      -7.451   7.751  13.852  1.00  0.97           C  
ATOM   2645  HA  ASN A 165      -7.427   8.086  12.815  1.00  0.97           H  
ATOM   2646  C   ASN A 165      -6.417   8.642  14.570  1.00  0.97           C  
ATOM   2647  CB  ASN A 165      -8.903   7.904  14.361  1.00  0.97           C  
ATOM   2648  HB2 ASN A 165      -9.102   8.954  14.577  1.00  0.97           H  
ATOM   2649  HB3 ASN A 165      -9.032   7.341  15.285  1.00  0.97           H  
ATOM   2650  O   ASN A 165      -6.776   9.539  15.330  1.00  0.97           O  
ATOM   2651  CG  ASN A 165      -9.945   7.471  13.347  1.00  0.97           C  
ATOM   2652  ND2 ASN A 165     -11.168   7.243  13.758  1.00  0.97           N  
ATOM   2653 HD21 ASN A 165     -11.847   7.009  13.048  1.00  0.97           H  
ATOM   2654 HD22 ASN A 165     -11.395   7.226  14.742  1.00  0.97           H  
ATOM   2655  OD1 ASN A 165      -9.694   7.364  12.163  1.00  0.97           O  
ATOM   2656  N   GLY A 166      -5.125   8.383  14.334  1.00  0.96           N  
ATOM   2657  H   GLY A 166      -4.898   7.617  13.717  1.00  0.96           H  
ATOM   2658  CA  GLY A 166      -4.014   9.156  14.904  1.00  0.96           C  
ATOM   2659  HA2 GLY A 166      -4.262  10.217  14.880  1.00  0.96           H  
ATOM   2660  HA3 GLY A 166      -3.126   9.000  14.291  1.00  0.96           H  
ATOM   2661  C   GLY A 166      -3.658   8.801  16.352  1.00  0.96           C  
ATOM   2662  O   GLY A 166      -2.846   9.486  16.970  1.00  0.96           O  
ATOM   2663  N   LEU A 167      -4.253   7.743  16.913  1.00  0.95           N  
ATOM   2664  H   LEU A 167      -4.943   7.240  16.374  1.00  0.95           H  
ATOM   2665  CA  LEU A 167      -4.033   7.307  18.292  1.00  0.95           C  
ATOM   2666  HA  LEU A 167      -3.360   8.002  18.794  1.00  0.95           H  
ATOM   2667  C   LEU A 167      -3.375   5.922  18.338  1.00  0.95           C  
ATOM   2668  CB  LEU A 167      -5.382   7.319  19.032  1.00  0.95           C  
ATOM   2669  HB2 LEU A 167      -5.215   6.977  20.054  1.00  0.95           H  
ATOM   2670  HB3 LEU A 167      -6.045   6.601  18.552  1.00  0.95           H  
ATOM   2671  O   LEU A 167      -3.900   4.970  17.765  1.00  0.95           O  
ATOM   2672  CG  LEU A 167      -6.088   8.689  19.073  1.00  0.95           C  
ATOM   2673  HG  LEU A 167      -6.256   9.055  18.061  1.00  0.95           H  
ATOM   2674  CD1 LEU A 167      -7.449   8.543  19.750  1.00  0.95           C  
ATOM   2675 HD11 LEU A 167      -8.051   7.844  19.169  1.00  0.95           H  
ATOM   2676 HD12 LEU A 167      -7.328   8.179  20.770  1.00  0.95           H  
ATOM   2677 HD13 LEU A 167      -7.959   9.507  19.760  1.00  0.95           H  
ATOM   2678  CD2 LEU A 167      -5.289   9.738  19.853  1.00  0.95           C  
ATOM   2679 HD21 LEU A 167      -4.359   9.946  19.325  1.00  0.95           H  
ATOM   2680 HD22 LEU A 167      -5.072   9.364  20.853  1.00  0.95           H  
ATOM   2681 HD23 LEU A 167      -5.866  10.661  19.908  1.00  0.95           H  
ATOM   2682  N   ALA A 168      -2.252   5.804  19.054  1.00  0.94           N  
ATOM   2683  H   ALA A 168      -1.839   6.636  19.450  1.00  0.94           H  
ATOM   2684  CA  ALA A 168      -1.510   4.546  19.205  1.00  0.94           C  
ATOM   2685  HA  ALA A 168      -1.430   4.059  18.232  1.00  0.94           H  
ATOM   2686  C   ALA A 168      -2.205   3.544  20.148  1.00  0.94           C  
ATOM   2687  CB  ALA A 168      -0.095   4.887  19.694  1.00  0.94           C  
ATOM   2688  HB1 ALA A 168      -0.130   5.283  20.709  1.00  0.94           H  
ATOM   2689  HB2 ALA A 168       0.371   5.620  19.036  1.00  0.94           H  
ATOM   2690  HB3 ALA A 168       0.517   3.985  19.684  1.00  0.94           H  
ATOM   2691  O   ALA A 168      -2.011   2.338  20.045  1.00  0.94           O  
ATOM   2692  N   GLY A 169      -3.046   4.027  21.064  1.00  0.93           N  
ATOM   2693  H   GLY A 169      -3.184   5.026  21.118  1.00  0.93           H  
ATOM   2694  CA  GLY A 169      -3.768   3.182  22.009  1.00  0.93           C  
ATOM   2695  HA2 GLY A 169      -4.569   3.781  22.441  1.00  0.93           H  
ATOM   2696  HA3 GLY A 169      -4.212   2.339  21.478  1.00  0.93           H  
ATOM   2697  C   GLY A 169      -2.924   2.646  23.169  1.00  0.93           C  
ATOM   2698  O   GLY A 169      -1.806   3.090  23.427  1.00  0.93           O  
ATOM   2699  N   ASP A 170      -3.495   1.708  23.924  1.00  0.93           N  
ATOM   2700  H   ASP A 170      -4.351   1.274  23.610  1.00  0.93           H  
ATOM   2701  CA  ASP A 170      -2.980   1.268  25.228  1.00  0.93           C  
ATOM   2702  HA  ASP A 170      -2.677   2.168  25.764  1.00  0.93           H  
ATOM   2703  C   ASP A 170      -1.736   0.366  25.171  1.00  0.93           C  
ATOM   2704  CB  ASP A 170      -4.114   0.597  26.027  1.00  0.93           C  
ATOM   2705  HB2 ASP A 170      -3.786   0.495  27.061  1.00  0.93           H  
ATOM   2706  HB3 ASP A 170      -4.987   1.249  26.025  1.00  0.93           H  
ATOM   2707  O   ASP A 170      -1.093   0.130  26.197  1.00  0.93           O  
ATOM   2708  CG  ASP A 170      -4.516  -0.795  25.497  1.00  0.93           C  
ATOM   2709  OD1 ASP A 170      -4.371  -1.057  24.283  1.00  0.93           O  
ATOM   2710  OD2 ASP A 170      -4.940  -1.653  26.304  1.00  0.93           O  
ATOM   2711  N   SER A 171      -1.381  -0.124  23.983  1.00  0.90           N  
ATOM   2712  H   SER A 171      -1.980   0.072  23.193  1.00  0.90           H  
ATOM   2713  CA  SER A 171      -0.232  -0.998  23.748  1.00  0.90           C  
ATOM   2714  HA  SER A 171      -0.171  -1.708  24.573  1.00  0.90           H  
ATOM   2715  C   SER A 171       1.112  -0.269  23.703  1.00  0.90           C  
ATOM   2716  CB  SER A 171      -0.454  -1.801  22.460  1.00  0.90           C  
ATOM   2717  HB2 SER A 171       0.450  -2.349  22.193  1.00  0.90           H  
ATOM   2718  HB3 SER A 171      -1.257  -2.517  22.632  1.00  0.90           H  
ATOM   2719  O   SER A 171       2.143  -0.941  23.754  1.00  0.90           O  
ATOM   2720  OG  SER A 171      -0.840  -0.959  21.394  1.00  0.90           O  
ATOM   2721  HG  SER A 171      -0.070  -0.675  20.895  1.00  0.90           H  
ATOM   2722  N   TYR A 172       1.116   1.069  23.642  1.00  0.91           N  
ATOM   2723  H   TYR A 172       0.226   1.547  23.637  1.00  0.91           H  
ATOM   2724  CA  TYR A 172       2.324   1.875  23.456  1.00  0.91           C  
ATOM   2725  HA  TYR A 172       3.168   1.191  23.366  1.00  0.91           H  
ATOM   2726  C   TYR A 172       2.612   2.844  24.619  1.00  0.91           C  
ATOM   2727  CB  TYR A 172       2.247   2.640  22.135  1.00  0.91           C  
ATOM   2728  HB2 TYR A 172       3.150   3.245  22.056  1.00  0.91           H  
ATOM   2729  HB3 TYR A 172       1.391   3.314  22.151  1.00  0.91           H  
ATOM   2730  O   TYR A 172       1.688   3.288  25.319  1.00  0.91           O  
ATOM   2731  CG  TYR A 172       2.183   1.762  20.908  1.00  0.91           C  
ATOM   2732  CD1 TYR A 172       3.357   1.338  20.260  1.00  0.91           C  
ATOM   2733  HD1 TYR A 172       4.328   1.647  20.618  1.00  0.91           H  
ATOM   2734  CD2 TYR A 172       0.933   1.366  20.418  1.00  0.91           C  
ATOM   2735  HD2 TYR A 172       0.040   1.675  20.941  1.00  0.91           H  
ATOM   2736  CE1 TYR A 172       3.275   0.526  19.114  1.00  0.91           C  
ATOM   2737  HE1 TYR A 172       4.183   0.222  18.615  1.00  0.91           H  
ATOM   2738  CE2 TYR A 172       0.844   0.584  19.256  1.00  0.91           C  
ATOM   2739  HE2 TYR A 172      -0.126   0.301  18.874  1.00  0.91           H  
ATOM   2740  OH  TYR A 172       1.939  -0.572  17.457  1.00  0.91           O  
ATOM   2741  HH  TYR A 172       2.810  -0.861  17.174  1.00  0.91           H  
ATOM   2742  CZ  TYR A 172       2.015   0.168  18.592  1.00  0.91           C  
ATOM   2743  N   PRO A 173       3.889   3.225  24.831  1.00  0.88           N  
ATOM   2744  CA  PRO A 173       4.276   4.240  25.810  1.00  0.88           C  
ATOM   2745  HA  PRO A 173       4.077   3.840  26.805  1.00  0.88           H  
ATOM   2746  C   PRO A 173       3.514   5.567  25.638  1.00  0.88           C  
ATOM   2747  CB  PRO A 173       5.789   4.421  25.648  1.00  0.88           C  
ATOM   2748  HB2 PRO A 173       5.995   5.211  24.925  1.00  0.88           H  
ATOM   2749  HB3 PRO A 173       6.277   4.641  26.597  1.00  0.88           H  
ATOM   2750  O   PRO A 173       3.117   5.949  24.537  1.00  0.88           O  
ATOM   2751  CG  PRO A 173       6.249   3.086  25.068  1.00  0.88           C  
ATOM   2752  HG2 PRO A 173       6.361   2.354  25.867  1.00  0.88           H  
ATOM   2753  HG3 PRO A 173       7.176   3.187  24.503  1.00  0.88           H  
ATOM   2754  CD  PRO A 173       5.080   2.698  24.170  1.00  0.88           C  
ATOM   2755  HD2 PRO A 173       5.054   1.613  24.066  1.00  0.88           H  
ATOM   2756  HD3 PRO A 173       5.198   3.169  23.194  1.00  0.88           H  
ATOM   2757  N   CYS A 174       3.254   6.253  26.757  1.00  0.88           N  
ATOM   2758  H   CYS A 174       3.713   5.939  27.600  1.00  0.88           H  
ATOM   2759  CA  CYS A 174       2.502   7.520  26.842  1.00  0.88           C  
ATOM   2760  HA  CYS A 174       2.312   7.687  27.903  1.00  0.88           H  
ATOM   2761  C   CYS A 174       1.103   7.551  26.194  1.00  0.88           C  
ATOM   2762  CB  CYS A 174       3.372   8.693  26.385  1.00  0.88           C  
ATOM   2763  HB2 CYS A 174       2.786   9.611  26.432  1.00  0.88           H  
ATOM   2764  HB3 CYS A 174       3.681   8.545  25.350  1.00  0.88           H  
ATOM   2765  O   CYS A 174       0.502   8.618  26.083  1.00  0.88           O  
ATOM   2766  SG  CYS A 174       4.821   8.924  27.426  1.00  0.88           S  
ATOM   2767  N   SER A 175       0.547   6.394  25.823  1.00  0.88           N  
ATOM   2768  H   SER A 175       1.139   5.577  25.805  1.00  0.88           H  
ATOM   2769  CA  SER A 175      -0.718   6.310  25.078  1.00  0.88           C  
ATOM   2770  HA  SER A 175      -1.118   7.313  24.931  1.00  0.88           H  
ATOM   2771  C   SER A 175      -1.819   5.534  25.813  1.00  0.88           C  
ATOM   2772  CB  SER A 175      -0.438   5.764  23.676  1.00  0.88           C  
ATOM   2773  HB2 SER A 175      -1.366   5.729  23.104  1.00  0.88           H  
ATOM   2774  HB3 SER A 175      -0.015   4.762  23.744  1.00  0.88           H  
ATOM   2775  O   SER A 175      -2.931   5.411  25.306  1.00  0.88           O  
ATOM   2776  OG  SER A 175       0.487   6.616  23.021  1.00  0.88           O  
ATOM   2777  HG  SER A 175       1.369   6.386  23.320  1.00  0.88           H  
ATOM   2778  N   LYS A 176      -1.565   5.100  27.061  1.00  0.80           N  
ATOM   2779  H   LYS A 176      -0.621   5.241  27.391  1.00  0.80           H  
ATOM   2780  CA  LYS A 176      -2.473   4.264  27.881  1.00  0.80           C  
ATOM   2781  HA  LYS A 176      -2.550   3.278  27.422  1.00  0.80           H  
ATOM   2782  C   LYS A 176      -3.921   4.768  27.965  1.00  0.80           C  
ATOM   2783  CB  LYS A 176      -1.901   4.071  29.295  1.00  0.80           C  
ATOM   2784  HB2 LYS A 176      -1.681   5.040  29.742  1.00  0.80           H  
ATOM   2785  HB3 LYS A 176      -2.659   3.579  29.904  1.00  0.80           H  
ATOM   2786  O   LYS A 176      -4.841   3.961  27.945  1.00  0.80           O  
ATOM   2787  CG  LYS A 176      -0.638   3.193  29.297  1.00  0.80           C  
ATOM   2788  HG2 LYS A 176      -0.847   2.264  28.767  1.00  0.80           H  
ATOM   2789  HG3 LYS A 176       0.170   3.715  28.785  1.00  0.80           H  
ATOM   2790  CD  LYS A 176      -0.203   2.861  30.732  1.00  0.80           C  
ATOM   2791  HD2 LYS A 176      -1.015   2.339  31.237  1.00  0.80           H  
ATOM   2792  HD3 LYS A 176       0.012   3.788  31.264  1.00  0.80           H  
ATOM   2793  CE  LYS A 176       1.045   1.970  30.710  1.00  0.80           C  
ATOM   2794  HE2 LYS A 176       0.815   1.069  30.142  1.00  0.80           H  
ATOM   2795  HE3 LYS A 176       1.838   2.497  30.179  1.00  0.80           H  
ATOM   2796  NZ  LYS A 176       1.495   1.614  32.081  1.00  0.80           N  
ATOM   2797  HZ1 LYS A 176       2.321   1.034  32.040  1.00  0.80           H  
ATOM   2798  HZ2 LYS A 176       1.719   2.444  32.610  1.00  0.80           H  
ATOM   2799  HZ3 LYS A 176       0.773   1.104  32.569  1.00  0.80           H  
ATOM   2800  N   ASN A 177      -4.123   6.086  28.014  1.00  0.82           N  
ATOM   2801  H   ASN A 177      -3.306   6.680  28.003  1.00  0.82           H  
ATOM   2802  CA  ASN A 177      -5.453   6.706  28.109  1.00  0.82           C  
ATOM   2803  HA  ASN A 177      -6.189   5.936  28.342  1.00  0.82           H  
ATOM   2804  C   ASN A 177      -5.925   7.343  26.788  1.00  0.82           C  
ATOM   2805  CB  ASN A 177      -5.451   7.707  29.280  1.00  0.82           C  
ATOM   2806  HB2 ASN A 177      -4.693   8.470  29.103  1.00  0.82           H  
ATOM   2807  HB3 ASN A 177      -6.422   8.200  29.334  1.00  0.82           H  
ATOM   2808  O   ASN A 177      -6.903   8.087  26.773  1.00  0.82           O  
ATOM   2809  CG  ASN A 177      -5.206   7.056  30.630  1.00  0.82           C  
ATOM   2810  ND2 ASN A 177      -4.754   7.812  31.601  1.00  0.82           N  
ATOM   2811 HD21 ASN A 177      -4.633   8.807  31.474  1.00  0.82           H  
ATOM   2812 HD22 ASN A 177      -4.648   7.359  32.498  1.00  0.82           H  
ATOM   2813  OD1 ASN A 177      -5.397   5.873  30.840  1.00  0.82           O  
ATOM   2814  N   ARG A 178      -5.217   7.101  25.678  1.00  0.89           N  
ATOM   2815  H   ARG A 178      -4.469   6.425  25.732  1.00  0.89           H  
ATOM   2816  CA  ARG A 178      -5.446   7.735  24.373  1.00  0.89           C  
ATOM   2817  HA  ARG A 178      -6.309   8.398  24.432  1.00  0.89           H  
ATOM   2818  C   ARG A 178      -5.793   6.682  23.325  1.00  0.89           C  
ATOM   2819  CB  ARG A 178      -4.226   8.582  23.971  1.00  0.89           C  
ATOM   2820  HB2 ARG A 178      -4.399   8.965  22.965  1.00  0.89           H  
ATOM   2821  HB3 ARG A 178      -3.336   7.954  23.942  1.00  0.89           H  
ATOM   2822  O   ARG A 178      -5.006   6.396  22.430  1.00  0.89           O  
ATOM   2823  CG  ARG A 178      -3.978   9.767  24.916  1.00  0.89           C  
ATOM   2824  HG2 ARG A 178      -3.659   9.388  25.886  1.00  0.89           H  
ATOM   2825  HG3 ARG A 178      -4.900  10.333  25.050  1.00  0.89           H  
ATOM   2826  CD  ARG A 178      -2.886  10.699  24.372  1.00  0.89           C  
ATOM   2827  HD2 ARG A 178      -1.998  10.107  24.150  1.00  0.89           H  
ATOM   2828  HD3 ARG A 178      -2.631  11.421  25.147  1.00  0.89           H  
ATOM   2829  NE  ARG A 178      -3.330  11.427  23.163  1.00  0.89           N  
ATOM   2830  HE  ARG A 178      -4.294  11.314  22.886  1.00  0.89           H  
ATOM   2831  NH1 ARG A 178      -1.319  12.415  22.650  1.00  0.89           N  
ATOM   2832 HH11 ARG A 178      -0.748  12.980  22.038  1.00  0.89           H  
ATOM   2833 HH12 ARG A 178      -0.885  11.953  23.436  1.00  0.89           H  
ATOM   2834  NH2 ARG A 178      -3.090  12.778  21.343  1.00  0.89           N  
ATOM   2835 HH21 ARG A 178      -2.497  13.333  20.742  1.00  0.89           H  
ATOM   2836 HH22 ARG A 178      -4.041  12.591  21.059  1.00  0.89           H  
ATOM   2837  CZ  ARG A 178      -2.580  12.203  22.396  1.00  0.89           C  
ATOM   2838  N   MET A 179      -6.988   6.112  23.451  1.00  0.94           N  
ATOM   2839  H   MET A 179      -7.578   6.421  24.210  1.00  0.94           H  
ATOM   2840  CA  MET A 179      -7.574   5.201  22.464  1.00  0.94           C  
ATOM   2841  HA  MET A 179      -6.825   4.915  21.726  1.00  0.94           H  
ATOM   2842  C   MET A 179      -8.718   5.879  21.721  1.00  0.94           C  
ATOM   2843  CB  MET A 179      -8.082   3.923  23.143  1.00  0.94           C  
ATOM   2844  HB2 MET A 179      -8.672   4.184  24.022  1.00  0.94           H  
ATOM   2845  HB3 MET A 179      -8.724   3.382  22.449  1.00  0.94           H  
ATOM   2846  O   MET A 179      -9.470   6.667  22.300  1.00  0.94           O  
ATOM   2847  CG  MET A 179      -6.931   2.998  23.535  1.00  0.94           C  
ATOM   2848  HG2 MET A 179      -6.256   3.504  24.224  1.00  0.94           H  
ATOM   2849  HG3 MET A 179      -6.386   2.750  22.624  1.00  0.94           H  
ATOM   2850  SD  MET A 179      -7.462   1.433  24.263  1.00  0.94           S  
ATOM   2851  CE  MET A 179      -7.963   1.987  25.913  1.00  0.94           C  
ATOM   2852  HE1 MET A 179      -8.738   2.750  25.833  1.00  0.94           H  
ATOM   2853  HE2 MET A 179      -8.342   1.137  26.479  1.00  0.94           H  
ATOM   2854  HE3 MET A 179      -7.101   2.403  26.434  1.00  0.94           H  
ATOM   2855  N   PHE A 180      -8.891   5.524  20.449  1.00  0.97           N  
ATOM   2856  H   PHE A 180      -8.245   4.876  20.022  1.00  0.97           H  
ATOM   2857  CA  PHE A 180     -10.119   5.850  19.736  1.00  0.97           C  
ATOM   2858  HA  PHE A 180     -10.277   6.928  19.783  1.00  0.97           H  
ATOM   2859  C   PHE A 180     -11.303   5.156  20.422  1.00  0.97           C  
ATOM   2860  CB  PHE A 180      -9.990   5.441  18.266  1.00  0.97           C  
ATOM   2861  HB2 PHE A 180      -9.169   5.993  17.808  1.00  0.97           H  
ATOM   2862  HB3 PHE A 180      -9.748   4.380  18.206  1.00  0.97           H  
ATOM   2863  O   PHE A 180     -11.199   3.986  20.786  1.00  0.97           O  
ATOM   2864  CG  PHE A 180     -11.258   5.710  17.485  1.00  0.97           C  
ATOM   2865  CD1 PHE A 180     -12.151   4.658  17.214  1.00  0.97           C  
ATOM   2866  HD1 PHE A 180     -11.918   3.650  17.523  1.00  0.97           H  
ATOM   2867  CD2 PHE A 180     -11.577   7.023  17.091  1.00  0.97           C  
ATOM   2868  HD2 PHE A 180     -10.896   7.833  17.310  1.00  0.97           H  
ATOM   2869  CE1 PHE A 180     -13.352   4.918  16.535  1.00  0.97           C  
ATOM   2870  HE1 PHE A 180     -14.026   4.104  16.315  1.00  0.97           H  
ATOM   2871  CE2 PHE A 180     -12.782   7.280  16.414  1.00  0.97           C  
ATOM   2872  HE2 PHE A 180     -13.027   8.286  16.107  1.00  0.97           H  
ATOM   2873  CZ  PHE A 180     -13.663   6.225  16.124  1.00  0.97           C  
ATOM   2874  HZ  PHE A 180     -14.579   6.415  15.585  1.00  0.97           H  
ATOM   2875  N   ASN A 181     -12.415   5.865  20.613  1.00  0.96           N  
ATOM   2876  H   ASN A 181     -12.458   6.810  20.258  1.00  0.96           H  
ATOM   2877  CA  ASN A 181     -13.595   5.344  21.298  1.00  0.96           C  
ATOM   2878  HA  ASN A 181     -13.500   4.265  21.420  1.00  0.96           H  
ATOM   2879  C   ASN A 181     -14.856   5.595  20.463  1.00  0.96           C  
ATOM   2880  CB  ASN A 181     -13.666   5.964  22.704  1.00  0.96           C  
ATOM   2881  HB2 ASN A 181     -12.730   5.751  23.222  1.00  0.96           H  
ATOM   2882  HB3 ASN A 181     -13.774   7.045  22.622  1.00  0.96           H  
ATOM   2883  O   ASN A 181     -15.266   6.741  20.263  1.00  0.96           O  
ATOM   2884  CG  ASN A 181     -14.811   5.429  23.549  1.00  0.96           C  
ATOM   2885  ND2 ASN A 181     -14.759   5.642  24.842  1.00  0.96           N  
ATOM   2886 HD21 ASN A 181     -13.942   6.073  25.251  1.00  0.96           H  
ATOM   2887 HD22 ASN A 181     -15.468   5.176  25.390  1.00  0.96           H  
ATOM   2888  OD1 ASN A 181     -15.767   4.835  23.086  1.00  0.96           O  
ATOM   2889  N   LEU A 182     -15.482   4.510  20.012  1.00  0.98           N  
ATOM   2890  H   LEU A 182     -15.086   3.609  20.237  1.00  0.98           H  
ATOM   2891  CA  LEU A 182     -16.777   4.512  19.352  1.00  0.98           C  
ATOM   2892  HA  LEU A 182     -16.974   5.515  18.974  1.00  0.98           H  
ATOM   2893  C   LEU A 182     -17.878   4.144  20.352  1.00  0.98           C  
ATOM   2894  CB  LEU A 182     -16.718   3.556  18.147  1.00  0.98           C  
ATOM   2895  HB2 LEU A 182     -16.392   2.576  18.494  1.00  0.98           H  
ATOM   2896  HB3 LEU A 182     -15.977   3.931  17.441  1.00  0.98           H  
ATOM   2897  O   LEU A 182     -18.026   2.986  20.736  1.00  0.98           O  
ATOM   2898  CG  LEU A 182     -18.061   3.393  17.417  1.00  0.98           C  
ATOM   2899  HG  LEU A 182     -18.788   2.956  18.102  1.00  0.98           H  
ATOM   2900  CD1 LEU A 182     -18.626   4.728  16.923  1.00  0.98           C  
ATOM   2901 HD11 LEU A 182     -18.878   5.363  17.772  1.00  0.98           H  
ATOM   2902 HD12 LEU A 182     -17.899   5.228  16.283  1.00  0.98           H  
ATOM   2903 HD13 LEU A 182     -19.548   4.536  16.375  1.00  0.98           H  
ATOM   2904  CD2 LEU A 182     -17.904   2.438  16.235  1.00  0.98           C  
ATOM   2905 HD21 LEU A 182     -17.184   2.831  15.516  1.00  0.98           H  
ATOM   2906 HD22 LEU A 182     -18.866   2.295  15.745  1.00  0.98           H  
ATOM   2907 HD23 LEU A 182     -17.557   1.469  16.594  1.00  0.98           H  
ATOM   2908  N   LYS A 183     -18.701   5.125  20.726  1.00  0.98           N  
ATOM   2909  H   LYS A 183     -18.503   6.060  20.398  1.00  0.98           H  
ATOM   2910  CA  LYS A 183     -19.923   4.880  21.502  1.00  0.98           C  
ATOM   2911  HA  LYS A 183     -19.696   4.135  22.264  1.00  0.98           H  
ATOM   2912  C   LYS A 183     -21.023   4.305  20.611  1.00  0.98           C  
ATOM   2913  CB  LYS A 183     -20.400   6.149  22.211  1.00  0.98           C  
ATOM   2914  HB2 LYS A 183     -21.353   5.934  22.695  1.00  0.98           H  
ATOM   2915  HB3 LYS A 183     -20.556   6.941  21.478  1.00  0.98           H  
ATOM   2916  O   LYS A 183     -21.314   4.889  19.561  1.00  0.98           O  
ATOM   2917  CG  LYS A 183     -19.400   6.614  23.278  1.00  0.98           C  
ATOM   2918  HG2 LYS A 183     -19.234   5.808  23.992  1.00  0.98           H  
ATOM   2919  HG3 LYS A 183     -18.451   6.876  22.810  1.00  0.98           H  
ATOM   2920  CD  LYS A 183     -19.957   7.836  24.014  1.00  0.98           C  
ATOM   2921  HD2 LYS A 183     -20.909   7.568  24.473  1.00  0.98           H  
ATOM   2922  HD3 LYS A 183     -20.122   8.642  23.299  1.00  0.98           H  
ATOM   2923  CE  LYS A 183     -18.976   8.293  25.096  1.00  0.98           C  
ATOM   2924  HE2 LYS A 183     -18.794   7.454  25.767  1.00  0.98           H  
ATOM   2925  HE3 LYS A 183     -18.028   8.554  24.624  1.00  0.98           H  
ATOM   2926  NZ  LYS A 183     -19.517   9.446  25.857  1.00  0.98           N  
ATOM   2927  HZ1 LYS A 183     -19.678  10.235  25.247  1.00  0.98           H  
ATOM   2928  HZ2 LYS A 183     -20.396   9.194  26.286  1.00  0.98           H  
ATOM   2929  HZ3 LYS A 183     -18.879   9.724  26.588  1.00  0.98           H  
ATOM   2930  N   VAL A 184     -21.641   3.207  21.043  1.00  0.98           N  
ATOM   2931  H   VAL A 184     -21.357   2.814  21.929  1.00  0.98           H  
ATOM   2932  CA  VAL A 184     -22.706   2.519  20.304  1.00  0.98           C  
ATOM   2933  HA  VAL A 184     -22.986   3.173  19.478  1.00  0.98           H  
ATOM   2934  C   VAL A 184     -23.968   2.309  21.137  1.00  0.98           C  
ATOM   2935  CB  VAL A 184     -22.247   1.196  19.660  1.00  0.98           C  
ATOM   2936  HB  VAL A 184     -23.084   0.796  19.087  1.00  0.98           H  
ATOM   2937  O   VAL A 184     -23.906   2.093  22.342  1.00  0.98           O  
ATOM   2938  CG1 VAL A 184     -21.093   1.433  18.683  1.00  0.98           C  
ATOM   2939 HG11 VAL A 184     -20.865   0.507  18.155  1.00  0.98           H  
ATOM   2940 HG12 VAL A 184     -21.367   2.195  17.954  1.00  0.98           H  
ATOM   2941 HG13 VAL A 184     -20.213   1.757  19.239  1.00  0.98           H  
ATOM   2942  CG2 VAL A 184     -21.827   0.137  20.680  1.00  0.98           C  
ATOM   2943 HG21 VAL A 184     -21.506  -0.767  20.162  1.00  0.98           H  
ATOM   2944 HG22 VAL A 184     -21.010   0.503  21.302  1.00  0.98           H  
ATOM   2945 HG23 VAL A 184     -22.672  -0.129  21.314  1.00  0.98           H  
ATOM   2946  N   VAL A 185     -25.120   2.343  20.475  1.00  0.99           N  
ATOM   2947  H   VAL A 185     -25.086   2.493  19.477  1.00  0.99           H  
ATOM   2948  CA  VAL A 185     -26.432   2.023  21.044  1.00  0.99           C  
ATOM   2949  HA  VAL A 185     -26.406   2.122  22.129  1.00  0.99           H  
ATOM   2950  C   VAL A 185     -26.754   0.585  20.661  1.00  0.99           C  
ATOM   2951  CB  VAL A 185     -27.519   2.962  20.492  1.00  0.99           C  
ATOM   2952  HB  VAL A 185     -27.587   2.799  19.417  1.00  0.99           H  
ATOM   2953  O   VAL A 185     -26.728   0.252  19.473  1.00  0.99           O  
ATOM   2954  CG1 VAL A 185     -28.886   2.678  21.128  1.00  0.99           C  
ATOM   2955 HG11 VAL A 185     -29.209   1.660  20.910  1.00  0.99           H  
ATOM   2956 HG12 VAL A 185     -28.825   2.811  22.208  1.00  0.99           H  
ATOM   2957 HG13 VAL A 185     -29.630   3.370  20.733  1.00  0.99           H  
ATOM   2958  CG2 VAL A 185     -27.209   4.447  20.688  1.00  0.99           C  
ATOM   2959 HG21 VAL A 185     -27.964   5.053  20.187  1.00  0.99           H  
ATOM   2960 HG22 VAL A 185     -26.227   4.704  20.291  1.00  0.99           H  
ATOM   2961 HG23 VAL A 185     -27.235   4.680  21.753  1.00  0.99           H  
ATOM   2962  N   GLN A 186     -27.079  -0.255  21.643  1.00  0.98           N  
ATOM   2963  H   GLN A 186     -27.106   0.083  22.595  1.00  0.98           H  
ATOM   2964  CA  GLN A 186     -27.433  -1.652  21.393  1.00  0.98           C  
ATOM   2965  HA  GLN A 186     -26.552  -2.136  20.972  1.00  0.98           H  
ATOM   2966  C   GLN A 186     -28.585  -1.758  20.371  1.00  0.98           C  
ATOM   2967  CB  GLN A 186     -27.769  -2.337  22.728  1.00  0.98           C  
ATOM   2968  HB2 GLN A 186     -28.748  -2.001  23.069  1.00  0.98           H  
ATOM   2969  HB3 GLN A 186     -27.031  -2.047  23.475  1.00  0.98           H  
ATOM   2970  O   GLN A 186     -29.551  -0.995  20.413  1.00  0.98           O  
ATOM   2971  CG  GLN A 186     -27.757  -3.868  22.612  1.00  0.98           C  
ATOM   2972  HG2 GLN A 186     -26.785  -4.191  22.240  1.00  0.98           H  
ATOM   2973  HG3 GLN A 186     -28.518  -4.196  21.905  1.00  0.98           H  
ATOM   2974  CD  GLN A 186     -28.025  -4.555  23.947  1.00  0.98           C  
ATOM   2975  NE2 GLN A 186     -27.358  -5.647  24.238  1.00  0.98           N  
ATOM   2976 HE21 GLN A 186     -27.604  -6.106  25.103  1.00  0.98           H  
ATOM   2977 HE22 GLN A 186     -26.579  -5.935  23.663  1.00  0.98           H  
ATOM   2978  OE1 GLN A 186     -28.837  -4.134  24.751  1.00  0.98           O  
ATOM   2979  N   GLY A 187     -28.463  -2.677  19.413  1.00  0.98           N  
ATOM   2980  H   GLY A 187     -27.636  -3.257  19.436  1.00  0.98           H  
ATOM   2981  CA  GLY A 187     -29.417  -2.912  18.326  1.00  0.98           C  
ATOM   2982  HA2 GLY A 187     -29.249  -3.915  17.932  1.00  0.98           H  
ATOM   2983  HA3 GLY A 187     -30.428  -2.874  18.730  1.00  0.98           H  
ATOM   2984  C   GLY A 187     -29.342  -1.930  17.148  1.00  0.98           C  
ATOM   2985  O   GLY A 187     -30.089  -2.094  16.183  1.00  0.98           O  
ATOM   2986  N   LYS A 188     -28.476  -0.905  17.179  1.00  0.99           N  
ATOM   2987  H   LYS A 188     -27.884  -0.809  17.992  1.00  0.99           H  
ATOM   2988  CA  LYS A 188     -28.267   0.012  16.041  1.00  0.99           C  
ATOM   2989  HA  LYS A 188     -29.172   0.017  15.433  1.00  0.99           H  
ATOM   2990  C   LYS A 188     -27.158  -0.475  15.106  1.00  0.99           C  
ATOM   2991  CB  LYS A 188     -28.000   1.445  16.533  1.00  0.99           C  
ATOM   2992  HB2 LYS A 188     -27.102   1.445  17.152  1.00  0.99           H  
ATOM   2993  HB3 LYS A 188     -27.797   2.081  15.672  1.00  0.99           H  
ATOM   2994  O   LYS A 188     -26.269  -1.221  15.507  1.00  0.99           O  
ATOM   2995  CG  LYS A 188     -29.144   2.075  17.340  1.00  0.99           C  
ATOM   2996  HG2 LYS A 188     -28.848   3.092  17.599  1.00  0.99           H  
ATOM   2997  HG3 LYS A 188     -29.284   1.509  18.262  1.00  0.99           H  
ATOM   2998  CD  LYS A 188     -30.480   2.150  16.595  1.00  0.99           C  
ATOM   2999  HD2 LYS A 188     -30.349   2.704  15.665  1.00  0.99           H  
ATOM   3000  HD3 LYS A 188     -30.830   1.140  16.378  1.00  0.99           H  
ATOM   3001  CE  LYS A 188     -31.498   2.856  17.494  1.00  0.99           C  
ATOM   3002  HE2 LYS A 188     -31.150   3.870  17.691  1.00  0.99           H  
ATOM   3003  HE3 LYS A 188     -31.529   2.328  18.448  1.00  0.99           H  
ATOM   3004  NZ  LYS A 188     -32.849   2.872  16.883  1.00  0.99           N  
ATOM   3005  HZ1 LYS A 188     -33.508   3.310  17.510  1.00  0.99           H  
ATOM   3006  HZ2 LYS A 188     -32.841   3.372  16.005  1.00  0.99           H  
ATOM   3007  HZ3 LYS A 188     -33.158   1.925  16.718  1.00  0.99           H  
ATOM   3008  N   THR A 189     -27.202  -0.013  13.858  1.00  0.99           N  
ATOM   3009  H   THR A 189     -27.974   0.575  13.576  1.00  0.99           H  
ATOM   3010  CA  THR A 189     -26.208  -0.323  12.822  1.00  0.99           C  
ATOM   3011  HA  THR A 189     -25.584  -1.147  13.167  1.00  0.99           H  
ATOM   3012  C   THR A 189     -25.293   0.869  12.549  1.00  0.99           C  
ATOM   3013  CB  THR A 189     -26.877  -0.785  11.522  1.00  0.99           C  
ATOM   3014  HB  THR A 189     -26.118  -0.897  10.747  1.00  0.99           H  
ATOM   3015  O   THR A 189     -25.741   2.011  12.472  1.00  0.99           O  
ATOM   3016  CG2 THR A 189     -27.603  -2.116  11.697  1.00  0.99           C  
ATOM   3017 HG21 THR A 189     -28.008  -2.446  10.740  1.00  0.99           H  
ATOM   3018 HG22 THR A 189     -28.414  -2.023  12.420  1.00  0.99           H  
ATOM   3019 HG23 THR A 189     -26.899  -2.871  12.048  1.00  0.99           H  
ATOM   3020  OG1 THR A 189     -27.836   0.162  11.103  1.00  0.99           O  
ATOM   3021  HG1 THR A 189     -28.259  -0.197  10.319  1.00  0.99           H  
ATOM   3022  N   TYR A 190     -24.002   0.620  12.377  1.00  0.99           N  
ATOM   3023  H   TYR A 190     -23.688  -0.337  12.453  1.00  0.99           H  
ATOM   3024  CA  TYR A 190     -22.976   1.629  12.139  1.00  0.99           C  
ATOM   3025  HA  TYR A 190     -23.436   2.612  12.035  1.00  0.99           H  
ATOM   3026  C   TYR A 190     -22.249   1.295  10.843  1.00  0.99           C  
ATOM   3027  CB  TYR A 190     -22.001   1.680  13.326  1.00  0.99           C  
ATOM   3028  HB2 TYR A 190     -21.581   0.688  13.490  1.00  0.99           H  
ATOM   3029  HB3 TYR A 190     -21.176   2.344  13.071  1.00  0.99           H  
ATOM   3030  O   TYR A 190     -21.815   0.163  10.663  1.00  0.99           O  
ATOM   3031  CG  TYR A 190     -22.636   2.154  14.619  1.00  0.99           C  
ATOM   3032  CD1 TYR A 190     -22.450   3.482  15.043  1.00  0.99           C  
ATOM   3033  HD1 TYR A 190     -21.805   4.135  14.474  1.00  0.99           H  
ATOM   3034  CD2 TYR A 190     -23.437   1.275  15.377  1.00  0.99           C  
ATOM   3035  HD2 TYR A 190     -23.553   0.245  15.074  1.00  0.99           H  
ATOM   3036  CE1 TYR A 190     -23.111   3.954  16.192  1.00  0.99           C  
ATOM   3037  HE1 TYR A 190     -22.976   4.974  16.521  1.00  0.99           H  
ATOM   3038  CE2 TYR A 190     -24.118   1.746  16.513  1.00  0.99           C  
ATOM   3039  HE2 TYR A 190     -24.757   1.084  17.078  1.00  0.99           H  
ATOM   3040  OH  TYR A 190     -24.694   3.579  17.941  1.00  0.99           O  
ATOM   3041  HH  TYR A 190     -24.465   4.488  18.146  1.00  0.99           H  
ATOM   3042  CZ  TYR A 190     -23.974   3.092  16.902  1.00  0.99           C  
ATOM   3043  N   LEU A 191     -22.100   2.270   9.950  1.00  0.99           N  
ATOM   3044  H   LEU A 191     -22.435   3.193  10.185  1.00  0.99           H  
ATOM   3045  CA  LEU A 191     -21.266   2.116   8.762  1.00  0.99           C  
ATOM   3046  HA  LEU A 191     -21.247   1.066   8.468  1.00  0.99           H  
ATOM   3047  C   LEU A 191     -19.838   2.528   9.108  1.00  0.99           C  
ATOM   3048  CB  LEU A 191     -21.873   2.915   7.603  1.00  0.99           C  
ATOM   3049  HB2 LEU A 191     -22.854   2.491   7.389  1.00  0.99           H  
ATOM   3050  HB3 LEU A 191     -21.994   3.952   7.917  1.00  0.99           H  
ATOM   3051  O   LEU A 191     -19.547   3.718   9.246  1.00  0.99           O  
ATOM   3052  CG  LEU A 191     -21.044   2.881   6.307  1.00  0.99           C  
ATOM   3053  HG  LEU A 191     -20.037   3.251   6.496  1.00  0.99           H  
ATOM   3054  CD1 LEU A 191     -20.964   1.473   5.730  1.00  0.99           C  
ATOM   3055 HD11 LEU A 191     -20.415   0.808   6.397  1.00  0.99           H  
ATOM   3056 HD12 LEU A 191     -20.422   1.524   4.786  1.00  0.99           H  
ATOM   3057 HD13 LEU A 191     -21.959   1.077   5.529  1.00  0.99           H  
ATOM   3058  CD2 LEU A 191     -21.697   3.775   5.255  1.00  0.99           C  
ATOM   3059 HD21 LEU A 191     -21.723   4.806   5.608  1.00  0.99           H  
ATOM   3060 HD22 LEU A 191     -22.709   3.433   5.040  1.00  0.99           H  
ATOM   3061 HD23 LEU A 191     -21.111   3.734   4.337  1.00  0.99           H  
ATOM   3062  N   LEU A 192     -18.967   1.543   9.280  1.00  0.99           N  
ATOM   3063  H   LEU A 192     -19.278   0.598   9.105  1.00  0.99           H  
ATOM   3064  CA  LEU A 192     -17.538   1.740   9.464  1.00  0.99           C  
ATOM   3065  HA  LEU A 192     -17.370   2.610  10.100  1.00  0.99           H  
ATOM   3066  C   LEU A 192     -16.907   2.001   8.096  1.00  0.99           C  
ATOM   3067  CB  LEU A 192     -16.919   0.507  10.143  1.00  0.99           C  
ATOM   3068  HB2 LEU A 192     -15.871   0.728  10.347  1.00  0.99           H  
ATOM   3069  HB3 LEU A 192     -16.949  -0.327   9.442  1.00  0.99           H  
ATOM   3070  O   LEU A 192     -17.026   1.175   7.198  1.00  0.99           O  
ATOM   3071  CG  LEU A 192     -17.601   0.054  11.447  1.00  0.99           C  
ATOM   3072  HG  LEU A 192     -18.606  -0.307  11.229  1.00  0.99           H  
ATOM   3073  CD1 LEU A 192     -16.799  -1.100  12.048  1.00  0.99           C  
ATOM   3074 HD11 LEU A 192     -15.783  -0.776  12.276  1.00  0.99           H  
ATOM   3075 HD12 LEU A 192     -16.762  -1.924  11.336  1.00  0.99           H  
ATOM   3076 HD13 LEU A 192     -17.281  -1.450  12.961  1.00  0.99           H  
ATOM   3077  CD2 LEU A 192     -17.702   1.171  12.491  1.00  0.99           C  
ATOM   3078 HD21 LEU A 192     -16.716   1.599  12.675  1.00  0.99           H  
ATOM   3079 HD22 LEU A 192     -18.105   0.767  13.420  1.00  0.99           H  
ATOM   3080 HD23 LEU A 192     -18.378   1.946  12.130  1.00  0.99           H  
ATOM   3081  N   ARG A 193     -16.254   3.153   7.955  1.00  0.99           N  
ATOM   3082  H   ARG A 193     -16.199   3.754   8.765  1.00  0.99           H  
ATOM   3083  CA  ARG A 193     -15.556   3.595   6.744  1.00  0.99           C  
ATOM   3084  HA  ARG A 193     -15.812   2.963   5.894  1.00  0.99           H  
ATOM   3085  C   ARG A 193     -14.063   3.463   6.982  1.00  0.99           C  
ATOM   3086  CB  ARG A 193     -15.953   5.035   6.420  1.00  0.99           C  
ATOM   3087  HB2 ARG A 193     -15.345   5.380   5.584  1.00  0.99           H  
ATOM   3088  HB3 ARG A 193     -15.747   5.679   7.275  1.00  0.99           H  
ATOM   3089  O   ARG A 193     -13.440   4.357   7.557  1.00  0.99           O  
ATOM   3090  CG  ARG A 193     -17.436   5.159   6.070  1.00  0.99           C  
ATOM   3091  HG2 ARG A 193     -17.683   4.447   5.282  1.00  0.99           H  
ATOM   3092  HG3 ARG A 193     -18.051   4.951   6.946  1.00  0.99           H  
ATOM   3093  CD  ARG A 193     -17.682   6.593   5.600  1.00  0.99           C  
ATOM   3094  HD2 ARG A 193     -17.503   7.261   6.443  1.00  0.99           H  
ATOM   3095  HD3 ARG A 193     -16.966   6.831   4.814  1.00  0.99           H  
ATOM   3096  NE  ARG A 193     -19.045   6.804   5.088  1.00  0.99           N  
ATOM   3097  HE  ARG A 193     -19.664   7.425   5.590  1.00  0.99           H  
ATOM   3098  NH1 ARG A 193     -18.850   5.575   3.143  1.00  0.99           N  
ATOM   3099 HH11 ARG A 193     -17.868   5.409   3.307  1.00  0.99           H  
ATOM   3100 HH12 ARG A 193     -19.258   4.939   2.473  1.00  0.99           H  
ATOM   3101  NH2 ARG A 193     -20.761   6.602   3.670  1.00  0.99           N  
ATOM   3102 HH21 ARG A 193     -21.252   7.272   4.245  1.00  0.99           H  
ATOM   3103 HH22 ARG A 193     -21.149   6.288   2.793  1.00  0.99           H  
ATOM   3104  CZ  ARG A 193     -19.536   6.312   3.968  1.00  0.99           C  
ATOM   3105  N   ILE A 194     -13.539   2.292   6.667  1.00  0.99           N  
ATOM   3106  H   ILE A 194     -14.104   1.655   6.124  1.00  0.99           H  
ATOM   3107  CA  ILE A 194     -12.217   1.831   7.067  1.00  0.99           C  
ATOM   3108  HA  ILE A 194     -11.920   2.367   7.969  1.00  0.99           H  
ATOM   3109  C   ILE A 194     -11.228   2.160   5.951  1.00  0.99           C  
ATOM   3110  CB  ILE A 194     -12.246   0.326   7.402  1.00  0.99           C  
ATOM   3111  HB  ILE A 194     -12.415  -0.223   6.476  1.00  0.99           H  
ATOM   3112  O   ILE A 194     -11.479   1.857   4.790  1.00  0.99           O  
ATOM   3113  CG1 ILE A 194     -13.359  -0.044   8.414  1.00  0.99           C  
ATOM   3114 HG12 ILE A 194     -14.283   0.490   8.192  1.00  0.99           H  
ATOM   3115 HG13 ILE A 194     -13.046   0.235   9.420  1.00  0.99           H  
ATOM   3116  CG2 ILE A 194     -10.886  -0.078   7.989  1.00  0.99           C  
ATOM   3117 HG21 ILE A 194     -10.078   0.169   7.301  1.00  0.99           H  
ATOM   3118 HG22 ILE A 194     -10.854  -1.152   8.175  1.00  0.99           H  
ATOM   3119 HG23 ILE A 194     -10.715   0.463   8.920  1.00  0.99           H  
ATOM   3120  CD1 ILE A 194     -13.716  -1.532   8.386  1.00  0.99           C  
ATOM   3121 HD11 ILE A 194     -14.101  -1.794   7.400  1.00  0.99           H  
ATOM   3122 HD12 ILE A 194     -14.488  -1.735   9.128  1.00  0.99           H  
ATOM   3123 HD13 ILE A 194     -12.839  -2.142   8.599  1.00  0.99           H  
ATOM   3124  N   ILE A 195     -10.109   2.783   6.299  1.00  0.99           N  
ATOM   3125  H   ILE A 195      -9.981   3.019   7.273  1.00  0.99           H  
ATOM   3126  CA  ILE A 195      -9.072   3.219   5.364  1.00  0.99           C  
ATOM   3127  HA  ILE A 195      -9.228   2.768   4.384  1.00  0.99           H  
ATOM   3128  C   ILE A 195      -7.731   2.746   5.905  1.00  0.99           C  
ATOM   3129  CB  ILE A 195      -9.096   4.759   5.216  1.00  0.99           C  
ATOM   3130  HB  ILE A 195      -8.937   5.195   6.202  1.00  0.99           H  
ATOM   3131  O   ILE A 195      -7.387   3.074   7.041  1.00  0.99           O  
ATOM   3132  CG1 ILE A 195     -10.471   5.245   4.702  1.00  0.99           C  
ATOM   3133 HG12 ILE A 195     -10.679   4.794   3.731  1.00  0.99           H  
ATOM   3134 HG13 ILE A 195     -11.249   4.923   5.394  1.00  0.99           H  
ATOM   3135  CG2 ILE A 195      -7.949   5.234   4.306  1.00  0.99           C  
ATOM   3136 HG21 ILE A 195      -8.078   4.831   3.302  1.00  0.99           H  
ATOM   3137 HG22 ILE A 195      -7.925   6.323   4.261  1.00  0.99           H  
ATOM   3138 HG23 ILE A 195      -6.981   4.915   4.693  1.00  0.99           H  
ATOM   3139  CD1 ILE A 195     -10.601   6.764   4.578  1.00  0.99           C  
ATOM   3140 HD11 ILE A 195      -9.981   7.137   3.763  1.00  0.99           H  
ATOM   3141 HD12 ILE A 195     -11.638   7.023   4.364  1.00  0.99           H  
ATOM   3142 HD13 ILE A 195     -10.303   7.240   5.512  1.00  0.99           H  
ATOM   3143  N   ASN A 196      -6.948   2.032   5.100  1.00  0.99           N  
ATOM   3144  H   ASN A 196      -7.272   1.783   4.177  1.00  0.99           H  
ATOM   3145  CA  ASN A 196      -5.556   1.768   5.443  1.00  0.99           C  
ATOM   3146  HA  ASN A 196      -5.427   1.854   6.522  1.00  0.99           H  
ATOM   3147  C   ASN A 196      -4.636   2.819   4.804  1.00  0.99           C  
ATOM   3148  CB  ASN A 196      -5.193   0.321   5.083  1.00  0.99           C  
ATOM   3149  HB2 ASN A 196      -5.274   0.188   4.004  1.00  0.99           H  
ATOM   3150  HB3 ASN A 196      -5.888  -0.355   5.583  1.00  0.99           H  
ATOM   3151  O   ASN A 196      -4.286   2.715   3.634  1.00  0.99           O  
ATOM   3152  CG  ASN A 196      -3.785  -0.022   5.539  1.00  0.99           C  
ATOM   3153  ND2 ASN A 196      -3.285  -1.203   5.268  1.00  0.99           N  
ATOM   3154 HD21 ASN A 196      -3.822  -1.898   4.770  1.00  0.99           H  
ATOM   3155 HD22 ASN A 196      -2.325  -1.362   5.541  1.00  0.99           H  
ATOM   3156  OD1 ASN A 196      -3.134   0.765   6.204  1.00  0.99           O  
ATOM   3157  N   ALA A 197      -4.228   3.821   5.584  1.00  0.98           N  
ATOM   3158  H   ALA A 197      -4.508   3.825   6.555  1.00  0.98           H  
ATOM   3159  CA  ALA A 197      -3.251   4.835   5.186  1.00  0.98           C  
ATOM   3160  HA  ALA A 197      -3.190   4.858   4.098  1.00  0.98           H  
ATOM   3161  C   ALA A 197      -1.825   4.521   5.687  1.00  0.98           C  
ATOM   3162  CB  ALA A 197      -3.758   6.208   5.644  1.00  0.98           C  
ATOM   3163  HB1 ALA A 197      -4.754   6.387   5.239  1.00  0.98           H  
ATOM   3164  HB2 ALA A 197      -3.789   6.250   6.733  1.00  0.98           H  
ATOM   3165  HB3 ALA A 197      -3.084   6.983   5.278  1.00  0.98           H  
ATOM   3166  O   ALA A 197      -0.951   5.387   5.644  1.00  0.98           O  
ATOM   3167  N   ALA A 198      -1.571   3.304   6.188  1.00  0.97           N  
ATOM   3168  H   ALA A 198      -2.297   2.602   6.163  1.00  0.97           H  
ATOM   3169  CA  ALA A 198      -0.216   2.852   6.490  1.00  0.97           C  
ATOM   3170  HA  ALA A 198       0.222   3.527   7.225  1.00  0.97           H  
ATOM   3171  C   ALA A 198       0.652   2.888   5.223  1.00  0.97           C  
ATOM   3172  CB  ALA A 198      -0.263   1.439   7.080  1.00  0.97           C  
ATOM   3173  HB1 ALA A 198      -0.669   0.747   6.342  1.00  0.97           H  
ATOM   3174  HB2 ALA A 198       0.745   1.099   7.313  1.00  0.97           H  
ATOM   3175  HB3 ALA A 198      -0.879   1.424   7.979  1.00  0.97           H  
ATOM   3176  O   ALA A 198       0.168   2.595   4.131  1.00  0.97           O  
ATOM   3177  N   LEU A 199       1.935   3.224   5.378  1.00  0.95           N  
ATOM   3178  H   LEU A 199       2.307   3.329   6.311  1.00  0.95           H  
ATOM   3179  CA  LEU A 199       2.867   3.347   4.259  1.00  0.95           C  
ATOM   3180  HA  LEU A 199       2.433   3.997   3.500  1.00  0.95           H  
ATOM   3181  C   LEU A 199       3.163   1.999   3.596  1.00  0.95           C  
ATOM   3182  CB  LEU A 199       4.195   3.965   4.725  1.00  0.95           C  
ATOM   3183  HB2 LEU A 199       4.876   3.912   3.876  1.00  0.95           H  
ATOM   3184  HB3 LEU A 199       4.624   3.347   5.514  1.00  0.95           H  
ATOM   3185  O   LEU A 199       3.179   1.900   2.377  1.00  0.95           O  
ATOM   3186  CG  LEU A 199       4.169   5.422   5.211  1.00  0.95           C  
ATOM   3187  HG  LEU A 199       3.711   5.465   6.199  1.00  0.95           H  
ATOM   3188  CD1 LEU A 199       5.619   5.901   5.318  1.00  0.95           C  
ATOM   3189 HD11 LEU A 199       6.187   5.255   5.987  1.00  0.95           H  
ATOM   3190 HD12 LEU A 199       6.087   5.870   4.334  1.00  0.95           H  
ATOM   3191 HD13 LEU A 199       5.676   6.930   5.675  1.00  0.95           H  
ATOM   3192  CD2 LEU A 199       3.412   6.357   4.277  1.00  0.95           C  
ATOM   3193 HD21 LEU A 199       3.720   6.181   3.246  1.00  0.95           H  
ATOM   3194 HD22 LEU A 199       3.663   7.390   4.514  1.00  0.95           H  
ATOM   3195 HD23 LEU A 199       2.337   6.202   4.379  1.00  0.95           H  
ATOM   3196  N   ASN A 200       3.441   0.971   4.397  1.00  0.93           N  
ATOM   3197  H   ASN A 200       3.451   1.154   5.390  1.00  0.93           H  
ATOM   3198  CA  ASN A 200       4.130  -0.228   3.903  1.00  0.93           C  
ATOM   3199  HA  ASN A 200       4.116  -0.244   2.813  1.00  0.93           H  
ATOM   3200  C   ASN A 200       3.480  -1.539   4.338  1.00  0.93           C  
ATOM   3201  CB  ASN A 200       5.600  -0.150   4.350  1.00  0.93           C  
ATOM   3202  HB2 ASN A 200       5.653  -0.114   5.438  1.00  0.93           H  
ATOM   3203  HB3 ASN A 200       6.134  -1.036   4.008  1.00  0.93           H  
ATOM   3204  O   ASN A 200       3.965  -2.607   3.984  1.00  0.93           O  
ATOM   3205  CG  ASN A 200       6.296   1.058   3.758  1.00  0.93           C  
ATOM   3206  ND2 ASN A 200       7.099   1.764   4.517  1.00  0.93           N  
ATOM   3207 HD21 ASN A 200       7.554   2.547   4.068  1.00  0.93           H  
ATOM   3208 HD22 ASN A 200       7.359   1.438   5.437  1.00  0.93           H  
ATOM   3209  OD1 ASN A 200       6.101   1.404   2.611  1.00  0.93           O  
ATOM   3210  N   THR A 201       2.395  -1.485   5.111  1.00  0.95           N  
ATOM   3211  H   THR A 201       2.000  -0.582   5.333  1.00  0.95           H  
ATOM   3212  CA  THR A 201       1.895  -2.678   5.795  1.00  0.95           C  
ATOM   3213  HA  THR A 201       2.405  -3.554   5.392  1.00  0.95           H  
ATOM   3214  C   THR A 201       0.413  -2.897   5.570  1.00  0.95           C  
ATOM   3215  CB  THR A 201       2.257  -2.653   7.280  1.00  0.95           C  
ATOM   3216  HB  THR A 201       1.773  -1.804   7.761  1.00  0.95           H  
ATOM   3217  O   THR A 201      -0.431  -2.024   5.784  1.00  0.95           O  
ATOM   3218  CG2 THR A 201       1.890  -3.934   8.017  1.00  0.95           C  
ATOM   3219 HG21 THR A 201       1.868  -4.786   7.337  1.00  0.95           H  
ATOM   3220 HG22 THR A 201       0.914  -3.799   8.484  1.00  0.95           H  
ATOM   3221 HG23 THR A 201       2.625  -4.147   8.793  1.00  0.95           H  
ATOM   3222  OG1 THR A 201       3.652  -2.529   7.420  1.00  0.95           O  
ATOM   3223  HG1 THR A 201       3.882  -2.875   8.285  1.00  0.95           H  
ATOM   3224  N   HIS A 202       0.099  -4.120   5.165  1.00  0.97           N  
ATOM   3225  H   HIS A 202       0.851  -4.782   5.036  1.00  0.97           H  
ATOM   3226  CA  HIS A 202      -1.249  -4.653   5.208  1.00  0.97           C  
ATOM   3227  HA  HIS A 202      -1.935  -3.985   4.686  1.00  0.97           H  
ATOM   3228  C   HIS A 202      -1.680  -4.805   6.668  1.00  0.97           C  
ATOM   3229  CB  HIS A 202      -1.239  -6.024   4.547  1.00  0.97           C  
ATOM   3230  HB2 HIS A 202      -2.188  -6.516   4.759  1.00  0.97           H  
ATOM   3231  HB3 HIS A 202      -0.433  -6.586   5.021  1.00  0.97           H  
ATOM   3232  O   HIS A 202      -0.876  -5.191   7.515  1.00  0.97           O  
ATOM   3233  CG  HIS A 202      -1.012  -6.062   3.059  1.00  0.97           C  
ATOM   3234  CD2 HIS A 202      -0.226  -5.240   2.291  1.00  0.97           C  
ATOM   3235  HD2 HIS A 202       0.383  -4.417   2.635  1.00  0.97           H  
ATOM   3236  ND1 HIS A 202      -1.535  -7.013   2.218  1.00  0.97           N  
ATOM   3237  HD1 HIS A 202      -2.126  -7.788   2.481  1.00  0.97           H  
ATOM   3238  CE1 HIS A 202      -1.119  -6.741   0.974  1.00  0.97           C  
ATOM   3239  HE1 HIS A 202      -1.420  -7.291   0.094  1.00  0.97           H  
ATOM   3240  NE2 HIS A 202      -0.331  -5.658   0.964  1.00  0.97           N  
ATOM   3241  N   LEU A 203      -2.943  -4.543   6.978  1.00  0.98           N  
ATOM   3242  H   LEU A 203      -3.576  -4.250   6.247  1.00  0.98           H  
ATOM   3243  CA  LEU A 203      -3.440  -4.628   8.349  1.00  0.98           C  
ATOM   3244  HA  LEU A 203      -2.674  -5.044   9.003  1.00  0.98           H  
ATOM   3245  C   LEU A 203      -4.621  -5.581   8.419  1.00  0.98           C  
ATOM   3246  CB  LEU A 203      -3.793  -3.220   8.860  1.00  0.98           C  
ATOM   3247  HB2 LEU A 203      -4.296  -3.309   9.823  1.00  0.98           H  
ATOM   3248  HB3 LEU A 203      -4.493  -2.767   8.159  1.00  0.98           H  
ATOM   3249  O   LEU A 203      -5.622  -5.383   7.728  1.00  0.98           O  
ATOM   3250  CG  LEU A 203      -2.571  -2.295   9.021  1.00  0.98           C  
ATOM   3251  HG  LEU A 203      -1.960  -2.314   8.119  1.00  0.98           H  
ATOM   3252  CD1 LEU A 203      -3.043  -0.867   9.256  1.00  0.98           C  
ATOM   3253 HD11 LEU A 203      -2.184  -0.210   9.393  1.00  0.98           H  
ATOM   3254 HD12 LEU A 203      -3.685  -0.836  10.137  1.00  0.98           H  
ATOM   3255 HD13 LEU A 203      -3.607  -0.526   8.388  1.00  0.98           H  
ATOM   3256  CD2 LEU A 203      -1.711  -2.682  10.223  1.00  0.98           C  
ATOM   3257 HD21 LEU A 203      -0.789  -2.100  10.204  1.00  0.98           H  
ATOM   3258 HD22 LEU A 203      -2.243  -2.498  11.155  1.00  0.98           H  
ATOM   3259 HD23 LEU A 203      -1.451  -3.739  10.166  1.00  0.98           H  
ATOM   3260  N   PHE A 204      -4.520  -6.583   9.292  1.00  0.98           N  
ATOM   3261  H   PHE A 204      -3.675  -6.661   9.839  1.00  0.98           H  
ATOM   3262  CA  PHE A 204      -5.704  -7.288   9.763  1.00  0.98           C  
ATOM   3263  HA  PHE A 204      -6.335  -7.525   8.906  1.00  0.98           H  
ATOM   3264  C   PHE A 204      -6.475  -6.380  10.712  1.00  0.98           C  
ATOM   3265  CB  PHE A 204      -5.333  -8.585  10.483  1.00  0.98           C  
ATOM   3266  HB2 PHE A 204      -6.183  -8.917  11.080  1.00  0.98           H  
ATOM   3267  HB3 PHE A 204      -4.506  -8.367  11.159  1.00  0.98           H  
ATOM   3268  O   PHE A 204      -5.874  -5.743  11.576  1.00  0.98           O  
ATOM   3269  CG  PHE A 204      -4.933  -9.731   9.589  1.00  0.98           C  
ATOM   3270  CD1 PHE A 204      -5.833 -10.216   8.622  1.00  0.98           C  
ATOM   3271  HD1 PHE A 204      -6.800  -9.752   8.495  1.00  0.98           H  
ATOM   3272  CD2 PHE A 204      -3.682 -10.351   9.763  1.00  0.98           C  
ATOM   3273  HD2 PHE A 204      -2.991 -10.000  10.515  1.00  0.98           H  
ATOM   3274  CE1 PHE A 204      -5.469 -11.300   7.807  1.00  0.98           C  
ATOM   3275  HE1 PHE A 204      -6.145 -11.660   7.046  1.00  0.98           H  
ATOM   3276  CE2 PHE A 204      -3.335 -11.454   8.969  1.00  0.98           C  
ATOM   3277  HE2 PHE A 204      -2.394 -11.958   9.133  1.00  0.98           H  
ATOM   3278  CZ  PHE A 204      -4.220 -11.918   7.983  1.00  0.98           C  
ATOM   3279  HZ  PHE A 204      -3.941 -12.764   7.371  1.00  0.98           H  
ATOM   3280  N   PHE A 205      -7.799  -6.371  10.597  1.00  0.99           N  
ATOM   3281  H   PHE A 205      -8.207  -6.903   9.842  1.00  0.99           H  
ATOM   3282  CA  PHE A 205      -8.699  -5.625  11.468  1.00  0.99           C  
ATOM   3283  HA  PHE A 205      -8.136  -5.261  12.327  1.00  0.99           H  
ATOM   3284  C   PHE A 205      -9.818  -6.530  11.987  1.00  0.99           C  
ATOM   3285  CB  PHE A 205      -9.246  -4.405  10.715  1.00  0.99           C  
ATOM   3286  HB2 PHE A 205      -8.414  -3.752  10.453  1.00  0.99           H  
ATOM   3287  HB3 PHE A 205      -9.699  -4.746   9.784  1.00  0.99           H  
ATOM   3288  O   PHE A 205     -10.438  -7.268  11.219  1.00  0.99           O  
ATOM   3289  CG  PHE A 205     -10.267  -3.599  11.499  1.00  0.99           C  
ATOM   3290  CD1 PHE A 205     -11.518  -3.303  10.935  1.00  0.99           C  
ATOM   3291  HD1 PHE A 205     -11.714  -3.588   9.912  1.00  0.99           H  
ATOM   3292  CD2 PHE A 205      -9.965  -3.115  12.783  1.00  0.99           C  
ATOM   3293  HD2 PHE A 205      -8.986  -3.281  13.207  1.00  0.99           H  
ATOM   3294  CE1 PHE A 205     -12.492  -2.610  11.675  1.00  0.99           C  
ATOM   3295  HE1 PHE A 205     -13.455  -2.394  11.236  1.00  0.99           H  
ATOM   3296  CE2 PHE A 205     -10.915  -2.380  13.507  1.00  0.99           C  
ATOM   3297  HE2 PHE A 205     -10.642  -1.971  14.469  1.00  0.99           H  
ATOM   3298  CZ  PHE A 205     -12.193  -2.151  12.969  1.00  0.99           C  
ATOM   3299  HZ  PHE A 205     -12.926  -1.588  13.527  1.00  0.99           H  
ATOM   3300  N   LYS A 206     -10.077  -6.470  13.298  1.00  0.99           N  
ATOM   3301  H   LYS A 206      -9.510  -5.851  13.861  1.00  0.99           H  
ATOM   3302  CA  LYS A 206     -11.117  -7.256  13.973  1.00  0.99           C  
ATOM   3303  HA  LYS A 206     -11.918  -7.457  13.261  1.00  0.99           H  
ATOM   3304  C   LYS A 206     -11.723  -6.491  15.145  1.00  0.99           C  
ATOM   3305  CB  LYS A 206     -10.512  -8.605  14.394  1.00  0.99           C  
ATOM   3306  HB2 LYS A 206      -9.668  -8.431  15.062  1.00  0.99           H  
ATOM   3307  HB3 LYS A 206     -10.135  -9.088  13.493  1.00  0.99           H  
ATOM   3308  O   LYS A 206     -11.057  -5.684  15.793  1.00  0.99           O  
ATOM   3309  CG  LYS A 206     -11.502  -9.554  15.088  1.00  0.99           C  
ATOM   3310  HG2 LYS A 206     -12.506  -9.408  14.690  1.00  0.99           H  
ATOM   3311  HG3 LYS A 206     -11.542  -9.317  16.151  1.00  0.99           H  
ATOM   3312  CD  LYS A 206     -11.075 -11.014  14.900  1.00  0.99           C  
ATOM   3313  HD2 LYS A 206     -10.997 -11.220  13.833  1.00  0.99           H  
ATOM   3314  HD3 LYS A 206     -10.101 -11.173  15.363  1.00  0.99           H  
ATOM   3315  CE  LYS A 206     -12.109 -11.966  15.505  1.00  0.99           C  
ATOM   3316  HE2 LYS A 206     -13.090 -11.707  15.107  1.00  0.99           H  
ATOM   3317  HE3 LYS A 206     -12.127 -11.830  16.586  1.00  0.99           H  
ATOM   3318  NZ  LYS A 206     -11.801 -13.372  15.159  1.00  0.99           N  
ATOM   3319  HZ1 LYS A 206     -12.069 -13.552  14.202  1.00  0.99           H  
ATOM   3320  HZ2 LYS A 206     -10.828 -13.608  15.295  1.00  0.99           H  
ATOM   3321  HZ3 LYS A 206     -12.409 -14.017  15.644  1.00  0.99           H  
ATOM   3322  N   ILE A 207     -12.984  -6.785  15.447  1.00  0.99           N  
ATOM   3323  H   ILE A 207     -13.453  -7.481  14.886  1.00  0.99           H  
ATOM   3324  CA  ILE A 207     -13.707  -6.276  16.613  1.00  0.99           C  
ATOM   3325  HA  ILE A 207     -13.064  -5.618  17.197  1.00  0.99           H  
ATOM   3326  C   ILE A 207     -14.075  -7.475  17.493  1.00  0.99           C  
ATOM   3327  CB  ILE A 207     -14.936  -5.461  16.160  1.00  0.99           C  
ATOM   3328  HB  ILE A 207     -15.579  -6.126  15.584  1.00  0.99           H  
ATOM   3329  O   ILE A 207     -14.606  -8.470  17.006  1.00  0.99           O  
ATOM   3330  CG1 ILE A 207     -14.545  -4.266  15.257  1.00  0.99           C  
ATOM   3331 HG12 ILE A 207     -14.048  -3.503  15.857  1.00  0.99           H  
ATOM   3332 HG13 ILE A 207     -13.845  -4.589  14.486  1.00  0.99           H  
ATOM   3333  CG2 ILE A 207     -15.702  -4.953  17.391  1.00  0.99           C  
ATOM   3334 HG21 ILE A 207     -15.925  -5.769  18.078  1.00  0.99           H  
ATOM   3335 HG22 ILE A 207     -15.123  -4.196  17.920  1.00  0.99           H  
ATOM   3336 HG23 ILE A 207     -16.661  -4.544  17.072  1.00  0.99           H  
ATOM   3337  CD1 ILE A 207     -15.731  -3.630  14.525  1.00  0.99           C  
ATOM   3338 HD11 ILE A 207     -16.206  -4.372  13.884  1.00  0.99           H  
ATOM   3339 HD12 ILE A 207     -16.467  -3.241  15.229  1.00  0.99           H  
ATOM   3340 HD13 ILE A 207     -15.366  -2.810  13.906  1.00  0.99           H  
ATOM   3341  N   ALA A 208     -13.772  -7.414  18.790  1.00  0.98           N  
ATOM   3342  H   ALA A 208     -13.353  -6.571  19.156  1.00  0.98           H  
ATOM   3343  CA  ALA A 208     -14.032  -8.521  19.707  1.00  0.98           C  
ATOM   3344  HA  ALA A 208     -13.471  -9.392  19.370  1.00  0.98           H  
ATOM   3345  C   ALA A 208     -15.522  -8.882  19.731  1.00  0.98           C  
ATOM   3346  CB  ALA A 208     -13.551  -8.139  21.108  1.00  0.98           C  
ATOM   3347  HB1 ALA A 208     -12.525  -7.776  21.066  1.00  0.98           H  
ATOM   3348  HB2 ALA A 208     -14.176  -7.343  21.514  1.00  0.98           H  
ATOM   3349  HB3 ALA A 208     -13.607  -9.009  21.762  1.00  0.98           H  
ATOM   3350  O   ALA A 208     -16.349  -8.010  19.977  1.00  0.98           O  
ATOM   3351  N   ASN A 209     -15.845 -10.157  19.511  1.00  0.98           N  
ATOM   3352  H   ASN A 209     -15.094 -10.816  19.368  1.00  0.98           H  
ATOM   3353  CA  ASN A 209     -17.202 -10.720  19.479  1.00  0.98           C  
ATOM   3354  HA  ASN A 209     -17.102 -11.764  19.183  1.00  0.98           H  
ATOM   3355  C   ASN A 209     -18.166 -10.124  18.438  1.00  0.98           C  
ATOM   3356  CB  ASN A 209     -17.822 -10.720  20.888  1.00  0.98           C  
ATOM   3357  HB2 ASN A 209     -18.820 -11.153  20.823  1.00  0.98           H  
ATOM   3358  HB3 ASN A 209     -17.931  -9.697  21.249  1.00  0.98           H  
ATOM   3359  O   ASN A 209     -19.341 -10.466  18.468  1.00  0.98           O  
ATOM   3360  CG  ASN A 209     -17.075 -11.536  21.916  1.00  0.98           C  
ATOM   3361  ND2 ASN A 209     -17.592 -11.578  23.120  1.00  0.98           N  
ATOM   3362 HD21 ASN A 209     -17.143 -12.198  23.779  1.00  0.98           H  
ATOM   3363 HD22 ASN A 209     -18.517 -11.197  23.258  1.00  0.98           H  
ATOM   3364  OD1 ASN A 209     -16.042 -12.139  21.675  1.00  0.98           O  
ATOM   3365  N   HIS A 210     -17.711  -9.275  17.515  1.00  0.99           N  
ATOM   3366  H   HIS A 210     -16.721  -9.085  17.447  1.00  0.99           H  
ATOM   3367  CA  HIS A 210     -18.582  -8.732  16.475  1.00  0.99           C  
ATOM   3368  HA  HIS A 210     -19.617  -9.016  16.664  1.00  0.99           H  
ATOM   3369  C   HIS A 210     -18.191  -9.294  15.114  1.00  0.99           C  
ATOM   3370  CB  HIS A 210     -18.548  -7.203  16.455  1.00  0.99           C  
ATOM   3371  HB2 HIS A 210     -17.526  -6.880  16.256  1.00  0.99           H  
ATOM   3372  HB3 HIS A 210     -19.168  -6.861  15.627  1.00  0.99           H  
ATOM   3373  O   HIS A 210     -17.017  -9.286  14.741  1.00  0.99           O  
ATOM   3374  CG  HIS A 210     -19.029  -6.532  17.717  1.00  0.99           C  
ATOM   3375  CD2 HIS A 210     -20.159  -5.775  17.869  1.00  0.99           C  
ATOM   3376  HD2 HIS A 210     -20.915  -5.607  17.117  1.00  0.99           H  
ATOM   3377  ND1 HIS A 210     -18.358  -6.482  18.912  1.00  0.99           N  
ATOM   3378  HD1 HIS A 210     -17.557  -7.043  19.166  1.00  0.99           H  
ATOM   3379  CE1 HIS A 210     -19.032  -5.694  19.753  1.00  0.99           C  
ATOM   3380  HE1 HIS A 210     -18.760  -5.509  20.782  1.00  0.99           H  
ATOM   3381  NE2 HIS A 210     -20.130  -5.215  19.155  1.00  0.99           N  
ATOM   3382  N   ASN A 211     -19.203  -9.690  14.350  1.00  0.98           N  
ATOM   3383  H   ASN A 211     -20.137  -9.636  14.732  1.00  0.98           H  
ATOM   3384  CA  ASN A 211     -19.078  -9.815  12.907  1.00  0.98           C  
ATOM   3385  HA  ASN A 211     -18.044 -10.037  12.645  1.00  0.98           H  
ATOM   3386  C   ASN A 211     -19.447  -8.475  12.263  1.00  0.98           C  
ATOM   3387  CB  ASN A 211     -19.955 -10.968  12.399  1.00  0.98           C  
ATOM   3388  HB2 ASN A 211     -20.991 -10.789  12.689  1.00  0.98           H  
ATOM   3389  HB3 ASN A 211     -19.895 -10.999  11.311  1.00  0.98           H  
ATOM   3390  O   ASN A 211     -20.225  -7.690  12.810  1.00  0.98           O  
ATOM   3391  CG  ASN A 211     -19.521 -12.330  12.908  1.00  0.98           C  
ATOM   3392  ND2 ASN A 211     -20.354 -13.331  12.755  1.00  0.98           N  
ATOM   3393 HD21 ASN A 211     -20.031 -14.223  13.104  1.00  0.98           H  
ATOM   3394 HD22 ASN A 211     -21.266 -13.187  12.346  1.00  0.98           H  
ATOM   3395  OD1 ASN A 211     -18.444 -12.533  13.437  1.00  0.98           O  
ATOM   3396  N   VAL A 212     -18.916  -8.229  11.074  1.00  0.99           N  
ATOM   3397  H   VAL A 212     -18.288  -8.913  10.677  1.00  0.99           H  
ATOM   3398  CA  VAL A 212     -19.298  -7.101  10.229  1.00  0.99           C  
ATOM   3399  HA  VAL A 212     -20.173  -6.612  10.656  1.00  0.99           H  
ATOM   3400  C   VAL A 212     -19.699  -7.601   8.852  1.00  0.99           C  
ATOM   3401  CB  VAL A 212     -18.191  -6.042  10.127  1.00  0.99           C  
ATOM   3402  HB  VAL A 212     -18.572  -5.232   9.506  1.00  0.99           H  
ATOM   3403  O   VAL A 212     -19.257  -8.656   8.401  1.00  0.99           O  
ATOM   3404  CG1 VAL A 212     -17.846  -5.439  11.493  1.00  0.99           C  
ATOM   3405 HG11 VAL A 212     -18.755  -5.043  11.948  1.00  0.99           H  
ATOM   3406 HG12 VAL A 212     -17.128  -4.629  11.366  1.00  0.99           H  
ATOM   3407 HG13 VAL A 212     -17.420  -6.199  12.148  1.00  0.99           H  
ATOM   3408  CG2 VAL A 212     -16.913  -6.573   9.476  1.00  0.99           C  
ATOM   3409 HG21 VAL A 212     -17.126  -7.031   8.510  1.00  0.99           H  
ATOM   3410 HG22 VAL A 212     -16.428  -7.308  10.119  1.00  0.99           H  
ATOM   3411 HG23 VAL A 212     -16.250  -5.726   9.299  1.00  0.99           H  
ATOM   3412  N   THR A 213     -20.541  -6.833   8.171  1.00  0.99           N  
ATOM   3413  H   THR A 213     -20.863  -5.978   8.601  1.00  0.99           H  
ATOM   3414  CA  THR A 213     -20.913  -7.103   6.781  1.00  0.99           C  
ATOM   3415  HA  THR A 213     -20.590  -8.101   6.486  1.00  0.99           H  
ATOM   3416  C   THR A 213     -20.226  -6.094   5.876  1.00  0.99           C  
ATOM   3417  CB  THR A 213     -22.433  -7.053   6.619  1.00  0.99           C  
ATOM   3418  HB  THR A 213     -22.796  -6.049   6.839  1.00  0.99           H  
ATOM   3419  O   THR A 213     -20.584  -4.919   5.900  1.00  0.99           O  
ATOM   3420  CG2 THR A 213     -22.870  -7.454   5.218  1.00  0.99           C  
ATOM   3421 HG21 THR A 213     -22.494  -6.738   4.487  1.00  0.99           H  
ATOM   3422 HG22 THR A 213     -22.492  -8.448   4.979  1.00  0.99           H  
ATOM   3423 HG23 THR A 213     -23.959  -7.464   5.179  1.00  0.99           H  
ATOM   3424  OG1 THR A 213     -23.033  -7.961   7.513  1.00  0.99           O  
ATOM   3425  HG1 THR A 213     -22.605  -7.845   8.364  1.00  0.99           H  
ATOM   3426  N   VAL A 214     -19.245  -6.528   5.087  1.00  0.99           N  
ATOM   3427  H   VAL A 214     -19.018  -7.512   5.099  1.00  0.99           H  
ATOM   3428  CA  VAL A 214     -18.605  -5.691   4.063  1.00  0.99           C  
ATOM   3429  HA  VAL A 214     -18.323  -4.736   4.507  1.00  0.99           H  
ATOM   3430  C   VAL A 214     -19.615  -5.423   2.950  1.00  0.99           C  
ATOM   3431  CB  VAL A 214     -17.324  -6.347   3.516  1.00  0.99           C  
ATOM   3432  HB  VAL A 214     -17.565  -7.334   3.121  1.00  0.99           H  
ATOM   3433  O   VAL A 214     -20.208  -6.361   2.417  1.00  0.99           O  
ATOM   3434  CG1 VAL A 214     -16.707  -5.512   2.388  1.00  0.99           C  
ATOM   3435 HG11 VAL A 214     -17.328  -5.578   1.494  1.00  0.99           H  
ATOM   3436 HG12 VAL A 214     -15.716  -5.887   2.135  1.00  0.99           H  
ATOM   3437 HG13 VAL A 214     -16.638  -4.466   2.685  1.00  0.99           H  
ATOM   3438  CG2 VAL A 214     -16.284  -6.524   4.632  1.00  0.99           C  
ATOM   3439 HG21 VAL A 214     -16.671  -7.184   5.408  1.00  0.99           H  
ATOM   3440 HG22 VAL A 214     -16.037  -5.556   5.069  1.00  0.99           H  
ATOM   3441 HG23 VAL A 214     -15.379  -6.970   4.219  1.00  0.99           H  
ATOM   3442  N   VAL A 215     -19.836  -4.145   2.643  1.00  0.99           N  
ATOM   3443  H   VAL A 215     -19.294  -3.447   3.131  1.00  0.99           H  
ATOM   3444  CA  VAL A 215     -20.831  -3.675   1.664  1.00  0.99           C  
ATOM   3445  HA  VAL A 215     -21.289  -4.539   1.182  1.00  0.99           H  
ATOM   3446  C   VAL A 215     -20.222  -2.864   0.524  1.00  0.99           C  
ATOM   3447  CB  VAL A 215     -21.961  -2.872   2.334  1.00  0.99           C  
ATOM   3448  HB  VAL A 215     -22.613  -2.492   1.548  1.00  0.99           H  
ATOM   3449  O   VAL A 215     -20.872  -2.713  -0.509  1.00  0.99           O  
ATOM   3450  CG1 VAL A 215     -22.822  -3.761   3.239  1.00  0.99           C  
ATOM   3451 HG11 VAL A 215     -22.234  -4.120   4.084  1.00  0.99           H  
ATOM   3452 HG12 VAL A 215     -23.674  -3.190   3.608  1.00  0.99           H  
ATOM   3453 HG13 VAL A 215     -23.186  -4.615   2.669  1.00  0.99           H  
ATOM   3454  CG2 VAL A 215     -21.458  -1.675   3.155  1.00  0.99           C  
ATOM   3455 HG21 VAL A 215     -20.858  -1.017   2.527  1.00  0.99           H  
ATOM   3456 HG22 VAL A 215     -22.308  -1.112   3.539  1.00  0.99           H  
ATOM   3457 HG23 VAL A 215     -20.859  -2.018   3.999  1.00  0.99           H  
ATOM   3458  N   ALA A 216     -19.001  -2.348   0.677  1.00  0.99           N  
ATOM   3459  H   ALA A 216     -18.517  -2.475   1.554  1.00  0.99           H  
ATOM   3460  CA  ALA A 216     -18.218  -1.811  -0.431  1.00  0.99           C  
ATOM   3461  HA  ALA A 216     -18.446  -2.408  -1.314  1.00  0.99           H  
ATOM   3462  C   ALA A 216     -16.715  -1.948  -0.159  1.00  0.99           C  
ATOM   3463  CB  ALA A 216     -18.613  -0.353  -0.732  1.00  0.99           C  
ATOM   3464  HB1 ALA A 216     -18.132   0.340  -0.041  1.00  0.99           H  
ATOM   3465  HB2 ALA A 216     -18.275  -0.085  -1.733  1.00  0.99           H  
ATOM   3466  HB3 ALA A 216     -19.695  -0.227  -0.689  1.00  0.99           H  
ATOM   3467  O   ALA A 216     -16.281  -1.960   0.995  1.00  0.99           O  
ATOM   3468  N   VAL A 217     -15.929  -2.013  -1.228  1.00  0.99           N  
ATOM   3469  H   VAL A 217     -16.366  -1.985  -2.138  1.00  0.99           H  
ATOM   3470  CA  VAL A 217     -14.463  -1.921  -1.214  1.00  0.99           C  
ATOM   3471  HA  VAL A 217     -14.126  -1.530  -0.253  1.00  0.99           H  
ATOM   3472  C   VAL A 217     -14.074  -0.933  -2.303  1.00  0.99           C  
ATOM   3473  CB  VAL A 217     -13.800  -3.293  -1.449  1.00  0.99           C  
ATOM   3474  HB  VAL A 217     -14.125  -3.693  -2.409  1.00  0.99           H  
ATOM   3475  O   VAL A 217     -14.644  -0.999  -3.389  1.00  0.99           O  
ATOM   3476  CG1 VAL A 217     -12.269  -3.202  -1.457  1.00  0.99           C  
ATOM   3477 HG11 VAL A 217     -11.931  -2.618  -2.313  1.00  0.99           H  
ATOM   3478 HG12 VAL A 217     -11.912  -2.728  -0.542  1.00  0.99           H  
ATOM   3479 HG13 VAL A 217     -11.829  -4.197  -1.521  1.00  0.99           H  
ATOM   3480  CG2 VAL A 217     -14.190  -4.294  -0.354  1.00  0.99           C  
ATOM   3481 HG21 VAL A 217     -13.905  -3.906   0.624  1.00  0.99           H  
ATOM   3482 HG22 VAL A 217     -13.690  -5.246  -0.531  1.00  0.99           H  
ATOM   3483 HG23 VAL A 217     -15.268  -4.458  -0.362  1.00  0.99           H  
ATOM   3484  N   ASP A 218     -13.153  -0.009  -2.023  1.00  0.99           N  
ATOM   3485  H   ASP A 218     -12.666  -0.052  -1.139  1.00  0.99           H  
ATOM   3486  CA  ASP A 218     -12.630   0.935  -3.023  1.00  0.99           C  
ATOM   3487  HA  ASP A 218     -12.014   1.665  -2.498  1.00  0.99           H  
ATOM   3488  C   ASP A 218     -13.728   1.761  -3.732  1.00  0.99           C  
ATOM   3489  CB  ASP A 218     -11.693   0.171  -3.975  1.00  0.99           C  
ATOM   3490  HB2 ASP A 218     -11.396   0.813  -4.804  1.00  0.99           H  
ATOM   3491  HB3 ASP A 218     -12.233  -0.665  -4.419  1.00  0.99           H  
ATOM   3492  O   ASP A 218     -13.690   1.993  -4.941  1.00  0.99           O  
ATOM   3493  CG  ASP A 218     -10.429  -0.365  -3.291  1.00  0.99           C  
ATOM   3494  OD1 ASP A 218     -10.067   0.125  -2.194  1.00  0.99           O  
ATOM   3495  OD2 ASP A 218      -9.848  -1.310  -3.878  1.00  0.99           O  
ATOM   3496  N   ALA A 219     -14.742   2.184  -2.963  1.00  0.99           N  
ATOM   3497  H   ALA A 219     -14.663   1.987  -1.975  1.00  0.99           H  
ATOM   3498  CA  ALA A 219     -15.955   2.856  -3.450  1.00  0.99           C  
ATOM   3499  HA  ALA A 219     -16.647   2.880  -2.608  1.00  0.99           H  
ATOM   3500  C   ALA A 219     -16.721   2.085  -4.550  1.00  0.99           C  
ATOM   3501  CB  ALA A 219     -15.643   4.319  -3.791  1.00  0.99           C  
ATOM   3502  HB1 ALA A 219     -16.561   4.841  -4.061  1.00  0.99           H  
ATOM   3503  HB2 ALA A 219     -15.204   4.804  -2.919  1.00  0.99           H  
ATOM   3504  HB3 ALA A 219     -14.951   4.368  -4.631  1.00  0.99           H  
ATOM   3505  O   ALA A 219     -17.330   2.676  -5.446  1.00  0.99           O  
ATOM   3506  N   VAL A 220     -16.706   0.750  -4.464  1.00  0.98           N  
ATOM   3507  H   VAL A 220     -16.042   0.324  -3.833  1.00  0.98           H  
ATOM   3508  CA  VAL A 220     -17.513  -0.158  -5.286  1.00  0.98           C  
ATOM   3509  HA  VAL A 220     -18.229   0.427  -5.862  1.00  0.98           H  
ATOM   3510  C   VAL A 220     -18.283  -1.122  -4.392  1.00  0.98           C  
ATOM   3511  CB  VAL A 220     -16.645  -0.951  -6.277  1.00  0.98           C  
ATOM   3512  HB  VAL A 220     -15.949  -1.587  -5.731  1.00  0.98           H  
ATOM   3513  O   VAL A 220     -17.698  -1.855  -3.590  1.00  0.98           O  
ATOM   3514  CG1 VAL A 220     -17.539  -1.843  -7.156  1.00  0.98           C  
ATOM   3515 HG11 VAL A 220     -16.921  -2.456  -7.812  1.00  0.98           H  
ATOM   3516 HG12 VAL A 220     -18.115  -2.539  -6.547  1.00  0.98           H  
ATOM   3517 HG13 VAL A 220     -18.217  -1.230  -7.750  1.00  0.98           H  
ATOM   3518  CG2 VAL A 220     -15.839  -0.021  -7.187  1.00  0.98           C  
ATOM   3519 HG21 VAL A 220     -16.503   0.661  -7.720  1.00  0.98           H  
ATOM   3520 HG22 VAL A 220     -15.136   0.557  -6.588  1.00  0.98           H  
ATOM   3521 HG23 VAL A 220     -15.257  -0.613  -7.893  1.00  0.98           H  
ATOM   3522  N   TYR A 221     -19.606  -1.163  -4.554  1.00  0.99           N  
ATOM   3523  H   TYR A 221     -20.034  -0.532  -5.217  1.00  0.99           H  
ATOM   3524  CA  TYR A 221     -20.467  -2.039  -3.764  1.00  0.99           C  
ATOM   3525  HA  TYR A 221     -20.276  -1.819  -2.714  1.00  0.99           H  
ATOM   3526  C   TYR A 221     -20.173  -3.525  -3.988  1.00  0.99           C  
ATOM   3527  CB  TYR A 221     -21.942  -1.744  -4.038  1.00  0.99           C  
ATOM   3528  HB2 TYR A 221     -22.140  -1.880  -5.101  1.00  0.99           H  
ATOM   3529  HB3 TYR A 221     -22.546  -2.471  -3.493  1.00  0.99           H  
ATOM   3530  O   TYR A 221     -20.092  -4.010  -5.120  1.00  0.99           O  
ATOM   3531  CG  TYR A 221     -22.380  -0.363  -3.601  1.00  0.99           C  
ATOM   3532  CD1 TYR A 221     -22.377  -0.025  -2.232  1.00  0.99           C  
ATOM   3533  HD1 TYR A 221     -22.049  -0.749  -1.501  1.00  0.99           H  
ATOM   3534  CD2 TYR A 221     -22.778   0.588  -4.559  1.00  0.99           C  
ATOM   3535  HD2 TYR A 221     -22.742   0.352  -5.612  1.00  0.99           H  
ATOM   3536  CE1 TYR A 221     -22.786   1.260  -1.821  1.00  0.99           C  
ATOM   3537  HE1 TYR A 221     -22.758   1.549  -0.781  1.00  0.99           H  
ATOM   3538  CE2 TYR A 221     -23.203   1.862  -4.141  1.00  0.99           C  
ATOM   3539  HE2 TYR A 221     -23.487   2.615  -4.862  1.00  0.99           H  
ATOM   3540  OH  TYR A 221     -23.700   3.406  -2.379  1.00  0.99           O  
ATOM   3541  HH  TYR A 221     -23.927   3.944  -3.140  1.00  0.99           H  
ATOM   3542  CZ  TYR A 221     -23.221   2.198  -2.776  1.00  0.99           C  
ATOM   3543  N   THR A 222     -20.097  -4.262  -2.886  1.00  0.99           N  
ATOM   3544  H   THR A 222     -20.246  -3.811  -1.994  1.00  0.99           H  
ATOM   3545  CA  THR A 222     -19.909  -5.711  -2.866  1.00  0.99           C  
ATOM   3546  HA  THR A 222     -19.477  -6.032  -3.814  1.00  0.99           H  
ATOM   3547  C   THR A 222     -21.248  -6.412  -2.673  1.00  0.99           C  
ATOM   3548  CB  THR A 222     -18.938  -6.136  -1.753  1.00  0.99           C  
ATOM   3549  HB  THR A 222     -18.812  -7.218  -1.782  1.00  0.99           H  
ATOM   3550  O   THR A 222     -22.173  -5.875  -2.059  1.00  0.99           O  
ATOM   3551  CG2 THR A 222     -17.565  -5.489  -1.878  1.00  0.99           C  
ATOM   3552 HG21 THR A 222     -17.639  -4.403  -1.938  1.00  0.99           H  
ATOM   3553 HG22 THR A 222     -17.075  -5.871  -2.774  1.00  0.99           H  
ATOM   3554 HG23 THR A 222     -16.964  -5.763  -1.011  1.00  0.99           H  
ATOM   3555  OG1 THR A 222     -19.418  -5.773  -0.480  1.00  0.99           O  
ATOM   3556  HG1 THR A 222     -19.955  -6.497  -0.149  1.00  0.99           H  
ATOM   3557  N   THR A 223     -21.349  -7.663  -3.117  1.00  0.99           N  
ATOM   3558  H   THR A 223     -20.547  -8.058  -3.585  1.00  0.99           H  
ATOM   3559  CA  THR A 223     -22.316  -8.583  -2.514  1.00  0.99           C  
ATOM   3560  HA  THR A 223     -23.321  -8.203  -2.697  1.00  0.99           H  
ATOM   3561  C   THR A 223     -22.012  -8.628  -1.010  1.00  0.99           C  
ATOM   3562  CB  THR A 223     -22.225  -9.981  -3.135  1.00  0.99           C  
ATOM   3563  HB  THR A 223     -21.203 -10.354  -3.068  1.00  0.99           H  
ATOM   3564  O   THR A 223     -20.848  -8.845  -0.661  1.00  0.99           O  
ATOM   3565  CG2 THR A 223     -23.175 -10.972  -2.462  1.00  0.99           C  
ATOM   3566 HG21 THR A 223     -24.195 -10.587  -2.484  1.00  0.99           H  
ATOM   3567 HG22 THR A 223     -22.870 -11.148  -1.430  1.00  0.99           H  
ATOM   3568 HG23 THR A 223     -23.138 -11.921  -2.996  1.00  0.99           H  
ATOM   3569  OG1 THR A 223     -22.624  -9.910  -4.487  1.00  0.99           O  
ATOM   3570  HG1 THR A 223     -21.901  -9.540  -5.000  1.00  0.99           H  
ATOM   3571  N   PRO A 224     -22.992  -8.377  -0.118  1.00  0.99           N  
ATOM   3572  CA  PRO A 224     -22.743  -8.304   1.317  1.00  0.99           C  
ATOM   3573  HA  PRO A 224     -22.187  -7.388   1.515  1.00  0.99           H  
ATOM   3574  C   PRO A 224     -21.956  -9.515   1.831  1.00  0.99           C  
ATOM   3575  CB  PRO A 224     -24.130  -8.184   1.955  1.00  0.99           C  
ATOM   3576  HB2 PRO A 224     -24.574  -9.169   2.104  1.00  0.99           H  
ATOM   3577  HB3 PRO A 224     -24.103  -7.625   2.891  1.00  0.99           H  
ATOM   3578  O   PRO A 224     -22.418 -10.650   1.722  1.00  0.99           O  
ATOM   3579  CG  PRO A 224     -24.922  -7.423   0.899  1.00  0.99           C  
ATOM   3580  HG2 PRO A 224     -25.994  -7.595   0.992  1.00  0.99           H  
ATOM   3581  HG3 PRO A 224     -24.693  -6.359   0.966  1.00  0.99           H  
ATOM   3582  CD  PRO A 224     -24.366  -7.983  -0.407  1.00  0.99           C  
ATOM   3583  HD2 PRO A 224     -24.940  -8.859  -0.709  1.00  0.99           H  
ATOM   3584  HD3 PRO A 224     -24.410  -7.211  -1.175  1.00  0.99           H  
ATOM   3585  N   TYR A 225     -20.766  -9.274   2.381  1.00  0.99           N  
ATOM   3586  H   TYR A 225     -20.434  -8.320   2.394  1.00  0.99           H  
ATOM   3587  CA  TYR A 225     -19.852 -10.327   2.823  1.00  0.99           C  
ATOM   3588  HA  TYR A 225     -20.275 -11.300   2.571  1.00  0.99           H  
ATOM   3589  C   TYR A 225     -19.681 -10.283   4.342  1.00  0.99           C  
ATOM   3590  CB  TYR A 225     -18.526 -10.220   2.059  1.00  0.99           C  
ATOM   3591  HB2 TYR A 225     -18.113  -9.220   2.191  1.00  0.99           H  
ATOM   3592  HB3 TYR A 225     -18.725 -10.349   0.995  1.00  0.99           H  
ATOM   3593  O   TYR A 225     -19.085  -9.354   4.890  1.00  0.99           O  
ATOM   3594  CG  TYR A 225     -17.495 -11.251   2.479  1.00  0.99           C  
ATOM   3595  CD1 TYR A 225     -16.297 -10.848   3.100  1.00  0.99           C  
ATOM   3596  HD1 TYR A 225     -16.104  -9.799   3.271  1.00  0.99           H  
ATOM   3597  CD2 TYR A 225     -17.739 -12.618   2.245  1.00  0.99           C  
ATOM   3598  HD2 TYR A 225     -18.648 -12.927   1.751  1.00  0.99           H  
ATOM   3599  CE1 TYR A 225     -15.338 -11.810   3.472  1.00  0.99           C  
ATOM   3600  HE1 TYR A 225     -14.409 -11.491   3.920  1.00  0.99           H  
ATOM   3601  CE2 TYR A 225     -16.792 -13.584   2.636  1.00  0.99           C  
ATOM   3602  HE2 TYR A 225     -16.976 -14.633   2.458  1.00  0.99           H  
ATOM   3603  OH  TYR A 225     -14.650 -14.110   3.582  1.00  0.99           O  
ATOM   3604  HH  TYR A 225     -13.878 -13.666   3.939  1.00  0.99           H  
ATOM   3605  CZ  TYR A 225     -15.585 -13.181   3.242  1.00  0.99           C  
ATOM   3606  N   LEU A 226     -20.248 -11.276   5.031  1.00  0.99           N  
ATOM   3607  H   LEU A 226     -20.700 -12.017   4.514  1.00  0.99           H  
ATOM   3608  CA  LEU A 226     -20.177 -11.403   6.486  1.00  0.99           C  
ATOM   3609  HA  LEU A 226     -20.284 -10.410   6.921  1.00  0.99           H  
ATOM   3610  C   LEU A 226     -18.820 -11.979   6.901  1.00  0.99           C  
ATOM   3611  CB  LEU A 226     -21.341 -12.284   6.975  1.00  0.99           C  
ATOM   3612  HB2 LEU A 226     -21.213 -13.281   6.553  1.00  0.99           H  
ATOM   3613  HB3 LEU A 226     -22.278 -11.877   6.594  1.00  0.99           H  
ATOM   3614  O   LEU A 226     -18.447 -13.068   6.470  1.00  0.99           O  
ATOM   3615  CG  LEU A 226     -21.438 -12.405   8.509  1.00  0.99           C  
ATOM   3616  HG  LEU A 226     -20.481 -12.722   8.922  1.00  0.99           H  
ATOM   3617  CD1 LEU A 226     -21.849 -11.082   9.159  1.00  0.99           C  
ATOM   3618 HD11 LEU A 226     -22.050 -11.230  10.220  1.00  0.99           H  
ATOM   3619 HD12 LEU A 226     -21.044 -10.353   9.057  1.00  0.99           H  
ATOM   3620 HD13 LEU A 226     -22.747 -10.693   8.680  1.00  0.99           H  
ATOM   3621  CD2 LEU A 226     -22.484 -13.457   8.878  1.00  0.99           C  
ATOM   3622 HD21 LEU A 226     -22.537 -13.564   9.961  1.00  0.99           H  
ATOM   3623 HD22 LEU A 226     -22.203 -14.417   8.446  1.00  0.99           H  
ATOM   3624 HD23 LEU A 226     -23.462 -13.163   8.494  1.00  0.99           H  
ATOM   3625  N   THR A 227     -18.106 -11.275   7.775  1.00  0.99           N  
ATOM   3626  H   THR A 227     -18.454 -10.377   8.080  1.00  0.99           H  
ATOM   3627  CA  THR A 227     -16.801 -11.708   8.284  1.00  0.99           C  
ATOM   3628  HA  THR A 227     -16.773 -12.798   8.308  1.00  0.99           H  
ATOM   3629  C   THR A 227     -16.562 -11.209   9.707  1.00  0.99           C  
ATOM   3630  CB  THR A 227     -15.682 -11.239   7.342  1.00  0.99           C  
ATOM   3631  HB  THR A 227     -15.917 -11.559   6.327  1.00  0.99           H  
ATOM   3632  O   THR A 227     -17.125 -10.200  10.129  1.00  0.99           O  
ATOM   3633  CG2 THR A 227     -15.499  -9.721   7.340  1.00  0.99           C  
ATOM   3634 HG21 THR A 227     -14.658  -9.464   6.695  1.00  0.99           H  
ATOM   3635 HG22 THR A 227     -15.283  -9.349   8.341  1.00  0.99           H  
ATOM   3636 HG23 THR A 227     -16.401  -9.240   6.960  1.00  0.99           H  
ATOM   3637  OG1 THR A 227     -14.463 -11.840   7.716  1.00  0.99           O  
ATOM   3638  HG1 THR A 227     -13.753 -11.214   7.556  1.00  0.99           H  
ATOM   3639  N   ASP A 228     -15.694 -11.888  10.445  1.00  0.98           N  
ATOM   3640  H   ASP A 228     -15.260 -12.713  10.056  1.00  0.98           H  
ATOM   3641  CA  ASP A 228     -15.176 -11.452  11.744  1.00  0.98           C  
ATOM   3642  HA  ASP A 228     -15.847 -10.709  12.176  1.00  0.98           H  
ATOM   3643  C   ASP A 228     -13.783 -10.807  11.632  1.00  0.98           C  
ATOM   3644  CB  ASP A 228     -15.157 -12.662  12.687  1.00  0.98           C  
ATOM   3645  HB2 ASP A 228     -15.015 -12.302  13.705  1.00  0.98           H  
ATOM   3646  HB3 ASP A 228     -16.118 -13.175  12.642  1.00  0.98           H  
ATOM   3647  O   ASP A 228     -13.264 -10.265  12.605  1.00  0.98           O  
ATOM   3648  CG  ASP A 228     -14.057 -13.674  12.356  1.00  0.98           C  
ATOM   3649  OD1 ASP A 228     -13.740 -13.867  11.162  1.00  0.98           O  
ATOM   3650  OD2 ASP A 228     -13.477 -14.222  13.324  1.00  0.98           O  
ATOM   3651  N   VAL A 229     -13.159 -10.872  10.455  1.00  0.99           N  
ATOM   3652  H   VAL A 229     -13.620 -11.391   9.720  1.00  0.99           H  
ATOM   3653  CA  VAL A 229     -11.825 -10.339  10.180  1.00  0.99           C  
ATOM   3654  HA  VAL A 229     -11.625  -9.540  10.895  1.00  0.99           H  
ATOM   3655  C   VAL A 229     -11.770  -9.731   8.785  1.00  0.99           C  
ATOM   3656  CB  VAL A 229     -10.750 -11.424  10.386  1.00  0.99           C  
ATOM   3657  HB  VAL A 229     -10.861 -11.809  11.400  1.00  0.99           H  
ATOM   3658  O   VAL A 229     -12.302 -10.284   7.822  1.00  0.99           O  
ATOM   3659  CG1 VAL A 229     -10.866 -12.614   9.424  1.00  0.99           C  
ATOM   3660 HG11 VAL A 229     -10.166 -13.391   9.731  1.00  0.99           H  
ATOM   3661 HG12 VAL A 229     -11.874 -13.026   9.465  1.00  0.99           H  
ATOM   3662 HG13 VAL A 229     -10.642 -12.306   8.403  1.00  0.99           H  
ATOM   3663  CG2 VAL A 229      -9.336 -10.843  10.278  1.00  0.99           C  
ATOM   3664 HG21 VAL A 229      -9.217 -10.016  10.977  1.00  0.99           H  
ATOM   3665 HG22 VAL A 229      -8.614 -11.623  10.517  1.00  0.99           H  
ATOM   3666 HG23 VAL A 229      -9.140 -10.492   9.265  1.00  0.99           H  
ATOM   3667  N   MET A 230     -11.113  -8.587   8.672  1.00  0.99           N  
ATOM   3668  H   MET A 230     -10.715  -8.180   9.507  1.00  0.99           H  
ATOM   3669  CA  MET A 230     -10.806  -7.941   7.399  1.00  0.99           C  
ATOM   3670  HA  MET A 230     -11.185  -8.535   6.567  1.00  0.99           H  
ATOM   3671  C   MET A 230      -9.298  -7.840   7.237  1.00  0.99           C  
ATOM   3672  CB  MET A 230     -11.457  -6.555   7.346  1.00  0.99           C  
ATOM   3673  HB2 MET A 230     -11.114  -6.023   6.459  1.00  0.99           H  
ATOM   3674  HB3 MET A 230     -11.139  -5.990   8.222  1.00  0.99           H  
ATOM   3675  O   MET A 230      -8.578  -7.753   8.233  1.00  0.99           O  
ATOM   3676  CG  MET A 230     -12.988  -6.630   7.301  1.00  0.99           C  
ATOM   3677  HG2 MET A 230     -13.293  -6.857   6.279  1.00  0.99           H  
ATOM   3678  HG3 MET A 230     -13.346  -7.434   7.944  1.00  0.99           H  
ATOM   3679  SD  MET A 230     -13.801  -5.099   7.808  1.00  0.99           S  
ATOM   3680  CE  MET A 230     -13.645  -5.320   9.599  1.00  0.99           C  
ATOM   3681  HE1 MET A 230     -12.603  -5.492   9.868  1.00  0.99           H  
ATOM   3682  HE2 MET A 230     -14.204  -6.202   9.911  1.00  0.99           H  
ATOM   3683  HE3 MET A 230     -14.036  -4.442  10.114  1.00  0.99           H  
ATOM   3684  N   ILE A 231      -8.828  -7.806   5.995  1.00  0.98           N  
ATOM   3685  H   ILE A 231      -9.472  -7.877   5.220  1.00  0.98           H  
ATOM   3686  CA  ILE A 231      -7.477  -7.357   5.673  1.00  0.98           C  
ATOM   3687  HA  ILE A 231      -7.029  -6.954   6.581  1.00  0.98           H  
ATOM   3688  C   ILE A 231      -7.558  -6.209   4.678  1.00  0.98           C  
ATOM   3689  CB  ILE A 231      -6.567  -8.512   5.218  1.00  0.98           C  
ATOM   3690  HB  ILE A 231      -6.537  -9.224   6.043  1.00  0.98           H  
ATOM   3691  O   ILE A 231      -8.323  -6.272   3.722  1.00  0.98           O  
ATOM   3692  CG1 ILE A 231      -5.135  -7.996   4.974  1.00  0.98           C  
ATOM   3693 HG12 ILE A 231      -4.993  -7.766   3.918  1.00  0.98           H  
ATOM   3694 HG13 ILE A 231      -4.955  -7.085   5.545  1.00  0.98           H  
ATOM   3695  CG2 ILE A 231      -7.090  -9.260   3.984  1.00  0.98           C  
ATOM   3696 HG21 ILE A 231      -6.375 -10.020   3.671  1.00  0.98           H  
ATOM   3697 HG22 ILE A 231      -8.028  -9.752   4.243  1.00  0.98           H  
ATOM   3698 HG23 ILE A 231      -7.251  -8.576   3.151  1.00  0.98           H  
ATOM   3699  CD1 ILE A 231      -4.084  -9.004   5.428  1.00  0.98           C  
ATOM   3700 HD11 ILE A 231      -4.104  -9.096   6.514  1.00  0.98           H  
ATOM   3701 HD12 ILE A 231      -4.271  -9.977   4.972  1.00  0.98           H  
ATOM   3702 HD13 ILE A 231      -3.102  -8.647   5.118  1.00  0.98           H  
ATOM   3703  N   LEU A 232      -6.793  -5.153   4.940  1.00  0.99           N  
ATOM   3704  H   LEU A 232      -6.237  -5.159   5.783  1.00  0.99           H  
ATOM   3705  CA  LEU A 232      -6.687  -3.998   4.061  1.00  0.99           C  
ATOM   3706  HA  LEU A 232      -7.283  -4.156   3.162  1.00  0.99           H  
ATOM   3707  C   LEU A 232      -5.239  -3.822   3.642  1.00  0.99           C  
ATOM   3708  CB  LEU A 232      -7.192  -2.723   4.749  1.00  0.99           C  
ATOM   3709  HB2 LEU A 232      -6.987  -1.902   4.062  1.00  0.99           H  
ATOM   3710  HB3 LEU A 232      -6.623  -2.548   5.662  1.00  0.99           H  
ATOM   3711  O   LEU A 232      -4.346  -3.770   4.494  1.00  0.99           O  
ATOM   3712  CG  LEU A 232      -8.695  -2.718   5.066  1.00  0.99           C  
ATOM   3713  HG  LEU A 232      -9.221  -3.275   4.291  1.00  0.99           H  
ATOM   3714  CD1 LEU A 232      -9.013  -3.317   6.443  1.00  0.99           C  
ATOM   3715 HD11 LEU A 232      -8.782  -4.383   6.454  1.00  0.99           H  
ATOM   3716 HD12 LEU A 232     -10.074  -3.197   6.659  1.00  0.99           H  
ATOM   3717 HD13 LEU A 232      -8.424  -2.815   7.210  1.00  0.99           H  
ATOM   3718  CD2 LEU A 232      -9.207  -1.279   5.052  1.00  0.99           C  
ATOM   3719 HD21 LEU A 232     -10.269  -1.256   5.297  1.00  0.99           H  
ATOM   3720 HD22 LEU A 232      -9.086  -0.861   4.052  1.00  0.99           H  
ATOM   3721 HD23 LEU A 232      -8.641  -0.672   5.758  1.00  0.99           H  
ATOM   3722  N   THR A 233      -5.001  -3.671   2.348  1.00  0.98           N  
ATOM   3723  H   THR A 233      -5.771  -3.710   1.697  1.00  0.98           H  
ATOM   3724  CA  THR A 233      -3.682  -3.284   1.841  1.00  0.98           C  
ATOM   3725  HA  THR A 233      -2.922  -3.789   2.437  1.00  0.98           H  
ATOM   3726  C   THR A 233      -3.468  -1.771   1.967  1.00  0.98           C  
ATOM   3727  CB  THR A 233      -3.489  -3.751   0.399  1.00  0.98           C  
ATOM   3728  HB  THR A 233      -2.425  -3.648   0.184  1.00  0.98           H  
ATOM   3729  O   THR A 233      -4.454  -1.040   2.056  1.00  0.98           O  
ATOM   3730  CG2 THR A 233      -3.906  -5.208   0.191  1.00  0.98           C  
ATOM   3731 HG21 THR A 233      -4.986  -5.271   0.056  1.00  0.98           H  
ATOM   3732 HG22 THR A 233      -3.629  -5.808   1.057  1.00  0.98           H  
ATOM   3733 HG23 THR A 233      -3.409  -5.590  -0.701  1.00  0.98           H  
ATOM   3734  OG1 THR A 233      -4.240  -3.000  -0.522  1.00  0.98           O  
ATOM   3735  HG1 THR A 233      -3.881  -2.113  -0.594  1.00  0.98           H  
ATOM   3736  N   PRO A 234      -2.223  -1.259   1.973  1.00  0.98           N  
ATOM   3737  CA  PRO A 234      -1.958   0.177   1.875  1.00  0.98           C  
ATOM   3738  HA  PRO A 234      -2.173   0.653   2.833  1.00  0.98           H  
ATOM   3739  C   PRO A 234      -2.780   0.837   0.759  1.00  0.98           C  
ATOM   3740  CB  PRO A 234      -0.458   0.268   1.582  1.00  0.98           C  
ATOM   3741  HB2 PRO A 234      -0.023   1.206   1.926  1.00  0.98           H  
ATOM   3742  HB3 PRO A 234      -0.286   0.127   0.515  1.00  0.98           H  
ATOM   3743  O   PRO A 234      -2.739   0.379  -0.380  1.00  0.98           O  
ATOM   3744  CG  PRO A 234       0.112  -0.937   2.319  1.00  0.98           C  
ATOM   3745  HG2 PRO A 234       1.073  -1.249   1.908  1.00  0.98           H  
ATOM   3746  HG3 PRO A 234       0.200  -0.703   3.380  1.00  0.98           H  
ATOM   3747  CD  PRO A 234      -0.973  -1.992   2.103  1.00  0.98           C  
ATOM   3748  HD2 PRO A 234      -0.780  -2.552   1.188  1.00  0.98           H  
ATOM   3749  HD3 PRO A 234      -1.009  -2.662   2.962  1.00  0.98           H  
ATOM   3750  N   GLY A 235      -3.526   1.897   1.072  1.00  0.98           N  
ATOM   3751  H   GLY A 235      -3.554   2.187   2.039  1.00  0.98           H  
ATOM   3752  CA  GLY A 235      -4.414   2.618   0.148  1.00  0.98           C  
ATOM   3753  HA2 GLY A 235      -3.972   2.636  -0.848  1.00  0.98           H  
ATOM   3754  HA3 GLY A 235      -4.530   3.646   0.490  1.00  0.98           H  
ATOM   3755  C   GLY A 235      -5.811   2.030  -0.042  1.00  0.98           C  
ATOM   3756  O   GLY A 235      -6.661   2.689  -0.625  1.00  0.98           O  
ATOM   3757  N   GLN A 236      -6.082   0.820   0.444  1.00  0.98           N  
ATOM   3758  H   GLN A 236      -5.373   0.317   0.958  1.00  0.98           H  
ATOM   3759  CA  GLN A 236      -7.392   0.197   0.267  1.00  0.98           C  
ATOM   3760  HA  GLN A 236      -7.747   0.428  -0.737  1.00  0.98           H  
ATOM   3761  C   GLN A 236      -8.418   0.748   1.261  1.00  0.98           C  
ATOM   3762  CB  GLN A 236      -7.245  -1.323   0.366  1.00  0.98           C  
ATOM   3763  HB2 GLN A 236      -6.418  -1.624  -0.278  1.00  0.98           H  
ATOM   3764  HB3 GLN A 236      -7.017  -1.607   1.393  1.00  0.98           H  
ATOM   3765  O   GLN A 236      -8.092   1.061   2.417  1.00  0.98           O  
ATOM   3766  CG  GLN A 236      -8.499  -2.062  -0.105  1.00  0.98           C  
ATOM   3767  HG2 GLN A 236      -9.326  -1.903   0.586  1.00  0.98           H  
ATOM   3768  HG3 GLN A 236      -8.783  -1.685  -1.088  1.00  0.98           H  
ATOM   3769  CD  GLN A 236      -8.243  -3.552  -0.219  1.00  0.98           C  
ATOM   3770  NE2 GLN A 236      -8.471  -4.129  -1.378  1.00  0.98           N  
ATOM   3771 HE21 GLN A 236      -8.656  -3.540  -2.179  1.00  0.98           H  
ATOM   3772 HE22 GLN A 236      -8.251  -5.111  -1.464  1.00  0.98           H  
ATOM   3773  OE1 GLN A 236      -7.800  -4.206   0.717  1.00  0.98           O  
ATOM   3774  N   THR A 237      -9.676   0.808   0.828  1.00  0.99           N  
ATOM   3775  H   THR A 237      -9.872   0.577  -0.135  1.00  0.99           H  
ATOM   3776  CA  THR A 237     -10.802   1.224   1.668  1.00  0.99           C  
ATOM   3777  HA  THR A 237     -10.440   1.371   2.686  1.00  0.99           H  
ATOM   3778  C   THR A 237     -11.892   0.161   1.730  1.00  0.99           C  
ATOM   3779  CB  THR A 237     -11.397   2.556   1.208  1.00  0.99           C  
ATOM   3780  HB  THR A 237     -12.169   2.857   1.915  1.00  0.99           H  
ATOM   3781  O   THR A 237     -12.126  -0.581   0.778  1.00  0.99           O  
ATOM   3782  CG2 THR A 237     -10.348   3.662   1.114  1.00  0.99           C  
ATOM   3783 HG21 THR A 237      -9.748   3.530   0.213  1.00  0.99           H  
ATOM   3784 HG22 THR A 237      -9.688   3.623   1.980  1.00  0.99           H  
ATOM   3785 HG23 THR A 237     -10.844   4.632   1.082  1.00  0.99           H  
ATOM   3786  OG1 THR A 237     -11.973   2.389  -0.058  1.00  0.99           O  
ATOM   3787  HG1 THR A 237     -12.492   3.169  -0.265  1.00  0.99           H  
ATOM   3788  N   ILE A 238     -12.580   0.080   2.869  1.00  0.99           N  
ATOM   3789  H   ILE A 238     -12.346   0.725   3.610  1.00  0.99           H  
ATOM   3790  CA  ILE A 238     -13.683  -0.853   3.104  1.00  0.99           C  
ATOM   3791  HA  ILE A 238     -14.062  -1.207   2.145  1.00  0.99           H  
ATOM   3792  C   ILE A 238     -14.820  -0.125   3.811  1.00  0.99           C  
ATOM   3793  CB  ILE A 238     -13.213  -2.087   3.911  1.00  0.99           C  
ATOM   3794  HB  ILE A 238     -12.777  -1.748   4.851  1.00  0.99           H  
ATOM   3795  O   ILE A 238     -14.623   0.490   4.857  1.00  0.99           O  
ATOM   3796  CG1 ILE A 238     -12.119  -2.842   3.121  1.00  0.99           C  
ATOM   3797 HG12 ILE A 238     -11.230  -2.214   3.049  1.00  0.99           H  
ATOM   3798 HG13 ILE A 238     -12.470  -3.038   2.107  1.00  0.99           H  
ATOM   3799  CG2 ILE A 238     -14.403  -3.005   4.253  1.00  0.99           C  
ATOM   3800 HG21 ILE A 238     -15.165  -2.466   4.817  1.00  0.99           H  
ATOM   3801 HG22 ILE A 238     -14.835  -3.385   3.328  1.00  0.99           H  
ATOM   3802 HG23 ILE A 238     -14.082  -3.837   4.880  1.00  0.99           H  
ATOM   3803  CD1 ILE A 238     -11.691  -4.169   3.743  1.00  0.99           C  
ATOM   3804 HD11 ILE A 238     -12.523  -4.869   3.657  1.00  0.99           H  
ATOM   3805 HD12 ILE A 238     -11.432  -4.032   4.793  1.00  0.99           H  
ATOM   3806 HD13 ILE A 238     -10.838  -4.572   3.197  1.00  0.99           H  
ATOM   3807  N   ASP A 239     -16.027  -0.278   3.286  1.00  0.99           N  
ATOM   3808  H   ASP A 239     -16.105  -0.831   2.445  1.00  0.99           H  
ATOM   3809  CA  ASP A 239     -17.265   0.086   3.961  1.00  0.99           C  
ATOM   3810  HA  ASP A 239     -17.061   0.782   4.775  1.00  0.99           H  
ATOM   3811  C   ASP A 239     -17.888  -1.179   4.558  1.00  0.99           C  
ATOM   3812  CB  ASP A 239     -18.202   0.782   2.964  1.00  0.99           C  
ATOM   3813  HB2 ASP A 239     -19.228   0.694   3.320  1.00  0.99           H  
ATOM   3814  HB3 ASP A 239     -18.163   0.233   2.023  1.00  0.99           H  
ATOM   3815  O   ASP A 239     -18.232  -2.118   3.835  1.00  0.99           O  
ATOM   3816  CG  ASP A 239     -17.882   2.266   2.728  1.00  0.99           C  
ATOM   3817  OD1 ASP A 239     -16.940   2.795   3.355  1.00  0.99           O  
ATOM   3818  OD2 ASP A 239     -18.634   2.952   1.998  1.00  0.99           O  
ATOM   3819  N   ALA A 240     -18.040  -1.216   5.884  1.00  0.99           N  
ATOM   3820  H   ALA A 240     -17.711  -0.426   6.421  1.00  0.99           H  
ATOM   3821  CA  ALA A 240     -18.576  -2.370   6.602  1.00  0.99           C  
ATOM   3822  HA  ALA A 240     -19.019  -3.053   5.877  1.00  0.99           H  
ATOM   3823  C   ALA A 240     -19.684  -1.971   7.585  1.00  0.99           C  
ATOM   3824  CB  ALA A 240     -17.427  -3.118   7.288  1.00  0.99           C  
ATOM   3825  HB1 ALA A 240     -17.808  -4.035   7.738  1.00  0.99           H  
ATOM   3826  HB2 ALA A 240     -16.667  -3.385   6.554  1.00  0.99           H  
ATOM   3827  HB3 ALA A 240     -16.977  -2.490   8.057  1.00  0.99           H  
ATOM   3828  O   ALA A 240     -19.536  -1.037   8.373  1.00  0.99           O  
ATOM   3829  N   ILE A 241     -20.797  -2.701   7.570  1.00  0.99           N  
ATOM   3830  H   ILE A 241     -20.849  -3.463   6.909  1.00  0.99           H  
ATOM   3831  CA  ILE A 241     -21.889  -2.541   8.529  1.00  0.99           C  
ATOM   3832  HA  ILE A 241     -21.947  -1.489   8.811  1.00  0.99           H  
ATOM   3833  C   ILE A 241     -21.572  -3.344   9.788  1.00  0.99           C  
ATOM   3834  CB  ILE A 241     -23.252  -2.934   7.919  1.00  0.99           C  
ATOM   3835  HB  ILE A 241     -23.203  -3.983   7.627  1.00  0.99           H  
ATOM   3836  O   ILE A 241     -21.464  -4.570   9.751  1.00  0.99           O  
ATOM   3837  CG1 ILE A 241     -23.593  -2.121   6.649  1.00  0.99           C  
ATOM   3838 HG12 ILE A 241     -24.503  -2.530   6.210  1.00  0.99           H  
ATOM   3839 HG13 ILE A 241     -22.800  -2.254   5.913  1.00  0.99           H  
ATOM   3840  CG2 ILE A 241     -24.376  -2.791   8.964  1.00  0.99           C  
ATOM   3841 HG21 ILE A 241     -24.259  -3.543   9.745  1.00  0.99           H  
ATOM   3842 HG22 ILE A 241     -25.344  -2.951   8.490  1.00  0.99           H  
ATOM   3843 HG23 ILE A 241     -24.349  -1.801   9.420  1.00  0.99           H  
ATOM   3844  CD1 ILE A 241     -23.804  -0.617   6.870  1.00  0.99           C  
ATOM   3845 HD11 ILE A 241     -22.918  -0.172   7.323  1.00  0.99           H  
ATOM   3846 HD12 ILE A 241     -23.988  -0.140   5.908  1.00  0.99           H  
ATOM   3847 HD13 ILE A 241     -24.668  -0.442   7.511  1.00  0.99           H  
ATOM   3848  N   LEU A 242     -21.465  -2.637  10.907  1.00  0.99           N  
ATOM   3849  H   LEU A 242     -21.524  -1.633  10.822  1.00  0.99           H  
ATOM   3850  CA  LEU A 242     -21.419  -3.188  12.252  1.00  0.99           C  
ATOM   3851  HA  LEU A 242     -21.101  -4.230  12.220  1.00  0.99           H  
ATOM   3852  C   LEU A 242     -22.816  -3.108  12.870  1.00  0.99           C  
ATOM   3853  CB  LEU A 242     -20.399  -2.372  13.062  1.00  0.99           C  
ATOM   3854  HB2 LEU A 242     -19.413  -2.495  12.613  1.00  0.99           H  
ATOM   3855  HB3 LEU A 242     -20.668  -1.319  12.983  1.00  0.99           H  
ATOM   3856  O   LEU A 242     -23.375  -2.017  12.985  1.00  0.99           O  
ATOM   3857  CG  LEU A 242     -20.336  -2.752  14.551  1.00  0.99           C  
ATOM   3858  HG  LEU A 242     -21.338  -2.788  14.979  1.00  0.99           H  
ATOM   3859  CD1 LEU A 242     -19.662  -4.107  14.741  1.00  0.99           C  
ATOM   3860 HD11 LEU A 242     -19.489  -4.278  15.803  1.00  0.99           H  
ATOM   3861 HD12 LEU A 242     -20.301  -4.902  14.357  1.00  0.99           H  
ATOM   3862 HD13 LEU A 242     -18.703  -4.133  14.224  1.00  0.99           H  
ATOM   3863  CD2 LEU A 242     -19.555  -1.698  15.330  1.00  0.99           C  
ATOM   3864 HD21 LEU A 242     -18.518  -1.675  14.996  1.00  0.99           H  
ATOM   3865 HD22 LEU A 242     -19.596  -1.950  16.390  1.00  0.99           H  
ATOM   3866 HD23 LEU A 242     -20.011  -0.719  15.188  1.00  0.99           H  
ATOM   3867  N   THR A 243     -23.349  -4.231  13.337  1.00  0.99           N  
ATOM   3868  H   THR A 243     -22.843  -5.099  13.231  1.00  0.99           H  
ATOM   3869  CA  THR A 243     -24.539  -4.243  14.196  1.00  0.99           C  
ATOM   3870  HA  THR A 243     -25.115  -3.330  14.045  1.00  0.99           H  
ATOM   3871  C   THR A 243     -24.083  -4.292  15.649  1.00  0.99           C  
ATOM   3872  CB  THR A 243     -25.460  -5.421  13.860  1.00  0.99           C  
ATOM   3873  HB  THR A 243     -24.963  -6.361  14.102  1.00  0.99           H  
ATOM   3874  O   THR A 243     -23.279  -5.143  16.014  1.00  0.99           O  
ATOM   3875  CG2 THR A 243     -26.794  -5.327  14.598  1.00  0.99           C  
ATOM   3876 HG21 THR A 243     -26.628  -5.317  15.675  1.00  0.99           H  
ATOM   3877 HG22 THR A 243     -27.319  -4.418  14.307  1.00  0.99           H  
ATOM   3878 HG23 THR A 243     -27.405  -6.195  14.351  1.00  0.99           H  
ATOM   3879  OG1 THR A 243     -25.774  -5.391  12.484  1.00  0.99           O  
ATOM   3880  HG1 THR A 243     -25.961  -6.298  12.232  1.00  0.99           H  
ATOM   3881  N   ALA A 244     -24.565  -3.372  16.484  1.00  0.99           N  
ATOM   3882  H   ALA A 244     -25.201  -2.671  16.132  1.00  0.99           H  
ATOM   3883  CA  ALA A 244     -24.245  -3.351  17.908  1.00  0.99           C  
ATOM   3884  HA  ALA A 244     -23.207  -3.662  18.032  1.00  0.99           H  
ATOM   3885  C   ALA A 244     -25.122  -4.360  18.677  1.00  0.99           C  
ATOM   3886  CB  ALA A 244     -24.358  -1.906  18.411  1.00  0.99           C  
ATOM   3887  HB1 ALA A 244     -23.659  -1.274  17.864  1.00  0.99           H  
ATOM   3888  HB2 ALA A 244     -24.120  -1.865  19.474  1.00  0.99           H  
ATOM   3889  HB3 ALA A 244     -25.373  -1.543  18.255  1.00  0.99           H  
ATOM   3890  O   ALA A 244     -26.028  -3.974  19.412  1.00  0.99           O  
ATOM   3891  N   ASP A 245     -24.911  -5.654  18.455  1.00  0.98           N  
ATOM   3892  H   ASP A 245     -24.145  -5.925  17.855  1.00  0.98           H  
ATOM   3893  CA  ASP A 245     -25.750  -6.757  18.948  1.00  0.98           C  
ATOM   3894  HA  ASP A 245     -26.700  -6.347  19.291  1.00  0.98           H  
ATOM   3895  C   ASP A 245     -25.173  -7.519  20.154  1.00  0.98           C  
ATOM   3896  CB  ASP A 245     -26.071  -7.700  17.781  1.00  0.98           C  
ATOM   3897  HB2 ASP A 245     -26.740  -8.486  18.132  1.00  0.98           H  
ATOM   3898  HB3 ASP A 245     -26.613  -7.138  17.020  1.00  0.98           H  
ATOM   3899  O   ASP A 245     -25.745  -8.518  20.589  1.00  0.98           O  
ATOM   3900  CG  ASP A 245     -24.841  -8.350  17.131  1.00  0.98           C  
ATOM   3901  OD1 ASP A 245     -23.704  -8.144  17.623  1.00  0.98           O  
ATOM   3902  OD2 ASP A 245     -25.056  -9.030  16.106  1.00  0.98           O  
ATOM   3903  N   GLN A 246     -24.071  -7.044  20.731  1.00  0.98           N  
ATOM   3904  H   GLN A 246     -23.649  -6.211  20.345  1.00  0.98           H  
ATOM   3905  CA  GLN A 246     -23.448  -7.673  21.893  1.00  0.98           C  
ATOM   3906  HA  GLN A 246     -23.610  -8.748  21.807  1.00  0.98           H  
ATOM   3907  C   GLN A 246     -24.095  -7.222  23.215  1.00  0.98           C  
ATOM   3908  CB  GLN A 246     -21.931  -7.430  21.872  1.00  0.98           C  
ATOM   3909  HB2 GLN A 246     -21.487  -7.946  22.723  1.00  0.98           H  
ATOM   3910  HB3 GLN A 246     -21.719  -6.366  21.978  1.00  0.98           H  
ATOM   3911  O   GLN A 246     -24.764  -6.182  23.257  1.00  0.98           O  
ATOM   3912  CG  GLN A 246     -21.259  -7.970  20.604  1.00  0.98           C  
ATOM   3913  HG2 GLN A 246     -21.608  -7.419  19.731  1.00  0.98           H  
ATOM   3914  HG3 GLN A 246     -20.180  -7.846  20.697  1.00  0.98           H  
ATOM   3915  CD  GLN A 246     -21.525  -9.450  20.406  1.00  0.98           C  
ATOM   3916  NE2 GLN A 246     -22.197  -9.831  19.344  1.00  0.98           N  
ATOM   3917 HE21 GLN A 246     -22.594  -9.163  18.700  1.00  0.98           H  
ATOM   3918 HE22 GLN A 246     -22.310 -10.822  19.186  1.00  0.98           H  
ATOM   3919  OE1 GLN A 246     -21.163 -10.266  21.247  1.00  0.98           O  
ATOM   3920  N   PRO A 247     -23.922  -7.981  24.319  1.00  0.97           N  
ATOM   3921  CA  PRO A 247     -24.282  -7.521  25.659  1.00  0.97           C  
ATOM   3922  HA  PRO A 247     -25.369  -7.456  25.720  1.00  0.97           H  
ATOM   3923  C   PRO A 247     -23.670  -6.153  25.993  1.00  0.97           C  
ATOM   3924  CB  PRO A 247     -23.783  -8.609  26.616  1.00  0.97           C  
ATOM   3925  HB2 PRO A 247     -22.757  -8.398  26.918  1.00  0.97           H  
ATOM   3926  HB3 PRO A 247     -24.426  -8.705  27.490  1.00  0.97           H  
ATOM   3927  O   PRO A 247     -22.601  -5.799  25.500  1.00  0.97           O  
ATOM   3928  CG  PRO A 247     -23.804  -9.869  25.752  1.00  0.97           C  
ATOM   3929  HG2 PRO A 247     -23.107 -10.623  26.115  1.00  0.97           H  
ATOM   3930  HG3 PRO A 247     -24.818 -10.268  25.710  1.00  0.97           H  
ATOM   3931  CD  PRO A 247     -23.404  -9.342  24.375  1.00  0.97           C  
ATOM   3932  HD2 PRO A 247     -23.836  -9.970  23.596  1.00  0.97           H  
ATOM   3933  HD3 PRO A 247     -22.317  -9.328  24.289  1.00  0.97           H  
ATOM   3934  N   ILE A 248     -24.331  -5.383  26.861  1.00  0.97           N  
ATOM   3935  H   ILE A 248     -25.195  -5.720  27.261  1.00  0.97           H  
ATOM   3936  CA  ILE A 248     -23.825  -4.070  27.281  1.00  0.97           C  
ATOM   3937  HA  ILE A 248     -23.706  -3.455  26.389  1.00  0.97           H  
ATOM   3938  C   ILE A 248     -22.445  -4.244  27.928  1.00  0.97           C  
ATOM   3939  CB  ILE A 248     -24.817  -3.354  28.225  1.00  0.97           C  
ATOM   3940  HB  ILE A 248     -25.016  -4.005  29.076  1.00  0.97           H  
ATOM   3941  O   ILE A 248     -22.301  -4.901  28.958  1.00  0.97           O  
ATOM   3942  CG1 ILE A 248     -26.150  -3.079  27.490  1.00  0.97           C  
ATOM   3943 HG12 ILE A 248     -25.971  -2.410  26.648  1.00  0.97           H  
ATOM   3944 HG13 ILE A 248     -26.544  -4.014  27.095  1.00  0.97           H  
ATOM   3945  CG2 ILE A 248     -24.211  -2.040  28.755  1.00  0.97           C  
ATOM   3946 HG21 ILE A 248     -23.291  -2.233  29.306  1.00  0.97           H  
ATOM   3947 HG22 ILE A 248     -24.009  -1.357  27.929  1.00  0.97           H  
ATOM   3948 HG23 ILE A 248     -24.899  -1.561  29.451  1.00  0.97           H  
ATOM   3949  CD1 ILE A 248     -27.241  -2.471  28.380  1.00  0.97           C  
ATOM   3950 HD11 ILE A 248     -27.364  -3.070  29.283  1.00  0.97           H  
ATOM   3951 HD12 ILE A 248     -28.183  -2.460  27.831  1.00  0.97           H  
ATOM   3952 HD13 ILE A 248     -26.990  -1.445  28.648  1.00  0.97           H  
ATOM   3953  N   GLY A 249     -21.433  -3.633  27.320  1.00  0.97           N  
ATOM   3954  H   GLY A 249     -21.612  -3.176  26.437  1.00  0.97           H  
ATOM   3955  CA  GLY A 249     -20.048  -3.744  27.747  1.00  0.97           C  
ATOM   3956  HA2 GLY A 249     -19.955  -3.409  28.780  1.00  0.97           H  
ATOM   3957  HA3 GLY A 249     -19.748  -4.791  27.695  1.00  0.97           H  
ATOM   3958  C   GLY A 249     -19.105  -2.922  26.876  1.00  0.97           C  
ATOM   3959  O   GLY A 249     -19.527  -2.109  26.048  1.00  0.97           O  
ATOM   3960  N   THR A 250     -17.809  -3.143  27.076  1.00  0.98           N  
ATOM   3961  H   THR A 250     -17.538  -3.858  27.736  1.00  0.98           H  
ATOM   3962  CA  THR A 250     -16.754  -2.521  26.274  1.00  0.98           C  
ATOM   3963  HA  THR A 250     -17.213  -1.861  25.537  1.00  0.98           H  
ATOM   3964  C   THR A 250     -15.980  -3.595  25.518  1.00  0.98           C  
ATOM   3965  CB  THR A 250     -15.823  -1.655  27.132  1.00  0.98           C  
ATOM   3966  HB  THR A 250     -15.242  -2.283  27.807  1.00  0.98           H  
ATOM   3967  O   THR A 250     -15.577  -4.603  26.094  1.00  0.98           O  
ATOM   3968  CG2 THR A 250     -14.882  -0.845  26.246  1.00  0.98           C  
ATOM   3969 HG21 THR A 250     -14.191  -1.513  25.732  1.00  0.98           H  
ATOM   3970 HG22 THR A 250     -15.454  -0.315  25.485  1.00  0.98           H  
ATOM   3971 HG23 THR A 250     -14.320  -0.134  26.853  1.00  0.98           H  
ATOM   3972  OG1 THR A 250     -16.560  -0.721  27.887  1.00  0.98           O  
ATOM   3973  HG1 THR A 250     -16.861  -1.170  28.681  1.00  0.98           H  
ATOM   3974  N   TYR A 251     -15.739  -3.370  24.230  1.00  0.98           N  
ATOM   3975  H   TYR A 251     -16.094  -2.518  23.821  1.00  0.98           H  
ATOM   3976  CA  TYR A 251     -15.086  -4.321  23.333  1.00  0.98           C  
ATOM   3977  HA  TYR A 251     -14.704  -5.171  23.899  1.00  0.98           H  
ATOM   3978  C   TYR A 251     -13.911  -3.645  22.640  1.00  0.98           C  
ATOM   3979  CB  TYR A 251     -16.104  -4.851  22.314  1.00  0.98           C  
ATOM   3980  HB2 TYR A 251     -15.596  -5.510  21.610  1.00  0.98           H  
ATOM   3981  HB3 TYR A 251     -16.506  -4.015  21.740  1.00  0.98           H  
ATOM   3982  O   TYR A 251     -14.020  -2.503  22.196  1.00  0.98           O  
ATOM   3983  CG  TYR A 251     -17.255  -5.600  22.953  1.00  0.98           C  
ATOM   3984  CD1 TYR A 251     -17.196  -7.000  23.080  1.00  0.98           C  
ATOM   3985  HD1 TYR A 251     -16.359  -7.548  22.673  1.00  0.98           H  
ATOM   3986  CD2 TYR A 251     -18.372  -4.894  23.446  1.00  0.98           C  
ATOM   3987  HD2 TYR A 251     -18.431  -3.821  23.339  1.00  0.98           H  
ATOM   3988  CE1 TYR A 251     -18.223  -7.692  23.745  1.00  0.98           C  
ATOM   3989  HE1 TYR A 251     -18.162  -8.763  23.867  1.00  0.98           H  
ATOM   3990  CE2 TYR A 251     -19.407  -5.585  24.102  1.00  0.98           C  
ATOM   3991  HE2 TYR A 251     -20.271  -5.064  24.488  1.00  0.98           H  
ATOM   3992  OH  TYR A 251     -20.286  -7.649  24.952  1.00  0.98           O  
ATOM   3993  HH  TYR A 251     -20.126  -8.596  24.972  1.00  0.98           H  
ATOM   3994  CZ  TYR A 251     -19.322  -6.982  24.272  1.00  0.98           C  
ATOM   3995  N   TYR A 252     -12.784  -4.341  22.522  1.00  0.98           N  
ATOM   3996  H   TYR A 252     -12.727  -5.273  22.905  1.00  0.98           H  
ATOM   3997  CA  TYR A 252     -11.679  -3.847  21.714  1.00  0.98           C  
ATOM   3998  HA  TYR A 252     -11.568  -2.778  21.899  1.00  0.98           H  
ATOM   3999  C   TYR A 252     -11.976  -4.034  20.226  1.00  0.98           C  
ATOM   4000  CB  TYR A 252     -10.362  -4.526  22.106  1.00  0.98           C  
ATOM   4001  HB2 TYR A 252      -9.638  -4.370  21.306  1.00  0.98           H  
ATOM   4002  HB3 TYR A 252     -10.536  -5.598  22.197  1.00  0.98           H  
ATOM   4003  O   TYR A 252     -12.375  -5.114  19.786  1.00  0.98           O  
ATOM   4004  CG  TYR A 252      -9.738  -4.016  23.387  1.00  0.98           C  
ATOM   4005  CD1 TYR A 252      -9.317  -2.679  23.470  1.00  0.98           C  
ATOM   4006  HD1 TYR A 252      -9.457  -2.011  22.633  1.00  0.98           H  
ATOM   4007  CD2 TYR A 252      -9.550  -4.875  24.486  1.00  0.98           C  
ATOM   4008  HD2 TYR A 252      -9.939  -5.882  24.450  1.00  0.98           H  
ATOM   4009  CE1 TYR A 252      -8.721  -2.197  24.646  1.00  0.98           C  
ATOM   4010  HE1 TYR A 252      -8.398  -1.169  24.722  1.00  0.98           H  
ATOM   4011  CE2 TYR A 252      -8.932  -4.404  25.661  1.00  0.98           C  
ATOM   4012  HE2 TYR A 252      -8.853  -5.047  26.525  1.00  0.98           H  
ATOM   4013  OH  TYR A 252      -8.060  -2.541  26.910  1.00  0.98           O  
ATOM   4014  HH  TYR A 252      -7.923  -3.194  27.599  1.00  0.98           H  
ATOM   4015  CZ  TYR A 252      -8.546  -3.049  25.751  1.00  0.98           C  
ATOM   4016  N   MET A 253     -11.692  -2.998  19.447  1.00  0.98           N  
ATOM   4017  H   MET A 253     -11.365  -2.161  19.909  1.00  0.98           H  
ATOM   4018  CA  MET A 253     -11.321  -3.145  18.045  1.00  0.98           C  
ATOM   4019  HA  MET A 253     -11.672  -4.109  17.675  1.00  0.98           H  
ATOM   4020  C   MET A 253      -9.796  -3.145  17.961  1.00  0.98           C  
ATOM   4021  CB  MET A 253     -11.991  -2.060  17.195  1.00  0.98           C  
ATOM   4022  HB2 MET A 253     -13.053  -2.038  17.440  1.00  0.98           H  
ATOM   4023  HB3 MET A 253     -11.902  -2.336  16.144  1.00  0.98           H  
ATOM   4024  O   MET A 253      -9.143  -2.453  18.745  1.00  0.98           O  
ATOM   4025  CG  MET A 253     -11.399  -0.660  17.404  1.00  0.98           C  
ATOM   4026  HG2 MET A 253     -11.511  -0.396  18.456  1.00  0.98           H  
ATOM   4027  HG3 MET A 253     -10.336  -0.684  17.165  1.00  0.98           H  
ATOM   4028  SD  MET A 253     -12.143   0.666  16.418  1.00  0.98           S  
ATOM   4029  CE  MET A 253     -13.806   0.715  17.130  1.00  0.98           C  
ATOM   4030  HE1 MET A 253     -14.356   1.554  16.706  1.00  0.98           H  
ATOM   4031  HE2 MET A 253     -14.331  -0.209  16.887  1.00  0.98           H  
ATOM   4032  HE3 MET A 253     -13.742   0.835  18.211  1.00  0.98           H  
ATOM   4033  N   ALA A 254      -9.217  -3.925  17.058  1.00  0.98           N  
ATOM   4034  H   ALA A 254      -9.782  -4.494  16.444  1.00  0.98           H  
ATOM   4035  CA  ALA A 254      -7.772  -4.055  16.975  1.00  0.98           C  
ATOM   4036  HA  ALA A 254      -7.320  -3.148  17.376  1.00  0.98           H  
ATOM   4037  C   ALA A 254      -7.289  -4.198  15.537  1.00  0.98           C  
ATOM   4038  CB  ALA A 254      -7.327  -5.235  17.844  1.00  0.98           C  
ATOM   4039  HB1 ALA A 254      -7.774  -6.152  17.462  1.00  0.98           H  
ATOM   4040  HB2 ALA A 254      -7.645  -5.078  18.875  1.00  0.98           H  
ATOM   4041  HB3 ALA A 254      -6.241  -5.319  17.810  1.00  0.98           H  
ATOM   4042  O   ALA A 254      -7.919  -4.890  14.734  1.00  0.98           O  
ATOM   4043  N   ILE A 255      -6.146  -3.574  15.258  1.00  0.98           N  
ATOM   4044  H   ILE A 255      -5.703  -3.043  15.994  1.00  0.98           H  
ATOM   4045  CA  ILE A 255      -5.356  -3.805  14.050  1.00  0.98           C  
ATOM   4046  HA  ILE A 255      -5.924  -4.497  13.429  1.00  0.98           H  
ATOM   4047  C   ILE A 255      -4.044  -4.501  14.408  1.00  0.98           C  
ATOM   4048  CB  ILE A 255      -5.132  -2.526  13.212  1.00  0.98           C  
ATOM   4049  HB  ILE A 255      -4.531  -2.801  12.345  1.00  0.98           H  
ATOM   4050  O   ILE A 255      -3.467  -4.243  15.465  1.00  0.98           O  
ATOM   4051  CG1 ILE A 255      -4.362  -1.449  13.999  1.00  0.98           C  
ATOM   4052 HG12 ILE A 255      -3.413  -1.880  14.316  1.00  0.98           H  
ATOM   4053 HG13 ILE A 255      -4.939  -1.170  14.881  1.00  0.98           H  
ATOM   4054  CG2 ILE A 255      -6.476  -2.005  12.690  1.00  0.98           C  
ATOM   4055 HG21 ILE A 255      -7.095  -1.636  13.508  1.00  0.98           H  
ATOM   4056 HG22 ILE A 255      -6.992  -2.805  12.160  1.00  0.98           H  
ATOM   4057 HG23 ILE A 255      -6.306  -1.199  11.976  1.00  0.98           H  
ATOM   4058  CD1 ILE A 255      -4.025  -0.169  13.227  1.00  0.98           C  
ATOM   4059 HD11 ILE A 255      -4.933   0.345  12.911  1.00  0.98           H  
ATOM   4060 HD12 ILE A 255      -3.461   0.502  13.875  1.00  0.98           H  
ATOM   4061 HD13 ILE A 255      -3.413  -0.411  12.358  1.00  0.98           H  
ATOM   4062  N   ILE A 256      -3.571  -5.383  13.534  1.00  0.96           N  
ATOM   4063  H   ILE A 256      -4.099  -5.553  12.690  1.00  0.96           H  
ATOM   4064  CA  ILE A 256      -2.246  -6.008  13.633  1.00  0.96           C  
ATOM   4065  HA  ILE A 256      -1.627  -5.365  14.259  1.00  0.96           H  
ATOM   4066  C   ILE A 256      -1.623  -6.054  12.230  1.00  0.96           C  
ATOM   4067  CB  ILE A 256      -2.333  -7.395  14.323  1.00  0.96           C  
ATOM   4068  HB  ILE A 256      -2.900  -7.262  15.245  1.00  0.96           H  
ATOM   4069  O   ILE A 256      -2.352  -6.302  11.263  1.00  0.96           O  
ATOM   4070  CG1 ILE A 256      -0.943  -7.929  14.727  1.00  0.96           C  
ATOM   4071 HG12 ILE A 256      -0.320  -8.049  13.841  1.00  0.96           H  
ATOM   4072 HG13 ILE A 256      -0.480  -7.198  15.390  1.00  0.96           H  
ATOM   4073  CG2 ILE A 256      -3.088  -8.418  13.465  1.00  0.96           C  
ATOM   4074 HG21 ILE A 256      -3.266  -9.339  14.021  1.00  0.96           H  
ATOM   4075 HG22 ILE A 256      -4.049  -7.995  13.173  1.00  0.96           H  
ATOM   4076 HG23 ILE A 256      -2.509  -8.663  12.574  1.00  0.96           H  
ATOM   4077  CD1 ILE A 256      -0.956  -9.265  15.480  1.00  0.96           C  
ATOM   4078 HD11 ILE A 256      -1.234 -10.077  14.807  1.00  0.96           H  
ATOM   4079 HD12 ILE A 256       0.043  -9.468  15.866  1.00  0.96           H  
ATOM   4080 HD13 ILE A 256      -1.658  -9.224  16.312  1.00  0.96           H  
ATOM   4081  N   PRO A 257      -0.314  -5.787  12.081  1.00  0.96           N  
ATOM   4082  CA  PRO A 257       0.354  -5.921  10.794  1.00  0.96           C  
ATOM   4083  HA  PRO A 257      -0.101  -5.262  10.055  1.00  0.96           H  
ATOM   4084  C   PRO A 257       0.281  -7.347  10.253  1.00  0.96           C  
ATOM   4085  CB  PRO A 257       1.789  -5.462  11.029  1.00  0.96           C  
ATOM   4086  HB2 PRO A 257       2.504  -5.990  10.398  1.00  0.96           H  
ATOM   4087  HB3 PRO A 257       1.836  -4.385  10.863  1.00  0.96           H  
ATOM   4088  O   PRO A 257       0.446  -8.315  10.995  1.00  0.96           O  
ATOM   4089  CG  PRO A 257       2.011  -5.736  12.506  1.00  0.96           C  
ATOM   4090  HG2 PRO A 257       2.816  -5.130  12.920  1.00  0.96           H  
ATOM   4091  HG3 PRO A 257       2.199  -6.801  12.638  1.00  0.96           H  
ATOM   4092  CD  PRO A 257       0.652  -5.373  13.093  1.00  0.96           C  
ATOM   4093  HD2 PRO A 257       0.589  -4.293  13.230  1.00  0.96           H  
ATOM   4094  HD3 PRO A 257       0.521  -5.874  14.052  1.00  0.96           H  
ATOM   4095  N   TYR A 258       0.048  -7.448   8.946  1.00  0.94           N  
ATOM   4096  H   TYR A 258      -0.101  -6.597   8.423  1.00  0.94           H  
ATOM   4097  CA  TYR A 258       0.200  -8.667   8.168  1.00  0.94           C  
ATOM   4098  HA  TYR A 258       0.181  -9.515   8.852  1.00  0.94           H  
ATOM   4099  C   TYR A 258       1.548  -8.637   7.442  1.00  0.94           C  
ATOM   4100  CB  TYR A 258      -0.979  -8.838   7.204  1.00  0.94           C  
ATOM   4101  HB2 TYR A 258      -1.160  -7.890   6.699  1.00  0.94           H  
ATOM   4102  HB3 TYR A 258      -1.872  -9.065   7.787  1.00  0.94           H  
ATOM   4103  O   TYR A 258       1.795  -7.758   6.615  1.00  0.94           O  
ATOM   4104  CG  TYR A 258      -0.789  -9.928   6.158  1.00  0.94           C  
ATOM   4105  CD1 TYR A 258      -0.620  -9.596   4.800  1.00  0.94           C  
ATOM   4106  HD1 TYR A 258      -0.571  -8.563   4.487  1.00  0.94           H  
ATOM   4107  CD2 TYR A 258      -0.771 -11.283   6.539  1.00  0.94           C  
ATOM   4108  HD2 TYR A 258      -0.870 -11.548   7.581  1.00  0.94           H  
ATOM   4109  CE1 TYR A 258      -0.489 -10.595   3.825  1.00  0.94           C  
ATOM   4110  HE1 TYR A 258      -0.361 -10.337   2.784  1.00  0.94           H  
ATOM   4111  CE2 TYR A 258      -0.607 -12.293   5.572  1.00  0.94           C  
ATOM   4112  HE2 TYR A 258      -0.587 -13.329   5.876  1.00  0.94           H  
ATOM   4113  OH  TYR A 258      -0.320 -12.899   3.262  1.00  0.94           O  
ATOM   4114  HH  TYR A 258      -0.236 -13.769   3.659  1.00  0.94           H  
ATOM   4115  CZ  TYR A 258      -0.476 -11.945   4.211  1.00  0.94           C  
ATOM   4116  N   PHE A 259       2.410  -9.601   7.755  1.00  0.91           N  
ATOM   4117  H   PHE A 259       2.092 -10.317   8.393  1.00  0.91           H  
ATOM   4118  CA  PHE A 259       3.712  -9.803   7.136  1.00  0.91           C  
ATOM   4119  HA  PHE A 259       3.978  -8.919   6.556  1.00  0.91           H  
ATOM   4120  C   PHE A 259       3.637 -10.997   6.187  1.00  0.91           C  
ATOM   4121  CB  PHE A 259       4.791  -9.994   8.210  1.00  0.91           C  
ATOM   4122  HB2 PHE A 259       4.574 -10.905   8.768  1.00  0.91           H  
ATOM   4123  HB3 PHE A 259       5.752 -10.138   7.716  1.00  0.91           H  
ATOM   4124  O   PHE A 259       3.520 -12.148   6.607  1.00  0.91           O  
ATOM   4125  CG  PHE A 259       4.924  -8.833   9.177  1.00  0.91           C  
ATOM   4126  CD1 PHE A 259       5.350  -7.571   8.724  1.00  0.91           C  
ATOM   4127  HD1 PHE A 259       5.590  -7.421   7.681  1.00  0.91           H  
ATOM   4128  CD2 PHE A 259       4.632  -9.018  10.540  1.00  0.91           C  
ATOM   4129  HD2 PHE A 259       4.326  -9.993  10.889  1.00  0.91           H  
ATOM   4130  CE1 PHE A 259       5.481  -6.503   9.630  1.00  0.91           C  
ATOM   4131  HE1 PHE A 259       5.824  -5.543   9.275  1.00  0.91           H  
ATOM   4132  CE2 PHE A 259       4.759  -7.953  11.448  1.00  0.91           C  
ATOM   4133  HE2 PHE A 259       4.545  -8.105  12.495  1.00  0.91           H  
ATOM   4134  CZ  PHE A 259       5.189  -6.695  10.992  1.00  0.91           C  
ATOM   4135  HZ  PHE A 259       5.308  -5.879  11.690  1.00  0.91           H  
ATOM   4136  N   SER A 260       3.694 -10.705   4.892  1.00  0.89           N  
ATOM   4137  H   SER A 260       3.682  -9.734   4.615  1.00  0.89           H  
ATOM   4138  CA  SER A 260       3.675 -11.704   3.820  1.00  0.89           C  
ATOM   4139  HA  SER A 260       3.078 -12.563   4.125  1.00  0.89           H  
ATOM   4140  C   SER A 260       5.058 -12.219   3.425  1.00  0.89           C  
ATOM   4141  CB  SER A 260       3.029 -11.081   2.587  1.00  0.89           C  
ATOM   4142  HB2 SER A 260       1.964 -10.935   2.769  1.00  0.89           H  
ATOM   4143  HB3 SER A 260       3.151 -11.738   1.726  1.00  0.89           H  
ATOM   4144  O   SER A 260       5.134 -13.259   2.780  1.00  0.89           O  
ATOM   4145  OG  SER A 260       3.631  -9.826   2.322  1.00  0.89           O  
ATOM   4146  HG  SER A 260       4.587  -9.909   2.334  1.00  0.89           H  
ATOM   4147  N   ALA A 261       6.124 -11.479   3.752  1.00  0.85           N  
ATOM   4148  H   ALA A 261       6.004 -10.669   4.343  1.00  0.85           H  
ATOM   4149  CA  ALA A 261       7.485 -11.815   3.347  1.00  0.85           C  
ATOM   4150  HA  ALA A 261       7.493 -12.006   2.274  1.00  0.85           H  
ATOM   4151  C   ALA A 261       7.968 -13.082   4.067  1.00  0.85           C  
ATOM   4152  CB  ALA A 261       8.406 -10.617   3.603  1.00  0.85           C  
ATOM   4153  HB1 ALA A 261       9.414 -10.856   3.263  1.00  0.85           H  
ATOM   4154  HB2 ALA A 261       8.057  -9.747   3.047  1.00  0.85           H  
ATOM   4155  HB3 ALA A 261       8.437 -10.381   4.667  1.00  0.85           H  
ATOM   4156  O   ALA A 261       7.949 -13.160   5.300  1.00  0.85           O  
ATOM   4157  N   ILE A 262       8.416 -14.079   3.304  1.00  0.76           N  
ATOM   4158  H   ILE A 262       8.427 -13.949   2.302  1.00  0.76           H  
ATOM   4159  CA  ILE A 262       8.986 -15.300   3.881  1.00  0.76           C  
ATOM   4160  HA  ILE A 262       8.336 -15.614   4.698  1.00  0.76           H  
ATOM   4161  C   ILE A 262      10.361 -14.977   4.482  1.00  0.76           C  
ATOM   4162  CB  ILE A 262       9.019 -16.455   2.853  1.00  0.76           C  
ATOM   4163  HB  ILE A 262       9.601 -16.136   1.989  1.00  0.76           H  
ATOM   4164  O   ILE A 262      11.183 -14.304   3.867  1.00  0.76           O  
ATOM   4165  CG1 ILE A 262       7.575 -16.781   2.394  1.00  0.76           C  
ATOM   4166 HG12 ILE A 262       7.154 -15.907   1.898  1.00  0.76           H  
ATOM   4167 HG13 ILE A 262       6.956 -16.989   3.266  1.00  0.76           H  
ATOM   4168  CG2 ILE A 262       9.692 -17.705   3.455  1.00  0.76           C  
ATOM   4169 HG21 ILE A 262      10.721 -17.482   3.740  1.00  0.76           H  
ATOM   4170 HG22 ILE A 262       9.134 -18.059   4.322  1.00  0.76           H  
ATOM   4171 HG23 ILE A 262       9.744 -18.499   2.710  1.00  0.76           H  
ATOM   4172  CD1 ILE A 262       7.460 -17.968   1.427  1.00  0.76           C  
ATOM   4173 HD11 ILE A 262       6.488 -17.942   0.934  1.00  0.76           H  
ATOM   4174 HD12 ILE A 262       7.544 -18.905   1.978  1.00  0.76           H  
ATOM   4175 HD13 ILE A 262       8.249 -17.931   0.675  1.00  0.76           H  
ATOM   4176  N   GLY A 263      10.615 -15.462   5.700  1.00  0.71           N  
ATOM   4177  H   GLY A 263       9.881 -15.971   6.171  1.00  0.71           H  
ATOM   4178  CA  GLY A 263      11.911 -15.316   6.376  1.00  0.71           C  
ATOM   4179  HA2 GLY A 263      12.045 -16.147   7.069  1.00  0.71           H  
ATOM   4180  HA3 GLY A 263      12.708 -15.366   5.633  1.00  0.71           H  
ATOM   4181  C   GLY A 263      12.100 -14.016   7.161  1.00  0.71           C  
ATOM   4182  O   GLY A 263      13.092 -13.900   7.874  1.00  0.71           O  
ATOM   4183  N   VAL A 264      11.147 -13.081   7.107  1.00  0.72           N  
ATOM   4184  H   VAL A 264      10.369 -13.212   6.476  1.00  0.72           H  
ATOM   4185  CA  VAL A 264      11.129 -11.906   7.989  1.00  0.72           C  
ATOM   4186  HA  VAL A 264      12.149 -11.681   8.299  1.00  0.72           H  
ATOM   4187  C   VAL A 264      10.284 -12.255   9.216  1.00  0.72           C  
ATOM   4188  CB  VAL A 264      10.615 -10.648   7.264  1.00  0.72           C  
ATOM   4189  HB  VAL A 264       9.575 -10.787   6.970  1.00  0.72           H  
ATOM   4190  O   VAL A 264       9.053 -12.256   9.124  1.00  0.72           O  
ATOM   4191  CG1 VAL A 264      10.717  -9.420   8.180  1.00  0.72           C  
ATOM   4192 HG11 VAL A 264      10.091  -9.552   9.062  1.00  0.72           H  
ATOM   4193 HG12 VAL A 264      11.751  -9.265   8.490  1.00  0.72           H  
ATOM   4194 HG13 VAL A 264      10.370  -8.536   7.645  1.00  0.72           H  
ATOM   4195  CG2 VAL A 264      11.442 -10.365   6.003  1.00  0.72           C  
ATOM   4196 HG21 VAL A 264      11.326 -11.174   5.282  1.00  0.72           H  
ATOM   4197 HG22 VAL A 264      12.497 -10.260   6.257  1.00  0.72           H  
ATOM   4198 HG23 VAL A 264      11.095  -9.446   5.531  1.00  0.72           H  
ATOM   4199  N   PRO A 265      10.890 -12.620  10.364  1.00  0.62           N  
ATOM   4200  CA  PRO A 265      10.109 -12.892  11.557  1.00  0.62           C  
ATOM   4201  HA  PRO A 265       9.395 -13.691  11.358  1.00  0.62           H  
ATOM   4202  C   PRO A 265       9.354 -11.624  11.950  1.00  0.62           C  
ATOM   4203  CB  PRO A 265      11.105 -13.355  12.625  1.00  0.62           C  
ATOM   4204  HB2 PRO A 265      11.207 -14.439  12.578  1.00  0.62           H  
ATOM   4205  HB3 PRO A 265      10.811 -13.042  13.627  1.00  0.62           H  
ATOM   4206  O   PRO A 265       9.931 -10.537  12.026  1.00  0.62           O  
ATOM   4207  CG  PRO A 265      12.419 -12.706  12.190  1.00  0.62           C  
ATOM   4208  HG2 PRO A 265      12.464 -11.684  12.567  1.00  0.62           H  
ATOM   4209  HG3 PRO A 265      13.285 -13.275  12.527  1.00  0.62           H  
ATOM   4210  CD  PRO A 265      12.314 -12.683  10.667  1.00  0.62           C  
ATOM   4211  HD2 PRO A 265      12.855 -11.822  10.274  1.00  0.62           H  
ATOM   4212  HD3 PRO A 265      12.729 -13.609  10.270  1.00  0.62           H  
ATOM   4213  N   ALA A 266       8.057 -11.766  12.228  1.00  0.69           N  
ATOM   4214  H   ALA A 266       7.624 -12.671  12.108  1.00  0.69           H  
ATOM   4215  CA  ALA A 266       7.331 -10.721  12.930  1.00  0.69           C  
ATOM   4216  HA  ALA A 266       7.302  -9.828  12.306  1.00  0.69           H  
ATOM   4217  C   ALA A 266       8.095 -10.419  14.224  1.00  0.69           C  
ATOM   4218  CB  ALA A 266       5.900 -11.193  13.214  1.00  0.69           C  
ATOM   4219  HB1 ALA A 266       5.412 -11.475  12.281  1.00  0.69           H  
ATOM   4220  HB2 ALA A 266       5.920 -12.054  13.882  1.00  0.69           H  
ATOM   4221  HB3 ALA A 266       5.338 -10.389  13.689  1.00  0.69           H  
ATOM   4222  O   ALA A 266       8.495 -11.353  14.927  1.00  0.69           O  
ATOM   4223  N   SER A 267       8.305  -9.137  14.540  1.00  0.71           N  
ATOM   4224  H   SER A 267       8.006  -8.413  13.903  1.00  0.71           H  
ATOM   4225  CA  SER A 267       8.925  -8.779  15.816  1.00  0.71           C  
ATOM   4226  HA  SER A 267       9.961  -9.115  15.791  1.00  0.71           H  
ATOM   4227  C   SER A 267       8.148  -9.480  16.942  1.00  0.71           C  
ATOM   4228  CB  SER A 267       8.940  -7.264  16.032  1.00  0.71           C  
ATOM   4229  HB2 SER A 267       9.606  -6.801  15.303  1.00  0.71           H  
ATOM   4230  HB3 SER A 267       7.937  -6.856  15.911  1.00  0.71           H  
ATOM   4231  O   SER A 267       6.916  -9.354  16.962  1.00  0.71           O  
ATOM   4232  OG  SER A 267       9.399  -6.994  17.341  1.00  0.71           O  
ATOM   4233  HG  SER A 267       9.620  -6.064  17.420  1.00  0.71           H  
ATOM   4234  N   PRO A 268       8.808 -10.216  17.861  1.00  0.67           N  
ATOM   4235  CA  PRO A 268       8.141 -10.894  18.977  1.00  0.67           C  
ATOM   4236  HA  PRO A 268       7.536 -11.712  18.587  1.00  0.67           H  
ATOM   4237  C   PRO A 268       7.251  -9.951  19.799  1.00  0.67           C  
ATOM   4238  CB  PRO A 268       9.277 -11.452  19.843  1.00  0.67           C  
ATOM   4239  HB2 PRO A 268       9.552 -10.728  20.610  1.00  0.67           H  
ATOM   4240  HB3 PRO A 268       9.002 -12.401  20.302  1.00  0.67           H  
ATOM   4241  O   PRO A 268       6.268 -10.376  20.402  1.00  0.67           O  
ATOM   4242  CG  PRO A 268      10.444 -11.610  18.871  1.00  0.67           C  
ATOM   4243  HG2 PRO A 268      11.406 -11.536  19.377  1.00  0.67           H  
ATOM   4244  HG3 PRO A 268      10.356 -12.563  18.350  1.00  0.67           H  
ATOM   4245  CD  PRO A 268      10.238 -10.471  17.881  1.00  0.67           C  
ATOM   4246  HD2 PRO A 268      10.607 -10.774  16.901  1.00  0.67           H  
ATOM   4247  HD3 PRO A 268      10.760  -9.578  18.227  1.00  0.67           H  
ATOM   4248  N   ASP A 269       7.570  -8.657  19.767  1.00  0.74           N  
ATOM   4249  H   ASP A 269       8.410  -8.396  19.272  1.00  0.74           H  
ATOM   4250  CA  ASP A 269       6.873  -7.590  20.476  1.00  0.74           C  
ATOM   4251  HA  ASP A 269       6.412  -8.017  21.367  1.00  0.74           H  
ATOM   4252  C   ASP A 269       5.735  -6.938  19.675  1.00  0.74           C  
ATOM   4253  CB  ASP A 269       7.911  -6.559  20.932  1.00  0.74           C  
ATOM   4254  HB2 ASP A 269       8.472  -6.203  20.068  1.00  0.74           H  
ATOM   4255  HB3 ASP A 269       7.404  -5.706  21.383  1.00  0.74           H  
ATOM   4256  O   ASP A 269       5.161  -5.941  20.121  1.00  0.74           O  
ATOM   4257  CG  ASP A 269       8.857  -7.142  21.978  1.00  0.74           C  
ATOM   4258  OD1 ASP A 269       8.338  -7.796  22.913  1.00  0.74           O  
ATOM   4259  OD2 ASP A 269      10.071  -6.879  21.866  1.00  0.74           O  
ATOM   4260  N   THR A 270       5.372  -7.484  18.508  1.00  0.82           N  
ATOM   4261  H   THR A 270       5.879  -8.298  18.191  1.00  0.82           H  
ATOM   4262  CA  THR A 270       4.275  -6.958  17.683  1.00  0.82           C  
ATOM   4263  HA  THR A 270       4.458  -5.897  17.514  1.00  0.82           H  
ATOM   4264  C   THR A 270       2.944  -7.113  18.415  1.00  0.82           C  
ATOM   4265  CB  THR A 270       4.200  -7.629  16.306  1.00  0.82           C  
ATOM   4266  HB  THR A 270       3.945  -8.682  16.419  1.00  0.82           H  
ATOM   4267  O   THR A 270       2.309  -8.168  18.411  1.00  0.82           O  
ATOM   4268  CG2 THR A 270       3.171  -6.947  15.409  1.00  0.82           C  
ATOM   4269 HG21 THR A 270       2.174  -7.008  15.847  1.00  0.82           H  
ATOM   4270 HG22 THR A 270       3.445  -5.905  15.247  1.00  0.82           H  
ATOM   4271 HG23 THR A 270       3.162  -7.481  14.458  1.00  0.82           H  
ATOM   4272  OG1 THR A 270       5.430  -7.525  15.635  1.00  0.82           O  
ATOM   4273  HG1 THR A 270       6.013  -8.157  16.063  1.00  0.82           H  
ATOM   4274  N   LYS A 271       2.499  -6.034  19.058  1.00  0.88           N  
ATOM   4275  H   LYS A 271       3.113  -5.233  19.080  1.00  0.88           H  
ATOM   4276  CA  LYS A 271       1.222  -5.967  19.772  1.00  0.88           C  
ATOM   4277  HA  LYS A 271       0.928  -6.987  20.022  1.00  0.88           H  
ATOM   4278  C   LYS A 271       0.151  -5.349  18.872  1.00  0.88           C  
ATOM   4279  CB  LYS A 271       1.395  -5.187  21.082  1.00  0.88           C  
ATOM   4280  HB2 LYS A 271       1.878  -4.235  20.865  1.00  0.88           H  
ATOM   4281  HB3 LYS A 271       0.418  -4.989  21.523  1.00  0.88           H  
ATOM   4282  O   LYS A 271       0.455  -4.405  18.146  1.00  0.88           O  
ATOM   4283  CG  LYS A 271       2.240  -5.995  22.078  1.00  0.88           C  
ATOM   4284  HG2 LYS A 271       1.665  -6.853  22.426  1.00  0.88           H  
ATOM   4285  HG3 LYS A 271       3.134  -6.371  21.580  1.00  0.88           H  
ATOM   4286  CD  LYS A 271       2.679  -5.152  23.277  1.00  0.88           C  
ATOM   4287  HD2 LYS A 271       1.819  -4.904  23.899  1.00  0.88           H  
ATOM   4288  HD3 LYS A 271       3.141  -4.234  22.912  1.00  0.88           H  
ATOM   4289  CE  LYS A 271       3.714  -5.960  24.067  1.00  0.88           C  
ATOM   4290  HE2 LYS A 271       4.468  -6.310  23.362  1.00  0.88           H  
ATOM   4291  HE3 LYS A 271       3.240  -6.841  24.498  1.00  0.88           H  
ATOM   4292  NZ  LYS A 271       4.375  -5.146  25.111  1.00  0.88           N  
ATOM   4293  HZ1 LYS A 271       5.114  -5.684  25.539  1.00  0.88           H  
ATOM   4294  HZ2 LYS A 271       3.723  -4.821  25.810  1.00  0.88           H  
ATOM   4295  HZ3 LYS A 271       4.821  -4.352  24.673  1.00  0.88           H  
ATOM   4296  N   PRO A 272      -1.107  -5.822  18.938  1.00  0.95           N  
ATOM   4297  CA  PRO A 272      -2.198  -5.160  18.237  1.00  0.95           C  
ATOM   4298  HA  PRO A 272      -1.954  -5.128  17.175  1.00  0.95           H  
ATOM   4299  C   PRO A 272      -2.409  -3.738  18.769  1.00  0.95           C  
ATOM   4300  CB  PRO A 272      -3.439  -6.034  18.457  1.00  0.95           C  
ATOM   4301  HB2 PRO A 272      -4.054  -5.632  19.262  1.00  0.95           H  
ATOM   4302  HB3 PRO A 272      -4.024  -6.120  17.541  1.00  0.95           H  
ATOM   4303  O   PRO A 272      -2.520  -3.562  19.985  1.00  0.95           O  
ATOM   4304  CG  PRO A 272      -2.876  -7.389  18.881  1.00  0.95           C  
ATOM   4305  HG2 PRO A 272      -2.657  -7.980  17.991  1.00  0.95           H  
ATOM   4306  HG3 PRO A 272      -3.559  -7.928  19.537  1.00  0.95           H  
ATOM   4307  CD  PRO A 272      -1.569  -7.038  19.585  1.00  0.95           C  
ATOM   4308  HD2 PRO A 272      -1.750  -6.840  20.642  1.00  0.95           H  
ATOM   4309  HD3 PRO A 272      -0.863  -7.858  19.459  1.00  0.95           H  
ATOM   4310  N   THR A 273      -2.542  -2.761  17.872  1.00  0.96           N  
ATOM   4311  H   THR A 273      -2.435  -2.998  16.896  1.00  0.96           H  
ATOM   4312  CA  THR A 273      -3.034  -1.412  18.196  1.00  0.96           C  
ATOM   4313  HA  THR A 273      -2.540  -1.047  19.097  1.00  0.96           H  
ATOM   4314  C   THR A 273      -4.532  -1.485  18.429  1.00  0.96           C  
ATOM   4315  CB  THR A 273      -2.756  -0.429  17.055  1.00  0.96           C  
ATOM   4316  HB  THR A 273      -3.119  -0.868  16.126  1.00  0.96           H  
ATOM   4317  O   THR A 273      -5.251  -2.104  17.641  1.00  0.96           O  
ATOM   4318  CG2 THR A 273      -3.380   0.957  17.203  1.00  0.96           C  
ATOM   4319 HG21 THR A 273      -4.457   0.890  17.354  1.00  0.96           H  
ATOM   4320 HG22 THR A 273      -2.930   1.485  18.043  1.00  0.96           H  
ATOM   4321 HG23 THR A 273      -3.205   1.526  16.290  1.00  0.96           H  
ATOM   4322  OG1 THR A 273      -1.380  -0.250  16.947  1.00  0.96           O  
ATOM   4323  HG1 THR A 273      -1.206   0.683  16.799  1.00  0.96           H  
ATOM   4324  N   ARG A 274      -5.021  -0.854  19.500  1.00  0.97           N  
ATOM   4325  H   ARG A 274      -4.383  -0.321  20.073  1.00  0.97           H  
ATOM   4326  CA  ARG A 274      -6.409  -1.006  19.952  1.00  0.97           C  
ATOM   4327  HA  ARG A 274      -6.933  -1.649  19.245  1.00  0.97           H  
ATOM   4328  C   ARG A 274      -7.186   0.304  19.993  1.00  0.97           C  
ATOM   4329  CB  ARG A 274      -6.448  -1.702  21.315  1.00  0.97           C  
ATOM   4330  HB2 ARG A 274      -7.486  -1.757  21.644  1.00  0.97           H  
ATOM   4331  HB3 ARG A 274      -5.890  -1.105  22.037  1.00  0.97           H  
ATOM   4332  O   ARG A 274      -6.673   1.351  20.377  1.00  0.97           O  
ATOM   4333  CG  ARG A 274      -5.873  -3.121  21.264  1.00  0.97           C  
ATOM   4334  HG2 ARG A 274      -6.428  -3.721  20.543  1.00  0.97           H  
ATOM   4335  HG3 ARG A 274      -4.824  -3.076  20.969  1.00  0.97           H  
ATOM   4336  CD  ARG A 274      -5.964  -3.756  22.649  1.00  0.97           C  
ATOM   4337  HD2 ARG A 274      -5.538  -3.053  23.365  1.00  0.97           H  
ATOM   4338  HD3 ARG A 274      -7.012  -3.907  22.906  1.00  0.97           H  
ATOM   4339  NE  ARG A 274      -5.257  -5.047  22.684  1.00  0.97           N  
ATOM   4340  HE  ARG A 274      -5.288  -5.591  21.833  1.00  0.97           H  
ATOM   4341  NH1 ARG A 274      -4.268  -4.743  24.736  1.00  0.97           N  
ATOM   4342 HH11 ARG A 274      -4.669  -3.817  24.769  1.00  0.97           H  
ATOM   4343 HH12 ARG A 274      -3.476  -4.893  25.344  1.00  0.97           H  
ATOM   4344  NH2 ARG A 274      -3.804  -6.573  23.515  1.00  0.97           N  
ATOM   4345 HH21 ARG A 274      -3.868  -7.062  22.633  1.00  0.97           H  
ATOM   4346 HH22 ARG A 274      -3.055  -6.793  24.156  1.00  0.97           H  
ATOM   4347  CZ  ARG A 274      -4.450  -5.445  23.646  1.00  0.97           C  
ATOM   4348  N   GLY A 275      -8.466   0.193  19.661  1.00  0.97           N  
ATOM   4349  H   GLY A 275      -8.773  -0.727  19.379  1.00  0.97           H  
ATOM   4350  CA  GLY A 275      -9.516   1.161  19.961  1.00  0.97           C  
ATOM   4351  HA2 GLY A 275      -9.914   1.574  19.034  1.00  0.97           H  
ATOM   4352  HA3 GLY A 275      -9.120   1.979  20.564  1.00  0.97           H  
ATOM   4353  C   GLY A 275     -10.650   0.488  20.734  1.00  0.97           C  
ATOM   4354  O   GLY A 275     -10.653  -0.728  20.924  1.00  0.97           O  
ATOM   4355  N   LEU A 276     -11.638   1.263  21.161  1.00  0.97           N  
ATOM   4356  H   LEU A 276     -11.594   2.251  20.953  1.00  0.97           H  
ATOM   4357  CA  LEU A 276     -12.765   0.792  21.959  1.00  0.97           C  
ATOM   4358  HA  LEU A 276     -12.657  -0.274  22.160  1.00  0.97           H  
ATOM   4359  C   LEU A 276     -14.089   0.972  21.219  1.00  0.97           C  
ATOM   4360  CB  LEU A 276     -12.794   1.536  23.305  1.00  0.97           C  
ATOM   4361  HB2 LEU A 276     -13.681   1.219  23.855  1.00  0.97           H  
ATOM   4362  HB3 LEU A 276     -12.892   2.602  23.104  1.00  0.97           H  
ATOM   4363  O   LEU A 276     -14.324   1.996  20.581  1.00  0.97           O  
ATOM   4364  CG  LEU A 276     -11.562   1.314  24.201  1.00  0.97           C  
ATOM   4365  HG  LEU A 276     -10.654   1.586  23.664  1.00  0.97           H  
ATOM   4366  CD1 LEU A 276     -11.683   2.213  25.432  1.00  0.97           C  
ATOM   4367 HD11 LEU A 276     -11.651   3.259  25.126  1.00  0.97           H  
ATOM   4368 HD12 LEU A 276     -10.857   2.019  26.117  1.00  0.97           H  
ATOM   4369 HD13 LEU A 276     -12.620   2.013  25.951  1.00  0.97           H  
ATOM   4370  CD2 LEU A 276     -11.448  -0.130  24.683  1.00  0.97           C  
ATOM   4371 HD21 LEU A 276     -10.572  -0.230  25.323  1.00  0.97           H  
ATOM   4372 HD22 LEU A 276     -11.335  -0.803  23.833  1.00  0.97           H  
ATOM   4373 HD23 LEU A 276     -12.335  -0.407  25.252  1.00  0.97           H  
ATOM   4374  N   ILE A 277     -14.974  -0.003  21.388  1.00  0.98           N  
ATOM   4375  H   ILE A 277     -14.663  -0.840  21.860  1.00  0.98           H  
ATOM   4376  CA  ILE A 277     -16.412   0.120  21.180  1.00  0.98           C  
ATOM   4377  HA  ILE A 277     -16.626   1.087  20.724  1.00  0.98           H  
ATOM   4378  C   ILE A 277     -17.069   0.068  22.554  1.00  0.98           C  
ATOM   4379  CB  ILE A 277     -16.946  -0.974  20.237  1.00  0.98           C  
ATOM   4380  HB  ILE A 277     -16.731  -1.953  20.666  1.00  0.98           H  
ATOM   4381  O   ILE A 277     -16.928  -0.925  23.269  1.00  0.98           O  
ATOM   4382  CG1 ILE A 277     -16.212  -0.860  18.887  1.00  0.98           C  
ATOM   4383 HG12 ILE A 277     -16.212   0.180  18.560  1.00  0.98           H  
ATOM   4384 HG13 ILE A 277     -15.179  -1.182  19.026  1.00  0.98           H  
ATOM   4385  CG2 ILE A 277     -18.472  -0.842  20.085  1.00  0.98           C  
ATOM   4386 HG21 ILE A 277     -18.712   0.125  19.644  1.00  0.98           H  
ATOM   4387 HG22 ILE A 277     -18.868  -1.638  19.455  1.00  0.98           H  
ATOM   4388 HG23 ILE A 277     -18.965  -0.934  21.053  1.00  0.98           H  
ATOM   4389  CD1 ILE A 277     -16.813  -1.706  17.771  1.00  0.98           C  
ATOM   4390 HD11 ILE A 277     -17.094  -2.683  18.162  1.00  0.98           H  
ATOM   4391 HD12 ILE A 277     -16.083  -1.815  16.968  1.00  0.98           H  
ATOM   4392 HD13 ILE A 277     -17.696  -1.202  17.379  1.00  0.98           H  
ATOM   4393  N   VAL A 278     -17.760   1.138  22.933  1.00  0.98           N  
ATOM   4394  H   VAL A 278     -17.861   1.894  22.270  1.00  0.98           H  
ATOM   4395  CA  VAL A 278     -18.401   1.280  24.245  1.00  0.98           C  
ATOM   4396  HA  VAL A 278     -18.165   0.419  24.871  1.00  0.98           H  
ATOM   4397  C   VAL A 278     -19.907   1.322  24.051  1.00  0.98           C  
ATOM   4398  CB  VAL A 278     -17.900   2.537  24.982  1.00  0.98           C  
ATOM   4399  HB  VAL A 278     -18.149   3.425  24.401  1.00  0.98           H  
ATOM   4400  O   VAL A 278     -20.430   2.277  23.475  1.00  0.98           O  
ATOM   4401  CG1 VAL A 278     -18.539   2.656  26.372  1.00  0.98           C  
ATOM   4402 HG11 VAL A 278     -18.141   3.525  26.897  1.00  0.98           H  
ATOM   4403 HG12 VAL A 278     -19.619   2.773  26.285  1.00  0.98           H  
ATOM   4404 HG13 VAL A 278     -18.327   1.761  26.956  1.00  0.98           H  
ATOM   4405  CG2 VAL A 278     -16.383   2.512  25.201  1.00  0.98           C  
ATOM   4406 HG21 VAL A 278     -16.123   1.683  25.859  1.00  0.98           H  
ATOM   4407 HG22 VAL A 278     -16.070   3.436  25.687  1.00  0.98           H  
ATOM   4408 HG23 VAL A 278     -15.859   2.414  24.250  1.00  0.98           H  
ATOM   4409  N   TYR A 279     -20.610   0.303  24.536  1.00  0.98           N  
ATOM   4410  H   TYR A 279     -20.140  -0.444  25.027  1.00  0.98           H  
ATOM   4411  CA  TYR A 279     -22.069   0.300  24.525  1.00  0.98           C  
ATOM   4412  HA  TYR A 279     -22.413   0.594  23.533  1.00  0.98           H  
ATOM   4413  C   TYR A 279     -22.606   1.324  25.527  1.00  0.98           C  
ATOM   4414  CB  TYR A 279     -22.609  -1.106  24.804  1.00  0.98           C  
ATOM   4415  HB2 TYR A 279     -22.060  -1.548  25.636  1.00  0.98           H  
ATOM   4416  HB3 TYR A 279     -23.647  -1.013  25.125  1.00  0.98           H  
ATOM   4417  O   TYR A 279     -22.077   1.475  26.630  1.00  0.98           O  
ATOM   4418  CG  TYR A 279     -22.560  -2.036  23.605  1.00  0.98           C  
ATOM   4419  CD1 TYR A 279     -23.766  -2.496  23.044  1.00  0.98           C  
ATOM   4420  HD1 TYR A 279     -24.711  -2.222  23.487  1.00  0.98           H  
ATOM   4421  CD2 TYR A 279     -21.329  -2.435  23.041  1.00  0.98           C  
ATOM   4422  HD2 TYR A 279     -20.398  -2.111  23.482  1.00  0.98           H  
ATOM   4423  CE1 TYR A 279     -23.743  -3.342  21.922  1.00  0.98           C  
ATOM   4424  HE1 TYR A 279     -24.660  -3.735  21.509  1.00  0.98           H  
ATOM   4425  CE2 TYR A 279     -21.306  -3.267  21.904  1.00  0.98           C  
ATOM   4426  HE2 TYR A 279     -20.368  -3.574  21.467  1.00  0.98           H  
ATOM   4427  OH  TYR A 279     -22.522  -4.524  20.255  1.00  0.98           O  
ATOM   4428  HH  TYR A 279     -21.644  -4.747  19.937  1.00  0.98           H  
ATOM   4429  CZ  TYR A 279     -22.517  -3.721  21.346  1.00  0.98           C  
ATOM   4430  N   GLU A 280     -23.670   2.034  25.165  1.00  0.97           N  
ATOM   4431  H   GLU A 280     -24.027   1.936  24.225  1.00  0.97           H  
ATOM   4432  CA  GLU A 280     -24.385   2.892  26.107  1.00  0.97           C  
ATOM   4433  HA  GLU A 280     -23.686   3.641  26.479  1.00  0.97           H  
ATOM   4434  C   GLU A 280     -24.868   2.074  27.314  1.00  0.97           C  
ATOM   4435  CB  GLU A 280     -25.544   3.626  25.421  1.00  0.97           C  
ATOM   4436  HB2 GLU A 280     -26.169   4.072  26.194  1.00  0.97           H  
ATOM   4437  HB3 GLU A 280     -26.141   2.919  24.845  1.00  0.97           H  
ATOM   4438  O   GLU A 280     -25.425   0.988  27.169  1.00  0.97           O  
ATOM   4439  CG  GLU A 280     -25.022   4.748  24.508  1.00  0.97           C  
ATOM   4440  HG2 GLU A 280     -24.368   5.393  25.095  1.00  0.97           H  
ATOM   4441  HG3 GLU A 280     -24.423   4.314  23.707  1.00  0.97           H  
ATOM   4442  CD  GLU A 280     -26.133   5.609  23.893  1.00  0.97           C  
ATOM   4443  OE1 GLU A 280     -25.765   6.547  23.146  1.00  0.97           O  
ATOM   4444  OE2 GLU A 280     -27.326   5.331  24.146  1.00  0.97           O  
ATOM   4445  N   GLY A 281     -24.600   2.586  28.518  1.00  0.95           N  
ATOM   4446  H   GLY A 281     -24.137   3.482  28.566  1.00  0.95           H  
ATOM   4447  CA  GLY A 281     -24.845   1.877  29.778  1.00  0.95           C  
ATOM   4448  HA2 GLY A 281     -25.708   1.222  29.661  1.00  0.95           H  
ATOM   4449  HA3 GLY A 281     -25.080   2.606  30.554  1.00  0.95           H  
ATOM   4450  C   GLY A 281     -23.676   1.019  30.278  1.00  0.95           C  
ATOM   4451  O   GLY A 281     -23.741   0.530  31.403  1.00  0.95           O  
ATOM   4452  N   ALA A 282     -22.591   0.860  29.508  1.00  0.95           N  
ATOM   4453  H   ALA A 282     -22.583   1.232  28.569  1.00  0.95           H  
ATOM   4454  CA  ALA A 282     -21.400   0.162  29.985  1.00  0.95           C  
ATOM   4455  HA  ALA A 282     -21.704  -0.825  30.335  1.00  0.95           H  
ATOM   4456  C   ALA A 282     -20.755   0.906  31.167  1.00  0.95           C  
ATOM   4457  CB  ALA A 282     -20.413  -0.037  28.829  1.00  0.95           C  
ATOM   4458  HB1 ALA A 282     -20.894  -0.592  28.024  1.00  0.95           H  
ATOM   4459  HB2 ALA A 282     -19.543  -0.595  29.176  1.00  0.95           H  
ATOM   4460  HB3 ALA A 282     -20.087   0.932  28.451  1.00  0.95           H  
ATOM   4461  O   ALA A 282     -20.535   2.120  31.122  1.00  0.95           O  
ATOM   4462  N   THR A 283     -20.420   0.172  32.229  1.00  0.91           N  
ATOM   4463  H   THR A 283     -20.616  -0.819  32.230  1.00  0.91           H  
ATOM   4464  CA  THR A 283     -19.705   0.720  33.384  1.00  0.91           C  
ATOM   4465  HA  THR A 283     -20.071   1.731  33.564  1.00  0.91           H  
ATOM   4466  C   THR A 283     -18.207   0.806  33.095  1.00  0.91           C  
ATOM   4467  CB  THR A 283     -19.963  -0.094  34.661  1.00  0.91           C  
ATOM   4468  HB  THR A 283     -19.374   0.332  35.473  1.00  0.91           H  
ATOM   4469  O   THR A 283     -17.612  -0.099  32.500  1.00  0.91           O  
ATOM   4470  CG2 THR A 283     -21.437  -0.084  35.068  1.00  0.91           C  
ATOM   4471 HG21 THR A 283     -22.047  -0.553  34.296  1.00  0.91           H  
ATOM   4472 HG22 THR A 283     -21.774   0.943  35.210  1.00  0.91           H  
ATOM   4473 HG23 THR A 283     -21.565  -0.631  36.002  1.00  0.91           H  
ATOM   4474  OG1 THR A 283     -19.576  -1.433  34.472  1.00  0.91           O  
ATOM   4475  HG1 THR A 283     -19.482  -1.843  35.336  1.00  0.91           H  
ATOM   4476  N   SER A 284     -17.567   1.881  33.565  1.00  0.82           N  
ATOM   4477  H   SER A 284     -18.087   2.583  34.072  1.00  0.82           H  
ATOM   4478  CA  SER A 284     -16.122   2.112  33.406  1.00  0.82           C  
ATOM   4479  HA  SER A 284     -15.877   2.068  32.345  1.00  0.82           H  
ATOM   4480  C   SER A 284     -15.241   1.069  34.108  1.00  0.82           C  
ATOM   4481  CB  SER A 284     -15.760   3.507  33.928  1.00  0.82           C  
ATOM   4482  HB2 SER A 284     -14.679   3.639  33.897  1.00  0.82           H  
ATOM   4483  HB3 SER A 284     -16.224   4.260  33.290  1.00  0.82           H  
ATOM   4484  O   SER A 284     -14.046   1.008  33.836  1.00  0.82           O  
ATOM   4485  OG  SER A 284     -16.228   3.672  35.256  1.00  0.82           O  
ATOM   4486  HG  SER A 284     -15.810   4.447  35.639  1.00  0.82           H  
ATOM   4487  N   SER A 285     -15.810   0.248  34.996  1.00  0.80           N  
ATOM   4488  H   SER A 285     -16.800   0.343  35.173  1.00  0.80           H  
ATOM   4489  CA  SER A 285     -15.103  -0.811  35.722  1.00  0.80           C  
ATOM   4490  HA  SER A 285     -14.103  -0.456  35.971  1.00  0.80           H  
ATOM   4491  C   SER A 285     -14.923  -2.106  34.923  1.00  0.80           C  
ATOM   4492  CB  SER A 285     -15.835  -1.108  37.035  1.00  0.80           C  
ATOM   4493  HB2 SER A 285     -15.331  -1.927  37.549  1.00  0.80           H  
ATOM   4494  HB3 SER A 285     -15.795  -0.225  37.672  1.00  0.80           H  
ATOM   4495  O   SER A 285     -14.116  -2.950  35.313  1.00  0.80           O  
ATOM   4496  OG  SER A 285     -17.193  -1.455  36.807  1.00  0.80           O  
ATOM   4497  HG  SER A 285     -17.538  -1.830  37.621  1.00  0.80           H  
ATOM   4498  N   SER A 286     -15.653  -2.293  33.818  1.00  0.82           N  
ATOM   4499  H   SER A 286     -16.263  -1.550  33.509  1.00  0.82           H  
ATOM   4500  CA  SER A 286     -15.550  -3.512  33.010  1.00  0.82           C  
ATOM   4501  HA  SER A 286     -15.489  -4.355  33.698  1.00  0.82           H  
ATOM   4502  C   SER A 286     -14.267  -3.519  32.169  1.00  0.82           C  
ATOM   4503  CB  SER A 286     -16.816  -3.742  32.172  1.00  0.82           C  
ATOM   4504  HB2 SER A 286     -16.710  -4.680  31.627  1.00  0.82           H  
ATOM   4505  HB3 SER A 286     -17.671  -3.833  32.842  1.00  0.82           H  
ATOM   4506  O   SER A 286     -13.996  -2.598  31.400  1.00  0.82           O  
ATOM   4507  OG  SER A 286     -17.073  -2.702  31.244  1.00  0.82           O  
ATOM   4508  HG  SER A 286     -17.235  -1.883  31.716  1.00  0.82           H  
ATOM   4509  N   SER A 287     -13.456  -4.574  32.307  1.00  0.92           N  
ATOM   4510  H   SER A 287     -13.730  -5.314  32.938  1.00  0.92           H  
ATOM   4511  CA  SER A 287     -12.295  -4.778  31.432  1.00  0.92           C  
ATOM   4512  HA  SER A 287     -11.684  -3.875  31.447  1.00  0.92           H  
ATOM   4513  C   SER A 287     -12.775  -5.074  30.008  1.00  0.92           C  
ATOM   4514  CB  SER A 287     -11.428  -5.935  31.924  1.00  0.92           C  
ATOM   4515  HB2 SER A 287     -10.709  -6.204  31.149  1.00  0.92           H  
ATOM   4516  HB3 SER A 287     -12.052  -6.802  32.140  1.00  0.92           H  
ATOM   4517  O   SER A 287     -13.576  -5.998  29.844  1.00  0.92           O  
ATOM   4518  OG  SER A 287     -10.721  -5.541  33.081  1.00  0.92           O  
ATOM   4519  HG  SER A 287     -11.332  -5.125  33.694  1.00  0.92           H  
ATOM   4520  N   PRO A 288     -12.296  -4.355  28.975  1.00  0.96           N  
ATOM   4521  CA  PRO A 288     -12.789  -4.582  27.626  1.00  0.96           C  
ATOM   4522  HA  PRO A 288     -13.869  -4.441  27.663  1.00  0.96           H  
ATOM   4523  C   PRO A 288     -12.470  -5.988  27.100  1.00  0.96           C  
ATOM   4524  CB  PRO A 288     -12.172  -3.490  26.755  1.00  0.96           C  
ATOM   4525  HB2 PRO A 288     -11.254  -3.863  26.301  1.00  0.96           H  
ATOM   4526  HB3 PRO A 288     -12.853  -3.166  25.969  1.00  0.96           H  
ATOM   4527  O   PRO A 288     -11.363  -6.503  27.296  1.00  0.96           O  
ATOM   4528  CG  PRO A 288     -11.824  -2.378  27.744  1.00  0.96           C  
ATOM   4529  HG2 PRO A 288     -10.987  -1.772  27.398  1.00  0.96           H  
ATOM   4530  HG3 PRO A 288     -12.701  -1.757  27.924  1.00  0.96           H  
ATOM   4531  CD  PRO A 288     -11.482  -3.145  29.019  1.00  0.96           C  
ATOM   4532  HD2 PRO A 288     -10.426  -3.415  29.019  1.00  0.96           H  
ATOM   4533  HD3 PRO A 288     -11.718  -2.522  29.881  1.00  0.96           H  
ATOM   4534  N   THR A 289     -13.418  -6.604  26.390  1.00  0.97           N  
ATOM   4535  H   THR A 289     -14.312  -6.146  26.283  1.00  0.97           H  
ATOM   4536  CA  THR A 289     -13.213  -7.910  25.744  1.00  0.97           C  
ATOM   4537  HA  THR A 289     -12.809  -8.597  26.488  1.00  0.97           H  
ATOM   4538  C   THR A 289     -12.206  -7.786  24.599  1.00  0.97           C  
ATOM   4539  CB  THR A 289     -14.534  -8.494  25.225  1.00  0.97           C  
ATOM   4540  HB  THR A 289     -14.902  -7.874  24.408  1.00  0.97           H  
ATOM   4541  O   THR A 289     -12.319  -6.896  23.758  1.00  0.97           O  
ATOM   4542  CG2 THR A 289     -14.388  -9.934  24.734  1.00  0.97           C  
ATOM   4543 HG21 THR A 289     -15.361 -10.295  24.401  1.00  0.97           H  
ATOM   4544 HG22 THR A 289     -14.030 -10.575  25.540  1.00  0.97           H  
ATOM   4545 HG23 THR A 289     -13.699  -9.990  23.892  1.00  0.97           H  
ATOM   4546  OG1 THR A 289     -15.497  -8.516  26.251  1.00  0.97           O  
ATOM   4547  HG1 THR A 289     -15.068  -8.679  27.094  1.00  0.97           H  
ATOM   4548  N   LYS A 290     -11.206  -8.675  24.554  1.00  0.97           N  
ATOM   4549  H   LYS A 290     -11.215  -9.427  25.228  1.00  0.97           H  
ATOM   4550  CA  LYS A 290     -10.132  -8.668  23.545  1.00  0.97           C  
ATOM   4551  HA  LYS A 290     -10.023  -7.655  23.156  1.00  0.97           H  
ATOM   4552  C   LYS A 290     -10.471  -9.587  22.365  1.00  0.97           C  
ATOM   4553  CB  LYS A 290      -8.799  -9.091  24.185  1.00  0.97           C  
ATOM   4554  HB2 LYS A 290      -8.932 -10.060  24.667  1.00  0.97           H  
ATOM   4555  HB3 LYS A 290      -8.050  -9.204  23.401  1.00  0.97           H  
ATOM   4556  O   LYS A 290     -10.925 -10.703  22.613  1.00  0.97           O  
ATOM   4557  CG  LYS A 290      -8.283  -8.070  25.210  1.00  0.97           C  
ATOM   4558  HG2 LYS A 290      -8.022  -7.150  24.688  1.00  0.97           H  
ATOM   4559  HG3 LYS A 290      -9.062  -7.859  25.944  1.00  0.97           H  
ATOM   4560  CD  LYS A 290      -7.041  -8.584  25.944  1.00  0.97           C  
ATOM   4561  HD2 LYS A 290      -6.233  -8.734  25.229  1.00  0.97           H  
ATOM   4562  HD3 LYS A 290      -7.281  -9.535  26.420  1.00  0.97           H  
ATOM   4563  CE  LYS A 290      -6.623  -7.565  27.011  1.00  0.97           C  
ATOM   4564  HE2 LYS A 290      -6.337  -6.637  26.516  1.00  0.97           H  
ATOM   4565  HE3 LYS A 290      -7.489  -7.351  27.636  1.00  0.97           H  
ATOM   4566  NZ  LYS A 290      -5.510  -8.074  27.851  1.00  0.97           N  
ATOM   4567  HZ1 LYS A 290      -5.252  -7.389  28.547  1.00  0.97           H  
ATOM   4568  HZ2 LYS A 290      -5.797  -8.912  28.338  1.00  0.97           H  
ATOM   4569  HZ3 LYS A 290      -4.700  -8.296  27.290  1.00  0.97           H  
ATOM   4570  N   PRO A 291     -10.213  -9.180  21.108  1.00  0.97           N  
ATOM   4571  CA  PRO A 291     -10.337 -10.081  19.971  1.00  0.97           C  
ATOM   4572  HA  PRO A 291     -11.279 -10.628  20.019  1.00  0.97           H  
ATOM   4573  C   PRO A 291      -9.172 -11.073  19.944  1.00  0.97           C  
ATOM   4574  CB  PRO A 291     -10.328  -9.180  18.735  1.00  0.97           C  
ATOM   4575  HB2 PRO A 291      -9.921  -9.686  17.859  1.00  0.97           H  
ATOM   4576  HB3 PRO A 291     -11.337  -8.820  18.532  1.00  0.97           H  
ATOM   4577  O   PRO A 291      -8.049 -10.746  20.336  1.00  0.97           O  
ATOM   4578  CG  PRO A 291      -9.449  -8.008  19.162  1.00  0.97           C  
ATOM   4579  HG2 PRO A 291      -8.400  -8.260  19.011  1.00  0.97           H  
ATOM   4580  HG3 PRO A 291      -9.709  -7.098  18.621  1.00  0.97           H  
ATOM   4581  CD  PRO A 291      -9.735  -7.875  20.656  1.00  0.97           C  
ATOM   4582  HD2 PRO A 291      -8.832  -7.573  21.186  1.00  0.97           H  
ATOM   4583  HD3 PRO A 291     -10.522  -7.133  20.788  1.00  0.97           H  
ATOM   4584  N   TRP A 292      -9.425 -12.273  19.426  1.00  0.97           N  
ATOM   4585  H   TRP A 292     -10.372 -12.515  19.174  1.00  0.97           H  
ATOM   4586  CA  TRP A 292      -8.363 -13.191  19.019  1.00  0.97           C  
ATOM   4587  HA  TRP A 292      -7.504 -13.090  19.683  1.00  0.97           H  
ATOM   4588  C   TRP A 292      -7.927 -12.803  17.608  1.00  0.97           C  
ATOM   4589  CB  TRP A 292      -8.846 -14.640  19.115  1.00  0.97           C  
ATOM   4590  HB2 TRP A 292      -9.708 -14.771  18.460  1.00  0.97           H  
ATOM   4591  HB3 TRP A 292      -8.054 -15.288  18.741  1.00  0.97           H  
ATOM   4592  O   TRP A 292      -8.672 -13.009  16.645  1.00  0.97           O  
ATOM   4593  CG  TRP A 292      -9.225 -15.128  20.483  1.00  0.97           C  
ATOM   4594  CD1 TRP A 292      -9.193 -14.426  21.643  1.00  0.97           C  
ATOM   4595  HD1 TRP A 292      -8.882 -13.397  21.744  1.00  0.97           H  
ATOM   4596  CD2 TRP A 292      -9.703 -16.459  20.843  1.00  0.97           C  
ATOM   4597  CE2 TRP A 292      -9.960 -16.484  22.246  1.00  0.97           C  
ATOM   4598  CE3 TRP A 292      -9.946 -17.648  20.123  1.00  0.97           C  
ATOM   4599  HE3 TRP A 292      -9.758 -17.671  19.060  1.00  0.97           H  
ATOM   4600  NE1 TRP A 292      -9.637 -15.219  22.680  1.00  0.97           N  
ATOM   4601  HE1 TRP A 292      -9.727 -14.899  23.634  1.00  0.97           H  
ATOM   4602  CH2 TRP A 292     -10.669 -18.792  22.159  1.00  0.97           C  
ATOM   4603  HH2 TRP A 292     -11.035 -19.684  22.646  1.00  0.97           H  
ATOM   4604  CZ2 TRP A 292     -10.437 -17.625  22.905  1.00  0.97           C  
ATOM   4605  HZ2 TRP A 292     -10.622 -17.609  23.969  1.00  0.97           H  
ATOM   4606  CZ3 TRP A 292     -10.423 -18.802  20.774  1.00  0.97           C  
ATOM   4607  HZ3 TRP A 292     -10.602 -19.703  20.207  1.00  0.97           H  
ATOM   4608  N   MET A 293      -6.766 -12.154  17.519  1.00  0.97           N  
ATOM   4609  H   MET A 293      -6.207 -12.041  18.353  1.00  0.97           H  
ATOM   4610  CA  MET A 293      -6.194 -11.711  16.250  1.00  0.97           C  
ATOM   4611  HA  MET A 293      -6.999 -11.297  15.643  1.00  0.97           H  
ATOM   4612  C   MET A 293      -5.568 -12.897  15.508  1.00  0.97           C  
ATOM   4613  CB  MET A 293      -5.141 -10.613  16.468  1.00  0.97           C  
ATOM   4614  HB2 MET A 293      -4.704 -10.353  15.504  1.00  0.97           H  
ATOM   4615  HB3 MET A 293      -4.342 -10.997  17.104  1.00  0.97           H  
ATOM   4616  O   MET A 293      -4.979 -13.760  16.166  1.00  0.97           O  
ATOM   4617  CG  MET A 293      -5.719  -9.344  17.104  1.00  0.97           C  
ATOM   4618  HG2 MET A 293      -4.920  -8.606  17.185  1.00  0.97           H  
ATOM   4619  HG3 MET A 293      -6.053  -9.585  18.113  1.00  0.97           H  
ATOM   4620  SD  MET A 293      -7.110  -8.581  16.223  1.00  0.97           S  
ATOM   4621  CE  MET A 293      -6.288  -7.956  14.733  1.00  0.97           C  
ATOM   4622  HE1 MET A 293      -5.918  -8.793  14.141  1.00  0.97           H  
ATOM   4623  HE2 MET A 293      -5.461  -7.303  15.012  1.00  0.97           H  
ATOM   4624  HE3 MET A 293      -7.000  -7.389  14.134  1.00  0.97           H  
ATOM   4625  N   PRO A 294      -5.648 -12.937  14.167  1.00  0.96           N  
ATOM   4626  CA  PRO A 294      -4.848 -13.868  13.384  1.00  0.96           C  
ATOM   4627  HA  PRO A 294      -5.167 -14.883  13.622  1.00  0.96           H  
ATOM   4628  C   PRO A 294      -3.350 -13.678  13.663  1.00  0.96           C  
ATOM   4629  CB  PRO A 294      -5.153 -13.570  11.912  1.00  0.96           C  
ATOM   4630  HB2 PRO A 294      -5.242 -14.485  11.327  1.00  0.96           H  
ATOM   4631  HB3 PRO A 294      -4.381 -12.929  11.487  1.00  0.96           H  
ATOM   4632  O   PRO A 294      -2.924 -12.560  13.983  1.00  0.96           O  
ATOM   4633  CG  PRO A 294      -6.469 -12.804  11.951  1.00  0.96           C  
ATOM   4634  HG2 PRO A 294      -6.532 -12.107  11.115  1.00  0.96           H  
ATOM   4635  HG3 PRO A 294      -7.304 -13.505  11.942  1.00  0.96           H  
ATOM   4636  CD  PRO A 294      -6.420 -12.072  13.289  1.00  0.96           C  
ATOM   4637  HD2 PRO A 294      -7.433 -11.915  13.658  1.00  0.96           H  
ATOM   4638  HD3 PRO A 294      -5.901 -11.121  13.169  1.00  0.96           H  
ATOM   4639  N   PRO A 295      -2.534 -14.731  13.501  1.00  0.94           N  
ATOM   4640  CA  PRO A 295      -1.093 -14.572  13.366  1.00  0.94           C  
ATOM   4641  HA  PRO A 295      -0.683 -14.249  14.323  1.00  0.94           H  
ATOM   4642  C   PRO A 295      -0.751 -13.551  12.276  1.00  0.94           C  
ATOM   4643  CB  PRO A 295      -0.556 -15.964  13.015  1.00  0.94           C  
ATOM   4644  HB2 PRO A 295      -0.500 -16.084  11.933  1.00  0.94           H  
ATOM   4645  HB3 PRO A 295       0.420 -16.147  13.466  1.00  0.94           H  
ATOM   4646  O   PRO A 295      -1.419 -13.476  11.243  1.00  0.94           O  
ATOM   4647  CG  PRO A 295      -1.622 -16.912  13.565  1.00  0.94           C  
ATOM   4648  HG2 PRO A 295      -1.639 -17.858  13.024  1.00  0.94           H  
ATOM   4649  HG3 PRO A 295      -1.451 -17.078  14.628  1.00  0.94           H  
ATOM   4650  CD  PRO A 295      -2.917 -16.128  13.370  1.00  0.94           C  
ATOM   4651  HD2 PRO A 295      -3.643 -16.415  14.131  1.00  0.94           H  
ATOM   4652  HD3 PRO A 295      -3.325 -16.310  12.376  1.00  0.94           H  
ATOM   4653  N   ALA A 296       0.327 -12.791  12.473  1.00  0.93           N  
ATOM   4654  H   ALA A 296       0.842 -12.882  13.337  1.00  0.93           H  
ATOM   4655  CA  ALA A 296       0.750 -11.765  11.520  1.00  0.93           C  
ATOM   4656  HA  ALA A 296      -0.067 -11.056  11.389  1.00  0.93           H  
ATOM   4657  C   ALA A 296       1.085 -12.332  10.125  1.00  0.93           C  
ATOM   4658  CB  ALA A 296       1.937 -11.014  12.128  1.00  0.93           C  
ATOM   4659  HB1 ALA A 296       1.664 -10.608  13.102  1.00  0.93           H  
ATOM   4660  HB2 ALA A 296       2.795 -11.679  12.231  1.00  0.93           H  
ATOM   4661  HB3 ALA A 296       2.197 -10.183  11.473  1.00  0.93           H  
ATOM   4662  O   ALA A 296       1.085 -11.594   9.154  1.00  0.93           O  
ATOM   4663  N   ASN A 297       1.331 -13.634   9.995  1.00  0.92           N  
ATOM   4664  H   ASN A 297       1.304 -14.213  10.822  1.00  0.92           H  
ATOM   4665  CA  ASN A 297       1.637 -14.324   8.741  1.00  0.92           C  
ATOM   4666  HA  ASN A 297       1.749 -13.586   7.946  1.00  0.92           H  
ATOM   4667  C   ASN A 297       0.514 -15.278   8.280  1.00  0.92           C  
ATOM   4668  CB  ASN A 297       2.994 -15.028   8.898  1.00  0.92           C  
ATOM   4669  HB2 ASN A 297       3.276 -15.461   7.939  1.00  0.92           H  
ATOM   4670  HB3 ASN A 297       3.756 -14.294   9.163  1.00  0.92           H  
ATOM   4671  O   ASN A 297       0.778 -16.236   7.555  1.00  0.92           O  
ATOM   4672  CG  ASN A 297       2.989 -16.126   9.951  1.00  0.92           C  
ATOM   4673  ND2 ASN A 297       3.985 -16.978   9.935  1.00  0.92           N  
ATOM   4674 HD21 ASN A 297       4.689 -16.912   9.214  1.00  0.92           H  
ATOM   4675 HD22 ASN A 297       3.970 -17.707  10.633  1.00  0.92           H  
ATOM   4676  OD1 ASN A 297       2.136 -16.215  10.824  1.00  0.92           O  
ATOM   4677  N   ASP A 298      -0.738 -15.057   8.699  1.00  0.94           N  
ATOM   4678  H   ASP A 298      -0.906 -14.303   9.349  1.00  0.94           H  
ATOM   4679  CA  ASP A 298      -1.881 -15.906   8.331  1.00  0.94           C  
ATOM   4680  HA  ASP A 298      -1.562 -16.946   8.404  1.00  0.94           H  
ATOM   4681  C   ASP A 298      -2.330 -15.684   6.869  1.00  0.94           C  
ATOM   4682  CB  ASP A 298      -3.009 -15.730   9.358  1.00  0.94           C  
ATOM   4683  HB2 ASP A 298      -3.421 -14.724   9.278  1.00  0.94           H  
ATOM   4684  HB3 ASP A 298      -2.579 -15.841  10.353  1.00  0.94           H  
ATOM   4685  O   ASP A 298      -3.333 -15.028   6.570  1.00  0.94           O  
ATOM   4686  CG  ASP A 298      -4.141 -16.755   9.210  1.00  0.94           C  
ATOM   4687  OD1 ASP A 298      -4.207 -17.474   8.187  1.00  0.94           O  
ATOM   4688  OD2 ASP A 298      -5.019 -16.782  10.100  1.00  0.94           O  
ATOM   4689  N   ILE A 299      -1.545 -16.231   5.934  1.00  0.94           N  
ATOM   4690  H   ILE A 299      -0.692 -16.661   6.261  1.00  0.94           H  
ATOM   4691  CA  ILE A 299      -1.810 -16.192   4.490  1.00  0.94           C  
ATOM   4692  HA  ILE A 299      -1.845 -15.144   4.192  1.00  0.94           H  
ATOM   4693  C   ILE A 299      -3.194 -16.778   4.147  1.00  0.94           C  
ATOM   4694  CB  ILE A 299      -0.668 -16.871   3.683  1.00  0.94           C  
ATOM   4695  HB  ILE A 299      -0.564 -17.906   4.007  1.00  0.94           H  
ATOM   4696  O   ILE A 299      -3.911 -16.133   3.377  1.00  0.94           O  
ATOM   4697  CG1 ILE A 299       0.696 -16.182   3.917  1.00  0.94           C  
ATOM   4698 HG12 ILE A 299       0.688 -15.185   3.476  1.00  0.94           H  
ATOM   4699 HG13 ILE A 299       0.875 -16.074   4.987  1.00  0.94           H  
ATOM   4700  CG2 ILE A 299      -1.005 -16.885   2.179  1.00  0.94           C  
ATOM   4701 HG21 ILE A 299      -1.913 -17.457   1.991  1.00  0.94           H  
ATOM   4702 HG22 ILE A 299      -0.208 -17.365   1.612  1.00  0.94           H  
ATOM   4703 HG23 ILE A 299      -1.137 -15.867   1.813  1.00  0.94           H  
ATOM   4704  CD1 ILE A 299       1.896 -16.943   3.340  1.00  0.94           C  
ATOM   4705 HD11 ILE A 299       2.816 -16.460   3.669  1.00  0.94           H  
ATOM   4706 HD12 ILE A 299       1.876 -16.928   2.250  1.00  0.94           H  
ATOM   4707 HD13 ILE A 299       1.892 -17.973   3.694  1.00  0.94           H  
ATOM   4708  N   PRO A 300      -3.628 -17.939   4.692  1.00  0.96           N  
ATOM   4709  CA  PRO A 300      -4.955 -18.480   4.398  1.00  0.96           C  
ATOM   4710  HA  PRO A 300      -5.006 -18.706   3.333  1.00  0.96           H  
ATOM   4711  C   PRO A 300      -6.099 -17.524   4.752  1.00  0.96           C  
ATOM   4712  CB  PRO A 300      -5.061 -19.787   5.191  1.00  0.96           C  
ATOM   4713  HB2 PRO A 300      -5.464 -19.597   6.186  1.00  0.96           H  
ATOM   4714  HB3 PRO A 300      -5.667 -20.527   4.668  1.00  0.96           H  
ATOM   4715  O   PRO A 300      -7.016 -17.356   3.945  1.00  0.96           O  
ATOM   4716  CG  PRO A 300      -3.610 -20.235   5.321  1.00  0.96           C  
ATOM   4717  HG2 PRO A 300      -3.460 -20.886   6.182  1.00  0.96           H  
ATOM   4718  HG3 PRO A 300      -3.290 -20.726   4.402  1.00  0.96           H  
ATOM   4719  CD  PRO A 300      -2.871 -18.910   5.480  1.00  0.96           C  
ATOM   4720  HD2 PRO A 300      -1.845 -19.031   5.133  1.00  0.96           H  
ATOM   4721  HD3 PRO A 300      -2.869 -18.617   6.530  1.00  0.96           H  
ATOM   4722  N   THR A 301      -6.048 -16.863   5.914  1.00  0.97           N  
ATOM   4723  H   THR A 301      -5.303 -17.062   6.566  1.00  0.97           H  
ATOM   4724  CA  THR A 301      -7.075 -15.885   6.309  1.00  0.97           C  
ATOM   4725  HA  THR A 301      -8.054 -16.353   6.208  1.00  0.97           H  
ATOM   4726  C   THR A 301      -7.069 -14.663   5.392  1.00  0.97           C  
ATOM   4727  CB  THR A 301      -6.911 -15.475   7.780  1.00  0.97           C  
ATOM   4728  HB  THR A 301      -5.888 -15.144   7.962  1.00  0.97           H  
ATOM   4729  O   THR A 301      -8.140 -14.243   4.943  1.00  0.97           O  
ATOM   4730  CG2 THR A 301      -7.873 -14.366   8.210  1.00  0.97           C  
ATOM   4731 HG21 THR A 301      -8.897 -14.640   7.955  1.00  0.97           H  
ATOM   4732 HG22 THR A 301      -7.789 -14.218   9.287  1.00  0.97           H  
ATOM   4733 HG23 THR A 301      -7.616 -13.429   7.717  1.00  0.97           H  
ATOM   4734  OG1 THR A 301      -7.222 -16.581   8.596  1.00  0.97           O  
ATOM   4735  HG1 THR A 301      -6.434 -16.766   9.112  1.00  0.97           H  
ATOM   4736  N   ALA A 302      -5.888 -14.127   5.062  1.00  0.97           N  
ATOM   4737  H   ALA A 302      -5.047 -14.524   5.454  1.00  0.97           H  
ATOM   4738  CA  ALA A 302      -5.756 -13.005   4.133  1.00  0.97           C  
ATOM   4739  HA  ALA A 302      -6.320 -12.158   4.525  1.00  0.97           H  
ATOM   4740  C   ALA A 302      -6.328 -13.343   2.744  1.00  0.97           C  
ATOM   4741  CB  ALA A 302      -4.275 -12.613   4.045  1.00  0.97           C  
ATOM   4742  HB1 ALA A 302      -3.899 -12.342   5.032  1.00  0.97           H  
ATOM   4743  HB2 ALA A 302      -3.683 -13.444   3.663  1.00  0.97           H  
ATOM   4744  HB3 ALA A 302      -4.159 -11.761   3.375  1.00  0.97           H  
ATOM   4745  O   ALA A 302      -7.153 -12.606   2.205  1.00  0.97           O  
ATOM   4746  N   HIS A 303      -5.948 -14.498   2.192  1.00  0.97           N  
ATOM   4747  H   HIS A 303      -5.271 -15.063   2.685  1.00  0.97           H  
ATOM   4748  CA  HIS A 303      -6.409 -14.954   0.884  1.00  0.97           C  
ATOM   4749  HA  HIS A 303      -6.199 -14.178   0.148  1.00  0.97           H  
ATOM   4750  C   HIS A 303      -7.915 -15.217   0.854  1.00  0.97           C  
ATOM   4751  CB  HIS A 303      -5.638 -16.215   0.498  1.00  0.97           C  
ATOM   4752  HB2 HIS A 303      -5.789 -16.984   1.256  1.00  0.97           H  
ATOM   4753  HB3 HIS A 303      -4.577 -15.966   0.475  1.00  0.97           H  
ATOM   4754  O   HIS A 303      -8.588 -14.793  -0.085  1.00  0.97           O  
ATOM   4755  CG  HIS A 303      -6.045 -16.763  -0.847  1.00  0.97           C  
ATOM   4756  CD2 HIS A 303      -6.816 -17.870  -1.080  1.00  0.97           C  
ATOM   4757  HD2 HIS A 303      -7.249 -18.513  -0.328  1.00  0.97           H  
ATOM   4758  ND1 HIS A 303      -5.713 -16.235  -2.074  1.00  0.97           N  
ATOM   4759  HD1 HIS A 303      -5.126 -15.431  -2.243  1.00  0.97           H  
ATOM   4760  CE1 HIS A 303      -6.255 -17.017  -3.022  1.00  0.97           C  
ATOM   4761  HE1 HIS A 303      -6.139 -16.879  -4.087  1.00  0.97           H  
ATOM   4762  NE2 HIS A 303      -6.931 -18.032  -2.463  1.00  0.97           N  
ATOM   4763  N   ARG A 304      -8.463 -15.875   1.885  1.00  0.98           N  
ATOM   4764  H   ARG A 304      -7.852 -16.212   2.615  1.00  0.98           H  
ATOM   4765  CA  ARG A 304      -9.906 -16.130   2.001  1.00  0.98           C  
ATOM   4766  HA  ARG A 304     -10.240 -16.707   1.138  1.00  0.98           H  
ATOM   4767  C   ARG A 304     -10.704 -14.831   1.987  1.00  0.98           C  
ATOM   4768  CB  ARG A 304     -10.182 -16.923   3.288  1.00  0.98           C  
ATOM   4769  HB2 ARG A 304      -9.619 -17.856   3.255  1.00  0.98           H  
ATOM   4770  HB3 ARG A 304      -9.833 -16.343   4.142  1.00  0.98           H  
ATOM   4771  O   ARG A 304     -11.744 -14.775   1.344  1.00  0.98           O  
ATOM   4772  CG  ARG A 304     -11.676 -17.254   3.463  1.00  0.98           C  
ATOM   4773  HG2 ARG A 304     -11.990 -17.891   2.636  1.00  0.98           H  
ATOM   4774  HG3 ARG A 304     -12.276 -16.345   3.449  1.00  0.98           H  
ATOM   4775  CD  ARG A 304     -11.949 -17.984   4.782  1.00  0.98           C  
ATOM   4776  HD2 ARG A 304     -11.307 -18.864   4.824  1.00  0.98           H  
ATOM   4777  HD3 ARG A 304     -12.988 -18.315   4.784  1.00  0.98           H  
ATOM   4778  NE  ARG A 304     -11.726 -17.108   5.952  1.00  0.98           N  
ATOM   4779  HE  ARG A 304     -11.942 -16.129   5.833  1.00  0.98           H  
ATOM   4780  NH1 ARG A 304     -10.931 -18.691   7.418  1.00  0.98           N  
ATOM   4781 HH11 ARG A 304     -10.483 -18.901   8.298  1.00  0.98           H  
ATOM   4782 HH12 ARG A 304     -11.048 -19.403   6.711  1.00  0.98           H  
ATOM   4783  NH2 ARG A 304     -11.043 -16.563   8.057  1.00  0.98           N  
ATOM   4784 HH21 ARG A 304     -10.575 -16.812   8.917  1.00  0.98           H  
ATOM   4785 HH22 ARG A 304     -11.318 -15.601   7.917  1.00  0.98           H  
ATOM   4786  CZ  ARG A 304     -11.239 -17.457   7.131  1.00  0.98           C  
ATOM   4787  N   PHE A 305     -10.239 -13.804   2.697  1.00  0.98           N  
ATOM   4788  H   PHE A 305      -9.367 -13.906   3.197  1.00  0.98           H  
ATOM   4789  CA  PHE A 305     -10.912 -12.510   2.707  1.00  0.98           C  
ATOM   4790  HA  PHE A 305     -11.953 -12.656   2.996  1.00  0.98           H  
ATOM   4791  C   PHE A 305     -10.935 -11.882   1.307  1.00  0.98           C  
ATOM   4792  CB  PHE A 305     -10.255 -11.592   3.741  1.00  0.98           C  
ATOM   4793  HB2 PHE A 305      -9.202 -11.470   3.484  1.00  0.98           H  
ATOM   4794  HB3 PHE A 305     -10.304 -12.063   4.723  1.00  0.98           H  
ATOM   4795  O   PHE A 305     -12.013 -11.585   0.805  1.00  0.98           O  
ATOM   4796  CG  PHE A 305     -10.920 -10.235   3.811  1.00  0.98           C  
ATOM   4797  CD1 PHE A 305     -10.414  -9.152   3.066  1.00  0.98           C  
ATOM   4798  HD1 PHE A 305      -9.528  -9.269   2.459  1.00  0.98           H  
ATOM   4799  CD2 PHE A 305     -12.106 -10.082   4.550  1.00  0.98           C  
ATOM   4800  HD2 PHE A 305     -12.503 -10.908   5.121  1.00  0.98           H  
ATOM   4801  CE1 PHE A 305     -11.079  -7.916   3.075  1.00  0.98           C  
ATOM   4802  HE1 PHE A 305     -10.691  -7.091   2.497  1.00  0.98           H  
ATOM   4803  CE2 PHE A 305     -12.799  -8.863   4.508  1.00  0.98           C  
ATOM   4804  HE2 PHE A 305     -13.753  -8.751   5.001  1.00  0.98           H  
ATOM   4805  CZ  PHE A 305     -12.282  -7.783   3.785  1.00  0.98           C  
ATOM   4806  HZ  PHE A 305     -12.855  -6.869   3.728  1.00  0.98           H  
ATOM   4807  N   SER A 306      -9.778 -11.749   0.653  1.00  0.97           N  
ATOM   4808  H   SER A 306      -8.914 -11.968   1.127  1.00  0.97           H  
ATOM   4809  CA  SER A 306      -9.689 -11.073  -0.649  1.00  0.97           C  
ATOM   4810  HA  SER A 306     -10.178 -10.102  -0.572  1.00  0.97           H  
ATOM   4811  C   SER A 306     -10.377 -11.839  -1.785  1.00  0.97           C  
ATOM   4812  CB  SER A 306      -8.223 -10.831  -1.017  1.00  0.97           C  
ATOM   4813  HB2 SER A 306      -7.720 -11.787  -1.165  1.00  0.97           H  
ATOM   4814  HB3 SER A 306      -8.179 -10.260  -1.944  1.00  0.97           H  
ATOM   4815  O   SER A 306     -11.015 -11.230  -2.635  1.00  0.97           O  
ATOM   4816  OG  SER A 306      -7.570 -10.111   0.013  1.00  0.97           O  
ATOM   4817  HG  SER A 306      -6.706  -9.837  -0.303  1.00  0.97           H  
ATOM   4818  N   SER A 307     -10.280 -13.172  -1.806  1.00  0.97           N  
ATOM   4819  H   SER A 307      -9.763 -13.627  -1.067  1.00  0.97           H  
ATOM   4820  CA  SER A 307     -10.816 -13.999  -2.902  1.00  0.97           C  
ATOM   4821  HA  SER A 307     -10.624 -13.480  -3.840  1.00  0.97           H  
ATOM   4822  C   SER A 307     -12.332 -14.228  -2.851  1.00  0.97           C  
ATOM   4823  CB  SER A 307     -10.090 -15.347  -2.972  1.00  0.97           C  
ATOM   4824  HB2 SER A 307      -9.033 -15.178  -3.177  1.00  0.97           H  
ATOM   4825  HB3 SER A 307     -10.510 -15.939  -3.785  1.00  0.97           H  
ATOM   4826  O   SER A 307     -12.923 -14.545  -3.882  1.00  0.97           O  
ATOM   4827  OG  SER A 307     -10.220 -16.063  -1.760  1.00  0.97           O  
ATOM   4828  HG  SER A 307      -9.623 -15.660  -1.125  1.00  0.97           H  
ATOM   4829  N   ASN A 308     -12.971 -14.056  -1.688  1.00  0.98           N  
ATOM   4830  H   ASN A 308     -12.424 -13.827  -0.871  1.00  0.98           H  
ATOM   4831  CA  ASN A 308     -14.410 -14.294  -1.522  1.00  0.98           C  
ATOM   4832  HA  ASN A 308     -14.731 -15.049  -2.240  1.00  0.98           H  
ATOM   4833  C   ASN A 308     -15.287 -13.060  -1.790  1.00  0.98           C  
ATOM   4834  CB  ASN A 308     -14.671 -14.833  -0.109  1.00  0.98           C  
ATOM   4835  HB2 ASN A 308     -15.738 -14.761   0.102  1.00  0.98           H  
ATOM   4836  HB3 ASN A 308     -14.150 -14.213   0.621  1.00  0.98           H  
ATOM   4837  O   ASN A 308     -16.510 -13.192  -1.886  1.00  0.98           O  
ATOM   4838  CG  ASN A 308     -14.294 -16.289   0.086  1.00  0.98           C  
ATOM   4839  ND2 ASN A 308     -14.355 -16.753   1.311  1.00  0.98           N  
ATOM   4840 HD21 ASN A 308     -14.553 -16.109   2.064  1.00  0.98           H  
ATOM   4841 HD22 ASN A 308     -14.150 -17.736   1.414  1.00  0.98           H  
ATOM   4842  OD1 ASN A 308     -14.021 -17.053  -0.824  1.00  0.98           O  
ATOM   4843  N   ILE A 309     -14.703 -11.864  -1.886  1.00  0.98           N  
ATOM   4844  H   ILE A 309     -13.695 -11.810  -1.852  1.00  0.98           H  
ATOM   4845  CA  ILE A 309     -15.460 -10.638  -2.150  1.00  0.98           C  
ATOM   4846  HA  ILE A 309     -16.383 -10.681  -1.571  1.00  0.98           H  
ATOM   4847  C   ILE A 309     -15.847 -10.594  -3.631  1.00  0.98           C  
ATOM   4848  CB  ILE A 309     -14.689  -9.389  -1.676  1.00  0.98           C  
ATOM   4849  HB  ILE A 309     -13.704  -9.381  -2.142  1.00  0.98           H  
ATOM   4850  O   ILE A 309     -15.020 -10.765  -4.523  1.00  0.98           O  
ATOM   4851  CG1 ILE A 309     -14.534  -9.436  -0.138  1.00  0.98           C  
ATOM   4852 HG12 ILE A 309     -14.115 -10.399   0.156  1.00  0.98           H  
ATOM   4853 HG13 ILE A 309     -15.515  -9.358   0.330  1.00  0.98           H  
ATOM   4854  CG2 ILE A 309     -15.441  -8.107  -2.073  1.00  0.98           C  
ATOM   4855 HG21 ILE A 309     -16.428  -8.098  -1.610  1.00  0.98           H  
ATOM   4856 HG22 ILE A 309     -14.882  -7.226  -1.760  1.00  0.98           H  
ATOM   4857 HG23 ILE A 309     -15.552  -8.044  -3.155  1.00  0.98           H  
ATOM   4858  CD1 ILE A 309     -13.623  -8.348   0.439  1.00  0.98           C  
ATOM   4859 HD11 ILE A 309     -12.664  -8.346  -0.079  1.00  0.98           H  
ATOM   4860 HD12 ILE A 309     -13.456  -8.565   1.494  1.00  0.98           H  
ATOM   4861 HD13 ILE A 309     -14.096  -7.369   0.358  1.00  0.98           H  
ATOM   4862  N   THR A 310     -17.128 -10.349  -3.899  1.00  0.99           N  
ATOM   4863  H   THR A 310     -17.746 -10.133  -3.130  1.00  0.99           H  
ATOM   4864  CA  THR A 310     -17.681 -10.240  -5.256  1.00  0.99           C  
ATOM   4865  HA  THR A 310     -16.868 -10.170  -5.979  1.00  0.99           H  
ATOM   4866  C   THR A 310     -18.502  -8.968  -5.390  1.00  0.99           C  
ATOM   4867  CB  THR A 310     -18.535 -11.462  -5.628  1.00  0.99           C  
ATOM   4868  HB  THR A 310     -19.001 -11.280  -6.597  1.00  0.99           H  
ATOM   4869  O   THR A 310     -19.021  -8.459  -4.397  1.00  0.99           O  
ATOM   4870  CG2 THR A 310     -17.713 -12.745  -5.720  1.00  0.99           C  
ATOM   4871 HG21 THR A 310     -17.288 -12.999  -4.749  1.00  0.99           H  
ATOM   4872 HG22 THR A 310     -16.900 -12.602  -6.433  1.00  0.99           H  
ATOM   4873 HG23 THR A 310     -18.347 -13.562  -6.064  1.00  0.99           H  
ATOM   4874  OG1 THR A 310     -19.550 -11.695  -4.681  1.00  0.99           O  
ATOM   4875  HG1 THR A 310     -19.110 -12.021  -3.893  1.00  0.99           H  
ATOM   4876  N   SER A 311     -18.658  -8.472  -6.616  1.00  0.99           N  
ATOM   4877  H   SER A 311     -18.236  -8.959  -7.393  1.00  0.99           H  
ATOM   4878  CA  SER A 311     -19.445  -7.266  -6.892  1.00  0.99           C  
ATOM   4879  HA  SER A 311     -19.104  -6.454  -6.250  1.00  0.99           H  
ATOM   4880  C   SER A 311     -20.937  -7.472  -6.631  1.00  0.99           C  
ATOM   4881  CB  SER A 311     -19.280  -6.830  -8.346  1.00  0.99           C  
ATOM   4882  HB2 SER A 311     -19.378  -7.690  -9.009  1.00  0.99           H  
ATOM   4883  HB3 SER A 311     -20.082  -6.127  -8.572  1.00  0.99           H  
ATOM   4884  O   SER A 311     -21.475  -8.562  -6.852  1.00  0.99           O  
ATOM   4885  OG  SER A 311     -18.060  -6.171  -8.583  1.00  0.99           O  
ATOM   4886  HG  SER A 311     -17.465  -6.772  -9.037  1.00  0.99           H  
ATOM   4887  N   LEU A 312     -21.633  -6.401  -6.240  1.00  0.98           N  
ATOM   4888  H   LEU A 312     -21.130  -5.547  -6.045  1.00  0.98           H  
ATOM   4889  CA  LEU A 312     -23.096  -6.371  -6.183  1.00  0.98           C  
ATOM   4890  HA  LEU A 312     -23.437  -7.311  -5.748  1.00  0.98           H  
ATOM   4891  C   LEU A 312     -23.687  -6.241  -7.597  1.00  0.98           C  
ATOM   4892  CB  LEU A 312     -23.544  -5.215  -5.269  1.00  0.98           C  
ATOM   4893  HB2 LEU A 312     -23.215  -4.273  -5.709  1.00  0.98           H  
ATOM   4894  HB3 LEU A 312     -23.048  -5.311  -4.304  1.00  0.98           H  
ATOM   4895  O   LEU A 312     -23.820  -5.137  -8.125  1.00  0.98           O  
ATOM   4896  CG  LEU A 312     -25.063  -5.149  -5.031  1.00  0.98           C  
ATOM   4897  HG  LEU A 312     -25.581  -5.022  -5.982  1.00  0.98           H  
ATOM   4898  CD1 LEU A 312     -25.607  -6.402  -4.340  1.00  0.98           C  
ATOM   4899 HD11 LEU A 312     -25.057  -6.580  -3.416  1.00  0.98           H  
ATOM   4900 HD12 LEU A 312     -25.512  -7.267  -4.997  1.00  0.98           H  
ATOM   4901 HD13 LEU A 312     -26.664  -6.265  -4.112  1.00  0.98           H  
ATOM   4902  CD2 LEU A 312     -25.386  -3.944  -4.148  1.00  0.98           C  
ATOM   4903 HD21 LEU A 312     -26.465  -3.876  -4.007  1.00  0.98           H  
ATOM   4904 HD22 LEU A 312     -25.029  -3.031  -4.624  1.00  0.98           H  
ATOM   4905 HD23 LEU A 312     -24.899  -4.053  -3.179  1.00  0.98           H  
ATOM   4906  N   VAL A 313     -24.055  -7.364  -8.220  1.00  0.98           N  
ATOM   4907  H   VAL A 313     -23.886  -8.243  -7.751  1.00  0.98           H  
ATOM   4908  CA  VAL A 313     -24.664  -7.372  -9.564  1.00  0.98           C  
ATOM   4909  HA  VAL A 313     -23.969  -6.890 -10.251  1.00  0.98           H  
ATOM   4910  C   VAL A 313     -25.967  -6.572  -9.565  1.00  0.98           C  
ATOM   4911  CB  VAL A 313     -24.922  -8.802 -10.075  1.00  0.98           C  
ATOM   4912  HB  VAL A 313     -25.575  -9.324  -9.375  1.00  0.98           H  
ATOM   4913  O   VAL A 313     -26.861  -6.823  -8.760  1.00  0.98           O  
ATOM   4914  CG1 VAL A 313     -25.581  -8.814 -11.461  1.00  0.98           C  
ATOM   4915 HG11 VAL A 313     -26.585  -8.394 -11.408  1.00  0.98           H  
ATOM   4916 HG12 VAL A 313     -24.982  -8.234 -12.165  1.00  0.98           H  
ATOM   4917 HG13 VAL A 313     -25.663  -9.839 -11.824  1.00  0.98           H  
ATOM   4918  CG2 VAL A 313     -23.609  -9.581 -10.183  1.00  0.98           C  
ATOM   4919 HG21 VAL A 313     -22.925  -9.071 -10.863  1.00  0.98           H  
ATOM   4920 HG22 VAL A 313     -23.146  -9.666  -9.200  1.00  0.98           H  
ATOM   4921 HG23 VAL A 313     -23.809 -10.584 -10.559  1.00  0.98           H  
ATOM   4922  N   GLY A 314     -26.076  -5.606 -10.481  1.00  0.97           N  
ATOM   4923  H   GLY A 314     -25.290  -5.440 -11.093  1.00  0.97           H  
ATOM   4924  CA  GLY A 314     -27.223  -4.695 -10.561  1.00  0.97           C  
ATOM   4925  HA2 GLY A 314     -27.225  -4.218 -11.541  1.00  0.97           H  
ATOM   4926  HA3 GLY A 314     -28.145  -5.267 -10.452  1.00  0.97           H  
ATOM   4927  C   GLY A 314     -27.232  -3.584  -9.503  1.00  0.97           C  
ATOM   4928  O   GLY A 314     -28.161  -2.777  -9.484  1.00  0.97           O  
ATOM   4929  N   GLY A 315     -26.212  -3.518  -8.640  1.00  0.97           N  
ATOM   4930  H   GLY A 315     -25.477  -4.207  -8.703  1.00  0.97           H  
ATOM   4931  CA  GLY A 315     -25.992  -2.392  -7.739  1.00  0.97           C  
ATOM   4932  HA2 GLY A 315     -25.190  -2.641  -7.044  1.00  0.97           H  
ATOM   4933  HA3 GLY A 315     -26.905  -2.215  -7.171  1.00  0.97           H  
ATOM   4934  C   GLY A 315     -25.598  -1.109  -8.486  1.00  0.97           C  
ATOM   4935  O   GLY A 315     -25.300  -1.146  -9.686  1.00  0.97           O  
ATOM   4936  N   PRO A 316     -25.577   0.046  -7.798  1.00  0.97           N  
ATOM   4937  CA  PRO A 316     -25.134   1.300  -8.400  1.00  0.97           C  
ATOM   4938  HA  PRO A 316     -25.840   1.575  -9.183  1.00  0.97           H
[truncated: 313,147 more chars]
